# Supplementary material for: Bias caused by sampling error in meta-analysis with small sample sizes
Source: PLoS One. 2018 Sep 13;13(9):e0204056. doi: 10.1371/journal.pone.0204056 (PMC6136825; doi:10.1371/journal.pone.0204056)
Supplement: S6 File — (ZIP) [file pone.0204056.s006.zip › results N = 50 theta = 0 tau = 0 sz = 5-10.txt]

"dl.theta" "dl.cp"
0.472972329260491 0
0.35002611200835 0
0.429006589844257 0
0.402877083839579 0
0.446703871648667 0
0.44490035465183 0
0.315183789184391 0
0.58714555594246 0
0.402898265263566 0
0.564257034977119 0
0.421576358771296 0
0.429000893744537 0
0.594137284367375 0
0.409767603595105 0
0.42892837787231 0
0.283666840882608 1
0.432841444282782 0
0.452382035397202 0
0.373424241036782 0
0.309754479346196 0
0.346341469482999 0
0.468907491746799 0
0.391745906781658 0
0.354636555953589 0
0.386139127166378 0
0.408787300979143 0
0.532952922624381 0
0.352031841029207 0
0.668026622265663 0
0.540143889572812 0
0.39995153250892 0
0.394048705467258 0
0.428839979396933 0
0.470118935742954 0
0.657900975221475 0
0.43854242487126 0
0.474169142282562 0
0.534461667914056 0
0.396241647682867 0
0.421944930784747 0
0.645426377537511 0
0.33972872892941 0
0.402931261967131 0
0.652018108286572 0
0.422025239327104 0
0.386227825543048 0
0.286727984630967 0
0.339634365796907 0
0.474149516508884 0
0.378731868515314 0
0.428921949089433 0
0.5217586411361 0
0.305618260455274 0
0.415389512070931 0
0.576749811697794 0
0.331148140787043 0
0.362069965164039 0
0.325168687635589 0
0.355793586347369 0
0.284393967552585 1
0.347809674107179 0
0.335740350939572 0
0.678767700818844 0
0.531370274769968 0
0.26014511457407 0
0.248795149076779 1
0.352164406849507 0
0.449664343490851 0
0.29109856566712 0
0.430105522971735 0
0.256094417647428 1
0.334977362113379 0
0.405605172350012 0
0.556926875566742 0
0.490822545618113 0
0.445796724233677 0
0.260706847777639 1
0.334704945481362 0
0.10508597470203 1
0.542323435406316 0
0.501034670579838 0
0.348927919923587 0
0.360082470820602 0
0.336095330426759 0
0.328503378572553 0
0.35744704108237 0
0.46041573724812 0
0.383098586338807 0
0.531565146530128 0
0.502633348642274 0
0.341871047510457 0
0.280479163306633 0
0.46942280251845 0
0.401372297113289 0
0.478562931919758 0
0.348061564894813 0
0.476381023544308 0
0.412184185427345 0
0.299891991501153 0
0.382895864234049 0
0.278578192955648 0
0.492234062072369 0
0.269508380709743 0
0.500055001309788 0
0.397135824676013 0
0.377785176480095 0
0.656377262127285 0
0.427635168670064 0
0.263538466900358 1
0.400236780808944 0
0.556582880975717 0
0.354100361668321 0
0.439096718881337 0
0.378709526603129 0
0.519796083629382 0
0.557703445269758 0
0.532050299848593 0
0.526581109919909 0
0.539751618436226 0
0.466635001032333 0
0.412515715872847 0
0.418313429879976 0
0.387337931910677 0
0.632775881573939 0
0.433720201961189 0
0.536964800066564 0
0.465763352565517 0
0.503368177442094 0
0.469851533667699 0
0.264851890461016 0
0.558129738573824 0
0.462542479210771 0
0.298134451585408 0
0.461375058480383 0
0.467600403608896 0
0.382628366457376 0
0.439005541421047 0
0.137714518987846 1
0.439583179255264 0
0.400954593054689 0
0.584141878026847 0
0.362947228141721 0
0.435262848066652 0
0.304864598491147 0
0.28922946944947 0
0.534548946913492 0
0.41849154583096 0
0.42893471810537 0
0.21208831531663 1
0.307009574418682 0
0.271084844107186 1
0.345634387151177 0
0.225864864251094 1
0.500536612517829 0
0.580157852416766 0
0.526316973456204 0
0.596936760833576 0
0.385424104261802 0
0.534581021520487 0
0.305857421509102 0
0.3852235663159 0
0.434283985845071 0
0.488152446790048 0
0.414590087500681 0
0.458826005233772 0
0.32327308086357 0
0.532247953117426 0
0.338302628054535 0
0.604907210447947 0
0.353714936114843 0
0.346795991762274 0
0.619846209319984 0
0.416780218785239 0
0.285069882413733 0
0.396416640047609 0
0.548551936947525 0
0.531820867845869 0
0.568987560076915 0
0.569135394684967 0
0.285328222769809 0
0.534802945243187 0
0.534626872747056 0
0.37227510625768 0
0.366083910056833 0
0.453238972389218 0
0.165293505090598 1
0.456434998722672 0
0.494447568689314 0
0.471532275380959 0
0.38895911618828 0
0.52878969750648 0
0.643277996115907 0
0.577009197845625 0
0.404294293532324 0
0.410500512263067 0
0.415030692741334 0
0.370969268103546 0
0.45527850730875 0
0.587876774223962 0
0.378629240563721 0
0.440404544526639 0
0.372472041967039 0
0.332562796738222 0
0.318020050420833 0
0.381202382010777 0
0.453388873702193 0
0.479525500326709 0
0.317525925405958 0
0.440940370604242 0
0.192600129583334 1
0.293418229575648 0
0.226369039553091 0
0.425462013737435 0
0.403091365869393 0
0.655502217481981 0
0.328440949218227 0
0.407826800202112 0
0.334432745936807 0
0.440570734167642 0
0.477431068460306 0
0.557516378367692 0
0.418666023920615 0
0.491754019504912 0
0.401938070843309 0
0.304340566822257 0
0.524206973907902 0
0.318860869849195 0
0.518265857814313 0
0.541587705211125 0
0.493027591165825 0
0.379886602668737 0
0.54955197830683 0
0.558307821431287 0
0.450877062630819 0
0.214433594677758 1
0.547518614216409 0
0.576555350033735 0
0.246620151411538 1
0.482870521770728 0
0.654574555769721 0
0.335143855833845 0
0.46582394366957 0
0.461920870892124 0
0.334299013681293 0
0.52119153999158 0
0.414134114174649 0
0.435365065449715 0
0.369481797997531 0
0.455031065652279 0
0.268032960358844 0
0.571334120311718 0
0.453523182430506 0
0.313768356424877 0
0.490172276851691 0
0.448146921021617 0
0.521124879777579 0
0.429517655422573 0
0.291637599037887 0
0.330329817267355 0
0.425403884890837 0
0.350760310568537 0
0.503877161624626 0
0.291749197958027 1
0.380680560161907 0
0.549671470408726 0
0.341932505786614 0
0.478678760916785 0
0.40381793860878 0
-0.0102905315487871 1
0.454320242805152 0
0.492094954709223 0
0.529827533039617 0
0.361493156537214 0
0.473019632946409 0
0.371941691879435 0
0.555045209188164 0
0.375471124362641 0
0.597391449515708 0
0.315096011160195 0
0.406280278662134 0
0.555735996703771 0
0.297417231092005 0
0.519400125210335 0
0.409612484634502 0
0.412753403243512 0
0.352382668782919 0
0.39247663419649 0
0.513474065698967 0
0.586346231368958 0
0.462265472567657 0
0.464830217593859 0
0.526621174436419 0
0.374538303794768 0
0.375990239582169 0
0.445692999121916 0
0.506237739926621 0
0.38617028890246 0
0.548115237455821 0
0.413464279638086 0
0.235292873357059 1
0.500424849850493 0
0.387455919702812 0
0.253367957637554 0
0.443812506025233 0
0.496266202835832 0
0.566095960490334 0
0.60483563919459 0
0.472340884680685 0
0.441535877348576 0
0.398980613497331 0
0.483358647126804 0
0.435622387720783 0
0.472817278701501 0
0.471893394340864 0
0.346489351330892 0
0.40888765134125 0
0.407348659249333 0
0.439909130578337 0
0.534406617594307 0
0.60748574251356 0
0.423125864642347 0
0.571018904983217 0
0.469035023100776 0
0.177272153412719 1
0.450707584225054 0
0.44393910783762 0
0.394360915602486 0
0.690130122631717 0
0.307618196774966 0
0.458715312331753 0
0.486889361446015 0
0.393768610875895 0
0.487111022989876 0
0.319277565381088 0
0.328515160479694 0
0.381833814170409 0
0.610236850990535 0
0.529417087908994 0
0.560909177928599 0
0.303455490512114 0
0.492807093945967 0
0.347267582691397 0
0.421688619635486 0
0.328895937141736 0
0.216063224358466 1
0.587338107704806 0
0.464989318470324 0
0.479575902780378 0
0.576313956209196 0
0.487052220620286 0
0.418575812825213 0
0.400879161827759 0
0.457393189696116 0
0.364001846883144 0
0.393547482600902 0
0.343980125744559 0
0.305254958580195 0
0.564033233614822 0
0.463236553769505 0
0.282351090762881 0
0.134882259377797 1
0.50235404826607 0
0.461340597324604 0
0.494442028692786 0
0.385298330996413 0
0.519485007906288 0
0.488407769801799 0
0.469078220642629 0
0.549576286870841 0
0.42086466186137 0
0.603907351994067 0
0.447134957427822 0
0.568161229803199 0
0.504525129608667 0
0.52653169713993 0
0.307669534915882 0
0.684926112949352 0
0.334222580619811 0
0.404584910874821 0
0.362366654557726 0
0.522492228246186 0
0.560967747295013 0
0.583857680778606 0
0.488867655605634 0
0.541744539193821 0
0.527395481276744 0
0.289934381764344 0
0.294859042752057 1
0.186577399414554 1
0.524285175247378 0
0.518692530806817 0
0.452385994108162 0
0.315489820066698 0
0.301590720136063 0
0.174729365385521 1
0.266376545522441 0
0.367772566709558 0
0.504017882018388 0
0.532070089148254 0
0.390013853352699 0
0.3452823178398 0
0.30129747987017 1
0.330203976398716 0
0.433381631493998 0
0.333621846489812 0
0.174673746914458 1
0.183049467338351 1
0.370122297130459 0
0.505287225253436 0
0.456915478729116 0
0.506184454871298 0
0.484112155162035 0
0.393537107540632 0
0.588980403964386 0
0.491678972410432 0
0.436298162229637 0
0.573430611242427 0
0.506217676760042 0
0.208973274948517 1
0.482910186599194 0
0.512668852416914 0
0.296444956824214 0
0.420489039059583 0
0.269319512081985 0
0.477115095853964 0
0.437755115067753 0
0.364225528755315 0
0.408728608904611 0
0.257356650563365 1
0.253237990785893 0
0.613118840121074 0
0.315543509846667 0
0.420851294510765 0
0.517220285297781 0
0.575563606404673 0
0.432532198971371 0
0.501926672017456 0
0.423765767441454 0
0.25176116065914 1
0.449870015436642 0
0.488347787633622 0
0.310084082488223 0
0.443604221735536 0
0.47907560546583 0
0.473793941389542 0
0.406599472086755 0
0.488656974611241 0
0.588729571217185 0
0.494782752629815 0
0.391551489936183 0
0.324194063377212 1
0.330631000311286 0
0.53807463494385 0
0.395026158435172 0
0.422807195079058 0
0.343857539812632 0
0.391421260106468 0
0.511721191717601 0
0.512230449503047 0
0.338006873110964 0
0.514380278232772 0
0.356624232765393 0
0.561567348764541 0
0.609742028666222 0
0.485788346128425 0
0.469072082978568 0
0.394856162080253 0
0.163458197686103 1
0.21137101285142 1
0.687708498830651 0
0.461464285461626 0
0.512319166021212 0
0.423389944621953 0
0.285263891999548 0
0.654594254371062 0
0.242592265158354 1
0.618233918958443 0
0.495406103113404 0
0.323819088848735 0
0.46154686956528 0
0.564852708949502 0
0.401382693658755 0
0.372243965987519 0
0.515221923913997 0
0.173671653299844 1
0.423255693547103 0
0.351651217998339 0
0.378308284595378 0
0.48893522545254 0
0.456422626338653 0
0.497678716134588 0
0.527867809104439 0
0.30343512011245 0
0.443476709053692 0
0.550781819075401 0
0.437563844136559 0
0.412303912040624 0
0.488881155773537 0
0.335829131791743 0
0.493262123969811 0
0.474228323251171 0
0.341253342446836 0
0.324509325781969 0
0.41582727521678 0
0.401368626894403 0
0.496320099120533 0
0.410320520196289 0
0.371201786247935 0
0.509949248663201 0
0.225436817753881 1
0.407402219009391 0
0.552052301215671 0
0.386740475248777 0
0.422698105364802 0
0.23503998976898 0
0.573623106824304 0
0.40599046391884 0
0.368859533822925 0
0.530980930667416 0
0.395932309065657 0
0.302855430485762 0
0.573991595611383 0
0.25930810168101 0
0.329716323007689 0
0.455963689297834 0
0.0978046709709673 1
0.462309056002953 0
0.2952546662321 0
0.399306778124362 0
0.537268610210865 0
0.534421652081207 0
0.266998587625042 1
0.425017229195676 0
0.459109862038736 0
0.318538345901935 0
0.559060397856591 0
0.445689285902466 0
0.353556646063366 0
0.436374277468103 0
0.403224271194525 0
0.540943798923722 0
0.41683583247668 0
0.536162088864111 0
0.377853363418516 0
0.421713754026727 0
0.507093031276702 0
0.189336087874714 1
0.141395049069327 1
0.503964588135156 0
0.522750436102733 0
0.492896295859043 0
0.577561350626232 0
0.409444797587045 0
0.575535828927293 0
0.409259162471522 0
0.495978635888906 0
0.488453995613681 0
0.444541309383669 0
0.532541586995488 0
0.496398396892652 0
0.475407957063458 0
0.534848844529863 0
0.413407757713893 0
0.524786956394546 0
0.407240940900155 0
0.41427752460268 0
0.391449719864496 0
0.146610836139956 1
0.470025744659643 0
0.383613265790276 0
0.262895305204371 0
0.441730137319788 0
0.430136276496862 0
0.482027451367996 0
0.117825969407145 1
0.510662808286262 0
0.367634653632656 0
0.398512156079044 0
0.267380425773583 0
0.339412397793231 0
0.470935066153269 0
0.549555482165496 0
0.30068368244739 0
0.335851980998183 0
0.503201372034662 0
0.376417224471706 0
0.57591734657632 0
0.376871724830498 0
0.298931030986534 0
0.38376164022271 0
0.295581756823917 0
0.345241235423059 0
0.518386896417339 0
0.346563975087076 0
0.20345532608441 1
0.603500168432126 0
0.317106497898488 0
0.36354933360883 0
0.463243765085217 0
0.422135076415315 0
0.525152135902518 0
0.268071195621348 0
0.492714658800856 0
0.401622420150525 0
0.333986593296795 0
0.345694430147486 0
0.165302503735683 1
0.44634525636895 0
0.547624401243972 0
0.418610203527447 0
0.331531702065421 0
0.364124570044746 0
0.258446808438256 0
0.258294029028162 0
0.358151053309865 0
0.624721662654594 0
0.467244073303822 0
0.272231372888194 1
0.622147857675521 0
0.429272868013606 0
0.422024895393982 0
0.354371681576535 0
0.375171556898706 0
0.390939176178217 0
0.622556045981458 0
0.487472595525823 0
0.334613064322613 0
0.418141637034958 0
0.501815637569641 0
0.707859927730375 0
0.253050429406595 0
0.369213748739139 0
0.487595390097216 0
0.371840273062151 0
0.346227617823811 0
0.397598376076446 0
0.526920948519436 0
0.551717605069042 0
0.194867669616327 1
0.444602115873732 0
0.285871487409196 1
0.48143159855106 0
0.359570526984398 0
0.588338003756283 0
0.322218502599537 0
0.546479127272869 0
0.430868408842173 0
0.253491424495579 0
0.361256063333749 0
0.320098424374132 0
0.277166682057244 0
0.427218790645677 0
0.392128573721313 0
0.469958101939263 0
0.475817556605179 0
0.376410338497574 0
0.558160775201407 0
0.346788694624263 0
0.514404055765878 0
0.450013470263603 0
0.447157234510548 0
0.354804263709532 0
0.274804974756504 1
0.394055142334254 0
0.398067019351692 0
0.48188637737887 0
0.23143946992351 1
0.437729751658238 0
0.342668642465725 0
0.342517706701766 0
0.569203582506409 0
0.465974453321898 0
0.501388881184889 0
0.57750156107574 0
0.327227943756203 0
0.499311872353189 0
0.474404652632732 0
0.497138430967104 0
0.238691708274527 1
0.357821998098798 0
0.226835535262679 1
0.308071618162461 0
0.458222620995564 0
0.221722501412593 1
0.370548959814418 0
0.36467317902276 0
0.441660913346301 0
0.342631437608954 0
0.534304259474015 0
0.536693253259732 0
0.328322516281105 0
0.284768645112601 0
0.390253114511864 0
0.559265462605418 0
0.450431682510248 0
0.577828602180546 0
0.449811474145111 0
0.325727108365958 0
0.314651450212687 0
0.532717103302559 0
0.293788032759247 1
0.613173875795534 0
0.394182266434928 0
0.338901307184064 0
0.520832663153364 0
0.422678203049098 0
0.267991818842617 0
0.267781742483562 0
0.317809917588434 0
0.48830443943276 0
0.435938391908348 0
0.684875577414213 0
0.429869712250835 0
0.451121287080755 0
0.511853362470938 0
0.273774620235839 1
0.508941612095456 0
0.393935579683325 0
0.507076397805315 0
0.437193584727761 0
0.432956030849524 0
0.344565210226059 0
0.392274375288037 0
0.496080630943966 0
0.373052535607231 0
0.187692473044444 1
0.438235103633291 0
0.412684028330518 0
0.510070676599337 0
0.330970731682992 0
0.51608859703701 0
0.501264503468397 0
0.431257165340144 0
0.263639125679086 1
0.357771495377637 0
0.386568423607126 0
0.217486082854643 1
0.475423667283573 0
0.327433866602684 0
0.378716981577157 0
0.482215607852777 0
0.410476784465698 0
0.322303696769861 0
0.443665688364852 0
0.358178824056712 0
0.264429621884944 1
0.488630808348183 0
0.343704923384117 0
0.498007173337275 0
0.334077510601312 0
0.490084837331623 0
0.399110470495486 0
0.494287264883966 0
0.46105866168004 0
0.510102053212125 0
0.272857160656317 0
0.501050620045847 0
0.679465611953397 0
0.319956108043096 0
0.552011324440873 0
0.354436548524274 0
0.260143752841222 1
0.446890822594168 0
0.449108630510358 0
0.374315075745771 0
0.669215476669017 0
0.573074535207144 0
0.459563702211787 0
0.356084859047542 0
0.410690785571174 0
0.332799144864513 0
0.438635389160921 0
0.587120072075051 0
0.432379138815887 0
0.115681425561418 1
0.393485889490766 0
0.339020081236548 0
0.645759603090098 0
0.416172971314697 0
0.421258034549474 0
0.508511737894444 0
0.481361557143094 0
0.632120042354934 0
0.370092224602142 0
0.362838815624363 0
0.513205973223375 0
0.305287830470439 0
0.510901161887073 0
0.409478036711999 0
0.347910781719705 0
0.371655086709203 0
0.507544174426208 0
0.36905848230346 0
0.1933011158703 1
0.201974372139167 1
0.447686951646356 0
0.267344689553843 1
0.37741689421118 0
0.153770382786063 1
0.377912656034431 0
0.538842046245569 0
0.317890669973776 0
0.15445456253327 1
0.182744039008266 1
0.468896073281745 0
0.476103055226221 0
0.394206859493475 0
0.291488207703265 0
0.451547006228528 0
0.590023995532368 0
0.401030278017888 0
0.507410010743677 0
0.425602480603062 0
0.545526699897009 0
0.377640770643223 0
0.22912895264006 1
0.511126944855722 0
0.29203336034811 0
0.565731302246383 0
0.321626925013197 0
0.445405718387514 0
0.387961471486041 0
0.400842467851736 0
0.452518714070792 0
0.592453802744112 0
0.560455671061489 0
0.382509733903404 0
0.44010990466589 0
0.282285137356364 0
0.381398409361414 0
0.368079511942815 0
0.364235397660285 0
0.396291627411313 0
0.570987950115179 0
0.395030669684533 0
0.332337003827355 0
0.449717992750517 0
0.205148797002052 1
0.264177954098438 1
0.364400126326605 0
0.442345076488711 0
0.327475271704474 0
0.218358351276083 1
0.376963439949286 0
0.547054278696855 0
0.234334975175827 0
0.694829317688426 0
0.121387455010736 1
0.420278939358324 0
0.375471208949154 0
0.318883417392499 0
0.475528724987212 0
0.379020906279017 0
0.594087598201776 0
0.452540279717983 0
0.216551064437805 1
0.318537120761571 0
0.34514636973167 0
0.224389432453928 1
0.341290026986556 0
0.189536228143694 1
0.313142088904805 0
0.219606975600452 0
0.273301216263923 0
0.581377161146847 0
0.551787231925533 0
0.466421384116152 0
0.346248326222978 0
0.260902046401531 1
0.301347125226918 0
0.517540985459813 0
0.460724008750758 0
0.535538472453602 0
0.452241200650626 0
0.32342672231545 0
0.408827597682338 0
0.559810102036162 0
0.452951029967591 0
0.514637992584208 0
0.459479414166284 0
0.344006851261071 0
0.445909191948147 0
0.472015810766363 0
0.295285810215124 0
0.376140868999495 0
0.705714448526653 0
0.499241047409731 0
0.207326127030748 1
0.364101408484343 0
0.389433155586065 0
0.299085854579724 0
0.40749530107479 0
0.545646652439244 0
0.51720124247852 0
0.434928915703979 0
0.309189457516846 0
0.504931824897814 0
0.44188373888376 0
0.45027855018171 0
0.578571225417132 0
0.613034080536798 0
0.320092545392398 0
0.720667283098935 0
0.462796373463353 0
0.344761492902046 0
0.423931640558877 0
0.554071999369867 0
0.330682280823628 0
0.57891466208994 0
0.507283986833119 0
0.295460771798659 1
0.420566500528767 0
0.328545748207535 0
0.373715752445364 0
0.349193346460596 0
0.477356716879571 0
0.356410750020826 0
0.430554353873978 0
0.35022582469478 0
0.341358079323492 0
0.478868091848461 0
0.398437986576446 0
0.224970958899983 0
0.566806694370193 0
0.281239227242867 0
0.391832618379874 0
0.421930261302232 0
0.306254754584101 0
0.527245084768731 0
-0.0684197290993046 1
0.466395071802455 0
0.696691497015959 0
0.216690255888179 1
0.335039631738635 0
0.297749435009163 0
0.404725039581005 0
0.304262416658076 0
0.313321574829421 0
0.455524445419997 0
0.496506194855214 0
0.321337409944132 0
0.587889081531788 0
0.419985065335188 0
0.727461937095841 0
0.345299022886069 0
0.592763106555688 0
0.533144991500901 0
0.414330465152069 0
0.230501909751307 1
0.504339578244289 0
0.159925687859856 1
0.313609111466682 0
0.447895298519495 0
0.483541644398039 0
0.42049831401245 0
0.550262606212365 0
0.538144027124556 0
0.384409576772678 0
0.451947637665097 0
0.517583272876169 0
0.425318123626783 0
0.494497249884089 0
0.540506504109082 0
0.533779129141885 0
0.244309724965619 0
0.465178076161245 0
0.498746464855257 0
0.278378793828332 0
0.352763198838678 0
0.185468062230801 1
0.428985096513017 0
0.537827655260712 0
0.226175179887425 1
0.580412259238657 0
0.475482295287031 0
0.34459232674112 0
0.381381757870011 0
0.469504674134327 0
0.466063301303083 0
0.589255752958339 0
0.352948705723203 0
0.811014187959751 0
0.436898660850374 0
0.197853549315155 1
0.543825692097421 0
0.338022118187138 0
0.4735284501165 0
0.277349920417701 0
0.364366421313563 0
0.582025905583256 0
0.409313931398376 0
0.567898162794889 0
0.526583599082343 0
0.358845554722992 0
0.122877043932215 1
0.304777160315854 1
0.559332868040404 0
0.624661933153162 0
0.47283364468331 0
0.0701820875797524 1
0.49177495497249 0
0.412104240595451 0
0.369169521288294 0
0.580619032144973 0
0.478247466761777 0
0.388774230977074 0
0.24375074359973 1
0.481231711440635 0
0.643121307335883 0
0.614688074414324 0
0.561941623760045 0
0.304333231775169 0
0.494792990843246 0
0.517134264658728 0
0.339954906270399 0
0.387308953668642 0
0.360721969213438 0
0.320731497340389 1
0.433071496482084 0
0.394191761238147 0
0.305223306526386 0
0.617287133387543 0
0.350425730976646 0
0.494230818289425 0
0.407603821516832 0
0.289589589557923 0
0.379677177446293 0
0.396656541190412 0
0.416512881913509 0
0.676641876130545 0
0.456461851783988 0
0.428154068655385 0
0.125586201486694 1
0.283912326861143 0
0.43407737325576 0
0.298605609522057 0
0.247740385209588 1
0.25014189185456 1
0.336209676735314 0
0.471506430081336 0
0.508854581189175 0
0.332660770164456 0
0.481779612067526 0
0.461577250249817 0
0.16828707602428 1
0.468024615568343 0
0.526573511840253 0
0.463602738088905 0
0.518632413508531 0
0.297763653917756 0
0.406566444116057 0
0.517660962993381 0
0.229377859945316 0
0.3732968779043 0
0.441953485066949 0
0.211914835246572 1
0.580358522676647 0
0.569072717004246 0
0.58816884145614 0
0.270127627311916 0
0.318358619927246 0
0.145302526024706 1
0.514287663855396 0
0.206619639054181 1
0.415163939963639 0
0.314900531429478 0
0.479658588150344 0
0.597911830393576 0
0.561663747527724 0
0.507691539501587 0
0.490986240840368 0
0.346445078598341 0
0.252359591114206 0
0.360190573903998 0
0.223404527387121 1
0.482709815294053 0
0.483689819616406 0
0.282860877649198 0
0.53028653713705 0
0.504793143142135 0
0.329241849768364 0
0.258196525988124 1
0.522618276298583 0
0.36991023539432 0
0.401624738109485 0
0.449041431755239 0
0.348609745037287 0
0.448208953685464 0
0.386066048458894 0
0.344762302519529 0
0.400593918409268 0
0.282828655084078 0
0.56287456495647 0
0.17950127439998 1
0.292378171363841 0
0.381159247013189 0
0.222942985125109 1
0.430750974694361 0
0.563047902482598 0
0.382385351623172 0
0.459199044159289 0
0.340080557391595 0
0.350921844731837 0
0.367528146080702 0
0.51277006878064 0
0.40342573058761 0
0.192541101219223 1
0.544309447310745 0
0.409725600755292 0
0.369189034394224 0
0.439212238545843 0
0.343906696357916 0
0.354347685939886 0
0.440009578636368 0
0.154180110157357 1
0.279043992349937 0
0.240877304034239 1
0.429760289950556 0
0.549614391624373 0
0.407545322416047 0
0.379020678882039 0
0.348687152297601 0
0.523742652536409 0
0.392166558775556 0
0.377622502582567 0
0.406108869892058 0
0.327642920307718 0
0.128789653029418 1
0.492313138472212 0
0.490356355448911 0
0.50089303743373 0
0.525385001524924 0
0.55294389475951 0
0.313175935501648 0
0.558224141554614 0
0.270285000840234 1
0.379056337547034 0
0.473565059006204 0
0.453937488485467 0
0.34960127526837 0
0.255400784014642 1
0.313525149276888 0
0.422705921270112 0
0.416462451758489 0
0.537877084592069 0
0.432022893364878 0
0.513465094166007 0
0.333811716544112 0
0.374171685595782 0
0.586636581322165 0
0.338435199409788 0
0.46727820025043 0
0.502758065447915 0
0.126086731212989 1
0.501346599180586 0
0.283561951276297 1
0.380637489141022 0
0.310893750696735 0
0.353292308746913 0
0.445800403608258 0
0.484222356591759 0
0.595431189270151 0
0.546009045442674 0
0.590097997629123 0
0.380133575546227 0
0.434455429693365 0
0.487277283958462 0
0.323208456235323 0
0.481181590140117 0
0.434577131594394 0
0.365734306907951 0
0.33606089789351 0
0.432358707149618 0
0.572354441761031 0
0.63096971433113 0
0.538127770558355 0
0.401490757637657 0
0.304929964895296 0
0.507519431613666 0
0.385293012497135 0
0.35995035423898 0
0.558018942470668 0
0.366751334149419 0
0.387998917377575 0
0.392754220477715 0
0.32516707443603 0
0.233275125274108 1
0.528074368844506 0
0.407037577532811 0
0.363412037224764 0
0.439887769888962 0
0.547138205851153 0
0.591655874606328 0
0.582416998984574 0
0.411104290458796 0
0.38485378062669 0
0.407315312734361 0
0.442543377823089 0
0.536881870610066 0
0.344212853089159 0
0.575592297673029 0
0.414204980166924 0
0.418544357137074 0
0.385545071209464 0
0.549941248351475 0
0.521409064756043 0
0.518147626563471 0
0.442160649350297 0
0.239358859057644 1
0.548130391326357 0
0.448921443197328 0
0.306396399695658 0
0.441046519397793 0
0.396305122552197 0
0.18857368575393 1
0.511877115560635 0
0.655867200167322 0
0.538157918958086 0
0.482789205591711 0
0.348261928496568 0
0.394212338026434 0
0.393644754052155 0
0.475168644090415 0
0.519533726597838 0
0.604467525678303 0
0.224896259551266 0
0.567233161497433 0
0.47941137131619 0
0.501158134395767 0
0.290689258979222 0
0.360526391238481 0
0.582285430204685 0
0.484032447322771 0
0.341912772158846 0
0.404231370939692 0
0.492583120485095 0
0.431307695971439 0
0.405657185103435 0
0.464025432318292 0
0.538782742008927 0
0.50959746663241 0
0.539274136450772 0
0.367294218645793 0
0.542857022594332 0
0.557041909635852 0
0.382556752458682 0
0.374905183019886 0
0.241247099780071 0
0.350387502134331 0
0.533208386765643 0
0.41107734575579 0
0.37025506826499 0
0.357177700971721 0
0.537212980973391 0
0.444364833915068 0
0.473723403282259 0
0.347192202864474 0
0.101575314920034 1
0.310319762637282 0
0.357604610547661 0
0.425257845858501 0
0.341289573123735 0
0.495943130529509 0
0.675012641561228 0
0.499526338689168 0
0.408754229312206 0
0.329292455755203 0
0.484692472535734 0
0.462074240912594 0
0.401636244102444 0
0.538364031780871 0
0.525594585296019 0
0.470859121166533 0
0.334030231297168 0
0.33172264414602 0
0.353012012048047 0
0.401371653499342 0
0.517122824304701 0
0.582613480290168 0
0.504729995110016 0
0.236903436036933 1
0.437697287170261 0
0.551174541268616 0
0.217530716462831 0
0.413151205621138 0
0.537215189324538 0
0.452509312381464 0
0.539226299861401 0
0.629622980143108 0
0.364848285914878 0
0.455070604572689 0
0.384766170364805 0
0.277251598414297 0
0.489922250370873 0
0.403373427283227 0
0.29138599982262 0
0.505225831963357 0
0.486730874645687 0
0.463633629894708 0
0.462420540560134 0
0.489383154502426 0
0.50171965989916 0
0.64634505593618 0
0.291886806835983 0
0.302953317463984 0
0.347694556359058 0
0.595970500706591 0
0.500926962675838 0
0.633318652274101 0
0.535478508487806 0
0.570446115050157 0
0.553055178739655 0
0.480646537853501 0
0.435636365559943 0
0.514977096220964 0
0.322775732599003 0
0.488853343594287 0
0.425374206845536 0
0.587055629161551 0
0.368542583738079 0
0.383226080742075 0
0.377430802883877 0
0.611092437257514 0
0.294490982816045 0
0.300434356608553 0
0.398313966878595 0
0.363637710769933 0
0.520438388728765 0
0.427552157267949 0
0.372857984594243 0
0.476599998613304 0
0.355030827616452 0
0.207566372702424 1
0.363625636452154 0
0.33101125224077 0
0.277008684002802 0
0.474504535562432 0
0.47109494788404 0
0.271716436517013 0
0.44471838615558 0
0.476946119126426 0
0.2479996892668 0
0.462577579634054 0
0.573637746142693 0
0.343583368913439 0
0.528977319109577 0
0.523159510295469 0
0.550771806412461 0
0.503979396570423 0
0.359511732588736 0
0.450432542960951 0
0.392832179897967 0
0.578878429591727 0
0.584317572154032 0
0.493018138704994 0
0.429513432595589 0
0.493180347666818 0
0.708469671459384 0
0.358287799444802 0
0.388018617748773 0
0.397563520173885 0
0.601243685048235 0
0.506590194438916 0
0.43573452039601 0
0.492207947333188 0
0.436691596007435 0
0.320294335391742 0
0.411244876837703 0
0.500563358841803 0
0.34142136506205 0
0.284197142769346 0
0.332445557565934 0
0.448634139515594 0
0.516616696919662 0
0.66797978953782 0
0.503741034626784 0
0.443779697498315 0
0.354169076012282 0
0.524203440502659 0
0.631649932279057 0
0.447989384222772 0
0.437510734120374 0
0.452664453279117 0
0.439859899348996 0
0.477101931151687 0
0.315392860558714 0
0.584900619200335 0
0.426070810477045 0
0.520170458638344 0
0.491931222671433 0
0.514785447434756 0
0.447896302028006 0
0.320465254364559 0
0.332861552970218 0
0.542303401434739 0
0.351467538350061 0
0.292795312023681 0
0.415718834029525 0
0.475537974928735 0
0.431932169825736 0
0.572778910828125 0
0.180526494719867 1
0.380219815539885 0
0.537096305195523 0
0.549908846490694 0
0.406398574139925 0
0.393151156203677 0
0.505338734905465 0
0.55562593267668 0
0.516219710958071 0
0.427922397582454 0
0.38943203978478 0
0.333889298141203 0
0.289884590010585 0
0.41120124113196 0
0.459729304855123 0
0.234062326657901 1
0.232617378978326 0
0.374394692428616 0
0.450640300256162 0
0.495115888276372 0
0.622957889789333 0
0.285700737381707 0
0.34534104560022 0
0.416432952273471 0
0.547767855189146 0
0.356744546565201 0
0.225642794918251 1
0.581594107682121 0
0.26697006944993 1
0.298366458450587 0
0.377527850323034 0
0.468196299265652 0
0.767347710923988 0
0.382516548261889 0
0.441981208392379 0
0.617554199172425 0
0.368350410486806 0
0.317130782018119 0
0.402751182006372 0
0.547255798558299 0
0.344444497631893 0
0.281555330650841 1
0.330610529887529 0
0.303654080622716 0
0.583109796216455 0
0.60763987959227 0
0.33834323594767 0
0.38551843461929 0
0.44422105634017 0
0.605586934825797 0
0.460879371531668 0
0.491415904321659 0
0.44405146314483 0
0.227346328993534 1
0.498835624284026 0
0.477492755378511 0
0.200577565187562 1
0.61171691994751 0
0.16141358131855 1
0.278179125174132 1
0.337947802685031 0
0.409101308098074 0
0.43116299493827 0
0.329459617934669 0
0.446977958620691 0
0.492222816574197 0
0.34217468832286 0
0.494718182922281 0
0.265597722840213 0
0.422258640893816 0
0.433263861878206 0
0.298208834502647 0
0.505817926230318 0
0.486306772631168 0
0.311575810679508 0
0.432719808610751 0
0.430292709214413 0
0.388333167840308 0
0.47064738557444 0
0.460676820775477 0
0.454043066856932 0
0.494947230901455 0
0.474795695388229 0
0.536982118558467 0
0.388800450803742 0
0.553730298434438 0
0.465128891359726 0
0.521760016883068 0
0.526636110625731 0
0.528746616890637 0
0.494469222906039 0
0.525010953347603 0
0.517316328513994 0
0.51912460243672 0
0.453194607445778 0
0.389753321261541 0
0.522095167279629 0
0.411026645710099 0
0.243815267656331 1
0.530192648062689 0
0.291656526372123 0
0.436621844455648 0
0.735505295552036 0
0.480514851024239 0
0.414806049725805 0
0.374037213526617 0
0.472950615593348 0
0.361622987600868 0
0.353465233826262 0
0.612767871674148 0
0.356847563783078 0
0.269053841917569 0
0.475404936484285 0
0.377060576261878 0
0.469978774106936 0
0.257801233182416 1
0.476007433851419 0
0.389918960965279 0
0.401682804035141 0
0.400971162507354 0
0.3977785342989 0
0.390292348372964 0
0.413086464028243 0
0.500053871684404 0
0.20593512526867 1
0.463195827295535 0
0.443451429988812 0
0.508024144294349 0
0.394050380541406 0
0.486590265172946 0
0.580964611414861 0
0.512815441740343 0
0.583689252432899 0
0.422078855875374 0
0.374514737188182 0
0.566438470107913 0
0.363560405316876 0
0.425715171747215 0
0.461019829071481 0
0.45957109260242 0
0.480319010688204 0
0.447648683441517 0
0.350188196050138 0
0.497902706593343 0
0.358329922373268 0
0.511179860410819 0
0.345426887514011 0
0.609714901771025 0
0.234847387361793 1
0.402559560063054 0
0.474602542943425 0
0.621781529606355 0
0.378716531900186 0
0.452688592970147 0
0.676184106665616 0
0.55754299516915 0
0.368486238189095 0
0.335407380119464 0
0.270004844021145 1
0.275414557702135 1
0.226039650385272 1
0.349275846773015 0
0.406881798134456 0
0.508130359072064 0
0.495468132682455 0
0.598260017178724 0
0.365369250518787 0
0.449004003641053 0
0.441606336706651 0
0.623707885907377 0
0.469120947516373 0
0.398940247991046 0
0.528944690144141 0
0.41803342782401 0
0.445595549079595 0
0.493448517643121 0
0.265209583413604 0
0.456454894210651 0
0.381833703037201 0
0.38326927369772 0
0.445286724278313 0
0.471807757621599 0
0.486622546651266 0
0.494882952146407 0
0.225762507203063 1
0.371958807024164 0
0.404103834357378 0
0.424375230561965 0
0.504657528973145 0
0.426557030785678 0
0.316626493353885 0
0.475145435953064 0
0.490797967554003 0
0.548088337574554 0
0.446550034128288 0
0.366515522033986 0
0.31401625577268 1
0.5583233639171 0
0.306114996135608 0
0.523553451871939 0
0.472648700428066 0
0.435825615203623 0
0.384994030725569 0
0.318647899601676 0
0.459806775959884 0
0.42953869059776 0
0.408729006865931 0
0.402540673538172 0
0.46671019039889 0
0.537338821131137 0
0.402017847570506 0
0.443870675877779 0
0.489667712639971 0
0.416389456994643 0
0.563122430121889 0
0.338518150964117 0
0.360348835872049 0
0.410770700904604 0
0.585552554491089 0
0.470536153703672 0
0.436786651672744 0
0.514838007949121 0
0.355485871493559 0
0.462684113883911 0
0.436034680240623 0
0.39240887853906 0
0.639573922426006 0
0.486765901867937 0
0.544095024803788 0
0.408391757597773 0
0.394101096123711 0
0.44130268685224 0
0.480756494134313 0
0.492104378742136 0
0.543431237002272 0
0.527680542752193 0
0.448265291650939 0
0.350808077725774 0
0.403559138981232 0
0.392519173031089 0
0.393295065873279 0
0.492707851794391 0
0.476813817459619 0
0.248929968833963 1
0.190345216113739 1
0.44179413266483 0
0.39208195507769 0
0.530509738901545 0
0.442713423928308 0
0.45007153398209 0
0.333190025847226 0
0.449779793277217 0
0.435314697564328 0
0.453439826367037 0
0.407480870091196 0
0.33727946707912 0
0.371083136352625 0
0.325041974730141 0
0.369800983300711 0
0.26942905166532 0
0.450669154790103 0
0.444209715669244 0
0.366427918891845 0
0.373373916544097 0
0.443743466834735 0
0.347953899466698 0
0.279476459116656 0
0.474072986551249 0
0.266351585244228 1
0.435668938957691 0
0.333624639593413 0
0.592271148617977 0
0.436396710086405 0
0.426483202812049 0
0.257562849058451 0
0.388861120808519 0
0.562938280577362 0
0.473428400077499 0
0.469683376540975 0
0.418177240447211 0
0.545953993300218 0
0.433681986493618 0
0.421396614674044 0
0.567870918100256 0
0.714646811401568 0
0.325416492504707 0
0.377625971010447 0
0.403921335290882 0
0.423927678270755 0
0.297709247947317 0
0.358887063414228 0
0.335938622296122 0
0.273167595419748 1
0.562128708857345 0
0.400825063480192 0
0.365128091647156 0
0.547726700182735 0
0.539375329510761 0
0.54567508679086 0
0.420533006164054 0
0.54198801593586 0
0.344247079420155 0
0.402051225490437 0
0.405892823318723 0
0.385474187076681 0
0.400810290045806 0
0.49488133008213 0
0.573965281623938 0
0.172311272907977 1
0.273700891586138 0
0.374576311750457 0
0.391470322850004 0
0.466856587986812 0
0.512448551196538 0
0.406340115184165 0
0.547447497420009 0
0.564304048104766 0
0.50071242606484 0
0.509643876275823 0
0.509719557463097 0
0.561095663741693 0
0.424353822507467 0
0.427714645515171 0
0.435073874058968 0
0.488345946671101 0
0.34268400903647 0
0.524009768879282 0
0.216853615303472 1
0.379367817849485 0
0.564818642108036 0
0.521871036326368 0
0.569462868709248 0
0.325152378374988 0
0.464146157796772 0
0.527336130411259 0
0.389951985248494 0
0.412185724089639 0
0.524182536647487 0
0.270944577418398 0
0.491985045857112 0
0.278137526497867 0
0.328161814347927 0
0.557645527216654 0
0.548035876403258 0
0.495585212086503 0
0.434014248224456 0
0.470987881540948 0
0.289264845349022 0
0.358938495781392 0
0.475302301792867 0
0.459431228367267 0
0.576912595869926 0
0.450186683588256 0
0.507885331711359 0
0.392596946904344 0
0.339460039763733 0
0.513113125930117 0
0.206742862703445 1
0.396087272359152 0
0.620525853805053 0
0.492383718672854 0
0.598329932319811 0
0.434079455404916 0
0.363610700569421 0
0.34718478715982 0
0.337408463068972 0
0.489957011985009 0
0.28228555979521 0
0.452132631241566 0
0.380013120832859 0
0.534153468299776 0
0.561854266995082 0
0.325349666291149 0
0.428719620016734 0
0.370763687868568 0
0.528159587036062 0
0.594731121784502 0
0.353122770099936 0
0.312935833582721 0
0.428995805998302 0
0.473040765256737 0
0.377297652639683 0
0.583040990865453 0
0.507333772274938 0
0.436087778384008 0
0.561699377463949 0
0.361393383442813 0
0.414803991812181 0
0.527952294036131 0
0.504431004134073 0
0.309553289351956 0
0.517107469152169 0
0.467560511237655 0
0.432819311948954 0
0.401046620612377 0
0.619981460773215 0
0.352331591361147 0
0.341134626778877 0
0.528994520409567 0
0.335166650252046 0
0.541412836071512 0
0.46425910610206 0
0.349357310195391 0
0.207215609294089 1
0.417210427233888 0
0.351055290576592 0
0.0896821688735535 1
0.324994809698733 0
0.508992822357958 0
0.435747712613366 0
0.465701026965631 0
0.633841819312737 0
0.599357541520333 0
0.444636192746548 0
0.438041239663003 0
0.255783165420647 0
0.397262490849326 0
0.141212090584758 1
0.269401896236002 1
0.311163640055736 0
0.46955097014109 0
0.373520653027162 0
0.389972734119644 0
0.507170746298663 0
0.640634280658475 0
0.418598290790105 0
0.506621787375261 0
0.407572526767248 0
0.391157235653499 0
0.400672248648147 0
0.49184567832807 0
0.584170905374054 0
0.415520283655316 0
0.516487739956856 0
0.500796477580806 0
0.349524092358856 0
0.409236594405307 0
0.425193911349475 0
0.42667946580684 0
0.398161454904884 0
0.304092600603905 0
0.511226422313385 0
0.660535443942605 0
0.438321163733454 0
0.440650571013452 0
0.559823625517217 0
0.456175841659602 0
0.314942622705967 0
0.337458876851174 0
0.505658126404574 0
0.542599125832762 0
0.44028813702975 0
0.383512167500356 0
0.468291843949277 0
0.506093121434865 0
0.516380796577997 0
0.501058380608408 0
0.481059478998426 0
0.452551256904621 0
0.456660264995732 0
0.452102997053027 0
0.18654565548605 1
0.502253162846392 0
0.492572820414993 0
0.35065456482865 0
0.508905586109753 0
0.618520302862511 0
0.510734279753518 0
0.52533901735406 0
0.315798997307299 0
0.309870411608542 0
0.496462519918058 0
0.378495401737592 0
0.385471983570504 0
0.435033019872155 0
0.351347151438072 0
0.475574567069798 0
0.430526550457185 0
0.565368489514296 0
0.111168236151551 1
0.350037676799644 0
0.438261829896615 0
0.509993362370092 0
0.608361689529812 0
0.47205744177816 0
0.373343213179045 0
0.436996919497104 0
0.358117698371478 0
0.255942817526067 0
0.520114856645551 0
0.50985376219119 0
0.670802389111221 0
0.529325673423575 0
0.260071463104245 0
0.36582637396026 0
0.535229206686927 0
0.357564371323608 0
0.559190594239817 0
0.156614909147996 1
0.385159785018329 0
0.489911477726098 0
0.533997334322119 0
0.398937120457556 0
0.365256401181056 0
0.227344923903222 1
0.409393504572926 0
0.353359340041976 0
0.373460051934735 0
0.260525691809467 0
0.43475836981866 0
0.334399703937498 0
0.305529976303787 0
0.427007447659092 0
0.553094493896108 0
0.407456087031163 0
0.407956792624298 0
0.515755193308944 0
0.485956104140667 0
0.336837028464072 0
0.332953156605761 0
0.445203539128373 0
0.489843757833139 0
0.658670688671976 0
0.535047496678917 0
0.497109044346977 0
0.422992228859477 0
0.561280659117546 0
0.349815859547251 0
0.42262085587752 0
0.491031980903402 0
0.241407703909154 0
0.604483253522668 0
0.463453973376287 0
0.332070716483819 0
0.535019836669153 0
0.307141471461979 0
0.161110959851343 1
0.490455821462308 0
0.491395936414193 0
0.618983714589599 0
0.519404719002821 0
0.493064032242064 0
0.541384407410672 0
0.47424118320003 0
0.231740533211411 0
0.393197364733505 0
0.644507289693027 0
0.431424357700174 0
0.517389136182245 0
0.416888221056547 0
0.644202696626405 0
0.529227883347851 0
0.23353221073217 1
0.557602636072997 0
0.441910118392647 0
0.463896169788262 0
0.484065947095175 0
0.417069303440447 0
0.412724283381871 0
0.555546775944322 0
0.684664592326046 0
0.446599716398929 0
0.283440591375384 0
0.431444286355878 0
0.449375003906163 0
0.415820230922984 0
0.331721184550563 0
0.520301670108562 0
0.351584828695676 0
0.295546371465046 0
0.545753011829461 0
0.315014687765793 0
0.243599832584501 1
0.417267384905379 0
0.418954948230576 0
0.266068038100513 1
0.360554422385991 0
0.43623851952118 0
0.457548421877193 0
0.439702838159572 0
0.228083773210725 1
0.310385641346208 0
0.446232711567868 0
0.458172165093121 0
0.606116962167158 0
0.396051782948425 0
0.516239186028742 0
0.00685825713751377 1
0.244403314518685 0
0.410473378293989 0
0.552784117164858 0
0.494304292008234 0
0.185254398954682 1
0.574539320644758 0
0.454985005630876 0
0.534935092558368 0
0.550851915345449 0
0.393960137661421 0
0.305679018899904 0
0.490844288195427 0
0.450104298223039 0
0.493996254856209 0
0.474150459468368 0
0.233508478779256 0
0.535420023308098 0
0.588468980165685 0
0.12837661813569 1
0.325002219906294 0
0.359039091243001 0
0.498279683559999 0
0.298436710622986 1
0.484891163029134 0
0.338002113004608 0
0.367484536517296 0
0.546946765583739 0
0.346904741499271 0
0.429598434804103 0
0.221281051529959 1
0.454517587972348 0
0.304992853121232 1
0.467726496070259 0
0.548880329877928 0
0.155164007473726 1
0.329618291881542 0
0.381581251693492 0
0.632072592521058 0
0.419264991440358 0
0.241307562559815 0
0.40414723341916 0
0.411387469524858 0
0.456552252737136 0
0.469896904791553 0
0.359266928230258 0
0.235584809777885 1
0.480787876838155 0
0.249926227753486 1
0.432245604843303 0
0.336441434908742 0
0.366433825196673 0
0.474851848156672 0
0.618474045868548 0
0.533249878672886 0
0.330158878434365 0
0.359602678633857 0
0.377378262574024 0
0.478631105812148 0
0.304884470323004 0
0.53879912539819 0
0.25162680279649 0
0.369317922111474 0
0.35947271152577 0
0.543079101805415 0
0.457178466539578 0
0.434711241225382 0
0.274947313374497 1
0.399800299602156 0
0.507609808388833 0
0.442377968660239 0
0.365998725946967 0
0.404755481664951 0
0.422885232103983 0
0.331997430479085 0
0.402351204226304 0
0.611100410325273 0
0.376309822844722 0
0.275178118778456 0
0.584956405690342 0
0.540804256479404 0
0.394472234058656 0
0.580300107475762 0
0.476463742479666 0
0.411828290521785 0
0.367982912801974 0
0.45885194376881 0
0.468978852375355 0
0.373772225515682 0
0.539723293019608 0
0.387240637566381 0
0.330804637271805 0
0.274746292002495 0
0.316384943281237 0
0.486291111190874 0
0.488522891441572 0
0.391114153103477 0
0.38501280774526 0
0.22008270860194 0
0.470635803546454 0
0.5923113875784 0
0.34686259168787 0
0.490373368272844 0
0.471172344387766 0
0.541998305742184 0
0.325214903442978 0
0.511185804491437 0
0.508782116129038 0
0.133906096500578 1
0.339430299780309 0
0.526810595242049 0
0.506390423785247 0
0.262323859560602 0
0.325347623328479 0
0.601598138942476 0
0.459736648231037 0
0.206566671463191 1
0.424482975470916 0
0.366842405328211 0
0.45113974309148 0
0.400548174460029 0
0.419433886343145 0
0.450861103020295 0
0.418642620320319 0
0.54139357110985 0
0.513780528151452 0
0.435239488300102 0
0.528260440049257 0
0.334200389965273 0
0.539323954140108 0
0.345012669728707 0
0.566473213906425 0
0.264016610094228 1
0.227217129606614 0
0.400908667554346 0
0.455023056347442 0
0.364144216228585 0
0.318348325535968 1
0.448561421719146 0
0.431570995304011 0
0.356503821349002 0
0.411372560695465 0
0.444046400717395 0
0.438905044271377 0
0.388959176757436 0
0.261308432228942 1
0.511817283482859 0
0.477110300176329 0
0.276226879609149 1
0.400945061706761 0
0.473231736466325 0
0.51137246438963 0
0.327240993085724 0
0.430619726483058 0
0.265052432195209 1
0.515657420247315 0
0.580576856242921 0
0.457892788661998 0
0.443891969159161 0
0.48679037322664 0
0.50204800957573 0
0.47310937891477 0
0.608859915560187 0
0.543576995575143 0
0.378938170267747 0
0.402944523423033 0
0.425152940771224 0
0.363396004826564 0
0.573085877749194 0
0.435620558088153 0
0.484982741795304 0
0.413182484844096 0
0.25590624800999 1
0.577272524041204 0
0.340066204114264 0
0.290954028031361 0
0.480295542555138 0
0.47516984758123 0
0.624456726838127 0
0.218354172086769 1
0.421832009457329 0
0.444834768768976 0
0.228184160325656 0
0.504495810881773 0
0.439329180953734 0
0.388840077837637 0
0.12218438602569 1
0.452864312485824 0
0.304384098077591 0
0.519795286652027 0
0.343690577721737 0
0.284832479800516 0
0.54448703691267 0
0.2793982977131 1
0.507094051347449 0
0.505718977423498 0
0.547946975848661 0
0.623288141555872 0
0.373325057212138 0
0.435407459959695 0
0.638669434049222 0
0.41259680256743 0
0.308876792586083 0
0.436858708879981 0
0.518327128117295 0
0.471726358354418 0
0.439931962402303 0
0.317784033402199 0
0.0877456186454464 1
0.426437641012993 0
0.249894448546795 1
0.551393544852831 0
0.0785395563779601 1
0.2442301074719 0
0.601340605388096 0
0.344489832554967 0
0.391375270835112 0
0.437200300738544 0
0.492384148095393 0
0.371817524334644 0
0.336555054965718 0
0.56334701346934 0
0.559822655217776 0
0.378287256717131 0
0.420823781254132 0
0.38212936505625 0
0.469089477965367 0
0.446092297368615 0
0.0951372716376393 1
0.449712107896432 0
0.413875048028458 0
0.383694797471182 0
0.225851310546557 1
0.557670370372152 0
0.348922108353578 0
0.369010742422605 0
0.532203106558291 0
0.466646466928691 0
0.2094607909546 1
0.406795638690971 0
0.231705105460793 0
0.418353720180611 0
0.427501384578383 0
0.389594465561945 0
0.37265998158559 0
0.275902051173618 0
0.420112207708137 0
0.507623051470139 0
0.455459749035675 0
0.469928907495262 0
0.383692425592259 0
0.330531583110717 0
0.562202247916751 0
0.505772428581273 0
0.587560957011332 0
0.363964240025002 0
0.531928641426361 0
0.303401855732067 0
0.301791025268871 0
0.344117746111608 0
0.442884600144015 0
0.307583040789615 0
0.306563822964377 0
0.543096030132556 0
0.143820628412705 1
0.285181120419958 0
0.465618764970969 0
0.37389812865114 0
0.456067728402351 0
0.273194830752217 0
0.339913533138904 0
0.55496071376716 0
0.50475648914894 0
0.370112077655418 0
0.283796265206971 0
0.598847570223129 0
0.366392845337652 0
0.502104167713064 0
0.483698628421313 0
0.531807233606168 0
0.555373470853717 0
0.37314874750048 0
0.483607108093917 0
0.460522189819396 0
0.41773879357943 0
0.327058119828058 0
0.459017888804314 0
0.325060710971444 0
0.477594027233352 0
0.360488785780719 0
0.474406044189917 0
0.311834210733079 0
0.369157246918166 0
0.481204473016513 0
0.489188325658972 0
0.344137947256228 0
0.421238609706437 0
0.245862146963875 1
0.459254222568634 0
0.342322593507134 0
0.363403861989231 0
0.573776773209076 0
0.501475777770969 0
0.522208482456359 0
0.435383088317317 0
0.405527321073665 0
0.402839749594139 0
0.491510391801068 0
0.417059753133703 0
0.334869030307916 0
0.533853072639536 0
0.48056316914424 0
0.438957428302339 0
0.436945599369872 0
0.210867170263482 1
0.387724673095915 0
0.544474821729352 0
0.251521369307768 0
0.588915821912355 0
0.316742339969014 0
0.475230164334411 0
0.457514394487132 0
0.39089251984493 0
0.496148837640572 0
0.389245507727206 0
0.545208457931108 0
0.319238788345993 0
0.271592211561279 0
0.524727297128794 0
0.414529127653006 0
0.4725972889837 0
0.57734806914784 0
0.393527113145304 0
0.395641694351839 0
0.390490109768905 0
0.387849498546699 0
0.570473750523134 0
0.478132439721551 0
0.464500093074873 0
0.579495359362843 0
0.520367778116094 0
0.58342110146917 0
0.472969176823318 0
0.50741800660135 0
0.696219180972607 0
0.380163587929735 0
0.58370154309734 0
0.505990698762107 0
0.427952982586611 0
0.583225536536108 0
0.42888537490009 0
0.342618305927811 0
0.343233530611552 0
0.348724763994477 0
0.372087882074261 0
0.59421867887381 0
0.377706430143428 0
0.348101807505486 0
0.319906338634508 0
0.547172624615934 0
0.334381605037699 0
0.296815879844355 0
0.432593417496544 0
0.333612033862864 0
0.456106311179261 0
0.396303810912016 0
0.603437764432769 0
0.264414466278549 1
0.462666046393699 0
0.537836826731567 0
0.464012227199009 0
0.396493284755086 0
0.546230489668083 0
0.435796840457385 0
0.351720001913271 0
0.319306488617482 0
0.522519456680625 0
0.51330029560029 0
0.482331092375916 0
0.417864922259107 0
0.45589375771022 0
0.49270672406526 0
0.447942247825074 0
0.52122234545603 0
0.48649148934906 0
0.426666765625233 0
0.516574192094278 0
0.381995963944767 0
0.627810631888357 0
0.357665997977156 0
0.433360471648352 0
0.393903987076635 0
0.492822932811494 0
0.363036480917881 0
0.467409026658769 0
0.395404724180445 0
0.452759272104633 0
0.3196515465515 0
0.494077675858668 0
0.430450013252943 0
0.373320728650923 0
0.340664862175543 0
0.476245057575743 0
0.55349863529397 0
0.353479045849887 0
0.394283365669545 0
0.46135907900776 0
0.19771849171111 1
0.466879620145563 0
0.501334210587658 0
0.363854342608111 0
0.353117567043316 0
0.486863662587732 0
0.356181738244133 0
0.474323546862892 0
0.526651502270121 0
0.448161772798915 0
0.48770930086735 0
0.356285125890291 0
0.200774791879408 1
0.371428282638638 0
0.411910279572145 0
0.536586417691274 0
0.40589989721171 0
0.160258862957641 1
0.501758982729188 0
0.475376468892001 0
0.559319556219439 0
0.346530450330209 0
0.373345620272499 0
0.344489821153808 0
0.457704612414847 0
0.338642851713453 0
0.541587041600947 0
0.324304176869585 0
0.53566104959182 0
0.464202111074369 0
0.513860461644456 0
0.505497311134678 0
0.507670990325811 0
0.310787026104655 0
0.40265049206346 0
0.391774921258831 0
0.310839841158731 0
0.595697764825597 0
0.573702810913655 0
0.579695806774099 0
0.576246095830223 0
0.38376682697679 0
0.18857896734909 1
0.467147538708947 0
0.297929701493005 0
0.363879735979883 0
0.453755163698248 0
0.500594228024703 0
0.406409682758951 0
0.402374544965094 0
0.523407041224543 0
0.414388192043735 0
0.56252604185884 0
0.487212567554958 0
0.306009838540525 0
0.135636425320411 1
0.435390288703185 0
0.230526288468855 0
0.344296165790255 0
0.34151268712058 0
0.208781746382153 1
0.488312236049996 0
0.395034472569556 0
0.431829385709863 0
0.355847301717135 0
0.461174245216769 0
0.478435966137683 0
0.100581224281573 1
0.392976820452362 0
0.48699734043763 0
0.485502764588979 0
0.493114992592653 0
0.654731505767961 0
0.12773247494422 1
0.376559311801454 0
0.415194732418957 0
0.485642658852019 0
0.346966667864486 0
0.473463432114423 0
0.282017983275013 0
0.297862164016312 0
0.299629377219294 0
0.448285142734324 0
0.493475619209889 0
0.463864547117093 0
0.531328491069529 0
0.302270398900624 0
0.458976266739488 0
0.487784144451728 0
0.43620854415723 0
0.550187417621169 0
0.57191719057274 0
0.426816466865359 0
0.335892005090495 0
0.462993061380593 0
0.53135656761991 0
0.319614744520624 0
0.365797491802398 0
0.44287529210299 0
0.316071442283287 0
0.309808434833465 0
0.54979385397783 0
0.340282343062373 0
0.59216637267439 0
0.247596668123823 0
0.325871239030807 0
0.328188986418018 0
0.559317314912364 0
0.245393221599294 1
0.219806882067302 1
0.408378387501815 0
0.438539462983229 0
0.212678234384193 1
0.392531945859672 0
0.487702623445643 0
0.354305444715437 0
0.542344062156963 0
0.206186132596776 1
0.370731736663928 0
0.377195392532788 0
0.373015059543513 0
0.452702115777151 0
0.658569857802265 0
0.556843491837013 0
0.258610580611198 0
0.488054714348022 0
0.540124599386056 0
0.494461196328743 0
0.509069482238208 0
0.489709738791206 0
0.437004043531944 0
0.342069962620354 0
0.546726370232057 0
0.498624487078276 0
0.424122402180139 0
0.466623466024825 0
0.497536015272435 0
0.523118747797752 0
0.363057579631405 0
0.478610713031998 0
0.460733381710293 0
0.506405654000844 0
0.503598547960348 0
0.543868059329674 0
0.48308123107574 0
0.419778094175534 0
0.554735577136953 0
0.490680158648128 0
0.465858942848139 0
0.453698121193277 0
0.557107379386679 0
0.498451355384683 0
0.432722210133272 0
0.609483963885088 0
0.442671279386254 0
0.260589157261602 0
0.304697663978442 0
0.461715652354242 0
0.501085264018849 0
0.478308255825219 0
0.401822419050781 0
0.296709471308618 0
0.407994737151989 0
0.585226739158184 0
0.567704152959998 0
0.39748351196908 0
0.302570145548086 0
0.690816075148131 0
0.501550037518917 0
0.369311656478298 0
0.381474854296486 0
0.391137492892932 0
0.275689389648721 1
0.471238245681151 0
0.461881227554701 0
0.501311973115406 0
0.382337236201345 0
0.379871636794226 0
0.404773115385396 0
0.27593732892424 0
0.415586654912817 0
0.380420259792578 0
0.337005099602989 0
0.351546555425781 0
0.294908129632553 0
0.447666367609703 0
0.43688078452809 0
0.310732219573694 0
0.570722408575817 0
0.497465340498611 0
0.41457387642933 0
0.574235486253741 0
0.299236168150298 1
0.413060949270655 0
0.343226194331991 0
0.382838873761569 0
0.514994836853137 0
0.519971997954895 0
0.426341821902806 0
0.360519449546612 0
0.561211570523991 0
0.399100803429121 0
0.39123121221199 0
0.50594023748388 0
0.304161548249401 0
0.318603594092711 0
0.532109181773969 0
0.41651175351423 0
0.257628038978299 1
0.255179919963177 1
0.538478534974811 0
0.51225791695504 0
0.515844414959527 0
0.441254893526668 0
0.38564643107216 0
0.49083880322903 0
0.308218043389996 0
0.398507256323668 0
0.365354562307589 0
0.474593226838625 0
0.494579196073642 0
0.515181626455218 0
0.340229916153085 0
0.49879705710595 0
0.319099830458728 0
0.454784227820783 0
0.47822954319594 0
0.33723486448774 0
0.353359213707337 0
0.415967556012775 0
0.483289814765515 0
0.405715110041701 0
0.203291960380496 1
0.338557496418176 0
0.4171799627301 0
0.448047649519964 0
0.473390478219886 0
0.293992961334925 0
0.414518322984074 0
0.361227006278701 0
0.204812771795911 1
0.478206998787884 0
0.417956802158878 0
0.260608038849094 0
0.523012952151645 0
0.24187883203451 0
0.361328998452868 0
0.259677234365999 0
0.47535962919218 0
0.363111286921995 0
0.279595341824706 1
0.580990709862666 0
0.425285067061853 0
0.459244592888263 0
0.468347475943147 0
0.603907601838787 0
0.37883024925591 0
0.451884608792346 0
0.498749800506785 0
0.405448566182391 0
0.672109501399713 0
0.302519250903601 0
0.479241599025875 0
0.366834831355291 0
0.31367432805888 0
0.226682960720183 0
0.543288446204782 0
0.220743857997234 1
0.431571888790961 0
0.34257440941745 0
0.477380686670626 0
0.449013978058729 0
0.356605899011889 0
0.546247636857309 0
0.568708796012464 0
0.512812835541432 0
0.411338550150712 0
0.540851337577677 0
0.211355507470528 1
0.384362410226879 0
0.459551217318814 0
0.48838230751562 0
0.497948430146758 0
0.630005579316892 0
0.335085039104764 0
0.268444512810262 1
0.411809432244531 0
0.621686344453983 0
0.359806348250949 0
0.431064053006188 0
0.310168448622345 0
0.447429503947985 0
0.353281930859633 0
0.670035112238478 0
0.392119003534019 0
0.420167259304398 0
0.505692576189619 0
0.469400400126436 0
0.384911724805635 0
0.443924785613918 0
0.426186591175358 0
0.485083000590176 0
0.362094149019523 0
0.315683040686998 0
0.471808538012604 0
0.379516293710868 0
0.325594942100476 0
0.321064649005122 0
0.460286968513547 0
0.454506632252699 0
0.432253637441456 0
0.448058386681185 0
0.344056106651281 0
0.477780081962861 0
0.470352546349323 0
0.592916855853458 0
0.382851629083006 0
0.257033605789319 0
0.312007504620259 0
0.382110564564544 0
0.417346431842678 0
0.287708736701169 0
0.527288571599488 0
0.462469493413687 0
0.33585486446704 0
0.568183648633917 0
0.355581757172037 0
0.509661080722668 0
0.425200073330796 0
0.531223496515712 0
0.434207361824728 0
0.466607110754486 0
0.592061581575894 0
0.422232982813517 0
0.405809997298633 0
0.418844915081472 0
0.583325580952836 0
0.594765022419975 0
0.365565335448049 0
0.481790895906101 0
0.462616625933779 0
0.404977552849408 0
0.496184184824012 0
0.327406033191795 0
0.489123239070272 0
0.307768313277169 0
0.446022617027812 0
0.403728640304498 0
0.550795801998449 0
0.179636491109601 1
0.324380909667495 0
0.512629469280147 0
0.329377787443153 0
0.314746300355442 0
0.416818694010099 0
0.613160688488619 0
0.410620991758553 0
0.180009725131266 1
0.491591069861883 0
0.280058719792686 0
0.411448404243271 0
0.526352693469807 0
0.428430341821835 0
0.343061442080559 0
0.452562809114983 0
0.460474312356026 0
0.407169250856691 0
0.531414109963468 0
0.323823674481855 0
0.351145700876719 0
0.24689835712469 0
0.409784134609948 0
0.530880415271467 0
0.281674299597915 0
0.48658011134115 0
0.351218558567377 0
0.232976561486001 0
0.475645562561344 0
0.399813500742563 0
0.552919079147557 0
0.306212890032915 1
0.571413090211755 0
0.408264095014893 0
0.442150753210083 0
0.73203518565863 0
0.513260620102516 0
0.509316872608827 0
0.453065565733761 0
0.353482237957966 0
0.473848010729161 0
0.362155589300108 0
0.466516413185161 0
0.36897802274796 0
0.380535248082993 0
0.183235790386724 1
0.565585834057543 0
0.290265136672321 0
0.449773378109297 0
0.334041671550715 0
0.435942680691865 0
0.473622565219541 0
0.419947391154026 0
0.461948139032598 0
0.412082690966244 0
0.432748141819242 0
0.522932209023109 0
0.432765607899482 0
0.512209863531358 0
0.423855414459936 0
0.388603681832089 0
0.396500928232658 0
0.449899023919414 0
0.428669158419273 0
0.426684074272902 0
0.472793900753318 0
0.577195460603101 0
0.189381724905171 1
0.674754220848749 0
0.161422044697558 1
0.456622836119605 0
0.482771073333234 0
0.647240099965173 0
0.381428539742153 0
0.437883261035713 0
0.217756400674506 1
0.320916804665606 0
0.281049745336349 0
0.412416023744773 0
0.433279817045547 0
0.527223780432045 0
0.346617511883285 0
0.403526009231904 0
0.474959041719441 0
0.262224042871577 0
0.362560316270905 0
0.530015924321274 0
0.431049305925029 0
0.351370641350128 0
0.451642613283141 0
0.49289123327828 0
0.506379295134328 0
0.369873155404008 0
0.458393620198994 0
0.580170377784578 0
0.543453798916255 0
0.395048945750954 0
0.37958249827211 0
0.494339750030679 0
0.518811717540031 0
0.353906682357855 0
0.469350965504771 0
0.593911290785513 0
0.343276312743116 0
0.289112930713996 0
0.278285464305831 0
0.433259036379486 0
0.545774888804289 0
0.461385215209126 0
0.583482523775519 0
0.394837246906895 0
0.423763765853602 0
0.416233955740241 0
0.519769294610734 0
0.295626856759007 0
0.335390284421221 0
0.58738132034957 0
0.381505261647 0
0.165891984951775 1
0.484665028594817 0
0.344378903021687 0
0.38465012715603 0
0.418180509257141 0
0.60019140939024 0
0.316116244445251 0
0.458766069358304 0
0.394632310405158 0
0.417681428409701 0
0.56645556051041 0
0.565800348662817 0
0.261183771020899 0
0.367886863567678 0
0.404345007401072 0
0.325192998503041 0
0.400274672580675 0
0.0883100929605629 1
0.197822939462493 1
0.444721865115598 0
0.582680719490875 0
0.556248437633766 0
0.264988625876421 0
0.465877895870842 0
0.420794788383243 0
0.428316499206905 0
0.398331110964917 0
0.565707361292998 0
0.472838944206947 0
0.385708325538618 0
0.564019025961738 0
0.514938567685053 0
0.386549108943182 0
0.453565477310229 0
0.290839987538965 0
0.302747495227659 0
0.497598413243019 0
0.344204655215556 0
0.464663589182102 0
0.342498011486334 0
0.48915907217234 0
0.399807706625566 0
0.496794508731063 0
0.234875533897829 0
0.398254454188297 0
0.386385746137466 0
0.525033625056327 0
0.490415609644114 0
0.654916762651001 0
0.399207781696521 0
0.423981786683979 0
0.434853709609239 0
0.117817242762041 1
0.133771009786251 1
0.358185406262979 0
0.435667087493912 0
0.464583971483875 0
0.492637718328774 0
0.376706392190125 0
0.357474719630496 0
0.417292411815328 0
0.490916935480845 0
0.490919131204404 0
0.315504642776398 0
0.317139048838814 0
0.696840270183523 0
0.486868773465361 0
0.395762630344044 0
0.416665949617081 0
0.368251255656882 0
0.278042716642495 1
0.510650781993751 0
0.474303649818402 0
0.476553328514514 0
0.532866713116603 0
0.486471103937588 0
0.383608304289461 0
0.423652865615022 0
0.197139248310155 1
0.608859560540501 0
0.261232383998605 0
0.25839346867835 0
0.555405263994146 0
0.329270977426456 0
0.528506244734592 0
0.601185989363398 0
0.433791508771511 0
0.461463965594433 0
0.510448159474645 0
0.13620713489177 1
0.479595101526426 0
0.225354179225861 0
0.545251402925077 0
0.509434551913452 0
0.310226727170859 0
0.226825044702157 0
0.342275331355084 0
0.384110276583699 0
0.405151529180129 0
0.490917774183272 0
0.393380944786061 0
0.471560168246394 0
0.465050807912054 0
0.374273891369073 0
0.34164374315571 0
0.358346176851372 0
0.515996184693267 0
0.399620865269932 0
0.389064572192071 0
0.335664049421481 0
0.423925848335764 0
0.440827062980293 0
0.412521455862601 0
0.516861577863249 0
0.500014682248274 0
0.446206224977351 0
0.369573035128695 0
0.544837972499287 0
0.561673784896801 0
0.44282812135754 0
0.474982936038762 0
0.590341993500815 0
0.431090367529021 0
0.334172117695945 0
0.479957559970697 0
0.389385237209363 0
0.38958241773393 0
0.562362416262496 0
0.41691258027899 0
0.435322925876458 0
0.379843411875578 0
0.561260760901529 0
0.370983936526977 0
0.430922090138463 0
0.386805809684836 0
0.401647756452115 0
0.244062147123922 0
0.338482705091158 0
0.488398380773717 0
0.289015951003607 1
0.356866800358034 0
0.534952382458603 0
0.557457948969394 0
0.605038646056257 0
0.455156400768865 0
0.478528678767628 0
0.525526415738542 0
0.341331953743236 0
0.516053320575565 0
0.276974234150613 0
0.619149105832251 0
0.521715969484214 0
0.379214926584292 0
0.32047325379487 0
0.453388937722187 0
0.460156771780562 0
0.493992347363956 0
0.503505791198094 0
0.184281859403212 1
0.654172833903288 0
0.422907943325356 0
0.270962673788945 1
0.596800316462384 0
0.302262883826074 0
0.158335191409502 1
-0.0439274462975714 1
0.380103750632693 0
0.555646205552222 0
0.562349905689234 0
0.156693922899901 1
0.526706446609675 0
0.498899534329175 0
0.505229702577606 0
0.603762268640433 0
0.320156225469715 0
0.338393543406495 0
0.350313043583697 0
0.398874272258524 0
0.538832826006826 0
0.367661483718453 0
0.371578008861135 0
0.455469018837227 0
0.391230156393153 0
0.462246190510035 0
0.607545131407482 0
0.319433808052335 0
0.393287027561306 0
0.528598348008734 0
0.478264658672072 0
0.462576869277014 0
0.476771999824038 0
0.579625194038896 0
0.532190374864899 0
0.421349701045745 0
0.318649491965152 0
0.222894347036048 1
0.431858532837767 0
0.664620062216853 0
0.489756980641531 0
0.389202147820394 0
0.279590297644617 0
0.520495471830374 0
0.526007739393117 0
0.283392669995552 0
0.367946701038686 0
0.323141999931603 0
0.364778829003052 0
0.578613468526287 0
0.394673861727169 0
0.624935223897775 0
0.487514322158749 0
0.518114751750052 0
0.538012055489664 0
0.524729346688417 0
0.400716034396598 0
0.515134806554796 0
0.44889040577837 0
0.266623582346511 1
0.283018357453843 0
0.547361356319092 0
0.419329799991144 0
0.296961418357111 0
0.12448805924321 1
0.278363744803907 0
0.486888708175263 0
0.541910187120541 0
0.396327011565142 0
0.467495955685735 0
0.400388948251066 0
0.55592350540935 0
0.411348034525544 0
0.392736378250835 0
0.546197814993715 0
0.424740744608382 0
0.521775289913378 0
0.524957369493205 0
0.403927586657662 0
0.424033611229376 0
0.417661350700641 0
0.322679159212641 0
0.375640426266846 0
0.427414857459947 0
0.185083607941078 1
0.38620337649154 0
0.266244067942855 1
0.40135225108615 0
0.453778189487575 0
0.432312028197853 0
0.358634340571532 0
0.356048832983937 0
0.514900763799284 0
0.49325441273913 0
0.435396957067494 0
0.212912326017296 1
0.496333001286335 0
0.415640555560745 0
0.597030070620078 0
0.305928658858422 0
0.580905533686302 0
0.191682853390764 1
0.352753200025864 0
0.437335799984231 0
0.332265944630314 0
0.450558485401766 0
0.326945629314913 0
0.54931698402945 0
0.577820761224559 0
0.300904405909034 0
0.354656517455156 0
0.407778565034385 0
0.523338437855284 0
0.44918252273722 0
0.384411780892454 0
0.349492097295211 0
0.397608476919742 0
0.177815888935272 1
0.434825425389798 0
0.625961094055034 0
0.532504479563536 0
0.509757855095156 0
0.380509081811161 0
0.469285934057052 0
0.615505967773028 0
0.214081493547124 1
0.27461760631725 0
0.395536797145173 0
0.465242044269542 0
0.330261414315959 0
0.385308864789252 0
0.378847468496492 0
0.442525473850402 0
0.498812148352425 0
0.192354024775249 1
0.45790475757961 0
0.503425511340328 0
0.555506393864054 0
0.539309898763483 0
0.477649586807691 0
0.273795266466596 0
0.457474788818071 0
0.358964931604633 0
0.326648901729779 0
0.496800552802431 0
0.208115313916599 1
0.621444151828382 0
0.455490792315092 0
0.427241254565508 0
0.31726873723041 0
0.39916465194604 0
0.656278614260533 0
0.541207397901767 0
0.4032118480056 0
0.278875296580953 0
0.478187403213482 0
0.47274927459572 0
0.392117718401165 0
0.496214446576852 0
0.344747362348397 0
0.454116438575614 0
0.40780346454599 0
0.131828544235421 1
0.379497343653246 0
0.307421010720062 1
0.41915843586929 0
0.395009838082902 0
0.377041837250812 0
0.357265746012084 0
0.55875582654543 0
0.474065420318633 0
0.290279143879554 1
0.383439015505637 0
0.451121355777419 0
0.438441943973931 0
0.343208336436238 0
0.440102772595971 0
0.441602159878546 0
0.589026351155297 0
0.419398408376589 0
0.50585342651109 0
0.576737844077181 0
0.548749034123184 0
0.605189045707244 0
0.559180208281117 0
0.487233150953103 0
0.46251584697852 0
0.479507609597955 0
0.462389689971602 0
0.411103660619541 0
0.411522538849042 0
0.447800319970515 0
0.30494201650201 0
0.540203837837492 0
0.619902506806806 0
0.442018845277559 0
0.403122745392336 0
0.496824904641764 0
0.454077201917719 0
0.490868431229879 0
0.250562458294298 1
0.571340168177745 0
0.587560111754541 0
0.30255539240059 0
0.441282120664779 0
0.428963730653032 0
0.328971389489735 0
0.514138135757147 0
0.463339522263038 0
0.616464636633317 0
0.311979505172539 1
0.36088701516815 0
0.192603233978944 1
0.278137909477508 0
0.448467092835947 0
0.38304744203681 0
0.432497530266978 0
0.478843018460914 0
0.355622808865813 0
0.407456532721424 0
0.559382118311418 0
0.509347813133551 0
0.38069581059509 0
0.655931367114493 0
0.625259706408748 0
0.441024107328619 0
0.316657093758594 0
0.361894835850146 0
0.436216300826618 0
0.633654036020234 0
0.29885459730181 0
0.525266206783227 0
0.308976524589444 0
0.369904482501608 0
0.504286895817045 0
0.532377740584346 0
0.472164254738326 0
0.275888354701112 1
0.450706275258943 0
0.310176496700519 0
0.520782769499856 0
0.338686129892657 0
0.493735507979922 0
0.369075674645899 0
0.39365238942123 0
0.148654482059336 1
0.397926928315856 0
0.517234791092179 0
0.44958376100038 0
0.2888071697447 0
0.434437756279381 0
0.492330433195007 0
0.416374795532787 0
0.493602375985941 0
0.552668510762192 0
0.501232038966132 0
0.474311132747578 0
0.153727312646176 1
0.371251622659358 0
0.401721276167228 0
0.52211308177849 0
0.326127989333936 0
0.317581440105068 0
0.192522951829589 1
0.359452727915256 0
0.331390399041334 0
0.363661058931227 0
0.478666297347031 0
0.650596824491891 0
0.518550761220019 0
0.384037583816228 0
0.334481615266391 0
0.134973062403146 1
0.480846925781868 0
0.393923405690953 0
0.383340021319022 0
0.481641222595482 0
0.508272360409268 0
0.414201842055496 0
0.385235156274803 0
0.492195774946418 0
0.515236359885946 0
0.292669719736543 1
0.470045473062447 0
0.49036321531222 0
0.533612154960286 0
0.436035929016707 0
0.518613843976157 0
0.320618050013754 0
0.553639820926649 0
0.500897488818534 0
0.522843152048431 0
0.372784815917415 0
0.420959153175671 0
0.393836042820617 0
0.465816067521083 0
0.601057445434304 0
0.380268165933335 0
0.504599358855108 0
0.678485493676159 0
0.405727818165067 0
0.60588611564785 0
0.41521783810687 0
0.665542764368174 0
0.615513025252005 0
0.22138866922086 1
0.200216209134344 1
0.437421075748769 0
0.279823242572697 0
0.648759454502505 0
0.277816699775608 0
0.451085147542182 0
0.466110325641484 0
0.557705139554935 0
0.414145636114679 0
0.264667161899868 0
0.378475486101784 0
0.415945192555371 0
0.359159203566816 0
0.554506890015393 0
0.547348769452862 0
0.50145875622444 0
0.257139909298102 1
0.618118439104867 0
0.374892919793712 0
0.415554386291225 0
0.465509164141739 0
0.403872949948076 0
0.511602769323111 0
0.332178216535674 0
0.498258292241107 0
0.289201321009406 0
0.444043509354882 0
0.143486704032375 1
0.419527871249859 0
0.53159255173298 0
0.568631157469702 0
0.403214627543762 0
0.515881483889878 0
0.48749465925711 0
0.623327095910197 0
0.475921905347624 0
0.499077082979693 0
0.586598308383456 0
0.474366000456475 0
0.477272997272913 0
0.553223369761671 0
0.417008532008517 0
0.245652367996322 1
0.600456788483911 0
0.372940661301795 0
0.329941464202503 0
0.296660312345728 0
0.367567083818678 0
0.697840497866389 0
0.242309524171058 1
0.431921948748323 0
0.385228715336692 0
0.0859744348877279 1
0.531609880215079 0
0.395284410512318 0
0.385726444385372 0
0.492797467049283 0
0.477636664198662 0
0.364337124920878 0
0.345795465671992 0
0.480119420054512 0
0.185254834688119 1
0.59810693815745 0
0.498941371761895 0
0.402768486951933 0
0.491543989266935 0
0.289833261000515 0
0.379258142369086 0
0.453893573291472 0
0.422767961141615 0
0.40409930169257 0
0.433262052332939 0
0.328684528568527 0
0.482269108796083 0
0.507872669212039 0
0.411797881902377 0
0.654138036516597 0
0.462668696643985 0
0.377892763752163 0
0.354559457725645 0
0.473511316036867 0
0.256582069648097 0
0.500543526213426 0
0.452484311003652 0
0.475448503297719 0
0.481659410351538 0
0.235745903013044 0
0.456865384139838 0
0.269660385590622 1
0.444240385931478 0
0.383407935416385 0
0.532138824625292 0
0.512962758812474 0
0.279410592881255 0
0.375745430749681 0
0.445843721413271 0
0.341293119560021 0
0.547249973628033 0
0.477081731579217 0
0.318352098946722 0
0.401752090433359 0
0.497908312713924 0
0.460602276789129 0
0.517512464676947 0
0.530602099682139 0
0.405514237808104 0
0.418004885424622 0
0.202938077332361 1
0.496392153518828 0
0.283588678188579 0
0.351413618996096 0
0.561818880102108 0
0.411212841105562 0
0.450841996625379 0
0.612937070177071 0
0.405740742582428 0
0.599590122129087 0
0.44711526261572 0
0.527954446114865 0
0.303905605871586 0
0.502166407968322 0
0.479016129401154 0
0.422402303302053 0
0.396773691326048 0
0.353264635994322 0
0.377499308917419 0
0.198000136194369 1
0.255781848069409 1
0.357085141268393 0
0.583783186035988 0
0.414320681980832 0
0.491539775430395 0
0.312844778843096 0
0.4013483086556 0
0.521483638198302 0
0.54861000734467 0
0.429616819276623 0
0.522809166666807 0
0.179951640278339 1
0.339973379559926 0
0.541891104949344 0
0.407980153942766 0
0.412468748799685 0
0.304164309941937 0
0.494931226960461 0
0.641093898637565 0
0.222375470387123 1
0.465992652352083 0
0.245655318819106 0
0.144757526045713 1
0.426923829632329 0
0.487398214761207 0
0.431642983441504 0
0.462499299497352 0
0.305664764353192 0
0.53220197461233 0
0.591337254401011 0
0.477388025294186 0
0.516623777559523 0
0.590520973827844 0
0.188643877720784 1
0.493286678950937 0
0.558831778175953 0
0.490921533067753 0
0.417906199869053 0
0.405966934578274 0
0.234320205637155 1
0.260180639136813 1
0.584857451699395 0
0.404984386916313 0
0.580361705187078 0
0.38839121195163 0
0.408788807185187 0
0.466844706698708 0
0.34879114979257 0
0.443403129604053 0
0.55814964629126 0
0.461253604133103 0
0.0003957130856031 1
0.588662005790136 0
0.405427258476458 0
0.480635151693691 0
0.460683744364243 0
0.389668789070726 0
0.438862861589866 0
0.225638617061129 1
0.49445224842972 0
0.583854017476549 0
0.40243422652491 0
0.465839604297822 0
0.494006321165761 0
0.445398786297798 0
0.610515343986571 0
0.517492550370475 0
0.230150308490257 1
0.403159613609078 0
0.420455654490051 0
0.320755642440955 0
0.539007038373643 0
0.262153008527072 0
0.526248597789573 0
0.313448951606145 1
0.0542019429013987 1
0.390876757729036 0
0.30103274733374 0
0.538679004823454 0
0.238421117912799 0
0.296212288437447 0
0.314937437355161 0
0.590922809876607 0
0.272547744249416 0
0.428964141181439 0
0.41586999142344 0
0.518371635760159 0
0.29280556417087 0
0.322464573663691 0
0.533505120031782 0
0.625576968626863 0
0.314042836664798 0
0.465651079653006 0
0.341342312117204 0
0.153134631834631 1
0.405005742059241 0
0.191378670823683 1
0.693885314311841 0
0.416308396615048 0
0.414671118073839 0
0.511742375574648 0
0.235889875176094 0
0.33141730544424 0
0.505667327453372 0
0.210600264702051 1
0.459583193423318 0
0.488041544167009 0
0.416156144209361 0
0.486347146100288 0
0.44241257615268 0
0.223207688934753 1
0.46796023807633 0
0.461024621569346 0
0.658696059485525 0
0.380083809582762 0
0.520143035390148 0
0.651081648873509 0
0.342924462884812 0
0.385541323631811 0
0.373505969218883 0
0.373086376547529 0
0.454962253887404 0
0.31580626582342 0
0.321006125686268 0
0.591125497672298 0
0.185860879881177 1
0.271766688638473 0
0.232798804500892 1
0.326463647026517 0
0.426815086636184 0
0.662076152675114 0
0.361919208801529 0
0.440561178277526 0
0.422674929805993 0
0.194288131342679 1
0.436680036234057 0
0.41812956282532 0
0.445854875630487 0
0.450890988553222 0
0.346676540308735 0
0.656375532995585 0
0.393401844947861 0
0.430967401296085 0
0.605109413325805 0
0.4184076343451 0
0.464556434298566 0
0.328570301677274 0
0.593243904165563 0
0.61512897542425 0
0.524231950827682 0
0.303870941753543 0
0.348668716001854 0
0.246645070109698 1
0.301463921991904 0
0.227137928855095 1
0.342030984683362 0
0.43458326824967 0
0.330984958406285 0
0.51581038943621 0
0.191388587621341 1
0.483772532487681 0
0.339284839974514 0
0.562631130350319 0
0.502826331658865 0
0.372497533822456 0
0.21592472032159 1
0.474431469677699 0
0.335048026996653 0
0.501210626935448 0
0.519038685113629 0
0.561354197281554 0
0.448051766229911 0
0.523294921476211 0
0.471129720622667 0
0.417245007531851 0
0.395642337084602 0
0.332002115529604 0
0.373013086604351 0
0.29068238039201 0
0.535376936507843 0
0.382860227493488 0
0.565428705082904 0
0.488613296729465 0
0.375674341423876 0
0.436218049237533 0
0.584401626299094 0
0.551681781936506 0
0.45202938436968 0
0.349630887887038 0
0.544645204054186 0
0.414567682032618 0
0.317751153317244 0
0.562413508614713 0
0.458730926667249 0
0.414775149555995 0
0.541010777739336 0
0.579245365960483 0
0.477923582841004 0
0.525485908373467 0
0.448469789942204 0
0.521090948262908 0
0.290205546337401 0
0.493360994043814 0
0.383729732597682 0
0.681523843425663 0
0.546834917744157 0
0.550786790687755 0
0.469411791535225 0
0.144920931497874 1
0.289797856357732 1
0.432703435010273 0
0.476524130253119 0
0.40425858657866 0
0.378822681219169 0
0.594582280397118 0
0.278299259805491 0
0.39914363031274 0
0.470224421450155 0
0.430358667109707 0
0.595998868095703 0
0.575529028726843 0
0.505383771774775 0
0.544972737061796 0
0.558086794596443 0
0.375156538121151 0
0.396872138807103 0
0.456489194234144 0
0.617320723900975 0
0.479335487195373 0
0.599710181807217 0
0.548007642070314 0
0.39176624887154 0
0.372010586506667 0
0.549301763795616 0
0.25535879025706 0
0.484601259678854 0
0.443176489933276 0
0.456425118203361 0
0.396103636183019 0
0.431641803266028 0
0.307420263395089 0
0.44641836495971 0
0.470106479696565 0
0.426839311472007 0
0.0957809922929635 1
0.508693774794743 0
0.464082039839237 0
0.25982591934767 1
0.356234062206952 0
0.403451711649024 0
0.48987046430982 0
0.368918023210669 0
0.300056852383487 0
0.491914322928172 0
0.57949273483917 0
0.441878679031997 0
0.474257166182917 0
0.379107728440341 0
0.348229946743082 0
0.474926823232306 0
0.509238617525378 0
0.373886218102053 0
0.419767736805457 0
0.327201790489981 0
0.290158765173171 1
0.518804907620049 0
0.520406710111782 0
0.36916317945492 0
0.336360013063338 0
0.395111763006802 0
0.41539927439748 0
0.529786739759748 0
0.48698377691154 0
0.522277922441832 0
0.591037210813562 0
0.477649450815196 0
0.424320436310972 0
0.49233169746917 0
0.555897453713825 0
0.565917410415045 0
0.251240359954939 1
0.234944748650337 0
0.507601062487261 0
0.561339526671401 0
0.44011963876986 0
0.562783387037232 0
0.480642866707971 0
0.389020722142821 0
0.513935116431088 0
0.323062102441485 0
0.371981707983558 0
0.383282425957336 0
0.589775345288614 0
0.415878544625495 0
0.291439793367765 0
0.306476410339049 0
0.55115011172429 0
0.464404363293604 0
0.48215958064962 0
0.422320447637561 0
0.593856741158034 0
0.610406863144748 0
0.390133612304751 0
0.398831314736196 0
0.247635887055913 1
0.403796802775198 0
0.612403362009933 0
0.287260866463761 0
0.435610781324859 0
0.35818202695753 0
0.394419023441466 0
0.307557099637215 0
0.28516963602112 0
0.388374793356024 0
0.266629503525594 1
0.359219322883285 0
0.456410435325895 0
0.509250431129675 0
0.443744303156554 0
0.523005733989919 0
0.197694352239109 1
0.411328650314046 0
0.491528489520545 0
0.422071745378565 0
0.235854860518534 0
0.559720977736645 0
0.495883792442916 0
0.509763878297556 0
0.642150748373797 0
0.397937226804736 0
0.373955037515743 0
0.430838967018107 0
0.460139751269596 0
0.515781709639959 0
0.496684781528996 0
0.487578739310894 0
0.361854300493725 0
0.383493559495378 0
0.406453773383927 0
0.456819416023561 0
0.297115589107859 0
0.378010054647746 0
0.508898196339093 0
0.402512663862093 0
0.421969510199489 0
0.357800045002424 0
0.309819482618225 0
0.345109965262288 0
0.312208042181441 0
0.586206612816152 0
0.381791404910484 0
0.534326162324239 0
0.418908403669127 0
0.196640603805142 1
0.616238482411473 0
0.336667755713752 0
0.51162262719737 0
0.438434646045213 0
0.402094931382424 0
0.507701968959597 0
0.368664408170182 0
0.44649885545542 0
0.632563649087461 0
0.404267716271991 0
0.410145626727228 0
0.440972583657744 0
0.562782959382361 0
0.402322647959437 0
0.324333359653925 0
0.342670572109625 0
0.514753456215414 0
0.41048240159798 0
0.233810983741306 0
0.491748377316809 0
0.128215008808676 1
0.437987677734081 0
0.571216183400776 0
0.505044629603995 0
0.272615639314677 1
0.518158663058181 0
0.361215914452785 0
0.387982162395786 0
0.448801937159952 0
0.473888716225646 0
0.508824440116516 0
0.471285958667875 0
0.5162671177038 0
0.279799084833947 0
0.403585749159741 0
0.318466903438872 0
0.588179933359232 0
0.463990877168237 0
0.507360081120873 0
0.355664783633934 0
0.294730956764132 0
0.49960861989571 0
0.506324863393441 0
0.269024359065057 1
0.703539997635017 0
0.447006590141597 0
0.481892871053312 0
0.561668819007743 0
0.308066202546795 0
0.375214918422191 0
0.394609675312177 0
0.283090215841969 0
0.539527948073271 0
0.505214130830629 0
0.465101597105896 0
0.355366919267363 0
0.482660625098128 0
0.458221671883727 0
0.437438572746076 0
0.40537434891463 0
0.308894174869999 0
0.467709953474357 0
0.380257182810364 0
0.499802782072035 0
0.404170226255704 0
0.403479490759616 0
0.416581130759167 0
0.698065092359059 0
0.199822561038839 1
0.510486748610119 0
0.327670693092413 0
0.626632138779048 0
0.40115854741727 0
0.370759962154863 0
0.229294235791671 1
0.446860917621835 0
0.579215341298869 0
0.391321639669594 0
0.324277481777839 0
0.397630941773357 0
0.367571415475194 0
0.354786375527353 0
0.617323299937842 0
0.312992147358637 0
0.369513295703699 0
0.47975231033223 0
0.432673493811581 0
0.432997880069976 0
0.307439865082115 0
0.496796139358939 0
0.367740590904377 0
0.301735985539704 0
0.475138634868887 0
0.305113719013211 0
0.444763822644488 0
0.449596207299175 0
0.439845609647109 0
0.529167745241644 0
0.423338975060833 0
0.335005443616999 0
0.475377120482239 0
0.336873732122493 0
0.405908411520611 0
0.511398711205465 0
0.287885953422159 0
0.333835758327476 0
0.3463450517896 0
0.438857447809443 0
0.44398328092257 0
0.421418106890031 0
0.297866163792868 0
0.26222799581405 1
0.401111464606966 0
0.359702449581571 0
0.632373042833811 0
0.414167171098542 0
0.495930287300486 0
0.22965996115521 0
0.438220867671745 0
0.269845954635202 0
0.456920676734466 0
0.455279052142055 0
0.576513802562965 0
0.415070768797722 0
0.510201234881551 0
0.597516104681049 0
0.3615260766764 0
0.490609592206942 0
0.308006125205881 0
0.389911047448015 0
0.377026672479665 0
0.378925553013145 0
0.213865523297238 1
0.423669332720146 0
0.299673971986255 1
0.379441166108761 0
0.419084125845749 0
0.463253090615861 0
0.471119441565406 0
0.414181061376832 0
0.316622372488937 0
0.376377807783613 0
0.337945400050797 0
0.179758167246264 1
0.256753623747343 0
0.586598847677982 0
0.431075587151437 0
0.524845880964429 0
0.462252894425853 0
0.490849375593424 0
0.564721791049231 0
0.561502942651251 0
0.35070783970545 0
0.372408699072564 0
0.458999012097938 0
0.516018836355372 0
0.507178664074354 0
0.340029777578711 0
0.508697553488007 0
0.436055151253321 0
0.488442303852396 0
0.62686975505269 0
0.340900792701625 0
0.360224666567897 0
0.371043086409242 0
0.422458646063828 0
0.324684921862587 0
0.403196599404742 0
0.42497110267098 0
0.525591654948207 0
0.450911370624266 0
0.276392988816496 0
0.386015109814231 0
0.492040061192494 0
0.431973970029903 0
0.472116966496636 0
0.597311367532299 0
0.459790168230454 0
0.528979043336287 0
0.311476012016705 0
0.597253081275057 0
0.373598600426079 0
0.543871477501087 0
0.35879514910769 0
0.499490454503317 0
0.47263628159049 0
0.166418786418948 1
0.269791735582781 0
0.441817391554166 0
0.35173898626589 0
0.342108506280523 0
0.559751110943522 0
0.497793971992798 0
0.348475947269595 0
0.193604375484664 1
0.27553880047807 0
0.388152178284373 0
0.537034817567399 0
0.245724619756409 0
0.354321042815779 0
0.452744899988804 0
0.363832752684058 0
0.534346967388391 0
0.410392575879925 0
0.385898981573492 0
0.394846700622583 0
0.103115080142103 1
0.318754474688071 1
0.385841327024974 0
0.466329100642401 0
0.393244580689181 0
0.344020851748504 0
0.534949410760389 0
0.256852170032339 0
0.136016285684818 1
0.41351762152022 0
0.295249778255762 0
0.33327078994532 0
0.503526334097663 0
0.469895769483813 0
0.485465596122885 0
0.516034060818618 0
0.544427039558526 0
0.482193124048709 0
0.467677026739262 0
0.390675426926355 0
0.420391834220899 0
0.346824694441607 0
0.46542049857145 0
0.515725708316843 0
0.576544615081666 0
0.5230662861447 0
0.245544762722643 1
0.226676319700001 1
0.393079335577203 0
0.110936893915529 1
0.471962506559239 0
0.474505252624974 0
0.595684412644051 0
0.479872259666914 0
0.386997018573534 0
0.520123962048644 0
0.340371917127322 0
0.547372396061784 0
0.535664978479049 0
0.429357950076255 0
0.531715702723466 0
0.427583172563786 0
0.337768830606314 0
0.666184988217677 0
0.491705893768209 0
0.707259753684064 0
0.245945810857061 1
0.471990341947469 0
0.456704223520575 0
0.340962775351828 0
0.417524220648106 0
0.292360736719932 1
0.319689831985677 0
0.303282886804945 0
0.459241402723288 0
0.392174559908989 0
0.353650594773614 0
0.388013449831628 0
0.4399725635992 0
0.522530513696967 0
0.354819908861914 0
0.580591232728271 0
0.487338291782422 0
0.215182360269409 0
0.319270438678464 0
0.480069481982505 0
0.382903809953825 0
0.484869416647242 0
0.455064780718407 0
0.379807379255737 0
0.474427945519503 0
0.408701686489901 0
0.363861612186062 0
0.457260754988343 0
0.379854159770913 0
0.585932352034644 0
0.482857256098304 0
0.467125449694992 0
0.516659712698865 0
0.504914453704256 0
0.318437309287777 0
0.556638437550012 0
0.488298526506364 0
0.40295799346266 0
0.257797286317792 1
0.381067069027822 0
0.275162359094764 0
0.64576501082933 0
0.383723058450464 0
0.364165984313669 0
0.530067079242398 0
0.362500143481772 0
0.306133539467321 0
0.430361061955938 0
0.460226376683498 0
0.401048254328919 0
0.565911158817162 0
0.571142003409125 0
0.452420382272671 0
0.327724707138128 0
0.453434058853283 0
0.579384956241424 0
0.380634180475258 0
0.353944711752607 0
0.285205739687795 0
0.506711875658151 0
0.340650766577153 0
0.365378708847875 0
0.270102006466233 1
0.425005160270552 0
0.361854294452627 0
0.106644003883212 1
0.322170368330186 0
0.463906689961184 0
0.423626255098767 0
0.51896255869348 0
0.433518156507916 0
0.401089278286653 0
0.367491151825769 0
0.425392878291311 0
0.354299504252841 0
0.31845101249362 0
0.759734915387676 0
0.505685056843994 0
0.457125791317236 0
0.508194565209137 0
0.47596971794778 0
0.381782687738983 0
0.451535254877478 0
0.505024958134845 0
0.32886940518243 0
0.301291655754284 0
0.475686821754705 0
0.554538226834404 0
0.461250226601019 0
0.363594953986878 0
0.362996810226236 0
0.343561648767201 0
0.432981805943997 0
0.19804071789632 1
0.499825267885099 0
0.523006184565522 0
0.604220627624365 0
0.515335941878845 0
0.380722266184022 0
0.52394843328205 0
0.448195352237315 0
0.511583533371569 0
0.326139585156839 0
0.331820670936521 0
0.418393343419633 0
0.55765124980613 0
0.439270058878372 0
0.444948683496757 0
0.560654081090769 0
0.717224511121635 0
0.383457919223707 0
0.291069126104943 1
0.202177885172099 1
0.403294967448568 0
0.41304736538046 0
0.35651985904547 0
0.518007436485935 0
0.410863105316595 0
0.496669216734629 0
0.485461448126233 0
0.327855558613125 0
0.190354624069578 1
0.40762816625275 0
0.46032755569337 0
0.3796472100352 0
0.520880339369989 0
0.493326305205176 0
0.599550595110564 0
0.325884951016612 0
0.325401367407788 0
0.342472088994853 0
0.339384032440227 0
0.53491156942312 0
0.428579564387122 0
0.422538917079155 0
0.419597774653358 0
0.303520031115851 1
0.534391320128789 0
0.421647983443106 0
0.463656059502453 0
0.388203049291146 0
0.327547695543575 0
0.202681924007183 1
0.399872532874855 0
0.437454284057491 0
0.30887117678533 0
0.332507338631043 0
0.475223731517785 0
0.557603975958697 0
0.564769263382159 0
0.456919346669691 0
0.406069135364604 0
0.587413413512487 0
0.513644275295585 0
0.372448779722973 0
0.56072947736527 0
0.31038707144162 0
0.23581872635267 0
0.389031219430247 0
0.276687529777617 0
0.41955629473341 0
0.515099557757331 0
0.346623577400511 0
0.559134408224042 0
0.341910552119099 0
0.330001718511234 1
0.3847767892954 0
0.613003928558019 0
0.352755251643926 0
0.542097834336769 0
0.423396158815182 0
0.460876132916129 0
0.546225957315552 0
0.463856312912069 0
0.397786366510205 0
0.488753369949123 0
0.439237549348285 0
0.342768202203083 0
0.467710049123766 0
0.472482942101021 0
0.414958933558482 0
0.509456916217821 0
0.293661809794144 0
0.472706247523125 0
0.49493426577779 0
0.533589965948038 0
0.52053009627713 0
0.509543623160195 0
0.525298458569571 0
0.389976748614349 0
0.414172647115669 0
0.589543792403626 0
0.45391642662025 0
0.319441406683252 0
0.362390728390743 0
0.409804325531216 0
0.565011308009869 0
0.513731035287678 0
0.517888046496951 0
0.435472330686182 0
0.533569988372149 0
0.308211881273156 0
0.310086860894605 0
0.269418736190724 1
0.4132773000839 0
0.494143469702997 0
0.295222314140354 1
0.437998260142663 0
0.498386500566781 0
0.54958835251492 0
0.500775394011113 0
0.240168625474586 0
0.316474181640531 0
0.402942579330029 0
0.419182261751468 0
0.437839253881491 0
0.538251237728775 0
0.402488902484053 0
0.432462545190873 0
0.400160266552637 0
0.47570591414216 0
0.271887983570371 0
0.484114512783136 0
0.48274701470715 0
0.465006198138386 0
0.473596255159975 0
0.279368057367991 0
0.584354798740529 0
0.493080370591333 0
0.39184635212881 0
0.484695548114776 0
0.263722424265599 0
0.351912050786962 0
0.522422750463612 0
0.443292431580969 0
0.369035141971237 0
0.419642767402032 0
0.443155541855225 0
0.568693474858109 0
0.334022812986153 0
0.478903594723414 0
0.481020697368813 0
0.343444465443075 0
0.543766474598771 0
0.332717917666425 0
0.317528824649288 0
0.528077166716393 0
0.339573263324248 0
0.438964780087135 0
0.356734408710921 0
0.538444731496146 0
0.429572429436711 0
0.330248103375348 0
0.347217320081415 0
0.45710239818101 0
0.50547498640513 0
0.5955693435563 0
0.444222330696006 0
0.495659302263517 0
0.452519011983715 0
0.310253147913681 0
0.336305968578424 0
0.350494639752549 0
0.386302515388036 0
0.395862252239002 0
0.220348197489321 1
0.396221480451628 0
0.47683243812129 0
0.407467584541811 0
0.373921874262393 0
0.551974426085908 0
0.567355524716367 0
0.374958872529474 0
0.414547879738801 0
0.151204011044392 1
0.363778661676165 0
0.571828530410443 0
0.309476640687529 0
0.416830995922825 0
0.480098406032919 0
0.419537625304648 0
0.229055623951488 1
0.511875892255217 0
0.374758191437666 0
0.316120308124033 0
0.434926041285219 0
0.386907513444689 0
0.641610154943969 0
0.619179965658687 0
0.293333390713469 0
0.330488204339512 0
0.442491424391881 0
0.386118340062185 0
0.57291672970453 0
0.32102607855237 0
0.302127197859499 1
0.5387108358823 0
0.490264091371443 0
0.424257562268047 0
0.234713997416701 0
0.532386911796071 0
0.324910519266525 0
0.305101128203092 0
0.41837757484822 0
0.5149273039341 0
0.443645261056271 0
0.343910848173619 0
0.408177437260385 0
0.158324641866555 1
0.476965949880169 0
0.415466669551272 0
0.486353641305473 0
0.373969104022638 0
0.532424187031428 0
0.431754328220265 0
0.472603304750389 0
0.596798824107255 0
0.595688998761116 0
0.450603872712856 0
0.266126893514064 0
0.388186439520358 0
0.315908119369012 0
0.573523628107316 0
0.456552296712561 0
0.352676474174071 0
0.478144109801166 0
0.543795782564417 0
0.355625639905542 0
0.40353779143618 0
0.319934647723479 0
0.367174236642777 0
0.390156060600812 0
0.212620483585541 1
0.709658539935254 0
0.472499579197125 0
0.371323460450354 0
0.352396938293986 0
0.420304858571453 0
0.321408436449566 0
0.498798349944959 0
0.356249172912403 0
0.438557485347374 0
0.457795197550754 0
0.456277860087982 0
0.490541710276441 0
0.463582407599445 0
0.364805131108653 0
0.294427532735449 0
0.634005389464525 0
0.338593832969004 0
0.497459873432938 0
0.435538081727639 0
0.390851345182676 0
0.366475624003221 0
0.641910694051244 0
0.439225615376001 0
0.321495291593396 1
0.455068535507036 0
0.436101139267296 0
0.478650109846365 0
0.594037900691164 0
0.431715052383373 0
0.307987790901995 0
0.407113672675278 0
0.332878395444802 0
0.672214348232917 0
0.412185974849459 0
0.352609779787692 0
0.629021559418985 0
0.310019851903186 0
0.38760243233111 0
0.358630909466322 0
0.500613066001425 0
0.390039354569074 0
0.342762120225976 0
0.455800504568146 0
0.335257790713942 0
0.396003220543314 0
0.320925878297296 0
0.694393125622739 0
0.674905975598338 0
0.17278905233144 1
0.471519423694565 0
0.562511697274465 0
0.572289111775241 0
0.465926816062384 0
0.561703082087043 0
0.341048699367963 0
0.550048460093448 0
0.324819172919816 0
0.563366755825661 0
0.412625541860762 0
0.286431391756102 0
0.365502535095386 0
0.42253758516753 0
0.458621668458916 0
0.551411528834084 0
0.597809651458425 0
0.3075234839746 0
0.48113774952685 0
0.470668516977952 0
0.551509644645501 0
0.463788194453685 0
0.459904710719784 0
0.324939633274464 0
0.504452234590837 0
0.0154860838417412 1
0.304412734949986 0
0.588110820266198 0
0.396450824305783 0
0.46939426688042 0
0.374009623938163 0
0.490505805251302 0
0.528614728434601 0
0.146262021901607 1
0.457646669597838 0
0.485173936507112 0
0.334068298822683 0
0.445655426848068 0
0.398625651802871 0
0.411275370970777 0
0.477843590529343 0
0.377719590683389 0
0.366755983720757 0
0.228870400411823 1
0.439347350386051 0
0.474066978991807 0
0.263536016650727 0
0.306080165992868 0
0.503902485668127 0
0.376555934460321 0
0.712279085251466 0
0.469666333728928 0
0.382467031914915 0
0.251938868412795 1
0.465735268037735 0
0.539930899502882 0
0.511694146608173 0
0.509765889081122 0
0.525207366405617 0
0.498597771564389 0
0.230841751132528 1
0.425783151486836 0
0.489247241236092 0
0.404824918645149 0
0.333815057776229 0
0.414419905226356 0
0.461614600496813 0
0.330570379268573 0
0.338140227181974 0
0.536231523166614 0
0.499077307598549 0
0.360940897966195 0
0.328036037536226 0
0.214659895733767 1
0.452771116093083 0
0.518408223499685 0
0.315605101991834 0
0.4336328848837 0
0.425016708623253 0
0.533937984822842 0
0.274986797318003 1
0.230002666132673 0
0.173701104977588 1
0.4588917474447 0
0.564534164291423 0
0.0534286424471679 1
0.43430973711925 0
0.441533246100025 0
0.473949342370147 0
0.373702129082396 0
0.506033285048515 0
0.413876952598014 0
0.354411642092973 0
0.544260524779043 0
0.496925353254921 0
0.329124652242959 0
0.329579574289189 0
0.295175869392293 0
0.339739267972013 0
0.134919239122017 1
0.485133894857973 0
0.513856889904137 0
0.34586733508619 0
0.346797592980281 0
0.467040178741121 0
0.423655131188835 0
0.464787851692423 0
0.436477669489932 0
0.50880717558643 0
0.318800284040799 0
0.50950187785073 0
0.199090883810983 1
0.48960980974138 0
0.336114739129376 0
0.340583503730965 0
0.396112827914836 0
0.542407189725331 0
0.411200866274644 0
0.263846316250213 0
0.457918977801022 0
0.575099112191338 0
0.388896593914053 0
0.286798156256053 1
0.331259817475485 0
0.368823367182545 0
0.41112620293091 0
0.531686685242487 0
0.475390790931987 0
0.530506798797409 0
0.281621927447501 0
0.34408005812851 0
0.326747733534832 0
0.427883493766573 0
0.401812904587201 0
0.570547189234091 0
0.498747296563742 0
0.427231047485387 0
0.391004916176737 0
0.325848918327636 0
0.394560693153898 0
0.36457750429135 0
0.200312646607676 1
0.477819459059344 0
0.304178027075797 0
0.364702103945751 0
0.385801740097298 0
0.347303896450894 0
0.393453257879497 0
0.514703677970869 0
0.577575311324218 0
0.37428885380515 0
0.456710868388479 0
0.309494824945393 0
0.330325665672084 0
0.582172373518792 0
0.285083030998308 0
0.456633942954242 0
0.554018437481019 0
0.365424123629384 0
0.327491084462435 0
0.602564360338134 0
0.39969436759638 0
0.506262398411246 0
0.349701060145883 0
0.495212788893047 0
0.259283414527711 1
0.440091430297343 0
0.497804196680837 0
0.553812815349634 0
0.657854041586084 0
0.445267741783714 0
0.360301639505476 0
0.216512534943812 0
0.360988315823073 0
0.46213189272979 0
0.451375989306959 0
0.497785297407564 0
0.421469690187113 0
0.41128287358555 0
0.393406881092802 0
0.495979869849892 0
0.326373200908625 0
0.455002683282932 0
0.412288430995065 0
0.410227198889186 0
0.582554207357006 0
0.313769041683109 1
0.412590282278751 0
0.429391173610537 0
0.338552982737086 0
0.426830163418358 0
0.538592423694006 0
0.376198202925551 0
0.304282473810317 0
0.419166429904171 0
0.383024953452857 0
0.516255889147459 0
0.214862343049416 1
0.395532613936785 0
0.322248622347466 0
0.554424316505484 0
0.607068092078252 0
0.430539078842819 0
0.30021891333073 0
0.24428580845964 1
0.406412072559147 0
0.497719643001692 0
0.41020324726325 0
0.118844820539235 1
0.274356665712788 0
0.453816778443857 0
0.361571622561169 0
0.351274326627346 0
0.340590899164935 0
0.456131062587715 0
0.639280043098318 0
0.529483135879103 0
0.239196813535402 0
0.337072143539098 0
0.510629462174458 0
0.513986538707736 0
0.464178462663314 0
0.530866053842154 0
0.304383649808295 0
0.390392782206676 0
0.357898291173148 0
0.266657782663887 1
0.415865304481083 0
0.423750985778897 0
0.420677053192315 0
0.402738863454333 0
0.211687171324585 1
0.273187218876452 0
0.409265760961293 0
0.426211879818046 0
0.530136881526227 0
0.321329930738113 0
0.370739577053916 0
0.400282352105558 0
0.421788883984063 0
0.347828741458148 0
0.379694686399188 0
0.289241507073901 0
0.250648814495561 0
0.399262175796003 0
0.436660642001896 0
0.459067855437292 0
0.37360625960766 0
0.562473951847792 0
0.483210515894815 0
0.241742605863815 1
0.362200715938378 0
0.357209734550292 0
0.193995840073483 1
0.561993640705482 0
0.462102856092406 0
0.552909861012049 0
0.345340078885183 0
0.452157212842905 0
0.573656070546768 0
0.320818460277102 0
0.621624928085084 0
0.471138597069642 0
0.402405194796239 0
0.401990247024202 0
0.442781707010831 0
0.435729722831957 0
0.400340530374792 0
0.345309622638795 0
0.16568581198534 1
0.562135031938588 0
0.312955133875325 0
0.429894002559981 0
0.542902332307013 0
0.47299018056278 0
0.545383695569896 0
0.517472884422695 0
0.471320038867227 0
0.437422851519261 0
0.488290343955208 0
0.560304941206416 0
0.393343014932939 0
0.505073314800533 0
0.408283472889516 0
0.31325232963797 0
0.389154578752877 0
0.418938538587894 0
0.626384829262405 0
0.246042747866266 0
0.31700213013171 0
0.322085198234875 0
0.396349351680058 0
0.486676970718368 0
0.42702377505669 0
0.475094797924996 0
0.432507059236075 0
0.472888797130253 0
0.532842186786863 0
0.3246607378349 0
0.295358618973889 0
0.381366919126034 0
0.602580172888249 0
0.303619926828382 0
0.379341222969539 0
0.505234129926339 0
0.401549569908651 0
0.41067319554613 0
0.447665912772772 0
0.555721975480311 0
0.491437025498673 0
0.491366839695537 0
0.27231706509843 0
0.381105992453937 0
0.2682845616386 0
0.408666613337701 0
0.454604697411986 0
0.612507731121447 0
0.263742837739728 0
0.4928089521527 0
0.426109449969901 0
0.47047391477957 0
0.352162889783316 0
0.457876036772697 0
0.359201202227228 0
0.502140211403108 0
0.629508319315439 0
0.279934502140094 0
0.380961403241854 0
0.34520092099012 0
0.497817552600565 0
0.432019208106758 0
0.326003319607013 0
0.549433005464171 0
0.433005259096949 0
0.476423811118869 0
0.350618491650719 0
0.592503282989659 0
0.358713864370207 0
0.288994982200847 0
0.549679162779298 0
0.360174778578455 0
0.475855856506937 0
0.362703236431167 0
0.424739392455805 0
0.356174863781976 0
0.156701435064816 1
0.43513207080361 0
0.587589426912452 0
0.349577652792824 0
0.258661535310005 1
0.456007343791853 0
0.536648833794999 0
0.523466989484641 0
0.0727619551043525 1
0.334548415540256 0
0.528561297329393 0
0.465511453684742 0
0.388406591149386 0
0.221852635602984 1
0.411974338110971 0
0.425995975525006 0
0.46313929716831 0
0.577843114653893 0
0.363405280081845 0
0.41697499232936 0
0.439442895828452 0
0.581107131507766 0
0.424275777412016 0
0.471682217372423 0
0.276510530568325 0
0.660645543219139 0
0.629704365079053 0
0.494480103837664 0
0.377864560945636 0
0.489984849601539 0
0.404901097001592 0
0.547889359465363 0
0.444943362528956 0
0.461666309099927 0
0.370023810918738 0
0.470975419986349 0
0.274703782093234 1
0.525355277476334 0
0.493918604539643 0
0.462583308133161 0
0.298398951338771 1
0.178120485769724 1
0.543426170772853 0
0.334104194199576 0
0.564191684586948 0
0.478569599782547 0
0.257305681089463 0
0.272705775939493 0
0.16298869494048 1
0.496935684691141 0
0.455507139096086 0
0.41212321634835 0
0.567970831795587 0
0.517045232574379 0
0.250965602173689 0
0.443433809105508 0
0.618709292350063 0
0.630527406651014 0
0.279372003917628 0
0.518153412320963 0
0.445102340139009 0
0.580725117877934 0
0.545097179593462 0
0.54934815769072 0
0.546827524555849 0
0.493988682220633 0
0.312181213191108 0
0.664803683690318 0
0.45978106483942 0
0.459581234970901 0
0.384783978995629 0
0.493751320388526 0
0.303122000439185 0
0.327722937498842 0
0.508884686469597 0
0.568330613566235 0
0.252076246898439 1
0.318718560872821 0
0.339355061753272 0
0.135771573258761 1
0.289884114578541 0
0.431460157251927 0
0.419620815994808 0
0.393362083342324 0
0.450806579472234 0
0.375668115602283 0
0.576671527911012 0
0.253526408664405 0
0.59375230347564 0
0.430744657694651 0
0.440230905556687 0
0.420936903938247 0
0.486301055385348 0
0.344427639686159 0
0.253204691823428 1
0.379060019719527 0
0.437928992450066 0
0.627069303262816 0
0.160000651272047 1
0.311964157102316 0
0.419841210226707 0
0.523197638772611 0
0.452363048550161 0
0.385401784580658 0
0.313444671067126 0
0.450095110884013 0
0.591389264308672 0
0.635852462391468 0
0.364355657916911 0
0.285326975090707 0
0.373565522934181 0
0.563243899106369 0
0.481256893849844 0
0.355212896903589 0
0.556025580061677 0
0.6466426907323 0
0.448379817396867 0
0.495945765656338 0
0.282347612889044 0
0.444538680718567 0
0.469343350214632 0
0.331709774200424 0
0.452253854139955 0
0.392438012489633 0
0.40206344994512 0
0.457205538584496 0
0.126605415880992 1
0.409720002470635 0
0.341984519184241 0
0.412221799382627 0
0.535025170707755 0
0.468186403516407 0
0.373366284337945 0
0.330734679545897 0
0.535773196439661 0
0.330395055487946 0
0.568498066779494 0
0.230390228567742 1
0.490049631086251 0
0.009902343596727 1
0.418533307739206 0
0.533809640156335 0
0.590859601338731 0
0.424855451995448 0
0.488341305401885 0
0.477261847033344 0
0.480105188781015 0
0.377940918763835 0
0.580121130862566 0
0.46749397258721 0
0.351069301502175 0
0.49157275756043 0
0.323327756895977 0
0.285059397223908 1
0.438668869486786 0
0.333745375689377 0
0.32433184568031 0
0.454321284046679 0
0.3109785780865 0
0.409690358846438 0
0.265929903226756 1
0.48569592331519 0
0.607705736151591 0
0.599880171216531 0
0.372043624438397 0
0.529910457892746 0
0.31090272878551 0
0.404180918498844 0
0.409422244619565 0
0.494645199614701 0
0.509356410363241 0
0.313534881001688 0
0.499772785822518 0
0.615174997291298 0
0.313654200599239 0
0.650342329555768 0
0.43471705386955 0
0.227715482456749 0
0.400492093363493 0
0.387736327482805 0
0.532545804115238 0
0.343230676791118 0
0.528915089715777 0
0.485781247304861 0
0.317107647980052 0
0.33435602008511 0
0.304307575969292 0
0.529512108291937 0
0.514874123245484 0
0.60847574140804 0
0.303312566957742 0
0.436532225774074 0
0.439765764009716 0
0.478246383478988 0
0.457927530000559 0
0.463409251709304 0
0.458167567645041 0
0.60733286816986 0
0.416401696181009 0
0.473827058690604 0
0.397835635091288 0
0.543110636212272 0
0.33791271612454 0
0.42811350221003 0
0.445658403533211 0
0.284637030764966 0
0.476533515433544 0
0.538033520997694 0
0.495456498593263 0
0.459601149566409 0
0.433166842865811 0
0.105728137783085 1
0.505825996521023 0
0.348532616494678 0
0.482456508517731 0
0.374113827855028 0
0.359238235680039 0
0.376049910971882 0
0.428344706367052 0
0.430794093509818 0
0.165726948745776 1
0.485905034465093 0
0.374169752358296 0
0.480704833788218 0
0.390364085692786 0
0.355890111086228 0
0.498749666729759 0
0.233585495384484 1
0.277001711487658 0
0.349454021677972 0
0.182438754314238 1
0.123906740649162 1
0.27349677638026 1
0.479459299379569 0
0.395198273654529 0
0.436168535138374 0
0.48533220252852 0
0.320142873294708 0
0.350803437693754 0
0.397413100538642 0
0.501735924374682 0
0.479630989236534 0
0.177239292355872 1
0.331810994846396 0
0.420014322697152 0
0.270575079804636 0
0.493495696649307 0
0.364454689048688 0
0.212024665170346 1
0.543633889919039 0
0.444261563225155 0
0.418684297119837 0
0.587918952917855 0
0.535549888458589 0
0.568540828299243 0
0.552804896223094 0
0.115066291603399 1
0.312961832857397 0
0.266648811868371 0
0.429593590010715 0
0.459008970074401 0
0.270922700449405 0
0.359682815624807 0
0.368707226613711 0
0.288844886567372 0
0.569109585226755 0
0.338707668176047 0
0.419580455204292 0
0.430381079345541 0
0.463855010800495 0
0.270809613975446 1
0.462848830157351 0
0.484524175496036 0
0.384776103028584 0
0.418748771963077 0
0.139091685964653 1
0.361451082877799 0
0.513294245627061 0
0.258873401681764 0
0.278438155719514 0
0.390963139322793 0
0.272738285814099 0
0.543621423278626 0
0.592518104436372 0
0.417863351018272 0
0.395998968945795 0
0.347886168062995 0
0.525532756344045 0
0.592104250233074 0
0.447040330867377 0
0.308761626617498 0
0.264057240083633 1
0.519719286556131 0
0.418735587958077 0
0.394112867605629 0
0.522924816121604 0
0.357975632196812 0
0.573819317489892 0
0.301864794566123 0
0.391668995183373 0
0.44683416440795 0
0.383411394814104 0
0.486299815392982 0
0.278511639218541 0
0.529868858028307 0
0.315451288304682 0
0.437638266452949 0
0.371248701823188 0
0.420539736730022 0
0.405517172150642 0
0.410780187071607 0
0.399960737964523 0
0.616718972144251 0
0.528949846058832 0
0.47335535865221 0
0.393178831439647 0
0.280482817528858 1
0.456189317212792 0
0.578280745173638 0
0.544226938873378 0
0.444724989261054 0
0.266796003869873 0
0.478845129559 0
0.263993314798702 1
0.292678119333668 1
0.471902500520202 0
0.563331872499168 0
0.604841211337851 0
0.586221156535034 0
0.497063642741237 0
0.456695435138203 0
0.388613029716952 0
0.354219743566703 0
0.369642356613355 0
0.297949569270367 0
0.547871082646386 0
0.331527269276045 0
0.465661493667812 0
0.522003891533685 0
0.317228288755242 0
0.321459313143035 0
0.435056320855088 0
0.67644022387449 0
0.367307293001826 0
0.489569913486488 0
0.419092624724694 0
0.438946045584313 0
0.240314095557683 1
0.542413226321796 0
0.417128843465816 0
0.285172019635034 0
0.629989968937223 0
0.278964192226748 0
0.44423337400828 0
0.623088007635428 0
0.463674328781366 0
0.52021969980838 0
0.303660891834131 0
0.412448665600434 0
0.416931203355468 0
0.357024234918691 0
0.366055430384385 0
0.368706583299751 0
0.68305934347732 0
0.444758412379404 0
0.344834642413664 0
0.206311947118468 1
0.606136888229037 0
0.494204212948398 0
0.431458429482356 0
0.385670875303715 0
0.457519380256703 0
0.491833363528682 0
0.3690897357108 0
0.439182190133428 0
0.54494298204818 0
0.3832770604828 0
0.269478555101484 1
0.340448944971929 0
0.267320035741413 1
0.574346895735672 0
0.472809042155351 0
0.494217093226169 0
0.390906672306005 0
0.38979387523695 0
0.400245901727122 0
0.321037322395518 0
0.0539991957426358 1
0.439196777618673 0
0.457923443657498 0
0.253273076528933 1
0.359867756298011 0
0.664019143989616 0
0.350680480338459 0
0.359022465865444 0
0.321593418403467 0
0.301625727951831 0
0.49465242850267 0
0.463072070197436 0
0.258560867546722 0
0.457737379223445 0
0.448389069566308 0
0.335566994901716 0
0.318932682178152 0
0.420525337264094 0
0.462280365858044 0
0.427178309523014 0
0.307257704386642 0
0.452475272437424 0
0.294116933787033 0
0.332006788881015 0
0.371697199475917 0
0.39938075061243 0
0.453814669008038 0
0.460213093261845 0
0.49051810975174 0
0.259871209075622 1
0.407871922562541 0
0.46231783557734 0
0.545231039835333 0
0.444526592484766 0
0.391372605967022 0
0.541271352027398 0
0.362427664662073 0
0.324747169916265 0
0.249564221221915 0
0.472780964723725 0
0.259717339346837 1
0.399327029755741 0
0.21964412232718 1
0.591306791508001 0
0.464537104966849 0
0.460571001451749 0
0.319115185911701 0
0.326337329560903 0
0.668389172727653 0
0.392822124306414 0
0.605063871412474 0
0.331914741978767 0
0.456893971767703 0
0.321252929395226 0
0.597246580000974 0
0.554501689094395 0
0.360388096025556 0
0.471918637560179 0
0.606046166902459 0
0.360858946946808 0
0.323309267983082 0
0.563035974880408 0
0.450923077268406 0
0.299301164812438 0
0.495809437695334 0
0.177542648639504 1
0.352584356812583 0
0.547582873584672 0
0.323259829088541 0
0.0519462896405535 1
0.302784653867593 0
0.184378134810752 1
0.359852649301241 0
0.30647649381387 0
0.290758951052479 0
0.384596817003938 0
0.376829521849381 0
0.493435152935234 0
0.419368339961074 0
0.419570853436972 0
0.391332550363546 0
0.282446288423821 0
0.494017815996143 0
0.367383927288079 0
0.591371587076631 0
0.529371654111502 0
0.385636402240305 0
0.474872409379659 0
0.396919232168441 0
0.508844121463506 0
0.434493120658074 0
0.504982002481675 0
0.719206290951986 0
0.467515613778569 0
0.426761137665206 0
0.293385064019098 0
0.437050571863192 0
0.483722755164687 0
0.267021931000415 0
0.337069517490143 0
0.457723557671405 0
0.475236144904198 0
0.62223598992193 0
0.551201084805496 0
0.524161853080119 0
0.471128837452569 0
0.533175325330719 0
0.641283718316983 0
0.4025042476263 0
0.576360209851856 0
0.38335631199791 0
0.402134384046655 0
0.361157169614929 0
0.615638846403656 0
0.434178229043232 0
0.377841846210527 0
0.339564742953422 0
0.484364401971235 0
0.383682266168825 0
0.476396622987858 0
0.567147143249169 0
0.362184252851999 0
0.383301165495243 0
0.553437019644575 0
0.494817083086899 0
0.466561694200117 0
0.453364519101701 0
0.478566623829581 0
0.476988409178195 0
0.588185212363236 0
0.321892327375023 0
0.274201119395051 0
0.528945955224897 0
0.37896917231735 0
0.333663878928344 0
0.330440694273346 0
0.436079886030644 0
0.332283388145942 0
0.329597815423358 0
0.28624915426744 0
0.40514201304341 0
0.363863564870182 0
0.442408603874487 0
0.266542126198409 0
0.543518717587661 0
0.460824887162982 0
0.44935874043246 0
0.431740221542757 0
0.277529684889914 0
0.42931017854877 0
0.204395939408921 1
0.48292869490721 0
0.528357507592007 0
0.379515529156998 0
0.16618865598499 1
0.387607394831528 0
0.489088923224245 0
0.371872559851122 0
0.412036020004148 0
0.471508938299581 0
0.398783075992031 0
0.440783277233397 0
0.439463372751243 0
0.532942527131737 0
0.372346916185338 0
0.39388367979779 0
0.371014220233252 0
0.510121588441707 0
0.297479305103305 0
0.0840502190281778 1
0.404644893724071 0
0.417157756396236 0
0.754028588764501 0
0.422792473217135 0
0.443129318123021 0
0.529260364569788 0
0.363355123199578 0
0.55597861590542 0
0.435976286151647 0
0.286225231007044 0
0.512852983902866 0
0.307862708283048 0
0.588449836866954 0
0.406780916053536 0
0.531414447608957 0
0.446423547879402 0
0.449376282930838 0
0.45022144355534 0
0.515651367169169 0
0.597157579754324 0
0.430750155828392 0
0.562881944694836 0
0.22918094669638 1
0.426699239711969 0
0.392710046308005 0
0.451068760485832 0
0.371134092318156 0
0.417160894388067 0
0.465834887400003 0
0.34879348220692 0
0.57894308445582 0
0.319888158226156 0
0.454701358068778 0
0.416973798030179 0
0.368377271986092 0
0.358031860426561 0
0.419601450356027 0
0.424343038203203 0
0.421863994235719 0
0.351418245671528 0
0.514105813654243 0
0.491680702680859 0
0.378741272203269 0
0.41660316546518 0
0.323334572880412 0
0.376387597638287 0
0.447205756319573 0
0.606633127881838 0
0.526477109829438 0
0.406617571569642 0
0.511509521047167 0
0.258021454996135 1
0.230065066049553 0
0.250581688125629 1
0.364515191846805 0
0.334792063365375 0
0.458201077145643 0
0.313928944816287 0
0.507545869084168 0
0.335863934912902 0
0.263168464336095 1
0.443719313529346 0
0.375775900282823 0
0.564592140091756 0
0.413704070114895 0
0.472002418458559 0
0.62894313255397 0
0.361643542797717 0
0.466070800733705 0
0.439429614966134 0
0.451973361285318 0
0.459484707179854 0
0.399962033969227 0
0.53889400057314 0
0.446415292224661 0
0.574662556623545 0
0.442902480723131 0
0.506386763518649 0
0.260958392264461 0
0.408518574120179 0
0.210745682681754 1
0.496768197918933 0
0.525463402524157 0
0.520512981676221 0
0.369863487639356 0
0.250999070620734 0
0.309008754098705 0
0.461001563020371 0
0.452433964519019 0
0.512973152407418 0
0.454966580641226 0
0.413227015382208 0
0.425160282577411 0
0.560117745396434 0
0.358198633292405 0
0.330828507782902 0
0.315073732354862 0
0.377580558982477 0
0.469715324314823 0
0.398893127158552 0
0.493975814613253 0
0.405096359425492 0
0.398850959406041 0
0.426357931157694 0
0.643801711818488 0
0.537398888828717 0
0.601107676750735 0
0.442440804737655 0
0.40556249266784 0
0.357900380940309 0
0.589544387926958 0
0.550692218847986 0
0.397448071814228 0
0.613603761578683 0
0.549538465443641 0
0.402259135268813 0
0.457640832154158 0
0.373446869223015 0
0.402428919778564 0
0.476003496218064 0
0.412726470610142 0
0.547020389275103 0
0.498694980776115 0
0.412605977519827 0
0.379641294755441 0
0.607736245684271 0
0.503699701138105 0
0.481458655731716 0
0.171485784676956 1
0.434391522625938 0
0.228472332268691 1
0.518575614932777 0
0.563130127236717 0
0.410104912314286 0
0.353251186779524 0
0.311181345750367 0
0.571379239787898 0
0.432835257686817 0
0.355201441808523 0
0.457418776844698 0
0.44053046421637 0
0.298045317128584 0
0.613054212771634 0
0.521967250734786 0
0.468776432333661 0
0.437333156965164 0
0.374588166461207 0
0.520259070602331 0
0.593020795885495 0
0.442674807389754 0
0.510984828916681 0
0.59842551222342 0
0.38417977561746 0
0.350941760396444 0
0.480663191567963 0
0.456462674211596 0
0.321839365729497 0
0.541350370327379 0
0.444283796994811 0
0.367050053038222 0
0.436033955585038 0
0.483081362766543 0
0.523618935989387 0
0.507895400151906 0
0.535790868899189 0
0.345406849591066 0
0.437479891344873 0
0.285821007752964 0
0.381209139222945 0
0.557480421695135 0
0.464178953858529 0
0.37567673738008 0
0.493483545036214 0
0.491701098608972 0
0.382567244830781 0
0.50464732843746 0
0.379598132611895 0
0.660139617665639 0
0.378940690721559 0
0.524657152294634 0
0.442334085887163 0
0.436912440807224 0
0.397069574761946 0
0.31127234656813 0
0.213579101831126 0
0.38673150385059 0
0.421379734975602 0
0.394651368015769 0
0.524133975627963 0
0.373438319835067 0
0.442730322904104 0
0.334190699480944 0
0.178865795249125 1
0.438540929911181 0
0.469578367137907 0
0.417633374596814 0
0.331922885485953 0
0.440200493204916 0
0.460995030594873 0
0.583506243829649 0
0.491176696121293 0
0.412292586749982 0
0.55720237735053 0
0.300089554088019 0
0.500829488492179 0
0.556332173773962 0
0.492443136130477 0
0.672021520908587 0
0.62259407873003 0
0.179366722911223 1
0.409456096469835 0
0.399421730318945 0
0.444109581800601 0
0.699480605239249 0
0.557328691305285 0
0.522605200002605 0
0.552233547464203 0
0.276314996513049 0
0.553107807089112 0
0.303205798131277 1
0.32093923123529 0
0.391007640694616 0
0.426952326088401 0
0.380042263853313 0
0.518674098824635 0
0.455753876740015 0
0.388169165092427 0
0.360775036345481 0
0.448744916673464 0
0.430823498852561 0
0.601626106635175 0
0.576094224062537 0
0.300314487906991 0
0.441912819226745 0
0.350823816842974 0
0.505195466687033 0
0.447058890624002 0
0.397619410602587 0
0.390048499995127 0
0.291069639299992 0
0.388985707890313 0
0.517171051448018 0
0.462121255768314 0
0.128544449763404 1
0.312995679417196 0
0.292217632257034 0
0.362937608308839 0
0.335319138528801 0
0.342433843831013 0
0.585964449020321 0
0.612284195946272 0
0.321060459302663 0
0.379936718059374 0
0.428453171998217 0
0.290021839568025 0
0.363373518695254 0
0.0914477691634076 1
0.234226744631208 1
0.283752781588147 0
0.319161162361067 0
0.357898829891533 0
0.292077146803448 0
0.31513098633139 0
0.267135035687535 1
0.377894468331389 0
0.559136146725503 0
0.371056273618602 0
0.351858958275908 0
0.52061921263049 0
0.574798158547217 0
0.478065875566751 0
0.438668416302226 0
0.45642552883195 0
0.307068397940545 0
0.668690534844463 0
0.565168565489813 0
0.318577637093081 0
0.365861128067941 0
0.366332391719723 0
0.339233270752245 0
0.561240957123907 0
0.511176424722152 0
0.396572164419436 0
0.47817038851771 0
0.402177217131467 0
0.344705347862178 0
0.33270343701266 0
0.438572437721035 0
0.335923162343 0
0.411313236194331 0
0.120831580644992 1
0.278704299203085 0
0.422754287736173 0
0.518729378645246 0
0.413525286209681 0
0.335169286656373 0
0.343509517136742 0
0.482621589051724 0
0.397116194229892 0
0.514483148604693 0
0.464446278762809 0
0.407005423598316 0
0.341400008953297 0
0.473209296699026 0
0.444805670931286 0
0.424833470774628 0
0.457134866204677 0
0.335970086227991 0
0.494702512770989 0
0.400264081315048 0
0.238804009371011 0
0.4381144162782 0
0.455319958990869 0
0.397287737048037 0
0.318243157666128 0
0.366646220944345 0
0.29844964906339 0
0.355024981858827 0
0.522600553971637 0
0.496036170567054 0
0.436088729639331 0
0.330535134524375 0
0.511837860045908 0
0.407228175254726 0
0.395327078750774 0
0.654340224142807 0
0.558859297557646 0
0.622955242355933 0
0.54506351716216 0
0.690274257100117 0
0.477552951725264 0
0.575430522518608 0
0.519962521324187 0
0.524357671743493 0
0.533904486797223 0
0.445455288302134 0
0.486050161013054 0
0.42575706203916 0
0.309636582008011 0
0.365023929834104 0
0.340077881093077 0
0.411101696774811 0
0.280548937063681 0
0.255119362738837 0
0.364457238819989 0
0.585029044893848 0
0.487782853243 0
0.343285856942868 0
0.517481355820527 0
0.476266282343404 0
0.473249727423356 0
0.37382001531806 0
0.459202656184545 0
0.329365741475428 0
0.524619983583967 0
0.487751419180376 0
0.184621310179464 1
0.491845393509482 0
0.334771033332829 0
0.386755762908133 0
0.496532526491155 0
0.427588488825087 0
0.642478314397907 0
0.508369928502223 0
0.381908512898169 0
0.519273400246153 0
0.353422805407537 0
0.524374085239822 0
0.4068420069086 0
0.558612037189682 0
0.498303999636892 0
0.469407493036195 0
0.363254952265029 0
0.514724424250911 0
0.405814283629026 0
0.340388024610626 0
0.231510580292743 0
0.261877377411918 0
0.508328406200225 0
0.573754051888246 0
0.369942623217797 0
0.368803710881117 0
0.455495945056255 0
0.351426996579932 0
0.457484256446488 0
0.365322654973256 0
0.371602783670419 0
0.327430698483928 0
0.366320483345311 0
0.509875250760784 0
0.563652735690015 0
0.356244338624741 0
0.33475689240916 0
0.478602470934404 0
0.492056183343474 0
0.326350035879794 0
0.633079034501215 0
0.437746471382232 0
0.41071705465718 0
0.501089021886664 0
0.322961498805678 0
0.443961442680612 0
0.437655240458636 0
0.561823864120251 0
0.359801162137617 0
0.405376652612292 0
0.276250270293433 1
0.287457788492418 0
0.342816148229045 0
0.547864106187768 0
0.389812271706897 0
0.354599583011184 0
0.269793457487711 0
0.58251286198016 0
0.457584858200512 0
0.307518002531078 0
0.377598516305455 0
0.492779213229223 0
0.503873935944506 0
0.358298171360156 0
0.47271133006104 0
0.500183727146417 0
0.383493759679427 0
0.42144102211701 0
0.449103894124244 0
0.314365313295395 0
0.430904508336194 0
0.324867594680899 0
0.25724000799367 0
0.310824560841515 0
0.427845427068344 0
0.531325315046034 0
0.493779451642091 0
0.425824871463337 0
0.442799328119534 0
0.443595520849915 0
0.506519916589049 0
0.387809399617079 0
0.443083276505253 0
0.610332181631251 0
0.372385468526809 0
0.321283226648875 0
0.366130776069601 0
0.403837604491753 0
0.49782659221495 0
0.342974853777831 0
0.221784760606678 1
0.332255062043315 0
0.502698796183788 0
0.471923459619586 0
0.37413603400243 0
0.436563499853883 0
0.50166631325886 0
0.414433481195379 0
0.568696811230487 0
0.52619587525954 0
0.492995063465943 0
0.516292812821394 0
0.402859816754981 0
0.438261417187085 0
0.452099085225268 0
0.481474350306594 0
0.530655256805089 0
0.443890194193974 0
0.497600183013249 0
0.409604460058444 0
0.407396477761843 0
0.529711514987417 0
0.40797677381056 0
0.510729110800054 0
0.5163158442178 0
0.268225689055797 0
0.37304390021329 0
0.439604836848326 0
0.294342290698717 0
0.55306246425718 0
0.505873068175687 0
0.439260385401847 0
0.0964405202495265 1
0.449764383307255 0
0.453962970941471 0
0.299656758034329 0
0.370768092755625 0
0.232514768780027 0
0.616534013027383 0
0.329125182647788 0
0.537487281042974 0
0.488302011215929 0
0.288892038084893 1
0.588290298570619 0
0.419942329130911 0
0.471958824884388 0
0.521011869081196 0
0.321044131661723 0
0.508967234195638 0
0.471458189785495 0
0.526897269564887 0
0.391951602547332 0
0.473653808374123 0
0.590379382018167 0
0.302135452176729 1
0.449905795310698 0
0.433512192658133 0
0.637904617215108 0
0.325712689213033 0
0.293967473844014 0
0.332015289961106 0
0.533192081355128 0
0.690968726514149 0
0.321899434617571 0
0.470467645176106 0
0.507487836878571 0
0.335658923235174 0
0.459582946610972 0
0.43354321171667 0
0.304725289524773 0
0.61412329076551 0
0.3862855831927 0
0.460557808595125 0
0.47122452397935 0
0.432839784262789 0
0.425562183644426 0
0.372153424605966 0
0.610066559571476 0
0.461963418746983 0
0.524348244425856 0
0.425603873311372 0
0.36080563827663 0
0.458461021373239 0
0.418442832763882 0
0.483860215134624 0
0.602971847435047 0
0.423164463103748 0
0.557418575613419 0
0.601775030993552 0
0.352578009471998 0
0.374292842197367 0
0.304250370152451 0
0.313222980474038 0
0.362395692502835 0
0.575228242712128 0
0.462023420562049 0
0.537843188471457 0
0.484657037444761 0
0.534982966631934 0
0.478431915636775 0
0.445564100133828 0
0.327075012746236 0
0.447025932342685 0
0.557352246175815 0
0.340270594473618 0
0.468066930991172 0
0.419386935633105 0
0.430382492907451 0
0.440370951905883 0
0.594269785488019 0
0.461650726346027 0
0.390034235104595 0
0.361790247295777 0
0.310120766779202 0
0.250606249264153 1
0.366869835807419 0
0.399178368475576 0
0.286279765378852 0
0.301176336264608 1
0.428629102094251 0
0.467275968079734 0
0.348124207574257 0
0.356376909114732 0
0.506448072020047 0
0.585020715792733 0
0.308376803388716 1
0.451775921914798 0
0.436851472681317 0
0.310112742530415 0
0.415958505707109 0
0.452303809953542 0
0.567577192077385 0
0.438168588764573 0
0.50295729196896 0
0.47658783949627 0
0.535138701592206 0
0.483117635080771 0
0.382852208625792 0
0.540464922617889 0
0.420861185243735 0
0.511842050331237 0
0.128039147076952 1
0.402476996512093 0
0.527911453220348 0
0.49460704690452 0
0.503464134174028 0
0.418273148872754 0
0.389280400545415 0
0.46190873566762 0
0.442678357960029 0
0.425361920471191 0
0.56631073530312 0
0.354941678331294 0
0.330011382489915 0
0.410059529255461 0
0.482382207887686 0
0.428321370026706 0
0.373594105198063 0
0.417437719248624 0
0.566723837472004 0
0.570832408974301 0
0.222058298756532 1
0.608236149699819 0
0.317110047510715 0
0.165853170029324 1
0.545160134389427 0
0.526484643852801 0
0.274299239802071 0
0.586731905077005 0
0.564399256841867 0
0.296054702799116 0
0.488392945388967 0
0.437624676492391 0
0.45264919970852 0
0.436665118787146 0
0.533951988288379 0
0.292292431703947 0
0.247661488286551 0
0.458223957237484 0
0.420195645105316 0
0.44355311426753 0
0.339137201020193 0
0.579335560141507 0
0.47107371578656 0
0.53358349121763 0
0.365566650769464 0
0.564799581669088 0
0.274388466211941 0
0.358072077714104 0
0.384406382772091 0
0.323710793883534 0
0.372657639710327 0
0.598275324739755 0
0.58201840491025 0
0.284492770580632 0
0.406475806963475 0
0.471086244447789 0
0.515436717571688 0
0.232009450451377 0
0.496522176855729 0
0.470831552033066 0
0.220182761062803 1
0.53121840452832 0
0.342528047440693 0
0.293582741199616 0
0.620983844959948 0
0.369768020486781 0
0.528875114865872 0
0.513677252026011 0
0.368574780777611 0
0.543949352758199 0
0.304727438880064 0
0.388582708757733 0
0.422419614634315 0
0.350828037402518 0
0.391368089044268 0
0.597590907644275 0
0.56375152292241 0
0.501748330699451 0
0.398119553938702 0
0.336677853566356 0
0.252777457445777 0
0.282240434834274 0
0.261625741202178 0
0.367124560618403 0
0.589424745080475 0
0.370234842483775 0
0.347041907491121 0
0.520859589937148 0
0.367723976562992 0
0.61742939168667 0
0.405249749899904 0
0.439748657415138 0
0.213216748081948 1
0.269005717093996 0
0.452046106999684 0
0.644226255039835 0
0.542100963898869 0
0.485499312869824 0
0.392220204874204 0
0.399914446172675 0
0.409518814143217 0
0.459039573967528 0
0.248216185300717 0
0.427283901145838 0
0.651006284446461 0
0.581614539848284 0
0.489023026837518 0
0.524673403919759 0
0.481076104844819 0
0.398983308848982 0
0.418648556406484 0
0.444578645614294 0
0.61837927157118 0
0.317194585642826 0
0.289757697237037 0
0.304083720973985 1
0.388561046050831 0
0.224386281052935 1
0.508074398422134 0
0.244286243077767 0
0.559725690922197 0
0.460163554160847 0
0.579178874244146 0
0.23878179663775 0
0.637231906295164 0
0.557673339144103 0
0.536603898144087 0
0.473736635790739 0
0.0633046909495477 1
0.349177937030594 0
0.241052571736136 0
0.477107422913759 0
0.541016361826433 0
0.416066576840095 0
0.420567957958973 0
0.558911122350424 0
0.461777466543447 0
0.487357256707603 0
0.344829204674378 0
0.489318900973893 0
0.562385708751179 0
0.353839929527255 0
0.601157282991643 0
0.324363247089538 0
0.343281031088722 0
0.559498397388802 0
0.555890268842844 0
0.35159109366316 0
0.492012613650345 0
0.397666699059552 0
0.513900744368015 0
0.417419951109135 0
0.493451131480328 0
0.441124640236034 0
0.415292792619221 0
0.244885091051957 1
0.53649960512271 0
0.325234664849423 0
0.461617966935154 0
0.449429893027287 0
0.237001644262761 1
0.419618034000471 0
0.352817978442517 0
0.561519018882888 0
0.34764799672415 0
0.535271262988155 0
0.505520260900275 0
0.421541591604174 0
0.365638376530757 0
0.315638592746922 0
0.407306115400465 0
0.186441750888704 1
0.328949159845109 0
0.516537973112544 0
0.306159938761509 1
0.345198153179799 0
0.291571275693676 0
0.565388308569399 0
0.598538308102655 0
0.479855186611308 0
0.270801400276391 0
0.439027956469803 0
0.192124613319488 1
0.473869800013522 0
0.411964908108054 0
0.476577800885694 0
0.386667092460098 0
0.250704847801921 0
0.508904690543324 0
0.399277743326393 0
0.543109684539788 0
0.368364641687801 0
0.334748243847513 0
0.440194735101874 0
0.449144567366035 0
0.392516052205445 0
0.349563534217302 0
0.486811062455777 0
0.577761388697461 0
0.480408028478173 0
0.417341528505778 0
0.463499078739991 0
0.500800394790318 0
0.224423368323934 1
0.530888154704044 0
0.267858723917408 0
0.403951915555355 0
0.443406596066919 0
0.387145811509049 0
0.460690252960696 0
0.526011059828829 0
0.286054238420442 0
0.284558621913918 0
0.330956411675036 0
0.267237043517033 0
0.399474810612207 0
0.318967306472443 0
0.444586778329316 0
0.504188661951037 0
0.312448042724375 0
0.491949501242266 0
0.496996299081262 0
0.443961799014157 0
0.60124274783418 0
0.441685673889588 0
0.472170670979579 0
0.489767721053471 0
0.350841434596559 0
0.55548766730316 0
0.594913626679793 0
0.641957799239576 0
0.457113972311112 0
0.515224738252979 0
0.126503299868697 1
0.512600439178782 0
0.547043580635586 0
0.500616941782454 0
0.55161003926205 0
0.483496291607845 0
0.426819201217512 0
0.283917536702764 0
0.211260030444411 1
0.310760670975401 0
0.351107172944284 0
0.491679660730877 0
0.535108026420257 0
0.390595438978079 0
0.46004146986451 0
0.314277664233178 0
0.55491974178669 0
0.437860080979569 0
0.329043623092503 0
0.363037092616438 0
0.513667621724979 0
0.417175180990331 0
0.665723536059648 0
0.50542264664142 0
0.449562829205689 0
0.418184832407338 0
0.219641588605453 1
0.541222533492918 0
0.310077398976893 0
0.259574269801037 1
0.359389511523996 0
0.317322161185986 1
0.463889355943685 0
0.430464626627046 0
0.449458684070826 0
0.457825363523271 0
0.613120161731375 0
0.527430096050969 0
0.352106443147545 0
0.520458420744663 0
0.238937181396268 1
0.412144931486038 0
0.335536341828079 0
0.616153310301194 0
0.457246402105892 0
0.244855499096054 0
0.487043605793014 0
0.510321819024204 0
0.448855402947041 0
0.352952935242311 0
0.310209762087922 0
0.58509706415705 0
0.439396340000917 0
0.359634639053767 0
0.467294534022049 0
0.449631155287035 0
0.238382153249843 1
0.483033684790684 0
0.467082959165927 0
0.496771030031755 0
0.490993787604846 0
0.353174729375153 0
0.322069246528986 0
0.392376824078578 0
0.395588624580969 0
0.460018525854241 0
0.318854969288074 0
0.563347167399835 0
0.524273410766916 0
0.189211180545941 1
0.413552947384711 0
0.434172960062478 0
0.437260562774097 0
0.325366651759038 0
0.266850305163619 0
0.408184769833081 0
0.425321698098197 0
0.472690573179541 0
0.383730651734035 0
0.486959865968602 0
0.221378091146668 0
0.475739586547356 0
0.475207249200229 0
0.453780992366442 0
0.359639496670213 0
0.478234503995036 0
0.569838524709722 0
0.362570279377216 0
0.345763004225554 0
0.425453754060678 0
0.577464030859343 0
0.534615533075139 0
0.496963166487417 0
0.279444629211245 1
0.377766565651586 0
0.487413385792019 0
0.21132804179244 1
0.18741567521115 1
0.600020287348793 0
0.49681803164769 0
0.499044072341272 0
0.502374297648307 0
0.205594645871273 1
0.607108245057167 0
0.47777250368596 0
0.335115635095098 0
0.441147838728631 0
0.465437482162238 0
0.307454969436536 0
0.284255464919002 0
0.287577846927596 1
0.398289158516681 0
0.642427954883082 0
0.414212590636518 0
0.233598038424118 0
0.402681071333306 0
0.646963498369532 0
0.46842171807176 0
0.375639523933047 0
0.393077691037475 0
0.139125823693464 1
0.436589306189014 0
0.386824510961937 0
0.21844663252911 1
0.364705914015427 0
0.453966949597972 0
0.503055902697609 0
0.322611733069639 0
0.428732884786302 0
0.171092820629154 1
0.467903577147147 0
0.362553791343496 0
0.352929378426073 0
0.456195743727789 0
0.539062281050152 0
0.554227483405652 0
0.179099865657684 1
0.353247797535789 0
0.542149276636649 0
0.381927203733404 0
0.437246438647506 0
0.314199622302776 0
0.424942255052444 0
0.249925193573393 1
0.304416968966025 0
0.231961232214791 1
0.298760854443854 0
0.346518459810889 0
0.391135401422784 0
0.473052368650983 0
0.2700429836378 1
0.365855176340796 0
0.653026202791821 0
0.286847007831829 0
0.462067745425016 0
0.596811173188281 0
0.306658353762425 0
0.386427044017255 0
0.537474784472752 0
0.370051695494045 0
0.506316226369228 0
0.513395312800003 0
0.379057370900945 0
0.401268663910377 0
0.426210646155091 0
0.477901020633102 0
0.458146817180949 0
0.376141864540186 0
0.42260584573784 0
0.356490537113711 0
0.214925087813103 1
0.430193474720156 0
0.545462237494975 0
0.299612753929269 0
0.58715066823328 0
0.429843113014381 0
0.329694499294098 0
0.385152235977559 0
0.485089291289523 0
0.425110970145046 0
0.387837248169977 0
0.275875561548 0
0.27837626370414 0
0.374673739211883 0
0.48171900226907 0
0.680228209678612 0
0.406758524982875 0
0.53649876453868 0
0.460981930035358 0
0.519265809505799 0
0.491277732410446 0
0.447680727404151 0
0.453416667140449 0
0.432361456735967 0
0.502978195502925 0
0.23546134412261 1
0.494991910292359 0
0.332126091551283 0
0.37896743798333 0
0.451911322412287 0
0.350568226263888 0
0.497369661562377 0
0.423792463778693 0
0.610166766748409 0
0.584554441899865 0
0.378243242542955 0
0.464824619243758 0
0.408824458542929 0
0.546964827098606 0
0.376748864986836 0
0.437959393825602 0
0.504361351562473 0
0.540484712012413 0
0.447889610064084 0
0.440556188747588 0
0.479571908277681 0
0.363735623250148 0
0.58157606174337 0
0.392330051091924 0
0.243829335224688 1
0.584729718661848 0
0.373516943731675 0
0.243839875518792 1
0.333142322613782 0
0.424923259117695 0
0.585101320417001 0
0.424624587766535 0
0.297799369198064 0
0.420040217556409 0
0.472680148136406 0
0.330760143924807 0
0.473343846820961 0
0.366347595047161 0
0.330582434996627 0
0.449878162107926 0
0.411646082291277 0
0.561969277557977 0
0.368413938513189 0
0.399638509776983 0
0.27027821175962 0
0.561778905456748 0
0.59600129197506 0
0.499450354915411 0
0.438850819235498 0
0.54161978237306 0
0.423104571012796 0
0.488017211542529 0
0.488175740239026 0
0.423529477756443 0
0.345203822778553 0
0.413056095699842 0
0.504574518154887 0
0.55740713721964 0
0.390095980467334 0
0.102088612225794 1
0.277515310624122 1
0.623199459694682 0
0.318236984531296 0
0.522581701587537 0
0.399680871477335 0
0.390357481871113 0
0.449102353138255 0
0.462513065722636 0
0.491352688613655 0
0.449848978036345 0
0.4467704825712 0
0.262845266074614 0
0.444650090799483 0
0.592293282738255 0
0.480977245405125 0
0.379865684588098 0
0.531691291093397 0
0.564833488874132 0
0.476568967576128 0
0.602448545399865 0
0.395622571388781 0
0.342797677419096 0
0.282822911299469 0
0.615192424813877 0
0.523369768064862 0
0.445667988305474 0
0.322805618602551 0
0.601952035355433 0
0.420383092651448 0
0.370030233432935 0
0.55742749387623 0
0.377587957346647 0
0.418731527635301 0
0.330305789046719 0
0.517827455928312 0
0.43534168008012 0
0.213472274041144 0
0.445661773100559 0
0.35995566218111 0
0.568500363976766 0
0.492661236247096 0
0.512278260165999 0
0.301160016527519 0
0.440477801879215 0
0.363571395675285 0
0.407448592094909 0
0.6047444051922 0
0.220019391096641 0
0.354146874555068 0
0.522201897179286 0
0.37992339258104 0
0.283011415088515 0
0.318946857880475 0
0.201921145760622 1
0.357490149207511 0
0.497792839449169 0
0.51058259207722 0
0.466529421275381 0
0.24079608983762 1
0.446773592560765 0
0.584502072533847 0
0.517717551413832 0
0.578039685818126 0
0.525743724300066 0
0.456904736835731 0
0.265279243965011 0
0.562407748557829 0
0.598013360807876 0
0.364149344589297 0
0.531317139680693 0
0.504896790560633 0
0.373565989200711 0
0.563351886109434 0
0.419250822355448 0
0.37226879749563 0
0.467056575856855 0
0.164410220383914 1
0.411447329323549 0
0.303352754212337 0
0.354191298673787 0
0.4868225220126 0
0.477355821393484 0
0.339886719085216 0
0.290719717621416 0
0.446142509008484 0
0.374230761254298 0
0.402605659056835 0
0.560843720575265 0
0.180166829771353 1
0.369089673091741 0
0.500969273508624 0
0.416682805800875 0
0.360483915984388 0
0.447150716397312 0
0.43620689712724 0
0.511789117500522 0
0.282864225015712 0
0.457105876867358 0
0.29528702725245 0
0.381001741188332 0
0.609282742181358 0
0.439515946106065 0
0.529718345941588 0
0.317423748668334 0
0.342142093622304 0
0.347250144733607 0
0.346724357976949 0
0.424253668714988 0
0.300877275486765 0
0.164318718768556 1
0.395855089362942 0
0.434944709692437 0
0.406938414226259 0
0.371282162272057 0
0.179811509781358 1
0.358923059421692 0
0.46233178600435 0
0.159283572517825 1
0.506289154098379 0
0.356933758307899 0
0.476130213281067 0
0.208037653456791 1
0.343592040748154 0
0.3492759230649 0
0.463773715801628 0
0.480893073646308 0
0.453081099139037 0
0.342007265558192 0
0.498454810067504 0
0.50489823516322 0
0.414410681308918 0
0.547725293099719 0
0.55541097204195 0
0.42693088706613 0
0.449039129774568 0
0.464606821862555 0
0.423780438318036 0
0.500415191922534 0
0.499257813405491 0
0.475139937759279 0
0.318371510886618 0
0.326274103958853 1
0.477530735816145 0
0.282599928736148 0
0.478997771545854 0
0.439008290520542 0
0.342708920426167 0
0.461639086036154 0
0.427901959226382 0
0.473163885710636 0
0.321481863096295 0
0.409194869063621 0
0.392581566354924 0
0.3023736352437 0
0.349553132305742 0
0.509269100897997 0
0.398238050493952 0
0.472819912919974 0
0.366986863803166 0
0.433648469360001 0
0.486281084086456 0
0.528936242587377 0
0.422423661395612 0
0.353464198820945 0
0.572239019870738 0
0.256403224920334 1
0.495407438225572 0
0.569728480882319 0
0.526752651614042 0
0.430938084600601 0
0.321802931304734 0
0.482244312223421 0
0.404380817312098 0
0.482783950073767 0
0.225554356525064 1
0.37193410019721 0
0.183779584977646 1
0.311030661883029 0
0.43508338463393 0
0.561146118161675 0
0.364866390840805 0
0.398056330702804 0
0.239387558213154 0
0.465288983199806 0
0.435882530073732 0
0.261212804513679 0
0.506362396435849 0
0.3501687229923 0
0.453141024957724 0
0.204632958114252 1
0.463265691810157 0
0.534487125382272 0
0.391655276140418 0
0.345687933087675 0
0.482655921393786 0
0.47782026862951 0
0.494258595359237 0
0.237748501579011 0
0.315004630204985 0
0.104215125697815 1
0.232687203837234 0
0.273844687295272 0
0.191101249143439 1
0.370808860295309 0
0.425351597493777 0
0.369096481239835 0
0.228255291713866 0
0.330567889569351 0
0.44268589567123 0
0.567538395886843 0
0.47358178367373 0
0.32937912760628 0
0.278326435501617 0
0.408109321753999 0
0.535770231630405 0
0.429337884032431 0
0.325428755668824 0
0.411303318646453 0
0.32694521495038 0
0.515002760912087 0
0.354411001086079 0
0.445052089210529 0
0.555366231331731 0
0.413036262849521 0
0.516866505124132 0
0.451782281799998 0
0.477296201983321 0
0.481232662627437 0
0.340220839233501 0
0.273691531986824 0
0.509098893698919 0
0.362176440139953 0
0.45338345297148 0
0.339373406405991 0
0.565751051097286 0
0.448360856608484 0
0.356185856332993 0
0.452819069081851 0
0.479639588784886 0
0.269060848722744 1
0.456559784319081 0
0.17557521684713 1
0.636895977320358 0
0.316891411918884 0
0.432520835103021 0
0.407911979576743 0
0.411690755363692 0
0.517366314199247 0
0.542312928709227 0
0.362775773572635 0
0.490777619199524 0
0.300316460909238 0
0.516650000424748 0
0.444714534982093 0
0.50177627866358 0
0.453717248457189 0
0.478513663047866 0
0.238364090117185 1
0.388782952399002 0
0.458480017044164 0
0.415046107886179 0
0.507869636579649 0
0.324513191686721 0
0.392025339446522 0
0.523434601251942 0
0.408027508812661 0
0.501629637131094 0
0.526382750019826 0
0.508617059777612 0
0.256224239368904 0
0.413676295116526 0
0.529245424532907 0
0.483581282534111 0
0.565601198077681 0
0.507515346410667 0
0.436143495986082 0
0.452145343093482 0
0.510775788595625 0
0.486650993503115 0
0.322163021359763 0
0.57643697299653 0
0.46727558952857 0
0.307703505027878 0
0.48902806227313 0
0.492702411643768 0
0.429996165484726 0
0.451713631639006 0
0.223798743416209 0
0.430684231238445 0
0.502095109327112 0
0.365186068157717 0
0.473891776770067 0
0.268857544903755 0
0.461995691458702 0
0.40674865069195 0
0.373537486397103 0
0.505246620709974 0
0.539444598960133 0
0.442384270441235 0
0.21406250148185 1
0.559257596283051 0
0.35311634922262 0
0.403078459839776 0
0.552314433999729 0
0.443564943688657 0
0.308772420965158 0
0.511223064863293 0
0.335793765649205 0
0.322254657243025 0
0.570118563381033 0
0.496233827774131 0
0.532328694140842 0
0.52605746010828 0
0.425656213477817 0
0.498044633823833 0
0.449467553585091 0
0.318753085971246 0
0.19807189920794 1
0.356454526831073 0
0.221526413610533 1
0.555162607735562 0
0.575538265282786 0
0.240902180908058 0
0.146537656102472 1
0.415862618038001 0
0.428834906562631 0
0.328686527206811 0
0.451101163107844 0
0.300300564383969 0
0.586470112744991 0
0.431372046153609 0
0.504465173179055 0
0.405107353127667 0
0.314261315960756 0
0.311307003309565 0
0.36036173926548 0
0.709038519563384 0
0.270837104017392 0
0.391052529581875 0
0.321327832785557 0
0.493524767548095 0
0.469849539275399 0
0.413373486306103 0
0.370847540785205 0
0.434566757703026 0
0.41649623523786 0
0.411290859356667 0
0.273913779616762 0
0.478522522330333 0
0.529121416339453 0
0.394348218759227 0
0.390069427565484 0
0.395447773109975 0
0.39936993381438 0
0.430526459266848 0
0.4645101155447 0
0.333269396687148 0
0.282839766133974 0
0.352209879646528 0
0.30649568008375 0
0.355264828694906 0
0.481236898293707 0
0.671158497457699 0
0.536085776952173 0
0.473272231194707 0
0.429465610598255 0
0.363548139635475 0
0.292306807667207 0
0.389743010005124 0
0.331205168768487 0
0.56031423956408 0
0.352049794822673 0
0.452391693835113 0
0.524147412988493 0
0.445386915862031 0
0.310269783040525 0
0.519667740148752 0
0.643946365500481 0
0.331315772193861 0
0.482075575173325 0
0.389534025418706 0
0.300844156936275 0
0.473625599849968 0
0.452465808714354 0
0.412083713749406 0
0.386197393444242 0
0.217975661499679 1
0.507922289100434 0
0.303872920639032 0
0.43334831376735 0
0.317034213002443 0
0.445478900427459 0
0.493531941377838 0
0.544327309912354 0
0.2331821690104 1
0.381319336923487 0
0.418296573766109 0
0.619206932942888 0
0.701277106400899 0
0.433683716151058 0
0.554636140759205 0
0.482667133291868 0
0.471491368849719 0
0.471266864088253 0
0.614901145991364 0
0.430740460408523 0
0.414819071214657 0
0.257799943866115 0
0.60481610784111 0
0.494081264915271 0
0.406893591920707 0
0.488338124290446 0
0.253472320559581 1
0.494577700451569 0
0.461502989999741 0
0.305988569552417 0
0.461340932996317 0
0.52914640328619 0
0.427808450320097 0
0.237292638436943 1
0.362300973139419 0
0.374857148519337 0
0.622558029549656 0
0.187631731726027 1
0.545312502600428 0
0.511056360756479 0
0.49236785835147 0
0.393837585174369 0
0.434402291425147 0
0.433426579366973 0
0.434399344468163 0
0.488414548854903 0
0.261174351424307 0
0.438339154486353 0
0.549457687383554 0
0.419075078159057 0
0.511199258142122 0
0.357677132451858 0
0.345123744349631 0
0.388124082692711 0
0.543034305701006 0
0.281905441018371 0
0.481174401920527 0
0.397061548298613 0
0.548049636710266 0
0.475509336964426 0
0.463342962233987 0
0.444439730988655 0
0.551601969223862 0
0.45634122602275 0
0.436419627947913 0
0.440367848732499 0
0.65089989888749 0
0.511106965147607 0
0.316252222735119 0
0.578974815251976 0
0.316888824019538 0
0.537079740852806 0
0.35163540435943 0
0.480597259271829 0
0.301298238070421 0
0.501803959017479 0
0.437865643228525 0
0.502186176825958 0
0.198283111685214 1
0.430909483532648 0
0.455021613368928 0
0.417871815099452 0
0.425414547919347 0
0.300541122339125 0
0.225644693250958 1
0.554060369566526 0
0.298010583267129 0
0.578554217018772 0
0.595703751616714 0
0.285161931065331 0
0.343312856666424 0
0.34813019807114 0
0.564335813547875 0
0.21197431810329 1
0.319332619465055 0
0.293193967900291 0
0.499874085088949 0
0.377445237303917 0
0.493170659160619 0
0.424509844242495 0
0.449775992580062 0
0.458434179827768 0
0.461985285237368 0
0.405917415034787 0
0.464853645308512 0
0.331434428377893 0
0.376629535050017 0
0.285904611766147 0
0.46192655740805 0
0.327774705993638 0
0.455526596934624 0
0.371095138624869 0
0.448558276760316 0
0.423660995682406 0
0.4557271062568 0
0.474922313718847 0
0.258427264267441 1
0.36033953159043 0
0.301320535079257 0
0.444543027463442 0
0.363020679413709 0
0.444161199247391 0
0.210995488057361 1
0.40868867263606 0
0.466382099228573 0
0.46192380700485 0
0.252114989702305 0
0.350138897184867 0
0.345138859738173 0
0.336096881401558 0
0.656105196033982 0
0.43282219590824 0
0.618831607121598 0
0.544907373029825 0
0.469582984637591 0
0.565741566169495 0
0.210237823041098 1
0.411533973008009 0
0.440519365140784 0
0.609075701073278 0
0.261989197801809 0
0.442422774666886 0
0.577021851869472 0
0.267084274905731 0
0.413931875600858 0
0.407344036283227 0
0.456138969048826 0
0.170387918231044 1
0.566329497937456 0
0.55390066897564 0
0.504616435339383 0
0.424761898189533 0
0.377514803769456 0
0.432429815407675 0
0.424682278695929 0
0.223145210894597 0
0.550008363972675 0
0.411157660855442 0
0.278698582879244 0
0.260963606260167 1
0.540153530070577 0
0.409006596267839 0
0.428939704208973 0
0.588873523267134 0
0.318404546369768 0
0.357589693715181 0
0.454035678851875 0
0.310744479306145 0
0.37806306201312 0
0.410467815979339 0
0.323212608139546 0
0.378020617229463 0
0.280903163548624 1
0.521607394248083 0
0.249601715242555 1
0.550855527675615 0
0.442301421855412 0
0.514977529718115 0
0.53552514703463 0
0.471628195998282 0
0.453250960981763 0
0.572673298232633 0
0.555388343108775 0
0.468463506223459 0
0.605672044679565 0
0.558890796060254 0
0.29426761793086 1
0.344119238114169 0
0.543568259037688 0
0.622258687941141 0
0.56645094381171 0
0.518657207179326 0
0.380790245593217 0
0.246309724588811 1
0.594218433324529 0
0.360877797003622 0
0.475625287756977 0
0.592736821642776 0
0.451913147459561 0
0.391313437666184 0
0.509384397236669 0
0.482849816635598 0
0.336407867254853 0
0.450121014387857 0
0.439462117170492 0
0.557728330477575 0
0.316693191739312 0
0.487967685361434 0
0.286941293286922 0
0.457603105501357 0
0.381454947343749 0
0.161286229449244 1
0.140396846990299 1
0.551448623144934 0
0.560917837339599 0
0.549521536555781 0
0.454432543274618 0
0.532918715773745 0
0.629191948633591 0
0.584788678644806 0
0.355115971144464 0
0.339130573228802 0
0.42049291857354 0
0.568323242554506 0
0.473888532535225 0
0.59232802691479 0
0.429112218703414 0
0.586695219088768 0
0.490233355088892 0
0.391649308439231 0
0.483054648810397 0
0.317835705588059 0
0.10718069746451 1
0.421314286541005 0
0.373060573164354 0
0.49815642140598 0
0.565813795282201 0
0.25615790034685 0
0.582538822635563 0
0.489883844213701 0
0.474574051072513 0
0.502705328543418 0
0.667217966028378 0
0.463325644936893 0
0.483387171902245 0
0.556204740658793 0
0.279604002236848 0
0.34012879428517 0
0.579588075496153 0
0.389474359402013 0
0.525758152631216 0
0.555026393532784 0
0.455144018312383 0
0.36557955961521 0
0.455355837277406 0
0.586666845561647 0
0.250559865620526 1
0.566184895003321 0
0.313634297496237 0
0.391416550585047 0
0.416794418076957 0
0.434346687184665 0
0.584626828408615 0
0.358505560228324 0
0.554492285159488 0
0.515454502061155 0
0.591757495295272 0
0.427214961888014 0
0.301335740979996 0
0.523665258347038 0
0.34448128055116 0
0.618149491684687 0
0.19764073431971 1
0.506270305156341 0
0.334938919950853 0
0.513816095814211 0
0.529268018886308 0
0.347534609217501 0
0.388110050226326 0
0.57447919303774 0
0.304308088956742 0
0.516855889972862 0
0.464590630649275 0
0.448533186275455 0
0.483519764228174 0
0.247739495243702 1
0.250582750316028 1
0.442059863451901 0
0.372355866409363 0
0.377939864589369 0
0.462321605418453 0
0.603521238621354 0
0.574074279836038 0
0.498961926542018 0
0.638068997287112 0
0.345365366555673 0
0.469453276944264 0
0.313470835842697 0
0.600382252818773 0
0.241124029640202 1
0.505957967776724 0
0.43789545635087 0
0.526280263276558 0
0.589228032541979 0
0.421169248212593 0
0.500912295886058 0
0.415980894047185 0
0.484619618115888 0
0.360327427801723 0
0.527812367749928 0
0.409431807028146 0
0.494250903601031 0
0.602937696197943 0
0.146822109396211 1
0.40738593310184 0
0.574640377440903 0
0.507673662260552 0
0.427611442116198 0
0.314885776957327 0
0.182465947670624 1
0.293066619744734 0
0.451930050785221 0
0.530747834216562 0
0.208596761672642 1
0.42699628818621 0
0.346385276812117 0
0.49675885345458 0
0.301868269752 1
0.375433869480629 0
0.303421908797854 0
0.426770299035868 0
0.446952897109822 0
0.508943656608012 0
0.3691324061427 0
0.228777076555331 1
0.572550437785938 0
0.351415525670738 0
0.226028438912897 0
0.419187840772002 0
0.504803255454835 0
0.345719058005542 0
0.46553851534292 0
0.370701178264412 0
0.0173384947594954 1
0.487846461518659 0
0.456541620069193 0
0.568262623692233 0
0.438512849951502 0
0.534772209484337 0
0.47688508861704 0
0.437685156401851 0
0.485428661728374 0
0.453827837953303 0
0.283801643343996 0
0.336149898409499 0
0.380989280007566 0
0.512188916206098 0
0.589862048449043 0
0.390701672478775 0
0.203318166447037 1
0.458939574856963 0
0.4715092644877 0
0.454917620758249 0
0.424217248410652 0
0.499432872783191 0
0.663552523389968 0
0.214156430088418 1
0.649343117713545 0
0.439303258359246 0
0.541064367063224 0
0.407539719056537 0
0.45273571986919 0
0.305303278305213 0
0.408027309466383 0
0.336753115501376 0
0.430487145993083 0
0.217879905368061 1
0.54690772758793 0
0.556911914612753 0
0.296253834148118 0
0.255721749643086 0
0.298125285676457 1
0.198155411568185 1
0.485588836132556 0
0.413560327858926 0
0.69284252728884 0
0.334356577147506 0
0.521716535568754 0
0.404510081158601 0
0.605168608495794 0
0.349020188990994 0
0.32986973216002 0
0.504176917660628 0
0.531176419676433 0
0.376279624051179 0
0.364766135414545 0
0.261546535828517 1
0.5320558974687 0
0.338053879154085 0
0.421438920856649 0
0.453590968619701 0
0.414112661456095 0
0.421028189706534 0
0.622008694056972 0
0.329494459619819 0
0.425993302472748 0
0.425617759943053 0
0.431623709776537 0
0.394540605222867 0
0.459717047686839 0
0.320049861294311 0
0.450283621345578 0
0.488497728895499 0
0.577710995169258 0
0.502684633030019 0
0.369840631463057 0
0.399663654928028 0
0.418728078329763 0
0.360730573035317 0
0.358831163561851 0
0.323094404494448 0
0.390303070017979 0
0.0332368212521269 1
0.310583518986902 0
0.357001512185004 0
0.424375112376667 0
0.481007537277861 0
0.233367127052313 0
0.408136070341926 0
0.365518475543136 0
0.437860250820488 0
0.57171217346739 0
0.379099730421174 0
0.507868379178879 0
0.411775835163984 0
0.322521989896341 0
0.570403225933056 0
0.283166976472799 1
0.40810967833391 0
0.464573457434065 0
0.440877577609409 0
0.395882736867228 0
0.384947086834294 0
0.474816798506948 0
0.584293407724536 0
0.323412798704816 0
0.197938952404979 1
0.426317815549245 0
0.301710378691301 0
0.499340694630556 0
0.60456609754171 0
0.455163132204398 0
0.386465274625183 0
0.505133942629374 0
0.572153647221035 0
0.549319755187038 0
0.411625003540147 0
0.390251353044335 0
0.541447706436018 0
0.475106268242483 0
0.48379590823098 0
0.444777316459194 0
0.255377344472999 1
0.485873538494008 0
0.38678700949442 0
0.485632340043016 0
0.310595896950494 0
0.368325442123188 0
0.46633007522505 0
0.527253952588375 0
0.363700102983551 0
0.492319720834138 0
0.369632505251643 0
0.4372124965389 0
0.5252677703264 0
0.294522380165023 0
0.212199468937156 1
0.431434782299159 0
0.486436767705291 0
0.33729071364916 0
0.262264075436982 0
0.314326557338294 0
0.410833352445999 0
0.49043264701684 0
0.612359317573219 0
0.320590951261541 0
0.555920852639531 0
0.405481386142019 0
0.354195465568673 0
0.392472867700185 0
0.500666582157513 0
0.442036411348338 0
0.309850047946505 0
0.363744936934151 0
0.418011596688367 0
0.513421683455727 0
0.367295278471752 0
0.436790264845643 0
0.298649237519791 0
0.269044516721428 0
0.238526944765284 1
0.5276916369327 0
0.584303970890867 0
0.531019966689582 0
0.534522051152065 0
0.520751590219807 0
0.414901995051659 0
0.453413449248671 0
0.37670444072836 0
0.347674238686797 0
0.5174534023947 0
0.447019234664704 0
0.735014605035645 0
0.502661121206517 0
0.253710806897315 0
0.347338913504214 0
0.180112653061464 1
0.388640777739591 0
0.411031972141871 0
0.57367952014501 0
0.402939585251502 0
0.551880533932655 0
0.524805894678244 0
0.488212696734603 0
0.4324690175457 0
0.452507155045194 0
0.491306438247086 0
0.453297941610213 0
0.400083285132501 0
0.440303109139177 0
0.498058554546614 0
0.495369980318325 0
0.385715366795754 0
0.353550897880344 0
0.536100471598753 0
0.564626951515465 0
0.241736891155157 0
0.378480710621416 0
0.425855621336171 0
0.383918186756895 0
0.539821230804164 0
0.543814586565755 0
0.422632022213292 0
0.478285121272858 0
0.276148712430135 1
0.400829544915638 0
0.543216109700123 0
0.290157858056262 1
0.333690412889657 0
0.488171929529217 0
0.286676253591311 1
0.477017308913707 0
0.452175337088318 0
0.470198726535756 0
0.511557905981789 0
0.297276108835771 0
0.269954549898696 1
0.409168205669255 0
0.444765636464207 0
0.49593660402521 0
0.39958624296866 0
0.56774528795853 0
0.610236819894776 0
0.149731329983442 1
0.079687899929662 1
0.563369551512394 0
0.5039748243853 0
0.3581561649944 0
0.391147187420865 0
0.541256133696843 0
0.349113712441233 0
0.186679563531023 1
0.447252899661023 0
0.430885593171959 0
0.30583351875592 0
0.493566572538667 0
0.525281931280875 0
0.239885586385733 0
0.681510678422954 0
0.22899147152055 1
0.409458962293112 0
0.430417578062436 0
0.513728169900772 0
0.583302284175843 0
0.310918861424867 0
0.54821903991577 0
0.541708099420115 0
0.494439723659119 0
0.519520177454418 0
0.470605330878752 0
0.308161945090306 0
0.525504145537232 0
0.402439743400463 0
0.369149497584693 0
0.444220640118502 0
0.444783629100774 0
0.245387693165427 0
0.605192525584924 0
0.573428339947268 0
0.415761735565093 0
0.32572154221344 0
0.634875824225623 0
0.537718072726593 0
0.241086089811786 0
0.444383848248471 0
0.558524627005313 0
0.446226930592847 0
0.357593918146627 0
0.287984687667058 1
0.467786402393203 0
0.621116998494357 0
0.516628801895988 0
0.430103102941824 0
0.449927750610269 0
0.350938416407922 0
0.455161244797311 0
0.334241612757548 0
0.37359035424322 0
0.479027164797794 0
0.547839436741767 0
0.622810629163173 0
0.369560320512972 0
0.501105024576797 0
0.404851986016906 0
0.482001370673943 0
0.40529142246873 0
0.48738827577788 0
0.464581556526852 0
0.430341420814696 0
0.446635595848105 0
0.34600371382213 0
0.339561643360555 0
0.32522385949721 0
0.393796526878341 0
0.401737203014021 0
0.558838119910025 0
0.52332232198784 0
0.408280357240864 0
0.401461267913868 0
0.453430747748145 0
0.533097972781922 0
0.477277763738883 0
0.529792889895738 0
0.534692176487254 0
0.499818781924577 0
0.5466641204461 0
0.155196686382284 1
0.319628148013131 0
0.27070521719214 0
0.494068229526644 0
0.502578168637814 0
0.460978029598359 0
0.484277335593658 0
0.459022264305624 0
0.492192886044372 0
0.425673622832762 0
0.477134768164829 0
0.508750641323586 0
0.517365140791541 0
0.476498007897475 0
0.581853653055752 0
0.447648548967916 0
0.531120492744584 0
0.353934470593972 0
0.426595173429851 0
0.323008768432551 0
0.307169196706775 1
0.537944800491933 0
0.444869133228621 0
0.438229033155862 0
0.438255821195739 0
0.546088183603711 0
0.411018627406903 0
0.302668531694501 0
0.265568616292428 1
0.335291259953796 0
0.234253263766073 1
0.529305638172175 0
0.590546145120859 0
0.215919720627034 1
0.522898300567203 0
0.437878051380648 0
0.493703305567327 0
0.487604485107123 0
0.493334004011649 0
0.500605550934024 0
0.29602356815671 0
0.572265566262077 0
0.190420587921371 1
0.411328434864098 0
0.44865011236617 0
0.528205640420764 0
0.432240082794216 0
0.24649407590782 1
0.408029962541603 0
0.481379279530383 0
0.503835749686929 0
0.459595418291272 0
0.449493838787011 0
0.450602669190834 0
0.255826690321008 0
0.434198554582149 0
0.298728231638792 0
0.497636537919501 0
0.416613434293152 0
0.466461834448755 0
0.400128706394513 0
0.520095860295166 0
0.356669659625644 0
0.334791297481566 0
0.54184112084373 0
0.378131108706495 0
0.266106589088936 0
0.513827157921503 0
0.442251372454529 0
0.509677956566519 0
0.467088481949364 0
0.514838318628095 0
0.305598533179835 0
0.422221062290073 0
0.518292578232967 0
0.585450613981089 0
0.29057995204908 0
0.413788319732516 0
0.607790584408574 0
0.390813565405389 0
0.399995710089916 0
0.461715296230496 0
0.458722955270021 0
0.398252916089036 0
0.404987885874843 0
0.392878769437012 0
0.467856601735142 0
0.41444951822813 0
0.244828412031214 1
0.43614665383638 0
0.386688238453477 0
0.357470451334344 0
0.456913256613588 0
0.49251126005645 0
0.5074534175074 0
0.355493099311722 0
0.36192608164137 0
0.460346582790144 0
0.50633346095994 0
0.48332212487158 0
0.560952454359355 0
0.547337603568779 0
0.536824617577454 0
0.344737282383767 0
0.175582811689805 1
0.574158358778877 0
0.316232004556055 0
0.32677170710135 0
0.343370244307299 0
0.527549763063597 0
0.619049462319427 0
0.500278919677661 0
0.357302865131988 0
0.279484915868523 1
0.389391943897854 0
0.447726900386037 0
0.389565049555929 0
0.605895113044553 0
0.413770565079285 0
0.485344511118566 0
0.534831037674762 0
0.197936173301367 1
0.564990482340452 0
0.440873896191704 0
0.507933153495302 0
0.574035411385589 0
0.571559412371829 0
0.472157465730429 0
0.39966705140845 0
0.36833509593714 0
0.610724244100103 0
0.405135032339473 0
0.368037648772937 0
0.568464253670378 0
0.46429774246063 0
0.446235556202549 0
0.374860997977602 0
0.35878968162937 0
0.276361485522817 0
0.468659902091215 0
0.674859366935474 0
0.195666088112473 1
0.546075061294773 0
0.520322702311958 0
0.590858175510015 0
0.535688520330496 0
0.52154406339774 0
0.47650029406879 0
0.576370318802903 0
0.491879956971371 0
0.302593746305172 0
0.429724288628212 0
0.455384577572226 0
0.349270827490436 0
0.293752425054131 0
0.542073105048253 0
0.469098221236003 0
0.368727429648388 0
0.467790269778712 0
0.355696077185257 0
0.430498729970048 0
0.317249574487012 0
0.479623066722181 0
0.463933192156879 0
0.451865116293856 0
0.516181913082466 0
0.513678493185594 0
0.413154549333805 0
0.388010701103874 0
0.35964185968651 0
0.511727633519895 0
0.515319368415986 0
0.441191128017869 0
0.356232931506734 0
0.480054753633111 0
0.232693091492005 1
0.309050814719951 0
0.494140039362178 0
0.452512095541307 0
0.533855278128235 0
0.651216980619776 0
0.467989647313163 0
0.454117939126481 0
0.403373414778979 0
0.54199913800019 0
0.386824806894838 0
0.646773611568749 0
0.330162599173349 0
0.424754132221584 0
0.434981517430064 0
0.452143735567709 0
0.221847469753468 0
0.379890719860557 0
0.313214811383864 0
0.418872428561956 0
0.441987894005374 0
0.316371869961635 0
0.375629656187664 0
0.400763965909471 0
0.325024196106726 0
0.289922553282107 0
0.565888469414373 0
0.344441112140385 0
0.210369474396269 1
0.463659275130236 0
0.221059948634309 0
0.316436297397995 0
0.465807301025244 0
0.56814736705394 0
0.435028932910357 0
0.204296994578014 1
0.488571442014819 0
0.534970623179847 0
0.41536304717554 0
0.322350952101891 0
0.521706878863553 0
0.640897388505064 0
0.464946046902961 0
0.380114080601063 0
0.273063796334945 0
0.513624745679547 0
0.268466589830194 0
0.360624273032814 0
0.417671695597161 0
0.306354940639346 0
0.650523098264984 0
0.243435539265179 1
0.611030507994034 0
0.548227505176777 0
0.590259156736792 0
0.260184332683358 1
0.410704949701173 0
0.395978878363622 0
0.261072483369463 1
0.4462094813106 0
0.432751990469114 0
0.428669723139421 0
0.440263878542029 0
0.368193361630829 0
0.426678242879084 0
0.365664796614239 0
0.387026273801949 0
0.248316063629084 0
0.415207504177175 0
0.400715165173547 0
0.526759240820076 0
0.440533435112645 0
0.207133388059561 1
0.418857250548094 0
0.392129381717154 0
0.492435160197114 0
0.412468261685964 0
0.571174087826511 0
0.331747255825064 0
0.249710507838535 1
0.549789576285033 0
0.290350651387085 0
0.442802082773494 0
0.324895127356355 0
0.468351236923258 0
0.322314645457717 0
0.491194609444257 0
0.300265134747317 0
0.54482309400997 0
0.363945364262616 0
0.339747243469463 0
0.350723597061827 0
0.445232197500047 0
0.540646720197688 0
0.344287312269789 0
0.301608028044517 0
0.517046341891582 0
0.571066273255568 0
0.225680830149505 0
0.13204794237222 1
0.423267847278542 0
0.290830674827328 0
0.341365416759439 0
0.391277965234301 0
0.494560013810508 0
0.514196280738794 0
0.243848972545637 1
0.407323885884151 0
0.486806000961354 0
0.398159296759864 0
0.227713567894842 1
0.494465849024294 0
0.41072383956661 0
0.526377695058579 0
0.34141484773117 0
0.41676784124616 0
0.446143763723726 0
0.333911436679397 0
0.333780755202379 0
0.334020276384289 0
0.680967076093054 0
0.390221443364967 0
0.503155457829608 0
0.229163663687142 0
0.57373520224268 0
0.363901884575011 0
0.445868758245297 0
0.0755578043694537 1
0.40487564297534 0
0.630621510914903 0
0.438136835028612 0
0.493759110790609 0
0.439925368480247 0
0.242744553882724 0
0.422000298508434 0
0.390100009458681 0
0.436465460663658 0
0.366344172971812 0
0.517982622200938 0
0.510591243477402 0
0.334655241306446 0
0.570918189904017 0
0.510641171372122 0
0.372241277910079 0
0.372528501651238 0
0.416985024483972 0
0.38033062891872 0
0.384323714400108 0
0.555567315162945 0
0.454224479005648 0
0.303178823923514 0
0.447663439031539 0
0.482734281057899 0
0.169286354013792 1
0.430289774774927 0
0.510023285989083 0
0.258689876224848 1
0.369002138895414 0
0.384449165938347 0
0.462481742364799 0
0.36111771915669 0
0.318096898864893 0
0.552623623558043 0
0.389257897831761 0
0.295030209461225 0
0.413677195493926 0
0.600914945020401 0
0.285349240297829 1
0.279596803326623 0
0.537780660975918 0
0.501517436476625 0
0.446297998286928 0
0.495320129741279 0
0.47328275544981 0
0.433602696023408 0
0.314361200957363 0
0.544265014037532 0
0.382240548000308 0
0.519852755551107 0
0.253192172652196 0
0.293307947559997 0
0.383616244394704 0
0.388722800172264 0
0.435507071473578 0
0.463275190711621 0
0.167535379122177 1
0.143157865898232 1
0.367347648186108 0
0.385195372044902 0
0.341249367034307 0
0.559719250986014 0
0.62222082797074 0
0.379565344205532 0
0.415578646480612 0
0.419450756023853 0
0.639184000035819 0
0.404493091055679 0
0.414623981615739 0
0.354161503654904 0
0.323142735271146 0
0.4914292160435 0
0.513407437260345 0
0.263819759630827 1
0.288081607533232 0
0.371452019436935 0
0.386641828302391 0
0.303205705286895 0
0.614242048805796 0
0.48293093515357 0
0.321109030000661 0
0.41585886817228 0
0.354450782846689 0
0.50777745569807 0
0.505571872779033 0
0.570231415160537 0
0.383719164446308 0
0.285510248922706 0
0.435673727505886 0
0.237698986042777 0
0.304290826217864 0
0.558523191799946 0
0.435049422014248 0
0.402179582567489 0
0.31833427400976 0
0.49618114984535 0
0.451336081332216 0
0.239262236181901 1
0.536315703534163 0
0.287524762026215 0
0.43750450845498 0
0.369389681751261 0
0.439147903051794 0
0.342535329223685 0
0.526015248336061 0
0.397230442804415 0
0.71828705288201 0
0.421337377511555 0
0.446364302131864 0
0.45496294886287 0
0.402265064188152 0
0.530651392920227 0
0.49110174227892 0
0.565910514509903 0
0.401600645002087 0
0.38790354315318 0
0.450460183546581 0
0.406606746989913 0
0.392309185599527 0
0.575612735757704 0
0.332967217966641 0
0.438228402289119 0
0.334722364052781 0
0.458146367813956 0
0.373047570997361 0
0.370210828467065 0
0.55520398491508 0
0.145473554257831 1
0.483096236622776 0
0.328693566325334 0
0.162719592229894 1
0.429627727270893 0
0.307986225029464 1
0.58075961915127 0
0.556918361545356 0
0.363155097823697 0
0.654754381536091 0
0.379428983572999 0
0.276573228211066 0
0.349165893152766 0
0.360070366849022 0
0.520334542527088 0
0.37123546224489 0
0.676119865893881 0
0.497280578920219 0
0.325333105871801 0
0.454221580426059 0
0.557535397654035 0
0.312324182711848 0
0.394328499068269 0
0.460767290706395 0
0.448982036237323 0
0.362692965759312 0
0.416072002931161 0
0.499077643704363 0
0.293575464641199 0
0.419445101375686 0
0.356907295390363 0
0.0745673991875409 1
0.450131887142613 0
0.523946319579824 0
0.549880520820663 0
0.341447768871321 0
0.294316710507363 0
0.485059780328211 0
0.294987731829719 0
0.596052198354414 0
0.504843234839096 0
0.407007618648735 0
0.522388105946598 0
0.492621424153681 0
0.463155294331609 0
0.430552483278783 0
0.419414223733119 0
0.340259333748713 0
0.377187995325379 0
0.486862755855708 0
0.363615688944154 0
0.354557553936195 0
0.48102901733448 0
0.424272454902603 0
0.381383182635246 0
0.501439156437524 0
0.546618137631475 0
0.367642262095824 0
0.382865176162782 0
0.29623855385426 0
0.245503688231811 1
0.521804389331002 0
0.521717899988186 0
0.359438055254821 0
0.346820546186488 0
0.402306450950928 0
0.492577867276867 0
0.169594112257097 1
0.38613497951177 0
0.508871848595362 0
0.418482424651255 0
0.382632642693763 0
0.52835917585014 0
0.393606591735316 0
0.437936757756838 0
0.345091590382746 0
0.44805746892557 0
0.449115038521461 0
0.323703324912276 0
0.346494369432129 0
0.482182675856462 0
0.354991236762546 0
0.445294796931225 0
0.584411187593668 0
0.392933149032294 0
0.335283350775574 0
0.366025361902952 0
0.4906186611689 0
0.158411212483581 1
0.353040863666588 0
0.473316620001362 0
0.512050883454031 0
0.52539333562579 0
0.510266451885096 0
0.323380982282766 0
0.305257125539082 0
0.373448199216268 0
0.504605150073929 0
0.531566771037034 0
0.406137142288344 0
0.725516065213782 0
0.507892722508724 0
0.661344934418535 0
0.331272996242324 0
0.476297271697787 0
0.410408092995119 0
0.570270628499775 0
0.310149740490299 0
0.535514405819341 0
0.538987765998933 0
0.464202970037368 0
0.559729345986847 0
0.394472111357285 0
0.544332527418301 0
0.460104884128502 0
0.423955421797035 0
0.439781982587673 0
0.612588891102436 0
0.542217506528283 0
0.421342233035424 0
0.358064114029254 0
0.481347636083419 0
0.43950136584213 0
0.500965055206983 0
0.616905915124036 0
0.359762577147828 0
0.32205219116615 0
0.362899290745197 0
0.410635418262386 0
0.469524747536143 0
0.549983547686815 0
0.24489023205766 1
0.361520701913349 0
0.578033188004975 0
0.469810238801649 0
0.453132622618463 0
0.494613540255933 0
0.548507730649923 0
0.194273882335334 1
0.27096266338096 1
0.302852284600211 0
0.317759765515922 0
0.576379275151579 0
0.460813187710619 0
0.352572248816535 0
0.486542520270869 0
0.361144064538023 0
0.477114228749907 0
0.400180696973569 0
0.540360994222911 0
0.530964728245846 0
0.503171628510459 0
0.29257857781928 0
0.211687528408303 1
0.497863793350292 0
0.288237927376338 0
0.453965368128807 0
0.685918801580401 0
0.540217088948429 0
0.378859153904378 0
0.431097777966666 0
0.459975470140739 0
0.419504952989976 0
0.442300065145358 0
0.464490207062522 0
0.424572890382089 0
0.535690407411132 0
0.314233959533449 0
0.424229789397881 0
0.386559542931996 0
0.34657447397129 0
0.356305197517193 0
0.310245729847054 0
0.497684867749077 0
0.539976650608948 0
0.488143390745665 0
0.470506979985571 0
0.460761036841185 0
0.364559268125818 0
0.421449360326723 0
0.404939504299162 0
0.430961563957237 0
0.298041922390019 1
0.550593245496992 0
0.368990278707537 0
0.545515936385814 0
0.417617376044001 0
0.485297272962473 0
0.335428557591781 0
0.477904089674317 0
0.501260377873447 0
0.234324034503774 0
0.55583679232385 0
0.355104731822314 0
0.404075722376226 0
0.518779199787496 0
0.448310562070072 0
0.471327027391225 0
0.432072401203709 0
0.280188456637506 0
0.477396578510284 0
0.447781635046224 0
0.23653369216224 1
0.477745558138691 0
0.571147601351941 0
0.420160653524202 0
0.349336218250159 0
0.208403601758442 1
0.460102129741869 0
0.546342413513555 0
0.458277305358976 0
0.539928556805263 0
0.447946206514398 0
0.366600069063369 0
0.585414693031055 0
0.381535623872781 0
0.348960249467244 0
0.428417133612601 0
0.515621898577098 0
0.444971993127859 0
0.448764156642726 0
0.57695672824699 0
0.511149211419791 0
0.578018744914227 0
0.401876139953192 0
0.365972601206992 0
0.340312565017336 0
0.465199465719575 0
0.236781695253776 1
0.5034816527408 0
0.438847393088145 0
0.53598752623879 0
0.0947456513622269 1
0.509268556254463 0
0.422187231639343 0
0.543782242370453 0
0.545160867209337 0
0.450027799298957 0
0.516551714345513 0
0.477373976849713 0
0.653076230254271 0
0.506952048730005 0
0.500844372543372 0
0.573623353016113 0
0.372179779094088 0
0.566243880361265 0
0.412473006084223 0
0.467505740897991 0
0.413594193176756 0
0.382292717688318 0
0.102558490760185 1
0.24205829660128 1
0.516547212184619 0
0.516404311767144 0
0.394454004357412 0
0.465975363635788 0
0.37124326940606 0
0.363012056141027 0
0.439441739111631 0
0.321280183633899 0
0.348733605573532 0
0.232379009723094 0
0.295352731994324 0
0.539467371320605 0
0.338434531513941 0
0.658440297624469 0
0.276718933838834 0
0.392383669207334 0
0.410747716755529 0
0.573035783182642 0
0.467576733980665 0
0.59327984730757 0
0.458683683023502 0
0.388963792140645 0
0.462706192823164 0
0.497080229703175 0
0.390773863118971 0
0.461125544261499 0
0.543747079702382 0
0.425009274589157 0
0.469040861420771 0
0.120906358332771 1
0.56759800068029 0
0.569722676286613 0
0.632065679999548 0
0.539607001793998 0
0.54682130679435 0
0.26342907609168 0
0.474727763498213 0
0.448536118098703 0
0.467173158995629 0
0.502353454136351 0
0.340752058912421 0
0.339020001402039 0
0.381924158270804 0
0.454954736091969 0
0.272579771118978 0
0.476861730225094 0
0.254493381895101 1
0.493813464428515 0
0.355394896845096 0
0.512484503930751 0
0.350032726007633 0
0.573889661116845 0
0.39933280405475 0
0.432522974972035 0
0.427434629539988 0
0.539000198030101 0
0.677660913608758 0
0.393375417138848 0
0.352047452726582 0
0.480844890150054 0
0.43425906599441 0
0.369028235846393 0
0.417892836448056 0
0.450643627633594 0
0.447659327139895 0
0.44991622387073 0
0.594345460129849 0
0.187800123860431 1
0.501512320826776 0
0.462117612476514 0
0.444452125781843 0
0.620080690074051 0
0.375919848515507 0
0.485057095130268 0
0.455464756028085 0
0.423248509073547 0
0.63389174311545 0
0.349897310680677 0
0.304093628128513 0
0.428406491887891 0
0.466744966837501 0
0.335405385470668 0
0.335137327184719 0
0.545894958997413 0
0.568480007766666 0
0.447424668928676 0
0.405117973078064 0
0.431480822837849 0
0.326057848648136 0
0.313323365878154 0
0.398635426615491 0
0.371600081386564 0
0.438665588109763 0
0.512957350817258 0
0.317790873714093 0
0.414721144539002 0
0.681650892925798 0
0.455498194004307 0
0.723882377635739 0
0.205145612497403 1
0.360411490099816 0
0.396156179645402 0
0.176232545595444 1
0.299558276887577 0
0.399716434008801 0
0.310308312841338 0
0.160702236251043 1
0.51291204366013 0
0.403827005516087 0
0.60754488793209 0
0.333571978394669 0
0.466365813684067 0
0.238495145855607 1
0.384715981666872 0
0.488246359439001 0
0.576309018093891 0
0.32323451357182 0
0.402284656114461 0
0.503849008479807 0
0.308341458784521 0
0.361316693318587 0
0.185952685629594 1
0.496748914160042 0
0.550133470349505 0
0.460823969202474 0
0.491588872376944 0
0.426928216582852 0
0.425734581533634 0
0.358310171346954 0
0.604934557938164 0
0.387908617146705 0
0.393006336277673 0
0.403527219390199 0
0.252685495669104 1
0.501849836621756 0
0.395972145629441 0
0.606886093860033 0
0.476053599046446 0
0.341475878599151 0
0.382768193986481 0
0.464973877771097 0
0.435509372986211 0
0.408108783227866 0
0.4734702860117 0
0.343944969971982 0
0.406298067255619 0
0.621186437181682 0
0.467707275987152 0
0.351382885901742 0
0.497721583582107 0
0.527638901762925 0
0.30979811996226 0
0.438576638230189 0
0.370955075535782 0
0.490867081532418 0
0.388209922470293 0
0.400425495711394 0
0.413476642176869 0
0.405995887493552 0
0.3341834692789 0
0.297650101734842 0
0.313712032966808 0
0.6041029302338 0
0.133440078223286 1
0.326048063139307 0
0.285159642437394 0
0.423540143815802 0
0.253276012092452 1
0.299736374588538 0
0.357227805830018 0
0.419584636157787 0
0.569695145803134 0
0.417779723114099 0
0.398771726932391 0
0.604356818950766 0
0.39667598520044 0
0.608907113212582 0
0.253123856187283 0
0.458249896795103 0
0.347571682970323 0
0.174088092343847 1
0.573243129823019 0
0.494658805006581 0
0.305014043774003 0
0.325168112234638 0
0.807269421008232 0
0.296772245605928 1
0.450639601510844 0
0.505927568569748 0
0.38794641570082 0
0.563427700276348 0
0.381440954605785 0
0.410458164698864 0
0.30821230312222 0
0.320130754346101 0
0.449663879224587 0
0.599155620546584 0
0.275504141733935 0
0.355807729071085 0
0.536241613713101 0
0.4135757642314 0
0.549793447837623 0
0.260609469136828 1
0.260364933911783 1
0.457616538072892 0
0.517020271305572 0
0.329653633573265 0
0.541815836079833 0
0.366447604526547 0
0.50529558345647 0
0.403150635435315 0
0.391859165620898 0
0.285099533808591 0
0.498709161544882 0
0.463557554054453 0
0.177818279488977 1
0.521559698036811 0
0.455035426088763 0
0.346899001161659 0
0.490233342878402 0
0.373823181045522 0
0.471743325595582 0
0.262759353627015 1
0.396179093335315 0
0.132137179922113 1
0.33960810154165 0
0.338399107567415 0
0.60837838803615 0
0.37441041322646 0
0.504176848221554 0
0.142396157587891 1
0.5902014736224 0
0.520723231167118 0
0.342385610204526 0
0.451384509134759 0
0.44896275455926 0
0.295372937267308 0
0.513123303760564 0
0.47877491093633 0
0.471117271745433 0
0.191960395718984 1
0.627387781305992 0
0.360611944378901 0
0.394048319500212 0
0.478157370315081 0
0.204039137083087 1
0.331091884932764 0
0.417432923797763 0
0.343578689991108 0
0.462982212175074 0
0.448715471858164 0
0.482558419268781 0
0.412849282307952 0
0.544846678159875 0
0.0966443515092101 1
0.442881739806947 0
0.652047078981496 0
0.391824983196575 0
0.454299448462411 0
0.301861935629794 0
0.412736185257297 0
0.188494163378565 1
0.479361224250121 0
0.400411638546229 0
0.638555705156469 0
0.439289060559277 0
0.426000118756641 0
0.407628252443682 0
0.499184022121041 0
0.352087501498966 0
0.541185628121783 0
0.514860783146397 0
0.462299134882438 0
0.368231472154229 0
0.513637277106091 0
0.355542636885827 0
0.380867616865181 0
0.560943980015464 0
0.376547133072449 0
0.402054927364774 0
0.311132708156724 0
0.474204723800383 0
0.487137704326057 0
0.515362469887058 0
0.492335653426174 0
0.228446224940524 0
0.400897598118972 0
0.358688658488343 0
0.342715053091341 0
0.443087600027031 0
0.146661497800026 1
0.334941879872757 0
0.259585011752405 0
0.40596737066321 0
0.546304796503493 0
0.249438955523506 1
0.435326414525934 0
0.435054220774517 0
0.487181443083454 0
0.415177327314529 0
0.287234888709112 0
0.384959771257515 0
0.406858043197342 0
0.356916965399935 0
0.282616996144187 0
0.269795139958675 0
0.548436790875792 0
0.313087472846131 0
0.61537604919294 0
0.35817019281759 0
0.396641219884112 0
0.383353865866211 0
0.432832958516861 0
0.529662912525126 0
0.423924459478427 0
0.61964286233364 0
0.177912495917255 1
0.569936913829273 0
0.461200691926549 0
0.44297697004009 0
0.519677790682121 0
0.423663380904514 0
0.206647804539368 1
0.298164462785746 0
0.496125985237988 0
0.496300000124255 0
0.381773823640128 0
0.406769453792145 0
0.428806045945064 0
0.273473790852288 1
0.291471295685702 0
0.462224122923674 0
0.465003826536521 0
0.379309575155647 0
0.477347253044806 0
0.38314550549872 0
0.570483091406104 0
0.563721814278676 0
0.348552079619983 0
0.473651510009503 0
0.25527226206077 0
0.465286191874026 0
0.25646788920929 0
0.164561865379112 1
0.517154163601127 0
0.511404888337087 0
0.374182425548316 0
0.481059798648879 0
0.370703344094332 0
0.406276712096307 0
0.490374408959489 0
0.296874256683611 0
0.490932198084645 0
0.35102412081257 0
0.591881089173063 0
0.583585388248503 0
0.421093909482759 0
0.432078988888256 0
0.224470020240439 1
0.341633812792028 0
0.455995477946256 0
0.632949462501399 0
0.350602689459599 0
0.446851844366781 0
0.33145575004968 0
0.423780590624329 0
0.202704310784766 1
0.4132588444634 0
0.34959873994161 0
0.567622470313143 0
0.382756043054064 0
0.119724031108263 1
0.423811823012303 0
0.393209266100997 0
0.295800861828188 0
0.464202909722533 0
0.560878045908718 0
0.279048230605618 1
0.418619492439223 0
0.443117728280813 0
0.496787605955685 0
0.398142914141008 0
0.277782176847361 0
0.422053041899085 0
0.535387419251432 0
0.413995126863647 0
0.388667083199815 0
0.450500718188698 0
0.247780840218763 1
0.493750124484679 0
0.609349618760842 0
0.402256398754537 0
0.471765169040038 0
0.430651872478526 0
0.0806519573631093 1
0.469923423051485 0
0.350150097517636 0
0.478884420153812 0
0.390251935952017 0
0.55636340339787 0
0.357819459773334 0
0.308168778823694 0
0.410127427605261 0
0.535592091243101 0
0.363814348152993 0
0.451545123577346 0
0.376327534049583 0
0.544630540614689 0
0.340651415382584 0
0.475917974284698 0
0.431284081936813 0
0.493407489143365 0
0.492820597935643 0
0.212253568580194 1
0.385780220045994 0
0.474205857620996 0
0.360308032101723 0
0.412711814281132 0
0.475063848214596 0
0.415431938439852 0
0.266950148360624 1
0.446221039486786 0
0.520007006268589 0
0.318933140730939 0
0.415237934956227 0
0.483302935914905 0
0.451566362062598 0
0.521067884755674 0
0.455727566175612 0
0.145516896928382 1
0.259869635113228 1
0.334589908748338 0
0.669334278857448 0
0.351492282366405 0
0.358708010000989 0
0.337742371193555 0
0.497596114447463 0
0.645312409122105 0
0.458632632160753 0
0.591990235445396 0
0.360055695323247 0
0.507833349713508 0
0.387712041227428 0
0.404288769887016 0
0.668898796694444 0
0.424315854949323 0
0.393354191561266 0
0.470313951875252 0
0.446043331811892 0
0.430762421228339 0
0.478154311264539 0
0.555160291360795 0
0.239616468414627 1
0.510368755223829 0
0.414940365873097 0
0.480947849707562 0
0.566949220504167 0
0.404426041293055 0
0.435839969855179 0
0.450915479666968 0
0.337317499818722 0
0.267131408708521 0
0.375666628251823 0
0.635868322007876 0
0.381726905184614 0
0.391679669757952 0
0.38135486373834 0
0.41820962843412 0
0.529583932359165 0
0.408150772120064 0
0.585709531085488 0
0.389207241238405 0
0.542731816874723 0
0.263166183883381 0
0.564171856088336 0
0.462319745778358 0
0.597696529740327 0
0.542453547207898 0
0.105803535136551 1
0.310839225781683 0
0.50200033721569 0
0.463989172690773 0
0.316680848560863 0
0.332820854435385 0
0.318106208687382 0
0.368877787086445 0
0.447629892789833 0
0.253629785018656 0
0.316466350403698 0
0.599329262440869 0
0.213879696290545 1
0.424308615149359 0
0.389687945054738 0
0.265833066786347 0
0.447180756688122 0
0.532114913952463 0
0.507492195439327 0
0.395193384497214 0
0.453711682970173 0
0.375996534013023 0
0.335023134293818 0
0.428254709616213 0
0.482032045413217 0
0.321866400270056 0
0.0387683787682234 1
0.370984865066798 0
0.448020875958857 0
0.541296242242031 0
0.371459949921556 0
0.507608082560186 0
0.569283174787183 0
0.562449797647854 0
0.441831856591411 0
0.456804389281289 0
0.431286966820557 0
0.430994021289728 0
0.340113033448946 0
0.467319778162746 0
0.334177734461801 0
0.51849708098747 0
0.239787179334409 0
0.350263109298507 0
0.276463653335223 1
0.450210996864607 0
0.392741665607151 0
0.487509150938241 0
0.237356405279795 0
0.438040240662646 0
0.349194877284208 0
0.389606207810173 0
0.359248321978874 0
0.549698665974923 0
0.374627620828233 0
0.457695536146304 0
0.56805366276219 0
0.575702286587003 0
0.453604609523635 0
0.455083271821854 0
0.478135809683529 0
0.402328341042952 0
0.646772484535623 0
0.598145342703889 0
0.120353908204157 1
0.229615765729795 1
0.489447971856409 0
0.455273185660508 0
0.558882675726557 0
0.341781382709539 0
0.416475289700524 0
0.318050183346819 0
0.498222092843865 0
0.406851223739824 0
0.489469509180255 0
0.423696269977951 0
0.337990625247249 0
0.673689725489431 0
0.384347484217827 0
0.285533321166248 0
0.417392317281539 0
0.457118275898889 0
0.355503647656888 0
0.474147281914212 0
0.471434711191342 0
0.335480068483562 0
0.543144596821121 0
0.34346985112817 0
0.48733299087995 0
0.361147359142111 0
0.463399357984167 0
0.484375769117954 0
0.397271037523891 0
0.592597479126482 0
0.494243722348818 0
0.318487387477331 0
0.5017078316083 0
0.475876930855441 0
0.412284065848063 0
0.56827706696546 0
0.492776466308928 0
0.498103247897845 0
0.419010213725224 0
0.553729107192449 0
0.134702566800012 1
0.315768654767925 0
0.463714172607295 0
0.391423470604784 0
0.492586861884895 0
0.279248191554998 1
0.396331044351772 0
0.611099255608395 0
0.368337884071264 0
0.403528559850497 0
0.404965821418192 0
0.372510535459892 0
0.511809065442858 0
0.394518342710553 0
0.348653122636587 0
0.208047362299239 1
0.411112158586077 0
0.558127337805605 0
0.37031531547498 0
0.417849193836811 0
0.47259001872793 0
0.304593128907406 0
0.566083273118119 0
0.550161798587524 0
0.497329194499997 0
0.503783520316083 0
0.472695708368834 0
0.211807849145382 1
0.547698985245206 0
0.293080169809474 0
0.328496040531787 0
0.399761666818361 0
0.493972031362433 0
0.26480437306919 1
0.561360600813797 0
0.488893640427153 0
0.291380631719782 0
0.346113662927133 0
0.426665761660686 0
0.577272829371754 0
0.59817222922174 0
0.402738385527654 0
0.254891881336537 0
0.334679981903558 0
0.407506798713189 0
0.266946833163411 0
0.506415616644981 0
0.499669669318673 0
0.496991631256578 0
0.542629812936564 0
0.437350321998113 0
0.380950762007519 0
0.500542598926532 0
0.430001100519979 0
0.402478253288227 0
0.411040232700781 0
0.426522934861924 0
0.347499141207749 0
0.546387950425304 0
0.572541294414471 0
0.456335551772312 0
0.150258038863403 1
0.3975146084674 0
0.459328754451531 0
0.527923911003972 0
0.441928712807018 0
0.461521078653375 0
0.407281184472588 0
0.388438843946974 0
0.359773624150006 0
0.299922785233254 0
0.516837476994815 0
0.557463382315306 0
0.414446781282905 0
0.616759724169999 0
0.234397980076328 1
0.408498559329553 0
0.451570038450448 0
0.440299884932204 0
0.593073978081394 0
0.335973539582177 0
0.48129314535985 0
0.355118633489762 0
0.414393439833599 0
0.222797488729351 1
0.452139401707935 0
0.225141780805699 1
0.211126673345237 1
0.343868771233097 0
0.272535241911739 0
0.373371566212972 0
0.4088166434138 0
0.505308174005869 0
0.408713948655216 0
0.409462756865482 0
0.239449559487937 0
0.713205293844998 0
0.482194771742537 0
0.556881627737012 0
0.528814109468008 0
0.441033422676092 0
0.265423226032308 1
0.525993571515839 0
0.173701117674791 1
0.470283046628433 0
0.446380123335193 0
0.481782188956468 0
0.274281844737661 0
0.530476178285377 0
0.23871419699819 1
0.562909967713967 0
0.444540576671618 0
0.269431610505653 0
0.566208754129288 0
0.410898621869642 0
0.583751763611143 0
0.443338639265606 0
0.379968508704248 0
0.381291909705883 0
0.226443330688867 0
0.377265013471496 0
0.382663157070936 0
0.368171587680845 0
0.50273523666663 0
0.665690579545169 0
0.423789945809362 0
0.137427379480996 1
0.319001254676447 0
0.49729555504083 0
0.491389896849916 0
0.360005065715595 0
0.237466670836092 1
0.389644903027748 0
0.548075473095272 0
0.551752647466693 0
0.552908073389966 0
0.39924194460044 0
0.202470834051526 1
0.225031126983041 0
0.495993969744441 0
0.462339145033408 0
0.446071390492896 0
0.406247600647523 0
0.633733515814586 0
0.54669726503624 0
0.381450331137921 0
0.412245483699493 0
0.57712298738065 0
0.370299092946478 0
0.504886747298863 0
0.45106157538031 0
0.532003855967381 0
0.438673633973416 0
0.408946028048319 0
0.487151673501495 0
0.423274694115167 0
0.353671031318922 0
0.409390273288604 0
0.425349948275293 0
0.490815913853121 0
0.293693901413391 0
0.462831541722193 0
0.50240423279606 0
0.625430483065539 0
0.46573206508957 0
0.571865545516599 0
0.516049203667217 0
0.532036970476166 0
0.367680301425024 0
0.623712209192921 0
0.451547075363211 0
0.316764109962166 0
0.389676406695912 0
0.272118040176591 1
0.43463687705668 0
0.280841576733179 1
0.288219716159391 0
0.484281340793525 0
0.485742838573179 0
0.345868683532655 0
0.516338302038527 0
0.554315062105591 0
0.544691609399395 0
0.40914688418037 0
0.210068194770963 1
0.508361478076968 0
0.359932898467349 0
0.428040392097541 0
0.49912594254104 0
0.308600081022559 0
0.530045026335431 0
0.335081672926416 0
0.325147133266827 0
0.375906256076173 0
0.264301123487802 0
0.477889738833186 0
0.478408306886449 0
0.432076589006603 0
0.0595783841007176 1
0.324110961767977 0
0.338124028218993 0
0.43870299511937 0
0.490783838207446 0
0.480308057722282 0
0.374396383395556 0
0.438803045842155 0
0.306506721691342 0
0.613552019075607 0
0.600908384834089 0
0.40774880929831 0
0.412910484182682 0
0.235488639807098 1
0.31267606765125 0
0.423638664928979 0
0.300559046033688 0
0.446843727834775 0
0.450185750965543 0
0.430210106684133 0
0.34480661023258 0
0.52845472499206 0
0.47577428275656 0
0.39790271781104 0
0.527166040572964 0
0.356821982877157 0
0.196845903241258 1
0.419172531901464 0
0.373368623548309 0
0.481747304737313 0
0.472215113054541 0
0.415054109910533 0
0.404302485547495 0
0.364403055645517 0
0.345377089622069 0
0.433611200597125 0
0.292048035837067 0
0.440670419267448 0
0.543696518327918 0
0.428222637824975 0
0.481355697709188 0
0.447281528806241 0
0.159917749485122 1
0.627097563785927 0
-0.182701815107279 1
0.488805763009916 0
0.276571237541425 1
0.517847212571281 0
0.44377332503258 0
0.402573702563526 0
0.460907424432812 0
0.493903060116982 0
0.466026411144892 0
0.69373085984846 0
0.340182875951411 0
0.507815614336632 0
0.423116116915197 0
0.27895114223917 0
0.378753310479974 0
0.470671183555938 0
0.444022826962995 0
0.335905677498054 0
0.458964434779076 0
0.587247035569894 0
0.394526976859788 0
0.298692599403351 0
0.473031252378933 0
0.169222420580581 1
0.558494016848146 0
0.494271493324449 0
0.644315342631769 0
0.550064364178728 0
0.406087296417881 0
0.437441100321741 0
0.422407028706134 0
0.462135450560477 0
0.419523716274073 0
0.47573274012485 0
0.567193679257137 0
0.392643397451771 0
0.548242930824609 0
0.524679309213468 0
0.209085722967149 1
0.476716932109905 0
0.368600830652433 0
0.235532242626696 1
0.516929780205032 0
0.62093534115627 0
0.3117611795421 0
0.268841340422697 1
0.314956075349402 0
0.534367296669949 0
0.438718822735185 0
0.621722619230489 0
0.24295189916498 0
0.643055340250424 0
0.37922778864439 0
0.35997469574763 0
0.514502623080182 0
0.324337059450379 0
0.0754667865088726 1
0.555798297897028 0
0.464274269648643 0
0.583458543626456 0
0.212403868274051 1
0.332733174477443 0
0.591522681329877 0
0.205301663149078 1
0.423126040433212 0
0.222176269973201 1
0.383761180981479 0
0.494057089268966 0
0.38646291898412 0
0.26905160177482 1
0.357100208795016 0
0.624532732642745 0
0.483149253716096 0
0.417269693377643 0
0.402305857230123 0
0.506785510569281 0
0.330377723550347 0
0.385406823375595 0
0.346197752713173 0
0.345099453256763 0
0.475093595389167 0
0.557220344609353 0
0.449209735325139 0
0.334917874005483 0
0.385155447164681 0
0.283523968832233 0
0.365293089942703 0
0.229947076748975 0
0.444730232447133 0
0.397826081001991 0
0.452043729975482 0
0.368493255722789 0
0.434240731945908 0
0.512989005073107 0
0.399417137793292 0
0.486886336954003 0
0.534763501148787 0
0.507464826751047 0
0.478173782905638 0
0.317049993040645 0
0.200312925600334 1
0.353853617792541 0
0.555699845072687 0
0.389109853455771 0
0.367128732175137 0
0.472999904203042 0
0.340424546742721 0
0.432248893820116 0
0.260358204134871 0
0.568325644736241 0
0.287633890761425 0
0.36902810879568 0
0.523578425455918 0
0.418092898975007 0
0.334295880112006 0
0.321105942618563 0
0.242872353688946 1
0.455951653019219 0
0.400173789639286 0
0.405970718587919 0
0.630561241278171 0
0.654843160040476 0
0.376168793146646 0
0.325181742956081 0
0.350603730206139 0
0.408926315618593 0
0.536428961735727 0
0.365650236979123 0
0.349083379440756 0
0.300677329401464 0
0.521660370580391 0
0.482860383196072 0
0.288799162749807 0
0.55981279256267 0
0.505686799191728 0
0.427673497224573 0
0.511793118577002 0
0.415970100103764 0
0.257748447906133 0
0.370819903217911 0
0.449033622346618 0
0.48400906556844 0
0.540216687253976 0
0.293865316549769 0
0.378339004008501 0
0.433899117358842 0
0.469299209496883 0
0.579705093240166 0
0.359925170482606 0
0.255806179451972 1
0.510518062661146 0
0.454356991079023 0
0.382728165237909 0
0.174221404664989 1
0.349469753250183 0
0.513752793175555 0
0.624083698049881 0
0.31064617916086 0
0.57681692695925 0
0.359227207900931 0
0.46863724089509 0
0.254031988932401 0
0.425867404218401 0
0.427697105349701 0
0.398070953293824 0
0.379590394360858 0
0.499217973563047 0
0.395318259717589 0
0.564590942005145 0
0.417518798022023 0
0.429457887774529 0
0.640990368861299 0
0.358085438673578 0
0.548251663263615 0
0.33252334005635 0
0.27639769892039 0
0.268760562817704 0
0.531629982361703 0
0.348016681880525 0
0.207364550598551 0
0.3731654592457 0
0.455405494314226 0
0.309016234901504 0
0.411317353689328 0
0.42156742327949 0
0.381253661467784 0
0.27167233051967 0
0.3474737667134 0
0.291505895306015 0
0.59222757132358 0
0.388082545505044 0
0.536998164028667 0
0.262058622985237 1
0.481109649066586 0
0.47871457814831 0
0.411750093662306 0
0.579568506067894 0
0.297802354853705 0
0.283089311309653 0
0.364696684053714 0
0.356936013328152 0
0.579798817621612 0
0.473950145392385 0
0.297938259556858 0
0.563482344631273 0
0.522822217576605 0
0.267759562012407 0
0.50913615459741 0
0.260169334221271 1
0.520927330509878 0
0.543585151152881 0
0.396352026178876 0
0.426076036319028 0
0.488935656498213 0
0.544517807450783 0
0.60088649106637 0
0.501291971411693 0
0.609206562895621 0
0.40827817995735 0
0.511144413703738 0
0.394056464955166 0
0.470585919573915 0
0.538155736133696 0
0.605320151119901 0
0.472692509965132 0
0.518453360998115 0
0.646695995404296 0
0.472701073308923 0
0.577709306951384 0
0.147971463915526 1
0.457944922371667 0
0.452676235023046 0
0.490698553305599 0
0.330494543412518 0
0.535570969360405 0
0.465423278439784 0
0.326079032228168 0
0.219320976771127 0
0.493517384997252 0
0.682880683151909 0
0.339967336630201 0
0.315590409950501 0
0.355070051046516 0
0.252321445245838 1
0.471075444467342 0
0.523379454637593 0
0.266403075723864 0
0.289203685707562 0
0.428661185557165 0
0.468883966763895 0
0.112515826071687 1
0.527379649734128 0
0.311589154800089 0
0.167650366054065 1
0.319935102387451 1
0.537410989039461 0
0.444720475343765 0
0.482084984775862 0
0.357074359162665 0
0.408593509649777 0
0.408360703104738 0
0.501749519702166 0
0.268176309500178 0
0.400217257192676 0
0.45985484502415 0
0.4124282733122 0
0.381017893848128 0
0.54434837153182 0
0.429884966700254 0
0.370030975331205 0
0.339290526418195 0
0.458490453621838 0
0.242760604409352 1
0.635620307417381 0
0.521950623165788 0
0.263995753260316 0
0.388002183150984 0
0.446775656977831 0
0.572147983881639 0
0.492997030421426 0
0.253457024358669 1
0.507380897365977 0
0.495891038570017 0
0.419889347367823 0
0.384429777625686 0
0.455656585003247 0
0.376449882060184 0
0.379165023971766 0
0.443018396435924 0
0.511463570085053 0
0.202058095288346 1
0.559241074165794 0
0.478212607112157 0
0.232392759769491 0
0.50514188884584 0
0.605094180381832 0
0.395269777994374 0
0.584023739997503 0
0.502394857378714 0
0.529711019070982 0
0.296059571543516 0
0.291181651682782 0
0.496081430994862 0
0.534453650191111 0
0.478279140567821 0
0.494070150457131 0
0.226587797891366 0
0.193147707835698 1
0.338841609031962 0
0.50584190068394 0
0.183644322461314 1
0.210706529187967 1
0.543544058112703 0
0.187311886871877 1
0.375743351350037 0
0.341544571554032 0
0.336114303187857 0
0.348630664282009 0
0.52038468057015 0
0.417003967788269 0
0.571370338682564 0
0.352243034186686 0
0.452511706464817 0
0.380826850085034 0
0.147032785742967 1
0.282975250635164 0
0.433306421229605 0
0.435978473092889 0
0.190759836748404 1
0.407128622936504 0
0.452170716809024 0
0.535193676484796 0
0.391503198284842 0
0.41342686294984 0
0.176125456986263 1
0.611525896497405 0
0.398180888763877 0
0.371648515273113 0
0.563772639355467 0
0.26986703651193 0
0.352266372547751 0
0.301733253365161 1
0.2447998084946 0
0.382616034731663 0
0.179694776789008 1
0.404003943466383 0
0.566482342847355 0
0.44170091327423 0
0.419686508492484 0
0.270368538675227 0
0.472547207141739 0
0.401285174579512 0
0.340187688613881 0
0.497430003271768 0
0.122988508442558 1
0.535183630628052 0
0.521852942195869 0
0.30873793375053 0
0.452309830082227 0
0.660671167313475 0
0.473471517354071 0
0.412454970527556 0
0.493337101920931 0
0.277480612995538 0
0.447759023648134 0
0.426456074833787 0
0.221668259536823 1
0.523316251745774 0
0.508110536566332 0
0.380623549474217 0
0.50198861607428 0
0.369276833639383 0
0.376959322936686 0
0.343059152601094 0
0.472881671532672 0
0.537073841777039 0
0.371318268619828 0
0.358352640936734 0
0.462786972949269 0
0.407762979587668 0
0.337854933354944 0
0.500647308851618 0
0.513196555351866 0
0.480996199753579 0
0.476113154083055 0
0.465296608895464 0
0.539397384578554 0
0.202258122252533 1
0.617031608247498 0
0.411872903316106 0
0.561890460760072 0
0.407608308418633 0
0.602346649977598 0
0.469040718160894 0
0.318488476313901 0
0.380877856078481 0
0.325260198664953 1
0.289487029224448 0
0.354830783205499 0
0.353630886433246 0
0.204394624977335 1
0.342402475569354 0
0.42865673270397 0
0.512253045564381 0
0.336331409588565 0
0.449128580547346 0
0.459083083567294 0
0.35610215020334 0
0.573913596468309 0
0.247918326608649 0
0.389323480713265 0
0.503077689711466 0
0.581243731753864 0
0.445068320852707 0
0.529687908601672 0
0.519521716955272 0
0.530261616940732 0
0.588550735715653 0
0.370519220640543 0
0.42851766034297 0
0.542689744941021 0
0.449927253021086 0
0.568983459427438 0
0.479606863029845 0
0.607166172589496 0
0.463807975873724 0
0.449466882600441 0
0.285269517058803 0
0.356644538921213 0
0.526637793246464 0
0.332906095765145 0
0.428222812332149 0
0.563556907701725 0
0.521936889708916 0
0.44860563393132 0
0.461172993119139 0
0.477795074508878 0
0.23465940736452 1
0.39881743862803 0
0.57385448521962 0
0.556650796988701 0
0.360065076075268 0
0.422097477992454 0
0.450761754097988 0
0.416352254375665 0
0.475797318261881 0
0.278994885133934 0
0.490898922919446 0
0.266901083551612 1
0.543317944239376 0
0.446499195696793 0
0.341272365325191 0
0.289155649156202 1
0.449148513167847 0
0.512558289048518 0
0.371941532899559 0
0.379149931515043 0
0.269982001272081 0
0.421870409831237 0
0.546109051950757 0
0.540307350081384 0
0.445593494915063 0
0.571126431608259 0
0.373302028140389 0
0.281487079363904 0
0.478408426353854 0
0.469405611809178 0
0.307659638454459 0
0.549686848866008 0
0.546687551203408 0
0.354786315968495 0
0.587191946137786 0
0.536070862284398 0
0.516954570116661 0
0.70354456688127 0
0.364850714064899 0
0.395906708040615 0
0.31524582811561 0
0.37194196859624 0
0.447077115060018 0
0.515625677946404 0
0.428323724678271 0
0.392711682041571 0
0.414885341034549 0
0.361159189533182 0
0.399242012607998 0
0.411552079154037 0
0.502496795894463 0
0.556147747684347 0
0.3255460683072 1
0.629839317787962 0
0.386755251505225 0
0.402716833861632 0
0.454569237552656 0
0.411174669408981 0
0.400313544938971 0
0.320002531917952 0
0.489605636066718 0
0.44620642096517 0
0.45065253715414 0
0.444116420789525 0
0.435326045446774 0
0.3177319212171 0
0.374514822650677 0
0.44521461861753 0
0.461383792522015 0
0.288112531960706 0
0.331411211839412 0
0.460228070404641 0
0.40809897878092 0
0.305737968844264 0
0.427028138754789 0
0.439070274911815 0
0.225437155789598 1
0.371353019772731 0
0.355237706376116 0
0.419234551812966 0
0.425084602528221 0
0.427784446959331 0
0.395474704188294 0
0.452179124264944 0
0.404494448110307 0
0.470930443402983 0
0.370174418253358 0
0.646882003080195 0
0.339755407764236 0
0.423172562738036 0
0.51363190131457 0
0.426672193010759 0
0.459784780355405 0
0.510270809240023 0
0.293607214648278 0
0.192651048117873 1
0.297467614948154 0
0.43135960611932 0
0.254038993185454 0
0.484300856661267 0
0.216276123811009 1
0.454531171848762 0
0.559609158072768 0
0.295587264500874 1
0.412241236717515 0
0.530977453307281 0
0.522125530119087 0
0.445187087226411 0
0.539456785932039 0
0.517906617542218 0
0.493686751870389 0
0.494517950551227 0
0.360673054271241 0
0.45757909590027 0
0.331365291821486 0
0.583701977071488 0
0.537322831571633 0
0.705758481205215 0
0.136679483707482 1
0.455182613073126 0
0.291536848117546 1
0.352089517729806 0
0.448906784782964 0
0.375633234467374 0
0.408194474190223 0
0.438875137589174 0
0.184385461446465 1
0.376639657375578 0
0.575429345298612 0
0.324848246967921 0
0.447497278589783 0
0.449980816716441 0
0.481527314402116 0
0.145209540449397 1
0.515121093958633 0
0.414633615453278 0
0.207151715001828 1
0.248364356383471 0
0.668634430812807 0
0.259943090248383 0
0.23116178716178 0
0.61407304785422 0
0.545669554360175 0
0.513598846050998 0
0.421042756350279 0
0.5182321323639 0
0.253441064105148 0
0.471088442701278 0
0.454631007537928 0
0.268405441907217 0
0.413774688910859 0
0.30509436094878 0
0.507307521904217 0
0.423696720760421 0
0.57938469913169 0
0.445921766426343 0
0.505068077580755 0
0.420985829264495 0
0.383634718975346 0
0.528142386969367 0
0.400375913545638 0
0.537958520000685 0
0.40477777745847 0
0.470484851075274 0
0.150998871590252 1
0.498491620601934 0
0.224559602241534 1
0.583596795518099 0
0.450289156941733 0
0.423626321404954 0
0.407915641641603 0
0.405804664213699 0
0.63234399356525 0
0.460263228362363 0
0.4056100729524 0
0.455092392431879 0
0.567853534490865 0
0.26052921386521 0
0.534162672854338 0
0.268352860885335 0
0.599005705628349 0
0.200538451985574 1
0.369556282762531 0
0.38551746905549 0
0.165326613138502 1
0.288824930226614 0
0.499527891943272 0
0.553414530471852 0
0.432988237361688 0
0.475665046335954 0
0.509278112585392 0
0.339802974549713 0
0.422338103635443 0
0.380077630817929 0
0.457137751843763 0
0.24888790004888 1
0.440559435854308 0
0.510895425715031 0
0.293961564374094 0
0.453319386237724 0
0.272257392627051 1
0.447532447950578 0
0.416624825549809 0
0.228678843521492 1
0.669541747257545 0
0.498968450832115 0
0.145431611765816 1
0.321106174431408 0
0.566324493458833 0
0.474777181185828 0
0.46783792712676 0
0.477680607222374 0
0.461518269930887 0
0.679401662851678 0
0.304270461035581 0
0.335150608738798 0
0.278076486550601 0
0.328149532943113 0
0.17362685092178 1
0.590463247655763 0
0.50650301235168 0
0.151115604408085 1
0.281526827902293 1
0.411942784586092 0
0.580005636092421 0
0.324290035457023 0
0.248465792394717 1
0.435915867534741 0
0.313335820940876 0
0.425457073268489 0
0.453197387686134 0
0.39142803511061 0
0.369951100322756 0
0.347488601533749 0
0.346164095398994 0
0.358913237629887 0
0.294546725227008 0
0.383107863012809 0
0.580451857282876 0
0.484158995053731 0
0.408556475401441 0
0.481482156805082 0
0.444294058747807 0
0.442196240437086 0
0.505098505441761 0
0.597327524674693 0
0.473604477239397 0
0.465672783497335 0
0.407241626536695 0
0.394251172677428 0
0.560248942965316 0
0.332719453758353 0
0.364379270476548 0
0.422762679282068 0
0.277563450912579 0
0.407664299504364 0
0.483315562016329 0
0.546971023839589 0
0.415584163488152 0
0.442529138863096 0
0.559363598860376 0
0.441166410671919 0
0.394672824521963 0
0.390035381515228 0
0.428175620191855 0
0.377963517348166 0
0.307936938844723 0
0.417577370591732 0
0.556589627280042 0
0.253319874578558 0
0.491369179958557 0
0.405019029819194 0
0.218922267542772 1
0.41639356962233 0
0.606719113116159 0
0.346531649586757 0
0.458650664176941 0
0.43782403768503 0
0.450269167594819 0
0.376336338096692 0
0.307128921233181 0
0.20185516991818 1
0.539458260722749 0
0.564578881647244 0
0.495593164302486 0
0.357743871387748 0
0.319387616721491 0
0.504341729784648 0
0.50062074596065 0
0.532540856700661 0
0.409836342832176 0
0.443605493715533 0
0.460950793632646 0
0.359574231823108 0
0.419108766072934 0
0.550520817641179 0
0.381824874298122 0
0.255431983022751 0
0.34988323987664 0
0.241953004943885 1
0.308119856351208 0
0.470531415884842 0
0.549920028525056 0
0.455674804771359 0
0.34483851784627 0
0.419654509194346 0
0.501035924371788 0
0.430610988095672 0
0.37791365744595 0
0.138876824996433 1
0.380123378208463 0
0.406486828327621 0
0.401174128443173 0
0.41966119592426 0
0.394502010725444 0
0.480792955044022 0
0.419468231904448 0
0.542454924243019 0
0.347098796627815 0
0.444017737778633 0
0.433553068458066 0
0.374089027639495 0
0.375839139288866 0
0.357820412117428 0
0.320492895670587 0
0.518409288017078 0
0.472404929785453 0
0.390809547387529 0
0.509365245785127 0
0.384823445090624 0
0.339216479865847 0
0.286809123136718 0
0.497363518061802 0
0.341388675604712 0
0.457678353713351 0
0.323312898365047 0
0.368693809099013 0
0.405941368360473 0
0.212699418260878 1
0.569868887860549 0
0.296998494448584 0
0.337089986158452 0
0.409062606827148 0
0.484458605962846 0
0.460037860036191 0
0.485156186104659 0
0.471205148531847 0
0.417611986090517 0
0.373259300051272 0
0.46600615446573 0
0.436324658259653 0
0.454131249030193 0
0.486034038481787 0
0.39984817570981 0
0.434523400483927 0
0.47641419952265 0
0.5762372454142 0
0.474612321154761 0
0.440404886192368 0
0.43851173896758 0
0.31031920683931 0
0.494296092663339 0
0.453870785036762 0
0.436691843312979 0
0.508669175577386 0
0.517239257762387 0
0.339480162005909 0
0.389860695961019 0
0.504703915397442 0
0.319808130928082 0
0.476209857284858 0
0.349353573571546 0
0.50558031010282 0
0.308973604671359 0
0.30222679556493 0
0.361719580996527 0
0.489681653264611 0
0.48837037652095 0
0.40404416064776 0
0.498109468331049 0
0.277837124976059 0
0.457623691323958 0
0.473741746538101 0
0.312659096915004 0
0.431236424249882 0
0.364063138771493 0
0.447907709964583 0
0.567804636540168 0
0.60462884597746 0
0.137422113086577 1
0.537038051767455 0
0.262031849247071 1
0.348656883273721 0
0.642107461143556 0
0.527664649893467 0
0.467831003639227 0
0.527117540274854 0
0.525723425297043 0
0.272694391219238 0
0.314766193469294 0
0.516041605248258 0
0.570174796422857 0
0.332027404549445 0
0.498976767734162 0
0.349484088869881 0
0.329143242966955 0
0.318259091945957 0
0.314257439150601 0
0.432366919233133 0
0.59724625863773 0
0.424535301632149 0
0.544620435576646 0
0.392950178880885 0
0.484659578939666 0
0.376020732093571 0
0.435300467386878 0
0.581241039312784 0
0.428121529515907 0
0.495725436038062 0
0.560628068328569 0
0.35733458626846 0
0.418037368467974 0
0.407000167613311 0
0.621979427209668 0
0.354896352109378 0
0.431440795344417 0
0.60498179901775 0
0.491947131763831 0
0.518153280877064 0
0.491192058674314 0
0.386150136410575 0
0.313577503606131 0
0.397698679894734 0
0.28410724712836 1
0.288972847303424 0
0.46152070698776 0
0.386082791582614 0
0.219841867280467 1
0.724910069507992 0
0.578459402877652 0
0.422351168028881 0
0.483033615201325 0
0.259850759867856 0
0.44857526199109 0
0.395055742305659 0
0.393957409026484 0
0.338468487393289 0
0.174772387519545 1
0.465461428422277 0
0.211813789368554 1
0.409341204949352 0
0.562407598627673 0
0.011654748527761 1
0.464304915781735 0
0.496474524365466 0
0.534635302887859 0
0.215687643449995 1
0.573306432234358 0
0.425706829917979 0
0.432628453479534 0
0.342207673771226 0
0.310312774613915 0
0.51273153675441 0
0.44597208488259 0
0.46509134414085 0
0.207876426749262 1
0.427469390030953 0
0.397397361312427 0
0.279826292803077 0
0.579730497387015 0
0.454805350336903 0
0.504419651044221 0
0.317506864602312 0
0.471976943947971 0
0.540664327356646 0
0.408290214775966 0
0.208534362770686 1
0.339979992991265 0
0.548612329367266 0
0.411640174817819 0
0.312352240564238 0
0.130123508177674 1
0.427581907973557 0
0.56430738662498 0
0.39948958975133 0
0.465191061080667 0
0.377571058860472 0
0.53043058277131 0
0.447279901015303 0
0.327631284929803 0
0.438328173242942 0
0.435119281440586 0
0.553081767969684 0
0.547733036722448 0
0.465080048682749 0
0.537116453249927 0
0.372287195408472 0
0.367818803208213 0
0.442269392344114 0
0.34124344346454 0
0.567774165445141 0
0.315741568515013 0
0.443155443067555 0
0.422618327509939 0
0.339652551962711 0
0.509699434554457 0
0.660344796185938 0
0.516456077384911 0
0.506851948960443 0
0.532989906263802 0
0.461971944097584 0
0.416940367570799 0
0.515131530514813 0
0.349052161162551 0
0.477593925559064 0
0.513489776100107 0
0.285007110566966 0
0.339702416865927 0
0.620582494782968 0
0.277118104333991 0
0.528350658531928 0
0.424697073714429 0
0.448590721773513 0
0.557920293603631 0
0.609013063713064 0
0.331784425056137 0
0.494557332838516 0
0.408521822569011 0
0.499870639988402 0
0.517167810025788 0
0.380472084827156 0
0.504938139300074 0
0.659879610794449 0
0.456336818548307 0
0.388127267831361 0
0.29647762542322 0
0.411619073361072 0
0.435434451890063 0
0.158325069255272 1
0.619843797446111 0
0.235958137607394 1
0.185714768094259 1
0.343710949528433 0
0.357898078546691 0
0.49509532813177 0
0.569175168948879 0
0.31850254587031 0
0.590639735573767 0
0.479953357295262 0
0.397690001788341 0
0.29883168761313 0
0.570589737345924 0
0.571779342635954 0
0.488488607420597 0
0.364455806946464 0
0.424742660909833 0
0.30288656264701 0
0.346575768650919 0
0.514380927968651 0
0.488389959234735 0
0.496513256595772 0
0.245273529520813 1
0.441905745755549 0
0.279588241969699 0
0.437259103814221 0
0.566936518492478 0
0.386136262557594 0
0.353026986163959 0
0.571674719547671 0
0.45375436500588 0
0.413005920740056 0
0.281639771799701 0
0.450931209286411 0
0.557287233662371 0
0.569546053523765 0
0.439899044630967 0
0.54040223990746 0
0.426411116995092 0
0.275383108443577 0
0.404696640992009 0
0.471766122387181 0
0.740694422774864 0
0.637120498290508 0
0.464822119730986 0
0.499658023039544 0
0.304483731586257 0
0.439105820030947 0
0.546864350235386 0
0.314851119173896 0
0.284975818137573 0
0.475627785504809 0
0.516421883524573 0
0.270899957728174 0
0.476171881767646 0
0.387242070380262 0
0.28498030262994 0
0.610575458620824 0
0.315667354916201 0
0.476558169628535 0
0.288259247891203 0
0.271983028633773 0
0.339004251509085 0
0.485957907923084 0
0.23980483533016 1
0.566292259839524 0
0.461377215286036 0
0.503334943845469 0
