# Supplementary material for: Bias caused by sampling error in meta-analysis with small sample sizes
Source: PLoS One. 2018 Sep 13;13(9):e0204056. doi: 10.1371/journal.pone.0204056 (PMC6136825; doi:10.1371/journal.pone.0204056)
Supplement: S6 File — (ZIP) [file pone.0204056.s006.zip › results N = 50 theta = 0 tau = 0 sz = 50-100.txt]

"dl.theta" "dl.cp"
0.0517865416625534 1
0.0268512663235821 1
0.0400294258200765 1
0.0741239544528736 1
0.0582144956297983 1
0.0681322695455074 0
0.0612381020253167 1
0.127332055363838 0
0.0556653810786235 1
0.0762018240595211 0
0.0434687879009527 1
0.0842836003381979 0
0.0681563609553878 1
0.0583290955198739 1
0.0578009327764769 1
0.0550510226306557 1
0.0343607624692408 1
0.013450789152618 1
0.0490534882097612 1
0.0161374108240977 1
0.0250948187480789 1
0.0920317460165393 0
0.00309629289228408 1
-0.013813893749397 1
0.0321185167649029 1
0.0733473147225149 1
0.108712815137439 0
-0.0109316203359614 1
0.0997896440398508 0
0.0167187932073787 1
0.0321245736162893 1
0.0136587506787103 1
0.0400004325883198 1
0.1138838652494 0
0.105601343374578 0
0.0571951676731908 1
0.0807238725466159 0
0.0843139899758523 1
0.0195690531070833 1
0.0428887095046101 1
0.107192320288908 0
0.0260764069057771 1
0.00504022923798573 1
0.108798537901386 0
0.0846413484942435 1
0.0705623728516182 0
-0.0212923854268985 1
0.0691480989861174 1
0.0400833839061842 1
0.0573798873780304 1
0.0320433676901665 1
0.103336811640848 0
-0.0217867443981894 1
0.0426372360387892 1
0.109452670565412 0
0.0232001275115241 1
0.0184446124702256 1
0.0504837972612027 1
0.00405731103781942 1
0.0297633729101173 1
0.0909631144703897 0
0.0415929599928679 1
0.116110128492511 0
0.0807764246180074 0
0.0231577007785524 1
0.020585403572349 1
0.054450763809295 1
0.0311855082523297 1
-0.000744655661535999 1
0.0527150432717052 1
-0.000619604983111728 1
0.0755836600195567 1
0.0292270628304874 1
0.0858658554397113 0
0.0860393819297596 1
0.0529285195771697 1
0.00680756048493171 1
0.0226830863257757 1
-0.0261956594069895 1
0.0636468462388506 1
0.125749585932208 0
0.0142941842248135 1
0.0188529807181601 1
0.0223087713871372 1
0.012901310502553 1
0.016419517713691 1
0.0275471925031822 1
0.0423184552749592 1
0.117399152372142 0
0.0318520813250193 1
0.0232417586599975 1
0.00118013800797769 1
0.0943230019898823 0
0.04273353176397 1
0.0651514290674472 1
0.034190816102326 1
0.077230528736385 0
0.0261259407419678 1
0.0173006575131248 1
0.067312651402565 1
0.0188202805784343 1
0.0729317439510973 0
-0.0128584861762927 1
0.0773515985363161 0
0.0111949061615372 1
0.0317174632884398 1
0.110310805171231 0
0.0563466095917511 1
0.0727113634638763 0
0.0309847895690495 1
0.0966436765566095 0
0.051034199628774 1
0.0819955456846723 0
0.0236549358037655 1
0.0784418915238912 0
0.0653294261503073 1
0.0814253351078183 0
0.0675237252052249 1
0.0939509915887626 0
0.0593196294396417 1
0.030078109830499 1
0.0544473606867209 1
0.0228275494908268 1
0.105573751341573 0
0.0252462465166777 1
0.113278461237089 0
0.0764492900193563 0
0.0928103590510307 0
0.0796035551004055 1
-0.00979625924874298 1
0.0835552075841 0
0.0808885354775934 0
0.0323790203862556 1
0.0661419746753819 1
0.0720690598974484 1
0.0621555471917667 1
0.0573787435149411 1
-0.016783811145561 1
0.0459501808193901 1
0.010027540106107 1
0.124405136834626 0
0.0467101937796378 1
0.0769519937289474 1
0.0162021324544 1
0.0130011281770205 1
0.0957131710685545 0
0.0307720656110564 1
0.0259688381683758 1
0.0311459511120648 1
0.0258747853966567 1
0.05109683851913 1
0.0378574503242229 1
-0.0109538928718705 1
0.0206178864441519 1
0.0797236891047725 0
0.048822833258662 1
0.0809884228471125 1
0.0479709434087452 1
0.0849329851327048 0
-0.0120592433662066 1
0.0335494261353426 1
0.0829381994165297 0
0.0789846216479084 0
0.0528162146082798 1
0.0190509959408509 1
0.0390701058404094 1
0.0639598874300265 1
0.0126299088784675 1
0.0818323654839505 0
0.0600960510469275 1
0.0522075116200922 1
0.0714728005398049 0
0.0325727935656944 1
0.00798713207451844 1
0.0253719175724367 1
0.0728419588413649 0
0.0668614551692893 1
0.0957026988439807 0
0.100603304320721 0
-0.0172077136182052 1
0.0931489299239799 0
0.125169662748743 0
0.0432731952258053 1
0.0222173054308585 1
0.0790160821222795 0
0.02396171036184 1
0.0579540781134378 1
0.0796684753249494 0
0.0591697804613138 1
0.0232322035444239 1
0.0733433656592066 0
0.114765485882227 0
0.0729493763614571 0
0.0246503309315526 1
0.046910984150275 1
0.0356121785976366 1
0.0543116964841433 1
0.0445310422995694 1
0.0570104904566889 1
0.0471385053989777 1
0.0517811366010239 1
0.0444968727760428 1
0.0331459843618329 1
0.0235708877461638 1
0.0368546935232793 1
0.0493605362064844 1
0.0436277541164411 1
0.0229464822277783 1
0.0699640211849717 0
0.0185115879781334 1
0.0258806856489714 1
-0.0186675215024032 1
0.0544506884839783 1
0.0116194362568409 1
0.0782969997965847 0
0.0312096100277972 1
0.0138995526266598 1
0.0117758146696662 1
0.0343203251899839 1
0.0527371896237717 1
0.0787234435447567 0
0.0731209736675197 0
0.0584118633914064 1
0.0617681589254201 1
0.0435805822582835 1
0.116710456796742 0
0.0278553128798911 1
0.0865132666451933 0
0.0560438847454907 1
0.124837255031034 0
0.0865635176099004 0
0.0494848201646836 1
0.0823115159011849 1
0.0428580737053661 1
0.0452642669147229 1
0.0819423442877757 0
0.106233619433492 0
-0.0088887211915494 1
0.0925447638694659 0
0.122113307319923 0
0.0445755717068692 1
0.0570695447398191 1
0.0364696359141772 1
-0.00963255937629374 1
0.0449222121217862 1
0.0257283355511016 1
0.0243112440670097 1
0.0414799802095788 1
0.0296325587019534 1
0.0236204651859634 1
0.0746836456445318 0
0.0587388765851889 1
0.0732597253675489 0
0.0776131239958127 0
0.0969899870589501 0
0.100980278505128 0
0.0446329454929552 1
0.0202539158533028 1
0.016500950772157 1
0.0538396966800167 1
0.0419055489307972 1
0.100839840276657 0
0.0156213380316696 1
0.0402661547757428 1
0.0666332634839238 1
0.025610104691658 1
0.0670656108681318 0
0.0313791474577022 1
-0.0401473990053519 1
0.0674090133758165 0
0.0753638850757931 0
0.110496072127893 0
0.0313116366404918 1
0.0581172646682204 1
0.0467636937081992 1
0.075091667651835 1
0.0927394231815855 0
0.115292153523417 0
0.0118971148862531 1
0.0464741534856545 1
0.0631821783118926 1
0.00333697316825918 1
0.0969399744642832 0
0.0279258237376694 1
0.0549033001493163 1
0.0492249438371505 1
0.0422366492930361 1
0.0565877930491908 1
0.0735409685211379 1
0.0579030562714945 1
0.091194631588347 0
0.0827642971810292 0
0.0514139614538957 1
0.0264745070393392 1
0.0540574854219011 1
0.0687622404728217 0
0.0167989008587572 1
0.0850016069206285 0
0.0629449245251039 1
-0.00194834131837631 1
0.0792948192653445 0
0.0320420603565901 1
-0.0119446546147058 1
0.0507721843063663 1
0.0858715704467303 0
0.103705018244099 0
0.0709067318509873 0
0.0412255905756239 1
0.0161720666494585 1
0.0434623793306371 1
0.0857797123511336 0
0.0752414839059393 0
0.0356230318457539 1
0.0530871840966593 1
0.0187202682856752 1
0.0688274071865815 0
0.0799755578045742 0
0.0431864003435708 1
0.0590609631253845 1
0.0863887278505225 0
0.0432788055629669 1
0.104739390715771 0
0.0637526817683495 1
0.0146070445506891 1
0.0318124742456318 1
0.0345284079141499 1
0.024783896191581 1
0.134987657099023 0
0.0355669180665555 1
0.0479481993116607 1
0.065434409909138 1
0.0290907029124413 1
0.0226022164470296 1
0.0528117936896233 1
-0.0183246283788318 1
0.0471197470966119 1
0.0910237004630354 0
0.106145364051414 0
0.0767938609870162 0
0.0317100449098635 1
0.0711006088221009 0
0.0319856586341923 1
0.0418466776508138 1
0.0588823779474463 1
0.0306711679835769 1
0.118919154055902 0
0.0744289000352313 0
0.072702648097444 1
0.125502007567804 0
0.0632114441175627 1
0.0373647414735909 1
0.0625923995022346 1
0.0233619410980421 1
0.0437130166176186 1
0.0685311942829407 0
0.062171155508444 1
0.00789900834789685 1
0.0550399148173786 1
0.0716644704606633 1
0.0226163051925497 1
0.0280845143059207 1
0.0470565141156919 1
0.084628480917272 1
0.0561000088833924 1
0.0251416887122332 1
0.0663053533543261 1
0.0346973662713735 1
0.0909137053997239 0
0.0431576761184424 1
0.0494674902962603 1
0.0754222702833015 0
0.0476846775037189 1
0.0764354128654407 0
0.0808847443083064 0
0.0604972403556914 1
0.0189931787765298 1
0.158305345090491 0
0.0386909193314339 1
0.0567069448386202 1
0.056375939705995 1
0.112471145047858 0
0.0716312866781866 0
0.0906633872213676 0
0.031903811458354 1
0.0888517617950831 0
0.0784049771568473 0
0.0354604257870705 1
0.0173604219654212 1
0.0194860922907248 1
0.0925642615157414 0
0.0478442458988674 1
0.0768741333256339 0
0.0340391443406032 1
-0.00877146815003484 1
0.0126390858361366 1
0.0220756023556193 1
0.0538720493802585 1
0.0766887015036078 0
0.0884494261638709 0
0.0471652359661965 1
0.0691811263614738 0
0.0408413871203553 1
0.0484154271498656 1
0.0685702454067386 0
0.00411220974505104 1
0.00448661023001804 1
-0.00143516108348726 1
0.0334752510741716 1
0.0998388674543904 0
0.0126016762531378 1
0.0878076631035716 0
0.0921654574951244 0
0.102398382070386 0
0.100195137639991 0
0.0587512877222469 1
0.0273059091816944 1
0.102775444701679 0
0.0655839555130072 1
0.000223012547278939 1
0.0222700330177506 1
0.0810803146197401 1
0.0407250482299796 1
0.042342196234792 1
0.0575453993606526 1
0.10261051105869 0
0.0252154352020776 1
0.0708186955911095 0
0.0696555413303284 0
0.0397500868585445 1
0.00580546515570327 1
0.141256295416136 0
-0.010136475418803 1
0.0584914127922724 1
0.098650716458679 0
0.0893608831767781 0
0.0397177024571151 1
0.0559830556641493 1
0.0269750737977946 1
0.0180249347566753 1
0.0195811222908169 1
0.1056990301341 0
0.0349536844897522 1
0.0394278114301544 1
0.0688827914284986 1
0.0519728227963048 1
0.0603755275297946 1
0.0639802342149436 1
0.0530928533079818 1
0.0390777614154231 1
0.0196840809738104 1
0.000955343889294537 1
-0.0117097540999718 1
0.0991258469665508 0
0.0590135318865296 1
0.0771258193834343 0
0.0173863951160994 1
0.0289597741549846 1
0.0691884018037484 0
0.0488422847582545 1
0.0184245283256222 1
0.106688000599204 0
0.0389576608548266 1
0.104606958759513 0
0.11235641294961 0
0.0600886095914554 1
0.0473416546266667 1
0.0298978482521085 1
-0.0383804119156178 1
0.0193708483912128 1
0.103300464609715 0
0.0819605731091742 0
0.0890287852207218 0
0.0496349680127306 1
0.00922899920404019 1
0.116393063781853 0
0.0266121581969538 1
0.103002052046119 0
0.0786334695582584 0
0.0633750638911151 1
0.0619546616386537 1
0.110669434491061 0
0.049122627744841 1
0.0715084815850961 1
0.104715779014888 0
-0.0422153727520987 1
0.0173535633411678 1
0.0396006010009634 1
0.0351110686199281 1
0.0560194072304616 1
0.0487024608799706 1
0.0779470291005203 0
0.0671136743970313 1
0.0605106000468232 1
0.0212718263281177 1
0.115815360924751 0
0.0521361184330776 1
0.0291929674040609 1
0.0957002539231822 0
-0.00363121021005266 1
0.0450653310237799 1
0.0915728193429898 0
0.0351347460845353 1
-0.0121163924485466 1
0.048302208391687 1
0.036718796537518 1
0.0860542496670461 0
0.0423148360544003 1
0.0319027811900107 1
0.0714051431206952 0
0.0320315569068273 1
0.0361309141441915 1
0.0889929021552636 0
-0.00779875010622788 1
0.0382994100391 1
0.0155619938672 1
0.067393641332356 1
0.0531395420034151 1
0.0429723539717003 1
0.0863859232491519 0
0.0441529862375585 1
0.0132896445440321 1
0.0984289799761464 0
0.0296841253042185 1
0.00981633145653174 1
0.034683071297985 1
-0.00346015865438719 1
0.0425769265524574 1
-0.0102542320023023 1
0.0280130087857534 1
0.090406825988438 0
0.0664021490931151 1
0.0172018487737469 1
0.0750632687296537 0
0.0237307784367777 1
0.0499243729581327 1
0.083769107113444 0
0.0505421618472164 1
0.0363437044353051 1
0.0407174906282606 1
0.019439585008475 1
0.085681028832321 0
0.0373981864600333 1
0.0997946902794233 0
0.0541673861997615 1
0.0215647545091732 1
0.101413974220426 0
0.0393609244583698 1
-0.0283724757767135 1
0.0792148215412551 0
0.0659778632189498 1
0.0800649289863847 0
0.0947281816263386 0
0.00913521661988661 1
0.112832456151219 0
0.057977386824063 1
0.0625837556686151 1
0.0606092931990096 1
0.0356200714339431 1
0.0621866510492305 1
0.0861267708074612 0
0.0711337592641525 0
0.0497076868413016 1
0.101213581535477 0
0.0250370500750116 1
0.0204775492585231 1
0.0158340451775878 1
0.0187466674742769 1
-0.0645773833443905 1
0.0319340019611798 1
0.0592467081258041 1
0.00781293118329715 1
0.0403936969175773 1
0.0799560714058801 0
0.0317332777737526 1
0.00490751867649989 1
0.0917575387622757 0
0.0659614759373179 0
0.0864620001914165 0
0.0155150808337722 1
0.0842945775165687 0
0.0443490828745351 1
0.0854191101077873 0
-0.00707333526372949 1
0.0780728515837013 0
0.0898378396356731 0
0.0631442599714466 1
0.0921225660114841 0
-0.00572853296082095 1
0.0679581749050578 1
0.0320292493874223 1
0.0303771372803362 1
0.0426335383580426 1
0.0942109043505124 0
0.0788637429715251 0
-0.00541770017906727 1
0.0950958995778037 0
0.0182416538962505 1
0.0374215474707098 1
0.0575005351084894 1
0.0437671629614378 1
0.066727193940818 1
-0.0226659337608578 1
0.0707545742127927 1
0.0453824401371424 1
0.0183724576267801 1
0.0128635820684238 1
-0.0214025616400254 1
0.0314737296189286 1
0.0607636752909135 1
-0.000690164114531208 1
-0.00808571411286262 1
0.0120752277781041 1
0.00577690847449876 1
-0.0013561345842687 1
0.0396204114610921 1
0.0869931730607024 0
0.0228775110523319 1
0.0778800327026514 0
0.120543811427549 0
0.00276513864421849 1
0.0528449225680495 1
0.00993854147206651 1
0.0221485514843923 1
0.0364436014445342 1
0.10245316008112 0
0.0521096332142202 1
0.0649365003950704 1
0.0389966659462726 1
0.0499623232948056 1
0.12722580003292 0
-0.0216284304839247 1
-0.0241773950220367 1
0.0463979978936039 1
0.0562046218480763 1
0.0189422177008555 1
0.0330099233864167 1
0.0603508944739075 1
0.116052324717702 0
-0.0199853156710937 1
0.0351093670839592 1
0.026853134678147 1
0.0653847109533252 0
0.0583776133946413 1
0.107142768141312 0
0.0327774658548571 1
0.0759989197542558 0
0.0377139263665258 1
0.0111379502326076 1
0.0109048149362711 1
-5.33725968700329e-05 1
-0.00773523622877425 1
0.0315712613102969 1
0.0339862982929496 1
0.12138587798396 0
0.0660404240014143 1
0.0347267107896016 1
0.0789494672828115 0
0.0269717618009294 1
0.0653789339440805 1
0.0652535673869938 1
0.0694954410950513 1
0.0423131752260973 1
0.0374014119163052 1
0.0815291198834814 1
0.0329839294095993 1
0.0862198365981034 0
0.0129167188766731 1
0.0409619688946173 1
-0.019316816835619 1
0.0738249389784314 0
0.0819077322948732 0
0.0639578845913845 1
0.0627366500258784 1
0.0549523521816299 1
0.0154611512116461 1
0.0461055506591167 1
0.0296221643825252 1
0.0683250701907222 0
0.00354451291401285 1
0.0868646349827083 0
0.00871260090258515 1
0.0168812671749335 1
0.0642465038366074 1
0.0495572201968665 1
0.032287244918195 1
0.073227822849351 1
0.0849349851145024 0
0.0418864549403606 1
0.0582633091534579 1
0.0900900960089795 0
0.0172882347895044 1
0.0218726353167689 1
0.0757582216661603 0
0.0890093859744546 0
0.061155000225896 1
0.0765492744111054 0
0.0201343761204744 1
0.0568520351140965 1
0.0334935782066818 1
0.109833483458463 0
0.0375107750884786 1
0.091275319905136 0
0.0519102070292657 1
0.032428406911988 1
0.0940003719546117 0
0.0609756913269578 1
0.00174363380100212 1
0.0476368700324746 1
0.0137545497425903 1
0.0143650534696032 1
0.0624922819356533 1
0.112603818542535 0
0.0399897598480244 1
0.0169412460621942 1
0.0765891717032119 0
0.0460321329113824 1
0.0604710726785853 1
0.0387105130785308 1
0.0895709516679981 0
0.0760302555674434 0
0.0620520198494052 1
0.0172427354548784 1
0.0449196924838575 1
0.0471057443622079 1
0.0453427100293917 1
-0.0301197195691497 1
0.00565941978851052 1
0.0870834425850286 0
0.048652764852722 1
0.0674244300371538 1
0.0928957082689169 0
0.0662248646547434 1
0.0369183700366001 1
0.0315493246584511 1
0.0261124093290014 1
0.0114518326320242 1
-0.0235254622825761 1
0.0377698453042814 1
0.00523428179106736 1
0.0460082123319697 1
0.0582676828923934 1
0.0516490668477022 1
0.0185193572861047 1
0.0369058579269085 1
0.0702973247154265 0
0.0225012934470452 1
0.0791865221623512 0
0.0438835487083535 1
0.0658308687925599 1
0.00124669426799993 1
0.0615134567706179 1
0.0304869415667782 1
0.0647573549442834 1
0.079682078982783 0
0.0576141660368432 1
-0.00650009300911337 1
0.0648403210295867 1
0.0992791853266581 1
0.0465851861335987 1
0.0727753138046606 0
0.0233335248094586 1
0.0380159794558678 1
0.039352220265115 1
0.0777530763227428 0
0.048439417299464 1
0.130379532011369 0
0.0955694442120272 0
0.0664993596267248 1
-0.0077654206664446 1
0.0848693317636169 1
0.0474974342193792 1
0.0392442256071183 1
0.135793897287703 0
0.0719826225668655 1
-0.0430069655429236 1
0.0247996702300419 1
0.0614028489754912 1
0.0998904946605727 0
0.0393471335461393 1
0.0650480708964063 1
0.10948236162901 0
0.0861802998034417 0
0.0813923841986238 0
0.0481078938198024 1
0.0393946825746175 1
0.0463810467254196 1
0.0400886991296985 1
0.0765151024345495 0
0.0353280622826831 1
0.0290683221829417 1
0.0622505316458613 1
0.0647226628776172 1
0.0366885653806909 1
-0.00120756060414007 1
-0.00312723160199057 1
0.0693792146786963 0
-0.00211235009209012 1
0.07415066062361 1
0.0356087991783199 1
0.0155462720609701 1
0.0633621714419902 1
-0.00720989937254761 1
-0.063792545921899 1
-0.0249496525796707 1
0.0775210476461953 0
0.0445519714791785 1
0.0453144755078491 1
0.0145426407257145 1
0.0655649069763013 1
0.0691352485691969 0
0.083280734534379 0
0.0835475605657151 0
0.0309862488202054 1
0.102963355422033 0
0.00301805291252017 1
0.0406218746832534 1
0.10245472417426 0
0.044056392064454 1
0.0808190817823625 0
-0.00875328445568799 1
0.0316632856827156 1
0.0509351650490359 1
0.0407893247751846 1
0.0314395442046437 1
0.0767494823677252 0
0.0731812995910387 0
0.0664289832775194 1
0.0435067988567201 1
-0.0116299486070856 1
0.0640446284927315 1
0.0332739675189094 1
0.0529651740228406 1
0.0723850368374383 1
0.094170692059656 0
0.0367553678850927 1
0.0625374306867109 1
0.0793033990631152 1
0.0340098071203785 1
0.0359508549741496 1
0.0519827461691495 1
0.0654136160412857 1
0.0360690767110544 1
-0.0448809363934159 1
0.0505204938234387 1
0.0909487816328346 0
-0.0585538151040805 1
0.138072320415241 0
-0.0509326176398931 1
-0.00346756880668762 1
0.0623630325056992 1
0.0106147326620035 1
0.0484807817919654 1
8.81723663519961e-05 1
0.0915881902959525 0
0.064518275240095 1
-0.00593357286618953 1
0.0366083130817031 1
0.0493272644378625 1
-0.00433417950222366 1
0.028843887162067 1
-0.0317519244314146 1
-0.0156154473941047 1
-0.020579679330514 1
0.0126072707256087 1
0.094981382710972 0
0.139906121349919 0
0.0388796611831559 1
0.0102523433411642 1
0.0365993501695421 1
0.0554292185462983 1
0.0611719636887585 1
0.0370720694088605 1
0.0646137915192731 1
0.0704829165011024 1
0.00175715307030734 1
0.0484461834220434 1
0.0773432925219567 0
0.0899114351559286 0
0.0899209959035262 0
0.0489039344823005 1
0.0233579066263243 1
0.0432098981164993 1
0.0619140470586074 1
-0.00259606585147156 1
0.0480093078555121 1
0.102165579302211 0
0.0460825527795665 1
0.0124463007436407 1
0.0101927692669832 1
0.0587724848816484 1
-0.0166930754148188 1
0.0527159615880907 1
0.0689443537775262 0
0.079027355401018 0
0.0599161019022094 1
0.0356192993556877 1
0.087936873334089 0
0.0299897455471402 1
0.0605433669269587 1
0.076566377577039 0
0.107274549099881 0
0.0237813405605215 1
0.131238121721691 0
0.0541687631622826 1
0.0518203140727102 1
0.0359030926095296 1
0.0656649954141978 1
0.0467027600499469 1
0.0990726181065032 0
0.0874842459726219 0
0.0942223692490581 0
0.0374739947651037 1
0.0139621772465348 1
0.0289690975248197 1
0.0254689691083174 1
0.00564462037131836 1
0.0200790385208414 1
0.0395030643165383 1
0.0328441963059372 1
-0.00500047512178228 1
0.0263769990123706 1
0.0597050398059723 1
0.0364286293071418 1
0.103029900147853 0
0.000488714696040267 1
0.0514061747964237 1
0.0682631643717105 0
0.039258820320156 1
0.07200136049441 0
-0.0753005438464118 0
0.032151157573153 1
0.131314057428782 0
0.0410251074598402 1
0.021492723636641 1
0.0208478191803288 1
0.0721290517216028 1
0.0301606284748957 1
0.0274013537755205 1
0.0417796220551584 1
0.063246098089947 1
0.0118755092405395 1
0.0755708786778219 1
0.0476357177270424 1
0.177809234226123 0
0.0340468693717689 1
0.101158743953452 0
0.0571377376049205 1
0.0431010045758865 1
0.0376107247103125 1
0.0615107019871027 1
0.0272420410872865 1
0.0181384149391766 1
0.0436535309765755 1
0.0936267702561082 0
0.0404876485235065 1
0.122356585128123 0
0.110407782504276 0
0.0741110368496969 0
0.0687096038404256 0
0.0927744696026918 0
0.0178579425177141 1
0.0813857806906627 0
0.0941912351664016 0
0.0685932295439185 1
0.0267281889284795 1
0.0394989074606257 1
0.0585420700393489 1
0.00827968965515444 1
0.0323374109006375 1
0.0302302618908028 1
0.0660837506327246 1
0.0597296139305458 1
0.0322452210451717 1
0.146246603485888 0
0.0788891643347003 0
0.0655664026835266 1
0.0624897139011222 1
0.0299973804669581 1
0.0822110954380934 0
0.0544048804428114 1
0.0296940000394977 1
0.150240672187688 0
0.0506546480495081 1
0.0244906875260667 1
0.0666765575047985 0
-0.00502214930790157 1
0.0534154953461756 1
0.0308470514501587 1
0.0232562581956271 1
0.061887903685348 1
0.0388105803123261 1
0.0618798312245179 1
0.0561081583104439 1
0.0334428802631543 1
-0.0190461316912005 1
0.0279519998333351 1
0.0745024511059695 0
0.103530620149805 0
0.0908500035407457 0
-0.0342857943278851 1
0.0704703914844736 0
0.0657503707931292 0
0.0121231518674586 1
0.126949926820008 0
0.094000933987975 0
0.0533963341989036 1
0.0196682667828747 1
0.0778233806632936 0
0.11855049252826 0
0.122766132568325 0
0.12125183863284 0
-0.0059826455513246 1
0.0717687218062052 1
0.0516699151367093 1
0.0479027187154684 1
0.0579973405130596 1
0.0427374688901601 1
0.082771454788115 0
0.00938163801444644 1
0.0824403799992872 0
-0.0215087823804422 1
0.102699115963287 0
0.0130650018772885 1
0.0890462199215973 0
0.0202026045745111 1
-0.00568524775584906 1
0.0397566552469245 1
0.00145626293113595 1
0.055846271039658 1
0.148284449187645 0
0.0314504723335284 1
0.0674538933847046 0
-0.0336077345048236 1
0.0156882618595496 1
0.0713311133818025 1
0.0322179129671788 1
-0.0265259893594992 1
0.0305913151961614 1
-0.0239749249675923 1
0.0383255404603872 1
0.0530658507256967 1
-0.00228835201812374 1
0.0812743539062016 0
0.0502828664909165 1
-0.0256871515267873 1
0.0560330491362368 1
0.0621354327096969 1
0.0443339920435405 1
0.119141223012854 0
0.0384660019100854 1
0.0384981854626165 1
0.0482969148104354 1
-0.016709821212628 1
0.0436111745261336 1
0.0703478470151463 1
-0.000703168623683195 1
0.0772309670714753 0
0.0524367414857937 1
0.0772628196477546 0
0.00841888658142244 1
0.0285668415828936 1
-0.0426695767398684 1
0.035321013391293 1
-0.0280387399685592 1
0.0646992184757294 1
0.0631363696903625 1
0.0602761374668195 1
0.0945831070671925 0
0.085144670665533 0
0.0964483686226705 0
0.0597255120764261 1
-0.00513885469852825 1
0.0101968898914909 1
0.0646459035809629 1
-0.0141922528580339 1
0.063648487465875 1
0.0811534594195843 0
0.0144329526106238 1
0.0996516359634554 0
0.102782699213253 0
0.0622640777658078 1
0.0240663680829364 1
0.0641332899156559 1
0.0284125467355884 1
0.026560327611319 1
0.0624527262357312 1
0.0587695093560835 1
0.0561661471170154 1
0.0378551208395096 1
0.0178594916103037 1
0.028050889005981 1
-0.00586424249362212 1
0.0916952600985093 0
0.00246292036335424 1
-0.0202400319398359 1
0.0128899804292737 1
-0.0198688192336926 1
0.0906493706687656 0
0.111526779038188 0
0.0595410516147816 1
0.0651609698302731 1
0.0716684635761241 1
-0.00223303043016045 1
0.0171282590567536 1
0.0558425174087444 1
0.0407345129340718 1
-0.0219074098860482 1
0.090552825710472 0
0.0580078767008921 1
0.0597604315027493 1
0.02719566686598 1
0.038727025543874 1
0.0404958963781464 1
0.0901539260660826 0
0.0273336046921571 1
0.00903912599341545 1
-0.00943218210884906 1
0.0748506821030883 0
0.0508618507005338 1
0.047442939365241 1
0.045291628770592 1
0.0421153195694809 1
0.0400195980827913 1
0.0159815406514953 1
0.0491799002580927 1
0.0634590916834596 1
-0.00416021335630902 1
-0.00889158428349336 1
0.0563971006791055 1
0.0517825626827945 1
0.0631908165562312 1
0.0812130446506846 0
0.11803950667052 0
0.0217814053126589 1
0.0647325928037198 1
0.00512806632253897 1
0.0346225325731458 1
0.0238122464130145 1
0.109215882164058 0
0.024920998670257 1
0.00479523483947719 1
0.0501372669618207 1
0.119356646960923 0
0.0639901322898353 1
0.0816693485732949 0
0.0750624925271384 0
0.0883076081487533 1
0.0471227199474813 1
0.0163010415292426 1
0.0754166870684928 0
-0.0104486098118226 1
0.0286337077101316 1
0.0606379880281348 1
-0.00631816215825603 1
0.0565186498290738 1
0.0299820957269283 1
-0.000193872004687663 1
0.0128215659243819 1
0.0503261827610925 1
0.063663202942637 1
0.0266736264593104 1
0.102197471013218 0
0.0653134500201116 1
0.101843851749674 0
0.07899018702858 0
0.0748732281134767 0
0.081476548399563 0
0.0312542225412631 1
0.0495043424846567 1
0.0661294805322417 1
0.0708969409431044 0
0.0142655684311435 1
-0.0169900552281703 1
0.099372019327756 0
0.110045951869507 0
0.0891484559925534 0
0.0528810150035394 1
0.0213274732208786 1
0.0821040151986457 0
0.0357083008529603 1
0.042085688521985 1
0.0598270213415022 1
0.0245638773728227 1
0.0136900582981845 1
0.050746786757621 1
-0.00736770666968855 1
0.0280498291748872 1
0.0708373196834615 1
0.0558078704056986 1
0.0129247989018782 1
0.121228778346501 0
0.0626323301371567 1
0.095520794194681 0
0.0850817956421768 0
0.0428077330271141 1
0.0636417251220001 1
0.0483842483749553 1
0.0849086314615014 0
0.0878720375621136 0
0.0267863379998868 1
0.129209770512694 0
0.0444710309400385 1
0.0791174726948874 0
0.047466699390981 1
0.066432339796263 1
0.097545194782959 0
0.0852170183116882 0
0.0429142636002659 1
-0.03143679135974 1
0.0296442515801654 1
0.0829417453497412 1
0.043413294404698 1
0.0543883646565836 1
0.0630694364386472 1
0.00181659429884292 1
0.0776126068750866 1
0.152728058419274 0
0.0881513399544982 0
0.0535837824779253 1
0.0348347649490032 1
0.001662571883739 1
0.0325844561801394 1
0.077769496368917 1
0.0554313444513685 1
0.107040928126138 0
0.0249059429396092 1
0.0846948630980281 0
0.0413260434467991 1
0.0739715705861687 0
0.0292082935637356 1
0.0627481406774512 1
0.0892436586692969 0
0.107727757621685 0
0.0413445679082527 1
0.0309592228003058 1
0.0797458272144052 0
0.0664610370036393 1
0.0602770914731466 1
0.0556503070208195 1
0.0489256237091186 1
0.0693006419039764 0
0.080330789760148 0
0.0542529614467199 1
0.0628842640738226 1
0.101916803066068 0
0.0889902128048345 0
0.0346064076457513 1
0.0246877623145889 1
0.0393258331853768 1
0.0823991139172454 0
0.0414919586909119 1
0.0536082791587068 1
0.0533422430445136 1
0.107837415170126 0
0.0495465588475356 1
0.0638983397612796 1
0.00758656589051266 1
-0.0116388266729224 1
0.0349145770841159 1
0.0504042814875341 1
0.082651734015643 0
0.0170723158335184 1
0.062994936365916 1
0.118410754838227 0
0.0524206075269282 1
0.0806289328181832 1
0.0240517911580586 1
0.0613159148101075 1
0.0652352199196927 1
0.0646960104639653 1
0.083506229324323 1
0.0411805845752817 1
0.0254739579675292 1
0.0198653819024803 1
0.0100714981513959 1
0.0534661835855337 1
0.0139802929240619 1
0.077450053978258 0
0.0993246630868664 0
0.076758123795941 0
0.0228933735431171 1
0.0825848175077432 0
0.0520550451623698 1
-0.00700740290978512 1
0.050946142123724 1
0.115162771041883 0
0.0608463973739674 1
0.109946629269668 0
0.100222585637215 0
0.0436026193948197 1
0.059630940941411 1
0.0144800619474798 1
0.0203407639596497 1
0.0809230545289353 0
0.0352566347491141 1
0.0142496721512781 1
0.086078286196488 0
0.0540783329550215 1
0.0402195783026908 1
0.0409728646042205 1
0.0805427460082147 1
0.097876783829789 0
0.0760684565023617 0
0.0167086445362471 1
0.0317583322945774 1
0.0423175342944066 1
0.10030327307227 0
0.0612340324611775 1
0.0987355300140725 0
0.0796465575275087 0
0.0942247688944144 0
0.0763597936020568 0
0.0831386056002293 0
0.0744977887899037 1
0.0775046180213046 0
0.0493841508538155 1
0.105288748827507 0
0.00889513628163564 1
0.128235761454879 0
0.0329973291837927 1
0.027560683430691 1
0.0109095370345729 1
0.12330314531722 0
-0.00832454272143215 1
0.0195998903000417 1
0.0466859879356022 1
0.0760373914887359 0
0.0663557394975246 1
0.0706390256229155 0
0.0354526855268604 1
0.0955451534208317 0
0.0216679392180109 1
0.00133208739872964 1
-0.00308836382211239 1
0.00731083322882496 1
-0.0141678918223958 1
0.0438405122953138 1
0.0798490555105752 0
0.00290778432173547 1
0.044122630518779 1
0.0954048275455379 0
-0.0129261996519801 1
0.0624305251316068 1
0.0806608966604219 0
0.0511123036294988 1
0.0943240784789811 0
0.0969347846099923 0
0.0584875673898225 1
0.0677093812649256 1
-0.00694103989879877 1
0.0606217561872641 1
0.0615701920946506 1
0.136907244489282 0
0.115803028512808 0
0.0659348309741839 1
0.0673040067575885 1
0.0903275635863638 0
0.113962735975535 0
0.0134984030611636 1
0.0433241218470751 1
0.0647065446396217 1
0.110262822028554 0
0.103728814241171 0
0.0322588952929156 1
0.0662634177966098 1
0.0743142252894032 0
-0.014461170262788 1
0.0723622685568139 0
0.0760853954244492 0
0.0189085710519395 1
0.00548161835210782 1
0.0166846327605255 1
0.0725468922735943 1
0.0643198087351066 1
0.103133556061149 0
0.0658532643293722 1
0.10377581740758 0
0.0319200722387072 1
0.0741949402900492 1
0.0913243660977587 0
0.0614287031802453 1
0.0516360659056669 1
0.0793629316073724 0
0.0815567388238369 0
0.0828714024874908 0
0.0400944847414959 1
0.101973700819445 0
0.0564661720947038 1
0.0654676299474925 0
0.0331714397409551 1
0.0816187902197588 0
0.0601498496411104 1
0.046452997916144 1
0.06342960257025 1
0.0824542842234325 0
0.0445914090135387 1
0.0222850368204757 1
0.025678234691274 1
0.0816647297461069 1
0.0468088742137704 1
0.0802832566123188 0
0.00270523811620879 1
0.0717309942003656 0
0.0586307614090704 1
0.0880341384109483 0
0.0840100888524906 0
0.0366141445178777 1
0.113126806754578 0
0.10181837321446 0
0.0845449422639396 0
0.0909696322200214 0
0.0320785456390965 1
0.0846504543226976 0
0.00614854725269327 1
0.0324054081164062 1
0.0900845493807763 0
0.0438259565768201 1
0.00456836096644903 1
0.0872763724442661 0
0.016110178283964 1
0.0505953482002303 1
0.118037473650779 0
0.0048883939577806 1
0.00216727390993282 1
0.0752152385331717 1
0.0897261834823033 0
0.0166882763328405 1
-0.0298789790289461 1
0.0867931555237718 0
0.0405477460958582 1
-0.000641738952479887 1
0.0287739441929774 1
0.052458139962813 1
0.15465986527769 0
0.0519497493720288 1
0.0564360693149779 1
0.0826318356474918 0
0.0418256105355246 1
0.019698504298004 1
0.0834704668595812 0
0.0969618370899116 0
-0.00249310278230657 1
0.0301261163951977 1
0.0298514552594327 1
-0.004951494593485 1
0.0930142099245356 0
0.112064264269089 0
-1.72843344925875e-05 1
0.0340498103672677 1
0.0748658511171087 1
0.107816985564115 0
0.0554585908533352 1
0.0645616601035272 1
0.0512727089279021 1
0.0190774465009984 1
0.0710756464937443 1
0.0897216762721798 0
0.0593499345261212 1
0.0661997068960707 1
0.000777648589142244 1
-0.0164967387183297 1
0.0298715516249391 1
0.0561664833581584 1
0.0258296379005258 1
0.0561415591557484 1
0.0577637890564828 1
0.0821707735491995 0
0.0659044944899636 1
0.0753615317812859 0
0.0206088923558565 1
0.0453603676067093 1
0.0353174203844379 1
0.00368989474073483 1
0.0574608019892797 1
0.0629164313016908 1
0.0178273092225096 1
0.0576355349359949 1
0.0320181959182804 1
0.0289361203426965 1
0.0789204263093176 0
0.059968230054096 1
0.0304061781769064 1
0.0887933195960999 0
0.103071953309845 0
0.0946675640135774 0
0.034849433179176 1
0.116698988828705 0
0.0480549115962678 1
0.104658147869788 0
0.0828566933348553 0
0.0699574222346829 0
0.0633235160046104 1
0.0764070146931758 0
0.0691075192537077 1
0.103462846921928 0
0.0339874441477342 1
0.0634263726139529 1
0.0843521757420816 0
0.050836038203922 1
0.0236362083471344 1
0.0806713445460483 0
0.0426209307053514 1
0.0320211148045455 1
0.148192602221774 0
0.0680302514653871 0
0.0471328735704155 1
-0.000409458860205213 1
0.056331492661543 1
0.0317203939284367 1
0.0154195341924522 1
0.100076800172148 0
0.0455270017605879 1
-0.00896370067907603 1
0.0483906699409078 1
0.0373825865323895 1
0.0990391529726538 0
0.0414045594888236 1
0.0792155706531835 1
0.0494240625820188 1
0.00421861779415248 1
0.0541838470726135 1
0.0124190322480272 1
0.0166408204424483 1
0.0510547705339049 1
0.080620246738927 0
0.010311011274708 1
0.0506021202375723 1
0.0617162749432653 1
0.0877613374855514 0
0.0533127666734118 1
0.0276364351419566 1
0.112077391462096 0
0.0538158850662719 1
0.0961913176111403 0
0.0246437192434322 1
0.0352714453205735 1
0.105346097347121 0
0.0284097159914625 1
0.0237922091166867 1
0.0645488114009417 1
0.0348493226341207 1
0.0872000984222239 1
0.0570327964957683 1
0.0384995819843343 1
0.0451253907842443 1
-0.00420350237490047 1
0.069465759628191 1
-0.0119020890995838 1
0.0805772772466489 0
0.0310499668011156 1
0.0446096594170164 1
0.0696715252980059 0
0.0991565859702689 0
0.0473795454110495 1
0.0667981769916253 1
0.134355236247789 0
0.108702884098357 0
0.0485475197277941 1
0.0216275009803154 1
0.0572578258875025 1
0.0451684272269768 1
0.0439910537321026 1
0.0690613710633453 0
-0.0362480961510523 1
0.046239829241098 1
0.0447119148298294 1
0.0794942074559674 1
0.0066300024317915 1
0.0385667071550024 1
0.0545628897644536 1
0.111707113706988 0
0.0905565306800103 0
0.0212823364496811 1
0.121645370909754 0
0.0243984828205269 1
0.0379711173715108 1
0.0727863256200417 1
0.00506784203227488 1
0.0829381277795472 0
0.0495420191493825 1
0.055671677662916 1
0.0379047561172712 1
0.0150993508924102 1
0.0660764855192699 1
0.0672970488352221 1
-0.0183711562967175 1
0.0828791612129532 0
0.0496588355989253 1
0.0680641540676 1
0.024412731736496 1
0.0495543705927908 1
0.00777805736836917 1
0.0788821898815237 0
0.0743094563457965 1
0.0848134509252998 0
0.0643330563081333 1
0.0420020699758887 1
0.0469021310704702 1
0.138486229801362 0
0.0360058609981693 1
0.062999078400492 1
0.0771942453976967 0
0.037848942113369 1
0.0240702995395914 1
0.0290588461396008 1
0.039466217554499 1
0.0484092485956038 1
0.030638814947826 1
0.0058201259335 1
0.0444277429588282 1
0.105953457166349 0
0.0510836546020176 1
0.0669157256105636 1
0.0445821205218757 1
0.0169894877378136 1
0.0920338752960426 0
0.0408490030879093 1
0.050732650271078 1
0.0399994769265022 1
0.118430543477012 0
0.0383670171969285 1
0.0438827720264364 1
0.107597001899008 0
0.00955041467698878 1
0.0447396949199065 1
0.0500117981239109 1
0.0408305876906365 1
0.110908881785813 0
0.0714375604209687 0
0.124657603870203 0
0.0434507395039774 1
0.0267017993054825 1
0.0355981423467878 1
0.0732858332439078 0
0.0386385492876464 1
0.104971230569307 0
0.0573606665361173 1
0.0558918268281162 1
0.0280293906558207 1
0.0812448673968949 0
0.0291849148916481 1
0.0225483375419283 1
0.0490635233252033 1
0.0526873647117153 1
0.0546863558241706 1
0.0439193157054036 1
0.0159222234328496 1
0.0964812508840324 0
0.11992981464306 0
0.0308128728639427 1
0.0469479943083554 1
0.0177863228932051 1
0.0558759999744368 1
0.0457525361054463 1
0.053546698151105 1
0.0188415236991884 1
-0.0126887020545918 1
0.0148942480590682 1
0.0155669266760744 1
0.019825535313151 1
-0.00251337502384485 1
0.0631318664186759 1
0.0573095543819438 1
0.0521730170481839 1
0.0215990983842881 1
0.0547013900649336 1
0.0109232935963444 1
0.0517376662693721 1
0.0665594167764694 1
0.0034249472548443 1
0.107328954975173 0
0.0476008293742589 1
0.117246532258127 0
0.0464384726799593 1
0.0411700940079738 1
0.0272084175790486 1
0.0286914273415564 1
0.104029164085542 0
0.0528682208437926 1
0.0569017051889481 1
0.070936536703075 1
0.0974577172040151 0
0.0333452540681609 1
0.0338649322989437 1
0.108216295006696 0
0.13838100159952 0
0.0323963779282757 1
0.0453250105898725 1
0.0577672671737074 1
0.0320074084989639 1
0.0353849530617754 1
0.029568075737177 1
0.0241783238558666 1
0.00239765771585589 1
0.0808627556095336 0
0.0228819493506322 1
0.0100293297244121 1
0.0387096326611021 1
0.0521797778679215 1
0.0856807559362906 0
0.0355770812733417 1
0.0843839148518184 0
0.0205931091216486 1
0.00460535707396483 1
0.0566050286972754 1
0.0769053861723462 0
0.0746696800501432 0
0.0951143618701063 0
0.0942322735566216 0
0.0157291423060869 1
0.0123080777573002 1
0.0462007271833397 1
0.0769723931710334 1
0.0427740291621673 1
0.047236037944817 1
0.0748451129732041 0
0.0966812358849157 0
0.0863006537618877 1
0.097091984337581 0
0.0345927048164663 1
0.0793498566803353 1
0.0588784791545164 1
0.0417258060816421 1
0.0308371650344297 1
0.0344320015015307 1
0.0523142210070069 1
0.00957893048249364 1
0.092866526111766 0
-0.00183561665308837 1
0.020237715381745 1
0.0817818143059613 0
0.0317407180888313 1
0.0780494461612093 0
0.0283520309290487 1
0.0724992556909905 0
0.0761922227247558 0
0.0355091972454825 1
0.0588513315408483 1
0.0571900925317657 1
-0.00170230324217795 1
0.0556350356602844 1
-0.00882629316504955 1
0.0124261191187372 1
0.0909933306001892 0
0.0889032780519414 0
0.0452605607017674 1
0.0517026036674891 1
0.0210990805195641 1
0.0238913336889306 1
-0.00365361693541262 1
0.0642322093771091 1
0.0372188247982466 1
0.0954720109369314 0
0.0322018396024064 1
0.0655247687898275 1
0.0206767974731496 1
0.0349717635518218 1
0.0564092496815153 1
-0.0133319368392175 1
0.0765041517478554 0
0.121391319111023 0
0.0450074060016962 1
0.0912315327119271 0
0.0382142705806387 1
0.0394915254603356 1
0.0527638959846666 1
0.0167688674093596 1
0.0487599046116476 1
0.0450676972027754 1
0.0631811267124878 1
0.00260642001218578 1
0.0971410503344284 0
0.0702300473704811 0
0.0581484525485863 1
0.0683512699886991 1
0.00519424587075929 1
0.0855587060216541 0
0.0885470594795238 0
0.0339999041842425 1
0.0101450036810228 1
0.051950179648978 1
0.0483933566839854 1
0.0812067592202001 1
0.11485859953989 0
0.0527028944178594 1
0.0335006000585333 1
0.0435515533510235 1
0.00387059490081703 1
0.0692253894000851 1
0.111354981215286 0
0.086623217975955 0
0.0245122845078157 1
0.0697041250989772 1
0.0713809209879128 1
0.0607091220144111 1
0.0382722321391689 1
0.10663673524435 0
0.028740062339217 1
0.0541672098311959 1
0.0742342615172785 0
0.0436715768038901 1
0.0955386606142248 0
0.0585076485285586 1
0.0434946042020669 1
-0.0316121240201796 1
0.041429296025194 1
0.00848662185913498 1
-0.00557936323040097 1
-0.00411075811086517 1
0.0835163395943099 0
0.0493821857489731 1
0.0465619769650364 1
0.115539250822717 0
0.127972934246998 0
0.0483751029581294 1
0.034049579106939 1
0.0307261927125758 1
0.0353496851297094 1
-0.0175399399562604 1
0.00462027552738012 1
0.0175920883069301 1
0.0603829355468609 1
0.0189795933559832 1
0.0646271762746916 1
0.064397807464435 1
0.111756792653779 0
0.0518686193982391 1
0.0481490558851333 1
0.0529805822136885 1
0.0356420143939005 1
0.0265835224899501 1
0.0877554313089655 0
0.0987021284452406 0
0.0474427620240071 1
0.0700562252592927 0
0.0541824788676584 1
0.0227292098942479 1
0.0808052449709934 0
0.0541048970251827 1
-0.000174240749657368 1
0.0531758987851804 1
0.0101956302369678 1
0.0665886900720723 1
0.0977976985278064 0
0.0683263481947912 1
0.0646736301135076 1
0.103168883027082 0
0.0416118242775664 1
0.0506260844189095 1
0.0412748744471292 1
0.0667084511206363 0
0.0550068815057069 1
0.0806885585752051 1
0.0478112341292676 1
0.0649128511222415 1
0.0860832108729333 0
0.0416379379759136 1
0.0550529899887281 1
0.0609195747544144 1
0.0493041034956659 1
0.0416963346832385 1
0.0497516214866342 1
0.00411880456395242 1
0.0562216882335856 1
0.0745482494386906 1
0.085772468321077 0
0.087084868533041 0
0.0992492299110175 0
0.115361219886705 0
0.0849582336449542 0
0.00223638282929226 1
0.013583635400336 1
0.071674302306076 1
0.00904144740818433 1
0.0704389171553016 0
0.0791938277443125 1
0.0212657165367116 1
0.0911754900856883 0
0.0457513302021557 1
0.0695488206879214 1
-0.0150510848630278 1
-0.00358986511983745 1
0.0729962827393617 0
0.104419102554736 0
0.103849598629912 0
0.0573435834191636 1
0.0611341473628833 1
0.0744288179547734 1
0.00540682799485014 1
-0.00938568800685584 1
0.0880775368574014 0
0.108953547888424 0
0.102556008832384 0
0.0671478808056027 1
-0.00178868749063211 1
0.00955508079286446 1
0.0736807115312044 1
0.0236644080446504 1
0.080633925130154 0
-0.0503420212359681 1
0.0218296993333149 1
0.0294280430183083 1
0.0484148980057496 1
0.0304355964059242 1
0.0926263127944318 0
-0.0107203975036567 1
0.0192162242921929 1
0.0189842301862344 1
0.0498136312925378 1
0.00227847866766235 1
0.052934724381567 1
0.0274562456075162 1
-0.0207728872144135 1
0.0213760513321074 1
0.0818223813715061 0
0.0364636105066449 1
0.0707946447694024 1
0.12745209376925 0
0.0734610305288122 0
0.0299528276866534 1
-0.00812548812102097 1
0.0411529260103545 1
0.0583381887071398 1
0.151030749697954 0
0.0807110305867806 0
0.0584981861142529 1
0.0644903856694412 1
0.0846497342231376 0
0.0376357466880663 1
0.0608343611204267 1
0.0558464281612525 1
-0.0107262660084264 1
0.0932743013717986 0
0.0706705789038539 1
-0.00371691014100212 1
0.0904460836114186 0
0.0239545300025237 1
-0.0325595260580402 1
0.0778728421189769 0
0.0786095825031038 0
0.0961372858664718 0
0.0815261873885849 1
0.0722000510218044 0
0.0308151341889822 1
0.064993960304535 1
0.00697298679188028 1
-0.00368027012695023 1
0.0781561059080572 0
0.067399753474592 1
0.0955707417068562 0
0.0482512946987796 1
0.121663242312704 0
0.0661034642825332 1
-0.0346139927065735 1
0.103418083455555 0
0.0872791073280007 0
0.0604088672355001 1
0.0469798676075873 1
0.048800753055224 1
0.0687372613180255 1
0.042646228851135 1
0.135240385530799 0
0.0241013167840996 1
0.0244417265483324 1
0.0632360809701893 1
0.0449850122065437 1
0.0761221793482484 0
0.0288387406275828 1
0.0506831993333109 1
0.04866806553015 1
0.0211261299989267 1
0.0852108025058082 0
0.0383781927240372 1
0.0268070447492024 1
0.0641910672727095 1
0.0269734565687369 1
0.0369786375181072 1
0.0684069059956578 0
0.0488162346359066 1
0.0230354176684917 1
0.097121680953403 0
0.0205360069469061 1
0.0440644874799506 1
0.0548806527471686 1
0.0231721213012962 1
0.108190578490935 0
-0.0061358110796855 1
0.0439718108861853 1
-0.0472767670787634 1
0.0143724814911377 1
0.0697095527509203 0
0.0633402657284581 1
0.0442151728972063 1
-0.0339644537231086 1
0.0659276745034682 1
0.0842143986120518 0
0.07339548269677 0
0.0805754795542141 0
0.0393462467274808 1
-0.0106773022627335 1
0.0505156123449465 1
0.0446622180000701 1
0.0798091306414813 0
0.0743721485049301 1
-0.00922846547918355 1
0.044490324102813 1
0.100329742828808 0
-0.0430800396115262 1
0.0312779336064266 1
0.0311917198145487 1
0.0965675672286066 0
0.0220119488715438 1
0.0816983668034237 0
-0.0103462071185515 1
0.0603763431977995 1
0.0553170651198812 1
0.0525170418202121 1
0.0289171841992906 1
0.0170759359678741 1
0.0916863060932427 0
0.0278065344867566 1
0.0772369612780296 1
0.0518104063510474 1
-0.0604515179284855 1
0.0394458843426784 1
0.0631920367811116 1
0.0632306563065482 1
0.0220280677317726 1
0.00108809897417103 1
0.0106921852628319 1
0.0516847511617037 1
0.0621139631435788 1
0.0400441136646904 1
0.00834879399249482 1
0.0238251347280806 1
0.04135033564931 1
0.00759852403115177 1
0.0991899875188696 0
-0.00328289717166803 1
0.0711695456951622 0
0.0650536303579687 1
0.085475149704829 0
0.0462606956285314 1
0.0677182852465951 0
0.0291806859524043 1
0.0330395245783168 1
0.055591875104241 1
0.0113033229404217 1
0.100937937720888 0
-0.0228779628186841 1
0.0657117693235169 1
0.0281209233035069 1
0.10185683808454 0
0.0630535366462028 1
0.0496494711063949 1
0.00333324213974015 1
0.0255568968304869 1
0.0875195785033566 0
0.0491826905313514 1
0.0493867191690746 1
0.0708863253311742 1
0.0615844880855789 1
0.0126118297699042 1
0.0121009752142125 1
0.0732475829372439 0
0.0309798808284531 1
-0.0165520711072258 1
0.112983437228915 0
0.0657212301261557 1
0.0655086542638106 1
0.0938155728256283 0
0.0373997531604877 1
0.0576556131406767 1
0.0627716864285851 1
0.0611444499053216 1
0.0712025898498753 0
0.0275737141871213 1
0.0856161520369763 0
0.0549928273585877 1
0.0205127388940922 1
0.00980680935965012 1
0.0303783824697547 1
0.0445112612542001 1
0.0602687729632824 1
0.0264333333904349 1
0.0441986737610347 1
-0.00438129906088326 1
0.0255651154168901 1
0.0727327775764559 0
0.0402487989660392 1
0.0782636641866822 0
0.121938273880127 0
0.080630103400275 0
0.0322834815712603 1
0.104945760627803 0
0.0834434114327561 0
-0.00607786196084237 1
0.0299827857254632 1
0.0770601008332686 1
0.0384990162118943 1
0.000767671696163279 1
0.00701964664919027 1
0.112379039175289 0
0.0651204660469237 1
-0.0142994300360363 1
0.0343041822483845 1
0.0283390835549366 1
0.0393541244835991 1
0.0316857038842984 1
0.0688844668878534 1
0.0369831578716611 1
0.0336964828014373 1
0.029591061787983 1
0.0946256310878758 0
0.0420077853580874 1
0.0806035980882092 0
0.0403898861656489 1
0.0356365847096499 1
0.0457900260966843 1
0.0960380977406719 0
0.0541700348240126 1
-0.015672831582219 1
0.0303429470735208 1
0.0548048647365589 1
0.0373087522061327 1
0.0605632763297034 1
0.0765699818903079 0
0.0957636530149238 0
0.0474695468626003 1
0.0291236076609503 1
0.0284781112549443 1
0.00595841233916547 1
0.0456978152963595 1
0.0364240511919878 1
0.0686846080466211 0
0.0468365633852044 1
0.0188255949383449 1
0.0590244016008064 1
0.0757806669290975 1
0.0411840900218603 1
0.0145172142982183 1
0.0514359004576964 1
0.00980023453592815 1
0.0209208583914915 1
0.103959460654007 0
0.0678514882932482 1
0.0437817729512984 1
0.0621401011620584 1
0.0695442301341258 1
0.0625511772738372 1
0.142762267713035 0
0.0748023211513371 0
0.0922744433814262 0
0.0324561056298617 1
0.0612744747078927 1
-0.00152666300207976 1
0.0960465201795474 0
0.0512720462430423 1
0.0669614679861011 1
0.0303665296847044 1
0.0109048597162312 1
0.0626157537838521 1
0.0636718486793342 1
-0.0029082499285632 1
0.0882449025000647 0
0.0690316724549991 1
0.0639024607196238 1
0.0179522695485304 1
0.0707599771754573 0
0.0648538163228911 1
0.0491064393695289 1
0.0768510795292791 0
0.0581715491778915 1
0.0574729704482698 1
-0.0106431358140347 1
0.0628799264758854 1
0.0221406024833057 1
0.117273058278496 0
0.0215701630319799 1
-0.0139232689943367 1
0.0728005860017951 1
0.0190013018764299 1
0.0556444511357706 1
0.0441750360135423 1
0.0996099620897757 0
0.0967656800597576 0
0.0306689642979276 1
0.10648664253685 0
0.0874450433750105 0
0.0594845260908725 1
0.0249241780322147 1
0.0272404575341929 1
0.041356274058551 1
0.104557273331564 0
0.0426795769682756 1
0.00724158101891476 1
-0.0374563729762915 1
0.0350836601545753 1
-0.00340543015313156 1
0.0822796087241485 0
-0.0516015431993433 1
-0.00854164670762415 1
0.113455982875295 0
0.0793756028386058 0
0.0587088769427576 1
0.0600347182849978 1
0.0724369482435313 0
0.013161909927253 1
0.0777469846589215 0
0.109985082051409 0
0.0927814587769829 0
0.00920326050359588 1
0.0709410234203496 1
0.00958768534395178 1
0.0649832670627263 1
0.0463694864023821 1
-0.0107191785853862 1
0.105012032141631 0
-0.0327947747523151 1
0.113620361032311 0
0.0626970028993903 1
0.0661203005911926 1
0.0406508627563032 1
0.0192937130162847 1
0.0994797464145831 0
0.0240403649823249 1
0.0060457349781031 1
0.0598340158109732 1
0.0168167392272543 1
0.0746199863311033 0
0.0338672713486733 1
0.0582251590530501 1
0.0640239063677266 1
0.0191469345087236 1
0.029427747463095 1
0.0861129529034916 0
0.0536139573573305 1
0.0159241703520516 1
-0.0274581492494579 1
0.00227384696958794 1
0.0604796236377597 1
0.0757980235602675 1
0.13539549264562 0
0.0438269717420813 1
0.073903996212416 0
9.99277691502804e-05 1
-0.00770203216122076 1
0.0426099887744081 1
0.0704231862297996 1
0.0240054178378072 1
0.0642296391464107 1
0.118405764745131 0
-0.0170315858443909 1
0.0168344853249356 1
0.023436185084676 1
-0.00977286632619868 1
0.0683737592363829 1
0.0127384735674989 1
0.0821138002536526 0
0.0984278115345541 0
0.0398042263241883 1
0.0114997580232261 1
0.0131868752505752 1
0.124549094618677 0
0.024718135991721 1
0.0569770301669933 1
0.0789810929344771 0
0.0856544294799792 0
0.105239348428902 0
0.0149892857651863 1
0.0915415920504013 0
0.0598747695045218 1
0.0739633247164837 1
0.0227842218052488 1
0.0627603033864262 1
0.0200286618730097 1
0.0353993708007687 1
0.0365623866937049 1
0.0762249049910455 0
0.0325047440979939 1
0.0467739457546003 1
0.0512872928957494 1
0.062345640473867 1
0.0304055106492568 1
0.0265283199685141 1
-0.025180143336678 1
0.0408757322696943 1
0.0506393870118671 1
-0.00457763469914613 1
0.11452019862656 0
0.0592449875063622 1
0.0650348106290058 1
0.0337743354142938 1
0.0603139453331907 1
0.0581604028988602 1
0.0770317630396399 1
0.0625086602476006 1
-0.0174747383696471 1
0.125128171683842 0
0.0524839195199379 1
0.0138199732330186 1
0.0578662862777292 1
-0.00924941395937714 1
0.031652440107025 1
0.079279930670961 0
-0.00287373475328192 1
0.0807280865978692 0
0.0246411191226977 1
0.0837741321444276 0
0.0597214733252602 1
0.0431108331674589 1
0.0878068376058338 0
0.0504959169149837 1
0.0873336395399918 0
0.0162121583443832 1
0.0237345225657048 1
0.0664284614980157 1
0.0380160859389526 1
0.0922689393187433 0
0.119774320607079 0
0.0225705909812621 1
0.011490986535071 1
0.0531302924459339 1
0.0501814606856452 1
0.0704873958059042 1
0.0605788739509387 1
0.0572531010768922 1
0.0822446487344787 0
0.0475257066916586 1
0.10998251952878 0
0.0211030568342486 1
0.054200236342549 1
0.117658405685621 0
0.0228837943687151 1
0.113043966423745 0
0.058555946489054 1
0.0196715600957695 1
0.141132944381928 0
0.0285522994787303 1
0.0369363801372776 1
-0.00288568393213072 1
0.0763083963234738 0
0.0301371888357612 1
0.124922313520741 0
0.0172980536215375 1
0.0225786345149909 1
0.0305277892702542 1
0.0712590607229925 1
-0.0264995928380781 1
0.0191950061678056 1
0.0477334654517268 1
-0.0160675259227776 1
0.0271402203168546 1
0.0649885145336239 1
0.107680056770937 0
0.0213676867054674 1
0.0453966611099795 1
0.102538122073605 0
0.0304024779614517 1
0.0479088694268118 1
0.0618633251306118 1
0.0557503945813916 1
0.0345944049851689 1
0.0273041191372855 1
0.0982946957945018 0
0.0709764540009832 1
0.0510788972917255 1
0.0417845118797083 1
0.0375796880595064 1
0.0820071156113996 0
0.0621831434213635 1
0.0520118814883066 1
0.0432726211051181 1
0.0709626478775077 0
0.07294893740665 0
0.0363343754272439 1
0.0843677255383659 0
0.0103433787089099 1
0.107418880578135 0
0.0499188273751713 1
0.0828647681983557 0
0.0203542187590226 1
0.0671674666567594 1
0.0379877661753347 1
0.0411846842934813 1
0.0190681192863937 1
0.0616276717103667 1
0.0346705117864683 1
0.066902312456009 1
0.0363130387105907 1
0.12259229865121 0
0.0753158059797798 0
0.055775934474299 1
0.0354826988220739 1
0.0563952560687178 1
-0.0201539545946659 1
0.0742447553697894 1
0.04016513537904 1
0.0124592066636422 1
0.0454923806804993 1
0.0670378568370964 1
0.0853097676483614 0
0.0446201235747441 1
0.0618739468605572 1
0.0552075958118311 1
0.0805923362431473 0
0.0172724962145811 1
0.0220785220514583 1
0.0570324937321513 1
0.0491900064993883 1
0.0824910499346983 0
0.02509696237401 1
-0.017116470523739 1
0.0790712226215735 0
0.0495569808403425 1
0.122872933691025 0
0.0412867083576509 1
0.0151456268710258 1
0.0413109386482699 1
0.0325530712486434 1
0.0339357498005562 1
0.109204026951949 0
0.0575103059516242 1
0.0635735607496266 1
0.0423823760607718 1
0.093445412148815 0
0.0779426564065532 0
0.0663421792575413 1
0.0335611786534431 1
0.0359637098629854 1
0.0326159143206924 1
-0.0465774900889007 1
0.0846745204288704 0
0.0715389194477855 1
0.0851027383951556 0
0.072394584727829 0
0.0292551550907453 1
0.00535747860276417 1
0.0847156648821254 1
0.0404063309283295 1
0.0389899575706304 1
0.0455228041818702 1
0.0458242054031693 1
0.02814207230485 1
0.085193135027041 0
0.0838754274434499 0
0.064658810799667 1
0.110430731623214 0
0.045641821645391 1
0.0229217669385573 1
-0.00938390880809807 1
0.106094419986648 0
-0.00368032681708353 1
0.00137207001571676 1
0.0783742604182829 1
-0.00387528127538671 1
0.106042278837635 0
0.0540878237269581 1
0.0476478250940562 1
0.0991563729805912 0
0.0318690249623078 1
0.0958302083386106 1
0.0106623439537891 1
0.0759477191479529 0
0.0562920175346028 1
0.0786344311129018 0
0.0884941160957648 0
0.134059229878568 0
0.0328469094194695 1
0.0756475844749976 0
0.0496143923955798 1
0.113933541364297 0
0.0542672157714785 1
0.0639988274746542 1
0.0226124556484255 1
-0.017365198183428 1
0.0216803078362506 1
0.0462337089559111 1
0.0802031535957587 0
0.0475165634185466 1
0.0856909143395376 0
-0.0251690226388317 1
0.0578369492422162 1
0.0542416796314379 1
0.0893033190732511 0
0.0764234533290856 0
0.0733104285256086 1
0.0071311736760517 1
0.0370759756556974 1
0.0264720110686907 1
0.112778138644409 0
0.0894821375966471 0
0.00510795924889757 1
0.0564822844282457 1
0.0224399909956395 1
0.0265476217728623 1
0.0693391745294099 1
0.0616646449708954 1
0.094490742956003 0
-0.00127688905876549 1
0.013503158863458 1
0.0616609482778844 1
0.132455282290678 0
0.060482483030013 1
0.0130786542283491 1
0.0751563515452846 0
0.0644625028433658 1
0.0116435117294497 1
0.0339106888857301 1
0.0785381694789227 0
0.0346260720842183 1
0.0574719335711704 1
0.0165669490330892 1
0.0250300728139692 1
0.0407565653043046 1
-0.0108622601189864 1
0.0478050685829203 1
0.110058803250993 0
0.0644421641059051 1
-0.00745862818146921 1
0.0721984635638673 0
0.0685829883326998 1
0.04654305767875 1
0.05967098171881 1
0.0591260051019992 1
0.0336621483570861 1
0.0322354864925148 1
0.0751214757999226 0
0.072567528077504 0
0.0210968896671341 1
0.0560639053448082 1
0.0712666422301075 0
0.0473065617133816 1
0.0349263078174254 1
0.0536097546263703 1
0.0647570885949115 1
0.0642382180256985 1
0.088103261938721 0
0.0679494423499724 0
0.0542483068948749 1
0.0662198806918824 1
0.0931501961540609 0
0.0877253892394461 0
0.0692975635851186 1
0.0526913045812843 1
0.082659502262919 0
0.0643043533191377 1
0.0536279526367311 1
0.0817354707031801 0
0.0526120434823924 1
0.0219000318078514 1
0.0379083426934761 1
0.0409781910847692 1
0.143065610291653 0
0.0650533504910603 1
0.0638474958068016 1
0.0367173460832689 1
0.039097602286898 1
0.113230567634696 0
0.101895690768351 0
0.0499273908704167 1
0.0299716720785528 1
0.127379846911862 0
0.0530854604661318 1
0.0492225188619969 1
0.0212675779596871 1
0.0629612869214948 1
0.0524871422646326 1
0.0680715040463861 1
0.0483749895529172 1
0.0712615947745655 1
0.0165334760102643 1
0.0588076537607196 1
0.0416541677618863 1
0.0499105375160237 1
-0.0116255745023181 1
0.0475190948458984 1
0.00627878783711759 1
0.0843913688667418 0
0.0204729433015009 1
0.0458929864218187 1
0.022155200606886 1
-0.00887704305944978 1
0.116177418859926 0
0.0473552804846584 1
0.0196747320484929 1
0.105515248868394 0
0.031860328514246 1
0.0124810258047175 1
0.00905907705813344 1
0.0317734925028798 1
0.0324254843031487 1
0.0510210819293325 1
0.032163981819457 1
0.040220069841584 1
0.0905104385674031 0
0.0768415149666127 1
0.0439928434627425 1
0.0896201990465182 0
0.0303148631276383 1
0.0158675572624086 1
0.0680378901892408 1
0.0641065128224603 1
0.010969122175255 1
-0.00457200287666162 1
0.0656442929620903 1
0.0766830155031954 0
0.0939939842491282 0
0.0692561331468737 0
0.0209020379437181 1
0.0470338340319266 1
0.0362377974502069 1
0.0513979563305017 1
0.0337937949319456 1
0.0770310492580115 0
0.13017366197543 0
0.0630905790863712 1
-0.022717191285725 1
0.0716253734259233 0
0.0447352393700613 1
0.0632915645766775 1
0.0528811107748053 1
-0.0150152016945634 1
0.00665008611424136 1
0.0655977746343164 1
0.0707925833797808 1
0.0396452866569813 1
0.0618104215447514 1
0.00991961593192294 1
0.0209971357024935 1
0.0450801029597184 1
0.0439718172020562 1
0.0189267299972457 1
0.0778224832545579 0
0.049278370706118 1
0.00324068064792114 1
0.0414090559398172 1
0.0594735776455829 1
0.026193695674414 1
0.0614545948747438 1
0.0189677094263566 1
0.0316378662620705 1
0.00570919832198094 1
0.0478462917860742 1
0.0585530872000229 1
0.0475720225167439 1
0.100731228908274 0
0.0566591890872462 1
0.0495041498459069 1
0.0641541134281797 1
0.0811585283134221 0
0.00793711410823278 1
0.0444976789031668 1
0.023905996856902 1
0.0594007710058005 1
0.137092086698661 0
0.0175644336143624 1
0.0893512940965279 0
0.0271591693967444 1
-0.00787548968946942 1
0.019115374596176 1
0.093779319588127 0
0.0196538658218559 1
0.0228648690150573 1
0.0578540458247749 1
0.0591928154383334 1
0.0576134798953096 1
0.0324060693392463 1
0.0891191725379969 0
0.131023505544141 0
0.0751661034918438 0
0.0440884054846789 1
0.0522884754716365 1
0.000580832663216815 1
0.00723138829246081 1
0.0309635158532005 1
0.0509661412579908 1
0.0387360281976842 1
0.0956692609041498 0
0.051929381475323 1
0.0341094831506286 1
0.100356475973835 0
0.127456963201093 0
0.0152567036681718 1
-0.00932137423941802 1
-0.000864815605671388 1
0.0205853162190821 1
0.00782761012030081 1
0.094857824575596 0
0.0457766652690609 1
0.0409567512611709 1
0.0732092633053751 0
0.0893776578346418 0
0.0216646846369299 1
0.077270641911988 0
0.0221210904068272 1
0.0540126337328423 1
0.0320520531016221 1
0.0127948009091963 1
0.0603512119595925 1
0.0478113093488561 1
0.0177860739925188 1
0.0120975749308665 1
0.0545240732788854 1
0.0675729225598288 1
0.0269539777945596 1
0.0780922962026089 0
0.0367086676044951 1
0.0419478140779373 1
0.0773065693220112 1
0.102373903626287 0
0.0167850479942531 1
-0.0160859990174064 1
0.0106254867614016 1
0.00809773968901266 1
0.0803211524146478 1
0.0242218505390323 1
0.06538138890473 1
0.0684617386085167 0
-0.0125523477620156 1
0.103733994997393 0
0.0283544414789317 1
0.0815581997674384 0
0.0583943818902749 1
0.0464776246579884 1
0.105747356494417 0
0.0677294069518991 0
0.106007495045356 0
0.0291292881926115 1
0.0493171074769896 1
0.0537111144518685 1
0.052461301281232 1
0.0576713484242868 1
0.0636264205818109 1
0.0643224452470475 1
0.0621165649714886 1
0.0558487528397233 1
0.0628450768282903 1
0.0159809453131122 1
0.0837493777141918 0
0.0389569295554184 1
0.0701423080021695 1
0.0303647128034745 1
0.0781103270255433 0
-0.0337182601894671 1
0.0144107604891884 1
0.0825508288672087 0
0.0233043041549971 1
0.0419955875382929 1
0.0740788905684467 0
0.11065737251763 0
0.0392745035628405 1
0.0217031881330736 1
0.0589850713923275 1
0.0155864279367745 1
0.0890223119380143 0
0.0586222821609696 1
0.0448662266244421 1
0.0384854368802216 1
0.0724522931519717 1
0.041562376877457 1
0.0412972408672464 1
0.0556353070537303 1
0.0215425575194337 1
0.0340381569924343 1
0.0215027204030287 1
0.0262645219143454 1
0.078826428790726 0
-0.0487183757961584 1
0.107271952291865 1
0.0181910342176331 1
-0.0208358111066096 1
0.0916107436217859 0
0.035913916281182 1
0.0705809631368692 1
0.0853468985041887 0
0.0833388942944326 0
0.0166844449293769 1
-0.0113559812295162 1
0.139108200754951 0
0.0722584450655138 0
0.0788314171543576 0
0.0750301632925591 0
0.0621838042474441 1
0.0668764846413664 1
0.0382143495556182 1
0.0942820763697293 0
0.0281780225551397 1
0.0169972036291731 1
-0.0308555614914441 1
0.0806907734731972 0
-0.00602761467488824 1
0.0886315844724189 0
-0.00413141108288222 1
0.0246656476199082 1
0.0452162164744441 1
0.0694719773259274 1
0.0746366417768695 1
0.039926344208474 1
0.0688663590404043 1
0.0526150806254554 1
0.0859092577142578 0
0.0484170971731384 1
0.0364344050810708 1
0.0236623609986677 1
0.0418331844043171 1
0.0960525415913028 0
0.0619850138774666 1
0.0502034383855956 1
0.0652082948980263 1
0.101230294486684 0
0.0364716511524892 1
0.145561444175055 0
0.0270423805694544 1
0.102021068306601 0
0.0651803424826139 1
0.121762822553514 0
0.090133070131998 0
0.0390195406617576 1
-0.0229924398698883 1
0.0241721671664006 1
-0.00842468908700013 1
0.0508067061547802 1
0.017483347195541 1
0.0732254695400834 0
0.0669030631754161 1
0.0238312743254524 1
0.0711039965047496 0
0.00533270039170662 1
0.0510694109024652 1
0.0990916830955864 0
0.110929014245662 0
0.0170037664068273 1
0.0891194713130265 0
0.0435087379941163 1
0.0599002801173021 1
0.0389002295838482 1
0.0603551239615926 1
0.0833952002502646 0
0.0646373240168992 1
0.0358587279797948 1
0.00541678457729335 1
0.0909058417072194 0
0.0645324126513927 1
0.0147116995700615 1
0.0695282172165034 1
0.0907482205768657 0
0.020864178851102 1
0.0527119195417341 1
0.00153604059601457 1
0.0297165948340298 1
0.081834048413183 0
0.0414966334298376 1
0.0742108720247709 1
0.0763451862620198 0
0.0541721995531975 1
0.0304743607149212 1
0.0970460961252032 0
0.00413321051153222 1
0.0795390803867974 0
0.0730187529197327 0
0.0745854287352562 0
0.0086259778200294 1
0.0782044260332516 0
0.0501673122491722 1
0.0381485173048082 1
0.0487561382762593 1
0.0887137799762451 0
0.000475484646376175 1
0.0500050975180268 1
0.0130404593921609 1
0.0549297043485438 1
0.105224805025546 0
0.108833847298697 0
-0.00865364684351207 1
0.0338739716419316 1
0.0569554302550336 1
0.0185573479103606 1
0.0570119244135486 1
-0.0442702811515055 1
-0.0529340357001783 1
0.0638671036625356 1
0.0981236645408478 0
0.0496658502241576 1
0.0387729046221481 1
0.0287358219660712 1
0.0410919177269294 1
0.0508012644620198 1
0.0424083696756066 1
0.0619858120442387 1
0.0511007869617008 1
0.013159487562406 1
0.124087264847249 0
0.0623643495389509 1
0.0702187375745057 1
0.0284559958626731 1
0.0258911410469585 1
0.0374002569376295 1
0.0587340253377908 1
0.0132196429261482 1
0.0461233776187997 1
0.031502274003513 1
0.0864066851885892 0
0.0408684782449452 1
0.0729503311390009 1
-0.0224539649726499 1
0.0424530453364917 1
0.0106752552700787 1
0.0554616329282918 1
0.0430214178156786 1
0.144412918576738 0
0.0522722740891469 1
0.0180862085527617 1
0.0459727089208057 1
-0.0219113220050072 1
-0.0117933463050501 1
0.0166747752015306 1
0.0755992888188694 0
0.0233739437258701 1
0.0684036264912212 1
0.0295483372576704 1
-0.0157805062936482 1
0.0437976047142478 1
0.0950355164948435 0
0.0894389182129782 0
0.0201885159547562 1
0.0434572179346764 1
0.148951004710198 0
0.0797895962584911 0
0.0305387322575356 1
0.0286645037718728 1
0.0261853644050825 1
0.0304833325235496 1
0.0388362653066199 1
0.0930371237516477 0
0.0444165972521497 1
0.0797504500507756 0
0.0857784927575538 0
0.0786851039590308 0
0.0595298983666677 1
-0.00389859747608902 1
0.0806933391715088 1
0.0220457108803381 1
0.00760053014282167 1
0.09538352796902 0
0.0475449411957602 1
0.0956904679781115 0
0.120576320127065 0
0.0931054057912212 0
0.0759011989013995 0
0.0972132739103466 0
0.0072828201505569 1
0.0844330121596227 0
0.0164057413420629 1
0.102384962938205 0
0.0756848295870001 0
0.0210020137377845 1
-0.00965444495347348 1
0.00336166040407946 1
0.0318053653120121 1
0.0170541544030253 1
0.0456686647969974 1
0.0298370114255819 1
0.0739836157801634 1
0.0929044642211281 0
0.0360630158217653 1
-0.00136934731625456 1
0.0428829915637297 1
0.0542280928703206 1
0.05519178668663 1
0.0322027078387824 1
-0.0040805394752157 1
0.0309141917726184 1
0.0432697185914922 1
0.0415452927645646 1
0.103788608894398 0
0.0551541240534233 1
0.0723016170351917 0
0.0398140875421915 1
0.0974087557329971 0
0.0608612633990451 1
0.017522757444917 1
0.0747904919011247 0
0.114899088338354 0
0.0807506139690869 0
0.0311068786330039 1
0.0839560962175877 0
0.0406286414774471 1
0.0772905171745536 0
0.095640096563871 0
0.0170838916428212 1
0.0696441417900653 0
0.0345777183381246 1
0.0516318618890049 1
0.0491302456887191 1
0.00179346297591779 1
0.00252172355875165 1
0.0196673017462475 1
0.0293752852265326 1
0.0319934804204077 1
0.0769220677300103 0
0.0296603335562026 1
0.0377052516193143 1
0.0844779448801849 1
0.0829064376374167 0
0.0956523433625426 0
0.0406632692244644 1
0.0549908142328763 1
0.0308930011961776 1
0.038093412973876 1
0.126440926276195 0
0.0330892963009877 1
0.118955316025367 0
0.0612984347223818 1
-0.00293054052894149 1
0.0179138514293292 1
0.0871647442991644 0
0.0642038362285147 1
0.0366691483747332 1
0.0852745309967242 0
-0.0164316711284105 1
0.141973134218513 0
0.0623550783468431 1
0.0414055118132646 1
0.0978954618446614 0
0.0422201097041547 1
-0.0100339273497743 1
-0.0600280321273057 1
0.000992104547477337 1
0.0919686449010755 0
0.0926434287596846 0
0.00148107867234144 1
0.0590915006961583 1
0.0677144997056557 0
0.0436787399941305 1
0.0839156802220837 0
0.0207958073495263 1
0.0344497442694533 1
0.00785480488461845 1
0.0231037958004774 1
0.0763424885303261 0
0.0177445148505372 1
0.0339101345812019 1
0.0756140126730782 0
0.00533129352166341 1
0.0375564920895564 1
0.0698487069088797 0
0.0195215929911208 1
0.0378007455968003 1
0.0755222097492486 1
0.0703249826488434 1
0.0492126468079905 1
0.0640778964660642 1
0.0873474485576474 0
0.0782678863180699 0
0.0505238872046337 1
6.98812435300858e-05 1
0.00119273790056257 1
0.0541656818731324 1
0.113499421294168 0
0.0482412182893014 1
-0.00771093492566009 1
-0.00745362827786102 1
0.0707313708453383 1
0.0581690130917456 1
0.0183146536149427 1
0.0218064566490129 1
0.022740101280218 1
0.0670950530508688 1
0.109858341364916 0
0.0376508839876033 1
0.111442242651306 0
0.0404608092483019 1
0.0857449872245087 0
0.126747531936688 0
0.0575214120516932 1
0.0306188950425298 1
0.0582527991513447 1
0.07221936635057 0
0.0171706142729007 1
0.0163288489208665 1
0.122100835195187 0
0.0646455064159571 1
0.0256664802098268 1
0.00336865458702055 1
0.0142285904279497 1
0.0761164575174975 0
0.0881714323584152 0
0.0119229227686235 1
0.0208303624177147 1
0.0876628804882135 0
0.0880765346493775 0
0.0607491577010569 1
0.0366670054097306 1
0.0704251361572146 0
0.0574962776799645 1
0.0755317585767954 0
0.0758083291079263 0
0.0642516865178708 1
0.0731488241620157 1
0.0320939916886193 1
0.0166706071891727 1
-0.00988138240427338 1
0.0640357457831886 1
-0.00377656797507702 1
0.0349752676459501 1
0.0113431659093923 1
0.0410961211265471 1
0.0628616004810367 1
0.0621616944756484 1
0.00994174429151181 1
0.0131878722222332 1
0.0284392970248122 1
0.0616702737622033 1
0.0362212598175303 1
0.0632853880921113 1
0.0513077225377555 1
0.0537122929890479 1
0.0823476216143985 0
0.0346160331575565 1
0.0735323215761185 0
0.00837090976224279 1
0.0551983362825786 1
0.00568106046526532 1
0.0180800772072509 1
0.0702791791543875 0
0.0410357124052865 1
0.0931692259203515 0
0.0696676633467031 1
0.00180356601081721 1
-0.0048742862418419 1
0.0514272138799184 1
0.0508607108414748 1
0.0512568346571757 1
0.0551159018855334 1
0.0744481811228561 1
0.0407109807522519 1
-0.0103341900123725 1
0.0458642908200717 1
0.109506441736006 0
0.0543864710777231 1
0.030021243529696 1
0.0564947527952416 1
0.0828799079126863 0
0.116199272424009 0
0.037424101392269 1
0.039437052412888 1
0.0687448884900627 0
0.0493551814188782 1
0.0304729489140813 1
0.0138610406673154 1
0.0665706290122548 1
0.0271574314251602 1
0.0502354780660313 1
-0.00332704612065033 1
0.0839551772970559 1
0.101797917497423 0
0.0701411476412037 1
0.0765037505274876 0
0.0790484491598264 1
0.0193526486605804 1
0.0512001391111292 1
0.00246727151401379 1
0.0299960842205532 1
0.0475716252531122 1
-0.0164503368382696 1
0.133221222497565 0
0.0591733716952318 1
0.0765748261055756 0
0.0322818457724324 1
0.0630152202305217 1
0.0853614633820485 0
0.130989961343576 0
0.0190857262619091 1
-0.0140665123144033 1
0.0551736486330061 1
0.0808459079147151 0
0.0459746661337142 1
0.0446431449210934 1
0.0461666654032724 1
0.0579233423838916 1
0.0671418462534008 1
-0.0257942780964828 1
0.0699070678085275 0
0.071634052299937 1
0.0204608029926049 1
0.00928384564010023 1
0.0279071026981718 1
0.0591445694943168 1
0.140767387201978 0
0.0773368326268933 0
0.00164042249836293 1
0.0246592803880226 1
0.0400636408782017 1
0.0481870547165382 1
0.0101144168077713 1
0.0446077303909488 1
0.0353797049608792 1
0.123353201803258 0
0.0471948553785371 1
0.0639811474412221 1
0.120893350938697 0
0.08468876028087 0
0.123060557677991 0
0.0707779809897952 0
0.0679625123760847 0
0.0778996710275831 0
0.0900467784821496 0
0.0641477806132209 1
0.0334375243411221 1
0.0362824086243515 1
0.075092511972668 1
0.0228360151005467 1
0.0817534018660102 0
0.0730698981547515 0
0.0597506901637093 1
0.0465063814369078 1
0.0692811159314384 1
0.0907902383123935 0
0.0695360113776369 1
0.0773536389667445 0
0.067452432213567 0
0.0921256954499656 0
0.0266089858595383 1
0.0585116158257835 1
0.0797016974973226 0
0.0358720496834714 1
0.0515271120778058 1
0.0875555391869671 0
0.0888701713001745 0
0.0473942532067605 1
0.0343860152821295 1
-0.0197122363121548 1
0.0267409119718263 1
0.0433157316696826 1
0.0445957807767292 1
0.0481106881975381 1
0.0689896611283528 0
0.0520243633885503 1
0.0599283409768229 1
0.0953711468785346 0
0.0616825979977941 1
0.00937831176840216 1
0.111420310145642 0
0.113531536963643 0
0.0568673329542296 1
0.0124846936518398 1
0.0105589002455738 1
0.0777403960539296 0
0.113231753403216 0
0.0130170486014035 1
0.0944226406390798 0
0.0237568693210248 1
0.0570700255983441 1
0.0621988221928967 1
0.0663024674621454 1
0.0735212572946126 0
0.0420354136324369 1
0.037410696272007 1
0.0398621321947414 1
0.061536733092702 1
0.0433871477675045 1
0.0700361342744479 0
0.0193751326444924 1
0.0696068550817131 0
-0.0152677053756466 1
0.0361942421005355 1
0.0904515258158907 0
0.044510223635607 1
-0.0251490486470875 1
0.0497114355915033 1
0.0370698358950488 1
0.003254616700156 1
0.0825658744821122 0
0.0882600640113611 0
0.071027982583943 0
0.0831679970586984 1
0.000563720366866062 1
0.0856867994577985 0
0.0112337559534227 1
0.089474198610305 0
-0.0151168369048939 1
0.049279653350125 1
0.0324402427914214 1
0.0256546270184859 1
0.012789369019554 1
-0.0119622902109615 1
0.0579140866323469 1
0.10930998764662 0
0.0709687682625577 1
0.0595004248096689 1
0.00948630194677464 1
0.0195859930566087 1
0.086683376192258 0
0.0493421819677907 1
0.0368412494943514 1
0.0486873228528601 1
0.0568471249769265 1
0.0531613906882897 1
0.0301133950949325 1
0.0201354751760469 1
0.0586819521775786 1
0.0438487086083029 1
0.077664300196613 0
0.0666755411661916 1
0.0955057925653498 0
0.0832702613688218 0
0.0900494873904293 0
0.0191703927350243 1
0.0991936695449153 0
0.0913206050343543 0
0.0560461671586061 1
0.0307256431537555 1
0.0420977431812982 1
0.0528900142494806 1
0.0435438374945958 1
0.092786484985313 0
0.0415747769675919 1
0.0790541548102904 0
0.0969926008458856 0
0.0242037656468164 1
0.0962815820621203 1
0.00823671859766095 1
0.131235433849228 0
0.0823259715391756 0
-0.00920368050472908 1
-0.00581728812138878 1
0.0280813283606103 1
-0.00642359810093234 1
0.112919290401397 0
0.045797393845762 1
0.0880493866691697 0
0.040832753822571 1
0.100652221259466 0
0.0215268204319979 1
-0.00690652708324162 1
0.0405383882732629 1
0.0636685954993727 1
0.00776256969280706 1
0.0917300584948678 0
0.0479009589422059 1
0.0354429702772634 1
0.0283385761069659 1
0.116611699027725 0
0.0445144592112135 1
0.0561546305024705 1
0.0330028415747715 1
0.00487086671132349 1
0.0766293788197466 0
0.0218663626875736 1
0.0768344207673432 0
0.0024213466761358 1
0.0465247426774631 1
-0.0596079734237156 1
0.0653011255921996 1
0.0688239365363918 1
0.0932785352667973 0
0.0348099101346126 1
0.0415320354079242 1
0.0893265468356445 0
0.095019434635275 0
0.0512904020716656 1
0.0492153557669178 1
0.0842168298309821 0
0.073317891488658 1
0.0345757272028344 1
0.0584109444992553 1
0.000121819494092595 1
-0.0058840269820061 1
0.0704034971936471 0
0.039546272900227 1
0.0383764633247282 1
0.0433185199418716 1
0.0206140819996995 1
0.121660395465288 0
0.046736066231084 1
0.0235586478663229 1
0.0329002545955299 1
-0.0292422848625206 1
0.0786512713233871 1
0.0131116895653695 1
0.00775075690291164 1
0.0704077239549264 0
0.0393139901982572 1
0.0521524308171928 1
0.0192378455404287 1
0.0848624692897708 0
-0.024850564093332 1
0.08402491242453 0
0.0767661781508124 0
0.0426280578896952 1
0.0867961270695257 0
-0.010601561591466 1
-0.00461697393715081 1
0.0537685586880627 1
0.0425263708135548 1
0.0147657871322976 1
0.0430531773914926 1
0.0603398774086406 1
0.0463772401653223 1
0.111469680603171 0
0.0245789887944157 1
0.120405867963052 0
0.0513520288859227 1
0.0381971043066864 1
0.0123031644036002 1
0.0386341137411318 1
-0.0408845210370789 1
0.071752309505305 1
0.0918489610434347 0
0.091211407923274 0
0.0642961145135705 1
-0.00916832725905365 1
0.0712533257063004 1
0.0468723305536604 1
0.0321762726995202 1
-0.00365200897726141 1
0.065723542135928 1
0.0794981394630654 1
-0.0207515787514361 1
0.0412394313268692 1
0.0631793660747638 1
0.0339319596093826 1
0.0974743278493532 0
0.0790324063760728 1
0.0318458928805822 1
0.0792289617773784 0
0.0576555248542586 1
0.0363846606922842 1
0.0522162356338402 1
0.0977663537867072 0
0.0320067854681331 1
0.0673957142046197 0
-0.0102113385023658 1
0.0738183188137966 0
0.031395919184244 1
0.0505939043518609 1
0.0821523259937573 0
0.025740482000492 1
0.104605132419042 0
0.121511783784466 0
0.0520563501462967 1
0.0902977975688164 0
0.0391147033890845 1
0.030984952522327 1
0.0408439304409254 1
0.0906702727904008 0
0.0642005601641856 1
0.0478974662276693 1
0.0566661752335923 1
0.0241026223571422 1
0.0705028835311803 0
-0.000464156311473231 1
0.0134518334270222 1
0.0577794055321966 1
0.101274722379572 0
0.0320635795047909 1
0.0687840834597625 0
-0.0206700179552701 1
0.0591225786384353 1
0.0675752877215238 1
0.107793448338551 0
0.0367663515738425 1
0.0611358318281475 1
-0.00344531831574851 1
0.0318744055019353 1
0.0818443216732582 0
0.025165463202421 1
0.0489813521437541 1
-0.0124440122379069 1
0.0831861678922631 0
0.134903148993074 0
-0.00899726779562094 1
0.0916488177605286 0
0.00105312265096196 1
0.0259711480511449 1
0.0631223188842453 1
0.0590730781453834 1
0.0176118153170253 1
0.0526472781591031 1
0.0317771009836691 1
0.12565381032701 0
0.0776113985252641 0
0.041283820482297 1
0.0659570591179787 1
0.10560130272372 0
-0.0120177458199606 1
0.089736096041124 0
0.0894000899451167 0
0.035087780854615 1
0.0894716962733946 0
0.0355322454778196 1
0.0395843409783882 1
0.0306258394232347 1
0.0877451371423162 0
0.024937366203964 1
0.042936787909793 1
0.0264286707205662 1
0.0500625450754276 1
0.077528147919073 0
0.0579545053118338 1
0.0358568442209135 1
0.0902736124492046 0
0.0461252152638998 1
-0.00732143626844949 1
0.0964241743501773 0
0.00958160785460356 1
0.0509559732284365 1
0.0352038349653155 1
0.0147271038762843 1
0.0204864971322294 1
0.0203919070541758 1
0.0569368223980512 1
0.0703421241402461 1
0.0798389350116393 0
0.0615893530645684 1
0.110980546677487 0
0.0662366927364468 1
0.0908573858578965 0
0.039092307987724 1
0.0108181584523177 1
0.0543071390223461 1
0.0292542522770095 1
-0.0186679550600643 1
0.0482100340445107 1
-0.00692915024630408 1
0.0614097657957519 1
0.0543992848857741 1
-0.00850569485424969 1
0.0379112025517631 1
0.045739202760222 1
0.106572353012166 0
-0.00942939091908835 1
0.0343006273804897 1
-0.0148672400018597 1
0.104281383612627 0
0.0191647604797911 1
0.0720818509462003 1
0.0568538644939323 1
0.0653824851433518 1
0.0285743815725159 1
0.0189424254035397 1
0.0660002523375133 1
0.0936799296246914 0
0.00343389199438724 1
0.0534143712642895 1
0.00542569860567641 1
0.0167480065597541 1
0.0377803585540639 1
0.00023087504263402 1
0.132717337104733 0
0.0683045304114289 1
0.085731541383932 0
0.053686458743244 1
0.00855415395091097 1
0.0053145621274776 1
0.0660332320065166 1
-0.00429989358956699 1
0.0625496364162846 1
0.0830938572804402 0
0.0242456676271674 1
0.122983525034008 0
0.0592517607091297 1
0.0284314675978818 1
0.0587884749405208 1
0.0689980363850189 0
0.124344446310216 0
0.0408116606727103 1
0.0911602126967366 0
0.0676847200756488 1
0.00613085914814276 1
0.0884709233734123 0
0.0585714688929731 1
0.0381023822785195 1
0.0276930468797558 1
0.0313062823815549 1
0.0516401368659597 1
0.0643385606055835 1
-0.0547243734262634 1
-0.0277310644089161 1
0.057550957274765 1
0.0334722631757337 1
0.0389561422915839 1
0.128689904911722 0
0.0794683371920724 0
0.113319450064435 0
0.0320484084212029 1
-0.00202907124402921 1
0.0980456289167355 0
0.0630791413523531 1
0.0521804176730557 1
0.0731926862402742 0
0.00767515853469858 1
0.0716999083168413 0
0.0521942208987077 1
0.0742553434960109 1
0.061113900237239 1
0.0656048609167394 1
0.054586737651806 1
0.00148593511758161 1
0.138778143837821 0
0.103554001272936 0
0.0633342908564638 1
0.0581940069813518 1
-0.00838426814783448 1
0.0338994968663336 1
0.0184014062685988 1
-0.0121253543023451 1
0.00548234169818688 1
0.043773292400081 1
0.0243207140890248 1
0.0585714350545134 1
-0.00977178582130685 1
0.0391266922615851 1
0.0393921185314601 1
0.0615802861201356 1
0.0619702945132305 1
0.0382651874240532 1
0.0522092178309314 1
0.0592775746160545 1
0.0323095721073514 1
0.0627074153578045 1
0.050500143555945 1
0.092603753656279 0
0.0388449144309035 1
0.0663837516303316 1
0.0696092666654179 1
0.0807587076284328 0
0.0386838748876092 1
-0.0280571881116838 1
0.0262358413349274 1
0.00925750164919565 1
0.0713450633432775 1
0.0455345767738416 1
0.0805570021215205 0
0.0544081047429658 1
0.0267986574128702 1
0.0632894488325614 1
0.0757357270753518 0
0.0774880411715854 0
0.0566762952680094 1
0.0325421150751423 1
0.0938840361415572 0
0.0339746740771201 1
0.011204188295784 1
0.0751966861300795 0
0.0377303171582974 1
0.0542135693898829 1
0.0863648768043997 0
0.127897365463891 0
0.105245391326516 0
0.0293692759343413 1
0.0277374753492186 1
0.0459037321745313 1
-0.00434530914202803 1
0.112148002894353 0
0.066547316015689 0
0.134986307266135 0
0.108893119685188 0
0.135113409027915 0
0.0495382768548648 1
-0.00463044500524247 1
0.00318580611699463 1
0.0870010996413827 0
0.0734441453967405 1
0.0259805927121229 1
0.0895264654087533 0
0.116220020277455 0
-0.0210625933937096 1
0.0270840799117335 1
0.0553934580666585 1
0.10500514080665 0
0.0737064611088519 0
0.150391922928891 0
0.0620622006373859 1
0.0864035416855618 0
0.0702781819373145 1
0.0498184385267497 1
0.0246583952367229 1
0.0463630312666442 1
0.0808286135050956 0
0.0277015188039363 1
0.139101813733176 0
0.110946208121022 0
0.0432204152883412 1
0.0549320694071376 1
0.0648240947494604 1
0.00634675007292649 1
0.0704348886848991 1
0.0313799206628242 1
0.0412878741736009 1
-0.00371522349848102 1
0.0291585909816418 1
0.0262050464927725 1
0.0413584579464175 1
0.0788852042283828 0
0.0357059407659102 1
0.0185916930309361 1
0.0805040428649212 0
0.0531677543286236 1
0.015269385092681 1
0.0194630491731192 1
0.03058428104692 1
0.0671355280723151 1
0.0164393315186816 1
0.00506573788976161 1
0.0524914517240152 1
0.075986347025227 0
0.0474832603782067 1
0.059784817954006 1
0.0582252746254635 1
0.0190467221566778 1
0.0521018661747487 1
0.0632366142858027 1
0.0223112754209567 1
0.0746774042988905 0
0.0427953298161652 1
0.00582544500637152 1
0.0721386036458334 1
0.104277691103325 0
0.0307267022506566 1
0.0259198427379397 1
0.00955482917481053 1
0.0320712818447973 1
0.0670506028550781 1
0.0521406646016645 1
0.0562569600873244 1
0.117375578682555 0
0.109289060336248 0
0.0591302918850662 1
0.051622576796603 1
0.0707188119549142 0
0.07598806767263 0
0.00793178337058618 1
0.00586310394306286 1
0.0607180878316168 1
0.0607742035569035 1
0.0520366083399466 1
0.089168307597173 0
0.0797616683737881 0
0.0314787737958014 1
0.0957082969050732 0
0.0223973445716097 1
0.0665183355961788 0
0.0398947841902238 1
0.0926071347396995 0
0.0187261797906823 1
-0.0253261608016752 1
0.0173038100051903 1
0.0484559628593112 1
0.0354733924312829 1
0.0720474148285846 0
0.0565291576968267 1
0.0838523119918158 0
0.0981943374465516 0
0.0331801875146486 1
0.0147396542306563 1
0.0295193339960103 1
0.0144873812097909 1
0.0736929439042993 0
0.0152241886402425 1
0.127552844970247 0
0.0725845512441595 0
0.0177514460245915 1
0.0190699885070695 1
-0.0293752636284512 1
0.0450736133644925 1
0.0628884567552244 1
0.020972869892327 1
0.0773223364577128 1
0.091769163621206 0
0.0356443102645415 1
0.0870696796376096 0
0.0655229109534638 1
0.00135980188115719 1
0.0903027438107192 1
0.049699698630441 1
-0.0036812462337789 1
0.104155900050366 0
0.0577411496292542 1
0.0755747676876491 0
0.111857369502935 0
0.0617664632824114 1
0.0396474706121688 1
0.00314035975602134 1
0.0689342597100018 0
0.103994958492681 0
0.0755561027612975 0
0.0670860319503242 1
0.00609849538713082 1
0.0127083975438627 1
0.0258433383949709 1
0.0813762568916016 0
-0.0347074036324182 1
0.0810760940763673 0
0.0586649817661651 1
0.0349537970188026 1
0.0366467896817519 1
0.0192112399561752 1
0.0398251553445043 1
0.033658447630089 1
0.0183509064704042 1
0.0942539566263447 0
0.0629040769860894 1
0.0654217771742996 1
0.0634108158990959 1
0.011057333064906 1
0.0990982133350291 0
0.0431890325010599 1
0.0552866992423203 1
0.109218054454222 0
0.0512232040297955 1
0.0646629938604038 1
0.0295265560645643 1
0.0384903532351695 1
0.142356476701416 0
0.0487838387243336 1
0.00443731392034201 1
0.0495346783802079 1
0.098252930436635 0
0.0542559538437869 1
0.0089023587265184 1
0.0375366471117016 1
0.0253307721281792 1
0.0612695609802277 1
-0.0337821570700651 1
0.0549583070619848 1
-0.0146389979656549 1
0.0476478519393967 1
0.0626845420796409 1
0.0803827366859865 0
0.0477686844627558 1
0.0824540795127654 0
0.0084309856577951 1
0.0512424997335097 1
0.0620275262428098 1
0.0433026133375489 1
0.0769224743762054 0
0.0727381303122564 1
0.0836901351210066 1
0.0200802871786682 1
0.0546716788659415 1
0.0702202993541565 1
0.0972223241173933 0
0.0604573905260589 1
0.0751687541044584 0
0.0532470627040261 1
0.0058206636184097 1
0.0611922608150263 1
0.0298657177510265 1
0.0299213360332747 1
0.161811099510623 0
0.0784644028843424 0
0.0234284498708274 1
0.0591166301654654 1
0.0333484533563295 1
0.0317602750786199 1
0.0271810267581336 1
0.00954786691283556 1
0.0774476676986648 0
0.0655963294561686 1
0.0955911849744979 0
0.0428691627348894 1
0.0363195861201457 1
0.0857747531596766 0
0.0321081889660634 1
0.0541469311748313 1
0.0199324438960082 1
0.0625248985176473 1
0.0359832907893988 1
0.042703782732952 1
0.0379076331334109 1
-0.0089217504081536 1
-0.0200732866929437 1
0.149599546257456 0
0.0160840032430247 1
0.0601752028341216 1
0.0156856840074355 1
0.122379196392993 0
0.0243024077562408 1
0.0699418198915074 0
-0.0107567756850948 1
0.0509106277879805 1
0.117003046733962 0
0.0282657269851163 1
0.0410291777710976 1
0.00978320077725375 1
0.0360898304806177 1
0.0369885517263808 1
0.115573308842766 0
-0.0183862435404162 1
0.0415922581111736 1
0.0958438983964108 0
0.0710634221178483 1
0.0519541229653662 1
0.0156315766917949 1
0.0717199411751803 1
0.0490586379868316 1
0.0434016187047274 1
0.101090585092062 0
0.0374823932349099 1
0.0688903703301248 1
0.0606577930404418 1
0.0741169060838918 0
0.0684067929532159 0
0.033187427984572 1
0.0311180061650821 1
0.0628221798603398 1
0.0254746125675911 1
0.0438735195940271 1
0.0495418267138321 1
0.00696120489992879 1
0.0427859122304845 1
0.0177426596362544 1
0.0738175523999063 1
0.0435105084819699 1
0.0538979465265873 1
0.0135496508966126 1
0.0599083349054068 1
0.0545153539949623 1
0.0632179467566784 1
0.129336409769477 0
0.0708739886977918 1
0.111138811107796 0
0.000667600040518566 1
0.0186471617115753 1
0.00224403415081462 1
0.0946921899269444 0
0.0676903888600277 1
0.0522183696690754 1
0.0360292717185697 1
0.0235615243428478 1
0.0971885311126626 0
0.0297235820837025 1
0.0600686700318891 1
-0.00160576996601231 1
0.0465391410737497 1
0.0295216341454187 1
0.0515468045899501 1
0.0210633355537102 1
0.0224178681059908 1
0.0290816280940501 1
0.0163907778492701 1
0.0410482635073861 1
0.0305994421958031 1
0.111706904216853 0
0.0593202021192719 1
0.00537513265007748 1
0.0292762285976255 1
0.0653978976051856 1
-0.0250200451001054 1
0.00223160268495005 1
0.0978265739759465 0
0.0383886196414691 1
0.0579317689889827 1
0.0564729608067689 1
0.0770247106562705 1
0.0600784090364566 1
0.150327057724617 0
0.0854237298097235 0
0.042661781348426 1
0.0778974319429338 0
0.061972571373267 1
0.0462442956647678 1
0.0744901446234032 0
0.0747524878451085 0
0.0558586395916003 1
0.078254673278529 0
0.118291499291964 0
0.0340721168039356 1
0.0303946536499096 1
0.044001768490305 1
0.0422226918598788 1
0.0137005341246218 1
0.083807631422106 0
0.0370041420640982 1
0.0563836817862729 1
0.0753615541941457 0
-0.0271806941375261 1
0.00762794879109919 1
0.047673303164523 1
0.0398459613652078 1
0.108570409720654 0
0.081863338840393 0
0.0529156221133558 1
0.0648899567451174 1
0.0389080098037224 1
0.0649956803494744 1
0.0151431770757005 1
0.067058791210948 0
0.0924406195565418 0
0.0813888085397021 0
0.0502068872123173 1
-0.0219005660759446 1
-0.0158897272485289 1
0.0656258761334023 1
0.0559125754342636 1
0.0524253844508139 1
0.110136071121781 0
0.0661382866072159 1
0.0465173458348486 1
-0.0123096434964797 1
0.00102060982481707 1
0.00502398136129332 1
0.0614971465430284 1
0.0242675250596181 1
0.0670827527457184 1
0.0432104222977996 1
0.0417199892585965 1
0.0561031918840023 1
0.00711631001023273 1
0.0482714415125857 1
0.0562850870302114 1
-0.0475080788859359 1
0.0466413367269812 1
0.0371912607568336 1
0.034835041347696 1
0.0397195293182874 1
0.0374112652023258 1
0.0626472184329708 1
0.018238160591672 1
-0.0305443529175068 1
0.0465753740662445 1
0.022360385936851 1
0.00799232991587978 1
0.0442307562182027 1
0.0541733939077102 1
0.0766572872494471 1
0.0700942865428853 0
0.0950843893086981 0
0.0603872760315368 1
0.0602538465928645 1
0.0607592002804957 1
0.073048265505607 0
0.0463648815849624 1
0.0506920360462172 1
0.0476097309177934 1
0.101076244612196 0
0.0576269982432878 1
0.0277537163645541 1
-0.0100938372747227 1
0.04277323999235 1
-0.042021388702579 1
0.0699564355445593 0
0.0721448556055006 0
0.0929812346499467 0
0.069936647601539 1
0.0378926070959819 1
0.100056014903166 0
0.0214142267068951 1
0.0688755021324491 1
0.0974808420785063 0
0.0149417774377243 1
0.0864311505042922 1
0.0214245756581592 1
0.0365724823898193 1
0.12867568749989 0
0.071298465510695 1
0.0933383530095119 0
0.0677097286505274 1
0.0551977836632192 1
0.0797058409781149 0
0.0558411860317927 1
0.0328317993252044 1
0.0312994935009525 1
0.0664217661813714 1
0.027510053928041 1
0.0549956159390612 1
0.0263667411466321 1
0.0576490004843156 1
0.0451281080427851 1
0.0612078957005 1
0.0675866013196855 1
0.0177842215041876 1
0.068854965547915 1
0.0458523853221539 1
0.0215373384206769 1
0.0314716562703481 1
0.0725613757863746 0
0.0478913362308643 1
0.0528328383667163 1
0.0381977836173239 1
0.016762146802855 1
0.049135338141264 1
0.0385248844739822 1
0.0381262370163922 1
0.0370615113200575 1
0.0235334877682151 1
0.127095854245889 0
0.0424949542530214 1
0.0336876283655651 1
0.109992171522148 0
0.0776546591198894 1
0.0260959458650773 1
0.0740443247911284 0
0.106943876552569 0
0.0674688960520731 1
0.0597348135123165 1
0.0408859340571765 1
0.00951627653053169 1
0.121773213343565 0
0.0454076796109425 1
-0.0346179804963253 1
0.105885619045332 0
0.0192253491237289 1
0.0510565997140859 1
0.0477177260904634 1
0.0707652029942197 1
0.0648644253977836 1
0.06075868290318 1
0.0814770634858565 0
0.0572542630486337 1
0.0424459571927156 1
0.0749523995915782 0
0.135565215315206 0
0.0657174729312565 1
0.0213420858826972 1
-0.0174249282506928 1
0.0527808259125487 1
0.0026250127784352 1
0.0253185888060992 1
0.0465705777745901 1
0.0480718868671083 1
0.0316569203395237 1
-0.0332767670185647 1
0.0141075954588296 1
0.0662838424008469 1
0.0761010941681247 0
0.0679071902051085 1
0.0832169730499692 0
0.0436258340900903 1
0.0380049049467359 1
0.06762001790332 0
0.0154866529423111 1
-0.00388146318448247 1
0.151928004522168 0
0.0725706123773099 1
0.0595832811479633 1
0.0623368178041494 1
0.0544633561240759 1
0.0205316007502791 1
0.0728174083185818 1
0.0912159857206032 1
0.0360774249547834 1
0.0205448467651205 1
0.0653945873934508 1
0.0800804655731137 0
0.0604968501310796 1
0.0224550903690637 1
0.0212718900583102 1
0.0420490613910845 1
0.0758167896218817 0
-0.0313907454434393 1
0.0697888670080748 1
0.081417432273246 0
0.103316313817417 0
0.0764354178631873 1
0.00157521796685537 1
0.0809497823637568 0
0.0497279545652747 1
0.0830618615004767 0
0.00132160225579299 1
0.0277272529697057 1
0.0331633672534269 1
0.0300541562397356 1
0.0397632997699554 1
0.0620187476726499 1
0.0743244567222106 0
0.121840416078535 0
0.0428615259243507 1
0.0550365858373148 1
0.0467342290032486 1
0.0474646077439393 1
0.0590835650109896 1
0.0557166789189147 1
0.0941670545305846 0
0.033637624808039 1
0.0716200243451444 1
0.0550927049883855 1
0.0160321597906888 1
0.0205126008646954 1
0.0533062856331649 1
0.0265030743851651 1
0.100089987485475 0
0.0943038683040592 0
0.0452700313192685 1
0.112888806933333 0
0.0459387629665323 1
0.0373073033916563 1
0.00871457679356116 1
0.0674303913089554 1
0.0715722672589106 1
0.00777518181751213 1
0.0481635505663052 1
0.0342746828837468 1
0.0376720702622374 1
0.085362159693625 0
0.0440566902560757 1
0.0506422717308398 1
0.00198527665507873 1
0.0546110076132357 1
-0.000262612163654887 1
0.0554646510898076 1
0.0372079780334891 1
0.0121725697009908 1
0.0178042832150731 1
0.0570448300307103 1
0.0718634815896764 1
0.137570532151153 0
0.0555349220775058 1
0.0555455071336271 1
0.104631442953472 0
0.11620641781448 0
0.0372711527426776 1
0.0950066221733919 0
0.032212129221763 1
-0.0231665437538194 1
0.10418657365401 0
-0.0294112871421152 1
0.049542949971233 1
0.0562004915474771 1
0.0256762403024213 1
0.0814202735867678 0
0.0286056183432068 1
0.0801546965924141 1
0.0329271282299597 1
0.089587504202809 0
0.0440338179357936 1
0.0962648952149609 0
0.0768056700933961 0
0.0444639250107715 1
0.0488063324073718 1
0.048392183783897 1
0.0881746888614122 0
0.0407875360782936 1
0.0367643214721552 1
0.0323510522237417 1
0.0653816941385783 1
0.054033280678522 1
0.0243048463812296 1
0.068999863050465 0
0.0297079303282163 1
0.0673497459634587 1
0.0568854157040361 1
0.0720194758958052 1
0.0973248871049144 0
0.0724281804441249 0
0.0382468938237031 1
0.0547201885916202 1
0.036621524159246 1
0.0950504293877909 0
0.0560692370100843 1
0.0508989314263136 1
0.074165975635395 0
0.0481229020048603 1
0.115440326186125 0
0.0748707721427368 0
0.106490919623313 0
0.0628309971433969 1
0.0945772943611347 0
0.00447129984654886 1
0.0319043466598033 1
0.00230708455236289 1
0.0681590088024315 1
0.0732362141970486 0
0.0510208646130803 1
0.0427750589313756 1
0.0659433070366656 1
0.0680570724921759 1
0.0601980073831749 1
-0.0103476948249761 1
0.0307772316669622 1
0.0409955924284612 1
0.0611483092145536 1
0.0596600419180754 1
0.112263481272823 0
0.021963912177008 1
0.0721704728547539 0
0.0399804032995138 1
0.0659184078284093 1
0.00804884187563731 1
0.0512219853659716 1
-0.00573086084214542 1
0.0368778872393647 1
0.0633803740168329 1
-0.00395639540972121 1
0.100543802609094 0
0.0605263643532334 1
0.0144556416716134 1
0.0683529009960707 1
-0.0196367902548083 1
0.0270644698276852 1
0.0869032100543942 1
0.073074728424429 0
0.014603269153978 1
0.0245768058016985 1
0.0671043591667842 1
0.0868563540763455 0
0.00439542821805036 1
0.0467142281390671 1
0.0656734240474656 1
0.0426444904311846 1
0.0562152629076666 1
-0.00544797796696138 1
0.0240574304300266 1
0.146324603425716 0
0.0479725209302758 1
0.0503138007602087 1
0.0204817922247984 1
0.0665973423706966 1
0.0479987011149757 1
0.00702344941623278 1
0.0428910643674147 1
0.0603599488636971 1
0.0803992663761574 1
0.101744328940208 0
0.0556561135163945 1
0.106842742580233 0
0.0690213034041455 1
0.0370143439662177 1
0.0311106351785095 1
0.00943389744181033 1
0.025093693349148 1
0.0484715346869402 1
0.0640121972243712 1
0.0151869118808443 1
0.088221119093491 0
0.0647409269520551 1
0.0278950798172219 1
0.0941276612179422 0
0.064022500807542 1
0.0436813739854147 1
0.0220077039582037 1
-0.014217659540801 1
0.055179924608471 1
0.0557107112665766 1
0.0184047312067584 1
0.0598875764685327 1
0.0621873785532729 1
0.0707608141055953 1
0.0192856428834052 1
0.0655229109943512 1
0.0407055378737309 1
0.0316909325015776 1
0.0702341628710606 1
0.045011821356201 1
0.159215164608585 0
0.11946535425394 0
0.0158649378865594 1
0.0348674199848442 1
0.0760948793607183 1
0.032134474914995 1
0.0910197783281323 0
0.0433592889523684 1
0.0674998744838273 1
0.0712869982519184 0
0.0817351457616148 0
0.0459601318188776 1
0.0113736858517974 1
0.11043209027358 0
0.0197499365980922 1
0.00660820742091252 1
0.0452712492722708 1
0.0788423234897432 0
0.0268785361555135 1
0.0540937451910917 1
0.0251255825305455 1
0.0122621529293104 1
0.0566566979492189 1
0.05264272744269 1
0.0355547668231249 1
0.0644009727911196 1
0.0847675782238708 0
0.0386663738257814 1
0.0372007469711083 1
0.133308529180113 0
0.0999611542696945 0
0.0290556415505411 1
-0.0169196223488853 1
0.0250385510533274 1
0.0206736605430817 1
0.0831904246289785 1
0.103013681156906 0
0.0345803258671183 1
0.0839576957125179 0
0.028879120845908 1
0.0540675186237703 1
0.0581119868473148 1
0.0195101950569398 1
0.0307639668810622 1
0.05435479669844 1
-0.0229454005156589 1
0.147966853219292 0
0.0361238092587023 1
0.0604178780131539 1
0.0464435451450616 1
0.0333402358802142 1
-0.0111252189517545 1
0.0844807678570541 0
0.041098501973912 1
0.0680894330583823 1
0.0525883659002836 1
0.0328499307773222 1
0.0918039698110122 0
0.0178032488616498 1
0.0497505109716505 1
0.0270037459581029 1
0.113189698838394 0
0.0140523514520707 1
0.092120788000839 1
0.0248222394375521 1
0.0555582155552201 1
0.0392243249277379 1
0.106349892822261 0
0.0457277899590122 1
0.0527282514348842 1
0.0533033943718993 1
0.0169653673279807 1
0.0643510557752794 1
0.0964551727958268 0
0.0245185111257543 1
0.0535388724799213 1
0.0551996084220987 1
0.00252198345684478 1
0.124290012420156 0
0.0205427538119165 1
0.0295753130013686 1
0.121201230314867 0
0.0412879935293718 1
-0.00718318362965854 1
0.0104766032267509 1
0.0511201136499771 1
0.076383367308924 0
0.0563136267669503 1
0.0675370723794563 1
0.0328384943395069 1
-0.00269551269612873 1
0.00781150828965415 1
0.132894965367345 0
0.136133545989124 0
-0.0306140980210575 1
0.0503080064827432 1
0.102091529471099 0
0.105954703635898 0
0.0614368468281024 1
0.105890009340618 0
0.000929604043590185 1
0.0738813174185904 0
0.0317949708105434 1
0.0617016295169861 1
0.0413678677177773 1
0.0521772002329185 1
0.0684546010364674 0
0.0547885752076234 1
0.0428846197352373 1
0.0863782206200024 0
0.0846898914847462 0
0.0165545903748965 1
0.0557224920583984 1
0.0374810428568442 1
0.0882839496264516 0
0.069092934852801 0
0.101081588034184 0
0.00220671559743721 1
0.0911551135851144 0
-0.0139546870875251 1
0.0171651275885765 1
0.0592627050275047 1
0.0250026812468357 1
0.0238269460228086 1
0.0265911408432326 1
0.11081282337024 0
0.0761986456777519 1
-0.00758023381331947 1
0.0389993292888474 1
0.0960161013693276 0
0.05564792063457 1
0.0197114208378577 1
0.0744147116401491 0
0.065801091981643 1
0.0669434166695803 1
0.0225266648289136 1
0.0285672086624001 1
0.00565040207090837 1
0.0366428785169522 1
0.0222187870338403 1
0.011870661215295 1
0.0258774786484472 1
0.0515323801870792 1
0.0912814277014661 0
0.122557703158611 0
0.046156354454999 1
0.05485387794396 1
0.0653798160691514 1
0.0493084222943614 1
0.104567246315961 0
0.0920931064508919 0
0.0889399932689981 0
0.0543950894784058 1
0.0607266531548574 1
0.000209789110571096 1
0.0467771817444845 1
0.0826093495989545 0
0.0261067836286416 1
0.0237393376757425 1
0.0718662424858227 1
0.0367620064513575 1
0.0362437265163846 1
0.0331625534495526 1
0.102498814141879 0
0.0805960452920257 0
0.0372347165487603 1
0.048534418614363 1
-0.0106215125544242 1
0.093148289740773 0
0.0569103219784158 1
0.0760987643995358 0
0.0457798979822411 1
0.00087349006734243 1
0.0978360835432009 0
0.0549405364412069 1
-0.0245657485661595 1
0.00444299262415207 1
0.0966554515425296 0
0.0991534877034004 0
-0.042475580614883 1
0.0424875467281317 1
0.0616748317349947 1
0.0704116321986344 0
0.039850801327142 1
0.0555654390067731 1
0.0434574492035711 1
0.0351667647371081 1
0.0442853391999366 1
0.0662081210491429 1
0.0222520041077478 1
0.00822812529744934 1
0.0074174165459708 1
0.0339883494133095 1
0.0146996050553524 1
0.0469303789188543 1
0.0448750302956814 1
-0.000367197215313776 1
0.0654761143166561 1
0.109507622805776 0
0.0574808894129373 1
0.0266854999953362 1
0.0261666026249808 1
0.0886817282001398 0
0.022196119331119 1
0.080963009791336 0
-0.0048886046791123 1
0.0445619560645359 1
0.0604846844179487 1
0.0290170441304784 1
0.0327215546519434 1
0.0992685958013636 0
0.0243265948095499 1
-0.0129144079342285 1
0.0566254990589033 1
0.104056650222172 0
0.0502913557541176 1
0.0514312599339492 1
0.0207796338083262 1
0.0218508733475704 1
0.0402025347923098 1
0.0622666447251977 1
0.0660352416452047 1
0.102297916956689 0
0.0329737074018634 1
0.0044292605339331 1
0.0511069368917517 1
0.0489616880850898 1
0.0433027635319955 1
0.0870413678760821 0
0.0879008351753979 1
0.0390211829818743 1
0.0418776083784863 1
0.0196958327806431 1
0.0353223390782517 1
0.0304504206731092 1
0.0167991322705211 1
0.0576718087628508 1
0.0193692053766434 1
0.0450043116874392 1
0.0407610786280893 1
0.0347619707162157 1
0.0500395417277189 1
0.0841811211815643 0
0.0863588871174494 0
0.0644932904315712 1
0.0767659362144389 0
0.022801320838902 1
-0.0381681160816602 1
0.105701257168826 0
0.0584210957376696 1
0.100374605635541 0
0.0600703279970985 1
0.00217694621806601 1
0.0676465659875354 1
0.0855721628433115 0
0.0823046378093756 0
0.0927234664885931 0
-0.0027245192367291 1
0.0528682894132245 1
0.0540207690315111 1
0.0457963790458114 1
0.0906347248040802 0
0.110238578667051 0
0.117440699462206 0
0.0418783999769941 1
0.0131533957423868 1
-0.019441059413406 1
0.0293180794274617 1
0.0622592540315559 1
0.0215471390473537 1
0.0524028970788108 1
0.00537149808268376 1
0.0459230364531021 1
0.032051944812176 1
0.0521293924657224 1
0.0364355586700991 1
0.0501293609296798 1
0.0502253189817343 1
0.066395979899584 1
0.0822520145542374 0
0.079998549335946 0
0.0150946905038222 1
0.0316763493956761 1
0.00849104941734729 1
0.046151901134186 1
0.0803818160246558 0
0.0718136431612827 1
0.0109645595279807 1
0.040597063921478 1
0.0392823881490332 1
0.0641062508478561 1
-0.0114897825537432 1
0.00747257999649362 1
0.0199260798587134 1
0.0747707476694985 1
0.126554040632358 0
0.0206270901903148 1
0.0414495701966017 1
0.0134688254857597 1
0.0578564537199846 1
0.0515800646600511 1
0.0510248303581282 1
-0.0384363918438179 1
-0.0542328581151515 1
0.0795954889097316 0
0.0312816427807405 1
0.0702704271853211 1
0.0405282870563892 1
0.0708639541448456 1
0.119512795981999 0
0.0858929975652875 0
0.00706726350297264 1
0.0509620754419222 1
0.0294522275281679 1
0.0487497742102484 1
0.0645062629632135 1
0.0784120908476365 1
0.0216347964510692 1
0.034800178441308 1
0.0324680976577692 1
0.0279250964262494 1
0.0313797765870042 1
0.0136098988720635 1
0.0328261952318912 1
0.023803591231325 1
0.0186768563405648 1
0.0296260482305537 1
0.0648152307250006 1
0.0672861965702898 1
0.0773047569282725 0
0.00309998835202385 1
0.0623730377125248 1
0.0295826656573571 1
0.0269610456985905 1
0.0245682136979535 1
0.0607295776365063 1
0.00568667148588031 1
-0.0227028369963885 1
0.0174803392861998 1
0.0633175266491602 1
0.0795068606796413 0
0.0512309571856629 1
0.0873989973973978 0
0.0566827687766547 1
-0.00392678346634324 1
0.0460393432543537 1
0.00540549506212244 1
0.0180844578433109 1
0.0466847020075439 1
0.0887128329678584 0
0.123801204009562 0
-0.00532191321673017 1
0.0662093556402703 1
0.108469522719062 0
0.0497611063167245 1
0.0702193311741228 0
0.0729006137940593 0
0.03069506614394 1
0.0460534954869525 1
0.0293712203368359 1
0.0436701396645063 1
0.0619738285545022 1
0.0115374558401251 1
-9.26578762265348e-05 1
0.0786534138700504 0
0.00359513271422414 1
0.0885346399696882 0
0.092279853501597 0
0.0825902526935721 0
0.0400283151946768 1
0.128888484455994 0
0.0607482256057408 1
0.0477721410026903 1
0.0622897515945783 1
0.113463145711006 0
0.0378973550654714 1
0.0522531081972557 1
0.0461630922021413 1
0.00499208316280298 1
0.0247542166715723 1
0.0204001366285844 1
0.0909145010308557 0
-0.00223800721154592 1
0.0550828439476161 1
0.0362637478542728 1
0.0365225266405213 1
0.0547215044188046 1
0.0518909113496085 1
0.0813117970080509 0
0.00794152342746455 1
0.0694328002212996 1
0.0928537485836417 0
0.0528209909930742 1
0.0141081596697391 1
0.0636292317456029 1
0.0857195136101604 0
0.043899499172626 1
0.02657670080419 1
0.0950182268381694 0
0.00746606129193405 1
0.0582003190257471 1
0.0408131834544603 1
0.0593469969529348 1
0.0604100963947116 1
0.0665620879401882 1
-0.0326393518118196 1
0.0317935367783557 1
-0.00249514676745926 1
0.0300634070912451 1
0.0245878251822327 1
0.101736630837216 0
0.012676182334614 1
0.0624236797117335 1
0.0538203502404667 1
0.0415526907786317 1
0.00857069550121097 1
0.0566064951223659 1
0.0313191186940035 1
0.0715694545188279 1
0.111082994065597 0
0.033328786455107 1
0.0354194193242393 1
0.0169746326736366 1
0.0396237020059012 1
0.0657307636943313 1
0.00967321995157583 1
0.0716628730313937 0
0.0363230882107604 1
0.117018022653853 0
0.0124190647346589 1
0.0920114851915694 0
0.0986457785630512 0
-0.00755502300864748 1
0.0855903664630741 0
0.0336577654862723 1
0.031807169788714 1
0.0263240573575756 1
0.0563318931894751 1
0.0622706760017521 1
0.0118908897032356 1
0.0529615409770918 1
0.0663066785323505 1
0.0276730478582514 1
0.00681204297686617 1
0.0464891989366558 1
0.0739738401938235 0
0.0555776232034434 1
-0.0150752149224587 1
0.0296792098852707 1
0.107872475075248 0
0.0441665015794441 1
0.0455765456435345 1
0.0659919730673997 1
0.0612383293575498 1
0.0642454644615791 1
0.0130591550352309 1
0.0805835551660874 0
0.0729823631208763 1
0.0683384764802666 0
0.0539383846885921 1
0.0908555284291857 0
0.0558352037948008 1
0.0336051054239199 1
0.0119438234646094 1
0.107373897998133 0
0.11238171911862 0
0.0630439813750226 1
0.079085412575045 1
0.0403236751748802 1
0.0405299079151926 1
0.115474266548799 0
0.0256360653435425 1
0.0654260087781735 1
0.0937351675119633 0
0.0390506508232115 1
0.0376480353994862 1
0.112861446385653 1
0.0860906520662961 0
0.0804915789996457 0
0.0648220949720037 1
-0.00797123198580228 1
0.0507929306020995 1
0.0342684245544576 1
0.0649388177010286 1
0.0369385661456308 1
-0.0110844640138553 1
0.0270126390315598 1
-0.0394578138700475 1
0.0563236713295759 1
0.0862090972794651 0
0.0781844343354754 1
0.0773796797009146 0
0.0284723699383709 1
0.0263153409881084 1
0.0705225856984329 0
0.0760610068537848 0
0.115983302013122 0
0.00474232491687529 1
0.0644036953943127 1
0.0371550714105459 1
0.0753867501112161 0
0.0415732488057343 1
0.0831331223873143 0
0.108596426191121 0
0.0577795836604949 1
0.0151571431748099 1
0.116795673236743 0
0.0320893142202103 1
0.0597660717399151 1
0.0353019087718093 1
0.0653290104965808 1
0.0566277414425009 1
0.0202830241837061 1
0.102038084591508 0
0.0850963530517651 0
0.0496330265263893 1
-0.0265223999857958 1
0.0328123878911922 1
0.0261300504909423 1
0.0425643495061685 1
0.00718423684045028 1
0.0157825000741867 1
0.00933812942155018 1
0.0329497182430549 1
-0.000732166720710742 1
0.0836890189688723 0
-0.023884166059572 1
0.115866203349043 0
0.0434836720968624 1
0.0983986278570174 1
0.0810720246536058 0
0.103972035711567 0
0.0248865289525469 1
-0.0277127638213499 1
0.0626729792764856 1
0.0509598731200033 1
0.116535195987735 0
0.000581425299187361 1
0.0129878985902845 1
0.0282274758788524 1
0.0851791933495926 0
0.0434154184396445 1
0.026553834906683 1
0.00520968766110772 1
0.0532746826828652 1
0.0749300743971653 0
0.134541734116724 0
0.0471706351023379 1
0.0291026067033147 1
0.0546550025982469 1
0.0754808695577009 1
0.0777458836206147 0
0.036882979722274 1
0.0753495954638823 0
0.0891152553236249 0
0.0540590622440237 1
0.0446914105849627 1
0.0218677574682739 1
0.0298243921886741 1
0.0440184114464219 1
-0.00756970252258747 1
0.0578110712925614 1
0.0260978004488536 1
0.0415317706150488 1
0.0732443485529163 0
0.0139033855630519 1
0.0415972935671003 1
0.00891348371644027 1
0.0191329550383483 1
0.067121755996593 1
0.0552140530190196 1
0.025827255664933 1
0.0360448165069006 1
0.0891670298860224 0
0.0206996059035715 1
0.108831983221991 0
0.0212989325580485 1
0.0625530654792666 1
-0.01896446197047 1
0.0249469070259698 1
0.0676040889470254 1
0.0795242430172649 1
0.0464349030116611 1
0.0979689433043619 0
0.0353054887023417 1
0.108249790882831 0
0.0194439706709628 1
0.0982579106978046 0
0.026676750846793 1
0.0587179104820941 1
0.085089163741802 0
0.0651098131553638 1
0.0262035147392173 1
0.0846225616286325 0
0.029810790147136 1
-0.00844109110553353 1
0.0528729771944344 1
0.0211723480127223 1
0.0354416608229035 1
0.0257062764702553 1
0.0421505529246326 1
0.0761771164359633 0
0.148753375530649 0
0.0421951014400196 1
0.0874863397091088 0
0.0398064167217477 1
0.0807206981206349 0
0.0473721052558034 1
0.0451479849269976 1
0.0470072314261756 1
0.0726375016223966 0
0.0401150298089322 1
0.128015593124133 0
-0.0165799247859035 1
0.0905748757806839 0
0.0358220896195177 1
-0.0415266963253668 1
0.0295780171905551 1
0.0364567530720244 1
0.108707954300811 0
0.0205076411351415 1
0.111436383343315 0
0.00754058973390666 1
0.026702588874418 1
0.0447689983660635 1
0.0211053411751427 1
0.0850450918899888 0
0.0824863120946307 0
0.0904392678609952 0
0.020665627232506 1
0.0662737623914565 1
0.044732527681235 1
0.0540859785485511 1
0.0999480599109681 0
0.0442699911759675 1
0.032283020077129 1
0.103587609411253 0
0.0710205855863722 0
0.0329063192123903 1
0.0331305982603433 1
0.090000617438728 0
0.043552814277015 1
0.0531199077092056 1
0.0267453060244419 1
0.0114261026839919 1
0.0674609023890605 0
0.104702862263272 0
0.0737505222888389 1
0.0450188340994975 1
0.080282799005518 0
-0.0115940653797546 1
0.0968137817571207 0
0.0125979287503861 1
0.0563484861325049 1
0.0825056192088156 0
0.0262068233986005 1
0.00981825443736363 1
0.0399728430242874 1
0.0524450957768433 1
-0.0197506561570041 1
0.0478943380157855 1
0.0302833001779997 1
0.0665559644847234 1
0.0775767995931827 0
0.0315222581883065 1
0.0854520801875498 0
0.0237842220119578 1
0.0217128664483101 1
0.0488243375266764 1
-0.0119976870517962 1
0.00410801888502875 1
0.061660814959953 1
0.054052508930303 1
0.0568517150865947 1
0.0276158401566529 1
0.00272069751334175 1
0.0216301316932088 1
0.000835059852018634 1
0.0894496076850196 0
0.141492597670632 0
0.0820225213116326 0
0.00279075380292673 1
0.00115153427421826 1
0.0111963727806235 1
0.0224922323213194 1
0.0546126321780581 1
0.0442187645373766 1
0.0276639610606747 1
0.0785321312040183 0
0.0708670412279221 0
0.0625171898659321 1
0.125809434675031 0
0.0625147089970268 1
0.0862262560812034 0
0.0430427827526176 1
0.00904391603890273 1
0.0412212439672217 1
-0.01689402256756 1
0.0704288046892303 0
0.0558552982880995 1
0.00725311146642124 1
0.00754730860352974 1
0.0197022278337557 1
0.0121154033262916 1
0.0758698474872177 1
0.0612476245193055 1
0.0467112331712691 1
0.0571423884542338 1
0.0945342754290377 0
0.028629685444295 1
0.0305324722864486 1
0.0683219040698764 0
0.0574737041913095 1
0.0497480766727161 1
0.0265744761530475 1
0.0241720480312983 1
0.0448208741168837 1
0.0262521799619576 1
-0.00141418259820478 1
0.0511001334730484 1
0.0154410200922431 1
0.0494217823945994 1
0.112389479279053 0
0.0353361438890599 1
0.0375303750626651 1
0.0213739829251476 1
0.0526270191866922 1
0.110415614977826 0
0.0424455458059173 1
0.0175809001704245 1
-0.00662785546403241 1
0.0747410704037536 0
0.0678524216244981 1
0.0497957944777294 1
0.027912390407168 1
0.00588343270632207 1
0.0715790004545515 1
0.011239667456034 1
0.0759622814201227 0
0.0336937423481069 1
0.0477939146381539 1
0.0475084935983849 1
0.0100145788756725 1
0.0895976951954331 0
0.00640362503332584 1
0.0465398005276296 1
0.0457125000758665 1
0.087298607717381 0
0.0435767397146753 1
0.0266428462315806 1
0.0237735443768707 1
0.160400088450116 0
0.0742226910851502 0
0.0513981188360823 1
0.0490613700192745 1
0.0255746358696227 1
0.0612614589763227 1
0.103613372977729 0
0.0806866247993663 0
0.0316308596699814 1
-0.0255063074985709 1
0.0703324760730397 1
0.0670197029600864 1
-0.00661472412966391 1
0.0405330500443097 1
0.0769541833797665 0
0.1190761011056 0
0.101563625792572 0
0.0737217702368094 0
0.0790978917939998 0
0.0244288456734586 1
0.0301398034175496 1
0.036339658048453 1
-0.00221482217912258 1
0.0752902324371031 0
0.0405943594104479 1
0.0708016379689759 1
0.0888035872031267 0
0.067509355080272 1
0.0095571994598496 1
0.0436612490188498 1
0.139869397992327 0
0.0151496559767689 1
0.0763851925696336 0
0.0433868011716631 1
0.0324787836906346 1
-0.0201480493106476 1
0.126591918888224 0
0.0271573370482292 1
0.0196459423188673 1
0.096495503923378 0
0.0224623798243297 1
0.0635570936602401 1
0.118336234962985 0
0.0439088013180129 1
0.103484731098914 0
-0.00323769108186653 1
0.0634864974558318 1
0.0474300640198154 1
0.063879848331136 1
0.0195259687602398 1
0.0712483538885903 1
0.116782990305237 0
0.0855162462508254 0
0.00235725062708019 1
-0.015469066432031 1
0.0721074515066862 0
0.0743053546381533 0
0.0270198384951943 1
0.0658133639991045 0
0.0575537955894964 1
0.0613484178519818 1
0.0423701413721453 1
0.0359927951982733 1
0.0709084256198385 1
0.0374587302646528 1
0.0280715735880332 1
-0.00194433946420206 1
0.0416014627978344 1
0.0906788539655413 0
0.0409795533000074 1
0.0593625997516155 1
0.0349782548400963 1
0.0487349785605997 1
0.0363743612601332 1
0.0367758517842464 1
-0.0202838517819841 1
0.047184938239644 1
0.0591654029015292 1
0.0334406740696372 1
0.0177894975858554 1
0.119983816645213 0
0.0538329152514515 1
0.0152278612302533 1
0.0226149206352106 1
-0.0309255207653615 1
0.0632429718954942 1
0.0878076485582564 0
0.00184969664451097 1
0.0545408947123508 1
0.0421523113908237 1
0.0421290599374801 1
0.0258908231855881 1
0.0383623878327824 1
0.0653346959699582 1
0.055636038167183 1
0.0246820128274711 1
0.0558113557748414 1
0.010441169177755 1
0.0628172768816712 1
0.0167480288242272 1
0.0226997470238701 1
0.0881226891493135 0
0.0774609985641508 0
0.0405166418994908 1
0.032922430910013 1
0.0368139131591505 1
0.0442782070800193 1
0.0741311811387493 0
0.0883573002530365 1
0.0764179433514936 0
0.08929638896954 0
0.0821657737696128 1
0.0274242671511037 1
0.00804978232870618 1
0.11543162843109 0
0.027183264391332 1
0.0221619079255928 1
-0.0199957725797349 1
0.0991881093838907 0
0.101507468972786 0
0.0735962629703859 0
-0.000752302410268597 1
0.0286875629323147 1
0.123812763717898 0
0.0338227978602682 1
0.086416793226014 0
0.0030271551862905 1
0.0285518076347369 1
0.0106376948379698 1
0.0989976309273439 0
0.115344232473277 0
0.0212524019299744 1
0.0672427972618932 1
0.0965606624870572 0
0.0767041833836643 0
0.0288365671688934 1
0.0864182735153932 0
0.0461605629842519 1
0.0249039266349878 1
0.0717254114146634 0
-0.00611771372238654 1
0.0265951376621959 1
0.067875482953787 1
0.0439971943983832 1
-0.0805351347096938 0
0.0367640319224509 1
-0.0501732353600227 1
0.0574655195993044 1
0.0413738520953807 1
-0.00162219946023936 1
0.0972222359240388 0
0.0184044036513586 1
0.0924818680587992 0
0.0236342818991927 1
0.0713943392142621 1
0.0465728815459263 1
0.00434009347656271 1
0.0768203223139898 0
0.069954877989965 1
0.114799639944477 0
0.101863012475797 0
0.0281754343067651 1
0.0628423991362027 1
0.0313491528413497 1
0.0972333638944607 0
0.0572761714604144 1
0.0644102056162848 1
0.149221925892728 0
0.0463064151052232 1
0.0600662810042851 1
0.0127503407338731 1
0.0723286184537126 1
0.0427736203352184 1
0.00863978072281382 1
0.00554653892815155 1
0.0601663702199345 1
0.0695115627214866 0
0.0951017803627752 0
0.110015498570893 0
0.0795861484970023 0
0.0682139424749239 0
0.0298744703812775 1
0.126283098688561 0
0.0216333493443943 1
0.0876160969533208 0
0.0108963249173803 1
0.0330691891746752 1
0.00958734499743876 1
0.101461034445825 0
0.0253232709119649 1
0.0572851127824058 1
0.0350715928647431 1
0.0532722150727765 1
0.0449311172649494 1
0.066193677813398 1
0.0892848118265839 0
0.0496054477536115 1
0.0598563221583577 1
0.0756230471608201 0
0.0932591088938986 0
0.0759042723378234 1
0.0470379231568522 1
0.0580492308278309 1
0.0605638947035072 1
0.0867771078839319 0
0.0248830309083386 1
-0.00971965979629611 1
0.0657076712396339 1
0.0349595334535711 1
0.0487081949248678 1
0.0222820615262442 1
0.0240906441976275 1
0.0296965395296175 1
0.0159600903902711 1
0.0157050290148804 1
0.0205052410994898 1
0.0435568886139031 1
0.0314835478765863 1
0.000314783056261347 1
0.0476683552987079 1
0.0333945737710229 1
0.0410922776760369 1
0.0510654989223058 1
0.00518173645726889 1
0.0407068049913005 1
-0.0130095584389571 1
0.0930612225871059 0
0.0824370416506977 0
0.0122910493784491 1
0.00557215805829674 1
0.0198154435811369 1
0.104707134596705 0
0.067265237675555 1
0.0585107971753683 1
0.0829072289932034 0
0.00551665053059728 1
0.0751674317886476 1
0.109285931064229 0
0.0929700544948676 1
0.0274394189017203 1
0.0412399504779721 1
0.0238083633150853 1
0.095226627304514 0
0.0123193827566404 1
-0.0223180517881224 1
0.0772659162424672 0
0.0544215306878532 1
0.118603446783104 0
-0.00480900054611151 1
0.0460043856379529 1
0.062353955690351 1
0.0537736022480716 1
0.0424478384245508 1
0.016214641539357 1
0.042070417530607 1
0.0609220269414365 1
0.0173336326500238 1
0.0923664398943694 0
0.0308427816236254 1
0.0749269121472095 0
0.0509347514496709 1
0.0682117245800231 1
0.0389995775837332 1
0.0407412718858061 1
0.0891674176844018 0
0.0198649792746464 1
0.0822633606800762 0
0.0158038158060385 1
0.046516258951403 1
0.0467300848395732 1
0.0434993180025261 1
0.0387267706174392 1
0.036954212134062 1
0.0631641469069023 1
0.0421969553588099 1
0.0868013322749868 0
0.0428800127342341 1
0.0177531290513355 1
0.0689178937081094 0
0.0479179934152486 1
0.0372927395928916 1
0.0619977735250929 1
0.0336823033984335 1
0.037294671862438 1
0.0788528181887492 0
0.0486206434388697 1
0.0703182368433111 0
0.00258130229123376 1
0.0425643301805628 1
0.013504722575836 1
0.0295381854196349 1
0.0766253568560861 0
0.0986307754217589 0
0.102734544511105 0
0.010205008071095 1
0.0731603671952766 0
0.00106246942404257 1
-0.00490015480716983 1
0.022437798101747 1
0.0416778230846628 1
0.0428869278476259 1
0.0332967079655144 1
0.0144421635808889 1
0.0520716658923946 1
-0.0138163400893707 1
0.0250486512601053 1
0.118818315082996 0
0.06047497235943 1
0.0661357832645794 1
0.0144464353097842 1
0.0574629192942672 1
0.0969625862121041 0
0.100459146146877 0
0.0368725659926049 1
0.0453974800756068 1
0.0508163492560981 1
0.0441234991677386 1
0.0643335321989387 1
0.089122872337648 0
0.032645042742555 1
0.0807881193490924 0
0.0528978192985344 1
0.049534721328616 1
0.0114956081212194 1
0.0307452737820579 1
-0.00575370761244368 1
0.0344857644999059 1
0.0654144868725586 1
0.102606505155252 0
0.0662513328928487 1
-0.0165525570175087 1
0.00842886167193322 1
0.0577193842672699 1
0.0383742262205692 1
0.0650589610228853 1
0.0275978468301319 1
0.0640720551509013 1
0.0536922233626386 1
0.073093311217509 0
0.0331514006462771 1
0.0580715039831754 1
0.000576389242744131 1
0.030845697315182 1
0.0448523180931902 1
0.0624296121085828 1
0.0868382733178344 0
0.0365266761673613 1
0.0390654358341795 1
0.0327539913036087 1
0.127050035013591 0
0.123491638920073 0
0.0938780767175041 0
0.0604497691215579 1
0.0681359176459139 0
0.0572690591013009 1
0.0956834005538984 0
0.0748104806019988 0
0.0162104585245996 1
0.112105149679321 0
0.143410057369722 0
0.0551320222357077 1
0.0411680990622488 1
0.0139514224711611 1
0.0498453819936218 1
0.0320003271446298 1
0.0627276153154646 1
0.0981228459160039 0
0.0805281350642019 0
0.0647662272740319 1
0.0379437296861869 1
0.105622407021812 0
0.0388269700398484 1
0.0584053211313541 1
-0.0112066424054025 1
0.0610328941039633 1
0.0345433451201755 1
0.0682724887529627 0
0.0900237988615787 0
0.0272241209044738 1
-0.00139553114585191 1
0.00835769698880219 1
0.103814477242957 0
0.0700277591414035 0
0.00110325604343173 1
0.0264140936067377 1
0.0616472311188333 1
-0.0176729553898924 1
0.102717971741019 0
0.0895190475052263 0
0.0234964973052445 1
0.0452921812895275 1
0.0144653977983186 1
0.0792097492071905 0
0.084085477420275 0
0.0785058437271551 0
0.0884378103110469 0
0.0587199750226587 1
0.0279226819179497 1
0.0401377765758784 1
0.0897355560429156 0
0.0683034245874344 1
-0.0236875800089375 1
0.0639219040684145 1
0.0788715309886033 1
0.0233697392782917 1
0.0234068580355129 1
0.0345509382178975 1
0.0877435830199874 0
0.0519602682159578 1
0.0650301026220343 1
0.0582285725079575 1
0.0597202942994627 1
0.0263796411522431 1
0.0538374439956656 1
0.091419363348082 0
0.0844051089825878 0
0.0293252593240257 1
0.0545288160996334 1
0.115313236746797 0
0.0422375335860074 1
0.0878877339033274 0
0.0491238963696519 1
0.132551079637427 0
0.0445339520717123 1
0.0990772669017662 0
0.0639858875364524 1
0.0619608398715855 1
0.0745315949566202 1
0.0639925657862319 1
0.000666346645627913 1
0.0193680124913174 1
0.0495868463897143 1
0.0411201809106593 1
0.0953908534277452 0
0.0147688139302856 1
0.0471012645768322 1
0.0187996584716767 1
-0.0466758908947257 1
0.0531121875213798 1
0.0374658257387375 1
0.0266760745601431 1
0.0203743504278397 1
0.0402292098592302 1
0.0802389429863607 0
0.0745697613037349 1
0.0801440948812796 0
0.0511701229626382 1
0.0661825941818744 1
0.0216696518038276 1
0.0204257442097957 1
0.0652071342732935 1
0.0682380723510631 1
0.128019306993669 0
0.0979272680180054 0
-0.0281507163121232 1
0.0316548027450483 1
0.0282290295553594 1
0.0431475752850873 1
0.108327693825588 0
0.105331706370827 0
0.0597534014223348 1
0.105652753065107 0
0.0273422782287628 1
0.0966368108470442 0
0.094370006575243 0
0.0561660702615319 1
0.0373709336303954 1
0.0254045929430054 1
0.0180525706687062 1
0.0941060849293801 0
0.0633623357734579 1
0.0122314988020933 1
-0.00457621184981971 1
0.0979974536295223 0
0.0941338829498305 0
0.0882034147299532 0
0.0746839076519083 0
0.0226870838176965 1
0.042014275997985 1
0.0353597638330056 1
0.0581693474521948 1
0.078840849929701 0
0.0298496360190786 1
0.0485937287079904 1
0.0144820706825321 1
0.00848066368762009 1
0.0730790012497286 0
0.0707002621480153 0
-0.0231501747728952 1
0.00889050565863115 1
-0.00795931058780397 1
0.0392014655948889 1
0.0618309547483263 1
0.00306914259525722 1
0.0847161533023953 0
0.0720067453940278 1
0.0164117795804927 1
0.0280557578599605 1
0.0505237157951328 1
0.0116042129206412 1
0.0506072028328776 1
-0.0500195619422028 1
0.0428883305489556 1
0.00149289263082303 1
0.0138815147942484 1
0.0416908991606969 1
0.00165367975552948 1
0.0326336052670862 1
0.0611886583533809 1
0.0681739716213543 1
0.0639548269853541 1
0.0678090972664011 1
0.0466828838017183 1
0.0590415108560414 1
0.0816312155922851 0
0.0343152426378033 1
0.0346092791501221 1
0.0398909015885558 1
0.0130363115698288 1
0.111738307216582 0
0.0772425899484211 0
0.0202425578889012 1
0.00552462783453873 1
0.0256440781540341 1
0.00745980374308421 1
0.116188057298466 0
0.118382459594141 0
0.0712874995995951 0
0.0757837234978266 0
0.039749634851222 1
0.0376718460234009 1
0.0300223837307948 1
0.0476921737259807 1
0.0418797720773212 1
0.0866536745537059 0
-0.0185970713202844 1
0.0038320007794626 1
0.0906848641913413 0
0.0892547055230846 0
0.0783276801977882 0
0.01443221191929 1
0.0206275447421009 1
0.0558519747029803 1
0.0115221131339818 1
0.0966851390914876 0
0.062542209823816 1
0.0555701013041552 1
-0.000246864885267096 1
0.0383517491532488 1
0.0831986664273547 0
0.0864650249465389 0
0.0576752894512576 1
0.069653295709418 1
0.0857302064916057 0
0.0408721158695759 1
-0.0149580399533441 1
0.0495496631957236 1
0.0454803614891843 1
0.00940462803809799 1
0.0631041444898884 1
0.0600311517156952 1
0.0420542876203505 1
0.0429807739841401 1
0.0939264250275919 0
0.0569903259911566 1
0.0739126647908037 1
0.0216887254374848 1
0.106011043563461 0
0.0776578935364672 0
0.0258586365167716 1
0.115820037518386 0
0.0533137743394618 1
0.12075568207285 0
0.0885469954703562 0
0.119655717397851 0
0.0772115352677181 1
0.143500444444046 0
0.0787592264625643 0
0.0530854123661122 1
0.0921697749506595 0
0.00091214250640008 1
0.103988680850395 0
0.0278799626849584 1
0.0387865905605253 1
0.0470925681400259 1
0.0284063006271071 1
0.0745841871161554 1
0.00659975360868739 1
-0.0039674026187249 1
0.0120477483494873 1
0.0488647149422572 1
0.0887182715440067 0
0.0139830345334114 1
0.0869791885116834 0
0.0606124299066299 1
0.0916523629442769 0
0.0192210080480903 1
0.07499127816158 0
0.0277986580878724 1
0.0765453007352347 0
0.0273919740809701 1
0.040755747001077 1
0.0792323935504474 0
0.0190292412900151 1
0.0215402365950383 1
0.0296955949114007 1
0.0597279110422263 1
0.0986083970587673 0
0.084973509572658 0
0.0688557014518547 0
0.0626687753952363 1
0.0374180259150587 1
0.120679800246763 0
0.0329369171852929 1
0.0823433248278553 0
0.0423874372526953 1
0.0473452788733208 1
0.105789143260345 0
0.0567092133333905 1
0.0722632758556575 1
0.0333966996601104 1
0.0256746036746343 1
0.00696114892599248 1
0.0880233618811935 0
0.0933984222733834 0
-0.00163092984965519 1
0.0855515349475006 0
0.0173389712246506 1
0.0359774060233237 1
0.0493168613398348 1
0.0272085172391456 1
0.0255362499442115 1
0.061333867916473 1
0.0471845621508745 1
0.0752306822482172 1
0.111815127758925 0
0.0488030464564782 1
0.0137089804881214 1
0.0495978901334409 1
0.110709044289979 0
0.00561738928674464 1
0.126483532096928 0
0.0527692697464058 1
0.0693531854186221 0
0.0880762798465533 0
0.0522464584320509 1
0.0725269987431462 1
0.0387140192260408 1
0.0925572805066971 0
0.0308597385750938 1
0.00915516712389907 1
0.0130941691868155 1
0.0101836410558108 1
0.0516610959529953 1
0.0794182729262527 0
0.0204336669981688 1
0.0450144860834392 1
0.0257488991197585 1
0.0976762376326249 0
0.0558965125818248 1
0.0270874396504526 1
0.0386755608498667 1
0.0574387867830191 1
0.0757360474486679 0
-0.00441718641838817 1
0.0380997375117318 1
0.113060232725982 0
0.0282633093985004 1
0.0658063196782059 1
0.0445799921063254 1
0.0246850853413861 1
0.0618367112407847 1
0.00726317930257933 1
0.0047005740665054 1
0.0509561112012049 1
0.0564172338847947 1
0.0591804569491502 1
0.098114164692384 0
0.0275425677911367 1
0.0773303257803415 0
0.0943251311267721 0
0.044687205146824 1
0.093432297960599 0
0.0703333281545982 0
0.0822992554050046 0
0.0493106895029583 1
0.0135354850258251 1
0.0284341870695 1
0.0529047273568739 1
0.0697506661070606 1
0.0252825528474884 1
-0.0164203273326285 1
0.0274149956721841 1
0.111188758701679 0
0.0669705660792192 1
0.00935830081758654 1
0.0369035532434952 1
0.115896156616443 0
0.0643204863406414 1
0.128534846293529 0
0.108400168877329 0
0.11674676696439 0
0.0655675664586864 1
0.0661595944810277 1
0.0300311158008995 1
0.0678159114445785 0
0.0702318683862316 1
0.0793077151730271 0
0.0369532663436329 1
0.0716425194524521 1
0.0374786381427701 1
0.0572131452683743 1
0.0929568157124074 0
0.0335886048272886 1
0.0792785978819225 0
0.0644610310955128 1
0.0113237727944085 1
0.00099200587500192 1
0.0377988593191373 1
-0.0090163754690809 1
0.0910729575968503 0
0.101781308169965 0
0.0480536011360885 1
0.0118340821208301 1
0.0457202220112663 1
0.0714967923642749 0
0.0661247150180758 1
0.0550328397903329 1
-0.0142804364457379 1
0.0963347279462318 0
0.0177561773451369 1
0.0613456647160181 1
0.0571117498729564 1
0.0167750293767246 1
0.0760229432247128 0
0.0575566647743896 1
0.0806948115701348 0
0.0648229945800161 1
0.01890810604953 1
0.0681787336203137 0
0.0466701815731935 1
0.100462668824671 0
0.0334297318524603 1
0.0426314536613649 1
0.0780003740079526 0
0.0748683316015799 1
0.080858023250373 0
0.0315763688283927 1
0.102944043430836 0
0.0261995446393444 1
0.0455375134453212 1
-0.00755664258258956 1
0.0523186775698279 1
0.101383470394824 0
0.0310654457028657 1
0.0894394480924364 0
0.0660208383663425 1
0.0246817722090184 1
0.00994380365428211 1
0.0648745710340316 1
0.0100645263375995 1
0.0687717155194198 1
0.0557332061719375 1
0.0449467577166982 1
0.0872049102268632 0
0.0441416602487709 1
0.0687356161946564 0
0.0195752172571758 1
0.139679569851383 0
0.0989274645037092 0
0.0735869821652963 0
0.0598075810931083 1
0.0605875101748295 1
0.0424646628140989 1
0.0284522464435375 1
0.0449007058424576 1
0.141245782925828 0
0.0329865714787763 1
0.0972495324294833 0
0.0913858314888461 0
0.0654133200499838 1
0.0157905584550307 1
0.0194701781015834 1
0.0278776596812901 1
0.0615194045887085 1
0.114103941543889 0
0.0326772723224557 1
0.0596042602974399 1
0.0966855393840312 0
0.0687094183706433 0
0.0677617354380393 0
0.0487838416757167 1
0.00246883054211394 1
0.0651340114016723 1
0.0658873627664673 1
-0.0255742250327352 1
0.0527403559299899 1
0.0411610474238272 1
0.0639502637683659 1
0.0234789511512037 1
0.0881468084328165 0
0.0681108403454941 0
0.0517271423133006 1
0.0641135922841638 1
-0.00272843521872987 1
0.0611507927027487 1
0.023437220918912 1
0.0432554285549566 1
0.00130774562824604 1
0.0610470209883272 1
0.0811147089625609 1
0.0622856285972553 1
0.0450227601559453 1
0.0607389094235465 1
0.0440658587938123 1
0.09480261067107 0
0.0312354944319775 1
0.0421353494005429 1
0.0275177397887674 1
0.0737140698874721 1
0.046898424899336 1
0.0583486805229107 1
0.0836916008941371 0
0.062428107202055 1
0.0477768033812461 1
0.0854466147367517 0
0.0614957194916306 1
0.0642643766154879 1
0.0796520882177133 0
0.0875505709642021 0
0.0734585888259732 0
0.0988932712209458 0
-0.0199122066815635 1
0.046291551168994 1
0.104079918683 0
0.116588921045611 0
0.0580530948962705 1
0.0795875283102357 0
0.0601255024451604 1
0.0473320774320829 1
0.0795289208682965 0
0.0786330730283653 0
0.104652831579427 0
0.0174262975222916 1
0.0139585273400176 1
0.0588712787949979 1
0.0384568483505343 1
0.0661918663637332 1
0.094283911140438 1
0.0594672709083806 1
0.102102023934802 0
0.054578005686254 1
0.0119210124456401 1
0.0962718418488763 0
0.0289132368660716 1
-0.0305927301106207 1
0.0784021818047992 1
0.11167202153644 0
0.0070702565626954 1
0.0876737261908607 0
0.0898489866748539 0
-0.00633926768056583 1
0.0375246065896674 1
0.0758314085160625 0
0.066883081932089 1
0.0663853079797794 1
0.0714640237621286 1
0.0270449164616253 1
0.00693485579486953 1
0.0766811776586882 0
0.0352384747008278 1
0.0179401950932053 1
0.0447336017832089 1
0.117976297279349 0
0.0816217222300218 0
0.070448753435646 0
0.0953657866206043 0
0.0765006943114701 0
-0.0128800336827151 1
0.0710397759275032 0
-0.00239297413652099 1
0.0273851511657277 1
0.0305137204289899 1
0.0930574770839365 0
0.0767214398952251 0
0.00615410877605898 1
0.0689446646072671 1
0.0414375484667028 1
0.041475731049073 1
-0.00892590814266501 1
0.0405103287621145 1
0.0510184414189034 1
0.0277779524488826 1
0.0465700418545391 1
0.0446723142854367 1
0.0220797092562193 1
0.118535523541403 0
-0.00948391102053241 1
0.0355944988880676 1
0.111785729468448 0
0.0560466207047124 1
0.073045732973746 0
0.0240015672536217 1
0.0514954028159283 1
0.0655589784963534 1
0.0637182859178774 1
0.0376959354276905 1
0.0912472107792557 0
0.0503191871700413 1
0.101823022473219 0
0.0593378620911001 1
0.0410869771685867 1
0.00864675675862349 1
-0.00140485158661881 1
0.0289097663682378 1
0.0289306693709076 1
0.0855425646085901 0
0.00596154321264216 1
-0.009069515451838 1
0.0655091047745746 1
0.0153279362938573 1
0.127685782638335 0
0.0573634410334135 1
0.0625860822762296 1
-0.00188695481195262 1
-0.0220361053835975 1
0.0618507721358931 1
0.158751515079821 0
0.0808357987961931 0
0.0656607864969727 1
0.0615099372090224 1
0.0564611803806936 1
0.0978428212543376 0
0.0513684599562973 1
-0.0220014495928191 1
0.0631111808762541 1
0.130535960768805 0
0.0938918959929998 0
0.0797835415570089 0
0.087085303804339 0
0.0485905128299497 1
0.0435160014075769 1
0.0495986968901705 1
0.0650713689173649 1
0.135107675567921 0
0.0771023453356502 0
0.0341434829385064 1
0.0542236161771668 1
0.0699870357128001 1
0.0262395285359095 1
0.0622315792467733 1
0.00674385698385227 1
0.0963046519204018 0
0.0756934252542999 0
0.0990834557643994 0
0.0150444770103512 1
0.0932601853171181 0
0.0695170952233966 0
0.0650016049830894 1
0.0575629146596025 1
-0.0276297729375544 1
0.050971914581223 1
-0.0243738799089119 1
0.0358403402732978 1
0.116116939482265 0
0.0740261080120829 1
0.052459228167663 1
0.091714132562998 0
0.0712260005571199 1
0.0520633833245956 1
0.0213012602259818 1
0.0771893478485178 0
0.116047539464002 0
0.0163174442440777 1
0.113090905413578 0
-0.00155570800923381 1
0.0580245221001094 1
0.0931312476000204 0
0.076713619554695 1
0.0137015617567006 1
0.0675758378605908 0
0.0532375646136302 1
0.0590608703979998 1
0.0523390453953175 1
0.0739564731414419 0
0.0485193783960659 1
0.0716213779479874 0
0.0304872079890128 1
0.0986415104088259 0
0.0113089699924588 1
0.109282880649376 0
0.033120265540629 1
0.0511641455081353 1
0.0573273468221889 1
0.0282926835152332 1
0.0617446611539248 1
0.018311442905243 1
0.11931245493462 0
0.0740976466939816 0
0.055099759049442 1
0.0309643267844568 1
0.0358975789940332 1
0.0388717251063592 1
-0.0129903998654398 1
0.0193225211458904 1
0.0810050959288707 0
0.0731998638441285 1
0.0113523713797902 1
0.0338074535184074 1
0.0951754491009971 0
0.119068856065328 0
0.0689403667187512 1
0.0462616570761882 1
0.0530245476860276 1
-0.00776373240922911 1
0.0839115886646204 0
0.073393305362624 1
0.0683663035089221 0
0.0734290661230488 1
-0.0070807118818491 1
0.0553962397306681 1
0.0358121412397751 1
0.0571330222269941 1
0.0415326497954561 1
0.00350457750672048 1
0.0812096274385134 1
0.0780499715470455 0
0.0692753439757632 0
0.0227726797298351 1
0.054976946610567 1
0.0821603169785364 0
0.0653105939899396 1
0.0447412631005752 1
0.0966156189526137 0
0.086279501839654 1
-0.0257509323147593 1
0.0360704075435431 1
0.0158999772728563 1
0.0804006588034616 0
0.0431167993322234 1
0.0130243946824641 1
0.0449477405809027 1
0.0890256027101889 0
-0.0243459140351206 1
-0.0108662887010428 1
0.0873478931328536 0
-0.00252512511041498 1
0.0215798359563939 1
-0.000598369701062478 1
0.0503048569821814 1
0.0906952980390609 0
0.063304732020822 1
0.0980198791111694 0
0.0670164128238706 0
0.0748811972724776 0
0.109236700101563 0
0.0926643541272549 0
0.0553876874957521 1
0.0723561580908145 1
-0.004789722634688 1
0.0668474947240917 0
0.10637430436083 0
0.106172943255239 0
0.0672064224765534 0
0.0843051669087952 0
-0.0192903990265297 1
0.114908269411008 0
0.084644787453357 0
0.0692178392778633 1
0.0637827097679446 1
0.0596366612974327 1
0.0506565925911127 1
0.0226397703399263 1
0.0329094093078449 1
0.0121721030386396 1
0.0270034915783213 1
0.0389278881247854 1
0.0893766532589957 0
0.0151964559805911 1
0.0679707809548708 1
0.0145024707460272 1
0.0587927077353994 1
0.0588914931920146 1
0.0413229727340148 1
0.0281896990219995 1
0.0744100051122355 0
0.0622975537530496 1
0.115227610211634 0
0.0743545185764907 0
0.0656193129462704 1
0.0573961160245877 1
0.0384985210012225 1
0.0863195070160089 0
0.0857525493335431 0
0.0563625363386009 1
0.0143209933191891 1
-0.0016775259581776 1
0.0640643262124313 1
0.0483289399735297 1
0.052553158689147 1
0.0214429566783463 1
0.0976772421612933 0
0.102747427077153 0
0.0573110415218945 1
0.058997435297195 1
-0.00934714844534436 1
0.0365018404020913 1
0.0440151781364824 1
0.0822204269801048 0
0.0197104279790635 1
-0.0137799095824377 1
0.0391606428367958 1
0.0640814638217492 1
0.0600432377201456 1
-0.0103532282037966 1
0.0449904207654482 1
0.0998961600846656 0
0.0360598452050891 1
0.0436547850575571 1
0.0406067444233758 1
0.0564156386903904 1
0.051766232710662 1
0.0694670423788543 0
0.101430185056465 0
0.0690613316655588 0
0.0783300759856762 0
-0.00523892561702066 1
0.0107051091397625 1
0.0183428333645728 1
0.043942412069785 1
0.0699573076617052 1
0.0190943113845162 1
0.060528726751483 1
0.0313121433419203 1
-0.0136715425372885 1
0.0457839597828793 1
0.05328699583442 1
0.0608031619221274 1
0.00352052265219318 1
-0.0012104011132052 1
0.042368205633361 1
0.0398969271077877 1
0.0552239062152169 1
0.0708060443433306 1
0.0515904918610875 1
-0.000410904101525857 1
0.0565140238427477 1
0.0688764592035967 0
0.0845045833267715 0
0.0416105731198243 1
0.0370925011058908 1
0.0528609851380079 1
0.0246318769788247 1
0.0442274986376756 1
0.0112997359926131 1
0.132076755107216 0
0.0722893117296747 0
0.0898250330294137 1
0.035770390529824 1
0.0404396961733635 1
0.0635836990766705 1
-0.0130586899662282 1
0.0473736602680292 1
0.0990185969412066 0
0.0804146929271641 0
0.0726380135842343 0
0.0924921708722949 0
-0.021280450475381 1
0.083243022757289 0
0.0539858471319604 1
0.0736617038632923 0
0.0591120851632665 1
0.0178841877074622 1
-0.00299755307843449 1
0.0157586083163106 1
0.0234057375774225 1
0.0405767041621703 1
0.102653472138565 0
0.0390893679176535 1
-0.0202200620893943 1
0.038983056528762 1
0.121094055520056 0
0.0364235521927776 1
0.0281532211551127 1
0.0749854048916347 0
-0.036160702645533 1
0.0583637237905915 1
0.0498140874802249 1
-0.00743223569777198 1
0.0452790068811767 1
0.0859889462973032 0
0.0503698951668414 1
-0.00759568820359126 1
0.0402036926354141 1
-0.0170374833771355 1
0.0577289872894315 1
0.035306179311565 1
0.0070303913929918 1
0.0623331158541176 1
0.102710662781117 0
0.111953699072822 0
0.0254192290017044 1
0.0431123468287352 1
0.0568320273859726 1
0.0374786424590477 1
0.0461775423136673 1
0.0193766881275202 1
0.0625971647690092 1
0.00930172832615015 1
0.0449421647520639 1
0.00758034002787822 1
-0.00485632625707749 1
0.0154991955129206 1
0.0260302198867017 1
0.054157674441084 1
0.0711434459657693 0
0.066642079250832 1
0.0952685535838844 0
0.0406848173524528 1
0.0552858862394764 1
0.0841017801774883 0
0.0253990277874313 1
0.0177080451356601 1
0.0819261026653381 0
0.0394671537680447 1
0.0592019657233524 1
0.0682519905979097 0
0.0284169003846386 1
0.0874865976701764 0
0.0179193504437355 1
0.0411469912322782 1
0.0726744929132732 1
0.0384050705799991 1
0.0401911197508016 1
0.0679972499728146 1
-0.0209766966775215 1
0.0328887579524389 1
0.107039079630025 0
-0.00434087298713543 1
0.0964306899209765 0
0.0691057148236614 1
0.040488980483392 1
0.0137182245883977 1
0.090350483125784 0
0.0837346024960327 0
0.0857952297204531 0
-0.0174230764706341 1
-0.0430109520053255 1
0.0624448905323317 1
0.0493705552267553 1
0.0941177425533831 0
0.0347916157421522 1
0.0640915950645897 1
0.0400001056934289 1
0.0520792439966784 1
0.0500482710446623 1
0.0888806098790799 0
0.0121387774552443 1
0.0405019610182258 1
0.0861983693168493 0
0.0251182810895072 1
0.0692503530893644 0
0.0342602818692928 1
0.0285261866804119 1
0.0851983094863912 0
0.000627713052066985 1
0.0794387804527054 0
-0.000449951695215522 1
0.115756106695618 0
0.101971460618987 0
0.0199125320486487 1
0.0777450490083256 1
0.0301857614164148 1
0.0562031799193623 1
0.0459688566903393 1
0.0942212502452 0
0.0609920188467837 1
0.0648844608032471 1
0.0408304096504531 1
0.0863298928757381 0
0.0399269017692606 1
0.0792440440287275 0
0.0987559724237578 0
0.0356199784143304 1
0.0414126493531405 1
0.1199678611523 0
0.0485940229674954 1
0.0157490200217411 1
0.0419777930922924 1
0.0714907070380069 0
0.0997532347311661 0
0.0347258462956198 1
0.0606900049244274 1
0.030964081440505 1
0.0551691557129624 1
0.0310953859497431 1
0.03288451897762 1
0.0580399690376424 1
0.0539796519077279 1
0.081762104427693 0
0.0459399030396853 1
0.0840308091609091 0
0.0362968808686525 1
0.0441262315067147 1
0.00390775998333216 1
0.0960765521803924 0
0.100863980559488 0
0.0612374490759357 1
0.0449162277083505 1
0.0558623972595553 1
0.0980981072776869 0
0.0824712819643233 1
0.0761942198268757 1
0.0216655052501184 1
0.0441196533141378 1
0.0539455084086072 1
0.0678312099838339 1
0.09251206855046 0
0.0549484915838489 1
-0.0180430872285135 1
0.055918641798759 1
0.118245936635095 0
-0.00955360845286129 1
0.052742289045847 1
0.0762037002624458 1
0.0134065000905489 1
0.0721413078433748 0
0.0924488012166572 0
0.0866271431077675 0
0.0898311681870793 0
0.0821719306196674 0
-0.0264018298425544 1
0.0373325614200584 1
0.0432703770600894 1
0.0790803700905255 0
0.02253497477194 1
0.0901172724150283 0
0.103287712331273 0
0.0935562431359516 0
0.152006354392371 0
0.0337139425344363 1
0.0461483701463031 1
-0.00188942050213393 1
0.0979896761597554 0
0.0648951745979465 1
0.0543585413729466 1
0.0172480553979684 1
0.0797508913709198 1
0.0261397947011382 1
0.0564093922132341 1
0.101002436579298 0
0.0703966438865265 0
0.0627652034437355 1
0.050570176954867 1
0.0867162332292797 0
0.0528484218592253 1
-0.0131139654282453 1
0.0623236072638588 1
0.0413998553348568 1
0.0627434723804483 1
0.059503818374689 1
0.082082997808717 0
-0.00585502364250066 1
0.0168610905635882 1
0.0329285233201275 1
0.0216597376229055 1
0.075270791666985 1
0.00966038705664397 1
0.00448655293138973 1
0.0725985871040109 0
0.00195479363008459 1
0.0094204382069901 1
0.0138586760404986 1
-0.0410687964816502 1
0.0279718741589747 1
0.0603402047178225 1
0.0856509749190071 1
0.069884871076616 0
-0.00363501911095811 1
0.0195558450893333 1
0.0801894733136597 0
0.0732963978373601 0
0.133808726437314 0
0.0688647227432622 0
0.0464683758921697 1
-0.0138465191274596 1
0.0936428101441144 0
0.104021901066406 0
0.0205877276836997 1
0.0735024511675531 0
0.0655369640613453 1
0.00628989153348895 1
0.0947074792845139 0
0.0436001844015122 1
0.0720878745231119 1
0.0640839609439497 1
-0.0168118307414682 1
0.00278739224064723 1
-0.0150931047237352 1
0.0426131156648584 1
0.0489532511623507 1
0.0481417705975573 1
0.040354464085127 1
0.013475106821643 1
0.0593394831624467 1
0.0596612289804745 1
0.033581664169334 1
0.0545090355473152 1
0.0149081937382575 1
0.0234308112544888 1
0.0514822893079841 1
0.0792064379649121 0
0.0171922051963217 1
0.0876997463931224 0
0.0475716688310575 1
0.0518733645076867 1
0.0136054405995943 1
0.0442453318429226 1
-0.0192493185573985 1
0.0381451986753943 1
0.130319104540638 0
0.0403924490715402 1
0.100999988114563 0
0.0106182956436754 1
0.0541470125452545 1
0.058608109142049 1
0.0387914901540181 1
0.0129421039735856 1
0.0534420531269503 1
0.037674387400968 1
0.03936588720165 1
0.0736369425488113 0
0.0630548510164563 1
0.0659272576923292 1
-0.0276157830879943 1
0.052963243491575 1
0.0681348370402445 1
-0.0294889552413136 1
0.117885168931727 0
0.0379647095293105 1
0.0405641961545226 1
0.00250532609750775 1
0.0457057076355356 1
0.0487822233173719 1
0.0695035829868814 0
0.0623198719447868 1
0.0474458670037357 1
0.0382559112861217 1
0.0846706819746403 1
0.0721085585529221 0
0.0348496226023212 1
0.0744088750377019 1
0.106567524275149 0
0.0569928186619426 1
0.0680930080581406 0
0.0614814949906046 1
0.0646533606428575 1
0.029982685802966 1
0.0553537242313551 1
0.0517364231838387 1
-0.00193946317362233 1
0.105660880833873 0
0.0581418089155714 1
0.0153985998115629 1
0.0486526077919332 1
0.0612675118421205 1
0.0176910646380792 1
0.0940072974859578 0
0.0445214627628162 1
0.0110020724977812 1
0.0411111591017754 1
0.0510465867247142 1
0.0338730504253322 1
0.0280095697856244 1
0.03855026526827 1
0.0793141570882978 0
0.0670245907617263 1
0.0969896689688328 1
0.0480452253275273 1
0.0123541683404998 1
0.0894899168268054 0
0.0931157234466679 0
0.0490013618755499 1
0.0522531087527071 1
0.0708090337816415 1
0.0608944451684389 1
0.0530409675901671 1
0.0683922415083642 1
0.0657118096161275 1
0.0514115482142915 1
0.000297406498429257 1
0.0368675733259269 1
0.0302772192959085 1
0.0569512068254264 1
0.0717746842359218 0
0.0394022322574592 1
0.0219654200366276 1
-0.00129043273619796 1
0.0513206044268544 1
0.0709517377239916 0
0.0254072357588601 1
0.0542597225882616 1
0.0150942320827923 1
0.082023234554283 0
0.068928359711567 0
-0.00527255801221711 1
0.0691456864885879 0
0.0424104794469145 1
0.0370853051013573 1
-0.0177709865156101 1
0.053166286887553 1
0.0340447293930562 1
0.0411616052908871 1
0.0322294685721115 1
0.0655375737385961 1
0.0367405644556885 1
0.0726601405430439 0
0.00302860685656645 1
0.0689890843776227 0
-0.0729044892914646 0
-0.00419528678938868 1
0.0199849536502101 1
-0.00117231860354547 1
0.0140218572122275 1
0.0373134702543853 1
0.059157479839997 1
0.0163321057358675 1
0.00822003654175755 1
0.115642966386072 0
0.121719960232736 0
0.11550314309947 0
0.046569461677759 1
0.0206875435512184 1
0.0432797986688627 1
0.0941241271068874 0
0.0446189547379849 1
0.0441491958907834 1
0.0112885104882735 1
0.0173112495369364 1
0.0742920467968818 1
0.0204635142196234 1
0.0562719068708537 1
0.0504657287121583 1
0.0740186958092355 0
0.118630266209903 0
0.0716231909896971 1
0.033601091340774 1
0.0727240472168521 1
-0.0169727123320018 1
0.0310856798535408 1
0.127682726644583 0
0.0169781403892381 1
0.0641252624782051 1
0.0595510719784848 1
0.092230389473326 0
0.0391078568394109 1
0.0187557418078414 1
0.091721902536591 0
0.0547710664378816 1
0.0317369079542217 1
0.0402801303790207 1
0.0535223935067406 1
0.114886481381781 0
0.0339168913009587 1
0.0273387358560905 1
0.0336507607455107 1
0.0349366035732099 1
0.120462943276461 0
0.0893349108646165 0
0.0401219777433359 1
0.0213849711008037 1
0.0495723916268217 1
0.106199736109507 0
0.0618614064432071 1
0.0882108175462066 0
0.0272472966344789 1
0.0474021783144828 1
0.0322100174988707 1
0.0610338218042875 1
0.0649778359537184 1
0.0907582581932628 1
0.0473827463831946 1
0.0109393996960221 1
0.0375236772740627 1
0.09092203766847 0
0.0836783811681007 0
0.0670806368851251 0
0.0729568879305815 0
0.0892072154723318 0
0.00983245271798988 1
0.0438382234874021 1
0.0753053144598417 0
0.0584524407048793 1
0.0746704216104137 0
0.0608396603444846 1
0.0576850642377413 1
0.0233858226549793 1
0.0692967977406056 1
0.0458939830976644 1
0.00544803308521757 1
0.0600772925625142 1
0.0592292699185783 1
0.0313211149852206 1
0.060784586699866 1
0.051482113589066 1
0.0905343132910936 0
0.0719516716125867 1
0.0101356888118452 1
0.0512262307334781 1
0.0457473944848165 1
0.0413214675443693 1
0.108598815800664 0
0.0244430767667994 1
0.0478790621841917 1
0.0617501899989723 1
0.0163619431866599 1
0.0845400723959723 0
0.0683824201735773 1
-0.00120715137243567 1
0.0116313493450503 1
0.0954710368932772 0
0.0530802106237042 1
0.0405620297007399 1
0.095007071325957 0
0.104253541996285 0
0.034880518667849 1
0.0837554935856081 0
0.0204745278707521 1
0.0546772402160601 1
0.0933256215314343 0
0.0915259427693052 0
0.0588866209614535 1
0.0808252517981579 0
0.0686162529381827 1
0.0648450987528567 1
0.0679902579481923 0
0.0194373519161606 1
-0.00627536994235669 1
0.0121671891713993 1
0.0121597691171315 1
0.0527576215659133 1
0.126384805332129 0
-0.0125380719862359 1
-0.0291500286642115 1
0.0352349975727893 1
0.055886726209079 1
0.033487224097902 1
0.0193644614205587 1
0.0211219490471624 1
0.136204188468582 0
0.0503140303893938 1
0.0629156451163832 1
0.032954531457064 1
0.0106976097375541 1
0.0488273885213853 1
0.0488164685228233 1
0.131536675905421 0
0.0357316125845367 1
0.049322837413109 1
0.0330199793454431 1
0.0294590222639962 1
0.0598871850994931 1
0.0155139256076004 1
0.0574223840475818 1
0.0718631521449138 1
0.0539889129957529 1
0.0533646729226506 1
0.0199285270294216 1
0.0756807296736861 0
0.121041934055258 0
0.0527721821725956 1
-0.00322604827718575 1
0.0595101229022725 1
0.00880388444675718 1
0.0445690048936832 1
0.0766259849370282 0
0.0365712372867654 1
0.0239590535673377 1
0.0469269506977936 1
0.0167458896383154 1
0.0592922849315026 1
0.0567811487283473 1
0.151989381964223 0
0.100005881675508 0
0.0603267430127974 1
0.0483783743281719 1
0.0273738954364283 1
0.0146581497726642 1
0.0899951646180999 0
0.023588019218857 1
0.103136233495832 0
0.0239609627196093 1
0.0572524503612365 1
0.0747562393193269 0
0.0609421579875737 1
0.0100661222347267 1
0.107250038977821 0
0.142501162056 0
0.0611853925889731 1
0.0263141317656567 1
0.084055528189641 1
0.0174376858172273 1
0.000373904236555505 1
0.0652451996393219 1
0.0117336448540752 1
0.0305923286971853 1
-0.018860308413223 1
0.0973787452729385 0
0.0308346807091289 1
0.0901214788723211 0
0.000311259503518475 1
0.0454894571712636 1
0.0998179105336488 0
0.119920944946892 0
0.0733175972390672 1
0.012739016050637 1
0.0594108206197736 1
0.0883477495869758 0
0.13812280670725 0
0.00344697383207697 1
0.089369925622493 0
0.0675542117800498 0
0.0598085879993563 1
0.0575624122648061 1
0.0819188582353922 0
0.0553157675733238 1
0.0763677803088324 0
-0.0178457531279723 1
0.0886676837311583 0
0.11570048066128 0
0.0436559371364424 1
0.0603287545304355 1
0.0253738614224224 1
0.0634036492407145 1
0.0626208980125002 1
0.00182787270105812 1
0.0264801629958542 1
0.0123514692587361 1
-0.00613858725928805 1
-0.00546647396086295 1
0.0446659785248367 1
0.0578116061514152 1
0.105944576324347 0
-0.0363741887249693 1
0.0812113296646706 0
0.0947515592474796 0
0.0924073708506501 0
0.0823006717228276 0
0.0379079779279957 1
0.0487195699128384 1
0.0391264459473881 1
0.0497302606592101 1
0.0151626313223687 1
0.0193100041745923 1
0.0858494642786651 0
0.0335604420368269 1
0.080014233839053 0
0.0449403853616514 1
0.00502753359413641 1
0.032627058287927 1
0.113671120765297 0
0.00702587838475024 1
0.0752663610934513 0
0.0236388995520574 1
0.0660499983842918 1
0.0466413399221295 1
0.0808972357016623 0
0.0771199406724699 0
0.0637812178369048 1
0.0702442912411459 0
0.0817869805285918 0
0.0250591849034924 1
0.101290435421478 0
0.0347157165862824 1
0.0174645462799813 1
0.0755745972875673 0
0.00266494110812488 1
0.0445429774445038 1
0.0794341302760572 1
0.0599764736663773 1
0.00431107082232556 1
0.0602449493636241 1
0.0252226565061929 1
0.0980057674096593 0
0.0129827849718542 1
0.0134745620173991 1
0.0810955118252441 0
0.029533810168265 1
0.0519091110432576 1
0.014299063738883 1
0.00189256624245152 1
0.0859200128384692 0
0.0366325470184507 1
0.102054706029623 0
0.117903572955692 0
-0.00708057039020296 1
-0.0104898254627056 1
0.0360724427242354 1
0.0942277864469787 0
-0.00593435394027022 1
-0.0089441059970439 1
-0.0257885592814342 1
0.038100842981783 1
0.0648667370534987 1
0.0978368444944537 0
0.0502311410777499 1
0.0601990917079399 1
0.0414151915587149 1
0.0693967102255089 0
0.0328529478190093 1
0.0625173158336664 1
0.0225020727366802 1
0.00629288701501438 1
-0.0280705181677215 1
0.101059502655307 0
0.0208054551248735 1
0.0447756992996655 1
-0.0021226123607694 1
0.0442011447974934 1
0.0852597943467757 0
0.0848352677947983 0
0.0404444448275114 1
0.0109367164254428 1
0.0217411387541872 1
0.0456941065381965 1
0.0600361851945642 1
0.0107838160152366 1
0.0656662860635381 1
-0.0588735531437124 1
0.0548661949091305 1
0.0843925407610926 0
0.0855321031145242 0
0.0482933557931981 1
0.0560682918560247 1
0.0161889854024729 1
0.0407440115654015 1
0.104527092826611 0
0.0456137458381139 1
0.118992842486855 0
0.0913315156765687 0
0.0627105573885361 1
0.076804401705664 1
-0.0111476573083413 1
0.0214235384737036 1
0.032839616216693 1
0.0744462455137235 0
0.0281102897748969 1
0.0786781945687664 1
0.109540731089169 0
0.0358719024071547 1
0.0627175949406732 1
0.0673716343528588 1
0.0525202018493917 1
0.0135043139049494 1
0.108249581242341 0
0.100910598395635 0
0.0594318969172883 1
0.072281512255078 1
0.0101569866881421 1
0.0544227628729722 1
0.0701534856667059 1
0.0190576777280515 1
0.0939986503475141 0
0.0908093669701979 0
-0.0186956574889185 1
0.00757581213558436 1
0.0881378883735525 0
0.0674625882451513 1
0.0987655307544552 0
0.0963920933409734 0
-0.00227487725161627 1
0.0497205669754138 1
0.0626323367858877 1
0.0181993209958178 1
0.0511647257509354 1
0.0411866863466181 1
0.0397906698013486 1
0.0357830913780629 1
0.046847995568854 1
0.0835519854077122 0
-0.00433881226546067 1
0.0624619673277283 1
0.0796198314596351 0
0.0661847038473458 1
0.10448424327374 0
0.0392059246068374 1
0.0635511057036749 1
0.0798026529168028 0
0.0217957980492046 1
0.0927317043627584 0
0.10932378347224 0
0.102986194697421 0
0.0127271269788381 1
0.0278554899689933 1
0.0639617124716531 1
0.108477716137634 0
0.0904568065203921 0
0.0789802632952199 0
0.0263825342747881 1
0.0195802893012205 1
0.112004971600318 0
0.0372006807081336 1
0.0862626520574325 0
0.100978544262548 0
0.0600725465332005 1
0.00848166506541028 1
0.0838386435525743 0
0.0671030903002963 0
0.0258792932115726 1
0.0571349255005055 1
0.048817165983048 1
0.102808477493231 0
0.00384778545034123 1
0.0449065019665204 1
0.0459840720890681 1
0.075133733209173 0
0.0431975759560745 1
-0.0448080733145895 1
0.0213106701039928 1
0.0978131745232329 0
0.0687291523891314 0
0.0813065946328282 1
0.0897859015498935 0
0.0906523585548185 0
0.0842833260873558 1
0.144037845943567 0
0.0229620242309603 1
0.0322479675059266 1
0.0730461414021631 0
0.0945482842703388 0
0.0774066899534052 0
0.100262732707638 0
0.0644278395513238 1
0.121499555040692 0
0.0536492065949308 1
0.0712224459742941 0
0.0954018427087049 0
0.0256330963433827 1
-0.0324455481563169 1
0.0582000946114328 1
0.00131711375108282 1
0.0853223941540547 1
0.0864273164325742 0
0.00982653535453606 1
0.0702323627903424 0
0.0631305460414593 1
0.0703716297361486 1
0.0714779321151654 0
0.129490791847402 0
0.0631558379930936 1
0.095925015022144 0
0.0595498408946882 1
0.0208542021360428 1
0.0305921830359963 1
0.117330410829013 0
0.059738568800744 1
0.062724737507089 1
0.120635757165845 0
0.0244868747655453 1
0.0199407213994701 1
0.0347464527433778 1
0.131464394687838 0
0.054506646988954 1
0.0949389842774196 0
0.0217854979918655 1
0.0375832128835701 1
0.0348563520572227 1
0.0550734701546981 1
0.0755993473465498 0
-0.00121150948944224 1
0.098404754776072 0
0.0806546855077563 0
0.122464155070055 0
0.0237883436179389 1
0.0173223145365001 1
0.0629811826053131 1
0.00820289016571427 1
0.110244241519876 0
0.0325554412585368 1
0.0498016115521372 1
0.0206249113056077 1
0.0563956909790891 1
0.111024664215146 0
-0.00130532085617753 1
0.0487088725205435 1
0.0718891107574983 1
0.0470981418795063 1
0.0825993312695489 0
0.0435618859062774 1
0.0636640784383611 1
0.0173591243599508 1
0.0242240150956234 1
0.0262530840842641 1
0.0187394611491812 1
0.0704852472014803 0
0.0535682508642864 1
0.0466180042478368 1
0.102079736473564 0
0.112164144707669 0
0.0756020845459996 1
0.130600259242479 0
0.037910086239802 1
0.0952141675525568 0
0.0273912216679336 1
0.0704553353708741 0
0.0600455959291981 1
0.0957326212067482 0
0.0334145816938267 1
0.0350917063845493 1
0.0914458960921596 0
0.0399391683283601 1
0.0406882241298253 1
0.0251825392567105 1
0.0662389207022701 1
0.0339424581501023 1
0.095426686878445 0
0.0267046983351715 1
0.0970311927337594 0
0.104078499787631 0
-0.00307022989376355 1
0.00809017457343504 1
0.0752302059768128 1
0.0404280253701699 1
0.0197248623509601 1
0.0560249219883184 1
-0.0190830780004478 1
-0.00336812516927307 1
0.0692412618831719 1
0.0877470752263248 0
0.0123689855862349 1
0.0462494231514246 1
0.023712341629249 1
0.0871173247870372 0
0.0393113620964776 1
0.0643969396720412 1
0.0466618057264138 1
0.0418024077000257 1
0.0645017406342265 1
0.0663369339991903 1
0.0607453513578822 1
0.0523281581103361 1
0.0923565867476597 0
0.0378354504832587 1
-0.00795848715368266 1
0.0467927657108973 1
0.0591142272040124 1
0.00543095848086175 1
0.0552663999241964 1
0.0511783890539378 1
-0.032649984626087 1
0.0305532792649999 1
0.129050489660273 0
0.0991547876444055 0
0.0630091475953825 1
0.070145879008455 0
0.0495197861076436 1
0.0857373161010881 0
0.0596841926884194 1
0.0535570291682785 1
0.0220524994865527 1
0.0388518009746907 1
0.0615938951809061 1
0.0619923618165687 1
0.107082241843248 0
0.0191177559183198 1
0.0125050366493179 1
0.0471455948330031 1
0.047148728326261 1
0.0759607647180068 1
0.0299573616930091 1
0.0783640237116134 0
0.0784870062953449 0
-0.0224629452780437 1
0.120721630718432 0
0.0736938576309427 1
0.0798493217356011 1
0.0361892121557629 1
0.025544799251732 1
0.0115128751681958 1
0.0455880634765875 1
0.0155517016742089 1
0.0648770140835212 1
0.0265427268880583 1
0.0854403982237584 0
0.106801675644543 0
0.0227670345140195 1
-0.00899694655438653 1
0.0594937206555991 1
0.028345916270559 1
0.0513015923121594 1
0.057045623749923 1
0.127306773832787 0
0.013093682781887 1
0.0946008720117844 0
0.0317918144657974 1
0.0781333517326617 0
0.0707115801980769 1
0.0195026326509643 1
0.108586169731838 0
0.0777183490103605 0
0.0482128698271614 1
0.0721881433259702 0
0.0431508654212121 1
0.0444840981937922 1
0.0520290070006291 1
0.0251643545043139 1
0.0330702089538465 1
0.0684200273594778 0
0.0515761381344359 1
0.1138859681098 0
0.0369078226459336 1
0.0365635342493266 1
0.0673591142509669 0
0.0820786403310147 1
0.0273547781171705 1
0.0448850018749057 1
0.0651134863462233 1
0.0266557502766168 1
0.0943385497882628 0
0.0937285506539105 0
0.0845026459015338 0
0.0240395123549521 1
0.0830424302023108 0
0.0262637932843351 1
0.0183788625675122 1
0.0520528193701072 1
0.000816551353123106 1
0.0871811038505416 0
-0.0181508898869951 1
0.0173498189882982 1
0.0235429187095099 1
0.0810818002764656 1
0.108080531380181 0
0.012446235494148 1
0.0147836656641917 1
0.0393200537669355 1
0.0421321812359013 1
0.0872738604895246 0
0.0539526739499879 1
0.0769223614753792 0
0.0313863722538254 1
-0.00553593941881845 1
0.10758000850088 0
0.0691342374585805 1
0.0204130027708812 1
0.0893472037036132 0
0.077396923459914 0
0.0535062060911147 1
0.0418039571769169 1
0.078646961505084 0
0.108593683190951 0
0.0142806267630222 1
-0.0232465849937257 1
0.0570764518486351 1
0.0258686507547443 1
0.0663478513341765 1
0.0989313714271438 0
0.105383284705848 0
0.0432474726885799 1
0.0953369193123237 0
0.0779381961970368 0
0.0612671570796173 1
0.0655915771032411 1
0.0585161506420631 1
0.0733875597686161 1
0.0591038043531216 1
0.0897886150766149 0
0.060509249936558 1
-0.00905795238662537 1
0.0889769804373116 0
0.0364712673409646 1
0.0768357648609591 0
0.0518342502127047 1
0.0321101760809601 1
0.061299684548666 1
0.0695288983908865 1
0.0278616630300133 1
0.0625010855460306 1
0.0124817162417688 1
0.0462635185047996 1
0.0831763097060819 0
0.0183515681685719 1
0.0265764777057709 1
0.0697265272262987 0
0.0962533059788899 0
0.0475654425894956 1
-0.0203580848917327 1
0.0296081983754082 1
0.0253341482126707 1
0.063271065483368 1
0.0843032680569244 0
-0.0202133859344964 1
0.0828624483818999 0
0.0459357368967647 1
0.0372067787885463 1
0.012405718710302 1
0.105580944634684 0
0.0226957287881237 1
0.0274276735608054 1
0.0796614158425444 0
0.029275903944397 1
0.0576628456180967 1
0.0170813998489222 1
0.0557840847722253 1
0.0382594655140721 1
-0.0257712747380478 1
-0.00769343869650596 1
0.0997333605012947 0
0.137278353075027 0
0.087685292240101 0
0.0618365096167508 1
0.0852550768362388 0
0.0455397991467702 1
0.0527595691796958 1
0.0285100242797632 1
0.0332639711657146 1
0.116501402160266 0
0.0328342768545847 1
0.149675322689334 0
0.0868347199498175 0
-0.0293737205172008 1
0.0303340334421993 1
0.00910935830140481 1
0.0834726255783896 0
0.060988928830605 1
0.091254947929015 0
0.0390568451775649 1
0.0990379526429881 0
0.0551603721967546 1
0.0534791080170232 1
0.0302141519711646 1
0.0566024902149301 1
0.0598507398082339 1
0.0407832147948756 1
0.0304527425583572 1
0.0417458471625534 1
0.0357363959965279 1
0.0333278007095969 1
0.0503587924482352 1
-0.022990870454298 1
0.0983546771243914 0
0.0930451086762632 0
0.0285430451642658 1
0.0147772943107973 1
0.0220424078071971 1
0.0305870385705969 1
0.0840745613333594 0
0.086879375580244 0
0.0390778370363675 1
0.0752629423188989 0
-0.00639335543267238 1
0.029794027148136 1
0.0737470904180952 1
0.0400678516682327 1
0.00670722694410628 1
0.0668980580864643 1
0.0440815709288973 1
0.0961614170688404 0
0.0646820932698947 1
0.0977611082152204 0
0.0457429380367593 1
0.0175258764217739 1
0.0547310534763346 1
0.0599201086049597 1
0.0610946645406891 1
0.0674359124099278 1
0.0106658507004381 1
0.10569561707756 0
0.114858573518463 0
0.01848361350115 1
-0.00389911262388785 1
0.104080549720561 0
0.0473169037526227 1
0.0396227870526484 1
0.0425250915747258 1
0.0686523394364395 0
0.0336641409209686 1
-0.00334197343110952 1
0.0521590770375507 1
0.0390401541228016 1
-0.00643709524115004 1
0.0705856951222723 0
0.0985288611740426 0
-0.0103428578464503 1
0.147005869759171 0
0.0365860619846227 1
0.0560739604913275 1
0.0372133644066541 1
0.0754924044417902 1
0.0823947536144152 0
0.00516734971668505 1
0.0566761025583418 1
0.111009512340432 0
0.0918677058573316 0
0.0500468096765136 1
0.0255795937209116 1
-0.00144742126936332 1
0.0706744991819875 0
0.044066823284227 1
0.0307658422216266 1
0.068510710012188 1
0.0770660133967805 1
-0.00410405717062323 1
0.0972016935919243 0
0.0824545821398744 0
0.020805963116182 1
0.00143791889091727 1
0.103570798922489 0
0.0768450698039655 0
-0.0305886732342737 1
0.0887340836938349 0
0.0853233557563052 0
-0.00407848213663564 1
0.0349276184941171 1
0.0641628150194235 1
0.0411553845240553 1
0.0888628731524708 0
0.0751613399965138 0
0.0624901343258603 1
0.0785647020271873 0
0.0437317587014442 1
0.0131131150345192 1
0.0442341860806164 1
0.0200025671977693 1
0.0517420672113046 1
0.0877001170021124 0
0.133725958240839 0
0.043810580819932 1
0.0986570547369766 0
0.0642381216788958 1
0.043062377383865 1
0.0774647322061363 0
0.0596264902575954 1
0.0915232675304517 0
0.0501778994357705 1
0.0359397554656446 1
0.0429919416007958 1
0.0386842189874807 1
0.0324893801512202 1
0.0532119541811841 1
0.0162292340300129 1
0.066579606924734 1
0.032613125203682 1
0.0741500376282846 0
0.0413728796240761 1
0.0665716272090095 1
0.0771364156955816 0
0.0381566712645274 1
0.0699019153092788 1
0.0586316560979495 1
0.0468370820495928 1
0.090624197468032 0
-0.0294069109714493 1
0.0213112606410733 1
0.0163686426006063 1
0.0714664863255893 1
0.0711718917644316 0
0.0339578864091682 1
0.0315158631745487 1
0.0351049097852663 1
0.0660659764079465 1
0.0351086470870546 1
0.0809340097325925 0
0.103187577439073 0
0.059773059196684 1
0.0677238443829165 1
0.0954346677663453 0
0.04450506967301 1
0.0680151595446807 0
0.0398677382020873 1
0.072525837991998 1
-0.00935731225015661 1
0.0332801347911017 1
0.0810723708572417 0
0.07501014950528 1
0.0382994861543977 1
0.0702565381971695 0
0.0954441393008821 1
0.0361309639594023 1
0.0245521063684801 1
0.0144209653742765 1
0.0504165440157561 1
-0.0114171401597953 1
0.0843180516645941 0
0.117643880476441 0
-0.00461798343171425 1
0.0971908397655781 0
0.0734817134013067 0
0.0460142254626225 1
0.0274963062499499 1
0.0462873517542787 1
0.125570083191445 0
0.0397368160659151 1
0.0873981979555899 0
-0.0314405119815182 1
0.0716197881719026 1
0.0397675262578678 1
0.0568097002747215 1
0.0340511795760893 1
0.0564290850176486 1
0.0263578117980647 1
0.0908402733833277 0
0.0755872886066871 0
0.0664626194048968 1
0.0813639116371723 0
0.0729233110998502 0
0.00138644845526605 1
0.0625433191852141 1
0.0456815795708519 1
0.0568834123177992 1
0.0717452461160753 0
0.0736224804547127 0
0.0498907163925383 1
0.0531560175341126 1
0.000345625913793414 1
0.0102134228376772 1
0.072301155140779 0
-0.0157006111755965 1
0.0123897467208763 1
0.0695416492671512 0
0.0322647673593873 1
0.0550447468039675 1
0.0449675418848505 1
0.0931029436085724 0
-0.00295318390123434 1
0.061587051557359 1
0.0408068870283107 1
0.127628969661421 0
0.00943903402511026 1
0.0428810020883875 1
0.0772105131277109 0
0.0141830462507048 1
0.0193622991236152 1
0.0342653564198709 1
0.0930959533856753 0
0.0895885088912744 1
0.0611492768448232 1
0.0389826771719662 1
0.088020069032119 0
0.0588756263495761 1
-0.037963387732983 1
0.0495167070933764 1
0.0473374966993628 1
0.0208276379953772 1
0.0713974107693238 0
0.0717079820227313 1
0.071678269928844 0
0.0128153260785752 1
0.00150160233683882 1
0.0514459189574208 1
0.0585421640491979 1
0.077370687965867 0
0.0767754012002219 0
0.0846184540408861 0
0.0457015023214324 1
0.0294826711655654 1
-0.0163132332953407 1
0.0856939652614743 0
0.00620505118944415 1
-0.000254168641188873 1
0.000582316311631843 1
0.051075380195285 1
0.152598404137442 0
0.074339988410074 0
0.0732500733353716 1
0.0431518759972386 1
0.0547007313111233 1
0.0736288409205434 0
0.0387801683996906 1
0.117387813073755 0
0.0132944014401158 1
0.054945892913229 1
0.105158943121253 0
0.0184583134458121 1
0.0816286236782577 0
0.0285666956281084 1
0.0584040380071446 1
0.108574017692122 0
0.125087766452641 0
0.0584942490802435 1
0.0570470487749014 1
0.027553802123838 1
0.0914868722842658 0
0.0534771536904802 1
0.0372661420880259 1
0.0807955562172688 0
0.0630112996519363 1
0.0560098071615458 1
0.043028328624078 1
0.0322440733450457 1
0.0246351847895918 1
0.0506785198074949 1
0.11269155312141 0
-0.0601847970415739 1
0.0938762145452411 0
0.0874984174981332 0
0.0614504849029499 1
0.0950875285812173 0
0.121542905181897 0
0.0699762053146579 1
0.0729513102284744 0
0.0570020160608279 1
0.0192974936292031 1
0.0471104600590418 1
0.0585366564166111 1
0.0494342583095967 1
0.00488920250096159 1
0.10987016344327 0
0.0562778904582333 1
0.0610449325537097 1
0.0766294274214898 1
0.0569835599366943 1
0.0718482419293745 1
-0.0338834661706606 1
0.037702856093766 1
0.0278811645223141 1
0.0797261892702114 0
0.0773339645125174 0
0.0697290689024536 0
0.0593133495980028 1
0.017940849299654 1
0.0469881738634212 1
0.0601415304801501 1
0.0648287423063347 1
0.0625627651338844 1
0.0846408436899583 0
0.077565480334668 0
0.009164870194087 1
-0.0332156620388881 1
0.0789783523213572 0
0.0766038880057712 1
0.0908390860607938 0
0.117069225176164 0
0.0431511874614535 1
0.075318948516424 0
0.0461071510643858 1
0.0749816315441236 0
0.00281551585894532 1
0.140112948880325 0
0.000610310247534595 1
0.0211337643638062 1
0.0734258598007417 0
0.0662101105214006 1
0.00549457108378027 1
0.0743941517130467 1
0.0244552516857707 1
0.0435800325693908 1
0.0441031049754711 1
0.00804177139908948 1
-0.00630671568814114 1
0.00205755570958296 1
0.0387735717542261 1
-0.0129439914135209 1
0.15094588834818 0
0.0883645796622402 0
-0.0175432915861677 1
0.0406398439283051 1
-0.00723263762534392 1
0.0630805573362084 1
0.0582138699081946 1
0.099615561569366 0
0.0631230000437452 1
-0.000620392521316176 1
0.0739903228131389 1
0.0689822512024466 1
0.0590797176453848 1
0.0233458498899048 1
0.0813270767810636 0
0.0886919964602059 0
0.0463323021075576 1
0.0526582427330429 1
0.00509424962470553 1
0.0696145503755316 0
-0.00174145857548439 1
0.0500193880786 1
0.034518615978198 1
0.0282139368751024 1
0.114651793598655 0
0.035982148075907 1
0.0909777705731065 0
0.0884266016031003 0
0.0781783128696494 0
0.0196787591891728 1
0.0396554239509876 1
0.0222041005925729 1
0.00877656673710964 1
0.0734927796840404 1
0.0472089826844497 1
0.0293307081974183 1
0.0388197024773341 1
0.02950845010229 1
0.0184688100754808 1
0.0201034109600267 1
0.0407336678472423 1
0.000711960921655763 1
0.048205883540465 1
0.0207362856904875 1
0.0804058653568615 0
0.0399984418712374 1
-0.0107520246818762 1
0.097164125729042 0
0.0212308479552682 1
0.0801245247314284 0
0.0701493967475059 0
0.0628853408472894 1
-0.00453095488799987 1
0.024041031915612 1
0.0436386584459679 1
0.0267353705865354 1
0.0443430307459769 1
0.0579592514021052 1
0.0410739957531202 1
0.0325667685163676 1
0.078278146824545 0
0.00688259428560579 1
0.0823633312565283 0
0.0231232078245278 1
0.031755307607431 1
0.0533554594363876 1
0.0104197006103388 1
0.0845573054804705 0
-0.0145990182798584 1
0.00511074835087956 1
0.0968681429589272 0
0.11412282543864 0
0.00495004960277982 1
0.0157906133685852 1
0.0688318004216855 1
-0.0036710456131412 1
0.0470186050286126 1
0.0454710151873029 1
0.0735035743013491 0
0.06875640305932 1
-0.00319471233686727 1
0.0864352531720656 0
0.0853873911835011 0
0.066765419905407 0
-0.0220849350767542 1
0.103136423240379 0
0.0240054782772431 1
0.0692043098276898 0
0.00538331509103027 1
0.0590268463987669 1
0.0822938335221424 0
0.038691457965869 1
-0.0148742529854207 1
0.0222988217618195 1
0.0918640861060163 0
0.0391907838402861 1
0.0538128393004423 1
0.0286228554214196 1
0.0933284593874014 0
0.0185833557236312 1
0.0567539373315477 1
-0.0515204774502557 1
0.042291543723978 1
0.11382460683192 0
0.0490801805369312 1
0.0375526776171241 1
0.110738827445233 0
-0.0156884595992386 1
0.0580497424614353 1
0.0134643963381014 1
0.0665024921428312 1
0.0142992812553575 1
0.0699663678721744 1
0.0720252560067593 1
0.0249596938346184 1
0.0832509567329744 0
0.029909754018712 1
0.0520559669738978 1
0.0222019072664624 1
0.0205428075874292 1
0.00708089241325383 1
0.02920404903683 1
0.105494481745981 0
0.0460247740450496 1
-0.0143820549721316 1
0.0942263150843353 0
0.0539249220710902 1
0.0130321774399647 1
0.0587987788702489 1
0.0422730913903468 1
-0.00870732852886747 1
0.0128339280146929 1
0.0402409253442748 1
0.0734183688547328 0
0.0362194941286927 1
0.076870658362228 0
0.0803165762307443 0
0.0220250536938509 1
0.0120126018155246 1
0.0669884165621885 1
0.107961066708725 0
0.0236469159838442 1
0.00760434100902049 1
0.101736525886758 0
0.0636056074024755 1
0.0823936771442688 0
0.0825883482846457 0
0.121287596145703 0
0.0273975744484403 1
0.00449250269884699 1
0.0896111282058493 0
0.0541727093144555 1
0.0935654554482239 0
0.00533798640639684 1
0.0168425424451526 1
0.0349665440239725 1
0.0356167665651583 1
0.0239864153142439 1
0.0496085557067331 1
-0.00775878557238711 1
-0.0418287593057735 1
0.0316776504066035 1
0.0205166204714729 1
0.0293885427844797 1
0.0867444770462865 0
0.135929269823885 0
0.000566247151672987 1
0.0252106169577734 1
0.0378361690777579 1
0.104921222720885 0
0.0321293475904848 1
0.0662188464984438 0
0.0695777767357784 0
0.0473899203561484 1
0.0650186742448946 1
0.0515984402969061 1
0.0190502996816004 1
0.0261011888835406 1
0.0158470029037704 1
0.0346555685037197 1
0.0569938639080752 1
0.0781717848566311 0
0.0674963284165094 0
0.0254808499262068 1
0.0395676579017407 1
0.0817083581221968 1
0.0448886277956094 1
0.0694509777176386 1
0.131350490733503 0
0.0466662556767534 1
0.0275246494586529 1
0.0705554477815857 1
-0.0374693305922585 1
0.0193240716527709 1
0.0872878876226485 0
0.0449055101877388 1
0.0637986906451242 1
0.0414295319219343 1
0.0676970739346292 0
0.0710506470539191 0
0.0574989136302421 1
0.0441561194100524 1
0.0245203177587351 1
0.0865085629091675 0
0.0312587359955696 1
0.0524891103170712 1
0.0902857094960518 0
0.0820747686640973 0
0.0367258868398361 1
0.100303742923924 0
0.0644957157884948 1
0.0295315318981396 1
0.0629984885084138 1
0.0590244974307114 1
0.0778024798785586 0
0.0771715192094691 0
0.0681683390803101 0
0.0571147429794346 1
0.033330471486785 1
0.043571583947009 1
0.0298286147519025 1
0.069656147468926 1
0.103223227454353 0
-0.028018727529259 1
0.0483483752995588 1
-0.00479089425523723 1
0.050351955509377 1
0.0450922212691197 1
-0.0110672820484002 1
0.0818766826119545 0
-0.0415294020853072 1
0.0713388598929657 0
-0.0202261347102113 1
0.0318130255956052 1
0.055063507133549 1
0.081607936423594 0
0.0980331692876476 0
0.0712888179856184 0
0.0310168868392322 1
0.155644746399124 0
0.035900298219054 1
0.01916715916273 1
0.0110461521942929 1
0.00615672021807484 1
0.0547026064938839 1
0.0855785068029163 0
0.122961840177606 0
0.053792285058085 1
0.0223193892330736 1
0.0696115914048511 0
0.0998402604904212 0
0.0493213008089275 1
0.0688182714897803 1
0.0586979377967238 1
0.0731792962181629 1
0.0260339809416751 1
0.0830147481197972 0
0.0639525947602117 1
0.0509083929303554 1
0.0831971102038326 1
0.0166312806616131 1
-0.0268624711227548 1
0.0712933808549122 0
0.0821979426689483 0
0.11347509326002 0
0.0331774365138706 1
0.0246007535078905 1
0.0829332051398724 0
0.0261200059827071 1
0.105379757445936 0
0.0677423572996597 1
0.0654302948827259 1
0.0980371286548562 0
0.0420660815104189 1
0.0580305966611095 1
0.0917108329225297 0
0.0554042584385672 1
-0.0147378069488987 1
0.0768202512867801 0
0.0507087692367203 1
0.0387411926724705 1
0.0397505083393704 1
0.0437387292747509 1
0.0554765528240715 1
0.0141311400765146 1
0.0703714805775927 0
0.0437026141744581 1
0.109929143350317 0
0.0616102108972093 1
0.0183054223280119 1
0.0302289820166124 1
0.0647298336152952 1
0.0573509732826232 1
0.0228324633019731 1
0.0414788615445773 1
-0.00274362865439941 1
0.0629238736643972 1
-0.0332850733388965 1
0.0505192444576186 1
0.0787525268635147 0
0.0906822524161246 0
0.0356467259287117 1
0.0420316691239306 1
0.0783499933069574 0
0.0921788591407095 0
0.0307555830533784 1
0.0908514345295725 0
0.0283366736051673 1
0.00485045686203153 1
0.0301113511282093 1
0.0696485737435028 1
0.057179851908975 1
0.0640131476866389 1
0.112504344194583 0
0.0372642986643802 1
0.0465056310455565 1
0.0211510500894926 1
0.0669490104150869 1
-0.0180748216679449 1
0.0332532719719529 1
0.115321979344053 0
0.0962750095520007 0
0.0865006063851914 1
0.106786447173569 0
0.0336194416402054 1
0.00124923854294722 1
0.0284015240236705 1
0.0937888714792497 0
0.0878040744140106 0
0.042618602444962 1
0.159974598739145 0
0.102651019784632 0
0.127239760268759 0
0.0219224057609464 1
0.0755703312745907 1
0.0360398482902661 1
0.111303362277509 0
-0.0363239820511576 1
0.0828537408826991 0
0.0945524394387739 0
0.051740720735035 1
0.0936573310307783 0
0.0697705154727803 0
0.127827789239624 0
0.0409448268932336 1
0.0408706929207536 1
0.0239781187504586 1
0.104578467740943 0
0.0726204910356738 1
0.0230392062341461 1
0.0288784628438063 1
0.0609705991151923 1
0.0269745111608505 1
0.0625491155716424 1
0.0897368207990336 0
-0.0152595214486312 1
0.0670190965039014 0
0.0527875450464374 1
0.0260888341837513 1
0.0497074655504455 1
0.0550375777133841 1
-0.000230021565623693 1
0.0299044552282094 1
0.100751656951816 0
0.0571197591782292 1
0.0534043305279451 1
0.0602668689616217 1
0.0486006288717411 1
0.0698263809202036 0
0.0363748940142634 1
0.00523279313000144 1
-0.00538458536532953 1
0.0854448034640049 0
0.0522074292992692 1
0.063077767478646 1
0.0767791188947813 0
0.0119648759170903 1
0.0717789429348463 1
0.0400532392701473 1
0.0743943106187086 0
0.0847287158581564 0
0.0568391036949741 1
0.0373949295062778 1
-0.0136745437719751 1
0.0539419627308381 1
0.0140935444975583 1
0.0241256216703974 1
0.165084943989726 0
0.0986269261664541 0
0.0402938084952202 1
0.0514033468401552 1
0.0514196605323351 1
0.0491972219298708 1
0.0647675573264563 1
0.084076699976881 0
0.0653614434009158 1
0.0957906693932572 0
0.0491025076928357 1
0.0255615017677668 1
0.0274660026029854 1
0.0127919675969762 1
0.0231424170889078 1
0.0079136689246215 1
0.0616056541907494 1
0.059004941332637 1
0.0685332023573571 0
0.0454937886268075 1
0.0570233056252204 1
0.0195577111423596 1
0.0753852511866775 0
0.0723820974663295 0
0.0649504190365001 1
0.0345558726646886 1
0.100357951853315 0
0.033448877617338 1
0.102315725674988 1
0.0366723369884092 1
0.072803018167986 1
0.00582994298094632 1
0.0443619970993961 1
0.0652678604061635 0
-0.0138192324576382 1
0.0709597620524775 0
0.0256184853045865 1
0.0484403539717646 1
0.0529034840803462 1
0.0539729766903448 1
0.039315873613557 1
0.0410681747748429 1
0.0138493504693613 1
0.0960132149847032 0
0.093662207400196 0
-0.00874692396893516 1
0.0715780337073251 1
0.0978744824840887 0
0.00459582394012566 1
0.0073640708220935 1
-0.0179081491787817 1
0.0381857005684664 1
0.107065624461642 0
0.0749926162463531 0
0.0603099180294217 1
0.0751851824418483 0
0.0211898208438172 1
0.0899709514933146 0
0.0680542690948661 1
0.0289062383287686 1
0.0185135948635634 1
0.0600151879585507 1
0.067852212904369 1
0.0714265681158498 0
0.0517875513298564 1
0.0854958505880389 0
0.0916644998663098 0
0.0602769238345958 1
0.039242652921352 1
0.0446326378977206 1
0.0304658458868119 1
0.0370129617420258 1
0.109487774105163 0
0.0516431223175629 1
0.0711471233305067 0
0.00189843457707904 1
0.0463212610189817 1
0.0321541301529343 1
0.0949775483951552 0
0.0882770132687736 0
0.0290633749357879 1
0.0508510937251313 1
0.0437277480728662 1
0.117515036072522 0
0.0878462165382414 0
0.109295178579487 0
0.0797691939897659 0
0.0387297957967659 1
0.0812720324115754 0
0.0216888760540015 1
0.0635404983014154 1
0.0561631999347471 1
0.0215952205834515 1
0.000466484374602485 1
0.0102148010629717 1
0.0154784659122747 1
0.0592035799230933 1
0.083333995249206 0
0.0645843337119315 1
0.0300084497903581 1
0.0251104760606516 1
0.0231420101446582 1
0.0434078324324351 1
0.0455316246709013 1
-0.0265131205837715 1
0.0289725794176229 1
0.0596110937919514 1
0.0665924425191044 0
0.0726431951786519 1
0.0163102384994383 1
0.0164953511302196 1
0.0363381528574174 1
0.088562589711935 0
0.0520863850560617 1
0.129926083168954 0
0.0455896146289902 1
0.0583348180149695 1
0.0445371513662502 1
0.0682555951277558 1
0.0576401635394206 1
0.0336762337520844 1
0.0946176354207459 0
0.0162660524950786 1
0.0552601227446063 1
-0.0257329370143456 1
0.0599748256073342 1
0.0807454858391747 0
0.102484757053628 0
0.0756745903927299 0
0.0645607582499669 1
0.0305876129748736 1
0.0372138429117185 1
0.0527306724186821 1
0.0571275973736475 1
0.0686367304671063 0
0.0385497498570703 1
0.0443418352770273 1
0.0760863073372209 1
0.0614068627173084 1
0.0314992852898571 1
0.0792540942485272 0
0.0626133687096564 1
0.096601855549402 0
0.0101615563918374 1
0.0979197119313874 0
0.0509857951458249 1
0.0950468229427947 0
0.00834770276133183 1
0.0464062147646105 1
0.0275342256942558 1
0.0595973560102113 1
0.0892481630900249 0
0.0365216968970737 1
0.0181390334729841 1
0.0401142650385816 1
0.0559398753804747 1
0.0377367710211821 1
0.0165357582115896 1
0.0433277976596311 1
0.0304092280503264 1
0.0687190468329111 0
0.0531422567460245 1
0.0222781398155009 1
0.0422085518944825 1
0.0514575676236409 1
0.0620372491895629 1
0.125391365126203 0
0.0445138482895469 1
0.0665800373517345 1
0.0516684239122268 1
0.0626423821822272 1
0.117013665892673 0
0.0206634643458945 1
0.0263023980506241 1
0.0513602877494476 1
0.0486101621949264 1
0.047129054359755 1
0.0500630644327831 1
0.0971222170303843 0
0.100002015773087 0
0.0736299905733025 0
0.00689988275043682 1
0.0391833186369574 1
0.0339228191132647 1
0.0357288957176499 1
0.0610212246087218 1
0.0109681916252754 1
0.0598795972726925 1
0.0377873169081152 1
0.0644770659630264 1
0.00517429852606435 1
0.135375842527205 0
0.0473384842070814 1
0.13408266516417 0
0.0211540791200719 1
0.024436872029263 1
0.052700375645992 1
-0.0214775720982186 1
0.0404586557851103 1
0.0393188443151024 1
0.0627600102097919 1
-0.0553262605774009 1
0.0558458162162652 1
0.00904762763062002 1
0.138678081335626 0
0.0282698262407963 1
0.0484922809580492 1
0.0520142933862632 1
0.0685526518054386 1
0.0719619124949343 0
0.103373144279127 0
0.0314845663563611 1
0.0282971321441968 1
0.0616323221942054 1
0.0122126058694734 1
0.0789651014954248 0
-0.0058110669803349 1
0.0794778828448678 0
0.0819471706692828 0
0.101188828016391 0
0.0852978730686162 0
0.0360867154922817 1
0.0496165424470511 1
0.0407206769574296 1
0.119909362933681 0
0.0474745709438973 1
0.0589409129255264 1
0.0765544220075573 0
0.0331022758613078 1
0.0533070846983663 1
0.0353967847914393 1
0.112114254856807 0
0.0711363645871589 0
0.0413772824672457 1
0.0106144970562347 1
0.045692167629059 1
0.0534070658486667 1
0.0592911552565665 1
0.108391320135977 0
0.0531791788623811 1
0.0243502192926511 1
0.0939332692520653 0
0.0830948205390597 0
0.047292455289323 1
0.122869079024268 0
0.0497516565028017 1
0.0285872198738503 1
0.0764752942246381 0
0.0577082417328967 1
0.0623611310537047 1
0.0588825635626977 1
0.0202098521687819 1
0.0261891464427908 1
0.0449518034648757 1
0.0158832661814253 1
0.050151496244993 1
0.0490869584787839 1
0.0993168068095502 0
0.00584248887253855 1
0.0114979545837033 1
0.0217037238751134 1
0.035772045631285 1
0.0599520527442691 1
0.0182729728495787 1
0.0460590453987837 1
0.0661196431756698 1
0.0871623085795925 0
0.0874308718768766 0
0.0333775587565169 1
0.105492591468767 0
0.0589683069973448 1
0.0838560693017007 0
0.0182300906854093 1
0.0287568038721537 1
0.0238035710472339 1
0.00715367340434518 1
0.0953676867634886 0
0.0621341482287131 1
-0.00332198811072431 1
0.0103546612201458 1
0.168867455615534 0
0.0338298539461138 1
0.0474131489667593 1
0.0630954695472573 1
0.00553979853671574 1
0.087760255406436 0
0.052011088090527 1
0.0469928755874589 1
0.0201549563788273 1
0.0422062565198532 1
0.0399201607215164 1
0.0749697665327164 1
0.018334450542348 1
0.00208395236501958 1
0.0616977440967953 1
0.0652964164236568 1
0.100099715955221 0
0.0423976868428117 1
0.0409086452657919 1
0.0369338532040718 1
0.0773449354690653 0
-0.00282983445931965 1
0.091630576374306 0
0.0569705145174984 1
0.0723582463897101 0
0.0246097322762392 1
0.00606732566897155 1
0.0312778067873669 1
0.0739218911485451 0
0.0147215866433184 1
0.00923607154604883 1
0.0753117528676901 0
0.0515902038214875 1
0.0327192952887543 1
0.0824110499308121 0
0.058637275119962 1
0.0684769080892692 0
0.0413537946821098 1
0.0306296440882029 1
-0.00140180644237166 1
0.0440668611372904 1
-0.00949477473456527 1
0.121937503587003 0
0.0383758003924731 1
0.100265836059288 0
-0.0196170461377114 1
0.0956943780301085 0
0.0499101848710115 1
0.0238710899980897 1
0.0464429870613622 1
0.0550280651215025 1
0.0140422238482305 1
0.0796138681635042 0
0.0712480873948733 0
0.065415733489809 1
-0.0150159372156598 1
0.102027865990138 0
0.0697991736866427 0
0.0639516042111792 1
0.0338783101533527 1
0.00482345931692594 1
0.0247249149436885 1
0.0657537796258657 1
0.00107940016636907 1
0.0852806134714446 0
0.0615501762019648 1
0.106219558944884 0
0.0278085264235111 1
0.0913335148043889 0
-0.042606441664708 1
0.0592011496249858 1
0.0980614845272215 0
0.0292292445504219 1
0.0751759930613118 0
0.0292091194131657 1
0.0473235959541792 1
-0.0369160209309713 1
0.0763513014720367 0
0.0627992140083787 1
0.0999005070105364 0
0.0711218645624315 0
0.0495910760935745 1
0.0837955639843285 0
0.0633209695312049 1
0.0495505213310701 1
0.0797041775585413 0
0.0575137106842761 1
0.0563638100785981 1
0.0690727293748764 1
0.0557603525704194 1
0.000244037308919773 1
0.0515421970974066 1
0.112672260135977 0
0.0629569962979078 1
0.0251291325901687 1
0.0365287670724319 1
0.0524528049030442 1
0.0422451798198844 1
0.0417675531670725 1
0.0592709679597869 1
-0.0286082931257049 1
-0.00231706999161185 1
0.00267802937860546 1
0.0504863102451593 1
0.0311167597253607 1
-0.0711973171052409 1
0.0407404137835182 1
-0.0245698510652411 1
0.0144051097253164 1
0.0663838141281115 1
0.0268108501517679 1
0.027270101028369 1
0.0580783287523895 1
0.0643192797161972 1
0.0929843097275621 0
-0.00339132372743379 1
0.0528802770036166 1
0.0376533029208754 1
0.0474235592354145 1
-0.0102911025678817 1
0.0246742916291893 1
0.103184218608135 0
-0.0133840035582491 1
0.116752341270602 0
0.0123572818347934 1
0.0284234720681797 1
0.0312109850477616 1
0.0764427151056156 0
0.0562730566482283 1
0.0173451851544218 1
0.115482678705476 0
0.0179059243688766 1
0.0795147614942007 0
0.0248387951069892 1
0.0562317564552893 1
0.0832213155457061 0
0.0727663613757041 0
0.0353741507491506 1
-0.0110801895098881 1
0.0783955016034308 0
0.0653119655380757 1
0.0401046556644883 1
0.0595739249742654 1
0.0390610516020662 1
0.026262978628487 1
-0.0119222434183079 1
0.0625146795765115 1
0.0772528380499285 0
0.0396677477223743 1
0.0603532497119729 1
0.0284612514298903 1
0.108150910010529 0
0.0609368564893222 1
0.0402451838156143 1
0.0538058005675734 1
-0.00757772847303057 1
0.0452277915063245 1
0.00347277893902594 1
0.0282120315910586 1
0.0514870574895268 1
0.0897693109241672 0
0.0241158137723318 1
0.0274556332865245 1
0.0482359911322547 1
0.0337114084919833 1
0.076429071278234 0
-0.039904930159716 1
0.0748211882772243 0
0.0424059331842157 1
0.17147775213406 0
0.108675495064095 0
0.0241369736654038 1
0.0598138670606464 1
0.00714361274711208 1
0.042531765483723 1
0.077928440379491 0
0.111811102965306 0
0.0151026828790569 1
0.0590793900498734 1
0.0619724667951774 1
0.0569202561367783 1
-0.0165552189112548 1
0.0612544445465588 1
0.00153068357090721 1
0.0988068047247226 0
0.0557138770164149 1
-0.00396740379555357 1
0.0758181123940039 0
0.0570128117833466 1
0.0247666742870509 1
0.0244480801338512 1
0.0802722288962878 0
0.0226127019792163 1
0.0493854466585901 1
0.0430802793680272 1
0.0377570815673839 1
0.0216385222543192 1
0.0164206411568068 1
0.0507984360338834 1
0.0896856958017756 0
0.0430014305012596 1
0.0581073051053017 1
0.0804805886803765 1
0.0649548854363639 1
0.0273228221152013 1
0.142522698194408 0
0.0628204623008292 1
0.0610714407092638 1
0.0448421372557006 1
-0.0507739286727438 1
0.0733243666710872 0
0.0175655404822032 1
0.0568184589149076 1
0.0459769300452543 1
0.121901974548588 0
0.0716206553709525 1
0.0273903181957567 1
0.042561970169849 1
0.090350648050382 0
0.0656174932696737 1
0.0333926611595797 1
-0.0101224297403058 1
0.0875858350783327 0
0.00357873093443111 1
0.0559877456074959 1
0.0571783147207875 1
0.10550284457508 0
0.0863456363853205 0
-0.016070590722369 1
0.0320073319455153 1
0.0224140455865314 1
0.0390014036551746 1
0.113596526926762 0
0.0714446806930874 0
0.0552435012949831 1
0.0143195432394646 1
0.0503765886874749 1
0.0191187688772412 1
0.0402360971563778 1
0.0186615533685902 1
0.0773839271141232 0
0.0956647772047226 0
0.0857808227149088 0
0.0340230423257381 1
-0.0611438893798334 1
0.0173985747120144 1
0.0297429422443169 1
0.115146769170331 0
0.0146982521566404 1
0.0613895900809811 1
0.019448281355918 1
0.0806964637923599 0
0.0927324709241442 0
0.0622242365649432 1
0.104681120161588 0
0.00595458609142649 1
0.0504136496166705 1
0.0498375321381685 1
0.00970322464904347 1
0.0938447593743596 0
0.0300359591961184 1
0.0395302192179402 1
0.0735303300240772 1
0.0595024821738896 1
0.0486645019771823 1
0.109843970309975 0
0.107659784855767 0
0.0246176693784983 1
0.0548016902292947 1
0.0753612120374946 1
0.071961658274234 0
0.120540339914719 0
0.0550978131372624 1
0.0171580481690071 1
0.0309462494228007 1
0.0230517393062145 1
0.0184843175299879 1
0.0367335197772883 1
0.106353627161409 0
0.0624432156197119 1
0.0738896166586324 0
0.0444434196256699 1
0.0871815364461707 1
0.0868413549188042 0
0.0273129643111039 1
0.0742042085687817 0
-0.00181664022467273 1
0.077091276056954 0
0.00238089981011384 1
0.0925424394789136 0
0.0655691521196763 1
0.102736963465337 0
0.0849435217385022 0
0.0178489374792474 1
0.00287702603054565 1
0.0777808076491849 0
0.0623419197887035 1
0.00627650767550272 1
0.0470955261177567 1
0.0363102026604775 1
0.0253910093472172 1
0.0571319707824652 1
-0.0045437254193894 1
0.0113116591899118 1
0.0731340272935536 1
0.0429987629671119 1
0.058000819928216 1
0.0402154881902692 1
-0.00586766345852941 1
0.0611660343688861 1
0.131575378542171 0
0.0782536340477774 0
0.0448813523633562 1
0.0829669166320553 0
0.0644367301080791 1
0.0271260874684784 1
0.0566520223703116 1
0.0548069014767752 1
0.0373030586988337 1
-0.0317601175708987 1
0.0479332695491845 1
0.0357526409162127 1
0.0884872824347248 0
0.063712495125629 1
0.0873235544057797 0
0.111689732775309 0
0.0679768593608903 0
0.0574076225296112 1
0.0460772386321658 1
0.0193082703497735 1
0.0168565747786232 1
0.034102132071356 1
0.0755945401881692 1
0.00711509799599246 1
0.041094724971271 1
-0.0192641439088305 1
0.0422985857645326 1
0.0668753131736238 1
0.0417854822242062 1
0.0410589608790631 1
0.0174424489667148 1
0.0198669937392821 1
0.0375206253025323 1
0.0944175938761093 0
0.100944330020535 0
0.0493925511954653 1
0.110272731061795 0
0.00521665255170868 1
0.0747664226291948 0
0.107362166928829 0
0.0886292912719717 0
0.0618927221591546 1
0.0606152574180744 1
0.0576941496677629 1
0.0264024098788977 1
0.090809415568378 0
0.105946247526786 0
-0.0345829662225695 1
0.0387513857268528 1
0.044487898761982 1
0.0507951978766964 1
0.0825489782816721 0
-0.00613918787703258 1
0.0200481085406552 1
0.0576316045729782 1
0.107008307101028 0
0.0507681061795158 1
0.0616463195784175 1
0.0527545478263976 1
0.013714339933308 1
0.135294173941939 0
0.0435156809515491 1
0.042424992578538 1
0.0185043070063605 1
0.0234238584748039 1
0.0173573006950753 1
0.106571492037472 0
0.0466299449860734 1
0.00333632485511736 1
0.0841180351860368 0
0.0419757085522918 1
0.0388638339056998 1
0.0582589478594957 1
0.0558396837066044 1
0.0705813826880055 1
0.0603709546446618 1
0.0976219898955858 0
0.0798140934973679 0
-0.0206780664827162 1
0.0952820305259052 0
0.0374460463880239 1
0.00363198319782413 1
0.0810800950658093 0
0.0783336043016956 0
0.115552197874573 0
0.0326163932592242 1
0.0910403223818767 0
-0.0216673804351356 1
-0.00857004435934326 1
0.0462262584190764 1
0.0453314496508584 1
0.0693528998740648 0
0.0375399155417065 1
0.0502489026414145 1
0.0950167412137022 0
0.0436600995105268 1
0.0365583231280213 1
0.0621196719610264 1
-0.00516364912134932 1
0.114241926342015 0
0.0942106736810445 1
0.0329000238466314 1
-0.0107899162070501 1
0.0371605200315915 1
0.0793967579004412 0
0.026211718559768 1
0.07909884552898 0
0.0802617050706824 1
0.0391991454530917 1
0.111213847542153 0
0.102229932502195 0
0.0673301511906191 1
0.0719729647568362 1
0.0923925733953006 0
0.039239301648686 1
0.0950430033877165 0
0.0221466187827267 1
-0.0146850326401728 1
0.077180962394519 0
0.0388017776467354 1
0.0578183511076045 1
0.100463262020261 0
0.0327849369130174 1
0.0236331052231408 1
0.0721631551358307 1
0.0167577645936692 1
0.0917677625834509 0
0.0827676683650127 0
0.0229074653441 1
0.00523251790567461 1
0.0271729585259254 1
0.057399854316736 1
0.0391694507400265 1
0.067370218342404 1
0.0658445788069527 1
0.0898807130657152 0
0.0660961529431612 1
0.0497649644076876 1
0.0272121007441532 1
0.0472641509086283 1
0.0467619370164246 1
0.0351063904416352 1
0.0903674045195312 0
0.0763737000384478 0
0.023375747336216 1
0.0736551908540307 0
0.0874827566050716 0
0.0934265739551349 0
-0.021872005775972 1
0.0120552405603857 1
0.066628637576444 1
0.0738307227853814 0
0.0346095341775429 1
0.035382388402221 1
0.0702366523457966 0
0.0494106567563636 1
0.0266741148309213 1
0.00951543546180791 1
0.101660142296936 0
0.0776794403914095 0
0.0658074689631779 1
0.0907042777102392 0
-0.00542347738085078 1
0.0277936610054601 1
0.0550081989640008 1
0.0323139737848445 1
0.0752294791263008 1
0.0309697702306906 1
0.0984907878696916 0
0.0256730115684355 1
-0.0138022732682028 1
0.0294317986994723 1
0.0720910966574218 0
0.0159417282082567 1
0.0454963040258142 1
0.012635264884526 1
0.0103404450438284 1
0.0345313329789687 1
0.0559837509273349 1
0.0779989871207145 1
0.0409974805181567 1
0.0185602471040123 1
0.027103083807429 1
0.126068431347125 0
0.0504456560857421 1
0.0766940450872846 0
0.0969126885496535 0
0.0640606403346219 1
0.0212899888197676 1
0.0864177646843722 0
-0.0264025902651818 1
0.0557993792112613 1
0.0667272099009311 0
-0.00073088302159322 1
-0.00589924442744516 1
0.0922641795509252 0
-0.0214439693394627 1
0.0913469829600561 0
0.075919527987761 1
-0.00869767240137592 1
0.0886093258910372 0
0.0279842144218873 1
0.0777624784864978 0
0.0323629095717894 1
0.0585521144323062 1
0.0492907602233101 1
-0.0315692514074471 1
0.0324241689949493 1
0.0326227236780799 1
0.0188124357581233 1
0.0378718598837131 1
0.131043702143246 0
0.0468512390829628 1
-0.0437792783612404 1
0.003728479385502 1
0.0597149542853439 1
0.063267329252949 1
0.0337962476601487 1
0.035775913538667 1
0.0313007152470362 1
0.115038311963805 0
0.0790964953358921 0
0.0702282579156496 1
0.0260235740045327 1
-0.0107940493108938 1
0.00332945999940876 1
0.0632100482164099 1
0.0416191380070208 1
0.0426468594841836 1
0.0454619722738488 1
0.117426950890072 0
0.0610883330626922 1
0.0502838874768556 1
0.0243094297285579 1
0.0907347258411857 0
0.0547515579258238 1
0.0717527242114186 1
0.0648763273177402 1
0.0583126849464495 1
0.0473565770919068 1
0.0514097898669462 1
0.0499836532362695 1
0.0408591558596076 1
0.0348512230804685 1
0.0634472368216496 1
0.0234252329093947 1
0.0573335225061924 1
0.019196745546752 1
0.0879742041888991 0
0.0615023191882259 1
0.089560487670502 0
0.0808781637928755 0
0.095643507318881 0
0.0316379304662899 1
0.0531811162658545 1
0.0510496162820067 1
0.126735356338315 0
0.0575380788467843 1
0.013290777015806 1
0.0150857333535473 1
0.0414913549993356 1
0.0311412774454853 1
0.0667379521220072 1
0.0414680246723884 1
0.0326479255388156 1
0.0833617811538058 0
0.0812594836437399 0
0.0715118578995248 0
0.0929165088399401 0
0.0928184899484076 0
0.0289113703506442 1
0.044539016125931 1
0.0880655844571213 0
0.00912346686913114 1
0.0615888581265412 1
0.0465859571316756 1
0.0482033160598417 1
0.0764833540817181 1
0.0512788132323095 1
0.0526618403802279 1
0.00255413280622218 1
-0.0185098070866391 1
0.116188200840886 0
0.0370519696573759 1
0.0423166972074082 1
0.000374280405383443 1
0.030460913358894 1
0.0127466624720177 1
0.0395001492194621 1
0.0265865989691637 1
0.0390099157562169 1
0.00974993571265747 1
0.022550271321072 1
0.0139864989244465 1
0.125875384704269 0
0.0811322425750568 1
0.052355422980535 1
0.0395833196034496 1
0.0471094602841411 1
0.00346188292244122 1
0.0519761054568489 1
0.041373955804785 1
0.0374823528356101 1
0.0643708579842368 1
0.0579499716640241 1
0.0393438913806602 1
0.0978688959098691 0
0.0605111047643578 1
0.0665841665660852 1
0.0883183535364571 0
0.0301752166148505 1
-0.00175538009655931 1
0.0802147594111343 1
0.0556162754425316 1
0.0466533767802103 1
0.0670199217098009 1
0.0404409988259025 1
0.0531268336608135 1
0.0697578923552934 0
0.0257557058971083 1
0.0595823675647536 1
-0.0105109980730522 1
0.0466616250478621 1
0.0689553953243698 1
0.0350687274503316 1
0.123459655199673 0
0.00705594766892059 1
-0.0148602958221226 1
0.0860126504908726 0
-0.0563001111694687 1
0.0920198185830907 0
0.061118885830555 1
0.0487804574345696 1
0.0458351164698401 1
0.0290329502966335 1
0.0553201949178676 1
0.0496308587411011 1
0.0582512598130175 1
0.123677553494687 0
0.0520778078126814 1
0.102044227064739 0
0.0366162648355372 1
0.016603898688833 1
0.0523612511813017 1
0.0625485195258749 1
0.0321419057172758 1
0.0258145642433915 1
0.0407493326162599 1
0.116723999042176 0
0.0155140192469681 1
0.0183637782062703 1
0.0731511389871789 0
0.0257287971011197 1
0.135242689452477 0
0.0526090187318919 1
0.0815063388429725 0
0.108855826813777 0
-0.00844827530907038 1
0.0128146733080555 1
0.0495062571657174 1
0.062757067013265 1
0.0126310629647323 1
0.0433645395080597 1
0.0929921601932592 0
0.0340130426438784 1
0.0830045583018677 0
0.0256450790745027 1
0.0267528294226021 1
0.0345071651267286 1
0.0312830896616652 1
0.00157599487260394 1
0.125601800768682 0
0.100081471771607 0
0.0166757098249467 1
0.00315550535559153 1
0.0348226650613939 1
0.0652315051651424 1
0.0372802459348343 1
0.0903273374480023 0
0.0477890331439076 1
0.0838518317496347 0
0.0356047050556286 1
0.0350789415388182 1
0.044084570163122 1
0.0286737904114019 1
-0.0375232343484601 1
0.0655530037169562 1
0.0662080540299187 1
0.0949940971441978 0
-0.0163660807036697 1
0.0146329782583475 1
0.0975219380858366 0
-0.00256232376186102 1
0.0523659426024505 1
-0.0145206670477121 1
0.0498935737497439 1
0.101242555991775 0
0.00800690959333364 1
0.0380327025013677 1
0.0272926079766271 1
0.0840209502610773 0
0.098090058007838 0
0.064136166464632 1
0.0420733557270928 1
0.0739673499935375 0
0.0165095842326577 1
0.0845440075507413 0
0.00545645471435681 1
-0.00818440905705289 1
0.0524631233607402 1
0.0704067366271767 1
0.0218677225488784 1
0.00943857821214747 1
0.0656269668946859 1
-0.00357126588710963 1
0.0563280076474815 1
0.000399223679401627 1
0.0505298718932562 1
0.0426244041681617 1
0.116772163194003 0
0.0688368641231271 1
0.0476671767886991 1
0.0817675734709083 0
0.0558468413397298 1
0.0671055611446289 1
0.0827260705612191 0
0.0717330472775991 1
0.0599265797315976 1
0.0286444600536314 1
-0.0111312176528959 1
0.0215463634659597 1
0.0915799258122483 0
0.0347761896735728 1
0.0319244902541261 1
0.0472091786470794 1
0.00128864457092468 1
0.0499501000991255 1
-0.013866060898413 1
0.0656994764828916 1
0.0301583325625979 1
0.038650525637449 1
0.0566799606562341 1
0.0227657553598735 1
0.0491453511377869 1
0.0321836478264877 1
0.00921450064775547 1
0.0390869925093388 1
0.0558378331661348 1
0.0278174528399858 1
0.103064118870544 0
0.135305338125811 0
0.0288224139018353 1
0.00793777363806408 1
0.0670019816954867 1
0.0389125294838255 1
0.0826888097889884 0
0.0915497774657813 0
0.0648304868899694 1
0.039694052974809 1
0.105438755167185 0
0.0559129258063157 1
0.0147189926779333 1
0.106977107567193 0
0.0737617890422211 0
0.107663222285892 0
0.0734597199018706 1
0.0574622932914881 1
0.030577346569542 1
0.0473574378891675 1
0.0382103182594905 1
0.0485869830572995 1
0.0625421106631284 1
0.0198572989184014 1
0.0543876412120538 1
0.037911001134024 1
0.0762995594115183 0
0.0892001740933416 0
0.0355483385820241 1
0.0419075070375143 1
0.0816874176033391 0
0.0900129330512733 0
0.0377114574570159 1
-0.0381198139204109 1
-0.026592681454028 1
0.0788744117607087 0
0.119273114059733 0
0.0330236122952407 1
0.103559202757299 0
0.011977267772267 1
0.0519971081829482 1
-0.00678315172924186 1
0.0311660001736217 1
0.0348112701461163 1
0.00746937289873975 1
0.0409205756269639 1
0.0551833581075391 1
-0.008659789719263 1
0.0668038646341187 1
0.0427429219006781 1
0.0785092732391429 1
0.123523101479586 0
0.038827949727389 1
0.133096009226238 0
0.0420955999538215 1
-0.0464800656219487 1
-0.00779637477633342 1
0.0741350677373485 0
0.0347203513774576 1
0.00942587717609936 1
0.071813708067659 0
0.0427535662556694 1
0.0175077765496086 1
0.0307182576290751 1
0.0172730857792716 1
0.0517127739130013 1
0.0173965155767259 1
0.0500089267087487 1
0.00775803949318948 1
0.0881628788304373 0
0.0426579689206567 1
0.0597473284724232 1
0.00129742536711242 1
0.0563613286677436 1
0.112012842085064 0
0.0403889573243739 1
0.0738765645356242 0
0.00874163917027075 1
-0.0153016307068594 1
0.0239261191166055 1
0.0215189019630548 1
0.0834468904706808 0
0.0796385204621155 0
0.0252959682926168 1
0.0894866091024276 0
0.115624861388419 0
0.0156374331553646 1
0.0701523351570792 0
0.0822783728248039 0
0.0831927862678683 0
0.107557917446104 0
0.0417349196404902 1
0.0526485631723146 1
0.0444207672366256 1
0.0992127343012101 0
0.117581612428818 0
0.0462003046081711 1
0.108403086646765 0
0.0176057142969662 1
0.0655376199316946 1
0.0195043795545025 1
0.0542461631243057 1
0.111462269138931 0
0.108591404673155 0
0.0526648556078691 1
0.109846258707167 0
0.160895034287302 0
0.0661387160276513 1
0.072387192064742 0
-0.0357156957996934 1
0.0419246412900694 1
0.0593237916911413 1
0.0632923534444579 1
0.0018064060225068 1
0.0975180157738805 0
0.0232158984154305 1
-0.00557510380119078 1
0.0143798165652431 1
0.039156052199582 1
0.116369539254958 0
0.08440305399502 0
0.0213162395898433 1
0.0627427006031086 1
0.0068242033648082 1
0.0389466830692714 1
0.0724745438185636 1
0.00243605264428319 1
0.00808496693860807 1
0.0638621597017475 1
0.00370920740728865 1
-0.00708617409389095 1
0.0629801789259956 1
-0.0234823057490448 1
-0.015289924520968 1
0.106649931635579 0
0.0702841456874871 0
0.0454871641245201 1
0.062048309671006 1
0.032529910759425 1
0.0378024748270702 1
0.0348616782105382 1
0.0993481852374137 0
0.0104153992589636 1
0.0465789520017217 1
0.0190399862767511 1
0.00965681464632786 1
0.0542944063449847 1
0.0995999897842477 0
0.0847686911990051 0
0.022687150582796 1
-0.0235454620762015 1
0.0558028696327107 1
0.0241577508234089 1
0.140253399234164 0
0.0769887436298107 0
-0.00637016257092644 1
0.0614813039757282 1
0.0667058864024466 1
0.0930613754701891 0
0.05621980936643 1
-0.00799117225269863 1
0.0922043865239245 0
0.0563300261104904 1
0.07588512053918 1
0.000473567469558423 1
0.0472154995236364 1
0.0639587255875189 1
0.0269492670018207 1
0.105758712310093 0
0.067073824620227 0
0.00486780577381466 1
0.0699666252776606 0
0.0797601254577984 0
8.37913555282023e-05 1
0.0656791213074627 1
0.116986004312075 0
0.0526956993449905 1
0.127633570623826 0
0.11193112069662 0
0.0630894088493855 1
0.0371244448016981 1
0.0330079185936909 1
0.0886672218286835 0
0.140036394926574 0
0.0318223636959732 1
0.067730194930294 1
-0.0122533978714496 1
-0.0129395154119857 1
0.0421267418694158 1
0.0589353965885143 1
0.00345985843442801 1
-0.0106945194079978 1
0.0996879029354217 0
0.000472599661509623 1
0.0526866265653262 1
0.0158603921712146 1
0.0184365114689297 1
-0.002517820041105 1
0.0722882635914434 0
0.0413491601928361 1
0.109933399322164 0
-0.00496489448259454 1
0.0689378633448881 1
0.0254848249657093 1
0.0237208081326326 1
0.0422376997122754 1
0.0277095332194776 1
0.0207443538011145 1
0.0180859816832663 1
0.0819197123588614 0
0.0488808712220157 1
0.0847709650320608 0
0.0336580871177387 1
0.0439239022458678 1
-0.0336091012399825 1
0.0918375390340027 0
0.0426148067911687 1
0.00936567771367131 1
0.0452441452118304 1
0.0316338453048186 1
0.0352296635304392 1
0.0680221814669258 1
-0.00742961161389066 1
0.040097684612859 1
-0.0157647590509262 1
0.0405213897444503 1
0.0995317098400196 0
0.0319739858719534 1
0.00620944094230757 1
-0.00993234072022032 1
0.0698240666220726 1
0.0504098750092109 1
0.0234016914189995 1
0.0808225834183917 0
-0.00465369836868451 1
0.0763758128225873 0
0.107973575120489 0
-0.00115267815399305 1
0.0695291356903749 1
0.145140259327414 0
0.082134610091861 0
0.0324882383834889 1
0.0332877759869731 1
-0.00771842532464978 1
0.0274573824772207 1
0.0733524360065285 1
-0.010985860503654 1
0.0704784470242716 1
0.0644628675833312 1
0.0357280682428256 1
0.0814616875032567 0
0.101224379527186 0
0.057298189459506 1
0.0554652678921628 1
0.0517943346912966 1
0.123588545857534 0
0.027136897836597 1
0.0406656759954118 1
0.0378929163371935 1
0.0529702910092293 1
0.0189347202794343 1
0.111199991918116 0
0.088570257244944 0
0.0639814857858707 1
0.0423240856893886 1
0.047705533704694 1
0.0925994361040659 0
0.0266336763676032 1
0.119801992610486 0
0.0647389250120664 1
0.0576991482450663 1
0.0564812300665376 1
0.0847297927953476 0
0.0642392105616256 1
0.00153001342002328 1
0.0230574893601213 1
0.058929725242964 1
0.0163930339158695 1
0.0110862564726262 1
0.035800382827339 1
0.0736633365867687 1
0.0349149741043432 1
0.0580595424735236 1
0.0974464839173179 0
0.0370179189400812 1
0.0458172541140033 1
0.0230285962673451 1
0.0423319747870042 1
0.109965950763977 0
-0.0193627731422639 1
0.0335201364089243 1
0.0726417199855221 0
0.0879651748563696 0
0.0440774976013288 1
0.110205361308141 0
0.0439749862039751 1
0.0428697747697185 1
0.0842139995039493 0
0.0539690276761365 1
0.0835185565695519 0
0.0878612899386421 0
0.0748006046608214 1
0.0619246016757878 1
0.067294795052508 0
0.0951888898521658 0
0.0527854216298346 1
0.0366573235358359 1
0.0395949820563375 1
0.0112088521982557 1
0.0941580003620965 0
0.0450276265850529 1
0.00646972945830495 1
0.137581997618315 0
0.0839751218493898 0
0.0904047701774974 0
0.055671008894673 1
0.0613363791557376 1
0.0561289954745983 1
0.0384917974412629 1
0.102391859681831 0
0.0948653999249403 0
0.0261244732213191 1
0.0861965190125816 0
0.0601177161674744 1
0.0728057779585957 0
0.0361514234033272 1
0.0308597661879176 1
0.0507817189974269 1
0.0318272072801576 1
0.0821841159881316 1
0.0375494127089795 1
0.00513624289720736 1
0.0333663935491558 1
0.0241476853954067 1
0.0590450299843974 1
0.0485424066952951 1
0.010065263347894 1
-0.0305249865259115 1
0.0425613099668965 1
0.106963163211162 0
0.116075301801864 0
0.066717255145944 0
0.101182051789656 0
0.0460418073836538 1
0.0267119657551427 1
0.0656648679578521 1
0.0561669274057224 1
0.0264703758562284 1
0.0807188085008342 0
0.0633377828806439 1
0.0349655031399259 1
0.0606891963074086 1
0.102519023614187 0
0.0559739019101888 1
0.152198853279654 0
0.0659375571299489 0
0.0363144502881062 1
0.0255972918039663 1
0.0319505459928052 1
0.0174423713220058 1
0.0633831658742046 1
0.0159824525358546 1
0.030891521341546 1
0.0239531826647673 1
0.0335947944449184 1
0.0959469531038513 0
0.106480011512273 0
0.0672838740265227 1
0.073706878455971 0
0.0569890766600535 1
0.119899029979572 0
0.0408793780320229 1
0.0403984663609265 1
0.07563533725079 0
0.102796508399813 0
0.015019034998331 1
8.56988522814376e-05 1
0.0430464773085447 1
0.045003947970693 1
0.0184050053178163 1
0.0863154524429947 0
0.0751637367606971 1
0.0312368123797083 1
0.0392146383347505 1
0.0348070128746075 1
0.0125527986043646 1
0.0363556522251118 1
0.0132535670061836 1
0.0868590759610805 0
0.0637213390858347 1
0.00971625782355527 1
0.0747947195054769 1
0.0642684287803986 1
-0.00875889058958111 1
0.0229801299399202 1
0.0861165324654699 0
0.058974079233027 1
0.072812341927537 1
0.0432931574837472 1
0.0209235369499646 1
0.0151132522945882 1
0.0238346551482233 1
0.0461608891202624 1
0.00659025202211625 1
0.100085337057326 0
0.00959586633513631 1
0.0474936027927184 1
0.0395846977493373 1
0.0166557704396687 1
0.0392954580211611 1
0.0652154565395125 1
0.0218209289003441 1
-0.0399736604607593 1
0.0363491074956513 1
0.049978409912798 1
-0.00561954216860283 1
0.0702174504040899 1
-0.0341501705697881 1
0.0773839192127246 1
0.127508692971508 0
0.0641690807855529 1
0.0727664224197436 0
0.0399996091367264 1
0.0577295453256379 1
0.0707736314162755 0
0.103156005711195 0
0.0191793453824521 1
0.0645689494566414 1
0.0933961477758919 0
0.0419533593710396 1
0.0154302876907214 1
-0.00199094597771978 1
0.116113039786438 0
0.102687614818459 0
0.159760299270319 0
-0.0623984767569489 1
0.0460100464411931 1
0.0343825179264067 1
0.00904817433766936 1
0.0611663472745863 1
0.0363892109982957 1
0.0321963383080843 1
0.0583154520949106 1
-0.025859282680532 1
0.0719931205761241 1
0.065674964041559 1
0.0302611657502387 1
0.0465988404303659 1
0.0487330523046551 1
0.0760523140440577 0
-0.0117561754780432 1
0.0744292644250877 0
0.0794876533917385 0
-0.0268346739076142 1
-0.0167829101679821 1
0.107204044911328 0
-0.0109821478414332 1
-0.0244438159022687 1
0.143885619852973 0
0.0740081229008741 1
0.114484394975362 0
0.0755181390523972 1
0.0988524216079886 0
0.0327325117697181 1
0.0397799000986592 1
0.0351033486576661 1
0.0342569308037326 1
0.048663076260417 1
-0.00190786863892965 1
0.0536499624098399 1
0.0595446903769506 1
0.0831779841824537 0
0.0664551518149105 1
0.0827730380407297 0
0.0496548844863351 1
0.00903302970678135 1
0.0989544619184246 0
0.0284817925956779 1
0.058780579262523 1
0.0599267885065575 1
0.0361356664232075 1
0.0172257361301713 1
0.0808186350179075 0
0.0277213586880151 1
0.074732316235665 0
0.0787773945296785 0
0.0564112911570592 1
0.0589082283296046 1
0.0608281775048951 1
0.114592541132928 0
0.0521809672447511 1
0.0445507948519335 1
0.0447715832087659 1
0.0852198619511736 0
0.0149891288041282 1
0.108542704848965 0
0.00729084864034088 1
0.115601231465829 0
-0.0031395204390187 1
0.0826254481554345 0
0.0426764379019532 1
0.0126657203016014 1
0.0123919557156544 1
0.0792293839283054 0
0.091510937320348 0
0.029623731153618 1
0.0716374294654584 1
0.0964753090555272 0
0.0328629812982705 1
0.0371647108490698 1
0.0108531199394561 1
0.0399183785273402 1
0.0395121229972221 1
0.074529574419223 0
0.0942555979228389 0
-0.00276242408624191 1
0.0544480883748473 1
0.0579948537213702 1
0.0449642860884253 1
0.0533931913567223 1
-0.0388348503162417 1
0.110674629124806 0
0.0478650057354073 1
-0.0283970242563172 1
0.0126681153055906 1
0.0913930303530305 0
0.0502624253273129 1
0.0412241885156393 1
0.0558350382956909 1
0.0699070206241956 1
0.0967990650535758 0
-0.0253173491616148 1
0.047319146557735 1
0.00274215913064272 1
0.0203208971670038 1
-0.0117804586199126 1
0.0975723228660345 0
0.064951179097673 1
-0.0101958985656238 1
0.0280973875589185 1
0.0326152790189814 1
0.0953921117404276 0
0.0147160813700022 1
0.0576668435331998 1
0.0731805527905771 1
0.0114193198300785 1
0.0622157896671602 1
0.0918081914361557 0
0.0722216463001085 1
0.0771566082295883 0
-0.00316512541680972 1
0.0415936307847356 1
0.0193906629013746 1
-0.00532096377908376 1
0.0226832688457268 1
0.0917880215669097 0
0.0038389909059575 1
0.0636322637078255 1
0.0378616200221472 1
0.0742176291364599 0
0.0711818278205718 1
0.0532812751992141 1
0.0973690727291007 0
0.027557058917136 1
0.0466271987561566 1
0.0417373446954869 1
0.0154838871080117 1
0.0676320382210114 0
0.00600307521468295 1
0.0356883610702874 1
0.045068232799742 1
-0.00893439950355158 1
0.0903078107969406 1
0.0802794326058435 0
0.0955500315219596 0
0.0507378989364324 1
0.0824206838764905 0
0.0825522637716163 0
0.0341333872573839 1
0.0785054729999074 1
0.0312688744021176 1
0.0429340552712019 1
0.069608845862988 0
0.0487595980677477 1
0.0383122045482431 1
0.0711973442745624 0
-0.00102736102699166 1
0.13476012352509 0
0.062491861196557 1
-0.00324512062926482 1
0.0455066517023646 1
0.072068415558705 1
0.0807075510117827 0
0.054661944239651 1
0.0244842469721402 1
0.0554982792153447 1
0.00564346933839142 1
0.0160966752783091 1
-0.0314117439084204 1
0.0957622225662214 0
0.087205018562486 0
0.0762690045726149 0
0.0382801851789161 1
0.0119423559747843 1
0.106696947115906 0
0.0748543050868583 1
0.108460729672304 0
0.0698937058511618 1
0.0759254990220451 0
0.0806188313590806 0
0.0778860934728949 1
0.056347118750098 1
0.0515216976354157 1
0.0201698420248684 1
0.0220665908052253 1
0.0263319252863298 1
0.0473493371898861 1
-0.0321638462192243 1
0.0418235320864738 1
0.0780822024975722 0
0.0620840979178546 1
-0.0140216399636792 1
0.0475588281479999 1
0.0834549056505795 0
0.0226069037166487 1
0.0450552942815015 1
0.0282603101339431 1
0.029482956680391 1
0.0330477740951882 1
0.0286509627760037 1
0.041393093880495 1
0.0213339229334533 1
0.0627990347749882 1
0.0458123008881884 1
0.0699191386799781 1
0.0131111358594523 1
0.0697893172148653 1
0.102192071319732 0
0.0169197029870926 1
0.052344572942692 1
0.0181617673155644 1
0.0163812928433525 1
0.0682060301419731 1
0.0701817952803909 0
0.0424246719542666 1
0.0921263558350038 0
0.050183773450709 1
0.0293761810929872 1
0.0283017989064498 1
0.0709476895958561 0
0.0337831587514919 1
0.0405180099591124 1
0.00661276934012623 1
0.0979967482293076 0
0.0248445668968141 1
-0.0283904328061545 1
0.0665364077446442 1
0.0339830693015818 1
0.0821465961759752 0
0.0575128784294589 1
0.0134974924509803 1
0.0804827967246958 0
0.0239146591415606 1
0.0529754757672069 1
0.0394369750169855 1
0.0450697669988394 1
0.0176378149114005 1
0.0459989046020198 1
0.0240233260678511 1
0.0951778467585363 0
0.0516680486024285 1
0.0844817460009122 0
0.0562222759925133 1
0.104166220586892 0
0.0615340237853864 1
0.0506701494214461 1
0.0100245255175253 1
0.0243342530265013 1
0.0841708670296471 0
0.0787256340202484 0
0.109582365460869 0
0.0460401979221396 1
0.0764493682095206 0
0.0545229671617662 1
0.0700008990501738 1
0.0633687239673053 1
0.0153133294065602 1
0.0605531588050928 1
0.00900158819022917 1
0.11428065347205 0
0.0100212281060756 1
0.0295725503787712 1
0.0491990701767994 1
0.105022473986664 0
0.0614972363061249 1
0.0263249604364008 1
0.0697447265137985 1
0.0175766874544404 1
0.0959425187872547 0
0.0489293266294351 1
0.0180961026197717 1
0.0432350007949942 1
0.0271215514134729 1
0.0184842669275796 1
0.121046700094501 0
0.122984497094438 0
-0.0397207397156509 1
0.0920542241096832 0
0.0494580449905623 1
0.0348525659981554 1
0.103986016015043 0
0.102105385970415 0
0.0517389702988206 1
0.0888028161910721 0
0.0949299010191091 0
-0.0161387019381153 1
0.00513638037440366 1
0.0547430987831618 1
0.107431118864393 0
-0.000580874048658322 1
0.0823487567489403 0
0.0540980810817683 1
0.0246525349945311 1
0.0110747494982027 1
0.0572653973587695 1
0.03188541714469 1
0.145079219057223 0
0.0472301343522917 1
0.146568608792528 0
0.0487799490142951 1
0.0558999073877803 1
0.00990742668470277 1
0.0522177244540795 1
0.124713685081335 0
0.00803914413483802 1
0.0674644299930037 1
0.0863558512221894 0
0.0599736054395877 1
0.0326132056635953 1
0.0700345938781017 0
0.105274222212116 0
0.0175854647467452 1
0.0747380235474229 0
0.087358874042497 0
0.0639995567678693 1
0.0748250027479816 1
0.0469595237556868 1
0.0816320465941993 0
0.0523358771099584 1
0.041614129874814 1
0.0237235040030677 1
-0.00816974444080884 1
0.0743300474495495 1
0.0312725693229704 1
-0.0238524750630316 1
0.148152073370198 0
0.138551925249643 0
0.0576300126769846 1
0.0432829983900036 1
-0.0109984010669663 1
0.0220819138212658 1
0.045956867323175 1
0.0131232124361639 1
8.53767695195871e-05 1
0.0080292833004105 1
0.0594164857087929 1
0.0327977749452482 1
-0.000806210696298259 1
0.0738662363699254 0
-0.037933431000365 1
0.081320895869822 0
0.0881611151377173 1
0.0864807976446161 0
0.0536765165710632 1
0.0771476916248197 0
0.0669654177006948 1
0.0211941075911401 1
0.0308816292365964 1
0.0231581551068967 1
0.0637511560087689 1
0.0931987453614318 1
0.0696213199002205 1
0.0483955198020665 1
0.0783844685172991 1
0.0309230179714968 1
0.0580771529347034 1
0.107710591384393 0
0.0423737553320514 1
0.0456525166373212 1
0.0603106066655524 1
0.0926855209268991 0
0.0951902753379708 0
0.049816255927407 1
0.00876695757503972 1
0.0661788897755727 0
0.0809195859007328 0
0.0356626294683702 1
0.0219856092580821 1
-0.0174413311817455 1
0.0348058507062346 1
0.102420502437237 0
0.0696744817390993 1
0.0350645774575797 1
0.020836000197719 1
0.0893680553789368 0
0.0856175291217926 0
0.0188876509016162 1
0.0602009149888473 1
0.0658992799103663 0
0.0763210500728499 0
0.0662492256610338 1
0.0633932022541241 1
0.082522415156555 0
0.0816455067987724 0
0.0733047365090891 0
0.0398151605475377 1
0.0518393168802413 1
0.109606595172838 0
0.0407529319211239 1
0.0275668471612047 1
0.0691017936557501 1
0.00236548749810045 1
0.0691885675063302 1
0.105876554555249 0
0.0291774200807879 1
0.0933880880172393 0
0.0477397685353654 1
0.0275787155175783 1
0.0443213277426558 1
0.0919082182201271 0
-0.00260385713396231 1
0.0742213059022395 1
0.0637023427927364 1
0.0347622537598652 1
-0.0127139117652677 1
0.139071226409726 0
0.0239639361410533 1
0.0952812035912649 0
0.0727226610494785 0
0.0439270764408556 1
0.0878887188543937 0
0.0909818376612499 0
0.0399781419066191 1
0.0592038453800359 1
0.0384344660252295 1
0.0941729660227399 0
0.0656648953052879 1
0.0742954716469067 0
0.0734953096004276 0
0.101960673927029 0
0.0771793645476276 0
0.00898902254061628 1
0.021105135125648 1
0.0904813502969109 0
0.045456513000823 1
0.034433325479902 1
0.126491860955093 0
0.00345106322865291 1
0.0141034829571501 1
0.00399541532076089 1
0.0485033525093125 1
0.0762552093246051 0
0.059801207804911 1
0.068465074455265 1
0.0883511077869379 0
0.0697471936497624 1
0.044802501452522 1
0.0265588592536283 1
0.0905084100597301 0
0.0620104155708527 1
0.0746674192133354 0
0.0308053953644452 1
0.0852724608980038 0
0.0657333441342613 1
0.0323854522388146 1
0.0829024309773218 0
0.0893490932538818 0
0.0980358195993052 0
-0.0111837597677715 1
0.0425084017230823 1
0.0174455403563949 1
0.0249453327583492 1
0.0633325892246171 1
0.0391119317526204 1
-0.0130254588635028 1
0.0908940935835318 0
0.0594987106766821 1
0.0186086133336745 1
0.0286886604308192 1
0.0619763790038447 1
0.0858001040576881 0
0.111690400811649 0
0.0179067202548642 1
0.10486830674089 0
0.0454122179097782 1
0.0179006114816189 1
0.0530214420916242 1
0.048429957595477 1
0.130935208035514 0
0.0950175948769556 0
0.0597611551061816 1
0.0762626904620326 1
0.0450948524974234 1
0.0622624693377118 1
0.0830131331945088 1
0.0285619393454383 1
0.0276174629699622 1
0.0694917506254516 1
0.0638199483389282 1
0.0132658342016531 1
0.0806882475098418 0
0.00389641298792531 1
0.0267995197515757 1
0.0760292022101118 1
0.0153971546995984 1
0.0669840666236596 1
-0.000876067788047217 1
0.00585941992659554 1
0.0184341583893618 1
0.0815606127854497 0
-0.0139768408147587 1
0.081146460070379 0
0.080672667854812 0
0.0445271417736528 1
