# Supplementary material for: Bias caused by sampling error in meta-analysis with small sample sizes
Source: PLoS One. 2018 Sep 13;13(9):e0204056. doi: 10.1371/journal.pone.0204056 (PMC6136825; doi:10.1371/journal.pone.0204056)
Supplement: S6 File — (ZIP) [file pone.0204056.s006.zip › results N = 50 theta = 0 tau = 0 sz = 500-1000.txt]

"dl.theta" "dl.cp"
0.00320068289268995 1
-0.0198068857442684 1
0.00109827817796803 1
0.0213103684740117 1
-0.0039804774417954 1
0.0025556301377779 1
0.00200037614871519 1
0.00180447656116603 1
0.00572622878157234 1
-0.00529364478334775 1
0.0126302785822601 1
0.00843312360278677 1
0.00212167895172272 1
-0.00497636113462557 1
0.00408693251551271 1
0.00883159599722543 1
-0.00373665451020395 1
0.0149699382760178 1
-0.0134253376343779 1
-0.0028258537389074 1
0.0121179742139634 1
0.012407868530926 1
0.0118100771872186 1
0.0242512995862136 0
0.0132534378774215 1
0.0100598720068645 1
0.00514609965350886 1
0.00858756615388681 1
0.0119142261958672 1
0.0157236950479726 1
-0.0023387997910212 1
0.0232292633215349 0
0.00217574160118723 1
-0.000882305524196666 1
0.026437571595806 0
0.0120519891226617 1
0.0182598363781642 1
0.00296265811498638 1
-0.000745219632683431 1
0.0104847730068313 1
-0.0121872615780515 1
0.00375105839133127 1
-0.00460721541221773 1
-0.00192619810014363 1
0.00772355666155592 1
0.0154502500699588 1
0.00720785904973838 1
0.00249378000634818 1
0.0114226889478975 1
0.000811012821234597 1
0.0241651457008699 1
0.0146757271114676 1
0.0208746195802248 1
0.00963968489409418 1
0.00396241282891041 1
-0.00353692282706575 1
0.0177574199919787 1
0.0239600220270186 0
0.000810371081648757 1
0.00886663741071982 1
0.0215835775695673 0
0.0181106078058455 1
0.0102038255612886 1
-0.00609050331802514 1
0.0238329391571374 0
0.00747179713067828 1
0.000424734874416348 1
0.0138488142791071 1
-0.00367778607237161 1
0.0071621348926623 1
-0.00336419460148129 1
-0.000851365861772537 1
0.0096961712608875 1
-0.00498449427704211 1
-0.00731151893450211 1
0.0047186840608857 1
0.00634209886487387 1
0.0140698022637773 1
-0.0196140579613107 1
0.00429677092086983 1
0.00839389551782743 1
-0.0196340313626797 1
0.0161643182709516 1
-0.0109518249146681 1
-0.00670048671679719 1
0.0164871855123481 1
-0.0116740611829928 1
-0.017021111740784 1
0.00320134414068268 1
0.0158381870039624 1
0.00716578977815361 1
0.013111214925246 1
0.0141264058311619 1
0.00377076983847641 1
-0.00585141618955727 1
0.0188741868022578 1
0.013287177196207 1
0.0152647963877564 1
0.00557501646315122 1
0.00925055546945493 1
0.000999854254063872 1
0.000961633917403942 1
0.00498374212681864 1
-0.00319947220921305 1
0.00520264446868238 1
-0.00459987527842691 1
-0.00876699318606959 1
0.00917564481245333 1
0.0224511578189261 0
0.0153719897925714 1
-0.00415654226357448 1
-0.0116333114023605 1
-0.0159035568142549 1
0.00624308706745071 1
0.0163540644049589 1
-0.00317768057719707 1
-0.00492446519130465 1
0.00205202749583276 1
0.0177282419075251 1
-0.0119883538883999 1
-0.0331527016210634 0
-0.0104371439651408 1
0.00803006752362348 1
0.00294578076598957 1
-0.00359043075847034 1
-0.00163862245193225 1
-0.0073490572828926 1
0.00744464016744947 1
-0.00658093605533443 1
-0.00369872546798643 1
0.00408580242985701 1
0.00547845887306928 1
0.0249566544819434 0
0.0116715573088252 1
0.0102574022986015 1
-0.0032937779331787 1
0.0110018233645399 1
0.00314397651588007 1
0.0163894488305253 1
-0.00803215385541431 1
0.00832127791303146 1
0.0259426475396376 0
0.0112012940803729 1
0.0290455813210911 0
-0.00371780406136134 1
0.00672804285400375 1
0.000800169987041479 1
-0.0171074665642969 1
0.00186117892663122 1
-0.00643437240169787 1
-6.01408649740501e-05 1
0.0113907576126153 1
-0.0173377823900003 1
0.0024359171752722 1
0.0139505836517702 1
0.00618634165586936 1
0.0132879122942396 1
-0.00819282131835001 1
0.00894518719552393 1
0.036425086436077 0
0.0183310885486869 1
0.0115904848717632 1
0.00785404628217001 1
0.0134927123353362 1
0.00606896121119246 1
0.0124284153041196 1
0.00298524416505252 1
-0.00632903501944702 1
0.0169872667086566 1
0.0110571380249921 1
-0.000791384466625143 1
0.00948703268879738 1
0.0263218239289327 0
0.005473179394676 1
0.00762079069991132 1
-0.00228474657339808 1
-0.00790110685105069 1
0.00394752139963928 1
0.0166671306973636 1
0.00701372085398075 1
0.00436883858561061 1
0.0192142446022432 1
0.0204282331745877 1
-0.0019905855083856 1
-0.00271311925402958 1
0.00359273730466241 1
0.0092709889552524 1
-0.00549197606065119 1
0.0187512595022211 1
-0.00865361408975362 1
0.00675477507026855 1
0.00496413542070647 1
0.00319847549629964 1
0.000944980788780014 1
0.00430040844855554 1
-0.0009502306754517 1
0.0105574947419083 1
-0.0103321733864387 1
0.0269525938482991 0
-0.0249992122650543 0
0.0106876121958444 1
-0.00274349357934109 1
0.00662888008504718 1
-0.0128676160302374 1
0.00396963613921654 1
-0.00716036692205774 1
-0.012006200668443 1
0.00920273151740598 1
-0.0176491762287434 1
-0.0147009639451158 1
-0.0034032201231771 1
0.00922759681320804 1
0.0290221759373854 0
0.0146066623163151 1
-0.0019580843902329 1
-0.00787178778731248 1
0.00838895859585846 1
-0.00832030627346886 1
0.00169661242892432 1
-0.00406468448626448 1
-0.00714609442159416 1
-0.0116664336876645 1
0.00102406192271554 1
0.00897566932285091 1
0.0063423548749091 1
-0.000120745757975445 1
-0.00593869729310402 1
-0.00361544252034979 1
0.00379151043829986 1
-0.00762478056805379 1
0.00212743781475964 1
0.00782802712575485 1
0.00850449377770901 1
0.00689733515748125 1
-0.0157893787523829 1
0.015380835456982 1
0.02166190618774 1
-0.00341525053641817 1
0.00761087752420978 1
0.0148400519442328 1
0.0149690466874836 1
0.0115271391122188 1
-0.00151373650977884 1
0.0369392345096868 0
0.0112579311388886 1
-0.00467900054212015 1
0.0104725209334092 1
-0.000300666936571993 1
0.0295878477956496 0
0.0161420842539257 1
0.00259731759266054 1
0.0065791977135324 1
-0.0107438489884066 1
0.00713004679371585 1
-0.00240893956175379 1
0.0108974256187898 1
-0.00480377859005153 1
0.0108344006747235 1
0.00565751748869258 1
0.00473195577781891 1
0.0119126729186319 1
0.0079104985737017 1
0.00228500603299627 1
-0.0134959434329743 1
0.0124378166489295 1
-0.00266932654756246 1
-0.018819858955871 1
0.00411235615455016 1
0.0125187841690636 1
0.00523360881410317 1
-0.0153520425939124 1
0.00941947944095303 1
-0.00519237427619861 1
0.0103043139623964 1
0.00728452070473197 1
0.0303281629134318 0
-0.00766710965075253 1
0.0241042329457679 0
0.016758886265319 1
0.0159571874123146 1
0.0187177822105614 1
0.00160932900261117 1
0.0267075356015909 0
-0.00803403228594198 1
-0.00862963852263228 1
-0.0107812648629681 1
0.0187482417899999 1
0.0209781625419914 1
-0.00393188566111637 1
0.0151287768123509 1
0.0263868267444633 0
0.0123134942495015 1
0.0128871461852137 1
0.00415406105144135 1
-0.00100179609744463 1
0.00366714259162267 1
-0.0103876172792772 1
0.0115068333745658 1
0.0063946331566678 1
0.024553759037379 0
-0.00171201314773913 1
-0.00870928073425103 1
0.0189816111633092 1
0.0155779302879197 1
0.00884825792228061 1
-0.00140477530498536 1
0.00965574909317861 1
-0.00873488376810989 1
0.00294846169974861 1
-0.00678006553610439 1
0.00909663265694131 1
0.00419873090921928 1
0.00809278476582695 1
0.00993044945868372 1
-0.0108267652917598 1
-0.0114226995331137 1
-0.0168260598023988 1
-0.00696759429785881 1
0.0185422696346839 1
0.0154987742096108 1
0.00667526004680439 1
-0.0162004071935621 1
-0.000176202022235958 1
-0.00471213050656132 1
0.00884923251545299 1
-0.00396598293224626 1
0.00990956275529112 1
0.0177204896608858 1
0.0214401615108492 1
0.0254128001727464 1
0.0129423511447114 1
-0.00790934974885423 1
0.0342264157878764 0
0.00837704478259855 1
0.0132940243809762 1
0.0171349494837489 1
0.022066459875682 0
0.0188341329846512 1
-0.00320110377185256 1
0.0120636140116835 1
0.0208454393842961 0
-0.00152319395398513 1
0.00821017432539518 1
0.00122839350249284 1
0.00626823494101752 1
0.00822469076728825 1
0.00909919479782266 1
-0.000275236066822984 1
0.0128046479892208 1
0.00399913026314891 1
0.0170190795666196 1
0.0151499881568082 1
0.0233428289276861 1
0.0111718697845255 1
-0.0066608621066188 1
-0.0051520818110549 1
0.0037053737066226 1
0.00258131678681237 1
-0.0102054276287585 1
0.0110115638569738 1
0.00582647281075016 1
-0.00836378019653611 1
-0.00226308572664164 1
0.0155092915563458 1
0.02070231227739 1
0.00964967626489385 1
0.0141872559725987 1
0.00364786109843321 1
0.0138284152230569 1
-0.0134792434570745 1
0.015851679185428 1
0.0161518064469499 1
-0.0242718578201392 0
0.00410333424965898 1
-0.0127507276751411 1
0.00559117644163538 1
0.0156862096374232 1
-0.00272673178068708 1
0.0112106112124098 1
0.0153644281046381 1
-0.000578946876283243 1
0.0234674307528638 0
0.0336586845050447 0
-0.000636845914040337 1
0.00364515738629942 1
0.00674960311145976 1
-0.0175250187746257 1
0.00294648068994171 1
0.00961239458308104 1
0.0122570261443868 1
-0.00333705681320083 1
0.0104775009226681 1
-0.00276635783477673 1
0.0151776904606453 1
0.0336208149278219 0
0.00436132833885155 1
-0.00852018118471945 1
-0.0033519405747292 1
0.0136996355490246 1
-0.00764948832613924 1
0.0202198777213627 1
0.0307941389973351 0
0.00146690462749603 1
0.00430067224398622 1
0.0162530897963433 1
0.0045332608982208 1
0.0103316020161067 1
0.0118815678518261 1
0.00402076350741701 1
0.0107771253012515 1
0.0477372087299434 0
0.0100253198312672 1
0.00942909714425235 1
-0.0150514533139257 1
0.0176828474489835 1
0.00811095792640947 1
0.00842214097647245 1
0.011545202637553 1
0.0104800007141184 1
0.00597547831622924 1
0.00177201483391243 1
0.00148880114561888 1
0.00339411074663683 1
-0.00974084440429397 1
0.00733589461546496 1
0.00384269912377178 1
0.0179414181222512 1
0.0153320246661472 1
0.00547346563351739 1
0.00249484586839152 1
-0.00327789945007005 1
-0.0189472389240422 1
0.0270509692270213 0
0.0101237739520613 1
0.00523312988635487 1
-0.000603153364017838 1
-0.0052491776246158 1
-0.00121482700484557 1
0.00893965242985547 1
-0.0145317616206983 1
0.0179807566082393 1
0.000704665978680126 1
0.0189281816614697 1
0.00855703899141217 1
0.0215650885111539 1
0.0114481658616467 1
0.00871961400451082 1
0.00968539192963665 1
0.0101443846734489 1
0.0130455572324775 1
0.0050353873283505 1
0.00487057621105382 1
0.00823122941450892 1
-0.0046687096904926 1
0.0134787167330159 1
0.00547393042998198 1
0.001028592555969 1
0.0194440853154971 1
0.00502792169090784 1
0.00490788737188935 1
0.0132822184541679 1
-0.000944117499738255 1
-0.00267483709121497 1
0.0193936818392297 1
0.0106293431231788 1
-0.0081927956148602 1
0.00581486869946697 1
0.000446462569162647 1
-0.000560398405792993 1
9.53711320524834e-05 1
-0.014711650495896 1
-0.00329652483182862 1
-0.00705597928135546 1
-0.00787415151658878 1
0.00712206442394497 1
0.00544596861231492 1
-0.0249090016617905 0
0.00658493621855199 1
-0.00612318132295327 1
0.0026755776939231 1
-0.00177567516985277 1
0.0204188488117517 1
0.00880950486717576 1
-0.0147298457290146 1
0.00442477599065229 1
0.00259789540233856 1
-0.000962453814849812 1
0.00875592970931919 1
0.00463311119201159 1
-0.0114975353780415 1
0.00304905114117418 1
-0.0117637589167559 1
0.00763946896606253 1
0.00224546379677953 1
-0.0044650132756428 1
0.00346028139964284 1
-0.00596506513742739 1
0.00658209400200164 1
0.0210256669958496 1
0.0277868822222041 0
0.00620660174646868 1
0.00466470503895267 1
0.00626263484162224 1
0.0094280952327758 1
-0.0175370442330699 1
0.0395669432892916 0
0.00454175150981377 1
0.0143691343602718 1
-0.00458880133466159 1
0.0273572109939234 0
0.014696921577435 1
0.00652792424909451 1
0.0145376885116601 1
0.00430851433140599 1
-0.0153636654374797 1
0.0160722251861156 1
-0.00351888960185023 1
0.0164331886988121 1
0.0012103810225161 1
-0.00800071538077429 1
-0.000474679832045898 1
0.0065738504733846 1
0.00868935239509299 1
0.00944243568124145 1
-0.00217545934901441 1
0.0116390280557946 1
-0.00973306262248035 1
-0.00396185078965266 1
-0.0127374165555983 1
0.00751760147483414 1
0.00158906872779359 1
0.00489475487440426 1
2.08771252356457e-06 1
0.00705274343665466 1
-0.00652892920807097 1
0.01650098487009 1
0.00109523630776959 1
0.0175208987682378 1
0.00045545735782022 1
0.0101210001232962 1
0.0129077224450553 1
0.00554442090927498 1
-0.00546911636618761 1
1.40077820019247e-05 1
-0.00300134822558799 1
0.0204178437285739 1
0.018994983549979 1
0.00661449286693506 1
0.0119245627678043 1
0.0108444113064151 1
-0.00498524094844809 1
0.00952198143815868 1
0.0156201042995843 1
0.00808328661025639 1
-0.00189136769760982 1
0.0077914111562019 1
-0.000293822695198552 1
0.0135480756061209 1
0.00304041446205358 1
-0.00651509646160883 1
0.025636269533802 0
0.0138254354650926 1
-0.0134768177433078 1
0.00382090221546199 1
0.0144102401446578 1
0.00701677617658459 1
0.00111955443167183 1
0.00150124895933083 1
-0.0210277604986639 1
0.0140402442603576 1
0.0202991179996533 1
-0.0112520336564264 1
-0.00876883340840278 1
0.00796178750241866 1
-0.00644110154088035 1
0.0042766769126418 1
-0.00208571233341111 1
-0.00948942870462198 1
-0.00360254143168148 1
0.0113186206035912 1
0.00617764799287079 1
-0.0107006744927912 1
0.00389805137335183 1
0.00137826924274178 1
-0.00491047411635769 1
0.0178882036957267 1
-0.000831256335637106 1
-0.0141396088355343 1
0.00525395063484194 1
-0.00152787364940973 1
0.0126365852570958 1
0.0106716762626082 1
-0.00368462770752109 1
0.00451319661450261 1
0.0178420741452338 1
0.0129546797105448 1
0.0118057129784173 1
-0.0193163313361642 1
-0.00843688443717615 1
0.00199314601490895 1
-0.0186913892628686 1
-0.00287435783853966 1
-0.00614991270650423 1
-0.00588238830693062 1
-0.00554479682355029 1
-0.006659620721989 1
0.0120169827832907 1
0.0419533853403282 0
0.00534762380281028 1
0.0013579446879081 1
0.0155571554525439 1
0.00466704809162794 1
0.00058994496756412 1
0.0186055803244423 1
0.00947819063764262 1
0.00038129736797003 1
0.00361677915666347 1
0.0039006604409438 1
-0.00421267660418125 1
0.000407628532642541 1
0.00188320699453295 1
0.0141060228220834 1
0.00156968966793096 1
-0.0093789188552107 1
0.0226279400751464 0
-0.00192387092059895 1
0.0172566678342481 1
-0.00839808906790048 1
0.00123612671722931 1
0.0101908631097957 1
0.00798944270433988 1
-0.0021038148079091 1
-0.00155336533461388 1
0.00312169913953565 1
0.00622860153761021 1
0.00602006527939883 1
0.00317446604112205 1
-9.66366734592528e-05 1
-0.00818228191426373 1
0.0162574194494475 1
0.019476925838018 1
0.0177295502868302 1
0.0150879883649349 1
0.0208851597361184 1
0.00885146161391692 1
0.00110119227726835 1
0.0119788657309885 1
-0.0227861103296511 0
0.00419587350303779 1
0.00911175164925302 1
0.0160084155069918 1
0.0062734356724778 1
-0.00504188701452768 1
0.00237332506561615 1
0.00378361184826608 1
-0.00835809232390202 1
-0.00612145856264607 1
0.0014646058255865 1
0.00556817564048204 1
-0.00241740535379497 1
0.0123127572378917 1
0.0177533294646025 1
0.00671379288475789 1
-0.00278541002048235 1
0.0150593709956595 1
0.00899936177557983 1
0.000892443679225721 1
-0.00210832821481682 1
0.0109252792833039 1
-0.0115281057568974 1
0.00690592529298776 1
0.0282087408695078 0
0.00315525261956425 1
-7.83206820645791e-05 1
-0.0148020239603158 1
0.0143849661501824 1
-0.0047407243509043 1
6.86375669520785e-05 1
0.0224840047547517 0
0.00661607164820713 1
0.00177813168760689 1
-0.00238160972274862 1
0.000906004750658456 1
0.00338581778909683 1
0.00476010766619483 1
0.00168197449649144 1
-0.0023197175374882 1
-0.00982695166958926 1
-0.000618401402350979 1
0.00383532253739265 1
0.022902282018349 1
-0.0138238654421211 1
-0.0118759306944935 1
0.0224815371568527 1
0.00862089465131635 1
0.0106896899745892 1
0.0110820969020728 1
0.00442589309910286 1
0.0120430237759511 1
0.0248028846891321 0
0.0107361982460802 1
0.0413198226332195 0
0.0117142108232763 1
-0.00356190891090769 1
0.00382996102764879 1
0.00993450450242948 1
-0.000811441547577002 1
-0.00656501988530215 1
-0.00779005545094553 1
0.0179857106194258 1
-0.000785624182607332 1
-0.00316658364729945 1
-2.92548911726766e-05 1
0.00375402890486675 1
0.0256562655895447 0
-0.00422106148175764 1
0.00759112767707049 1
-0.0035095276929568 1
0.00550492257889897 1
0.00259750929390338 1
-0.00913368685288035 1
0.0130691639477272 1
0.00394261010747658 1
0.00280976380034905 1
0.00213463156209214 1
0.00906642612975737 1
-0.00614045095637928 1
0.00578558310519038 1
0.00112411302339879 1
-0.00182807019496155 1
0.00302452067889725 1
-0.00575336914630486 1
0.00767236382396053 1
0.00435258929066364 1
0.018745211353003 1
0.0200329081527474 1
-0.000673255221541463 1
-0.00283996989050396 1
0.00161218246888475 1
0.00601331986831585 1
-0.000109459652219983 1
0.00474528820962899 1
0.0144524107409362 1
-0.0069402604993485 1
-0.00143931533336034 1
0.0181548337782797 1
0.0265135542500558 0
0.00945081491311127 1
-0.00498525706148486 1
0.00683770190362028 1
-0.00190524779932819 1
0.00357085154467777 1
-0.00826223715566387 1
0.00750986414056145 1
0.0104887277774936 1
0.0184218303192212 1
-0.0179451123600778 1
0.0144309090811064 1
-0.000767138255102271 1
0.0192478095146397 1
0.00840066203916847 1
0.00177909241012186 1
0.0148876150604397 1
0.00693820253781369 1
-0.000427209149750672 1
0.0132437524803586 1
-0.0159964562444785 1
0.0100845803083023 1
0.00311659513516388 1
0.00613526003255424 1
-0.0105161533078899 1
0.00676232923885812 1
-0.00397699270476228 1
0.00295260991361379 1
0.0148553853949444 1
0.0166398740420977 1
0.026420309025728 0
0.0064617119368565 1
0.0016657380062335 1
0.0210767360167907 1
-0.00176115629295357 1
0.0101459262123255 1
-0.000116240060347344 1
-0.0026587817380939 1
-0.00785467502151367 1
0.000633654980441106 1
-0.014148586338601 1
-0.00333313004097353 1
-0.0172879373524028 1
0.0181602285097229 1
0.0205023867894948 1
0.0129546808191772 1
-0.000826325053753784 1
0.0122200556576975 1
0.0140161018191618 1
-0.000373631141436856 1
-0.000290100494819253 1
0.00271733955118218 1
0.00292868374284424 1
0.00891232862549512 1
0.00015416863160675 1
0.00045627028904741 1
0.0158564699896159 1
0.00651396338251996 1
0.0108885808193606 1
0.00637251989950176 1
0.0213152405017797 0
-6.45354240040312e-05 1
0.00746010182989973 1
0.00330167144046942 1
0.0180178382575585 1
0.000648000971008176 1
0.0157299390303242 1
0.00728700605826875 1
-0.0247918044216404 0
0.00914510685669108 1
0.00772736416465783 1
-0.000295653048148407 1
0.0080087926314206 1
-0.00786167523523007 1
0.0166029265061781 1
0.00726176468306442 1
-0.00189963521557355 1
-0.00291462468065495 1
-0.00454208248611852 1
0.0195315928199037 1
0.00248910358004383 1
-0.00617178977510025 1
-0.00601456620899587 1
-0.0144800787008598 1
0.0132022114878493 1
0.021736085502805 1
0.0108617834281075 1
0.0282224917761388 0
0.0221858543548994 0
0.0134053438051238 1
-0.00658911958334519 1
0.00179517508540763 1
0.0247932214952912 0
-0.00511497554088722 1
0.00910702322879343 1
0.00793889211164954 1
-0.0177009103790866 1
0.0068664925752766 1
-0.0101833527255149 1
-0.00674303587284924 1
-0.0016193466609452 1
0.0224770924188773 1
-0.00120738224306144 1
-0.0173726969400518 1
-0.0143798392323222 1
-0.00561570001321707 1
0.00363884512087829 1
0.00331862219159456 1
-0.000186574514430515 1
-0.0177946542440533 1
0.0190422790118325 1
-0.00638424744566231 1
-0.00317006221280532 1
-0.00139441421622294 1
-0.00404506408937351 1
0.0175629855565367 1
0.004304898631863 1
0.0202208813763424 1
0.0196361694934948 1
-0.0107379277079743 1
-0.00351535189436501 1
0.00236770956593134 1
-0.00505522626114118 1
0.00712845667229158 1
0.0149690498527272 1
0.0114365452842622 1
0.00713749562343654 1
-0.020753384215684 1
-0.00422600247594374 1
0.0112802330972078 1
-0.00161711180038919 1
-0.00661748829436885 1
-0.0106306455455239 1
0.00816727067510319 1
-0.0116167270277312 1
-0.0137964373040603 1
0.0031938804491244 1
0.0136726937186144 1
-0.0139651847682833 1
0.00462563409632021 1
0.0147724836246323 1
-0.012100786471972 1
-0.00434266734323174 1
0.00497864409485516 1
0.013458965397575 1
0.007302478964231 1
0.0303597869283217 0
-0.00779203977825459 1
0.0107190123146524 1
0.0131303451218416 1
0.0244134433470709 0
-0.000845842604250061 1
0.0134190482231721 1
0.0165283254942898 1
-0.00123980598346575 1
0.0039616239934076 1
-0.00649547561010707 1
0.00832090750901198 1
0.00871346449304719 1
0.0162975711190432 1
-0.00696261028104285 1
0.0114536069455659 1
0.00565319965584038 1
0.00158896282340154 1
0.0144088750107992 1
0.00481684640666697 1
0.0178892985762226 1
0.0141526127353652 1
0.00800829458806223 1
0.0050387677036404 1
0.00381454041812091 1
0.0281801870143205 0
0.0128688040172123 1
0.0113904332845361 1
0.0185112510238458 1
0.00247281922564397 1
0.0222152816174501 1
0.0100338945684493 1
0.0276543570887606 0
0.0119383553704282 1
0.0264688240966688 0
0.000257603866366235 1
-0.00531807467585866 1
0.00586837329159192 1
0.00539334372310366 1
-0.00071180609841647 1
0.0119420370446794 1
0.0124756916827123 1
-0.0177451027638057 1
-0.00824864302828606 1
0.000224913056638082 1
0.0125437017391673 1
-0.00777433557384619 1
0.008342905177844 1
0.00485363311426387 1
0.0138682708385311 1
0.0080756448324947 1
0.00762389273117114 1
-0.0188200674428804 1
-0.0266737173037602 0
-0.00112426502505786 1
0.0125196312086868 1
0.0139508860911452 1
0.0158177637276034 1
-0.00336453603811883 1
0.000297077243223046 1
0.0113815576362434 1
0.00356283112439658 1
0.00175091357886825 1
-0.00684685926368596 1
0.00870135402001244 1
0.00456875689305106 1
-0.00806842331668921 1
0.00666087162027696 1
0.00319670536943373 1
0.0036346755978207 1
0.0174164769930983 1
0.0207074345919368 1
0.0143732654696998 1
0.0205613089741892 1
-0.00516191402390081 1
0.0055707479170726 1
0.00578450801841643 1
0.0109350886429298 1
0.0111861725599495 1
-0.0093451837915721 1
0.00189973056007654 1
0.00855617949696225 1
-0.0121775760849067 1
-0.00293185604381272 1
-0.00126963473844288 1
-0.00138727087018334 1
0.00861291113677207 1
0.00369012184079849 1
0.0139840084033225 1
0.0118646555161471 1
0.00784370826114275 1
0.0121229162083463 1
0.0114138160349844 1
0.00421111488591224 1
0.019872921160115 1
0.0100108436061238 1
0.0168703311459064 1
0.00647651897672432 1
3.55166156794956e-05 1
0.0112590714415175 1
0.00258917611660706 1
0.0156693544681081 1
-0.00126849382243998 1
0.00923057335170637 1
0.0216151338006735 1
-0.00900542704522386 1
0.0152645013218001 1
0.0243477006614636 0
0.00613958579070268 1
0.00203119918672289 1
0.0103078504245489 1
0.0188007928621299 1
0.00653821887713081 1
0.00636969265721639 1
-0.024638046811698 0
-0.000571189343875349 1
-0.0116485512345722 1
0.0142414125464016 1
0.0221385519877525 1
0.0237302748331386 0
-0.0032453720553729 1
-0.00388309001472778 1
0.0191784839288 1
0.0100582892850607 1
0.00275680774812063 1
0.0218468271333405 0
0.0220721976463314 1
0.0065565919535728 1
0.0159347433716925 1
0.0114802367262385 1
0.0101499637790421 1
0.0183630883555286 1
-0.00407747119170084 1
0.00928442110770531 1
0.0185642671301817 1
0.0150877560941771 1
0.0125773281420883 1
0.0169529218914449 1
0.0114112223794264 1
0.0186447703350402 1
0.0132341852253667 1
0.0129393380713634 1
0.0161691004454092 1
0.00139546037354685 1
0.00879362955329524 1
0.0164554054539256 1
-0.0159325746606806 1
0.0031602266749938 1
-0.00835163675022518 1
0.000886418772815889 1
0.00681486124476921 1
0.00145250288088007 1
0.00205375196293866 1
0.01158320445916 1
-0.00614902151844248 1
0.00944821014421935 1
0.00828174826271263 1
-0.0099180865404261 1
-0.00373600998265205 1
0.000477756563398298 1
0.0141356002013963 1
0.0143373200593365 1
-0.00395482544371995 1
0.00702745746472755 1
-0.0144716749364032 1
0.00365451473953248 1
0.019213222472224 1
0.0106062328967631 1
-0.000589698699164109 1
0.00929664716750433 1
0.0103400441529999 1
0.00614135134911013 1
0.00847160394319496 1
0.0107132578236989 1
0.00284066085068176 1
0.00380238569820512 1
-0.00718137789420337 1
0.00772569843517121 1
-0.00103298891052707 1
0.00645065613476197 1
-0.0156729385678469 1
-0.00220471215694493 1
0.0106326844352114 1
-0.00941283946274047 1
0.0139919710223046 1
0.0153469090891808 1
0.0100197616072141 1
0.0120238384552536 1
0.0178511722788064 1
0.013468508760404 1
0.0029939221505328 1
-0.00658380681453659 1
-0.0117938317881975 1
-0.00232958428166121 1
0.00348086099219894 1
0.00211515720638083 1
0.00600463678211908 1
0.0152136101619635 1
0.00645662912216621 1
0.0129955801855351 1
0.00178274201792077 1
0.00675160921846157 1
0.0180139187411339 1
0.00883237385526748 1
0.0145811711196823 1
-0.00866167879804179 1
0.0066632967649779 1
0.00416259394940098 1
0.00444601039695785 1
0.0197785290223301 1
-0.00959501461325129 1
0.0083975791001654 1
-0.00859923642694623 1
-0.00817202265238913 1
0.0131154587236077 1
0.013940542813097 1
-0.00337969077636403 1
0.00710171132234145 1
0.0112006264688415 1
0.00454999558248024 1
0.00403900005460101 1
0.00328857973664405 1
0.0258016505372815 0
0.020983194027201 0
-0.0105104011064961 1
0.0154214479941438 1
0.00409618737591425 1
-0.0034160597836421 1
0.0103677189956897 1
-0.0082402850055855 1
0.00702522022808089 1
0.00909092045254685 1
0.00735587759756615 1
-0.00717632842011263 1
0.00179109082934907 1
0.0110806437490904 1
-0.027234735344609 0
0.0271587141069194 0
-0.00040415102707868 1
0.0461412024773894 0
0.00791047060750583 1
0.0011490003819837 1
0.0120441270718079 1
0.0128768724115196 1
0.00296114945547271 1
0.00419984421113077 1
-0.0222495080970132 0
-0.0195475688371676 1
0.0148522754494452 1
0.0104368959400784 1
-0.00452797362420978 1
0.00556274615711242 1
0.0221774405479885 0
0.00361861093966587 1
-0.00389669696176194 1
-0.00630074111267863 1
0.0126649690712714 1
0.0115511776097099 1
-0.00843814121617449 1
0.00438491178946785 1
0.0195899629432745 1
0.00499716330994816 1
-4.58182901495772e-05 1
-0.00883653820069551 1
0.00540877475877323 1
0.0194156105280718 1
0.010941961347171 1
0.0171073011689628 1
-0.0144493748560935 1
-0.0109031735060268 1
0.00090616485736605 1
0.0124146578497248 1
0.0115875752775005 1
-0.000783825493727729 1
0.0268263483711108 0
0.0121559792980707 1
0.00795262194086404 1
0.00040504484512077 1
-0.00755278173753719 1
0.0119277712498548 1
0.0165681568968517 1
0.00223493516669446 1
0.00681750626831085 1
-0.0078364928148188 1
0.0137799532574605 1
0.00477387033198973 1
0.00245735001584018 1
0.0044846483844834 1
0.00904339003511684 1
0.00694940234543882 1
-0.0130961844872569 1
0.0123029019729241 1
0.00225550077926924 1
0.0196490696332233 1
-0.00571964584516947 1
-0.00175386798428584 1
0.0095641063631055 1
0.00295631285719533 1
0.00461225166617967 1
0.0156030643979301 1
-0.00372023706065624 1
0.0165406134004118 1
0.0132497765189439 1
0.0178276340665488 1
0.0320198443805033 0
-0.00274752805801583 1
0.00543145829766556 1
0.00142049848175802 1
0.00129987378709058 1
-0.00533938620660085 1
0.0120453103972119 1
-0.0127264499607986 1
0.00619736990087727 1
0.00245403154233059 1
0.00260660340144296 1
0.00127380213544816 1
-0.00932636180641122 1
0.0087983969131501 1
0.0173317862532315 1
-0.0150384778092626 1
0.00730393244698883 1
0.000527109352286194 1
0.00623393626833943 1
-0.0136630502264253 1
0.00478539184088325 1
0.013744036383396 1
-0.00142615588033557 1
0.00547569352978039 1
0.0164217715218247 1
0.00342041448070562 1
0.0280826296244017 0
-0.0155270649335207 1
0.00200872246789427 1
0.0133215413057911 1
0.0170684986401202 1
0.00790844575618698 1
0.000372508399566655 1
0.0102475616525154 1
-0.00902667451219701 1
0.00764803825438192 1
-0.0090118633302914 1
0.00793272014433587 1
0.00742225322503054 1
0.0166406372933838 1
0.0106735507802385 1
-0.00304250363785418 1
0.0100299650344956 1
0.0145534690693438 1
0.000338171209206507 1
-0.00246482075011962 1
0.0120536998494589 1
-0.0119429426885582 1
0.0088421220086089 1
0.00892397268118439 1
0.0107276907017683 1
-0.0152793907828065 1
0.0130661743130074 1
0.0179413466855159 1
0.00689753589727653 1
-0.00453469424509499 1
0.0124202947130992 1
0.00195580651683777 1
0.00609203150984345 1
0.0104488859405342 1
0.0129298122132609 1
0.0163626809993657 1
-0.00295677285673778 1
0.0255069429914457 0
-0.0174686399195794 1
0.0276690643873973 0
0.0266971360806157 0
0.0217897746447897 1
-0.011122680142696 1
-0.00844989511441665 1
0.00975963539524189 1
0.0248882824107908 0
0.0265598634374082 1
0.0124765051333655 1
-0.0112590712603523 1
-0.0178759160354739 1
0.0247846159827303 0
-0.0060436812664409 1
-0.0100713417117478 1
0.0184499712692814 1
-0.0163676854467883 1
0.00270164012656352 1
0.000908452963236427 1
-0.00320814478025827 1
-0.00384618531285113 1
0.0122836736464908 1
0.0188478382012552 1
-0.00146086288880205 1
0.0246969803000322 0
0.0266930665207934 0
0.0179560270980707 1
0.0078530784158209 1
0.0175315393931171 1
-0.00864283071245462 1
0.00939371050543648 1
0.00160797920001731 1
0.00941127987639085 1
-0.00235356662810738 1
-0.00185155946559547 1
0.00488677545876677 1
0.00473452787876471 1
0.0236567298478804 1
0.00355833526121498 1
0.00604213674137785 1
0.00035620418700737 1
0.00189413131244671 1
0.012660795736544 1
0.000989561805842079 1
0.00319962123278079 1
-0.00263069137307813 1
0.013305363846027 1
0.0167257176909104 1
0.00739511933435455 1
-0.00244664736391422 1
0.00377099758167776 1
0.0012637373918584 1
-0.00170368312502683 1
0.00552668553894814 1
0.0161748837193149 1
0.0148976647965432 1
-0.00193964325994946 1
0.0127916441436714 1
-0.00879689438001157 1
0.0176884243268 1
0.00816902238458795 1
0.0237111608652864 1
0.00811144119334448 1
0.0227264897009505 1
0.00964104651910916 1
-0.000282916525029809 1
0.0146479588907468 1
0.00252511787622929 1
0.00346182651191462 1
-0.00933312704432638 1
-0.00206165243590644 1
0.0110115031961936 1
0.0180704342364141 1
0.0245829608111905 0
-0.0140289765515162 1
0.0034521377420923 1
0.00394607579726568 1
0.0134492556269128 1
0.00879983933366607 1
0.0295684279026546 0
0.00675471788269918 1
0.00443482953138114 1
0.00210781754190345 1
0.00716680622198608 1
0.0144970684023118 1
-0.00681233443877502 1
0.00456655732599239 1
0.0232098496858815 0
-0.000865397282923308 1
0.00658044569412223 1
-0.0117441289616822 1
0.000757415123685981 1
-0.00636375266748067 1
0.00404703721846491 1
-0.00221735044703031 1
0.00484021926934644 1
0.027200023747749 0
0.0299104879927872 0
0.0175906927571768 1
0.0280782792606193 0
0.015183000183803 1
-0.00384154729110316 1
0.00270467023892711 1
-0.00455110098155268 1
-0.0105655353442992 1
0.0224640462602024 0
-0.00987237920510296 1
0.00546025519449695 1
0.00139958245544495 1
0.00513079281223626 1
-0.00349615735011013 1
0.0083135164953141 1
-0.00359193090136849 1
0.00159442941020111 1
0.014998437732917 1
0.0091585837826199 1
0.00446907532581379 1
0.0163632146327774 1
-0.0018355573583348 1
0.0306205418264773 0
0.00674814545609955 1
0.00919234344573915 1
0.0144720069556369 1
-0.0267202769222189 0
0.00485598914813376 1
-0.00223376272502352 1
0.00588814542356687 1
0.0127169652361813 1
0.0108175697135677 1
0.00582368414353963 1
0.00714024047972647 1
-0.00567142997498734 1
0.00195134099528838 1
0.0246435898435896 0
-0.00195483276507887 1
0.0129590881333093 1
0.00303043812568047 1
0.0230869734481589 0
-0.00472368961427748 1
-0.00699153812145918 1
-0.0154366560605175 1
0.0138887080198939 1
0.0168473082498424 1
-0.00289911245261569 1
0.0179830393411269 1
0.0163677668125718 1
0.0133423227664925 1
0.0167211156670665 1
-0.00353665047521787 1
-0.00728538659004091 1
-0.00955390070135306 1
0.0135665081279446 1
0.0211838198528538 1
-0.00438728040017142 1
0.00292215692718906 1
-0.0067453159148341 1
0.0108209259973005 1
-0.00752095994736387 1
0.00457305850879487 1
0.00264443187978323 1
0.0132699160498365 1
0.00336862072288657 1
0.00121044019834811 1
-0.00565350978313841 1
-0.00692923099195429 1
0.0159875147226332 1
-0.000811353432533572 1
0.00788687202698619 1
0.0117535582936121 1
0.0167585573091629 1
-0.00389791192903877 1
0.00348585348614664 1
-0.00597856767955515 1
0.0263679242739399 0
-0.000811607949787863 1
-0.000699911768906816 1
0.0281308882444573 0
0.0196471471917437 1
0.000932872950150705 1
0.00989529404595883 1
0.0184914800121875 1
-0.0048193106524236 1
0.0101642447601437 1
0.00643600991987185 1
0.0164938132941689 1
-0.00182718589967026 1
0.0210996930899424 1
0.00276058119110995 1
0.0202877765543231 1
-0.0140614375134998 1
0.00469512257587448 1
0.0113909697454347 1
0.00669649986068916 1
0.0109207911748501 1
-0.000990451290863666 1
0.00977354616155249 1
0.0103886487743965 1
0.00988333696761336 1
0.0072102250835894 1
-0.00277502710476933 1
0.00322167138791618 1
0.0107855616500579 1
0.00976855336654924 1
0.0196058531762895 1
0.0183801010285378 1
0.0073737835268378 1
-0.0051099054550524 1
0.0121643282869362 1
0.020369331619934 1
0.00905871545303327 1
-0.00573145654989519 1
0.0207940823552779 1
-0.0100659904530069 1
-0.00341478787728539 1
0.0275883364540434 0
0.00470107736228956 1
0.0088473136089344 1
-0.00230105970050336 1
0.0267583731293986 0
0.00583070256062169 1
0.00188822932655077 1
0.00464431909685155 1
-0.00248000891674625 1
0.0213007017125188 1
0.021613358533067 1
-0.00728876213283216 1
-0.0096348218674134 1
0.0137507969501861 1
-0.00445108978423141 1
-0.00147742591148171 1
-0.0032226638119497 1
-0.00385925189796491 1
-0.00421625269065801 1
-0.00626131494406471 1
-0.00691563076995495 1
0.0123171004233854 1
0.000950877630976675 1
0.0209456486807472 1
-0.00810251817963067 1
0.00186390847389282 1
0.00171642953269234 1
0.00893151946302227 1
-0.00411006834974233 1
0.0393334027633913 0
-0.0105350898896354 1
0.0106967389110923 1
0.00412117407140743 1
-0.00128620179493818 1
-0.00522514528401454 1
-0.00583052501166492 1
-0.00831284773089968 1
-0.00672640215182474 1
0.0299777390967197 0
-0.00362903257179222 1
0.0199520327923436 1
0.0145729165633515 1
0.00815450206168453 1
0.00661659580014763 1
-0.0128529261988186 1
0.0126406429605214 1
-0.0042649377560977 1
-0.00186839705845231 1
-0.00624161538479654 1
0.00573492156257808 1
0.0009987580168201 1
0.01770875349614 1
0.00420775894409574 1
-0.00353928698131353 1
0.0188267588832048 1
0.0295723033410976 0
0.0191288192029739 1
0.0101138610753217 1
0.0126545963619718 1
0.0105640280664184 1
-0.0126855054778897 1
-0.0100567545663984 1
-0.0125361649505971 1
0.00836187500025438 1
-0.00192356638104402 1
0.0114419556104023 1
0.0246259268569741 0
0.0161970760268795 1
0.0028585664454225 1
0.000783606796686477 1
0.0121578203740499 1
0.00915256838038006 1
0.0036603332863794 1
-0.00312278494477592 1
0.0140195530506604 1
0.00539593108269276 1
-0.0102113696862762 1
0.0063140111061 1
0.0180343087620656 1
0.00980161381523659 1
0.00366733571192293 1
-0.0104478718956257 1
0.0107513423410953 1
-0.00615452004812591 1
0.00719277834952778 1
-0.00204227666718393 1
-0.00728926484435264 1
-0.00074934764951081 1
0.00947497245253817 1
0.0136474735062802 1
0.00486672566446531 1
0.0179392280123919 1
0.0233536578962852 1
0.00243390281115322 1
0.0133989198708792 1
-0.00162121462716847 1
-0.0116063747043143 1
0.00613941357624218 1
-0.0243272769514663 1
0.00420196288296937 1
-0.000135115895635471 1
0.0127517884179057 1
0.0114282951488998 1
0.0101269838032435 1
0.0108920501322135 1
-0.0132332567599517 1
0.00237199369282199 1
-0.00460066388113723 1
0.0087810059126135 1
-0.00428625001271536 1
-0.00561388089933117 1
-0.0131087998484688 1
0.0104669942254078 1
-0.00250310543111058 1
0.0188515988129567 1
-0.000802911166067311 1
0.017804830715367 1
-0.0091010114163302 1
0.00539402046383845 1
0.00855610344492662 1
0.0142048339484065 1
-0.00324037412046856 1
-0.0174303907621714 1
-0.00414493579031182 1
0.00289504068911088 1
0.00751531698838278 1
0.00409541747631846 1
0.0150637769819388 1
0.0137710143672955 1
-0.0237729264567575 0
0.00339687907932007 1
0.00513301335363872 1
0.00726130518724807 1
0.0283773384203356 0
0.00214287900657556 1
0.0092008215873032 1
0.0072771932037076 1
-0.00534444774062287 1
-0.00114794146587868 1
-0.00893754933388599 1
0.010307977030113 1
0.0154158245497312 1
0.0075402604249031 1
0.00286546016046405 1
0.0131467897190761 1
0.0108865781748107 1
-0.0138559462622715 1
0.00967675604893843 1
-0.00372514984754123 1
0.00313390916644286 1
0.0110306314702079 1
-0.0130609845343781 1
0.0171295021253829 1
0.0107080154383645 1
0.00711055289677354 1
-0.000698627595837789 1
0.0074644605036978 1
0.00747367858623611 1
-0.0137212159325218 1
-0.000754493833559435 1
0.000955929151805329 1
-0.00299582458081094 1
0.00199488642269557 1
0.00654073030047386 1
0.0282224021973033 0
0.00562136772062505 1
-0.00369729027604612 1
-0.00135715257318815 1
-0.00318609891909066 1
0.00972260760428479 1
0.00496819825730288 1
0.000831678816050147 1
-0.0103380470460196 1
-0.00388280701938506 1
0.0047920987630983 1
0.0108303219568529 1
0.014782433349812 1
-0.00218369730229919 1
0.0192227231405388 1
-0.00615063340735404 1
0.0128341871880547 1
0.0112959023798351 1
0.00860099501909973 1
0.00119578931300931 1
0.00854678269534751 1
-0.0019368648829558 1
0.00620784853877058 1
-0.0128988752283933 1
-0.021389775607831 1
-0.00459333130428345 1
-0.00944516258239192 1
0.0275745995313748 0
-0.0179850850984342 1
0.0168126159742292 1
0.0228979545816963 0
0.00730466210664522 1
0.012424724705612 1
0.00173013148725387 1
0.000753280495311875 1
-0.00997868828623459 1
0.00887643544333373 1
-0.0261444591891949 0
0.0255178617063448 0
-0.00162530815138676 1
-0.00255259843018323 1
0.032348238519171 0
0.00177484563169276 1
0.00868978516094185 1
0.00896801563924904 1
0.0350727711974848 0
0.0198848316272337 1
0.0114386594977865 1
0.00333112849936853 1
-0.00370537040273703 1
0.00850020881806563 1
0.00178570710254889 1
0.00215072727156093 1
0.00100034467640162 1
-0.000988858903334936 1
0.00708117660256711 1
0.000121447551508402 1
0.00604679859258436 1
-0.0118805859244954 1
0.00360516552680935 1
-0.00393857832635724 1
-0.00452138447865235 1
0.0119218294925368 1
0.0202361552549544 1
-0.00662973800638457 1
0.00408496810967423 1
-0.00102335544344626 1
0.00771947632349003 1
0.0039521955992977 1
0.0207727091465378 1
-0.00801603983706582 1
0.00834291460336148 1
-0.00505926104807001 1
0.00645397225509242 1
0.00245322794010585 1
0.01584308023488 1
0.0130282992404788 1
0.0129216433712258 1
0.0106178652661155 1
0.0188483186787659 1
0.0160890293996602 1
0.0181703952892127 1
0.0091479292843553 1
-0.00718622204383624 1
0.00145794287753799 1
0.0258473612982468 0
0.00121265628906749 1
0.013116794592885 1
0.0212316165461185 0
0.0157980814535275 1
0.0158666111480098 1
0.0232223682315027 0
0.0108131705821153 1
0.00278627878851522 1
-0.00995086541384897 1
0.00730545083694509 1
-0.0139808159839878 1
0.00699904480413699 1
0.00193055894393182 1
0.0108894719317631 1
-0.0139673662624319 1
0.0215300990766124 0
-0.000894609219094124 1
0.00873134279281604 1
0.0054087769889975 1
0.0113912874453503 1
0.00195698452359366 1
0.030085267485559 0
0.0172401790359871 1
0.00584867209665085 1
0.00284080406605651 1
0.0169027237430118 1
0.00709336745846284 1
0.00958573288571832 1
0.00352642360897204 1
0.0146001438822385 1
-0.00013564796845792 1
0.00214023533379238 1
-0.0140437140302609 1
0.000446622498213341 1
-0.00799972516072192 1
0.0118276427078096 1
0.0109745876127726 1
0.0220561426137584 1
0.00691472027954711 1
-0.0124632484996813 1
-0.0126088989965215 1
0.00335620486350047 1
0.00339431619182986 1
0.000428679735969232 1
-0.00559621023992332 1
0.00291639757659028 1
0.0153759032136822 1
0.0104066511044965 1
0.000740925829003108 1
0.0111772333152717 1
-0.0133990266333326 1
-0.0183165430130228 1
0.00620011520715265 1
0.010433090131347 1
0.00838171193673187 1
0.00959754725845735 1
0.0072240321586512 1
0.0113800570106677 1
-0.0164547704506341 1
0.00259816266360237 1
-0.00695899825683175 1
-0.00654669634920684 1
-0.00769858146397491 1
0.00341558568694054 1
0.000487278694819684 1
0.0132770266959972 1
0.00926749728933916 1
-0.000339017101284527 1
-0.0128635265960153 1
-0.000736667006468348 1
-0.00741633685312363 1
0.00346472462709605 1
-0.0045970266422983 1
0.00343420566805074 1
-0.00133199491945922 1
0.00221268748430849 1
0.00514321814037333 1
0.00433882653377924 1
-0.0101547057115169 1
0.00536152747322646 1
-0.0159230161923308 1
0.00594642998804241 1
0.000423082868352657 1
-0.010421172664962 1
0.00701394121102493 1
-0.00857390810201473 1
0.00248894519487752 1
0.00776833786997984 1
0.000362993676900353 1
0.00265660528144066 1
0.00200969323235272 1
0.0175152191451602 1
0.010643333461406 1
-0.0104724793408707 1
0.0230823034937331 0
0.00571372057702844 1
-0.00614688517416908 1
0.00591342055623062 1
0.0250871204242595 0
-0.0025796300110505 1
0.0174670098114765 1
0.0147186157598463 1
0.0039568610048668 1
0.00356413919415119 1
-0.00594098630060979 1
-0.00723230458456792 1
0.0148085216069222 1
0.0176968679249394 1
0.0170524314388092 1
0.0025967673666775 1
0.0140841746980264 1
0.0103994379015893 1
0.014821817434636 1
-0.0164698558481542 1
0.025579946027417 0
0.0132620859650082 1
0.00124616468038868 1
0.0133831916508002 1
0.013249882037255 1
0.00829436035207928 1
-0.0110502979562818 1
-0.00989624392933179 1
-0.0190523019867777 1
-0.0122712577268876 1
0.0222830457869609 0
-0.000858960470303834 1
0.00456862821300486 1
-0.0100325548471772 1
0.0150638725187427 1
0.0138364461690574 1
0.0028534407776064 1
0.0116889436425036 1
0.00219778755607463 1
0.00492400059204663 1
0.00527707193447133 1
-0.0129747156705921 1
0.00956428201164976 1
-0.00871104106414714 1
0.01534949469624 1
0.00858562080001644 1
0.00125025461285909 1
-0.00806056081516939 1
-0.000291595761582897 1
0.00610341796167242 1
-0.00668121896923707 1
0.00935834525762217 1
0.0259227956221227 0
2.22587563862587e-05 1
0.0119551471188937 1
0.000481502844740774 1
-0.00159662715153019 1
0.00823592422790672 1
0.00143498388135882 1
0.0063435128854208 1
0.0040931642062261 1
0.0207849279599106 1
0.0050593699105166 1
0.0320516457341696 0
-0.00788468887847827 1
-0.0111932583492162 1
0.00102230078316568 1
0.000514688031959579 1
-0.00278232295405949 1
-0.0113007774908924 1
0.0172542021094328 1
-0.00378939012840717 1
0.00155064822852684 1
0.00542231953440332 1
0.0129348179503438 1
0.0188141308969547 1
0.00455489634424903 1
0.00208168997217492 1
0.0120121447398857 1
0.0226739952080189 1
0.00422192401124046 1
-0.0265429182044295 0
0.0133044999275619 1
0.00369025267079346 1
-0.00172276721796409 1
-0.00637467471643237 1
0.00943808476412205 1
0.00871110254938538 1
-0.00130212628213053 1
0.0123762095613305 1
-0.00365439296265438 1
0.0105763017984818 1
0.00251276827344941 1
0.027445150259859 0
0.0139297007369286 1
-0.0165201475075529 1
0.0132724360604741 1
0.00492744799624088 1
0.0046129828488356 1
-0.00606605218972376 1
0.0244060767897233 0
0.00386755951746636 1
0.00707540409757586 1
0.0030510363398321 1
0.00176411932967759 1
0.0291400516411337 0
0.000894466976029171 1
-0.00500606975106725 1
-0.00589612011162537 1
-0.000129982071575821 1
-0.0226285375291188 1
0.0206590779814085 1
0.0094534290009403 1
0.000516060908158606 1
0.0266591375478637 0
0.0234104548143921 0
0.0118661575636279 1
-0.00179249940969221 1
0.00183893821560806 1
-0.0180513664841062 1
0.0149376045535532 1
0.00942000061576586 1
-0.00154480116377332 1
0.030880923057665 0
0.000966914057577509 1
0.0163495880407406 1
-0.00711167444821006 1
0.0164556921214502 1
-0.000881828697015109 1
0.0108962478295317 1
0.0110795194159726 1
0.00925305500612119 1
-0.00237715216268816 1
0.0193255174645899 1
-0.00279270552575102 1
0.00704353211874226 1
0.0220388664281207 1
-0.00960170032659675 1
4.5886652243916e-05 1
0.0220222321121979 1
0.0121834957265536 1
0.000882765678309719 1
-0.0117419031203167 1
0.00366585045775194 1
0.00114647835940978 1
0.0145562371007981 1
-0.00280137438965202 1
0.0220494777229681 1
0.00227709895755447 1
0.000164724777327184 1
0.00962757247958758 1
0.00139651808685192 1
0.01304951139834 1
-0.0205769384146301 1
-0.000330319809268646 1
0.00712878640249691 1
0.00627226739958123 1
0.00564733598988274 1
0.0184320350804281 1
-0.000209627412393701 1
-0.0194186900031193 1
-0.00227812608498996 1
0.0224746005969012 0
-0.0015539598598824 1
0.00621687837111187 1
-0.0028845164516138 1
0.0176681120261132 1
-0.00816297963243365 1
0.00150328516415318 1
0.00686792364866856 1
0.00552105116180972 1
0.0232508945566491 0
-0.00480499602251222 1
0.00902913032916064 1
0.0312453106562266 0
-0.00787092244546818 1
0.00656957557416416 1
0.0127896261585424 1
0.00940016086400277 1
0.0109172591534698 1
0.00746729632905081 1
0.0110013073680092 1
0.00372604274913018 1
0.00550482718127792 1
0.00984626937781961 1
-0.00676240630579648 1
0.014372402421786 1
0.0213104461839872 1
0.0284672659097222 0
0.0142163897201787 1
0.000843165085098707 1
0.00493680087010992 1
-0.00161952696535428 1
0.00759819774673668 1
0.0103982921654108 1
-0.00982750415579893 1
0.0136940807942867 1
-0.00109337169961592 1
-0.0106957398680309 1
0.00358211774959373 1
0.00838118333510439 1
0.0137552574353007 1
0.00684248663717693 1
-0.00566069713383239 1
0.00868930063485294 1
0.0236159910085477 0
0.0294860128302676 0
-0.0185949060241378 1
0.010034285807381 1
-0.014777398362737 1
-0.00195442318488267 1
-0.00557410619646699 1
0.0157384935398115 1
-4.31665799233876e-05 1
-0.0139076731214098 1
0.0139351262421281 1
-0.00478557114986059 1
0.0116883937661848 1
0.00985772951113221 1
-0.0127832745473297 1
0.0012799653311865 1
-0.00895408029593439 1
0.0057435839376891 1
0.0286496260810895 0
0.0230858393596112 1
0.0121517148308582 1
-0.0121359162871844 1
0.00293336766610315 1
0.009179785270477 1
0.0175409642867474 1
0.00214508478306414 1
0.00136952138821137 1
0.00956997838805209 1
0.0159358789261966 1
-0.00111862003809164 1
0.00527217528134668 1
0.0100251293640082 1
0.00892960494203614 1
0.0176794639947262 1
-0.0030733667460571 1
0.0103744782772538 1
0.0190680614618317 1
-0.00653288219952088 1
-0.00254487737979223 1
0.00546200048306983 1
0.00267150485989732 1
-0.00655160535055808 1
0.00577967780301378 1
0.00518836530666955 1
0.00079404172154738 1
0.0143043003547956 1
0.000696898616038573 1
0.0126874907830648 1
-0.0028302515198384 1
-0.0042720686563727 1
0.0108167782517173 1
0.00960552946339971 1
0.00916076929771177 1
0.0130257991951698 1
0.0023220473479198 1
-0.00641797921047072 1
-0.00593988926671402 1
0.00676458283064065 1
0.0107029891792695 1
0.0114396868119837 1
-0.0107608694758556 1
0.0197967647422289 1
0.0024723454630593 1
0.00853483726473377 1
-0.00835045807121035 1
0.0167776401882356 1
0.0150992895460761 1
0.0155629571605071 1
0.00948258702109868 1
-0.00848094904305768 1
0.0269861344041964 0
0.0204788811530235 1
0.00492063327230147 1
0.0202348163999591 1
0.0105238687101954 1
0.00851423264314626 1
-0.0128666506596483 1
-0.000880741299941578 1
0.00795703439532171 1
-0.0160664805350699 1
0.0007398494337683 1
-0.000105032885632091 1
-0.00360698947699387 1
-0.00464798082599657 1
0.0017280404649298 1
0.00870822660606223 1
0.00244767458198045 1
0.00909153800777145 1
0.0185334403654551 1
0.000427858410596118 1
0.0084894682595312 1
-0.0100378007157427 1
0.00702864520785977 1
0.00802205002604467 1
0.0035223422583563 1
-0.0129566771459587 1
-0.00179047808455823 1
0.0258726109479004 0
0.017918892324004 1
0.00374300772509379 1
-0.00309571666617405 1
0.00301969449991312 1
-0.0123414944238344 1
0.00583061390986887 1
0.00940978125077679 1
-0.00308409124312052 1
-0.0198557279805814 1
-0.00138054407703716 1
-0.00339689368941642 1
0.0167277010843552 1
0.0115011314890859 1
0.0055870636664212 1
0.00102892386787618 1
0.0177024612870201 1
-0.00011406875183484 1
-0.0127458068964817 1
0.00127129090355567 1
-0.00434006091444363 1
0.0223210081550528 0
-0.00566958547763307 1
0.0157949886077587 1
0.00933611576079689 1
0.00774173567890531 1
-0.0192223527539084 1
-0.000495297313012097 1
0.0117096599677818 1
-0.00466253655788253 1
-0.00478473342728192 1
0.00493216230802346 1
-0.0196969826319572 1
0.0242999029588073 1
-0.00340373048056522 1
0.00408766504642301 1
-0.00997280752399971 1
0.00198535514578797 1
0.0055741349845098 1
5.96037920864201e-05 1
0.00218652219748078 1
-0.00188078617168933 1
0.00824417381359796 1
0.00678347998946473 1
0.0178569985690361 1
0.00218750062860689 1
-0.00677301302680736 1
-0.00216853760544437 1
0.0165015634880731 1
-0.00378799444380085 1
0.00905058438058813 1
0.0110537909578645 1
0.00966072203107025 1
0.00704233560692454 1
-0.000690327341705848 1
0.00111478873566583 1
-0.00448884422854165 1
0.0295718741375396 0
-0.000136807296894488 1
0.0108397396507822 1
-0.0182111619189071 1
-0.0110531879699138 1
0.00803314402845664 1
0.0223264101114168 0
0.0038902411174275 1
0.0149131264261876 1
0.00466676123113699 1
-0.00286435882006402 1
-0.00678405824179141 1
0.00161846492125261 1
0.0147232764489474 1
0.0355108008188437 0
0.00439296050517554 1
-0.0134542963209219 1
0.022549307170034 0
0.021224493137729 1
-0.00254843042293222 1
-0.00130031475545262 1
-0.00658743499209955 1
0.0139413864985166 1
0.0075164010310639 1
-0.0104008821529381 1
0.0100022477122997 1
-0.011426964236066 1
0.0328926224841035 0
-0.000457188943675723 1
0.0108732517089264 1
0.0149868234861564 1
-0.00104486122314643 1
0.00305043093178011 1
-0.00186890290384366 1
0.0136549357433765 1
0.0281649365954 0
0.00663755802226737 1
0.0178360318492045 1
0.0191177290327895 1
-0.0135752307020043 1
0.0193639795422916 1
-0.0025849789422094 1
-0.0143376791712547 1
0.0135922887587716 1
-0.00128125596939199 1
0.0141402560958889 1
0.0207981618335913 1
-0.00810789852107757 1
-0.00154953014798086 1
0.0168114394180452 1
0.00504653595617359 1
0.00322223089938044 1
0.014398160055953 1
0.0106250185682902 1
0.00111510439836246 1
-0.000739767796002588 1
0.0165477822296415 1
0.00381160553459321 1
0.00756872353437115 1
-0.00951862456558142 1
0.00606440331184863 1
0.00559450698733257 1
0.0041016584935578 1
0.0147670913449912 1
0.0116239290079029 1
0.0110323352265615 1
0.00156099246508651 1
0.00578003410763461 1
0.00552115004578106 1
-0.00264348859873479 1
-0.00490989457553499 1
-0.00528658619442375 1
-0.0100803548101067 1
0.0146497512056018 1
0.0137953490088808 1
0.0138737296258956 1
-0.00518964962612668 1
0.00502586937539034 1
-0.00500311721046648 1
0.024247173441907 0
0.0231855867240052 0
0.0334050660781717 0
0.0148642308508014 1
0.0163512217945047 1
0.0135046447508168 1
0.0018210358331029 1
0.0161836826937731 1
0.0122025541040561 1
0.00439362824726545 1
0.00125270386134576 1
0.00542655214188787 1
0.00737607283249548 1
0.0182731842737582 1
0.00238476784815925 1
0.0192563429181018 1
0.00357573081116051 1
0.0052712508265089 1
-0.00414163421334793 1
0.0204171877632327 1
-0.0112529768695162 1
-0.00212481508668203 1
0.00194060410019194 1
0.00662685201558642 1
0.000953858792319415 1
0.0280628175184454 0
0.0111112884212952 1
-0.0143513075758341 1
0.0272736804354654 0
0.0128023393893888 1
-0.000867148923197672 1
0.0253721882184364 0
-0.00791378205360132 1
-0.00423255514963371 1
0.00433046668824226 1
0.0105220131973075 1
0.00999990337393639 1
-0.0289868260014189 0
0.0162654774646515 1
0.00644040971698596 1
-0.000254050078550065 1
0.0143883610286894 1
3.59205956535112e-05 1
-0.01338679844723 1
0.0042683420793845 1
0.00251393383443192 1
-0.00218618233209903 1
-0.00191041306648535 1
-0.00593011049808157 1
0.0181632175792955 1
0.0162869426994546 1
-0.0102480724568849 1
0.00755662176788944 1
0.0136943082886666 1
0.000203287316946564 1
0.0433446990998212 0
-0.0126002891002615 1
-0.00341668269998087 1
0.00592811491209139 1
0.00492768924417218 1
0.0141971430679157 1
0.0141538555030597 1
-0.00616441172570487 1
0.0225690243766358 0
0.0352188093792717 0
0.00731326443946781 1
0.00657937177660157 1
-0.00125855313162795 1
0.00253376382702454 1
-0.00521542129932493 1
0.000226128828693326 1
0.016602351605108 1
-0.00863871131307141 1
0.0211078062854085 1
0.00573748360339906 1
0.0113087140569992 1
-0.00596239336099111 1
-0.00142522228973178 1
0.0123743332785423 1
0.00269699162332665 1
-0.0135579009457502 1
0.00434071171921626 1
-0.00517025252206433 1
0.00372977975068779 1
0.0128399535705471 1
-0.00808817946076639 1
-0.0147781754161848 1
-0.00741354765670544 1
0.0189409536684441 1
0.0036974561665259 1
0.00680631310271715 1
-0.0154915366132228 1
-0.0142338301816975 1
0.00968143829350549 1
0.00442468937097109 1
0.0152916075377546 1
0.0157218169090702 1
0.00630479153999672 1
0.0124306480333582 1
0.021704608043522 1
0.019364196237322 1
-0.00231312337248654 1
0.013872623204648 1
-0.000920445769165256 1
0.00697778648469059 1
-0.00611249552917936 1
-0.00478728495990654 1
0.00998397351907749 1
0.00479289570390403 1
0.0114723207487605 1
0.00874840958503031 1
-0.000711649383726379 1
-0.00335554888251407 1
0.00993206996681333 1
-0.000775274489268989 1
-0.00901006630196482 1
0.00748439001804583 1
-0.00118080669459275 1
0.0113653758439427 1
0.0169065819419589 1
0.0130504967157644 1
0.00871206149556818 1
0.00368103281882803 1
0.00101201613674154 1
0.00180661015464571 1
0.0176203079761098 1
-0.00457435835398496 1
0.0211556228639116 1
0.0195130528260634 1
-0.00177117879286492 1
-0.0109261831459601 1
0.0152273663478713 1
0.00887379154930809 1
0.0170594215976818 1
0.00238746782006568 1
0.0103892726586406 1
0.0097416225995498 1
0.0184568336676163 1
0.00117985282137003 1
0.0109094691211978 1
0.00708689673074632 1
0.0073136420902673 1
-0.00296155626965398 1
0.00315122363933178 1
-0.0224887642395559 0
0.0127993356341956 1
-0.00198801951305969 1
0.000158400724619113 1
0.0168722052610057 1
0.0151574616616298 1
-0.00472897599633169 1
0.00938834292530234 1
0.000891529740078599 1
-0.00832125562346059 1
0.00266885199795639 1
0.00412260329822273 1
-0.00440988692111083 1
-0.000923306762195764 1
0.0151801485115615 1
0.0169198324888525 1
0.00243373370188117 1
0.0135067502504628 1
0.0166992994898335 1
0.00589236690836649 1
0.0301436083014628 0
0.025576588608667 0
0.0141993721442254 1
0.0204826668116579 1
0.00637652678287083 1
0.00161558062596165 1
0.00159680040297722 1
-0.000483933127304683 1
0.00563315082770954 1
-0.00392246646965571 1
0.000645256521439185 1
0.0193542959909925 1
0.0353193082848057 0
-0.0032138050977592 1
0.00123305286501576 1
-9.645945315618e-05 1
0.00400626591034758 1
0.0111265069294358 1
0.00212503645795506 1
0.0175153316284498 1
0.00577462026728616 1
-0.00523025497080039 1
-0.015287231272619 1
-0.00752269699912454 1
0.0155972455294442 1
0.034715101431334 0
0.00396056930980875 1
0.0173777718701873 1
0.00755521468051865 1
0.0130000142545427 1
0.00665252506933216 1
0.00626967089080789 1
-0.00801314514544368 1
0.00911961702735018 1
-2.00501378677135e-05 1
0.00955015733735402 1
0.0109757000820543 1
-0.00727580598061098 1
0.0083217188634472 1
-0.00113004223405563 1
0.00872481621952936 1
-0.000663832945266921 1
0.000969054912385135 1
-0.0129593229858459 1
-0.00316182868448866 1
0.0110040820633038 1
0.0104317801619255 1
0.0071597042464075 1
0.00905987412923861 1
0.00913668424640853 1
0.0154580412487759 1
-0.00141503455905255 1
-0.00195819133321996 1
-0.0020254321599644 1
-7.72732732536967e-05 1
0.0187667483785869 1
-0.006440977939246 1
0.0212966498032276 1
-0.00606559816485307 1
0.0149328515026078 1
0.0128404657654726 1
0.0163083526140607 1
-0.00833020600665894 1
0.0154113078929415 1
0.00611276093390549 1
0.0112944189760087 1
0.0161928925780132 1
-0.000907282366655273 1
-0.00623776349014887 1
-0.0057459231883775 1
0.00257216521949195 1
0.011423497608857 1
0.00801530540221563 1
-0.0058856837918477 1
-0.00225112534585839 1
0.00598641414023883 1
0.00604652664484995 1
0.0246504802497489 0
0.00600073716231603 1
0.00976346545847926 1
0.0147467666706105 1
0.00202989531788145 1
-0.0150521162420123 1
0.00791307918567721 1
-0.000387863491550143 1
-0.0105110918053561 1
0.0147964019749274 1
-0.00483926745965704 1
0.0143604149095974 1
0.00401836150815748 1
-0.0216337116383389 1
-0.0152288102993466 1
-0.0031736403809956 1
-0.00940446599200204 1
-0.0106716621343837 1
-0.00368814525112614 1
-0.00556074659601839 1
-0.00180091762927842 1
0.0032975910896439 1
-0.00440372088152636 1
0.00394290908038202 1
0.00425807110442185 1
-0.0132112302584794 1
0.0135686565791291 1
0.0058751690902762 1
0.00502683240710497 1
0.0279660175009617 0
-0.000661833305270607 1
-0.00159050901058982 1
-0.00523496851986459 1
0.00793170418217523 1
-0.00432034148728549 1
0.000116736693222546 1
-0.0173985433676872 1
0.00314357879383555 1
0.0236943123394194 0
0.0057154319908993 1
0.011450195017221 1
0.010790453085116 1
0.00573402589978665 1
0.00528782731207633 1
0.000309541284482778 1
0.0121565384214053 1
-0.000105013529683421 1
-0.00911652941440661 1
0.0113468964122118 1
0.00922850825192735 1
-0.00632360869754434 1
0.00955206100869157 1
0.00749950837590419 1
0.00498925108492833 1
0.00543559028633056 1
0.0155421670849041 1
0.0308086345605307 0
-0.00136264563689609 1
-0.000989268602088229 1
-0.0199919351147002 1
-0.00157043954454723 1
-0.0134602057468923 1
0.00501398489933627 1
-0.000459628777468158 1
0.0136026075297067 1
0.0217996856083521 0
0.00813950566772827 1
0.0173584940546642 1
0.00135743304773167 1
-0.00295754765879413 1
0.00852510247001471 1
0.0486776510845433 0
-0.00258672222517654 1
0.00555842144473486 1
0.00456505220479479 1
0.00939577121536967 1
0.0148196628347556 1
0.0133368456214704 1
0.0187589916512881 1
0.00855160425335998 1
-0.0127383160084712 1
0.003163616304393 1
0.01499103772544 1
-0.00531685650040369 1
0.0200479550616841 1
0.00214489763416373 1
0.00312316181028644 1
-0.000379830190666322 1
0.00754217127769374 1
0.0233726627856805 1
0.000627830948553102 1
0.0030161370389163 1
0.00150394072156275 1
0.0142671297526741 1
0.0141386711620746 1
0.0113028673466271 1
-0.00230040087978137 1
-0.00314777932074814 1
-0.0173022207464317 1
-0.00681835897696112 1
-0.00238412371631677 1
-0.00158960386177142 1
0.0277649114439318 0
0.00406580570268983 1
0.00632138593335406 1
0.00240598507280279 1
0.00743217451817886 1
0.0327205592151552 0
0.00640688534421015 1
-0.00549255936139974 1
-0.0140964642638279 1
-0.00653583957180553 1
0.0127335567241598 1
0.0140404663649333 1
0.00486486432132222 1
0.0115448805368039 1
0.0241404335265291 0
0.00568491092443452 1
0.00970398861154233 1
0.00630105690518916 1
0.00578424373636805 1
-0.0230756457991315 0
-0.0203528454957235 1
0.014713911686555 1
0.0240653227505589 0
-0.00796924294642051 1
0.0112616468974911 1
0.0153862011402678 1
-0.00485161721318123 1
0.0114603279041301 1
0.0206217850487032 1
0.00301371080024288 1
-0.000276021284488938 1
0.000714561672155573 1
0.0076908015923673 1
0.0262573740217462 0
0.00714025992816122 1
-0.00222628481228505 1
0.00524112878370821 1
-0.019221123532238 1
-0.0188344484994394 1
-0.00301840418495567 1
0.0198824281118842 1
0.00466963964414137 1
0.0196992266880661 1
0.00999626424245601 1
-0.00924680458799674 1
-0.00251917836112287 1
0.00507330703116306 1
0.0142581367104335 1
0.00650152917975858 1
0.00226498222211734 1
0.0119518529081308 1
0.0115116554989205 1
0.0169286042635518 1
-0.00186496766635621 1
0.0299978953713896 0
0.00593862563025897 1
-0.00604817390178142 1
-0.00146041822272064 1
0.0166579737151217 1
0.0373311209098887 0
0.0192622273273062 1
0.00523544547824639 1
0.00223887769612753 1
-0.0191023189375554 1
0.00863087302729906 1
-0.0010314587255881 1
-0.00128010500323231 1
-0.000119130236210829 1
0.000182257038901124 1
0.0209180237192857 1
-0.00806046516772859 1
0.00881491472848951 1
0.0121381348555415 1
-0.00633665104898571 1
0.0135916606781473 1
0.00403908709176162 1
0.0219018844989564 0
-0.0148161177202755 1
0.0157472868923982 1
0.0108859362246794 1
0.0146265894315038 1
0.00867366203312902 1
0.00999626234227651 1
0.00511186769696869 1
-0.00523646020510912 1
0.0162722292374539 1
0.00110006294768065 1
0.00277881504757472 1
0.00937669843731385 1
0.00197257773925331 1
0.018815688676523 1
0.00548117579354841 1
-0.00242834584109099 1
0.00776622626519611 1
-0.0051975248806417 1
0.00795773913947077 1
0.0156909789328784 1
-0.00336715120385278 1
-0.00172668068779543 1
-0.0130723141819438 1
-0.000795793312177791 1
0.0136063535992125 1
0.0146106831545239 1
0.0124464519242127 1
0.0122887448980628 1
-0.00876414805192038 1
0.015622516022668 1
-0.00921943162735668 1
0.0158027554137492 1
0.00236807248546357 1
0.0032641218716226 1
0.0158733872967475 1
0.014000605662208 1
0.000724985571245207 1
0.00814874809931782 1
-0.00328174018822527 1
0.0127902919212757 1
0.0106760634481616 1
-0.00681139313008124 1
0.0138748491306767 1
0.00284870088681236 1
0.0163838191033966 1
0.00366950624478077 1
0.00473238431334656 1
-0.00068139084492383 1
-0.0138202319274646 1
-3.15978215388949e-05 1
0.00632929189359601 1
-0.00473367664636583 1
0.00240170163491497 1
0.0081159910241471 1
-0.00280968032170758 1
0.00247674255425419 1
0.010140115971028 1
0.0194895092300955 1
0.00292196279078572 1
0.00154810654999869 1
0.0119966925879072 1
0.00805321790128203 1
0.00391697423480969 1
0.00993235000977119 1
0.0250522632801372 0
-0.00501561282103701 1
0.0183181973185306 1
0.0132317231540292 1
0.00302216981382047 1
-0.00180381533526157 1
-0.00284435475285705 1
-0.00463723547254984 1
0.0119627916869453 1
0.0145265220343366 1
-0.00866328051239219 1
0.00665017515619993 1
-0.000703334666982357 1
0.000959995784299045 1
0.0223838573464134 0
-0.00742859690960984 1
-0.000478984322587599 1
0.00467427209526885 1
-0.0183890746361792 1
0.00594434722714704 1
0.0259915663998194 0
0.00677722730163319 1
-0.00685105575564601 1
0.0138417685564333 1
-0.0231158400853048 0
-0.00251112932137723 1
0.0185892795175951 1
-0.00147091895451572 1
0.00949847238768784 1
0.0145562505907452 1
-0.00154296545052607 1
0.0182868812661219 1
0.0112221234682994 1
-0.00299418956200583 1
0.0172988652251804 1
0.013186428946278 1
0.00490932197180061 1
0.0108667108304767 1
-0.0163657547984326 1
0.00452185398711516 1
-0.00117821727108033 1
0.0159842681821561 1
-0.0108564386435692 1
0.00129374466582585 1
0.00966686629241505 1
0.00275162131011458 1
0.0283163056216988 0
0.00530618818713662 1
0.00378276819095255 1
-0.0150716304305831 1
-0.00167236497049017 1
0.0235437901334434 0
-0.00656075028394193 1
-0.0052989684875725 1
-0.00935734812505858 1
0.00458722158712425 1
-0.0178224724930475 1
0.0120524066247062 1
0.0235540514582826 1
0.0093858165214162 1
-0.00414731919915998 1
-0.0113182663747991 1
-0.0207844168366776 1
0.0227289822008332 0
-0.00166079107850718 1
0.0145778906179482 1
-0.00588270630413154 1
0.0135748906337513 1
0.0185298826959281 1
-0.00209114044419296 1
0.00127931034048813 1
0.00431092213603553 1
-0.0111465605966972 1
0.020219495513289 1
-0.00377981994467958 1
0.0102997082960419 1
0.00236012995296312 1
-0.00380211708766182 1
-0.00381669963300434 1
-0.00239322245831821 1
0.000128045656134023 1
-0.0194616141175818 1
0.0108736657146514 1
-0.0156466547289345 1
0.00103334037718137 1
0.00321366700539387 1
-0.00855708035648778 1
0.00292359066890681 1
-0.00319783304049694 1
-0.0228706473321634 0
-0.00850340544123702 1
-0.0071763287297519 1
0.00552560742789354 1
0.00830276638306692 1
0.00957896396686576 1
-0.0148389601945564 1
0.0155215855516512 1
0.00992059056655987 1
0.016276646144869 1
0.00797702781000989 1
-0.0112390208137816 1
0.000725729734736085 1
-0.00679759354074598 1
-0.00450256523948513 1
-0.0178399470454265 1
0.0152853298216498 1
0.00821754742455444 1
-0.0122318718665641 1
0.0136179191130738 1
0.0241635750335158 0
0.00129802099035511 1
0.0269586411374725 0
0.0217112060137826 1
0.000476802371048609 1
-0.00452810902630548 1
0.00302226665687726 1
0.00101055583144597 1
-0.000835936131404501 1
0.00548634189239971 1
-0.00202820832071228 1
0.0251999640349678 1
-0.0080956407599405 1
-0.00447984075086878 1
0.0260853700312167 0
0.0136545116636047 1
0.0226649520648293 0
0.00265601589081466 1
-0.00488409849379816 1
0.0154334128531567 1
0.00968403324355157 1
0.00395967508019637 1
-0.00730985013003661 1
-0.00527957318668936 1
0.0118706834155418 1
0.0177018870480434 1
0.00502681807954572 1
-0.010657615794406 1
0.000536576395055857 1
0.015505947992946 1
0.00193247943271916 1
0.0196026425396542 1
0.00247834900492331 1
0.00240646960256904 1
0.0027504760180236 1
-0.00414828926165926 1
0.0127635045378467 1
-0.00935111224910158 1
0.0225440965013791 1
0.000256888628077197 1
0.00344291743581617 1
0.00471932864230377 1
-0.00443134517239344 1
0.00217906563301966 1
0.00840963782754414 1
-0.00120476721595648 1
0.0281530022746525 0
0.00585181705991006 1
0.00481702106245904 1
-0.0277022868291596 0
-0.000893331771187406 1
-0.00466414986103376 1
-0.00905435513170106 1
-0.00941765181207769 1
-0.0241991515270642 0
-0.00421322364749479 1
-0.00178657385094378 1
0.0144022262997256 1
0.022888900234987 1
0.00377656374066766 1
0.0167407734362009 1
0.00173954921432327 1
-0.0229554432747906 0
-0.000328959304349598 1
-0.0165798850060096 1
-0.00417313773996295 1
-0.00244581969508484 1
-0.00543329059544579 1
-0.0125369751312635 1
0.000174454677290811 1
0.0123774225057984 1
-0.0108456557916154 1
-0.0201688530325735 1
0.0014315584593932 1
0.000612840463710587 1
0.0173745092242291 1
-0.00615482160769577 1
-0.00161194615962352 1
0.00463892405419844 1
0.005525212452567 1
-0.00203059765740073 1
0.00370502678484542 1
-0.00195162439245758 1
0.0103996287041435 1
0.0102696306651771 1
0.00939248771659184 1
0.0104464643466674 1
0.011852099842733 1
0.00474327595619802 1
0.00454523019438454 1
-0.0102129522202014 1
-0.0214336643052975 1
0.000434573942270084 1
0.0311907068054247 0
-0.00033044731820044 1
0.0031086718435697 1
-0.0030047514185246 1
0.00170027019819047 1
-0.0118907340599512 1
0.00765391916725327 1
-0.0104768416993754 1
-0.00552325655494728 1
-0.00166883796509572 1
0.00130785062877278 1
-0.00315010527714198 1
0.00941858206058661 1
0.0105914632605789 1
0.017587656675568 1
0.012223938284445 1
0.0100187150646458 1
0.00430435254192508 1
0.013611333048491 1
0.0174003857443086 1
0.0261211226126794 0
0.0217988310528342 1
-0.000172250865018969 1
0.00195939588281964 1
0.0050900318666496 1
-0.000433270056114961 1
-0.0102991048810001 1
-0.00740906895042312 1
0.00919883348569675 1
-0.00172480452363949 1
0.00642680439003815 1
0.00655574434636794 1
-0.00853730310876918 1
-0.0224898383085388 1
0.000767162280216982 1
0.015584777889775 1
-0.0107011853531922 1
0.00637821968034 1
-0.0130393743330194 1
-0.00737090254511877 1
-0.00392007751342991 1
-0.0144431196017368 1
-0.000912682488817172 1
-0.0104863984306438 1
-0.00612837734486427 1
-0.00399476217151793 1
0.00851408938641986 1
0.0273729797377501 0
0.0228696574431667 0
0.00654650490002294 1
-0.00568997748043637 1
-0.00273650402744224 1
0.00538396281943533 1
-0.00883336250378657 1
0.000750914405353816 1
-0.000285542740773113 1
-0.0118397169181156 1
-0.00773880137925987 1
0.00329032664856776 1
0.00545059812458121 1
0.00959311683420912 1
-0.00171106038197632 1
-0.00291737425944633 1
-0.0112368046396151 1
0.00982028241175162 1
0.0120351728562499 1
0.0202112862414645 1
0.00261924098136456 1
0.0127891435690509 1
-0.000640070232298198 1
0.0212310388258602 1
-0.00359122459599782 1
0.00806218905928415 1
0.00651385006935458 1
0.00656372988551458 1
0.00866856309459404 1
0.0170804885939455 1
0.00124204169379772 1
0.0238070720378362 0
0.00271663739908368 1
0.00372510657682863 1
0.00701139354131044 1
0.00432974595962177 1
0.0059843307967006 1
0.0177970439688052 1
-0.000519357381305813 1
0.0160737632727724 1
-0.00699128685459424 1
-0.0139918513521784 1
0.00958700325418744 1
0.0208206707911365 1
-0.0132199215201714 1
-0.00363829660640055 1
0.00772158803807916 1
-0.000369040008842426 1
0.0148715730697968 1
0.0244309365730881 0
-0.00584528924968266 1
0.0159532182522547 1
0.0110437868447592 1
0.0167381889927366 1
0.0104453523789719 1
0.00157187921556528 1
0.00510618726884301 1
0.00452018203433974 1
0.0228420032598599 0
0.00433180020109268 1
-0.0148391867038456 1
-0.0136324212056797 1
0.00166321406627945 1
0.0127408845663032 1
0.0179999172288229 1
0.00447286683349792 1
0.00806685278987874 1
0.0239849126959356 1
-0.0163097917349637 1
-0.00330898814011288 1
0.00366617359368695 1
-0.00666901662529768 1
0.0274544879703237 0
0.00343981274854303 1
0.0166616609367015 1
0.00941663729840837 1
-0.00557850994596768 1
0.00270807842855391 1
0.01691593686635 1
-1.65318797635183e-06 1
0.0103681920281876 1
0.0281932218522575 0
-0.00438181114280265 1
-0.00390284907009873 1
-0.00842615496395547 1
0.00467743132482363 1
0.0153063392592419 1
0.0225450122900544 0
0.0157873882831536 1
-0.00608486022344711 1
-0.00844425012169493 1
0.0146958088868738 1
0.00888325134627928 1
0.000356025376317964 1
0.000460468951472801 1
-0.000198534371865516 1
-0.0225481551549442 0
0.00452363278893337 1
0.000917644409991678 1
-7.50948426774637e-05 1
-0.00672989724446143 1
0.00638347378714398 1
-0.00675371711758482 1
0.0099716753941634 1
0.00586743406397628 1
0.00689792230942113 1
0.00779421846050084 1
-0.0090411006887048 1
-0.0197939192745239 1
0.00486090824478085 1
0.00630424045043372 1
0.012826273094278 1
0.017588508038995 1
0.00229163207959963 1
-0.0112552559181068 1
-0.0168118884368496 1
-0.00384610413579634 1
0.0380711609701309 0
-0.00400291737365689 1
0.0220214869068201 0
0.00198264410145869 1
0.00947428263116698 1
0.0110403198417364 1
-0.0107286340480743 1
0.00184918955332227 1
-0.00475628529190079 1
0.00922818533864379 1
0.00423890282078862 1
-0.00302378196971104 1
0.0047476709782506 1
0.00906323819815155 1
0.0169869183978237 1
0.00262754089542198 1
0.0134835510948524 1
-0.00946619484137484 1
-0.00504692826084354 1
0.0110164678183745 1
0.00471823586906514 1
-0.0116410910486566 1
0.00468237882501174 1
0.00325209476752701 1
-0.0114625228253487 1
-0.00303105360463514 1
-0.00911491598247518 1
0.00714585486156551 1
0.00802860423909222 1
0.0155156472544318 1
-0.000781783481067576 1
0.013847972523854 1
-0.00819000770264132 1
-0.000350458772076174 1
-0.00300753098305411 1
0.00463890759265424 1
0.00675034073633713 1
-0.0190511955181272 1
0.0158319635922888 1
-0.00445379992628948 1
-0.0128772615544189 1
-0.00541540905414238 1
0.0044056030708505 1
-0.00167288116773414 1
-0.00983987024548902 1
0.00917049583893895 1
0.0100928849327653 1
-0.00114098663523866 1
0.00413231129318334 1
0.0133606859183322 1
0.0202262895859589 1
-0.00265367201877317 1
0.00196778348885445 1
-0.00101566940559943 1
0.0165176829060638 1
0.00161720932328939 1
-0.00652891481133985 1
-0.0030749217287786 1
-0.00864289271129255 1
0.00652220505753234 1
0.00993552193378316 1
0.00615766298442196 1
0.0141420799220488 1
0.00641880627705576 1
0.0107679587741358 1
0.0143774039059583 1
0.00160518479376987 1
0.0196758583144398 1
-0.0172598628876169 1
-0.00385242272189887 1
0.0111023417730085 1
0.0119434149469207 1
0.0190245202195442 1
0.0130137557106563 1
0.0159424239624609 1
-0.0159240668001981 1
0.0126376576516691 1
0.014025131224149 1
0.00817426391497804 1
-0.00278241796029216 1
-0.000489510552490884 1
-0.00550642807491523 1
0.00217012328111599 1
0.0113630141069584 1
0.00407136682866465 1
0.0281625595076729 0
0.00980521189788899 1
0.0173598631148225 1
0.0112262998201143 1
-9.29613297037282e-05 1
0.0212959120954655 1
0.0182076266277273 1
0.00153803443768382 1
0.00892663298368072 1
0.017249127210422 1
3.99733317389373e-05 1
0.0127171297245097 1
-0.00344007063308312 1
0.0031365564556074 1
0.00947275541863088 1
0.00842383738518744 1
0.00236184539981948 1
0.0149593738813329 1
-0.00506228921104094 1
0.0118498225769927 1
0.00823833405173211 1
0.010501997674363 1
0.00462907126433901 1
0.0134928401957843 1
0.00838661699537668 1
-0.00515172406260091 1
0.000679662047246855 1
-0.0172696173880542 1
-0.0260034168279493 0
0.00878710432317738 1
0.00142750460289454 1
0.001408627144422 1
-0.0145413982507282 1
0.00792682160996801 1
-0.0118570068535541 1
-0.0179939608309155 1
0.00448258436586519 1
-1.2536899061293e-05 1
0.0198877792158335 1
0.0208604180738128 1
0.000854922742827825 1
-0.0124952299927043 1
-0.00557095784412969 1
-0.00948094188721095 1
0.00296580579728744 1
0.0262053614978539 0
0.00704939876512457 1
0.0198538457720563 1
0.00204170981349579 1
-0.00171649236119444 1
0.00376936797266694 1
0.00388523219303373 1
-0.000387498125054326 1
-0.00810365765079822 1
-0.00265764498933819 1
-0.00574164294872563 1
-0.00862310269763739 1
-0.00607777796331645 1
0.0174824063924235 1
0.00807941656493906 1
0.0036742785630816 1
0.0237090330774579 0
0.00636564644589725 1
0.0139308842985919 1
0.0026101472361392 1
0.00135228966264331 1
0.0130942377463951 1
0.00598267759361326 1
0.00632554374849023 1
-0.00258461058428187 1
0.0239067371638269 1
0.00114220447441776 1
-0.0135329852082217 1
0.00601117544852584 1
-0.000158119849677691 1
0.000462563265985475 1
0.0208623407740864 1
0.022716656450671 1
0.00304861866949378 1
-0.00466095801802332 1
0.0034119535842809 1
-0.00177285521988274 1
-0.00252979190489559 1
-0.00223486606406969 1
0.00189011952056714 1
0.000242756150297414 1
0.0182790589416351 1
-0.00776405140113849 1
0.0180182273121219 1
-0.00384666752459956 1
-0.0108446603654823 1
-0.0199971061925052 1
0.0140351938693143 1
-0.0117491094103248 1
0.00343356180615574 1
0.0160469236229275 1
0.00721477068738637 1
0.0127409205997205 1
0.00345839737789019 1
-0.0028380158392365 1
-0.00116281200543402 1
0.00356895614411666 1
-0.00364330466183796 1
0.00748133896477201 1
-0.0144119888660702 1
0.00667260414670013 1
-0.00377090578369007 1
-0.00972532486255429 1
-0.00161598224006459 1
0.00510456426102595 1
0.00400243032819932 1
-0.00664339536384406 1
-0.00782060887153273 1
0.0150543889193878 1
0.00187750491455344 1
-0.00591777138276693 1
0.0143416933345432 1
0.00927477597381074 1
0.0285415738737172 0
0.0123217117874282 1
-0.00696271731012291 1
0.0240893111987406 0
0.000392094395023138 1
-0.00681993620790555 1
0.0197539054692429 1
-0.00442196796584275 1
-0.0031403390535642 1
0.00452058117102427 1
0.0146177690295381 1
-0.00284552348978962 1
0.00270466512653934 1
0.0225191528071535 0
0.00586396419141279 1
0.0118189035112955 1
0.0231722309949719 0
0.00134573552854408 1
0.00720143103721683 1
0.00125693731610433 1
0.00834490931340317 1
0.0303807935087114 0
0.010387262953051 1
0.0068914952519091 1
0.0134377730945528 1
0.0148821564888103 1
0.00231424531579721 1
0.015548051293756 1
0.0089854942612461 1
-0.00724912121280025 1
0.0278912520617742 0
0.0101648698897873 1
0.0250074859897615 0
0.0187211678957488 1
-0.0119275170506911 1
0.00297124617026291 1
-0.00713301812227035 1
0.0106171892290798 1
-0.00113127343420564 1
-0.000280728305861928 1
0.0146743721012479 1
-0.00373542143908767 1
0.0115499691400284 1
0.00815355886448121 1
0.0437843829150204 0
0.000465993856095671 1
-0.00719565740298996 1
0.00337999672905454 1
0.00295243393260529 1
-0.00339173982671744 1
-0.0136718743110308 1
-0.016657494754021 1
0.011419463734295 1
0.0261413809060305 0
-0.0161902581651439 1
-0.00224989680361555 1
0.00355232918831453 1
0.00581104166833505 1
-0.00114520908612371 1
-0.00692607959624585 1
-0.0039783028142533 1
0.00579906332861665 1
0.00877114687720106 1
0.0127226823194721 1
0.0112408544313333 1
-0.0109813723943367 1
0.000546238162957058 1
-0.0014319191266013 1
0.0138548850712516 1
0.0147622895260065 1
0.000492139323827513 1
-0.0125564361766539 1
0.00226065919108511 1
0.0187083962132527 1
0.00764059905721693 1
-0.0052150177203627 1
-0.00136147813658114 1
0.00473262353186846 1
0.0126189894116047 1
0.0145306220391386 1
-0.00951707766911787 1
-0.00208139563581787 1
0.00210704705107498 1
-0.00300185833936216 1
0.0118509092212288 1
-0.00563306326190416 1
-0.0243103891004583 0
0.0299165905337578 0
0.0241711692942416 0
0.0216587734621396 1
0.0160915369572532 1
5.50221288057153e-05 1
0.00905167280231281 1
0.00615387502656324 1
0.00498206268441417 1
0.0134040386785793 1
0.0104047720494424 1
0.0089780345409249 1
-0.0121994408999106 1
0.00516548952768833 1
0.0104319807909842 1
0.00190127153405635 1
-0.0229616736238765 0
-0.00904856656394012 1
0.00271020359205187 1
0.0193893508853621 1
0.0087356856532632 1
0.00958956840352043 1
0.00895269426628521 1
0.0126597617659271 1
0.00460673115746173 1
0.0200183894443128 1
0.0121946173254569 1
0.000174303374947061 1
0.0131091879973904 1
-0.00453614716336469 1
0.00866779722679471 1
0.0149052834199621 1
0.0238672076688472 0
0.00401011081459295 1
0.0102533961306451 1
0.000813053908272493 1
0.00405230520568004 1
0.00599944699044916 1
0.00746206615577165 1
0.00685282491963403 1
-0.00798214187752767 1
0.0138394555608099 1
0.016277656146864 1
0.00846871922468604 1
0.00921502392780665 1
-0.00550652678935281 1
0.00196294155925953 1
0.0125304550892304 1
0.0206246209238243 1
0.0193847446328043 1
-0.00652806143019244 1
0.0152754388088096 1
0.0168198892439444 1
0.00646074693115272 1
-0.00952567504479006 1
0.025328116746647 0
-0.00505599889210892 1
0.00562916771171829 1
0.0200176247535911 1
0.00604887371262729 1
-0.00107294387728996 1
0.00548931877126717 1
0.0179019686526991 1
0.00749562190788318 1
-0.00465869169207685 1
0.0129982735928385 1
0.0158977255525085 1
0.00624382951339082 1
-0.0163305176834263 1
0.00176757595773681 1
0.0048149082728096 1
0.00474647920420185 1
-0.00730933223903909 1
0.0023950591583574 1
0.00619979345349669 1
-0.0108069143960781 1
0.00179988700117823 1
-0.00247184689233048 1
-0.00368490477840116 1
0.0149705000216888 1
0.00318149449791335 1
-0.00814539828000391 1
0.00782321398718726 1
0.0069126987016803 1
0.0100200053495854 1
0.0107497221749386 1
0.0158601307594358 1
-0.00155343171147805 1
-0.00705926730510719 1
0.00220964086479195 1
0.0135398934591028 1
0.0103965723989493 1
0.0174021059321062 1
-0.00554764215883623 1
0.00756580438721822 1
0.0193443489043319 1
0.0312663165224507 0
-0.000122606053514879 1
-0.00540607022848771 1
-0.00999398729150529 1
-0.0023484390559863 1
0.0172220928989394 1
0.0178477809531395 1
-0.0125207652732554 1
0.0116592744722976 1
0.0185686951442814 1
-0.000139043283442043 1
0.012126345456917 1
0.0124228299949898 1
0.0253325734003227 0
0.00672569518130306 1
0.0064187949492409 1
0.0183844367093392 1
0.00385703936835753 1
0.0153939612607749 1
-0.00132066108125354 1
0.0185989534667469 1
0.00995866276199981 1
0.00558804262796064 1
-0.0038288396086722 1
0.000737103501677569 1
-0.00431922429094168 1
0.0323343651853123 0
-0.00465955411783983 1
-0.0113204386160018 1
0.00942809161324305 1
0.0023979616775909 1
0.00245372126101441 1
0.00822987827424217 1
-0.00270327603164084 1
-0.0060559196521586 1
-0.0179837183409806 1
0.00517821399265879 1
0.00534826138863416 1
0.00941624190089952 1
0.0154637194926701 1
0.00316738609360249 1
-0.00296081604048067 1
-0.0061841921808169 1
0.00316269494846579 1
-0.00193016475891118 1
0.00390711225936314 1
0.0151130344037925 1
0.0117788584827364 1
0.00401875145637368 1
0.0278898845086532 0
0.00609935280450155 1
0.0168909236969773 1
0.0189285096750572 1
0.00515101189945903 1
-0.00101045528727684 1
-0.00249692511024763 1
-0.0123106996852104 1
-0.00772540053055027 1
-0.00679795945102509 1
0.0191581223066523 1
0.00988297633479423 1
0.00140765564087285 1
0.0155929285360528 1
0.000731355550975961 1
0.00336929457249754 1
0.0240331967297817 0
0.011497786125544 1
-0.0092913558369299 1
-0.00296671786300413 1
0.0189508200018843 1
0.00300006874530276 1
0.00238388440590534 1
0.00690002769109862 1
-0.00919139365672205 1
0.0080605337643855 1
0.00679912726029227 1
0.00813024503612076 1
0.0060944545801596 1
-0.00703446605817516 1
0.00626151312255166 1
0.00765013815914605 1
0.0104337462556287 1
0.00323241213975445 1
0.00684900304248769 1
-0.00365606510841734 1
0.00143197963473708 1
-0.00180489696768737 1
0.0219681072923589 1
0.00446919930286435 1
-0.0129885502252694 1
-0.0146697050008596 1
0.000247028529590759 1
0.00996314280418686 1
0.00109191862528649 1
-0.00627190945764233 1
0.00958021032629527 1
0.00378259806623956 1
0.0152547586043923 1
0.00505390804993441 1
-0.00817325207671005 1
0.0185281367489312 1
0.0118481145272622 1
0.0131953483136789 1
0.0134463425877522 1
0.0250159348874524 1
0.0133552523694768 1
-0.00476894249221917 1
0.00904032776631053 1
0.0227319480002329 1
0.00644848438018511 1
-0.00977527666082333 1
0.0170070829050307 1
0.0040077488245411 1
0.00615660902258163 1
0.0106862764738845 1
0.00175864299981832 1
0.0167031867373893 1
-0.0155416072860581 1
-0.00529915233309533 1
0.0011734054128609 1
-0.0145049390647261 1
0.0145290975337874 1
0.0169742360430897 1
0.00617743534214945 1
-0.00451894299486882 1
0.00326199263963683 1
0.00958581608036278 1
0.00265463330443846 1
-0.0213546918625029 1
0.0115555007865999 1
0.00643238007262912 1
-0.00489867519469359 1
0.00545144786058202 1
-0.0154734811100527 1
0.0167878009687702 1
-0.00392004847643166 1
0.014249548212676 1
-0.00820639303476498 1
-0.000166858541466328 1
0.00612719958073122 1
0.0147167826172596 1
-0.0145645861197586 1
0.00435474499110487 1
-0.0226291206397987 1
0.0298496242701289 0
0.018869622810072 1
0.00818385921086779 1
0.000494340350606907 1
0.0108045786502641 1
0.000858466148081854 1
0.00645063713198767 1
0.00270369378961058 1
-0.0160103291972431 1
0.0171433122606537 1
0.0073825094048087 1
0.0056627317889224 1
0.0173467002584633 1
-1.54316512233147e-05 1
0.00658269815097605 1
0.0066794781453843 1
0.0231799935703856 0
0.0283300818803714 0
0.00884292309294851 1
0.00645279114736245 1
0.0112732000702132 1
0.0167618813404027 1
0.0011395593075731 1
0.00122996092115521 1
0.0204801002785991 1
0.0123715906543404 1
0.0126607345694857 1
0.0150175043925049 1
0.0127278728547365 1
0.0158594910906007 1
0.0017167184315666 1
0.0189792299074255 1
0.0205700956720975 1
0.000985676862082494 1
-0.0157584943725806 1
0.0133368765792577 1
0.00597795652011358 1
-0.000969221242503458 1
-0.00996107101491613 1
-0.00240269835581933 1
0.00947151606360933 1
0.0298776056973231 0
0.00312874227097973 1
0.017537727372139 1
0.0213637351828202 1
0.0132016999920049 1
0.00739294374187323 1
0.00794861029996874 1
0.0051129409678714 1
-0.0041676241620547 1
0.00544641916725346 1
-0.00514503611219097 1
0.0135976804945952 1
-0.00160246004313943 1
0.00353896535701336 1
0.011224648383626 1
-0.00335037471609287 1
0.0149925346342263 1
0.035228936729205 0
0.00898100595848416 1
0.00641677287980439 1
0.0181645408426714 1
-0.00629587887468871 1
0.0156740185436317 1
0.00490775868498405 1
0.0160912331361162 1
0.00887428690791651 1
0.0159701928053484 1
-0.00972753419251581 1
0.0230193875987803 0
0.0111402448105956 1
0.00809980840015628 1
0.00249388427464702 1
0.00730189027774744 1
0.00802150005662669 1
0.0105009865272648 1
-0.0130020232087714 1
0.0388029122771927 0
-0.00704869168807634 1
0.00843385159902163 1
-0.00306883008647672 1
-0.0104442273906759 1
0.0242509597290206 1
-0.00187011572744031 1
-0.010530307362433 1
0.0237914842182616 0
-0.0166492745792605 1
-0.000704589242359247 1
-0.0101695630323671 1
-0.00314870485600809 1
-0.00679992228405172 1
0.0100413468571499 1
-0.008657948027087 1
0.00789754960915008 1
-0.00298013782938861 1
0.00440602793377909 1
-0.0116538015459999 1
-0.00527307937604474 1
0.00813419143369928 1
-0.00322205465979081 1
0.0073803091450444 1
0.00341809877531093 1
-0.00202309650932157 1
0.0227838316441227 0
-0.00158266017000377 1
-0.0365473632977484 0
-0.00296366341242399 1
0.0140926087475234 1
-0.00155153582066336 1
0.00149824267399596 1
0.00293128418445601 1
0.0141857758731916 1
0.000803212385346569 1
-0.00822865271992341 1
0.00895086303051845 1
0.000899166004902461 1
0.00564516744600004 1
0.0165848952366651 1
0.00226943000750272 1
0.00708566850689313 1
-0.00510677061025356 1
0.00773658702337975 1
0.012483500139057 1
-0.00861325860024674 1
0.0187381840744625 1
-0.00711773679483948 1
-0.0119858204226869 1
-0.010904306826123 1
0.000376362509198105 1
-0.0166248541175993 1
0.00219683811074979 1
0.00234112340795434 1
0.00609000729725601 1
0.0271195172251913 0
0.0062588529018725 1
-0.00923593748350251 1
-0.0148093527700524 1
0.014072621149482 1
-0.0103103917410477 1
-0.00275312782925628 1
0.0152093241523338 1
-0.000694165969848541 1
0.0160296780889915 1
0.0123696201188285 1
0.00452680506113862 1
-0.011161691971636 1
0.0198901409972908 1
-0.00654654633771547 1
0.00666033266359229 1
0.024611597096654 0
-1.65509444068367e-05 1
0.0016735070318547 1
0.000739657574354563 1
0.00311047141297901 1
0.00175846991325966 1
0.00024536747907648 1
-0.000278292643605115 1
-0.000315712567104101 1
0.00474065308106871 1
0.0108603118031176 1
-0.0044223412043538 1
0.0190885202578488 1
-0.0161895484697708 1
0.00298588354158599 1
-0.00654850773849247 1
0.00830757414860766 1
0.0111197636756487 1
0.00469457969753564 1
0.0104173984494363 1
0.00459920695797288 1
0.0119212438414433 1
0.00220936448175755 1
-0.00212865607450394 1
0.00507613052967117 1
-0.00117070921075335 1
-0.000999345308768378 1
0.0131610200224581 1
0.0115634398513922 1
0.0135478932614755 1
0.00226573340014866 1
-0.00492891817603884 1
-0.0199779434199029 1
0.0130476969200805 1
0.0100366135225216 1
-0.000797562963193901 1
0.000390281846986495 1
-0.00733514033664226 1
0.0160787851725972 1
0.0206356875634965 1
0.00941759916543294 1
0.00373172706741293 1
0.00301813456811655 1
-0.00347262050109764 1
0.019314626352244 1
0.00617149448898215 1
-0.000766736076175344 1
0.00751637472324529 1
0.00616858691589455 1
0.00574377131227089 1
0.0120174162846113 1
0.0122834257076133 1
0.0281473620365107 0
0.00800330932720291 1
0.000282910971903963 1
-0.000612216604568704 1
0.0052536201353928 1
0.00770603349686211 1
-0.00505985872710163 1
0.000706781020099415 1
0.0168587696545416 1
0.0130065606146399 1
-0.00370347265855527 1
0.0136737178289486 1
0.0155314696123602 1
-0.0192452954791667 1
0.0209770200881503 1
-0.00672866226884523 1
0.0127292984862697 1
0.031036000378915 0
0.0106926545655969 1
-0.00212575132059851 1
0.00856985816008669 1
0.0112084945789079 1
0.0115955907844635 1
0.0181236288426885 1
0.000428957066911168 1
-0.00861326986793837 1
0.000276212388339075 1
0.00587103291603868 1
0.00708162887199638 1
0.0138743826133464 1
0.00370206486507965 1
0.00287178141551508 1
0.031488438021044 0
-0.00669813796939904 1
-0.00276492232933035 1
0.00256711085074664 1
0.0066138000101926 1
0.00435545278103293 1
0.00653782387095497 1
0.0011733136651398 1
0.00487209503095142 1
0.0079367516797496 1
0.00324184374635549 1
0.0213018937590161 0
-0.00132400124374438 1
-0.00130270775452113 1
-0.00157540373303952 1
0.0200267807761196 1
0.0156151384047137 1
0.0271887003483795 0
-0.00549035991211828 1
0.0166190770244864 1
0.0121290089179297 1
0.0264983104549783 0
0.0145242672102374 1
0.00967324062937264 1
0.0107700832929888 1
0.00784704655952889 1
-0.00453039294912306 1
0.0246623533548907 0
0.016899969879878 1
0.0202022173897911 1
0.0240005396244984 0
0.0130365016544294 1
0.00673300926415404 1
0.00561492480094198 1
0.00285642386242929 1
0.00336029647524716 1
0.00460841213646408 1
0.000783906657487786 1
0.000494459023936461 1
-0.0097265994072631 1
0.0236581664549598 0
0.0187104899503106 1
0.00445216474908709 1
0.0186635741206316 1
0.0306699399611595 0
-0.0102281046282287 1
0.0261321615254184 0
0.0124119281780073 1
0.015822234936619 1
0.00964799817345599 1
-0.00446061972534244 1
-0.000169955356014587 1
0.0036410664635308 1
0.00424280042737757 1
0.0134340147714994 1
0.00075362840247802 1
0.00200251778671975 1
-0.00351196433983339 1
0.009720810476775 1
0.00709794658263217 1
0.00525760398360006 1
0.0106331487851468 1
0.00942697914994225 1
-0.00852276601106816 1
-0.0306757715888224 0
0.0188068717906372 1
0.00182559904126292 1
0.0171885865232738 1
0.00715156988497505 1
0.00223161093943898 1
0.0177002114212626 1
-0.00316515881306819 1
-0.00645018325502146 1
0.00636983908770574 1
-0.000367520909969228 1
-0.00409559892004854 1
-0.00211631702943782 1
-0.00178962196747288 1
0.00260077240565722 1
0.0071389723126293 1
0.0163141463913442 1
-0.00773816645712216 1
-0.00749034263712309 1
0.000647079691928206 1
0.0103780748919419 1
0.0139119038740528 1
-0.00328111094225576 1
-0.00508481331123953 1
0.0167055076064939 1
0.0110380549854515 1
-0.0100551399238712 1
0.00431697842720074 1
0.012086545599871 1
-0.0129637715056231 1
0.00883869937042559 1
0.000886956206549648 1
0.0176653748795036 1
0.0205662298220633 1
0.00670743694080159 1
0.0179197623211173 1
0.006649299857113 1
0.0031972052637376 1
-0.00226515251137681 1
0.00841374008335939 1
0.0126762388328183 1
1.49787863789953e-05 1
0.00302851930036633 1
0.0146002922186476 1
0.00827161038724415 1
0.013133929263057 1
-0.00988249909701725 1
0.00648678439581528 1
0.00241094730478422 1
0.0237264844073427 0
0.0134537429966511 1
-0.00193383846511698 1
0.00866810001581529 1
-0.0139755517452068 1
0.0187439177354926 1
-0.00426700969042596 1
0.000999221189917042 1
0.0169562357090388 1
-0.0028448887724157 1
0.00514935278101487 1
-0.0117554719288786 1
0.0192891490427148 1
-0.0105662447197457 1
0.005758777447846 1
0.0124858163714448 1
0.00114835045928579 1
0.0219702672383877 1
0.00424437866358938 1
0.0196266871774941 1
0.020521995749423 1
0.0070357738720557 1
0.00422965267169594 1
0.00305754461851504 1
0.00585005005841083 1
0.00667960974697403 1
0.00654989872799554 1
0.00726279690947884 1
6.27182220150614e-05 1
0.0332640356657574 0
0.0220128003083661 0
-0.00191986230489391 1
0.00338224864441218 1
0.0145855763776471 1
-0.00388453489888488 1
-0.00335060672119835 1
-0.0253153103055079 0
0.0212848993349586 0
0.0232791924642483 1
0.01769871748613 1
0.0155756204760881 1
-0.0198033928567732 1
-0.000219339089166659 1
-0.00214826406857866 1
0.010414103872181 1
0.00725235489916111 1
-0.010450033939536 1
-0.00705534072049428 1
0.0206465003831265 0
0.00386644721772588 1
0.00288583908300844 1
-0.00503679569169717 1
0.00753667409456512 1
0.0149363426025963 1
0.000145547552021922 1
0.00174724669659538 1
-0.00630261020644156 1
0.00317790069600246 1
0.0129993862633103 1
0.00659936127185138 1
0.0234170544139299 1
0.00152725015337404 1
0.00847831476901496 1
0.0148857056979914 1
0.00508670525857518 1
0.0068378269519975 1
0.00751120923950008 1
0.0129009414711742 1
0.0251323424058264 0
0.0107480450486551 1
0.00333031876979353 1
0.00170873820132256 1
0.0014163634124359 1
-0.0124430896321288 1
0.0315840124785851 0
-0.000633105483464959 1
0.0111134050259792 1
0.00887069915622829 1
0.00243698810025021 1
-0.00369256435825608 1
0.00392685020846387 1
-0.00649635620511362 1
0.00182251346581144 1
-0.00964173348010249 1
-0.0083541436739481 1
0.0040875906499 1
0.0282562792118194 0
0.00127473665977353 1
-0.00643145441774001 1
0.0167857424706511 1
0.000457550741931606 1
-0.0133384424028642 1
0.0182537682540441 1
0.0177358628551663 1
0.0043959864242 1
0.00419722950425654 1
0.00800133877617705 1
0.00505900399793366 1
0.00228668962604876 1
0.000893096866593316 1
0.015004690569975 1
-0.00829414809667723 1
-0.00245378466534284 1
0.013267621067018 1
0.00805008939556719 1
0.0114687683938074 1
0.00538239029781221 1
0.00502567994403479 1
0.0194138937061029 1
-0.0156816415590991 1
-0.00607112692188572 1
-0.0076018563406418 1
0.00900060452015127 1
0.0144167183801535 1
0.0308829422675325 0
0.0173908609531713 1
0.0236061127466718 0
0.00571036483784778 1
-0.00453614689667997 1
0.00618433108561011 1
0.0155637534094646 1
0.0157999574946951 1
0.0079528837253983 1
-0.00476087231662781 1
0.00564611324474183 1
0.00961501535653957 1
-0.000429195484224887 1
0.0107433829156633 1
-0.00528095046010005 1
-0.00281660859080406 1
0.0109718387364753 1
0.00255796722600009 1
-0.000898497859206379 1
0.0130538558383554 1
0.00769619142192607 1
-0.00346380792940499 1
0.0262562331406583 0
-0.0239452223745546 0
0.00270558076677013 1
0.0208250281789493 1
-0.00525231505059697 1
0.00223891192987504 1
0.00888917103741301 1
-0.0033870020935254 1
0.0111272390449737 1
0.0261497154214281 0
0.00363550825932696 1
-0.0027971036726962 1
0.0101191426269725 1
0.00626337343693605 1
-0.00141673264465854 1
0.0263043050421654 0
0.020050452842317 1
0.00496382212111019 1
-0.0201032993880162 1
0.0276477810220988 0
-0.00317374120355545 1
-0.00933981735534196 1
0.0249079349320704 0
-0.00118128700528281 1
-0.0025246160748903 1
0.00312452057313749 1
-0.0008596645809206 1
0.0111756278532406 1
-0.00602227917550784 1
-0.00128273462405216 1
-0.00343317253749984 1
0.0199911538593852 1
0.00839861835538764 1
0.0028330750231636 1
-0.00500566297896213 1
0.000243936843054776 1
0.00842032580826276 1
-0.000525038695753516 1
-0.00273894247677483 1
0.0203506716352363 1
0.00779279538215245 1
-3.94767178110262e-05 1
-0.00137703427189677 1
0.0116183746982063 1
-0.0172548818114253 1
0.00795148811373881 1
-0.00280848386647113 1
-0.00788359491249699 1
5.8343130745534e-06 1
0.00594308027666467 1
0.00322788394756015 1
0.00418479895159656 1
-0.00612303898751601 1
-0.01250632574318 1
0.0155036583078394 1
0.00257923473722454 1
0.00584518927989262 1
-0.00449830129825228 1
0.00929918506544731 1
-0.00377890721196587 1
0.00625703700983198 1
0.00350888646117059 1
-9.85171333524422e-05 1
-0.00968684926337556 1
0.00926596261429416 1
0.00921111600862664 1
0.0110148988538303 1
0.00274754977858306 1
-0.0102850810454836 1
0.0119213371653129 1
-0.00624180024383492 1
0.0101418592494673 1
0.0173593918365713 1
0.0101565496347944 1
0.00131301929780817 1
0.00901114247274487 1
-0.00163517700065032 1
0.00242295050914982 1
-0.00191108413906257 1
0.000833278740125768 1
0.0021925869074045 1
0.011955860629022 1
-0.00687566480847588 1
0.00618409186739832 1
0.0156282352159421 1
0.0148824210075025 1
-0.0161606710348927 1
0.0295227711565594 0
0.0115790283707656 1
0.0267122143992591 0
0.0182207884399645 1
0.0119158252667969 1
0.0137419746325431 1
-0.0094557178498252 1
0.00608673891185397 1
0.00773151123943179 1
-0.00649213858794893 1
-0.00911415613871751 1
0.0263343228389026 0
0.0134220800160726 1
0.00534075017109411 1
-0.00604280836234731 1
0.0033452751399021 1
0.0107926185401368 1
0.000914157565836518 1
-0.0174670699102284 1
0.0154930176814993 1
0.00847915327115542 1
0.0021589163065164 1
-0.00379716523344043 1
0.00289296507425665 1
0.00854652590600967 1
-0.00128138801540024 1
-0.00041369121316513 1
-0.00340972413904682 1
0.000252440840670986 1
0.00362284237442013 1
-0.00997123356366254 1
0.0145423419557123 1
0.00436505412219339 1
-0.00729375174927966 1
0.01960674162709 1
0.00475357628908902 1
-0.00838638852331707 1
-0.009711140833993 1
-0.00904583663684742 1
-0.0150356677094221 1
0.00100453050597626 1
0.0125422497462931 1
0.00603317812614774 1
0.0061752831165761 1
0.0100943374930567 1
0.00740623802987459 1
-0.00487901305895671 1
0.00335425803744968 1
-0.0041497766079217 1
0.0124799576832407 1
0.00723659616939466 1
0.00209600931631251 1
-0.00242641431731977 1
0.00067167808202412 1
0.0259003736330754 0
0.00380736516260387 1
-0.00800611136491031 1
-0.00759180103612892 1
0.00109765960066484 1
-0.00400262386312825 1
0.00888819251197261 1
0.0244363447231753 0
0.00416342266636637 1
0.0255643978177712 0
0.0156152011955131 1
0.00833649899150992 1
-0.00179958614323237 1
-0.00245275013522144 1
-0.00310038592123918 1
0.00284551572109554 1
0.000759218836359257 1
0.00103160231849735 1
0.0071424436350664 1
0.00827118069050521 1
-0.00688551609475742 1
0.00516156179922077 1
-0.00365767450474621 1
-0.00260970964787181 1
0.00920872066986645 1
0.000398450282648171 1
0.00839477035094126 1
0.010643893041474 1
-0.0142780275373265 1
0.00101179943823578 1
0.0100363894603658 1
0.00204023725780906 1
0.0155678339003538 1
0.00675190101402594 1
0.00481566220563506 1
0.0352118946694367 0
0.0038867693863096 1
0.0176991874297437 1
0.0102512777050319 1
-0.00995783262428507 1
0.0031868751043897 1
0.00134432954524998 1
0.00928094248342816 1
0.0060949893274017 1
0.00176492069616533 1
0.0107432474360145 1
-0.00291132294387274 1
0.00316189305271443 1
0.00399082241695158 1
0.00409686855651843 1
-0.0081590473354311 1
0.00816542201287255 1
0.0190936478720612 1
0.012685899865144 1
0.00369411764201615 1
-0.00448094470616441 1
0.0080920200215078 1
-0.0115956733079247 1
-0.00660050696771865 1
0.0222705798115244 1
-0.00713321626822604 1
0.0106044560610578 1
-0.00312000711388207 1
-0.00797222445422735 1
0.00181484721764819 1
0.00556571380893743 1
0.00334559038169016 1
0.0151592611392122 1
-0.0122460486027948 1
-0.00555964149951538 1
-0.00410404447321275 1
0.00683268891415756 1
-0.00442493759016436 1
0.0160660318309182 1
0.0106161014780224 1
0.00640965017669395 1
0.0117408089746112 1
0.0039278913630838 1
-0.0151394655826588 1
0.027220985043753 0
-0.010431545944086 1
0.00513033727272199 1
0.000477400761345525 1
0.00914262951988008 1
0.00479502529208688 1
0.0276324591272652 0
0.0101529168732259 1
-0.00593607191238142 1
0.0101176030533838 1
-0.00680397453524175 1
0.0216911486470022 1
0.0117158410802336 1
0.00413423828604592 1
0.0020304143448642 1
-0.0166063355740959 1
0.00392473259688492 1
-0.00770309815417873 1
0.022136187745131 1
-0.001180240273267 1
0.0010057354785992 1
0.00475137212045924 1
0.0166893906331807 1
-0.00103906690436801 1
0.00646397786458159 1
0.00393847998669713 1
0.000594055529285553 1
0.0112635359449536 1
0.0203625447732723 1
0.00512334992853674 1
0.000387933614267589 1
-0.0129166231150569 1
0.0113685847932479 1
-0.0102860405248301 1
-0.00127482646552157 1
0.015474932532264 1
-0.0106982714641762 1
0.000851678213412364 1
0.00379013733549702 1
0.022560453769814 0
0.00670763908966182 1
0.00220066443370727 1
0.00906242244972508 1
0.0244001311063771 0
-0.00046026291779913 1
0.00872621632780753 1
-0.00774349135304945 1
-0.00229478472245306 1
-0.0130973961191323 1
0.00219736642734609 1
-0.00119763639309166 1
0.0155810083021651 1
-0.00268990509409397 1
0.0171232024209772 1
0.0115357089727793 1
0.0177396962724876 1
0.0202962561786225 1
0.0053077360697737 1
0.00822513164250422 1
0.0086143902836702 1
-0.00147215522927429 1
0.00747665368432973 1
0.0201653825953028 1
-0.00340338423034946 1
0.0118971239608077 1
0.0140417237613986 1
0.0096809343168186 1
0.0158170098847977 1
-0.00363518327379784 1
-0.00274287140997666 1
0.00672449229950839 1
-0.000834494168537179 1
0.00786227940441122 1
0.00464022184381696 1
0.0209989552274285 1
-0.00415522844680047 1
0.0166077764625067 1
0.012181529812808 1
0.00837813355143375 1
0.00331769639550173 1
0.00118091051893338 1
0.011664057540894 1
0.022895470721803 0
0.00320201047493043 1
0.021389952861901 0
-0.0100023151211553 1
-0.00880232373700909 1
0.0143715252634903 1
-0.00210622504782053 1
0.0208687059884072 0
0.0135381059074254 1
-0.00435388923802962 1
0.0117284392400978 1
0.0047611530363123 1
-0.00256737126679132 1
-0.00482231423738587 1
0.010054397476387 1
-0.0109877897549513 1
0.0197243889260453 1
0.0157303013412421 1
0.0110621195815531 1
-0.00666472546134228 1
-0.00418575168680254 1
0.0112068860048128 1
0.00483494080188245 1
0.0161320230943856 1
-0.022405656266832 0
0.0110234033989758 1
0.0114729320393211 1
-0.00732418435213531 1
0.0175953929087847 1
0.000205352208013804 1
-0.00624319170762181 1
0.00274323773697082 1
0.00446022074501724 1
0.0263696993835693 0
0.0147806688149599 1
0.0130097038098527 1
0.0130775054271932 1
0.00797035817767403 1
0.00160266120270094 1
0.0058373498916202 1
0.00363303991944092 1
-0.0115272759422863 1
-0.00338216831253288 1
0.00326491101975259 1
0.00688772817396911 1
-0.0052791957757692 1
-0.00429115563906886 1
0.0135234774508578 1
-0.00748063128113089 1
0.0187815126170762 1
0.0201990886896415 1
0.0137541610127709 1
0.00693375872318311 1
-0.0155295789998389 1
0.020917361694483 1
-0.0113834397677172 1
-0.00346155216731413 1
-0.00523432076110034 1
0.00102309838711234 1
0.00111468466218147 1
0.00251234240865469 1
0.0137929369620477 1
0.00833724142300753 1
0.0114256226909461 1
0.0140180600642815 1
0.0165021199417767 1
0.00149088979449267 1
0.0249455221115358 0
-0.00543409359461752 1
0.0142312346386845 1
0.00186190246546033 1
-0.000501986271651944 1
-0.0095422521595564 1
0.00702363206752752 1
0.00988529176565252 1
-0.0018910345570116 1
0.00148187851315316 1
0.00415540376101521 1
0.0226018167863163 0
-0.0130355685466036 1
0.014142978101496 1
0.00389929223264204 1
-0.00242110544455256 1
0.00540735371037967 1
-0.00352816485002484 1
0.027040425299857 0
-0.00968826591785252 1
-0.00703438923801614 1
-0.00557925216529084 1
0.0053413935048466 1
0.0255435796923794 0
0.0209549838870774 1
0.00478519353726907 1
0.00155126395197015 1
0.0138441215253634 1
-0.00730411418142818 1
-0.00578539936004533 1
-0.00015524677296642 1
0.0190425162208935 1
0.00729445785421948 1
-0.00185965475401821 1
0.015174954235951 1
0.0131516966021651 1
0.00416236379915611 1
0.000732532251377532 1
0.0273190888217477 0
-0.00927335015702028 1
0.0189640878577202 1
-0.0134241484801748 1
0.0176130204942099 1
0.0095084708670964 1
-0.0013247684591657 1
0.00410730055723791 1
-0.00910754625834523 1
-0.00100306052004547 1
-0.0141618594480295 1
0.00557323401434776 1
0.00443027141139608 1
0.00337113257713531 1
-0.00453386179870435 1
0.0198252667467801 1
0.0150788100348259 1
0.00134027932846707 1
0.0185406209334529 1
0.0150656338098179 1
0.00907321623271749 1
0.0059156048210454 1
0.00292267543934103 1
0.0182879625414262 1
-0.000547556673497694 1
0.00484869681141744 1
0.00814761857443479 1
0.00340867920801884 1
0.0127302735065011 1
0.00858890077576453 1
0.00746590832992847 1
0.0218629037953115 0
-0.0193224695244261 1
-0.00458144950297272 1
0.00677540687688924 1
0.00609259744732345 1
0.00112873449814242 1
0.00490794619091844 1
-0.0123819025951666 1
0.000615221637827494 1
-0.00975342298714673 1
-0.0067694011699283 1
-0.0118426956300352 1
0.00789795799100139 1
0.0088434200683207 1
0.0107106656056661 1
0.0257985804193381 0
0.00419845361681263 1
-0.00319848667337652 1
-0.0137311923017214 1
0.00451549725298131 1
-0.00250734807250891 1
0.0112624803076942 1
-0.00955027778567175 1
-0.0100410163772302 1
0.0114630611295733 1
0.00829964415152947 1
0.000233182521397252 1
-0.00479000124409568 1
-0.00387583655854587 1
0.00290116482845543 1
-0.0154534493803564 1
0.0043986611011152 1
0.00954587717016955 1
-0.00013761487135469 1
-0.0170290651475571 1
0.00442930611123536 1
0.0102379588465546 1
0.0168022209832175 1
0.0325318928020012 0
0.00867607792793671 1
-0.000570541199382799 1
0.0315219720544057 0
0.0184699067370052 1
0.0105770141117174 1
0.0164698591009711 1
-0.00915583570948638 1
0.00289969473085912 1
0.00212798557038437 1
0.00616184832091967 1
-0.000229402783131691 1
-0.000110467833133282 1
-0.00478637374234812 1
0.0132009029340403 1
-0.00174846506284349 1
0.00847023594605735 1
0.00685211765074024 1
0.0150924112439388 1
0.0212392788584777 1
-0.0161800024760156 1
0.015483829291449 1
0.000753599895707348 1
0.00277460449035491 1
0.0191443557301154 1
0.0117477632109245 1
0.0265133164324562 0
0.000392977641513936 1
0.012943714662147 1
0.0334923821409558 0
-0.0107204306504481 1
-0.000808833444789925 1
0.00337127814335599 1
0.0151351390720775 1
-0.000958319378451734 1
0.000957198123078729 1
0.0163227771334099 1
-0.00713082810622883 1
-0.0046473063492837 1
0.0118396123149606 1
-0.00334706465680424 1
0.00517744294115094 1
0.0191941594960048 1
-0.00542014455854309 1
0.00337421677321872 1
0.00846704437502886 1
0.0173226994866471 1
-0.00210965683972482 1
-0.000584670410947533 1
0.0072909363087636 1
-0.00588352880799862 1
0.0168867947807269 1
0.00299295086026992 1
0.0171553357408092 1
0.00691009808508198 1
0.00897614995225778 1
0.00633670975344959 1
-0.00124283591434406 1
0.0252170657854991 0
0.00767328360026347 1
0.0291804340048832 0
-0.00134470554510628 1
0.00295196557495513 1
0.0241404898756925 0
0.00971731482216824 1
0.00919434624831479 1
0.0104654770975213 1
0.00679978002714759 1
0.0178448218438136 1
0.014937496962643 1
-0.000569069401026144 1
0.014207128146774 1
-0.00880847324602005 1
-0.00347841352735565 1
0.00662350981114362 1
-0.0105147337237815 1
0.00762074820310535 1
0.0196216099646137 1
-0.015979136452564 1
7.62655779687477e-05 1
-0.00828939281232336 1
0.00130669696017022 1
0.00476295249118071 1
-0.00760732018158603 1
0.00253070598740583 1
0.00593909687013088 1
-0.00586902509856788 1
0.0201647450885494 1
0.00884779914351779 1
0.0148813162056553 1
0.0117047221692201 1
0.0107532741334515 1
0.0056843413987599 1
-1.58736091278207e-05 1
7.0369922354027e-05 1
0.0103746982555624 1
-0.00592886386963626 1
0.00660612084346908 1
0.0147381637030039 1
0.0156249817974909 1
0.00911650850210121 1
0.0138452428195179 1
0.0303810703908853 0
-0.00240056469266806 1
-0.00413377539836342 1
0.0156942517144467 1
0.0102618745618851 1
0.00635052366001049 1
0.0105535507752024 1
-0.010673114821751 1
0.0155121970742706 1
0.0112063036397144 1
0.0186559079174543 1
0.0175806583262286 1
0.00719863913612681 1
0.0102001595693824 1
0.0156002119008533 1
0.00347298874436653 1
-0.00552029555719789 1
-0.00592897975156819 1
-0.020262259544812 1
-0.00143877972902352 1
0.0163914863951992 1
0.000421346187456741 1
0.00206181788033065 1
0.0225424405991013 1
0.00281765895406136 1
0.000341807021371324 1
-0.0235127894685707 0
0.00182828737727381 1
0.00133125220537935 1
0.0119484256110714 1
0.00938376794383394 1
-0.00160600676368458 1
0.0137530319269329 1
0.00082829774081518 1
-0.00261507507286582 1
-0.0101247808512831 1
-0.014365916461406 1
-0.00972729034562389 1
0.00435680942901416 1
0.0195176530204902 1
0.00672253040193324 1
0.0107280431452055 1
0.0195661445717493 1
0.0240483967335522 0
0.00435254340946998 1
-0.00228091001736976 1
0.00812928991232131 1
0.00976585553497656 1
0.00339006028587381 1
0.00538829956935431 1
0.00566085636901256 1
-0.0023262623152094 1
0.0122214909552318 1
-0.00855785327121339 1
0.00635715870764684 1
0.000994804483792733 1
0.0125032656445177 1
0.012120128977961 1
0.0107716872361897 1
0.0173079441358261 1
0.0212692265107186 1
0.0155321266956354 1
0.0260219034607753 0
0.0127201218064825 1
-0.0128103033584654 1
0.0259622020502141 0
0.0148609564563037 1
-0.00145453933608274 1
0.00349292002660683 1
0.00863802308427245 1
0.00302358349214691 1
-0.0132737232947459 1
0.0126650188657063 1
0.00542922311225781 1
0.00926313594939947 1
0.0226079985428947 0
0.0279535564852448 0
-0.0142616105749266 1
0.00292108971979188 1
-0.00236841002829496 1
-0.0011574825702046 1
0.0200948494458242 1
0.0139860950163147 1
0.0192574751538451 1
0.000232670901981945 1
0.00992290465473024 1
-0.0070367812618181 1
0.00860024119802688 1
0.0205461042702556 1
0.0217018470237775 0
0.02026899247335 1
-0.0299326319143858 0
0.0115821006931284 1
0.0112659052000825 1
0.0189525236063134 1
-0.00932976539902128 1
0.0161771777652045 1
0.0109644396429671 1
-0.0211573802642091 1
0.00728557927593026 1
0.0130903966777332 1
0.0231212596266563 1
0.00351410505325026 1
0.0127318982948369 1
-0.00139481732970508 1
-0.017358306836544 1
-0.00069243089585893 1
0.0149181304352317 1
0.00157731082213135 1
0.00800845572219766 1
-0.00279404479301654 1
-0.00462249734322725 1
0.00677095708469828 1
0.0114423130747065 1
0.0111000599318604 1
0.0241675528135585 0
-0.00305372859943352 1
0.0102594925555184 1
0.0146263454798193 1
0.0118538590628862 1
-0.0108035771885782 1
0.0124725520135289 1
-0.0126693501008087 1
0.000842498463338635 1
-0.0169335116172539 1
0.00721425819622281 1
-0.0107342605253681 1
-0.000439510182230809 1
0.00573223388602146 1
-0.00675735107816607 1
-0.000117628048418825 1
0.0219079609745942 0
-0.012495700640077 1
0.0148326255976086 1
0.0146698993280124 1
0.0101846046073021 1
0.00401478232902998 1
0.00746359873756717 1
-0.00126424378808973 1
0.00814400468247412 1
0.000855320270917954 1
0.00627190949432044 1
-0.00251210233334902 1
0.0142870421786303 1
0.0196327445250883 1
0.00443984579209907 1
0.00358590236360884 1
-0.0027630972317074 1
-0.00142347756444515 1
-0.00205984767930382 1
-0.00289238059985066 1
0.013143470255646 1
-0.0011486943416487 1
0.00269938262185908 1
-0.0069753570711178 1
-0.00243135928641552 1
0.0197229311778326 1
0.0042828269632703 1
-0.00261617673877069 1
-0.00141791242527306 1
-0.00339843120841583 1
0.00251062231027579 1
0.0301237950620711 0
0.0196728635302554 1
-0.0297134774423977 0
0.0219657162164334 0
-0.000804157568645103 1
0.013125938077246 1
-0.00320762837686666 1
-0.00305249466568255 1
0.0183346363951761 1
-0.00249541483603524 1
0.00611042559416949 1
0.00244177826434417 1
0.00378626407415686 1
0.0015088940854416 1
0.0293405448782696 0
0.0213953649713489 0
0.00102270965016995 1
-0.0128129096927605 1
-0.00921385312189196 1
0.0203530188026916 1
0.00747874425613143 1
0.00644391526737171 1
-0.0162116577685412 1
0.0147058408070374 1
-0.00873555637536423 1
-0.0224505910267166 0
0.0142806758339902 1
0.000618336459814393 1
0.000524259541977991 1
0.0032402785146143 1
-0.00432274043005069 1
-0.00313322972663452 1
0.0214166553176342 1
0.00615751202376137 1
0.0273150767366305 0
-0.00217195430225296 1
0.0140559638044046 1
0.0223989225154913 0
-0.0212089987132295 1
8.40579713458234e-05 1
0.0336310982113983 0
0.00115786397775713 1
-0.00304577733124972 1
-0.00461924717822737 1
0.0184044678707228 1
-0.0108779888960624 1
0.00265306777985476 1
-0.00111997818835074 1
0.0111355287573161 1
0.0119552712708083 1
0.00330880058638155 1
0.0209934573501544 1
0.013666511706747 1
0.00576926972916168 1
0.0212132752418143 1
0.0125524587104501 1
0.00959587248517522 1
0.0100622932860781 1
-0.0139443439868842 1
0.0129311760312943 1
0.0106579385007788 1
0.00568481005043182 1
0.00029506038761253 1
0.0192300680487226 1
0.0151930307894301 1
0.00165628218282384 1
-0.00318273104374949 1
-0.00175136577959061 1
0.0279478524492784 0
0.0171908030362176 1
0.00485948591356657 1
-0.00330639666680845 1
-0.0168957649408914 1
-0.00163918803945371 1
0.0109308929866212 1
-0.00145560706450925 1
0.00438616200144545 1
-0.00116892217294365 1
0.0109900340960326 1
-0.00763897944352287 1
0.00121507994479686 1
-0.00474337871438622 1
-0.00328708779525931 1
-0.0130929544157108 1
-0.00145710827367909 1
0.00415633655714839 1
0.0194204307104973 1
0.0196141806949559 1
0.01397995763013 1
0.0104789615340511 1
0.00470715230648823 1
0.0016246876602091 1
0.00778784135916904 1
-0.00143975318683321 1
0.0316186141022349 0
0.0185189257644138 1
0.000718482274132112 1
-0.0054661351470143 1
0.0302950479575521 0
0.00730768766193374 1
-0.00198572524846349 1
0.00420267576504157 1
0.00824795593983741 1
0.00965894462916155 1
0.0276147852827594 0
-0.0237157634108033 0
0.00988998757665619 1
0.000938103275575484 1
0.00819009895799963 1
-0.0240658344943211 0
0.00234918523010753 1
-0.000706957880003873 1
0.00978051769397861 1
0.0033853410211343 1
0.0168470886769149 1
0.00626222786223743 1
0.00650768520933019 1
0.0158690294400178 1
-0.0105764384849275 1
-0.00805464696072869 1
-0.0160395906835941 1
0.00895160822109443 1
0.0195707046286813 1
-0.00637683281745094 1
-0.0250680364669406 0
-0.000100412313043392 1
0.00892705947777622 1
0.00434842820564831 1
-0.0127365248224173 1
-0.000728456946557929 1
0.00372519647440349 1
0.0106001089365674 1
0.0170357724932073 1
-0.0155608439333069 1
0.00505267619941376 1
0.0135947328740207 1
0.00175439836240569 1
0.000224985473035766 1
0.000658360911840615 1
0.0153516809545295 1
0.0106024045385485 1
0.00318713118039812 1
0.000749651643676975 1
0.00531863828997485 1
-0.00209116386074315 1
0.000584963177080864 1
0.000848799261775154 1
0.00793529365093207 1
0.0166761782872123 1
-0.00417697044736406 1
-0.00719247419077844 1
0.0162684483175176 1
0.0189995779936328 1
-0.00316930795719062 1
0.00604273017111243 1
0.0156011711125647 1
0.00920113468440623 1
-0.00995838390581963 1
-0.0099486188237551 1
-0.00251754434143812 1
-0.00842531013527005 1
0.0130945795280631 1
0.022345037497468 0
0.0164185964591586 1
0.0073460071134738 1
-0.000221961713723533 1
-0.00240819446890384 1
-0.00116875047889969 1
-0.00138926619859868 1
0.0036088407865602 1
-0.00529553411433957 1
-0.0141047962378911 1
-0.00411471953717569 1
-0.00315913842947112 1
0.00643406889861919 1
0.000881349332251248 1
0.00625975311236325 1
0.00746433906970466 1
-0.000858836000977914 1
0.0264423008902823 0
0.0231804956234856 1
0.0154056834309243 1
0.0127443205546386 1
-0.0131934144282128 1
0.00694268856053529 1
0.0215053066763068 0
0.00751606990423051 1
0.0289066003454395 0
0.0202517580521014 1
0.0136665090866787 1
0.000563999692429055 1
0.0186388806931139 1
0.023332511491927 0
0.0180476730247414 1
0.00623275164990995 1
0.0173609673555211 1
-0.0127190288281521 1
0.0138498560461189 1
-0.0014091720494524 1
0.038173213643458 0
0.0194185615888868 1
-0.00158924128627746 1
-0.00835052072525002 1
-0.0259522599581179 0
-0.00351425481805999 1
0.00513436031303026 1
0.010158196631025 1
0.0222888425754961 0
-0.0106538363891611 1
0.0130371265061219 1
0.00603438781822557 1
0.00513490027191011 1
-0.00711519955282343 1
-0.0185309929861273 1
0.025847735868014 0
-0.0096406721260868 1
-0.00759152089204141 1
0.00563879999529924 1
0.00267567974115893 1
0.0226339508678413 0
0.000613326220987773 1
0.00822281055481714 1
0.0248392873480543 0
0.0304617890106253 0
0.010249531482968 1
0.00107889720072048 1
0.0184382781724262 1
-0.0033681997216131 1
-0.00261616875249998 1
-0.00652647325825075 1
-0.00796427995212609 1
0.00220759407148358 1
0.0121244214291708 1
0.0160955876066454 1
0.00613274883305927 1
-0.00900654261779829 1
-0.00772170187161365 1
0.0124906215073149 1
0.00379423678347569 1
0.0213954049587539 1
0.00401111165104728 1
0.0139349669478364 1
0.0115648157494707 1
0.00739056222498414 1
0.012082417471629 1
0.00634426518386712 1
-0.00195908120469357 1
-0.00489536326814887 1
0.00336721821655717 1
0.0191899548651105 1
0.0169812229826798 1
-0.00803255178115014 1
0.00466359251485274 1
-0.00595890994684023 1
-0.00896333961713912 1
-0.0075273735450327 1
-0.00707538505604885 1
0.00883328613365087 1
-0.0081305385236201 1
0.0340145790380662 0
-0.000671592183578058 1
0.0141023602848777 1
0.0113313067967932 1
0.0139249771022312 1
0.00556034693873933 1
0.0136809979656696 1
0.0217098681360873 0
0.00612689312035404 1
-0.00407378428902375 1
-0.00640785188331943 1
0.0117744581518186 1
0.0100635847079093 1
-0.00691556960606525 1
0.0221719065751955 0
-0.0010666338622072 1
0.00936375184610143 1
0.000788763941790308 1
-0.0028584902862125 1
-0.00507423505373616 1
-0.00135249480152152 1
0.0180833026107825 1
0.0143259417221945 1
0.0288329075955211 0
-0.00295310715480307 1
0.00416462254689554 1
0.00287045098862055 1
0.00432089907140906 1
0.0181109080006622 1
0.000660756094779749 1
0.00487738157629742 1
0.00351257295121967 1
0.0201546841348974 1
0.0025460075660083 1
-0.000840241093162289 1
0.0223850794363338 1
-0.0162967107208394 1
0.00828463731211482 1
-0.00354956489540694 1
0.00352252183630365 1
0.00162359364419885 1
0.0106358994986932 1
-0.00183943066544344 1
-0.0126163736285771 1
-0.00812285040736972 1
0.0065475604777094 1
0.000341701334919646 1
-0.00808623158847497 1
-0.000886558364327669 1
0.00366329771677769 1
0.00382859263476449 1
0.0134732510430646 1
0.016414288410003 1
-0.0168856656439622 1
0.0159451755890411 1
0.0149894603666603 1
-0.00265092040508047 1
0.00390867421218553 1
0.0350431468434843 0
0.0131036216272616 1
-0.00438464047435434 1
-0.0132598538817042 1
-0.00935434199281871 1
-0.000732889771054253 1
0.00633863693353842 1
0.0133083235667697 1
0.0079531245182798 1
0.0107520627963944 1
0.0103983841636702 1
0.0224713540280604 0
-0.00230805308916071 1
0.00750788831572657 1
-0.00531485319174532 1
0.0115667794568691 1
-0.00186566639820004 1
-0.00860845942100879 1
0.0237567975008406 0
0.0232296600737827 0
-0.00900990226352709 1
0.00952547942485127 1
0.0177703137254401 1
0.0220518578213279 0
0.00310105786147357 1
-0.00944521931165136 1
0.0188671024861417 1
-0.00252498548331068 1
0.00069776973257108 1
-0.000525852995999205 1
0.0193210994068989 1
-0.00601843989712345 1
-0.00116832997620363 1
0.00756585976018897 1
-0.0100136080197516 1
0.0219559159735272 0
0.0163179103096578 1
-0.0126034939686314 1
-0.00552957876315552 1
0.0035272760502046 1
-0.00428650067975903 1
-0.0154521270187981 1
-0.00792534491353447 1
-0.0144936159475307 1
-0.00890834153241183 1
0.0245676956278342 1
0.0105483895901519 1
0.0131357678622794 1
0.00750965335457798 1
-0.000179650273152898 1
0.00744445896070327 1
0.0156376032986259 1
0.00855030839619202 1
-0.000492064291035086 1
0.0266538457006356 0
-0.0142716371893466 1
0.00424635254959345 1
0.0120046288845901 1
0.0112806861168078 1
0.0167547011787221 1
-0.0120282244976925 1
0.00878976461701287 1
0.00831508951783105 1
-0.000981142325954131 1
-0.00780967225192668 1
0.00239522425812547 1
-0.0010465787038235 1
0.00281895050754835 1
-0.00428048991528733 1
0.0248008401057233 1
0.00258392905063859 1
0.0109530143249067 1
0.00235040065778906 1
-0.000670157477396251 1
0.0166787928951653 1
0.0149213232603069 1
0.0102871705852333 1
0.0123072813685036 1
-0.0130294766178241 1
0.00609959535693505 1
0.0199131689931649 1
-0.00311694980862615 1
0.00826507897172098 1
-0.00357781375050594 1
-0.000516587707702429 1
0.00415348264414398 1
0.0136078991606912 1
-0.012601642074823 1
0.0173569691287611 1
0.0178820514252755 1
0.0128050750462714 1
0.00886244919420025 1
-0.00900756273223928 1
-0.000294056621377858 1
-0.0118952422068737 1
0.00203280494898832 1
0.00211490543182308 1
0.00201584699788899 1
-0.00717271129196027 1
0.0173024929611645 1
-0.0135848262024485 1
0.0105315364898417 1
0.021773464079836 1
-0.009467128882292 1
-0.0085084432981208 1
0.013799884873723 1
-0.00577287077147511 1
0.0168053794088183 1
0.00569685868110795 1
0.0137405136094732 1
0.0260360931769673 0
0.00883037912288589 1
0.00338871743708016 1
0.0133974713462173 1
0.00684197207520729 1
0.005495166536137 1
0.00433235427990657 1
-0.00685310699867115 1
0.010159241614404 1
-0.00744577026968476 1
-0.010634726984446 1
0.017461629970138 1
0.0068371517857434 1
0.0149849566281796 1
0.0130346425161318 1
-0.00116490156911351 1
0.00353006009846934 1
0.0047825859721793 1
0.0103234506905598 1
0.00115768507747311 1
0.00347851997885179 1
0.00527285503045235 1
-4.2734931011785e-05 1
-0.0041687606075817 1
-0.0191076056375121 1
-0.00198391685493365 1
0.00514666014528135 1
-0.00534250163523903 1
0.00318235855316674 1
0.0141170963787102 1
-0.00888176871785771 1
-0.00558707988689336 1
-0.00216448033724224 1
0.0221370581512831 1
0.0142887021592 1
-0.00155996567223908 1
-0.000322999460024111 1
-0.00191904275981336 1
0.00759861854829958 1
0.0262041982616394 0
0.00347823960085072 1
0.00177646562320703 1
0.00362364613849312 1
0.0215669152421245 1
-0.00221003438697819 1
0.00295958624246207 1
0.000562314769043793 1
0.0136186213721245 1
0.00841741897181789 1
0.0075734020059668 1
0.0305979813117288 0
0.015540155210913 1
0.0216722327181166 1
-0.00948112103999737 1
-0.00443771129108403 1
-0.00652336340477403 1
0.0125249335031812 1
0.0227231716745984 1
0.00374262139705275 1
0.00972826297030325 1
0.0010754724434687 1
-0.00722028991879522 1
-0.0128027646460959 1
0.0152899899298321 1
0.0217217056869783 1
-0.00559584067248667 1
-0.0035855632164356 1
0.012165588534254 1
0.0154487285135998 1
0.0150015236102059 1
0.00984404863849912 1
0.0104229681539226 1
0.0221560305531797 1
0.0104299682065325 1
0.0108000720103833 1
0.0102407429029936 1
-0.00936937837663163 1
-0.00380376026348377 1
0.0191573096669405 1
-0.00142611069683679 1
0.0178248480724408 1
-0.00594845149312959 1
0.00208021924002549 1
0.000492649796093279 1
0.0151553124778805 1
0.00195221123918522 1
0.0144778628057919 1
0.00811347788000697 1
-0.0120190525350417 1
-0.000479239412179427 1
0.0121003069591586 1
0.0177353596679678 1
0.0225399926485331 1
0.00916744407198955 1
-0.000587605860901897 1
0.00659610972131266 1
0.00211817565015315 1
0.00556805076470116 1
0.0120095886731438 1
0.00972337702695157 1
-0.00535486213671737 1
0.0141781712159618 1
0.00120295287813529 1
0.00972732843741436 1
0.0190680917416402 1
0.0141269696275535 1
0.0293128274566153 0
0.00848875983112261 1
0.0205765582932556 1
-0.00859271220275594 1
0.000112866601923684 1
0.00423724078864497 1
0.0179820282634688 1
-0.00202845873088694 1
-0.00400210462700979 1
0.0191087749428527 1
-0.023910488016396 0
-0.00821278387433625 1
0.00598624655912676 1
0.00984485992054838 1
0.00609051406857264 1
-0.011214959807797 1
0.0165617358729416 1
-0.00657197706014454 1
0.0197738598101064 1
-0.0107841955351126 1
0.00783119101500776 1
-0.01645010260035 1
-0.000377165324167185 1
-0.00918556998228126 1
-0.00325177627895093 1
0.0226245518701701 0
-0.00259034377531698 1
0.011531760908233 1
0.011477592935068 1
0.0200682079732614 1
-0.0139324353227703 1
0.0180903639512861 1
0.0149314861353601 1
0.0123753805854895 1
0.00620542027140067 1
0.00814071325691337 1
0.00535441566772731 1
0.0177026453012948 1
-0.0015150568999778 1
0.0138777842040521 1
0.0148893761463633 1
0.0098750158796927 1
0.0106262755429227 1
0.00590167729444326 1
-0.00755779974404682 1
-0.00128143576701395 1
0.000994962664388999 1
0.00602870980549956 1
-0.00791461105260648 1
0.0101469662668437 1
0.00516026726937109 1
-0.00241806103779211 1
0.00705195101972673 1
0.0082247525510143 1
-0.0153948339033194 1
0.00884813625341987 1
-0.00397505701677393 1
-0.0159044462366311 1
-0.00762882467212707 1
0.0110462420579288 1
0.0184871128922123 1
0.00731900812399182 1
0.0183901970137441 1
0.0106663582447862 1
0.0301195962826539 0
0.0191612175091619 1
0.00683114426031876 1
-0.0166622252802684 1
0.000105551503802996 1
0.0250110463367881 0
0.0186702564897475 1
-0.00422911674473109 1
0.00717348297662886 1
0.0152899910092019 1
0.016161745212709 1
0.018533271360773 1
-0.0027729666097182 1
0.0197640631848882 1
-0.0141602278543825 1
0.0264938616621611 0
0.0078950110967385 1
0.0146974412044627 1
-0.0135856252881858 1
0.00892179382208278 1
0.00877593608796975 1
0.0294998372210909 0
0.0137719028835073 1
0.00349070949396466 1
0.0120411845376968 1
0.00563154078143343 1
0.0156075985482736 1
0.0069803309255507 1
0.000233344358205468 1
0.0052207921536489 1
0.00344451206583859 1
-0.00165293911009854 1
-0.000266926959326964 1
0.00208906493327752 1
0.00507259630874649 1
-0.00144334532465679 1
-0.00809558938064302 1
-0.006538884001761 1
0.020491577089405 1
-0.0221823414395285 1
0.00215227200791078 1
-0.00231684660506908 1
-0.00723232015544336 1
0.00999436774049619 1
0.00169975335122153 1
-0.00168600939652105 1
0.00790098149345774 1
0.0165609236047551 1
0.0182367287153885 1
0.013844189243349 1
-0.000845620360469579 1
-0.00708775365798294 1
-0.00495028071697403 1
-0.00840960241117763 1
0.0154336476431025 1
0.00631679236118293 1
0.0107089736449038 1
0.0233605956135824 0
-0.0125480968322653 1
0.0103921782184855 1
0.0127431214910065 1
-0.00253066458009894 1
-0.00812338446994722 1
-0.00175742048542593 1
0.00623372845802846 1
-0.00332078813066527 1
0.00414075077805126 1
0.000361859692077002 1
0.0280686463710134 0
0.0145374505811088 1
0.00503725277798244 1
-0.0151378191939184 1
0.0186756595427618 1
0.0119338152510274 1
0.0157469251277878 1
-0.00484440935611003 1
0.00507509540873646 1
0.00309224127461569 1
0.0276434275744004 0
0.00393840601836079 1
0.00798087991424194 1
-0.0124635365048508 1
0.00877901412565593 1
-0.000132724214227826 1
-0.00216926294066632 1
0.0101422949629948 1
0.00154103834369732 1
0.0229376574860512 0
-0.00833685248120595 1
0.0186647183684128 1
0.00670270333705248 1
0.0154532019636921 1
0.0316434254616189 0
0.0178328293618109 1
-0.00215237070406946 1
0.00512517027108486 1
0.0196335468946175 1
-0.0135949198192557 1
-0.00149137939570368 1
-0.00153167755002253 1
0.0106832801137307 1
-0.000739634820278639 1
0.0116011183191026 1
-0.0100402305801499 1
-0.000176175379606952 1
0.0213663186522364 1
-0.00456376568720499 1
-0.01399211926829 1
-8.58439651793644e-05 1
0.0158331341827536 1
0.0172115817467885 1
0.0048345258606054 1
-0.00516052483845212 1
0.0167379286878918 1
0.0147626855085494 1
0.0095118599058389 1
0.0037660420010406 1
-0.0167123857308205 1
0.00190057045837265 1
0.00519612943864029 1
0.00924660759587402 1
-0.00168214848006095 1
0.0068281349767891 1
0.00362236781217865 1
0.00804824347513915 1
0.00522030735087089 1
0.01269700992648 1
0.00999482308302442 1
0.0123075132511953 1
0.00208989738885801 1
-0.000295281337746575 1
0.0153660905632812 1
0.0265391820118818 0
0.000602536850619842 1
0.00842291484622779 1
0.012003409176481 1
-0.00582337198453019 1
0.00199834743187689 1
0.00297383338516158 1
0.0127338529530575 1
0.0270214821009996 0
0.0114788365384529 1
0.0049933600201971 1
-0.00291809441027719 1
-0.00434231666185839 1
0.00378178044971152 1
-0.00140071601789326 1
0.00419304988659747 1
0.031421008722283 0
-0.0189648328961496 1
-0.00647476407887683 1
-0.00630881555111507 1
-0.00529518540554776 1
0.00380948074606983 1
-0.00708742197581147 1
0.000975663503589888 1
0.00968514968605034 1
0.000270518842877311 1
8.32003105482081e-05 1
0.00371329009794702 1
-0.0133932752642705 1
0.0179174857984568 1
-0.00721555620475316 1
-0.00408039254987853 1
-0.00129249455293465 1
0.0127302725616609 1
0.0257548485665313 0
0.00125730799686217 1
0.0123524377337651 1
-0.00137931305727193 1
0.00382273303475044 1
0.00317153233335873 1
0.0150679132719686 1
0.019841782269052 1
0.0149953605667528 1
-0.00315833236540533 1
0.0149829815293721 1
0.00817944780361586 1
0.0184815055571507 1
0.00616652497338442 1
-0.00258933510816778 1
-0.000821159012189011 1
0.00439625607451605 1
0.00157246258950985 1
-0.0118524676052071 1
0.0276040160244468 0
0.0234914063465436 0
0.0158838908481329 1
-0.00824434323676832 1
0.00222869399492169 1
0.0216569667684679 1
0.00524781213291642 1
-0.0132218298718919 1
-0.0139265668580774 1
-0.00959722094942289 1
-0.00695698918050965 1
0.0154978182450894 1
0.00434016794209095 1
0.0152035938243138 1
-0.00602746077524785 1
0.00899023630086093 1
-0.00249538716301887 1
0.0219525161435604 0
0.00929184552731684 1
0.0298670298492805 0
0.0134310454796461 1
-0.00978840348615423 1
-0.00141570765086584 1
-0.00402400365559424 1
-0.0115428792364855 1
0.0184622337547296 1
0.0231921642470189 0
0.00157907603995849 1
-0.000668036166528049 1
0.00170811177411956 1
0.0271723980258368 0
0.0265212018201423 0
0.0159734513414636 1
0.00416533279206528 1
0.0113234494611784 1
0.0163639573856587 1
0.0259426592177346 0
0.00732425775974267 1
0.014636000069962 1
0.000398847639468002 1
0.0074937907200806 1
0.000829090836522237 1
0.0037383963982147 1
-0.00401436634294043 1
0.00246266624321775 1
-0.000501230119018626 1
-0.00329566900981712 1
0.0189342526868637 1
0.0138190268436636 1
0.00229392312344335 1
0.0121114068692253 1
-0.00403789276990728 1
0.0100903162002883 1
0.0202839724972899 1
-0.00481406299978375 1
0.00674878961800304 1
0.0159025181753724 1
6.90915288808509e-05 1
0.00160069983771761 1
0.0157103178971112 1
0.00793118915945937 1
0.00540639433290508 1
-0.00322734619999248 1
0.00478040679646565 1
0.00801931738516324 1
0.012686939417945 1
-0.00215067806310105 1
0.0248204718591375 0
0.00109660820519441 1
0.00302511746084235 1
-0.00842675488106573 1
0.01536674842842 1
0.0132660647226686 1
-0.000434553298173341 1
0.001764095587272 1
-0.00476175295615891 1
-0.00672473636643021 1
-0.00675861390394439 1
-0.00418267075104001 1
-0.00335096897839828 1
0.0105839538820221 1
-0.00866818264937937 1
-0.00195150801844009 1
0.000636571232660554 1
0.011227333577825 1
0.00785297200593404 1
0.000705723019968225 1
-0.0136538735310772 1
0.00820442158595645 1
-0.0115266204685726 1
-0.0173965870865906 1
-0.0157946786364412 1
0.00450682319431364 1
0.000127020942810972 1
0.018443763713093 1
0.00604832704279585 1
0.00625823340974375 1
0.00404818799465228 1
0.00817940000628329 1
0.00273541227586012 1
0.0175120953010497 1
0.00518331306906972 1
-0.00723535654861612 1
-0.00670567457209551 1
-0.00799501105632707 1
0.0197454859475522 1
-0.000391923912661743 1
0.0287223008678369 0
0.0093921589511885 1
-0.020360068059167 1
0.0162283601470724 1
0.00737531648134179 1
-0.000830739319836265 1
-0.0062133760497308 1
0.00828294537100015 1
0.00661422672488963 1
0.0133089301045916 1
-0.00602805083891293 1
0.00728533936261028 1
0.00344344830481452 1
-0.000342671932289746 1
-0.00306756426867118 1
0.0104123178605399 1
0.0123535191034506 1
-0.00410242533466649 1
0.0144090505273097 1
-0.0108046270647966 1
0.00134250066088287 1
0.00445071803456591 1
-0.0030676661852588 1
0.0125802646291648 1
-0.0111480284993705 1
0.0136024751606203 1
0.00373961659486532 1
-0.00922462827480093 1
0.00893464157494673 1
0.0084950556646473 1
0.014366853609448 1
0.0155284152045895 1
0.0114591703639625 1
-0.018134893806001 1
0.0191250630714392 1
0.0124235303475789 1
0.0130508225747388 1
0.00410263705851312 1
0.0031067183717661 1
-0.00437675929366147 1
0.00894928939758996 1
0.0127411944207317 1
0.00609178532380197 1
0.00252901737206446 1
0.0140689787300742 1
-0.00064414136940129 1
-0.00250163335232002 1
0.00370046510012116 1
-0.00109319926056218 1
0.0147696999904432 1
0.0151594012116266 1
5.76489775394376e-05 1
-0.00482635553503514 1
0.00381058406772087 1
0.00277303832031749 1
0.00133489533990641 1
0.00639238896230971 1
0.00507320759834119 1
-0.00727206720103079 1
0.00948435917637259 1
0.00822196072648638 1
0.00503232855245717 1
0.00771745326071545 1
-0.00833961733534695 1
0.00473641007404995 1
0.00739495578463491 1
0.00153702938678118 1
0.0215134810565281 1
0.00802956921156141 1
0.00440622316838006 1
-0.0132742745774827 1
-0.00398780917209101 1
0.00616651558999211 1
-0.00938808571845373 1
-0.0035593997353452 1
0.0170046805125178 1
0.00364954364916096 1
0.00963284303884074 1
0.00526607102821293 1
0.00985916580265815 1
0.0118616195596323 1
0.000136740878982344 1
-0.00591853656201816 1
0.0120356740070167 1
-0.00706765985735878 1
0.0130801079580145 1
-0.011334344011417 1
0.0124597156170802 1
0.0110372365490618 1
-0.000536747426751985 1
0.00126293088884679 1
0.015710591417514 1
0.00428094058256179 1
0.00264135213405559 1
0.0136711674060985 1
0.0230133463637244 0
0.00337246449638605 1
-0.013476128990674 1
-0.0101132051790904 1
-0.0100386625363816 1
0.00954165134218425 1
0.00478097432802725 1
0.0123793125650563 1
-0.00977369788819907 1
0.00906509432186263 1
0.00554361327630878 1
0.00474330650012753 1
0.00836811336028446 1
0.00588940363012792 1
0.00932075724221921 1
0.00962836734567239 1
-0.0166083183425112 1
0.0189946174978354 1
-0.00534687074581145 1
0.0225634649443099 0
-0.00961187097008476 1
0.0160009916178015 1
0.0358313219850419 0
0.0206611559763031 1
-0.00126540203657595 1
0.0109153756655972 1
0.00625220019575634 1
0.0047846627874078 1
-0.00743539509373132 1
-0.000444643242628518 1
0.00233314034879861 1
0.0213535084046625 1
-0.00497825993274574 1
-0.00933801484346283 1
-0.00432963661449328 1
0.00274149745041149 1
0.0183403951097579 1
0.0116908934436808 1
0.00130372124147292 1
-0.00626931871249356 1
-0.013784907608807 1
0.000421645264867066 1
0.00213735547378824 1
0.00205242582892689 1
-0.00472856462735422 1
0.00224831683931092 1
0.0105146440236077 1
-0.00777459649812954 1
0.00978926256819724 1
0.0184166615853192 1
0.00194803508723933 1
0.00279437178053419 1
0.0401553811326741 0
0.000258771705404707 1
0.00775235732806679 1
0.00841991244995542 1
0.000754077187486396 1
0.0134599176855265 1
0.00112598894186683 1
-0.0175845348410087 1
0.020873782850954 1
-0.00477611345349253 1
0.00635778231941307 1
0.00657725698828907 1
-0.0084834017966366 1
0.0116402951957126 1
-0.0148652300420263 1
0.0243221984332505 0
0.00410836866473413 1
0.010889214902385 1
0.0272770165397551 0
-0.00309261427828213 1
-0.00154584068946043 1
-0.00107387325815137 1
0.00272178730069635 1
-0.000365665713333613 1
0.0101537470592383 1
0.0258108520599396 0
-0.000689083707959935 1
0.0165408785153504 1
0.00917257832027204 1
0.0149788458033939 1
0.0095212135451155 1
0.0236019548749063 0
0.009307387386939 1
0.00797075226841331 1
0.0120708785394731 1
0.0189319699056281 1
0.00271387983288198 1
0.00103431951766633 1
-0.00559543789172786 1
0.00841813274081443 1
0.0116651953014047 1
0.00958767695151214 1
0.00138728376072619 1
-0.00320375917851317 1
0.00314067418907132 1
0.0137604809498086 1
-0.0107467242694786 1
-0.0254312418147601 1
-0.00318960085061459 1
-0.00909733781400088 1
0.0276104128689878 0
-0.00298198806707253 1
-0.00249138148064939 1
0.0333553398229596 0
0.00265864868994377 1
0.0212202886271113 0
-0.0161725858365633 1
-0.000711858587389222 1
0.0230361703641767 0
-0.00773854820415498 1
0.0065286950946017 1
0.0143023357517334 1
0.0195883821309035 1
-0.000533299955933772 1
0.021304503223393 0
0.00894817863398182 1
-0.00552375377701574 1
0.00273136723637665 1
0.0115186210877267 1
0.0274086110018836 0
0.0156419641784141 1
-0.0185903099385358 1
0.000255104749495758 1
0.0119444967633224 1
-0.0039384871237656 1
0.0161115102598571 1
0.00801924558840189 1
-0.00677317168416234 1
0.00486606437017614 1
0.0151698771797141 1
-0.00145328977418877 1
0.00955912585948475 1
-0.00745772009401298 1
-0.00533560295988255 1
0.00576500218964674 1
0.0200595037113489 1
0.001674425522954 1
-0.0107134836130793 1
0.00481592045316812 1
0.00289136898749806 1
0.0136871828822113 1
-0.0178753400364537 1
-0.0142378959888606 1
0.0269324371478642 0
0.0141330684597144 1
0.0123533937388615 1
-0.00460901527402178 1
0.005127624090852 1
0.0106471794795941 1
0.0125649173756038 1
0.0155936616690452 1
0.0184047864563768 1
-0.00710002497474355 1
0.00726008696264878 1
-0.000735451154962566 1
0.0183176255268772 1
-0.0173893557719144 1
0.0258011985164313 0
0.00492160660092904 1
0.00533428168753684 1
0.0012881084346488 1
0.0113224100002721 1
0.00148914703694319 1
-0.0355435140549869 0
0.00744051134953137 1
0.00488488103410118 1
-0.0211029958752013 1
-0.00743745026055108 1
-0.0115680428921279 1
0.00225369500838373 1
0.00279156732337485 1
0.00083626884039281 1
-0.0149857345099546 1
0.0215545003193967 0
-0.00750370308901027 1
-0.00949821520137607 1
0.0146348469932108 1
-0.00305714539784304 1
-0.00184195000956294 1
0.0221965744796836 0
0.000129334616891817 1
-0.010373660555272 1
-0.00142902269369659 1
-0.00725866936748985 1
-6.33912380380448e-05 1
-0.006806791203697 1
-0.000219019785575975 1
0.0168843581353268 1
-0.00629211496385223 1
0.0026776621875138 1
0.0086446567046909 1
0.00914991137236477 1
0.0106361653857795 1
0.00803235947762565 1
0.0135612059234983 1
0.00801204217664801 1
-0.00792755095067581 1
0.0151347684262052 1
0.00104847664280426 1
0.0155497981490341 1
0.00438970718577849 1
0.0132410132395428 1
-0.0073714765398725 1
-0.00596181249730636 1
0.0125777562440764 1
-0.00713744559888019 1
0.0111825729647517 1
0.0141384048231792 1
0.0119473097669256 1
0.00355755194601217 1
-0.012007290962013 1
0.0143802467066321 1
0.0246530742935178 0
-0.00211662603953939 1
0.018259602137562 1
-0.0100133363421919 1
0.00909896764164012 1
0.0181859907418214 1
-0.0164017022388015 1
0.0259171349716582 0
0.0067535440403201 1
0.024466440331037 0
0.00758495372117255 1
-0.0100045140515833 1
0.0102003437747503 1
0.00487718498364743 1
0.00781907705038828 1
0.0195772701012945 1
0.00078584555218147 1
0.0232024470041634 0
0.0111785944913991 1
0.00492099624669906 1
0.00615001543113432 1
0.00625572520877441 1
0.025516295501308 0
-0.0215209287907883 1
0.015651982401788 1
0.00615583718857754 1
-0.0111413597316264 1
0.0103207280068075 1
-0.00311302540075565 1
0.01641065356818 1
0.0230762892300473 1
-0.00943279415199081 1
-0.00805770233704464 1
0.0147558371648393 1
0.00793087911503405 1
0.0306465729295701 0
-0.00084243304812471 1
0.023510089816413 0
0.0157948371772049 1
-0.0111115677020238 1
-0.00111037632697345 1
-0.00769978291850263 1
-0.00542724204375466 1
-0.00448228763954786 1
0.0067220089041287 1
0.0162539022328112 1
0.00638900604208282 1
0.0238373652667901 0
9.61760248663836e-05 1
0.00826727658880528 1
-0.000991949080307794 1
-0.00852806995914864 1
0.0115699795762542 1
0.00140930778973379 1
0.0109343369943206 1
0.00365142111193893 1
0.000774834086165466 1
0.0155212173060626 1
0.0215769748837904 1
-0.00810134834659597 1
-0.000681384754862476 1
0.009582530967597 1
0.0126869931432692 1
0.00778402466737419 1
-0.0045527848291231 1
0.00766737146515462 1
0.018801543296492 1
-0.00164228857711886 1
0.011453494841452 1
0.00526232246016892 1
0.0041620286806309 1
0.00243881819930732 1
0.0161722708202278 1
-0.00803889092284548 1
0.00882448131848184 1
0.0076074509579773 1
0.0131939050392345 1
0.00281639948055205 1
-0.00307330847683585 1
0.00199605088976961 1
0.00458401559288097 1
0.0167352998463568 1
0.00831821643635977 1
0.0134938816796523 1
0.0122572413166858 1
0.0038564065306271 1
0.0150248637334741 1
0.0209476985389827 1
0.00101664942505262 1
0.0229096553151227 0
0.000631690222308034 1
0.0364440664993789 0
0.0179919146602616 1
-0.0084225693333888 1
0.00302277614979304 1
0.00831144643798419 1
0.0179956727498456 1
0.00983294081683766 1
-0.00607788497781213 1
0.00879199849077616 1
0.0206283424260113 1
0.00166058518842777 1
-0.0126934913335379 1
-0.0104524001856207 1
0.00473976169601915 1
-0.00426632448354529 1
0.00622651597798119 1
0.0020764596844943 1
0.00175579669941931 1
0.00920725760509628 1
0.00182967847870741 1
0.0237635263841156 0
0.0241068627740449 0
-0.0145958501799792 1
-0.00443944058368335 1
0.0261957890589541 0
0.00637510968402842 1
0.00173265126762949 1
0.0189830655063893 1
0.00119355276648751 1
-0.00695267502091781 1
-0.00848150875407065 1
0.0213346686106505 0
0.00258948754351917 1
0.00577163966171516 1
0.00510430429781937 1
0.00595890575194118 1
-0.0152951817190685 1
-0.00726377093441567 1
-0.0140146572269644 1
0.00697572156293311 1
-0.00797226757637313 1
0.000859190012832559 1
0.0104445839357247 1
0.0016500879617606 1
-0.00610479226148283 1
0.018457103031704 1
0.00989214599564024 1
-0.010608467751044 1
0.0289320524411085 0
0.0153038663224576 1
-0.000228090379604411 1
0.0108348639272558 1
0.019941721517195 1
0.0160734032467523 1
0.0155616795575489 1
0.022020571266435 1
0.00807303309824912 1
0.00899217827123893 1
-0.000424803819343013 1
0.00970141781714416 1
-0.00992670481844441 1
-0.00271856999515449 1
0.00821095834957722 1
0.00978267867455535 1
0.0155070306378203 1
-0.00989943768562982 1
0.00964079014730855 1
0.0204701450004181 1
0.00592508277049278 1
0.0109196912182568 1
0.0120955443930899 1
0.0135921327331862 1
0.00678818452580441 1
0.00804598647763045 1
0.0149572012169168 1
0.00729115482556378 1
0.00575579673595298 1
0.0277073412564594 0
0.00344645076368033 1
0.0223599767624627 1
-0.00415534584105977 1
0.00436590215549842 1
0.00415933603567269 1
-0.011676026778461 1
0.0230600541582062 1
0.0145795349439498 1
-0.0243333146973204 0
0.0133295676454527 1
-0.00854122901395826 1
0.0181470890328346 1
0.0123348040625031 1
0.00307634027087706 1
0.00499927041001925 1
0.00990337995839083 1
-0.00945783891775448 1
0.0114908105813717 1
0.0192649729812065 1
0.00590895585758346 1
-0.000868891175245737 1
-0.00624305051794614 1
0.0105445959004595 1
0.00344743640977127 1
0.0176521986097458 1
0.0177311545749997 1
0.0159846735027597 1
0.0213825770636644 1
-0.00371981805264709 1
0.0029455173112071 1
-0.00586492218025248 1
0.00892369914499628 1
-0.003215855011111 1
-0.013682613575676 1
0.00705855785901156 1
-0.00418027465934487 1
0.00867226773500059 1
-0.00402480866937433 1
0.0205989108915489 1
0.00086826420628735 1
0.00601505553160352 1
0.00902974587755951 1
-0.018518388468883 1
0.0191605856010949 1
0.00713338402924713 1
0.00392962206969839 1
0.00396107304227778 1
0.00955636463076102 1
0.00424364946930425 1
-0.00574979711178213 1
0.0275054392020048 0
0.0120864932982811 1
-0.00708200387237576 1
0.00681548354972536 1
-0.00201051385328391 1
-0.010492902149134 1
0.00541837372905755 1
-0.0029453799328007 1
0.00650864401025389 1
0.00863461009523409 1
0.0139904975400068 1
0.01040464802434 1
0.00782109213713748 1
0.0078231157349158 1
0.00919109078678852 1
-0.00462087752809033 1
0.00774988238547178 1
0.00829754851166142 1
0.00189833640350253 1
0.00199720265933215 1
0.0122871497848265 1
-0.0109664733929214 1
-0.00130057110798705 1
0.00826112768651104 1
0.0188540652443845 1
0.0124209146261624 1
0.0142849154151615 1
0.0148397285694756 1
-0.0300029584039421 0
0.0096342443594441 1
-0.000793335948869723 1
-0.00862717160366977 1
-0.00735106253567399 1
0.0153010313370236 1
0.0140153722488357 1
-0.0182079256953844 1
0.00520702052060143 1
0.00138143405246405 1
0.00567855325468792 1
0.00447364568775477 1
0.00519699312042258 1
0.0121764148761919 1
0.0217913495077709 0
0.0116581102033661 1
0.0055078310023075 1
0.0147002149983202 1
-0.00199878439519244 1
0.00813299470610456 1
0.021820529268597 0
0.00278546240694352 1
-0.0152878243276513 1
0.0204318399372489 1
-0.0133158942830768 1
-0.0150124349110498 1
0.000963543529229824 1
0.00502691830441838 1
0.0053862292585067 1
-0.0119621819318459 1
-0.000102698422707856 1
0.00989932795467186 1
0.0136977214204719 1
0.0323249633532162 0
0.0162646639493445 1
-0.0177714446689784 1
-0.00454851254938825 1
0.0182336341977018 1
0.00829092029715938 1
0.0235606762148323 0
-0.0105110308595066 1
0.00667145933251238 1
-0.0091463928990664 1
-0.0196025021318313 1
0.0106110021916085 1
-0.00670915656000231 1
0.0253630181300677 0
-0.0226990297362383 0
0.0103783116479669 1
-0.00600596965600659 1
-0.0137665191666788 1
0.00206087798108837 1
0.000314404683154575 1
0.0190447581261889 1
0.0013360134392817 1
0.0221501704837144 0
0.00888122075182543 1
-0.0187156490115694 1
-0.000764325462731491 1
0.00741676775562082 1
0.0329742724607281 0
0.00183333419114591 1
-0.00269725990799051 1
0.0097757787482131 1
-0.00333781753600253 1
0.0155833017980476 1
0.0104255828727266 1
0.00737129404506681 1
-0.00420423150325167 1
-0.00757030548024826 1
0.015964712392773 1
0.00139294266573542 1
0.00780356922715882 1
0.0203308310518752 1
0.0118019325803371 1
0.010656114041978 1
0.0202092871195866 1
-0.0132288036035788 1
0.020724228212913 0
-0.000446653596871174 1
0.00151276405441959 1
0.00635321979726432 1
0.0135007820479399 1
8.50977242881747e-05 1
0.00777591783592669 1
-0.00708340192866208 1
-0.0150226520627558 1
-0.00294488227355623 1
0.0392250847095654 0
0.0232157681471741 0
-0.00432133504442722 1
-0.000299449126643383 1
-0.0061388033555303 1
0.0113119813110119 1
-0.00680237358963873 1
-0.00323921723040375 1
-0.0106654194671695 1
0.0160751120862159 1
0.0162357873609479 1
-0.0135193333136712 1
0.0208494595559858 1
0.00912026399697025 1
0.025004587827198 0
0.0108153069952078 1
0.0288459939114835 0
0.00948025550092269 1
-0.0106169834593458 1
0.00571866297203509 1
0.0324446731456632 0
0.013246080724726 1
0.00773200701656724 1
0.0103784451721314 1
0.0139006250109292 1
-0.00766194576806532 1
0.00706324245857713 1
0.00872951860008784 1
-0.00150890878832815 1
0.0130833228357166 1
-0.000297948762538763 1
-0.0247127306590095 0
0.0296434171496085 0
-0.00784345922156965 1
0.0117375239310208 1
0.00974614970593543 1
-0.00656455460542575 1
0.0186068257932012 1
-0.0195251191377528 1
-0.00567507451664498 1
-0.00143254486867594 1
0.00540010081914574 1
-0.0118108176094192 1
0.00492604183188894 1
-0.0113836869354456 1
0.00109799479108153 1
0.0176969612107118 1
-0.00350010453969063 1
0.00686748670483141 1
0.00170585247070491 1
0.0100734667610303 1
0.0205090167316874 1
-0.0140324612173696 1
0.0149728882029967 1
0.015985810477092 1
-0.000137229072518089 1
0.0184604510561461 1
-0.00021421757910616 1
0.00333051556996722 1
0.00576936805084032 1
-0.00334389256947568 1
0.0108017408886941 1
0.000863431121590275 1
0.00239314329711028 1
-5.82909302346075e-05 1
0.00178405059037111 1
0.0157856884958018 1
0.0036177336786819 1
0.00916684688136629 1
0.0102013925667177 1
-0.00218710527726247 1
0.00595403610791272 1
-0.0107350344483263 1
0.00425722463888065 1
-0.00286484070363906 1
-0.0149077402247335 1
0.00620900783197778 1
0.0127458428134812 1
-0.0104165047614724 1
0.0270202950268118 0
-0.00832523515543008 1
-0.00728182870410153 1
0.0135852766135275 1
0.00309175591237828 1
0.0211863765013468 0
0.0165837082535316 1
0.00286545800255722 1
0.0160319524302682 1
0.00803576102129198 1
0.0037968785131985 1
0.0153791841789965 1
-0.0056863796127523 1
0.00735656622210564 1
-0.0102922798137385 1
0.00480548099072428 1
0.0265013794251668 0
-0.000475724642513883 1
0.00826477562001408 1
-0.000582579350326876 1
0.0106762647533226 1
0.0141742712599112 1
0.00672897374558717 1
0.014059739824952 1
0.0257100345062499 0
-0.0067819367164307 1
-0.0157161731394042 1
-0.00401933315291374 1
0.0178807503184539 1
0.00694201462264292 1
-0.012311131751249 1
0.013005116548291 1
0.00844896468254819 1
0.00371447104775148 1
-0.00570140060627731 1
0.0217113266650257 1
0.0113277837315921 1
0.00776065980600766 1
-0.00187121157760502 1
0.00885320852872255 1
0.000731288203830717 1
0.0183259103081211 1
0.00166969929221001 1
-0.00610743831147357 1
-0.00127865499169989 1
0.0163955409307321 1
0.0265682861053221 0
0.0142601566628219 1
0.0237183567351126 0
0.014378546942543 1
0.00479309208628122 1
0.0143424488647271 1
0.0102553624695082 1
-0.00213997294779606 1
0.0028756951172532 1
-0.00487716453976676 1
-0.0100920754456676 1
0.00607637415668763 1
-0.0045168813965225 1
0.00682635736437451 1
0.00419346583727839 1
-0.00402713525674203 1
-0.00333303869014091 1
-0.00672669384601622 1
-0.00221415433614161 1
0.0125549443401519 1
-0.0149419027338827 1
0.00678748129015673 1
-0.00993259039918341 1
0.0071072242740152 1
0.00267679025515383 1
-0.000243982397814852 1
-0.00803053424549437 1
0.0117498944684432 1
0.0162524407625689 1
-0.0192655035050135 1
-0.0116557020572188 1
-0.000511993161942707 1
-0.00507411827588161 1
-0.00117787924304755 1
0.00641740656855835 1
0.00621073910787307 1
0.013300081993666 1
0.00202086088158939 1
0.0029187904189177 1
-0.00577411424497746 1
-0.00839129373977358 1
0.019618813607653 1
-0.00424985458519506 1
0.00575457932749656 1
0.00831109226167769 1
0.0279791110089195 0
0.0136229815718469 1
-0.00263695619996498 1
0.00460351530303246 1
-0.00263151085493395 1
0.00957985220093331 1
-0.0140638070254067 1
0.0131190084128165 1
0.00297829965034656 1
0.0344649739472652 0
0.000452185698818252 1
0.00445534380961854 1
-0.00355640298544667 1
0.0112051587181039 1
0.0175893362281123 1
-0.00978040424394772 1
-0.00335721398782097 1
0.0118573150598524 1
0.00730424048893518 1
0.0248450322154744 0
0.0032238569454109 1
0.00879849438114024 1
0.00833394348101618 1
-0.00357412758769515 1
0.00220109590474614 1
-0.00571658940499538 1
-0.0124394603322355 1
0.00170776594458348 1
0.000205378232433504 1
-0.00187605198276127 1
0.0101783127017071 1
-0.0127249904518283 1
0.0362792882185045 0
0.0299234033298016 0
-0.0113358629423915 1
-0.0240409467360731 0
-0.00854170980137255 1
-0.00321982999625166 1
0.00315550786741179 1
0.0164089886227156 1
-0.00570655384863493 1
0.00611521321062571 1
0.0163710131812731 1
-0.0149977058363515 1
0.0185935724549494 1
0.0123115354364865 1
-0.00683187381620891 1
0.006004424935118 1
0.021168963024152 1
0.0157381311799207 1
0.0152615295476189 1
0.00056105955551332 1
0.00253400626313022 1
-0.000961355793415486 1
0.00990410162076818 1
0.00646321056790175 1
-0.00185907154280102 1
-0.000107230348203648 1
0.00688040921666664 1
0.00709728248412914 1
-0.0327480708070823 0
0.00631937227841028 1
0.0020782991255179 1
0.00959868220556067 1
0.00897383391460869 1
0.0144297127603612 1
0.0165857077923123 1
-0.0220072514720398 0
-0.00341917835561894 1
-0.00630709551934014 1
0.0254572810789007 0
0.00814081683170235 1
-0.0024367197547809 1
0.00586009953731701 1
0.00490754077890154 1
-0.000882367677541214 1
-0.00354044946740116 1
0.00879408210188513 1
0.0303025900364136 0
0.00580832976874018 1
0.00769814023218848 1
0.00648867059841165 1
0.000110999629137209 1
-0.0014006216645193 1
0.0116438919550271 1
0.00941260005996035 1
0.0117551445144232 1
0.000901535633552734 1
0.00284965383326292 1
0.00237096995765095 1
-0.00154569194381441 1
0.00447071552766692 1
0.0195281219171648 1
0.0317307302309146 0
-0.00333312388166032 1
0.00713031837406091 1
-0.00202768663280262 1
0.0221932505242423 1
0.00548484670572869 1
-0.0102788790254621 1
0.0171627285215967 1
0.0090159369062483 1
0.00997343443299557 1
0.0190470606784076 1
0.0127909932180958 1
0.0166347735075587 1
0.0151031201751528 1
-0.00134539408940607 1
0.0254124507959148 0
-0.0016615635384949 1
-0.004523439044159 1
0.0119296426440862 1
0.0195469191545734 1
-0.01577418026934 1
0.0136353333996974 1
-0.0126692827260913 1
-0.00189315716837666 1
0.0135478635406158 1
-0.00508882503535497 1
0.0192923195189368 1
0.00148152084920451 1
-0.00230706003000531 1
0.00719721832867476 1
0.0187818468150518 1
0.0131773367086995 1
0.016654071592731 1
0.0177786011533219 1
0.0112516665373278 1
0.0268278644736345 0
-0.00757249144128088 1
0.0198702698559391 1
-0.00744398568573042 1
-0.00484519196197 1
0.0243137427768406 0
-0.00238350040934924 1
-0.00192979012755727 1
0.0215365347002653 0
0.0100436817699397 1
0.00938098744480352 1
-0.00907059688001096 1
0.0161545050546509 1
0.0303447302769226 0
0.0237270359062908 0
-0.00331210621838014 1
0.0139505828994653 1
0.0195009539966286 1
-0.0109682595250519 1
0.019135991588591 1
0.0123429255028189 1
0.0165651526939662 1
0.00765018231377174 1
0.00560038294497078 1
0.00548506195501251 1
0.0157822602102814 1
-0.0112466996938376 1
-0.00260720671203247 1
0.0121163290847495 1
-0.0180003678814415 1
0.000679964880054767 1
0.013929284132722 1
0.0203929583962412 1
0.0198191628310416 1
0.0139044724285325 1
0.00836245268310285 1
0.0141478316010702 1
-0.00239571274973967 1
0.0157077064340248 1
-0.0028434355166433 1
0.00633040662206031 1
0.00874123617022781 1
0.023796478019979 0
0.00867229967091323 1
0.0178546689911216 1
0.0166973376616312 1
0.0103476254601065 1
0.0119230385918112 1
-0.0083679053561308 1
0.00924231350597232 1
0.0119717795167467 1
0.00295192804054203 1
-0.00323206182727216 1
0.0173676051818101 1
-0.0161075520563533 1
0.00310339468352332 1
0.00861416129875269 1
0.0225099469493457 0
-0.00422064626862701 1
-0.0105999703619356 1
-0.00105421862061004 1
0.00368926368383579 1
-0.00258655742388428 1
0.0239582764887404 0
0.0466235846789955 0
-0.0117592038857101 1
0.0105742606820052 1
0.00919489696094219 1
-0.00618559468114946 1
0.00704117658967902 1
-0.0123236296423767 1
0.018491900058942 1
0.0135504333980622 1
0.00325796519425009 1
0.00583761528584704 1
0.00168665928508072 1
0.0123187410776104 1
0.000958882325161549 1
0.00657647075362766 1
0.00883950032220813 1
-0.00664638071636346 1
0.0358261804320688 0
0.00697693696060376 1
0.000101074438755584 1
0.00739431604972104 1
0.00300783385750935 1
0.00950273218593935 1
0.00194891235305307 1
0.00250185372817323 1
0.0134910660049988 1
0.0138204825520168 1
0.016396230412718 1
0.0139843760427244 1
0.00617705177251284 1
-0.00378825021778302 1
0.00472970624793234 1
0.0145683701749824 1
0.0104059753470399 1
-0.00316810017347024 1
-0.0109475118645451 1
0.0231708671217336 1
0.0383198394071963 0
0.00180027931875835 1
0.0199506750364228 1
0.0212483097545243 1
0.029808904977142 0
0.00343218004985708 1
-0.00758380834556378 1
0.00571238967378298 1
0.00172937448541094 1
0.000884207684211935 1
0.00637347737590104 1
0.00538312676034778 1
-0.00247346627803444 1
5.96258812661843e-05 1
0.00125851313278477 1
0.0156269238411165 1
0.00551869332892551 1
0.0183698677377315 1
-0.00839534091767823 1
-0.00123004870707053 1
0.0130564299542997 1
0.0183545733829331 1
0.0266983327427907 0
0.00593019937144231 1
0.0138133615864778 1
0.00580976673177028 1
-0.00923088145146352 1
0.0221140651781904 0
-0.00654532467998727 1
-0.00255111383069424 1
-0.00367945376738374 1
0.0224947219761989 0
-0.00377971451358468 1
-0.00026056725435215 1
0.0138005813557982 1
0.0107729176736015 1
0.00751064902726643 1
0.00970648295722754 1
-0.00472331379180862 1
0.0184916828952402 1
-0.00524549822164072 1
-0.0180110088610952 1
-0.00984680918191483 1
0.00710242799224723 1
0.0268506791233701 0
0.0162960900545586 1
0.0199391039508359 1
0.00349621997852622 1
0.0112562155831419 1
0.0242791156955785 0
0.0231466498520982 0
-0.0192347628058585 1
0.00475443552858847 1
0.0014761714872881 1
-0.012564530433887 1
0.0126631964552859 1
0.0196626939918599 1
-0.00485617340975254 1
0.0128309407883306 1
-0.00636744964474978 1
0.00533723788093696 1
-0.00317131997224907 1
0.000369821590373285 1
0.0198073307822939 1
0.00519307200963276 1
-0.009698596217616 1
-0.00471093636743381 1
0.0169230545426256 1
0.0118502177431288 1
-0.00446377501748356 1
-0.00922007873888543 1
-0.0167924495711995 1
0.0129191733073307 1
0.0229957288469244 0
0.0130892093146984 1
-0.0038758207683806 1
-0.000739102373529328 1
0.0189263944120313 1
0.00283644290678692 1
-0.00355290225408929 1
0.0225103626865738 0
0.000435856238517556 1
-0.0038472952152898 1
0.00480353830683256 1
0.00464735218891586 1
-0.0151061596367936 1
0.0225856338275976 0
0.00581218506466587 1
0.00825046390195343 1
-0.00572771109449254 1
0.00389626739046012 1
0.0325437411191209 0
0.0103860343163368 1
0.0159079931714782 1
0.0062121941012952 1
0.00230825777836944 1
0.006042189032888 1
0.013465249206837 1
0.0125826117638139 1
-0.0187019080621299 1
0.0124012652658679 1
0.0115691424005641 1
0.00744753609665171 1
0.0351299119290441 0
0.00538943509836598 1
-0.0153491374411793 1
-0.00453195669638974 1
-0.00679678722623363 1
-0.0180090905406781 1
-0.0150919212700667 1
-0.00868330666551773 1
-0.00198587541165986 1
0.0298851571328089 0
-0.000328131940054297 1
0.0139635841565719 1
0.0123231751056669 1
0.00879737474532627 1
0.00231876664846278 1
0.00170196489974051 1
0.0053633854732785 1
-0.002950081546698 1
0.00416467864125926 1
0.0173242644982296 1
0.00319394518561676 1
-0.00209945857029632 1
0.00799278177133919 1
-0.00557445754257407 1
-0.00145334010998446 1
-0.0175376362062441 1
0.0105610349202239 1
0.0229172372749426 1
0.00669666494890881 1
0.014681277707657 1
0.00375295056272225 1
0.00572042429022752 1
0.0266799377814889 0
0.00604549482744231 1
0.00480604003588333 1
0.0285669417618889 0
0.00586895704087808 1
-0.00279315941839476 1
0.0203469207247229 1
0.0255926546425986 0
0.0327058351394303 0
0.0197987596929955 1
0.0229354774215826 0
0.00253153423184602 1
-0.000793809736146329 1
0.0185243631985601 1
0.00976745314546416 1
0.0246951622645717 0
-0.00594718341014636 1
0.000463802931469437 1
-0.00965107599946543 1
0.0195549097111333 1
0.00969658445356801 1
0.0149250523182455 1
0.0148141997966009 1
0.00904086280946153 1
-0.0104544002265683 1
0.00382715637394446 1
0.00258206549923642 1
-0.00190149422310404 1
-0.00842579647239123 1
0.0180866037913653 1
-0.00824622654889033 1
-0.00270970620722645 1
0.000477498309580497 1
0.0119925753764249 1
0.00269081632965002 1
0.0206129162289722 1
-0.00693199867829936 1
-0.00929783629022229 1
0.00410421823752872 1
0.000269299392335746 1
0.0170762514966656 1
0.0125348626536465 1
0.0117847131078648 1
0.0021464831957118 1
0.00324085235275462 1
0.00324088758874371 1
-0.0101276887937225 1
-0.00281047310849356 1
0.0103519195542758 1
0.00473094478633474 1
-0.00543321822866084 1
-0.0163657329153149 1
0.00381487078409703 1
-0.00751784579149394 1
0.0288508159544045 0
-0.00184322890862458 1
0.0167757725562807 1
0.00502717699113728 1
0.00880183683838395 1
0.0111672784249072 1
0.0101231642760632 1
0.0203523287317432 1
0.0224839371083954 1
0.0221844697621235 1
0.00131557547982633 1
-0.0178979299996332 1
-0.010211673705607 1
-0.00204219754126546 1
0.00362639590739228 1
-0.000932089909044633 1
0.00983374474727929 1
-0.00302284687395229 1
0.0168694769973197 1
0.0205945201177908 1
0.0278815534696567 0
-0.00811563057416246 1
-0.00920687485332342 1
0.0120566743506207 1
-0.00859812631730794 1
-0.00220006664952267 1
-0.00741830825201789 1
0.0109309723701958 1
0.0116217715735181 1
0.00375356964837517 1
-0.0095414465601938 1
0.00650818758431109 1
0.00828474403874841 1
0.00293134207061399 1
-0.00542158907991459 1
0.00555260297744004 1
-0.00949456709907955 1
0.0190497563639408 1
-0.0172686980361736 1
-0.0156589209764535 1
-0.00624965637654388 1
-0.00485319037181507 1
0.00756853009529564 1
0.0187817339233663 1
0.0328422830831157 0
0.0189832849667707 1
0.0126839062063394 1
0.0215419481053303 1
0.00211960379996518 1
0.0072230954743085 1
-0.00356417451315129 1
0.00513026988723926 1
0.00486940006160098 1
0.00682934320662276 1
0.00983495259032655 1
0.000312146320848039 1
-0.00278144434914422 1
-0.000198646733650102 1
-0.00668788250223928 1
-0.00420561441829464 1
0.00514413635690493 1
0.0068827833435703 1
0.00809947004266686 1
0.00749974378163403 1
-0.0012497129658348 1
-0.00648318371084286 1
0.0245072775546295 0
0.00240261814432839 1
0.00504983916409414 1
-0.0083517000791642 1
0.0205045927249583 1
0.0109603327772002 1
0.00105775241499726 1
0.00497914153060482 1
0.0019418531168097 1
0.00419290371325195 1
0.0122217813164428 1
0.0135414707838525 1
-0.000132653049770299 1
0.0151158414135345 1
0.0137652984099698 1
0.00456994794705284 1
0.0109888543174806 1
-0.0131770753801671 1
0.0104491370815799 1
-0.00279223500979591 1
-0.00342367820726471 1
0.00983237987580984 1
0.00632157814127253 1
0.0314732469478017 0
-0.00514350344664078 1
-0.00609154790529528 1
-0.00727845988774662 1
0.00235034126410582 1
0.00235640221544626 1
0.00212441880970313 1
-0.00562858475978662 1
0.0168703119236748 1
0.0180546305662757 1
-0.0019679940658282 1
0.0133126916240887 1
-0.00249571996405974 1
-0.00720061138723474 1
-0.00410796742038996 1
-0.0120043747976488 1
-0.00433204094628882 1
0.00759755670352401 1
0.0120331032618399 1
0.010549225739914 1
0.0349788297935909 0
-0.00311439711544647 1
0.0195282624136578 1
0.00265400279286928 1
0.00307215911891754 1
-0.0022566790695404 1
0.0258833843187068 0
-0.00401130537360515 1
0.00651677265948437 1
0.00402052690088244 1
0.00603362798137358 1
0.00426460062842794 1
-0.0149392220322911 1
-0.00179124421288525 1
0.00453967174529241 1
0.00343542852008684 1
0.0036534328687401 1
-0.0140288010996788 1
0.0138676042156705 1
-0.000222790618238534 1
0.0112762616182454 1
0.0316599498570183 0
0.0188842622221145 1
0.0217270359650897 0
-0.0105358985067443 1
0.0162484482048897 1
0.0024649970538997 1
-0.0237867140856606 0
0.0233414391629665 1
0.000813916136475077 1
0.00547431862437753 1
0.0135462993255244 1
0.00242143913966464 1
0.0070411660908137 1
0.0155109385535901 1
0.0149495628245914 1
0.016244709417581 1
0.00980085434592741 1
0.0372145966020592 0
-0.00216235554171214 1
-0.0122263063458497 1
-0.00193256160033493 1
0.00946321571390728 1
0.00845281786873773 1
-0.000441370205402334 1
0.00695506838333964 1
-0.00952224957723281 1
0.0139745560579911 1
0.00816416180153006 1
0.0209663109396985 1
0.00940299481845733 1
0.00346450986905549 1
-0.00549701410234859 1
-0.00904862286995536 1
0.000597388173295569 1
0.0247980712125761 0
0.00131200047061421 1
0.00736618567743219 1
0.0121104016182048 1
-0.00754955663100535 1
0.00843800445054325 1
-0.0169909902702192 1
0.0382565531913547 0
0.00273912197981183 1
0.00461895646963233 1
0.00511246147600906 1
0.00719259209028453 1
0.019278050486883 1
0.00662996750447123 1
0.0140184067438518 1
0.00949232582604126 1
0.0120326670002073 1
0.00897011944173086 1
-0.0122922555590156 1
-0.000101207195406597 1
0.00398063399338839 1
0.0134845769530991 1
0.00185818351899693 1
0.00281912599922593 1
-0.00132126368445565 1
0.0109342179671544 1
0.0112125647109369 1
0.00795818794103564 1
0.00661642054929069 1
0.019876625812953 1
0.00953010258035067 1
0.00342431780734841 1
0.00548051235040454 1
-0.00774314257478457 1
0.0177855727711993 1
0.016752267709956 1
0.000587640563641847 1
-0.00535509768778992 1
0.00781420140240114 1
-0.00188197637945971 1
0.00628652395950897 1
0.00237372245586936 1
0.00273256745348292 1
0.012516967231039 1
0.0142115684488586 1
0.0122381792319224 1
-0.00206205566388575 1
0.00638976816289976 1
0.0192674665197123 1
0.00674416560848568 1
-0.0236164408901677 0
0.000896899483923548 1
0.0238754935444418 0
0.0100146517992372 1
0.0201335752264351 1
0.00699836862520912 1
0.00163186212672523 1
-0.00906748375750891 1
0.00952805221713761 1
0.00748506296239967 1
0.00644312349995578 1
0.015996607723733 1
-0.00490887611818614 1
-0.00384381425827348 1
0.00468168229489549 1
0.0158133212203614 1
0.0174659505279792 1
0.0111164980669961 1
0.000989284402635324 1
0.000567785905507701 1
0.00926725313765964 1
-0.00277372303368777 1
0.0156844206670784 1
0.00219061808325359 1
0.0124309028703988 1
-0.0144820473695564 1
0.0111960711647823 1
0.00453453118552231 1
0.00163392442462393 1
0.00693105930032155 1
0.00466174421207413 1
0.0134671589266824 1
0.0122396922324826 1
-0.0122728485799882 1
0.0136808474820016 1
0.00319470285063309 1
-0.00917188912832632 1
0.018012289883728 1
0.0182826647734233 1
-0.000229599528498052 1
-0.000544242495014944 1
0.00731095709844563 1
-0.0048716887369724 1
0.00577076925099042 1
-0.00595660787513103 1
-0.0180230357592617 1
0.000470883798256594 1
0.0108393541327249 1
-0.00214465607073146 1
-0.00815848472671781 1
0.0117866944280092 1
0.00696636635425066 1
0.0164754487931226 1
0.0175048679692359 1
0.00864935365773963 1
0.0129461948887749 1
0.00174681362155849 1
-0.000114438189172771 1
0.0157336386645889 1
0.00938308783176903 1
0.0311197403197832 0
0.0141307451323576 1
-0.00244501260090516 1
-0.0055473508228722 1
0.0231283721054302 1
0.0180824117178538 1
0.00805959451772057 1
0.0123456330777578 1
-0.00233991251355127 1
0.0128580049402852 1
0.0113047565449875 1
-0.0029899896127528 1
0.0111163851340774 1
0.0341579145097674 0
-0.009286243916226 1
0.00275317626753151 1
0.00717532601755948 1
-0.00377951981225453 1
-0.0041817395392295 1
-0.000363216210980962 1
0.0196865772523048 1
0.0164138655021772 1
-0.00561860295398645 1
0.0065914541241015 1
0.00588238610493038 1
0.0061251119051219 1
-0.00591837881480831 1
0.00976984831499111 1
0.00348064072875787 1
0.0103166793241359 1
0.0117862647707862 1
0.00362167559977647 1
0.012898448509959 1
0.00157001294604744 1
0.00891137347855525 1
0.0168239439792835 1
0.0105287862375507 1
-0.0114800321996712 1
-0.0132671113414808 1
0.00795698875636818 1
-2.983849387544e-05 1
-0.00413565674172559 1
-0.0013500314065823 1
-0.000622662770701959 1
0.0222690419379025 0
-0.00528352685922344 1
0.0286377493801586 0
0.0106012669088616 1
-0.00812832191765646 1
-0.0102150304093115 1
0.00379297821554933 1
0.0193682075084551 1
0.0146991514488807 1
0.0110725050078232 1
-0.00676920242356477 1
0.00499063258277995 1
0.0313529635514109 0
0.00194660570474133 1
0.0119013215348958 1
0.0145640720950767 1
0.0042628453625664 1
-0.0113142184963263 1
0.000306240123600838 1
0.0100951832822672 1
0.0151894037856034 1
-0.00374831889552842 1
0.0114742290003049 1
0.00721515605640255 1
0.0259010971536697 0
0.0259429487297141 0
0.000225147689165837 1
-0.00745864278893659 1
-0.0235957584205005 0
0.00593423198896187 1
-0.00438733599572986 1
0.00722074202581824 1
0.00402368043834069 1
-0.00979330951229047 1
0.00803721560743027 1
0.00770270865851861 1
0.00527745030677342 1
0.00479049243628677 1
-0.00465330314380335 1
0.00722135615109421 1
0.00798013847382973 1
0.00229486163375719 1
0.0113590161620323 1
0.0127606962725974 1
-0.0128652631666754 1
0.0178541738223108 1
0.0189449499436873 1
0.0140724458942873 1
0.00382211797452502 1
0.00817968266384837 1
0.0262399896112227 0
0.0149233476563956 1
-0.0189233889548863 1
0.00970312023932942 1
0.0045001048752139 1
0.0147789131404191 1
0.0045954206244333 1
0.00718279850866817 1
0.0131981394416994 1
0.0221551556379725 0
-0.0199210157043488 1
0.0131794768565337 1
-0.00922169510330547 1
0.0407924629398776 0
-0.00961552585132987 1
-0.00655405961896086 1
0.00529020096487118 1
0.0155239736713197 1
0.00278291174053932 1
0.00840184320376404 1
0.00398704402644888 1
0.00691049299853929 1
0.0118478864818286 1
-0.00052414566564559 1
0.00905271712387372 1
0.00815783659941458 1
-0.0104304842490743 1
0.00625960508196167 1
0.00234410194970309 1
0.00858411118474226 1
-0.00232077275588975 1
0.00264907763735095 1
-0.00432402640761079 1
0.00291711568136065 1
0.00433497111181979 1
-0.00740629997081149 1
0.0191533993759945 1
-0.000126878343595587 1
-0.0140345345942922 1
0.0176494839981297 1
0.0190646233373204 1
0.0162555076967807 1
0.015302621965459 1
0.0123030510097263 1
0.0240672566881834 0
0.0164017002070422 1
0.00863264685802285 1
0.00737529813707946 1
0.007388083772164 1
0.0235272837609718 0
-0.00538913354605391 1
0.00320081259023898 1
0.00892065505636207 1
-0.00619446360775769 1
-0.0141814967535033 1
0.016707371773754 1
0.0131497809585269 1
0.0176742840349211 1
0.00240658870468582 1
-0.00156124057934661 1
-0.00623013918847735 1
0.0106734287745345 1
-0.000756524266321945 1
0.015852427091231 1
-0.000191543364569536 1
0.00204874805299427 1
0.0256464566733428 0
0.00254996467453197 1
-0.00151800155920944 1
0.0029575926920206 1
0.012596441169837 1
-0.0147292076540371 1
-0.000420070278053306 1
0.0177684994366819 1
0.00725623721041533 1
0.0120695638295877 1
-0.00495811297857225 1
0.0141297718438475 1
-0.0118662700610664 1
0.0164182349133629 1
0.0173400567545382 1
0.017056604471775 1
-0.00681834953071049 1
-0.00747131520324935 1
0.00737714810378895 1
0.00740316058915328 1
0.0120841649875822 1
0.0162254763371539 1
0.0226422466127476 0
0.00619447882191841 1
0.0151078955412704 1
0.0219864279280672 1
0.0157575057447163 1
-0.00425207620064381 1
0.0169481387713901 1
0.00570220262971566 1
0.0262497873121144 0
-0.0125290878421412 1
-0.00897877892882975 1
0.0101837536352416 1
0.0171480048108816 1
0.019971209285851 1
-0.00517080259280828 1
-0.00472414021440127 1
0.0108788859899227 1
0.00103624014784681 1
0.0057446325188129 1
-0.00663312024548999 1
0.0024075088766311 1
0.0105976793366941 1
0.0137541152215272 1
-0.00189160002340753 1
-0.00756011613536604 1
0.00264422129468809 1
0.00820312766550591 1
0.00852423150691932 1
0.00897300885451497 1
0.00426338905426544 1
-0.00675329678146466 1
0.00767351100510577 1
0.0222764088629093 0
0.0149038274517931 1
0.0179544531316804 1
0.0274998396702269 0
0.0321443664114578 0
-0.00529220016871499 1
0.00753322138881378 1
-0.000623449266712242 1
0.00754390826792486 1
0.00426069989310883 1
-0.0170798635830213 1
0.0102429730222079 1
0.0137081792407146 1
0.00847182962231238 1
-0.0134620313546117 1
-0.0128784099101123 1
0.0168459412567791 1
0.00683997651634209 1
-0.0121298848464472 1
-0.00045120959801311 1
-0.00593741871828688 1
0.00982550277692216 1
0.0013851863670597 1
0.0106879228946913 1
0.022650160554225 0
0.00100526097420121 1
-0.0148485919851766 1
0.00101224820507333 1
0.00942087179822063 1
-0.00915006469321598 1
0.0134028447053183 1
-0.013152021792452 1
0.0121845486048914 1
0.0151745029464787 1
0.0012582545690097 1
0.00847349126969563 1
0.00579254020358692 1
0.0060316768741057 1
0.00170267099594919 1
0.0254729427627293 0
0.0193762004754246 1
-0.0158232684501653 1
0.00358964988364891 1
0.0107545561936728 1
0.0012657671548339 1
0.0158243334938857 1
0.0103850547575376 1
0.00356747346722721 1
-0.00797719966718734 1
0.00826622165335253 1
0.016763631833675 1
0.00366207490973286 1
-0.000828858684568223 1
0.00626021691097842 1
-0.0327615563648394 0
0.00933845462061203 1
0.00323694027615384 1
0.0212761761326901 1
0.000787843048815502 1
0.0116869743879281 1
0.00688794383149538 1
0.00913041802878799 1
0.00386758464301629 1
0.00196368755895096 1
-0.0114895887785329 1
-0.00575494135314335 1
0.0066309184382054 1
0.00947927138173225 1
0.00139742172055822 1
-0.00734417808584155 1
0.00721749380723566 1
0.0324540085217816 0
-0.000575177411960644 1
0.00220754499667548 1
-0.0114508770264115 1
-0.00636877430680265 1
-0.00660237646182093 1
-0.023832220445611 0
0.0217491791377666 0
0.0064617589769808 1
0.00656812436266672 1
-0.00234381442126512 1
0.0236941577613753 0
-0.000967500629799279 1
0.0152001808341921 1
0.0106221114658328 1
0.0132005676900625 1
-0.00282231114926363 1
-0.010547682101213 1
0.00504537980679189 1
0.0163365631910693 1
0.010829305325355 1
0.00491437273562511 1
0.00942665408753335 1
-0.00102360472281043 1
-0.00189210401186764 1
-0.00246225871431456 1
0.00616792295224264 1
0.00326131829149781 1
-0.00275280476005064 1
-0.015493398328903 1
0.01049044328439 1
-0.00244803080090058 1
-0.0103744688400644 1
-0.00646771704511795 1
-0.00321200136319832 1
0.0126206675732404 1
0.00498321763662996 1
0.0176628097344738 1
0.0155862498528239 1
0.014282080404225 1
0.019503476047298 1
0.0153082177886082 1
0.00365977859130992 1
0.012624567775071 1
0.000157046872532102 1
0.0116017760772908 1
0.00506735399575186 1
0.022011995183301 1
-0.0029507205061456 1
0.0233681192525231 0
-0.00334164267034667 1
-0.00894467706914958 1
-0.015990730935388 1
0.00752207578778414 1
-0.00137124870887519 1
0.0118024524630264 1
0.00988882937652667 1
-0.00730999174023592 1
-0.0115273799747991 1
0.0163150900834987 1
0.0203375213829916 1
-0.00678674790547846 1
0.00212769796995022 1
0.00612591554710345 1
0.0129079246817832 1
-0.00262083620175275 1
0.00202004484113265 1
0.000349860467822176 1
-0.00635632708364316 1
0.00623577654420441 1
0.0207233832389073 1
0.0201783396366961 1
0.00152511595383319 1
-0.0144123346577016 1
0.00789369468066575 1
-0.00754377424453983 1
0.0123273542046726 1
0.00426174378041991 1
-0.0114981657329112 1
0.00123954658632701 1
0.0112743023820053 1
0.00113655687280868 1
0.00187723949836308 1
-0.00944460548105476 1
-0.00153225746003966 1
0.000423852317712714 1
0.00224718497499396 1
-0.00200806686448063 1
0.00929333699496795 1
0.00129659133480594 1
-0.0033401880094002 1
0.0017396824522086 1
-0.00296292096385567 1
-0.00217198876405121 1
0.001911049598429 1
0.00925087676958691 1
-0.0126406742144669 1
0.00695717897258317 1
-0.003221441579742 1
0.00692038789796347 1
0.00882120253470947 1
0.024880250380427 0
0.00764274928416784 1
0.00284643225649292 1
0.00972236701085582 1
0.0131605744066894 1
0.00724597271214568 1
0.00808124780083001 1
0.0115737171752702 1
-0.00480066127532929 1
0.00744353619884096 1
0.0323501576199507 0
0.0116979468190492 1
-0.00300198146693674 1
-0.00137101739929075 1
0.00507471779671146 1
0.0102269031340501 1
0.00370521525643771 1
0.00148835936303449 1
0.0210987886010366 1
0.00997440317512936 1
0.020296893913111 1
-0.00114666844593876 1
0.0262140047876771 0
0.0124850451416946 1
0.00485111229980223 1
-0.000840140205622528 1
-0.0251268202419189 0
-0.00201597776144155 1
0.0121665882333852 1
0.0112223053697101 1
0.0195961207392764 1
-0.011003621582135 1
0.00293039522660889 1
0.0147052126419188 1
-0.00279585781242808 1
0.00430184691083449 1
0.00910490196947895 1
0.0216110608724994 1
-0.00415690785126113 1
0.0074822485034219 1
0.00648460347997118 1
0.0115485653895216 1
-7.43876942849984e-05 1
0.00699368746115175 1
-0.00102039537197447 1
-0.00671937965132071 1
0.0149382252262323 1
0.0239965532742382 0
-0.00326589400482343 1
0.0113395567534362 1
0.00200992319424967 1
-0.00399622863788225 1
-0.0116538405854147 1
0.00608590850015739 1
0.00607074902845625 1
-0.0179449086050708 1
0.0144890512946224 1
0.0126745331159579 1
0.00482132714283522 1
0.00865732594631105 1
0.0146476500186542 1
0.0124331150333449 1
0.00145605742176427 1
0.0190301600541186 1
0.00727190490403192 1
0.00900603375557578 1
-0.00844410279141233 1
0.0137274572604982 1
0.00239231417398329 1
-0.0191523657408989 1
-0.0144807808672495 1
-0.00863034602163744 1
0.0192946785691785 1
-0.0092484135066064 1
-0.00829256337895576 1
0.0205589210177051 1
0.003229919799432 1
0.0158633582399248 1
0.02534613743792 0
0.0136832755829469 1
-0.00181497061003175 1
0.0102305436096322 1
-0.0081144749702523 1
0.011916515950627 1
0.0223354455006355 1
0.0149222014759356 1
0.0095792204593286 1
0.0184898399217909 1
0.0200395402390637 1
0.0267009498211396 0
0.00991254242726312 1
-0.000880503847083104 1
0.0094790153691037 1
-0.0101853852929752 1
0.00163506366487692 1
-0.00185111782563928 1
0.0158523363023074 1
0.0121291367657484 1
0.00360599115419059 1
-0.00486821425194067 1
0.00406480931747063 1
0.0230634271850042 1
0.00239412426201539 1
-0.0116472318031248 1
-0.0162125222891479 1
0.00695448477068257 1
0.00712457630630852 1
0.00385493882651825 1
0.00867743998781451 1
0.0180144180212924 1
0.0227078552716385 0
0.00983702251129543 1
-0.00697188829459309 1
0.0152354205427298 1
0.00812462786881249 1
0.00997386957943954 1
-0.00307594754177974 1
0.00452396000424098 1
-0.0230176817224265 0
0.0019556430369548 1
0.0194412967199431 1
-0.00766894285980852 1
0.000372279524014712 1
0.00355174078706551 1
0.0167124397350867 1
0.00239519657586161 1
-0.000787645004654403 1
-0.0282217472407885 0
-0.00811966992131996 1
0.000943961107133374 1
-0.00639739667145703 1
-0.00798894091575975 1
0.00281779414415072 1
0.0136508776000515 1
0.00921398654257432 1
0.0102564871032759 1
0.0110243739522453 1
0.0169091394988335 1
0.013806040149409 1
0.0169371023857883 1
0.0168830333800755 1
0.0204253564882634 1
0.0124700731926079 1
-0.00273010789763822 1
-0.00744724874523845 1
-0.0111907258518674 1
0.000550890465517029 1
0.00544256749677146 1
-0.00768895412166502 1
-0.00075006934822363 1
0.0168040859720967 1
0.0186721427800128 1
-0.0110234740333443 1
0.00677765113537251 1
0.011458106510214 1
0.0236019904092368 0
0.00379357388851174 1
-0.00243231914132645 1
0.0136872291882415 1
0.00146455065010385 1
-0.00784196664492195 1
0.0129489353394675 1
0.0131808079771267 1
-0.00272791983779966 1
0.0236797700439427 0
-0.00385950672312415 1
0.000848560566736285 1
-0.00167241216898567 1
0.0259897742469035 0
0.0142285170014222 1
0.011796452349424 1
0.018088907558595 1
0.000201998091787184 1
0.00447985399938937 1
-0.000677419742955606 1
0.00279043084598567 1
0.0281094864768592 0
0.0105372682535648 1
0.00617213634100886 1
-0.0154700679768783 1
0.0117823202959301 1
-0.00304194680498197 1
0.0152459613771151 1
0.014033599208339 1
0.00768003043141881 1
0.00580882032446756 1
0.033657989300763 0
0.0024759237667237 1
0.0242017294081079 0
0.00994293105369829 1
0.00806317545043299 1
-0.00455351552528409 1
0.0212377076882531 1
-0.00916497317507301 1
3.06604706466931e-05 1
-0.0104526349840813 1
0.00253179991918788 1
0.00512031117977521 1
-0.00387499544531867 1
0.00942054937540238 1
-0.00967825110321871 1
0.0110954893254708 1
0.00309277526598297 1
0.00424465499069315 1
0.0112762805052164 1
0.00380700425974104 1
0.0106123659388812 1
0.00363675640599928 1
-0.00388665550685732 1
0.00653998372849303 1
-0.00576026038695576 1
0.0156185325370251 1
0.00309890391272856 1
-0.00234281116851925 1
-0.00171501225963695 1
-0.00838509416493553 1
-0.0159231393573883 1
0.00425343739647911 1
-0.00570035213333209 1
0.0138921924505571 1
0.0140447332421676 1
0.0356045982671325 0
0.00686212441063368 1
0.0142701426336224 1
0.00708393788882384 1
-0.00161054988450981 1
0.00669819282169324 1
-0.0121930216160784 1
-0.00517347794189772 1
-0.00836052594707046 1
0.00328145046376648 1
-0.00283822703126969 1
0.00489802953739749 1
0.00530645473573288 1
0.0178763364457336 1
0.0178710666822979 1
0.0224129458131914 0
0.00963279142224835 1
0.010533513090426 1
-0.00339453428781488 1
-0.000927824047532164 1
0.0170734763944133 1
0.0136654401646112 1
0.0169717748098927 1
0.0116233148009548 1
-0.00109810512594819 1
0.0039182494268458 1
0.0161122395943378 1
0.00789846758735994 1
0.0218106426226664 0
0.00533557021204518 1
-0.00219203994732787 1
-0.00744225838331281 1
-0.0054667632758351 1
0.0131839476024904 1
-0.00270453747451172 1
0.0273943467767786 0
0.0175433222180865 1
0.00070358709632119 1
-0.00556118489408101 1
0.0143828843222567 1
0.0165458019224034 1
0.0148302920937599 1
0.0105424514251767 1
-0.00333708448076806 1
0.00924390868474266 1
0.0170295441363295 1
-2.02481469758502e-05 1
0.00729955335502955 1
-0.00142549897511169 1
0.0144612031662717 1
-0.00312248563762648 1
0.000482535652160296 1
-0.0086891784370638 1
-0.00114730094722452 1
-0.0162159687728886 1
-0.00122778091992589 1
0.0142035437014478 1
0.0142814468079286 1
0.000847744516424129 1
-0.0153648900686949 1
0.00338896906690014 1
0.00102994225728099 1
0.00636391622981802 1
0.000486638836535973 1
0.00967839527066254 1
0.0186062741353567 1
0.00590792760853027 1
0.00291999574415356 1
-5.58612525688935e-05 1
-0.00701850711403187 1
0.00722662725326736 1
0.0382027518390148 0
0.0317838679913509 0
0.00213328183411663 1
0.000568500003756439 1
0.0161309509000505 1
0.00135257361386137 1
-0.0078252506767849 1
0.0127147296946044 1
0.0148385773784305 1
-0.0173568370324587 1
0.0107564980566969 1
0.0133455699388399 1
0.000747185034851709 1
0.0285589131974784 0
0.000814225559216475 1
0.00502828773053297 1
0.00705578116411391 1
-0.00478956580632974 1
0.0126075549492163 1
0.0052512982590287 1
0.0090778942714003 1
0.000345250154162237 1
0.00378740268462096 1
-0.00365766106855953 1
0.00382061833843252 1
0.0103531494673562 1
-0.00871873185138797 1
-0.0168578177608205 1
0.00590908496756601 1
-0.016655291147361 1
-0.0207943684265058 1
-0.0115251969066159 1
0.0157809975077371 1
-0.00316500695814182 1
0.00147428494835541 1
0.0266252805253182 0
-0.00721390046539003 1
-0.00441331448809413 1
0.00494179879637032 1
0.00440429539359715 1
-0.0049173974213226 1
0.00262449136132374 1
-0.0239702994962402 0
0.00530873637112885 1
-0.00615166740119241 1
0.0144800682894483 1
-0.00939127402134393 1
0.00682622782242962 1
0.00173997294567577 1
0.00956806662168953 1
0.0217204010204353 0
0.00588617914373555 1
-0.00410372664744559 1
0.00660990062383575 1
-0.00197856195911394 1
-0.00972555044136865 1
-0.00551722489840904 1
0.0118188382833031 1
0.00445209622417389 1
-0.00176442874633975 1
0.014119523147788 1
-0.00615994822797409 1
0.00324410807130696 1
0.00182100754062922 1
0.0113510051625029 1
0.0176863151587687 1
0.00617124779665469 1
0.0202463193146957 1
0.0129665842650022 1
0.00514359692931063 1
-0.000194997659382151 1
-0.000133999445486799 1
-0.0044541897322617 1
0.00446212932992446 1
-0.00324271803962951 1
0.00548430594186323 1
0.00482018572109512 1
0.0171304864896982 1
0.0129822020767789 1
0.000198579486189303 1
0.0165433774066915 1
0.0131784490683794 1
0.0135056200753852 1
0.00398439536010109 1
0.00701396365579918 1
0.0144141064894771 1
-0.00823910154846716 1
-0.010865758361633 1
0.0143737218573503 1
0.0194013243478829 1
-0.00251713267079547 1
0.0379791399508416 0
0.00450763302669644 1
0.0229388831605992 0
0.0109427452554553 1
0.00716777398747573 1
0.00452261101750537 1
0.00880822982401885 1
0.0117702508323478 1
0.0214757846483121 1
0.00225339090751505 1
0.0111448956692803 1
0.0159285139713529 1
-0.00268116958090189 1
0.00736714091815425 1
-0.00188348983656819 1
0.00603345317158239 1
0.038388606547131 0
-0.0023316337157307 1
-0.0159530180260319 1
0.00508659515145904 1
0.010495404997418 1
0.0118785443903914 1
0.00387592087772025 1
-0.0158228131781275 1
0.00608586824557267 1
-0.00562003077145453 1
0.00658247158719075 1
0.0205343721066752 1
0.00448082604792992 1
0.0170866429578649 1
0.0095633372155176 1
0.0161170153136297 1
0.00727985660135407 1
0.00682073379388583 1
0.0137948765720726 1
0.0311703968275319 0
0.0089268146640061 1
-0.00725926055104389 1
-0.0101859317760661 1
0.0142889873659378 1
-0.0129722543536323 1
-0.0033251775545992 1
0.0134391027250631 1
0.00322096563407158 1
-0.0085012745864975 1
-0.00151207375472128 1
-0.00553360438545606 1
0.000502494016853915 1
0.00048630267079393 1
0.0145638774825013 1
0.00684161230671821 1
0.0120779374736828 1
0.0340763254321386 0
0.0184465862249472 1
-0.017527612818606 1
-0.000504582247649892 1
-0.0125345796335006 1
-0.00680155072211606 1
0.005080854997188 1
0.0168288149285028 1
0.0237431258334797 0
0.00966672735363855 1
0.00758903048318443 1
-0.00024554915164206 1
0.0191099339015864 1
0.00213013966736026 1
0.00230276256844269 1
0.00302866653844427 1
0.0231375758097444 1
0.00619243128873429 1
0.0118122170830324 1
0.0165894842898333 1
-0.00645415684687658 1
0.00733050459531318 1
0.0011885246318255 1
-0.00652681984289627 1
0.0335023812485111 0
-0.0104712567374745 1
0.00787034122838502 1
-0.000134959075975242 1
0.000917725134212967 1
0.0202686979319561 1
-0.0068657661316145 1
-0.000755947451592955 1
0.0108228540868487 1
0.0106524411154261 1
0.0111162547092351 1
0.00395326663752836 1
0.00126405051434903 1
0.0119806026914959 1
0.00347001378607825 1
0.00658699219695741 1
0.00249585622779918 1
-0.00114459887584764 1
0.00342848941599253 1
-0.00379586029394286 1
0.000671813417581575 1
0.00887920655205468 1
-0.00218977101993496 1
0.0142642845559702 1
0.00258466557822348 1
0.00613968880164433 1
0.0172422554022673 1
0.0255561407776879 0
0.0197179275224761 1
-0.0046920165049874 1
-0.0153107702410396 1
0.0205949726988081 0
0.0123384712528035 1
0.0193108931189447 1
0.0179835459058169 1
0.0148323824202395 1
0.0198247788412853 1
0.0126090627424694 1
0.00579880451439052 1
0.0133328242484406 1
0.00835141335534192 1
0.0072851423814007 1
-0.0178737859311728 1
0.00261686691342668 1
5.44915348674898e-05 1
0.025977820611115 0
0.00496649968712907 1
0.0143471129863593 1
0.00842557288344116 1
-0.0185255522322809 1
0.00691545538464125 1
0.0139809147946705 1
0.00840622826506503 1
0.0124688364019948 1
0.00847908698023551 1
0.00698862644129537 1
-0.0251577734449345 0
0.0037650489830519 1
0.0115210045877684 1
0.0136441898001549 1
0.010091125576131 1
0.00305920171072544 1
-0.00929073291798855 1
0.00731244591404041 1
-0.00967118527220726 1
-0.000127068224320016 1
0.0132238235107118 1
-0.0161807218799922 1
0.00887892609648508 1
-0.00157789671334066 1
0.0224177490677812 0
0.00086831480305352 1
0.0141770210782712 1
0.0176690468439131 1
0.00787116703869949 1
0.00038370064607905 1
-0.00670823265820709 1
0.00966954834717516 1
0.0202588701082442 1
0.0139380811233807 1
-0.0024951357097317 1
0.0294922098846137 0
0.000334493885449246 1
-0.00712034610034362 1
-0.023066611478673 0
0.0254346311106043 0
0.0130858978909205 1
-0.00012345060043121 1
0.0202601298646822 1
0.00326712345969126 1
0.00229269904965526 1
0.0132365349179751 1
-0.00387851564047621 1
-0.0100940312820182 1
0.00617096979219141 1
0.00279219887009497 1
0.0134118131944767 1
-0.00373131835630667 1
0.0111856528339915 1
-0.00772016620553359 1
-0.0191511989185491 1
0.0125254110128219 1
0.00846820276171886 1
-0.00490628649662933 1
-0.0137997770755291 1
-0.0065095417358772 1
-0.0173395308629601 1
0.00945724457767884 1
0.0226004202030579 0
0.00846660872920082 1
0.0028054512503728 1
0.00824606569620584 1
0.00467954979059495 1
0.00740602812745643 1
-0.00165232354955023 1
0.00590316633742559 1
0.0037976167664598 1
-0.00593464720771673 1
0.00472057010680169 1
0.0267741668937176 0
0.0160229604798388 1
-0.00250566992941918 1
-0.00194419665143114 1
-0.00364242429942575 1
0.00375343809154627 1
-0.00397817236535477 1
0.00347292076827094 1
0.000705657816116955 1
0.0127346047755275 1
0.00509327821137288 1
0.00859320694767069 1
0.0142115672970566 1
0.0141274864319027 1
-0.0114661617073478 1
-0.00589308053720359 1
0.00835452214849828 1
0.0122414687539257 1
-0.0047966887034803 1
0.0291357367528195 0
-0.00782626050025394 1
0.0223942378877594 0
-0.00497974872179851 1
0.00643426984676582 1
-0.00745043229624119 1
0.0058264335175056 1
-0.00870560980021536 1
0.0137699367522795 1
-0.0167964801656303 1
0.00385224124629727 1
0.00718034661217169 1
0.0102311297665379 1
-0.00237980105955485 1
0.0264617007157755 0
0.00536417351654633 1
0.00758010650769485 1
-0.00216892816190934 1
0.00706147056392779 1
0.000122524088217029 1
0.00595572266068883 1
0.0171047104143953 1
-0.00158092841561293 1
0.00227651342358892 1
-0.0102585236115647 1
0.000235559965721133 1
-0.00105174523457146 1
-0.0207532676269429 1
0.0109310878580715 1
0.0336356736302572 0
-0.0106355113455607 1
0.00183366420834366 1
0.0138655335493846 1
-0.00288451833254 1
0.0134573136440779 1
0.0144260980236918 1
-0.021136068499902 1
0.0191531300399358 1
-0.00657562773829191 1
0.0113366634438264 1
0.00393759080133515 1
0.010237261360791 1
-0.0151766512112856 1
-0.00406324945317246 1
-0.00362252348568549 1
0.00743149134288957 1
0.00323384798154647 1
0.0067351631630578 1
0.00328532965113956 1
0.0219591566504325 0
-0.00393833811404119 1
9.04243635171428e-05 1
0.00612553219396335 1
-0.00192916850956399 1
0.0216970989251679 1
0.0031968968221415 1
0.00165134524090253 1
0.0105825404790805 1
0.0205577811734717 1
0.0105325959333574 1
0.00614729147606527 1
-0.00139381487346168 1
0.0127943452857613 1
0.00663680367365842 1
0.00785932021236279 1
0.0146240156257202 1
0.0374739249374477 0
0.00331723698958038 1
0.000289385830405468 1
-0.00422671391311485 1
-0.00482170676316566 1
-0.00719245032536662 1
0.00108430678210178 1
0.000269390370733585 1
-0.0205323522688566 1
0.0133642020504543 1
0.0130217746672362 1
0.013471632525665 1
0.0135028336391021 1
0.00127658384089956 1
-0.0114627983814888 1
-0.00519066170167946 1
0.00483241970343433 1
-0.00206149219937662 1
0.00695356085772607 1
0.0141749798123862 1
-0.00637268167296425 1
-0.00419062434206887 1
0.0153345915446385 1
0.0135857023160474 1
0.00168853075419918 1
-0.00318400221183763 1
0.00669011574251132 1
-5.56631276994569e-05 1
0.0127517098216729 1
-0.0115343470920514 1
0.00625627017161803 1
-0.00862350944183639 1
0.00131613152704401 1
0.0126060962696378 1
-0.0145895153019535 1
0.0109583743330022 1
-0.00940522818744868 1
0.0131452643773095 1
-0.00239343490048997 1
0.00114641784249905 1
0.0238357656244386 0
-0.00416911706453664 1
-0.0122257764721134 1
0.00487477690153827 1
0.0106324635696981 1
0.0172778569007372 1
-0.00669869794691362 1
0.00353844939414987 1
0.0176020491613799 1
-0.0257976534224273 0
0.0208803963868858 1
-0.0039361973520537 1
0.016204762755644 1
0.00152786510466746 1
0.00606951057878967 1
-0.00888587409061097 1
0.0173385805715769 1
0.0113556846529547 1
0.00981181599148054 1
-0.00510337730111758 1
-0.0124199701471431 1
-0.00165164475503697 1
0.0176447475871232 1
-0.0116410383169188 1
0.0166976547470061 1
-0.00875688771248388 1
-0.00936740195406403 1
0.0145843270016902 1
-0.00316884261328363 1
0.00910147592428515 1
0.00557571926869158 1
-0.00676592292894093 1
0.000914267481305993 1
0.0123161098693433 1
0.0181208896684853 1
0.00809938606580896 1
0.0198319759959033 1
0.0220238417398716 1
-0.00334762304266716 1
0.0264238967585286 0
0.0176206807204592 1
0.0049325484630767 1
0.0184671146262607 1
0.00347574690820552 1
0.000737072002915364 1
-0.0137739405241728 1
0.000875512849415754 1
0.0168156878896897 1
0.0119455397034194 1
0.00319248647535529 1
0.00536271570296673 1
0.0085756242876954 1
0.0103134991952032 1
0.00359710840941127 1
0.013516213396538 1
-0.00482119608239459 1
-0.0153251780845927 1
0.014508357572929 1
0.000571851611708938 1
0.00668494816380832 1
0.0116295816135654 1
-0.00313523696368521 1
0.00546971748479452 1
-0.011953845942306 1
-0.00200746913173283 1
4.74957794403732e-05 1
-0.00243915087244979 1
0.0149650306955941 1
0.0116645252125255 1
0.0234620959504055 0
-0.00283257490360867 1
0.0199239002654432 1
0.0127332943409594 1
-0.00643308656757826 1
-0.0077758380188977 1
0.0161975362793978 1
0.0150791245678841 1
0.0186223752285394 1
-0.00618610767332208 1
0.00774288037131861 1
0.000145483946167826 1
-0.00429551925651294 1
-0.00438661738593968 1
0.0107854737393657 1
0.00135731922588883 1
0.0146415431832408 1
0.0021438236990237 1
0.00455715092645589 1
0.0127093000018683 1
0.00314594111484054 1
-0.00655181402146916 1
0.00530573116734639 1
0.010509666098697 1
0.012628978101181 1
-0.00671688180694434 1
0.0251731838658598 1
0.00933289667909169 1
0.0046633247785162 1
0.0164015076663453 1
0.00754884648676186 1
-0.0224478922753004 0
0.0157909787122626 1
0.00658241107337712 1
-0.00111693165723322 1
0.00541789416626801 1
0.0180809729884747 1
0.0133628323780683 1
-0.00721036715198629 1
-0.0130373426831299 1
0.00352864883293264 1
0.00717654086080483 1
0.0143777511125254 1
0.017301131771545 1
0.00192162337093266 1
0.000827960512837714 1
0.0108958364540116 1
0.0144766341523857 1
0.0139030147759271 1
0.00797928304696217 1
0.00551921899505201 1
0.0123871121193768 1
0.0176058365248838 1
0.000191251689330455 1
0.0164732007647211 1
-0.00768809878185793 1
0.00523244879282643 1
0.00640701072177898 1
0.021565239216947 1
0.0191068554991239 1
0.0118845107860713 1
-0.00343828859831783 1
0.00988124523815399 1
0.0160719366093899 1
0.00462847067074904 1
0.00291131582788484 1
0.0132768443355762 1
-0.000154969031615586 1
0.0190350352945425 1
0.0068360092566808 1
-0.00848181268252042 1
0.00129189041573035 1
0.00725689973540278 1
0.000949209204476573 1
-0.00339587737781237 1
-0.00398471415589463 1
-0.00585547258204264 1
0.0116038733817136 1
0.0174340053439378 1
0.00206284835249923 1
0.00497600608608634 1
0.00546466285184151 1
0.00562553275844157 1
0.00941374996684936 1
-0.00438007548193048 1
-6.18190018579897e-06 1
0.0155534090673264 1
0.0027938320102561 1
0.00420871180926157 1
0.00516931546587241 1
0.00938154321627424 1
0.00432305609141679 1
-0.00900755459321693 1
0.0178679706434067 1
0.0100099296703106 1
0.000892937146362817 1
-0.00328252746604138 1
0.0243394701262375 0
-0.00648819870813378 1
0.0145667720846497 1
-0.00835120424989613 1
0.00886946841620609 1
0.00624776082127388 1
0.00511865872130324 1
-0.0104104615638738 1
-0.015722918486147 1
0.00740028665513041 1
0.0161535760735561 1
0.00205850215139152 1
0.00199741742073186 1
-0.000351354685787261 1
0.0193987833879267 1
0.00673213065865654 1
0.00698731705060324 1
-0.00810222086093329 1
-0.00681847837852228 1
0.0183690256342473 1
-0.00869760685080042 1
-0.0139587798460786 1
0.00469910810032336 1
0.0039759269235893 1
0.00567186813388471 1
0.00374771058934523 1
0.0124747793502672 1
0.00538772996815519 1
-0.00553467352318697 1
0.00832245273642722 1
0.00171624266528906 1
0.00197470914853856 1
0.010060858937847 1
0.00694649763917879 1
-0.0217267368371449 0
0.0165162050085859 1
0.0277178561730721 0
0.000247176663280239 1
-0.0025380052986353 1
-0.00778168159706362 1
-0.00385598464771452 1
-0.00589418260695349 1
0.00981657691759593 1
-0.0120986810948266 1
0.00643542726724846 1
0.0135157111722796 1
-0.00635192131928264 1
0.0148487650184515 1
0.0237701706249751 1
0.00404370245765102 1
0.0108322502527933 1
-0.00421755018028575 1
-0.00741791104296518 1
0.0125847081234129 1
-0.00453005635820031 1
0.00275156463235738 1
0.00441498864984906 1
0.0076698267375202 1
0.0230163615476979 1
0.0218818395009268 0
-0.00811717475879494 1
0.00337052950817937 1
0.0019030843057049 1
-0.00831951683965667 1
0.0105826794774906 1
0.0106587331239343 1
0.00147682325840308 1
0.0110972956422783 1
-0.0136664208903452 1
0.0192266090576717 1
0.00871051125049749 1
-0.00782754426016426 1
-0.00379809784440545 1
0.0153634892494048 1
0.0166296084331 1
0.0386344010364705 0
0.00658946453153664 1
0.0228757349804109 0
0.0268110365600229 0
-0.0013095623443283 1
-0.00435279177222563 1
0.0157707516935057 1
0.0171264427183731 1
-0.00867456807923335 1
0.0111824524939483 1
-0.0110172798646527 1
-0.0014715387401643 1
0.0111358931405883 1
0.018704009781164 1
0.0150830608490469 1
0.00391818253704345 1
-0.00878228376350821 1
0.00589970954716082 1
-0.0113649797108105 1
-0.0132708531361889 1
0.018284958145889 1
0.00299862354210076 1
0.00769981755413404 1
-0.0079135043616919 1
0.00311772510989443 1
0.0197383455637246 1
-0.0116441802993077 1
-0.00498703231453008 1
0.00458226066570868 1
0.00193815203728255 1
0.0155060829147397 1
0.0132069237999842 1
0.0156365012589059 1
-0.00811376735530752 1
0.0150073119725047 1
0.0127345338982534 1
-0.000699387909561313 1
0.0163436620404536 1
0.0136906133416446 1
0.00712611034712232 1
-0.0237064801704478 1
0.00490891266612484 1
-0.00428730329977893 1
-0.00577751040949949 1
0.00782752195781975 1
-0.011600590764831 1
-0.00833109382421937 1
-0.00363005055507586 1
-0.00649381003632568 1
0.0110982818148335 1
0.00924101137315231 1
0.0203908992591076 1
0.0123563707673974 1
0.00237070190277505 1
-0.0106964923558667 1
-0.00202822664222751 1
0.0148134471826059 1
0.00755861845600117 1
-0.00148029535476926 1
-0.0140449263127924 1
-0.00149742084132916 1
0.00421777298019091 1
-0.000561729513912767 1
-0.00590609328932125 1
-0.00248792053353328 1
-0.000521107187857841 1
0.0236586293276736 0
0.0127072001390318 1
0.0230422165651726 1
0.0181291355521499 1
0.0236366332747276 0
0.0116167049209673 1
0.00495053592523112 1
-0.00233944605450925 1
-0.0197546714085354 1
0.0149533711929768 1
0.00853858697557921 1
0.0220477740581419 0
0.015510485838864 1
0.00383989199113889 1
0.00542649894671884 1
0.00876585794215724 1
0.000522196663620131 1
-0.0136735692032246 1
0.0158387454089831 1
0.0181176872588338 1
0.0139402508671401 1
0.0201245606345584 1
0.0171451572938298 1
-0.00602114514165951 1
0.00793584020842817 1
-0.00169843090059827 1
-0.0211578098801711 1
0.0159882323477902 1
-0.00759614311537275 1
0.00398475582144227 1
0.0125896935620501 1
0.00473462648133395 1
0.012074919940029 1
0.0178658560672588 1
0.0109369238684068 1
0.0104451968515994 1
0.00533148391293048 1
-0.0133564687152656 1
-0.0098208824280189 1
-0.000313126658939391 1
-0.015169784032159 1
0.00185387949343869 1
-0.00418466516257639 1
0.0154463434442879 1
-0.00105730010540535 1
0.0304986496515164 0
0.00538203141052001 1
0.00220173648577183 1
0.000396228438391722 1
0.0158420806900904 1
-0.00302008936436129 1
0.0135864014064435 1
0.0115756664736516 1
0.00379614248252583 1
0.00502816220424543 1
0.0107164931330563 1
0.0339378798647412 0
0.00177812420035191 1
0.00165047166165627 1
0.0188766065356476 1
-0.00511022004457569 1
0.0141856635097032 1
-0.00197635156442287 1
-0.0286568832323071 0
0.0310038240582354 0
6.3644193135203e-05 1
0.0229128989911688 0
0.00917567281902536 1
0.0104464620812346 1
0.0149270687372136 1
0.0132472067383129 1
-0.00595174510011817 1
0.00720164015950452 1
-0.00113660273468814 1
0.0163251714283745 1
-0.00330644601346582 1
0.00837445615404242 1
-0.00439211176926957 1
0.0195801525942376 1
0.000979380535346303 1
-0.0027262582215134 1
-0.00793197250255383 1
0.0209613170548044 1
0.00562491662631486 1
-0.00519860761140434 1
0.0150672746872649 1
0.00130918421302777 1
-0.00823224274897944 1
0.0143559208101184 1
-0.00255160648612577 1
0.0156210192049734 1
0.00343224609941485 1
-0.00533736814030559 1
0.0244181686033529 0
0.0105218682117265 1
0.000579935157198394 1
0.00932485684334631 1
0.0139963505333549 1
-0.0041153036324305 1
-0.00178024667525204 1
0.0156726019938394 1
0.00695966441842432 1
0.00998583251906264 1
0.0141392273908979 1
0.00714383991324368 1
0.0258793960909602 0
-0.000467282983275174 1
-0.0145905782014628 1
-0.00659394821204488 1
0.0136574011170279 1
0.0208554740197987 1
0.0141563522149382 1
0.0163318226683056 1
0.0215936084373858 1
0.00577674412768694 1
0.00277016856257767 1
0.00153621524104298 1
-0.00501545576015104 1
0.018690631370954 1
0.0135079789825915 1
0.00442991825353759 1
0.0143791711500437 1
-0.00171776243183296 1
0.0269638565637096 0
-0.0168928432497499 1
-0.0164053104450305 1
0.0133255705576446 1
0.00969810856593702 1
0.0275335901215758 0
0.00888135601008543 1
0.000804491749232982 1
-0.00181859276790022 1
0.0108321892197797 1
0.00293710836283702 1
0.0147775794580172 1
-0.00204253558791095 1
0.0172274396092945 1
0.00668461810729819 1
0.00432075882820472 1
0.00206947949188585 1
0.0219479668534083 0
-0.00458311857539859 1
0.00380132233746546 1
-0.00615399749253973 1
0.00326860126963678 1
-0.011221478085874 1
0.0120738844552409 1
0.00529765369345485 1
0.031330877735627 0
-0.00359659510913656 1
0.0182930590025218 1
-0.00343108261041609 1
0.0204981481694543 1
-0.00346242309746008 1
-0.00135849297169521 1
-0.00859534413976162 1
0.00814261787650461 1
0.0132211408049515 1
-0.00181095590627013 1
0.018181260760969 1
-0.002451152255355 1
-0.0100879121953201 1
-0.0195903675893648 1
-0.000465185891008163 1
0.00226617715301485 1
0.00227545409630224 1
0.0102747857355593 1
0.027551232550167 0
0.00618211002809202 1
0.0215538779535524 1
0.0200458524536736 1
-0.0101681931201616 1
-0.00641694447601299 1
0.00154786612286198 1
-0.00085245661227907 1
0.00518435808830241 1
-0.00315532909479351 1
-0.00827156749445251 1
0.00432349499638574 1
-0.00514186022382481 1
0.00773653979971037 1
0.0118362982132222 1
-0.00240367229430758 1
0.0120606213476592 1
0.019004761414077 1
-0.00273365196568143 1
0.00505382513934375 1
0.0182566722580053 1
0.0247148046083243 0
-0.000880393346047573 1
-0.00340836855543866 1
0.00804668873817775 1
0.0168395999828485 1
0.00320994466099016 1
0.00266620412873587 1
-0.000466420485970436 1
0.00719943609453671 1
-0.00706101180766311 1
-0.00782677917875637 1
-0.0154694791838094 1
-0.0099409115949915 1
-0.00327014148442277 1
0.0069962222720771 1
-0.00760517984473087 1
-0.00247721327837726 1
0.000795875597575642 1
-0.0108103982093967 1
0.0162205808348734 1
0.0142639354435043 1
-0.00276887811307263 1
-0.0077331720004217 1
-0.00346208760814702 1
-0.00265856788829891 1
0.0194990747619984 1
-0.00204770712129411 1
-0.000745537461136688 1
-0.00522065800199201 1
0.0188755839591792 1
0.00141779183034032 1
-0.0104362942687692 1
-0.0115789076067219 1
0.0272006938806226 0
0.00292374410435401 1
0.00309674057964113 1
0.0136193702493352 1
-0.0103874822370121 1
0.00565612946313065 1
-0.00145995137910899 1
0.011266807239102 1
0.00642276882097481 1
-0.0151818701075619 1
0.0283781513492547 0
0.00656602374624603 1
0.0167195835192953 1
-0.001699124241371 1
0.00670394882146342 1
0.00538596078806196 1
0.00237398749051647 1
0.0109502444771901 1
0.0211604808306704 1
0.0161437949416704 1
-0.0147931829207554 1
0.0103048210118838 1
-0.00237616910148897 1
0.0143002174330609 1
-0.00862125138181706 1
0.0168337775932672 1
0.00238187005364807 1
0.00133604869388558 1
-0.0116099216364797 1
-0.00524583892017428 1
0.00656388970774466 1
0.0121221617261759 1
0.0180376429419574 1
-0.000637663232902052 1
-0.00601419441580909 1
0.00494062324801324 1
0.0119675720275915 1
0.00259356560071226 1
0.0151659009671897 1
0.0200742902662036 1
0.0227590729110538 1
0.023598849621821 0
0.00181276817191281 1
-0.0220958251459652 0
0.0107098025476479 1
0.019157119814296 1
-0.0190017185067015 1
0.00623759693673257 1
0.0114385513401517 1
0.0104583643345045 1
0.010629345916863 1
0.00925151462359757 1
0.00193202401398074 1
0.0149421321127781 1
0.00402144503433055 1
0.00717944119191961 1
0.00298526841164969 1
-0.00383876188854601 1
0.0050443751432821 1
-0.00333306261738012 1
0.0128520169589622 1
0.0052521185522889 1
0.0227824466782072 0
0.0109622026866811 1
0.0111897528216085 1
-0.00872663032231942 1
-0.00711138240286864 1
-0.00105227237913078 1
0.00901597655352206 1
0.00488499341692418 1
-0.00124185618055299 1
0.0130391141393444 1
0.0190253593938749 1
-0.00457901847040175 1
0.00490868954401563 1
0.012281911433551 1
0.0172681938634473 1
0.000520484129252428 1
0.00965538147024331 1
0.00594269007280565 1
0.00710432901309142 1
-0.0106141067950463 1
-0.00317281228921267 1
0.00959411665727166 1
0.001587841794082 1
0.018451943914996 1
0.00879258466068443 1
0.00554720076348865 1
-0.00803543972918517 1
0.0172839507358468 1
0.01478827221771 1
0.00140709410300626 1
0.00429181738239445 1
0.00592622022593499 1
0.0133992057555587 1
0.00244027262420844 1
0.0040806597707843 1
0.0173146920762423 1
0.00172799420778897 1
0.00925581622103818 1
-0.00264161479873847 1
0.0360697898016746 0
0.0109210194790721 1
0.0175752425120492 1
-0.00717594086772574 1
0.0118245789800522 1
0.00192458080414424 1
0.00506954602859537 1
-0.00984323836300589 1
0.0324550556848237 0
0.00342748499914294 1
-0.00871682993327241 1
0.00838783889501699 1
0.0158595623377341 1
-0.00119171113193147 1
-0.00679625475195279 1
0.0135749811591208 1
0.00355316666682248 1
0.0147048472205156 1
0.00119584950791829 1
0.0109106422963911 1
-0.0183839268662973 1
-0.00315570417044096 1
-0.0146592005325628 1
0.00236609628046391 1
-0.00537022552086312 1
-0.00295729712666177 1
0.00175156134521646 1
-0.00538268218251975 1
-0.00641391136292007 1
0.00651963365364587 1
0.00698486315501719 1
0.00918470316925264 1
0.00831989279239196 1
0.00344113865015846 1
0.0125594610393519 1
0.0142831674505178 1
-0.00248174174922131 1
-0.00306507916335265 1
0.00543483229963262 1
-0.0110206339231008 1
0.018211407527521 1
0.000845618496449149 1
-0.00579719226511832 1
0.0101104304241094 1
-0.00691235244792675 1
-0.00191592951101927 1
-0.00936956059861593 1
-0.002286745172347 1
-0.0287501449900622 0
0.00777239376695533 1
0.00155655080616615 1
-0.001616026165384 1
0.00942607415160039 1
0.0169289007175036 1
0.00664373472707909 1
0.00405910686411606 1
0.00883241582718802 1
0.0106574204574063 1
-0.000898595041853501 1
0.0142320734350555 1
0.0197958404551614 1
0.00543043693594772 1
-0.00711495000858708 1
0.0215132537264421 0
-0.00242494552581395 1
0.017682140350576 1
0.00738509160681067 1
0.00312296705368413 1
-0.00216538659207762 1
0.00404119481923513 1
0.000639240552492441 1
0.0231800792107294 0
0.00388486336291167 1
-0.00631270618021791 1
0.00971675607175568 1
0.0155243259270337 1
-0.00431846444740335 1
-0.0104574542759828 1
0.0059228296992786 1
-0.00354175442549791 1
-0.00365991236049825 1
0.0127687213681021 1
0.00372973292671907 1
0.00788305306576647 1
0.00772900448414364 1
0.00732111937353275 1
0.00280440275466311 1
-0.0068062289397655 1
0.00787956345237427 1
0.00548399759874295 1
-0.00173254337824199 1
0.00552217359891847 1
-0.0100158567775343 1
0.00199219960535593 1
-0.00868617083917628 1
9.77198315832949e-05 1
0.0194884824497093 1
0.00270252763076907 1
0.00432304146752634 1
0.0129818522253738 1
-0.0016759634579527 1
0.00205310759802927 1
0.0169223825412429 1
0.010700729501351 1
-0.0145009117294035 1
0.00665685589855264 1
-0.00682774811359445 1
0.00315192261594859 1
-0.00308448734300377 1
0.00485612571249871 1
-0.00940050770247697 1
-0.00939207837332338 1
-0.016919861068196 1
0.0250240951355706 0
0.0148155347737665 1
0.00593777587529655 1
0.007010485224053 1
0.0274803237592596 0
0.00414474404049947 1
-0.015413867094875 1
0.0121804844924755 1
0.00533184339651701 1
0.0130659897313786 1
-0.0227390719518264 0
0.012795418264585 1
-0.00183265711021872 1
-0.00340555619637389 1
-0.00175718807195583 1
0.0214460065840279 1
-0.00300974069585233 1
0.013621564145423 1
-0.00225253564472873 1
0.00932240631478417 1
0.00885645947870814 1
0.00725907209365351 1
0.0229751182881977 0
0.011852010874226 1
0.0180290274722521 1
0.0217290128411281 1
0.00581730196109167 1
0.0255041228572099 0
0.0127955688535938 1
0.00760500561831417 1
0.016329038107593 1
-0.00786219462402227 1
0.0124650865153753 1
-0.00567365256576613 1
0.0394284104215118 0
0.0129520735976064 1
0.0173944009539786 1
0.0130673189505601 1
0.00624727008425808 1
-0.00327203722308301 1
0.00690145907894237 1
0.0093414927884924 1
0.00864631675524178 1
-0.00568499219307665 1
-0.00438215046211686 1
-0.0302855620975997 0
0.00980564369190032 1
2.35374182573111e-05 1
0.00782795121503457 1
0.0154122908212071 1
0.0143800876683895 1
0.00376966954878032 1
-0.00620675226588477 1
0.0176302240462482 1
0.000854324189305782 1
-0.0017819709976075 1
0.0131257614777416 1
0.00804668075603784 1
0.00847811483996364 1
0.0116969076931002 1
-0.0129515085609543 1
0.0116218359129371 1
0.0217702757189484 1
0.00307654426088282 1
0.00915054750892973 1
0.0057474596560951 1
-0.00114984357078406 1
0.013965301874914 1
0.00140598977151509 1
0.0112910290316114 1
-0.0146122466065823 1
0.0158772011763181 1
0.016090287236653 1
-0.0124645634142855 1
0.0024636327897317 1
0.0117549748121167 1
-0.00177630990463068 1
0.0173469100603502 1
0.00909424890055962 1
0.000178508704848211 1
0.00850454635471539 1
0.0280955388353994 0
0.0130458966824621 1
0.00436563312951946 1
-0.00316159906546899 1
0.0101725799265972 1
-0.00576414498469179 1
-0.00212840438289652 1
-0.00042463474585713 1
0.000802680250122378 1
-0.0022801092760751 1
0.00118721854884799 1
-0.0117298135678325 1
0.0131896048835717 1
-0.00306619329722191 1
0.00928740388823295 1
-0.00867272898051295 1
0.0139737939069448 1
0.00395718919172545 1
-0.00671833039010166 1
0.0030597101728776 1
0.0121871040025462 1
0.00609025551055283 1
0.0247488033959326 0
-0.00748784834684706 1
-0.0060920737714155 1
0.0042954378613346 1
0.0152458139816624 1
-0.00543413361927894 1
0.0127337243936681 1
0.00832261611803064 1
-0.00161319412273561 1
0.0131731636237944 1
0.00403413316176054 1
0.0126469265231401 1
-0.00304202741241523 1
0.0209453327250116 1
0.0147343673523828 1
-0.00533924802788302 1
0.00285604367105457 1
-0.00932752520745686 1
-0.000304752048513599 1
-0.00282304207667082 1
-0.00595227230610437 1
0.0148963952611459 1
0.0176204754086818 1
0.0147825527202874 1
-0.0110729271792088 1
0.00734076469306397 1
0.0135143081916512 1
-0.017332849460876 1
-0.000787059157014613 1
-0.00410463260937938 1
0.0123156803473285 1
-0.00489930202736836 1
-0.0120395821922358 1
0.00866454491323956 1
-0.0180593157313299 1
0.0177125483636523 1
0.013113236361057 1
-0.00941301345346758 1
0.0104802836793527 1
0.00846207153244661 1
-0.00109535626524393 1
-0.0184558700557507 1
0.0123464743434377 1
0.0145768584619102 1
0.000923255265629106 1
0.0179421216878625 1
0.00339361812829291 1
-0.00604942662167181 1
0.00200622586513938 1
0.00925057018343942 1
0.0246831649525682 0
0.017989670937931 1
0.00995018341595802 1
0.0045576464745405 1
-0.0212689444411241 1
0.0110699526305355 1
0.00658666871459711 1
0.0103703517263029 1
0.0214312476133378 1
0.0176278598327894 1
0.0117493258428353 1
0.00156035313746572 1
-0.00408328624092569 1
0.0170889116242702 1
0.00748527981789326 1
0.00465911119787119 1
0.0139277570442554 1
0.013220488466829 1
-0.00314405645857983 1
0.0141736577817855 1
-0.00490913056599849 1
0.00786570451918489 1
0.00922925466624965 1
-0.00889784697886489 1
0.0158217836329635 1
0.0282387583343856 0
0.00237053425294947 1
-0.0067053056987525 1
-0.00176033472261791 1
-0.0163625444656116 1
-0.000988663316030576 1
0.0211738802661461 1
-0.00386176655780332 1
0.0127343517941208 1
0.020239119974119 1
-0.0302320541157516 0
0.00284558189483021 1
0.0039457327233587 1
0.00951589079429289 1
0.0233507440432847 0
0.0118083414649802 1
0.0141507331837296 1
0.0115984459449856 1
-0.000969310739243493 1
0.0064922046539958 1
0.00392086582046117 1
0.0045811517186243 1
0.0142305499402081 1
0.00750074450448404 1
0.000395883198404762 1
0.00916213228277255 1
-0.00306322891937769 1
0.00605571435588993 1
0.0179351980924535 1
-0.00269909262695702 1
0.0120048349918061 1
-0.0019995929113712 1
-0.0124117084132792 1
0.00943523143828862 1
-0.00381972501876334 1
-0.00448649426199767 1
0.00842235256546949 1
0.0180768640824385 1
0.000702983582144025 1
-0.00110548002654173 1
0.0182857112138249 1
-0.002773708662942 1
0.00454976387664075 1
0.0100188501734021 1
-0.000393280020640268 1
0.0028183930560301 1
0.0139802344147933 1
0.0028439337937816 1
-0.00678984987331655 1
-0.000485179765684048 1
-0.00729844421082961 1
0.00963766784463896 1
0.00593703453398789 1
0.0298625012983742 0
-0.00417908174745537 1
-0.00375469785128222 1
-0.0232498705273251 0
-0.0032582890745526 1
-0.00189352503330961 1
-0.0141246785263079 1
0.00366859011969051 1
-0.00242819728637734 1
0.0007558480143017 1
0.00783914221649449 1
0.0248922315321123 0
0.00228366008828819 1
-0.00387048290743545 1
0.00762760023730197 1
-0.00999891018689315 1
0.00824730427814191 1
0.0193462068881146 1
0.00950439565642882 1
0.0101696392856288 1
-0.00942594159664039 1
0.0169486855815635 1
0.0152075715420768 1
0.0173127052104334 1
-0.0176218290257721 1
0.00813794212901041 1
0.00074913767756614 1
0.0130931155484729 1
0.0283360622487219 0
-0.00719668197518416 1
0.0143635089093692 1
0.0119044260292398 1
0.00374048914440687 1
-0.00454888938642873 1
0.0134801208649068 1
0.0124428548760213 1
0.0154192708946767 1
-0.000639294871807426 1
0.0128756645957844 1
0.0162923943751272 1
0.00731348419151512 1
0.0102547013152698 1
-0.0054326737420392 1
-0.00158348903918291 1
0.00283533633789978 1
-0.00728546233131028 1
-0.00212076382755496 1
0.00974591884060833 1
0.0154290614610096 1
0.00520338889438651 1
0.0114460422390399 1
0.00933016935281761 1
0.00874284243891877 1
0.0031030880482783 1
-0.00672766147020185 1
0.00843238153901094 1
-0.0109328892570534 1
-0.00417094275510586 1
-0.0142924828295974 1
0.00750172085627881 1
-0.0197963050145577 1
-0.0126636514544768 1
0.0216243564072626 1
0.0195219536363856 1
0.00327867885067889 1
0.0159301934978323 1
0.0169344374399599 1
0.0132179212892299 1
0.00829717976510258 1
0.00587332233748439 1
0.00507693438678007 1
-0.00147055815148368 1
-0.00179751722585122 1
-0.00631738943972767 1
0.0207245175991312 1
0.000255421409674736 1
-0.00572335060603764 1
0.0162119228767662 1
0.0123852300830465 1
-0.00194265681532406 1
0.00707500119318104 1
-0.00732381218481605 1
-0.00819507428117858 1
-0.00986708568287136 1
0.00836301820081779 1
0.00161159616311516 1
-0.00193280455159309 1
0.00928798939032785 1
0.0210304346654645 1
0.00629403301749329 1
0.00179307943490784 1
-0.00627452083897072 1
0.00645329291514023 1
0.0230781833719028 0
0.00316170389319916 1
0.0143575072821901 1
0.0198095416466963 1
0.0155836539022038 1
0.00974103178464012 1
0.0307455708822272 0
-0.00654318322551686 1
0.0225374112403434 1
0.00969271392701603 1
0.0171206946991009 1
-0.00536918525569571 1
-0.0101593883004059 1
-0.000885624184614929 1
-0.0052603444073931 1
-0.00422358398694954 1
0.0233969276235556 0
0.012577462947889 1
0.0153339367253631 1
0.00765564041489833 1
-0.00891229398831457 1
0.00336806433830872 1
0.0104682351754887 1
0.00565264774074067 1
-0.00284514803597425 1
0.00735662860656032 1
-0.00141549224553985 1
0.0130049399206691 1
-0.00435051270770092 1
0.0123378469625408 1
0.00688348365003836 1
0.00130307713839168 1
-0.00896663123352473 1
-0.010219139864223 1
0.0104287728829382 1
0.0243916064744761 0
0.0201223563715468 1
0.0168643429682203 1
0.00322865694931368 1
0.00917217089444502 1
0.00126855633554363 1
0.013812859555823 1
0.0145699617473787 1
-0.0148812498785873 1
-0.0116172015016473 1
-0.00922700569606863 1
0.00224339532592705 1
-0.00413662160215305 1
0.00653484038960105 1
-0.00149929498284674 1
0.00691842922818006 1
-0.00189294237135328 1
0.0103955879280619 1
0.0106296965497434 1
0.000190645071681062 1
0.00093735305744387 1
-0.00206483765776264 1
-0.00554068290456889 1
-0.0103880259718883 1
0.0236600850641081 1
-0.000219719482556948 1
-0.00533029090910663 1
0.0128004835059823 1
-0.00180022536182381 1
-0.00262115508417515 1
-0.00808196316999553 1
-0.00156293357474377 1
-0.0156956606126232 1
0.0274701693044308 0
-0.0133877744865449 1
0.0015451956897367 1
0.00198092690899127 1
0.0342070269385684 0
0.00378118828235976 1
-0.00720478432177644 1
0.0103317395115442 1
-0.00852208767996838 1
0.0051382531547201 1
0.00779389766509481 1
0.0326807491003115 0
0.0104984292305481 1
-0.00218129144058432 1
0.00298930688529032 1
0.00824242850103026 1
0.00812401912513814 1
-0.0136486879621788 1
0.0215503930680518 1
0.0019791345063772 1
0.0079122181161225 1
0.0181028402930968 1
-0.00483818784744036 1
-0.00614668770011547 1
0.00924760693664638 1
0.0375612845603241 0
0.0215987080664946 1
0.00899604097665386 1
-0.00157001806676813 1
0.0179691271554305 1
0.0296762017694518 0
0.0166144037204399 1
0.00367090232637435 1
0.0117057638749907 1
-0.00193318326430537 1
0.0169881917805366 1
0.00064009294225972 1
-0.0059035653316207 1
0.0155714813046105 1
0.0163527198147452 1
0.0105394075998845 1
0.00795929066745684 1
0.00558304868750901 1
-0.00680830491001133 1
0.00699795005740534 1
0.0013393194846975 1
0.00441253349223628 1
0.0254718343540302 0
-0.016288259812682 1
0.00990792730841249 1
0.0106076251454542 1
0.0147491388064986 1
0.0109262870637177 1
0.015351789529781 1
-0.00542709908758737 1
-0.00788044848881982 1
0.00575996549357192 1
0.0122847532757829 1
-0.00988137284672075 1
0.0157469209713352 1
0.00233155822948648 1
0.00991062722388891 1
0.00623848703885976 1
0.00920414883304055 1
-0.00507195786534933 1
0.0120637504253548 1
0.0177964056325422 1
-0.0183651710687149 1
-0.00570249112194622 1
0.00184352731317034 1
0.0093693919762231 1
-0.0102058981019679 1
0.0202516388362337 1
0.0077144700380441 1
0.0172964784495328 1
0.0292062134139147 0
0.00381937034000638 1
0.0160399498279414 1
-0.00742403935971939 1
0.0155646082068415 1
-0.000763004104418166 1
-0.0132719799342169 1
0.0261578732242204 0
0.00518074201107569 1
-0.0176042280368761 1
-0.00909407955318502 1
0.0110477652923649 1
0.0269042373011179 0
0.00201228806443394 1
0.00047884720556786 1
0.00724897572485123 1
-0.00615003511674647 1
0.00646427953613168 1
-0.00719735860758793 1
0.00744316196191089 1
0.0198255349176807 1
0.0332806725409862 0
0.00411644696920978 1
0.0024499250756884 1
0.014167430904715 1
-0.00110892083357179 1
0.00388491781277838 1
-0.00531097264570565 1
0.000878943447994657 1
-0.00504571054718233 1
0.00340148299447262 1
-0.00510073231571743 1
8.5367160747202e-06 1
-0.0244674396325636 0
0.0158069885012466 1
0.0125431315953009 1
-0.00445743971869416 1
0.0398111426185164 0
-0.0110013862470298 1
0.000940361244572898 1
0.0131132638677615 1
-0.00508143710310462 1
0.00976060935736328 1
0.0143821562784746 1
-0.00590773861794878 1
0.0188135899761182 1
-0.00471023527652346 1
0.0113983485683348 1
-0.00773010136951228 1
0.0191432558464622 1
-0.000188917615384236 1
-0.0106836542970154 1
0.00247680714521329 1
0.0101316341971143 1
-0.00554873176527048 1
-0.00197794308309967 1
0.00953024465114864 1
0.00387353321323602 1
0.0162603267559347 1
0.00806498016456932 1
0.0151971338234102 1
0.00496870534793472 1
0.0196741432378977 1
0.0157229988800551 1
-0.00232426089091093 1
0.00664981453668525 1
0.0111208791997182 1
-0.00246887746374753 1
0.0081515351230738 1
0.0198471961066458 1
-0.00781413955968787 1
-0.00457617405195068 1
0.00391432360483648 1
0.0348768112844806 0
0.00912380420997114 1
-0.00511248620097738 1
-0.0258127168572486 0
0.0096340131910721 1
-0.00609774318617379 1
-0.0219706828008155 0
0.0256059532508406 1
0.00591093156422128 1
0.02805476275085 0
-0.0086206116887349 1
0.00563520909957703 1
0.0227986440708509 1
-0.00996579007171714 1
0.00487121195447665 1
-0.00481746296262843 1
-0.008550051897906 1
0.0180779558108745 1
0.0202893041137552 1
0.0175192809395114 1
0.00233267426408442 1
-0.0104324087951938 1
0.0101611816039944 1
0.0137539694411196 1
0.00673234977261821 1
-0.00168421775398078 1
0.017242322818486 1
0.0282872740092646 0
0.0201775983117243 1
-0.00865434440291778 1
0.0315887518597663 0
-0.00665456446785822 1
-0.00170852079561226 1
0.00902291795367896 1
0.00968232147279476 1
0.0196935034250575 1
0.00597491209032721 1
0.00493113626092716 1
-0.0133911131566312 1
0.00826204834735732 1
0.0157584790284526 1
0.00577129484533193 1
-0.00461578287360873 1
0.0130966940337178 1
0.000762279021699148 1
-0.000919041893340434 1
0.0211390587369399 1
0.0159507533734214 1
0.018586647165828 1
0.00993695725010254 1
-0.00983287309627454 1
0.00803194123923384 1
0.00100000138511471 1
0.0101327301423655 1
0.0131788270146888 1
0.0112161687095935 1
0.00253050593086814 1
-0.000815047260740529 1
0.0103699131839252 1
-0.02385507594764 0
0.00261457468097302 1
0.0091121356012735 1
-0.0145570609617352 1
0.00793683973422074 1
0.0207705969611247 1
0.00551719955517934 1
0.0130758307163767 1
-0.00200248416362087 1
0.00367290808866791 1
0.00970827937826306 1
-0.000305127266831983 1
-0.00875211978070857 1
-7.16671488798364e-05 1
0.00117381307463156 1
0.0152381684328365 1
0.00488021655954547 1
0.0178060469472231 1
0.00467270126435904 1
-0.0201409422130258 1
-0.00462221088724281 1
0.00330738249805377 1
0.00896088972154033 1
0.000717831554754871 1
-0.00229733199728592 1
-0.000315287254234584 1
-0.00150287855807178 1
0.00693770837590622 1
0.000833416967790945 1
0.00147316827077832 1
0.00933277830098758 1
-0.00122633502728445 1
-0.0117433434869143 1
-0.00902603866199684 1
0.0172631084595985 1
0.00255933803083071 1
-0.0126766833397804 1
0.0121865795612971 1
0.0140265461307084 1
-0.0125629833831647 1
-0.00484849652124481 1
0.0109582468882888 1
0.0176088448964086 1
0.0160615792903626 1
-0.00804856591450423 1
-0.000226879830346466 1
0.000929293599201324 1
0.00469131564685871 1
-0.00269515181170724 1
-0.00604100059660372 1
0.00580093721528916 1
-0.0174874287965599 1
0.0108551061688967 1
-0.00755990382678514 1
-0.000234372117909632 1
0.0130719648292418 1
-0.00881361322998772 1
0.0103828590583169 1
-0.00388307581918666 1
0.00400704686273947 1
0.0034270038327618 1
0.000841198434942564 1
-0.000571394393078515 1
0.00430225132602197 1
-0.0184120329046318 1
0.00979405264782383 1
-0.00491407673466909 1
0.00175154048426574 1
-0.00140581864047321 1
-0.0112474386612719 1
0.00112331748696521 1
-0.00431419020768023 1
0.0210416923441362 1
0.00362228820568328 1
-0.000507976923553518 1
-0.0121492188489417 1
-0.0102012200481302 1
-0.00226634536001362 1
0.0185703385565247 1
0.00958448977403324 1
-0.00427406153674716 1
0.0140645455325501 1
0.00196609951865179 1
0.00202095644073014 1
-0.00157904660424681 1
0.0216850961316871 1
-0.00972127538599135 1
-0.0227743496657089 1
0.0156545413731249 1
-0.00777149081976559 1
0.000479818892228292 1
0.00287009895839728 1
0.0300175779340706 0
-0.0201052379388551 1
0.00251618087769824 1
0.0174613094465109 1
0.00759962774276769 1
0.0184827524096174 1
0.0023353680394524 1
0.0026136089688946 1
0.0126903863054231 1
0.0142390876495282 1
0.0028624027500946 1
0.0193161074515766 1
0.015453427837702 1
-0.02912635503615 0
0.0231682018836964 0
0.0106894466689135 1
0.0182993806094589 1
-0.000255568412657493 1
0.00659801747459477 1
0.0107855807914181 1
-0.00619026693646312 1
-0.00480155789445657 1
0.0107247318024439 1
0.0134199285849432 1
0.0178055739951232 1
0.00509758013097525 1
-0.0190863634873164 1
0.000507044532896239 1
0.0126140966897437 1
-0.0118311474302288 1
0.013731133741385 1
-0.0132436496290966 1
0.0112634267285935 1
0.00496809587768033 1
0.0172182961901245 1
0.00776275594647417 1
0.006801486582536 1
-0.0054832938906948 1
-0.0100582713716279 1
0.000930459278083763 1
0.00673455897707966 1
-0.001506522740718 1
0.0158288861128891 1
0.00836648859089034 1
-0.00220194804566925 1
-0.00131265781294361 1
0.010264530821684 1
0.00426782266593984 1
-0.0111224732146558 1
0.00959608508018948 1
0.00489812636075989 1
0.00247447537416704 1
-0.0107409413164565 1
-0.0101349847577832 1
0.0154104017017159 1
-0.0141899611172855 1
-0.0121080634434889 1
-0.000312204698579921 1
-0.00491196627896871 1
-0.00863966084025763 1
0.00904005280006919 1
-0.00106877892450684 1
0.000447181368732059 1
0.0118350902492513 1
0.0077782010742524 1
0.0067927293004169 1
-0.00188474465516663 1
0.00446928085749092 1
0.00375629875731827 1
0.00894044993407012 1
0.00861528740039759 1
0.0058864401348874 1
-0.00512061686941042 1
0.00447402112054201 1
0.0107927340292639 1
-0.0036556342965172 1
-7.22428192572681e-05 1
-0.0122391422078608 1
0.00853787754981508 1
0.00605408755138934 1
0.0183460450492684 1
0.00213160502104936 1
-0.00239330088047403 1
0.000243807550673946 1
0.00483551165139638 1
-0.00706342041819025 1
0.00166836880807837 1
0.00194908959695506 1
0.000868452213000859 1
0.0101063621985542 1
-0.0118371650233408 1
0.0144740433798956 1
0.0100983018507235 1
0.0145968139377784 1
-0.012448681657822 1
0.0139195442687098 1
-0.00633195283548437 1
0.00769577438827205 1
0.0157568405236732 1
0.0029073893487448 1
0.00541159064821722 1
0.0238634210516854 0
0.0204444142205519 1
-0.0111704462740399 1
-0.00442714070700037 1
0.0125032044894647 1
-0.00658761201168754 1
-0.00711112251451998 1
0.0236989364153856 1
-0.00965423426748133 1
-0.0123961366055397 1
-0.0181507479129206 1
-0.0016911681476878 1
0.00283218756063882 1
0.0132194535448341 1
0.0157180820100904 1
0.00908258727947622 1
0.0115623866419675 1
0.00481465300733294 1
0.00885190444912157 1
0.0209589521773671 1
-0.0044816601511127 1
-0.00426397898013349 1
0.0121739893629846 1
-0.00865451084446187 1
0.000294465688417224 1
0.023103333351904 0
0.00269146826928538 1
0.0012655646248211 1
0.0217041626717216 0
-0.00739345844446482 1
0.0116632952973313 1
0.0157086068242215 1
0.00379896825710405 1
-0.0144367557824843 1
-0.00893619139700679 1
0.0104776085656003 1
-0.00318341594382795 1
0.0212378318748202 1
0.00206086358194221 1
-0.00304991517797738 1
0.00466410915390825 1
-0.00194789122087088 1
0.00906021568036012 1
0.00397419337548232 1
0.0121932529125996 1
0.00113534190903342 1
0.00983019065934664 1
-0.00184977123379218 1
0.00126354530571349 1
0.023734358615506 0
0.0100824319610144 1
0.0148104414237702 1
0.0103949645927634 1
-0.00666623399781943 1
0.000269668030112882 1
-0.0252682226028493 1
0.0122495214754857 1
0.0178861794869186 1
0.00448507839481286 1
0.006042881609249 1
-0.00500721010204721 1
0.00417625338892237 1
0.0135867816120663 1
0.00436903094349954 1
-0.00545330713021446 1
0.00464901670067661 1
0.00334591750632007 1
0.00859119979876411 1
-0.00234872288146779 1
0.0192576109048552 1
-0.0123383295098987 1
0.0115374255406197 1
0.0123557606317098 1
0.00981446280530858 1
0.0104614432911586 1
0.0119385467945926 1
0.0186097820012307 1
0.0131728439283885 1
0.00192024259693955 1
0.000346603609792704 1
0.0104145278543894 1
0.00851660770718771 1
-0.00586668553079929 1
0.00338971913731075 1
0.0159627419891744 1
0.0079682521391733 1
0.00613515888768942 1
0.00590287736605222 1
0.0152507686176681 1
0.0102971520995987 1
0.0132375988367227 1
0.001522376072249 1
-0.0137248092904367 1
-0.00521798084698792 1
0.0124923235892069 1
-0.000797997485575089 1
0.0135977792187667 1
-0.00380776375653183 1
0.0120415583234726 1
0.00805704560377674 1
0.0152748635842923 1
-0.00843211813029948 1
-0.000642215912494212 1
0.0126357494265442 1
0.00612195004396898 1
0.0114824436747954 1
-0.00467545139478274 1
-0.00106909903465551 1
0.000397778465035356 1
0.0150254097786013 1
0.00996645212408689 1
0.0178153901599207 1
-0.00182390433945808 1
0.00301862227203505 1
-0.000770990324392271 1
0.0109961312311627 1
-0.0102276261191392 1
0.00472126217744561 1
-0.00710259978615947 1
0.0181701816807636 1
0.00505683503722226 1
-0.0124385731179735 1
-0.00413023701490654 1
0.00804266465440728 1
0.00827369352941449 1
