# Supplementary material for: Bias caused by sampling error in meta-analysis with small sample sizes
Source: PLoS One. 2018 Sep 13;13(9):e0204056. doi: 10.1371/journal.pone.0204056 (PMC6136825; doi:10.1371/journal.pone.0204056)
Supplement: S6 File — (ZIP) [file pone.0204056.s006.zip › results N = 50 theta = 0.3 tau = 0 sz = 10-20.txt]

"dl.theta" "dl.cp"
0.451564668790531 1
0.456006127596014 1
0.446312694997234 0
0.514871897999591 0
0.550829849384379 0
0.535055744382488 0
0.550671916632592 0
0.621353220177072 0
0.529988735657145 0
0.601454997541889 0
0.521923890935997 0
0.523248863555714 0
0.609319305213522 0
0.600202947017923 0
0.46420612719596 1
0.466246047259512 1
0.431352602551372 1
0.501932273251642 0
0.55704098255192 0
0.561370566040714 0
0.526816193344554 0
0.604156456914837 0
0.575112756604034 0
0.480491255194645 0
0.405384769249639 1
0.506342120852412 0
0.57331101436448 0
0.482595148671951 0
0.536653491316444 0
0.481741721256113 0
0.48264899530143 0
0.498690345865796 0
0.34145370247766 1
0.571654946036977 0
0.572283176509047 0
0.441859416841614 1
0.475455883746117 0
0.667069851246399 0
0.442485630755822 0
0.568558572985246 0
0.628663438523366 0
0.580448265186516 0
0.416792568580503 1
0.545083699088606 0
0.567855882024716 0
0.560529682601313 0
0.486194481340071 0
0.521642535851301 0
0.480779500880038 0
0.548301148466739 0
0.442344647371751 0
0.567584134670375 0
0.488631063974559 0
0.469196052087083 0
0.576372783505446 0
0.465899431348571 1
0.587737847558224 0
0.558598680406032 0
0.468639958072651 1
0.532985382870118 0
0.572024344233893 0
0.584093591037302 0
0.460703685929595 1
0.554888173204935 0
0.446589690717406 1
0.482266238228487 1
0.516136130112411 0
0.50272753033713 0
0.384484952565109 1
0.512519401628443 0
0.545637078671383 0
0.479275229498159 1
0.450235031060084 1
0.52669522346138 0
0.479716349964091 1
0.530844721815944 0
0.582505997395803 0
0.50094310664084 0
0.405039551532696 1
0.56646948667373 0
0.724510819031755 0
0.491878072073649 0
0.453199702524697 1
0.39302625135919 1
0.382776068977626 1
0.366674397502456 1
0.46165015677707 0
0.425029550378586 1
0.574363962291285 0
0.54184199780627 0
0.397778080116656 1
0.531278907777177 0
0.524484869197803 1
0.531050872231104 0
0.532549844495077 0
0.533150213807585 0
0.624626129463017 0
0.434242193267303 1
0.471845721074123 0
0.527508603041295 0
0.431673972068386 1
0.466013376358417 1
0.479722525420438 1
0.547164039544585 0
0.538550422009886 0
0.473230284255742 1
0.569464943026916 0
0.568702043656735 0
0.454427587735071 1
0.565016000120736 0
0.569768438454818 0
0.437053910636386 1
0.47626419080613 0
0.435941669557802 1
0.489271525142766 0
0.494020413388353 0
0.621434287607467 0
0.538925206007691 0
0.591761012377912 0
0.544362073343196 0
0.41277298257591 1
0.591139120945466 0
0.460710304007454 1
0.646941167551752 0
0.450486289427183 0
0.557707136472442 0
0.511634869780279 0
0.517815731670728 1
0.557256051360528 1
0.526477728121778 0
0.541372151390358 0
0.575706323586578 0
0.479278611679856 0
0.528698832565701 0
0.592318428994622 0
0.604532792799501 0
0.527926321638826 0
0.267814472473772 1
0.453567202594361 1
0.541033750865199 0
0.671916189323608 0
0.514022291173812 0
0.427502389604732 1
0.373458386026919 1
0.492528591123553 0
0.618731978545166 0
0.433299955385776 1
0.488892182116168 0
0.540678570307314 0
0.431506110234743 1
0.526816891941945 0
0.448953242432776 1
0.378365896526691 1
0.578615834935803 0
0.434650035070895 1
0.587136163385753 0
0.486294554527618 0
0.472097435360444 0
0.497309936729454 0
0.470168552786427 0
0.499388090376817 0
0.540651885168717 0
0.549185490669115 0
0.5728067279304 0
0.532940432745011 0
0.54635383962833 0
0.523387412625436 1
0.511698430845273 0
0.638186045343781 0
0.377183385372177 1
0.4998733705155 0
0.557813674311217 0
0.586416927752841 0
0.392484857907205 1
0.455891302854552 1
0.613485280029067 0
0.55805193405094 0
0.615339873023512 0
0.575222925947601 0
0.485857164489986 0
0.472369026934424 0
0.557926578326609 0
0.494583471834929 0
0.543746236897913 0
0.442477131714096 1
0.520216121199899 0
0.607392354523903 0
0.535046488176083 0
0.468818372802522 1
0.453578661354579 0
0.558577699304874 0
0.564934368769936 0
0.595199733019682 0
0.399727098132458 1
0.513064922771098 0
0.463462002375057 1
0.47532497890906 0
0.5042877584659 1
0.491218682693847 0
0.540709456272543 0
0.467116450624181 0
0.467372037991601 0
0.422386781522036 1
0.455923684135132 0
0.47054730355126 1
0.565626082506834 0
0.633257851388814 0
0.421430020674442 1
0.530579474040761 0
0.449389286725356 0
0.506310384383308 0
0.428323362060653 1
0.573119713791503 0
0.402380779299952 1
0.609576410862371 0
0.493051328179099 0
0.58960481187506 0
0.451169505772341 1
0.458251127023883 1
0.592605756793754 0
0.578517932038556 0
0.482252584051092 0
0.527511873614478 0
0.519985211181042 0
0.415566037205182 1
0.6274988956381 0
0.505922878629069 0
0.408861685143424 1
0.571230840818023 0
0.669349086003169 0
0.522423153587302 0
0.561226445062826 0
0.566783129364291 0
0.568166053285348 0
0.504757509465463 0
0.61869472283812 0
0.590203411543737 0
0.562301545318759 0
0.554301621757985 0
0.717538130908298 0
0.532247644061315 0
0.565221416580849 0
0.554995574489212 0
0.503826029491963 0
0.552408359186482 0
0.476674501581939 1
0.4657662789033 0
0.502906098039447 1
0.571641338964048 0
0.514719856811548 0
0.563884199026697 0
0.619650519109034 0
0.567533484028644 0
0.586851782122004 0
0.623834375009114 0
0.560733549586971 0
0.455466863602208 1
0.396765436771441 1
0.496427247349877 0
0.523026201655255 0
0.554133718473963 0
0.594205865388497 0
0.522392188983837 0
0.540681978167705 0
0.518411336178903 0
0.453608080715555 1
0.499445333336699 0
0.566915683892803 0
0.405040302662129 1
0.598257257954931 0
0.527818515844108 0
0.622731154364127 0
0.560857478038365 0
0.502027824087874 0
0.467971031492948 1
0.471942683756411 0
0.462694896348178 1
0.567950218082759 0
0.386271803967033 1
0.420700014522604 1
0.570177989843963 0
0.53941686037213 0
0.426627175947929 1
0.465378962454958 0
0.436624081283995 1
0.409473034055192 1
0.508083102276954 0
0.560270555141049 0
0.556285270507173 0
0.519936768365283 0
0.475684795148048 1
0.600310365359913 0
0.494993656740659 1
0.513579847762405 0
0.623781844610589 0
0.564491553483847 0
0.566636548025841 0
0.610563147617164 0
0.541025925714342 0
0.441451630357983 1
0.568507676972184 0
0.391352138358867 1
0.529898199928006 0
0.535977141680336 0
0.580415399662404 0
0.585032149735736 0
0.609966788831348 0
0.566521512358531 0
0.420707224673488 1
0.530628553770315 0
0.52918684572415 0
0.531638349373906 0
0.487267646006413 0
0.507422262521729 1
0.490897231219901 0
0.467805316056732 0
0.594409349407499 0
0.569070260484594 0
0.571600439154197 0
0.625609032968743 0
0.53201258084946 0
0.661164131685789 0
0.544197677907314 0
0.411274237268473 1
0.476924273824331 0
0.503095002773456 0
0.440922219568873 1
0.635256453584817 0
0.413887084088537 1
0.573781760218031 0
0.458437952846185 1
0.487582403028468 0
0.550440818583303 0
0.5650754767634 0
0.43712265055532 0
0.558107822879079 0
0.569865782141653 0
0.585658175922702 0
0.493686825791251 1
0.496991208083322 0
0.525042308473062 0
0.522370727153453 0
0.42829051763881 1
0.440910370518542 1
0.42573437631925 1
0.612675153626453 0
0.612627857755621 0
0.575102092326193 0
0.544518290973005 0
0.364803899434637 1
0.562153894618477 0
0.565581579000477 0
0.476261335737012 1
0.535485775473605 0
0.502188461016004 0
0.487560313059064 0
0.426874272766686 1
0.58482825576832 0
0.429749832975645 1
0.459818558192115 1
0.46516966521663 1
0.577350744922647 0
0.595857077562752 0
0.478065933177256 0
0.456655525667419 1
0.50675474048541 0
0.482908028673625 0
0.636261392724096 0
0.490303823604549 0
0.600144806550851 0
0.64044780453051 0
0.504594543321235 0
0.483919931290315 0
0.620048720492998 0
0.531014742761547 0
0.43038256202079 1
0.596946057697153 0
0.586345991548142 0
0.468975060263187 0
0.530816977504337 0
0.610580932528584 0
0.519488091771451 0
0.516539638871882 1
0.466983027912938 1
0.486303330956534 0
0.563091601043668 0
0.608172031283816 0
0.487748899822439 1
0.436173338920606 1
0.58176733405692 0
0.583725563414241 0
0.454603114462705 0
0.521883161859313 0
0.440433169546781 1
0.453736443653597 1
0.392594174393662 1
0.553840400490558 0
0.557519177767608 0
0.528123405186853 0
0.48957684963403 0
0.529625149437954 0
0.526818297428153 0
0.477916972453875 1
0.589973754753385 0
0.501038115189604 0
0.420583289004688 1
0.403619608380822 1
0.478313143878357 0
0.597282777333252 0
0.505855418047904 0
0.597769127554295 0
0.508099483897112 0
0.666621290751236 0
0.637708977837223 0
0.52541031504556 0
0.460822647178008 1
0.619388598230635 0
0.471726307079251 1
0.454568801451955 0
0.567479841803879 0
0.482344189790896 1
0.549029787646652 0
0.470315227551674 0
0.482175068884663 0
0.594342696928532 0
0.440890426040364 1
0.494779140658253 0
0.565895961989898 0
0.6030607833232 0
0.400765844622141 1
0.62677722335283 0
0.446773483059564 0
0.480847327328942 1
0.584821399137306 0
0.495931870826366 0
0.56195659662744 0
0.528091061250348 0
0.419188156828255 1
0.452047004921037 1
0.522672332311201 0
0.633782343574895 0
0.371946543688703 1
0.509690061520247 0
0.453529259485787 1
0.49071367890888 0
0.428575061093743 1
0.521010130823 0
0.663866670116288 0
0.603740450556837 0
0.571646908719267 0
0.486266007440815 1
0.45785506617264 0
0.470055005366774 0
0.507924207030803 0
0.496131216822178 1
0.46306880119983 1
0.489674019589866 0
0.532358466522471 0
0.509183320147847 0
0.454568305438018 1
0.569990084369681 0
0.510234513309108 0
0.627047988171336 0
0.610667499385434 0
0.482490103130635 0
0.553107935973224 0
0.448624180983431 1
0.431417570962665 1
0.476801282159954 1
0.685911577011964 0
0.567988961825324 0
0.482166146118615 1
0.344348030873841 1
0.324293877233864 1
0.616921021519822 0
0.421819689927995 1
0.52205660008805 0
0.483844060721218 0
0.505126063004581 0
0.590049299722662 0
0.613049894158087 0
0.395787848672593 1
0.556821324497167 0
0.492234508603154 1
0.415624067588941 1
0.465035044106955 0
0.580407884866968 0
0.560653870474218 0
0.450990107031662 0
0.526181678679658 0
0.559204205320863 0
0.453594721752116 1
0.536943878485716 0
0.395094678071636 1
0.642888817856426 0
0.531487836808254 0
0.450521422080784 1
0.562597580995027 0
0.505302389426914 0
0.515206772987472 0
0.562994240564011 0
0.497203524130738 0
0.452675465552177 0
0.587477449408821 0
0.428995746493702 1
0.587333721331643 0
0.545077133706245 0
0.554970975921089 0
0.502464352944274 0
0.488273844317304 0
0.560581130274267 0
0.539408393120827 0
0.503192678235768 0
0.429976808045084 1
0.519895393209897 0
0.580936751036849 0
0.572691244489121 0
0.497804797191443 1
0.505705683513395 0
0.487894200050009 0
0.550134293982455 0
0.547222516348481 0
0.49243810519393 0
0.469621557305579 0
0.540576221071623 0
0.373801359062544 1
0.477631430728209 1
0.426032860448062 1
0.576109167720021 0
0.520359902547413 0
0.486601622225812 0
0.538506487657085 0
0.58644656121594 0
0.406974197235112 1
0.576535983228174 0
0.612234022344673 0
0.499871689480299 0
0.637710032666454 0
0.453087585158107 1
0.566871077662348 0
0.555531063016726 0
0.501136899815629 0
0.589858990659177 0
0.463795588813927 1
0.511529957735559 0
0.581688691624224 0
0.380751283769553 1
0.41905077386681 1
0.542536399327651 0
0.510706953512692 0
0.545139285896967 0
0.550944469726354 0
0.513061292504246 0
0.593953580046115 0
0.527121213849149 0
0.548841137972694 0
0.491484188385476 0
0.460353734043254 0
0.455922844209325 0
0.536756822720503 0
0.480783343153333 0
0.577744067660481 0
0.635344947850502 0
0.589471526585732 0
0.430019830620695 1
0.537753175458876 0
0.447352705093507 1
0.397300945194462 1
0.493849165741203 0
0.579600759587229 0
0.382367845214047 1
0.591829504397129 0
0.628850359183061 0
0.403783851428021 1
0.365749811296562 1
0.553107033733373 0
0.523138984377056 0
0.529552506688364 0
0.43084735014141 1
0.540276389600386 0
0.523120008701479 0
0.540570713018885 0
0.398824436865409 1
0.535298355931066 0
0.571364693986144 0
0.583536741560504 0
0.604759272895506 0
0.512910835218746 0
0.502486413736099 1
0.456218531922967 1
0.496957953504475 0
0.426699122396099 1
0.538376170216477 0
0.636219337024611 0
0.415262069963625 1
0.577465640148971 0
0.537952370980727 0
0.473305333495961 0
0.506104437312851 0
0.473164996367618 0
0.521441693501728 0
0.413355828612134 1
0.503851507265018 0
0.525720569502596 1
0.520470712449971 0
0.47244444976193 0
0.419036696626559 1
0.444765840311497 0
0.533707283986063 0
0.470852101677826 0
0.426244198158423 1
0.404999586530355 1
0.412536038498809 1
0.38501978796588 1
0.506722572140369 0
0.612971879771574 0
0.452263173233711 0
0.522411443548976 0
0.540023274869099 0
0.490929851055262 0
0.597134231501473 0
0.492249771201379 0
0.387933609805674 1
0.487036037140982 0
0.585972689302155 0
0.562137758902682 0
0.480128499530213 0
0.415803352272963 1
0.535588394582885 0
0.691031457650037 0
0.358336666823616 1
0.432539962163108 1
0.541143874467903 0
0.517307672122915 0
0.530651603415715 0
0.486617740637329 0
0.418490232101113 1
0.572072418773288 0
0.456200618847101 0
0.433705484166323 1
0.545512260487677 0
0.636124821009146 0
0.537056212134989 0
0.470947989526138 0
0.485597658586937 0
0.478382971625376 1
0.372160209133243 1
0.477205560225442 0
0.378205608416806 1
0.461359237662552 1
0.46754317573926 0
0.472562172494124 0
0.402178026100673 1
0.631989770048115 0
0.477393549441463 1
0.42955546170442 1
0.530677231902646 0
0.479533478928637 0
0.502872765516785 0
0.514554917412517 0
0.386485916725144 1
0.433956312436713 0
0.378269635941924 1
0.524531494485224 0
0.480632564310666 1
0.548715713234011 0
0.505354071560912 1
0.440186845663271 1
0.419915799138947 1
0.507547359832321 0
0.615683269751811 0
0.455439865808852 0
0.494834670351735 0
0.512233468030515 0
0.40666977074188 1
0.49718821072477 0
0.565384695867432 0
0.624539087393974 0
0.549837830815581 0
0.57239345150372 0
0.487892197498796 0
0.505006850841631 0
0.515046082684781 0
0.369048941741262 1
0.518231614678429 0
0.42728130185667 1
0.533486609992283 0
0.43056760175738 1
0.59356602674079 0
0.557499626051543 0
0.461654193003749 1
0.567786800417802 0
0.374258942642247 1
0.54949536536264 0
0.52415900514953 0
0.442160623676083 0
0.425681331686422 1
0.473414551921746 0
0.498462540409646 1
0.547573550109625 0
0.519034301105379 0
0.57177103296711 0
0.515234014003699 0
0.433092227609498 1
0.417613322176403 1
0.567571445334461 0
0.561901533099616 0
0.515311596283076 0
0.466791136601258 0
0.59920639126345 0
0.507260723619389 0
0.556485136360037 0
0.477035159041489 1
0.434441080433923 0
0.553919800991011 0
0.545751294125228 0
0.557109479494285 0
0.483770370759748 0
0.484710240977477 1
0.537762771073979 0
0.501300059166361 0
0.492842879441173 0
0.540627079643107 0
0.480803759106287 0
0.534853633693829 0
0.468274966023578 0
0.577750786757097 0
0.549885923350709 0
0.536054576155699 0
0.553109189322932 0
0.578700718079371 0
0.532481249293447 0
0.440591929841017 1
0.550378258900585 0
0.554850495495416 0
0.440511955437392 1
0.388574642852672 1
0.507471231136628 0
0.43465270089685 1
0.492922085713883 0
0.517137472440508 0
0.468029827482237 0
0.449499606690932 1
0.601091177873978 0
0.552448782804081 0
0.48605661906494 0
0.499935321053807 0
0.490797730505849 0
0.552635435318512 0
0.477254825475059 0
0.432975927509366 1
0.528410041693486 0
0.530358943573775 0
0.657566579849141 0
0.582959338991502 0
0.448559531492405 0
0.43036937608977 1
0.509859924144844 0
0.508252031852484 1
0.418471922900129 1
0.387887413234546 1
0.51230848199661 0
0.519186649393144 0
0.55875744904569 0
0.378068004668081 1
0.640637312465122 0
0.527946154960106 0
0.572937496414256 0
0.430561234853995 1
0.539999235680903 0
0.543654656796406 0
0.534287107886422 0
0.629841887418117 0
0.492792580292343 1
0.450671084077141 1
0.468593682189527 1
0.505032871218037 1
0.591709976841346 0
0.501136193132911 0
0.487417774640613 0
0.501413415359917 0
0.610971379535368 0
0.611966489086793 0
0.606627318534427 0
0.514298291471104 0
0.426223951456676 1
0.481971546675719 0
0.474727957624711 0
0.514263011475446 0
0.520464115221541 0
0.493274976699287 0
0.585768679688097 0
0.62424226117331 0
0.368970551118771 1
0.446803896003076 0
0.551091932385878 0
0.395320648178103 1
0.60770248626493 0
0.437734331143295 1
0.396174488648541 1
0.547085213483501 0
0.439778976156488 1
0.413925140761209 1
0.39498956768699 1
0.450062969505973 0
0.501383343711021 0
0.568092495874174 0
0.547134972561974 0
0.553415143177285 0
0.601942528929537 0
0.51931393427591 0
0.628916564992561 0
0.442434620378163 1
0.479543081990096 0
0.480518006066716 0
0.489311913202829 0
0.617110762534171 0
0.558383386523875 0
0.554383351330119 0
0.44445784186998 1
0.496117312662395 0
0.424967053214306 1
0.426923006580195 1
0.497699021426123 1
0.54984225568278 0
0.66383837496091 0
0.546397159630646 0
0.529555538445384 0
0.382539954299245 1
0.617301136065666 0
0.562154268125884 0
0.420521930224331 1
0.638622496925744 0
0.558829549927556 0
0.479335205812578 0
0.551918569774355 0
0.562205697995927 0
0.340690931374559 1
0.445401199322641 0
0.508683556963373 0
0.529396094802549 0
0.504165722318158 0
0.422351590318811 1
0.551407926553908 0
0.536819933815929 1
0.489744056948202 0
0.737454143418084 0
0.475909571270748 0
0.438999394184204 1
0.558474092941724 0
0.483246961454606 0
0.540768235188144 0
0.57035667381768 0
0.583919908873508 0
0.498510861681581 0
0.611389847361567 0
0.405323059976028 1
0.431516530274165 1
0.532516847447027 0
0.480406515341057 0
0.569976529297374 0
0.534357506164051 0
0.500712552465169 0
0.463586773874046 1
0.532662785159155 0
0.555268495115991 0
0.480907228369384 0
0.507345762776129 0
0.480688348618094 0
0.528209446253596 0
0.512728394662044 0
0.480693089784569 0
0.544954942188619 0
0.508527197524118 0
0.513795903754737 0
0.410607882222112 1
0.607288497488708 0
0.532151668230095 0
0.520512761815408 1
0.580878409234397 0
0.392740753809983 1
0.554991548202669 0
0.554308095284355 0
0.533363152207776 0
0.470728730305772 1
0.636224620013696 0
0.60168993166028 0
0.510357450772852 0
0.476283898324017 0
0.512468509876502 0
0.473796836169848 1
0.55819830618039 0
0.495780078293801 0
0.501648072904195 0
0.467191812234897 1
0.445182925297001 1
0.561332656781059 0
0.513593167565427 0
0.52704259826139 0
0.626368218713388 0
0.527121889948787 0
0.517792660289233 0
0.583047211638058 0
0.531911046329442 0
0.462205524673684 0
0.530678095667837 0
0.623505186037407 0
0.499228858126222 0
0.651601050804108 0
0.523042231465874 0
0.40624307465251 1
0.559597491893496 0
0.466378835840608 0
0.417615492076433 1
0.535916467371228 0
0.555830387559809 0
0.442901404763888 1
0.508476012133335 0
0.563110371781943 0
0.347333666762095 1
0.431083908756592 1
0.461937843942464 1
0.624332203415887 0
0.569957353991994 0
0.477821534317806 0
0.479232496774956 0
0.531722413557475 0
0.413001090351061 1
0.528867460566716 0
0.281347450516699 1
0.58319425957762 0
0.704357000056024 0
0.479581582990818 0
0.516024048955558 0
0.449110139007835 1
0.446545728397503 1
0.53329064601902 0
0.491143681670863 0
0.427687434971357 1
0.49747624833684 1
0.402607042063779 1
0.521816426086736 0
0.568501937798259 0
0.62316655831909 0
0.463008565121703 0
0.597261439297149 0
0.525037917435479 0
0.488802759572835 1
0.459416004294293 1
0.545551121578165 0
0.547061751654553 0
0.496491310935188 0
0.487896494771121 1
0.483166524075848 1
0.439163343855811 1
0.635583743334905 0
0.603457769445545 0
0.552416742551428 0
0.527891923614308 0
0.625993923363075 0
0.535468619831201 0
0.425986480361293 1
0.625464150308976 0
0.545101775407586 0
0.397267569254336 1
0.528303485241834 0
0.575874132822483 0
0.384471808861256 1
0.550716309594564 0
0.431988584693345 1
0.572196783043609 0
0.526823920797156 0
0.437835696507826 1
0.569599802452346 0
0.643491733687628 0
0.632817194115013 0
0.500671197828186 0
0.464132472318819 0
0.497366554758947 0
0.50737548582937 1
0.544320602069641 0
0.68453803522323 0
0.490281647041532 0
0.448341830897984 1
0.547892039555386 0
0.486068596423798 1
0.572387702350792 0
0.485717058360702 0
0.46989508058176 0
0.537468250626984 0
0.508159630475404 0
0.654217324640712 0
0.514524041030767 0
0.382713902238737 1
0.411212920721906 1
0.42063285391967 1
0.5830511878772 0
0.607889980946224 0
0.423906475948916 1
0.3526153360985 1
0.564821067227355 0
0.545403955444611 0
0.570731156966074 0
0.519875289986633 0
0.599658006196578 0
0.496506349100173 1
0.568306622414089 0
0.516026003762228 0
0.539500920925908 0
0.604209989251995 0
0.57818057917183 0
0.493409145146783 0
0.52429119187097 0
0.599234203087282 0
0.519642441856901 0
0.525996438229217 0
0.452257747345092 1
0.568367045924515 0
0.473341599335652 0
0.513649672204318 0
0.390512009809764 1
0.658207339325599 0
0.47994653790151 1
0.411256024910388 1
0.52828861130536 0
0.404642737761261 1
0.47159369366151 0
0.511998353072656 0
0.623075740661258 0
0.650342417407487 0
0.53900785861527 0
0.575809344199084 0
0.406606284707075 1
0.489204084015308 0
0.54040293887655 0
0.497526724113592 0
0.316176490575368 1
0.522031692893022 0
0.43814589081667 1
0.481095319836975 1
0.551167129550531 0
0.487203312664092 0
0.514886905849305 0
0.553467204311652 0
0.49264717219013 0
0.43513623636564 1
0.5780691681026 0
0.418823045956046 1
0.59171409514564 0
0.518251123210995 0
0.482305784217979 0
0.554219210337552 0
0.429862112401621 1
0.473135334889804 1
0.489122061914728 0
0.459405009890895 0
0.531416817875789 0
0.580720709948976 0
0.640370517808157 0
0.495633124854274 0
0.319615618921101 1
0.393113199140496 1
0.531970599965349 0
0.413748607355172 1
0.620997025539205 0
0.542050477796095 0
0.506761146192894 0
0.550763090180452 0
0.510413653007839 0
0.56836344348259 0
0.524497658244082 0
0.56620632136544 0
0.368685174289697 1
0.542538794101726 0
0.447352021673427 0
0.624672091327984 0
0.41980530680091 1
0.549436537184316 0
0.481893069716236 0
0.553085671947958 0
0.466229511087118 0
0.496595132977717 0
0.591362637155059 0
0.453931260283151 1
0.54430731987095 0
0.525871514841804 0
0.513936136337855 0
0.42393130067549 1
0.523174614036359 0
0.474022730060792 1
0.477200258575673 0
0.488902235200129 0
0.526412067859507 0
0.563613930516667 0
0.447909383301528 1
0.506327180985573 0
0.473522715065261 1
0.512635022576147 0
0.523758892195084 0
0.526907389643255 0
0.546867218663585 0
0.462381793927287 0
0.469749843286147 0
0.528297781471366 0
0.650510833204196 0
0.479710205282417 0
0.461405603057085 1
0.545803001928778 0
0.511012355212697 0
0.537807821540572 0
0.498855226235565 0
0.497658121205492 0
0.463890801559242 1
0.557046037613185 0
0.438453213690983 1
0.584696671299845 0
0.472058479472106 1
0.535345981968722 0
0.624998419242777 0
0.514072347014098 0
0.536593863193673 0
0.450002690198359 0
0.593535917569832 0
0.393379867846342 1
0.473115934143962 0
0.4910883440366 0
0.444524496320698 1
0.427537413776773 1
0.520461966998379 0
0.519478892357218 0
0.399143280265987 1
0.519053665822516 0
0.496599118623877 0
0.347278091597868 1
0.545315617209914 0
0.493205935890238 0
0.505594992374745 0
0.497357744415129 1
0.495789818044547 1
0.459932361458041 0
0.578817255226914 0
0.562610973218351 0
0.628056441655092 0
0.588262056192567 0
0.603860819589779 0
0.540384493385497 0
0.692029462922063 0
0.500261827472831 0
0.602856997674589 0
0.533974149971518 0
0.479115473538794 0
0.437816686654418 1
0.478739384755919 1
0.490205989314232 0
0.499806287021583 0
0.508790907592185 1
0.482718658056234 0
0.45135376195073 0
0.549308334955978 0
0.485393974652573 0
0.500437474243908 0
0.586736467242314 0
0.618683171699447 0
0.639816236907742 0
0.504796077324715 0
0.552255385550216 0
0.574654270673417 0
0.547840859196144 0
0.532345700585528 0
0.550663296892613 0
0.557050540098248 0
0.446267470717608 0
0.498130239394629 0
0.538103422188802 0
0.63266638224414 0
0.619552286828617 0
0.524633649086268 0
0.433193956988045 0
0.551322974411543 0
0.496468159178056 0
0.428219481678871 1
0.604095394958726 0
0.415980482214705 1
0.399233415458785 1
0.57365184812338 0
0.515798732459382 0
0.524430050411714 0
0.514050872747428 0
0.54419287889235 0
0.399399414877997 1
0.484911690437897 1
0.562794031271699 0
0.592282054096495 0
0.510346329860597 1
0.438483719662032 1
0.501611280913427 0
0.507678712919185 0
0.440803626478658 1
0.579586542970363 0
0.396125735837045 1
0.550770524136282 0
0.498212079099148 0
0.516939369525836 0
0.530787907040043 0
0.576508369807128 0
0.521507947176864 0
0.537626829270327 0
0.469917364361052 0
0.50243365082803 0
0.504758744828561 0
0.48569929229893 1
0.430865010435084 1
0.521376174376115 0
0.476413618246569 1
0.368506198509666 1
0.588894836568227 0
0.487753059336862 1
0.602430305476761 0
0.491808577406067 0
0.505148727399001 0
0.531204420580371 0
0.574308120791732 0
0.579958080259321 0
0.534287913367988 0
0.61013422949152 0
0.407232227330494 1
0.525627722586239 0
0.45960695263793 0
0.462803228889899 1
0.50568588189324 0
0.606478656667385 0
0.574352717309584 0
0.533793022987738 0
0.51099834808565 0
0.430806602248647 1
0.52009309093677 0
0.507500381582624 0
0.475264550030737 0
0.505241599386305 0
0.537248828015936 0
0.592187430287509 0
0.614787784225035 0
0.580411994063144 0
0.630168296616395 0
0.509656247979472 0
0.455223396325158 1
0.475791329235956 0
0.498587705099148 0
0.402786333014068 1
0.609635218897026 0
0.541731845699658 0
0.472310441458334 0
0.520323874826065 0
0.436998746977227 1
0.603717205103112 0
0.551760656179943 0
0.544563119070022 0
0.402921948651134 1
0.454297823776668 0
0.505806560748156 0
0.469163996157902 0
0.541437546613627 0
0.485544564988191 0
0.530871711712221 0
0.574438109821779 0
0.542274561820869 0
0.45429516435134 0
0.512533145969788 0
0.59175971553378 0
0.497314345434056 0
0.518822070578264 0
0.550599320450442 0
0.40277995591083 1
0.483173561114286 0
0.490520965616598 0
0.563413781261621 0
0.504511900345548 0
0.596035246625586 0
0.552725900872595 0
0.5831180201795 0
0.461584200357844 1
0.551611591486771 0
0.474022215855554 1
0.499165523020265 0
0.437492327244612 1
0.596125913835094 0
0.506289119583298 0
0.500545595352688 1
0.507350293522553 0
0.511707430587162 0
0.516254697704837 0
0.600561869582895 0
0.408650967708072 1
0.585897782255548 0
0.547286442622602 0
0.397831803144837 1
0.441027203490051 1
0.547815936579649 0
0.562176961939985 0
0.504303579468061 0
0.58485220503196 0
0.560648796387615 0
0.592988575042699 0
0.545721448015962 0
0.484568626018756 0
0.557961176055189 0
0.494391753211013 0
0.411076634586403 1
0.633651280927361 0
0.464494228595844 1
0.621809341734609 0
0.511218420821942 0
0.55697062272103 0
0.584604577942268 0
0.347615688676669 1
0.52005236961733 0
0.64166248207912 0
0.414677553039291 1
0.550273106542426 0
0.497038865847271 0
0.489606512370348 0
0.452478845931824 1
0.667257605631263 0
0.405557985562646 1
0.366706076307066 1
0.518792490602532 0
0.534420834810155 0
0.453891246128448 1
0.558951775014948 0
0.448252500397417 0
0.534302267162974 0
0.604114777868347 0
0.455581757831397 1
0.480939112435851 0
0.404163335796642 1
0.419987576218114 1
0.584434014402293 0
0.468972699133654 1
0.470460048880279 0
0.54431642961467 0
0.507242432778204 0
0.487501636520899 0
0.582053824631939 0
0.674951894501509 0
0.455070067223053 0
0.531796460764329 0
0.537669499980325 0
0.595577831715528 0
0.594351793403508 0
0.558328768547185 0
0.501081660203706 0
0.522626244590984 0
0.600666108725037 0
0.664098937667638 0
0.468225958007151 0
0.491781015239028 0
0.54871521406896 0
0.572583708222962 0
0.424090452576754 1
0.440330275123271 1
0.546530400074577 0
0.581716627870674 0
0.485484726561986 1
0.530526187398798 0
0.508670100887959 1
0.479820018147002 0
0.527916566228386 0
0.435443735144815 0
0.462770812171059 1
0.473566733932143 0
0.437279121809337 0
0.440045624384157 0
0.625088781491252 0
0.626343032331568 0
0.69987633443495 0
0.547328654503714 0
0.532447859728636 0
0.51752371247786 0
0.617195458097281 0
0.588614234184672 0
0.511985424420604 0
0.442438061355436 1
0.491042775162652 0
0.515774272562059 0
0.48961602779665 1
0.481519987621558 0
0.47304350031598 0
0.551174551735421 0
0.432222289085428 0
0.587873899406923 0
0.517311663478831 0
0.538635369499327 0
0.413551969723682 1
0.37586502845092 1
0.477335645123111 0
0.485383733198361 0
0.517831693384262 0
0.463338198427384 1
0.503177294898084 0
0.469233959981938 0
0.367696437804934 1
0.475674432652793 0
0.54428653345146 0
0.47428901495618 0
0.554678315515325 0
0.581907241156772 0
0.446884072331875 0
0.543289058614236 0
0.519626508845382 0
0.49894006694568 0
0.574348684094096 0
0.487452119389202 0
0.55466897064974 0
0.462730000357392 1
0.379255497178419 1
0.548013675914753 0
0.402302259220654 1
0.4168634216804 1
0.498600230388785 0
0.452452409915562 1
0.460001623971857 1
0.564057214838822 0
0.529275797578057 0
0.488424973318694 0
0.448869089659954 1
0.631604931965556 0
0.543104596097935 0
0.501388126726038 0
0.504665817308437 0
0.395896330622196 1
0.497996925930649 0
0.485522196963642 0
0.583416698533672 0
0.686515183644848 0
0.415097830117689 1
0.576442106647811 0
0.660351303439415 0
0.456230469113746 0
0.506101785316603 0
0.553082331817017 0
0.61515530141785 0
0.397162820179354 1
0.455863328929075 0
0.551600617600568 0
0.523650722408554 0
0.556899614397988 0
0.548744477560413 0
0.470913992196333 0
0.538791482892699 0
0.567506313771873 0
0.525094725396573 0
0.512746353593171 0
0.54142372488089 0
0.468133421913003 1
0.507914074674189 0
0.564757486658762 0
0.496821949887127 0
0.479780104571336 0
0.582359291578307 0
0.420190909791895 1
0.539100352946446 0
0.497040701171076 0
0.538904674874459 0
0.499108103954509 0
0.508430222364276 0
0.36964697064831 1
0.570489991954858 0
0.486630200898401 0
0.564654355366033 0
0.57331925060724 0
0.509859088501707 0
0.466370583630903 0
0.508806455195733 0
0.471148001912326 1
0.538401893717309 0
0.533932143023138 0
0.476564653397496 0
0.487542034292805 0
0.435706701431963 1
0.634730364819537 0
0.486499358116683 0
0.542733499373654 0
0.531575660138603 0
0.587305499754538 0
0.553777052718792 0
0.442057268363002 1
0.623398094700019 0
0.513478177901094 0
0.601160267497466 0
0.687103677160856 0
0.562869960210067 0
0.549319078555609 0
0.543867375933376 0
0.470871123005101 1
0.511284148922516 0
0.499728941966834 0
0.456838207875683 1
0.596083235714339 0
0.441872987831698 1
0.528526000241708 0
0.526580817755461 0
0.467149432173535 1
0.520523270523676 0
0.780380738675156 0
0.543844506864751 0
0.498797344005761 0
0.440973897920747 1
0.542323208795033 0
0.469935953370344 0
0.53799127461465 0
0.596212485477244 0
0.578518843476489 0
0.435209782526064 1
0.528713597995671 0
0.478959292403983 0
0.579682560376831 0
0.483025122198777 1
0.566252417352801 0
0.541104597288654 0
0.526626651517195 0
0.550127832654927 0
0.495211060190736 0
0.48193344917364 0
0.454021090132481 0
0.538984412378723 0
0.494375833966007 0
0.584194182212645 0
0.524729629653324 0
0.547975527096814 0
0.516215011656715 0
0.490107518609527 0
0.603742560354639 0
0.516919197182375 0
0.565383067392352 0
0.612411326901347 0
0.477645461869028 0
0.630213553216872 0
0.490358778842894 0
0.565559617636328 0
0.389025837142811 1
0.449313434800928 1
0.615856778246359 0
0.371388398889808 1
0.485638730972253 1
0.468312102190982 1
0.423457967252309 1
0.455391386221349 1
0.449156754428326 1
0.633309587976595 0
0.550524004545448 0
0.452292734314668 0
0.448221191146032 1
0.677862113762042 0
0.526313886893278 0
0.506232458158224 0
0.607630705190666 0
0.755657324531268 0
0.488658840554117 0
0.51428373944106 0
0.500745123298112 0
0.530594041394976 0
0.502513436041368 0
0.535563352682714 0
0.489939374198623 0
0.45643059749411 0
0.540865513677589 0
0.535242268845575 0
0.520633928187284 0
0.444387493709376 0
0.50151652864642 0
0.545592359239444 0
0.60849967985587 0
0.486364512020226 1
0.581009473483272 0
0.451552739898299 0
0.515318156612831 0
0.605305652830566 0
0.405182934321052 1
0.537351363792321 0
0.529438770333157 0
0.46747370893933 1
0.509030106864649 0
0.554062652922786 0
0.563398892886213 0
0.49430424928661 0
0.504384663125944 0
0.491696131718259 0
0.59786074040032 0
0.536303494786437 0
0.544681744471956 0
0.419693070032464 1
0.418431152128977 1
0.606426559842142 0
0.534120438674689 0
0.568645888381254 0
0.57005193823088 0
0.629798861023678 0
0.406916105958564 1
0.609376341363243 0
0.458093671265041 1
0.582051141727492 0
0.565376242507728 0
0.444166795912425 1
0.551401196788608 0
0.519524538684869 0
0.546402835793491 0
0.468234334854696 1
0.544752769486574 0
0.35979129325812 1
0.454910481326013 1
0.631224546622817 0
0.476690361998294 0
0.603342399346108 0
0.488709743857799 0
0.34998028546883 1
0.512382387677194 0
0.506068422310114 0
0.57067882153873 0
0.555164215806683 0
0.603451381723743 0
0.529592869302727 0
0.450720505900108 1
0.612894852326484 0
0.455024690793742 0
0.518091943790254 0
0.575933063431701 0
0.401222737451595 1
0.648708287844572 0
0.605089348885275 0
0.595391242919197 0
0.549290404444581 0
0.504353371912937 0
0.587276748055429 0
0.500938023016085 0
0.410292955651147 1
0.563973465473118 0
0.52687954090111 0
0.536066476898831 1
0.513943168357748 0
0.510226868199885 0
0.398558282893701 1
0.451777749321746 0
0.482730597394518 0
0.473855599789352 1
0.501161947835104 0
0.479561021782781 0
0.491170766089163 0
0.568808723410707 0
0.602184648399562 0
0.466811039835018 0
0.515915148593039 0
0.462868738310329 0
0.608186475577702 0
0.573271771745956 0
0.630694902697327 0
0.523147498719791 0
0.432166654454531 1
0.469821023996213 0
0.487443077793919 0
0.60155010803109 0
0.491678722056267 0
0.552723302381243 0
0.478225375207161 1
0.396434694979229 1
0.450594466807561 0
0.468182446309632 1
0.54574056250026 0
0.568259100908749 0
0.402618839554219 1
0.492301627378375 0
0.547165303060059 0
0.466021523985921 0
0.522388878777769 1
0.602932724567551 0
0.455008229664112 0
0.431369048733398 1
0.530090379581046 0
0.571689385564441 0
0.401154330024983 1
0.559989694416972 0
0.49954561818475 1
0.58442708836231 0
0.583458292962849 0
0.442947058410883 1
0.572505999210732 0
0.725333319153512 0
0.533256223256487 0
0.518080389896215 0
0.492445954925923 1
0.500156465506777 0
0.495540770020226 0
0.501085779978333 0
0.457471366837215 1
0.615481655603688 0
0.56113824071007 0
0.436449152720769 1
0.445687192940789 1
0.518039304729713 0
0.573367717048708 0
0.488154017239629 0
0.459857885803014 0
0.583133602747679 0
0.431317452298071 1
0.55117418251093 0
0.479988067426794 1
0.537478697548308 0
0.562985107283782 0
0.496362988460926 0
0.518075229218673 0
0.497242021977828 0
0.539580423410895 0
0.496784727882627 0
0.423203982967768 1
0.59344197555892 0
0.462542390918426 0
0.516790797093265 0
0.499639750967799 0
0.483797565982454 1
0.49728591007332 0
0.607545768768327 0
0.535972153881529 0
0.496866194227641 0
0.536754385288423 0
0.549010874898714 0
0.458718866990334 0
0.582997206611509 0
0.50435955412729 0
0.546937613942099 0
0.439784967811375 1
0.6330868757725 0
0.589024369481253 0
0.498736522615109 0
0.511731382192925 0
0.539293113892207 0
0.54294289792488 0
0.518875446405788 0
0.485466240085484 0
0.4846398177125 1
0.515605390818603 0
0.529723223011444 0
0.435309303597942 1
0.369844863044498 1
0.402212597420164 1
0.586424849129684 0
0.560243389610186 0
0.543831941996532 0
0.451283278439662 1
0.545388109282476 0
0.402593054292052 1
0.441494229893281 0
0.580055915910593 0
0.554821494715386 0
0.636555160944899 0
0.480993545041511 0
0.558436204099964 0
0.527248010419664 0
0.619248658868557 0
0.448621808399058 0
0.394441863080486 1
0.49479330641873 0
0.714077493429353 0
0.493167253461733 0
0.589097906371556 0
0.495511062337113 1
0.480636024917132 0
0.549607100402896 0
0.610072073827605 0
0.564992641536569 0
0.506846147321267 1
0.508094493867288 0
0.437970701810375 1
0.611574973178913 0
0.513885279552613 0
0.636818847982982 0
0.516987710429551 0
0.460713824628559 1
0.547920143398883 0
0.554654108716686 0
0.522375292932767 0
0.576498593186594 0
0.542531897163251 0
0.586886278272348 0
0.581628921728952 0
0.648955651462984 0
0.513451604887452 0
0.394005952870914 1
0.50601007170653 0
0.411007234469821 1
0.48282518539737 1
0.514508727988635 0
0.653828396130046 0
0.487418413605808 1
0.488587750107424 0
0.557101589758099 0
0.512968108083318 0
0.447287178072977 1
0.5177485999926 1
0.512517968760148 0
0.585973170646155 0
0.476819385099963 1
0.46039100856325 1
0.535650933199972 0
0.561249794007046 0
0.551275841209052 0
0.469237780835358 1
0.525230439813485 0
0.343224188606426 1
0.456066794698824 1
0.431791933204338 1
0.667398630581448 0
0.525068285626665 0
0.498882382552647 0
0.465596776984394 1
0.504253633795813 1
0.421797275664717 1
0.533117306462042 0
0.521855943908845 0
0.502031101624571 0
0.429310951567002 1
0.489629424694781 0
0.484008354545484 0
0.524114681607814 0
0.511261326369538 0
0.524593700793436 0
0.518605531723583 0
0.598822595843083 0
0.570222332026983 0
0.617955938235102 0
0.602912634332998 0
0.520914704006387 0
0.604080009553251 0
0.483807236112698 0
0.565604018623271 0
0.407333694557103 1
0.462076508774727 0
0.643655851060532 0
0.449934218415441 1
0.625541947217689 0
0.689417691372185 0
0.508199176814374 0
0.553037159986794 0
0.459934870117077 1
0.530208272486603 0
0.630220776990306 0
0.47519236186492 1
0.412943855755168 1
0.572040477886395 0
0.538103032735584 0
0.454152637405662 0
0.418011809350813 1
0.535461720052986 0
0.560016349452208 0
0.459842183637913 1
0.478540149375069 0
0.619459595210816 0
0.519512459511082 1
0.482088036870204 0
0.459590814708322 1
0.507702294298187 0
0.508111744839276 0
0.565510519781759 0
0.530197437815294 0
0.532043216397874 0
0.525578025157021 0
0.671520577729793 0
0.574971240836428 0
0.511064561270418 0
0.476189481430802 0
0.524191005715243 0
0.606027845034547 0
0.517595615004769 0
0.544292989600296 0
0.487836380341573 1
0.527661021346839 0
0.525576306182027 0
0.593705104261912 0
0.438349039297881 1
0.593881741401743 0
0.489624987226365 1
0.468375685380751 1
0.2468387572548 1
0.397897608745681 1
0.529616983179565 0
0.580646739210445 0
0.671616346735638 0
0.506615232637473 0
0.552337481871564 0
0.54007899211697 0
0.311928841284084 1
0.476727234205312 1
0.559115692641618 0
0.554545231776704 0
0.563145541867169 0
0.550109704035805 0
0.360285969135079 1
0.549975806438269 0
0.484733107099746 0
0.483202502181025 0
0.606504431852641 0
0.413812277596227 1
0.429435374912336 1
0.423035688769228 1
0.398694534320376 1
0.545211680713737 0
0.525337765183479 0
0.472389906635909 1
0.525034411897473 0
0.546295970000172 0
0.347427577196969 1
0.452466970393559 0
0.576097645612178 0
0.549890122511286 0
0.356110237805254 1
0.566902043462722 0
0.484931715749346 0
0.420065558658616 1
0.62400382832386 0
0.492854548515487 1
0.597241555521136 0
0.539235348374002 0
0.467820458690696 1
0.535145792933785 0
0.54785625123094 0
0.708388331245808 0
0.490700450808407 1
0.522393250581155 0
0.515172734751552 0
0.621400585195352 0
0.511803777816672 1
0.530906351426487 0
0.50909905288271 0
0.399472371235925 1
0.627250176656717 0
0.517046746996315 1
0.442919376961457 1
0.580945893967593 0
0.477660536082309 0
0.348210719549008 1
0.576545053854264 0
0.559284870855472 0
0.563993465200472 0
0.550850363186023 0
0.499205475996348 0
0.541409690704485 0
0.539332839275874 0
0.497842302300131 0
0.400487000108516 1
0.583403968334094 0
0.615048869156258 0
0.54166553997272 0
0.547350652160809 0
0.550107609186902 0
0.512240004061238 0
0.526514924404637 0
0.596584131589492 0
0.624975182018383 0
0.492895918612584 0
0.520254904139172 0
0.469861447258684 0
0.569861117443432 0
0.525254252471208 0
0.663648721953551 0
0.475174778087162 0
0.506427138496143 0
0.502352536297905 0
0.551220680803906 0
0.540727048688481 0
0.542955715804587 0
0.562400671558316 0
0.522069154990472 1
0.422091976516899 1
0.526798006094724 0
0.526389949455763 0
0.416320693960076 1
0.588389380071459 0
0.529581425891918 0
0.427401158149366 1
0.54829017660743 0
0.557025233962237 0
0.543140043614941 0
0.570361804933316 0
0.472921602658918 1
0.56907475020482 0
0.61574861911491 0
0.484988403267746 1
0.63378459918926 0
0.374351936603995 1
0.437549385521634 1
0.524374153714978 0
0.602128577519473 0
0.573701560964879 0
0.546253191663197 0
0.479200292409651 0
0.571820584887299 0
0.514438698247718 0
0.459796490668132 1
0.61035447699056 0
0.623298281989695 0
0.419421300844279 1
0.469916912852795 0
0.516496344782266 0
0.495578597068984 0
0.526380696274749 0
0.578563011435583 0
0.387569433232318 1
0.53048035185138 0
0.56110493027305 0
0.357461909515329 1
0.475298497743198 0
0.503089062481717 0
0.643209564216109 0
0.513128529494234 1
0.432934935181657 1
0.422789565417944 1
0.679152568400962 0
0.52783631835753 0
0.415221578354447 1
0.550351159388149 0
0.479047080673399 0
0.47920570110489 0
0.406703287360023 1
0.666559040790276 0
0.577879663537343 0
0.361424619310541 1
0.512019670677033 0
0.424977973279985 1
0.620486665503086 0
0.582494454676544 0
0.433455679369872 1
0.509777025160504 0
0.498427582299867 0
0.53919190801757 0
0.508918203958852 0
0.363718013343091 1
0.503951709328375 0
0.504985160488404 0
0.439027189711613 1
0.558478081098061 0
0.546267722305492 0
0.567413639425501 0
0.540265666716744 0
0.521108057131312 1
0.583321306496079 0
0.48374317568425 0
0.494260832121024 0
0.466231281681546 0
0.538332801054105 0
0.533916172522588 0
0.559520332003653 0
0.437695539114609 0
0.526216722908286 0
0.528073933071109 0
0.548418377545725 0
0.456483211069691 1
0.489798874681023 0
0.423425968443272 1
0.465726494968669 0
0.546507213245638 0
0.415286229679295 1
0.530326610884319 0
0.588213485345166 0
0.551831314303345 0
0.638812937150654 0
0.428985259329277 1
0.592249229577776 0
0.472168685270624 0
0.458030804770949 0
0.633881148232346 0
0.503993092047153 0
0.498548569453015 0
0.517695481415316 0
0.496349481964304 0
0.488418002264216 0
0.609690320727658 0
0.459073259142691 1
0.47761393685166 1
0.440827957084834 0
0.595908604185125 0
0.496441057250386 0
0.627773167168602 0
0.464078417268167 0
0.461191781218813 0
0.477482578999378 1
0.483188677762087 1
0.494735765982592 0
0.475710764984798 0
0.479393935695799 0
0.426437712247043 1
0.631818436757635 0
0.432058835786481 1
0.55140959764365 0
0.56482857273134 0
0.598685927680287 0
0.401857938892261 1
0.605952286850257 0
0.534228098868479 0
0.3785863505194 1
0.593263021645399 0
0.461066266656302 1
0.570410945516499 0
0.362977382849242 1
0.405716885966444 1
0.548322805112371 0
0.526959737015426 0
0.473766633792664 0
0.44171134960463 0
0.269100452063038 1
0.518123156075634 0
0.468111836164919 0
0.455686486551507 1
0.517974381617372 0
0.504846100699139 0
0.487532119278117 0
0.486147984779465 1
0.553058304355657 0
0.576043004225634 0
0.511531542336151 0
0.634823365146848 0
0.489509456723424 0
0.549315422075804 0
0.420077714490225 1
0.426285843753072 1
0.475332578029434 0
0.523032428713837 0
0.412768410200357 1
0.54126415354751 0
0.49170678709454 0
0.593822680788754 0
0.602489102492684 0
0.561664460527983 0
0.515774061558865 1
0.525888398631355 0
0.600398642643628 0
0.518264267563649 0
0.562395042990706 0
0.473143045211635 0
0.510562260299572 0
0.546776447859066 0
0.521515468568322 0
0.520387137475153 0
0.494145058126849 0
0.539604740750365 0
0.501428081626678 0
0.482881094801605 1
0.600712093855426 0
0.437580327367083 1
0.373093852778066 1
0.532551282760408 0
0.56235654261668 0
0.521139652771622 0
0.703350717206733 0
0.555088253158927 0
0.578491334925614 0
0.602803277450814 0
0.524178569155454 0
0.495359969247948 0
0.620137288619303 0
0.449787925355895 1
0.528990303055751 0
0.482552619325778 0
0.415888805813306 1
0.573899796967196 0
0.427122596201522 1
0.408924707916816 1
0.594451189768791 0
0.549719406874012 0
0.619537545706213 0
0.493512592010902 0
0.518311374986404 0
0.500582610836915 0
0.449274807929769 0
0.556162450412468 0
0.472817303205474 0
0.48869146435385 1
0.401696098785922 1
0.532606569535083 0
0.519706973985269 0
0.665841424436576 0
0.433083279907087 1
0.534948190487079 0
0.656114791508294 0
0.507228991700014 1
0.526746595508716 0
0.525256108005864 0
0.572118922744222 0
0.579849831585728 0
0.473813062417783 0
0.668367449105218 0
0.595414636650775 0
0.504682730722837 0
0.519772055785319 0
0.47381449222329 0
0.533922220498592 0
0.543936618661742 0
0.461175022778613 1
0.462133622775956 1
0.420556040483043 1
0.583045490182161 0
0.576450513454651 0
0.592641136578311 0
0.39063895477996 1
0.466881820668312 1
0.608046031745355 0
0.519682825448568 0
0.55501822153897 0
0.537692833825828 0
0.632197420037856 0
0.451121939364191 0
0.568123047981876 0
0.556425436165409 0
0.55836848710577 0
0.435608932156885 0
0.51308869731189 1
0.524015399925348 0
0.585343434336816 0
0.55333502152957 0
0.472775411203018 0
0.612182417801907 0
0.431684102761138 1
0.453446970166445 1
0.488906793233181 0
0.541839270674345 0
0.456552680617745 1
0.493435516282196 0
0.592815044999683 0
0.530425586268563 0
0.451782822884884 1
0.504080532824719 0
0.369141123861376 1
0.481425877664162 0
0.468896857842593 1
0.447507498495486 0
0.581298289115548 0
0.519746901705394 0
0.492323085304636 0
0.530742086358964 0
0.473933727053024 1
0.499602248734239 0
0.389769689108078 1
0.491193033960495 0
0.527266850279701 0
0.546160246743731 0
0.5903933431448 0
0.436666095580877 1
0.603683357155717 0
0.494335114748949 1
0.481068484214184 0
0.431443606542745 1
0.459146410179815 1
0.504278532982178 0
0.50097115797793 0
0.68139259976394 0
0.437004519951339 1
0.416892106652105 1
0.521849602603213 0
0.488255138058929 0
0.588864933326652 0
0.46516813612596 0
0.494992761136332 0
0.580653064767316 0
0.513514970166192 0
0.494636784886606 0
0.404287622546974 1
0.638065229309462 0
0.540876670298717 0
0.476421424531911 0
0.465309005354633 1
0.528657102848074 0
0.607343185879185 0
0.39504247839439 1
0.649517945572936 0
0.574724050186733 0
0.5712484088532 0
0.556512006293178 0
0.483408037196749 1
0.444017346792656 1
0.499056519099902 0
0.484812058569716 1
0.468263854967757 1
0.41679842621734 1
0.590254024735021 0
0.494620934664477 0
0.463762409472951 0
0.609488305503537 0
0.476189290422595 1
0.409563439730465 1
0.535833019339799 0
0.429226565119911 1
0.474805264863038 0
0.573115450506433 0
0.545172569131221 0
0.580599004776946 0
0.445123293806455 0
0.484151610298034 1
0.539665311314457 0
0.504449848152958 0
0.508225987230459 0
0.480516190564396 0
0.5340812440542 0
0.584666698739212 0
0.493073974073865 0
0.478472959044775 0
0.412814237879398 1
0.464103871779488 0
0.485221956476066 0
0.486924239523573 0
0.580789155924312 0
0.449455234591664 0
0.530590641146221 0
0.515323837081367 0
0.521643641717252 0
0.630867761029538 0
0.564376543894862 0
0.536583395916297 0
0.421050441926603 1
0.516936227011776 1
0.516617234706522 0
0.519234146276744 0
0.479999756884047 1
0.61229446691476 0
0.447330129811391 1
0.399673525488893 1
0.612806660326944 0
0.407877273152203 1
0.541182437399057 0
0.552366188242075 0
0.545182723625621 0
0.54157993032013 0
0.450416522931695 1
0.505954725653966 0
0.422137181236775 1
0.579928368534127 0
0.642285593835947 0
0.44993393023471 0
0.669981277343979 0
0.568914688493098 0
0.445712320896641 1
0.537565416377906 0
0.476789325970201 0
0.442949052285557 0
0.449268077667492 1
0.539557727339702 0
0.522394073123905 0
0.575181143898036 0
0.458835982181912 0
0.498704293094698 1
0.423963463478301 1
0.524987908846766 0
0.489800970845385 0
0.462622532460124 1
0.491289977746983 1
0.352838597471064 1
0.535791131207639 0
0.535894829975542 0
0.553029460727543 0
0.368230143212184 1
0.460009347441676 1
0.593448892931747 0
0.487972531237575 0
0.545169506330266 0
0.588061471231587 0
0.605639215884501 0
0.573187284286556 0
0.5898611941282 0
0.485896124179658 0
0.515907289402884 0
0.479993685998068 0
0.515796318708961 0
0.505383255944281 1
0.571879374687581 0
0.498918797586734 0
0.570043796249014 0
0.474394332335035 0
0.545834801043267 0
0.517002591870009 0
0.584021449804288 0
0.672588641996517 0
0.535589763251156 0
0.474548608440063 1
0.47006521525049 1
0.567680049123697 0
0.465456036473881 1
0.473329614640974 1
0.484274446204457 1
0.410075711118829 1
0.286300396740869 1
0.548509919285658 0
0.433370344855606 1
0.558318725503303 0
0.512148648579233 0
0.613795756095938 0
0.496961262653681 1
0.532795810257696 0
0.543260764160249 0
0.556181080816242 0
0.47638275589654 0
0.560615867484454 0
0.503823503093091 0
0.497790405455326 0
0.483895626777569 0
0.554692424838467 0
0.557776009553853 0
0.562023650390178 0
0.583685154420605 0
0.52412531951626 0
0.475315556469206 0
0.573758838723939 0
0.453689160606074 0
0.524971740125131 0
0.508124592705225 0
0.533126194683928 0
0.428813224233387 1
0.50247998023519 0
0.596466595913307 0
0.452192585997112 1
0.562726958240772 0
0.525750408881256 0
0.502540282191235 0
0.495924015977074 0
0.480614690515125 1
0.565145343714738 0
0.576937785302146 0
0.437966020033474 1
0.53245042495874 0
0.403008025615564 1
0.598264076854496 0
0.600942671240335 0
0.557620705675935 0
0.488925935627402 1
0.511484374048121 0
0.456684877259229 1
0.406674625140652 1
0.58094172974141 0
0.53629452377556 0
0.512618873695241 0
0.509790853926247 0
0.3412188788062 1
0.46116610358255 1
0.601349907141799 0
0.449860022334314 1
0.489694472955852 0
0.428354795506346 1
0.451788791171277 0
0.517564819968922 0
0.546573105451758 0
0.435486712411784 1
0.50685322249947 0
0.628624658711884 0
0.597230543593966 0
0.502023772808488 0
0.395316450086497 1
0.60663941335333 0
0.309084300570068 1
0.441196971797036 1
0.534658276451686 0
0.494929845136646 0
0.606105072727516 0
0.507629932148252 0
0.463969778140455 0
0.514857928269544 0
0.512893189999459 0
0.65611847066587 0
0.351534448779176 1
0.611105574689392 0
0.58862113848049 0
0.508232332606709 0
0.508004631726249 0
0.590534793555203 0
0.613330423227865 0
0.531777544163667 0
0.543617417844686 0
0.639925886420898 0
0.544357791586127 0
0.397000360046541 1
0.516983734601364 0
0.460974134800744 0
0.505349651807099 0
0.666208980592952 0
0.496485260821114 0
0.531645455563232 0
0.54514685497972 0
0.435017382342731 1
0.632636005663389 0
0.536508159515971 0
0.540778050510194 0
0.600804761407816 0
0.531659150481579 0
0.452774484658841 1
0.545005295206039 0
0.552003020397067 0
0.509781791605074 0
0.54347361604576 0
0.39667296390843 1
0.565956733121676 0
0.487133658935359 1
0.397894585913826 1
0.497666908426328 0
0.440890062065714 1
0.635773630108337 0
0.504234720993023 0
0.481488280014695 0
0.483159986426751 0
0.593869078845215 0
0.466184049453348 0
0.399855997141099 1
0.564765196464893 0
0.554237550236722 0
0.463743763540104 0
0.430004585012698 1
0.539335932182092 0
0.492591443651288 1
0.493364292286626 0
0.376347237283614 1
0.509727641342511 0
0.540630278456717 0
0.408883224051162 1
0.496056574035516 0
0.591260180869688 0
0.633153375576711 0
0.449206908150484 0
0.524682257458251 0
0.555672793964036 0
0.437728860378866 1
0.571690577881687 0
0.588400756856523 0
0.462997256867129 0
0.436569977631546 1
0.56251508967926 0
0.502720890809154 0
0.532195627987768 0
0.589359771766576 0
0.582434147623063 0
0.605177407907086 0
0.477351942864774 0
0.471064921720243 0
0.520507690799033 0
0.463443825097417 0
0.470019826177195 1
0.532949833478005 0
0.599073349359222 0
0.438528481170107 1
0.640569624762863 0
0.566223502075663 0
0.655811913047694 0
0.519288126663251 0
0.53855235081157 0
0.581714730794947 0
0.557120351676697 0
0.644077470647015 0
0.466665815409882 0
0.473413333219658 0
0.389659135045976 1
0.526744686739207 0
0.606147005611822 0
0.4977447685623 1
0.486538258932078 1
0.451282369520836 1
0.522456654483021 0
0.64705565887896 0
0.500739819924296 0
0.487977635037017 0
0.421555017790313 1
0.704714800850906 0
0.499260721739145 0
0.508450561445162 0
0.483925414321276 0
0.464135346358135 1
0.46504642379739 0
0.659296880382925 0
0.53300682664443 0
0.53243187143252 0
0.547846575350195 0
0.568906346532444 0
0.48813617376395 0
0.555065085706065 0
0.47892575973745 0
0.551588637649334 0
0.416981521781026 1
0.510007837101065 0
0.525371576253315 0
0.484711834720485 0
0.52549517164275 0
0.346818090922965 1
0.568860663429701 0
0.47901473197144 0
0.500177757796427 0
0.55574509287624 0
0.526936360314732 0
0.496421299201153 0
0.396722773456411 1
0.516470876759507 0
0.481539810467915 1
0.540727323901815 0
0.466923538597965 0
0.602566501346945 0
0.584507836153195 0
0.511167637826696 0
0.503010529346029 1
0.626300993384951 0
0.481542735424347 1
0.407225064568887 1
0.639836799512949 0
0.524030506125318 0
0.538219978263417 0
0.522440103733429 0
0.528566812754385 0
0.597207570249207 0
0.519690363134989 0
0.598766874075252 0
0.423233308464733 1
0.535984389126208 0
0.491248953846528 1
0.441448408760594 1
0.527906095574459 0
0.455879772306857 1
0.662982423250781 0
0.622054946421776 0
0.394077420903758 1
0.519414127299641 0
0.465129943781484 1
0.566947270813694 0
0.562291716490693 0
0.427400018657184 1
0.525419466911051 0
0.540862434959787 0
0.598064170576414 0
0.564755313050047 0
0.448658934497041 1
0.524925072042185 1
0.430344357864121 1
0.628532604850021 0
0.635205237541839 0
0.413262070379475 1
0.584509433212533 0
0.536003017338722 0
0.401556305753259 1
0.454508756281867 1
0.500810848296114 0
0.464399970003587 1
0.498749432795184 0
0.521185271570214 0
0.5346955384265 0
0.513065522471919 0
0.48290419214724 1
0.499807510201318 0
0.436043072494185 1
0.584689234414496 0
0.607469652082602 0
0.524471898508832 0
0.624484613933019 0
0.56500332883584 0
0.515373132964122 0
0.628253101991812 0
0.508593794165795 1
0.52043473823574 0
0.597601120867237 0
0.46780210882716 1
0.55515302185602 0
0.530514232038728 0
0.446606516669476 0
0.385827764197832 1
0.66105698934591 0
0.489285717090949 0
0.59787497870098 0
0.429540236536681 1
0.536120608305666 0
0.552627303286053 0
0.506002299588854 0
0.519104894904818 0
0.490544309645116 1
0.485793250601008 0
0.44271447127862 1
0.539204652697311 0
0.450386411847874 1
0.484931121732264 1
0.519362155970897 0
0.464671834332001 0
0.508175516993023 0
0.580935878411009 0
0.581422091546455 0
0.44647119679462 1
0.603943099272991 0
0.627024706828448 0
0.458840457757718 1
0.55913185676304 0
0.419213949540752 1
0.442914457926665 1
0.417107093188684 1
0.594683057712185 0
0.467153165926801 1
0.396244222130026 1
0.510347515666322 0
0.615832209492334 0
0.476807406757568 0
0.460335059260078 1
0.428026968397726 1
0.493345050211067 0
0.433973299874632 1
0.453822434558631 0
0.590916538824064 0
0.497784754932886 0
0.450489971395033 1
0.495538078856265 0
0.54208270739026 0
0.404523558012385 1
0.458403204501831 1
0.535703559590116 0
0.485324350523881 1
0.53277060300753 0
0.532070145720428 1
0.648982940510817 0
0.506588368386422 0
0.494782656132557 0
0.420675211028644 1
0.465048676812923 1
0.541932726465481 0
0.476614537930749 0
0.569650308178397 0
0.588955865107192 0
0.387094709739202 1
0.565296963897683 0
0.423286099236892 1
0.529499367997603 1
0.531757116766067 0
0.537016054727426 0
0.644211598465677 0
0.577902481156803 0
0.561032583756892 0
0.465094829398786 0
0.542154264779078 0
0.495673879594432 0
0.565194457445631 0
0.585437814986835 0
0.355711917800657 1
0.451106900134396 1
0.511772552807241 0
0.535525373943303 0
0.546830006698443 0
0.515549470419529 0
0.641527620561396 0
0.528398758303691 0
0.609317939590013 0
0.372578211579007 1
0.600700233182683 0
0.503854292784891 0
0.452876861152733 0
0.608469082388497 0
0.432585078670227 1
0.484244816592443 0
0.550411126625182 0
0.687208731834113 0
0.445438215897472 1
0.398126253343792 1
0.559939919199292 0
0.429197770835222 1
0.63022127117898 0
0.475201654811979 1
0.594851492085206 0
0.369479347500201 1
0.463952598243613 1
0.470234585629305 0
0.559026943578987 0
0.533698870082308 0
0.566551410935473 0
0.50761248969592 0
0.531521198813275 0
0.43417812597639 1
0.466431568045392 0
0.442766248911055 1
0.609608495851677 0
0.52344602749311 0
0.52596635507989 0
0.589992744707765 0
0.526105826295314 0
0.64183729457941 0
0.532320401283768 0
0.605562116763125 0
0.548296414271798 0
0.535921036232322 0
0.698876576441446 0
0.486810177707139 1
0.561508022372535 0
0.617273201621302 0
0.579215643900698 0
0.519694325292132 0
0.531591121181169 0
0.637022881930137 0
0.588922888496475 0
0.378242537892774 1
0.446482674657324 1
0.612374982569335 0
0.511231160634086 0
0.461030201865981 1
0.444875858956154 0
0.483721577373429 1
0.557939673325729 0
0.454325554264278 1
0.576636732149301 0
0.493553110413069 0
0.450286635592426 0
0.524779742478332 0
0.458207302976344 1
0.480526477241253 0
0.476385427020401 0
0.504277246725414 0
0.410865751550215 1
0.58124514598171 0
0.558821427930605 0
0.525747538665397 0
0.500859263250234 0
0.539248518940889 0
0.41514139355639 1
0.577660804820574 0
0.472114136951405 0
0.554775902254603 0
0.488854838436806 0
0.49023062887913 0
0.552578653724249 0
0.502502066736858 0
0.450234860535736 0
0.631500173762737 0
0.438718978385445 1
0.572267913790209 0
0.41767026244276 1
0.529783104925251 0
0.50351289818429 1
0.520856444023145 0
0.505925952565875 0
0.37307438393426 1
0.478107095739043 1
0.635642340205194 0
0.619463167964809 0
0.305150910064782 1
0.544693389610877 0
0.588643655466376 0
0.489683041412802 0
0.48785746932767 0
0.530117810825271 0
0.568049466396441 0
0.563074104772037 0
0.490026769681713 1
0.518555376430902 0
0.500556312713769 0
0.620538038880785 0
0.489502374312392 0
0.580154592923236 0
0.590637795138397 0
0.479327610471042 1
0.432392026820273 1
0.440609107012873 1
0.46252695546896 0
0.589958192065917 0
0.492672643531293 0
0.618394620597916 0
0.622700952214111 0
0.519967824906449 0
0.519523688820424 0
0.553174264368203 0
0.373343672293881 1
0.508729805096795 0
0.564106151973073 0
0.526942155478494 0
0.487460267226974 0
0.455478788632448 0
0.426583896603609 1
0.458833438269933 0
0.645409808240932 0
0.589736319526808 0
0.457743287376356 0
0.518485011516144 1
0.380057022132922 1
0.537101208984243 0
0.630850903532138 0
0.609401427773936 0
0.430746073511915 1
0.454090287038453 0
0.557383093208349 0
0.438254801939288 1
0.49195281086934 1
0.377875932839142 1
0.424215067376134 1
0.509742717828834 0
0.579392744105661 0
0.53732656115249 0
0.476785112163207 0
0.391752814828761 1
0.502137636636882 0
0.427748116164627 1
0.412365287319665 1
0.537389056888179 0
0.537554726964093 0
0.44939939701077 1
0.541094216054299 0
0.513119004009665 0
0.550882048949936 0
0.601907684124786 0
0.473183271369234 1
0.531132487489507 0
0.557564939691484 0
0.468497311728873 0
0.622282458593412 0
0.513161327024483 0
0.506891035046161 0
0.595908997737528 0
0.599914499899106 0
0.440806276186246 0
0.635759653768747 0
0.530055488508893 0
0.542004904229179 0
0.518301657538695 0
0.546805970635402 1
0.559448965862679 0
0.552077599638465 0
0.500399422365071 0
0.378932040094658 1
0.391723450432418 1
0.461807993919628 1
0.506234108003525 1
0.49841478960026 0
0.524532513805963 0
0.496685321372685 0
0.497754797145481 0
0.441998958825824 1
0.600587152237563 0
0.647503019182585 0
0.445787371087963 0
0.607932240249182 0
0.66371973514888 0
0.516524337174762 0
0.462017608292262 0
0.519197854426561 0
0.468830642243547 0
0.536986570193673 0
0.535304391208932 0
0.545602326064848 0
0.552704755048629 0
0.590296572681061 0
0.624739876875022 0
0.631170704235354 0
0.539076128919186 0
0.489855031865616 0
0.669248049789675 0
0.410018862837138 1
0.421419516708663 1
0.566894064659458 0
0.401298300761742 1
0.503764271113789 0
0.672294236785858 0
0.449145394268517 1
0.515766416657457 0
0.53939592988991 0
0.462964181311245 0
0.580546083752686 0
0.455392637651852 0
0.554992778775703 0
0.489237570102538 1
0.557930005764208 0
0.413421892394737 1
0.39935950197254 1
0.518390396380952 0
0.516366458853453 0
0.485210291421643 0
0.440813826040659 0
0.481932934905834 0
0.546262706599696 0
0.55375916305138 0
0.525902712262763 0
0.487578654834404 0
0.565760940822785 0
0.588438768228118 0
0.434377315140101 1
0.500109463387234 0
0.499327921091005 0
0.535441099172858 0
0.628275740606364 0
0.587497285302258 0
0.543666373408679 0
0.529172744914499 0
0.558098045689171 0
0.467990154307516 1
0.477727735494237 0
0.561763033967805 0
0.490660691353732 1
0.595134615481645 0
0.544546538743116 0
0.587717573286799 0
0.54342496025076 0
0.521546626704422 0
0.511157569900493 0
0.607817323715649 0
0.54276190212714 0
0.525332118199078 0
0.439718276015102 1
0.555925580087309 0
0.523811987378027 0
0.344741725401283 1
0.398387392769533 1
0.485765553807096 0
0.499691105885293 0
0.530176564662157 0
0.550554068063206 0
0.34633967749254 1
0.507131586048758 0
0.701313097656956 0
0.485057719106615 1
0.587983405842563 0
0.485041245770206 0
0.51624949694892 0
0.528344532216054 0
0.493236709741022 0
0.502992393408616 0
0.426572882153212 1
0.532823403310245 0
0.502424585264023 0
0.352378122453445 1
0.504516483918885 1
0.585996950809188 0
0.52107376138692 0
0.430540781252548 1
0.605436989694365 0
0.478257588011631 0
0.627773507702453 0
0.575733695165046 0
0.491592937214461 0
0.592234196731466 0
0.426415854754185 1
0.442426316308966 1
0.48979682346883 0
0.466431984244807 1
0.650635732970645 0
0.468835755306988 0
0.567529271736874 0
0.560424952119653 0
0.504647785353233 0
0.567035219860428 0
0.495463114277731 0
0.475514574042624 1
0.474579879527143 0
0.475106941577996 1
0.509206080551083 0
0.558134793896236 0
0.437602211910025 1
0.495098185820546 0
0.441314804427635 0
0.444952914266315 0
0.456642218539625 1
0.574991175728169 0
0.497189000154511 0
0.437864693854538 1
0.554929245326462 0
0.511498859725048 0
0.543061651809381 0
0.499966803419101 0
0.471777603558105 1
0.546295799623711 0
0.482847277650383 0
0.44380089752016 1
0.365877479181717 1
0.512926251250927 0
0.617956926325929 0
0.461852579362923 1
0.551884050259178 0
0.437912188065699 0
0.513496237084799 0
0.610707140222956 0
0.422322411080858 1
0.49708376688722 0
0.440321138879915 1
0.503576330408488 0
0.631716064902742 0
0.563532171802503 0
0.665053546769845 0
0.464768354560291 0
0.502837636170246 0
0.61020018568838 0
0.564693109417184 0
0.484460024102591 0
0.508441501585382 0
0.476660917000961 0
0.453310323436945 1
0.440062201279142 0
0.611266333125309 0
0.538606207315226 0
0.535763850965734 0
0.398327888779064 1
0.490592074123902 0
0.609239377812881 0
0.549215937116247 0
0.459987762348054 1
0.598079634801752 0
0.534196707457198 0
0.59677456019922 0
0.540542557907895 0
0.519706358339397 0
0.579785340216674 0
0.499702215162729 0
0.593549232335832 0
0.626658799302307 0
0.478923716940266 1
0.42222509669444 1
0.456234075822506 1
0.483449630576717 0
0.408679399278806 1
0.565863349930882 0
0.476211139975309 0
0.449794379352861 1
0.398410899027583 1
0.463920287941643 0
0.55870335589802 0
0.529871700065329 0
0.482544298804137 0
0.350818538155256 1
0.507826211145189 0
0.494999530661549 1
0.500643391746372 0
0.500269172649848 1
0.475354931664667 0
0.508825397659894 0
0.646272876245539 0
0.513227959627284 0
0.546144871096879 0
0.50841100640897 0
0.505638089398382 0
0.448407258739769 1
0.507728319243076 1
0.517235492403868 0
0.408381829912174 1
0.639756740663608 0
0.568270189795407 0
0.413325877835387 1
0.492356171563194 0
0.439238534167496 0
0.539958366226542 0
0.546959437365785 0
0.558041329053488 0
0.523154133594875 0
0.526919422658388 0
0.43740470140215 0
0.423280753071793 1
0.552450508877162 1
0.503431730526606 0
0.475890941438778 1
0.504078957087327 0
0.504157710552163 0
0.682090578941551 0
0.407810511369004 1
0.579915762711375 0
0.521058076603535 0
0.4900190443023 0
0.429514588322281 1
0.508582105316903 0
0.542002450794013 0
0.440729078976654 0
0.549539704758434 0
0.395916038382738 1
0.367663040957249 1
0.630115344526375 0
0.510766486960753 0
0.611818259086275 0
0.59106837931941 0
0.44563959322291 1
0.530441630611943 0
0.492725209101922 0
0.46327175203609 0
0.51229408054286 0
0.474029117068163 0
0.600995734801611 0
0.516695963072624 1
0.565884717517712 0
0.625935225614431 0
0.556693748156047 0
0.642311202296456 0
0.42462169374408 1
0.510524169951328 0
0.399845719146471 1
0.54702880302865 0
0.537677665580304 0
0.563901928820141 0
0.592574936312972 0
0.480949345598041 0
0.473284645149662 0
0.529141586769563 0
0.364469865251611 1
0.515476077206567 0
0.560899879653908 1
0.495602706725164 0
0.355947628731606 1
0.489284872093211 0
0.485516969030154 0
0.654171721552916 0
0.560454475008412 0
0.476657807421668 1
0.459208879401218 1
0.419381933972505 1
0.494637654670481 0
0.547725024716352 0
0.560022236206921 0
0.538410758262564 0
0.747631330195271 0
0.605381871624303 0
0.476022437561767 0
0.591128126368195 0
0.536857491843193 0
0.54927122521115 0
0.581950932264957 0
0.577668495822948 0
0.481424485611575 1
0.714264772104737 0
0.529670594375154 0
0.448292554982672 1
0.46366220016805 1
0.481635034766258 1
0.537714307519199 0
0.533645009011877 0
0.653474938599098 0
0.551170147463156 0
0.534240357441665 0
0.572056555694038 0
0.576008123606914 0
0.440426917001747 1
0.489049377776551 0
0.561810834043327 0
0.559099735355561 0
0.460072908508667 1
0.484036390748882 0
0.533353627985158 0
0.619602119991457 0
0.556552060454107 0
0.565447768060848 0
0.51841363186816 0
0.432886045779241 1
0.523567750871485 0
0.477186325805348 0
0.518398298798729 0
0.455539008999508 1
0.417073823907264 1
0.433738950439475 1
0.486812618665857 0
0.532617087768591 0
0.54177714431739 0
0.634675462535098 0
0.545605151235942 0
0.555953738015078 0
0.656193258121201 0
0.628752269002131 0
0.524673294151371 0
0.42295161028204 1
0.455966416772121 0
0.530942298937636 0
0.529014407693986 0
0.392630249014979 1
0.537362128414552 0
0.533703969490041 0
0.502304642750205 0
0.58747125635251 0
0.506217243545514 1
0.588458669269488 0
0.498023177005072 1
0.586872637094658 0
0.477573325817152 1
0.55820095686368 0
0.4505239762344 1
0.58215463552821 0
0.516593571736486 0
0.47969671294197 0
0.453743045847327 0
0.54122322499842 0
0.594696041710515 0
0.405347877238201 1
0.440275440214952 0
0.520744431172298 0
0.537746298985122 0
0.585825456136261 0
0.52194756728996 0
0.590631183499345 0
0.533726532729695 0
0.550902769519578 0
0.448698419321275 0
0.478304792656473 1
0.527499368580476 0
0.559788265613052 0
0.451542866477671 1
0.443905240610782 1
0.583246647982847 0
0.45117499832991 1
0.463229173107315 0
0.337997758791999 1
0.569846744186939 0
0.638536913837051 0
0.388912632896306 1
0.607601008388562 0
0.489865314462632 0
0.358350145198399 1
0.572545906987685 0
0.544696317965172 0
0.639739989524832 0
0.494891091720506 0
0.481962694993266 0
0.540181836588622 0
0.40347053965338 1
0.415216062641224 1
0.518219262484742 0
0.559964217377458 0
0.581220212432121 0
0.566517395188864 0
0.556181932267277 0
0.489682832281493 0
0.556757568205713 0
0.472070909392288 0
0.546263441509775 0
0.516455431745606 0
0.545563135260774 0
0.467257063760496 1
0.620614388100452 0
0.521247371651403 0
0.537613632888541 0
0.546939334885312 0
0.517529819396401 0
0.560440360293557 0
0.665327655438639 0
0.444016938707826 1
0.564908252741599 0
0.491361942498551 0
0.560320797647086 0
0.553201293523555 1
0.424210429649179 1
0.513283996855974 0
0.568756361625069 0
0.447860759436412 0
0.566984676036194 0
0.332164404729439 1
0.529526313747021 0
0.507603100700099 0
0.573363558988658 0
0.462617692841112 0
0.502270133887093 0
0.540271648203989 0
0.508183256014104 0
0.427497072970834 1
0.483947304318145 0
0.497020870660221 0
0.543591503161007 0
0.597668901430337 0
0.671307376672756 0
0.479511074056547 0
0.577211082142361 0
0.558159433356406 0
0.503869143614072 0
0.414805257638739 1
0.421297186336145 1
0.496018738390776 0
0.490312282080515 0
0.489046457461193 0
0.406458127162814 1
0.487258744374398 1
0.491624161945496 0
0.461175234849845 1
0.420716865102728 1
0.364506607801115 1
0.552377881676828 0
0.521403143843017 0
0.573996742093976 0
0.469250340428189 0
0.610502447994819 0
0.619585395233206 0
0.585745424136181 0
0.487771585219802 0
0.435092852699483 1
0.410028914687444 1
0.539619860705294 0
0.421559190860889 1
0.445981357031174 1
0.426585012300716 1
0.471796405444248 0
0.641649293011888 0
0.511291910485756 0
0.468105463597341 0
0.45463272486452 0
0.435334210564727 1
0.546113743388056 0
0.40271778686561 1
0.573845358405364 0
0.547473097568504 0
0.539711766912044 0
0.490027025227249 0
0.370787162403026 1
0.510088889692993 0
0.407762457465947 1
0.6191221855159 0
0.55609044485865 0
0.558455477701615 0
0.37750128317053 1
0.438749381606191 1
0.479630595549457 0
0.413277292965184 1
0.487086060744844 0
0.352406263727812 1
0.567234222991766 0
0.513782268087802 0
0.473819327844268 0
0.536582429170909 0
0.506401370058723 0
0.709667820720914 0
0.496353746579201 0
0.456299969617004 0
0.504002648967682 0
0.560116383126646 0
0.433564536488571 0
0.557571107893358 0
0.569459406864637 0
0.516053253642259 0
0.660771606565632 0
0.538711970898425 0
0.555160033561479 0
0.464765121194235 0
0.466012624065929 1
0.305995332265632 1
0.534062148731526 0
0.666808386403779 0
0.536450325306014 0
0.538244421329032 0
0.455084367250197 1
0.469029953299959 0
0.597321928243636 0
0.631461053868919 0
0.510571950611871 0
0.686871394193827 0
0.591997542294678 0
0.428751067438855 1
0.529587259163215 0
0.530380149097093 0
0.503200931764319 0
0.564702446768299 0
0.389483771938052 1
0.469971582348953 1
0.44270463896692 1
0.539645091711737 0
0.630600765264178 0
0.451277256046927 1
0.59688560913918 0
0.488843324687216 1
0.511503882535036 0
0.594272324013325 0
0.471664618414079 1
0.538319207536798 0
0.507006297595869 0
0.585718882602541 0
0.51962952928923 0
0.542590005831851 0
0.455453630275307 0
0.454098798464708 1
0.507994756613491 0
0.399928819623814 1
0.381238635628311 1
0.4333360745266 1
0.647152733495645 0
0.507293761818686 0
0.474922558140581 1
0.501590825565159 0
0.499661049227445 0
0.578694950459744 0
0.589016468435938 0
0.563047185211491 0
0.52672969239629 0
0.40169471871618 1
0.50282145839338 0
0.523289636129047 0
0.423613325019861 1
0.550909178487239 0
0.479298893728694 0
0.600266298834007 0
0.675679695825869 0
0.543651398027537 0
0.509152547276346 0
0.362226497172192 1
0.420901115581009 1
0.553356586234399 0
0.474384838283357 0
0.534469149868927 0
0.561382159847509 0
0.40871938333541 1
0.562535943480524 0
0.641070778983968 0
0.624610990769242 0
0.453683940066205 1
0.540613794985409 0
0.35366076450065 1
0.464862696725769 0
0.469668605588481 0
0.435868988457186 0
0.553630529428897 0
0.598424093620786 0
0.398630207843249 1
0.472261157147424 1
0.625103744250628 0
0.509634400913765 0
0.558944855394832 0
0.494239082970574 0
0.575024953212215 0
0.461221176262786 0
0.513604522658568 0
0.506420567038081 0
0.551139686232945 0
0.566206439911398 0
0.248084954956453 1
0.676545312332507 0
0.506724143094994 0
0.506672754178571 0
0.580794816028464 0
0.512215895853387 0
0.529713607584242 0
0.481357988093407 0
0.558568923122371 0
0.586154630436332 0
0.518629495583521 0
0.506216581348641 0
0.486623888456151 0
0.621730515715197 0
0.620260207371052 0
0.672367251826774 0
0.438053191733159 1
0.570725006778147 0
0.558006299548307 0
0.431105402377989 1
0.575443121822779 0
0.516362430372492 0
0.564211749499546 0
0.519842428251283 0
0.415915098591406 1
0.451214592191625 1
0.500477036643862 0
0.626383220744529 0
0.350214906109508 1
0.496555525101796 0
0.561913974867702 0
0.616433308355796 0
0.414581048523405 1
0.609018826934319 0
0.586280210599344 0
0.490858242103037 1
0.451772716652737 1
0.339622609472995 1
0.53854813104166 0
0.515693248590329 0
0.399967118082959 1
0.526045755881255 0
0.514421536531824 0
0.357266443301258 1
0.533640187600743 0
0.483248836367546 1
0.671954418032101 0
0.502452709414835 0
0.50612584894214 0
0.590621563208045 0
0.442135996793812 1
0.500284963960283 0
0.590082179379543 0
0.391889712316155 1
0.48409703108554 0
0.60903149414153 0
0.563004315464275 0
0.697068628108007 0
0.558934821426778 0
0.469037074295801 0
0.505815011551445 0
0.461941141827411 0
0.60402051578509 0
0.473885129031397 1
0.593150262894801 0
0.601405267602133 0
0.540911514025244 0
0.558729126003491 0
0.556647170031084 0
0.52041487005781 1
0.507715354411667 0
0.513691808464149 0
0.577587954142195 0
0.578747614283874 0
0.411305093973024 1
0.404110550958532 1
0.468955411089209 1
0.481780465193186 0
0.565044526442582 0
0.650957711196477 0
0.585768601064215 0
0.568292170086327 0
0.510059732022326 0
0.44651079374738 0
0.586973422622973 0
0.543825013744409 1
0.492640145519919 0
0.566965000511481 0
0.446951174986408 0
0.620458270483935 0
0.390055628036529 1
0.589193661410593 0
0.549527279201219 0
0.446112045410215 0
0.362108866967943 1
0.436270660984323 1
0.601503512476342 0
0.538444350743777 0
0.630560818125373 0
0.427698610591503 1
0.498665666501304 0
0.378176254214959 1
0.509860455560833 1
0.489533506205559 0
0.466134619878255 0
0.50616813521466 1
0.496241726061533 0
0.528599595748296 0
0.431947015912482 1
0.542585546372111 0
0.48990552098562 0
0.497980960470662 1
0.481990445019066 0
0.484045655082288 1
0.509714660878256 0
0.570341723601844 0
0.438932805652464 1
0.46393425215694 1
0.564036432530588 0
0.635863553967808 0
0.52076929167225 0
0.570966231958484 0
0.585621766617316 0
0.526176937634127 0
0.485344280912002 0
0.448422058135748 0
0.558013466931454 0
0.408323974516142 1
0.623735144097462 0
0.445433841237463 1
0.578538390839019 0
0.582743580230681 0
0.485677093824872 0
0.54679571823465 0
0.47178107948308 0
0.496374740230031 0
0.501933853093925 1
0.422977450460865 1
0.502297136964597 0
0.444998385579104 1
0.415939221478431 1
0.555697264937348 0
0.514317689571522 0
0.490190041137482 0
0.610021914279568 0
0.618362671889963 0
0.665610728377381 0
0.63564097143078 0
0.509435606081332 0
0.524151784169654 0
0.505158648800851 0
0.585383557189293 0
0.516519397451979 0
0.590629031914594 0
0.477012066197674 1
0.604451792629329 0
0.522262325096113 0
0.495878536356327 0
0.425055079967449 1
0.639780867823787 0
0.523087965664657 0
0.531043481367388 0
0.461563026057201 1
0.578510565959878 0
0.494042813864723 0
0.608575160719391 0
0.525025177677148 0
0.545794588096494 0
0.549151744493237 0
0.551491806368434 0
0.652499579452297 0
0.519119187360794 0
0.577678679079142 0
0.539907899658663 0
0.560732398599365 0
0.462720943546965 1
0.538631359093344 0
0.550599293963342 0
0.527697721513722 0
0.619692477304759 0
0.528138539225599 0
0.596053228854555 0
0.488892589320241 0
0.450285122902951 1
0.58069796029824 0
0.452340403916946 0
0.516991312717069 0
0.572145942822754 0
0.44718186353252 1
0.401580081712672 1
0.520466693918314 0
0.554572061160578 0
0.585449928497805 0
0.419878530502634 1
0.511636355678651 0
0.548400499704775 0
0.324003947291676 1
0.550388042099511 0
0.528250945450867 0
0.603454768696017 0
0.416581988936718 1
0.465894237734068 0
0.620370008494841 0
0.535645763827415 0
0.565137226470998 0
0.646539315724667 0
0.567217994198982 0
0.476576950110643 0
0.468832683135579 0
0.596957313424294 0
0.422482542431508 1
0.524968547433171 0
0.491571341531619 0
0.571980322067142 0
0.537126515052927 0
0.595915495562057 0
0.462153760363565 1
0.587201816649656 0
0.541620350008021 0
0.452358006282543 1
0.53890438292128 0
0.5806993235561 0
0.51218295370393 0
0.601230746202639 0
0.512000095299652 1
0.486813771379655 0
0.539553535593131 0
0.492162451520502 0
0.547380429080675 0
0.398353676606846 1
0.50121303212095 0
0.442585261665777 1
0.602673512136308 0
0.48668983398672 0
0.55963520359446 0
0.545266301232088 0
0.529951163483154 0
0.534916607633373 0
0.579940946531598 0
0.465609431265868 0
0.579134478391453 0
0.550989644273164 0
0.581404573359454 0
0.420377902799539 1
0.502639544831205 0
0.465196242603455 1
0.538929636037552 0
0.527666098016102 0
0.501828085011547 0
0.623032814849905 0
0.53310006738638 0
0.476318187061405 0
0.496421614586658 0
0.518170522952127 0
0.444506068364637 0
0.494597829487769 0
0.543004259654759 0
0.606763817880881 0
0.662628120634897 0
0.484354031125338 0
0.378031958929437 1
0.381962423179697 1
0.548269150324015 0
0.582607418112852 0
0.418886798708465 1
0.67995677869114 0
0.601192879085667 0
0.613370334181854 0
0.542676214178996 0
0.450526212765396 1
0.508428340317058 0
0.51738115435862 0
0.417540067745947 1
0.360205740130147 1
0.587429626384891 0
0.493082180247081 0
0.536429883937461 0
0.562634686792658 0
0.331026381482786 1
0.369839353531435 1
0.586997054094405 0
0.534827624692739 0
0.575543722201212 0
0.512865884504619 1
0.557367428602872 0
0.434648163868265 0
0.534629286358031 0
0.427385477318738 1
0.46079244784879 1
0.53743280168854 0
0.584972255235259 0
0.4776062935617 0
0.556665067746894 0
0.468509509763445 0
0.560106377745398 0
0.427295063990138 1
0.43936882673164 1
0.379712664724723 1
0.453519751957301 1
0.560153898040851 0
0.399680051176228 1
0.687017732191472 0
0.562666851200218 0
0.615453236544613 0
0.452491536482299 1
0.499457324127494 1
0.583015241310334 0
0.544394009351618 0
0.566322945669882 0
0.587437684916534 0
0.597323602890313 0
0.61107376683527 0
0.539836241956094 0
0.478621457418986 0
0.42064955845022 1
0.576073143106217 0
0.509097074893525 0
0.596924680798873 0
0.42372230629101 1
0.53037265574025 0
0.495574164314503 1
0.359814268917523 1
0.590385130862933 0
0.44207653336819 0
0.488188630384129 0
0.549671499127012 0
0.508168748422094 0
0.456038091920207 1
0.544154303916444 0
0.470881317230032 0
0.503985974879713 0
0.501606444404814 0
0.379844960826015 1
0.590491454954777 0
0.616517520046149 0
0.542241736584235 0
0.541102493668596 0
0.494171283982135 0
0.50674876671308 0
0.67139073595169 0
0.520759134671788 0
0.480481805455285 0
0.614343602164683 0
0.458717089430194 0
0.445038514942904 1
0.387874440930262 1
0.496599695688996 0
0.703815667743954 0
0.606617496598835 0
0.444821545714996 0
0.565257217134406 0
0.565087123594429 0
0.479770048450849 1
0.405428411603716 1
0.352137092751321 1
0.588939118499218 0
0.507423980574996 0
0.553355036578093 0
0.471259864119466 0
0.423163040222884 1
0.60496767712268 0
0.398230688021007 1
0.526277947882662 0
0.505733779070078 0
0.563050264251268 0
0.481118728581428 0
0.538688711255668 0
0.445968277714513 1
0.566161158632052 0
0.439004043820713 1
0.675532234478936 0
0.533603470914939 0
0.581269626961075 0
0.395991050431667 1
0.638079949678467 0
0.440715622135007 1
0.473815140525705 0
0.481884791081039 1
0.489083398726255 0
0.584153335263084 0
0.476629328465848 0
0.546490457208966 0
0.62447060313637 0
0.368963678979374 1
0.46833328453332 1
0.557662937373271 0
0.467062327147263 0
0.520301232062748 0
0.596058381438371 0
0.595317753522889 0
0.491453304149738 0
0.459046267265336 1
0.524568256983482 0
0.55890221020828 0
0.581577123562715 0
0.57336447732368 0
0.525603999321475 0
0.487478539248722 0
0.479874911000251 1
0.560930273382557 0
0.579282863010507 0
0.491895832766243 1
0.550503090804096 0
0.46178335561779 1
0.535927266920398 0
0.467861839327633 0
0.481229236773103 0
0.426003607038122 1
0.538861868300249 0
0.55754152005848 0
0.497370250032422 0
0.507064569672046 0
0.512618899407246 0
0.495803152588533 1
0.50732382152477 1
0.565373574862533 0
0.529997514319574 0
0.687980943038441 0
0.581041030308389 0
0.549991776283726 0
0.561374707258271 0
0.398935839020723 1
0.433256078198464 0
0.518105243435907 0
0.547339603683478 0
0.583558233419044 0
0.514285500861332 0
0.537229004350081 0
0.534459180675927 0
0.592556117670785 0
0.545620704229861 0
0.491771138244811 0
0.547917018337439 0
0.445035319164873 1
0.51590136219702 0
0.297716733727995 1
0.499934533574291 0
0.429504434311361 1
0.529128129157891 0
0.493651574559184 0
0.52012384279891 0
0.659337807374583 0
0.515010687992806 0
0.5283153690632 0
0.48702052634047 0
0.576567728725458 0
0.420698992108578 1
0.555558236663028 0
0.57228736986073 0
0.52159551889716 0
0.457904756622053 1
0.548836996278544 0
0.580717312076278 0
0.508994990490386 0
0.540818327728038 0
0.52187550194528 0
0.504615255118494 0
0.555655120443357 0
0.603977863253791 0
0.505898743480458 0
0.550075639020259 0
0.571308383728562 0
0.589379227360839 0
0.49495472216106 0
0.620927142140959 0
0.536691262703324 0
0.454503404434234 1
0.453289721741395 1
0.443065719542094 1
0.559247771893272 0
0.583182119381795 0
0.457225098698101 1
0.50131810421215 0
0.621805759385716 0
0.475683822310291 0
0.445912256037899 1
0.518982024296332 0
0.501724800345676 0
0.588827074633765 0
0.563611255093839 0
0.545181172550313 0
0.537763254421626 0
0.546449818360733 0
0.552313788092377 0
0.477290444926756 0
0.541399540338332 0
0.638307307805644 0
0.64859220264918 0
0.499572621144885 0
0.377148043514006 1
0.515015071950874 0
0.377400140235223 1
0.575782909926679 0
0.547999791568293 0
0.60133909276571 0
0.471890680395005 1
0.550518590034397 0
0.512381300376461 0
0.530047307798349 0
0.556439004801008 0
0.595869302920755 0
0.543039241749138 0
0.371442106380126 1
0.486441946161849 0
0.512983065333675 0
0.629092821184019 0
0.412762540344524 1
0.431716512981228 0
0.462866300338011 1
0.3531339360723 1
0.488999186377604 0
0.442654169499566 1
0.507477240769609 0
0.487482155852216 0
0.459399380379049 1
0.569817332252693 0
0.359104689068611 1
0.446123494428986 0
0.567760758838719 0
0.430162956441884 1
0.475561122772555 0
0.539901908580653 0
0.582042851211585 0
0.63527856306688 0
0.593757349799862 0
0.604958004989212 0
0.602387018584499 0
0.53436158800319 0
0.457627999381399 1
0.544924599588833 0
0.532096727685473 0
0.39759034609665 1
0.478886557190434 0
0.50058425418049 0
0.480550785975264 1
0.491460735507236 0
0.349158809570972 1
0.467679333979784 1
0.344980447630724 1
0.587109511020587 0
0.530916677080722 0
0.583686392033471 0
0.468856027598544 1
0.495374344478333 0
0.630015528620893 0
0.492337919294132 0
0.549233170377664 0
0.625396614383192 0
0.538211423733744 0
0.573024026960382 0
0.566757214993189 0
0.415286447810518 1
0.595739523171265 0
0.580759886091504 0
0.656882149225855 0
0.621314612614561 0
0.516112521615568 0
0.597225853739504 0
0.546280564181564 0
0.431757487659333 1
0.408931738654767 1
0.46656667149914 0
0.491937021304253 0
0.501604974256621 0
0.584074518506919 0
0.549645831370781 0
0.532643842846559 0
0.495266947286026 1
0.557571768212204 0
0.559174450843122 0
0.547746561770758 0
0.504030230910126 0
0.399256064833294 1
0.473747635264444 0
0.468876690712125 1
0.485010336231226 0
0.587804874303126 0
0.373646127752514 1
0.476223103566606 0
0.505446127783099 0
0.315291529358356 1
0.413505010585198 1
0.498216375083195 0
0.571086625621994 0
0.562764348373651 0
0.427009199027833 1
0.497919250575321 0
0.538741198582105 0
0.688954912435965 0
0.480169766170665 0
0.590806391113385 0
0.565055635780156 0
0.499011070947085 0
0.446328266525385 1
0.559648243830408 0
0.525968097817145 0
0.681477480811549 0
0.444593747256894 1
0.504618307090369 0
0.623975099561154 0
0.507689439495633 0
0.443701451111935 1
0.37358615338158 1
0.605679070759686 0
0.59682519170779 0
0.641994917855746 0
0.631065442126266 0
0.541518879874213 0
0.559997499048138 0
0.600463124993346 0
0.651122979155299 0
0.649557099466578 0
0.489902843836271 1
0.413515175242315 1
0.50911011651657 0
0.448236583664603 1
0.488335206388824 0
0.436133015333988 0
0.495572068331903 0
0.417298997073112 1
0.306804850905616 1
0.394598868190361 1
0.527186122029925 0
0.527280442037854 0
0.578841726111398 0
0.484207370235768 0
0.564546934928714 0
0.523281638515016 0
0.428398703441988 1
0.458699394686063 1
0.462372831520413 0
0.715207192453577 0
0.428129246822299 1
0.548453907552781 0
0.55319646210883 0
0.424868309184735 1
0.470882904294218 0
0.431932552342478 1
0.413950919466901 1
0.372690096174403 1
0.486738437645294 1
0.440007020926098 1
0.532013689419779 0
0.481769593280985 0
0.262092298357586 1
0.448278454827459 1
0.418405700576823 1
0.596802910695374 0
0.340232555576816 1
0.61922416913876 0
0.522315390250393 0
0.666369761630014 0
0.47935913406216 1
0.507495249014881 0
0.664622714442555 0
0.481687175507088 0
0.517235657274267 0
0.433108311549659 1
0.442757012443004 1
0.505697508861862 0
0.458136812320767 1
0.450668326832398 0
0.511890117377538 0
0.55676869699843 0
0.655060354332739 0
0.488514469618486 0
0.529237476899347 0
0.578864992635474 0
0.600061546937625 0
0.609258053763088 0
0.515661501119645 1
0.483334154457642 1
0.541236568676995 0
0.596457580567809 0
0.45976222161642 1
0.452288217348209 1
0.427812241299361 1
0.523644317392908 0
0.477925505862637 0
0.581284120715344 0
0.487353115140332 0
0.608108934695887 0
0.58454739660594 0
0.473133255645708 1
0.393652419893679 1
0.355241858366355 1
0.612339828560958 0
0.547951838050923 0
0.442451787905459 0
0.526714571682894 0
0.492878739786109 1
0.598312531007754 0
0.495204998499841 0
0.488979537489458 0
0.526178793249255 0
0.519102633811672 0
0.423949481652943 1
0.383793405494175 1
0.61721451620184 0
0.467190268474657 0
0.497196670158738 0
0.419504919485839 1
0.488817873157044 1
0.535541334423233 0
0.569756112655507 0
0.554545863293446 0
0.571529714319173 0
0.644459066839119 0
0.555616510155591 0
0.411568430258054 1
0.47558011889435 0
0.514519293932492 0
0.415455878499722 1
0.49665934496244 0
0.391713185516745 1
0.423606342069405 1
0.545932402314718 0
0.488201507418375 0
0.564642892480072 0
0.495520243934562 0
0.535484935913025 0
0.505737654762246 0
0.601616370724088 0
0.448991570166483 0
0.564354109216396 0
0.579870123596401 0
0.571741824267576 0
0.436266292726983 1
0.529264629170098 0
0.500308903967836 1
0.552923006100219 0
0.520998547199179 0
0.524084469078044 0
0.455917507938703 1
0.550592468091033 0
0.541588588415519 0
0.569246549696948 0
0.612696876769004 0
0.50212751694798 0
0.464334289406469 1
0.60184673238608 0
0.537188188644238 0
0.558920821570853 0
0.590796625444389 0
0.531323799643963 0
0.524446709579056 0
0.603716350021367 0
0.528466139703299 0
0.470821780425246 1
0.570313047492241 0
0.502021532148937 0
0.565484101509462 0
0.550929190672269 0
0.505158696390364 0
0.436983631068926 0
0.632125908532758 0
0.513494432500328 0
0.511389935245979 0
0.435142589126353 1
0.544942148745917 0
0.574257045034825 0
0.511321355312683 0
0.591729778784335 0
0.575788020524727 0
0.607571315383721 0
0.46663792839516 1
0.397189142124827 1
0.515386978021819 0
0.467582674107752 1
0.581218242948921 0
0.512836808705008 0
0.508786058403181 0
0.512601848563349 0
0.390689278096608 1
0.44256141258351 1
0.617832693342906 0
0.448426882079079 1
0.522155107582093 0
0.530325442303035 0
0.460405503323908 0
0.529249518230432 0
0.418955707761722 1
0.616242463912972 0
0.535617159546731 0
0.497501485984316 0
0.565440604780526 0
0.452932957637417 0
0.488169329631508 0
0.580437801141456 0
0.429908389199486 1
0.455220886288618 1
0.512322687553351 0
0.436371421683312 1
0.551807752868868 0
0.466373074099393 0
0.539154375644576 0
0.566435891177255 0
0.522113735531123 0
0.484307447977502 0
0.564074903729087 0
0.430311329911129 1
0.448048497188326 1
0.386252606318641 1
0.402821490770904 1
0.52179893971024 0
0.398963627461751 1
0.411211632389599 1
0.437651349842635 1
0.489473698295869 0
0.554307857555347 0
0.508506635021362 0
0.633426349951989 0
0.543917660926458 0
0.528064316235524 0
0.375433564651771 1
0.463036658607044 1
0.405976042212426 1
0.383864191064909 1
0.491298495268111 1
0.498747841547272 0
0.537272867569499 0
0.455587497960353 0
0.50408785759114 0
0.560029986242367 0
0.490256457535603 1
0.461829344111349 0
0.574530283062747 0
0.548941248066445 0
0.441897257169882 0
0.450085516257444 1
0.478393139750888 1
0.547959874774061 0
0.443924813460102 0
0.537738076952357 0
0.492676279094778 1
0.548222097230534 1
0.479034182939654 1
0.504750595173018 1
0.518224844711008 0
0.447336576761953 1
0.511702214227615 0
0.455125545027488 0
0.644154839021347 0
0.638978988858444 0
0.479091605038767 0
0.451424701078038 0
0.489853362002809 1
0.573399304968418 0
0.600629274087659 0
0.446948881202669 1
0.56390499019899 0
0.343619175700626 1
0.488601266209792 0
0.549186940486022 0
0.445768253714958 1
0.518229489142687 0
0.415900450970361 1
0.42735638458413 1
0.548251287238002 0
0.607231124378029 0
0.445625443324881 1
0.528761052568545 0
0.427503970845249 1
0.491812218641796 0
0.53017602741961 0
0.566134697229052 0
0.512564741754461 0
0.534340460283239 0
0.558202649061703 0
0.515429185648059 0
0.459696511614242 0
0.709053917086412 0
0.615426047908362 0
0.449571546084739 1
0.466925638286765 0
0.472575815880126 0
0.39075787316752 1
0.631876070102126 0
0.507777525456088 1
0.471792962886203 0
0.499939256740504 0
0.448766289232588 0
0.494252763599348 0
0.491184420828789 0
0.526985314991368 0
0.591371491940738 0
0.457824230514993 1
0.4594840934074 1
0.654675557886898 0
0.504490814308399 0
0.488306951020694 1
0.46526821624925 0
0.538796934542039 0
0.389377434907161 1
0.460801078127938 0
0.482767839598773 0
0.522921995584296 0
0.54194467844261 0
0.522786917345756 0
0.426905469174188 1
0.476439008119325 1
0.571663769049757 0
0.353866137466629 1
0.611746555290376 0
0.391713791311682 1
0.551711193350184 0
0.497017763340253 0
0.481957969467358 1
0.566579377396672 0
0.493576401469645 1
0.457391782781023 1
0.513628407630846 0
0.450836394837935 1
0.442827788471536 0
0.602387378175298 0
0.461280794289288 1
0.48060472213292 0
0.559730643464393 0
0.521074362260243 0
0.560808326514918 0
0.584745467691199 0
0.446144380435679 0
0.45984710060261 0
0.546301986081941 0
0.413316872805672 1
0.478665661143312 0
0.472527250228234 0
0.508209200426882 0
0.510602106141588 0
0.405216880947528 1
0.421248574594419 1
0.535082196893996 0
0.509947828848134 0
0.502522308211464 0
0.611548114639562 0
0.62240028501684 0
0.475084641950925 0
0.490588660948442 0
0.570314787349504 0
0.53160323770223 0
0.521615295551229 0
0.589935955410436 0
0.5098045840469 0
0.604672178425902 0
0.517911622176139 0
0.499897854586238 0
0.470395083766206 0
0.528181179717363 0
0.503809877368441 0
0.560762431465572 0
0.532432450094842 0
0.577780891328536 0
0.543639167876769 0
0.529978363539472 0
0.549491521642766 0
0.576718134417574 0
0.543081352631004 0
0.488704321421576 0
0.516334747876151 0
0.500525702645442 0
0.625592205601641 0
0.347640294350548 1
0.521677552519615 0
0.628432345680951 0
0.472699526710523 0
0.430830629983872 0
0.540774083761031 0
0.632719794834108 0
0.493425208967214 0
0.429116183428747 1
0.528711072640586 0
0.503033544157711 0
0.512907880214089 0
0.492220362980364 0
0.509828108037732 0
0.54534481225682 0
0.615734680241888 0
0.561010535454253 0
0.477891290063213 1
0.3948377185099 1
0.523858683674672 0
0.533002398305147 0
0.412306102328335 1
0.380823974694059 1
0.505976658773078 0
0.584424336494438 0
0.614601085342091 0
0.49268830175666 0
0.360670649366918 1
0.392460964562018 1
0.418014121251683 1
0.567046446923431 0
0.610581405052345 0
0.589894036441349 0
0.463658988813762 0
0.491398162591328 0
0.467427191791455 0
0.582004181532877 0
0.599660165687975 0
0.539925234925191 0
0.590043181962388 0
0.424788654889771 1
0.546341562551716 0
0.481370684344384 1
0.361138067149501 1
0.60873678654862 0
0.505263165809445 0
0.380018969075189 1
0.457775673614394 0
0.358967081369323 1
0.596470255758889 0
0.561986017851799 0
0.544158872781519 0
0.477042260035429 0
0.534970691164855 0
0.611980081370073 0
0.483156487759543 1
0.351551256296616 1
0.454013330223406 1
0.434619979305457 1
0.569398790704414 0
0.349446066555013 1
0.610982795072341 0
0.622744110516395 0
0.577654490987601 0
0.500940287864286 0
0.483712631777058 1
0.497024235861218 0
0.504393049716167 0
0.516714835310568 0
0.481580940219111 0
0.488112494475171 0
0.478670974106406 0
0.458253635105436 0
0.392915924887365 1
0.45834668120074 1
0.544645697315456 0
0.501399908617022 0
0.418883361941374 1
0.521786975910154 0
0.546550421661907 0
0.4220459115309 1
0.601092016132612 0
0.487158069000013 0
0.561346684455665 0
0.527143634862505 0
0.577004558749677 0
0.425617840006338 1
0.59310279957726 0
0.509931574326208 1
0.599718767661531 0
0.409501549286178 1
0.504195776830685 0
0.487373493684026 0
0.395837302345329 1
0.45703544596491 1
0.625362763798921 0
0.430392094364613 1
0.569962462800363 0
0.450046984690013 0
0.554604750049622 0
0.49497716473227 1
0.50613657882834 0
0.573705038996676 0
0.608100434671038 0
0.554541561177583 0
0.478092795750944 0
0.425152585483034 1
0.525262432822244 0
0.523507892066917 0
0.602590082820772 0
0.49133438238875 1
0.430263407676416 1
0.460609669021507 1
0.45809655445762 1
0.605803720750818 0
0.521634114750121 0
0.450259507591162 1
0.444740356933909 1
0.502712655702834 0
0.560320170924816 0
0.585262939822849 0
0.625165934006855 0
0.576342450881021 0
0.473317654494865 0
0.644167334402742 0
0.501841177037835 0
0.532294858058386 0
0.462846713312187 0
0.434178292729086 1
0.607490451668237 0
0.631850338442741 0
0.557306028758622 0
0.517794222212001 0
0.564111840482718 0
0.454646477406232 1
0.571406593221939 0
0.541349172286077 0
0.543165086552628 0
0.436434331564361 1
0.591509278410774 0
0.385134013994936 1
0.528395807934568 0
0.499546627698193 0
0.578999605974249 0
0.616619409032042 0
0.434445244157129 1
0.507508547294985 1
0.411400079933014 1
0.530227005316441 0
0.481617318841423 1
0.55230282353882 0
0.476535419832031 0
0.355993826457336 1
0.603307551471202 0
0.633453040490261 0
0.530002323236974 0
0.469522831281885 1
0.439940840494214 1
0.509458472552957 0
0.507075135312517 0
0.478466351863815 1
0.571269620096256 0
0.589297555975558 0
0.507031009950556 0
0.440299615111782 1
0.454805350430227 1
0.526605295664991 0
0.599508251334799 0
0.366972118826229 1
0.574424224406031 0
0.579799700740876 0
0.566006810650953 0
0.54074174232834 0
0.499969146270927 0
0.420665544271192 1
0.593869867177827 0
0.660790753184519 0
0.505610814999858 0
0.438479772459555 1
0.397848292023426 1
0.529100222150997 0
0.359565256883373 1
0.574471669805711 0
0.368208801565038 1
0.450783959535998 0
0.5549108633934 0
0.479870415418843 0
0.486069289727206 0
0.532203025644161 0
0.563139135940122 0
0.56768561060257 0
0.54614246696451 0
0.445690650620921 1
0.507455365620174 0
0.471592786547326 0
0.561796228709758 0
0.47170381213598 1
0.549153659854172 0
0.531355036086461 0
0.493232335753517 1
0.430842691996764 1
0.581788010607996 0
0.49941151605952 0
0.471133088556634 0
0.628551701915688 0
0.454827847682204 0
0.501939491379437 0
0.56449885288885 0
0.553823036178098 0
0.481271324197653 1
0.572266731129241 0
0.588201729492945 0
0.477589802074177 1
0.456032622434579 0
0.47517871804622 0
0.475630935216568 0
0.511045363536375 0
0.457528854484366 0
0.465811313509542 0
0.49411344758712 0
0.475036407296056 0
0.614595702846313 0
0.455717286884434 1
0.514740371766886 0
0.48306238936405 1
0.554281309643976 0
0.494258799094523 0
0.47937643298758 0
0.451660837996376 1
0.635061360789069 0
0.503969322473058 0
0.594916329834077 0
0.455935281495201 0
0.63638195512923 0
0.545801139812231 0
0.533457195294313 0
0.564778049259737 0
0.489394467562355 0
0.485189940001726 1
0.539390028473901 0
0.496478966219029 0
0.501138512139081 0
0.508796614027964 1
0.532639930386364 0
0.494874458571397 0
0.565086080430062 0
0.501508123747232 0
0.576199150308665 0
0.584910791384629 0
0.581695595584371 0
0.525125511148885 0
0.525699945409394 0
0.473970594737198 1
0.508091457719326 0
0.439052822014102 1
0.57243193927102 0
0.510951251542058 0
0.662718981945853 0
0.55496597358279 0
0.487251704279786 0
0.471569282258564 1
0.502043682110375 0
0.536076048244565 0
0.442227166602543 0
0.479538059629205 0
0.474588574364989 1
0.52280642133503 0
0.549016988749811 0
0.509870867793624 1
0.520466997861293 0
0.498692240456972 0
0.541866227839812 0
0.594411123004611 0
0.589350438858603 0
0.597719092409128 0
0.523545016668492 0
0.656718886096303 0
0.367684815655592 1
0.574934001945372 0
0.600502131414545 0
0.533221629288695 0
0.512174018040244 0
0.39326357299279 1
0.509686013871797 0
0.496816482326438 0
0.51670237730656 0
0.385701286427331 1
0.519960698219726 0
0.410446911048409 1
0.469782756308393 0
0.539203505179906 0
0.598466100617195 0
0.457222106236578 0
0.523200918248628 0
0.496899967087924 0
0.441810972433707 0
0.496458170880476 0
0.52066170130343 0
0.517901600580167 0
0.542810119542482 0
0.703332419432526 0
0.555188386546304 0
0.50049496024435 0
0.456142406963054 0
0.507113248422668 0
0.598829288622987 0
0.596302969551396 0
0.565195405813726 0
0.439020156747713 1
0.557759562134679 0
0.591540274632828 0
0.501853997511931 0
0.59013547337807 0
0.477343612899543 0
0.514271114752484 0
0.516496764872071 0
0.458689283292579 1
0.504744763183928 0
0.58690013232613 0
0.460250019352172 1
0.4883149313625 0
0.549598503224419 0
0.517529595180952 0
0.460458627438276 1
0.485661275990516 0
0.53269356634331 0
0.631590060260123 0
0.486816476152967 0
0.381393291565703 1
0.48633072435442 0
0.541331295314496 0
0.535678987886758 0
0.565306104926921 0
0.525075107951103 0
0.45014202597702 0
0.607225327604522 0
0.470141620054503 0
0.589545511134932 0
0.584593455656868 0
0.51906533452304 1
0.5102547635335 0
0.569225773124576 0
0.427692109949835 1
0.537203455391858 0
0.402034932767877 1
0.614745274570303 0
0.493529062340193 1
0.527475537256546 0
0.498616074569622 1
0.529440242374031 0
0.650811697168523 0
0.539158755694971 0
0.51287959146362 0
0.486150731642698 1
0.557156832638494 0
0.499950140389249 0
0.407056851629823 1
0.599361477660051 0
0.658789506477301 0
0.634950527234269 0
0.30351111110086 1
0.45197074130505 0
0.405717206991432 1
0.433487395078927 1
0.537966808107814 0
0.525049184633287 0
0.474436000827975 0
0.601655132290805 0
0.504394139089409 0
0.426842497361884 1
0.495804265100891 0
0.461282485002427 1
0.548383172020545 0
0.532168191203614 0
0.376533335366168 1
0.576193822646143 0
0.5042868064542 0
0.581932671292355 0
0.47439688660524 0
0.51208065653513 1
0.562609220461264 0
0.584002241220284 0
0.601022514806791 0
0.508268104967412 0
0.591086162059374 0
0.494202141913518 0
0.387581131048309 1
0.58364526919823 0
0.466649205584591 0
0.49547943334041 0
0.436099347569953 0
0.470225949608661 0
0.469260164802035 0
0.473108475560164 0
0.544694757844963 0
0.647344894308296 0
0.599729981290606 0
0.514369563379935 0
0.480771500564052 0
0.447525979474597 1
0.419790131364361 1
0.553378154455871 0
0.496724041774341 0
0.436509327253361 1
0.466625546052824 1
0.434296158925306 1
0.607536394923453 0
0.48510984539256 0
0.687922336180558 0
0.587506602069066 0
0.512209872433572 1
0.559759551623765 0
0.544426996406243 0
0.337157848426282 1
0.438069561793899 0
0.399872021298486 1
0.553817035548909 0
0.585442018418706 0
0.390545506294165 1
0.481637458091343 0
0.462677733977429 1
0.635457471254775 0
0.659605875755692 0
0.389747465240766 1
0.445315919948801 1
0.525796926728129 0
0.541386153255058 0
0.634613635155482 0
0.50375258140058 0
0.502090019660033 1
0.568589399711086 0
0.635635125798913 0
0.622227056674377 0
0.506741358485541 0
0.661758874021221 0
0.651217816463102 0
0.556352417942759 0
0.534279020486918 0
0.475884751301678 1
0.486115975831222 0
0.475921655730431 1
0.433840432724857 1
0.621202578160883 0
0.468509701043566 0
0.46279295330956 1
0.589071609609431 0
0.509145054829686 0
0.492790856542982 0
0.543693963254122 0
0.466671639707925 0
0.634163276057136 0
0.582480366381347 0
0.40002416197485 1
0.506743129218201 0
0.51229186471496 0
0.55033654980336 0
0.624605338767908 0
0.466927370869608 1
0.570321034064857 0
0.469861101244905 0
0.467330081882105 0
0.549658675198689 0
0.624235047510561 0
0.482363701341555 0
0.524197719970261 0
0.479229344116153 0
0.569506156581367 0
0.437154944015722 0
0.517680394309909 0
0.520282778093191 0
0.470174711208799 1
0.554059567076564 0
0.446159390929327 1
0.488799403628089 1
0.4856350306677 1
0.46470990257646 1
0.516781526467282 0
0.560033822911104 0
0.496021464514352 0
0.447617979807095 0
0.491458655613781 0
0.588050021024696 0
0.5259633706864 0
0.644234804770286 0
0.584356856985987 0
0.660115636993011 0
0.388640631158838 1
0.515410733076247 0
0.560805313346037 0
0.575482637530136 0
0.533130591108574 1
0.427844905981133 1
0.492095820357866 0
0.543658130658477 0
0.385697908317066 1
0.479345225591758 0
0.515491976488698 1
0.459398834187404 0
0.409362423150418 1
0.489588732073085 0
0.536252967385239 0
0.519121589967521 0
0.637809640939998 0
0.515852264340976 0
0.384928216864003 1
0.510140268801452 0
0.517682544185742 0
0.523694359110733 0
0.443841984311521 1
0.580816120337548 0
0.450277016213412 0
0.515192248125111 0
0.510938328085172 0
0.460415005859188 0
0.574400413178934 0
0.472836034737084 1
0.477828018502634 1
0.468421508839863 1
0.536873526357255 0
0.571712135288503 0
0.479657845625678 1
0.607835312657686 0
0.5427655428566 0
0.460906045200055 1
0.630625520500176 0
0.543225169131537 0
0.555818076769972 0
0.555714183803154 0
0.644980666891594 0
0.600359438700787 0
0.563307943570137 0
0.405912263653067 1
0.433385500847296 1
0.450782620759903 1
0.548647600311029 0
0.438126196675462 1
0.436368615424535 1
0.496336963864681 0
0.437748162210766 1
0.57970002032079 0
0.50833027093186 0
0.453522210611273 1
0.517815603873157 0
0.501306061709685 0
0.581658506013739 0
0.514603744070548 0
0.499822649705963 0
0.582257929640614 0
0.478116628145387 0
0.534323641944162 0
0.419913772160441 1
0.327685877354516 1
0.565643780240096 0
0.472019070479161 0
0.530426374627812 0
0.499777931491105 1
0.530453142661179 0
0.553746156694341 0
0.450644800816979 0
0.597057450880513 0
0.598954095822072 0
0.524929965736185 0
0.608078151565389 0
0.415569837442679 1
0.533905681030418 0
0.459855891614469 0
0.502477964596716 1
0.488345045957908 0
0.379469543397042 1
0.515497104837305 0
0.495132759244391 1
0.550575474575479 0
0.634743686117273 0
0.571510163107135 0
0.613488182645722 0
0.529218824476755 0
0.416609079744663 1
0.393881648812631 1
0.428012011821721 1
0.429877252476543 1
0.476884010150829 1
0.56968717598027 0
0.481922440776497 1
0.373082885340526 1
0.427347310077217 1
0.549684902558627 0
0.427441181520515 0
0.453908372274028 1
0.561206205809626 0
0.45053588279309 1
0.496282701370533 0
0.433886396727719 1
0.595401329207959 0
0.483893421067655 1
0.536402555661676 0
0.478060778804762 1
0.476936132594992 0
0.482057602504015 0
0.418517571323571 1
0.439606586375011 0
0.532220823047952 0
0.458269517877147 0
0.526997900386646 0
0.560630098027084 0
0.563056058934458 0
0.45025587534783 1
0.520282855933437 0
0.532216015609269 0
0.59423730882228 0
0.522953793344146 0
0.464925071061678 1
0.456085485511801 1
0.607029657899584 0
0.496575258814407 0
0.503850295552488 0
0.581123787102094 0
0.421184666561206 1
0.595475813644016 0
0.501333298263479 0
0.539608145878404 0
0.502574641911662 0
0.522693022056092 0
0.554728607088459 0
0.291793160106661 1
0.60958929329584 0
0.469064142265291 0
0.554356181302042 0
0.610849076736245 0
0.546176149433501 1
0.505856376939461 0
0.465583307001153 0
0.622612186881982 0
0.658711042817927 0
0.58866539192315 0
0.540763957225356 0
0.510317495069691 0
0.372376015266706 1
0.609334126360846 0
0.603255964522594 0
0.605261478701796 0
0.522546389293343 0
0.427020323843314 1
0.49521961887001 0
0.480523295941366 0
0.516289723894166 0
0.465521777050165 0
0.472171171380535 0
0.633642951735556 0
0.631726588242366 0
0.556022358650308 0
0.41135426135761 1
0.44283867260381 1
0.441806097436566 0
0.580515298885768 0
0.433719513843273 1
0.532056330372637 0
0.511932687646052 0
0.555167245144307 0
0.585245511308879 0
0.474672073309333 0
0.371153033386539 1
0.580785042434893 0
0.486642860152872 1
0.475300458770251 0
0.581835013066743 0
0.528896544863777 0
0.511230347279691 0
0.483324756560897 0
0.585655867648939 0
0.508869292455269 0
0.412543933328662 1
0.516327729647516 0
0.540597936654843 0
0.560200669944653 0
0.623652701413525 0
0.498455915285371 0
0.587246572445823 0
0.404096859946572 1
0.550068768824345 0
0.582861460328865 0
0.462490352593524 1
0.328916720125392 1
0.474847217544058 1
0.491195910199085 1
0.45041305013729 1
0.459857558486948 0
0.48931131657756 0
0.660734291803897 0
0.426479125612547 1
0.550634303516059 0
0.534489928912712 0
0.564688298440938 0
0.593425531744984 0
0.428639561656496 1
0.470636454027161 1
0.4861334007111 1
0.467909228925819 0
0.49474865172166 0
0.455972967357611 1
0.595868103408537 0
0.647787227361574 0
0.601508434150353 0
0.525687494102489 0
0.462332897102226 1
0.522036028516721 0
0.3903517548081 1
0.546153429596571 0
0.54875660205058 0
0.513745071194416 0
0.535462417814584 0
0.512244754398246 0
0.407374660024667 1
0.64710061924643 0
0.463482083693185 0
0.410219128311459 1
0.557154266008471 0
0.381160692720243 1
0.475639487913084 1
0.681037709985598 0
0.453450574933218 0
0.505252195482756 0
0.512483592567464 0
0.430390098334618 1
0.447147970323082 1
0.454687031795316 0
0.546800541210695 0
0.470525685633328 0
0.517400450909099 0
0.598656314417436 0
0.479153149782807 0
0.537183597670619 0
0.55564812089108 0
0.507609591228634 0
0.538910442144746 0
0.564432013128779 0
0.414215020975851 1
0.551338175364415 0
0.571153428036962 0
0.561007122171846 0
0.550753750960288 0
0.537784485416107 0
0.497715297439935 0
0.581997387000793 0
0.455092499674997 1
0.442615691793135 1
0.510219142831136 0
0.5987527396122 0
0.461476360863291 1
0.417151967891684 1
0.45245188980776 0
0.622912172190007 0
0.624437514117483 0
0.569255358552143 0
0.490282122796585 0
0.539338465500695 0
0.583168373871536 0
0.467447674372425 0
0.511121238511888 0
0.321189965649816 1
0.556576653226787 0
0.50303011397525 0
0.587924522690009 0
0.588274579406722 0
0.522650150012816 0
0.57019635589137 0
0.545850194069204 0
0.40891567889776 1
0.553559956649617 0
0.611806959892769 0
0.409607295925752 1
0.334384683170234 1
0.584510772216808 0
0.502478258408107 0
0.545776708332368 0
0.518463372772642 0
0.450487161963918 1
0.409652054748283 1
0.566503947616473 0
0.424536553240846 1
0.504132173494353 0
0.527531739704873 0
0.41358757694102 1
0.542286465538404 0
0.527217862242505 0
0.499953641271999 1
0.521147192217205 0
0.562174172238032 0
0.531156007500592 0
0.452695154767936 0
0.67121740398819 0
0.574668845523009 0
0.565555053533107 0
0.614880484524273 0
0.518861648389282 0
0.490511633827576 0
0.471584199648112 0
0.610381059927154 0
0.573543427986143 0
0.526104036803597 0
0.620451816998739 0
0.496795726203279 0
0.601275355131896 0
0.490576361621354 0
0.593340941747299 0
0.5845654893416 0
0.363130231791004 1
0.514535731586733 0
0.504302666883894 0
0.534963253792219 0
0.628400479767683 0
0.647199062694691 0
0.526748711711765 1
0.543921149776817 0
0.542803054900115 0
0.621127453106818 0
0.444576394136402 1
0.536744462514126 0
0.515752869953022 0
0.485969564628088 0
0.42512710891156 1
0.492749966916546 1
0.570556486517728 0
0.463881274381081 1
0.496955592047893 0
0.541535444212394 0
0.573366719208167 0
0.521947611901344 0
0.544000705608131 0
0.463635592128726 1
0.498260293181075 0
0.550585684917409 0
0.563846016318659 0
0.575311659328071 0
0.478616775055129 0
0.543981334835237 0
0.504961663574276 0
0.627436108364519 0
0.53577610609188 0
0.499435277493369 0
0.616761349718936 0
0.533715822351562 0
0.532295751343729 0
0.445818087743649 1
0.529626615610501 0
0.510047305534716 0
0.505625355171417 0
0.495039040385175 0
0.478697630722792 0
0.519065139062534 0
0.566538409820587 0
0.439642347033833 0
0.530051806055013 0
0.534270711793467 0
0.491548852460009 0
0.550148886272231 0
0.388385830194442 1
0.595478642705935 0
0.429885951275773 1
0.60523373886421 0
0.550312240075272 0
0.509339330270826 0
0.501328886512396 0
0.475122776657244 0
0.589966831644296 0
0.445962253034101 1
0.433741328064035 1
0.541011534623818 0
0.520889431146078 0
0.616565672040893 0
0.53681389413924 0
0.532254524787598 1
0.528461263633819 0
0.469495252818214 0
0.465675564567983 0
0.534288675128958 0
0.470930997153161 1
0.390773069790044 1
0.554279957145051 0
0.543744619797254 0
0.538268872907121 0
0.560472776514211 0
0.571072290258014 0
0.495712305956875 0
0.389689212300494 1
0.533992513409272 0
0.38181655557041 1
0.507999132965232 0
0.488857530857073 0
0.49161650099507 0
0.544608810440752 0
0.547337791383042 0
0.575660527693349 0
0.533630417131413 0
0.649390055122099 0
0.532029720444343 0
0.533378310664173 0
0.619128857329332 0
0.514566695811684 1
0.562386957853625 0
0.574993544597445 0
0.530386559494226 0
0.510254659661645 0
0.540469411196536 0
0.385138335668126 1
0.468667216974214 1
0.525057416719344 0
0.557697151117474 0
0.612815003766761 0
0.459782794842383 1
0.488911005507733 1
0.500758954197292 0
0.419044126378945 1
0.605719372512419 0
0.562090066672527 0
0.519489055079948 0
0.471749949882337 0
0.482393568287124 0
0.549806827185901 0
0.51305470622978 0
0.492145165738622 0
0.635693850681196 0
0.553881850371191 0
0.536151718939548 0
0.50553162059161 0
0.546864582263556 0
0.547750691651104 0
0.537029401335915 0
0.544447588899859 0
0.436328601196385 1
0.547048256083876 0
0.489578293285821 1
0.532790082626961 0
0.488114845736424 0
0.533995540293235 0
0.56916780383868 0
0.464738591499859 1
0.344783422443268 1
0.540318125972886 0
0.497725220114689 0
0.530743921829114 1
0.637756175789612 0
0.509615435521545 0
0.560315833905704 0
0.6725663673539 0
0.442127928141012 1
0.531096870131304 0
0.526836214212681 0
0.347271813052894 1
0.460130691466472 0
0.524087073732581 0
0.532941232698381 0
0.56006919441353 0
0.493691320644735 0
0.525684658267583 0
0.613183540630068 0
0.365194798712582 1
0.547235363432673 0
0.369040372285746 1
0.586001547589667 0
0.535840486026779 0
0.498217322935688 0
0.50263005464542 0
0.447793151599606 1
0.458825019218664 0
0.556577346071277 0
0.576894783717533 0
0.527049672442049 0
0.438502261822022 1
0.479470626127534 0
0.433009648629093 1
0.47428961563239 1
0.43349879173516 1
0.483250559647088 0
0.512073297775061 0
0.423727727757919 1
0.415235372707032 1
0.56992627517695 0
0.576844838589091 0
0.563509562549586 0
0.518483297552041 1
0.505307017820516 0
0.65693440537057 0
0.48929354850227 1
0.543660866181269 0
0.431960797391094 1
0.575444283886491 0
0.420558118720443 1
0.466289930579661 0
0.554840419125712 0
0.427249688269766 1
0.621455642844816 0
0.699197549133835 0
0.467382074872053 0
0.534497071059539 0
0.49423007803843 0
0.511978066616533 0
0.475273320688948 0
0.586331229671885 0
0.486521031080156 1
0.531171256430489 0
0.47818711100586 1
0.543898928248923 0
0.743937677939214 0
0.5777361477099 0
0.532971373400491 0
0.400619499322311 1
0.546612581687311 0
0.428081180295607 1
0.54957614280292 0
0.543153300992711 0
0.515092891967919 0
0.488402233795769 0
0.502024753918316 0
0.57055891203114 0
0.535033392349884 0
0.421788050132454 1
0.441336444308555 0
0.490800114552697 0
0.374171531659185 1
0.520242980917915 0
0.557306779751685 0
0.54331264406211 0
0.555134212612346 0
0.513181770458772 0
0.60263377932408 0
0.579606289029717 0
0.497126728218745 0
0.559317305266341 0
0.584650159512449 0
0.485194015664016 0
0.565413331252957 0
0.57425314419834 0
0.575407990919995 0
0.381151247862384 1
0.53769203342769 0
0.546446962279745 0
0.546016105319776 0
0.384377127955654 1
0.516324015584262 0
0.598599331707047 0
0.535256771402955 0
0.636301720891849 0
0.437621095556205 1
0.468769998809104 0
0.492696628376884 0
0.508700086367683 1
0.547910149990097 0
0.527877285281495 0
0.546514430657762 0
0.488792084212175 0
0.390471224139559 1
0.386966245868004 1
0.570965511502537 0
0.469499084755546 0
0.59275395391366 0
0.57749067277451 0
0.526275153457375 0
0.548282691456208 0
0.467560252623765 1
0.485286222849902 0
0.508602271911277 0
0.476334871371014 0
0.523012546097083 0
0.448758821625012 1
0.616932513591524 0
0.614874946727824 0
0.578240950982015 0
0.446075516423314 1
0.482479832684514 0
0.448526169286218 0
0.456192916799571 1
0.491864574355224 0
0.426727176347591 1
0.509331681601241 0
0.542499389129831 0
0.625278025781992 0
0.577654454148894 0
0.548108959180196 0
0.553594886832025 0
0.624747329800979 0
0.374175819918069 1
0.456110822406605 0
0.529083689693618 0
0.576569053295425 0
0.624650302357605 0
0.568566367161215 0
0.412584336894638 1
0.581759122763951 0
0.449076395425971 1
0.499400702369412 0
0.658689898205289 0
0.582552068819457 0
0.45815071871643 0
0.595135526963254 0
0.55024873614743 0
0.606154876877746 0
0.446703974551341 1
0.545407270399739 0
0.511896684284775 0
0.379459466550401 1
0.412529711882602 1
0.543148490640337 1
0.632286198990945 0
0.525688662205185 0
0.405194976715536 1
0.534839915123169 1
0.557224471453138 0
0.583275152918713 0
0.517872241260526 0
0.51044071881614 0
0.532245118513641 0
0.475827820805592 0
0.531789753290042 0
0.530648949073613 0
0.447417570931299 1
0.487632720201411 0
0.475842778016919 1
0.50262096391701 0
0.519594406792079 0
0.409516267737387 1
0.510351361680552 0
0.39493543882916 1
0.449578093250225 0
0.596462144720816 0
0.512369231148526 0
0.536280646457556 0
0.458440287317995 1
0.56291218431642 0
0.458223618970804 1
0.548197706251697 0
0.50210948804668 0
0.390608688020807 1
0.585890260822663 0
0.317271526016602 1
0.493972886950107 1
0.520012294355191 0
0.553691265169365 0
0.490250672610391 1
0.456366400326719 1
0.439185542057776 1
0.46925157827284 1
0.592520874567852 0
0.566649660051259 0
0.483113380495704 0
0.551331895734483 0
0.59170009688568 0
0.552019670599257 0
0.497266396645365 0
0.509418631707803 0
0.507238575090755 0
0.507067200660806 0
0.551386432425582 0
0.578204246979639 0
0.458399357699381 0
0.468782815099024 0
0.539678905069492 0
0.541511864458584 0
0.632284727799802 0
0.600308310033427 0
0.400536506899413 1
0.501001834899554 0
0.444943014723622 0
0.440640809149552 1
0.412985443814536 1
0.481371386231 0
0.525066648411815 0
0.569956313921615 0
0.44929638010365 0
0.464472625170449 1
0.572743318943725 0
0.535639598934512 0
0.503171046024049 0
0.561397945119179 0
0.466177157089921 0
0.578988175901483 0
0.469054858276585 1
0.61133476344643 0
0.531637465409846 0
0.538980829219215 0
0.529531645246537 0
0.578299022519144 0
0.537844610102213 0
0.508603567081364 0
0.526754720229796 0
0.475219956615513 0
0.586686625556885 0
0.544507200686475 0
0.474318245399667 0
0.489936947507949 0
0.527301449022353 0
0.472729595439006 0
0.506150471637779 0
0.514631673996738 0
0.389637036712063 1
0.567222136585554 0
0.485390628330191 0
0.548855589348768 0
0.523493680493637 0
0.501814295048123 0
0.662679980153538 0
0.650795286369179 0
0.485374687149325 0
0.686029676262435 0
0.561908103975751 0
0.596368793813448 0
0.530469312128767 0
0.647624473107631 0
0.491279392827048 1
0.606016535479586 0
0.628728669630237 0
0.39453034787886 1
0.499451645156616 0
0.35713737783169 1
0.614559321582177 0
0.518351024901128 0
0.511896770094901 0
0.468210137058502 0
0.476114023500333 0
0.569222175665666 0
0.479707386987177 0
0.536028013332823 0
0.372677782843257 1
0.445825959736574 1
0.504380769091214 1
0.461262242043475 0
0.477243894459502 1
0.517762506904699 0
0.539310388753929 0
0.430253027519436 1
0.526727877316061 0
0.495051369620082 0
0.60474242308509 0
0.46742115238356 1
0.489864021846837 0
0.540289170719363 0
0.4989631308445 0
0.496686045736283 0
0.406680005990678 1
0.438060911183994 1
0.708894594149462 0
0.529953255267148 0
0.465185479624556 0
0.646859478706922 0
0.540901690575468 0
0.649245150632168 0
0.526353483571063 0
0.527275003946764 0
0.547705818070749 0
0.517467898230362 0
0.605437400857119 0
0.623691202270966 0
0.540823080313655 0
0.445952334393976 1
0.428978251558038 0
0.39240494556823 1
0.627887310402385 0
0.533555830255016 0
0.488764864167477 0
0.6112597320286 0
0.573337648080771 0
0.480314188098886 0
0.506471379292313 0
0.489161482390991 1
0.467665810809104 0
0.367351744764934 1
0.473718630195883 0
0.573130194158263 0
0.601520752082995 0
0.510544433388945 0
0.461530272819587 0
0.622618558621698 0
0.532967062152334 0
0.577353614296723 0
0.667208146167374 0
0.473802788127181 0
0.440956934809909 1
0.502341943779985 0
0.565012154024941 0
0.555267993263808 0
0.566709749049361 0
0.586920566930771 0
0.548937581683844 0
0.398601184407334 1
0.533012041821662 0
0.47611557634112 0
0.521820991828494 0
0.570834416431311 0
0.485379168084437 0
0.57482194567408 0
0.453446547030359 1
0.557906671175955 0
0.41395540643093 1
0.476450606762739 0
0.569715494519663 0
0.553106928407355 0
0.508544355486374 0
0.471641654680573 0
0.469337921737998 0
0.575864225800398 0
0.525109431558033 0
0.504287730505004 0
0.535042214173924 0
0.499704332189042 1
0.459085317515332 1
0.510427953737616 0
0.444581319692637 0
0.453539245057752 1
0.555513446995252 0
0.448411206436686 1
0.518720622204466 0
0.422911491015231 1
0.476505984725509 0
0.499169540181254 1
0.527355103967786 0
0.499005194911854 0
0.476172306892122 1
0.630160460396441 0
0.617347998464392 0
0.485313962973296 0
0.441450907274227 1
0.531924862645194 0
0.454712970847586 0
0.574416157150084 0
0.43682870428485 1
0.448695858673837 0
0.480301818694097 1
0.474591902811281 0
0.485524216390586 0
0.503474637341995 1
0.53471220491894 0
0.5032329551772 0
0.521855359843534 0
0.607854408106729 0
0.562902668336981 0
0.497518684294625 0
0.499851117172003 1
0.508875788590252 0
0.551921638267966 0
0.582717806417339 0
0.503593088092626 0
0.482104645074127 0
0.661071840086504 0
0.641546070472223 0
0.492222731557396 1
0.579252097937496 0
0.507685682396967 0
0.497265305448934 0
0.508278202595887 0
0.534449880211118 0
0.495885966098986 0
0.492651562122837 0
0.44255069608255 1
0.687360147137663 0
0.75086004371045 0
0.489752189395616 1
0.497006607669258 0
0.561507839051435 0
0.542924315546235 0
0.600483064231741 0
0.506337497651659 0
0.414033433784525 1
0.608898729401395 0
0.413939287556061 1
0.442158020540617 1
0.447550816399916 1
0.542562767868329 0
0.51133463561254 0
0.525151957986818 0
0.542053086335455 0
0.494318470815768 0
0.450995817960614 0
0.560935747720124 0
0.436462406201723 1
0.573953918638584 0
0.547569089600568 0
0.532423834137248 0
0.539240973699889 0
0.530148712463911 0
0.520267084418628 0
0.527011293794898 0
0.615051117752878 0
0.47789368713367 0
0.53372735737782 0
0.544851100693397 0
0.50138363544098 0
0.56833994289626 0
0.514545298736154 0
0.641795267025865 0
0.503572690594761 0
0.429293944226405 1
0.48970189786752 0
0.54649492056475 0
0.519154913187671 0
0.629595809850024 0
0.457934150204757 1
0.522816084760703 0
0.487114502945336 0
0.570045889122801 0
0.494954864606764 0
0.559753776122555 0
0.587877916709883 0
0.523805447428877 0
0.549651202181862 0
0.516646818358187 0
0.429575335311291 1
0.524607685596829 0
0.488096973085435 0
0.425984186939128 1
0.694522731588175 0
0.514012452879325 0
0.462565659973921 1
0.572794553671348 0
0.483476510639181 0
0.355967616339881 1
0.517536876014335 0
0.491423894482685 0
0.542287030333076 0
0.552617621211787 0
0.535507518512894 0
0.537410414654684 0
0.550284636933014 0
0.481892069273672 0
0.536767993963421 0
0.539856490264466 0
0.464603460690825 0
0.456954774538863 1
0.65036276616496 0
0.559623011847486 0
0.498161825718172 0
0.564542274883985 0
0.535752607226819 0
0.506901979815022 0
0.510177939806965 1
0.504967436922026 0
0.500343778709436 0
0.475602593386857 1
0.385903779387294 1
0.473389404446436 0
0.56426019500662 0
0.409434222091768 1
0.495035054293273 0
0.574950384510483 0
0.580512243343391 0
0.554964103506959 0
0.396991014243951 1
0.393395384464436 1
0.535362191439096 0
0.591657351950191 0
0.442891999926358 1
0.550207299788735 0
0.515096916678029 0
0.522709854678165 1
0.477845014731026 0
0.553779592234082 0
0.629911624733273 0
0.633595471383622 0
0.517443194636992 0
0.601262164298324 0
0.527985963250291 0
0.494242127818836 0
0.454845840231534 0
0.550119397160094 0
0.584595761168247 0
0.497746169725243 0
0.421763562577955 1
0.580947891149377 0
0.672576022608989 0
0.557861150948355 0
0.564872898429832 0
0.659586562680576 0
0.496688554918269 0
0.535658068196803 0
0.558939943720613 0
0.498143831180512 0
0.588609791152 0
0.552428900306861 0
0.467430062114 0
0.457883146062076 0
0.378151489012451 1
0.535432314331251 0
0.573797308899672 0
0.539951602374472 0
0.710333201713776 0
0.601542813784112 0
0.477169928964 0
0.571292834586314 0
0.445692781869099 1
0.448998643373103 1
0.548651483621021 0
0.500126517442164 0
0.501885574419115 0
0.635880332358576 0
0.56105717132785 0
0.42137566663552 1
0.549833336519374 0
0.534911746752148 0
0.528186898930976 0
0.537033265166438 0
0.57739314925385 0
0.413399332857868 1
0.516963034657039 0
0.524883031042811 0
0.54024559630152 0
0.513379238555973 0
0.458653890518052 0
0.582190872432515 0
0.546633171473962 0
0.537645025232395 0
0.593761862636109 0
0.580149802971942 0
0.354399240118811 1
0.41701001965288 1
0.50216025208845 0
0.439763281319218 0
0.41124834225652 1
0.68809575075563 0
0.578060566552514 0
0.508294219862832 0
0.510295498500719 0
0.571258275830359 0
0.489732840784191 0
0.392428012541507 1
0.608259851069197 0
0.522573295333379 0
0.41067677326613 1
0.581268851100003 0
0.465680298159512 0
0.389688499196321 1
0.613469409466305 0
0.349274546381228 1
0.514003213574282 0
0.615392451033349 0
0.547180938909295 0
0.607592799823728 0
0.473949026285012 1
0.551865641264652 0
0.617261949111483 0
0.477226224998753 1
0.490986517898847 0
0.552865395073297 0
0.512895777006484 0
0.563634531156339 0
0.547061364473169 0
0.584668571697479 0
0.434778076049541 1
0.420561257423474 1
0.472113104430967 0
0.448533276615983 0
0.572353640693202 0
0.456973296344072 0
0.435324364007672 0
0.560164749287204 0
0.454874113924223 1
0.628784731196835 0
0.522797190061202 0
0.458225995394934 1
0.42614804975031 1
0.533706285868418 0
0.523365412973959 1
0.674156621632721 0
0.638004483319968 0
0.448130929830427 1
0.505476062428741 0
0.481495675426556 0
0.483721997061802 1
0.451446945306157 0
0.500167555868392 0
0.512925364129931 0
0.623512752436008 0
0.472913433748387 0
0.593153137957041 0
0.583408019771521 0
0.610034690831145 0
0.589265413118568 0
0.527931183231466 0
0.469102099489814 0
0.641747086923021 0
0.567762207195764 0
0.515054085284991 0
0.554652401117237 0
0.448377974311945 0
0.55587323659125 0
0.470601571453326 1
0.424784540194951 1
0.56427949285169 0
0.521717780133381 0
0.646501021871363 0
0.440720160611694 0
0.641478925955907 0
0.569775275557791 0
0.571003203343007 0
0.550004006064707 0
0.440115887131211 0
0.56123533938478 0
0.488812451898519 0
0.509414472421293 0
0.605686838494557 0
0.55112880206209 0
0.450023732537494 1
0.549059827276121 0
0.558289133900802 0
0.474074610397306 0
0.478389147294135 0
0.572684928208682 0
0.52496162086514 0
0.442775542435458 0
0.580575855197224 0
0.465359053789473 0
0.473587978413955 1
0.420179481752139 1
0.561753815584274 0
0.484725178672277 0
0.625376382482327 0
0.42948496686478 1
0.522854186828742 0
0.557900066815005 0
0.521584797880269 0
0.484846556654862 1
0.595500128939316 0
0.462728840056299 1
0.460626155820844 1
0.464600922593971 1
0.521981995783951 0
0.479562316353117 1
0.602418186963508 0
0.452272787366438 1
0.533029162610826 0
0.480825452919527 1
0.487061970180446 0
0.557659383718949 0
0.617245546773682 0
0.557384011197891 0
0.474944868481685 0
0.469775501798178 0
0.487525646604973 0
0.445667982050577 0
0.557274187223377 0
0.610547605021717 0
0.617835582468223 0
0.481079640927859 0
0.540200651737365 0
0.526148353169934 0
0.63450479311213 0
0.524752594291202 0
0.495029002409434 0
0.528908159973136 0
0.323895610001591 1
0.53602752792178 0
0.35955881941832 1
0.571450454346246 0
0.52144484911264 0
0.43295868890278 1
0.531629702641975 0
0.393989429008887 1
0.546939840101913 0
0.377091027464027 1
0.358051265648058 1
0.588372924585833 0
0.657898351456448 0
0.581976245527075 0
0.521102798649652 0
0.599152172974835 0
0.552638343087634 0
0.534235126241737 0
0.526746855758236 0
0.442605747163202 1
0.713449926106321 0
0.350271313190269 1
0.49957964453215 0
0.514395888582621 0
0.415780857211502 1
0.459755758656782 1
0.339399524295412 1
0.528277586611624 0
0.550656032861399 0
0.477724863810177 0
0.457354264221282 1
0.467488152373639 1
0.419235676464298 1
0.457598904234161 0
0.467034427491247 0
0.561197538481568 0
0.581605173060862 0
0.55789051715119 0
0.582379962389826 0
0.474625228106494 0
0.58849313459118 0
0.561345493981135 0
0.55068821235871 0
0.553018437787451 0
0.489644201916806 0
0.496823942725078 0
0.388000473736916 1
0.686045641123279 0
0.620306758312623 0
0.439779302300421 1
0.551448252495156 0
0.44356347415371 1
0.63695664556946 0
0.595861658594621 0
0.557087072546431 0
0.617346711618463 0
0.489945185357257 0
0.475016670012437 0
0.357454281565758 1
0.38598444903202 1
0.547635573842806 0
0.487597598643776 0
0.525744576407311 0
0.551838491547598 0
0.474677574288827 0
0.551475892039823 0
0.603608629424198 0
0.550686711749485 0
0.579931589956274 0
0.488513311166536 1
0.507094893303182 0
0.557793336978977 0
0.536387286061115 0
0.52030365874752 0
0.53172659677434 0
0.515207344600805 0
0.509340909708904 0
0.409537600367734 1
0.48600879285548 0
0.4909486236674 0
0.547171891352157 0
0.490563519560447 0
0.426462936270623 1
0.518331463455778 0
0.552640355908617 0
0.464439764163549 1
0.464139517730729 0
0.541746868293083 0
0.570222222142613 0
0.566396298945173 0
0.555715826981876 0
0.343531013263296 1
0.604741882041756 0
0.502829034921882 1
0.616793565302902 0
0.480268253052539 0
0.44116693369593 0
0.538356454357305 0
0.636377467798258 0
0.425765063436104 1
0.483702438638279 0
0.554871697621225 0
0.469898276043776 0
0.541410372837054 0
0.511018510000824 0
0.590593000253036 0
0.60451600349471 0
0.432025574805143 1
0.500575456371675 0
0.526548197516475 0
0.602838738053653 0
0.527877362867037 0
0.482112164927904 0
0.470212804135769 1
0.441695283545748 1
0.507711608631704 0
0.588799282852894 0
0.450530835180106 1
0.589998285112491 0
0.37612926472875 1
0.413191633906382 1
0.504417106597871 0
0.45815645732999 1
0.453262050253253 1
0.512707636469436 1
0.50023215205418 0
0.510877961646825 0
0.493008797609053 0
0.49600975767569 0
0.423188136902455 1
0.540114469834701 0
0.456429781006009 0
0.487459420187249 0
0.58819072112935 0
0.507085227027403 0
0.487123831493696 0
0.601573913941883 0
0.589063847342926 0
0.554763487979999 0
0.474741512302273 1
0.555567914869614 0
0.563755613562451 0
0.52101044975443 0
0.552954295388946 0
0.436698750182784 1
0.511784384996599 0
0.56313515054549 0
0.49044504498343 0
0.46097564400206 0
0.592114390694102 0
0.532635134029516 0
0.531660109614335 0
0.552923084133433 0
0.352456812705271 1
0.463064440790819 1
0.511737558299824 0
0.529025139556211 0
0.603566232197999 0
0.531862698726912 0
0.452879848173765 0
0.50173660285156 0
0.553656045524362 0
0.571742384501479 0
0.683986402481799 0
0.554942582822102 0
0.452868396542756 0
0.613694882090081 0
0.636603753794578 0
0.550934613760511 0
0.504484617358011 0
0.527281262086745 0
0.540749977491017 0
0.418038170491708 1
0.42074650431656 1
0.426398411250361 1
0.54546832587049 0
0.472558197796685 1
0.472513144007457 0
0.475582219796677 0
0.537332456216095 0
0.301753137617684 1
0.557352058301132 0
0.551517052517536 0
0.465076005594827 0
0.650020657504145 0
0.598084889285412 0
0.552760906860191 0
0.450933967579319 1
0.453456210659088 0
0.58602723004457 0
0.513122770198573 0
0.467216656668614 0
0.414206404291352 1
0.451354516818496 0
0.462425684426888 1
0.567004007094299 0
0.406178970903845 1
0.50632292096082 0
0.482905642834923 0
0.526719443060277 0
0.575863807103017 0
0.480362726618199 0
0.382875731218929 1
0.547889030749012 0
0.368997303434576 1
0.572500041465897 0
0.534134123381877 0
0.405697282887851 1
0.43597359304158 1
0.630884177234518 0
0.46840729095629 1
0.512518297328366 0
0.6043048310086 0
0.459443724571419 0
0.59887104491818 0
0.50744546152198 0
0.513150620412365 0
0.562123399416916 0
0.453735294360581 0
0.456271025170032 0
0.543625737414741 0
0.372523939238327 1
0.430360801087676 1
0.521569797840826 0
0.452093777124819 0
0.590413639624344 0
0.490976091407424 1
0.533603405486673 0
0.505737562506771 0
0.612874180924017 0
0.494430278383662 1
0.492803612519441 0
0.544303808522528 0
0.391262366230582 1
0.562855539942092 0
0.505345545395969 0
0.712043608565533 0
0.50110712386964 0
0.449161981169994 1
0.504016096688368 0
0.49643508102415 0
0.581567123807916 0
0.522812950339102 0
0.483971039516649 0
0.393718083430177 1
0.563834999869902 0
0.493393850142671 0
0.497453231430579 0
0.519613844545064 0
0.51596652499279 0
0.580215998060233 0
0.42425963733027 1
0.574915478337864 0
0.561760532767166 0
0.667680274776836 0
0.545157974042987 0
0.517143573097838 0
0.514619993279265 0
0.505675523083225 0
0.496125106853517 0
0.502694782899495 0
0.464332856395301 1
0.480480981758147 0
0.647381364772952 0
0.420211725901364 1
0.594556042911393 0
0.6072314835478 0
0.450671669282739 0
0.561687653731607 0
0.442362696778521 0
0.432399790155073 1
0.651582365618559 0
0.438660539226631 0
0.489232010698073 0
0.459841533777042 1
0.55205322232443 0
0.597163361374049 0
0.613277333098115 0
0.561984237085178 0
0.530111723407832 0
0.506478090534702 0
0.521954983418233 0
0.511003666979873 0
0.426919840328539 1
0.377289110938117 1
0.60232707599566 0
0.478734363525099 1
0.581258805846635 0
0.484362161091838 0
0.547868625629485 0
0.488323299508307 0
0.545214325507671 0
0.531454293261093 0
0.524463020374509 0
0.464256035123175 1
0.529228931308997 0
0.513618377781647 0
0.450292323485221 1
0.626059475775392 0
0.53243605111104 0
0.38931695766243 1
0.505642306820457 0
0.49328803688243 0
0.560114868023159 0
0.54183178795136 0
0.401646433045208 1
0.519996651495067 0
0.605362163490908 0
0.479021188477303 1
0.47183552367404 1
0.583561019177991 0
0.480985776558733 1
0.556217355642355 0
0.538209117164414 0
0.589864533875335 0
0.50763538210424 0
0.533131057010252 0
0.406157760998811 1
0.536957598861378 0
0.524294193100755 0
0.544824578717483 0
0.548435505089263 0
0.538497869398833 0
0.57609614926103 0
0.442394230709465 1
0.710125312494204 0
0.535479417765505 0
0.479842588173675 0
0.564953170240368 0
0.58797685363208 0
0.510454009597686 0
0.525332957558576 0
0.44667048389979 0
0.566961171430953 0
0.430190706955744 1
0.549278335132086 0
0.688913446502305 0
0.520126138283384 0
0.493942993152043 0
0.524071867319682 0
0.584316138589007 0
0.543493457136992 0
0.533692261195078 0
0.502021559261104 1
0.512207530738288 0
0.627747453859701 0
0.525591325241109 0
0.598076809696603 0
0.543212910809045 0
0.466399158829244 0
0.490515652645224 0
0.515690478576828 0
0.620110019021701 0
0.485028540223734 0
0.405599867644482 1
0.628612516962256 0
0.431301428678805 1
0.444782623939363 1
0.517669781796851 0
0.469826185200256 0
0.462910449420871 0
0.535131844830486 0
0.608597189203167 0
0.509794689213225 0
0.493032978771214 0
0.483481858441097 0
0.601979191823348 0
0.507164763704167 1
0.623258669511708 0
0.494209463302468 0
0.619490082553137 0
0.500845909139583 0
0.570778286470003 0
0.539756204589304 0
0.488075083048613 0
0.489742293617499 1
0.499607947742476 1
0.42378802366416 1
0.62064637120575 0
0.529630519402242 0
0.54348844610835 0
0.527362973755582 0
0.407518538408705 1
0.475467999289871 0
0.450749015926174 1
0.355479869052258 1
0.501619048890934 1
0.481022891108376 0
0.450684540565698 1
0.461476601297003 0
0.497734179687901 0
0.507644986914206 0
0.534428966253144 0
0.596690802604225 0
0.509492610190058 0
0.523146168180446 0
0.551828662261843 0
0.487633184095893 1
0.460795485628931 1
0.545956911692898 0
0.543770392236828 0
0.512696836024323 0
0.517773008607632 0
0.576290123561132 0
0.464160986387487 0
0.518243085210674 0
0.639280125104727 0
0.503916260008522 0
0.640739088183189 0
0.60030391310586 0
0.534663403422118 0
0.384442143427673 1
0.55396512806746 0
0.468860381249703 0
0.358768795414686 1
0.361365132590068 1
0.435052463326029 1
0.488389060318257 0
0.526138997960446 0
0.628182607135355 0
0.436391943507644 0
0.530018487431584 0
0.480826287642001 1
0.489103460499084 0
0.568465953384919 0
0.529859735602318 0
0.476709832181482 0
0.472699624327882 0
0.575281040281887 0
0.408649961180446 1
0.477849627539157 1
0.537772077806047 0
0.532433027766863 0
0.516507739602806 0
0.651983690864972 0
0.494467696748523 0
0.549945865446833 0
0.50245931477128 0
0.655707382566648 0
0.498763418389213 0
0.534579860189009 0
0.561470484191943 0
0.59468403802744 0
0.646664826456423 0
0.413461259098806 1
0.511643179792045 0
0.522720386806023 0
0.571601889147217 0
0.668216406058189 0
0.505828117724662 0
0.464070541821293 1
0.559323685515412 0
0.45279244203571 1
0.428583695089182 1
0.566764738861363 0
0.459488273535496 1
0.556327113105625 0
0.552471205699619 0
0.495261142491474 0
0.420298885006528 1
0.51087726980303 0
0.455058096746947 1
0.491970521378173 0
0.538138935569893 0
0.546231299507925 0
0.632115291449226 0
0.514228714971209 0
0.52487809263591 0
0.473658703444469 1
0.485839133394927 0
0.58996792671044 0
0.561638029200086 0
0.456722448339507 1
0.607746324825641 0
0.581003258568777 0
0.467169467690528 1
0.390110358065861 1
0.563295555017768 0
0.599759162837086 0
0.550151198358282 0
0.532674590101334 0
0.496674602509944 0
0.392164677726161 1
0.453890732333838 0
0.552077942678182 0
0.560353141618493 0
0.46985287541284 0
0.510349892191705 0
0.510845449608173 0
0.582479516366047 0
0.544568626027481 0
0.42339981426697 1
0.582737750773724 0
0.483076659783281 0
0.589360578751994 0
0.387449599340942 1
0.476268414413112 1
0.530184200764269 0
0.506402358826911 0
0.53039347670953 0
0.460986001241145 1
0.616999932353731 0
0.633395480601526 0
0.438117875489175 1
0.492294861006587 0
0.354390322769157 1
0.518561010999476 0
0.457857037105573 0
0.339765879597167 1
0.487631515292997 0
0.457678238155896 1
0.479562762397998 0
0.47890643318654 0
0.491556957379313 0
0.534000619648843 0
0.542736859318648 0
0.543267678906939 0
0.535941843077359 0
0.54572733423866 0
0.537456175120529 0
0.593482063069345 0
0.401288813643288 1
0.446869170021143 1
0.524602666459286 0
0.520699925700325 0
0.623092306087503 0
0.475342623056018 0
0.509678471632663 0
0.504862370911455 0
0.410949587749565 1
0.647630755029954 0
0.534877925122852 0
0.567394588515456 0
0.482631055337708 1
0.460089555276637 0
0.457981221991759 1
0.611699243956755 0
0.419617289500189 1
0.624878754355336 0
0.50554333330364 1
0.538458627066416 0
0.529878047192058 0
0.481305329825617 0
0.537772002512341 0
0.501152796308587 1
0.53346146771709 0
0.598616940013804 0
0.581548281098171 0
0.603094828313435 0
0.522047111232903 1
0.541404599771372 0
0.529753558203185 0
0.482415411058228 0
0.677547653267594 0
0.523008230761471 0
0.417575105774122 1
0.558692269185653 0
0.401181260379692 1
0.669163811674624 0
0.537292281663178 0
0.464036965992341 0
0.485934868871962 0
0.57182213698123 0
0.525466785630511 0
0.515505840483917 0
0.65416437230509 0
0.498123227705145 1
0.578692928488488 0
0.476459267558167 1
0.469075879500231 0
0.657072531552374 0
0.559384202189747 0
0.557323152344312 0
0.616003255574268 0
0.575703917790983 0
0.517496456784984 0
0.609907230618865 0
0.524107644385577 0
0.58727093685867 0
0.570520512533809 0
0.543802309886493 0
0.585811201919676 0
0.603309907801 0
0.489277984429989 0
0.494542665469914 0
0.554388313980022 0
0.652327111247551 0
0.426318501910126 1
0.472792538050228 0
0.645624054361397 0
0.483079874809566 0
0.513559529020107 0
0.717488064326293 0
0.457926230506325 1
0.571641264692313 0
0.524937824618134 0
0.540582725299008 1
0.547133844955136 0
0.437437521514002 0
0.534220096094863 0
0.575679944046788 0
0.418301260671442 1
0.548129440900872 0
0.611814661820488 0
0.567419353657181 0
0.464885506985688 0
0.521946825646416 0
0.644165336684116 0
0.547518286945945 0
0.558578493355497 0
0.433545210308424 0
0.464891818639314 1
0.562717867573626 0
0.455477029016409 1
0.462893824514259 0
0.623073076457575 0
0.58976777541224 0
0.523424144199054 0
0.518060344393715 0
0.492279675549028 0
0.548558462336102 0
0.614245871116235 0
0.507017096297822 0
0.399939215611572 1
0.43434446674879 1
0.487176585314861 1
0.515105100166575 0
0.610207218398165 0
0.515231799576234 0
0.428634384513688 1
0.47671639153245 0
0.610008701140015 0
0.471850527477608 1
0.472165476906151 0
0.460444026672386 0
0.601581376498148 0
0.583100668150331 0
0.527080316304778 0
0.532650738168991 0
0.478861588894351 0
0.479002943116467 0
0.447623337956107 1
0.70862253005827 0
0.488902507377323 0
0.558582666462422 0
0.423969690327817 1
0.416146360027157 1
0.505591209880794 0
0.443776447418084 1
0.583858706597943 0
0.609283859193726 0
0.510416370983161 0
0.480120831725913 1
0.426728294954895 1
0.481520083356162 1
0.588527959842144 0
0.519755092031587 0
0.55279671918097 0
0.619487759790725 0
0.540684314173773 0
0.465753485005056 1
0.507008369419554 0
0.448504379507342 0
0.537456360383668 0
0.54203467372896 0
0.504911537422064 0
0.514124216632718 0
0.572270441925011 0
0.574857703056442 0
0.628090884031191 0
0.539281548852785 0
0.438336246649015 1
0.518705741496976 1
0.49181329855776 0
0.531134552595415 0
0.499793222348599 1
0.446556344853317 1
0.428203424961218 1
0.472535860999723 1
0.599306703982402 0
0.522718404531588 0
0.513458646652465 0
0.604111797962335 0
0.591846729840662 0
0.424015201307728 1
0.48554864977878 0
0.567481211321556 0
0.438958546377623 0
0.462396011226576 0
0.38008684942474 1
0.415867731182708 1
0.415500541902026 1
0.442373434630428 1
0.621647651922081 0
0.524136231773761 0
0.633039241330607 0
0.447473661896146 1
0.57150641952545 0
0.591578228322255 0
0.704521614321935 0
0.518771727418862 0
0.499372796038987 0
0.441249175173151 1
0.600958323230439 0
0.597641028872624 0
0.446056338249682 1
0.549131123061205 0
0.45145517756178 0
0.555289177933729 0
0.523595595109132 0
0.560739513811457 0
0.528249655312883 0
0.561666994699905 0
0.483571471607585 0
0.645995600444937 0
0.572625829538697 0
0.469098601846536 1
0.434098279710695 1
0.3835079102896 1
0.597349733327336 0
0.506705793863401 1
0.495196962960405 0
0.42028458122359 1
0.575105476921294 0
0.453344994283294 1
0.519728663179021 0
0.552564151589974 0
0.536603847472537 0
0.514039103472188 0
0.352654623661593 1
0.62453590406844 0
0.510571231155836 0
0.577230879936255 0
0.569590178883943 0
0.494247366579975 0
0.474403425098474 1
0.425738730142825 1
0.524423192422398 0
0.503466596693223 0
0.479950561450698 0
0.585097077641285 0
0.525176033326665 0
0.531410546903623 0
0.493530666780502 0
0.465068433978464 0
0.370118735802453 1
0.571018851385869 0
0.510116149841629 0
0.530607553127318 0
0.531847154831065 0
0.49128468394944 0
0.502574416051571 1
0.634433429008847 0
0.574763410227599 0
0.571531715888819 0
0.565233398094011 0
0.545126888203398 0
0.494369786398867 1
0.501543678123895 0
0.575221521996699 0
0.419200068572027 1
0.554261396391946 0
0.489795566966201 0
0.477954712200956 1
0.530881497228866 0
0.476125948906607 0
0.487071053483567 0
0.553584346389533 0
0.504511500658908 0
0.556727670316874 0
0.392018753721789 1
0.463219122487171 0
0.577335670846895 0
0.557854524928126 0
0.549224251915839 0
0.518466586367483 0
0.423532397412576 1
0.645311444595401 0
0.493594752703751 0
0.577513693317104 0
0.667306577583226 0
0.435820320202826 1
0.497812239282949 0
0.523886537999223 0
0.530269717235926 0
0.483013722704647 1
0.458721296640921 0
0.384758710256673 1
0.544933352293596 0
0.63634895059393 0
0.514703893937822 0
0.487142670390534 0
0.484467333687813 0
0.59337741616794 0
0.533604809713801 0
0.479805587294266 0
0.549555105800103 0
0.418837220643729 1
0.493763475982828 1
0.396811161382027 1
0.605593075421305 0
0.581384750110883 0
0.529979727197377 0
0.424307984241151 1
0.547063481229142 0
0.533404996474008 0
0.593281010634662 0
0.57823544347765 0
0.472273483087792 0
0.531986429619911 0
0.48681697242172 0
0.546064429345454 0
0.52869596077564 0
0.589207780745371 0
0.439505315380159 0
0.458224952104991 0
0.590864358292038 0
0.490082268578961 0
0.552959413376138 0
0.540101826221624 0
0.439039217969287 1
0.442840574004299 1
0.642662265664582 0
0.511843637032276 0
0.494536517638601 0
0.577750606882781 0
0.519127051599069 0
0.650311062030698 0
0.464274112300212 0
0.40398447489976 1
0.507863549199373 0
0.481845514144767 0
0.469723761850122 0
0.489915811263414 0
0.589983034315246 0
0.583829380976104 0
0.5427983455607 0
0.478830035163321 0
0.564370792720531 0
0.47720077094231 0
0.511142569943183 0
0.503378147243563 1
0.533427692234086 0
0.569736557194832 0
0.351636814367813 1
0.554940326804036 0
0.438398988690259 1
0.442339049766861 1
0.591895444752013 0
0.572592980640683 0
0.496530272940607 1
0.462665231392146 0
0.636608991876973 0
0.541975057272768 0
0.509083583729965 1
0.667228913483123 0
0.378573753596273 1
0.479974281306764 0
0.474920625424682 0
0.518633724148152 0
0.502760739685099 0
0.442493955806893 0
0.501076889609573 1
0.465072924286241 0
0.484815782262751 0
0.573521658793742 0
0.423462759647069 1
0.648238937984582 0
0.561092700814972 0
0.611170391539989 0
0.592752417791992 0
0.595290495268837 0
0.556061167434743 0
0.543840621211344 0
0.567018264654258 0
0.55287246514602 0
0.599590907788052 0
0.481312593450062 1
0.486011321486932 0
0.436798659945241 1
0.552409661441953 0
0.629794881444488 0
0.577214179455857 0
0.583105116615564 0
0.49760830484189 0
0.489885375086996 0
0.64547824004252 0
0.53128603433152 0
0.463402973022971 1
0.574625206170164 0
0.532838570468688 0
0.535336747709585 0
0.595127668512654 0
0.564102978911361 0
0.535921944429709 0
0.40500455041588 1
0.551430151450163 0
0.568937084644317 0
0.427718297505263 1
0.498740146253814 1
0.464397010411272 1
0.636070986300132 0
0.581950004375112 0
0.44141612034399 1
0.471446461803622 1
0.519909513322001 0
0.584707197549316 0
0.441103611274264 1
0.586163876603374 0
0.571192395080853 0
0.656889190880988 0
0.619834330083856 0
0.472078426389364 1
0.568291710331153 0
0.402217982875454 1
0.448754741827452 1
0.49206156917029 1
0.553749871227375 0
0.578181825428716 0
0.557377141756207 0
0.506756039592136 0
0.595788013980882 0
0.617029647046246 0
0.578270592804911 0
0.441069963950496 0
0.424710134985115 1
0.457601150948672 0
0.617182910452704 0
0.63665518978204 0
0.477153135384647 0
0.558936774404682 0
0.606478839146981 0
0.57738526852915 0
0.520743288774068 0
0.586470650560006 0
0.558057384610937 0
0.563555508176877 0
0.488926526601109 0
0.412401105671217 1
0.50202681070583 0
0.606846021791881 0
0.449607962019014 1
0.521806778049133 0
0.672601384373231 0
0.504034589385593 0
0.523781618743821 0
0.48855432936973 0
0.614808761712237 0
0.598051013823879 0
0.509931527933492 0
0.509432938670235 0
0.532007427226008 0
0.559914303233467 0
0.549159102388008 0
0.520442778880784 0
0.33745121899567 1
0.529741485128971 0
0.619225245797614 0
0.488695956527127 1
0.470667854064109 1
0.52360542598667 0
0.475516626995988 0
0.457491798757093 0
0.557203544894853 0
0.412560838591045 1
0.379217862137187 1
0.429905131051987 1
0.516693186628912 0
0.510138841347666 0
0.416485063681121 1
0.503067549683663 0
0.578169727272571 0
0.47173691772817 0
0.531394639036556 0
0.630874723037616 0
0.500497580563227 1
0.571143153661242 0
0.52947075227778 0
0.484782821562066 1
0.475341703937795 0
0.588789226268963 0
0.560660438290954 0
0.444145132985511 1
0.5788326412164 0
0.571666706085085 0
0.599348702058242 0
0.578075116633089 0
0.424481997602549 1
0.562920623468897 0
0.580690983931271 0
0.59320129209281 0
0.58049833768824 0
0.576063400457536 0
0.480783346091179 0
0.487186069829398 0
0.619933621477582 0
0.411252290220057 1
0.512856499427071 0
0.566417544446638 0
0.479245798081831 1
0.510354113821388 0
0.576203950573943 0
0.50651956145391 0
0.468793087558189 1
0.514064357125658 1
0.419924255227475 1
0.412944011838548 1
0.5190352588829 0
0.566451825661195 0
0.398101300364749 1
0.646114997074751 0
0.362879923303965 1
0.496753494099866 0
0.571619977851593 0
0.574192388704886 0
0.475119060171687 0
0.514156733620435 0
0.551114129021505 0
0.545106383369082 0
0.435835514717165 1
0.469082129565091 1
0.504088216165019 0
0.53301863947519 0
0.492855266902057 0
0.553458615405344 0
0.636218208721546 0
0.410655812038022 1
0.495778101356538 1
0.585347368650565 0
0.344383206108705 1
0.527898252884044 0
0.550526942607667 0
0.563419990576853 0
0.528370546312904 0
0.587802960582862 0
0.44924104929224 0
0.46288250622237 0
0.651000632226472 0
0.631863955635466 0
0.543192108110784 0
0.402029788676469 1
0.502090293475551 0
0.55869321184204 0
0.497974390300971 0
0.589929578220964 0
0.481154909936102 1
0.531087425555254 0
0.506463310923257 0
0.579865231456952 0
0.580668136636921 0
0.487947216913562 0
0.485209936569348 0
0.591266194573964 0
0.536402466593938 0
0.498402420659542 1
0.415982430272109 1
0.446043372282466 0
0.588436150266981 0
0.395328092329833 1
0.677711515583515 0
0.589762656563937 0
0.603213681133403 0
0.526133858475175 0
0.490350534403272 0
0.432367473434941 1
0.51841569323057 0
0.445567272532525 0
0.478316989671359 1
0.481586223972221 0
0.49373092438262 0
0.554577355403135 0
0.529202602419905 0
0.536135563043888 0
0.534166083642195 1
0.573929124535925 0
0.383444284775819 1
0.489195308471558 0
0.631318586090397 0
0.52320067481703 0
0.581176752867334 0
0.550488005073682 0
0.588737299857468 0
0.430735619877887 1
0.442955537018175 1
0.530275533424104 0
0.640411182643317 0
0.575310292116565 0
0.556405708700312 0
0.494952369919045 1
0.447435184535975 1
0.427205024364196 1
0.456277147616799 0
0.524713587579932 0
0.553660364275306 0
0.492099506072913 0
0.714159265587212 0
0.509164835428302 0
0.403808756258422 1
0.551899715576698 0
0.563030977560952 0
0.407435035754265 1
0.491469940059615 0
0.513159306960827 0
0.489147537317621 0
0.541154385046925 0
0.651329896973056 0
0.627704941651571 0
0.55655111625957 0
0.532581488627467 0
0.500593801413324 0
0.404319154958616 1
0.344994462732586 1
0.508866342884271 0
0.505162223395934 0
0.38491355668398 1
0.514611088373416 0
0.61701336390173 0
0.516259075950107 0
0.609474663704029 0
0.556217698828901 0
0.580225364882814 0
0.558127066270768 0
0.504111597178209 0
0.541437870288464 0
0.537020107036246 0
0.61660207995306 0
0.515642140721097 0
0.489169633391909 0
0.605815348871484 0
0.579981550987474 0
0.478271693837026 0
0.607572921995765 0
0.616498253086096 0
0.435993229741015 0
0.489381323108049 0
0.548537313189559 0
0.570408381520616 0
0.541117626428679 0
0.51280815229907 0
0.641854188629873 0
0.452950823739495 1
0.451067105059674 1
0.621109868400771 0
0.533237218588793 0
0.488525882023738 0
0.563243292463385 0
0.574486481652116 0
0.411564268424501 1
0.481697772204078 0
0.499643484856548 0
0.598160025057378 0
0.543194791167324 0
0.544215401426205 0
0.420335959749315 1
0.480766056901845 0
0.615804703716457 0
0.473964392433445 0
0.443885258993314 1
0.425426742692359 1
0.549510053321 0
0.501346568240147 0
0.611673507184151 0
0.598537808190407 0
0.570710234259469 0
0.491711947544485 0
0.429922124987435 1
0.541664082991084 0
0.509912501281848 0
0.529670460641092 1
0.522032818758608 0
0.541770390426352 0
0.562440032563729 0
0.403105323495127 1
0.471873239090893 1
0.526241505438106 0
0.5320951529677 0
0.543754124260676 0
0.336403328828762 1
0.587255183073642 0
0.584883072282301 0
0.468336518989417 1
0.557159224875202 0
0.563816234816139 0
0.413084002163187 1
0.438069821049773 0
0.438313226438159 1
0.493887348433623 0
0.552629812825972 0
0.514197238354065 0
0.480169921342467 0
0.402313840143911 1
0.554439057125779 0
0.434178715733801 0
0.6114113562677 0
0.406344301281236 1
0.566733690199378 0
0.587783916645 0
0.559173101637125 0
0.423457529707125 1
0.48260143203051 0
0.486841945349822 1
0.398775482168224 1
0.633497619859178 0
0.481304238857759 1
0.735584367057194 0
0.547657591165448 0
0.361841559047121 1
0.352433060834139 1
0.341449801178048 1
0.511835173344044 0
0.508183789638702 0
0.569535157371446 0
0.536792893089702 0
0.553996951362121 0
0.470065761182737 1
0.493184831398108 1
0.530986511133166 0
0.528716347997457 0
0.546341085608617 0
0.57606658687383 0
0.67730375900877 0
0.549077737743231 0
0.484204220359064 1
0.48102202337066 1
0.607036770594194 0
0.390785392701514 1
0.565378015162099 0
0.619869243852076 0
0.464010334932079 1
0.394252145437931 1
0.517328614327047 0
0.465005514235458 0
0.62681627477596 0
0.590911309807718 0
0.468140009571098 0
0.534126979038428 0
0.570760121089472 0
0.40067527903085 1
0.614172177004789 0
0.598435552940235 0
0.520549736092073 0
0.570312475668562 0
0.494779359520177 0
0.533595001054804 0
0.513642830789501 1
0.54978324466604 0
0.521178615517316 0
0.47174203352762 0
0.442650241513114 1
0.477646408004557 1
0.469484194898021 1
0.475883469326891 1
0.51937382334839 0
0.4484391347124 1
0.613225379293741 0
0.496317460368326 0
0.289286475972501 1
0.503986065119798 0
0.491578028819374 0
0.407768536512554 1
0.533118338930057 0
0.520720292364905 0
0.399694159294956 1
0.541813366586301 0
0.397567179774806 1
0.526951757801898 0
0.393767596575994 1
0.571118664310808 0
0.692559507991626 0
0.464906103029321 0
0.576131469573315 0
0.516154989138865 1
0.517826620215705 0
0.39266479447319 1
0.557639647577527 1
0.395757462729124 1
0.513950860000039 0
0.626009121707739 0
0.672992733628918 0
0.481072351332515 0
0.56012692599975 0
0.487347713518034 1
0.377093577630268 1
0.507847850694183 0
0.495669441491366 0
0.56767003360754 0
0.64108417049296 0
0.510241261537632 0
0.55258054335688 0
0.475802546438613 1
0.497212087339513 0
0.541440661801118 0
0.500927127592491 0
0.575776653917157 0
0.600506893908465 0
0.402126553535735 1
0.437338664709482 1
0.526691629614512 0
0.530916515485675 0
0.4875908568152 0
0.555835337424041 0
0.516882240677554 0
0.502044083562932 0
0.533908561056296 0
0.498462710649724 0
0.616257469747459 0
0.488120364688359 0
0.50073748015195 0
0.352515023216895 1
0.434927783594257 1
0.56171928283204 0
0.636331475415608 0
0.648766862175567 0
0.512013949820823 0
0.495060506616064 0
0.561212816213929 0
0.573892832105371 0
0.42726215077069 1
0.559367173891152 0
0.577375357775277 0
0.504634096397688 0
0.414125412803439 1
0.521156878369266 1
0.438752316110268 1
0.549232921586473 0
0.543642911402708 0
0.509764130617103 0
0.528399397966327 0
0.536828154970406 0
0.496329970803955 0
0.526817103467059 0
0.547696497938974 0
0.506707084219001 0
0.617287210092369 0
0.533943942990116 0
0.513238420013502 0
0.495246101893423 0
0.583271223588267 0
0.486738449818279 0
0.471689585246818 0
0.521696439943337 0
0.421570858490094 1
0.514364454470997 0
0.483184118960172 0
0.415444430376244 1
0.518911317335346 0
0.452841071829462 1
0.463500666801972 0
0.553101555768987 0
0.533564984953229 0
0.604620253568636 0
0.542453915643789 0
0.468714284069151 0
0.507700518321999 0
0.52843505706548 0
0.45699097444708 1
0.48244055398465 1
0.451402179930264 1
0.411781885306198 1
0.530626093291548 0
0.536374578575537 1
0.444125699868517 1
0.500331027502797 0
0.701309138587231 0
0.449612208714923 1
0.524921075883372 0
0.473726268428021 1
0.49087226272698 0
0.425316223929799 1
0.531425464752234 0
0.51952610202609 0
0.528087869369026 0
0.498857401618499 0
0.570285232780611 0
0.463512745921079 1
0.531543679053186 0
0.491408757659848 0
0.585285761070006 0
0.451299833352616 1
0.597984238117674 0
0.422074577905157 1
0.533576098004159 0
0.449514443887326 1
0.49575468796652 0
0.499134085118401 0
0.505769660257578 0
0.462627545116448 1
0.485127605512999 1
0.455785274727567 0
0.647095730032795 0
0.526651887532454 0
0.516639888623336 0
0.329025714357059 1
0.518366347727029 0
0.434936958679342 1
0.568477353686366 0
0.492073564462354 1
0.606368162816412 0
0.479709423987547 0
0.656808001790403 0
0.436845430165418 0
0.456192935638889 1
0.563910869168059 0
0.407078780822192 1
0.477599188533037 0
0.665949921931446 0
0.573643844193719 0
0.516595501340858 0
0.524250049659902 0
0.565754451717113 0
0.501969722390181 0
0.485757257033266 1
0.652260944154556 0
0.548355967293513 0
0.515782342198259 0
0.602818141022878 0
0.566984635011018 0
0.447238011615914 0
0.486001648460118 0
0.49350507219731 0
0.576287439403099 0
0.508717835159747 0
0.489001413661874 0
0.562012862938837 0
0.548889374638558 0
0.561860310202058 0
0.558481442143316 0
0.531226080407464 0
0.59953242266393 0
0.429766730328064 1
0.530159214902791 0
0.566210189436618 0
0.504341243720189 0
0.448538759232453 1
0.488036882725381 0
0.556565243525342 0
0.596467475989956 0
0.574950354822953 0
0.512285163288658 0
0.523486942648886 0
0.564869375631601 0
0.438618018007662 0
0.479113153542078 0
0.568168862194505 0
0.585989912764745 0
0.474322391775659 0
0.455941339833725 0
0.488026361786115 0
0.538714262708966 0
0.51666704514077 0
0.522776145308826 0
0.342521617680095 1
0.577617091166242 0
0.503354786356019 0
0.497543982927908 0
0.59640986169416 0
0.482141572797613 0
0.557088000311176 0
0.560472074547972 0
0.502579494374946 0
0.604254879101054 0
0.620791831924448 0
0.671627742760247 0
0.545210042689262 0
0.591916147566278 0
0.502382801539863 0
0.561733955160308 0
0.473367844640209 1
0.613639288971097 0
0.492742515725582 0
0.535831599429797 0
0.441040321847026 1
0.498796421663114 0
0.513986822693896 0
0.495658192835649 1
0.456213257606456 1
0.624462361436711 0
0.499430326010208 0
0.637305333850607 0
0.374306981526543 1
0.538848710011869 0
0.573026510669924 0
0.548450857927593 0
0.529686040905694 0
0.545548866161487 0
0.493893364200034 1
0.43769871540008 1
0.370410092416253 1
0.397283967980263 1
0.441532728267223 1
0.511681411252096 0
0.414599535294948 1
0.430671023378875 1
0.529528882551143 0
0.634462915115037 0
0.518104643492727 0
0.554009824377146 0
0.507531568393349 1
0.502759136835133 0
0.452120937334253 0
0.474290752750054 0
0.490099014878285 0
0.436552266095839 1
0.653306317989233 0
0.557313187739879 0
0.477430581807006 1
0.494835882933416 1
0.48409820459948 0
0.556255918445238 0
0.447485420326131 1
0.50820763249715 0
0.488801055216032 1
0.55450177347996 0
0.469778412175502 0
0.503298515507789 0
0.566439809279796 0
0.528726409039725 0
0.495909966597118 1
0.642199152367951 0
0.477547682846986 1
0.418712880509538 1
0.561107017969385 0
0.521904361842203 0
0.540675784267463 0
0.580299404004881 0
0.445081341534956 1
0.457921791418682 0
0.447999316660171 1
0.60184357601644 0
0.425457980254262 1
0.460894640516802 0
0.485531828812035 0
0.591671898305622 0
0.445449656204616 1
0.442123341233506 0
0.401982092607473 1
0.473028206431449 1
0.43713701395207 1
0.483614038081829 0
0.668042426246765 0
0.541092491658292 0
0.439853512318281 1
0.528826409604975 0
0.438499203124885 1
0.62610579942362 0
0.510286523028016 0
0.493015125078984 0
0.489171721893804 1
0.49630529401946 0
0.515109426499812 1
0.529419979885159 0
0.530373896520241 0
0.526216786075378 0
0.521073255444644 0
0.590406649151035 0
0.567656957762025 0
0.566155771322583 0
0.409734124565468 1
0.598571080777963 0
0.452185759027318 1
0.458359009228686 0
0.467304732453535 0
0.512870568626406 0
0.621100076885494 0
0.460222222423864 1
0.533748442254212 0
0.522805205905687 0
0.539398561220141 0
0.530953564575191 0
0.461133886642925 0
0.438047252899873 1
0.523290777631464 0
0.596231486861171 0
0.539435969018109 0
0.40150882985007 1
0.520400166720526 0
0.407867178197345 1
0.378635359245419 1
0.448095830518862 1
0.451945359988257 0
0.424993473377319 0
0.481822785970268 1
0.507862089329948 1
0.60739300460358 0
0.439923300660917 1
0.518132017804349 0
0.484899792147937 0
0.495048998380198 0
0.616607765670244 0
0.495410088477482 0
0.570362330546775 0
0.356353552076961 1
0.480800407448446 0
0.605294890172597 0
0.400865392038216 1
0.536665618877734 0
0.510180966322749 0
0.493140384928939 0
0.53729204342349 0
0.577314289303025 0
0.46585599506681 0
0.59475212325583 0
0.437126302277448 1
0.536062679334851 0
0.337186473629493 1
0.452777299910872 1
0.601141849104328 0
0.384054638748886 1
0.405110666753074 1
0.587625761791209 0
0.523061684464129 1
0.492290528712302 0
0.481159854052446 1
0.51542543947322 0
0.449177289683837 1
0.526239316591047 0
0.570653657260538 0
0.52193695788147 0
0.560230274979144 0
0.483517113889632 0
0.398729247653549 1
0.571140067398105 0
0.484308886859019 0
0.424106138856519 1
0.465664101281989 0
0.574700840313852 0
0.52491928518449 0
0.480040340586032 0
0.541912025850598 0
0.423849923676316 1
0.431332865355922 1
0.472590534270588 0
0.514857460663455 0
0.638376966101227 0
0.511870967276872 0
0.53825738003426 0
0.495232211771197 0
0.570931160122668 0
0.443821987685642 0
0.560168312080301 0
0.304777716606949 1
0.547020951781818 0
0.561280899670499 0
0.547226497054674 0
0.430537692214616 1
0.505604110185573 0
0.479567614100204 0
0.516062484574752 0
0.560362105753229 0
0.557222971844829 0
0.423626841360889 1
0.492046767590084 0
0.507191231322116 0
0.563178350083638 0
0.557303860814802 0
0.490339143630783 0
0.547920831384828 0
0.508519182362647 1
0.525765265536524 0
0.51564330691463 0
0.538630068602073 0
0.495909880952225 0
0.600641876136265 0
0.436795065186165 0
0.540416645027242 0
0.582334472048767 0
0.480593813808762 0
0.437915238132973 1
0.665856907555607 0
0.421442881148557 1
0.511573328514509 0
0.512665181284179 0
0.563840016377494 0
0.506249916617121 0
0.544181047112343 0
0.540892089389346 0
0.519361695109658 0
0.364571618162776 1
0.555915676601654 0
0.589195957986887 0
0.51521998833048 0
0.476372023918335 0
0.632380341255738 0
0.497567718794776 0
0.581206448782241 0
0.597862488094466 0
0.617228888879943 0
0.568273093521916 0
0.518412353921359 0
0.497881153164232 0
0.467401148527799 1
0.524718920649868 0
0.458961850404879 0
0.556953917303382 0
0.504916171555317 0
0.561186674075554 0
0.536584860805951 0
0.484530947466418 0
0.313693801515717 1
0.394814417263537 1
0.525892855757608 0
0.570993355632246 0
0.508509252282147 0
0.541515987719708 0
0.655214855825542 0
0.484318810272343 0
0.547862680247075 0
0.419259040516788 1
0.568058200247812 0
0.478412387541285 0
0.503354267567468 0
0.493591087624816 1
0.553837656011642 0
0.507810971989462 0
0.475777154202477 0
0.429124276394326 1
0.422958850490798 1
0.505900531245201 0
0.518546648633772 0
0.528601855202043 0
0.532895393312915 0
0.460490120174081 1
0.461079987094903 0
0.457026152831578 0
0.493154396561552 0
0.50926761828446 1
0.549423305492763 0
0.511933709256616 0
0.543180862709683 0
0.429353975362092 1
0.535310383450318 0
0.435658293379 1
0.451401575381549 1
0.567932096972434 0
0.429376803963575 1
0.513992836200471 0
0.356420221232907 1
0.585042958153103 0
0.475180141222188 0
0.521142781112968 0
0.464885037255402 0
0.39963293525035 1
0.45292804924943 1
0.504766193385384 0
0.518553314655642 0
0.562775908734483 0
0.577989179397539 0
0.473245339147923 1
0.665916400043695 0
0.547999133158822 0
0.492814209343141 0
0.372682094845391 1
0.453472651582339 1
0.434808317147666 0
0.453219919172467 0
0.677142395552695 0
0.632750621332492 0
0.498517974126765 0
0.452458380045765 1
0.43408478461552 1
0.548272625916617 0
0.563002436115881 0
0.477494913271755 0
0.552997313022565 0
0.504790903081944 0
0.563474110766106 0
0.461274482833637 1
0.41209953985337 1
0.418107018271377 1
0.438598644437421 0
0.445014181571065 1
0.389792721193102 1
0.437415060864858 1
0.614758160995589 0
0.561204388240046 0
0.556460263157087 0
0.596099155945473 0
0.427319862132802 1
0.706708345940366 0
0.403215788642804 1
0.445333864677316 1
0.45762730165546 0
0.444473323942217 1
0.566075547888543 0
0.585210233192817 0
0.714478924000616 0
0.546761655588694 0
0.406994321240406 1
0.534521685717256 0
0.552579143095481 0
0.606036581643274 0
0.51483385019779 1
0.565535242171802 0
0.537193967598721 0
0.498622710474568 0
0.510884902585647 0
0.518489438836945 0
0.654863070326297 0
0.509391901221674 0
0.451662920433261 1
0.414473054284128 1
0.537525996435273 0
0.618702908267099 0
0.605465525555453 0
0.488417147154296 0
0.493177815880653 0
0.569134028786033 0
0.376779305404712 1
0.634439817255389 0
0.538723494349295 0
0.501562505109466 0
0.56763851643167 0
0.496195219123287 0
0.648329985311226 0
0.534666273291237 0
0.519969734415615 0
0.484408980362996 0
0.558135736644224 0
0.531366772519519 0
0.496692754578535 0
0.533145879857086 0
0.523311309211832 0
0.561804241818028 0
0.588127946878529 0
0.571343990359773 0
0.508615102312993 0
0.482168444414382 1
0.56484016911379 0
0.4132198194797 1
0.431531075907227 1
0.491216496724593 0
0.480666977433243 1
0.509149270732014 0
0.487004911856055 0
0.444647070266459 0
0.530088774448899 0
0.39827153538808 1
0.425285904594713 1
0.588521265734104 0
0.485412072659217 1
0.515908326200027 0
0.446843905316971 0
0.481583209910421 1
0.483181077183842 1
0.371257631922666 1
0.525915490798533 0
0.570720993515013 0
0.409900728266195 1
0.355635010794626 1
0.526985689547491 0
0.53944223507176 0
0.535214631206043 0
0.652015924942491 0
0.528168256434883 0
0.589839898383454 0
0.391322162396989 1
0.499856568497221 0
0.337062946047896 1
0.565997594073161 0
0.592982070362461 0
0.619768362527563 0
0.586921366053051 0
0.593124916914969 0
0.494877257012929 0
0.443741276158196 1
0.413367753367599 1
0.571250137524021 0
0.560155904617284 0
0.454938448737781 1
0.696907860310208 0
0.57985056261573 0
0.554208498242315 0
0.49094735001105 0
0.593152520957122 0
0.538359401124054 0
0.581592066905415 0
0.518566538642682 0
0.495085329231646 0
0.466479573007919 1
0.532339305497442 0
0.528661150937096 0
0.513896273698569 0
0.584355227865335 0
0.357676278697366 1
0.488109047865684 0
0.448219332779204 1
0.585839360952015 0
0.585592399837375 0
0.491739801080306 0
0.565115293128947 0
0.566406835644589 0
0.431989377139714 1
0.590416451718072 0
0.592349134546529 0
0.541562349104765 0
0.445288148553385 0
0.469808890161306 1
0.441959388248694 1
0.522205620515038 0
0.518147364651722 0
0.389375977867773 1
0.573681945495436 0
0.505450716564244 0
0.588004529563792 0
0.537057249127184 0
0.495899622288382 0
0.515914566583494 0
0.535010173259669 0
0.464752847608484 1
0.409004100147706 1
0.541802052372104 0
0.596255952457602 0
0.422963128464735 1
0.493189609780658 0
0.513831215826759 0
0.440588380570989 0
0.541112543969395 0
0.496179683019826 0
0.503911061193205 0
0.585017880461392 0
0.453395251513583 1
0.430072465145263 1
0.447060438047996 0
0.41176975603781 1
0.483246475088592 0
0.580417952308238 0
0.70157606557681 0
0.546567854035808 0
0.453725270112197 1
0.491791414849136 0
0.532326130233498 0
0.47275519836059 1
0.528269374764378 0
0.44509738937131 1
0.497568253129056 0
0.540151425928333 0
0.545590861762079 0
0.515622942735241 0
0.489811334835013 1
0.517803962466922 0
0.481992497857234 0
0.507117796949513 0
0.51860949692677 0
0.533564884895176 0
0.509651506712783 0
0.5140364644865 0
0.462676564011291 0
0.501208073819184 0
0.587837452000822 0
0.52072020117918 0
0.408044870432766 1
0.532071877876862 0
0.557040102445132 0
0.461796611117341 0
0.484739631123616 1
0.396698163834698 1
0.583030121735291 0
0.545816324162111 0
0.585355081053331 0
0.479989583284385 0
0.468551919506455 0
0.637393579448356 0
0.513933677866409 0
0.441956204943274 1
0.539373618635232 0
0.471289969697446 0
0.550105807411172 0
0.42415346653954 1
0.521106312718451 0
0.467164916599772 1
0.619107254151534 0
0.330102979852778 1
0.477770696327941 1
0.547915129164053 0
0.465637069521893 0
0.510374131502351 0
0.374714419126856 1
0.500670934457598 0
0.635329884440181 0
0.433272598585251 1
0.585841847628545 0
0.514514159012988 0
0.50585648191139 0
0.485125349105155 1
0.493094877243303 1
0.504991592202578 0
0.422367505183757 1
0.556311566878392 0
0.508560660185378 1
0.491450242722241 0
0.608615590092422 0
0.587500960291574 0
0.638394381673318 0
0.554458681026602 0
0.505452004459664 0
0.494611312604669 0
0.27776888831169 1
0.408491149418771 1
0.595293661496622 0
0.529630642965741 0
0.573777325045158 0
0.457950810503025 0
0.625377890925329 0
0.459181443237271 0
0.593045403930209 0
0.636378694541912 0
0.653222840882611 0
0.611337923642132 0
0.514596870658298 0
0.556871964341688 0
0.516331371637982 0
0.590139160577135 0
0.561297331349442 0
0.418842583889599 1
0.543895642988321 0
0.512706579892626 0
0.453152756242599 1
0.482083308864783 0
0.41174954647496 1
0.308054032758946 1
0.477126160426631 0
0.430558396671207 1
0.559268145145689 0
0.534774759235469 0
0.553531988164688 0
0.52120411905971 0
0.460477851258371 0
0.580777386829994 0
0.446639501865103 1
0.542296202130783 0
0.450684281799319 1
0.443514864595248 1
0.624846995624368 0
0.536778589534145 0
0.560570993295875 0
0.45911019950514 1
0.521279233551019 0
0.500004465409469 0
0.541629321936301 0
0.501736050138761 0
0.519564368598388 0
0.516589306040869 0
0.548254836459057 0
0.369677793929866 1
0.634480471623651 0
0.518486860568778 1
0.509955770622487 0
0.504312450968482 0
0.417440988446866 1
0.453274649977117 1
0.489819503625225 0
0.500621489855937 0
0.667266461039537 0
0.645552238635145 0
0.57671446111805 0
0.582131509660868 0
0.493040399594144 0
0.505895730944042 0
0.606659794565717 0
0.540639706095078 0
0.56809534073928 0
0.541958954557688 0
0.432017227770132 1
0.592371879663432 0
0.619219836255578 0
0.489718263343097 0
0.547471189124584 0
0.48999963501441 0
0.499814500963296 1
0.452886132528696 0
0.496479575158732 0
0.522901915628969 0
0.4517812175032 1
0.533479098101862 0
0.571273456872982 0
0.517237735866841 0
0.449779191542548 1
0.618978184783534 0
0.53974360716319 0
0.458404765969028 0
0.594704282746015 0
0.560781133592068 0
0.445519610027028 0
0.514934409545987 0
0.590249738064363 0
0.453198088741472 0
0.431914999033925 1
0.672162733515196 0
0.379539350235052 1
0.471893087123119 0
0.593435517886473 0
0.545435595073793 0
0.662020765672478 0
0.58388004316049 0
0.524326382835208 0
0.523134916281286 0
0.511840788767669 0
0.604933992550344 0
0.422346943809288 1
0.457929159817096 0
0.508290607828795 0
0.514772169364311 0
0.477227249008017 1
0.537742269216205 0
0.492200882173532 0
0.687041604035657 0
0.477275449279203 0
0.400764916810556 1
0.540022613508744 0
0.518055481799705 0
0.525563656925007 0
0.578476421935059 0
0.420992201227325 1
0.468467123770634 1
0.617325887850961 0
0.474757099637873 0
0.446626026733195 1
0.714182547006018 0
0.561732701344284 0
0.71356044550967 0
0.522269195471809 0
0.445221911994767 1
0.501890487180024 0
0.47877511002188 0
0.373845131117506 1
0.512042862999625 0
0.485742066234861 0
0.338284451657839 1
0.551916697223904 0
0.547048638491631 0
0.610876580105566 0
0.508869628711674 0
0.476860762843228 0
0.511348111320032 0
0.532979242615705 0
0.563075261949906 0
0.651980330833163 0
0.433790951632576 1
0.451198019211342 1
0.505031253835756 0
0.393787827673082 1
0.533622151242603 0
0.410378165278258 1
0.515772735124335 0
0.52542933442325 0
0.490374712717055 0
0.467427039995299 1
0.453763758699707 1
0.553025393491943 0
0.45746658851182 1
0.617845459957182 0
0.505406697510211 0
0.420995099215186 1
0.405382621158378 1
0.549786171592436 0
0.557737528783912 0
0.464719362691844 1
0.623623530241371 0
0.55063253778562 0
0.466496648614014 1
0.441350850376245 0
0.486563225086233 0
0.524490734860005 0
0.502730294143056 1
0.533777697977361 0
0.403822212583529 1
0.511410483736016 0
0.579911915447476 0
0.567970052618185 0
0.392908978749551 1
0.691714421721189 0
0.522983191317885 0
0.555611975860203 0
0.474220881559511 1
0.562267697498627 0
0.554611815706474 0
0.461166408268958 1
0.442171721282329 0
0.57691365439611 0
0.507535471584239 0
0.430359736895633 1
0.508130651999898 0
0.462129459219611 1
0.601703297260989 0
0.431000938936359 1
0.562111747790742 0
0.482308878112711 0
0.390994172063751 1
0.473620808766936 0
0.415457931197058 1
0.602100821229536 0
0.39076910883928 1
0.607706296857185 0
0.480121535148177 1
0.465653463577226 1
0.610319691324072 0
0.478639755327999 0
0.600589247592889 0
0.350846874630434 1
0.472866327747204 0
0.437084734306112 0
0.438764039420144 1
0.645826858799338 0
0.534910530476201 0
0.417314722188455 1
0.517349629881117 0
0.645143459383513 0
0.502236847418747 0
0.514178989369806 0
0.467905841501322 0
0.490064815590433 0
0.514962689289492 1
0.450443314722744 1
0.506708292263599 0
0.523566538001917 0
0.442129099351501 1
0.564723339841894 0
0.541448627840304 0
0.534797846748766 0
0.433874877574591 1
0.56704151660999 0
0.443000540669113 1
0.591657178742764 0
0.426131718275834 1
0.4704508941245 0
0.478313410004357 1
0.499654433742065 0
0.411226712503252 1
0.597312850158948 0
0.533980190279934 0
0.624867886304663 0
0.4789594602548 0
0.446580475892029 1
0.430210328845 1
0.553469528435699 0
0.613340071488441 0
0.348342054741059 1
0.551138227124244 0
0.574558970939624 0
0.50516189015347 0
0.534081139198142 0
0.518030644194044 0
0.49791198851148 0
0.54816346040108 0
0.402226771244397 1
0.340850229112434 1
0.498709675022326 0
0.457282024401183 1
0.530899210567186 0
0.437667914573652 1
0.615330741895849 0
0.319675964564034 1
0.564817062268893 0
0.601263176491042 0
0.531748724618126 0
0.534146888180744 0
0.59224324356974 0
0.474088777667351 0
0.494064728861504 0
0.558549781136606 0
0.411630390263137 1
0.433247624874651 1
0.573983271133071 0
0.547826120719107 0
0.528627432777472 0
0.508459197869506 0
0.37572324825049 1
0.527338699641842 0
0.427931473481949 1
0.400700929481255 1
0.50107037068227 1
0.527365755797122 0
0.499690026170574 1
0.434899311383107 1
0.601067420830965 0
0.509440951510255 0
0.532000089238562 0
0.59301954626099 0
0.552158849865014 0
0.57705375483452 0
0.508994906280698 0
0.484310163387072 1
0.420256029579414 1
0.485283654150122 0
0.517141806146228 0
0.560328211827294 0
0.537682649749967 0
0.504004646824705 0
0.548625297709429 0
0.466140582009394 0
0.573193910498644 0
0.593504229864704 0
0.488675195699485 0
0.447743139496122 0
0.486207381780672 1
0.588643020555902 0
0.527405366709876 0
0.483752767205579 0
0.582045810080818 0
0.49814538162193 0
0.507929885523898 0
0.4164822814556 1
0.455466374036475 0
0.471960966922172 0
0.546684962243233 0
0.621157614986775 0
0.464092329799987 0
0.528178500161204 0
0.418178973189308 1
0.548531974213211 0
0.552087449463679 0
0.368441659004976 1
0.327830383614818 1
0.438550224638703 0
0.54632556562026 0
0.534104199726115 0
0.503095354543957 0
0.549768521569862 0
0.592592750729195 0
0.587085974106879 0
0.45929987582901 1
0.427554214368352 1
0.50665538828326 0
0.570412985552995 0
0.508548666259068 0
0.45178002030908 1
0.435114369486252 1
0.583671352003463 0
0.399843771423541 1
0.484191871675001 0
0.472130525647095 1
0.387029708739742 1
0.489356089181964 0
0.543595436076184 0
0.534074681269341 0
0.452555278372731 1
0.548207776064196 0
0.548296629514431 0
0.519336278623639 1
0.455576668331403 1
0.508536525126843 0
0.698244040766658 0
0.523469033757436 0
0.520005204948926 0
0.461941889156172 0
0.58598168014359 0
0.574450337714298 0
0.415075065699113 1
0.536092543518944 0
0.534375658889109 0
0.565059667748812 0
0.517797999612335 0
0.584829305536638 0
0.573408870955644 0
0.56289574252179 0
0.581328164575905 0
0.55590162875706 0
0.526172779117269 0
0.605134567453884 0
0.54938992926513 0
0.626435884681372 0
0.377857425062909 1
0.528378696567264 0
0.471028793498267 0
0.470311379349759 0
0.522119835279494 0
0.587677822233507 0
0.491647664465034 0
0.44047913327727 1
0.544553556802081 0
0.518195885099029 0
0.488784269980945 0
0.441057986352836 1
0.543639494722586 0
0.541265777690399 0
0.642957160431579 0
0.544679748654119 0
0.6303031642595 0
0.525673265235992 0
0.470962570292427 1
0.524706108250362 0
0.527827803089523 0
0.436547818005832 1
0.514566125550589 0
0.515937581917259 0
0.389649702568858 1
0.529475982787299 1
0.394454717546919 1
0.526100725761562 0
0.463165153612492 0
0.535698702363193 0
0.560936410000489 0
0.421130013668731 1
0.478598597731438 0
0.460059589581354 0
0.460024315218277 1
0.57042218783251 0
0.485234490866913 0
0.510596836091017 0
0.530387506081398 0
0.413227333719521 1
0.575776003154087 0
0.36161823833057 1
0.519957367162929 0
0.52505313428376 0
0.421755543168254 1
0.49776321927813 0
0.468203932799801 0
0.485768717639453 0
0.546916685390148 0
0.548012413271294 0
0.48194474035075 1
0.487067294373087 0
0.473221036973516 1
0.42717618670663 1
0.429306162479119 1
0.556577219908215 0
0.498764895894512 0
0.527612955232488 0
0.495208922178316 0
0.595385708457143 0
0.572335012508219 0
0.526869129224715 0
0.444139581606932 0
0.419537409034654 1
0.554273175957373 0
0.48614549202943 1
0.448130798802746 1
0.542088941426649 0
0.480570339314923 0
0.441474475650736 1
0.524609793586523 0
0.485445357148858 0
0.546240563680952 0
0.503282742811241 0
0.523040473249769 0
0.516561149832694 0
0.387970514961153 1
0.564189924137389 0
0.572363823051191 0
0.545686088875302 0
0.477960702234559 0
0.593740436276488 0
0.606248019096404 0
0.534725551113164 0
0.479859214080538 0
0.588440018033891 0
0.516929253863672 0
0.522731592295936 0
0.478926174734496 1
0.385918453882134 1
0.51458593591477 0
0.510498909323862 0
0.699107513087711 0
0.510359369012938 0
0.522661775243951 1
0.490881039195874 0
0.543093210979989 0
0.535134141075963 0
0.500671779297499 0
0.628620522687092 0
0.549253767071132 0
0.51976495256972 0
0.520209653126049 0
0.56382365627181 0
0.545827298684506 0
0.512136076569033 0
0.464162267433743 0
0.560012430622216 0
0.608543549919205 0
0.431529599051764 1
0.629056174806783 0
0.440325342922814 1
0.443036670263786 1
0.549685630904615 0
0.430101562002307 1
0.5794790331248 0
0.604007903023904 0
0.518816933080904 0
0.492034603229398 0
0.527214391561851 0
0.491525181738448 0
0.395874058547062 1
0.530088062113396 0
0.662905445269197 0
0.365344713032354 1
0.644796788273854 0
0.478471821644749 1
0.541878133631487 0
0.538665472227208 0
0.513780360569773 0
0.502055664301357 0
0.451686525774624 0
0.590571879900654 0
0.47551084342082 1
0.552459018844449 0
0.534952452107746 0
0.528232472353391 0
0.563798625312283 0
0.457723739551247 1
0.464629168779621 1
0.543985018048894 0
0.486655851005119 1
0.470847869675283 0
0.387339352114309 1
0.513575055478038 0
0.474609289376512 1
0.633960754414531 0
0.449176162976507 0
0.474876208712263 0
0.489496850435001 1
0.484849139957257 0
0.537976929458642 0
0.491080344517205 1
0.475269553859909 0
0.516445029880788 0
0.616463635763631 0
0.443831374383222 0
0.538876990628478 0
0.562996392919243 0
0.603763387539796 0
0.434687022979136 1
0.479183303470692 0
0.518851486306128 0
0.444302214840721 1
0.478648430680147 0
0.563231686707859 0
0.458110343174393 1
0.583534846462349 0
0.554079787670949 0
0.484546418313699 1
0.567467125956718 0
0.55353137809262 0
0.524725263499347 0
0.522137979441683 0
0.493601030087892 0
0.503360377269304 0
0.546844258071678 0
0.660984343019552 0
0.466454437752412 0
0.559517347603902 0
0.406791753041447 1
0.423911759363485 1
0.534097667378481 0
0.557806670567277 0
0.421463081299151 1
0.55578945616871 0
0.47590037742548 0
0.516648253432842 0
0.538661248004472 0
0.425134846065494 1
0.500615334132062 0
0.552533079131413 0
0.47865468512004 0
0.458501882888403 1
0.515930545746409 0
0.562848160571367 0
0.511463876223746 0
0.564314866939897 0
0.526906072319176 0
0.457823056122779 0
0.561594230139138 0
0.619899336906334 0
0.380830414868743 1
0.555046787268011 0
0.543369763185927 0
0.411349227494167 1
0.51863760289869 0
0.488135478915487 0
0.479562748079476 0
0.53746995536286 0
0.44940238746075 0
0.483835220178076 1
0.463115706900297 1
0.515632446866305 0
0.480281042992543 0
0.612298836602967 0
0.433365899012115 1
0.472697658508301 0
0.561014872057106 0
0.505348644384796 0
0.423211606795167 1
0.519576554174757 1
0.57827920243014 0
0.450268842765481 1
0.641045566756612 0
0.509392109488517 0
0.422427330124536 1
0.473727489914237 0
0.523862363007422 0
0.559277567291794 0
0.485094738158298 0
0.599440997718274 0
0.540458095169392 0
0.457373347526974 1
0.573526431710156 0
0.550795531876683 0
0.571147280653751 0
0.496894789322041 0
0.473055569739515 0
0.5338215083518 1
0.488729553513144 0
0.553074828243544 0
0.402162516975275 1
0.495051815379702 0
0.491798982934034 0
0.471332749221392 0
0.568250698744559 0
0.537612371625281 0
0.438975064040792 1
0.702525466827296 0
0.477482964810177 1
0.521741348581335 0
0.55659743072246 0
0.449242962641272 0
0.548036610083841 0
0.571306116132296 0
0.459051277295368 0
0.377854891114793 1
0.524801481633833 0
0.51387428624732 0
0.34858879513371 1
0.463463798299693 1
0.64289846524962 0
0.44108521178005 1
0.629736603833906 0
0.589839585642938 0
0.435539063678719 1
0.590345197075278 0
0.557537462813983 0
0.467258174840415 0
0.592955825271042 0
0.55484549501733 0
0.329814293829491 1
0.558025213165508 0
0.535655377943263 0
0.535931318824864 0
0.604968197546747 0
0.588485990525654 0
0.567637643433697 0
0.62991405427296 0
0.486597550992257 1
0.624801828616369 0
0.554364961319592 0
0.457784432647161 0
0.499176688528814 0
0.429547622666192 1
0.539142035050001 0
0.464310177635437 0
0.470452582294845 0
0.497342043305946 1
0.614002359021464 0
0.574858980625433 0
0.622336464216241 0
0.498002850385166 0
0.468009383677005 1
0.532755623006593 0
0.495559779242785 1
0.528266401899541 0
0.563562311665409 0
0.523128057469087 0
0.357434965532198 1
0.558452463038632 0
0.595646958410102 0
0.491112397720724 0
0.490679965995083 0
0.492443275005164 0
0.571206842523776 0
0.536299357431056 0
0.615365198658364 0
0.539762773193229 0
0.446636169725554 0
0.522187183635979 0
0.441717457159102 1
0.587098907584572 0
0.581474954104419 0
0.446344293680707 0
0.610318858932809 0
0.489958140678237 0
0.433986781564469 1
0.485673454367807 0
0.608980870921522 0
0.646754724395133 0
0.627877113580785 0
0.629169185504897 0
0.498345907174989 1
0.385880010804152 1
0.451031960051373 0
0.435234774134121 0
0.458554335911717 1
0.382306353420091 1
0.479862749585041 0
0.515124422628859 0
0.45581303282693 1
0.487017312828738 0
0.557540450652497 0
0.472842683432086 0
0.483020751331175 0
0.531999917881548 0
0.60636185340349 0
0.500729414536374 0
0.528150027814253 0
0.591063549979065 0
0.516123034724778 0
0.436469998856842 1
0.501315372853202 0
0.436184942765586 1
0.538841932862322 0
0.475546889532394 0
0.420424048992526 1
0.388210937836034 1
0.583884636909455 0
0.430442427668924 1
0.522527172665503 0
0.503923834462816 0
0.485504263419836 0
0.569014186351977 0
0.531503747283942 0
0.583041199730663 0
0.554843980468146 0
0.567575070994347 0
0.483358620726192 0
0.449031794265277 0
0.392438654964694 1
0.507817009620552 0
0.492800012816425 0
0.509790920941707 0
0.581517261204695 0
0.455268768684698 1
0.458857123065519 0
0.535497915334637 0
0.654972745384621 0
0.582100027085914 0
0.528442528778714 0
0.473746994327206 0
0.436864667041093 0
0.574117442807579 0
0.519289728978021 0
0.570109435471789 0
0.352419180832764 1
0.397940981296853 1
0.48350328214027 0
0.64506989903351 0
0.509326513405546 0
0.536974861374304 0
0.520718554989895 0
0.654623546835877 0
0.567339356825768 0
0.475194228319903 1
0.440445084531106 1
0.589299383706064 0
0.51420283849226 0
0.56409983757947 0
0.476532492145331 0
0.621578778845854 0
0.531600182410253 0
0.523148744186898 0
0.558122706441019 0
0.461562838225006 1
0.438608991262223 1
0.483063286038767 0
0.541453184437172 0
0.520003311609771 0
0.498221845797442 1
0.396102942528733 1
0.546716451823427 0
0.628658110332621 0
0.439538220126375 1
0.504991014228296 0
0.550397637427808 0
0.577867793711608 0
0.568478117587312 0
0.523592501433752 0
0.441328060804351 0
0.457026801926516 0
0.465037538576539 1
0.539537377387394 0
0.455842842589397 1
0.466191545969601 1
0.517528086451133 0
0.515776343807971 0
0.50540832861008 1
0.500908617219957 0
0.605364682512809 0
0.505885003926926 0
0.580992890857983 0
0.506069619032724 0
0.517839776038252 0
0.414216400789787 1
0.456589902345384 0
0.559647691422716 0
0.629020102656549 0
0.457152383863651 1
0.634124917410155 0
0.549017484671087 0
0.518666331172719 0
0.501518911163432 0
0.450678345009109 0
0.622290655026464 0
0.461563082500382 1
0.463423055663181 0
0.474604370516885 1
0.55024934177022 0
0.449582369757841 0
0.514408504652202 0
0.385375449814471 1
0.627061374926011 0
0.498551155913319 0
0.475243677008263 0
0.411491613865005 1
0.54731010526797 0
0.59429745547549 0
0.545641391151072 0
0.467760453950494 1
0.453627882426851 1
0.467706212237886 1
0.630667678415287 0
0.543696608421482 0
0.428440136459563 1
0.511019133075348 0
0.518426087463195 0
0.552210368125737 0
0.672422968845128 0
0.501594409647864 0
0.555627210662357 0
0.621040102900665 0
0.529428903543764 0
0.487201575205391 0
0.622900087148107 0
0.528967371872447 0
0.436171888507629 1
0.453027357253974 1
0.410234470347233 1
0.483199234262681 0
0.531258295449774 0
0.518634576835952 0
0.517321332570062 0
0.539333674062662 0
0.587935234721324 0
0.597603889592481 0
0.545815865213752 0
0.636097545247764 0
0.495545465898827 0
0.406959338342785 1
0.447490340691075 1
0.230975563418189 1
0.621379421574799 0
0.479423658461413 1
0.411205162296869 1
0.499277997655722 0
0.386050994061455 1
0.61205862302963 0
0.474145514123246 0
0.481196165842593 0
0.65477687964725 0
0.479144192995404 1
0.590957839373131 0
0.491227104987192 0
0.466126278222722 1
0.499698257290983 0
0.493334433824171 0
0.52935648408722 0
0.515746133695848 0
0.453180287867567 1
0.611739958550471 0
0.570960488675282 0
0.523449120978559 0
0.530705315192131 0
0.480921191828109 0
0.606065985612613 0
0.60775674866728 0
0.584845380698222 0
0.559221405084324 0
0.335477532084738 1
0.505001300518954 0
0.416703557511398 1
0.546962564170544 0
0.474482032090228 0
0.503216213488623 1
0.595237449231957 0
0.574052392847913 0
0.604003524605885 0
0.581166047303861 0
0.466133357389065 1
0.570089103695878 0
0.549150872372786 0
0.44701632836229 1
0.659117137604615 0
0.55000228480088 0
0.531512362447365 0
0.443901148217821 1
0.464098490797421 0
0.488399193599369 0
0.501844188497646 0
0.543870882121498 0
0.478563733258795 0
0.669825720844379 0
0.537105965696538 0
0.419863903955973 1
0.546096036857478 0
0.54409171008814 0
0.306872537516232 1
0.566901215445635 0
0.553540782327724 0
0.547045633185421 0
0.448766387619885 1
0.513249607816237 0
0.634803472187751 0
0.386212003219574 1
0.399519351346866 1
0.430275844706739 1
0.499680910371453 0
0.572803451929671 0
0.429760177096518 1
0.496677581959765 0
0.501982273406884 0
0.710521491362534 0
0.57230124923126 0
0.588778847658068 0
0.429077251766151 0
0.558452029272899 0
0.381504323060196 1
0.54021021920496 0
0.41350524859825 1
0.437595372416308 1
0.647289736198761 0
0.633237014173894 0
0.512402682893322 0
0.425504469843346 1
0.470583953942982 0
0.436140208866237 1
0.472841584575781 1
0.469929041295511 0
0.58492207761806 0
0.411733941521433 1
0.510101039651659 0
0.495962708707804 0
0.510505791359508 0
0.579721578661867 0
0.486964080575606 0
0.524100063596681 0
0.48777350708843 0
0.620156639827865 0
0.551209388840192 0
0.464379994726666 0
0.38490555732237 1
0.452397977891228 1
0.613603291143644 0
0.550280644989333 0
0.507752300321909 0
0.536075032517865 0
0.52796388369281 0
0.532343181424602 0
0.42809690738512 1
0.539874914220928 0
0.553789793069484 0
0.589396603035015 0
0.524029141209884 1
0.382822291111474 1
0.482686989850604 0
0.530298840453368 1
0.623535903841698 0
0.528296637550607 0
0.515101004012887 0
0.430360499246862 1
0.682694586612907 0
0.694634487813106 0
0.5641689414235 0
0.51522014741508 0
0.4712432509311 0
0.543657077124291 0
0.578216760365753 0
0.495946674351041 1
0.530446495115315 0
0.483377165343567 0
0.540046189917179 0
0.541351646828503 0
0.480328247586246 0
0.511249210429006 0
0.45109963414256 1
0.556478728317417 0
0.58716240860319 0
0.468896309105448 1
0.41064166784057 1
0.491974349075659 1
0.522697629939007 0
0.466197274974203 1
0.604856172806066 0
0.546350901095688 0
0.535007449282028 0
0.506236934534727 0
0.527796461854546 0
0.645283988780245 0
0.55937764158096 0
0.441241677810298 1
0.575735563448051 0
0.624529426536691 0
0.582820649742805 0
0.499687060753644 0
0.440705541557029 1
0.551126239510068 0
0.61949792480822 0
0.474964162096933 0
0.5847220276421 0
0.448024282319225 1
0.498416438633288 0
0.452094324987315 0
0.542278403958893 0
0.568132315333045 0
0.560206272049984 0
0.569688511372648 0
0.606652876874448 0
0.532679115685383 0
0.502495571312071 1
0.468155419638327 0
0.526392501821601 0
0.585756723441252 0
0.489945954593435 1
0.581766220626367 0
0.448040989666739 1
0.380945129736032 1
0.454518584357097 0
0.512377601058176 0
0.419098945616063 1
0.413259827114657 1
0.554999693530684 0
0.545080534078217 0
0.497313166444436 0
0.551486601689312 0
0.537699864474911 0
0.53096022980276 0
0.453253282612791 1
0.532263842033051 0
0.573237705646949 0
0.519251385602386 0
0.385242984009028 1
0.495421732527149 0
0.552446084092299 0
0.543033993916937 0
0.49721502652841 1
0.558514018410449 0
0.524135827376067 0
0.499660029004669 0
0.348713242213842 1
0.614576034683483 0
0.470653284499688 0
0.572571167040728 0
0.614181886689497 0
0.488705347532336 1
0.603748209542721 0
0.634362547739106 0
0.271553957649988 1
0.480658765668735 0
0.367259337515746 1
0.580404920117253 0
0.558416345578199 0
0.549675403962177 0
0.518032975921766 0
0.472941085171495 1
0.567988458503421 0
0.576186531268823 0
0.505750765412513 0
0.483756707303997 1
0.522246455607632 0
0.517313701557703 0
0.576550391610886 0
0.610343987408105 0
0.554004990615186 0
0.531456731472858 0
0.450617946868761 1
0.665271019754696 0
0.633681359885498 0
0.495839316257585 0
0.570156046545452 0
0.415137186841169 1
0.465350956283785 1
0.556816921548999 0
0.577566331807577 0
0.438104877976026 1
0.425733131346349 1
0.532660360956747 0
0.519870472826928 0
0.372996466351629 1
0.504381267990883 0
0.673516064786564 0
0.488010381808801 1
0.522647420401203 0
0.531378626120203 1
0.480426304772635 0
0.570327744937398 0
0.575952746385118 0
0.500942701355768 0
0.36696699309069 1
0.470994567159661 0
0.501881293182109 0
0.479362458633716 0
0.497983323999444 1
0.403388688770611 1
0.404664161547086 1
0.569891306638552 0
0.58824810584628 0
0.469277417442359 0
0.466229234332716 0
0.510039181390676 0
0.479598455474238 0
0.393273661488319 1
0.609302037868018 0
0.359856363130003 1
0.498916717281706 0
0.373129540028134 1
0.507723642986959 0
0.483796471297975 0
0.62278610378041 0
0.55127796441841 0
0.472599168425154 1
0.441442625460999 1
0.523212648055809 0
0.396346098701703 1
0.508957257997337 1
0.600966422636696 0
0.476342937624153 0
0.474921868821911 0
0.533164716584091 0
0.654867696020022 0
0.58410656467149 0
0.499334866182365 0
0.485341900414913 0
0.549226819493517 0
0.468709986798931 1
0.519113587246844 0
0.644781995353178 0
0.595839330453568 0
0.498722608384464 0
0.458204234245723 1
0.595509981474247 0
0.465642504789292 0
0.435345024721193 1
0.562770753511344 0
0.474096733068896 0
0.568119227118579 0
0.59284917690825 0
0.447680616853944 1
0.509233389863849 0
0.706487947107601 0
0.586853668708444 0
0.45881775394633 0
0.519892074116627 0
0.517809779755609 0
0.582729124428488 0
0.485722404478197 0
0.488705507838274 0
0.373692624409419 1
0.518274112309815 0
0.478582570495616 0
0.583949415172486 0
0.411403679557734 1
0.450275565195642 0
0.513728822836294 0
0.447600157823149 1
0.492965414520608 0
0.52095693584835 0
0.496021585864733 0
0.464706828287841 0
0.52286236218011 0
0.563455575937396 0
0.575318963576279 0
0.371080475939628 1
0.460789596694429 1
0.415444435306017 1
0.547296706140297 0
0.441610014376176 1
0.523963981943402 0
0.488502151092842 0
0.44085978799659 1
0.496331958744124 0
0.503800292308171 0
0.628538374349595 0
0.412377676525532 1
0.481208255334279 0
0.398280642767321 1
0.570813053331207 0
0.515587878627848 0
0.54061507755788 0
0.606855911552129 0
0.482713310615293 0
0.538632623999452 0
0.553848969803702 0
0.513208064693958 0
0.495462383293261 0
0.415921894454744 1
0.503539404169077 0
0.55180765870552 0
0.474514127750937 1
0.54196275016331 0
0.459912160480053 1
0.502826230444473 0
0.509932395236473 0
0.54296193627511 0
0.400452855078388 1
0.535571816450406 0
0.520124382740339 0
0.565799405038035 0
0.491370690450593 0
0.551275481062356 0
0.634676088969411 0
0.578692960203416 0
0.652954415964192 0
0.449327280437779 1
0.59278042099651 0
0.464499149550206 1
0.582754147357591 0
0.468131514048615 0
0.524827654574023 0
0.516685621777853 0
0.36979888502986 1
0.549264667211661 0
0.469357828869883 1
0.472213970617105 1
0.617249835648015 0
0.474306109761143 0
0.716102653445735 0
0.444731476365916 1
0.551979480671771 0
0.482434746146207 1
0.56438961608917 0
0.410218693143369 1
0.584420226270275 0
0.557087715835622 0
0.55218748015203 0
0.523387600518146 0
0.471591786536333 0
0.556205980062262 0
0.468281652223475 1
0.475976161678288 0
0.556272886187899 0
0.476704897371596 1
0.403732859594462 1
0.584932101395296 0
0.463389168389413 1
0.427932560254321 1
0.496692933420593 0
0.487589274842944 0
0.405254868046948 1
0.452877936643967 0
0.522859358257716 0
0.495503520823672 1
0.469088312719135 1
0.585253686284487 0
0.522198774077742 0
0.438585121698017 1
0.54714704477182 0
0.555540661086791 0
0.525447692748147 0
0.639310363965689 0
0.450780395819703 0
0.505429725620991 0
0.568866982206923 0
0.568232018865662 0
0.468369895920443 1
0.587757289618731 0
0.488388648991705 0
0.597579803231641 0
0.618684575496708 0
0.493984618452 0
0.475555529650237 1
0.516941933513226 0
0.437004854477012 1
0.577264968767733 0
0.517052927971725 0
0.588334402202331 0
0.449805294502772 1
0.460538060580014 0
0.494417269613606 0
0.500589348424538 0
0.577691147359903 0
0.516878580379727 0
0.547060595933743 0
0.611039212546036 0
0.624789531240824 0
0.516909487374373 1
0.558386528784399 0
0.504977788865545 0
0.458857941085208 1
0.588906053036898 0
0.616076411727152 0
0.521401115660371 0
0.395773740348367 1
0.523157769214892 0
0.523313109353966 0
0.564522067894656 0
0.501794576115164 0
0.44538197929289 1
0.60340479359464 0
0.435837438544301 0
0.62228921130236 0
0.547018077344356 0
0.565382683838127 0
0.624453345637218 0
0.43636424242548 1
0.527120740528985 0
0.410256124723712 1
0.446477697537999 1
0.484517503549679 0
0.471710728711059 1
0.70110097379079 0
0.592841631387963 0
0.512366992621167 0
0.582770601621698 0
0.374004524071668 1
0.491029956097259 1
0.566848817246112 0
0.474614677979831 1
0.494612688083648 0
0.561306780385543 0
0.519205320217893 0
0.444712717638259 1
0.434741915435331 1
0.560869272724426 0
0.536550343943966 0
0.626267526178615 0
0.524505663731107 0
0.49697802247404 0
0.473477031286725 0
0.473198077182736 0
0.538040250865125 0
0.518980826484613 0
0.411994809351467 1
0.543516113292572 0
0.519623293459329 0
0.504362212695078 0
0.549998889445619 0
0.627843001790747 0
0.514873291431122 1
0.486692574406367 0
0.549487733062147 0
0.59469329929066 0
0.550249244816972 0
0.471347449926445 1
0.430609700845179 1
0.57170099739004 0
0.435027013244132 1
0.403972578928635 1
0.547504706633678 0
0.502632648220172 0
0.511723326787975 0
0.50256148768994 1
0.474564658918782 1
0.586478458320049 0
0.581231256254209 0
0.541010643642355 0
0.507186718498447 0
0.487438318785467 0
0.45316904725133 1
0.533672629815292 0
0.456791052087998 1
0.538327943794381 0
0.52733897056368 0
0.537996848513427 0
0.451794111330865 1
0.546739166156855 0
0.486224031853939 1
0.505086829559766 0
0.495509665808918 1
0.483435429049241 0
0.445315238404897 1
0.514910278561066 0
0.525861425996689 0
0.449085444528729 1
0.481858999556385 0
0.595732259180339 0
0.526212337439771 0
0.383621322498523 1
0.532019192590262 0
0.504776330401393 0
0.321572279108921 1
0.645405943240769 0
0.495655378025339 0
0.326959882294232 1
0.519036458468783 0
0.541728379756188 0
0.455056839913407 1
0.519917904244711 0
0.388357885627964 1
0.58147093855361 0
0.549202498282811 0
0.539129273255795 0
0.528909515501292 0
0.625693773222885 0
0.496668029345604 0
0.541818218258163 0
0.619764700816696 0
0.606031434945229 0
0.510533251855174 0
0.559431428339462 0
0.564884238361581 0
0.553171661892725 0
0.503736968774956 0
0.533188571185452 0
0.611023961469718 0
0.650868727160966 0
0.373460936403164 1
0.515473257644727 0
0.496397543631779 0
0.464477660323325 1
0.548271969307643 0
0.514078687595197 0
0.399933419538242 1
0.6087613632704 0
0.469546285889514 0
0.549932165909909 0
0.531916489124217 0
0.419897315562177 1
0.501411611444486 0
0.500837788518137 0
0.528021716403922 0
0.436895083630086 1
0.603430462121938 0
0.616041388464702 0
0.394264210144757 1
0.575904919584435 0
0.625632601434523 0
0.480233259146274 0
0.510829637157839 0
0.663124956452462 0
0.622205325089019 0
0.543620973721551 0
0.406457026336379 1
0.610709780619822 0
0.463602568465824 0
0.484302257205763 0
0.556482521500379 0
0.460327748789512 0
0.481121685590789 1
0.526607240515644 0
0.612171891451781 0
0.575594141855322 0
0.489565162624689 0
0.574080754769188 0
0.439009957582563 1
0.583864510239758 0
0.431142081588671 1
0.54780800357774 0
0.529684720246503 0
0.521842820172659 0
0.469507836550775 0
0.587680243231079 0
0.447278645638764 1
0.581863203672004 0
0.568532148224854 0
0.584757114730437 0
0.601097188819899 0
0.551032231003635 0
0.518584821571885 0
0.544978994359347 0
0.637325184642836 0
0.461428694151315 0
0.433635700328356 0
0.546267206562798 0
0.557956446676052 0
0.461667554936447 0
0.551771929062568 0
0.402756130931697 1
0.60592461726 0
0.437742163674942 1
0.578380653195056 0
0.523042027916865 0
0.467838497972543 1
0.437234751570282 0
0.576541390737114 0
0.464725243724207 1
0.506460734136658 0
0.463290736532292 0
0.598945131065769 0
0.542722467356184 0
0.453263410816536 1
0.485254151833977 0
0.443362649882805 1
0.585689458841696 0
0.469923501184388 1
0.479307876336016 0
0.457638618876486 1
0.571848575125224 0
0.43284297009629 0
0.541348753475016 0
0.409939684041887 1
0.33968069407328 1
0.649452618780689 0
0.587031408188348 0
0.3453055205952 1
0.445812991646423 0
0.529310276045704 0
0.521310838068613 0
0.403677354558277 1
0.554464740263116 0
0.526896454781247 0
0.612560019666178 0
0.458899678968015 0
0.544290618101084 0
0.54861995144977 0
0.547198097932904 0
0.555702568847356 0
0.690487118153043 0
0.620438799938255 0
0.48185682894543 0
0.441749834383322 1
0.461401791977302 1
0.613784145457076 0
0.324949875166037 1
0.490088692225158 0
0.521935812676394 0
0.342855283986167 1
0.547136075393459 0
0.482834345790409 0
0.520120131035151 0
0.474612771646997 1
0.484145359525894 0
0.424976747161767 1
0.412340771553025 1
0.431647212611678 1
0.482804354096847 0
0.637461073777681 0
0.557179979094484 0
0.572549655594724 0
0.543846524955343 0
0.490193404403622 0
0.458555455988809 1
0.483563694043038 0
0.570490222253034 0
0.479415996720515 0
0.57762041562494 0
0.543221924244783 0
0.513015958826751 0
0.450828367342654 0
0.571021782290429 0
0.485438400768335 1
0.529035741352509 0
0.44791934557954 0
0.495765157118196 0
0.629639325029541 0
0.496608416986197 0
0.402972656632066 1
0.56689350993291 0
0.61010740190752 0
0.522322917336338 0
0.451633596003574 1
0.432985689961121 0
0.502238619286222 0
0.537428893730746 0
0.394655291899907 1
0.435739286176739 1
0.589678690189078 0
0.447650244124205 0
0.629704264971411 0
0.538903455591993 0
0.440127955328145 1
0.520135609181571 0
0.628574520973267 0
0.581481806494999 0
0.522754732260037 0
0.499247838866974 0
0.507544055520257 0
0.43014511902732 1
0.525295713167171 0
0.366602691908832 1
0.557455744872423 0
0.534861067179892 0
0.554647206685342 0
0.48581227380978 0
0.486369996122019 1
0.526847916877181 1
0.576351930297397 0
0.519588054470751 0
0.461050076718923 1
0.589973689963878 0
0.556977090125602 0
0.594382618193054 0
0.575230634643503 0
0.6323991740003 0
0.557645177663469 0
0.382051537218061 1
0.493939585496455 0
0.353078302694838 1
0.483738106748335 1
0.526629444741368 0
0.458434035897674 1
0.515436070287971 0
0.537016152176667 0
0.439556519690062 0
0.528561407062131 0
0.58849797925286 0
0.610871260033855 0
0.505056982407223 0
0.473681144122626 1
0.622704683003151 0
0.506074768147881 0
0.543982116691914 0
0.437435293680483 0
0.631097367457954 0
0.529775034537323 0
0.482135430437783 1
0.531417385634762 0
0.48457073128131 0
0.471103898285308 0
0.517457216885358 0
0.476383874772027 1
0.540662878651168 0
0.508565338410554 0
0.56362004138323 0
0.4742618581616 0
0.471076410258705 0
0.605741637602031 0
0.563765965397742 0
0.484177046301068 1
0.478009962233106 0
0.511152387260722 0
0.410773461094671 1
0.404899097578753 1
0.536274639805049 0
0.607680283805948 0
0.500177000176738 0
0.434175632165566 1
0.585896515869084 0
0.477257343738762 1
0.584231862726336 0
0.521574341554932 0
0.541256833639253 0
0.489986785615848 1
0.494198456355863 0
0.556196188940741 0
0.480117507891968 0
0.379250244729813 1
0.508612174822255 0
0.520049336846671 0
0.552093238394672 0
0.576305905069957 0
0.396549737204706 1
0.483697371182266 1
0.455157238680405 0
0.578190064716935 0
0.475327590362024 0
0.541500105348334 0
0.494854998259466 0
0.371113796120394 1
0.563522667700418 0
0.56446252549623 0
0.573522943362038 0
0.540608762615041 0
0.601809911667255 0
0.599938538061769 0
0.517384830142149 0
0.588029917748167 0
0.457265871264567 0
0.472554863090776 1
0.460191090314003 0
0.610960084790883 0
0.439195610551042 1
0.560106305320128 0
0.502903072176742 0
0.519379289069158 0
0.539292584879693 0
0.500881026872211 0
0.378050699359854 1
0.438956853413373 1
0.454585114461937 1
0.472283660699528 0
0.503584786764486 0
0.490564576173282 1
0.577397166520897 0
0.47185187200385 1
0.592920537876251 0
0.617298796944382 0
0.38334460047497 1
0.566036755848559 0
0.446040988727018 1
0.504905411723754 0
0.700029359016401 0
0.539877453647872 0
0.488306970699356 0
0.417183093971023 1
0.585763759266128 0
0.490383324969217 0
0.396721301341924 1
0.529306996520133 0
0.60405904165248 0
0.470069165217238 0
0.439438873574656 1
0.501386827728087 0
0.56379627938596 0
0.475564420483316 0
0.575680392978641 0
0.45269071600825 1
0.500230698499032 1
0.555217647765166 0
0.661035890273505 0
0.467896508925388 0
0.567537738939544 0
0.410341289210937 1
0.509482782325775 0
0.661261287226558 0
0.492087810243162 0
0.5510595692375 0
0.587192412836534 0
0.525091791661851 0
0.476858999343093 0
0.566842949200111 0
0.527847701610043 0
0.454521717058303 0
0.635457894713963 0
0.59068401123593 0
0.554396701900516 0
0.445102056868192 1
0.565859146900153 0
0.551581465233467 0
0.545907816351712 0
0.553423572612595 0
0.468144993655528 1
0.408436695252517 1
0.577520029377776 0
0.389778210019134 1
0.509905532718536 0
0.605670711005654 0
0.623358581692268 0
0.535638796109619 0
0.564219689217716 0
0.448840864753994 0
0.465609298124409 1
0.494146543178265 0
0.43400890703833 1
0.489571054052036 0
0.340277974935161 1
0.561529004846684 0
0.487179956991868 0
0.458714571054748 0
0.621873701342979 0
0.366013576410777 1
0.603234427833073 0
0.503623820054747 0
0.623054898415746 0
0.600340850419077 0
0.538928530001297 0
0.495013689127967 0
0.537939691220953 0
0.57008228371919 0
0.44540218624593 1
0.478590526302443 0
0.592528903798133 0
0.545510704924397 0
0.504734381297676 1
0.460210078808397 1
0.439896242135269 1
0.538868166486842 0
0.666894197207413 0
0.486349163568985 1
0.568973308570895 0
0.374465849436455 1
0.508317410049137 0
0.536112366869058 0
0.518314227084708 1
0.421268972778721 1
0.571577498513829 0
0.528297748867556 0
0.510889316297793 0
0.528575868935506 0
0.447090050553179 1
0.542958553901041 0
0.568575784823628 0
0.627275087876153 0
0.516051754158397 0
0.552073676261771 0
0.505206333657145 0
0.507459476157067 1
0.541806692077008 0
0.527048342474238 0
0.511937692659073 0
0.536052449440676 0
0.621025081637058 0
0.594691961564688 0
0.530890735775781 0
0.577700192579547 0
0.473047231402185 1
0.488297256049165 0
0.409763532443474 1
0.555670680854579 0
0.45355556464612 1
0.56019516823678 0
0.528046906743362 0
0.420934777878031 1
0.546630219275338 0
0.636418057777298 0
0.594207110046793 0
0.541400944884738 0
0.58807798613098 0
0.453705272477923 1
0.473408360341123 0
0.554540865613391 0
0.539002743355979 0
0.406429972975493 1
0.530441758654715 0
0.499547840483542 0
0.516582789989125 0
0.620123552102951 0
0.478834964507271 0
0.5796744530787 0
0.546783480443636 0
0.390865613107782 1
0.54666382040909 0
0.49150729607153 0
0.55910308469865 0
0.467432117344037 1
0.509842394293902 1
0.532553870397372 0
0.493004686596573 1
0.466282720131486 0
0.464723301981897 0
0.628324045860673 0
0.546114193444517 0
0.441719055178409 0
0.54134886370325 0
0.622624722607566 0
0.577672164017342 0
0.428691066550687 1
0.646124295871996 0
0.591962499993875 0
0.477975694362161 0
0.495494055067788 0
0.462783824136643 0
0.501601843624197 0
0.565573269450961 0
0.466309254186513 0
0.59058144011368 0
0.575536420131216 0
0.487028844417094 0
0.486601507596914 0
0.547975770943672 0
0.571981050014013 0
0.520801719752308 0
0.54978200603768 0
0.473069153150264 0
0.350421012311261 1
0.512669783047883 0
0.589536260775637 0
0.562392554116187 0
0.55351574299393 0
0.444446344552157 1
0.576374163804429 0
0.438525110524298 0
0.47249080105061 1
0.580645556020517 0
0.454970523191704 0
0.44944634134622 1
0.606336115471168 0
0.511600215191695 0
0.485605285322558 0
0.492137305809801 1
0.503846835975633 1
0.486369877491864 0
0.598720310815788 0
0.504233803894781 0
0.59129782474046 0
0.541102037259535 0
0.267809349441366 1
0.514174972169221 0
0.578299451679123 0
0.736985323731444 0
0.613003492117803 0
0.551075956793168 0
0.467617971113655 1
0.599487530993134 0
0.468148298503144 1
0.641919100534283 0
0.358537449303524 1
0.379571636623827 1
0.501767024894212 0
0.484559899327216 0
0.496748345591202 0
0.489272483099593 0
0.52526040715339 0
0.550301389320919 0
0.547130443208285 0
0.43218314111096 0
0.464527443253848 1
0.461639812886923 0
0.435021733049539 1
0.495277935550287 0
0.504189892186549 0
0.450223842291109 0
0.574604922904451 0
0.556548140743782 0
0.514435569114077 0
