# Supplementary material for: Bias caused by sampling error in meta-analysis with small sample sizes
Source: PLoS One. 2018 Sep 13;13(9):e0204056. doi: 10.1371/journal.pone.0204056 (PMC6136825; doi:10.1371/journal.pone.0204056)
Supplement: S6 File — (ZIP) [file pone.0204056.s006.zip › results N = 50 theta = 0.3 tau = 0 sz = 100-500.txt]

"dl.theta" "dl.cp"
0.297329204926192 1
0.300691566905376 1
0.307018528978078 1
0.309400748150986 1
0.314666044883681 1
0.301463883887037 1
0.313023296488056 1
0.296242675879451 1
0.316807650028102 1
0.322949934923978 1
0.317255470143889 1
0.292703224595298 1
0.329512004808271 1
0.312980881859397 1
0.324200080711481 1
0.345849991354762 0
0.306997219474655 1
0.334885398477655 0
0.349437483285356 0
0.333835272488108 0
0.346194201538151 0
0.29799552098088 1
0.311973910165552 1
0.296469464394951 1
0.306589859397918 1
0.332350844455193 0
0.306573092763814 1
0.304225138984675 1
0.300315689371754 1
0.354714801057312 0
0.325584470603913 1
0.304293197569027 1
0.30125307104384 1
0.311400468610961 1
0.335339951829448 1
0.325892415260805 1
0.307990675827321 1
0.303559988795348 1
0.306206037753819 1
0.326874186966579 1
0.301615404266491 1
0.29580335668913 1
0.30567793098776 1
0.339026622344977 0
0.310528867539542 1
0.311787155938305 1
0.317408561292195 1
0.322826033751815 1
0.324424241554634 1
0.329614765830325 1
0.318103198295542 1
0.298144572632919 1
0.299485965626506 1
0.327885997802372 1
0.318264811021571 1
0.340357756781382 0
0.334952903447682 1
0.303102070977736 1
0.343803412920516 0
0.33291046305252 1
0.343180047945075 0
0.324602132511648 1
0.313382583448552 1
0.320700965187534 1
0.323391450179951 1
0.316439927574128 1
0.326332002061012 1
0.299753618130318 1
0.32698605885206 1
0.315626297378142 1
0.347754847942387 0
0.312397791933554 1
0.317933715573044 1
0.335075012213891 0
0.307321449661289 1
0.338289725871721 0
0.331828123542635 0
0.305132376850533 1
0.300094125765077 1
0.32181124553491 1
0.309692024092394 1
0.304476495629795 1
0.308691200217072 1
0.300239487605165 1
0.317217584387787 1
0.346033528933605 0
0.296462298076804 1
0.328016130673769 1
0.290835011132631 1
0.292104635525947 1
0.336560820062121 0
0.337479498986529 0
0.299986673968458 1
0.336094563009789 0
0.325890883291039 1
0.336085546510142 0
0.3071337699935 1
0.349310690732721 0
0.322164972184581 1
0.299375603149016 1
0.330469537010445 0
0.28386011962774 1
0.33207892357424 1
0.340807586960394 0
0.314974535694842 1
0.308791022973645 1
0.298157252655986 1
0.298043061438585 1
0.309683549339898 1
0.332521525850087 1
0.316301525208096 1
0.302256728708957 1
0.334240369517306 0
0.306432150591657 1
0.310914672238458 1
0.318480456143581 1
0.326685423028546 1
0.305841788919723 1
0.327800685167947 1
0.309236025999156 1
0.33172565203499 1
0.287040582836464 1
0.333751584579983 0
0.292197663459117 1
0.314190965623194 1
0.310362530613038 1
0.321542691444084 1
0.304004629246761 1
0.29639747444407 1
0.294617577006433 1
0.343531822712595 0
0.300942190789294 1
0.296673015943509 1
0.305538955921649 1
0.27645957240293 1
0.307656812376121 1
0.309167742380145 1
0.316320323871101 1
0.33454805440605 0
0.325975238202488 1
0.314182646312936 1
0.322971514013825 1
0.313682231932983 1
0.34181453999792 0
0.336818784164255 0
0.322710672278829 1
0.299707731684926 1
0.318233769055259 1
0.333129869404792 1
0.294132203512494 1
0.311106649032513 1
0.295163941001105 1
0.323336802319877 1
0.309964631570462 1
0.315326360228457 1
0.32419576083889 1
0.314095367733099 1
0.350017861309334 0
0.305994536657022 1
0.307969809836871 1
0.319094689645618 1
0.303329561242103 1
0.301571386934618 1
0.307907295611666 1
0.304566015823704 1
0.316367136196171 1
0.30271510636367 1
0.273586384567165 1
0.332606162540399 0
0.295172037101711 1
0.305541345279432 1
0.328483055176017 1
0.31490712967812 1
0.30155151797859 1
0.330020810849881 1
0.299423695320359 1
0.311717577423741 1
0.3062990734562 1
0.299556043639502 1
0.331485751167613 0
0.282087915072996 1
0.281413314110374 1
0.306618488569697 1
0.302745241756325 1
0.303795337871828 1
0.263810218088558 0
0.296797143899168 1
0.324328111192594 1
0.327928226831227 1
0.332548530875867 0
0.286226631577577 1
0.306053061929016 1
0.293211970774164 1
0.298779003854123 1
0.294437485642088 1
0.322214748012011 1
0.318777445037137 1
0.332144563076393 0
0.309859879644228 1
0.304072373382929 1
0.316192408416356 1
0.336139970733473 0
0.319594278399722 1
0.334057390446708 0
0.28821136039446 1
0.310420299743919 1
0.309830661172908 1
0.313912887782703 1
0.305411436030202 1
0.312373453126873 1
0.333846497303987 0
0.30469579953275 1
0.296518863782328 1
0.305862781700264 1
0.310567495212323 1
0.288180681236865 1
0.318224159947865 1
0.32134178914165 1
0.316014015842024 1
0.331656996495078 0
0.324905475246385 1
0.31575933512963 1
0.327727130833407 1
0.305381805447888 1
0.301847869397401 1
0.284061935809513 1
0.319845814242608 1
0.307605268541683 1
0.31437694244859 1
0.303645448849862 1
0.295522031033734 1
0.294365409948512 1
0.309100296668081 1
0.317139786175733 1
0.323290864022716 1
0.31619825152307 1
0.312176826146186 1
0.320182803703403 1
0.310938858090409 1
0.278307859397931 1
0.305260106596308 1
0.296906231871136 1
0.302394553621568 1
0.321744828142742 1
0.323048753157311 1
0.303072048766133 1
0.300148850212498 1
0.308435919293654 1
0.318450109181039 1
0.321902648969158 1
0.319940852938739 1
0.300958134432082 1
0.338894497866924 0
0.288340812027762 1
0.302469938187354 1
0.318377773446652 1
0.326745340994324 1
0.322307356785895 1
0.300915672839903 1
0.304526969570965 1
0.310988854372539 1
0.307570129232006 1
0.280960858088614 1
0.32706479732347 1
0.323785417513512 1
0.325189988648581 1
0.322095013177659 1
0.312004042167267 1
0.32402790795501 1
0.295819932497361 1
0.309405965608336 1
0.310407074779678 1
0.320346352093691 1
0.297866621853415 1
0.318539692407911 1
0.30280096732494 1
0.334111038262344 1
0.296534949794859 1
0.33506624083147 0
0.293683715667724 1
0.308518763306056 1
0.30038702764385 1
0.285525585337514 1
0.322921280844379 1
0.305686065713508 1
0.326063568703566 1
0.31585524474221 1
0.330038605370809 0
0.310811925668909 1
0.310981127778229 1
0.304891411255052 1
0.328798884991554 1
0.321597469915238 1
0.323595882460362 1
0.337480476990678 0
0.33710204333452 0
0.312617451126511 1
0.3246561981597 1
0.329732640999051 1
0.32064388646572 1
0.316410897293093 1
0.33234560679085 1
0.305378501941025 1
0.312788058912958 1
0.320021898274241 1
0.295738161668664 1
0.335158256870778 0
0.311767207117384 1
0.310322474451938 1
0.321579838657456 1
0.29824757665665 1
0.310429067201344 1
0.310083597830466 1
0.310544516619465 1
0.324369444815035 1
0.316030362268212 1
0.342301753209091 0
0.324407968378598 1
0.30990817903825 1
0.306399814257819 1
0.291813334048983 1
0.301955239621745 1
0.304985788962427 1
0.318746113195211 1
0.297585844581089 1
0.280398503758076 1
0.284520087754548 1
0.33008875980089 1
0.300593506857961 1
0.35326512189488 0
0.315342686761877 1
0.329396905140995 0
0.280151978467612 1
0.32416155848173 1
0.322095403255202 1
0.324797048701808 1
0.320183355785198 1
0.316568122792762 1
0.321778133871001 1
0.311846142130322 1
0.30215030563774 1
0.335833971268735 0
0.302212173192345 1
0.300188851146163 1
0.319451430187769 1
0.319109456256435 1
0.3072362457944 1
0.325988335951661 1
0.305566277996054 1
0.309970216297319 1
0.314412053269706 1
0.291285372988093 1
0.303309314317171 1
0.290937818197616 1
0.276490768026085 1
0.339411790863156 0
0.288897635266914 1
0.297976527601744 1
0.35245815239114 0
0.325357287116005 1
0.314773302017749 1
0.313213571439505 1
0.295790066424603 1
0.282574850218415 1
0.297879634900891 1
0.319392631532743 1
0.302340623916471 1
0.302282682798461 1
0.289445947888565 1
0.355270371104333 0
0.313205694693508 1
0.314384902120642 1
0.30438745057256 1
0.332141783489066 0
0.307046401967712 1
0.30803451959548 1
0.293861213096115 1
0.296998285299243 1
0.30290233986754 1
0.299729686244541 1
0.299308655169328 1
0.305736837972064 1
0.316289371982975 1
0.311412592227334 1
0.312725188213953 1
0.328071919731594 1
0.305346411811326 1
0.341055210080693 0
0.301286450550913 1
0.355185107835397 0
0.303606991743979 1
0.292277698720346 1
0.302909392902747 1
0.318635316459325 1
0.327321761092478 1
0.339446100727529 0
0.328322774674374 1
0.313694721230413 1
0.301086130176797 1
0.298608278763417 1
0.307888935745014 1
0.323583841762202 1
0.315262162500006 1
0.291834864287215 1
0.321677795688271 1
0.283780195158605 1
0.343610137475792 0
0.310028225734668 1
0.299356856490949 1
0.296130640151183 1
0.321685891054772 1
0.317307952567129 1
0.311574231929338 1
0.293195134099407 1
0.319228932703564 1
0.330185878968754 1
0.304636846960995 1
0.32109032007193 1
0.308516472827579 1
0.269134280456022 1
0.325276951177047 1
0.326253187879314 1
0.311870939391883 1
0.287509604864667 1
0.292929963056117 1
0.289775953161947 1
0.292163179042775 1
0.312143035792355 1
0.318409778891762 1
0.305524240490682 1
0.320079396171932 1
0.320111280342027 1
0.337127861166886 1
0.287325965102569 1
0.292274942507135 1
0.341162207644494 0
0.294684201468305 1
0.348312432841155 0
0.305864222374473 1
0.332308097716202 1
0.318314104668708 1
0.297931620598608 1
0.309078631016925 1
0.329914318784737 0
0.318718845992366 1
0.34894544861913 0
0.286628539383804 1
0.3387781837544 0
0.316931293472044 1
0.299389930469667 1
0.321257851514617 1
0.28572940947469 1
0.30330875356824 1
0.316134565344256 1
0.287481460692612 1
0.321907649923824 1
0.316722476492514 1
0.293010453999499 1
0.308842076627015 1
0.292678439238976 1
0.326550136388961 1
0.319029033643778 1
0.304686739384983 1
0.304236287502568 1
0.333679542021465 0
0.306187234001884 1
0.304133370126003 1
0.319572284925216 1
0.34049048167041 0
0.306972001905807 1
0.317808184820862 1
0.307626232666197 1
0.328772141196584 0
0.30492187096314 1
0.322288256486384 1
0.299752507345564 1
0.295592338475035 1
0.324138923792732 1
0.33816298351772 0
0.325714126007635 1
0.310849657786636 1
0.30754758333982 1
0.290863808657771 1
0.311901821803675 1
0.301497587160086 1
0.30165760132417 1
0.317656463571055 1
0.302121823376612 1
0.326920654620249 1
0.335976413314919 0
0.318001812209251 1
0.312640214722947 1
0.325321180626784 1
0.311551540041577 1
0.304127231346949 1
0.309573224494909 1
0.286348872449557 1
0.335029952608233 0
0.305757141707253 1
0.286426111614599 1
0.310196921779982 1
0.291481211186235 1
0.311695821253452 1
0.327593391976094 1
0.301252627092347 1
0.354329996750625 0
0.305930083083792 1
0.349343164254627 0
0.317073912936217 1
0.283785418980834 1
0.320717950995613 1
0.342003966017928 0
0.308696198305857 1
0.315044429587608 1
0.307812831268776 1
0.30281409059479 1
0.278741502266425 1
0.320461743297474 1
0.321764214277241 1
0.303216555016916 1
0.306983630650579 1
0.30851582803086 1
0.297049609828707 1
0.33730585488804 1
0.280412214184955 1
0.330178841341698 0
0.303447262887991 1
0.306123003302187 1
0.295208076693225 1
0.308784227961014 1
0.29898204096209 1
0.341036395791622 0
0.312249787186749 1
0.327129431961959 1
0.324136616829842 1
0.329456660624616 1
0.331828978099395 0
0.328986451435566 1
0.303949091714323 1
0.311794413789142 1
0.324019856776892 1
0.315966508884074 1
0.344738793770956 0
0.315305196889222 1
0.341372293005884 0
0.306606061646099 1
0.277483254942707 1
0.331393496689461 0
0.310483530836901 1
0.304942583178205 1
0.297202719013021 1
0.317281290672294 1
0.328725762791309 1
0.324780067409665 1
0.348112037861965 0
0.321354357806336 1
0.332515290807481 1
0.310502322919335 1
0.299263040082387 1
0.327968198667481 1
0.288332519443885 1
0.290896114246813 1
0.299994111414408 1
0.312191764930116 1
0.353952135743357 0
0.32227147733093 1
0.316432166454965 1
0.305542800401929 1
0.330415468063883 1
0.331692156691458 1
0.300640346442654 1
0.3252822128092 1
0.307985997097246 1
0.292185305562761 1
0.286254329387827 1
0.303247936190035 1
0.298696168043863 1
0.312951466467397 1
0.347211582528294 0
0.329049888725559 1
0.307146431704812 1
0.321226806323162 1
0.311530290949599 1
0.30222809930806 1
0.297112160922864 1
0.304739484665887 1
0.318071359340266 1
0.310983374933228 1
0.315720979527564 1
0.291186505381119 1
0.302716262679555 1
0.28941377053814 1
0.291725942768796 1
0.30788870430932 1
0.316490415442635 1
0.301746642178053 1
0.30432093930072 1
0.302179741313575 1
0.287105477001535 1
0.328240086871987 1
0.306481466149749 1
0.349526156854986 0
0.310992725524841 1
0.299639926680981 1
0.321948160741671 1
0.303222454768456 1
0.3140626282726 1
0.30109004512956 1
0.32314109549045 1
0.336079726904029 0
0.302649504853288 1
0.293961325300233 1
0.330394974638036 1
0.331878100556017 1
0.297371789692505 1
0.312099731436194 1
0.303905896195363 1
0.332878246831315 0
0.338650681851808 0
0.317871065295982 1
0.289759208797116 1
0.348502170942611 0
0.356732356532464 0
0.314494106516038 1
0.294486477040266 1
0.32082397949539 1
0.305784871197034 1
0.295811185659659 1
0.291479629305308 1
0.329577923477372 1
0.333817815704222 1
0.336894965714349 0
0.312668632146233 1
0.303933260970318 1
0.320366886232257 1
0.291950033640814 1
0.319666207502655 1
0.299759929378727 1
0.316609063519645 1
0.316043984144257 1
0.32521580899776 1
0.308056961791554 1
0.335365819618071 0
0.318150679603296 1
0.298452123267276 1
0.320349951361518 1
0.302718866544417 1
0.303249767219081 1
0.285928856002005 1
0.33117782343206 0
0.307056714534676 1
0.284976849610774 1
0.30930410292865 1
0.3201216545096 1
0.333350765621583 0
0.306303069236955 1
0.340067639803742 0
0.329701588179587 0
0.306002784583658 1
0.326041446649762 1
0.313544812189272 1
0.301998282046135 1
0.33849015605681 0
0.314466577994347 1
0.297079528576562 1
0.291764389611337 1
0.299218781485036 1
0.317808575374235 1
0.315323980583811 1
0.317739166556288 1
0.279728675468701 1
0.284231666825942 1
0.319778035382535 1
0.285647092074771 1
0.32688205917893 1
0.311294181423969 1
0.315673322350038 1
0.315102706633951 1
0.324238269464035 1
0.329415267811699 1
0.326970789300974 1
0.314038377202098 1
0.315302849226932 1
0.315076487532064 1
0.308568200731848 1
0.31445798456809 1
0.298226229646103 1
0.301091872280228 1
0.30082730952777 1
0.310473409521556 1
0.285880344964552 1
0.288803312218217 1
0.331308536685281 0
0.307588471171751 1
0.324443343273738 1
0.303742256978081 1
0.316304510827621 1
0.318042607935781 1
0.291750418375528 1
0.310031739692542 1
0.307105459140422 1
0.302195606589459 1
0.309277380177848 1
0.338681637638753 0
0.30331560249288 1
0.299268603564174 1
0.303136414253245 1
0.31093218591902 1
0.340525003890605 0
0.311709360371993 1
0.327773586745951 1
0.336106387672846 1
0.327623126036781 1
0.324956939813686 1
0.32375335726379 1
0.27952886198656 1
0.307709807767957 1
0.290730341678267 1
0.306786486060824 1
0.29562010860093 1
0.300612736664903 1
0.299907459974251 1
0.315268534809988 1
0.311078238625362 1
0.3275507760539 1
0.319300835353558 1
0.306514989299633 1
0.290195902136457 1
0.315036606613002 1
0.297733577493517 1
0.32864603669215 1
0.295752374885288 1
0.297415639079907 1
0.328377726413858 1
0.311222937467419 1
0.34446532492407 0
0.309441289723089 1
0.321021951127667 1
0.296880771128181 1
0.335957231217712 0
0.333305402960912 0
0.291785297919299 1
0.327161754023568 1
0.322249604071655 1
0.323216097016002 1
0.317304241580409 1
0.31942621799933 1
0.325303736142174 1
0.289866474555195 1
0.330796317587092 1
0.335827167769193 0
0.32121927941039 1
0.336484889500379 0
0.299366354985606 1
0.32624499841501 1
0.364141574318087 0
0.310881577932636 1
0.32040903952567 1
0.284920040964116 1
0.309768755109703 1
0.29946321804053 1
0.31569585265171 1
0.313643731714718 1
0.270798671046567 0
0.329482579302118 1
0.287454172515127 1
0.317205248429016 1
0.291238678349437 1
0.313999268647731 1
0.319771852346552 1
0.297675905820883 1
0.317883670200629 1
0.323372385685339 1
0.305459346355644 1
0.333669470613002 0
0.31952370751065 1
0.322058561702049 1
0.301528189708981 1
0.29378154992478 1
0.299242748064423 1
0.31429170638519 1
0.303233604219015 1
0.314765383783694 1
0.3038688420122 1
0.31493377357904 1
0.317471441601224 1
0.318712411670077 1
0.338076823701849 0
0.298997432311183 1
0.318696717040148 1
0.314549697651033 1
0.298775213684744 1
0.294910996171782 1
0.311850788637753 1
0.301456332783946 1
0.323426023095078 1
0.298585929615811 1
0.321091022296957 1
0.325790045442842 1
0.312746549341309 1
0.303935050253387 1
0.308111891269564 1
0.323641067405798 1
0.302511650046342 1
0.285787629186978 1
0.320403527033382 1
0.316526288875392 1
0.32254729179714 1
0.315042953768076 1
0.325632707244153 1
0.307462342778769 1
0.314078192667538 1
0.304492315354272 1
0.322862180282946 1
0.294779711728037 1
0.297761376015808 1
0.302769471731962 1
0.316878550241719 1
0.3267411769145 1
0.298913915046432 1
0.297375719063558 1
0.304519483318912 1
0.303563337587353 1
0.307771312565349 1
0.320732707928983 1
0.32210182472289 1
0.324589720834639 1
0.295792978489802 1
0.320942414336795 1
0.328990029188442 1
0.30740312013734 1
0.297889365068855 1
0.305234916374338 1
0.307743666574766 1
0.320846606916311 1
0.336428105037479 0
0.329605652747119 1
0.297278146384544 1
0.297052976377454 1
0.297514094897468 1
0.320442193782941 1
0.30697696912084 1
0.294634398632762 1
0.326595468894362 1
0.3010530054696 1
0.325844121697058 1
0.317949930488752 1
0.291348248525194 1
0.314360236901104 1
0.313040075230077 1
0.30233843494059 1
0.291621763665757 1
0.31651916842064 1
0.317484709023224 1
0.305044590859002 1
0.325346658576869 1
0.295216199811938 1
0.302289127156064 1
0.300457221897186 1
0.31747534324057 1
0.294146180775387 1
0.311085584452266 1
0.295634320726417 1
0.295912930298294 1
0.31318364421899 1
0.320496928423555 1
0.31126966993613 1
0.346605071955627 0
0.305083655533794 1
0.314182080493923 1
0.332483305529604 0
0.335976576934023 0
0.328482411972826 1
0.321100200773954 1
0.30818041173838 1
0.294021289464413 1
0.322058493766298 1
0.347923769419357 0
0.293236862246782 1
0.306149297746226 1
0.322840483606115 1
0.293019252328675 1
0.317150455433812 1
0.305997089743006 1
0.309345997738526 1
0.309273287263249 1
0.296296098900706 1
0.307524330089519 1
0.310227870654014 1
0.297189668543818 1
0.300736621564126 1
0.317393446553898 1
0.337864580480913 0
0.335734346640478 0
0.300863594254725 1
0.328828243239107 0
0.294459920600729 1
0.30304325199984 1
0.310315999290608 1
0.316400513351281 1
0.317571156028348 1
0.312094873243363 1
0.300607133467101 1
0.300329898978542 1
0.314753648085779 1
0.291459384362842 1
0.288466668628656 1
0.332095055709817 0
0.304387095054184 1
0.31000178010384 1
0.317772070409048 1
0.299111942687377 1
0.303360878376642 1
0.290509095602897 1
0.315427146121825 1
0.320806295930423 1
0.298178622223551 1
0.326459155668942 1
0.322035943119015 1
0.315720790815364 1
0.302478646942743 1
0.315074209990747 1
0.310607692477959 1
0.283272472400424 1
0.315408695446358 1
0.289704711818161 1
0.302170913645757 1
0.297750103748972 1
0.308492137767315 1
0.297249555266048 1
0.306633513239771 1
0.287242408287954 1
0.282734992618825 1
0.302117901312339 1
0.298715571185867 1
0.325787298991043 1
0.31250181744932 1
0.323598674996723 1
0.333806398031054 1
0.331236423929517 0
0.307286751592723 1
0.312223458450133 1
0.315163212845005 1
0.316393407318559 1
0.320272472129532 1
0.330833926929435 0
0.32381139903035 1
0.296743482669837 1
0.322104122697674 1
0.324724854152033 1
0.292916036358211 1
0.312446373398054 1
0.315985346877876 1
0.311056792745859 1
0.290151888908974 1
0.305750840996054 1
0.328004669435785 1
0.340891862608017 0
0.31770097313511 1
0.295484499407497 1
0.311768941503861 1
0.30674496894346 1
0.318265517865057 1
0.293485187956646 1
0.297406779573084 1
0.29344803827074 1
0.2997180443267 1
0.295920099499555 1
0.348763125877082 0
0.274612898275244 1
0.320711525194906 1
0.313309464109253 1
0.334540130581126 1
0.314662572299071 1
0.317329102139114 1
0.312800749550725 1
0.30746444721736 1
0.319303631815109 1
0.323824066616229 1
0.311384259186319 1
0.320457253769345 1
0.313723492956913 1
0.2732468224116 1
0.344662522171919 0
0.313955528599223 1
0.310133372426978 1
0.318276246430114 1
0.322497761292837 1
0.334273960834654 0
0.319318805637723 1
0.294776195207324 1
0.28446575899051 1
0.322203683720903 1
0.32855021750804 0
0.305325590876465 1
0.321600812536469 1
0.319607316359809 1
0.312684999876901 1
0.317673515632516 1
0.334950549989236 0
0.299984071880209 1
0.338547412257345 0
0.292330679867779 1
0.312623343762628 1
0.317788948150784 1
0.296805353521842 1
0.31057976100156 1
0.303479573354953 1
0.32520122397964 1
0.280857561145177 1
0.314797999238856 1
0.328936400985606 0
0.324959592741239 1
0.309220972424989 1
0.314923560444945 1
0.298965721077648 1
0.282529443023625 1
0.292771826391674 1
0.315868491814418 1
0.325309631089606 1
0.322716056348991 1
0.32541438442386 1
0.300915408288488 1
0.300428346034854 1
0.322196011444029 1
0.317651919251309 1
0.304643744286521 1
0.309276140244995 1
0.322397052833849 1
0.32756929963453 1
0.323166756641852 1
0.315300533809701 1
0.304990256563842 1
0.321513212934601 1
0.332900689771549 0
0.29416690816778 1
0.350802923561691 0
0.331347363837843 1
0.306874733799851 1
0.290623340928505 1
0.325888071968111 1
0.306756309941669 1
0.286837292844478 1
0.326723956779101 1
0.297587654031016 1
0.30567956437937 1
0.290182995200125 1
0.318136923680343 1
0.307600347453906 1
0.301370724559248 1
0.316893288238691 1
0.295413354748374 1
0.321867751060947 1
0.310606275309973 1
0.33014325291486 0
0.341106933607504 0
0.290949547145801 1
0.317854087576468 1
0.312809278158509 1
0.284252077511538 1
0.286084266512496 1
0.297231296268232 1
0.294196226007992 1
0.294764714501111 1
0.288096174137043 1
0.333085478538293 1
0.309405836049424 1
0.276378792942903 1
0.313578637755061 1
0.333588616184624 1
0.335552897097086 0
0.313914523176628 1
0.335512367044345 0
0.319166689104169 1
0.310886855409382 1
0.290461153018997 1
0.332543940292819 1
0.326057680939646 1
0.32818503398858 1
0.316270322501582 1
0.297647032942306 1
0.311343204437088 1
0.310399642653484 1
0.295465588928678 1
0.301441392019043 1
0.316550717394923 1
0.32163000481474 1
0.29857671365184 1
0.292218539917815 1
0.322485033667311 1
0.33065067248036 1
0.308088814328961 1
0.332932830367942 0
0.345205075551133 0
0.337214299642357 0
0.293440704242973 1
0.314174013052381 1
0.308906374669321 1
0.331865537456491 1
0.31562621151523 1
0.320074148481765 1
0.339114076004624 0
0.322609293420184 1
0.30096378744495 1
0.326174080096131 1
0.282551211880213 1
0.295601147253635 1
0.340884210065898 0
0.327171562970723 1
0.351910763884268 0
0.301344519338118 1
0.32942284402194 1
0.323659081816299 1
0.288754078245607 1
0.299545159687763 1
0.300317989616645 1
0.308926417734438 1
0.324165316525131 1
0.315100909414092 1
0.35996394085007 0
0.33201076938832 1
0.330585267932868 0
0.304947085163215 1
0.328927896729369 1
0.31093724981545 1
0.305061276588912 1
0.291461403779692 1
0.319612656564224 1
0.326280527520225 1
0.287357806275579 1
0.322422506120001 1
0.324697685710212 1
0.311389922734271 1
0.303034591962052 1
0.316267707586773 1
0.302171945659064 1
0.342888370160017 0
0.322658145932285 1
0.30202877462454 1
0.325445500639777 1
0.302021622304527 1
0.303986483891437 1
0.296979502754837 1
0.303651609708797 1
0.339857395875297 0
0.321687853171215 1
0.299228697744756 1
0.326268462103555 1
0.304176732552682 1
0.307943911949962 1
0.323371330217547 1
0.311975088754139 1
0.285403274910164 1
0.301436727023222 1
0.29737138800455 1
0.310927062205199 1
0.330735033334848 0
0.285935970183259 1
0.32298960644819 1
0.311683364219813 1
0.30682922854031 1
0.308268909278646 1
0.334473034916906 0
0.328792467176611 1
0.297246194011234 1
0.298236394363086 1
0.308187733032145 1
0.343519755304782 0
0.271532406311145 1
0.304225055456999 1
0.313054588714986 1
0.303041786401321 1
0.291840906048355 1
0.318579899433453 1
0.30903160414161 1
0.292796665533229 1
0.309147571991544 1
0.34011226315978 0
0.333418355010867 0
0.314596894069148 1
0.287330921464566 1
0.317604273792137 1
0.307066870424814 1
0.318148507570714 1
0.30469562844525 1
0.300306343374285 1
0.329177628912637 0
0.303359135556386 1
0.296108378397433 1
0.303760654393164 1
0.318194170722769 1
0.315382180484371 1
0.340467269866585 0
0.304396150366142 1
0.318849487978507 1
0.299353710113289 1
0.321503959441215 1
0.327879847840012 1
0.32948725777241 0
0.310159484635524 1
0.327724097012387 1
0.31756855555511 1
0.307261241284055 1
0.317530606270231 1
0.321319434627114 1
0.301786089351193 1
0.310182689115541 1
0.285363999922217 1
0.319641700573454 1
0.315139467658143 1
0.340555967572588 0
0.319080019519202 1
0.311974754689155 1
0.311513104559091 1
0.309180633176259 1
0.3272318850915 1
0.278883805878966 1
0.314595889654687 1
0.321728843993434 1
0.309273456056803 1
0.308467238727622 1
0.322874005276014 1
0.340858158420668 0
0.312707704157464 1
0.351742195546883 0
0.331013452364185 1
0.317215918634324 1
0.332045879073906 0
0.303645098086743 1
0.2966633239872 1
0.305632665064601 1
0.315794860550188 1
0.289066399474249 1
0.318942745968526 1
0.314284910495964 1
0.33857739549702 0
0.293475284487156 1
0.315054085211885 1
0.290211293187583 1
0.349663511441787 0
0.289992020013372 1
0.303717071619957 1
0.318434166216263 1
0.305468677037953 1
0.305500720910099 1
0.334786193332921 0
0.317380758185221 1
0.327866944271379 1
0.303020261899896 1
0.328296026489218 1
0.30974433798097 1
0.315945999671389 1
0.312592782053979 1
0.320633351963766 1
0.327009011442328 1
0.315187693522553 1
0.32234574379881 1
0.318895854254021 1
0.318485074943538 1
0.304357398512624 1
0.275834558765697 1
0.296635019005022 1
0.296142337877449 1
0.285813283088151 1
0.303676469158383 1
0.324981820787959 1
0.303166967902377 1
0.324475458460084 1
0.283349387187213 1
0.317463485537906 1
0.30633122842397 1
0.290739475488343 1
0.331233461544599 1
0.315198102600457 1
0.323599029337466 1
0.339550506474788 0
0.305716111246411 1
0.312449491361153 1
0.313010740478224 1
0.315030607673807 1
0.29094465011873 1
0.318635336242555 1
0.302737409637942 1
0.321755665485139 1
0.293359510519316 1
0.359112974472467 0
0.32493249722995 1
0.29424209686055 1
0.311720365357852 1
0.328259675399358 1
0.308092013379342 1
0.298342995570829 1
0.344678243762826 0
0.300537759147784 1
0.30134490840227 1
0.292442428288517 1
0.338420155634851 0
0.330472421658795 1
0.313542567552988 1
0.302622777985944 1
0.301708868830741 1
0.338391556862414 0
0.31119432989192 1
0.319376533495874 1
0.321554091288004 1
0.315935355463557 1
0.299814351407002 1
0.315486973332294 1
0.31746275878639 1
0.310247825543434 1
0.305472676115263 1
0.332502596856382 0
0.286184875128555 1
0.301605135691365 1
0.310950205911915 1
0.290464992909184 1
0.320834151729855 1
0.328574213076941 0
0.323516760917671 1
0.305079678438261 1
0.316049842846801 1
0.318989786947287 1
0.310346914497121 1
0.328442777941856 1
0.302371137270576 1
0.334848438394185 0
0.314824406905193 1
0.308164372849933 1
0.32553911818177 1
0.295641491550653 1
0.295552022019513 1
0.324959631775947 1
0.283586075556039 1
0.327441697144964 1
0.301275208023735 1
0.300545656632444 1
0.300175521126097 1
0.33026711834333 1
0.319824962712311 1
0.314004668634919 1
0.312405000249228 1
0.300922734382182 1
0.320616760751726 1
0.292608102823952 1
0.307804378191301 1
0.30064153139803 1
0.300876366952144 1
0.31083440669575 1
0.313186721909636 1
0.303158556090918 1
0.319688481838102 1
0.310792704940202 1
0.286180779700775 1
0.288468380889445 1
0.325436723724954 1
0.279435227160971 1
0.329177096783819 1
0.325320459382255 1
0.285581366509271 1
0.318910265194691 1
0.296420239288256 1
0.324854286768252 1
0.305354928230015 1
0.311312554946204 1
0.305987306613967 1
0.313597673465372 1
0.318680630213936 1
0.336497478317409 0
0.318804946553834 1
0.303116167732471 1
0.332207968722064 0
0.327962819285583 1
0.333579097541907 0
0.333621785572228 0
0.314076028638405 1
0.298017618934557 1
0.320534607988548 1
0.274663350142906 1
0.303698884544667 1
0.313624888935116 1
0.304211540530395 1
0.306342201344402 1
0.309039273760152 1
0.307157259472148 1
0.316227169721252 1
0.308189086308989 1
0.301158066905305 1
0.323349273584872 1
0.302791656171722 1
0.337450208431916 0
0.307903194956232 1
0.31721470895454 1
0.307159057687402 1
0.361895800475408 0
0.319043129467698 1
0.31585650672029 1
0.323433631751678 1
0.326572308425853 1
0.314666001180779 1
0.281214021093085 1
0.32573561193606 1
0.33080954494546 1
0.294811967419375 1
0.285318591518069 1
0.306980640783081 1
0.300522900451134 1
0.318506559658461 1
0.331822460329327 1
0.305394922228732 1
0.30321767411819 1
0.32167486673488 1
0.321123344053838 1
0.296029404463556 1
0.329568998531254 1
0.329510811562409 1
0.318057193715111 1
0.33024754915661 1
0.289014655796782 1
0.325967189029688 1
0.337003160995434 1
0.302029698836982 1
0.29811490689186 1
0.319898586123092 1
0.305782131695842 1
0.285734268811443 1
0.330680274052721 1
0.31536410117146 1
0.312660948122234 1
0.301696129420198 1
0.295477791122997 1
0.294534166367109 1
0.315905909196385 1
0.311412258745644 1
0.334630505985604 0
0.309481750809063 1
0.292501021481515 1
0.303438792140006 1
0.293004730585563 1
0.319622311798085 1
0.310743604583816 1
0.320612984275468 1
0.323298914362984 1
0.275447966988645 1
0.301723873481112 1
0.323902823498339 1
0.329838625294021 0
0.301344112804255 1
0.294683501903353 1
0.326754578269599 1
0.317354628705991 1
0.291329003302876 1
0.312400440510146 1
0.318281353471072 1
0.311845651294033 1
0.313058813814838 1
0.34672904663054 0
0.330326632451688 1
0.330597832375485 0
0.290592247539347 1
0.290338767398536 1
0.32441489244439 1
0.326679367165575 1
0.322323814721958 1
0.314234375724795 1
0.291534342479341 1
0.330062141271596 0
0.305872605605655 1
0.332801937283674 0
0.324808130339108 1
0.312692060297576 1
0.295868062828301 1
0.336272115049497 0
0.311523725715927 1
0.315571627993263 1
0.302957030294468 1
0.332415857992167 0
0.339759351084437 0
0.297975649327355 1
0.297651941671371 1
0.331046437108295 0
0.321627366685826 1
0.319550104752299 1
0.328033240387786 1
0.303620007754555 1
0.319974298097157 1
0.307692676427186 1
0.320035533263548 1
0.314064730422537 1
0.342226107786388 0
0.36180848984337 0
0.304836713625071 1
0.319544835013096 1
0.304627630423068 1
0.312783355013787 1
0.320184013435572 1
0.326927505915687 1
0.266062878306985 1
0.32317756421108 1
0.326152950868674 1
0.306731934074291 1
0.329736263097856 0
0.311115349181315 1
0.319011186557511 1
0.313985991328932 1
0.322412746225975 1
0.317888783287702 1
0.305837749156555 1
0.303221284211509 1
0.321682652491946 1
0.312297351337852 1
0.300361412731886 1
0.334198355702263 0
0.318865799181625 1
0.313355752603165 1
0.317778237116249 1
0.333403361521317 0
0.31406631995684 1
0.324768564417099 1
0.304715478379835 1
0.308280108417578 1
0.329116140168873 1
0.291784528822847 1
0.335444214083122 0
0.28698987034011 1
0.299780472324096 1
0.287274401609555 1
0.303855598935075 1
0.307549906325083 1
0.31081495515947 1
0.292521086218664 1
0.309789379561038 1
0.305806564001251 1
0.315965405113662 1
0.309586399710514 1
0.285254769429835 1
0.323158361796152 1
0.309095695209454 1
0.325039943370826 1
0.305098510627515 1
0.306439062871725 1
0.329318766803699 1
0.30806397815942 1
0.317512695647624 1
0.297617925578634 1
0.310548913889807 1
0.323298804749473 1
0.313150703997172 1
0.314965929474688 1
0.318321609093243 1
0.346279033888917 0
0.295043308516094 1
0.292209197282879 1
0.319354339459159 1
0.305792234950658 1
0.326840228448141 1
0.315374319922518 1
0.314045781459179 1
0.321568762003651 1
0.312171507602812 1
0.311982960298617 1
0.305819867448837 1
0.283853540477136 1
0.299661981077702 1
0.324313628772573 1
0.307435409737192 1
0.308446616989859 1
0.322071396567803 1
0.312715531676104 1
0.323228311356342 1
0.306059625678627 1
0.316938407970803 1
0.322556357234545 1
0.309019746929705 1
0.328840262362445 1
0.326721851299037 1
0.32373212466967 1
0.306541184819448 1
0.30670085278916 1
0.301643176060305 1
0.310225921199779 1
0.319380773219597 1
0.317837702883518 1
0.286929035723708 1
0.30512357619726 1
0.328057040698688 1
0.309345823248897 1
0.315567223360354 1
0.294028430357749 1
0.29939505237305 1
0.296456976086332 1
0.31495406439642 1
0.334960945976684 0
0.319073954679888 1
0.312620520366896 1
0.293276895775136 1
0.292975407099013 1
0.315193137996652 1
0.297841457142962 1
0.29878729574209 1
0.297085863813061 1
0.332498554584466 0
0.350214227058188 0
0.283731745185256 1
0.320501594251885 1
0.292025493305804 1
0.296299707623953 1
0.302940614646483 1
0.311861792084291 1
0.312973115949408 1
0.303166824536726 1
0.308296932129627 1
0.308769798454997 1
0.317233129562716 1
0.327403127252883 1
0.301664946688461 1
0.318597542394112 1
0.319721367592636 1
0.335227010294913 0
0.316113394601829 1
0.331363126852673 0
0.327681049190838 1
0.313414003848605 1
0.307046381150155 1
0.284659868466781 1
0.320885970531726 1
0.304090984698932 1
0.324921967564175 1
0.291176239160339 1
0.309902387299433 1
0.322753710170612 1
0.318996411839306 1
0.310277352703771 1
0.324469599262516 1
0.317869541864514 1
0.316588926301736 1
0.294347607283851 1
0.342841458979831 0
0.311452589204558 1
0.327383826483907 1
0.330924650930039 1
0.300967446408461 1
0.308432311461514 1
0.320116884022837 1
0.304130025078739 1
0.336056858556884 1
0.311543154491224 1
0.315880992834312 1
0.317656121760261 1
0.300206244996364 1
0.312984844072221 1
0.299728831097188 1
0.325064248257631 1
0.283517270971547 1
0.304335032207207 1
0.310796685254631 1
0.297885598938445 1
0.300876179984821 1
0.334942226055051 1
0.313880664187607 1
0.310629980220983 1
0.298504236022502 1
0.296850593996819 1
0.296079431723444 1
0.308013276008806 1
0.320321366016315 1
0.31586063314069 1
0.307923108197374 1
0.285176687004045 1
0.296197924180592 1
0.326031374944013 1
0.309210632137503 1
0.321151063791334 1
0.318509844272906 1
0.328814978311377 1
0.326961742960026 1
0.299114884989197 1
0.327189379460925 1
0.313005225642934 1
0.306434806867307 1
0.345755660674345 0
0.313665940504106 1
0.320500343868801 1
0.302888589566253 1
0.342471650617785 0
0.319494786083875 1
0.285220188586923 1
0.324035520377062 1
0.301720808159272 1
0.307666283119983 1
0.314222672302837 1
0.305756196227192 1
0.31872619285706 1
0.310269404196225 1
0.307259611565573 1
0.332381668786393 0
0.333767216913269 0
0.319187800133561 1
0.309448553123079 1
0.301849144180211 1
0.311760150500952 1
0.315712627859825 1
0.312573010900823 1
0.312047789211805 1
0.329792008726457 0
0.302728142044179 1
0.336068350346334 0
0.301757468778244 1
0.343756084140575 0
0.339505323116968 0
0.343379426417567 0
0.282378904991663 1
0.299926417165773 1
0.321737451902695 1
0.327005756248307 1
0.313241189525743 1
0.308902243845546 1
0.321302078308876 1
0.320450628957841 1
0.339186915885885 0
0.328570095997302 1
0.316160123589268 1
0.345237448818413 0
0.318359789108263 1
0.306333046264729 1
0.286546733376162 1
0.319174724350702 1
0.319082994111031 1
0.329870103209874 1
0.314832973910737 1
0.299613795581068 1
0.323928642951812 1
0.319626493004088 1
0.281328919929193 1
0.290435351330905 1
0.30676633955399 1
0.304539512303359 1
0.292607946627781 1
0.311627629028907 1
0.303991604373184 1
0.297578762239208 1
0.308956779039307 1
0.301602340071204 1
0.323319266069453 1
0.324382174197547 1
0.335716185087528 0
0.347164403528123 0
0.299897763735484 1
0.308885087033549 1
0.327426579151002 1
0.297853373093379 1
0.333836862151188 0
0.296637943573124 1
0.3012978308151 1
0.319893788977017 1
0.310845199204062 1
0.288872060476401 1
0.325313456956156 1
0.320280161358801 1
0.314009683186122 1
0.303154698114503 1
0.330567365754137 1
0.291260920008135 1
0.30443443931847 1
0.323618049710318 1
0.288561754255808 1
0.341782615259209 0
0.330299982590339 1
0.301621079850876 1
0.313041164008816 1
0.334830617764279 0
0.320154492311344 1
0.295620078528506 1
0.30850523113792 1
0.29477531403627 1
0.296448615367806 1
0.319020581354896 1
0.312357184918573 1
0.319711269367232 1
0.317055106127928 1
0.35878971289018 0
0.303569491320797 1
0.316744824439937 1
0.327973133660789 1
0.302408755368423 1
0.339232501277589 0
0.287591213356673 1
0.292734659241012 1
0.310154766497288 1
0.302469210495482 1
0.305418793065003 1
0.31709761743573 1
0.315192470656972 1
0.295697861968103 1
0.310384658729822 1
0.274997965741618 1
0.317765910932911 1
0.3117050167884 1
0.31873748724016 1
0.309304805404451 1
0.311784668316729 1
0.308311839037345 1
0.305241576328693 1
0.318197876876026 1
0.298888218813372 1
0.318187525348969 1
0.289732443391435 1
0.342643383664664 0
0.283860870984989 1
0.317812533798643 1
0.308996414487351 1
0.309243677819377 1
0.334363373078708 0
0.330850550835659 0
0.299228975550139 1
0.316446457402605 1
0.314774139349802 1
0.305613076455411 1
0.341848969380626 0
0.329963114141106 1
0.29091068047822 1
0.294733624404263 1
0.325076791415378 1
0.32123157370277 1
0.324179821788979 1
0.3172695575874 1
0.332343999940325 0
0.29583414705236 1
0.300342657445626 1
0.283217566869298 1
0.274549763115476 1
0.321635181503351 1
0.285171118474195 1
0.30165212992469 1
0.322804932166057 1
0.331275969705441 0
0.308234232831043 1
0.291580738777355 1
0.314961401471615 1
0.303491950145662 1
0.308394500574407 1
0.295927219726364 1
0.310911008486379 1
0.336894759962949 0
0.299128230856688 1
0.321362163624423 1
0.320018263591877 1
0.288651988342604 1
0.320977370289163 1
0.337038929909542 0
0.310763150158926 1
0.319015051845114 1
0.313350464248772 1
0.316958016931196 1
0.296918008818649 1
0.331917841153505 1
0.33205867465588 1
0.33540058953492 0
0.305055085723551 1
0.300641494601365 1
0.322517477879344 1
0.320233776047777 1
0.34928017138492 0
0.324149556560048 1
0.330730522390245 0
0.303174114838903 1
0.32068895081914 1
0.301445516725508 1
0.323248141352427 1
0.317888545475136 1
0.326788435810545 1
0.317301626310635 1
0.342262136849992 0
0.283691703197781 1
0.339842629759107 0
0.322369012906633 1
0.310641462031743 1
0.320428696019229 1
0.308460186444758 1
0.324632817527417 1
0.312224652611049 1
0.292649814575554 1
0.336527157844714 0
0.291727263724192 1
0.308241126284105 1
0.327568913336751 1
0.313737210999237 1
0.313071472490573 1
0.350321505275676 0
0.315371644638724 1
0.331803477382607 0
0.311371560440552 1
0.324540553782273 1
0.3419940838884 0
0.326917135549813 1
0.337758794057428 0
0.319238664654335 1
0.322070999055317 1
0.302013328307117 1
0.316728795219066 1
0.331339336399555 0
0.301777778311068 1
0.333214012327019 1
0.311172661813812 1
0.314904459111506 1
0.306359745480491 1
0.297401888250123 1
0.315890640294163 1
0.319362345880809 1
0.327635248257795 1
0.306965791579289 1
0.319138021107127 1
0.304151754044084 1
0.318224277123858 1
0.32565315049071 1
0.300547702290446 1
0.332134629363089 0
0.300285399436581 1
0.315725997226613 1
0.300336755710278 1
0.296194460099696 1
0.31495112785812 1
0.314476395633432 1
0.324974115855205 1
0.28954099853143 1
0.29964772996751 1
0.336060376338391 0
0.318502888346525 1
0.306377467952764 1
0.328882187254973 1
0.327233922282994 1
0.333102980083674 1
0.319009738666102 1
0.335461128287367 0
0.312326206090313 1
0.317537880980018 1
0.330306125713 0
0.309327920584895 1
0.330711931326837 1
0.286930602836514 1
0.322234602751805 1
0.310293835035984 1
0.314620846214401 1
0.315248540164338 1
0.342105168721241 0
0.341692846678805 0
0.311557902965746 1
0.320411085898252 1
0.355184099406966 0
0.318492849239022 1
0.334252630693228 1
0.31914154518586 1
0.319276575831542 1
0.345706208805763 0
0.29195182138319 1
0.321965483231376 1
0.320039973723602 1
0.320298986585897 1
0.31330471689445 1
0.315832325932628 1
0.283364207540078 1
0.324126293987527 1
0.333441980922047 0
0.305705013566242 1
0.338888951314025 0
0.3029473969468 1
0.339785099442973 0
0.305037349886338 1
0.309825651497765 1
0.299740740838962 1
0.314975844071162 1
0.323659825897235 1
0.302128745007581 1
0.307787185433771 1
0.305621649221867 1
0.323582197280015 1
0.298247727801584 1
0.31475977154949 1
0.319321373579465 1
0.308699345124478 1
0.300347736865494 1
0.300882495888979 1
0.289832644375196 1
0.316801137421377 1
0.314205328388089 1
0.319025686280736 1
0.302289881625404 1
0.306951474236998 1
0.304322852805706 1
0.291604834636944 1
0.313176230199305 1
0.317852448610076 1
0.282478918162285 1
0.316181412824243 1
0.295309058212823 1
0.293980872401323 1
0.333594102864841 1
0.320198786120802 1
0.298846360807532 1
0.273601344404177 1
0.313356939821515 1
0.347605118854893 0
0.316980894716733 1
0.317676748148735 1
0.311127636828211 1
0.307054149356564 1
0.310566548735488 1
0.30466090869747 1
0.341156616802923 0
0.31625478303785 1
0.32340674372485 1
0.319654271746056 1
0.290477057322405 1
0.312869896452843 1
0.338419441309275 0
0.317445906045054 1
0.325625038469862 1
0.31821999937623 1
0.336493040964572 0
0.306318342118445 1
0.308099562379611 1
0.329964463435797 1
0.308394582305857 1
0.319188775632766 1
0.306226258925616 1
0.297304043268798 1
0.301134202047319 1
0.306488823705264 1
0.307966548779774 1
0.3149139300164 1
0.285199555111364 1
0.32556347276886 1
0.300148643082981 1
0.305454188814001 1
0.304405488129832 1
0.30277247078016 1
0.323309255383072 1
0.306740227341 1
0.283827942723439 1
0.309483010303055 1
0.307675643572625 1
0.316292677983149 1
0.308205615356123 1
0.311297986996789 1
0.339692100427428 0
0.325432395163241 1
0.298991214378515 1
0.283097108107676 1
0.296343522565583 1
0.300167958582275 1
0.31335472536564 1
0.32578706642527 1
0.309272426848257 1
0.349835956684684 0
0.305024849212278 1
0.304075809383784 1
0.333742249257642 1
0.292621317453097 1
0.306540126111047 1
0.284517027764917 1
0.322204821074933 1
0.297721795805788 1
0.319662608196818 1
0.318447643978746 1
0.304775504076541 1
0.326524969272644 1
0.297313186025818 1
0.272634872019104 1
0.307608461542437 1
0.321440717715388 1
0.313419692024582 1
0.319973075584856 1
0.319884998467265 1
0.303972344705 1
0.305197316314786 1
0.328554102054193 0
0.308241811982835 1
0.325452529945484 1
0.28967820944621 1
0.324418990943449 1
0.296701253124533 1
0.32031980413554 1
0.298929423132072 1
0.326940351828776 1
0.308223026634463 1
0.30296539878598 1
0.319221466362721 1
0.280509364326225 1
0.334272224846394 1
0.333655610790465 0
0.313781953450878 1
0.282471012019149 1
0.342673868359775 0
0.316494593066208 1
0.317333640663607 1
0.300485244057997 1
0.324599927303654 1
0.315282916182914 1
0.321818234663958 1
0.313629988363595 1
0.323087812273745 1
0.309845197165473 1
0.30118032304192 1
0.32758825172552 1
0.321322470369551 1
0.301601064005521 1
0.318628974404899 1
0.313009277915112 1
0.307651418014808 1
0.330564388151293 0
0.286184856507344 1
0.344937347166709 0
0.32162877489156 1
0.318652890756873 1
0.300819189645706 1
0.309799633562683 1
0.351218093877408 0
0.319015422231933 1
0.310211173699883 1
0.317760850642592 1
0.306368384527068 1
0.294834260890732 1
0.284002473486346 1
0.3113357693509 1
0.328189601851077 1
0.351059879098438 0
0.291553886520505 1
0.291042779263942 1
0.321915100864908 1
0.306144781761054 1
0.298641158328789 1
0.331920304834869 1
0.33009135996266 1
0.321001729844264 1
0.305545071198229 1
0.274872243427709 1
0.324058877637226 1
0.307157352859961 1
0.32525134868903 1
0.313215570275328 1
0.324789783036511 1
0.296435373731558 1
0.324345483265414 1
0.319121857859133 1
0.327957113698239 1
0.309911316134635 1
0.3163560415106 1
0.333469987348685 0
0.317670377687701 1
0.339929203477628 0
0.296214510951835 1
0.306418827438329 1
0.325156962690012 1
0.307174474815398 1
0.318335154113177 1
0.297636152157512 1
0.289205427045047 1
0.315645743983786 1
0.315838217128744 1
0.319459053775332 1
0.327827329549845 1
0.285551788898934 1
0.302412267535175 1
0.302298135179028 1
0.330382649920647 0
0.321405456288518 1
0.323943870988238 1
0.325935760044113 1
0.31634135659565 1
0.350578858017121 0
0.316486899897484 1
0.329417232071891 0
0.309614983670281 1
0.319051344165976 1
0.318115263798123 1
0.326972243980826 1
0.296937969014545 1
0.306412400605725 1
0.318136944753877 1
0.346700107215974 0
0.321317035725576 1
0.305134791990035 1
0.317721198267455 1
0.299829896637271 1
0.335701170029326 0
0.292595499506293 1
0.346092832474169 0
0.301806007857972 1
0.302239504200322 1
0.315201185394242 1
0.302347165248047 1
0.306963413973711 1
0.332460977200779 0
0.305819341826299 1
0.291736646324946 1
0.30792276402531 1
0.319825351620709 1
0.327052491762689 1
0.311212741309676 1
0.330085924020509 0
0.325384995911192 1
0.304416698460017 1
0.323536548796682 1
0.324157065000228 1
0.321705819531925 1
0.329242876859032 1
0.347185127296355 0
0.328572610625059 1
0.301156966452787 1
0.332864823310172 0
0.297311770710767 1
0.331596567349481 1
0.345483955403732 0
0.302333381317851 1
0.305226756742159 1
0.298114407484269 1
0.310051577451 1
0.334351051996884 0
0.304709130027282 1
0.322926577480556 1
0.328761572399205 1
0.319452387656053 1
0.33367449959659 0
0.313564444744848 1
0.317237888563738 1
0.335533211220424 0
0.325877317041119 1
0.316682214613609 1
0.317703019375094 1
0.32777639018535 1
0.308672593155418 1
0.332249232278196 1
0.311538330654824 1
0.29849013975389 1
0.270138551307353 1
0.33342493920347 0
0.298167492850398 1
0.303266738478525 1
0.301188471683807 1
0.298379756047266 1
0.312577665080829 1
0.311441440378315 1
0.295898168022085 1
0.313174590374568 1
0.319441202496957 1
0.305426657028468 1
0.335241580185244 0
0.329727282937336 1
0.314155170063798 1
0.317457019220923 1
0.365654393228334 0
0.329154658253661 0
0.308458290942683 1
0.341312775406464 0
0.325534946921066 1
0.296324184208782 1
0.319247370224728 1
0.300692395848452 1
0.297661234479096 1
0.336122569195851 0
0.306802480840325 1
0.293818213224054 1
0.340395943251286 0
0.308018943091339 1
0.30725337803175 1
0.299780573353721 1
0.321301819697437 1
0.305907570382649 1
0.309722227367049 1
0.315244402750821 1
0.326035762283689 1
0.330542591792473 0
0.30755705922528 1
0.304208049704158 1
0.293116291492823 1
0.295838417167492 1
0.296927165440263 1
0.318333719986091 1
0.302560833226445 1
0.323963081008338 1
0.303954744776791 1
0.326576323375216 1
0.311842490691947 1
0.308071373422091 1
0.297949324759877 1
0.322349823730956 1
0.314758048295178 1
0.309562968868677 1
0.299412391190279 1
0.308936833039269 1
0.291776848953795 1
0.29190483039614 1
0.312287883562678 1
0.315711844277629 1
0.315245038846208 1
0.313816391685573 1
0.324579435909808 1
0.311278844448025 1
0.309231242535276 1
0.287046320471733 1
0.30175602366302 1
0.313526067732024 1
0.326774339239705 1
0.319318818998955 1
0.299857013488195 1
0.329108072769344 1
0.324107852705465 1
0.312595826261475 1
0.328374832401382 0
0.301094751971684 1
0.265893462978765 0
0.322587435437094 1
0.314710513441702 1
0.308965381745557 1
0.33787937675531 1
0.311638429302328 1
0.325185291255475 1
0.31461049218034 1
0.322507116079192 1
0.321106868838526 1
0.317333521495594 1
0.32022621498052 1
0.319086456027098 1
0.301784768015389 1
0.308841587736303 1
0.291616784998086 1
0.315900952153871 1
0.318426537184861 1
0.296553269639151 1
0.324864357350292 1
0.31374895197445 1
0.324812525364846 1
0.28973575822921 1
0.319129152532902 1
0.325784750459394 1
0.334083734157525 1
0.323065223218038 1
0.28474859387657 1
0.296320711501785 1
0.321927997867793 1
0.334885863599381 0
0.321712068017108 1
0.317683545786705 1
0.312885364590721 1
0.308000067419665 1
0.327334328195647 1
0.285173211108856 1
0.32931739619406 0
0.319874490115682 1
0.294119545699103 1
0.318395227627138 1
0.321636642069173 1
0.329312939361797 0
0.306054473070844 1
0.310174926431552 1
0.286544696711099 1
0.317286802109737 1
0.297463659801644 1
0.30184057160841 1
0.321720196691975 1
0.324113472867179 1
0.288385870092312 1
0.316317049224373 1
0.321137958627721 1
0.284684783575475 1
0.312561608922429 1
0.296611601069316 1
0.33613482641905 0
0.309583675206467 1
0.311796902869986 1
0.308846213705995 1
0.296935622828488 1
0.315959633049065 1
0.334573967557364 0
0.321370525743446 1
0.304092957733243 1
0.304492055247566 1
0.328261442783377 1
0.316201590261975 1
0.318444565904731 1
0.345299825551162 0
0.310676588984618 1
0.325705503774696 1
0.321621075670249 1
0.294375647020714 1
0.316001366398697 1
0.332256422661375 1
0.299518737577773 1
0.313137510206972 1
0.279911530421973 1
0.3013787828061 1
0.33849863006977 0
0.339296111743768 1
0.330262194662652 1
0.315802586614421 1
0.312597955755275 1
0.314121597687961 1
0.305469788211872 1
0.310587098480216 1
0.313549770866483 1
0.284602306155073 1
0.299479473345189 1
0.309734016542565 1
0.32351483449684 1
0.309209754915513 1
0.337572455814025 0
0.324225874875748 1
0.286003978086219 1
0.292721886509493 1
0.288901414040347 1
0.319190138649946 1
0.278916835075836 1
0.318765950762757 1
0.287939579150792 1
0.296317916655872 1
0.329266212435537 1
0.306570451654827 1
0.3113731800249 1
0.294091406766531 1
0.311796728391827 1
0.292954989764583 1
0.317098978980895 1
0.332188843700757 0
0.313261964949571 1
0.304308364132625 1
0.314788063987475 1
0.318299205467714 1
0.326291572532909 1
0.306079219642155 1
0.33770163502712 0
0.347583972480389 0
0.336104749189819 0
0.282586137475998 1
0.305431334662072 1
0.302330474015756 1
0.32540054075528 1
0.302030698044524 1
0.333367017130119 0
0.306721186040243 1
0.339490551375675 0
0.337898221652085 0
0.285518114763848 1
0.318067913270752 1
0.303204220413028 1
0.301907821992819 1
0.3262312813857 1
0.314361713073445 1
0.343707969181216 0
0.320326123961425 1
0.297744115502343 1
0.312493542174984 1
0.316712116288098 1
0.2819375786742 1
0.324658890739957 1
0.332943745958862 0
0.310324592918016 1
0.335987443980978 1
0.307600558785066 1
0.283372873375949 1
0.315759120797741 1
0.337975336783669 0
0.302221181021647 1
0.296591414858117 1
0.308114306882907 1
0.285950313999507 1
0.318609594228742 1
0.312303756177412 1
0.310401142436782 1
0.332723379444335 0
0.327392267003714 1
0.307882435096594 1
0.330157063983313 1
0.325766335966388 1
0.294480554143668 1
0.312681282301763 1
0.326660100031097 1
0.34739943196399 0
0.299378951893587 1
0.361359378019619 0
0.333979433031953 0
0.295171242911273 1
0.305951031898835 1
0.325072476541975 1
0.315669275715046 1
0.290996467099478 1
0.319658265769022 1
0.34105257508265 0
0.34208987931883 0
0.296649842533426 1
0.302585066714898 1
0.303252294800328 1
0.313761247899374 1
0.32827102454705 1
0.316184163902478 1
0.331219950902989 0
0.308951735152076 1
0.302118959719408 1
0.305908885426443 1
0.30078456187675 1
0.324860128500695 1
0.317591721846357 1
0.322322691148401 1
0.311109044919695 1
0.303651996692303 1
0.32230384442334 1
0.315005861281599 1
0.337776394309012 0
0.30319172351714 1
0.313805594983569 1
0.299917357161691 1
0.328618728802051 1
0.307751258634141 1
0.338693570006325 0
0.292234504811128 1
0.322204965270508 1
0.286292298866191 1
0.32488420606896 1
0.309450417723338 1
0.311014862359184 1
0.327877612019861 0
0.289152747014995 1
0.286325759274554 1
0.300691496941076 1
0.308828056147804 1
0.294608490788526 1
0.304525578950005 1
0.318246801387216 1
0.319121906664297 1
0.320852622399538 1
0.334167338649164 0
0.312046107033971 1
0.294140612429853 1
0.325286800572444 1
0.293366632824511 1
0.296399911171751 1
0.300613754524312 1
0.300170156069036 1
0.321788860781146 1
0.289740430846256 1
0.296551789728916 1
0.324789469110632 1
0.329424084710058 1
0.343696545189175 0
0.306015543529097 1
0.310272649183873 1
0.332726238906172 0
0.316862294408172 1
0.307830304698476 1
0.325491090070964 1
0.314249394395563 1
0.308417075527874 1
0.318118027632115 1
0.31710222051866 1
0.307387661856975 1
0.31277497215649 1
0.331199472872519 0
0.293420820978899 1
0.312576418235078 1
0.330256918296974 0
0.3402824200475 1
0.321929988802018 1
0.321752451479835 1
0.308110757355447 1
0.321497873070699 1
0.286556703003917 1
0.324765027815807 1
0.298573656062725 1
0.315799412818769 1
0.304852299380144 1
0.333057814818269 0
0.311905284686866 1
0.316781805086949 1
0.299817281983965 1
0.292853473262871 1
0.326785315948492 1
0.298519201674111 1
0.346146397476695 0
0.28905560140766 1
0.298931676913905 1
0.309271176278903 1
0.304122309754214 1
0.303641646307029 1
0.360953078334772 0
0.318309820484387 1
0.321268713979001 1
0.309881267125839 1
0.319546654705274 1
0.330882905794452 0
0.308683902895476 1
0.30567031443361 1
0.314908065222503 1
0.277816311927192 1
0.281584473625293 1
0.323376182854693 1
0.313248906201089 1
0.286833755345748 1
0.302163598609666 1
0.297711664138386 1
0.286341198416676 1
0.315409386230127 1
0.292812871335689 1
0.309307372486378 1
0.299035366773107 1
0.314179753602751 1
0.331172737974071 0
0.312152348783312 1
0.307031556479126 1
0.317566858040106 1
0.347675989395743 0
0.313787907633602 1
0.309759913012205 1
0.283952873952993 1
0.315329576963113 1
0.295396735878089 1
0.328518537627523 1
0.314737761755131 1
0.304480743103069 1
0.338405517765891 0
0.308963780150571 1
0.304062806557684 1
0.305211623229852 1
0.292869359059994 1
0.309356246792512 1
0.312522036834509 1
0.312465965962658 1
0.310718377022689 1
0.305619157374785 1
0.305687445557804 1
0.328049267868929 1
0.295498299687762 1
0.331627180127418 0
0.304297641024448 1
0.278298928334786 1
0.309885858675594 1
0.301423417331663 1
0.294186446349104 1
0.330984330823498 0
0.29456094821806 1
0.322572621445193 1
0.323373403635941 1
0.322941562759976 1
0.315736597190224 1
0.308936056959549 1
0.336198337469352 0
0.330942980321596 0
0.287642205336097 1
0.310316767249673 1
0.29882046275614 1
0.305574260976879 1
0.31268974665357 1
0.314803598545399 1
0.355845251500722 0
0.320105784040669 1
0.336617163395726 0
0.321098685419201 1
0.325127883399441 1
0.322757983268379 1
0.326552419957087 1
0.329660472531149 1
0.333198560307968 0
0.328429774720066 0
0.317442005701011 1
0.320853686273468 1
0.304914231802339 1
0.303487079486049 1
0.322652559078528 1
0.319532994855967 1
0.313051019556364 1
0.313464532350255 1
0.325762841799004 1
0.29287527826522 1
0.305864042381829 1
0.319839422223929 1
0.293714154838898 1
0.309753180890399 1
0.298571717748696 1
0.312089661429756 1
0.321879216953682 1
0.317329916045368 1
0.302435803187909 1
0.259029322626763 0
0.299862768484634 1
0.325758529311397 1
0.31215938564655 1
0.31906086514614 1
0.307115422767756 1
0.296310617984213 1
0.275068051624219 1
0.302686146174861 1
0.295433105944286 1
0.33119432411641 0
0.313832308088948 1
0.309583390572353 1
0.296527288747 1
0.319056260755652 1
0.310840195993215 1
0.319663258796084 1
0.320487851201563 1
0.335971724027199 0
0.31747002588252 1
0.301134132359083 1
0.304753529196304 1
0.311612466965994 1
0.309928243469236 1
0.304734571123621 1
0.307813085075528 1
0.342902072061202 0
0.317901543405668 1
0.315393482876468 1
0.323289421184423 1
0.322435855327507 1
0.325472158793376 1
0.326235932853309 1
0.323565403398881 1
0.292728784312429 1
0.313799477743782 1
0.30735193236706 1
0.331133938917892 0
0.298371296129044 1
0.308811193689559 1
0.323656517927598 1
0.296725180960441 1
0.293103146511707 1
0.331025835091835 1
0.361837962261867 0
0.296569172814137 1
0.291744943492468 1
0.323001659387385 1
0.355853293794658 0
0.329876460292137 0
0.319365019136331 1
0.300698396944669 1
0.324439944680068 1
0.33817165337465 0
0.314355568645012 1
0.299154870894033 1
0.294162870218276 1
0.333124487857068 0
0.314407965630248 1
0.336414985320482 0
0.293645068468245 1
0.317695239499419 1
0.304394080957486 1
0.328418278338722 0
0.319449382420225 1
0.309823495851785 1
0.309689302680607 1
0.30344661373876 1
0.309239460825613 1
0.318737619529296 1
0.306829086850157 1
0.296666903319837 1
0.282711316398614 1
0.320165590135543 1
0.326926985629709 1
0.33407078729061 1
0.306186291114246 1
0.313428769420129 1
0.321707516776355 1
0.308078175222467 1
0.299377438477758 1
0.315769882264102 1
0.313268373138515 1
0.298454550006554 1
0.298620418482356 1
0.292799609696472 1
0.31917470494881 1
0.313685338873922 1
0.314392687744063 1
0.326333153557504 1
0.286745555278086 1
0.327713764653566 1
0.303999348626416 1
0.323674223870813 1
0.323587886539943 1
0.302256807263878 1
0.337628435181834 0
0.344770649731715 0
0.328159917507633 1
0.278064255716413 1
0.32288194901389 1
0.319802009253954 1
0.29852120366476 1
0.29642227566354 1
0.298641757241959 1
0.271065038407476 1
0.336124108343989 0
0.295535089056645 1
0.302259439913045 1
0.327153512317393 1
0.329993796687725 1
0.302062747574841 1
0.312155380384437 1
0.294309387535584 1
0.322843314335352 1
0.298659299379456 1
0.332212843418949 0
0.320142975009185 1
0.316253644462347 1
0.295183201712393 1
0.355924239793221 0
0.292491794488085 1
0.333018301388532 0
0.325767817271644 1
0.28293325843144 1
0.316081273490245 1
0.325384945271451 1
0.2917670472019 1
0.305057203408862 1
0.339751508480615 0
0.309150350712922 1
0.355728489562332 0
0.322397912522088 1
0.295490980927359 1
0.31314963231054 1
0.299031939199103 1
0.313829902727178 1
0.286388996890407 1
0.338816107465872 0
0.288211855950845 1
0.298568934700531 1
0.300156079488593 1
0.336634284638875 0
0.310254814656684 1
0.336914841561468 1
0.336870728248124 0
0.308715075897918 1
0.326396171164328 1
0.320144375233738 1
0.327349613293075 1
0.309089134589189 1
0.327152734285901 1
0.318437295845556 1
0.310707067283143 1
0.329889659613364 1
0.336220290442664 0
0.300360208876008 1
0.282562447772263 1
0.326723884587941 1
0.305097118919321 1
0.314323190364307 1
0.314597670217414 1
0.309066973255783 1
0.305480896989423 1
0.324525048018689 1
0.336093078246212 0
0.308290551154741 1
0.314287919435146 1
0.311871727497813 1
0.319775610102591 1
0.311555971139242 1
0.281013317813019 1
0.311623430524663 1
0.303279542482404 1
0.298731439723137 1
0.346189080158313 0
0.312650462305188 1
0.315070407262105 1
0.272688198021051 1
0.308622769010202 1
0.308777702822222 1
0.312131805631131 1
0.332572466113613 1
0.302518465048835 1
0.305962749695859 1
0.311018909882262 1
0.326074388115497 1
0.318788102917379 1
0.301506439048458 1
0.282427787073397 1
0.304462649223355 1
0.312147075467332 1
0.323645866090432 1
0.315619886015013 1
0.286900317977509 1
0.311214670399352 1
0.29941438784728 1
0.315933507118849 1
0.311580383601361 1
0.29643080684663 1
0.266221092017968 0
0.288463454763959 1
0.304557147992647 1
0.3065410824972 1
0.308091991389107 1
0.301407097877465 1
0.306527901285449 1
0.347330666782929 0
0.303244959634767 1
0.308956689985216 1
0.32040491069999 1
0.306519669228432 1
0.328974743248267 1
0.312339886917085 1
0.34886420648291 0
0.311340279984283 1
0.327219284022805 1
0.299110070012005 1
0.299823357156666 1
0.291909578878261 1
0.32229433740162 1
0.292995643547924 1
0.304427633355109 1
0.310629539775695 1
0.313203567997771 1
0.33533870685736 0
0.328762165005893 0
0.319221699751533 1
0.312510465878848 1
0.307084736575178 1
0.303809832974556 1
0.307805233050361 1
0.314605457271248 1
0.295131000283841 1
0.308294143022685 1
0.326480944304794 1
0.333563135340101 0
0.301120010813633 1
0.316465466319916 1
0.330915255738812 0
0.292807464961738 1
0.330126573979994 0
0.34894518519928 0
0.296086396729543 1
0.335150270210106 0
0.287438609666642 1
0.301495772888269 1
0.315514787842238 1
0.302171291421983 1
0.33492423539968 0
0.285872821606694 1
0.318279704573965 1
0.293911918594001 1
0.339941543049866 0
0.324021748155026 1
0.314345321172389 1
0.31703332646544 1
0.365274266442489 0
0.352432442276801 0
0.306539623061487 1
0.30369940975171 1
0.305732485114671 1
0.304179567296557 1
0.32244117361391 1
0.305050052373688 1
0.31640559582565 1
0.332970113671089 1
0.298237767209456 1
0.302840727919752 1
0.321580972732941 1
0.319441754539171 1
0.284372562085483 1
0.292618353895588 1
0.308025121963589 1
0.323950733754014 1
0.30158636346928 1
0.313682239873705 1
0.307347272964218 1
0.312224446003023 1
0.338498391571421 0
0.314458060894138 1
0.326857999984925 1
0.30404391936867 1
0.307509945975801 1
0.300913037067267 1
0.297412129126804 1
0.304979800176376 1
0.303740418440365 1
0.318826801898124 1
0.320770828696287 1
0.314296856601046 1
0.305508845411532 1
0.320744082863696 1
0.301115000264772 1
0.299896261983854 1
0.304018751916979 1
0.297020812695409 1
0.303824325805042 1
0.308130039385985 1
0.3373009751571 0
0.307241747249355 1
0.324987886506261 1
0.300977484886999 1
0.342995571781883 0
0.297984758009644 1
0.313828343598662 1
0.325736623612623 1
0.318432019774859 1
0.323667197143539 1
0.318017452294771 1
0.30728412304007 1
0.329993381072306 0
0.345939131390141 0
0.283542121925206 1
0.306591024821661 1
0.319077034039109 1
0.317421251937465 1
0.303597673872829 1
0.275137484720511 1
0.294127198415834 1
0.30934753253145 1
0.32422951874716 1
0.317454490181086 1
0.320771282080815 1
0.296807984498228 1
0.321375783252719 1
0.327551073389744 1
0.300261195308055 1
0.305019397984357 1
0.315892776976316 1
0.312550374650232 1
0.274287605791551 1
0.304423775822601 1
0.308131043687641 1
0.320711244677106 1
0.30089996315441 1
0.315419380069677 1
0.303049127847499 1
0.330807659842484 0
0.331533537809419 0
0.340843197108193 0
0.305183284303052 1
0.304012322774977 1
0.311208964863577 1
0.316639339984867 1
0.303584960055984 1
0.312469847598965 1
0.339479955992717 0
0.316838062285809 1
0.317458913262978 1
0.318168863589312 1
0.312225353685762 1
0.295384301612413 1
0.319227792885827 1
0.286458020188464 1
0.278333758719876 1
0.33775060565335 1
0.314653625220403 1
0.308338579183027 1
0.320201346814483 1
0.331906073138917 0
0.319162092088202 1
0.337569595303866 0
0.302794475529941 1
0.28936601819341 1
0.306608956106726 1
0.327217178040202 1
0.32257357742309 1
0.309895323829905 1
0.317501816046225 1
0.330883202080557 0
0.320585832317296 1
0.288809269489719 1
0.313997440095578 1
0.336035550503988 0
0.292759055626699 1
0.338316976349949 0
0.30173075456587 1
0.339643077781383 0
0.307836570363369 1
0.337240864137982 0
0.336764776774897 0
0.313029729663372 1
0.327155424334587 1
0.306084193601072 1
0.293377574062171 1
0.301952626431342 1
0.33004199475607 1
0.307399168845009 1
0.333622466996892 0
0.301117040637118 1
0.302830741993675 1
0.325099601101102 1
0.342684050873375 0
0.3056889497976 1
0.320141731403175 1
0.336923656864134 0
0.303602886191528 1
0.31288814413224 1
0.328792350137607 0
0.321083264992412 1
0.313782950922131 1
0.313162788225495 1
0.319714209238677 1
0.331499339538222 1
0.334811470644897 0
0.310629729474782 1
0.324519162170148 1
0.312955016257318 1
0.308629745350564 1
0.317570567275107 1
0.293098692912202 1
0.317880986980309 1
0.309280525000911 1
0.299200547840388 1
0.327281269045371 1
0.30165222749327 1
0.300123714980998 1
0.299830004855997 1
0.326520691542507 1
0.312182532026827 1
0.337800015859175 0
0.335760278959678 0
0.303489569065143 1
0.336446676942916 1
0.282581285416836 1
0.305518063745842 1
0.330090885296769 0
0.312083748443704 1
0.286435108073846 1
0.318291765367068 1
0.310032772134015 1
0.314980239569462 1
0.316898468954609 1
0.323791628721106 1
0.288731388713756 1
0.32186839034205 1
0.306255948167511 1
0.324800019227381 1
0.307172289649507 1
0.338370986275907 0
0.325889040494249 1
0.289785448857371 1
0.324782491427116 1
0.283463614914668 1
0.306618496844643 1
0.313472440786932 1
0.317955927803959 1
0.308849927878116 1
0.294164922240126 1
0.316174687151908 1
0.338941751732255 0
0.303536473997118 1
0.33234504263036 1
0.316632205201987 1
0.306971389563989 1
0.310858168394886 1
0.304111955452412 1
0.312639739034526 1
0.337311690129792 1
0.318012322752532 1
0.292964144294637 1
0.312838676395876 1
0.326693926521209 1
0.298789208351714 1
0.326597593052139 1
0.335228544210988 0
0.301593761663042 1
0.340583784107984 0
0.305303681736093 1
0.289450536721298 1
0.286774747016923 1
0.304255589759499 1
0.317880171795818 1
0.297023782597632 1
0.302804947869901 1
0.304558724987626 1
0.339691502856264 0
0.305830600500201 1
0.304884766279911 1
0.272027115367485 1
0.318367640226415 1
0.333940642809569 0
0.304143205205746 1
0.316353402913965 1
0.281172747338361 1
0.291689024463539 1
0.310322992448265 1
0.307863962600362 1
0.314831808615841 1
0.274790683290931 1
0.318837712316439 1
0.304148846738619 1
0.307052016515984 1
0.320288620769425 1
0.318390510825075 1
0.317166920689972 1
0.306290932697679 1
0.306358611226426 1
0.312457553154262 1
0.287656118417439 1
0.331512862099746 1
0.294486158515051 1
0.308519133340879 1
0.31257263932289 1
0.300404283486439 1
0.299905432947026 1
0.299780782986269 1
0.300545290957405 1
0.30193999040058 1
0.296661742476828 1
0.277814601353963 1
0.296385294414212 1
0.280591034930835 1
0.319408929134897 1
0.347026260742346 0
0.299634610100832 1
0.337021181218228 0
0.336240652564113 0
0.29414418819196 1
0.28988117673326 1
0.299706542026912 1
0.32783968455894 1
0.316394676015666 1
0.298592719455524 1
0.298002239623713 1
0.302357494362621 1
0.320440888975541 1
0.314583416113298 1
0.317439023319497 1
0.354442748782817 0
0.312163683805937 1
0.32228934653982 1
0.30691610948588 1
0.29479358420775 1
0.323875072532605 1
0.295974021253961 1
0.309093645720616 1
0.310086615878036 1
0.318617985740177 1
0.293329346658963 1
0.291108552243365 1
0.33151926243477 0
0.321777909829772 1
0.317589125781627 1
0.332455485755781 0
0.2945948770484 1
0.29796477858816 1
0.340675968160697 0
0.303968592487427 1
0.310545848515631 1
0.296288610471881 1
0.328267178258732 1
0.315867010536047 1
0.315770117806455 1
0.327208341173245 1
0.328203790030903 1
0.328904054765031 1
0.335834304649231 0
0.313396415963404 1
0.292813863325366 1
0.297949833508826 1
0.322028911259929 1
0.301689681572441 1
0.298486999333114 1
0.298506000797064 1
0.329709992403406 1
0.292408572252808 1
0.314686681100955 1
0.320027168570707 1
0.322912861750633 1
0.285925037977289 1
0.307243460689283 1
0.289688377338403 1
0.298076161651719 1
0.306781802705651 1
0.312602042779918 1
0.309417915592336 1
0.316849733290839 1
0.290340032916988 1
0.321701341651643 1
0.300648884602553 1
0.305286386219309 1
0.317694092731428 1
0.317200789790082 1
0.311284728397103 1
0.298747567015188 1
0.313568806913945 1
0.294105636132046 1
0.307358097166018 1
0.308265353085477 1
0.295591443559838 1
0.299143147201709 1
0.321723252092341 1
0.284166147664765 1
0.31404767858862 1
0.320650266477853 1
0.32898329308055 1
0.302753172567249 1
0.312388280048111 1
0.330998225301301 1
0.324935913740947 1
0.313031772982942 1
0.331762081712743 0
0.306884523404594 1
0.28656426027851 1
0.308796915666199 1
0.337745545630899 0
0.301850022419158 1
0.330514047836788 1
0.305175870612464 1
0.326213122950827 1
0.309990029602913 1
0.324550798054601 1
0.314933511605692 1
0.329363320014287 1
0.317946295727317 1
0.329043114637208 1
0.302348592727205 1
0.298621619900366 1
0.310771583063327 1
0.327053807665421 1
0.341449036686752 0
0.330469119858904 0
0.321192933531122 1
0.308391562215891 1
0.292211242521634 1
0.316513711439871 1
0.304342394102347 1
0.319090390050418 1
0.309725866824503 1
0.325855797723837 1
0.319329068875002 1
0.32437050691836 1
0.317044602051801 1
0.325534889378536 1
0.312919498495758 1
0.310047195985088 1
0.301950778817527 1
0.317547731680155 1
0.315938213554799 1
0.30161952564153 1
0.289266677548832 1
0.300793726561568 1
0.335102104475539 0
0.305101255240491 1
0.311333685451571 1
0.302898089870931 1
0.306784922858597 1
0.310278764448009 1
0.310973991040656 1
0.299244921732772 1
0.316401447929989 1
0.315757008302925 1
0.298477745799671 1
0.313629365035158 1
0.324829131075535 1
0.312065035809973 1
0.31157746881774 1
0.304563013260044 1
0.334056475322601 0
0.292948819937054 1
0.335789960878786 0
0.319093182273155 1
0.311697361232705 1
0.32217039677121 1
0.339307195437665 0
0.29589004361377 1
0.305928158624445 1
0.339721338545478 0
0.301567304546366 1
0.318773698507614 1
0.293964960049649 1
0.319172897076005 1
0.323506918754961 1
0.306288319249275 1
0.297827380597942 1
0.31086488084371 1
0.339214946952718 0
0.285526606425941 1
0.312840931604887 1
0.339561251870856 0
0.335931654595312 1
0.315556269646128 1
0.330389512930505 1
0.326849549206512 1
0.313124658174584 1
0.310797785751444 1
0.330443023015513 1
0.324288387176071 1
0.292679211306562 1
0.306042978080129 1
0.302380749063896 1
0.332568936297631 0
0.303227341728007 1
0.336233007938112 0
0.28744104606161 1
0.340079986147277 0
0.310725283054116 1
0.324946847706244 1
0.316490556835068 1
0.313553465105268 1
0.316121413097689 1
0.320460276605833 1
0.295677610666415 1
0.342510027688259 0
0.300441976768508 1
0.300586160608177 1
0.306656306383391 1
0.329010403250753 1
0.290572896800604 1
0.302359229896303 1
0.341725383459917 0
0.302004902018123 1
0.31111039801474 1
0.33714071726256 0
0.312384092265621 1
0.288775111601341 1
0.31001565057574 1
0.347245218232526 0
0.346908652935188 0
0.298013405819262 1
0.325434766076059 1
0.348035872383175 0
0.332408688595135 1
0.306541456048182 1
0.337947589129618 0
0.312799733213736 1
0.299266969034435 1
0.3074316773822 1
0.324752912319425 1
0.311452085749768 1
0.289831247970721 1
0.28580798944151 1
0.293365841192728 1
0.302851470903648 1
0.312891770938448 1
0.314544862009197 1
0.317693775981898 1
0.306141866632468 1
0.313035584517729 1
0.306155392837144 1
0.294307044909098 1
0.29730851028084 1
0.31313530427697 1
0.319955253664058 1
0.339354245208062 0
0.340282028577808 0
0.344390929566738 0
0.295556781404051 1
0.304471500903528 1
0.316985039428419 1
0.310100875793023 1
0.307555132708296 1
0.317017227577044 1
0.325791997753593 1
0.319373444677224 1
0.314415057292944 1
0.290887790089574 1
0.322127361733721 1
0.31145064849582 1
0.316194108240149 1
0.299039592384065 1
0.308188951525302 1
0.310702405987843 1
0.357377414461693 0
0.321381353581873 1
0.311406621276984 1
0.321080708454073 1
0.304348029141503 1
0.309474571702009 1
0.310227714362547 1
0.326007895902636 1
0.317282028130818 1
0.323529081468346 1
0.336691105987806 0
0.299919724988296 1
0.317779496388737 1
0.322060450906776 1
0.327081159509558 1
0.32178083950277 1
0.308506222877185 1
0.334808467200184 1
0.306647129008324 1
0.315699201555728 1
0.332556725126437 1
0.298618375926537 1
0.33274513851489 0
0.299264028661509 1
0.334852885566538 0
0.272502694419155 1
0.318739567791385 1
0.305011573486639 1
0.323358233356117 1
0.331763732940216 0
0.295744207505489 1
0.308110973520586 1
0.280504143064916 1
0.327881553672022 1
0.305761103114005 1
0.320629580898123 1
0.330772128939629 0
0.32586253939176 1
0.325846159278141 1
0.338258069489478 0
0.342114062912522 0
0.303736850352884 1
0.312032171564663 1
0.29268507602923 1
0.291744008644787 1
0.318508357706083 1
0.284030275685032 1
0.309651286974256 1
0.292313968890355 1
0.321570240013987 1
0.310695912136229 1
0.315849845699521 1
0.334193281139552 0
0.291376576327773 1
0.326982126124355 1
0.320742428522539 1
0.302278519377945 1
0.303943310773371 1
0.314204166370823 1
0.305555682831612 1
0.323228265605891 1
0.317935620085631 1
0.338313958163915 0
0.307182886200787 1
0.318129182196936 1
0.322780842766582 1
0.295023606224778 1
0.318353353937146 1
0.313325073121814 1
0.344259848069629 0
0.302117532135794 1
0.28978539001115 1
0.32649239691818 1
0.33658101014977 0
0.314807081665995 1
0.311744002548312 1
0.304853732487241 1
0.302804109506079 1
0.299655305560894 1
0.307053244081291 1
0.304632211206553 1
0.298566038954277 1
0.327343359692455 1
0.30252469452685 1
0.307769415245989 1
0.322616033177748 1
0.325283474631814 1
0.323337905990114 1
0.302053897770682 1
0.307892734799014 1
0.286379336831937 1
0.335378491790222 0
0.308426004595943 1
0.337412732003612 1
0.306062924153192 1
0.319594933742183 1
0.326967591121018 1
0.331373162970945 1
0.299438809365654 1
0.331125460724435 0
0.286975042470851 1
0.321650732855111 1
0.31543899686395 1
0.299504417934233 1
0.289695084426003 1
0.304682915006591 1
0.335214833849992 0
0.309915027256115 1
0.301485767702753 1
0.296336924970016 1
0.322935332671281 1
0.31863057151805 1
0.319226369129979 1
0.317558168705765 1
0.315712280975244 1
0.31039690720917 1
0.30619672502888 1
0.321297808047965 1
0.318373771265163 1
0.314894786250239 1
0.304044308002597 1
0.293988883954876 1
0.305115158083219 1
0.336418631961394 0
0.326094124083471 1
0.331415278841688 1
0.264404258394753 0
0.311987392368501 1
0.320865581775984 1
0.316430381086015 1
0.315333040038803 1
0.317201379539192 1
0.317645809118485 1
0.311336453379016 1
0.302308852982272 1
0.31098148208618 1
0.310483153387338 1
0.322625428514508 1
0.324088675843517 1
0.319016520222646 1
0.345930107158101 0
0.301096219399248 1
0.331173239114711 0
0.310662991583235 1
0.283455227997254 1
0.284713643269816 1
0.313781601980114 1
0.318665304747075 1
0.310499838056971 1
0.32012148061489 1
0.282088644970628 1
0.298602435749495 1
0.329735725915663 1
0.311575168706049 1
0.327576808599115 1
0.304491009501185 1
0.283484222137379 1
0.310225080364404 1
0.298362420805824 1
0.314516557797735 1
0.339531350033146 0
0.324384359678138 1
0.326968450342565 1
0.308436848007518 1
0.31450439164682 1
0.312307374842213 1
0.295489738001113 1
0.299094812616902 1
0.311631469048388 1
0.344964744490336 0
0.328309043872019 1
0.321156441064135 1
0.301267175360488 1
0.31267438114254 1
0.289373526413322 1
0.298560653009018 1
0.313527828101031 1
0.316196190764683 1
0.325883056710574 1
0.286791747915378 1
0.302768180414196 1
0.311816724605507 1
0.318271343180867 1
0.310618827060899 1
0.314518354603421 1
0.306738587190886 1
0.287094749537396 1
0.319827229617802 1
0.282792388955359 1
0.328412390750117 1
0.317190619411536 1
0.327929968316223 1
0.308093930415262 1
0.307108078276494 1
0.304763259524623 1
0.322547105579921 1
0.292785018158974 1
0.318173549597962 1
0.307144485294111 1
0.309642817023548 1
0.319268414528408 1
0.313840397344433 1
0.311666228159813 1
0.305333836038197 1
0.318510511800067 1
0.322827717406868 1
0.317158321417864 1
0.319257188479737 1
0.274281985413775 1
0.289390646933391 1
0.312527541024679 1
0.332440691060316 1
0.309131315184025 1
0.300611351802136 1
0.325466688571253 1
0.317446961183766 1
0.34135761978314 0
0.290361181535995 1
0.307350779892709 1
0.304383387512614 1
0.308713311580093 1
0.289780611404399 1
0.300811807972605 1
0.308457211201459 1
0.351633069236283 0
0.290542968911979 1
0.322265231306698 1
0.266842168279828 0
0.327824002095373 1
0.339306089407164 0
0.328668443550886 1
0.320666779113816 1
0.304026628975139 1
0.338952641200218 0
0.313823889214082 1
0.311870861332083 1
0.305369869600316 1
0.336371527332843 0
0.331810786854267 0
0.304051899218731 1
0.295294086440444 1
0.34173614401526 0
0.30900753647224 1
0.321239592883258 1
0.302291548091153 1
0.317954045098391 1
0.321910540976324 1
0.307510822687735 1
0.3190021074747 1
0.304058713941854 1
0.322209744938243 1
0.31266330381052 1
0.310534573802663 1
0.322746647619163 1
0.323234841133869 1
0.31493212892753 1
0.341633238933438 0
0.342078487397808 0
0.30426405989395 1
0.334802220325385 1
0.294316358138541 1
0.309040353315773 1
0.331591020589386 0
0.303885584889945 1
0.317334639740296 1
0.302208252379028 1
0.321985280764587 1
0.321626807158682 1
0.327225364454092 1
0.309809720210217 1
0.307494273822329 1
0.318938787890142 1
0.291965563344209 1
0.331542369725674 1
0.296915598483908 1
0.320204637698378 1
0.322600970397013 1
0.349474547191139 0
0.309281083612758 1
0.30481701647034 1
0.313374814369012 1
0.294890761459092 1
0.308938810273626 1
0.327435005165808 1
0.291606383952147 1
0.296666740877804 1
0.320337946432672 1
0.328065486464509 1
0.297863882506156 1
0.311522727586232 1
0.302961810805126 1
0.313995263526568 1
0.354227026380213 0
0.325550107659424 1
0.309723569714357 1
0.276003726725731 1
0.290632501468336 1
0.322563869836304 1
0.309103244327576 1
0.315847195061157 1
0.316575078450747 1
0.310515049645426 1
0.301949820805898 1
0.296688403272537 1
0.299997818570443 1
0.289459148868517 1
0.320072320835062 1
0.304819871362445 1
0.313316637042674 1
0.329461507004469 1
0.291023245464996 1
0.296283334368751 1
0.281901066495724 1
0.297478283799725 1
0.315059668239173 1
0.310174793393251 1
0.336624799643783 0
0.313051609638868 1
0.329685655709554 0
0.290469834504562 1
0.312365812608521 1
0.308418227782688 1
0.349005491420436 0
0.311928387985432 1
0.323739066378212 1
0.3222183854229 1
0.342894611371609 0
0.323674494104461 1
0.307296531431963 1
0.327196964264851 1
0.324047564203951 1
0.294035159459763 1
0.302633277801218 1
0.311061228364295 1
0.300511540459312 1
0.300975389567853 1
0.293704687935093 1
0.286322543801968 1
0.314308735895896 1
0.312169126466177 1
0.294197516504731 1
0.307580677804109 1
0.324193534730442 1
0.307172796488485 1
0.300345739415178 1
0.290883653263284 1
0.333965928259052 0
0.32092560246838 1
0.32917537174494 1
0.328378784273209 1
0.286075490112918 1
0.29888688941013 1
0.300434370351088 1
0.32557521305674 1
0.311993275627979 1
0.327437331897773 1
0.318873156054495 1
0.299033001614875 1
0.291086709515776 1
0.302544243841492 1
0.329492054642167 0
0.332897095112911 0
0.321058005205624 1
0.3166443172502 1
0.289385143153606 1
0.299773214783134 1
0.341619723078922 0
0.305013249868984 1
0.348590465632231 0
0.314861906562864 1
0.278423293986861 1
0.315723450453704 1
0.331914714027389 1
0.272540587960784 1
0.309622387631779 1
0.309293991707288 1
0.326782386821522 1
0.276086006700005 1
0.31100400288123 1
0.322513068158233 1
0.342536102973464 0
0.305365823070889 1
0.31940995812864 1
0.31472773137946 1
0.320722120213137 1
0.294750923970589 1
0.287273527367519 1
0.318598680541834 1
0.313783863359306 1
0.328717991106614 1
0.306292345214999 1
0.320831686756568 1
0.326738419276965 1
0.329473374994046 0
0.321971876198093 1
0.313275770056194 1
0.326152875204736 1
0.305257727688267 1
0.286545095394381 1
0.322261302205197 1
0.31385292747114 1
0.328799233940438 1
0.329430082584963 1
0.332970497775878 0
0.315913923659386 1
0.310014832635172 1
0.303940845122195 1
0.310675225798325 1
0.287463139565335 1
0.314347837723745 1
0.303898251363072 1
0.307899626383882 1
0.304557309404437 1
0.309784658776797 1
0.319947043825379 1
0.316376671941264 1
0.321766480462243 1
0.333177842597767 1
0.349852873814939 0
0.321992749817161 1
0.318562472747604 1
0.327757114697799 1
0.343163665841362 0
0.307052380819243 1
0.33072499096802 0
0.31004292209889 1
0.278968573316771 1
0.327202426132056 1
0.34560494875855 0
0.302255165082165 1
0.299465773833295 1
0.289238707826241 1
0.29116715880388 1
0.307283286595099 1
0.339423808890677 0
0.337688390502123 1
0.297744472184897 1
0.285207032398253 1
0.312741876554959 1
0.31377537277808 1
0.316163910848676 1
0.300216330932864 1
0.320754885310967 1
0.30654384968292 1
0.312807095774428 1
0.315992829322816 1
0.306375063814296 1
0.292662294698257 1
0.305857208847935 1
0.300104988469627 1
0.312207623877987 1
0.318341442764784 1
0.328833344396904 1
0.32042703123148 1
0.305987527627984 1
0.300368212471317 1
0.299305698056449 1
0.336670366083136 0
0.295685087261012 1
0.32387029891288 1
0.313134513958571 1
0.314330144314803 1
0.288901565517106 1
0.309078510992679 1
0.321322684523888 1
0.308265788178162 1
0.298452051386629 1
0.366068719174504 0
0.312472687693711 1
0.32137492068058 1
0.350540302091578 0
0.303798076545579 1
0.317081586353759 1
0.347453027629667 0
0.300584031877814 1
0.292311907655588 1
0.311073793431242 1
0.321635233619247 1
0.292357745784677 1
0.319823801368254 1
0.289812435253951 1
0.319568289427348 1
0.31271729824515 1
0.300240549300557 1
0.296164206035393 1
0.318868393182146 1
0.296419326070441 1
0.331796954679182 0
0.299110085432548 1
0.311349278132769 1
0.309632267144956 1
0.288129237302324 1
0.313757660704569 1
0.31836846824764 1
0.320333675966333 1
0.303203501451236 1
0.321244211766136 1
0.308204493389204 1
0.30382464262559 1
0.301532585276104 1
0.309057445632751 1
0.298158834416424 1
0.298852284352166 1
0.311561390616724 1
0.314384678538157 1
0.337882605643769 0
0.317279394272452 1
0.315280632327773 1
0.314087245144906 1
0.323681972861686 1
0.298026807734004 1
0.285898563445759 1
0.323204455365618 1
0.301542855570778 1
0.299148070996135 1
0.318440603846774 1
0.315065840944577 1
0.302469539816595 1
0.313411695915252 1
0.342466349461502 0
0.292921302092863 1
0.308085634666516 1
0.337511688553318 0
0.309297932531699 1
0.324880960191316 1
0.302092854541499 1
0.331168159959969 0
0.331790323870723 0
0.304819154834775 1
0.308621786189265 1
0.342348387703384 0
0.335997863022718 0
0.340237193083265 0
0.293512808682982 1
0.284619550974224 1
0.298651849721912 1
0.32649858139277 1
0.358761185698705 0
0.30988242536278 1
0.312155833964014 1
0.316816805913214 1
0.337489504453771 0
0.341343989449853 0
0.338234038521638 0
0.326671223070702 1
0.315177006755244 1
0.310949570692348 1
0.305313528422985 1
0.32388582959556 1
0.326705791790961 1
0.306726353334331 1
0.297934884247722 1
0.333399220899752 0
0.291374600770873 1
0.335206723187037 0
0.327071283275342 1
0.333399962132482 1
0.326745745700337 1
0.288201280996045 1
0.336713857157978 1
0.298249978651404 1
0.300284674434452 1
0.304517692850886 1
0.282702596852241 1
0.312203618741654 1
0.322216244020149 1
0.293239867066873 1
0.297976605480323 1
0.286503430654741 1
0.332216512954104 1
0.323082161542795 1
0.335742565891888 0
0.303452231038765 1
0.283128199337605 1
0.287696499573697 1
0.337070963333598 0
0.326363436757752 1
0.307608990227041 1
0.327809886996291 1
0.307226654584921 1
0.338066976207702 0
0.35487313314433 0
0.327285831960182 1
0.331152672216465 1
0.320265125567196 1
0.309866153551439 1
0.291996202476477 1
0.309112643853333 1
0.332409649679128 0
0.31535820843983 1
0.29189999556608 1
0.338515126511527 0
0.305307270167807 1
0.322127497815403 1
0.299887747088905 1
0.327084051483247 1
0.302073852213712 1
0.315837766268703 1
0.343448190234146 0
0.30793994750914 1
0.306550197366953 1
0.278025053858482 1
0.293513215256926 1
0.329020663128618 1
0.319423201470329 1
0.306255262285567 1
0.321235734134145 1
0.309907184287294 1
0.316005904073602 1
0.301482403232545 1
0.330268822299366 1
0.341640090970778 0
0.324570048377912 1
0.33479379414258 0
0.310349958992004 1
0.320775346005227 1
0.300324324385297 1
0.307679275698781 1
0.310145435534111 1
0.35201910101703 0
0.319058255804234 1
0.311951635002439 1
0.288948192393593 1
0.31794571086287 1
0.309142927382211 1
0.334974720622854 0
0.309274632445062 1
0.328878640747911 0
0.305708138936181 1
0.29734720335544 1
0.292301087725741 1
0.315873602482709 1
0.30758937798318 1
0.269613296203397 0
0.309330500700023 1
0.297425481983234 1
0.29369526543 1
0.3032698441997 1
0.311403262596735 1
0.298461116694703 1
0.314434571585494 1
0.325321031375516 1
0.318576328263751 1
0.306563390566802 1
0.298862900595128 1
0.299814895952325 1
0.30404650377373 1
0.287617635561703 1
0.307684546747559 1
0.293679017501075 1
0.316538853938195 1
0.307495539526815 1
0.290070410588323 1
0.341536938869248 0
0.301449882545427 1
0.311005720652254 1
0.31606289990745 1
0.304989850305191 1
0.322151615333503 1
0.283741615539947 1
0.334791455662734 0
0.299349348366322 1
0.316696259123819 1
0.301926111800487 1
0.307423301161407 1
0.32823374341291 1
0.311356050883288 1
0.318146495125073 1
0.315180577112754 1
0.287042818857199 1
0.305099017697147 1
0.32818539901275 1
0.320935281528954 1
0.304645268013308 1
0.323796978414304 1
0.295889398876071 1
0.312604844711657 1
0.298939088036108 1
0.312221992822583 1
0.302879893803896 1
0.300684425012034 1
0.304315511081971 1
0.286618934187355 1
0.301602059723849 1
0.310332784240705 1
0.295544356523254 1
0.308886112514294 1
0.360394306631065 0
0.304415701344036 1
0.303733646618731 1
0.31664770413385 1
0.305200123360955 1
0.342328132007004 0
0.297435437076997 1
0.327734581188194 1
0.308496377208173 1
0.291782198960112 1
0.311071244865898 1
0.337356341504628 0
0.317280607581313 1
0.302072146177057 1
0.345218534623704 0
0.326973075708117 1
0.316126014851951 1
0.302788176103031 1
0.287583716111284 1
0.319975469711636 1
0.327824396968874 1
0.322071284670947 1
0.31154144182904 1
0.324819229279752 1
0.342276911642547 0
0.305839697351471 1
0.321573243061837 1
0.318266625114566 1
0.345239239108286 0
0.298785243462261 1
0.314534819166137 1
0.345558460038142 0
0.314253263284399 1
0.298802515255541 1
0.31687184458859 1
0.306470792099484 1
0.327302345377958 1
0.319325156983664 1
0.33605476655563 0
0.325084056257122 1
0.302855165738867 1
0.296117139307032 1
0.318815737231852 1
0.324527321839881 1
0.304402344773951 1
0.307748820881717 1
0.321178793098938 1
0.312291200639503 1
0.320641622770436 1
0.342595751036547 0
0.29839236999112 1
0.317430539570007 1
0.30685030559654 1
0.310069683051264 1
0.281644318297347 1
0.312924848224291 1
0.290141435157671 1
0.310530273335128 1
0.31431985626251 1
0.306491796723752 1
0.348795546721968 0
0.300292625027886 1
0.312144908121718 1
0.288199580550924 1
0.302944830004434 1
0.304214636787173 1
0.308606284868478 1
0.307048309873111 1
0.323165721503734 1
0.325209357432537 1
0.300296594825527 1
0.322904078792171 1
0.301860455604535 1
0.306003776093766 1
0.305604701942089 1
0.344380391723456 0
0.310066026944221 1
0.335212645290361 0
0.306562823416819 1
0.316834699078552 1
0.320177736137971 1
0.328715298617243 1
0.319512632782824 1
0.306781636057154 1
0.306355634738614 1
0.291996738939703 1
0.29548031854349 1
0.309389178165274 1
0.320266770017634 1
0.341689683440894 0
0.308275064340677 1
0.299829974592841 1
0.296302193621618 1
0.322084260720895 1
0.322216624962671 1
0.332309052530324 0
0.326281739855331 1
0.302988770445095 1
0.303544656289289 1
0.308318082354613 1
0.290722543040008 1
0.322287171767094 1
0.349665408573628 0
0.31894068730044 1
0.308507865921587 1
0.305742072488315 1
0.292896498849961 1
0.333005557219375 0
0.318678537004249 1
0.292494811664203 1
0.326672537714297 1
0.335405171706221 0
0.307285400364962 1
0.31915932638105 1
0.306921366297941 1
0.307659058474831 1
0.335669612287815 0
0.317972692926313 1
0.304666802078148 1
0.313670988412215 1
0.273391039750312 1
0.281031300059386 1
0.335171689533488 0
0.321355204049191 1
0.295100923316553 1
0.3240797072277 1
0.329493071008856 1
0.322787363083595 1
0.31798100367892 1
0.327486609495642 1
0.339226186625751 0
0.302082605483799 1
0.299065256117309 1
0.311101106657624 1
0.330825019675161 0
0.29450590867932 1
0.317613141327134 1
0.325689585724057 1
0.317964734934555 1
0.315870385569148 1
0.305301242822503 1
0.307891714016731 1
0.329456770148024 1
0.331844326839418 0
0.319952847114765 1
0.283238251474804 1
0.322375907790885 1
0.309524032805279 1
0.312833292815316 1
0.312616882998339 1
0.314455858632127 1
0.268009874898532 0
0.316069871454184 1
0.326824281799165 1
0.30355765045489 1
0.319304969765269 1
0.282104472693187 1
0.278998554070173 1
0.315979734797484 1
0.308934779346391 1
0.312010596955242 1
0.316298606139868 1
0.317535953188677 1
0.314570922387545 1
0.309581378784069 1
0.33209341597931 0
0.291489530606361 1
0.310950663716367 1
0.321699577261553 1
0.325724347578156 1
0.312891239195479 1
0.323166713502682 1
0.314757301123005 1
0.344334472085254 0
0.32635795478518 1
0.3062116768953 1
0.336871318376941 0
0.300518484582138 1
0.301660768042407 1
0.304936794686804 1
0.325793032326777 1
0.303537444224476 1
0.287704638034043 1
0.309748152955765 1
0.345490444993075 0
0.309999700791292 1
0.322832942061569 1
0.27662561851639 1
0.341895986563891 0
0.333186869369779 1
0.317898742687074 1
0.32075385041866 1
0.328004821766226 1
0.326936692287105 1
0.278278177768707 1
0.330938619418572 1
0.331810026869371 0
0.310834245003289 1
0.277030618385726 1
0.293743041533224 1
0.306660263354695 1
0.325286521368791 1
0.32732232148015 1
0.291832673620184 1
0.310513689657084 1
0.29956680879096 1
0.314393013106403 1
0.281038649075303 1
0.325303058724041 1
0.336255368208168 0
0.304412965800305 1
0.289112255993158 1
0.306624510353342 1
0.285023712051747 1
0.316643719675517 1
0.330586096862457 0
0.298919591130672 1
0.324813654103752 1
0.303624444478065 1
0.326343178530773 1
0.337005007569449 0
0.324575440391494 1
0.314219019403733 1
0.315172414507517 1
0.318278877782667 1
0.339113479143748 0
0.335620197948397 0
0.311221119502056 1
0.313978657730385 1
0.318333704800984 1
0.309448605544114 1
0.299958717688842 1
0.306700269351904 1
0.305476660505553 1
0.322927551154248 1
0.332406786900906 0
0.342036331690804 0
0.327805292859839 1
0.297207611731009 1
0.326804161381474 1
0.323762905537765 1
0.312281849231923 1
0.300245302569801 1
0.307517823961123 1
0.312897101676852 1
0.298212560767571 1
0.315072552549485 1
0.292144032229516 1
0.320603199076555 1
0.296942133849993 1
0.306535495905581 1
0.299337626382567 1
0.324103582424131 1
0.319867711663605 1
0.268034922706164 1
0.304450541915188 1
0.308955847907283 1
0.32011128455745 1
0.305090643449001 1
0.303340544079599 1
0.311578499913122 1
0.329696090458498 0
0.301374465335002 1
0.310564078777108 1
0.310558942630522 1
0.27798268556231 1
0.322589470839996 1
0.280739705929009 1
0.323555122605832 1
0.313131907679858 1
0.313719961335706 1
0.326713013212786 1
0.327161408588455 1
0.293078042513207 1
0.332180303024428 1
0.326635977689039 1
0.33408172470788 0
0.307989029327403 1
0.290965805167967 1
0.313498420033571 1
0.311674200650578 1
0.317669468488894 1
0.334736583231622 0
0.273595555360096 1
0.280280404759896 1
0.308419791974085 1
0.278653315303092 1
0.315062017530815 1
0.314685501352125 1
0.319539832237283 1
0.340489089829335 0
0.296959454060159 1
0.313860156438616 1
0.319275867461775 1
0.357712269271128 0
0.330830468425679 1
0.331703972100154 1
0.30685961606572 1
0.312655190618377 1
0.331400468344505 0
0.333868675113981 0
0.307039485849973 1
0.310725474267628 1
0.300913294388827 1
0.322234452020617 1
0.34757585696407 0
0.341285649890886 0
0.308492500670792 1
0.286237275301073 1
0.339278685652234 1
0.323962024311942 1
0.291020115030576 1
0.298808830810979 1
0.318669968738467 1
0.305628902426388 1
0.28778102795102 1
0.318798652991435 1
0.28695624764355 1
0.336974266080976 0
0.33180421501978 0
0.336800930071865 0
0.312292461964745 1
0.301689932802485 1
0.305900396019805 1
0.331487893110011 1
0.331814056184102 1
0.308624110025865 1
0.304035334343874 1
0.287009008316213 1
0.311030009441669 1
0.328699647524709 1
0.333859319380813 0
0.324324912931655 1
0.311772793311194 1
0.314413437802893 1
0.329741046033163 1
0.303158326856878 1
0.338600475756448 0
0.308298748011559 1
0.287712141011716 1
0.323475365301043 1
0.341421293521445 0
0.348336819889168 0
0.323224989314759 1
0.30608025050965 1
0.338684944858889 0
0.328702588440173 0
0.299199910643833 1
0.31304239939326 1
0.299399749194077 1
0.312871215717457 1
0.338073546388289 1
0.330993403306514 1
0.310211566273373 1
0.350724667906421 0
0.324071019922271 1
0.304125123406488 1
0.323605203662238 1
0.351331720349488 0
0.313261179195828 1
0.318726439550959 1
0.300846603398727 1
0.316240912409006 1
0.318726755854388 1
0.330052127768469 1
0.292318424794135 1
0.291666923844856 1
0.317814831207076 1
0.314233782846227 1
0.30676248033312 1
0.318620716228448 1
0.312184336199766 1
0.309381367580826 1
0.297607862004836 1
0.312052913323291 1
0.308754590787737 1
0.306832406847435 1
0.298191716430783 1
0.310549983497255 1
0.355429127974731 0
0.310047459365995 1
0.317707136076331 1
0.329276734655602 0
0.329726024717138 1
0.282434508189814 1
0.309389178825874 1
0.325232654250544 1
0.316653739278548 1
0.282410460027785 1
0.331100743562646 0
0.310734168992007 1
0.33487540901036 0
0.349575660125804 0
0.326536486716985 1
0.315631762708941 1
0.336509849039849 0
0.279943236951122 1
0.303938468877256 1
0.311634945153263 1
0.31667509446188 1
0.325086249127857 1
0.296338394080935 1
0.306628768335664 1
0.34595411994151 0
0.329384384657081 1
0.313954496300242 1
0.295679163543673 1
0.328237444136042 1
0.289610888408678 1
0.308375056039138 1
0.321856107359136 1
0.295852466842481 1
0.346208544619181 0
0.3083465529802 1
0.292935968121675 1
0.319899811424936 1
0.299419472100856 1
0.302305340154475 1
0.296712834063686 1
0.324357191845686 1
0.309164420222818 1
0.325168514051676 1
0.306407645435152 1
0.309591130100115 1
0.318881142388031 1
0.310831342970232 1
0.283349619886769 1
0.339012149398364 0
0.300945381081134 1
0.324777397768177 1
0.310158516552165 1
0.303467275114125 1
0.308555512133826 1
0.326547897480768 1
0.3355548054817 0
0.280486407640282 1
0.325670786097781 1
0.268636160084293 0
0.306910254873157 1
0.290709412299348 1
0.310020786890901 1
0.337336057990811 0
0.330456468122062 0
0.321143535747045 1
0.340282495735828 0
0.307876610493769 1
0.31162531120242 1
0.31758484730239 1
0.304548448906135 1
0.313939482272881 1
0.336812670273608 0
0.344539757071304 0
0.292647355245168 1
0.298859828049164 1
0.314144490021631 1
0.317176684709853 1
0.315390118119838 1
0.286209344348932 1
0.287389294606749 1
0.305466869045331 1
0.31133550905076 1
0.328413970924111 0
0.336972199255791 0
0.310698507837791 1
0.331456643822225 0
0.275349714923293 1
0.322217818593758 1
0.314599086557441 1
0.305229312151401 1
0.311574338117266 1
0.315433569017174 1
0.316777656817742 1
0.284560078150131 1
0.32755262016779 1
0.283693446208186 1
0.313273169246683 1
0.303808869981335 1
0.325073488885583 1
0.322022539170886 1
0.294523857500526 1
0.319019316548285 1
0.30310309777251 1
0.321932055588274 1
0.327899628662765 1
0.297142412098339 1
0.312441363121366 1
0.317401659182757 1
0.304977754926146 1
0.335450829159 0
0.34406301440182 0
0.322999642734884 1
0.296653492433526 1
0.341933166479777 0
0.320490412748262 1
0.322722288721673 1
0.321962240633159 1
0.3050264406231 1
0.330722521422913 1
0.316219415587172 1
0.321118549743539 1
0.316065550543413 1
0.314315805484281 1
0.292997534342806 1
0.30523825775437 1
0.306281803345523 1
0.323159551903955 1
0.332264984174793 0
0.298299480188739 1
0.312873130261086 1
0.303074657223885 1
0.313934177771281 1
0.31688182917308 1
0.314314766051556 1
0.30528026077015 1
0.291820091230797 1
0.340331949921002 0
0.320529615119715 1
0.314825095040774 1
0.315443855783136 1
0.339111917281987 0
0.316923995285432 1
0.333444819186026 1
0.302310666177466 1
0.3202513183582 1
0.318362609512813 1
0.309843373132588 1
0.308324969912465 1
0.338602781069519 0
0.314286732944983 1
0.343176853247203 0
0.318458656098373 1
0.310339939828811 1
0.310242684808103 1
0.297918650794571 1
0.319647446172116 1
0.335456113668189 0
0.300581782532935 1
0.311813339899154 1
0.318782465956622 1
0.324786865700502 1
0.330289307745582 1
0.303335370453569 1
0.306454891104542 1
0.309615855200547 1
0.318974047993038 1
0.294997178421354 1
0.318279198303148 1
0.291762478403723 1
0.33738302025973 0
0.313713760620852 1
0.332542615111939 1
0.328549413726552 1
0.327696507222937 1
0.297989338587627 1
0.334132049980182 0
0.300474212063411 1
0.306342476632637 1
0.335018359363814 0
0.339141278066154 0
0.299171225382758 1
0.302050061035246 1
0.314638357935025 1
0.31728115710713 1
0.325842963768561 1
0.309244720399119 1
0.312607353110163 1
0.296332370104067 1
0.310263454743905 1
0.314580073891327 1
0.295246670207427 1
0.311134429638458 1
0.318792862707511 1
0.305613895299552 1
0.324176982250307 1
0.328292207211621 1
0.322219939399615 1
0.311364679634505 1
0.323519648021761 1
0.307576005297909 1
0.31073345670619 1
0.321784785583543 1
0.304696979681667 1
0.308054880988383 1
0.279381224593927 1
0.323728344239609 1
0.312021103728149 1
0.315636099687809 1
0.345827795145961 0
0.29791026784412 1
0.276161894048274 1
0.307674642609974 1
0.269806977231985 1
0.329176225737203 1
0.299800595526448 1
0.28637748495431 1
0.310467528092511 1
0.34923821113531 0
0.320432591534978 1
0.318341265609493 1
0.299788695483657 1
0.319112183203044 1
0.297086588898573 1
0.289733887426208 1
0.288928830327113 1
0.295347208854267 1
0.328201288996153 1
0.310821541320963 1
0.329518572921179 1
0.286933569960482 1
0.322183824006206 1
0.318279603770072 1
0.292675556197937 1
0.307852852301257 1
0.314240036723273 1
0.327541721601611 1
0.317301659469768 1
0.326044289499831 1
0.31038809047147 1
0.30491811749376 1
0.310876337659426 1
0.326551932531454 1
0.312866599866233 1
0.301790660895935 1
0.345305686445087 0
0.31133864606837 1
0.325287462688907 1
0.335387031577794 0
0.318460850582923 1
0.329710211399914 0
0.311680428725625 1
0.311124011466648 1
0.323164752798541 1
0.298477989944821 1
0.310753501015546 1
0.315599627176525 1
0.302023294668186 1
0.330249252493084 1
0.301802690967845 1
0.307460851510418 1
0.321210253101492 1
0.283393066033098 1
0.30394468666161 1
0.304842680483548 1
0.297509616723107 1
0.330704941326311 0
0.317652286810898 1
0.300507106768313 1
0.321559403846904 1
0.300374937515859 1
0.297791296992482 1
0.32071105577724 1
0.308966848323177 1
0.314850353986414 1
0.339684984798458 0
0.321645574692824 1
0.336566563271108 0
0.280384417638496 1
0.303104350763267 1
0.330772408177202 1
0.289561781989772 1
0.307018921717586 1
0.343078197219736 0
0.283991520369453 1
0.316690662117293 1
0.295163033904793 1
0.335829762602233 0
0.303347029664604 1
0.300730272720026 1
0.318168987628312 1
0.324835806800919 1
0.31652820387868 1
0.337544023644963 0
0.30027482417316 1
0.313120265762614 1
0.293332044737252 1
0.31697363135111 1
0.285532736677673 1
0.307074786832971 1
0.300233342171065 1
0.334614239092851 0
0.31072148046398 1
0.30176823118994 1
0.328583572236475 1
0.290816035208725 1
0.291299909222257 1
0.330099218525672 1
0.305105897900796 1
0.338473210961496 1
0.319215306523318 1
0.336783222685643 0
0.320159397451441 1
0.303953842988193 1
0.250210677826301 0
0.303381167580381 1
0.308109273156256 1
0.310346154782859 1
0.300131943434759 1
0.306811170499254 1
0.323522852297659 1
0.303150322260459 1
0.330911391148452 1
0.296980544821868 1
0.296991679973357 1
0.297710073015523 1
0.285973643168364 1
0.302480710258878 1
0.30868784440677 1
0.292166438986521 1
0.311292761005472 1
0.313561110695981 1
0.337595739581543 0
0.302386245136063 1
0.293974652374874 1
0.2955942935851 1
0.306646022054985 1
0.335062929003744 0
0.318074234744289 1
0.332920777621679 0
0.319928918720017 1
0.32305564137137 1
0.314854523956912 1
0.300994228338533 1
0.317147477890201 1
0.318825891913485 1
0.303244007140496 1
0.296339970147796 1
0.307459262617061 1
0.317100714058898 1
0.318768160715659 1
0.290803825070679 1
0.320812276619676 1
0.298664120404483 1
0.326279800936584 1
0.315418991181159 1
0.316598791620628 1
0.314041294832666 1
0.333698120118391 0
0.289701219839853 1
0.303890368885403 1
0.312378590878231 1
0.30088249576766 1
0.317305074907733 1
0.300543406498968 1
0.335411259153858 1
0.316898759329273 1
0.307167000414668 1
0.312206632738125 1
0.30979058081948 1
0.281990696023698 1
0.312408172484501 1
0.336208825910743 0
0.319566931089137 1
0.300727910708065 1
0.306637655368233 1
0.295691065334205 1
0.333064292880888 0
0.294734862390847 1
0.330944899265704 0
0.300748313464185 1
0.281145955660329 1
0.306183437952212 1
0.322780240044266 1
0.281669867625432 1
0.339386903258006 0
0.307807055575218 1
0.335832978313588 0
0.323330875020164 1
0.307794169675154 1
0.340160023909298 0
0.30280594394007 1
0.329801525403464 0
0.31657675264081 1
0.307099023774433 1
0.324918941814174 1
0.319846424501705 1
0.322640903658864 1
0.325989824440481 1
0.325918599090004 1
0.323897523440807 1
0.317615275487957 1
0.322642611980547 1
0.300696689978955 1
0.287486269766539 1
0.320368380433455 1
0.30633033181538 1
0.304634420042244 1
0.316025271497146 1
0.330346900636436 0
0.309028194518101 1
0.335207662879206 0
0.319221576027498 1
0.313462107042211 1
0.327419486506365 1
0.301868858313065 1
0.292765748083116 1
0.316713579927095 1
0.330176102460465 1
0.325135893103318 1
0.305506721318283 1
0.309690363839729 1
0.295029343212591 1
0.316405877640436 1
0.350489389112876 0
0.310107397682993 1
0.305425096153671 1
0.294993154221942 1
0.328896749427184 1
0.313297893520435 1
0.302228111081017 1
0.287236061414607 1
0.29230366644972 1
0.288438893203267 1
0.294287043414635 1
0.295469049186008 1
0.325683358164243 1
0.337346924874741 0
0.30684456114518 1
0.31392403108629 1
0.310137581465097 1
0.307962519078259 1
0.348757687474313 0
0.319356346564362 1
0.311789716301412 1
0.31448079398936 1
0.308910752641331 1
0.292485118736877 1
0.330656441655841 1
0.300279301011594 1
0.318622885614772 1
0.324297969783334 1
0.340617666685895 0
0.304727302075592 1
0.313698742158779 1
0.322226076458333 1
0.322234293070824 1
0.311076781508968 1
0.319984795527937 1
0.32203130939838 1
0.311037664576773 1
0.314829251197091 1
0.325805828864437 1
0.295506144412916 1
0.333581130094006 1
0.317877497153549 1
0.322494667660279 1
0.32336771328339 1
0.30673283605692 1
0.300162992780679 1
0.327540434849303 1
0.333378518309659 0
0.301708819644426 1
0.301735747813016 1
0.312921900186607 1
0.33457814985051 0
0.319474769987538 1
0.308419716437666 1
0.343501173760498 0
0.311580672253539 1
0.33422126485775 0
0.304673325218842 1
0.308441299829674 1
0.32536725530927 1
0.32588963122589 1
0.305518626362547 1
0.306325906669682 1
0.300142218067167 1
0.320609997075792 1
0.310801634374884 1
0.312541318542219 1
0.326430552526325 1
0.299336544234147 1
0.312528088544531 1
0.310728774965339 1
0.30471590524745 1
0.308830816340579 1
0.323522862669348 1
0.289992149594107 1
0.282128604062354 1
0.328983435331053 1
0.299053357695428 1
0.321986635267645 1
0.299232141834578 1
0.326068640747766 1
0.310984634035679 1
0.307225076516067 1
0.316958717877763 1
0.294434252536801 1
0.328786367588253 0
0.31589302700121 1
0.333682023280236 1
0.302818979241599 1
0.300396354427253 1
0.321915787042755 1
0.285294801864406 1
0.305080790112111 1
0.33808706325534 0
0.281384783649857 1
0.28871347394832 1
0.313712587531657 1
0.321856589205172 1
0.309427821819182 1
0.296843219106791 1
0.312200997557791 1
0.321039579740724 1
0.310751992794017 1
0.324649804371444 1
0.341827137109656 0
0.322014936801158 1
0.313095135990897 1
0.286355538342765 1
0.298021596319237 1
0.31810333518107 1
0.31390703036894 1
0.313745453431571 1
0.315138078942066 1
0.30483990378734 1
0.335836250999118 0
0.329168609230374 0
0.328502884715399 1
0.325272752101436 1
0.322448577851102 1
0.309423387750043 1
0.318998026675965 1
0.328654289604098 1
0.321102976475789 1
0.293452363176949 1
0.339650030727734 0
0.291591469378096 1
0.32455481911761 1
0.329402238948886 1
0.283233270284672 1
0.339483431868506 0
0.296325801126491 1
0.330319667250718 0
0.304632643484152 1
0.298270476427588 1
0.316953839761003 1
0.331695758706156 1
0.317244332354619 1
0.289658733123486 1
0.315196384824074 1
0.316906859150166 1
0.31931742170517 1
0.292946425876204 1
0.3070029288578 1
0.308230002353179 1
0.308930914302658 1
0.304004553996401 1
0.31395611651883 1
0.328986699607875 1
0.303437915652362 1
0.337702422680033 0
0.317768654273831 1
0.308875327829695 1
0.31047832016062 1
0.318165519423448 1
0.310356244637603 1
0.316514443398872 1
0.304367115511911 1
0.305553785477761 1
0.320898496895648 1
0.337744832151161 0
0.322669166926554 1
0.290377192518481 1
0.318670711898804 1
0.342202281857126 0
0.310531652843779 1
0.297136244307879 1
0.33155845166025 1
0.329460105511908 1
0.337506654545478 0
0.293377698704842 1
0.314878383654563 1
0.324332769599672 1
0.32376577929915 1
0.315430734547123 1
0.34129830655395 0
0.317884858295092 1
0.322536281685578 1
0.313878376599854 1
0.30146204461411 1
0.310723145731834 1
0.317480336517293 1
0.287828889921586 1
0.310125304633182 1
0.30506585293549 1
0.313884145851612 1
0.32047142353257 1
0.327710976074094 1
0.326596644063304 1
0.315759240110889 1
0.32356160489546 1
0.30077925531769 1
0.308793022273145 1
0.276837665780779 1
0.318322167535973 1
0.341842497791167 0
0.302592874308475 1
0.341216605315984 0
0.300796204816923 1
0.297150460421066 1
0.305260135955482 1
0.325359176988823 1
0.337846687529083 0
0.315869840124952 1
0.306696332904041 1
0.290670881382434 1
0.324754950204996 1
0.318323616716725 1
0.30546446613906 1
0.332718149249126 0
0.309282750514668 1
0.281903902476477 1
0.319229778517702 1
0.333772033241702 0
0.285524022652116 1
0.309864512939198 1
0.319759504033933 1
0.301666269053154 1
0.322273479113588 1
0.310035357720891 1
0.300278441761003 1
0.315569286039696 1
0.294893442139033 1
0.288459647975981 1
0.32349560018653 1
0.337957718994744 0
0.311776188465226 1
0.294217435815578 1
0.306899252569445 1
0.329048601007799 0
0.330242096171034 1
0.322548337587298 1
0.301124079723263 1
0.294617232652369 1
0.312761323231913 1
0.333169262890283 0
0.30682628556877 1
0.33198531992495 0
0.305828493794566 1
0.310248488106333 1
0.299643070330608 1
0.282575496630571 1
0.323821084672005 1
0.318076942463297 1
0.286885432890065 1
0.301677410355822 1
0.289520452499068 1
0.312966435841391 1
0.287288232352068 1
0.301760827036878 1
0.336737691663131 0
0.310295705899501 1
0.290000245079714 1
0.317456483284174 1
0.308175264005454 1
0.327234619535251 1
0.358170476001571 0
0.322741249627867 1
0.308035037900608 1
0.323621372122719 1
0.309177227691364 1
0.304125828644857 1
0.322168644655308 1
0.330376252801751 1
0.307957738081091 1
0.292031644240308 1
0.299034904972006 1
0.312747847271136 1
0.341740074877202 0
0.328246844115869 1
0.32233540619387 1
0.330869082450148 1
0.303055296661351 1
0.31188566826897 1
0.308656212849342 1
0.315848921176339 1
0.306156420187698 1
0.311791776091668 1
0.314373159822409 1
0.303673027274142 1
0.324197854382973 1
0.298520557243271 1
0.311430360380199 1
0.299542718311845 1
0.314618518492599 1
0.305861303365637 1
0.297682270003435 1
0.342412256401144 0
0.33231290691609 0
0.327091742723455 1
0.330171707687458 1
0.30950653824893 1
0.32476099653911 1
0.303958807463515 1
0.298584274044732 1
0.307803910230199 1
0.306997006289524 1
0.337131677186408 0
0.321254069161774 1
0.3341800149677 0
0.315806412851201 1
0.304127867991891 1
0.307919613331358 1
0.30437639504244 1
0.309562853318531 1
0.286749842356202 1
0.328483777253607 1
0.324611461813938 1
0.292826409865443 1
0.323077633873879 1
0.32332957083663 1
0.324468225239686 1
0.331643794819986 0
0.311691355528063 1
0.317718550494647 1
0.311670277585273 1
0.316836533599892 1
0.316043934194138 1
0.35454404746053 0
0.315007640744919 1
0.314437111478362 1
0.318004381981281 1
0.347267012272714 0
0.309093704152184 1
0.303960099294055 1
0.298960050542562 1
0.300864995198601 1
0.290094477183233 1
0.347901186089851 0
0.317204450388407 1
0.338476824822213 0
0.330710554659135 0
0.301862339677388 1
0.307640150599697 1
0.317368401773198 1
0.299340377820062 1
0.329623803356927 0
0.31166018705331 1
0.300104162574132 1
0.287824734859073 1
0.328786396461776 1
0.289712819101995 1
0.299720852210205 1
0.293397388212399 1
0.323181248967584 1
0.285710866805304 1
0.310512938009494 1
0.324008780460827 1
0.321633507110278 1
0.288093305813353 1
0.328088410135457 0
0.314847489730095 1
0.340985973158233 0
0.280499293139964 1
0.329804845521701 1
0.336174560815691 0
0.312793019397251 1
0.304367769297184 1
0.317010369032518 1
0.33368456150108 0
0.306414572994517 1
0.313631884301044 1
0.309083970601805 1
0.314341580332861 1
0.315397838151561 1
0.334785711705744 1
0.309563850195117 1
0.303745555492566 1
0.339747309107105 1
0.318254495503918 1
0.286393897712362 1
0.30320070506518 1
0.292126653193187 1
0.311075930409945 1
0.325359146032991 1
0.314157403048526 1
0.302281874810541 1
0.300567240957977 1
0.31937633686354 1
0.309138314292169 1
0.312164896037519 1
0.340345815435515 0
0.306786456125462 1
0.284712174795377 1
0.314446812155419 1
0.291287666572895 1
0.309872482420157 1
0.31777066750416 1
0.296217968869893 1
0.30953368519151 1
0.306715287895349 1
0.321450630593027 1
0.311425807032798 1
0.320910514030416 1
0.318742627655758 1
0.316616469555425 1
0.314964188353786 1
0.313258994848529 1
0.318422830163378 1
0.309258642583427 1
0.323641309923125 1
0.301655791770052 1
0.301595874743754 1
0.322005457120533 1
0.32567537906694 1
0.305257782722398 1
0.319045202215301 1
0.319272742629365 1
0.331031659060352 1
0.28961311488346 1
0.294784585350217 1
0.301614486926709 1
0.351773525001116 0
0.302605678457737 1
0.333716554334584 0
0.340558126814395 0
0.283700109890028 1
0.304746589913593 1
0.339227955701942 0
0.340363643508126 0
0.310183527750026 1
0.292758404227342 1
0.335284267160844 1
0.320589853314021 1
0.302964059443774 1
0.326575926745775 1
0.290239432985948 1
0.284663292528399 1
0.298879052968634 1
0.314810398161735 1
0.294382724940295 1
0.322745923057954 1
0.297960092549838 1
0.322872932871364 1
0.291068257635383 1
0.291621931949446 1
0.298831693615309 1
0.341497849145256 0
0.314921478798733 1
0.34445504252093 0
0.296435269732773 1
0.286290275125691 1
0.315872642491103 1
0.307830169526417 1
0.328988663488287 1
0.348782119558282 0
0.306516180686491 1
0.323242414991495 1
0.315534916323871 1
0.310039217115292 1
0.329030358625497 1
0.325102573531297 1
0.329956338223288 1
0.337379089690813 0
0.311556227607543 1
0.309093400692165 1
0.322848332552988 1
0.29982819742852 1
0.314753705026906 1
0.294869580948961 1
0.294283496449428 1
0.303177473658863 1
0.316218352892159 1
0.326054980130811 1
0.290030184060847 1
0.328383792956943 1
0.265251341335133 0
0.293704681788711 1
0.313303095358284 1
0.332485055353919 0
0.302617589589116 1
0.333849791274563 0
0.345826160839406 0
0.35619387841597 0
0.300217923332806 1
0.298959211071193 1
0.318357464762803 1
0.319139660572821 1
0.336862749123223 1
0.328631850364759 1
0.317115138460133 1
0.296514316419682 1
0.310605370377489 1
0.299720841430888 1
0.332224331235181 1
0.315519517445792 1
0.310021988779128 1
0.351993789569389 0
0.299087041997047 1
0.304093518529997 1
0.32607382106148 1
0.304858734322758 1
0.297971377239934 1
0.287607255005672 1
0.340901593631274 0
0.335842531002852 0
0.325351139351545 1
0.310889958401146 1
0.307948116643906 1
0.305430277174744 1
0.308741405687079 1
0.305404311233414 1
0.296310378970699 1
0.27227456996917 1
0.322194201468646 1
0.314134549102993 1
0.310058696017408 1
0.314826330815345 1
0.283821070302527 1
0.326529750240248 1
0.30917366241823 1
0.324211970451665 1
0.319367999421265 1
0.298772150502674 1
0.300037528212993 1
0.286277114211112 1
0.31247066288012 1
0.330053364775034 1
0.31490741859306 1
0.310979593877368 1
0.321078570404047 1
0.322042233940875 1
0.335817700664286 0
0.309861867949956 1
0.323739368722873 1
0.30133205786185 1
0.303047320610904 1
0.304190702558768 1
0.305901286600281 1
0.33769378804749 0
0.33695042581271 0
0.314869361974754 1
0.335748799197253 0
0.332937613141531 0
0.304674541771794 1
0.307778317118036 1
0.315793294125257 1
0.301158960722153 1
0.293225347936601 1
0.324437683747336 1
0.321877769322558 1
0.31617910632322 1
0.308535522043389 1
0.322460780785042 1
0.312230442995454 1
0.298302249517448 1
0.320412523356388 1
0.311399730983147 1
0.344468776366164 0
0.303132128188141 1
0.316677393834438 1
0.31629076189124 1
0.313766830588737 1
0.303557680522949 1
0.337274305671562 0
0.295331234070437 1
0.304805847742623 1
0.301013356737786 1
0.304386778383539 1
0.335440988987073 0
0.293497357806772 1
0.293617079000072 1
0.295714626768584 1
0.294040590966525 1
0.326937556325567 1
0.316007841961664 1
0.315051256105362 1
0.321148932330171 1
0.304188478298091 1
0.298676636389772 1
0.293590832568412 1
0.312724151923414 1
0.318689125383808 1
0.32227557843383 1
0.335584509225677 0
0.30875904336278 1
0.316720600311037 1
0.305039584228411 1
0.319890281763022 1
0.292674605593754 1
0.319517967870926 1
0.336161710644138 0
0.332323323363769 0
0.305572812508841 1
0.329992951379284 0
0.296444779120732 1
0.298344455587998 1
0.315162276074425 1
0.31330848094979 1
0.311065112131007 1
0.316110625234219 1
0.310364162432475 1
0.294553261393438 1
0.294761917690841 1
0.335078234407627 0
0.311206424148821 1
0.308695276452704 1
0.336482436346391 1
0.313084752238748 1
0.321732255921431 1
0.30472367449982 1
0.314624711274504 1
0.330307411285121 0
0.290310880192736 1
0.302771285285549 1
0.297262092609039 1
0.305339298088098 1
0.307730568820632 1
0.31394112030441 1
0.309495458355835 1
0.318905915531134 1
0.312332148283728 1
0.298669615647813 1
0.306182949687021 1
0.320291331896101 1
0.30077191364802 1
0.285664351217478 1
0.294602810894198 1
0.313778577102552 1
0.327778735227086 1
0.326494568337109 1
0.335350631124124 0
0.325135459358539 1
0.306531227285093 1
0.346217530148807 0
0.301073612343071 1
0.304622217798986 1
0.308170800645858 1
0.318999616889843 1
0.31221639270148 1
0.302192293660441 1
0.32063649032754 1
0.285656431432413 1
0.318008591746614 1
0.340100911824346 0
0.301934783872169 1
0.332575487917756 0
0.316566137123708 1
0.303999848643017 1
0.281351285767062 1
0.286331527707784 1
0.299959347722179 1
0.335062293615367 0
0.299375396411206 1
0.270691899346745 1
0.321600621660707 1
0.312810228397606 1
0.299169979742824 1
0.336686860876374 0
0.305964927163967 1
0.276829060484194 1
0.326851266805728 1
0.322263211895726 1
0.293619465136665 1
0.301937370522378 1
0.292023648949078 1
0.310742693032314 1
0.324407962177052 1
0.321665018073401 1
0.305219642756482 1
0.326126457620773 1
0.330644271875683 1
0.302909067592293 1
0.302111326045045 1
0.302396453078074 1
0.296653954716303 1
0.323750805595973 1
0.25958413962128 0
0.322371536830065 1
0.327667227854081 1
0.339475633053689 0
0.311046044933305 1
0.342954980640959 0
0.263204451755078 0
0.335614632209918 0
0.306747393701202 1
0.286496494995646 1
0.323228416742575 1
0.311228311786931 1
0.333728697488739 0
0.290928980672405 1
0.308011652289237 1
0.315202167991371 1
0.297762119486938 1
0.2987660212133 1
0.297018711095355 1
0.324111013032979 1
0.30381969673713 1
0.308190648838831 1
0.317149428321053 1
0.308561154288183 1
0.317831283904787 1
0.310533777097477 1
0.296833537180736 1
0.316276824669463 1
0.315864580527294 1
0.316013504561454 1
0.278475351907152 1
0.2961088715358 1
0.314584613235261 1
0.306673655287258 1
0.304997778389801 1
0.318776181625892 1
0.294322472367486 1
0.316344431752053 1
0.320983656810781 1
0.314705208189204 1
0.330139850624571 1
0.326757921933025 1
0.285484777447449 1
0.323076462456205 1
0.311340343052931 1
0.327745567972078 1
0.304881636738674 1
0.300288477740294 1
0.298461703662147 1
0.311762397587339 1
0.314094087825294 1
0.300856561537677 1
0.311605823814281 1
0.307875047268384 1
0.308375160155309 1
0.310645951222 1
0.326713769771075 1
0.297511696129906 1
0.297013355882362 1
0.314606749733864 1
0.320797610429801 1
0.300026023774383 1
0.348417783966047 0
0.330597167217352 0
0.312681303999056 1
0.320686415781511 1
0.332104050129766 0
0.337949911092357 0
0.311703334505574 1
0.310188627253142 1
0.291669476897443 1
0.295777071704823 1
0.328620939556635 0
0.313541559976612 1
0.310195843214549 1
0.314535233345642 1
0.321475052149786 1
0.322008132860487 1
0.299623234990853 1
0.302458745651792 1
0.306016940429508 1
0.312100184597206 1
0.34638637776864 0
0.319855452536111 1
0.342904972777295 0
0.32442581472865 1
0.285797489080705 1
0.320253992519673 1
0.305660884237931 1
0.322265578476191 1
0.304532975554171 1
0.338932598731453 0
0.310998176719031 1
0.319419521474916 1
0.314050313217783 1
0.303822995602155 1
0.330437720778236 0
0.347320508108648 0
0.292376533262887 1
0.302660028989766 1
0.328703476006677 1
0.307574546122128 1
0.302044629373064 1
0.290823009436049 1
0.306245308182941 1
0.310006620513258 1
0.316319020764042 1
0.317555983209484 1
0.298798364617971 1
0.322626505154108 1
0.305753584199079 1
0.340871753622604 0
0.312728375855688 1
0.319098564298198 1
0.288300845317905 1
0.308031025281916 1
0.32303437490649 1
0.307699864224103 1
0.307745569057136 1
0.342121718184513 0
0.305745021004336 1
0.316712396044299 1
0.287481020053536 1
0.323497737339907 1
0.287602538903242 1
0.321067942776185 1
0.300282335025841 1
0.307744467679907 1
0.30168478542413 1
0.312863974414414 1
0.302303793343107 1
0.305694015892581 1
0.309947724308209 1
0.325827110853225 1
0.325467249425022 1
0.275813621501473 1
0.325899220043645 1
0.351912522691474 0
0.312556747362389 1
0.318168585507569 1
0.333408254243746 0
0.302970089679608 1
0.324785785957003 1
0.319322539372559 1
0.301119749128296 1
0.302911561617865 1
0.302401454375486 1
0.308499784305814 1
0.314095718567016 1
0.320048457997645 1
0.30893065698942 1
0.292884318657915 1
0.319735598826396 1
0.308919319827413 1
0.309829967820404 1
0.316865478466807 1
0.310797690720117 1
0.330466433825376 0
0.329354944821251 1
0.326308856929887 1
0.342001148485325 0
0.331753883939618 0
0.313835887109144 1
0.310962757354821 1
0.328635874122631 1
0.292592945226498 1
0.31047210270803 1
0.294547576596333 1
0.310810666990665 1
0.33893576803314 0
0.326642425178825 1
0.321036949515104 1
0.289624450450646 1
0.279781593467113 1
0.331679985922595 1
0.317094172438362 1
0.315246944135019 1
0.306301759071326 1
0.303613828684262 1
0.303102957642973 1
0.297233045723217 1
0.316935571871039 1
0.319417389596639 1
0.317022025940639 1
0.332582766736866 0
0.326546489916582 1
0.30015123531193 1
0.285188977449582 1
0.330155069161933 1
0.29257189018119 1
0.300639006903031 1
0.308506832294558 1
0.322123482551447 1
0.306900456130369 1
0.300264010603023 1
0.309265904866839 1
0.280534764999775 1
0.304701972734427 1
0.340521943043047 0
0.298490291379815 1
0.296093338220472 1
0.321766406837801 1
0.330408326220818 1
0.331729476713507 1
0.325514605892926 1
0.288591819018661 1
0.317676024466891 1
0.317282815938772 1
0.33403196987437 1
0.335650764809919 0
0.307522081715926 1
0.307427423847068 1
0.298756858659702 1
0.315788006979414 1
0.303079910874662 1
0.313892191435764 1
0.29483202558352 1
0.310917582873764 1
0.308801629482588 1
0.296897953493631 1
0.320607401498599 1
0.314901005990767 1
0.299196254536764 1
0.300117030649522 1
0.308373075366858 1
0.326086625103789 1
0.301121180857976 1
0.28653128324537 1
0.3011100953263 1
0.290317505786338 1
0.327377320289126 1
0.326514245513129 1
0.329923937512825 0
0.304599468466368 1
0.339488089088909 0
0.324549038044335 1
0.306612996241196 1
0.30949900988252 1
0.307157379531827 1
0.302244856597701 1
0.332226826947986 1
0.310378834233241 1
0.333090877205935 0
0.32808752276757 1
0.347511705891735 0
0.339579163603116 0
0.305249740224107 1
0.299676306889685 1
0.312363857609082 1
0.305013840229307 1
0.34335536617252 0
0.328432695438545 1
0.296224339894182 1
0.313819079137708 1
0.298093726464481 1
0.31234113139117 1
0.338819098870823 0
0.309993572471327 1
0.311620490599907 1
0.304286839515799 1
0.275454023332479 1
0.283829071340712 1
0.3219275018645 1
0.288046158537785 1
0.311107927882985 1
0.269745275310431 1
0.330871173775003 0
0.30655957260688 1
0.3173620688448 1
0.28988888499509 1
0.309869265029759 1
0.318044255545226 1
0.330814093222996 1
0.332576578950702 1
0.333152543814231 1
0.323294107889983 1
0.299325876198997 1
0.307497644591034 1
0.292876465878549 1
0.302293034074007 1
0.292231818427265 1
0.326668220890255 1
0.305042210200312 1
0.286155881273075 1
0.305654910615436 1
0.309795059882886 1
0.352005996505085 0
0.320661645410003 1
0.290696780273653 1
0.339442202813526 0
0.285925141411706 1
0.316773055981297 1
0.311705805595725 1
0.27460197961396 1
0.281002888084576 1
0.326841755487664 1
0.313861668281379 1
0.311211754107454 1
0.304477354751987 1
0.287006927808439 1
0.309481516535362 1
0.299927753569536 1
0.30353115643899 1
0.310154975281173 1
0.321192090668697 1
0.339668099861946 0
0.318888408218576 1
0.32098960971433 1
0.283187476212534 1
0.294258531374132 1
0.325580110393835 1
0.33405543403678 1
0.312235498045177 1
0.330485560637146 0
0.31583709247024 1
0.30872238211896 1
0.341218214904236 0
0.293101686718164 1
0.334650057239562 0
0.327129373959191 1
0.297629733102457 1
0.325136228340755 1
0.31540919998417 1
0.309936675025053 1
0.323615997961644 1
0.278122282184495 1
0.326171959531166 1
0.304435323583435 1
0.317273567580994 1
0.31731939663753 1
0.296398914156816 1
0.291669108755394 1
0.30763216578754 1
0.302515208992549 1
0.346960193585001 0
0.33095691530671 1
0.306616833083286 1
0.332973040637075 0
0.327645414847792 1
0.353077974634946 0
0.3000804969302 1
0.319272969301699 1
0.320146673504021 1
0.327081331722833 1
0.318549787692837 1
0.320497518579842 1
0.310175935551527 1
0.328334194196639 0
0.305137310659121 1
0.325271606392751 1
0.287302689418123 1
0.299410544989251 1
0.292976937437963 1
0.323201507530087 1
0.311875572042043 1
0.344973212314853 0
0.304774231722868 1
0.362929755871119 0
0.335661924653617 0
0.312795947764617 1
0.298107543644429 1
0.283653207903537 1
0.287834812990688 1
0.291216627098232 1
0.307650592754685 1
0.318637702019337 1
0.30749753229198 1
0.303300507134637 1
0.292231853744755 1
0.305530363512099 1
0.301495371547764 1
0.324894763429514 1
0.317123483537418 1
0.333518641471189 1
0.315431484881889 1
0.30600201080302 1
0.309950180574272 1
0.303858047531166 1
0.310079746224616 1
0.309516695875613 1
0.335219187820395 0
0.319115077847913 1
0.334092301735296 0
0.341277370703143 0
0.314002502973691 1
0.296028392687029 1
0.317105394620377 1
0.326051142401498 1
0.323273939068513 1
0.30688251397603 1
0.292919839803172 1
0.303433221300573 1
0.296288425049306 1
0.30874338499205 1
0.316313788454607 1
0.321745201917515 1
0.289390844274031 1
0.318738048665966 1
0.322433645218223 1
0.317946135770446 1
0.328489080618016 1
0.294468576796531 1
0.304097417130855 1
0.327153376259144 1
0.282838993130118 1
0.303483122974409 1
0.33959474565578 0
0.33665434746386 0
0.310478803935117 1
0.298545341078094 1
0.32401983205771 1
0.288816077574781 1
0.307615338482049 1
0.336281487348903 0
0.310767152547001 1
0.350640918251071 0
0.320375098527198 1
0.285176841371576 1
0.302002466364665 1
0.314493224745996 1
0.319400710310409 1
0.304985059023285 1
0.307461976922358 1
0.321206476494165 1
0.33581948257508 0
0.327728210143435 1
0.323687046155337 1
0.305425599143303 1
0.308612438953439 1
0.312673775433824 1
0.298121130837768 1
0.296470525521159 1
0.285614042105753 1
0.300228947907729 1
0.305196691650952 1
0.310454656662826 1
0.319605624554398 1
0.320032209610431 1
0.301671029083186 1
0.329832561916368 0
0.308689426680425 1
0.337217738919272 0
0.301922151940132 1
0.325855606153288 1
0.297319948145035 1
0.321330889722889 1
0.314691171076663 1
0.320327910536811 1
0.325498628430503 1
0.332919757653744 0
0.294653315267362 1
0.338552787666241 0
0.302406801335329 1
0.305925014068251 1
0.314855551807177 1
0.326718459058346 1
0.316611875568224 1
0.287835880163785 1
0.302675488233058 1
0.300808869562354 1
0.320973395416238 1
0.315049375581335 1
0.306396691154562 1
0.370048943582016 0
0.31024027892206 1
0.321042303625845 1
0.303928103168322 1
0.319781596300288 1
0.301967813960835 1
0.321707879083967 1
0.330084157690205 1
0.32047066646937 1
0.298861234627827 1
0.305097535692541 1
0.292024228869321 1
0.313207603958429 1
0.339418332599851 0
0.311307817027887 1
0.306354348422885 1
0.286236850840444 1
0.301739442258305 1
0.297413067003913 1
0.332655227092689 0
0.317502456430843 1
0.301500657498739 1
0.333206895743493 0
0.3169476553354 1
0.287534061940953 1
0.330701294376203 1
0.310737861398054 1
0.334030960779214 1
0.343760218369844 0
0.301494726793055 1
0.314806918879309 1
0.318796687471406 1
0.337728659379678 0
0.319137634839738 1
0.326450598838219 1
0.30181990808939 1
0.315056868972336 1
0.304757549535006 1
0.312534337912182 1
0.322419842366954 1
0.342916859525127 0
0.303921835287165 1
0.297142928488011 1
0.27580344067468 1
0.342234973539412 0
0.327667836356989 1
0.323920918389575 1
0.325346322144943 1
0.286138736521896 1
0.29359611064563 1
0.324317186710085 1
0.312813498856468 1
0.316517435947296 1
0.322192370029918 1
0.317313501597507 1
0.305149744272966 1
0.318545128478384 1
0.323112363544663 1
0.290860265442117 1
0.296021662380273 1
0.328589659424687 1
0.329390163565935 1
0.275079237405243 1
0.301191298213215 1
0.317027438772799 1
0.327084313077693 1
0.324292742851788 1
0.302280944869137 1
0.322803608512051 1
0.277987277654905 1
0.299730742459941 1
0.319062746808795 1
0.31237228558774 1
0.306331576851451 1
0.314276429988419 1
0.287638411332059 1
0.32810265343911 0
0.287382244515848 1
0.320364969331315 1
0.322002598018168 1
0.289984505745426 1
0.293601376025076 1
0.339676982688006 0
0.313098504441068 1
0.328069941753274 1
0.334080789678684 1
0.310913884291995 1
0.322955790621465 1
0.291207470088128 1
0.323245425127347 1
0.333022735005443 1
0.321953744700596 1
0.330462384083329 0
0.312386407025775 1
0.316127979226173 1
0.317329813680741 1
0.30813390882496 1
0.321590566744243 1
0.316959290337084 1
0.336267998908839 0
0.302500417823635 1
0.304528970574246 1
0.325439208265065 1
0.309701131825308 1
0.29020286423503 1
0.33133005482954 1
0.341227588911053 0
0.294422959713353 1
0.317155500010239 1
0.301996009637965 1
0.312067200212623 1
0.310632182153938 1
0.363215783228425 0
0.318880220511159 1
0.315959268943998 1
0.316492449519709 1
0.304250740240823 1
0.325941658386178 1
0.309758629404834 1
0.311071215007499 1
0.312939902381233 1
0.31485361692692 1
0.28530998397581 1
0.308670401601838 1
0.327579304297858 1
0.317905794540863 1
0.295099733322003 1
0.310965003349607 1
0.281813517482402 1
0.318536949101325 1
0.306604916418405 1
0.326545499138139 1
0.309249123678797 1
0.326936558355251 1
0.310030818440335 1
0.302054572831829 1
0.306738400549103 1
0.326031028467265 1
0.307189495618755 1
0.302134872022141 1
0.301357677365875 1
0.302352527557716 1
0.301151669841401 1
0.293151441424176 1
0.332243201955902 1
0.343046345916036 0
0.345380797469502 0
0.290365662276831 1
0.29725849775646 1
0.322431468022604 1
0.31553977267998 1
0.329542142478977 1
0.306531291147506 1
0.324991594353176 1
0.323047476412791 1
0.295795394879585 1
0.316537156159778 1
0.32639231521213 1
0.309790659347723 1
0.323186095657343 1
0.334329938764396 0
0.307711942453832 1
0.316901681340809 1
0.317004183953567 1
0.310073326043612 1
0.30911217952321 1
0.320694881157615 1
0.31083572011771 1
0.32666631599085 1
0.306876514353104 1
0.317192388734517 1
0.295736094810876 1
0.293214462730022 1
0.286068055447031 1
0.299107286259756 1
0.314292724185812 1
0.321138538745243 1
0.304097851150362 1
0.307816871198362 1
0.306854321528153 1
0.321093426921958 1
0.302601567655576 1
0.323538707293865 1
0.303880373564064 1
0.286918241984779 1
0.331439113998067 1
0.30191004096318 1
0.310098258977256 1
0.325193841247585 1
0.309165768359011 1
0.329609631239522 1
0.301700862885724 1
0.288065565591581 1
0.302700544695707 1
0.335551833722386 1
0.322151700985796 1
0.306718184788514 1
0.300360348568435 1
0.300534538555576 1
0.342739700900708 0
0.298232329663861 1
0.29881600612099 1
0.320544714926347 1
0.296371864350957 1
0.329522486466014 0
0.291440571768364 1
0.315683667882781 1
0.316831116974534 1
0.307666110186138 1
0.298955297709133 1
0.310315329327969 1
0.2992994984352 1
0.318889596268382 1
0.314720300661812 1
0.317260788677728 1
0.325035236011015 1
0.304262223215327 1
0.321777641287219 1
0.305075005240932 1
0.313366791071569 1
0.288834045100534 1
0.30548227314562 1
0.33042794664575 0
0.306679516613183 1
0.301627577601118 1
0.301202373085225 1
0.300082602873654 1
0.319951565597703 1
0.317071686453833 1
0.312635713531213 1
0.31888874723005 1
0.321793279493957 1
0.309048748130102 1
0.299422846067914 1
0.306998552760894 1
0.3254816452923 1
0.312889693827077 1
0.302602526104392 1
0.341427972375029 0
0.324928979554878 1
0.285464336934759 1
0.350662445797121 0
0.311692992844425 1
0.331458479545499 1
0.308327325669392 1
0.310647502715315 1
0.325099651893162 1
0.309224103014082 1
0.311258246750285 1
0.319233530921942 1
0.3089990668749 1
0.302520787938294 1
0.311881543994896 1
0.315648905337701 1
0.325118311174249 1
0.292411526638085 1
0.302575162988541 1
0.312383025818247 1
0.315450686531385 1
0.310677227533917 1
0.316603036431129 1
0.302621783570896 1
0.30565860227367 1
0.310109859249869 1
0.29875902726289 1
0.326611543879791 1
0.334978968042328 0
0.332239734233313 1
0.327175840923995 1
0.308341393534249 1
0.276782296150495 1
0.312294608823238 1
0.326407368935058 1
0.310011481241332 1
0.292451046962855 1
0.335594104598137 0
0.297818222682623 1
0.298816346449714 1
0.305958481473532 1
0.315764015973589 1
0.300901959125771 1
0.30994306232017 1
0.309150012675357 1
0.302223327319698 1
0.319482743775173 1
0.315969454009631 1
0.315278755468704 1
0.316096826935013 1
0.329000284253156 1
0.313167678403425 1
0.335272884489574 0
0.322079816469169 1
0.301491297798081 1
0.304809307626182 1
0.340782969116667 0
0.300040531064846 1
0.313976854021304 1
0.325294125341847 1
0.325493433551523 1
0.318581634372865 1
0.314535064662066 1
0.312945343910567 1
0.321096120396226 1
0.325013739842581 1
0.31326014461367 1
0.314890500914338 1
0.314734005314772 1
0.299919831280893 1
0.297736409141295 1
0.319161739400266 1
0.315099912295052 1
0.287698776356483 1
0.30241597719512 1
0.295297161727854 1
0.324340954777158 1
0.324835743038316 1
0.305118443940025 1
0.34067368739495 0
0.304428096098854 1
0.309840605684131 1
0.315455637951692 1
0.314390477792785 1
0.330978282345477 1
0.340304150496078 0
0.298652396832446 1
0.330220945021437 0
0.31897855491214 1
0.303300525056515 1
0.297261657306006 1
0.329941426968057 1
0.293720888303712 1
0.310562177082682 1
0.315798649183319 1
0.302588646795673 1
0.341924644674235 0
0.331681249713702 0
0.31198620483076 1
0.305061113989626 1
0.310410362027551 1
0.268074399126495 0
0.319006688771076 1
0.325002415977806 1
0.310849791125376 1
0.322073908036262 1
0.32153860091664 1
0.298042142734247 1
0.314419724814095 1
0.285857079593666 1
0.316627629295632 1
0.291208665326691 1
0.316048879092102 1
0.332068917305498 0
0.304201300343797 1
0.292257190570253 1
0.314753970865619 1
0.299489360350164 1
0.286985702037547 1
0.328773954167403 1
0.329641095668543 1
0.297158262939771 1
0.291834427378947 1
0.334664772493533 0
0.28895826857805 1
0.294026254521988 1
0.326918064095464 1
0.303753212525351 1
0.306242697562455 1
0.314572048616108 1
0.320894235981194 1
0.325996444379408 1
0.308992445687282 1
0.290515217378194 1
0.311679530222104 1
0.329786970680161 1
0.315349563920373 1
0.320684861117328 1
0.316627236326299 1
0.260440058711159 0
0.326290197469621 1
0.285652626463733 1
0.310945724924325 1
0.303282967054246 1
0.334223660827151 0
0.293599743216021 1
0.299886519477687 1
0.334178035196923 0
0.319124742577325 1
0.284066730321007 1
0.303294454563318 1
0.330794346623969 0
0.298008959973404 1
0.309069106121837 1
0.317324278533942 1
0.304410711600873 1
0.308854458003858 1
0.323655166760256 1
0.320887343514156 1
0.304199738122788 1
0.324194568899263 1
0.334766439682131 1
0.302403616782087 1
0.336470653523177 1
0.296379078377468 1
0.28746759451439 1
0.333585258041624 1
0.336837649412172 0
0.305532446293344 1
0.315956370062749 1
0.323165732722561 1
0.331181712449514 0
0.308671402723663 1
0.330391613212201 0
0.301515158503967 1
0.303725323970908 1
0.307316456438404 1
0.295239162386409 1
0.332663508320097 0
0.317736508062631 1
0.308751690523415 1
0.303507315839677 1
0.290617553751834 1
0.290613040420534 1
0.289647126320619 1
0.327030342951665 1
0.315634845153265 1
0.319816731308152 1
0.311344485449038 1
0.298559119710341 1
0.310982440690339 1
0.319213951024715 1
0.290987084404104 1
0.291270480748613 1
0.355571059532851 0
0.319688716476317 1
0.327871971277996 1
0.306151320128936 1
0.321463347132007 1
0.324436843993932 1
0.318067173440025 1
0.294854876548868 1
0.324367574597895 1
0.284251757116716 1
0.368334821660288 0
0.275268169379099 1
0.322415641603365 1
0.311807428731309 1
0.318275248962467 1
0.289134174995443 1
0.310392165578848 1
0.334047737892173 0
0.332636118444401 0
0.320771656319467 1
0.310275280409879 1
0.324135233109584 1
0.319648688488996 1
0.279662927576636 1
0.313573782009952 1
0.30438408913326 1
0.331826126021518 0
0.299832874263709 1
0.312531560892155 1
0.275443817838803 1
0.322716261136876 1
0.314237968663021 1
0.292833057286502 1
0.326753068441386 1
0.30446586440305 1
0.305580471124977 1
0.302553097640955 1
0.317236430536785 1
0.331287292863364 0
0.313816822421046 1
0.314161723839034 1
0.312831972051202 1
0.294381075124458 1
0.330388438961895 0
0.311423571829023 1
0.305937904204635 1
0.313726408222478 1
0.310142487165837 1
0.319142362763521 1
0.327868711021171 1
0.311463711159432 1
0.339342545458413 0
0.283363264376588 1
0.314074029770911 1
0.324654150322164 1
0.331304847500318 1
0.308283612522066 1
0.305073903594327 1
0.339361501974671 0
0.342090337403904 0
0.30733787865546 1
0.300634505638694 1
0.319129134898323 1
0.327789437855297 1
0.341122901531391 0
0.325785950357045 1
0.317796441418513 1
0.309060800865887 1
0.323764814123781 1
0.307052238527385 1
0.326084848840204 1
0.303876629751806 1
0.315585641092589 1
0.33080821530501 0
0.314941366434757 1
0.32294116236064 1
0.320991909456143 1
0.342164445629163 0
0.312819400715843 1
0.35003801074877 0
0.317725486947793 1
0.302204243815786 1
0.36147147550585 0
0.301994942206347 1
0.299939990903882 1
0.318095300827918 1
0.339459215925138 0
0.309938235141361 1
0.299841217717226 1
0.314727891071907 1
0.310422441400044 1
0.314693066923633 1
0.299816157896647 1
0.343340727319516 0
0.295575064193344 1
0.302357997296769 1
0.341530636917324 0
0.315549426453002 1
0.324082555565224 1
0.302839315192343 1
0.336721335064378 0
0.329307329632282 1
0.305354327464766 1
0.326049211651052 1
0.32337197487267 1
0.32423964212773 1
0.350593534548703 0
0.323002875346999 1
0.329086480755262 0
0.299152029734153 1
0.307326693319745 1
0.30108613215504 1
0.319217683451401 1
0.297205083872504 1
0.332552524086232 0
0.312499274460478 1
0.342885522420238 0
0.285034288046486 1
0.330066036775001 1
0.3088937583406 1
0.292572705104658 1
0.300072991215128 1
0.282130067759468 1
0.298767851389328 1
0.320238121328251 1
0.299623759300834 1
0.294381612930291 1
0.328597073139652 1
0.327336889759834 1
0.325720947283678 1
0.287365164539614 1
0.30930577157268 1
0.314015560725864 1
0.307088458454916 1
0.336553357434038 1
0.320246015931682 1
0.336392987166128 0
0.342198079197057 0
0.31497447143267 1
0.302026032459428 1
0.333486385205282 0
0.315252819215319 1
0.293605134691267 1
0.307702169820063 1
0.304786251845085 1
0.330829564706359 1
0.291060433891598 1
0.311862202933756 1
0.311392353454157 1
0.299451539415172 1
0.299621244352453 1
0.31156453816124 1
0.336239060901427 0
0.318924881613116 1
0.289534736848729 1
0.285617234527964 1
0.325302171490322 1
0.310518223496887 1
0.31734757019445 1
0.281526524194659 1
0.308508801778198 1
0.329571674503193 0
0.290301518137649 1
0.303324489524127 1
0.33887697113398 0
0.297958456798373 1
0.310796821525203 1
0.319050330504699 1
0.317702586257159 1
0.295376040085814 1
0.307802652518973 1
0.313325992826222 1
0.316476688798936 1
0.322963959412549 1
0.30510602213573 1
0.309418546414344 1
0.313209632778201 1
0.299436460939539 1
0.314624328528107 1
0.316201977969105 1
0.325615638479176 1
0.341732763403088 0
0.309359325608994 1
0.302911971015582 1
0.334811795194652 0
0.309694492886211 1
0.313348428130271 1
0.334644044123908 1
0.328694664625886 1
0.320971515742886 1
0.304450366846841 1
0.307788667696687 1
0.304755631876274 1
0.318212265314879 1
0.302708392616438 1
0.29689774256723 1
0.307671693457114 1
0.283783454960797 1
0.296921210023582 1
0.316628655612324 1
0.287952104855628 1
0.30895449491697 1
0.313848381964721 1
0.320058910200887 1
0.320722890528822 1
0.316855599463848 1
0.341767338821701 1
0.33751775415111 1
0.290289641789713 1
0.325427681082464 1
0.316782790550096 1
0.311512771366466 1
0.31756419395721 1
0.300308464810188 1
0.30530259341111 1
0.299717087967081 1
0.304450567771643 1
0.332531111230921 0
0.345875759901428 0
0.313255988958585 1
0.29925469781807 1
0.315750056313292 1
0.310930388267778 1
0.291215084778648 1
0.333890524564842 0
0.274143759225863 1
0.323305293611215 1
0.314486415533384 1
0.299920433086892 1
0.313870115224082 1
0.301707682195291 1
0.360080443430859 0
0.309529285496999 1
0.296538129015478 1
0.329511778645764 1
0.338964894383953 0
0.286308207666554 1
0.303136218970173 1
0.316258016345202 1
0.324199271871685 1
0.325368470155963 1
0.306968375393943 1
0.307160246251005 1
0.347124863294915 0
0.310884934067396 1
0.282039436706983 1
0.296160841464556 1
0.319530641821555 1
0.316075907562299 1
0.30072303078689 1
0.327244477611266 1
0.322765184861327 1
0.329901829129127 0
0.30363862673264 1
0.325451454592438 1
0.30961647804819 1
0.340319723732651 0
0.328107640943528 1
0.29736150352264 1
0.306228989191693 1
0.296552495972572 1
0.326266014164154 1
0.295914762927678 1
0.287829729130943 1
0.308158511859893 1
0.314842567345531 1
0.304656193583578 1
0.313360997832855 1
0.327622107573775 1
0.327663978141617 1
0.312294302975505 1
0.336479334716039 0
0.304871907863739 1
0.312814229094517 1
0.318481217344915 1
0.289085264548192 1
0.298384616702015 1
0.3310509777785 0
0.309755838906749 1
0.339259023667535 0
0.285785794996487 1
0.292966139994987 1
0.290168061684857 1
0.277877255382814 1
0.314511212518937 1
0.288492880870984 1
0.285898108954288 1
0.320363149415438 1
0.319202658155036 1
0.3041645140315 1
0.316086962396144 1
0.308250429918509 1
0.286630976953895 1
0.340044481418041 0
0.296802361575676 1
0.32604833783634 1
0.334413042220157 0
0.3413774904698 0
0.332125770147571 0
0.299712017594282 1
0.328305789983903 1
0.308042839071686 1
0.322913731815871 1
0.309230210246724 1
0.277108491166419 1
0.316811569757802 1
0.311827746051284 1
0.301875139734942 1
0.3220650950193 1
0.303915975385181 1
0.306012394228976 1
0.324794149998357 1
0.309629674247129 1
0.321042722769115 1
0.313434115446976 1
0.306051941143249 1
0.314261413359782 1
0.295216763857172 1
0.311120319557079 1
0.332173825682688 0
0.324094236423195 1
0.290072510103914 1
0.288046970665941 1
0.317903972461489 1
0.334158881550553 0
0.28904432734115 1
0.322808141213949 1
0.325936792203656 1
0.344184184242738 0
0.3285116387745 1
0.312993552361722 1
0.293188991060476 1
0.309330367082218 1
0.32926744435377 1
0.285919074755984 1
0.341981242914718 0
0.296041476609486 1
0.298273295034474 1
0.314259182448361 1
0.336696489180833 0
0.312958204408317 1
0.334237585454187 1
0.306448034909208 1
0.303122499840169 1
0.308066473134602 1
0.32202646224008 1
0.298434104595201 1
0.318695129568246 1
0.33954800100529 0
0.320154685714475 1
0.344472903115008 0
0.307733195797078 1
0.326085656977759 1
0.308607771874915 1
0.302737306502003 1
0.286790103153667 1
0.309324166418135 1
0.291677789351054 1
0.29001088545838 1
0.310641586668736 1
0.29394743180421 1
0.311698038483809 1
0.321035399139577 1
0.328229608872761 0
0.293437035985416 1
0.296665550261344 1
0.316351976652812 1
0.313751057208248 1
0.293371929704943 1
0.333606173678272 0
0.322714447280806 1
0.293569901369869 1
0.32081010748956 1
0.295840649902744 1
0.331001666671912 1
0.340839888672592 0
0.324851921534446 1
0.325789609944927 1
0.359336381684679 0
0.320104427882597 1
0.304478577446124 1
0.290207760085506 1
0.372081134020801 0
0.329820320891726 1
0.304240726730996 1
0.317575107064142 1
0.309584321328934 1
0.299794048524398 1
0.327528706558059 1
0.313899830656143 1
0.296860028287115 1
0.306438979811757 1
0.347566078915321 0
0.32223924966486 1
0.317412142884677 1
0.335030733800893 0
0.318400431124358 1
0.316590197058137 1
0.325493658310408 1
0.341215888895048 0
0.310156486015773 1
0.310456868152087 1
0.31140824649132 1
0.310753907389356 1
0.304737864464283 1
0.306677363771775 1
0.310711940927111 1
0.313674949983668 1
0.319365879930665 1
0.309015660126764 1
0.320832581314725 1
0.326892330196834 1
0.325471057654143 1
0.327520476019529 1
0.302326410923119 1
0.32621538043288 1
0.301924822575295 1
0.315272666991709 1
0.314933475445071 1
0.305248400016119 1
0.304079480979641 1
0.299776635318314 1
0.299796656188203 1
0.305903142222036 1
0.307455862582279 1
0.302400116054529 1
0.316254143316191 1
0.307267802656053 1
0.310002703526903 1
0.339675862476711 0
0.31358278507007 1
0.29649448105234 1
0.309733361317759 1
0.310778547922274 1
0.290136213032101 1
0.300575978020981 1
0.314174805980842 1
0.303427134079604 1
0.309429033902899 1
0.311249574163619 1
0.323586702128138 1
0.283153025735836 1
0.335685712955061 0
0.322658070249325 1
0.312159359149473 1
0.310078469120976 1
0.325534101910656 1
0.303955660340959 1
0.30260008648126 1
0.306602341511771 1
0.321671222399926 1
0.312123934164677 1
0.349761555643474 0
0.312427979321317 1
0.296093555778973 1
0.336230453725522 0
0.339450370096243 0
0.303045568963326 1
0.325884540869296 1
0.322966781794277 1
0.27835331862238 1
0.322836190410033 1
0.300368861001628 1
0.295720077409016 1
0.334902421349804 0
0.304189696535241 1
0.317040634909724 1
0.315167154851779 1
0.309779073948805 1
0.304742381791314 1
0.3104911363239 1
0.299595163808285 1
0.352844157579238 0
0.325759252504433 1
0.333158886756923 0
0.319536062470453 1
0.302040374765329 1
0.326781319798202 1
0.282354622656692 1
0.306384909167498 1
0.288672557580124 1
0.321436989961582 1
0.320354760400393 1
0.322311643919929 1
0.324674597111615 1
0.33260859192576 1
0.343077844706938 0
0.300691264249084 1
0.312447939563174 1
0.310967316158443 1
0.28437225060122 1
0.330899436997596 0
0.322132476551196 1
0.319566874398736 1
0.328376071526278 1
0.340085477378763 0
0.311967393033051 1
0.313879093328211 1
0.319017764908365 1
0.292541227841149 1
0.312996439170913 1
0.296389719199448 1
0.315581492582876 1
0.344879179237954 0
0.317680612339315 1
0.349185233033847 0
0.312461190662134 1
0.286977226000709 1
0.290808281509601 1
0.314245050956011 1
0.322539198300661 1
0.295808662147729 1
0.289164957748768 1
0.328322330081965 1
0.303754338123117 1
0.337689060339237 0
0.314360250079242 1
0.352122293979677 0
0.292945726399643 1
0.299625003466994 1
0.333125383291988 1
0.356102800355176 0
0.301118547024557 1
0.304400527775949 1
0.308573331605086 1
0.33363722866289 1
0.273491501844933 1
0.32727320287891 1
0.299056330797247 1
0.312865238144447 1
0.318003663197578 1
0.308899190872663 1
0.296123474826976 1
0.321026320794539 1
0.316240615044913 1
0.326176936909577 1
0.332563810660757 0
0.309818823017355 1
0.315975510391254 1
0.290901312131893 1
0.329904382629119 1
0.315099673472125 1
0.289854106429223 1
0.296230253941194 1
0.293101953929242 1
0.321678230270034 1
0.321711373737269 1
0.324832803643023 1
0.311256058064665 1
0.304157061876492 1
0.316979658789586 1
0.326598940201248 1
0.309988397959212 1
0.318621108625737 1
0.312884614437201 1
0.316129992989211 1
0.334869872681693 0
0.314018960709637 1
0.316868110455579 1
0.305586452501563 1
0.29908578296584 1
0.317648440897058 1
0.30394787178579 1
0.300047327845059 1
0.309538530711671 1
0.320426101916167 1
0.321619088838935 1
0.329351076129922 0
0.319416119641193 1
0.300314853973433 1
0.288921086149255 1
0.310754059173723 1
0.298793909233227 1
0.310389348741553 1
0.316657800523667 1
0.323650874163176 1
0.331216723349677 0
0.266254549771793 0
0.329893854837501 1
0.326173853498331 1
0.278700376512349 1
0.302330234719877 1
0.347228825054623 0
0.320488556818932 1
0.306610166016536 1
0.323230777262881 1
0.286239887088917 1
0.297678401976761 1
0.331740314245537 0
0.315099307570619 1
0.334120309324024 1
0.319226070912366 1
0.333059349400936 0
0.309545064712038 1
0.300884001566276 1
0.306854306224105 1
0.325942823168081 1
0.329437211424411 0
0.314650471773262 1
0.319162226734754 1
0.329035973460687 1
0.331665824968199 0
0.313576902768699 1
0.323437194135819 1
0.298110762297447 1
0.322066734685133 1
0.31791929806954 1
0.303172440290998 1
0.320624789652531 1
0.32451641955179 1
0.333977952783746 0
0.289663883606142 1
0.310302895730794 1
0.321321529860324 1
0.303074017869808 1
0.317346728540794 1
0.308263053795517 1
0.296539925946655 1
0.326157583610147 1
0.309573311759089 1
0.32181939660185 1
0.314817428043314 1
0.325018347271545 1
0.315521232019307 1
0.293070802569033 1
0.320751042605215 1
0.306428008235488 1
0.303779434720054 1
0.305889060007204 1
0.332279292147879 1
0.314563794849042 1
0.28639182624059 1
0.321955939551001 1
0.294356593948412 1
0.314378614128089 1
0.319340189685273 1
0.268152388035008 1
0.308872941412536 1
0.322030822075196 1
0.292915824469327 1
0.305761981586128 1
0.290854817273134 1
0.311913336643725 1
0.318804733877367 1
0.314736251008444 1
0.290423362182032 1
0.30568515763946 1
0.322631443263606 1
0.323852007265056 1
0.321667610510834 1
0.332510784569269 0
0.338278081538137 0
0.326491433996403 1
0.321278826886714 1
0.31584566891898 1
0.343152378900765 0
0.291620126763198 1
0.339227691226014 0
0.319327178097568 1
0.28758438579173 1
0.316438927175056 1
0.295668816406941 1
0.325678936854077 1
0.32406631404373 1
0.327932512279081 1
0.296343267189289 1
0.330959006321281 1
0.293115234937658 1
0.29353021453277 1
0.319822257780589 1
0.321516469454743 1
0.336971766089204 0
0.301178944356543 1
0.319949734756429 1
0.312541959364001 1
0.346865290468538 0
0.32014805368148 1
0.290259511527899 1
0.302064455677289 1
0.30952970061919 1
0.3348224373614 1
0.312379615771093 1
0.309450193327485 1
0.308016781402003 1
0.319383681936949 1
0.330426057854674 1
0.31379402800624 1
0.315186154530313 1
0.330429385203058 1
0.292704344702641 1
0.306845527948932 1
0.275053826560746 1
0.316047829670137 1
0.316188899095509 1
0.299247039991217 1
0.31389263067749 1
0.295506984690982 1
0.339020524195189 0
0.313227598800254 1
0.335476824738281 0
0.310449385483328 1
0.309850791390818 1
0.303365254081362 1
0.302379723635423 1
0.312294334646535 1
0.305543966395888 1
0.30970850197056 1
0.313245254797893 1
0.318612836325719 1
0.304598418520407 1
0.331228490272224 0
0.324731446298779 1
0.291523876501597 1
0.308201011847947 1
0.306791792585089 1
0.329952504883436 0
0.313045418724312 1
0.311966529766331 1
0.330052025134155 0
0.309582281159105 1
0.303728418082605 1
0.314448185692594 1
0.298963531018496 1
0.312318954879682 1
0.307168748136562 1
0.328153676378234 1
0.320515117541003 1
0.310028957507738 1
0.306695849651252 1
0.311068263136081 1
0.322973987518448 1
0.292650268642286 1
0.324644958007518 1
0.31366105926744 1
0.313616539286589 1
0.328941892703051 1
0.354043924558101 0
0.293510739957232 1
0.320359674206496 1
0.356488277903897 0
0.315357930997965 1
0.309346994444306 1
0.313814701984893 1
0.360396224790673 0
0.287321446835379 1
0.302291035431279 1
0.304134536483338 1
0.315263587065819 1
0.336091283353914 0
0.319231242482085 1
0.297688206652673 1
0.300422692717761 1
0.311313242812099 1
0.303472310156085 1
0.308998606834961 1
0.297770026793981 1
0.323406378088469 1
0.32191008749882 1
0.319920666258818 1
0.336786147936527 0
0.299359089913963 1
0.311490243287611 1
0.323334756667661 1
0.323077295656454 1
0.307241192263114 1
0.290950876727777 1
0.327148706560492 1
0.288360245778497 1
0.323828074717496 1
0.323602762098999 1
0.299666066674589 1
0.316536878468745 1
0.315033396402338 1
0.320739807400733 1
0.299664735291679 1
0.289693972639318 1
0.301560685465394 1
0.310206078291336 1
0.308755655090445 1
0.316923619737004 1
0.327005499458506 1
0.324029476616717 1
0.30750506417092 1
0.331909676236046 0
0.317032450654234 1
0.28920716571976 1
0.319468168383315 1
0.291461215302383 1
0.329468887529473 1
0.315323082687335 1
0.319189193885928 1
0.307963044795029 1
0.317031155440609 1
0.320459344237669 1
0.314870505364472 1
0.324940878441562 1
0.30910432724115 1
0.279205255670444 1
0.311087532997311 1
0.25806030803296 0
0.31283432193581 1
0.322049985026265 1
0.31955116500848 1
0.322233980730105 1
0.316463737214543 1
0.327040477359338 1
0.33743118763084 0
0.280377835937451 1
0.332359425473168 0
0.315821845789236 1
0.317486861233756 1
0.303488111274842 1
0.306201425250733 1
0.349339206876226 0
0.289764701477197 1
0.320138245337895 1
0.27560235573567 1
0.323151256353136 1
0.313293748379891 1
0.316656457898372 1
0.307788470813627 1
0.30152099500591 1
0.312573209413393 1
0.301977584599295 1
0.30854212118831 1
0.302033817689162 1
0.322087447344354 1
0.297517446698061 1
0.320229430032867 1
0.299953229533917 1
0.30415446318595 1
0.296403989123876 1
0.321746111951626 1
0.32258666407885 1
0.305630702712985 1
0.311781670574894 1
0.304894633455163 1
0.319883896261519 1
0.292428945036896 1
0.269432237561643 0
0.333282341439116 0
0.287084170453368 1
0.30434173697885 1
0.302352651722102 1
0.328079343818893 1
0.314897605448731 1
0.290245233094729 1
0.313358787069277 1
0.354729308265998 0
0.303394024991482 1
0.315860929815089 1
0.313996902346687 1
0.334924494054563 0
0.314382847965523 1
0.290457415924197 1
0.322856710540253 1
0.316718851337995 1
0.319041135401445 1
0.290786724004314 1
0.306608508956376 1
0.326539325457013 1
0.326175622571812 1
0.335507633937293 0
0.306962032143437 1
0.301185088227574 1
0.28704888017597 1
0.314860139281476 1
0.297432374930487 1
0.325291970793873 1
0.285697723802705 1
0.330015722512116 0
0.300234953043701 1
0.319263503779935 1
0.306138104614099 1
0.291388581449445 1
0.329764689886157 1
0.306390655098868 1
0.311199920249363 1
0.290179835818429 1
0.312106626313793 1
0.313785149740881 1
0.338489007180891 0
0.323629004910229 1
0.33036418348197 0
0.32280958854179 1
0.294142198644805 1
0.300779024010722 1
0.306447476449486 1
0.330429676010055 1
0.349905848236112 0
0.317174506940896 1
0.293602252718996 1
0.3434594534461 0
0.308331864114138 1
0.336359752913949 0
0.333614998450487 1
0.324988863986012 1
0.309955581624131 1
0.297314926090952 1
0.321877538126146 1
0.318814921765862 1
0.326395196350188 1
0.316862401841208 1
0.328041132045066 1
0.315230257943877 1
0.298310926997794 1
0.287896248555638 1
0.311071950820447 1
0.324879537835837 1
0.313049334425199 1
0.293999660490443 1
0.308922257205822 1
0.330303105432363 0
0.319593542148502 1
0.308538034860984 1
0.312100590458685 1
0.340963605451218 0
0.319566215037791 1
0.31581952576754 1
0.320046687942418 1
0.32671212359763 1
0.347939485143211 0
0.300590205534645 1
0.294823274696149 1
0.282111265212423 1
0.300815586810349 1
0.309534967505466 1
0.322837753497555 1
0.31548675421901 1
0.300340464626259 1
0.310952656748622 1
0.31454348350955 1
0.308737210879288 1
0.319374608203232 1
0.315986960376282 1
0.3214322379152 1
0.346663239311079 0
0.342858310700968 0
0.285362509248541 1
0.281841594893173 1
0.308356609810548 1
0.302246620563859 1
0.30516398687886 1
0.300279231981649 1
0.317660470714297 1
0.320389496669472 1
0.289892293933777 1
0.335673144870539 0
0.310098007126941 1
0.351062840812078 0
0.321684246422946 1
0.296672987772294 1
0.309521457003763 1
0.335560173482458 0
0.296207389702217 1
0.330480151003655 0
0.288404211206825 1
0.294720090123855 1
0.315813773169918 1
0.323707196094675 1
0.324776546733029 1
0.293255130427074 1
0.29750227664832 1
0.312453053508929 1
0.336327994582843 1
0.295596461913718 1
0.317856401327067 1
0.308927138112492 1
0.312181217589742 1
0.320770233329982 1
0.306902495660993 1
0.304599633903857 1
0.317999298126619 1
0.303317608218731 1
0.307078441261703 1
0.314271425315405 1
0.329983630574717 1
0.323481263765003 1
0.295523777961449 1
0.275657381963953 1
0.338347464090222 1
0.3272289648719 1
0.292820891391101 1
0.282463352595503 1
0.328766767264215 1
0.296271971932267 1
0.295069998103141 1
0.340872973815706 0
0.323054166948793 1
0.291580752657909 1
0.325057965605858 1
0.336865595952919 0
0.318179114480676 1
0.310283138249629 1
0.277472184986309 1
0.328503700489156 1
0.310408272159869 1
0.308632590128283 1
0.328124257770701 1
0.326086662183035 1
0.304482646107126 1
0.338548617835096 0
0.343584357593302 0
0.307577313507114 1
0.287705218048953 1
0.310025544871115 1
0.327409988111054 1
0.357271115125757 0
0.280938622087328 1
0.333752183096171 1
0.323445056304773 1
0.3407711724919 0
0.32687825122783 1
0.333393384673301 0
0.305591613342119 1
0.302142677873407 1
0.320977172492639 1
0.281236096714659 1
0.328534769805638 1
0.307025943963198 1
0.317037621137457 1
0.331916937673453 1
0.304814904522445 1
0.315072788058308 1
0.313604220809451 1
0.3340947280872 1
0.307369909945693 1
0.337551840897997 0
0.285889314982136 1
0.324389460237652 1
0.301467484586503 1
0.295372700045845 1
0.32988268690395 1
0.295671606410901 1
0.321058252387107 1
0.324043793261708 1
0.302989889635 1
0.319174456392271 1
0.308226923894479 1
0.308088577719543 1
0.29693340172456 1
0.339523674221691 0
0.316554641562805 1
0.317101618758612 1
0.34716936719436 0
0.308099546425203 1
0.309181626124346 1
0.33497195277099 0
0.299330783651123 1
0.325110416739464 1
0.311701299197819 1
0.314258670742015 1
0.306506492141733 1
0.306051262243093 1
0.32624685318849 1
0.327274229791431 1
0.287551428851998 1
0.352186539039708 0
0.330552872193962 0
0.337596281273329 0
0.308673230347032 1
0.302342872436623 1
0.344571841236384 0
0.295784361600325 1
0.32320664500833 1
0.306747965453918 1
0.300588246734879 1
0.3241994674793 1
0.327895153010466 1
0.316193690488611 1
0.332320346137752 0
0.311348105533324 1
0.317582646583107 1
0.315339146955264 1
0.328277331238896 1
0.309483599918928 1
0.316801151701163 1
0.30237073814765 1
0.314952315709765 1
0.321904199846987 1
0.305389041578443 1
0.29495905271503 1
0.301089266239791 1
0.318103001953871 1
0.323191826409733 1
0.312302649990439 1
0.310069412433126 1
0.319618834546532 1
0.329108709431635 0
0.313848368216724 1
0.309879220963513 1
0.309673973780874 1
0.312181177647758 1
0.285741516166187 1
0.292695672136505 1
0.311822335220066 1
0.277790465940711 1
0.299815169881894 1
0.318426900680773 1
0.316724027985714 1
0.315683689801331 1
0.322267213363127 1
0.334462419985108 0
0.323206086073051 1
0.329299442608165 1
0.300011994468553 1
0.318227221006201 1
0.301592502532011 1
0.307093069302067 1
0.309203736481426 1
0.311514451797203 1
0.33040728203869 1
0.287949158530858 1
0.32363408151405 1
0.300127250530473 1
0.337409836418893 0
0.302181061466161 1
0.328059203899019 1
0.314072150132277 1
0.322574476578311 1
0.301207286381303 1
0.304364777055469 1
0.339838864902068 0
0.320028447077352 1
0.306684595869274 1
0.311486558625754 1
0.328933271468057 0
0.336083018693787 0
0.325089989217333 1
0.317227472030812 1
0.285202599489697 1
0.33646689426578 0
0.298669048118716 1
0.303756628322191 1
0.317581400990152 1
0.324186214606092 1
0.323642921807977 1
0.32627437269776 1
0.307671805832154 1
0.32375851664146 1
0.291835826749558 1
0.319173000680787 1
0.298208354595066 1
0.294392057915742 1
0.305592343128055 1
0.319129894561456 1
0.323232757146111 1
0.316107741534321 1
0.29264880113353 1
0.285054429693202 1
0.315919094021441 1
0.30615971292957 1
0.336018630376725 0
0.332587120054023 1
0.338479257406663 0
0.331233527797048 0
0.326054372096444 1
0.307839852443434 1
0.334688606950652 0
0.309662974853536 1
0.29440698517503 1
0.339628057290469 0
0.314290709558602 1
0.296328054635049 1
0.305241206457461 1
0.327778343754844 1
0.31390025642402 1
0.32183491133568 1
0.319660967056019 1
0.324306468899344 1
0.302165213403713 1
0.290170331129064 1
0.320875295911565 1
0.334196128251146 0
0.316509909691279 1
0.29976142960669 1
0.297090381233344 1
0.2857518816164 1
0.306462900560822 1
0.278508440193088 1
0.298381674755894 1
0.295616442205789 1
0.318485752425062 1
0.318283769744701 1
0.327598335717217 1
0.317745213463851 1
0.30150082910166 1
0.321788795136126 1
0.338925646965383 0
0.310932576876557 1
0.299117511709816 1
0.291594055049523 1
0.323190307527142 1
0.291468987053831 1
0.294864486574634 1
0.318655875523021 1
0.299406621039203 1
0.280156534301825 1
0.295633487140406 1
0.300867696459893 1
0.336090435580921 0
0.295242773063308 1
0.314314033770249 1
0.312519224897493 1
0.323902156797204 1
0.293208386163292 1
0.289225454320784 1
0.326339466392323 1
0.330791660605585 1
0.317758238045789 1
0.298969207995716 1
0.325014289335011 1
0.291968716238446 1
0.301723564131823 1
0.308273789194999 1
0.337908206730092 0
0.300708820067007 1
0.322927326453723 1
0.347939578484848 0
0.306381763642398 1
0.31765612410847 1
0.294414067662116 1
0.321629318495981 1
0.321047189575296 1
0.303248740880236 1
0.319361764984004 1
0.305603120441594 1
0.300152465695792 1
0.32241975599549 1
0.328293687965682 1
0.307926528579695 1
0.334467512785557 1
0.312231186473294 1
0.295663174297185 1
0.33636121206066 1
0.298900790166069 1
0.315709201881865 1
0.308214541049201 1
0.299989921945883 1
0.316998046661811 1
0.294565413129703 1
0.302868496929316 1
0.310900322190699 1
0.297926548456841 1
0.318372803485108 1
0.323188825041844 1
0.29871673644858 1
0.325976446085774 1
0.311702216141617 1
0.302570736271625 1
0.301275572192625 1
0.318817660109012 1
0.311793861101044 1
0.289419594576235 1
0.309925015321038 1
0.330285756666183 0
0.285424272781777 1
0.304937169744932 1
0.309378299506654 1
0.312795302053059 1
0.326277033755692 1
0.310676780562869 1
0.34067811036076 0
0.351713545253275 0
0.324980888606494 1
0.306184874873999 1
0.309252316405706 1
0.323544805580746 1
0.313880664258386 1
0.332993637072675 0
0.291666922746293 1
0.30540821558587 1
0.286954380629435 1
0.306321201128796 1
0.314709978178505 1
0.339705783141353 0
0.294671516484562 1
0.330162418206525 1
0.325474920444204 1
0.303760479852267 1
0.305335832026421 1
0.333575708156389 0
0.303450939415757 1
0.320813763101206 1
0.306655260756221 1
0.337181783350978 1
0.31333332185124 1
0.309046156852548 1
0.296415491967861 1
0.330305988239209 0
0.311070648140045 1
0.318976198514067 1
0.288689734825419 1
0.337899596011065 0
0.312392333129746 1
0.268288358870289 0
0.306053442325593 1
0.303843702682424 1
0.295693615181343 1
0.291316781620743 1
0.295247990950196 1
0.317175390423773 1
0.30700241336549 1
0.29919355172486 1
0.303407466318672 1
0.310259937807028 1
0.322646308180668 1
0.307138613566918 1
0.315346536866691 1
0.320718275839928 1
0.302190441747697 1
0.319520094904458 1
0.301266240627602 1
0.322624897295367 1
0.331128129353804 0
0.324611034773694 1
0.315950518240108 1
0.342375284894293 0
0.316517912169792 1
0.286584586389077 1
0.310636221306046 1
0.286510073324688 1
0.296909732503634 1
0.329867788735246 1
0.320086655997321 1
0.316753382182364 1
0.323832974478813 1
0.29884375904352 1
0.312279854845598 1
0.326372891498082 1
0.319018703109324 1
0.319905445471592 1
0.327530968064547 1
0.286194844729556 1
0.292484056722352 1
0.325574974947267 1
0.320619125660095 1
0.309642019405384 1
0.322355441708425 1
0.322097150121911 1
0.338069803670801 0
0.302426572676012 1
0.334087168822042 0
0.343630483588062 0
0.300697930285511 1
0.319837804883376 1
0.3202398636631 1
0.310477481343239 1
0.310507549521424 1
0.272201335789345 1
0.326147170962007 1
0.314269537329201 1
0.310062026052181 1
0.327752193124013 1
0.312429216196257 1
0.311473152409104 1
0.343870795569732 0
0.322784568974335 1
0.317029077811458 1
0.293784092086849 1
0.319643580139744 1
0.299125606270603 1
0.304712855020665 1
0.31894806128463 1
0.31404196291132 1
0.320399708591946 1
0.316779201305498 1
0.328812021805284 1
0.302873413894872 1
0.313792286190988 1
0.280869408529844 1
0.286131191687624 1
0.317291809881214 1
0.321807006650396 1
0.298088682563726 1
0.308621682730295 1
0.315597103003179 1
0.319222826400519 1
0.300744100789071 1
0.295564705542742 1
0.28488803212347 1
0.339362423657394 0
0.289083133104516 1
0.314971646511096 1
0.28935606701064 1
0.342975161800599 0
0.314007941487561 1
0.304103738864579 1
0.307994031281184 1
0.297485554943272 1
0.308227776014527 1
0.32979793045323 0
0.314575846526217 1
0.317542572224216 1
0.312091136707721 1
0.335109197992184 1
0.289129148937329 1
0.342480633897337 0
0.309861741784659 1
0.30925592261338 1
0.297506086942155 1
0.298129425182981 1
0.305175078466102 1
0.34194366563107 0
0.32242478227311 1
0.296117458493577 1
0.330711730187382 1
0.312003315679756 1
0.330703591033948 1
0.291816078868233 1
0.336777358530998 0
0.31675297236983 1
0.282965018767804 1
0.299111644101202 1
0.298045393304422 1
0.316875858927445 1
0.307012923969036 1
0.330312212838711 0
0.295660517324027 1
0.318535649962572 1
0.322740161144258 1
0.296685896303666 1
0.315300510646475 1
0.304126022582361 1
0.308002955386226 1
0.335282187174373 0
0.308363180276004 1
0.308512563571121 1
0.32002361124758 1
0.306749693459202 1
0.29203714249599 1
0.288976000106722 1
0.323310007776928 1
0.312085143878618 1
0.320748071498813 1
0.311024960150637 1
0.316554661916794 1
0.337250765959662 0
0.297717684395191 1
0.298971024147414 1
0.316564387582389 1
0.324654584136511 1
0.300519813133497 1
0.315570207197428 1
0.327664533098644 1
0.337047271689435 0
0.318040862782323 1
0.323318379038475 1
0.303660233641357 1
0.320658832449277 1
0.320398948246146 1
0.327392374080025 1
0.319607939275037 1
0.305586964384347 1
0.322070397108034 1
0.344452576682465 0
0.297710541503436 1
0.300708697119389 1
0.287381916046194 1
0.323184121939446 1
0.336220826819151 0
0.304194718376754 1
0.32136607583665 1
0.348424368403186 0
0.302857621297564 1
0.298704351689641 1
0.328279596484277 1
0.30385983315357 1
0.307029626571766 1
0.291264282372416 1
0.331033005760274 1
0.304309916789857 1
0.308512507805958 1
0.248445349041289 0
0.324953122543335 1
0.299015896825309 1
0.308043367304299 1
0.338463466860029 0
0.320085398334423 1
0.317914934372463 1
0.310686063160639 1
0.338623630321584 0
0.298575982932738 1
0.33560897991997 0
0.302532608320576 1
0.30861361662435 1
0.312438618166192 1
0.315150911649399 1
0.3243545481101 1
0.309134398896269 1
0.3146013162069 1
0.315563646309467 1
0.327488901034888 1
0.341564345781919 0
0.291503898675432 1
0.305685717748076 1
0.27776874097782 1
0.300091840307913 1
0.293729628388574 1
0.304060057712566 1
0.324521178179513 1
0.31606486896445 1
0.316438770729559 1
0.313442829019902 1
0.316224718909322 1
0.314020237932316 1
0.308874372390627 1
0.315363397498985 1
0.292943931447437 1
0.309486180656748 1
0.294988857025117 1
0.322468046332718 1
0.315633597426191 1
0.316658443045237 1
0.312565357595553 1
0.298421855102109 1
0.300789200931606 1
0.305809301448544 1
0.293200768949721 1
0.306150410930466 1
0.315643842245871 1
0.326868156123526 1
0.31234049540098 1
0.329262146815466 0
0.334212624292313 0
0.305518649277307 1
0.296061652722091 1
0.319622431065719 1
0.302373287461028 1
0.303799236674986 1
0.315926006456303 1
0.319238192540379 1
0.325953269859811 1
0.325484366139207 1
0.330635835983423 1
0.315200776412761 1
0.299432541446398 1
0.334552614700206 1
0.333152907845897 0
0.31566596451462 1
0.294295391727493 1
0.322983291434598 1
0.312373981356773 1
0.309052407236641 1
0.277922615465141 1
0.290708220605157 1
0.310482952723855 1
0.313623742095687 1
0.330183620585135 0
0.294223317066936 1
0.325815523670881 1
0.323916267419449 1
0.310299508113979 1
0.308920080747801 1
0.300028951271274 1
0.318738321463515 1
0.302059869560651 1
0.294012156464457 1
0.311069659143635 1
0.310655852015347 1
0.303513725452788 1
0.324917591256061 1
0.307263326009142 1
0.305536211148628 1
0.326615203654554 1
0.285751273580859 1
0.30533630107473 1
0.312789630348621 1
0.312605125325038 1
0.323117870919927 1
0.332006154902124 1
0.281283567835122 1
0.355922669414253 0
0.323421182259533 1
0.32624785416074 1
0.314844497979433 1
0.305220298341132 1
0.330925103250629 0
0.314983626909055 1
0.319069159171024 1
0.315060628764818 1
0.285223018349743 1
0.315127021024776 1
0.297731398650337 1
0.324233048436587 1
0.298121492446481 1
0.327285670749048 1
0.30772530240118 1
0.332789316277785 0
0.302132388462709 1
0.296941103839296 1
0.308475704032754 1
0.335173914925692 0
0.280554877560489 1
0.294008630566531 1
0.308833155379821 1
0.313960825848549 1
0.324541139634396 1
0.331857825653573 0
0.310211119868359 1
0.305412829558346 1
0.315956139543021 1
0.301056663250001 1
0.290153501607483 1
0.287911964455332 1
0.309776873084123 1
0.326147481474104 1
0.30917159238731 1
0.313200185419976 1
0.330157012126598 1
0.300025773784162 1
0.29939664042066 1
0.319391182520346 1
0.32602127306535 1
0.287928485647701 1
0.305418809087136 1
0.309385993565726 1
0.31129967089842 1
0.323522288667443 1
0.306148235617738 1
0.324154653023134 1
0.318914083446231 1
0.303847323640506 1
0.343625165568074 0
0.312550647211192 1
0.321290914497804 1
0.284003771646095 1
0.307663929938598 1
0.299230244325057 1
0.317879690811744 1
0.3208047407357 1
0.295150877914522 1
0.314841709059291 1
0.31022804650445 1
0.31305468524331 1
0.297253739876564 1
0.333242401353346 1
0.323136579563866 1
0.32048137512799 1
0.327796860040947 1
0.303619553880283 1
0.303276397742728 1
0.317800928963568 1
0.304517257974513 1
0.300225184007377 1
0.300752602057177 1
0.324702864226842 1
0.3129613412618 1
0.318483385720223 1
0.301290782514353 1
0.319520011044904 1
0.315962202075155 1
0.288071607802956 1
0.328929126556873 1
0.299043395833357 1
0.317277234027759 1
0.311885753172817 1
0.316237566987193 1
0.302370738613858 1
0.314314504487619 1
0.319204392971311 1
0.321081553995744 1
0.330098001026177 1
0.297347927462926 1
0.31114888066766 1
0.284290999472697 1
0.313939763318327 1
0.307428643880537 1
0.330661279414764 0
0.336351229987888 0
0.328126329561237 1
0.289311051765139 1
0.313236921123552 1
0.326960895172518 1
0.317505016026952 1
0.301266830252594 1
0.303677723940898 1
0.331455831397726 0
0.311402745099459 1
0.3373671124271 1
0.323168723372983 1
0.325159117528329 1
0.339208746003302 0
0.325991040002392 1
0.32165859499181 1
0.323804523024464 1
0.309798823463621 1
0.288770287949626 1
0.315534712760788 1
0.294576446197814 1
0.310885409278605 1
0.310564150804263 1
0.322670633828661 1
0.303906212431224 1
0.335484018859918 1
0.281527381635392 1
0.296783501726166 1
0.300457417576457 1
0.32345662831899 1
0.31253675465271 1
0.292317456708624 1
0.278782890319582 1
0.312120925998056 1
0.309599207804813 1
0.313061832889233 1
0.301147143643733 1
0.301970868678829 1
0.330170868623149 0
0.308851283715906 1
0.290281093307421 1
0.32703954998621 1
0.319376115125733 1
0.311351126177968 1
0.321689001994642 1
0.323787199883156 1
0.32053305697986 1
0.294597279189612 1
0.322656502682742 1
0.318722073713045 1
0.298428586000355 1
0.291740614270821 1
0.320495303998223 1
0.315312186312475 1
0.322316629316617 1
0.312569142354623 1
0.3058448797603 1
0.305014666619304 1
0.327121049984759 1
0.295617947279393 1
0.295277827347311 1
0.295836313517248 1
0.290725987262251 1
0.340667247472798 0
0.310337959200617 1
0.312914026126978 1
0.331880685965157 1
0.320834672568199 1
0.305169408981 1
0.303279786209341 1
0.328189912912159 1
0.289508252410541 1
0.303713654681861 1
0.312782239022203 1
0.287991455845106 1
0.325839332481185 1
0.316872751771117 1
0.335200059571215 1
0.323192364342577 1
0.289648404149806 1
0.318036222780608 1
0.297985830856419 1
0.316819392320346 1
0.345432283233308 0
0.293464269595056 1
0.305780013807989 1
0.317074024623486 1
0.3234847429873 1
0.335477877541871 0
0.294061758027527 1
0.326966977276717 1
0.319085691198112 1
0.314123824831178 1
0.315104080362677 1
0.31229549012363 1
0.308764454332401 1
0.321830390104034 1
0.312460604100162 1
0.320180473252622 1
0.318777356900318 1
0.297327650090684 1
0.316011878202108 1
0.320948114802004 1
0.323786022783052 1
0.318884163959181 1
0.299522470802153 1
0.334241281420281 0
0.337612057999184 0
0.320804080553133 1
0.308497895158772 1
0.321601900683643 1
0.299476807614814 1
0.307171754337777 1
0.317523519630253 1
0.309556992875232 1
0.317205282542584 1
0.340448528549589 0
0.316576073443141 1
0.300483352074298 1
0.323822832837583 1
0.299372726822866 1
0.32118880398895 1
0.293120662883619 1
0.294829821149357 1
0.298673464579846 1
0.304662516689522 1
0.311089471518541 1
0.303742406249569 1
0.302574178412459 1
0.317258062834903 1
0.297914305233954 1
0.322460735172084 1
0.314764099956234 1
0.313344353322122 1
0.313288931456497 1
0.307851728382724 1
0.303943552490067 1
0.322436269034574 1
0.336983819767841 0
0.327750687762271 1
0.326808808665642 1
0.320984527514176 1
0.324438679566559 1
0.304675641883882 1
0.326697970766784 1
0.348807452955242 0
0.317787687421839 1
0.314005600583799 1
0.31683684072172 1
0.321145138589776 1
0.285962122202247 1
0.340384721927837 0
0.296778550646743 1
0.305573838649668 1
0.319774593687307 1
0.302927917460278 1
0.322538315417193 1
0.296013221185852 1
0.292470446698105 1
0.319084925547647 1
0.31510632657853 1
0.308025730588447 1
0.305599259873663 1
0.306191731392665 1
0.309092777303316 1
0.312127109660285 1
0.321277029392402 1
0.331976782219725 1
0.327671318354722 0
0.312136970463752 1
0.308450232180192 1
0.287830923097165 1
0.308639164381368 1
0.321784133059454 1
0.31574574780986 1
0.319058427142366 1
0.304963871414035 1
0.291964085462209 1
0.308914271275835 1
0.31309300473316 1
0.309072795039073 1
0.304734864233812 1
0.31066049018964 1
0.30934784883956 1
0.300345137989598 1
0.343448690721317 0
0.330416122542747 0
0.301919116254174 1
0.294954119556763 1
0.293065814888091 1
0.335574962359233 0
0.311410726930314 1
0.323612088617403 1
0.294091700893454 1
0.270717394248038 0
0.320542314277996 1
0.309648033640574 1
0.290931435409981 1
0.30273573685753 1
0.282593617426511 1
0.326165213597975 1
0.319787313057917 1
0.311689107269701 1
0.310361419747783 1
0.322725104483889 1
0.30539391751552 1
0.293725022949989 1
0.319842943159056 1
0.308410465422726 1
0.312931021096469 1
0.297072957147423 1
0.314618161859595 1
0.315756715908533 1
0.301742970678145 1
0.313821269520547 1
0.312644256560845 1
0.308796225935439 1
0.32730422229821 1
0.331432807522881 0
0.33436704531375 0
0.31204314099091 1
0.333190392780981 1
0.306996788920811 1
0.322889701856025 1
0.335144573273532 0
0.314630574914543 1
0.318520744746159 1
0.355609006838565 0
0.306114278910327 1
0.329265570394208 1
0.333230133934981 0
0.363694752719486 0
0.31482458388975 1
0.312997771372925 1
0.311760915824282 1
0.317586799173385 1
0.322370499387013 1
0.306849285270531 1
0.293362045499665 1
0.354596917910741 0
0.315232933994961 1
0.317273387391958 1
0.338249576691474 0
0.332916524298934 0
0.308985837781226 1
0.326705510628285 1
0.301203000747516 1
0.302113989533455 1
0.318118133799874 1
0.329147943453517 1
0.312580844912809 1
0.315305919021004 1
0.320203894482741 1
0.314201934613639 1
0.300109912526346 1
0.309977765269655 1
0.315752555939131 1
0.314707030141845 1
0.300387274490772 1
0.315543703969432 1
0.318536778164881 1
0.299578505219627 1
0.320035427598592 1
0.339278434570827 0
0.30614496742885 1
0.305583416120153 1
0.308960285340779 1
0.275632896836099 1
0.309317573860637 1
0.270656124025258 1
0.312992473620498 1
0.350869313513751 0
0.32759237538611 1
0.300192776588337 1
0.337807781296037 0
0.333336667641505 1
0.30912902614618 1
0.324772964717257 1
0.307827445877403 1
0.322730570797907 1
0.298122502302424 1
0.313815975336539 1
0.299471725418272 1
0.303488953847048 1
0.29954940356596 1
0.290819107878777 1
0.288119525219847 1
0.309385223737761 1
0.299760198065562 1
0.302586693149981 1
0.296033725647837 1
0.324729509538166 1
0.303865980980779 1
0.322533378758731 1
0.278499418236622 1
0.325736131084583 1
0.313710560253557 1
0.293943145042469 1
0.3037373697801 1
0.308457957763313 1
0.312440687810825 1
0.329133964975766 1
0.303859437806145 1
0.318787404407623 1
0.311539630053522 1
0.325409262934968 1
0.29439209228039 1
0.316492662243571 1
0.316023250141989 1
0.332086507454649 0
0.325031413395022 1
0.307456137185359 1
0.322262484890157 1
0.310556131738233 1
0.299416308197157 1
0.295063900349196 1
0.302524531308588 1
0.29953329274816 1
0.290292462119469 1
0.291127940805751 1
0.265546211424135 0
0.315069818217612 1
0.322944594296111 1
0.346863219612305 0
0.304074606534575 1
0.307207900224386 1
0.325873583365105 1
0.317412525167365 1
0.318723378941112 1
0.304053926297556 1
0.291241301417558 1
0.311957132124161 1
0.315819869907827 1
0.323340536877691 1
0.308370858388774 1
0.323604735933516 1
0.287038372509674 1
0.313956991398707 1
0.287575583411908 1
0.332472265230735 1
0.298533349642149 1
0.293252078526135 1
0.310949575420988 1
0.318314405670219 1
0.332192707822359 1
0.306549314842933 1
0.318230189359151 1
0.301415276777911 1
0.314268684140996 1
0.335368378265727 0
0.320039007886796 1
0.357556565686366 0
0.310046104004992 1
0.32474933827729 1
0.321835312081193 1
0.320337541330636 1
0.29331438763979 1
0.315072188261123 1
0.320942080568859 1
0.303271339483049 1
0.320055756578288 1
0.304053241886375 1
0.321262576219135 1
0.33499757522899 0
0.301959807896168 1
0.314602992922052 1
0.313584662583172 1
0.306370917566883 1
0.32500115745876 1
0.313512934512885 1
0.316621523445517 1
0.31525106484986 1
0.292579949823757 1
0.321711088472948 1
0.30499241308333 1
0.323480547636626 1
0.303269650893837 1
0.313434537962322 1
0.31398309522185 1
0.309114270950575 1
0.291876125014905 1
0.318392029610807 1
0.325018860791834 1
0.323420252768992 1
0.319016631958289 1
0.298548647586271 1
0.32444308132848 1
0.296398794072578 1
0.301493654518057 1
0.310025367380325 1
0.314846408784545 1
0.325919920010706 1
0.309948153671993 1
0.302817112908088 1
0.304986385513862 1
0.319675596838502 1
0.281110628391605 1
0.287215426992465 1
0.313519996360724 1
0.309438899035852 1
0.311573251324104 1
0.313114746745845 1
0.321266519410826 1
0.332116541851472 1
0.283178782517057 1
0.303699645092972 1
0.297742975356624 1
0.301083970931214 1
0.303465492616147 1
0.326525471063667 1
0.32735548313732 1
0.258013498583922 0
0.326156953106952 1
0.298203093420934 1
0.291215214660304 1
0.305139362158004 1
0.295643707609953 1
0.3060560829006 1
0.337263344964361 0
0.295493412508133 1
0.318982905267722 1
0.323831624925188 1
0.34144511303251 0
0.313355462225543 1
0.303562382511101 1
0.309310924401781 1
0.295075733710184 1
0.308801691536662 1
0.297674936532366 1
0.336028611309277 0
0.315357564797753 1
0.313094494074166 1
0.328604636159211 0
0.30673702004818 1
0.292478962168644 1
0.284107990653725 1
0.309671888411097 1
0.318863154201319 1
0.305498668436243 1
0.30057268432731 1
0.300684997377801 1
0.31402617398184 1
0.33043231543561 0
0.320659583028559 1
0.335493949086589 0
0.315735485786339 1
0.313047113328176 1
0.315774741954411 1
0.321523889744652 1
0.319265892093881 1
0.330715981957499 1
0.306355769444889 1
0.318085293455355 1
0.318273706643156 1
0.295529695469315 1
0.310456109906656 1
0.309385493174034 1
0.314230336048343 1
0.295281718696828 1
0.322870465214404 1
0.318141445851482 1
0.299803080817644 1
0.330627027215996 0
0.304760202392117 1
0.283793767992294 1
0.311564506901884 1
0.334459017961992 0
0.326128161370487 1
0.313866380152626 1
0.30418484980375 1
0.304585718069375 1
0.297979447736309 1
0.319228687241688 1
0.316632048419695 1
0.299158830631351 1
0.300477449695298 1
0.299716873586871 1
0.333605278256029 0
0.311685488860327 1
0.326541814623825 1
0.330758799744034 0
0.313326103978559 1
0.317311626318501 1
0.293108302862569 1
0.300354417079684 1
0.307717273513052 1
0.304221465026118 1
0.330139159526954 1
0.328950612484723 1
0.329350082710094 1
0.322817694124132 1
0.338880841958954 0
0.296729373762164 1
0.31404724825653 1
0.328645922388376 1
0.299364548825699 1
0.314295832531051 1
0.332206374470081 1
0.281531683094659 1
0.31748373156095 1
0.29009925125023 1
0.323435003404669 1
0.310204252373831 1
0.293254458497586 1
0.326478094853067 1
0.325012234734569 1
0.316061727831323 1
0.299572693511052 1
0.306689279474954 1
0.307345862470467 1
0.309534333806261 1
0.315193184386154 1
0.338794881145662 0
0.29088390646017 1
0.296627066816976 1
0.30589396842911 1
0.309926181516963 1
0.299226450597885 1
0.27664434832979 1
0.32795608709774 1
0.277040844160024 1
0.303020428910132 1
0.339996051474212 0
0.326904470506217 1
0.300704000401983 1
0.339464590992916 0
0.31968455067147 1
0.298789266101528 1
0.312207697733939 1
0.322573591855349 1
0.328879905718037 0
0.308999530321641 1
0.327366970327038 1
0.366161321477429 0
0.311974421307345 1
0.333724831729125 1
0.281333636082108 1
0.331399218630884 1
0.314122545376385 1
0.327184729646141 1
0.317538083573096 1
0.314749051641273 1
0.306122069440996 1
0.299807567357431 1
0.298775811549765 1
0.317910594519172 1
0.30816714142771 1
0.315873954571268 1
0.280831210327032 1
0.320819187900987 1
0.327227448747544 1
0.310519187241101 1
0.322213904917575 1
0.292055108393034 1
0.304106137536483 1
0.294073094657192 1
0.280795247956526 1
0.334695902932359 0
0.330103402263084 1
0.31118042972383 1
0.316424207086364 1
0.29320164928799 1
0.316173723767646 1
0.312344718264717 1
0.307142212709468 1
0.293577662265638 1
0.299951938029706 1
0.314906335884358 1
0.293742662464535 1
0.309173004422265 1
0.317101826841772 1
0.317394711417071 1
0.295991527484753 1
0.302557609203292 1
0.29006776310298 1
0.294546489598219 1
0.31791058884143 1
0.306076590886572 1
0.333783918053682 0
0.330005388642472 0
0.32087120370251 1
0.312330195097731 1
0.319039697316347 1
0.273239475840826 1
0.317450969199835 1
0.310039286648276 1
0.311021787121565 1
0.293638353492621 1
0.32653635770384 1
0.304323003147188 1
0.323889156373109 1
0.284849152846203 1
0.307498515080885 1
0.290028061787367 1
0.294162039179223 1
0.310867219609781 1
0.325980037165106 1
0.31362394176411 1
0.325651406694568 1
0.32153992140746 1
0.32256127537914 1
0.299424333062486 1
0.308978632708256 1
0.300709125827371 1
0.285135434821868 1
0.328315739098255 1
0.321679177207712 1
0.320833545702629 1
0.295702258147077 1
0.306636952632748 1
0.319940466067602 1
0.30395801301208 1
0.303690345507407 1
0.295942685327373 1
0.311857550366238 1
0.322178481474204 1
0.313841473383675 1
0.309823265255702 1
0.30764861241482 1
0.314492072166584 1
0.299560508367311 1
0.303761843080082 1
0.297301500780138 1
0.309562917816407 1
0.33469129695047 0
0.286909381447719 1
0.306382016269828 1
0.322706605517592 1
0.299458773570605 1
0.303318705896128 1
0.321596428448477 1
0.30877832714681 1
0.290958489576668 1
0.320183683890302 1
0.310806498165184 1
0.307540750336113 1
0.318894537263032 1
0.316701075512819 1
0.335139373255728 0
0.331149233255389 1
0.315748085873032 1
0.322264678118146 1
0.313128608184907 1
0.34813245429755 0
0.31060987381172 1
0.307241965307461 1
0.301390249674743 1
0.288243236458209 1
0.321074065894181 1
0.3225412365859 1
0.291976351458603 1
0.307770842686107 1
0.350502341807019 0
0.285752603634591 1
0.286723345687352 1
0.300891290973166 1
0.290780413197213 1
0.296287461634137 1
0.304516427922752 1
0.314867853766237 1
0.321424862003601 1
0.304915231208759 1
0.329748735106696 1
0.287970536231305 1
0.327582702269271 1
0.319652976908107 1
0.326060281400834 1
0.32040152751901 1
0.29951445620525 1
0.331050140882037 0
0.338238846752982 0
0.293370917880369 1
0.30685447525915 1
0.302050465850723 1
0.31532805747536 1
0.32253440966307 1
0.315007587352095 1
0.310319246026382 1
0.302837826977091 1
0.296586496822221 1
0.288464662156028 1
0.306867385281145 1
0.333175126843284 0
0.320895416521107 1
0.310217073941642 1
0.299751059629487 1
0.330865365211808 0
0.307842748537415 1
0.308107921857666 1
0.314457692970786 1
0.315517463367031 1
0.319027519943987 1
0.290650722699907 1
0.308637620695458 1
0.331802729597135 0
0.323674906507645 1
0.305344318614018 1
0.327331072583489 1
0.310237741872345 1
0.351778029250987 0
0.289646089953769 1
0.321860241515451 1
0.304182969627844 1
0.327840032257783 1
0.315451757742254 1
0.307703007378352 1
0.328369715368992 1
0.291896973863623 1
0.306393946709116 1
0.324305182222916 1
0.333016526031446 1
0.313884623035844 1
0.33171766275685 0
0.304475692754038 1
0.328249853854272 0
0.310357935353703 1
0.326252360397517 1
0.306424738808072 1
0.292108537380397 1
0.291523009754853 1
0.32343526701795 1
0.305336537618244 1
0.301753671460774 1
0.314755673679761 1
0.327480434588836 1
0.323096248091376 1
0.313395363348812 1
0.293616753948611 1
0.328328245006691 1
0.28826110399106 1
0.32631767928252 1
0.294489312298309 1
0.311921972415103 1
0.295979043532742 1
0.311533916879255 1
0.307684182596085 1
0.295648082691975 1
0.299972882067333 1
0.30827546670645 1
0.303619309925583 1
0.310444375254087 1
0.337616292118204 0
0.328178676960271 1
0.280797560180729 1
0.298989367366077 1
0.30120937681642 1
0.29818653973891 1
0.310643883931527 1
0.309510901309843 1
0.312237301438717 1
0.300541014859933 1
0.335961580192999 0
0.289383998500713 1
0.326961490214475 1
0.330131205426895 1
0.292187994865981 1
0.321444708701863 1
0.330213484662097 1
0.294461965965756 1
0.301401534329423 1
0.318342943019475 1
0.313180399956626 1
0.320280552136036 1
0.291474646736196 1
0.291629338560901 1
0.269273854024963 1
0.306015073964537 1
0.318459688421248 1
0.31864444064164 1
0.318931988951982 1
0.282944420159084 1
0.319984038487198 1
0.295658785017111 1
0.332786244925412 1
0.314103230748733 1
0.303349808812495 1
0.316519179528803 1
0.326280463439209 1
0.310457824704942 1
0.300436243948449 1
0.304559369848357 1
0.30659073458909 1
0.297237831011908 1
0.288808489632551 1
0.30839607626752 1
0.312479539328143 1
0.323928524911121 1
0.31200986319494 1
0.309102998630162 1
0.32353752318996 1
0.336616676079336 0
0.30607620318875 1
0.306142033948381 1
0.319489896417253 1
0.278964431244673 1
0.315204075454188 1
0.318351997871495 1
0.324184272210439 1
0.324069370623264 1
0.305590633704871 1
0.331348957575541 0
0.313201837345097 1
0.311356469127512 1
0.319830836725341 1
0.32860860508654 1
0.306744125237932 1
0.349021762544176 0
0.310838168320058 1
0.31859032234015 1
0.314609321132013 1
0.326759239059082 1
0.300612463339174 1
0.330257238937877 1
0.3253176198075 1
0.293111173507332 1
0.338395472789171 0
0.335375157286286 0
0.333898294098234 0
0.316552631516594 1
0.328539522371351 1
0.312724853519837 1
0.31936818999028 1
0.308377450918539 1
0.309392918745302 1
0.30133132373893 1
0.333444893110637 0
0.312479151774116 1
0.326493654819961 1
0.314733375747071 1
0.281817212802644 1
0.313341792723645 1
0.329242330479631 0
0.323311730651039 1
0.315108602279708 1
0.295751638377051 1
0.305325847456999 1
0.308928522260642 1
0.282354964084105 1
0.321134825453515 1
0.343901396238973 0
0.280016314902747 1
0.312502318077787 1
0.328368978180978 1
0.303983931854427 1
0.316414787555334 1
0.303331454669359 1
0.329617263142179 1
0.303248988250039 1
0.337706930448134 1
0.318277242294825 1
0.307446640319723 1
0.324591875369088 1
0.324569820887681 1
0.308769226958089 1
0.313274407872897 1
0.31029226392209 1
0.314537761207071 1
0.300098801843336 1
0.327739110277364 1
0.315861808980042 1
0.305398121747335 1
0.319307068691102 1
0.295630626523067 1
0.2888864211005 1
0.307517867166159 1
0.328909149168669 1
0.293412107908266 1
0.333363951685204 0
0.296313495862828 1
0.315151926676129 1
0.337103435270074 1
0.323847442620956 1
0.332364255102116 0
0.299819825907102 1
0.311463112165486 1
0.312981888306468 1
0.349938608025637 0
0.313252043159169 1
0.306439241290124 1
0.324478235830015 1
0.318875877816713 1
0.315786867228507 1
0.292628350612766 1
0.344608819716486 0
0.313529419169457 1
0.310349367216983 1
0.291399546440147 1
0.295022647395152 1
0.321318363150983 1
0.334103157043639 0
0.325751788089099 1
0.309036234827634 1
0.28034708052498 1
0.31918210724842 1
0.306955278786688 1
0.29686253713239 1
0.300227363725074 1
0.311197915557517 1
0.318724118613061 1
0.33711967605776 0
0.299306300227237 1
0.320703046901006 1
0.347791720384366 0
0.293870455971532 1
0.314146295587749 1
0.340135820353863 0
0.342878170960668 0
0.307610388402145 1
0.296571119990953 1
0.312542124710611 1
0.296448370231173 1
0.312888231038115 1
0.295692851034891 1
0.319201049019059 1
0.315964520099615 1
0.3058281131214 1
0.338966055635473 0
0.30495343551903 1
0.307942867957102 1
0.330034096986739 0
0.323519832023025 1
0.317466825823504 1
0.320579252075555 1
0.317921450116869 1
0.316417442023986 1
0.324900946382781 1
0.310197318402443 1
0.324160220593275 1
0.312062992118944 1
0.296319152236481 1
0.325200375374842 1
0.310088849104867 1
0.31815690078276 1
0.316138642245562 1
0.307902383309659 1
0.282540481855956 1
0.303752312848967 1
0.306871562206624 1
0.331000687723693 1
0.301932352996859 1
0.328525843209596 1
0.341852653896725 0
0.328021021763071 1
0.30272430712389 1
0.325838356688402 1
0.300255427340597 1
0.342051090111572 0
0.313865225149832 1
0.330597672252546 0
0.309488397870838 1
0.313987592957578 1
0.31570478875517 1
0.270959674036842 1
0.292084022302189 1
0.320349266091377 1
0.340771409345949 0
0.329063642534541 1
0.315467419719859 1
0.372270774753035 0
0.324815179460873 1
0.335895333577854 0
0.33594275437756 0
0.336809893957181 0
0.279250607753219 1
0.312930858887698 1
0.309856034090267 1
0.313458657738006 1
0.304448279623264 1
0.295895135001706 1
0.335790681179149 0
0.295353936597627 1
0.300934567981051 1
0.308551144770323 1
0.329031431835258 0
0.291669441517845 1
0.317838292370919 1
0.294251572997004 1
0.28752015591421 1
0.325043375215308 1
0.329984715445715 0
0.318718037646242 1
0.314765066186638 1
0.338761346079045 0
0.319521789274098 1
0.316664209817674 1
0.308696877983085 1
0.329566777392228 1
0.311513178715013 1
0.308617271347241 1
0.321626967488784 1
0.349594380908031 0
0.309627711165712 1
0.336586927644176 0
0.321743140384366 1
0.321248236932615 1
0.329818738230038 1
0.30232181530848 1
0.324657089872147 1
0.313235959647503 1
0.335920800329783 0
0.328194325677225 1
0.320099688190892 1
0.315767235035582 1
0.314912124641554 1
0.304427395127215 1
0.311516738831352 1
0.332906163630297 0
0.302655774947989 1
0.312705799529684 1
0.293228873815915 1
0.341436080959304 0
0.300765932898745 1
0.329658117713183 1
0.345358201206839 0
0.321771722198888 1
0.344078465940407 0
0.313832431896474 1
0.290093955648537 1
0.293237599720494 1
0.308669338314471 1
0.303228216524612 1
0.3133986106634 1
0.306043630353262 1
0.302063761946269 1
0.300016818298888 1
0.338300360530322 0
0.271664315184852 1
0.31969714427738 1
0.309929163940978 1
0.313458207093396 1
0.290967519179828 1
0.331793417015279 0
0.324344674018375 1
0.304776323195297 1
0.306083158110077 1
0.285947860967755 1
0.321853470411742 1
0.319212636705159 1
0.302365684516095 1
0.301813626269607 1
0.320626817591276 1
0.324240291959855 1
0.310537807863144 1
0.338418703242385 0
0.284557758398634 1
0.307102757872481 1
0.311879405731637 1
0.313652044974337 1
0.340927147232452 0
0.324086167694323 1
0.325966859461672 1
0.306669960740455 1
0.322359446372457 1
0.335226148453498 0
0.328372246859308 1
0.337929286936859 0
0.323636224263008 1
0.306033621834273 1
0.335510586930191 0
0.312974431242906 1
0.30069161859724 1
0.305500414094095 1
0.318715129306298 1
0.296983847894086 1
0.341783455822833 0
0.3283792603946 1
0.305930517836931 1
0.327229814895224 1
0.322837155371935 1
0.300562910768272 1
0.30478074827307 1
0.287008062486874 1
0.308121169260927 1
0.34113581374376 0
0.340707297310868 0
0.296147866721817 1
0.341925824739244 0
0.318249871101552 1
0.324628194968728 1
0.31887189993732 1
0.318469009003477 1
0.295243922366957 1
0.278636745638144 1
0.31424107845359 1
0.312145560279039 1
0.318904892264931 1
0.320931084985437 1
0.326442714033435 1
0.332182805723169 0
0.30089586863824 1
0.319125878379858 1
0.343961829359411 0
0.263451688274463 0
0.330754672585444 1
0.326321482759123 1
0.290016515615362 1
0.346679201318898 0
0.305978545068136 1
0.319714941642467 1
0.292611484064096 1
0.310480457751139 1
0.313702559341141 1
0.299026926435682 1
0.302794795834774 1
0.304183396651966 1
0.340488043958705 0
0.317740085984014 1
0.320936853426 1
0.307655225306464 1
0.320651606716876 1
0.330716971916662 1
0.312852077829813 1
0.313884205141726 1
0.275477934547565 1
0.303308716462064 1
0.307974322403137 1
0.297840968447429 1
0.308849982235886 1
0.287018746926476 1
0.332419825349533 0
0.313865356428623 1
0.284063340748234 1
0.335391757157708 0
0.330502299410472 0
0.328520247857661 1
0.301077713654788 1
0.328266598292656 1
0.324759538685479 1
0.312474473100009 1
0.31056190800638 1
0.288188731137549 1
0.344196973629712 0
0.297000269587702 1
0.30642930461327 1
0.306568429707911 1
0.297353911141336 1
0.331572312097562 1
0.335749007939158 0
0.308515580390563 1
0.308620154680975 1
0.314485892202395 1
0.336058760374587 0
0.3128698454405 1
0.32128321135054 1
0.304569945681257 1
0.321482666549598 1
0.300155595585322 1
0.326203605188757 1
0.299545866658329 1
0.330032701572306 1
0.340729080704636 0
0.32341378832188 1
0.300001221935985 1
0.310878253065225 1
0.339302791058417 0
0.323107733772165 1
0.302644336968503 1
0.304613660266751 1
0.319865795729827 1
0.294468984466318 1
0.312880435742363 1
0.342125260502484 0
0.298057615159935 1
0.30844264884377 1
0.329296880111988 0
0.315667663395143 1
0.317417360405398 1
0.306344126703397 1
0.334417425332303 1
0.312729574885297 1
0.314124814736667 1
0.320941923478752 1
0.315071609910985 1
0.296241938510233 1
0.305371713920477 1
0.296209267223281 1
0.331040414199274 1
0.310933941489139 1
0.32177499321304 1
0.316670095556692 1
0.340489957487956 0
0.302695116808873 1
0.30749552883247 1
0.325657019114664 1
0.307027816409306 1
0.308048233798815 1
0.293648625718347 1
0.333161011011413 0
0.287328088488442 1
0.327121603805678 1
0.293180397511064 1
0.293816389331273 1
0.315181460243034 1
0.315676911164904 1
0.301451172885714 1
0.31534458062134 1
0.291173729455285 1
0.295828198087305 1
0.319801788732206 1
0.314522434933561 1
0.298100375137502 1
0.292509551402479 1
0.322313649165671 1
0.280121271062484 1
0.307359885760827 1
0.337312283442367 1
0.337021184076557 0
0.308004912506158 1
0.329618670097213 0
0.31224602159844 1
0.28638603947207 1
0.302508540755671 1
0.309936465368567 1
0.339201853410673 0
0.329553043816127 1
0.299727387711355 1
0.305501858547384 1
0.304795807590835 1
0.312883051869265 1
0.299914655395963 1
0.3066667766712 1
0.298948340803384 1
0.279201982217128 1
0.34342681539491 0
0.323841346793544 1
0.324399991473839 1
0.319095838442944 1
0.323205956905329 1
0.304283708168759 1
0.302503632205534 1
0.347219496257818 0
0.319663188043148 1
0.303488307829378 1
0.32732112838842 1
0.293262420476342 1
0.311425528551842 1
0.317620862276177 1
0.294272038948394 1
0.311957824436706 1
0.321789892757423 1
0.317259659727437 1
0.319904548303206 1
0.295023929989186 1
0.316589013221331 1
0.303409494197595 1
0.337291592728948 0
0.330998694340894 0
0.288994277623064 1
0.354524684567848 0
0.325541353907349 1
0.299648991197542 1
0.307762559871329 1
0.330796049511263 1
0.279949097145043 1
0.279304669718143 1
0.305883577555542 1
0.303793019646363 1
0.336570500949959 1
0.332542934653663 1
0.291645595519923 1
0.318091555203659 1
0.312169057208953 1
0.312751369093377 1
0.306183530487909 1
0.319915768939762 1
0.296651180428379 1
0.295614094640517 1
0.330664211019531 1
0.289887831320949 1
0.299917825628546 1
0.292641707857167 1
0.315420085380985 1
0.311901371659126 1
0.321989491556453 1
0.289447409203719 1
0.313777025170947 1
0.313836262088534 1
0.338631422564448 0
0.337279845949122 0
0.316176741424365 1
0.315575354878319 1
0.33433455934799 1
0.320733039564332 1
0.332233006271717 1
0.310007024347982 1
0.296688115083248 1
0.310072891428222 1
0.318913700460158 1
0.315300555775486 1
0.312768016017598 1
0.336705256463549 0
0.286240527720183 1
0.3168835001149 1
0.341593039920329 0
0.310123515656797 1
0.306521226399183 1
0.346267004659917 0
0.336918817477822 0
0.347669638226681 0
0.325216035998448 1
0.30349413803209 1
0.299440100987718 1
0.293393790901299 1
0.339758249017102 0
0.315034258694996 1
0.327055453229147 1
0.306910711375367 1
0.311796140815906 1
0.320987872885447 1
0.310831672306961 1
0.313236158311871 1
0.310577215175071 1
0.29762788460995 1
0.304872102747736 1
0.304181020115311 1
0.322766559033889 1
0.304696195994237 1
0.310505145207117 1
0.310024725025919 1
0.324009031514499 1
0.314841551363413 1
0.300145433497947 1
0.29249442615231 1
0.296801587663846 1
0.315136189574318 1
0.33542218585933 0
0.323981084950256 1
0.30750926464033 1
0.290375688152508 1
0.28841964406632 1
0.29378364194095 1
0.313967509278619 1
0.300264322003695 1
0.319477087601424 1
0.323934005734719 1
0.317495524040734 1
0.316447272680333 1
0.330814951289495 1
0.295392517548974 1
0.33592005769534 1
0.334931293064165 0
0.30579324568633 1
0.307588137526394 1
0.303497441116687 1
0.338482369905711 0
0.31205595493111 1
0.298530495153651 1
0.29698133932074 1
0.346858168372049 0
0.322905934295938 1
0.320818752776868 1
0.30023256642244 1
0.311668497629457 1
0.324917035543582 1
0.33660787400539 0
0.309431306372868 1
0.302685782382288 1
0.329195169427603 1
0.303393253811077 1
0.325288778102348 1
0.320460879455773 1
0.325213488280899 1
0.302822084691764 1
0.318404919388661 1
0.3301262943157 1
0.320500641380385 1
0.294568882390257 1
0.317040717192404 1
0.313293723904608 1
0.298578861395349 1
0.330924871238062 1
0.334817550390886 0
0.291807943840285 1
0.300033377669903 1
0.31466382762772 1
0.285122385045775 1
0.327535494389752 1
0.298871042852308 1
0.326203537595306 1
0.319554521815753 1
0.313141534449317 1
0.313798661058666 1
0.322682316208401 1
0.274476636600631 1
0.319749239349583 1
0.284006157658522 1
0.312683788071881 1
0.289330372569813 1
0.316590575629944 1
0.346897035207554 0
0.322533123797665 1
0.324436284636993 1
0.308818267557243 1
0.289536246636391 1
0.325619896851 1
0.32393956131373 1
0.298490539739117 1
0.313660028385969 1
0.322631146556157 1
0.335439430888321 0
0.289410578653998 1
0.318824609913925 1
0.296448346502594 1
0.293988542295538 1
0.327627851618119 1
0.300144484147736 1
0.331485239588764 0
0.316788624949437 1
0.298508789488245 1
0.322702700407701 1
0.31448824766082 1
0.307658091904686 1
0.292415632752598 1
0.296757472840101 1
0.305146644119082 1
0.308332968424546 1
0.289914969105746 1
0.347077996353742 0
0.295971952614167 1
0.315120268404065 1
0.327707377018954 1
0.307253487882769 1
0.320235973865189 1
0.303021001878195 1
0.31368875959602 1
0.303073948625347 1
0.329841992786688 1
0.317962259452402 1
0.319403205255892 1
0.336217873273259 0
0.31636577623554 1
0.316343518335751 1
0.318768929048541 1
0.305512888230785 1
0.281261602396036 1
0.303681100145263 1
0.348251774842097 0
0.288687540801792 1
0.300084273803484 1
0.276290971705548 1
0.301508681446948 1
0.342563661973765 0
0.315864842841496 1
0.307730420029962 1
0.321484709124752 1
0.30891708763068 1
0.300271295762524 1
0.311515390781443 1
0.32486447976982 1
0.31062250973958 1
0.314920626957308 1
0.333448635764546 0
0.328634325488113 0
0.330777237353354 0
0.285473277667255 1
0.291334354339465 1
0.324769528907215 1
0.313789705963581 1
0.31835942946354 1
0.301541023888846 1
0.291377983495952 1
0.332578146669915 0
0.304965559329273 1
0.310344628145052 1
0.280900987490503 1
0.308980924974825 1
0.330945077449568 0
0.301414200639253 1
0.317436380890098 1
0.327382596658079 1
0.295941150503555 1
0.310078946826824 1
0.312892250648099 1
0.291183244180779 1
0.309379258708574 1
0.330399340734163 1
0.300198218744119 1
0.314403882385939 1
0.289102443131025 1
0.32107906556948 1
0.32396040238681 1
0.309872409392872 1
0.291030870816076 1
0.321318471998399 1
0.310999532565824 1
0.29894308718461 1
0.302161180571736 1
0.307401048723501 1
0.314195553379673 1
0.313868059742217 1
0.310061905979377 1
0.295575871225923 1
0.345761033637598 0
0.303668155465097 1
0.31108030312517 1
0.315983125498169 1
0.292527834009945 1
0.300742451204984 1
0.301904663369441 1
0.300024332018649 1
0.329081113696491 1
0.296794933162247 1
0.329466482726365 1
0.312229829419525 1
0.337669540242116 0
0.327136439541554 1
0.334209350190804 0
0.330258021787957 0
0.303733244772767 1
0.301396467157153 1
0.279072659491744 1
0.307277241460476 1
0.329468655934171 1
0.308984042702734 1
0.318676397390207 1
0.318379857888754 1
0.323618061141439 1
0.32233313089284 1
0.325965440158864 1
0.313858119165127 1
0.325749986275246 1
0.310317692565673 1
0.313555046373381 1
0.321094661422159 1
0.312891214073105 1
0.291448604554492 1
0.320426052925396 1
0.35543240060318 0
0.317213933380992 1
0.314213720862114 1
0.307963033426339 1
0.319007871512606 1
0.309349621449175 1
0.29075155358641 1
0.283240171562715 1
0.305498727885707 1
0.28852040471357 1
0.285038836301962 1
0.298521271619565 1
0.327985476713235 1
0.288722586725545 1
0.316692790024113 1
0.304340003987967 1
0.325442351454177 1
0.294914232114248 1
0.326805809650039 1
0.302427555206609 1
0.295608267921582 1
0.311543398861377 1
0.340583775724054 0
0.320304683776264 1
0.316199013198892 1
0.318151928327337 1
0.32576049829585 1
0.325154584405049 1
0.325547016672407 1
0.296685205567836 1
0.283421575375551 1
0.321256221569653 1
0.328058213040541 1
0.336969673027774 0
0.281794608300179 1
0.295221583867584 1
0.314132235069273 1
0.33051618048709 1
0.30114061933238 1
0.328908333848071 1
0.321952802658435 1
0.359597775821082 0
0.350468371753421 0
0.289255168763123 1
0.309060935739033 1
0.328052695884043 1
0.308180459001991 1
0.307787205121459 1
0.301967287029899 1
0.299762039570043 1
0.289423830923831 1
0.31370088742622 1
0.323062041363269 1
0.292025759126937 1
0.302325860645367 1
0.320967943518452 1
0.320747898171238 1
0.28896287993399 1
0.330707633504956 1
0.301759919490595 1
0.329943394044302 1
0.306825820771168 1
0.316754909062758 1
0.319201656007472 1
0.29178785803981 1
0.320484837461894 1
0.298518906930191 1
0.302989120388513 1
0.314688172300321 1
0.304025725720589 1
0.318880139161215 1
0.353489248807839 0
0.332664960952211 0
0.330745293134262 0
0.323353877685779 1
0.313781267226405 1
0.302326860087102 1
0.301772333666593 1
0.312075004067497 1
0.303927071381956 1
0.330306142048212 1
0.296811232021258 1
0.328340307833436 1
0.346257047354173 0
0.344041846954827 0
0.290088454656498 1
0.324889393448683 1
0.309057136368697 1
0.312863866850109 1
0.282165558109204 1
0.348452860277127 0
0.317710125991984 1
0.322246467974999 1
0.317411115507214 1
0.326513772208712 1
0.299932119111992 1
0.306870878048414 1
0.331124072478301 1
0.333892531941797 0
0.315379517851335 1
0.324299172818223 1
0.329769019884623 1
0.327458368052195 1
0.284141751208306 1
0.335090349251361 0
0.321041199441451 1
0.329526473262363 0
0.302765048692228 1
0.337256309887367 0
0.322819794738021 1
0.323637921963542 1
0.309158230275819 1
0.337480962721471 0
0.318632572515101 1
0.323174027312006 1
0.296826676717183 1
0.321274475512129 1
0.28118691664266 1
0.30534530236996 1
0.326860682957868 1
0.296570421880196 1
0.329784916409759 1
0.298905371177343 1
0.305235307889516 1
0.300960965003543 1
0.302953524953758 1
0.302664394350503 1
0.298946222136507 1
0.300820054017646 1
0.311791554699007 1
0.292330049927998 1
0.322568085328987 1
0.316910559694515 1
0.297421103185567 1
0.323389600803492 1
0.325920631883606 1
0.319811793888775 1
0.330046206373299 1
0.323604995096328 1
0.30820014701654 1
0.305942288017154 1
0.313667494671475 1
0.32401622930061 1
0.329293494150443 1
0.337822971091541 0
0.344782536220438 0
0.304417495161678 1
0.292250384196398 1
0.329735051178266 1
0.322567452354898 1
0.341317615115907 0
0.307731047090942 1
0.33609236017675 0
0.303636358268381 1
0.298479255117458 1
0.322619391948502 1
0.320612176076634 1
0.318144142767459 1
0.310335022547916 1
0.314663600128713 1
0.320743969704623 1
0.313180216007009 1
0.305477436933866 1
0.295336353067368 1
0.308124555201762 1
0.28554682248148 1
0.340793934164028 0
0.3254516231104 1
0.330446072856078 1
0.313002166326511 1
0.329157468426421 1
0.324153329867417 1
0.341951755749736 0
0.315594264610058 1
0.339878921421999 0
0.321136454937509 1
0.314305045131466 1
0.328297578683361 1
0.31304281789794 1
0.309170748831166 1
0.286514381165313 1
0.307044615425157 1
0.300649035375874 1
0.348715247769215 0
0.321224007782624 1
0.333146402120773 0
0.306996135003234 1
0.317844143101774 1
0.309326446457468 1
0.32157701224614 1
0.305264744340314 1
0.325479425402252 1
0.325408424573056 1
0.329118688666203 0
0.318978984871845 1
0.302429524372529 1
0.33072679253943 0
0.311760029175062 1
0.298678016794692 1
0.294997288084725 1
0.290685090137275 1
0.316874995382745 1
0.30503486949128 1
0.305802732209908 1
0.330506868931151 0
0.329740262006657 1
0.319944204803513 1
0.302111802610156 1
0.321616691297898 1
0.312720174387803 1
0.323835231914575 1
0.33707057920456 0
0.316314236344364 1
0.328193795713332 1
0.302863123856021 1
0.293252940098631 1
0.31426303362443 1
0.327684885460156 1
0.307496932566382 1
0.320134769027161 1
0.324894759828214 1
0.320524911956966 1
0.308704319681688 1
0.331518051514082 0
0.31850318172098 1
0.31771962154976 1
0.32409817174324 1
0.286440047945321 1
0.315349807455827 1
0.344800755502848 0
0.343982028715362 0
0.311836195703551 1
0.352302472997933 0
0.315482689906235 1
0.313883505641442 1
0.293093282977983 1
0.340635536045365 0
0.293477946839355 1
0.301045632509301 1
0.31775087549402 1
0.332249819142083 1
0.30524124848173 1
0.334054058194261 0
0.306046555676014 1
0.323145415255084 1
0.319019973168778 1
0.308860757990505 1
0.318554757108923 1
0.306034806346015 1
0.309991308634778 1
0.288923684901419 1
0.324847031041484 1
0.33895739210039 0
0.299309072604816 1
0.295789522643841 1
0.2754824409648 1
0.299544855718324 1
0.324544943335759 1
0.328900700354117 0
0.31636551684135 1
0.291372603158476 1
0.324030457940714 1
0.313616978955325 1
0.295608249941741 1
0.290161180402385 1
0.30759277047654 1
0.327516359234109 1
0.315312637815242 1
0.327642977271285 1
0.328736682976398 0
0.314040756510964 1
0.31389953849745 1
0.321564509112194 1
0.316486520666081 1
0.301472843845287 1
0.325579937816425 1
0.311101064184819 1
0.27892312432234 1
0.312991282362776 1
0.314944480991803 1
0.294157418872097 1
0.343633192171059 0
0.325366392658613 1
0.315368696350589 1
0.309747721575172 1
0.303025009421419 1
0.319284581909923 1
0.294421377402627 1
0.305539655055701 1
0.320234732631598 1
0.29257697020991 1
0.352570734318449 0
0.323564998024292 1
0.30649634217275 1
0.323059233223383 1
0.326583357094744 1
0.316791187049282 1
0.309486429112798 1
0.300913947628585 1
0.323611093937272 1
0.328435290834335 0
0.29642829115757 1
0.309124830574853 1
0.32167505365999 1
0.309920488606728 1
0.300640073497849 1
0.280657614509647 1
0.298361923452756 1
0.3275107397404 1
0.308723648993952 1
