# Supplementary material for: Bias caused by sampling error in meta-analysis with small sample sizes
Source: PLoS One. 2018 Sep 13;13(9):e0204056. doi: 10.1371/journal.pone.0204056 (PMC6136825; doi:10.1371/journal.pone.0204056)
Supplement: S6 File — (ZIP) [file pone.0204056.s006.zip › results N = 50 theta = 0.3 tau = 0 sz = 20-30.txt]

"dl.theta" "dl.cp"
0.411289300093666 1
0.423597438601023 1
0.339065177368094 1
0.46663782212772 0
0.444670988273854 0
0.466436947349114 0
0.462818663773489 0
0.502747779465641 0
0.451059402931909 1
0.512467877018267 0
0.439518386367375 0
0.460131390819557 0
0.494805116161829 0
0.473280253120656 1
0.412684430621331 1
0.395973994637756 1
0.368492705962023 1
0.420300964672911 0
0.437636837590231 1
0.45024039621653 0
0.422675653691437 1
0.513637650694887 0
0.468149650174445 0
0.368754599054992 1
0.347919227910395 1
0.436569574711103 1
0.464882295310552 1
0.400812452846511 1
0.481912634225689 0
0.417524697568036 0
0.439992936920528 0
0.428658032781552 1
0.298655674445823 1
0.479384213195043 0
0.496557305690249 0
0.413844463197764 1
0.350868057156684 1
0.564766080333152 0
0.385236109674174 1
0.491764791137192 0
0.526330971155027 0
0.513155675239414 0
0.408391281371387 1
0.44729929319624 0
0.474933504805905 0
0.497778017411601 0
0.411653511370744 1
0.452276452194272 0
0.435784049866694 0
0.45954617920459 0
0.400427578627094 0
0.477656959010879 0
0.443005312503639 0
0.403136832335315 1
0.497778616113334 0
0.385907766363217 1
0.494145192975684 0
0.452786263612814 0
0.425834161407892 0
0.452229313671988 0
0.450828633433127 0
0.495055300460306 0
0.388588209980882 1
0.45481740177508 0
0.398767128285816 0
0.449994389450166 0
0.425359795683494 1
0.415234696974947 0
0.395203777012233 1
0.398678524747589 1
0.435447066629754 0
0.453072398069829 0
0.410366122810365 1
0.452729310062221 0
0.433006647001654 1
0.472730177350579 0
0.482836961621342 0
0.449157903957822 0
0.362750859963447 1
0.453522973089293 0
0.586307754921315 0
0.416285609469058 0
0.41563078365887 1
0.35177002067204 1
0.360854964290758 1
0.300417401477929 1
0.381077734217106 1
0.432840240922763 0
0.502556371982301 0
0.440281678900918 0
0.3822841500502 1
0.440306339639661 0
0.454154805337737 1
0.449007961925103 1
0.466951987707093 0
0.458452953781755 0
0.532326658771648 0
0.417624207192541 1
0.393985983606864 1
0.445395923867847 1
0.386019487897073 1
0.380273782818422 1
0.424699748753714 1
0.479603500421853 0
0.422950254635781 0
0.427955541676224 1
0.458682810326519 0
0.477610194726614 0
0.394445207204555 1
0.481767290736377 0
0.470062786772533 0
0.390768914969275 1
0.398616483597286 1
0.392553066712517 1
0.449757552030397 0
0.375567559039506 1
0.491312750561623 0
0.46512928325636 0
0.515233276427974 0
0.427321678796051 1
0.353550231479137 1
0.519674804091208 0
0.390369772467612 1
0.539840943775492 0
0.383536949873109 1
0.47275052344141 1
0.43478233270769 0
0.469743213348813 1
0.498683358428868 1
0.443384146675855 0
0.467565770661301 0
0.491336335384379 0
0.420291106058333 1
0.432074984989243 0
0.506594312711688 0
0.469581953425578 0
0.412442143646957 1
0.300201207245267 1
0.380647935031295 1
0.44839381155495 0
0.594155616125202 0
0.421394707379115 0
0.391242160027789 1
0.353767525508452 1
0.426496419469087 0
0.543615216228378 0
0.365845536438209 1
0.408608467666797 1
0.438939203343865 0
0.366921977617102 1
0.456378093487193 0
0.382986459890268 1
0.344384111546237 1
0.453353455363935 0
0.391374402488654 1
0.518509028108763 0
0.397526890318306 1
0.401510769786242 1
0.450625473660228 0
0.392037083721267 1
0.428713585555825 1
0.474791888979795 0
0.452029653024869 0
0.479751560415408 0
0.41840898689346 0
0.457516765659256 0
0.476484538914203 0
0.420636406216343 1
0.503029237016295 0
0.347388857015013 1
0.414399027371017 1
0.485995302332315 0
0.479731502005675 0
0.376477557236409 1
0.385062840079396 1
0.53361814634181 0
0.443428843232532 1
0.509767423036716 0
0.479735882883842 0
0.374300560846621 1
0.402252356393833 1
0.491678060174379 0
0.384114343589957 1
0.442840571504851 0
0.367706708821656 1
0.470380108816276 0
0.505463794283535 0
0.451613040401912 0
0.421931711281077 1
0.374709266465148 1
0.484186907875618 0
0.485008383507498 0
0.49397696611306 0
0.350977354980746 1
0.423147231066641 1
0.411397720179796 1
0.369696453930719 1
0.436542411416332 1
0.372290176582517 1
0.451352444403583 0
0.386330427375437 1
0.391273368683101 1
0.361815426016458 1
0.41683357094997 0
0.419308701569846 1
0.478606458723796 0
0.511752299396915 0
0.373235953506038 1
0.448612747860492 1
0.396860258692157 1
0.420442444472415 1
0.352787950992225 1
0.440449486776473 0
0.345982989465821 1
0.504681176049019 0
0.438619927427095 0
0.474952582631395 0
0.365425368547826 1
0.385868227887953 1
0.503365041098956 0
0.484331419068817 0
0.431331522389804 0
0.414818381808753 1
0.440084107311678 0
0.418284098867727 1
0.556966351430325 0
0.429524482282485 0
0.413341291690757 1
0.457408607398862 0
0.543144668177083 0
0.424157888000773 0
0.469468380145605 0
0.459892037974065 1
0.4948312794591 0
0.441535641531132 0
0.527161672184062 0
0.496638348334608 0
0.465530320515624 0
0.467737564320134 0
0.596067263605883 0
0.451729368319497 0
0.457330651228567 0
0.467458583033059 0
0.440653109030308 0
0.473279861072071 0
0.412894680226506 1
0.43371662086968 0
0.434438356095369 1
0.479171938255387 0
0.430675384873113 1
0.466932282240528 0
0.489939830345749 0
0.45653457029117 0
0.51258179761947 0
0.523458164900384 0
0.460330455311389 0
0.423548009252738 1
0.396080534350908 1
0.401709188374103 1
0.434312703768115 0
0.473068995454219 0
0.496290317699972 0
0.392454764866171 1
0.420982330908288 0
0.440923189561659 0
0.37601825710356 1
0.443707198143193 0
0.499962936137226 0
0.40203922506628 0
0.5059197872967 0
0.450255559338762 0
0.504626283696877 0
0.476328468526603 0
0.402607370778701 1
0.409361260279654 1
0.384071830397172 1
0.39018686427691 1
0.488124602007762 0
0.329701403566412 1
0.356793092923516 1
0.453471745941271 0
0.459286033521323 0
0.406761614469832 1
0.390496108940698 1
0.399455131911275 1
0.37650550608954 1
0.450184199209176 0
0.432589781139229 0
0.471213780087703 0
0.454879554065535 0
0.421620282388729 1
0.508009152640004 0
0.436082351197178 1
0.405961813722037 1
0.483217816117713 0
0.469164760256361 0
0.449812616554702 1
0.509516740105637 0
0.45623434441019 0
0.404246767435017 1
0.492802512544367 0
0.352668036553149 1
0.437263559243258 0
0.471085767492 0
0.49261069857968 0
0.527246526142506 0
0.483059614012534 0
0.474778234547358 0
0.365463729704995 1
0.426040746094314 0
0.446741509103926 0
0.42672021337868 0
0.418202935862686 0
0.457418424117292 0
0.428491907330267 0
0.419362761151859 0
0.516340913842846 0
0.467634416339431 0
0.453656345931999 0
0.535329508295925 0
0.432198854851481 0
0.527202084035222 0
0.502882080866314 0
0.359107296674819 1
0.43392358877225 0
0.425466878821165 0
0.375739447616935 1
0.53275691916693 0
0.344521056973768 1
0.438896009823464 0
0.418511311331278 0
0.434233317327278 0
0.485805852373666 0
0.445371456403944 0
0.379893078722704 1
0.4875538893727 0
0.439934720801121 0
0.518127551519988 0
0.438191774120694 1
0.4123673106035 1
0.387094266803387 1
0.448620155072297 0
0.33882821106854 1
0.414645218569628 1
0.342950614152491 1
0.511361071236043 0
0.505739392213815 0
0.486741793372928 0
0.49620336393614 0
0.310824924330251 1
0.49917161037594 0
0.473120553829177 0
0.446423305997665 0
0.459693294848584 0
0.416656294169237 1
0.412890713100695 1
0.364822584235876 1
0.453552747871364 0
0.369324546673218 1
0.407929807816756 1
0.417585694757597 0
0.475383001026528 0
0.51402964913328 0
0.449428189545342 0
0.40367525659974 0
0.45297399862523 0
0.399639540653189 1
0.536478498439151 0
0.439832934839755 0
0.517140065432013 0
0.527508603093061 0
0.416659390128451 0
0.41879787384697 0
0.531589079448433 0
0.430245762219859 0
0.405425324747788 1
0.564896401609021 0
0.49055473193944 0
0.403021647460986 1
0.434743372451477 0
0.491088253727747 0
0.428729886702806 0
0.481221313287772 0
0.422738100079799 1
0.401665858062533 1
0.490626589494149 0
0.486368606280572 0
0.407065837103442 1
0.400310557349295 1
0.516179030259585 0
0.47820875693241 0
0.395192769598173 1
0.457465068912938 0
0.397935957682059 1
0.397077336730792 1
0.36667436324118 1
0.451995803111219 0
0.455812753890752 0
0.448721998972177 0
0.401963297103552 1
0.441209315952356 0
0.386733985990252 1
0.416625040837608 1
0.484128503497102 0
0.444398062938215 0
0.395595481026214 1
0.359063541257354 1
0.406410176693865 1
0.504224232609296 0
0.444873998560732 1
0.495331126135771 0
0.455345124233663 0
0.563171123543953 0
0.538055455305585 0
0.433846637741836 0
0.406864170512728 1
0.498424117367134 0
0.414053165322148 1
0.383211849219406 1
0.487976744999114 0
0.41965865267833 1
0.46104857268458 1
0.369433077861157 1
0.453052720577562 0
0.514690355574204 0
0.366119554317003 1
0.446719194093492 0
0.469367283972838 0
0.477533997685162 1
0.357456812649866 1
0.520048499217185 0
0.327834434279357 1
0.388752732806797 1
0.517131147614688 0
0.399283218555449 1
0.482502793344036 0
0.428655914475106 1
0.395896506828318 1
0.43393913940667 1
0.411283091579274 1
0.526333895305973 0
0.331212520779243 1
0.436370261769511 0
0.401834283291042 1
0.400372847592511 1
0.384488337233599 1
0.470143117870573 0
0.522596527912116 0
0.505040213331448 0
0.498096558929637 0
0.423539641071734 1
0.388922216669327 1
0.412443279250345 0
0.44716741889367 0
0.424627706597979 1
0.408578807367107 1
0.423803752087531 0
0.427313558965886 0
0.444141838718269 0
0.376931534470701 1
0.450806488770993 0
0.409822656321102 1
0.52734629276648 0
0.490097376652066 0
0.435819574371658 1
0.516664274259587 0
0.372573494133792 1
0.361643744869022 1
0.426202538879525 1
0.546395036860612 0
0.474010272551905 0
0.404197786350089 1
0.327800061411146 1
0.317415639227823 1
0.524678705600259 0
0.402030140612033 1
0.465370415689918 0
0.41188346869612 1
0.440823043726992 0
0.493668783354875 0
0.540852193137359 0
0.346209912670869 1
0.465602282190147 0
0.424886357180996 1
0.349211647276385 1
0.389170405861471 1
0.508929178410175 0
0.477487509593366 0
0.376526497974391 1
0.437817960623856 0
0.45763281634749 0
0.397421991786339 1
0.465793840183192 0
0.361224198148432 1
0.556683775806058 0
0.474136472865921 0
0.392167423053123 1
0.480496730513485 0
0.439295781373308 0
0.465443938312594 0
0.486498460338327 0
0.411923577943117 0
0.367444379137157 1
0.476731697678967 0
0.43300912035661 0
0.472378288127241 0
0.462686868575179 0
0.463065852337959 0
0.442265733323767 0
0.395972412821828 1
0.47656573656158 0
0.454719895084125 0
0.442607208406795 0
0.359887996523729 1
0.425404770526245 1
0.477289322713942 0
0.486662503152831 0
0.434576225162168 1
0.418977809294328 1
0.395454879613714 1
0.462864723872877 0
0.445737070387401 0
0.427706901583477 0
0.386315335766673 1
0.4440150887889 0
0.34180518763597 1
0.376588840649601 1
0.375650883226374 1
0.433501638974767 0
0.443669462348417 0
0.45610496464195 0
0.481480311930203 0
0.462941851323579 0
0.374421161947266 1
0.497971659119843 0
0.517384844128437 0
0.441901653448914 0
0.501359554128207 0
0.385185558928649 1
0.465784324874309 0
0.483054276166356 0
0.418702825667732 0
0.478755989968056 0
0.415730745258534 1
0.399057404284132 1
0.490976285594932 0
0.334703350988103 1
0.371328550615222 1
0.484847840567829 0
0.416611595461367 1
0.43713170406969 1
0.481318196159523 0
0.430762383887297 0
0.483040694341478 0
0.43603736366402 0
0.467000176683487 0
0.435395122379555 0
0.387682928021801 1
0.415509930852805 1
0.462100268198387 0
0.426318621719608 0
0.462485747750229 0
0.514089808446525 0
0.471826164107915 0
0.385107628668621 1
0.471760103927229 0
0.392137594485226 1
0.329395278808531 1
0.407055466337392 1
0.476500062078081 0
0.334334583608934 1
0.478252697659404 0
0.536633057868447 0
0.375339160244063 1
0.36572493050779 1
0.452835169958994 0
0.445855844589411 0
0.467666868788472 0
0.371865414364361 1
0.481532143265407 0
0.463018850574882 0
0.456735088013974 0
0.393610185553698 1
0.440930401172973 0
0.49077217898815 0
0.527761432737115 0
0.498034223011839 0
0.364847509188398 1
0.473686560095174 0
0.391918636651737 1
0.413483362468308 0
0.369580984909597 1
0.446233644645396 0
0.586162891844934 0
0.371026208205162 1
0.481899988561558 0
0.428227897129197 1
0.40659705667654 1
0.417799569295488 0
0.40904994031735 1
0.422626033114893 1
0.337776009194889 1
0.398948812689042 1
0.480993455382821 1
0.43970225872 0
0.412381493011308 0
0.35893143375493 1
0.40639365329478 0
0.442300509584634 0
0.391601343923703 1
0.40597459698376 1
0.351424005917851 1
0.394943903492035 1
0.289812061751416 1
0.419472731354626 0
0.553430253038291 0
0.363732911623323 1
0.485942547482288 0
0.481815409880387 0
0.433057013018776 0
0.505804069226203 0
0.408579955426021 0
0.29498664764286 1
0.432774230167611 0
0.507365033676974 0
0.483214312945645 0
0.409220184470019 0
0.345484631336896 1
0.461263504258779 0
0.591899994247629 0
0.298698182146203 1
0.338179015690238 1
0.443400645185089 0
0.408108991417058 0
0.429803640867345 0
0.424911640029339 0
0.397418994170437 1
0.459867222046106 0
0.374070538818034 1
0.362278949773087 1
0.439847049940359 0
0.508801182239697 0
0.453293787594331 0
0.439144535489033 0
0.414199996290108 0
0.46199871170093 1
0.319190032714149 1
0.432712499538356 0
0.318337511069304 1
0.371130638787593 1
0.40458144211543 0
0.407686368512862 0
0.363420812951794 1
0.528499015875087 0
0.424829492445094 1
0.365639904478873 1
0.456575653078194 0
0.415724842534687 1
0.458497097875404 0
0.468211214134375 0
0.34203036011741 1
0.382318466035563 1
0.383937407339459 1
0.467103103686458 1
0.408113986795124 1
0.499292187225027 0
0.416011870818166 1
0.386977798970388 1
0.378067572297343 1
0.438306161142234 1
0.489451587848039 0
0.364517961301053 1
0.416964599143787 0
0.43124787559403 0
0.358091028689142 1
0.444136466301604 0
0.443337304952641 0
0.523937761632019 0
0.48705873669023 0
0.509132406740972 0
0.39647966813345 1
0.434904894116536 0
0.436377300499998 0
0.357122473195567 1
0.467503719543256 0
0.419634832857676 1
0.443610929624526 1
0.406049692275862 1
0.495311498484298 0
0.453953098815325 0
0.396553027336625 1
0.456793882799969 0
0.376021936913785 1
0.449255530993395 0
0.440911095312708 0
0.382201751471249 1
0.36424879098348 1
0.40219690768015 1
0.422105689801533 1
0.417171358010289 1
0.444821546939289 0
0.474643723973853 0
0.404045661877826 1
0.322994022061951 1
0.370550806230239 1
0.46214410363595 0
0.440022996898589 0
0.487021041242812 0
0.373311234369376 1
0.505147731073531 0
0.392346630867874 1
0.469245286590741 0
0.39581887614427 1
0.397220845137101 1
0.456670326561772 0
0.468321268473781 0
0.477544844196728 0
0.410230102377167 0
0.41978272749659 1
0.434884853293068 0
0.418644205815103 1
0.391772839341631 1
0.449009739623134 0
0.39742041173886 1
0.456953531460636 0
0.375078334021851 1
0.510424057997153 0
0.445927892598355 0
0.449114929259142 0
0.44938489227052 0
0.489672937512513 0
0.427963149633143 1
0.373679954579391 1
0.44538167686091 1
0.482309765509008 0
0.368429009300148 1
0.335888405872749 1
0.431187061255546 1
0.364959308768568 1
0.394880598310748 1
0.442522094942663 0
0.4339377308036 0
0.370377068295885 1
0.50374498818753 0
0.459589703409519 0
0.416069497609101 1
0.428487638671066 0
0.403601710650927 1
0.459736098775635 0
0.395354947616396 1
0.368845212752463 1
0.469308924039215 0
0.456378097911437 1
0.556736095102179 0
0.461357954359726 0
0.358025850742226 1
0.376241173249026 1
0.416836498930778 1
0.441779767942384 1
0.378074315301888 1
0.334510441413704 1
0.412590998346501 1
0.434932404050322 0
0.477656102589099 0
0.351106453705398 1
0.537676202753541 0
0.469400042298922 0
0.459299658595847 0
0.410395403958101 0
0.471169097735712 0
0.483848901329781 0
0.467315756213962 0
0.549090349644471 0
0.428942515901663 1
0.385393448453694 1
0.409034174218919 1
0.456029025459959 0
0.487189107748477 0
0.464998013400773 0
0.43802049505746 0
0.402827575349706 1
0.491937384008714 0
0.504457460663697 0
0.523971034536588 0
0.418431569485463 1
0.33699977767387 1
0.39208219123114 1
0.424397549823011 1
0.431548702915466 0
0.422197068057348 0
0.449542674910712 0
0.443664945534176 1
0.503793377380883 0
0.349873750056489 1
0.416516748092705 0
0.482306222085741 0
0.350935928798406 1
0.488172811088475 0
0.368921365929451 1
0.322638437774155 1
0.47740436843387 0
0.359277155598369 1
0.34013282168775 1
0.321101034103753 1
0.386586691263881 1
0.441155210164404 0
0.461116383687117 0
0.475091718552073 0
0.456428939862251 0
0.504796508764043 0
0.479984635774751 0
0.538379645524269 0
0.410830303123988 1
0.411994143175487 0
0.40733619662287 0
0.399328977054625 1
0.511673998203263 0
0.46953458262746 0
0.482243608656326 0
0.374052291775072 1
0.417942301687288 0
0.403522297941833 0
0.39102309061785 1
0.439176819490128 1
0.476274663079904 0
0.568055392241992 0
0.478180227395379 0
0.487622117093795 0
0.342509605281457 1
0.522257783464664 0
0.501586534141094 0
0.427004905331572 0
0.511409934897804 1
0.452833267178977 0
0.401690753226626 1
0.476910574259036 0
0.498364445125236 0
0.312068256851755 1
0.369986159947352 1
0.439681098436086 0
0.470404825680806 0
0.41280730457599 0
0.324905719929194 1
0.428962445363179 1
0.487341318663901 0
0.399896128427585 1
0.608387634105631 0
0.406107705284905 1
0.358023659007466 1
0.485026336961132 0
0.414367623478895 0
0.45079665282332 0
0.474941499402742 0
0.47613188427302 0
0.412960045946691 0
0.507376641960851 0
0.32378988764858 1
0.393668293021837 1
0.454502291800033 0
0.414485403572918 0
0.444452882980497 0
0.440898572988756 1
0.40480447284753 0
0.397263000620372 1
0.462043547912117 0
0.479772252828917 0
0.41669954202391 0
0.416061130536884 0
0.385067966928181 1
0.435857168001376 0
0.477410521212523 0
0.38765382053022 1
0.434709006285042 0
0.41876033679867 1
0.458042889476472 0
0.337661997174701 1
0.51081404145004 0
0.456541719307028 0
0.423228495243842 1
0.505903549914617 0
0.404573967718451 1
0.472076812563992 0
0.470057723334303 0
0.453058091903944 0
0.392536098916845 1
0.527017869310818 0
0.482473934517591 0
0.4691730364513 0
0.416794327164227 0
0.437878773868313 0
0.396884318874963 1
0.471215445422084 0
0.441933258004872 0
0.433655630278279 0
0.40368421236718 1
0.390203770738266 1
0.488709442725018 0
0.423662622967737 0
0.467063010289171 0
0.53057894384648 0
0.473761655938372 0
0.426691181535002 0
0.4929700722575 0
0.414035027930712 0
0.393552209624771 1
0.461126960166992 0
0.533257761145956 0
0.454638379278016 0
0.517495260455485 0
0.45882908130892 0
0.377996927555074 1
0.41558407162829 0
0.434400520213445 0
0.351740350952104 1
0.449042733405972 0
0.474826560750903 0
0.380299051947005 1
0.420621952531993 0
0.452172184744661 1
0.331971700010355 1
0.373185870462181 1
0.44967542001577 0
0.470683609976741 0
0.498474396028689 0
0.397061924164343 1
0.367049741586115 1
0.462967126035872 0
0.364836310459594 1
0.439705278509038 0
0.307222969317174 1
0.477529930891524 0
0.595985775497522 0
0.433238275510078 0
0.422095644573559 0
0.375570308672995 1
0.361219498638668 1
0.432481130360365 0
0.455003727956172 0
0.351264217954914 1
0.432524963293379 1
0.360970492982843 1
0.402450523298603 1
0.447361630582417 0
0.501423445265219 0
0.423210436239129 0
0.499046122854269 0
0.443142181742513 0
0.449032718465578 0
0.400861483267466 1
0.467603190029871 0
0.44456117611387 0
0.434168173985275 0
0.413021756760129 1
0.437490944695086 1
0.373104647138248 1
0.558760549388841 0
0.517412637528731 0
0.514692071213011 0
0.421210817718853 0
0.514475083917493 0
0.443486030402898 0
0.376055999775356 1
0.534692114193184 0
0.494268201093735 0
0.360957437797107 1
0.457532723759231 0
0.438108865163541 0
0.374350702920915 1
0.467510180383492 0
0.34579925750574 1
0.487327863091758 0
0.405922517597581 1
0.368111893540175 1
0.485104757050633 0
0.536445786975081 0
0.551744932083512 0
0.447445616045858 0
0.392322861922359 1
0.452162353539155 0
0.454969650883443 0
0.418214913939691 0
0.581942843219911 0
0.368384294173453 1
0.401023452384892 1
0.441637664680882 0
0.414847848669626 1
0.484935757801058 0
0.428434614579627 0
0.39673818459788 1
0.443133097579287 0
0.461495936269288 0
0.526402947810441 0
0.415986384663432 1
0.360435491201196 1
0.341782973509407 1
0.356630836225091 1
0.505348775355318 0
0.515630338137848 0
0.404753994381319 1
0.352929465541547 1
0.484951768309809 0
0.480808806803384 0
0.485115862050602 0
0.444931677983183 0
0.503541470639145 0
0.441211644987476 1
0.481940923631386 0
0.458676257322247 0
0.468742098011496 0
0.499774533235461 0
0.499224859639931 0
0.376747663371414 1
0.483950104238691 0
0.512336471789447 0
0.472379160174134 0
0.444677204062526 0
0.414618685586495 1
0.493577371109584 0
0.425509454799105 0
0.442718142894651 0
0.333817482544024 1
0.566042158130154 0
0.441836667021499 1
0.352975277891521 1
0.437791871832316 0
0.347853615848274 1
0.419591143786307 1
0.401201850753306 1
0.497353582577699 0
0.517555307496404 0
0.456936807979788 0
0.511285883970397 0
0.337670637749546 1
0.453288228910937 0
0.445191709996254 0
0.449014554976751 0
0.270986318067963 1
0.424400545913494 0
0.352468248978901 1
0.413824614529055 1
0.494179503113487 0
0.44958158046488 0
0.478661625166166 0
0.468201811833633 0
0.416961019829417 0
0.375000377340996 1
0.475372582070488 0
0.377994461821075 1
0.519683197574845 0
0.424275868409893 0
0.402215290859507 1
0.450007342668608 0
0.377062759347342 1
0.408312633695683 1
0.43452825189813 0
0.42251549444116 0
0.453302581448496 0
0.482993094874744 0
0.501008255123475 0
0.400996595635272 1
0.311291505883757 1
0.316579285155221 1
0.459595790879639 0
0.287891488366868 1
0.505178652175584 0
0.488299899868693 0
0.428495828571267 0
0.475523636391517 0
0.467472377043229 0
0.49351682715773 0
0.43851770123691 0
0.48804056084288 0
0.326730595264131 1
0.468956884619001 0
0.362855977500894 1
0.54212131446979 0
0.347185950956471 1
0.485996103136647 0
0.389094773681085 1
0.444991458494798 0
0.403777485718979 1
0.376673913797109 1
0.478826933809174 0
0.361715336804676 1
0.473851709793 0
0.458907996056169 0
0.424229312354107 0
0.408023106429651 0
0.468612333130818 0
0.431834159793987 0
0.473119455452205 0
0.400071966418112 1
0.436658312218581 0
0.429505546043553 0
0.418792099124038 1
0.442225124553848 0
0.458670605201781 0
0.465140034633603 0
0.436640149444869 1
0.433758556606171 1
0.479852174715204 0
0.382171864607109 1
0.386197376070965 1
0.4288686093696 0
0.511067025302468 0
0.405221961325073 0
0.395002483529059 1
0.464060131372801 0
0.456240109662858 0
0.423466209340237 0
0.406239557038462 1
0.411353748006998 0
0.374827683630819 1
0.457960465230367 1
0.411123692899752 1
0.508643208545185 0
0.395710996412514 1
0.445147191810856 0
0.522210803330086 0
0.425071951870049 0
0.439395359018696 0
0.397480603641374 1
0.459954646679258 0
0.333349408182396 1
0.426716615347246 0
0.422714450198253 1
0.395326452352342 1
0.399087208566278 1
0.467977083355365 0
0.398472078310624 1
0.360778818993923 1
0.412178409151836 0
0.460328074644466 0
0.311029941663764 1
0.462503546403858 0
0.421506151330539 1
0.433182086967365 1
0.436937707069434 0
0.430190442467338 1
0.425300342431724 0
0.480015765506776 0
0.46871088325283 0
0.504867677110716 0
0.497435709199964 0
0.50450965473586 0
0.454602532667734 0
0.570019519512419 0
0.419806216955092 0
0.504737130300573 0
0.470457295861094 0
0.370917865620334 1
0.396989943964715 1
0.397452516320195 1
0.406746983456973 1
0.463654103888454 0
0.422378070237243 1
0.419063634021819 0
0.376179471498005 1
0.464875943012506 0
0.457654313631502 0
0.409551213776305 0
0.480468046556192 0
0.515061968036391 0
0.508256357366796 0
0.453050927856731 0
0.450043509858294 0
0.475678126489808 0
0.478278516217653 0
0.465731482422783 0
0.447922249816108 0
0.44002977300165 0
0.398963838226794 0
0.393541332220714 1
0.480926566242881 0
0.480640129366786 0
0.49640336115677 0
0.408788509647106 1
0.38462235590609 1
0.48647922455999 0
0.432613057430654 0
0.325648168579141 1
0.493654430010266 0
0.328370434332657 1
0.31201198821236 1
0.502855522469262 0
0.441644829425956 0
0.43259554280917 0
0.434381269675322 0
0.473139808481761 0
0.336577686430935 1
0.426931545081995 1
0.437205876393105 1
0.509626521566743 0
0.434978912473637 1
0.397020006623682 1
0.395623734185418 1
0.453354519121452 0
0.42371871178152 0
0.504785534738026 0
0.349535738714106 1
0.519729203324753 0
0.420898599670299 0
0.399953446575983 1
0.43964093421585 0
0.490037879586429 0
0.484928695604074 0
0.43731161964967 1
0.41552101957539 1
0.3851317795323 1
0.419008691061085 1
0.397340900838367 1
0.368850589090185 1
0.4614006699165 0
0.410463041853504 1
0.328209117334827 1
0.464245779316305 0
0.417548855183864 1
0.472542484262758 0
0.43803809731856 1
0.401997107369704 1
0.445751798041466 0
0.493769713974292 0
0.504306469278315 0
0.464254464174468 0
0.472139730166504 0
0.355741731080728 1
0.433738533890337 0
0.395539487607787 1
0.407712077930993 1
0.434329482284973 1
0.483375100664548 0
0.476766817361518 0
0.445570369338596 0
0.449417903314118 1
0.366254908457082 1
0.474283976907173 0
0.430557862035186 1
0.417525874867576 0
0.439620611627165 0
0.480340974911284 0
0.484501012456169 0
0.522938048249811 0
0.46741589354042 0
0.51968635926737 0
0.446893350576514 0
0.372256494690795 1
0.401142655591688 0
0.425371358681833 0
0.318456355728344 1
0.553845293446868 0
0.459352046619667 0
0.444181193991418 0
0.432879711394071 1
0.386383841879793 1
0.471201727583121 0
0.453384527643322 0
0.473829579391679 0
0.348267846845103 1
0.399737852764579 1
0.458910115447735 0
0.356105844821747 1
0.415745785116058 0
0.442930062925837 0
0.477940761382924 0
0.484324926611368 0
0.475275964788172 0
0.360494094575293 1
0.449809358694997 0
0.496372722027681 0
0.431609896431249 0
0.459586869667536 0
0.439508566675596 0
0.328424578367655 1
0.41905541992082 0
0.413819709697955 0
0.491801939456945 0
0.43480793619308 0
0.524229524424813 0
0.451920879199636 0
0.486127965344224 0
0.377168216036458 1
0.465361047622271 0
0.429678604043022 1
0.398189396857018 1
0.412510663883254 1
0.50581892646737 0
0.456579872769161 0
0.412124916262189 1
0.457814307020279 0
0.439494730744537 1
0.420940673075283 0
0.526523612326717 0
0.434787218939033 0
0.46478537615444 0
0.470331332147446 0
0.356465886318252 1
0.395726602982518 1
0.462552624783189 0
0.478052224148005 0
0.466485744311571 0
0.488692144221273 0
0.498251755149653 0
0.486033358595113 0
0.454364455737556 0
0.420151422701144 1
0.476420727844027 0
0.425049939019452 0
0.375140673381986 1
0.470882665852958 0
0.429747807055606 0
0.473378664003051 0
0.464896083159323 0
0.478820314218413 0
0.508960674582524 0
0.37656829899387 1
0.46619318762093 0
0.55035999661131 0
0.369497094714944 1
0.484039391518357 0
0.428620634903431 0
0.420360730704368 0
0.403789595443785 1
0.572181756301788 0
0.326262698393083 1
0.296042641040382 1
0.452809209817078 0
0.470533551646103 0
0.401854885256771 1
0.456314926794783 0
0.430341440037372 0
0.472631059203478 0
0.517157458870766 0
0.406420867145166 1
0.409274787531799 0
0.405979901905791 0
0.378128000409804 1
0.473595888363651 0
0.404725464697858 1
0.357169459291893 1
0.416659097932688 0
0.406141658982628 1
0.367929409662688 1
0.487989495875677 0
0.569631731567277 0
0.379646168058982 1
0.470289028498995 0
0.455876366506249 0
0.49546531230561 0
0.497449980277107 0
0.445238611856986 0
0.435514406750724 1
0.475322641831804 0
0.506488085056599 0
0.563671301544703 0
0.384694986163247 1
0.407678471865934 1
0.463674503244104 0
0.419603727697909 0
0.403841282688702 1
0.439023153049173 0
0.496078699433591 0
0.437500649391671 0
0.411472452168742 1
0.4216422458605 0
0.406011253042013 1
0.407335638262827 0
0.388086833997123 1
0.380282267589842 1
0.430393647105559 1
0.395566326128802 1
0.373941036369008 1
0.369904306633562 1
0.568456727767162 0
0.528693111598038 0
0.570646685196136 0
0.463049384845999 0
0.486439492584456 0
0.424997266626305 0
0.505534901980683 0
0.497422534634843 0
0.428708498141143 0
0.378763713966883 1
0.429007868060784 0
0.438015252842117 0
0.426964547073421 1
0.424991161346881 0
0.426265775127643 0
0.463757242203465 0
0.382894395277699 1
0.504818259601146 0
0.421592315884533 0
0.455650476032373 0
0.377832964716973 1
0.365853773749002 1
0.409887876634882 1
0.425552430184435 0
0.443311928449202 0
0.414743906528269 0
0.447801942609854 1
0.414983034667945 0
0.324800455867242 1
0.395176418760251 1
0.449589685329818 0
0.419647059164715 0
0.47816258074711 0
0.472261334341845 0
0.346688968960927 1
0.48030901257825 0
0.45395349929687 0
0.439939484051978 0
0.493654326257853 0
0.433771733649241 0
0.507878791435114 0
0.413814661796567 1
0.35329638250961 1
0.45393952661575 0
0.351934487617256 1
0.365299279677286 1
0.402280863556322 1
0.379017938225309 1
0.454386085531358 0
0.515750812779646 0
0.469798797322936 0
0.428854004141819 0
0.447368222710698 1
0.50858523388033 0
0.460292188176369 0
0.391383301822914 1
0.469031390809629 0
0.3412479420633 1
0.371619655821591 1
0.419807632978666 0
0.495146955510579 0
0.536915328682821 0
0.38375345301104 1
0.481330109368753 0
0.564071037484257 0
0.384367582888203 1
0.447693936648078 0
0.465427879070088 0
0.504802689724736 0
0.403263008761282 1
0.396065815579924 1
0.446560228250143 0
0.417599441191996 1
0.484909251145614 0
0.493192145313577 0
0.387291168413883 1
0.431764494577541 0
0.482704076689282 0
0.461744397007493 0
0.445279186800419 0
0.463100197981295 0
0.42459013352479 1
0.438650580246787 0
0.477003390637123 0
0.431439470926735 0
0.428619046585957 0
0.465778839168463 0
0.394992968595795 1
0.398786580190225 1
0.417081896106791 1
0.49453339337584 0
0.428626624303631 0
0.454689605036519 0
0.312263352851848 1
0.453567877640198 0
0.426116459267706 1
0.461364114908693 0
0.485394220980713 0
0.432950968391646 0
0.388698698464409 1
0.421070386694999 1
0.398858423799479 1
0.453081336052627 0
0.456665756571116 0
0.425767364882069 0
0.410663855029346 0
0.393172026490625 1
0.536981432296522 0
0.439745227265774 0
0.477775765207672 0
0.454105551186813 0
0.475951401944162 0
0.471991232519262 0
0.408801697285772 1
0.521305373970501 0
0.482269388113255 0
0.535096493472984 0
0.565504103281546 0
0.475787171602225 0
0.457656374788575 0
0.440994104361605 0
0.39670645851352 1
0.435319774855746 0
0.427961682937629 0
0.403298108472397 1
0.516076156740832 0
0.399754844685691 1
0.442933142575352 1
0.474704739011194 0
0.38502182202214 1
0.405955163703009 1
0.633739314047359 0
0.456222546725827 0
0.424621664605791 0
0.386868568710964 1
0.457900509794484 0
0.415843438998513 0
0.446173955971732 0
0.478550664028053 0
0.468907584502365 0
0.389239025046876 1
0.453056489378306 0
0.427509688498915 0
0.485243707946522 0
0.434370290555917 1
0.521002690614105 0
0.492255785488512 0
0.440135329654455 0
0.425411004830895 1
0.400358594520218 1
0.387959224648438 1
0.354759069261856 1
0.480023966838815 0
0.399443623645088 1
0.510329957898038 0
0.449797706638814 0
0.453252005185965 0
0.39797805536057 1
0.403408769797057 0
0.528591156050457 0
0.453094989761469 0
0.466583165587429 0
0.516422046689371 0
0.405515578769951 1
0.523245676990871 0
0.441120501912094 0
0.426251128938803 0
0.334836698049043 1
0.380884841351727 1
0.496845818225792 1
0.377524405287225 1
0.465349949633525 0
0.436437032848076 1
0.34642300280493 1
0.379352959188034 1
0.385537219340664 1
0.506176495859905 0
0.48884713332157 0
0.385216601735946 1
0.376227288362043 1
0.561749655810127 0
0.461860155562259 0
0.421713417653997 0
0.508325249471989 0
0.616290722324044 0
0.423324293385388 0
0.443689936522298 0
0.435903155444244 1
0.42032145396433 1
0.423855119648114 0
0.483899661633231 0
0.39793162407148 1
0.36265566312017 1
0.517369206404639 0
0.451499637005921 0
0.447187282525652 0
0.420875213773379 0
0.417455935612354 0
0.476949516227215 0
0.485196750217383 0
0.426734798497936 1
0.481170364352079 0
0.370453489214487 1
0.4382016067849 0
0.484273665674103 0
0.354015606956427 1
0.461166704977932 0
0.426057024835331 0
0.38816048581354 1
0.445742975320948 0
0.441495582190112 0
0.462888202908485 0
0.441971117754045 1
0.460737786801686 0
0.45651643181249 0
0.499948129659599 0
0.465233552137694 0
0.472273612551838 0
0.365895335307201 1
0.374408012162532 1
0.480991993646064 0
0.452440470851855 0
0.466692870897085 0
0.485030589809085 0
0.498810601504988 0
0.363374251508899 1
0.551708554408816 0
0.393280001479021 1
0.469688121962971 0
0.486170216408088 0
0.394769569094808 1
0.455760496454351 0
0.468470956170227 0
0.430046327141859 1
0.404289581043308 1
0.471995346259795 0
0.305950106585151 1
0.383388885512899 1
0.536292778322574 0
0.422397997231863 0
0.49753746915119 0
0.430612604544477 0
0.343059640882046 1
0.425943343356941 1
0.427068090202758 1
0.485505463096815 0
0.494964080738977 0
0.486130312767287 0
0.451545337306671 0
0.400890402048267 1
0.492835291792375 0
0.393179149159839 1
0.429075873217652 0
0.464002635734562 0
0.374333333097436 1
0.519983369326402 0
0.486374332123622 0
0.476553527900201 0
0.523695860743668 0
0.438694680730482 0
0.488460793724761 0
0.437334718663362 0
0.371905267527484 1
0.474817858352187 0
0.449979471953725 0
0.474579082321482 1
0.438696497885283 0
0.412303961278529 1
0.359159642865483 1
0.364023360850292 1
0.435257779454915 0
0.411617670770857 1
0.436660754068754 0
0.395463082289599 1
0.413721804830629 0
0.481181213577268 0
0.493167061317191 0
0.35807013647521 1
0.512375127737656 0
0.367767518457945 1
0.498925535275693 0
0.475584743209778 0
0.510428227503042 0
0.434478829559443 1
0.389987888780184 1
0.397536229259178 1
0.41618498905956 0
0.516233114309026 0
0.388762678855999 1
0.459407870817953 0
0.39725937367141 1
0.379776518093348 1
0.394434087945111 1
0.428603552277972 0
0.449782358223663 0
0.476673156847745 0
0.361944226264476 1
0.392289158751946 1
0.467148032017075 0
0.396171482077091 1
0.466504524030477 1
0.516649878851993 0
0.423545745933773 0
0.40109689901067 1
0.423216383624179 0
0.482083215620547 0
0.365214811712437 1
0.427718837545148 0
0.428331916522365 1
0.478183755484912 0
0.448352842123039 0
0.406790856269432 1
0.50604869364624 0
0.57846066221681 0
0.475579589732955 0
0.450597099575728 1
0.415686984951954 1
0.425575270084428 0
0.408030592269648 0
0.435229773398912 0
0.388661053238172 1
0.484711672407556 0
0.461408944400212 0
0.386355868224285 1
0.351571260234342 1
0.467977408187752 0
0.488811857526496 0
0.418027178841575 0
0.386051875309112 1
0.514849978499883 0
0.376730700201354 1
0.455770470798333 0
0.394114990639109 1
0.467049661247454 0
0.481144947787445 0
0.444492835857953 0
0.472138400063673 0
0.403843747822422 1
0.447440522673005 0
0.437172989741931 1
0.358396677851441 1
0.489084163619629 0
0.39387673818151 1
0.438193525204851 0
0.41799535980023 1
0.437697935313162 1
0.428232963945541 1
0.496563491932208 0
0.466380651125664 0
0.38916732058326 1
0.448611004860864 0
0.472383100652189 0
0.4118729190793 1
0.499823946138462 0
0.386835665372984 1
0.468828436157671 0
0.373547091386047 1
0.508723288810661 0
0.514961310592673 0
0.40194235647163 1
0.459202790709739 0
0.421920148294493 0
0.456486185629994 0
0.478372400682963 0
0.42082044394609 0
0.40983609848384 1
0.427396747463151 1
0.449199568418167 0
0.368617817057979 1
0.339876432003143 1
0.354651545747254 1
0.496850418550502 0
0.49270496691403 0
0.439734936828785 0
0.391261634224606 1
0.462803012323845 0
0.360432105275591 1
0.362526414899148 1
0.521533874060356 0
0.446654515415024 0
0.539791664063618 0
0.430386680407892 0
0.447596465404839 0
0.466181843135032 0
0.519557768715555 0
0.371507157813909 1
0.336624950666084 1
0.46871897860642 0
0.588266090014412 0
0.378435696302962 1
0.484681080520951 0
0.429316698139499 1
0.390650627580796 1
0.504979437003343 0
0.498679611290946 0
0.476767861912701 0
0.452856673025696 1
0.473583190502215 0
0.343531419762969 1
0.506745284805148 0
0.41122801609189 0
0.529067297684178 0
0.433514830965561 0
0.427656356098798 1
0.487203899879725 0
0.473613377904542 0
0.448991439378614 0
0.435170514832956 1
0.484131414459274 0
0.478938688743658 0
0.486241209322762 0
0.544918151122609 0
0.406853774229859 0
0.358707645943056 1
0.430498817371588 0
0.370079351076214 1
0.401423376634545 1
0.443097708755865 0
0.558227030317699 0
0.418522779492522 1
0.429451543433431 1
0.470954647323605 0
0.413195651515709 1
0.389844105610552 1
0.479646948017845 0
0.411338180052643 1
0.494037236447886 0
0.392278315100987 1
0.452914828290462 0
0.464025314012616 0
0.462454719974623 0
0.48077055402178 0
0.427020836992971 0
0.40601455707817 0
0.337928810022051 1
0.37553919968008 1
0.390630714182502 1
0.526118962663997 0
0.409654547986948 1
0.431394393524455 0
0.404502902039465 1
0.472912667071784 0
0.444473259235657 0
0.445244818476906 0
0.431956434325711 0
0.436615241859376 0
0.360795675204581 1
0.400622423857477 1
0.393372640160531 1
0.448923290525167 0
0.435459086306211 0
0.445999932024633 0
0.42845250665358 0
0.513589536601079 0
0.487857169088565 0
0.501857789586211 0
0.485756046620673 0
0.435624026162377 0
0.491650437322425 0
0.408317122506045 1
0.476334105192695 0
0.375482095498771 1
0.386805224165985 1
0.534404065955884 0
0.394778690531197 1
0.536857545196382 0
0.58687307262745 0
0.430706610064944 0
0.482662865517191 0
0.378373078480687 1
0.464515463330798 0
0.535314889289494 0
0.390240208429943 1
0.421618340716354 1
0.493446543728554 0
0.452803454338835 0
0.359202067685225 1
0.38842870389832 1
0.463867831832017 0
0.432142330848601 0
0.404629211189475 1
0.410539976738738 0
0.46399534696748 0
0.48412837244762 0
0.387591014811824 1
0.386503013206179 1
0.430829261029473 0
0.443730307216366 1
0.48200515929945 0
0.425241665551001 0
0.442202536119221 1
0.448728071699081 0
0.561830137734086 0
0.491862596986535 0
0.448565791093403 0
0.416035148355747 0
0.47320449922478 1
0.519568930404055 0
0.419180171418576 1
0.447810917533183 0
0.426336220108206 1
0.419881432730946 0
0.463060024548651 0
0.522214643187186 0
0.387060961484584 1
0.495491035980861 0
0.414299408328541 1
0.45301129246895 0
0.240699288698051 1
0.387461294853062 1
0.457767594863083 0
0.433358953511419 0
0.545921813454091 0
0.382530820213108 1
0.457892565110515 0
0.446643496150702 1
0.274307746235116 1
0.440926273976812 0
0.459789338257526 0
0.462176567714547 0
0.488526630346271 0
0.478703142446367 0
0.333950941995081 1
0.428218576868387 1
0.40408600100627 0
0.418640213733799 0
0.495100591656459 0
0.354290151933439 1
0.335523718790322 1
0.369309276110064 1
0.384016226406756 1
0.464118083447945 0
0.486764810597732 0
0.430077488656926 1
0.4177919016592 0
0.458317003111898 0
0.353772232580557 1
0.377741462492741 1
0.488984994983848 0
0.477242673536859 0
0.363003363527439 1
0.482171055203219 0
0.42440814567381 1
0.407396674508535 1
0.499162672471483 0
0.446214030189334 1
0.498964069357754 0
0.466888869816082 0
0.404415436822224 1
0.471054142272459 0
0.461685909004919 0
0.570318206120446 0
0.447170245035557 1
0.458838986409869 0
0.424843900279579 0
0.486673836731075 0
0.437503646004986 1
0.4508864113532 0
0.441188972112703 0
0.343874950804514 1
0.53137818162348 0
0.466248373348133 0
0.392963716438967 1
0.482562933060226 0
0.448121079955971 0
0.318215793719095 1
0.536525181965539 0
0.452943796371748 0
0.466554098253602 1
0.472575273725047 0
0.460641309264955 0
0.416846149380751 1
0.476946577472875 0
0.422136271813626 1
0.380199962946885 1
0.49140313604401 0
0.531759619924424 0
0.459873123332365 1
0.48048500158515 0
0.499098841096395 0
0.43726906305445 0
0.451726239652727 0
0.502377170829378 0
0.516699356604529 0
0.386276535156396 1
0.473096211980238 0
0.395955455101339 1
0.475572342677738 0
0.459287409255801 0
0.525333840665528 0
0.382218063418713 1
0.443964170590602 0
0.42761722030187 1
0.452212458385867 0
0.474673035307907 0
0.446731152259683 0
0.43603588500531 1
0.465941431168768 0
0.390084271285437 1
0.459055304604266 0
0.431981154802265 1
0.410689094463518 1
0.472102483617146 0
0.472095893304292 0
0.393537886585517 1
0.424988011070836 0
0.464875525892536 0
0.43781991960064 0
0.49937498910867 0
0.402094134018072 1
0.456527911669557 0
0.471598223020068 0
0.415429691101131 1
0.534236834126931 0
0.382356050102609 1
0.382724081073107 1
0.465175496364372 0
0.516067526165566 0
0.536958312085417 0
0.452667583014941 0
0.405344882017817 1
0.515115578997145 0
0.463909826898393 0
0.423439920138106 1
0.509685126474466 0
0.512098459074528 0
0.352791034701587 1
0.447890496181458 0
0.441463904772034 0
0.361642214755074 1
0.466754549187105 0
0.486066045863333 0
0.360171909457587 1
0.437273841906277 0
0.478289160798339 0
0.368697019979483 1
0.407560849496746 0
0.389274791952329 1
0.546555431093406 0
0.430764153137141 1
0.375275061069272 1
0.315805875016704 1
0.58981311035065 0
0.459843454297482 0
0.366960882933454 1
0.472096287058936 0
0.405747214872778 1
0.402122583051054 1
0.340781034089236 1
0.540081885974016 0
0.498117765531752 0
0.317645889820428 1
0.422125484924324 0
0.370670754454015 1
0.505438677046235 0
0.491888749680238 0
0.385220489962731 1
0.406412661970463 0
0.443282462236496 0
0.478800277566188 0
0.475915730228429 0
0.331790332756287 1
0.428722444724709 1
0.462455765052888 0
0.360103026620259 1
0.511732713749077 0
0.461347333031961 0
0.475905719441818 0
0.448405407816083 0
0.491144504280928 0
0.492951571250441 0
0.432084924732542 0
0.446225216632905 0
0.37398577092833 1
0.467936797347398 0
0.42632714469303 0
0.486896551078424 0
0.388990835791149 1
0.434489362432113 0
0.419512473268082 1
0.483092462275012 0
0.42097430674295 1
0.397453482840747 1
0.388165682026939 1
0.373125911290618 1
0.487105431593435 0
0.362926179128485 1
0.434244207490418 0
0.479151685687864 0
0.447713468189575 0
0.498050040804782 0
0.370106928422254 1
0.488664533088413 0
0.433208972759268 0
0.355561792476386 1
0.542197110858493 0
0.426316092407369 0
0.437417322070115 0
0.426562517095769 1
0.419027627764893 1
0.401618273216692 1
0.495535735920098 0
0.421805020760765 0
0.423678066546167 1
0.390911424649761 1
0.501308300204884 0
0.421427794947383 0
0.4964300781628 0
0.357042180012243 1
0.383489766787027 1
0.41708524236919 0
0.421292943453051 1
0.381632281482137 1
0.412739828450497 0
0.404152202436174 0
0.371667814630485 1
0.529018322263312 0
0.353089070723743 1
0.448667733351873 1
0.488241902034073 0
0.498163869086508 0
0.379928166606618 1
0.478767981566717 0
0.432073635052821 1
0.362452526932816 1
0.458991597482139 1
0.396646070574965 1
0.475728718372633 0
0.373898013226272 1
0.324896655966374 1
0.475637367119541 0
0.454450570345122 0
0.406961313269736 0
0.37203764469929 1
0.255980394982348 1
0.428856435084364 0
0.388084457851942 1
0.38118892843413 1
0.461695269269048 0
0.38120187450371 1
0.452414150515314 0
0.415221247565041 1
0.445504260911783 0
0.504982437374464 0
0.419565755256515 1
0.511367751071977 0
0.456726254219352 0
0.473651692785611 0
0.357504174298145 1
0.36452332669548 1
0.369086256632366 1
0.424502370712186 0
0.322461944873207 1
0.459017291078889 0
0.418358326300757 1
0.472858691391449 0
0.488525758062365 0
0.495511669195546 0
0.455102843922654 0
0.486925412674993 0
0.477053944927834 0
0.413592015519379 1
0.504574240491757 0
0.411424761765666 0
0.438502913427494 0
0.506533198062268 0
0.439168459151117 1
0.454676925278252 0
0.42644323987925 0
0.479705878270894 0
0.450917442845324 0
0.39848235584339 1
0.479316511707317 0
0.391689805526498 1
0.348941816628805 1
0.511205578373698 0
0.47794012932212 0
0.434728117960679 0
0.618630785340107 0
0.475852425559011 0
0.475789670494647 0
0.497434957881339 0
0.457232646125752 0
0.420401971140053 0
0.480635845330055 0
0.418541018288701 1
0.425158741582519 0
0.414124825502437 0
0.344881273691462 1
0.482277934237283 0
0.379838329148293 1
0.389242943809261 1
0.519644810152693 0
0.473439500664885 0
0.529236054046251 0
0.433162949714665 0
0.480143551772281 0
0.391497930297685 1
0.387650060369694 1
0.465045214419234 0
0.417132747276954 0
0.426582812971394 1
0.362133373494549 1
0.449650295530068 0
0.454097654784635 0
0.539578104133209 0
0.362754724535782 1
0.439428927793441 0
0.516287935289463 0
0.463624716006028 0
0.443044906230352 0
0.396485366844773 1
0.483665648872665 0
0.463663273735962 0
0.41784865990687 0
0.553301914540066 0
0.511387014489755 0
0.47048113178766 0
0.421151374337576 1
0.396586069973698 1
0.462835781798338 0
0.454252953394193 0
0.425545789788167 1
0.360658610858998 1
0.37610458456996 1
0.495882764445489 0
0.484058643007448 0
0.464386260757544 0
0.354934822464575 1
0.433568066568945 0
0.500942159041383 0
0.457426585354697 0
0.4536387153222 0
0.453643931917388 0
0.481689114354791 0
0.400488944472238 1
0.513852280528975 0
0.466871105912455 1
0.475865309333033 0
0.364626472897683 1
0.434118731823845 1
0.438504385148037 0
0.460449401238812 0
0.445286098411508 0
0.416412002725245 0
0.509373317379307 0
0.381341612946217 1
0.443985631202046 1
0.405205005587927 1
0.493718820899108 0
0.42303888571632 0
0.415394664115603 0
0.499868557089627 0
0.430434377679149 1
0.396629896322768 1
0.450032641712229 0
0.366196735250637 1
0.412688702224011 1
0.377481633502766 1
0.350306916900956 1
0.474818668402911 0
0.437289763512642 0
0.40734954678795 0
0.465786199790161 0
0.427504064851396 1
0.435160767333388 0
0.329219868950022 1
0.389438970940359 1
0.463544526092137 0
0.460727181957878 1
0.498309752279481 0
0.412453391426162 1
0.461228564635802 0
0.417328597747076 1
0.416685918849348 1
0.423117027535034 1
0.425842542867945 1
0.424734326182551 1
0.408929650726872 0
0.53965497493508 0
0.389849303594834 1
0.365413007224203 1
0.455603078922515 0
0.418267435481095 0
0.503650632594145 0
0.385276050311849 1
0.417465309788376 1
0.479631521758095 0
0.416775713989321 0
0.417431774407781 0
0.331351769383963 1
0.546753555323458 0
0.430214775732555 1
0.402792476214426 1
0.419577301922564 0
0.495362937843944 0
0.50236131910902 0
0.379632648569123 1
0.537104701503879 0
0.459081163712762 0
0.472864304254132 0
0.490153943290481 0
0.424309885186585 1
0.369594953546648 1
0.438129161126585 0
0.418967207991457 1
0.416620803970656 1
0.400395090876599 1
0.499648490923081 0
0.442922750150121 0
0.384078237398683 1
0.496708737147066 0
0.412173920796829 1
0.351037604872561 1
0.451281388573857 0
0.410586473408532 0
0.414198047450206 0
0.496320231847524 0
0.43907728138168 0
0.49161765501643 0
0.369843862000348 1
0.454401504537572 0
0.465993171698006 0
0.414596738499791 1
0.429852176332972 0
0.393191362779857 1
0.45508259100268 0
0.47162371259248 0
0.396627896831527 1
0.435230570255649 0
0.347200355045981 1
0.404889741478839 1
0.443465141340669 0
0.38922823099521 1
0.490229562879349 0
0.359959075128969 1
0.453782797258573 0
0.437458971213807 0
0.444033039078471 0
0.520722443534172 0
0.503940516815405 0
0.435597223116876 0
0.357897661845498 1
0.424630867013652 1
0.461407367425993 0
0.415184240195 1
0.412325281451832 1
0.497663931942614 0
0.382790019637598 1
0.359107309439294 1
0.483778710408803 0
0.389504764333632 1
0.452863569140638 0
0.437819882249015 0
0.433893610801652 0
0.469637846087514 0
0.384246234250154 1
0.43530276457713 0
0.382838650317174 1
0.487074470307328 0
0.5631636554988 0
0.354140583439127 1
0.541615308313605 0
0.478210762439004 0
0.400007043964141 1
0.505480913591601 0
0.412995466411941 1
0.330144087536594 1
0.397202674144313 1
0.461991680697081 0
0.447273510092092 1
0.478989125912636 0
0.404894188301788 0
0.394305834516292 1
0.359332417556894 1
0.438241879674032 1
0.394306129471176 1
0.416098127072838 1
0.445938642455862 0
0.313096730600642 1
0.479019568485674 0
0.460623052612065 0
0.488139594778642 0
0.33443081307233 1
0.377586041554762 1
0.499382245947955 0
0.404565211871281 0
0.466980487244444 0
0.496526277167647 0
0.485821551950571 0
0.478997834464525 0
0.471065630042884 0
0.439848858647905 0
0.469083798831555 0
0.3767244255174 1
0.438867117560173 0
0.433090747090072 1
0.508263263045936 0
0.41138102643499 1
0.47106692801368 0
0.419479737652035 1
0.447411935201273 0
0.431729612164655 1
0.479892639295346 0
0.572812836677197 0
0.428530590455919 0
0.470420248518888 0
0.392136772180783 1
0.481584862819115 0
0.37006118345252 1
0.4106993371891 1
0.39364560356785 1
0.384955776862733 1
0.290369305230833 1
0.455506747372913 0
0.373250252823146 1
0.456092871512348 0
0.434495607091431 0
0.554965565399326 0
0.47118456282632 0
0.411563934922125 0
0.483048073172316 0
0.450432314509847 0
0.393442931854211 1
0.512965509040859 0
0.415366370522312 1
0.405139098599596 0
0.413059259235683 0
0.43212955317131 0
0.479233262735572 0
0.491859085434689 0
0.441230991056426 0
0.433458348818067 0
0.397280058670332 1
0.455785210558374 0
0.404549394311478 0
0.454137612170387 0
0.456423748243076 0
0.445094345919378 0
0.383757361303574 1
0.412426927817683 1
0.496470990268806 0
0.432008199152277 1
0.450096060678434 0
0.460708384014995 0
0.442997581882055 0
0.43914055804871 0
0.432339714782201 1
0.478037993349023 0
0.47940701388463 0
0.42255082831538 1
0.474179513550672 0
0.387418933834875 1
0.516266266594613 0
0.516369915953463 0
0.497904634573396 0
0.434564794340249 1
0.444125157036288 0
0.455015315898227 0
0.33469963150891 1
0.47399264548585 0
0.457590356536408 1
0.443824837995259 0
0.437809647527685 0
0.293864396624425 1
0.405777855687152 1
0.521271741328883 0
0.42881539608602 0
0.478098525303629 0
0.409194154699762 1
0.378530455511779 1
0.432816620059815 0
0.455906451363758 0
0.3813201304008 1
0.443536245185228 0
0.54284861954093 0
0.499355568150119 0
0.406791439839451 1
0.326276208932923 1
0.488910106955694 0
0.362059573401069 1
0.358589100147816 1
0.445724302544813 0
0.414217579749833 1
0.566608048346238 0
0.400319725637445 1
0.413497193742256 0
0.452994072852713 0
0.417391260555008 0
0.567313549810217 0
0.353508847100562 1
0.53695320033048 0
0.52233297133233 0
0.396956456421894 1
0.478835728922579 0
0.510556065089504 0
0.497084093169129 0
0.454449234155214 0
0.455478016789782 0
0.510657220222769 0
0.471485573048717 0
0.340125829160336 1
0.402889232953309 0
0.376206059433318 1
0.408217294838065 1
0.553644375133354 0
0.453394438371739 0
0.465808438062048 0
0.447408444320391 1
0.341878424845089 1
0.496825836454745 0
0.47068807341647 0
0.50218829296049 0
0.489536204373129 0
0.458980779877273 0
0.393033488247364 1
0.442965190578112 0
0.47324044283424 0
0.437691412549567 0
0.447357534966344 1
0.329847350495674 1
0.470236950665888 0
0.443484268239995 1
0.368321896961436 1
0.488085314630538 0
0.374092373771122 1
0.526133580017014 0
0.420199394455516 0
0.411087789913066 0
0.446968846419478 0
0.49554755398182 0
0.396336564389612 1
0.351828695186688 1
0.467340037890123 0
0.469472204783285 0
0.37568019196005 1
0.342213381988721 1
0.474634566021184 0
0.462183656711893 0
0.394919324202345 1
0.28636238518062 1
0.405206363183881 0
0.45038130724618 0
0.362025105882987 1
0.415939151340299 0
0.502056710067177 0
0.543917559261195 0
0.387602880055303 1
0.439352769137428 0
0.456376907177282 0
0.367341862826995 1
0.468684321224748 0
0.498460349844874 0
0.394889298632419 1
0.400724405402301 1
0.466385296666404 0
0.387870095518418 1
0.471516422809745 0
0.488758859560927 0
0.49056998616806 0
0.490638778790384 0
0.411040501710737 1
0.433760025892177 0
0.43395435670732 1
0.341584697381005 1
0.404453553020931 1
0.458545605670655 0
0.486657445843897 1
0.405596057770479 1
0.533413845428256 0
0.496856236006533 0
0.533102388096543 0
0.427449974300669 1
0.443877705808158 0
0.507930656645152 0
0.466419203847197 0
0.512733675639288 0
0.363266109013823 1
0.419823517276049 0
0.393818844119187 1
0.436506187493139 0
0.553034268599364 0
0.45459086426096 0
0.428455888747462 1
0.37421351555579 1
0.45521055427878 0
0.571130087791082 0
0.4385809472263 0
0.388394621468446 1
0.36358455372229 1
0.584432744586473 0
0.409678460718489 1
0.444363049229749 0
0.427490937204939 0
0.419928473287052 0
0.403964907732003 1
0.554064414379753 0
0.436385804686978 0
0.440315034550056 0
0.463751597560974 1
0.44757753531149 0
0.417136926991496 0
0.495594636014647 0
0.396030376073113 1
0.470765701570323 0
0.391607076157037 1
0.411844288527101 0
0.434811959561957 0
0.398936262030226 1
0.473077893116046 0
0.346649102138058 1
0.497865332459098 0
0.369560055661598 1
0.393224203663015 1
0.47614344661807 0
0.458373762431558 0
0.445733640471863 1
0.381935147417637 1
0.473736300237208 0
0.450584269164298 0
0.453504147681532 0
0.42698405581367 0
0.490057299699771 0
0.514983315223337 0
0.41717145746712 1
0.456144105263697 0
0.524741257185058 0
0.415874763584796 1
0.369659254661404 1
0.519899815150128 0
0.454051854730708 0
0.475567157886924 0
0.439880047842779 0
0.419881956667718 1
0.492431607238776 0
0.442772146807878 0
0.515433879003455 0
0.378189148834553 1
0.474426440929147 0
0.392513549125179 1
0.397758141957863 1
0.446406761051994 0
0.430206606875533 0
0.546376274637365 0
0.506690697775373 0
0.380360176162858 1
0.453838504571876 0
0.401965639315832 1
0.496184764043375 0
0.457553084411296 1
0.350570885374679 1
0.39886544528348 1
0.436863963318551 1
0.470090798652534 0
0.482193832090628 0
0.356865463089998 1
0.46054154982388 0
0.406515577344464 0
0.559697989726485 0
0.525349652140315 0
0.364781995530599 1
0.450077994426583 0
0.458851514528419 0
0.356063701845245 1
0.407360896760451 1
0.41648059428541 1
0.412314873724342 1
0.454482675917962 0
0.457986649419831 0
0.453998552938742 0
0.422892221219731 0
0.394848758627169 1
0.423865390179638 0
0.400106205465927 1
0.479814747057639 0
0.508710702242545 0
0.456634190878589 0
0.517079162089102 0
0.492776028284817 0
0.406220088488795 0
0.517380221719618 0
0.439572424514399 1
0.476444825235262 0
0.52955599865903 0
0.409895564732882 1
0.478306435859875 0
0.497180750132676 0
0.358530394733872 1
0.357733916010269 1
0.538148610423233 0
0.422434147315553 1
0.473738375156138 0
0.367534963258566 1
0.427103738222718 0
0.520378954707085 0
0.402053458013427 1
0.427139693267437 0
0.450786596193772 1
0.413660304392455 0
0.409001943052197 1
0.463363976691764 0
0.409149497975132 0
0.407930312916505 1
0.433472717531821 0
0.416680181972893 0
0.399993733003225 0
0.44730105282195 0
0.520175871337227 0
0.383586432217947 1
0.490673074932391 0
0.527130173980372 0
0.374597496798922 1
0.457307951690382 0
0.386522576013274 1
0.419940634811953 1
0.41517639544255 1
0.479004133809372 0
0.423141763543266 1
0.356633794189096 1
0.426734913961014 0
0.533366609411842 0
0.415404056076189 1
0.389533293730802 1
0.396628290991281 1
0.440821649084181 0
0.3641227426811 1
0.387991359195089 1
0.47949425635619 0
0.433967780212897 0
0.387171582413245 1
0.399248761914617 1
0.451379266270877 0
0.390540646441429 1
0.415469100535309 1
0.493618135903465 0
0.416462342805528 1
0.473054379119372 0
0.459004965956361 0
0.546497806627832 0
0.461686173762926 0
0.393332604556572 1
0.388016065947942 1
0.390568125492071 1
0.455075048983207 1
0.407527151482406 0
0.454267304497302 0
0.511267144345288 0
0.347490233240157 1
0.418827612126693 1
0.36090213667186 1
0.438586953954594 0
0.452017448431906 0
0.461001191783332 0
0.532909877902671 0
0.500291629716554 0
0.493520577105973 0
0.415265677822821 1
0.449099392927678 0
0.434843776887293 0
0.478719098666283 0
0.464358571873903 0
0.350298363031853 1
0.430091612698299 1
0.460199642256024 0
0.494823935700057 0
0.484107125625127 0
0.406329120158858 1
0.546518970922735 0
0.486393459679532 0
0.480067036267623 0
0.34886506066888 1
0.521397526970419 0
0.411941218976054 0
0.363753570635967 1
0.501459019964417 0
0.39508978379032 1
0.390531780266169 1
0.454134614269741 0
0.545660883615521 0
0.409679509731227 1
0.319930312497288 1
0.454954490659879 0
0.403606154401414 0
0.518541083438655 0
0.414986815108924 1
0.460164033815892 1
0.322829081653994 1
0.39989013418317 1
0.41589187989547 0
0.457522556303469 0
0.422919951450708 1
0.447790794631237 0
0.435381554317736 0
0.418477719518836 0
0.385417018790943 1
0.407516642435607 1
0.352862021586692 1
0.490737063196036 1
0.435177130187803 1
0.418636603663311 0
0.516890016252024 0
0.453665730627149 0
0.530199126257136 0
0.464853084328255 0
0.494254400873931 0
0.471308536588777 0
0.435800778439638 0
0.576477220396903 0
0.430401807604034 1
0.490987275942032 0
0.538678352878026 0
0.433650776891123 0
0.434664544142789 0
0.460301715607917 0
0.538895719747014 0
0.46565716637193 0
0.345352093954035 1
0.362511388125324 1
0.478178217189808 0
0.411993586760253 0
0.422998582136525 1
0.355111354377892 1
0.441848254311151 1
0.478635439232483 0
0.405261852781184 1
0.506501612506531 0
0.390895469800559 1
0.392762618610557 1
0.474720814182185 0
0.430394825736295 0
0.387220356406181 1
0.379988249209065 1
0.437658690246648 0
0.35675635440631 1
0.481237315316867 0
0.49888579232198 0
0.467650401269107 0
0.454314133959707 0
0.468011828160786 0
0.369442992457964 1
0.513322428020586 0
0.367449401906971 1
0.49762968066814 0
0.423840559071572 0
0.429320227992427 0
0.495725270186793 0
0.39384326320973 1
0.39952340789764 1
0.527426320572161 0
0.405786003187281 1
0.477272066669462 0
0.421586640059816 1
0.455801954043425 0
0.464865317020675 1
0.418749956366496 1
0.417492357697485 0
0.360677842782305 1
0.417508873633284 1
0.543493728463502 0
0.534505883897976 0
0.311952059573684 1
0.459954330543375 0
0.541387404290556 0
0.409698841040994 0
0.415976998419613 1
0.454576630364567 0
0.477453575699613 0
0.481980257143673 0
0.424018353076182 1
0.438223051736594 1
0.427781809301972 0
0.524487356232433 0
0.353040088262388 1
0.46906613354079 0
0.484053312394946 0
0.42734009180326 1
0.380359507087489 1
0.404481521059809 1
0.444684473091078 0
0.497279176506381 0
0.416420659073162 0
0.513274207008524 0
0.493361011772613 0
0.45494497131354 0
0.429586343188921 0
0.472508445787665 0
0.349237042409811 1
0.435194108548001 0
0.464060383275074 0
0.472425014793828 0
0.436389409317745 0
0.406194266702582 1
0.403648510334402 1
0.372348803398491 1
0.546177645996884 0
0.48525792157576 0
0.427432818233379 0
0.444956747437128 1
0.322701801473418 1
0.469912970342298 0
0.541591572853014 0
0.52881268202008 0
0.368583624765665 1
0.352472233831158 1
0.444154741861761 0
0.419766435998753 0
0.452513614827961 1
0.302536615346283 1
0.331333658634915 1
0.439254235153416 0
0.46625912845325 0
0.461068615013065 0
0.427493230522808 1
0.373152838596225 1
0.419638807383101 0
0.388218474534951 1
0.389543407217426 1
0.458723785699115 0
0.460582780029263 0
0.37910782088872 1
0.459431018687416 0
0.405949954460717 1
0.440159187265948 1
0.484957079505167 0
0.395076452041504 1
0.458655162692741 0
0.460804404635692 0
0.402822139057991 1
0.52729175563219 0
0.434593637539869 1
0.443191824299666 0
0.497044174025948 0
0.478962933417699 0
0.387194113333615 1
0.516938983650053 0
0.437959049268081 0
0.456207428154553 0
0.461635109917922 0
0.465539718368898 1
0.436151008032904 0
0.445352722512161 0
0.434655998235117 0
0.315786226932516 1
0.369656294075125 1
0.450845063639649 1
0.471913254582869 0
0.447678307152651 0
0.449436555763326 0
0.425275111656493 0
0.417819000429351 1
0.347425352928314 1
0.487480122255909 0
0.540745689797553 0
0.379864190281044 1
0.561457990322908 0
0.579245574884889 0
0.454107755340639 1
0.392856793194066 1
0.428465132292356 0
0.384770331691276 1
0.458630382939413 0
0.449323516635421 0
0.419928088422852 0
0.45141423401135 0
0.519835229616624 0
0.522336740227531 0
0.538853569089468 0
0.494629246617458 0
0.417991552258709 1
0.529942156080226 0
0.369115039318826 1
0.379332457626133 1
0.482176073457735 0
0.321858651333105 1
0.460855845523249 0
0.568704527744584 0
0.387276349551543 1
0.436739979393332 0
0.495566565425419 0
0.395578276799847 1
0.491642876661448 0
0.406436621398698 0
0.461018212338402 0
0.417749459818788 1
0.453619894954834 0
0.361575817830289 1
0.341022228160609 1
0.451410397609074 0
0.426976518407187 0
0.412533949819029 0
0.381146830066361 1
0.423487096083942 1
0.465642653959759 0
0.451679954997502 0
0.424592560998533 0
0.412685434452321 0
0.460242480764287 0
0.47577515189842 0
0.382171863566223 1
0.420940712535896 0
0.453201555924506 0
0.470708965981458 0
0.520721179030536 0
0.546554039328274 0
0.442317759494473 0
0.462538512057585 0
0.416585849262675 1
0.431723540980559 0
0.441017965293671 0
0.432962231145075 0
0.403670522858271 1
0.511526256388635 0
0.478996561109839 0
0.47188581716368 0
0.476188348986836 0
0.449155081675782 0
0.408263139155859 1
0.491783985676713 0
0.434800628780269 0
0.473584336044309 0
0.399032139803019 1
0.450722053277978 0
0.452053123708118 0
0.316227046550354 1
0.365831284535456 1
0.414686959923823 0
0.432781708569977 0
0.426785389110599 0
0.422680332147251 0
0.331596540942715 1
0.432089687826426 0
0.525817403670151 0
0.436517390419697 0
0.503513431807828 0
0.396739989947525 1
0.422578980114632 0
0.465230249727965 0
0.452832691845346 0
0.423023668775263 0
0.364178582145827 1
0.482623180978871 0
0.451425907667921 0
0.337117405311558 1
0.450262706713161 1
0.460695709523206 0
0.459876514099562 0
0.401276838853825 1
0.495807902865377 0
0.410035824771177 0
0.528657091240979 0
0.502384694076494 0
0.403129740671711 0
0.529305713641118 0
0.382979838789464 1
0.404429833764004 1
0.403808446415365 1
0.426322923778413 1
0.54749962337058 0
0.434885312709872 0
0.473032625127225 0
0.477306351374314 0
0.455545028700297 0
0.451897266848762 0
0.404732331585125 0
0.420112926468025 1
0.393886734689934 1
0.432691232758674 0
0.411489455600446 0
0.447199279599546 0
0.36682982567254 1
0.424347221765334 0
0.403889768759184 0
0.370136995990036 1
0.439826663266445 0
0.469180673203144 0
0.417144105125302 0
0.388830342111005 1
0.449303605769134 0
0.461305854742262 0
0.452328555450115 0
0.42037584670534 1
0.452882274607973 0
0.490071146601878 0
0.402336941471388 1
0.35422018120022 1
0.312010502678869 1
0.443950030037453 0
0.515805278400028 0
0.399664123947475 1
0.470248190314076 0
0.344797620838964 1
0.430990514919678 0
0.504739566343931 0
0.35850148385107 1
0.422497675494725 0
0.376309622854398 1
0.466466717898755 0
0.511885481814933 0
0.471768910525418 0
0.510097375230216 0
0.405786505741194 0
0.429440630133521 1
0.510748307699909 0
0.482577843729298 0
0.401063163882473 1
0.447651185041664 0
0.434831992899614 0
0.415216801519631 1
0.382049376848169 1
0.521382879795918 0
0.475817786634373 0
0.439626497792056 0
0.342709854276649 1
0.448905446181736 0
0.521864687545694 0
0.474355621751906 0
0.389528527049563 1
0.50958419298622 0
0.45856321298071 0
0.477930049416379 0
0.441738159919265 0
0.418784920625369 1
0.469187665185975 0
0.416011070245989 1
0.493513930078049 0
0.526925371375044 0
0.407190855807663 1
0.357558842948117 1
0.373525030857476 1
0.404329432280327 1
0.362171854699495 1
0.466401082945341 0
0.398265578103502 1
0.420552682420026 0
0.335068636513712 1
0.420150338184386 0
0.476621371626384 0
0.426260094327498 0
0.409959847132175 0
0.326213201894959 1
0.448093094552413 0
0.404008977943557 1
0.418941265332879 0
0.454027051148028 0
0.374218802923837 1
0.438455608970326 1
0.547364225697532 0
0.443525741748261 0
0.476078676429686 0
0.440125102763169 0
0.43298909782855 0
0.398615220550902 1
0.405980542995233 1
0.411002568430326 0
0.317369197478179 1
0.563297405429988 0
0.458546198757157 0
0.40271421509598 1
0.41663010366311 1
0.373526376187834 1
0.464874205524218 0
0.458640494233867 0
0.481037491967639 0
0.436226602037207 0
0.44901279158149 0
0.340423306740408 1
0.330137313931284 1
0.487681288508987 1
0.451147222472388 0
0.420401538417556 1
0.441917056388736 0
0.459062523545672 0
0.592324409863722 0
0.310841208197368 1
0.491700897032579 0
0.451713375972036 0
0.401279805026504 1
0.39216059591663 1
0.432071914598281 0
0.47913173114925 0
0.372718400176918 1
0.430906060491699 0
0.380909140942758 1
0.400046187725113 1
0.50523882738667 0
0.439592260821532 0
0.467913407485647 0
0.509269578774424 0
0.379331043663087 1
0.43061408643318 1
0.418475062295988 0
0.403899588212831 1
0.448180623839966 0
0.383546047415511 1
0.482893444679322 0
0.427382625801301 1
0.508294275723591 0
0.485439754937996 0
0.472946496238956 0
0.556534992650801 0
0.394901122562875 1
0.44386573592685 0
0.357789954485023 1
0.451384818029618 0
0.483290430830072 0
0.476398079252313 0
0.499905294106916 0
0.418681303917874 0
0.394195612479797 1
0.450397161868074 0
0.328376891091442 1
0.458936950839199 0
0.520155942633107 0
0.446421601896711 0
0.347968241129305 1
0.389315833038836 1
0.400060572212151 1
0.533746343790885 0
0.501765845633256 0
0.405220974485622 1
0.414384991163164 0
0.367982835023216 1
0.429168878701685 0
0.457379177294402 0
0.446330547571748 0
0.468429651934627 0
0.586553883493569 0
0.447107331903074 0
0.362530728025808 1
0.516304138447429 0
0.450326039376684 0
0.498852667149539 0
0.524305613124611 0
0.433847895884534 0
0.421448450360998 1
0.631629066630484 0
0.454387559505851 0
0.37188032242451 1
0.380181395879686 1
0.413674981149161 1
0.459887367929298 0
0.433991612796873 0
0.532903040356583 0
0.457152897255132 0
0.440398229047991 0
0.512165247052602 0
0.455657461685281 0
0.374363265024245 1
0.434295107559407 0
0.454769644255367 0
0.478623128198707 0
0.421924566712527 0
0.397661061050513 1
0.437494970327827 0
0.506055914628891 0
0.445826391480485 0
0.497023693719529 0
0.462226171498572 0
0.378185485792455 1
0.46648100907778 0
0.396573731429307 1
0.443983501576839 0
0.397331811486289 1
0.353675855367874 1
0.416821010981208 1
0.419774865646459 0
0.466837395504072 0
0.450783488382606 0
0.496233061536492 0
0.464495713196649 0
0.442301779577213 0
0.546852791943212 0
0.52878947012132 0
0.412561173253225 1
0.362814691904052 1
0.39882602527273 1
0.48614878894151 0
0.4601775706103 1
0.317288636222748 1
0.464981454883701 0
0.427209139743867 1
0.409172598334081 0
0.496250916338032 0
0.435936911378007 0
0.497869634669682 0
0.42312936021679 1
0.485018966248079 0
0.422296702247059 1
0.431438457972067 0
0.434852019406485 1
0.485992193927308 0
0.48338249461746 0
0.427373456299447 0
0.332342800751331 1
0.468970257773213 0
0.521223162973312 0
0.345417712685988 1
0.375292898141122 1
0.472629980632977 0
0.412428782713907 0
0.48348855211352 0
0.447375148629726 0
0.515407651530355 0
0.481166490555062 0
0.487916900110214 0
0.400356671214146 0
0.391791499321006 1
0.412239187413074 1
0.49644981399924 0
0.362140637653961 1
0.402744990599709 1
0.517745188793344 0
0.381198586366593 1
0.401987321930149 1
0.305337058430578 1
0.503715212214243 0
0.538414595683253 0
0.322062768477405 1
0.485456714136794 0
0.388349116403922 1
0.313255967199112 1
0.48542823946561 0
0.460973577221179 0
0.527938585248581 0
0.418654150055066 0
0.414532776263844 1
0.478045789494824 0
0.355762876773133 1
0.408983199156994 0
0.470112679151294 0
0.472543079952242 0
0.484410730032883 0
0.437284080998958 0
0.504948841714896 0
0.416963289033232 1
0.469373730994434 0
0.387779016243565 1
0.469141198006232 0
0.4476464012495 0
0.442793314715145 0
0.403957376428243 1
0.514426227121115 0
0.383021313657217 1
0.407347926199756 0
0.478461713099702 0
0.458819738304273 0
0.457007179341337 0
0.526901587883888 0
0.394552917007382 1
0.477697038526571 0
0.436308509625431 0
0.490427801797923 0
0.474412218187005 0
0.399115964364182 1
0.405959417966577 0
0.500819124074991 0
0.347668275809866 1
0.448810717090179 0
0.323402627033404 1
0.481589704765583 0
0.451039264407664 0
0.512943431377464 0
0.373741174273206 1
0.434530186980908 0
0.453930645631796 0
0.454990772314481 0
0.381648556206332 1
0.443172091419755 0
0.401860375398815 1
0.432616989609557 0
0.495437814833311 0
0.541704585945488 0
0.403230562317121 1
0.518759707317537 0
0.491179698855336 0
0.433388290005077 0
0.355264529356811 1
0.380301689005254 1
0.396022597507927 1
0.424220564653116 0
0.427928787730752 0
0.333433992780433 1
0.425854150062515 1
0.42432887320397 0
0.432939563796406 0
0.370702518455024 1
0.386808386314438 1
0.490195560380766 0
0.442327455971691 0
0.475281113759425 0
0.407090366597361 0
0.506705899842682 0
0.521909910165978 0
0.505039035680937 0
0.422165423338043 0
0.389874902584222 1
0.361688046474756 1
0.453167990373881 0
0.369445808487055 1
0.346315365505577 1
0.380225319259678 1
0.41105714461017 1
0.548929854024969 0
0.458579968580625 0
0.411766722036503 0
0.407444080068504 0
0.393030411716564 1
0.456779490096877 1
0.328996194454279 1
0.461695796396912 0
0.490291073515406 0
0.479964165503635 0
0.396953957276492 1
0.285799427861742 1
0.452950532426038 0
0.360877761735593 1
0.543957386866389 0
0.473855123483652 0
0.455247908284836 0
0.349519303723757 1
0.371948119870994 1
0.415838507472002 0
0.339865941496376 1
0.384650710832661 1
0.305254792368016 1
0.450685089109861 0
0.451468485564617 0
0.370135530277679 1
0.466342663670953 0
0.422793726417973 0
0.572481520830225 0
0.411480247259918 0
0.368209129237671 1
0.400357659304508 1
0.423626243127011 0
0.365943171772048 1
0.482819007592492 0
0.485784445541056 0
0.443934893049807 0
0.541926178615545 0
0.446598938410027 0
0.451250978775413 0
0.407464526235229 0
0.36691844086074 1
0.280679660474237 1
0.423255831887455 0
0.557530847809466 0
0.453941854541412 0
0.435929050551719 0
0.420604007161421 1
0.382769610928225 1
0.49986891277183 0
0.525925581032615 1
0.443231442372768 0
0.567874302832496 0
0.422149382622289 1
0.401442738292989 1
0.459932523148894 0
0.46925834839087 0
0.45515329956153 0
0.46932030974574 0
0.328435062879809 1
0.410491233247623 1
0.451387867600201 1
0.446927522944639 1
0.516787172033823 0
0.376247499676932 1
0.5318395145883 0
0.425703458467001 1
0.445176759220624 0
0.516703833944823 0
0.387359269264338 1
0.465108506276473 0
0.458897982159161 0
0.503324494175608 0
0.442304928810926 0
0.454077986310473 0
0.407975670479882 0
0.382543406535324 1
0.470241904121685 0
0.309488030923619 1
0.374996073997624 1
0.405341511599481 1
0.537412521491266 0
0.431308818248188 1
0.435657592039525 0
0.397823351729514 1
0.450780859062928 0
0.462909530459161 0
0.513132292725712 0
0.468256454512483 0
0.410155145116741 0
0.368531146588142 1
0.430193827896673 1
0.463941281975789 0
0.368602303557086 1
0.465097166232439 0
0.397331581166553 1
0.501078119391264 0
0.611803499895214 0
0.4338762371773 0
0.427876271412924 1
0.351178438204652 1
0.372101246489701 1
0.485389201021236 0
0.373359395680617 1
0.420465965614039 0
0.477734130152954 0
0.378383896848651 1
0.468379699444041 0
0.542132406934268 0
0.519200552379956 0
0.434944279426491 1
0.437874039563909 0
0.299119277290526 1
0.42059084243689 0
0.426421944324752 0
0.374264237845159 1
0.479205973828432 0
0.506304388842394 0
0.383851883441009 1
0.400912516949443 1
0.507245559803603 0
0.408083183494236 1
0.480742097291928 0
0.391156905649362 1
0.478827544562211 0
0.395463196698451 1
0.43482757837065 0
0.420341414206761 0
0.453603951508275 0
0.506279262815177 0
0.327919719610062 1
0.57182232985703 0
0.451157943804169 0
0.406885130452396 1
0.490214761762312 0
0.412701250248112 0
0.442303286207833 0
0.397736664831491 1
0.47052068454717 0
0.478520739542206 0
0.431405502683653 0
0.431047066396747 1
0.42462582161698 1
0.50684539538553 0
0.539629142825707 0
0.537210166777437 0
0.370352997672991 1
0.474392701867669 0
0.464725116786223 0
0.391030365082391 1
0.490930619095473 0
0.388371403876813 1
0.439628572109515 0
0.467827492502118 0
0.345681816402657 1
0.428614508561126 1
0.43491893329558 0
0.535019967005421 0
0.317450436103192 1
0.406699041470859 1
0.425369844799879 0
0.487221335612167 0
0.344385510506047 1
0.494772307494744 0
0.50322760538785 0
0.432385103327627 1
0.377984492219357 1
0.308930319879725 1
0.466800838614684 0
0.464241535698236 0
0.350866921939784 1
0.403446807352182 1
0.427021993129845 0
0.335137736861379 1
0.412486787654405 0
0.416591465869511 1
0.567104478249827 0
0.454988158178826 0
0.428180507631768 0
0.497273447509095 0
0.391277653770147 1
0.421080714880405 0
0.491218751640072 0
0.335195614084677 1
0.42217595676845 0
0.48769031175008 0
0.436511105051655 0
0.608075676823297 0
0.481441419830589 0
0.395104021839354 1
0.437776081850579 0
0.406772131081729 0
0.556958480775102 0
0.416554519663574 1
0.511444323585329 0
0.527491861924584 0
0.441579855304574 0
0.457400570642444 0
0.447891452603664 1
0.445070062222321 1
0.415889946201841 0
0.411020147952703 0
0.473116765315092 0
0.456176189632996 0
0.352543185122843 1
0.314380846162271 1
0.392170743405589 1
0.412200615568642 1
0.445669392681175 0
0.568992448987293 0
0.509172604226881 0
0.484295781577043 0
0.396971256597168 1
0.396831334556236 1
0.489907408392177 0
0.471513115475665 1
0.392397939844918 1
0.498991464277067 0
0.372218424216921 1
0.512559711842562 0
0.317153319468577 1
0.518425157993384 0
0.449919482458694 0
0.3765363874492 1
0.33825765114739 1
0.352173172294284 1
0.524488931554426 0
0.468428851249558 0
0.525946508372798 0
0.370684872074046 1
0.448814378074023 0
0.353097626544704 1
0.454738943768956 0
0.398869563296665 1
0.375701739523454 1
0.421359874078452 1
0.398402260181139 1
0.440807933652554 0
0.370933149534213 1
0.458275314893603 0
0.393742895600812 1
0.411884614336651 1
0.418724020903624 0
0.417393886788698 1
0.459452389998757 0
0.529798260346489 0
0.403523623105639 1
0.439686250641631 0
0.483459213980458 0
0.509242724982113 0
0.446130259665112 0
0.480491059307825 0
0.487434274891353 0
0.428513351569078 0
0.398056594518468 1
0.38421932727159 1
0.448086560849439 0
0.410387218297616 0
0.538249084782832 0
0.397600507490072 1
0.515288670536114 0
0.485288049418705 0
0.423391332618916 0
0.452345299608424 1
0.380836918312602 1
0.392402339993659 1
0.434845781445437 1
0.373404202691752 1
0.425171201754652 0
0.418179240496751 0
0.400843803327122 1
0.465931019181372 0
0.434842256184793 0
0.418121394290971 1
0.497455370142351 0
0.500950446644734 0
0.555416160044992 0
0.485319223848598 0
0.466044164894498 0
0.411144723528036 0
0.421721371179899 1
0.512823544141706 0
0.481747680753547 0
0.474953425968097 0
0.417581589339475 1
0.536524783588257 0
0.418635844098559 1
0.436259283470049 0
0.399338560070059 1
0.517676653907403 0
0.434420900002047 1
0.437601352639349 0
0.44511753044127 1
0.500475917187053 0
0.418537233838645 0
0.474101001508536 0
0.402618949134673 0
0.420097030162298 1
0.466115668890202 0
0.489478514374543 0
0.505260060582936 0
0.479169401201126 0
0.493303338679756 0
0.448116059767772 0
0.461331620249575 0
0.403197367835527 1
0.463423300742657 0
0.459652479169329 0
0.483585174457786 0
0.54642215875796 0
0.468722324301862 0
0.486495183239731 0
0.411504040058105 0
0.388223378875205 1
0.473077828123859 0
0.401305651857085 0
0.429864588852227 0
0.471742931498942 0
0.393359097577615 1
0.407484838044823 1
0.463378193723158 0
0.49128734128604 0
0.479627389720595 0
0.379288898220809 1
0.425856274071004 1
0.489953541872225 0
0.345690216133169 1
0.410601377625762 0
0.453275933431301 0
0.491056722944446 0
0.356816579432394 1
0.370380594765676 1
0.507291966391924 0
0.497994042589981 0
0.486474311860987 0
0.51718618370706 0
0.457689028216127 0
0.399282752058826 1
0.413819207369205 1
0.476627703726795 0
0.353359788148775 1
0.411971886571251 1
0.37160172200505 1
0.459133628000801 0
0.483111111326547 0
0.473048863800186 0
0.397798256302665 1
0.465893931891739 0
0.461345042484875 0
0.45132369414149 1
0.435070021565415 1
0.479163746497271 0
0.419967863721034 0
0.484062913000478 0
0.450043873992622 1
0.396349818255113 1
0.487206556711495 0
0.428409535342828 1
0.485762627155208 0
0.368466300386096 1
0.414898337125084 1
0.431399139959031 1
0.469923245898337 0
0.441204404847234 0
0.466327649585837 0
0.445972197866247 1
0.445496273956267 0
0.45904240652826 1
0.487326523724131 0
0.359305386574692 1
0.476384914006029 0
0.472151713876756 0
0.55578717662812 0
0.369161132488635 1
0.405677220635452 0
0.400107529348251 1
0.43738623721372 1
0.428749188772276 0
0.439812896494733 0
0.522200745253475 0
0.478243475760731 0
0.374940850541655 1
0.44077424414997 0
0.457027771379325 0
0.395257458334463 1
0.414444052314437 1
0.445835927500815 0
0.536689336660776 0
0.552321409519871 0
0.384731806319418 1
0.41365117111171 1
0.336127512785101 1
0.484747627363653 0
0.463315822866598 0
0.362630550408975 1
0.550320949669736 0
0.52111753871372 0
0.510617723606803 0
0.463491664520458 0
0.436847284792738 0
0.401650403539769 1
0.425768311878872 1
0.411234788940679 0
0.365960557496523 1
0.482598767569679 0
0.38642965419564 1
0.483177458899498 0
0.43231003074901 0
0.348882585440854 1
0.331882495425301 1
0.472212682178707 0
0.501731241768704 0
0.499281399734078 0
0.456835015581167 0
0.461910830228696 0
0.360219434853549 1
0.452536087444783 0
0.414680222700766 0
0.366827528668669 1
0.41685538260897 1
0.518359562682274 0
0.429826782570022 0
0.452129847255278 0
0.385767629219277 1
0.488472153727279 0
0.377293132457313 1
0.383268814978024 1
0.356725157824008 1
0.375342912568984 1
0.487248034800555 0
0.369275421087441 1
0.571283083979369 0
0.492070631161689 0
0.510738750429147 0
0.409453264063588 1
0.458609999748584 1
0.52294476383584 0
0.45436071641631 0
0.46430410801552 0
0.522043955990231 0
0.468207069212387 0
0.518100335817378 0
0.430712314034201 0
0.401387514393925 1
0.345738419693462 1
0.490496335125605 0
0.452640013471686 0
0.51401020339764 0
0.357365829966725 1
0.43168902272698 0
0.454229296324402 0
0.312426939137785 1
0.48120624519888 0
0.365583742391179 1
0.401648208544924 1
0.462185881285215 0
0.424649884561894 1
0.415576785607832 1
0.461041952329093 0
0.417257697583357 0
0.417987575566693 0
0.394068727367948 1
0.333033181987803 1
0.453539998190197 1
0.523826201171611 0
0.479697907643719 0
0.475142328731526 0
0.428069556231571 0
0.43214595405479 0
0.569119738532218 0
0.425477183909215 1
0.418922963919599 0
0.51322889677315 0
0.38984952878885 1
0.386268548428424 1
0.364834773511435 1
0.372702247291664 1
0.592916227359876 0
0.496907454983501 0
0.358039793494696 1
0.427728536981747 0
0.449948584102582 1
0.39502182401541 1
0.407486018356881 1
0.321841395698021 1
0.475148594256299 0
0.424921228437799 0
0.447724615618961 0
0.395806980417121 1
0.372541701416874 1
0.530867336077102 0
0.323769976078955 1
0.434288761638285 1
0.449624907596538 1
0.464244105560627 0
0.393705620341551 1
0.439658790772532 0
0.421607573148984 1
0.444447757364059 0
0.385773348783096 1
0.54644505537144 0
0.466484890062893 0
0.470762194558343 0
0.348352867001789 1
0.541816990792852 0
0.449877820411627 0
0.431510754033549 0
0.426753953880866 1
0.438436223193896 0
0.490179719084663 0
0.394454618677063 1
0.458992348368831 0
0.465820226780875 0
0.354647060384661 1
0.390062590916429 1
0.467336584133812 0
0.401892085437865 1
0.429563470939956 0
0.524215348940731 0
0.519866604702926 0
0.432089767570179 0
0.412582762547883 0
0.454164555122919 0
0.448215408460843 0
0.509053660608506 0
0.505978582651151 0
0.454317037155336 0
0.4350340520273 0
0.441736162665368 1
0.458358273218283 0
0.483432672864493 0
0.432097718128493 1
0.477848386073986 0
0.453299146534574 1
0.430038730167547 0
0.378047192787144 1
0.3850092198755 1
0.372943402567613 1
0.470108537222684 0
0.452987043241779 0
0.407237059204934 1
0.389376785464595 1
0.439332922389203 0
0.451513387879497 1
0.438510114410965 0
0.484959978217865 0
0.43751441315163 1
0.571942240226557 0
0.489833522820368 0
0.483417552087612 1
0.462715198104931 0
0.375114249081667 1
0.41990318069851 0
0.452089321549329 0
0.436413991388362 0
0.509622618356349 0
0.413266209244301 0
0.505048370329812 0
0.441963441417479 0
0.484347125464129 0
0.462078736435864 0
0.38623158689489 1
0.47588975648451 0
0.413323192567681 1
0.45698328793321 0
0.265467624764945 1
0.431281807063951 0
0.389843396113924 1
0.419716431969444 1
0.416997671176919 0
0.431268663172853 0
0.567986837993365 0
0.43917470587948 0
0.412815980919987 0
0.38512869567202 1
0.456548744901943 0
0.334161288650166 1
0.464743259743965 0
0.481925393174694 0
0.425930721287863 1
0.386630102012617 1
0.465639960506324 0
0.517980711527375 0
0.436612784985874 0
0.479397986390429 0
0.453590747654643 0
0.422166884397578 0
0.483195362439967 0
0.519664076108375 0
0.434589225658659 0
0.49524198882687 0
0.463471890417098 0
0.474605630248162 0
0.425641986080804 0
0.569512072563305 0
0.452352786881354 0
0.386477591057954 1
0.384327072452933 1
0.395495585115157 1
0.462928447265271 0
0.47959098779258 0
0.379675678573217 1
0.437878066737987 0
0.505562593940223 0
0.432657761461146 0
0.386292392229213 1
0.498103074942077 0
0.426867077267064 0
0.504253629696122 0
0.452839281466442 0
0.471617497347444 0
0.445883338248749 0
0.479527761064085 0
0.486525683675336 0
0.411141760602611 1
0.477364818725036 0
0.532174642244528 0
0.556259679840199 0
0.422268494942575 0
0.32712778945896 1
0.437073747224927 0
0.303737545798892 1
0.470160541300243 0
0.453517027955333 0
0.506342491933346 0
0.398653963833384 1
0.472826037393415 0
0.428159169968049 0
0.484855894980176 0
0.420937379350025 0
0.503835646095318 0
0.452355287914161 0
0.381854756096713 1
0.428532036431244 0
0.440845652364738 0
0.487720519064704 0
0.348359535238512 1
0.376563900528514 1
0.442614631403359 1
0.309730526614538 1
0.404871358800333 1
0.389448878122993 1
0.415520029999698 0
0.450013506902583 0
0.413677535051329 1
0.449731274855476 1
0.3346690049362 1
0.363595417935113 1
0.486241626931162 0
0.366706572656067 1
0.383532552407493 1
0.480780603140203 0
0.459404701780853 0
0.517052476028022 0
0.499511000705137 0
0.497490995522756 0
0.475059899261296 0
0.457433021375058 1
0.381759552559206 1
0.473413413960729 0
0.432450947967149 0
0.345770454189332 1
0.407894699451073 1
0.452434493450428 0
0.404200699937097 1
0.377280251288371 1
0.362134281888255 1
0.419910865348367 1
0.361666432636587 1
0.508353854879189 0
0.465831862639188 0
0.480265152482236 0
0.434464051762807 0
0.422010200069056 1
0.542293348511505 0
0.437569077910118 0
0.43366259833899 1
0.547415353777161 0
0.436613069730971 0
0.459007318084265 1
0.4923157597238 0
0.323639333611256 1
0.490171718533518 0
0.485138911734591 0
0.518325113294025 0
0.560179055455354 0
0.443316158557117 1
0.455910752314448 0
0.473070894686953 0
0.371033974595414 1
0.366747275270691 1
0.401165271878534 1
0.414216521958623 0
0.421396565187584 0
0.508932609576195 1
0.434896716904126 0
0.444222191955981 0
0.431345803450139 1
0.489571573755221 0
0.442295745304172 0
0.455597994784723 0
0.424875353023156 1
0.391498434290453 1
0.421255022497825 0
0.399701062006093 1
0.429015559626297 1
0.510339222400853 0
0.327703659248201 1
0.418821254208524 1
0.448642250337827 0
0.336157080022427 1
0.352978940769551 1
0.395825093395237 1
0.461832496998329 1
0.464690740049422 0
0.392092577302232 1
0.409982189113948 0
0.509303971193429 0
0.574118113196792 0
0.422502703368165 0
0.538590586900702 0
0.478105519707912 0
0.430114830532642 1
0.410897015325919 1
0.466020119487232 0
0.450385435949618 0
0.567437581531723 0
0.414989647889858 0
0.412249981034789 1
0.529835759161394 0
0.437936786786077 0
0.420749035392533 1
0.395980843534343 1
0.517188805667837 0
0.506971026652673 0
0.541965624596218 0
0.515579816413862 0
0.438789817920149 0
0.458296625269366 1
0.512409896250796 0
0.561600450951544 0
0.540644230672139 0
0.434693294010803 1
0.360055259557829 1
0.431601389500513 0
0.355308333469162 1
0.404579447479655 1
0.396038122232366 1
0.401291503722299 0
0.382036015005764 1
0.28529852994222 1
0.381206826341324 1
0.438063411103863 0
0.462310949365367 0
0.465423023346967 0
0.419863514294421 0
0.449036645840728 0
0.472509559313709 0
0.403576580497706 1
0.414578405901012 1
0.378309486880983 1
0.602366131075129 0
0.37532068624284 1
0.442362390497728 1
0.456532197465279 0
0.385992355228953 1
0.418989407835658 0
0.36988514689587 1
0.398866242097582 1
0.366397642764135 1
0.438297329704188 1
0.402384798394481 1
0.443802291306941 0
0.405456627670879 1
0.276569459505061 1
0.392108765004748 1
0.361564919342027 1
0.512225698870502 0
0.297608922204599 1
0.528437710550583 0
0.477280731071258 0
0.545893931726925 0
0.433722202336488 1
0.42664085229808 0
0.553535346341416 0
0.41847780981701 1
0.45433492760158 0
0.419001175425267 0
0.362862464588425 1
0.37661601592075 1
0.410983974869678 1
0.386027349575721 1
0.44142156735183 0
0.449545686393718 0
0.566637447774881 0
0.423232147357718 0
0.475132933010856 0
0.472721389399388 1
0.494754241253624 0
0.495779878561715 0
0.433004689014735 1
0.429651367467762 1
0.464786285956256 0
0.524632252597233 0
0.412402349993198 1
0.380848093203906 1
0.368817599952487 1
0.452799740844808 0
0.412983114850637 1
0.490104052820943 0
0.393753806658773 1
0.503850417468383 0
0.485894620535628 0
0.410473831979202 1
0.337327023460861 1
0.350673235534694 1
0.549035608976381 0
0.440640833224457 0
0.383408442610242 1
0.46904608953786 0
0.400050572240982 1
0.438783824976754 0
0.44990777754169 1
0.427036915196091 0
0.426966850632108 0
0.434142980777308 0
0.396322532712865 1
0.35750710354161 1
0.496909432764572 0
0.421681266741139 0
0.401593269881009 1
0.347647118580014 1
0.428340553279127 1
0.441229811617808 0
0.46713377948418 0
0.466056119059133 0
0.447881409256769 0
0.56731619188264 0
0.494064231017432 0
0.355019434842013 1
0.417887325475447 0
0.473063545519017 0
0.357026986627277 1
0.450752688900617 0
0.322069368120743 1
0.371943254945204 1
0.481463170133261 0
0.440245208412912 0
0.463511028484812 0
0.432676594175885 0
0.453868437773083 0
0.40395426894378 0
0.514245924846124 0
0.333890305107695 1
0.477125663916153 0
0.510630971638646 0
0.450760850624016 0
0.384114623975432 1
0.412302911743541 0
0.405391295980888 1
0.468251950665153 0
0.419180442199589 0
0.435096782595084 0
0.386788002902424 1
0.453694993896003 0
0.422011502947488 0
0.490311515404858 0
0.522522648145721 0
0.434600341459976 1
0.444711557171934 0
0.505972046000438 0
0.463534175836734 1
0.460388941608921 0
0.467592846232687 0
0.462928986535816 0
0.459430072078785 1
0.493889454700128 0
0.453175597457433 1
0.419126666435969 1
0.466471187198066 0
0.418341508181256 1
0.48714801963435 0
0.454381316731975 0
0.421273259109187 0
0.414086789990495 0
0.519787344203674 0
0.448909455283869 0
0.47105345839228 0
0.373666341004158 1
0.45167949070802 0
0.468323291907722 0
0.487713720567535 0
0.502177234507701 0
0.492231977285962 0
0.490515896517169 0
0.43524310372203 0
0.350977220373529 1
0.447650732310304 0
0.398606354300086 1
0.504517648613942 0
0.394640332777167 1
0.43523255202005 0
0.416405250982368 0
0.310314235636281 1
0.410082650834344 1
0.528032119300717 0
0.390120149404612 1
0.42468316852909 0
0.458393523857044 0
0.383825746085642 1
0.453659564521063 0
0.318130241300646 1
0.516110496452477 0
0.429644768973214 1
0.42417912229982 1
0.468663673490818 0
0.37753073012922 1
0.39721344993562 1
0.505234104417866 0
0.389935737076438 1
0.395644089098543 1
0.41595004670604 0
0.349496168726696 1
0.467647063410892 0
0.381324837282613 1
0.441815295890115 0
0.459757537144244 0
0.467600404942118 0
0.408385793528378 1
0.466022868084324 0
0.340335824747374 1
0.36424071387603 1
0.370020772156633 1
0.372730341428492 1
0.413107650751814 0
0.33419381350825 1
0.415645977724706 1
0.399432705696573 1
0.40719961424973 1
0.462402171336519 0
0.441143676978438 1
0.511185454896869 0
0.483136238612212 0
0.467230090345767 0
0.347009722264655 1
0.440362454842308 1
0.367705410943458 1
0.364923272459903 1
0.438227377680634 1
0.417825583194341 1
0.469242699084348 0
0.390845557602296 1
0.437601849333387 1
0.467784487891904 0
0.418795977163907 1
0.423758468198617 0
0.447055941590548 0
0.494667404979096 0
0.347361561450325 1
0.407335400929328 1
0.427596394428661 1
0.479926424521475 0
0.368165953636522 1
0.478870537777272 0
0.42610091731248 1
0.507619458058014 0
0.43859864817622 1
0.456361938240373 0
0.423582877729367 0
0.372426909202395 1
0.446593066792142 0
0.384560254255318 1
0.522584263221818 0
0.514830704071076 0
0.399216518395861 1
0.36531958214159 1
0.424067799824134 1
0.470168085360425 0
0.515110360057425 0
0.426373758970173 1
0.480991553017817 0
0.355714580285746 1
0.412368311366544 1
0.461582990996383 0
0.396862300352885 1
0.454783734034208 0
0.376933037376322 1
0.366305057338805 1
0.461238203555289 0
0.504048214296953 0
0.373574949322139 1
0.452262153447406 0
0.425880118683762 0
0.444219720388536 0
0.479727120215869 0
0.449574538257562 0
0.437124246304177 0
0.459154775133659 0
0.46678873736358 0
0.436301421822425 0
0.395386182045713 1
0.573182719204321 0
0.536580939956598 0
0.396586054967956 1
0.39499890151191 1
0.39193492434909 1
0.327397324201928 1
0.534803586667587 0
0.437869681620942 1
0.413286060606598 0
0.436492047885749 0
0.384830700239856 1
0.406256674580114 0
0.414343105388595 0
0.467917038865513 0
0.471767649134227 0
0.393159628434684 1
0.369601694520535 1
0.545752008463567 0
0.438501555493395 0
0.446508280933001 1
0.402728878041091 1
0.498622666354264 0
0.331767721241811 1
0.409320734607037 1
0.401538110993224 0
0.441370860593894 0
0.435294283698642 0
0.451531626696756 0
0.398233051606609 1
0.421441834460976 0
0.477935461886914 0
0.345354324754207 1
0.510974848018939 0
0.365063385647402 1
0.519073524803159 0
0.414921660871907 1
0.441775085276794 0
0.469450383450376 0
0.442915160882143 1
0.398656235751539 1
0.471005752511955 0
0.435034795236225 1
0.338784526036097 1
0.496833306689164 0
0.415822490799542 1
0.399940213411183 1
0.49500173399011 0
0.438493211084666 1
0.466857141889616 0
0.487598776054273 0
0.372351573194086 1
0.411789771237229 0
0.484581121777825 0
0.367985719607599 1
0.404196292839463 0
0.387824261030026 1
0.425888382054909 0
0.440350468683852 0
0.311359671782939 1
0.363851422620907 1
0.479174705522719 0
0.428494795657934 0
0.437877236976899 0
0.493987432156866 0
0.539473799618003 0
0.432636274205771 0
0.374952628746812 1
0.481338676922414 0
0.438234654943052 0
0.451253159732846 0
0.476652787896571 0
0.451781187239174 0
0.508966629149685 0
0.40401723106064 1
0.424545086794485 0
0.413149324044963 1
0.444528127384902 0
0.419876688062184 0
0.449857328431935 0
0.441499903750007 0
0.481346768806376 0
0.46940636511322 0
0.427948904582261 0
0.472616570472015 0
0.467197506696714 0
0.498700662260671 0
0.384504236024986 1
0.462820207125783 0
0.407013067246544 0
0.52191557369548 0
0.33411244643695 1
0.439134645286444 1
0.527000965942116 0
0.418768658677263 0
0.352957036866514 1
0.465326893737352 0
0.529654456868535 0
0.461966707001731 0
0.402868155322781 1
0.453555251931855 0
0.449675834887597 1
0.472118611265758 0
0.40494947246907 0
0.470784129997363 0
0.480754228811255 0
0.510314881902572 0
0.433827273754298 0
0.425750760480546 0
0.309795070564649 1
0.443227925282672 0
0.414459081589683 1
0.364967707330691 1
0.35891944963116 1
0.428322148812999 0
0.497402597559807 0
0.491225776816203 0
0.418544899746711 0
0.317445274422824 1
0.368395758246852 1
0.401598372227211 1
0.486979646847311 0
0.521588221834915 0
0.50695115539 0
0.436195781247249 0
0.429443599267559 0
0.397709049830598 1
0.496831614556739 0
0.529025885072535 0
0.452302597771038 0
0.501809180675867 0
0.392458400176739 1
0.454863933874123 0
0.419283821114017 1
0.366166057110094 1
0.507234056748444 0
0.446312947147544 0
0.357646274493336 1
0.377760239531538 1
0.340064888536132 1
0.496646608476967 0
0.43740724527357 1
0.465668883419257 0
0.37696506916636 1
0.439784710658916 0
0.512035439150937 0
0.417228024268066 1
0.357410654066613 1
0.378854292766117 1
0.399336480015536 1
0.495793130605806 0
0.272844851777351 1
0.502959915358609 0
0.540509468716688 0
0.468420911250734 0
0.454427906370783 0
0.434989860816621 1
0.444284273846785 0
0.403513737516603 1
0.411421972438932 0
0.425122932681523 0
0.381278240724815 1
0.425734672641866 0
0.400947006169868 1
0.378240915852453 1
0.368522540177049 1
0.472525368092778 0
0.393715807814253 1
0.390781720195314 1
0.481871038917027 0
0.47534895749268 0
0.394252256355364 1
0.484704267343836 0
0.402315641943272 1
0.483040611256397 0
0.435829204765131 0
0.487190979267347 0
0.334975772478755 1
0.493084472392794 0
0.427637664906221 1
0.492486107263579 0
0.379019905826566 1
0.405860926672259 0
0.379902924473869 1
0.365170792688378 1
0.413575163019249 1
0.508417380627732 0
0.357635099814342 1
0.49284983293022 0
0.405092699508486 0
0.416047083582137 0
0.433642570448131 1
0.447720009798086 0
0.476700088319595 0
0.510301295998814 0
0.456477535869186 0
0.440343562001589 0
0.409261166344274 0
0.46949780748104 0
0.452464768261014 0
0.490968237309385 0
0.423473280512898 1
0.388960806484785 1
0.41839039677517 1
0.390072872583786 1
0.500253396369163 0
0.444400037690053 0
0.388793796123933 1
0.429462609060195 1
0.447522379780853 0
0.434578692258529 0
0.447441758212161 1
0.524575827128902 0
0.47063862586519 0
0.437756782604844 0
0.525910169688559 0
0.432906695180418 1
0.415511860547754 0
0.37131736232275 1
0.378133271369776 1
0.496358296191014 0
0.546298696876796 0
0.475478634773061 0
0.438412439011085 0
0.466145185699601 0
0.394687239983262 1
0.480708225362801 0
0.457779171334155 0
0.443048333258098 0
0.414392121519809 1
0.487932497109395 0
0.357630531069076 1
0.454306406012526 0
0.436250042346699 0
0.507678743754726 0
0.536218706462763 0
0.374142032969069 1
0.439060095783389 0
0.371270191613552 1
0.465525311500038 0
0.455442495653288 0
0.431814678260868 0
0.398990201369917 0
0.279893044689011 1
0.498500848405495 0
0.508449752090922 0
0.458280192751479 0
0.392018503480085 1
0.40407594536415 1
0.466698912838264 0
0.433450550792173 0
0.428033407932489 1
0.488738260821143 0
0.504322850908636 0
0.408245725566769 1
0.425571840110197 1
0.358089441191117 1
0.445596741742537 0
0.533370752367931 0
0.302444701626143 1
0.460839532338969 0
0.490268860336007 0
0.48282118117894 0
0.457418767957116 0
0.447649520599049 0
0.375933523546197 1
0.541139905119826 0
0.553993460997456 0
0.453885877775619 0
0.367006964932533 1
0.407575973088603 1
0.457826045350421 0
0.324748150367905 1
0.463050748982608 0
0.338258316500005 1
0.373444445767066 1
0.453073048367222 0
0.38879416256096 1
0.430995686333403 1
0.46990412961141 0
0.49178976590305 0
0.494611518806243 0
0.491546384531671 0
0.369089277817725 1
0.409320948762899 0
0.381491841883462 1
0.428772799897982 0
0.408951703029379 1
0.480879124568144 0
0.458088029077813 0
0.482000566147382 0
0.372498340683169 1
0.468064966073 0
0.43272051737149 0
0.373918255350277 1
0.486535860623452 0
0.387167582791749 1
0.45032833041688 0
0.469489187184538 0
0.488066254747788 0
0.422407213442411 1
0.473465142535404 0
0.496170358688174 0
0.403211443868168 1
0.403411745384263 0
0.421488376054994 0
0.400328640332104 1
0.432438728089206 0
0.399882941376664 1
0.381298008337219 1
0.451111998237393 0
0.43736268517316 0
0.534096050734417 0
0.41751028281883 1
0.463370409329401 0
0.411511338922775 1
0.485724504414358 0
0.411571475919623 1
0.387870466819949 1
0.37386364877543 1
0.51474918190805 0
0.413055423854305 1
0.493878211271613 0
0.372235053721365 1
0.513321828077019 0
0.482195595568848 0
0.444806896487077 0
0.502614465562874 0
0.462065371233399 0
0.469482332585218 0
0.477947957467063 0
0.418389844353738 0
0.436409670114383 0
0.411800527153423 1
0.462156371621948 0
0.441399259669815 0
0.462422732023465 1
0.42566259327391 0
0.519721688251716 0
0.507858397271116 0
0.477156220682848 0
0.447022242331683 0
0.470292132797146 0
0.398335708062524 1
0.406386932244192 1
0.359212606205315 1
0.522268650872622 0
0.428830257488724 0
0.533487398061565 0
0.443403896348245 0
0.385254137133555 1
0.388631743245653 1
0.411320970512743 1
0.469702489117809 0
0.362647360650502 1
0.413424818062379 1
0.417484596882268 1
0.437430535800825 0
0.44251277774552 0
0.447582151851755 0
0.446066381995243 0
0.431114403608484 0
0.451344452959107 1
0.503938951453574 0
0.509793361121251 0
0.532499195795105 0
0.440430107331848 0
0.533584228574354 0
0.351090999134979 1
0.472890254592737 0
0.502809510422267 0
0.428904896321072 0
0.47357093821049 0
0.316163006502692 1
0.439165078135037 0
0.415575497282038 0
0.470826807393421 1
0.331649730361588 1
0.424667218100145 0
0.363395083522605 1
0.370042992304707 1
0.436427166077635 0
0.50872556456673 0
0.400541720571792 0
0.443283820472966 0
0.433518029649646 0
0.388107250557825 1
0.439597981715052 0
0.449312458898676 0
0.408767726576219 1
0.489850673191538 0
0.527071685408093 0
0.413620970007153 0
0.392885426299474 1
0.377149885249781 1
0.440832831719188 0
0.478200718634335 0
0.478534631329381 0
0.483419107035994 0
0.345943999982402 1
0.488249895301886 0
0.474083464244308 0
0.404244360549272 1
0.487808763799697 0
0.414604264068993 0
0.437669925402091 1
0.434244567679558 0
0.428743226542434 1
0.448031344600157 0
0.469759761924357 0
0.437344231544245 1
0.376718597044805 1
0.452896919100742 0
0.41641645972688 0
0.406775993494924 1
0.415407866554239 1
0.415369902994281 0
0.522495559595695 0
0.406561008385095 1
0.312020181443564 1
0.430682025939043 0
0.462016347891497 0
0.417778044167414 1
0.514771748056961 0
0.447300709448659 0
0.374293423530903 1
0.523022497518091 0
0.41787255301898 0
0.463102473146684 0
0.517792020146318 0
0.45337165472201 1
0.450451727058122 0
0.482210085542163 0
0.342038552953128 1
0.449623958288602 0
0.349040915057474 1
0.444128000897177 1
0.422632539113975 1
0.457949839401621 0
0.45362814981232 1
0.422843885971122 1
0.522275254057434 0
0.483559988796948 0
0.433761575034605 0
0.395106585620709 1
0.465984190842827 0
0.420589958799026 0
0.379414080407883 1
0.533050757046501 0
0.528479363042106 0
0.58555784006154 0
0.328261948668281 1
0.383369212897961 1
0.345432713389996 1
0.397671928032462 1
0.457726221958024 1
0.466241757120911 0
0.435855791219926 0
0.448831142773677 0
0.411414269566828 0
0.36633825898116 1
0.417169459266912 1
0.406321394948284 1
0.486598794028566 0
0.458677256794496 0
0.356552082568647 1
0.468395796900855 0
0.435356333380311 0
0.48368415011067 0
0.386919954353247 1
0.411340832215547 1
0.461084044548075 0
0.486957365499915 0
0.506448096911356 0
0.444515265308567 0
0.474744107620192 0
0.381938578316977 1
0.342169823322595 1
0.505457193009021 0
0.369259457876699 1
0.422261283882867 0
0.380454573984373 1
0.419559609671201 0
0.410884647009527 0
0.378911225193385 1
0.47766482663638 0
0.499685744966873 0
0.484400958372984 0
0.413529208698342 0
0.413059631847834 0
0.364604220682509 1
0.372117351269767 1
0.492391010060566 0
0.44436737556336 0
0.361091053454585 1
0.40140293873716 1
0.365499349084885 1
0.519843067422248 0
0.41366865217179 1
0.564453174335528 0
0.481216026583175 0
0.49001175446039 0
0.46539314635075 0
0.489232209598425 0
0.286679245597918 1
0.37206028639985 1
0.371284626468624 1
0.482440926916553 0
0.536543698075861 0
0.31439302561277 1
0.398854658651494 1
0.418973803174519 0
0.525787145914285 0
0.495453426205071 0
0.334887361149986 1
0.409325902306146 1
0.447110135727987 0
0.437811334555314 0
0.482156075479823 0
0.439990720649348 0
0.389825648049004 1
0.440572536998262 0
0.525049337597642 0
0.502133712154042 0
0.405404495486741 1
0.534801303787062 0
0.536362084822634 0
0.427308875738444 0
0.473425608158476 0
0.397518337654852 1
0.397779011375963 1
0.424952221692035 1
0.404521689246252 0
0.494722193701707 0
0.438244827367395 0
0.404168589979678 1
0.517966309521979 0
0.413483082540151 0
0.433582145299999 0
0.468380669158809 0
0.403612997851377 1
0.535425169797213 0
0.494454984632342 0
0.33268312483832 1
0.438389763331442 0
0.48908322380528 0
0.448974044002779 0
0.47545151050309 0
0.393659103066148 1
0.481310548648265 0
0.388090059888472 1
0.387524974470432 1
0.47206094319361 1
0.504039430372664 0
0.417973948260979 1
0.438666554789235 0
0.403347630953197 0
0.498289229495124 0
0.420167118310014 0
0.445022959955247 0
0.44983687800467 0
0.416232136124304 1
0.482233723468919 0
0.428336859782043 1
0.46652178422472 0
0.433798329486711 0
0.382285609690923 1
0.436301425785362 0
0.490179524143593 0
0.426022220604611 0
0.385803012314789 1
0.410689563367542 1
0.445315987944028 0
0.435195149959843 0
0.579077557352102 0
0.46815931655 0
0.538617437832634 0
0.311755444423874 1
0.454466650933166 0
0.469275807305749 0
0.492769532290848 0
0.495827415826528 0
0.386163276012291 1
0.420133882548179 1
0.453387284214477 1
0.359768018926949 1
0.392454784064891 1
0.440860862791067 1
0.396305609888404 1
0.32990675207968 1
0.418508039652928 0
0.479174404153455 0
0.445126977524739 0
0.507028124889087 0
0.457607978026098 0
0.377768052634762 1
0.429756276554055 0
0.429313783333611 0
0.424991058913718 0
0.385974683272173 1
0.465153968552057 0
0.352217957019627 1
0.413893499231735 1
0.444992327946465 0
0.388920810385182 1
0.462695908260108 0
0.410405632677346 1
0.451906163844786 1
0.412424337420054 1
0.443417668505624 0
0.516614518634418 0
0.416294297707681 1
0.470106805669571 0
0.482524629067528 0
0.402955176356261 1
0.520399343004654 0
0.502072431168658 0
0.416564723944197 0
0.466121200192588 0
0.513784746708182 0
0.486119409332791 0
0.49058683190309 0
0.390704322807331 1
0.360081903648311 1
0.377853513231603 1
0.452763645816776 0
0.395090360465878 1
0.401752022349788 1
0.398891021522801 1
0.385572037233076 1
0.471533359228094 0
0.414954390601273 0
0.421097188883621 1
0.430408105213843 0
0.431363082566293 0
0.486101269605134 0
0.449159985805087 0
0.431129460168927 1
0.492498609637445 0
0.41490008777098 0
0.415775312406852 0
0.397625817931388 1
0.359995321364062 1
0.48948415490232 0
0.435017496959438 0
0.475127519825575 0
0.474150672842533 0
0.448416911987877 0
0.461678320208949 0
0.411892687786273 0
0.466070900677935 0
0.511105575168727 0
0.441670362465109 0
0.511225744305417 0
0.384842110794897 1
0.465613623382328 0
0.344122687576631 1
0.459940825458555 1
0.429848307013069 0
0.305770891571461 1
0.488219700656017 0
0.426155846887839 1
0.464942339773782 0
0.567950240161492 0
0.476010871473997 0
0.470911524458397 0
0.430580922926069 1
0.384805940796545 1
0.32680571090078 1
0.355438959491809 1
0.395070696977649 1
0.418586452843541 1
0.517282361443961 0
0.42908235809047 1
0.304854664958048 1
0.370338808567626 1
0.457236826781208 0
0.397400255633286 1
0.391649888738082 1
0.48611558734684 0
0.413858961458781 1
0.445835576262357 1
0.393956421739855 1
0.483141574632587 0
0.453094537261796 0
0.415163294498159 1
0.436578219193213 0
0.420510325125401 0
0.374313955241271 1
0.332207351336984 1
0.400592834256694 0
0.415161170585939 0
0.400722933957781 0
0.44464612709786 0
0.476810681533497 1
0.467379778504356 0
0.383538433368412 1
0.460249690658946 0
0.467759894211246 0
0.485363689416518 0
0.443194074152236 0
0.403009375551523 1
0.366916721073278 1
0.481071744112531 0
0.431547199603985 0
0.413029987796955 0
0.508456410250304 0
0.389512513819137 1
0.459606477944586 0
0.422367790633358 0
0.451368179181239 0
0.432036930064903 0
0.44850358335223 0
0.456352676596587 0
0.285699783067734 1
0.528768853692053 0
0.376527859242111 1
0.455854318310018 0
0.520108181742815 0
0.47474040915533 1
0.459158068710408 0
0.355075815615818 1
0.495526836187873 0
0.537070985102601 0
0.494722003959814 0
0.431416344258563 0
0.428614831036721 0
0.32809971156213 1
0.497689221638692 0
0.517811646707967 0
0.469014007418381 0
0.429426846341342 0
0.341745639010332 1
0.430744287116568 0
0.392902160907138 1
0.462440819023012 0
0.35068657361475 1
0.410682962005144 0
0.513650179854445 0
0.532036448361966 0
0.495264505250719 0
0.382100818388064 1
0.399192993791392 1
0.397737151906552 1
0.480224058532158 0
0.355738979346224 1
0.45970205739502 0
0.468506231508106 0
0.473638764128503 0
0.487738462437036 0
0.406602701531979 1
0.332315049269039 1
0.459813653218303 0
0.420460601986443 1
0.423455028811241 0
0.53863228363056 0
0.460095175332201 0
0.421520378803565 0
0.428459428613341 1
0.521637750579895 0
0.405345452495671 1
0.354267169878473 1
0.456285500791229 0
0.462774322814651 0
0.492728250550499 0
0.509645237281745 0
0.424446061918405 0
0.478324561809714 0
0.360954340629522 1
0.489207408100313 0
0.523939741540203 0
0.403279976867892 1
0.309461499404252 1
0.470872477546939 0
0.43392982120178 0
0.443213024626336 0
0.380825178054132 1
0.434890430811671 0
0.56991236296578 0
0.373554173472967 1
0.448450963217086 0
0.460867474597704 0
0.478406729622221 0
0.511176014964159 0
0.356710469529841 1
0.411883014915025 1
0.382932235089115 1
0.419211207043782 0
0.405526582776968 1
0.410255541366853 1
0.513743173488217 0
0.536795099816787 0
0.471595576021392 0
0.424653054141738 0
0.408388956176227 1
0.439018119587937 0
0.371559646702238 1
0.487028109987933 0
0.418981931869108 0
0.45457256998009 0
0.434818693765381 1
0.395499922093466 1
0.317179133692289 1
0.575737292314682 0
0.420566386011043 0
0.36998394454418 1
0.457608641727296 0
0.337838956272895 1
0.424313667268319 1
0.547388997239953 0
0.384844036590017 1
0.409474487901919 1
0.440961838932575 0
0.393558696227714 1
0.377893466073319 1
0.378426533351341 1
0.44561621060318 0
0.43542950313805 0
0.457988900008952 0
0.468322915811767 0
0.428488074020678 1
0.458056490824343 0
0.451117192593208 0
0.43988686135789 0
0.430315777930015 0
0.46440955088331 0
0.38470417370899 1
0.457861720703594 0
0.468646461841565 0
0.470568473205598 0
0.445056133194427 1
0.43579971673767 1
0.447579185267467 0
0.466396437988932 0
0.387129063916762 1
0.37459473032528 1
0.40596760349393 0
0.490672814924878 0
0.448145910666601 0
0.359356987527843 1
0.440724549931863 0
0.510344963324236 0
0.521654424148256 0
0.477480165981285 0
0.372861345359444 1
0.431106816592707 0
0.449399215257531 0
0.411617688565217 0
0.444865919205922 0
0.315177924570819 1
0.449786020682946 0
0.432383801946279 0
0.509214978932019 0
0.521710272683218 0
0.439060607240788 0
0.449232272629541 0
0.47474963987244 0
0.367617619939659 1
0.474095922401417 0
0.521098888831246 0
0.339550696769953 1
0.354247232982371 1
0.469280406782885 0
0.403625137249094 1
0.428935271070001 0
0.447816934788299 0
0.429046637284627 0
0.324959778734886 1
0.468921382952999 0
0.367830038341702 1
0.434967129741105 0
0.454603621129009 0
0.405703192725978 1
0.461432389941913 0
0.42545107931318 0
0.437633790248492 1
0.452717823507324 0
0.445979660520335 0
0.526946579921824 0
0.423044387743352 0
0.561803184129533 0
0.464370971442191 0
0.483902290432324 0
0.506918613112378 0
0.467340972905559 0
0.41152592788592 1
0.393507224998518 1
0.496487658158557 0
0.492533644492937 0
0.446627126052306 0
0.492474695863707 0
0.487195290327951 0
0.484292521560938 0
0.41592877781015 0
0.499456520916094 0
0.514149508390625 0
0.367779486247077 1
0.452097319060846 0
0.459650603586671 0
0.455982396029228 0
0.528767917129197 0
0.540691617240458 0
0.444152697510073 1
0.468772375080157 0
0.490037953990942 0
0.514167118395094 0
0.368860410174861 1
0.472673613359982 0
0.452180157986155 1
0.415879373735872 1
0.32843487609345 1
0.411510938280853 1
0.511723198237721 0
0.394852838835126 1
0.41820333673782 0
0.449176353036263 1
0.510160957833293 0
0.447934700864728 0
0.440722235620288 0
0.401059215895138 1
0.440346719145886 0
0.471284832577004 0
0.464770157425453 0
0.454160113561115 1
0.417373580988298 1
0.418868990024041 0
0.416088291665465 0
0.488560260130127 0
0.456516699546301 0
0.407709890077599 0
0.509228257020434 0
0.426307610508933 0
0.438617941522595 0
0.366860619312061 1
0.465939476253413 0
0.432541787989925 1
0.427673344334976 0
0.391233380037386 1
0.389257902842013 1
0.418839542649219 0
0.482692491153662 0
0.335434933211345 1
0.429862505867053 0
0.417000126888231 0
0.377967893294223 1
0.450392465721986 0
0.346538456245215 1
0.496269717662163 0
0.358914526223843 1
0.502662250036673 0
0.47847987100285 0
0.41848997112471 1
0.444564072889444 0
0.423017685197669 0
0.467326514400465 0
0.440338445373468 0
0.404697205485403 1
0.456870304236887 0
0.393378379413367 1
0.531001633955818 0
0.447606438037005 0
0.442340785102394 1
0.461014477748592 0
0.442540544813803 0
0.404345415722922 1
0.435022151043195 0
0.399013521674704 1
0.350841177276768 1
0.415121408673717 1
0.450117242418483 0
0.441496688007355 0
0.437409108624951 0
0.503192789751574 0
0.430393278970431 0
0.367019715263848 1
0.4585968299954 0
0.358383619110305 1
0.455720985391699 0
0.443133208142057 0
0.389957427497593 1
0.458205929493338 0
0.452244333667506 0
0.477852503664888 0
0.445787289855714 0
0.576074936852362 0
0.445210424516507 0
0.41063189221307 1
0.510263075842241 0
0.437632013349193 1
0.493543606211011 0
0.477824473145365 0
0.470742745051464 0
0.434296739627542 0
0.469310839118103 0
0.287203590371021 1
0.401818136123142 1
0.465252282311188 0
0.463773329028951 0
0.514718215667627 0
0.435338442376346 0
0.452788283862254 0
0.435396916740007 0
0.415746109009714 0
0.471305615118028 0
0.437170684940747 1
0.396235753490607 1
0.414901968876698 0
0.452818245037342 0
0.449910409415186 0
0.418531765927941 0
0.416042907504578 1
0.55370059619669 0
0.483191380689887 0
0.451919705675979 0
0.467977365115152 0
0.480081998755497 0
0.487540938199389 0
0.466852308906806 0
0.467595942063743 0
0.374581350775169 1
0.45668353348191 0
0.439760222710183 0
0.467813100077313 0
0.4240493779655 0
0.474083888350512 0
0.481491923203442 0
0.410301029970712 1
0.346288002860014 1
0.4740292119791 0
0.41566874937654 0
0.486160534310876 0
0.514743972805743 0
0.401358257989088 1
0.443075421824798 0
0.563328429775877 0
0.384396747297924 1
0.412753959140233 1
0.464245455626779 0
0.332303311368165 1
0.390205951234127 1
0.456582527289051 0
0.470600843138573 0
0.438077651452906 1
0.413920265896238 1
0.438583202624298 0
0.497274176602304 0
0.334701178703894 1
0.433981596186524 0
0.361939341467775 1
0.505942533883573 0
0.430587061388338 0
0.386941302547573 1
0.404638796968001 1
0.396253523189845 1
0.376275129875456 1
0.446177618375811 0
0.495430664792196 0
0.475825238498155 0
0.398575738675123 1
0.425593582811048 0
0.391078775297371 1
0.418433071932857 1
0.39437211132551 1
0.407789335347669 1
0.405821855626618 0
0.36737962541355 1
0.344875235762309 1
0.451899656551401 0
0.51093896062891 0
0.429075915572853 0
0.455698039989064 1
0.436416973772884 0
0.532992300406891 0
0.46679753870635 1
0.476227337876712 0
0.375311258185866 1
0.492469332565304 0
0.355968000816153 1
0.415863686484071 1
0.473364175448332 0
0.395972542709268 1
0.515516672815302 0
0.58123100677214 0
0.42460138347267 0
0.426616363823489 1
0.402908764918636 1
0.443625747392962 0
0.425761250013625 0
0.504151620564749 0
0.446602914950826 1
0.452135829824754 0
0.435902284493717 1
0.471205666607648 0
0.567310935040099 0
0.483987944648892 0
0.470713855296542 0
0.355557807081626 1
0.465064003781734 0
0.39907325699863 1
0.420888730537924 0
0.438145873876737 1
0.433165586695184 0
0.41581088468705 0
0.437096531819233 0
0.510332574196274 0
0.471326379636854 0
0.396448110500322 1
0.389597830023255 1
0.410066419737605 1
0.339763455894964 1
0.443325524808082 0
0.487954313882377 0
0.456015351033043 0
0.464831685116255 0
0.42371839500523 0
0.47423548253548 0
0.454172361118662 1
0.396330328023738 1
0.457172195129725 0
0.472340118427546 0
0.426554386140864 0
0.486248471759763 0
0.506937121064353 0
0.492754877629407 0
0.278419129508112 1
0.467861535938804 0
0.440994472758648 1
0.43373783616737 1
0.325975328539538 1
0.418249469327541 0
0.501739183417686 0
0.506420193112007 0
0.503750069022146 0
0.400415639116872 1
0.409324129124181 0
0.406440450046834 0
0.43819653449613 1
0.461507043574033 0
0.496324934739732 0
0.453077218932006 0
0.433674707794656 0
0.369028701814054 1
0.337925469848464 1
0.495233175499025 0
0.410794803619599 1
0.511719293727697 0
0.477631384144509 0
0.431990837237609 1
0.456433742118544 0
0.40494133742611 1
0.426402508528481 0
0.451136701432009 0
0.399450839126456 0
0.41305688393151 0
0.426729493469131 1
0.589455202970956 0
0.493300823742015 0
0.484256596230816 0
0.407831801454218 0
0.416737106252212 1
0.380899769919696 1
0.399222314212205 1
0.436874124309703 0
0.3541556887493 1
0.441761364714515 0
0.445075758421651 0
0.526903436008101 0
0.494229123540849 0
0.453565397999688 0
0.475187773856347 0
0.522271084800022 0
0.365442212462941 1
0.3889714208761 1
0.461268260295595 0
0.49450577605108 0
0.537661260559781 0
0.485000161752809 0
0.391033821094572 1
0.478419642540097 0
0.394673941657332 1
0.416274995199569 0
0.532265522084737 0
0.483327532930354 0
0.428272754054134 0
0.530973534932361 0
0.467518756808474 0
0.521911402978253 0
0.426079824334641 1
0.471083581214495 0
0.468310844224503 0
0.326538009027576 1
0.357471385371685 1
0.497274785184563 1
0.497127443071097 0
0.476279025897333 0
0.362959114132141 1
0.450830311281113 1
0.507274770380217 0
0.512666530956901 0
0.493446863917531 0
0.415609302012894 1
0.440839182588399 0
0.400203244666857 1
0.470701451785954 0
0.437996772470826 0
0.405982175072718 1
0.424398299201814 0
0.395081646177977 1
0.433602042635852 0
0.461990485321385 0
0.342562797188621 1
0.461283114723137 0
0.370571300147882 1
0.412053092166319 0
0.498950318156661 0
0.474914733052922 0
0.390148236817229 1
0.380841781593788 1
0.488671762701242 0
0.412423968320407 1
0.465364076522318 0
0.42795687963466 0
0.360514602049963 1
0.465701606255036 0
0.274715488069821 1
0.478016749137177 0
0.421749775400675 1
0.485760173382598 0
0.415382718108488 1
0.382576411873703 1
0.396401781563402 1
0.420396993134102 1
0.485508914918011 0
0.47852064241736 0
0.392858990640835 1
0.456031489511674 0
0.495311016147186 0
0.478857834837597 0
0.431592213656604 0
0.44273032931994 0
0.418993440725996 0
0.43777427548342 0
0.479130673526025 0
0.468989220862809 0
0.363981967084285 1
0.367600104243336 1
0.41938624902864 1
0.452377752517039 0
0.548744228799231 0
0.478536757542515 0
0.364219250521557 1
0.398200988500019 1
0.381631372387959 1
0.395507495998793 1
0.358739179667703 1
0.413065415453191 0
0.471093690349112 0
0.481751942202233 0
0.337851531106779 1
0.374618320541752 1
0.498966467322752 0
0.457771109731916 0
0.449621865825193 0
0.438405019572315 0
0.365289933196246 1
0.440235901880856 0
0.412071523857226 1
0.53549768216981 0
0.464215365214469 0
0.458708590598253 0
0.418178624262304 1
0.490053703266636 0
0.440922476717436 0
0.462813371020636 0
0.426834257632288 0
0.397735558918818 1
0.515148808376567 0
0.455251992622357 0
0.391916426540292 1
0.384112946480695 1
0.470215502942807 0
0.402825703970817 1
0.446225989858417 0
0.45352715029604 1
0.386679816619222 1
0.456980389180012 0
0.410518548782403 0
0.441446799881154 0
0.452383715788935 0
0.41705037474827 1
0.527042824483367 0
0.521821054397402 0
0.396073917491678 1
0.579153687454167 0
0.44201992034252 0
0.478842015535833 0
0.462992851863868 0
0.559876576689177 0
0.436375866429618 1
0.526039429878849 0
0.521387563127998 0
0.370356499684566 1
0.478238461115045 0
0.338365538443233 1
0.478547553575917 0
0.46205385277878 0
0.446591934124222 0
0.409749514036812 1
0.414447628378496 1
0.456970118682265 1
0.393603420806723 1
0.451925049725432 0
0.337405738598476 1
0.393372032882735 1
0.412063232413177 1
0.405895423959945 1
0.437714433380349 0
0.421252824886046 0
0.485261227365938 0
0.338771335619608 1
0.417598589720034 0
0.424043167031511 0
0.485019578795742 0
0.414227548783569 1
0.441751939645167 0
0.427613766046611 0
0.42234817353561 1
0.423248347749804 0
0.329471077965921 1
0.407241582265332 1
0.597799512740901 0
0.460314128660744 0
0.351997475692779 1
0.540325801256731 0
0.469672262631841 0
0.547004088280704 0
0.387542148311086 1
0.463830045315566 0
0.428672842466237 0
0.443966548676427 0
0.499979481924701 0
0.536781561552845 0
0.44505491851954 0
0.372209180773266 1
0.403109620231972 0
0.363234877318795 1
0.561841660083163 0
0.412695612684795 1
0.405154077282059 1
0.51506662299329 0
0.488277741678507 0
0.386096085209927 1
0.427786493968135 0
0.402967247371875 1
0.404870776020864 1
0.343200571368106 1
0.411415974513924 1
0.484498348986198 0
0.523932214016903 0
0.439427256963938 0
0.407049691714249 0
0.506864659383649 0
0.474099079675445 0
0.465313557403675 0
0.507377888590089 0
0.394618538856463 1
0.401854127595693 1
0.45139447048008 0
0.473242152275218 0
0.492309371730171 0
0.518972860103129 0
0.509831801570724 0
0.482576168255311 0
0.340523153806342 1
0.419265913807498 1
0.379678108918779 1
0.409968140809981 1
0.441058764820142 0
0.421407064934744 0
0.477449119800829 1
0.394646715311338 1
0.430458859132021 1
0.388387395107877 1
0.403936082309397 1
0.462651712357263 0
0.469611621563758 0
0.446743476171414 0
0.382864695844649 1
0.464160482310463 0
0.499263875727264 0
0.429090196962237 0
0.433477317465883 0
0.44692568076814 0
0.471928907452494 0
0.389200343700254 1
0.437544790787829 0
0.355262698800083 1
0.395689672503695 1
0.479696612541868 0
0.391869464104167 1
0.444622305475739 0
0.411127228689943 1
0.427662719244178 0
0.472914018507069 0
0.442595347833653 0
0.420650679478796 0
0.414238275052784 0
0.525061290785875 0
0.471396406177072 0
0.403806986700514 1
0.392642832783232 1
0.467555240598735 0
0.396146797239019 1
0.479011949408163 0
0.33118634078453 1
0.362825834508348 1
0.436943366500532 0
0.443313100150244 0
0.42222175597424 0
0.416112616390821 1
0.494612948091018 0
0.447843662420706 0
0.459322272160805 0
0.51953775129454 0
0.45126100219854 0
0.419042355976586 0
0.419701586660352 1
0.439330609583692 0
0.437915426791686 0
0.495119162922471 0
0.419504743567607 1
0.407466834926933 1
0.538074712570208 0
0.518924529547864 0
0.428513673739134 1
0.460699702355678 0
0.419462592670406 0
0.453251764084289 0
0.436779621748321 0
0.438024987403977 0
0.430305367240634 0
0.392796260375253 1
0.41251578915687 1
0.511378555376263 0
0.607835894563591 0
0.3991129713451 1
0.410189338312501 1
0.477693146026356 0
0.459554734421148 0
0.52799816670453 0
0.422786085698061 1
0.370602466605859 1
0.536071512544091 0
0.388787824895646 1
0.396476341061366 1
0.414220310030723 0
0.460003137880512 0
0.445211418652281 0
0.429354502930302 0
0.448676096910755 0
0.457614183219488 0
0.395610645764527 1
0.470980382739531 0
0.377391624859692 1
0.480220529671515 0
0.441554483424298 0
0.443682518386679 0
0.479331212580157 0
0.475890713848244 0
0.490296055277524 0
0.44720576155195 0
0.523834405110041 0
0.381495904902212 1
0.490379580819085 0
0.444970991043137 0
0.413738299193664 0
0.496200108553976 0
0.412877219784632 1
0.516254629087924 0
0.48525711655457 0
0.347968456524351 1
0.440914931815694 0
0.471733837699398 0
0.486732024589401 0
0.54440293588255 0
0.342404751605921 1
0.446114239370978 0
0.405432482837749 1
0.514133634176266 0
0.476236265669132 0
0.491794557983755 0
0.491184566578275 0
0.454737479199887 0
0.475933331994538 0
0.429056248199051 1
0.385171656608229 1
0.464407949157573 0
0.417304377671855 0
0.353692169018371 1
0.597751759378535 0
0.419287021114886 1
0.405126459478723 1
0.533772828974986 0
0.425572118938665 0
0.324647512968956 1
0.397259167526538 1
0.394170447434181 1
0.455364713218024 0
0.478761524504477 0
0.435906785664117 1
0.454284055711835 0
0.477852449658071 0
0.426038898560009 0
0.467423201194917 0
0.438737577511032 1
0.363988080614077 1
0.40536922450445 1
0.551766736327088 0
0.465441822624972 0
0.378659325595751 1
0.493062449257256 0
0.470305135986378 0
0.460273680032123 0
0.465897822918496 0
0.455604308238815 0
0.410457699646504 1
0.43624694772753 0
0.362396817006466 1
0.410446841213936 1
0.497781701341506 0
0.330781160444103 1
0.41046540090802 0
0.4945542397892 0
0.484932944001001 0
0.469559091766967 0
0.344207501254432 1
0.364623880837374 1
0.437750396425125 0
0.512927802429851 0
0.406020625860985 1
0.497723058758112 0
0.420186308283339 1
0.465659878913001 1
0.416562853542541 1
0.489909121765483 0
0.521447110220211 0
0.515130326944946 0
0.454212957579923 0
0.529315690138633 0
0.479779949704623 0
0.444411414613198 0
0.354413807319744 1
0.427243864331036 1
0.488862863503071 0
0.440168637562683 0
0.334022023261188 1
0.444424120626343 0
0.56430832083756 0
0.487826900275727 0
0.469906814956507 0
0.542442856098233 0
0.428575711140077 0
0.455277443091824 0
0.464028409085955 0
0.433257350479757 0
0.523471945923939 0
0.44433857177979 0
0.386977569808914 1
0.411048129359037 0
0.361552099473128 1
0.488669807364795 0
0.4527619687736 0
0.441993168504612 0
0.589711728625775 0
0.49695038755979 0
0.413957730570517 0
0.451369817523322 0
0.399599415393032 1
0.378800101163262 1
0.418246262981445 1
0.427990818845507 1
0.41517642639102 0
0.517790600521418 0
0.489099713573359 0
0.362755424440355 1
0.474781702459065 0
0.452921668796952 0
0.474000907416633 0
0.440659985329204 0
0.491117711693468 0
0.348921262159024 1
0.401081083346621 1
0.455658564257535 1
0.432862782833607 0
0.430748536999781 0
0.410571299921908 0
0.501776923366805 0
0.46530989916964 1
0.472881408652976 0
0.534802629177514 0
0.502175939369414 0
0.339601590085092 1
0.418296704665922 0
0.417305835245037 0
0.35931846861785 1
0.37705066830521 1
0.567131096123025 0
0.44614054039865 0
0.415768673652766 1
0.479338520798326 0
0.472798199116283 0
0.421454601060328 0
0.354069553658094 1
0.478883163293943 0
0.439001588552606 0
0.423541784117152 1
0.451060078508564 0
0.413307177646761 0
0.41389391438467 0
0.490930731025634 0
0.328923822393893 1
0.408757896053473 1
0.558870098568897 0
0.499748611951056 0
0.492678055480349 0
0.409382993944744 1
0.460082913391186 0
0.492257101313637 0
0.414073245406804 1
0.393425367788409 1
0.490208706854406 0
0.439344654678434 1
0.512167537518665 0
0.480035224698415 0
0.497963132451528 0
0.385490292919078 1
0.388901694942814 1
0.436232451279743 0
0.348016308697093 1
0.491912143196253 0
0.412514624785954 0
0.380542257864318 1
0.498008136902498 0
0.398870912439494 1
0.522159675154595 0
0.427886620816944 0
0.454612573749169 0
0.398773383637805 1
0.469616279586687 0
0.464211944772319 0
0.549575395008455 0
0.544088682443981 0
0.412001863953073 1
0.420878001014269 0
0.372992317483082 1
0.465615029876268 0
0.38528633332289 1
0.406930087661599 1
0.437193479306563 0
0.501294485993949 0
0.402424842915261 1
0.506566297069538 0
0.454707539390147 0
0.503400245941861 0
0.466165607636776 0
0.464969710714054 0
0.402411248545795 1
0.532268755151412 0
0.49540244569656 0
0.428685676846189 0
0.442330311235901 1
0.383518090404928 1
0.412756543439061 0
0.396272883659325 1
0.342349410220288 1
0.465468758975551 0
0.416509759760892 0
0.528268545027369 0
0.383016058003908 1
0.537610559342679 0
0.452252780717629 0
0.448927882024454 0
0.45763689340884 0
0.387697037971303 1
0.491935689701702 0
0.37618343524834 1
0.471084974756485 0
0.544367622200047 0
0.435156081118246 1
0.40373078816537 1
0.439039590698925 0
0.451180223083614 0
0.393571702311165 1
0.427539124412168 0
0.491665401598879 0
0.440753514860581 1
0.402217855835415 0
0.525625856195906 0
0.372907527830706 1
0.452135934960726 0
0.319520434826411 1
0.485366861761601 0
0.387306237477972 1
0.513875376893917 0
0.364234678615929 1
0.413245719572713 0
0.469913843934148 0
0.486926733194094 0
0.415545499457512 1
0.486988980905169 0
0.396917681650079 1
0.390735122528951 1
0.394500561274241 1
0.492420663085052 0
0.437834373138102 1
0.482081255459572 0
0.414952411407298 1
0.439419755125357 0
0.418732006016278 1
0.394306220949326 1
0.449246226982103 0
0.487667009765428 0
0.460688202649378 0
0.388362254077516 1
0.391303830798315 1
0.382053415398652 1
0.351164475064512 1
0.504424031904721 0
0.515581589305028 0
0.510313765820164 0
0.42866811178975 0
0.459193805045726 0
0.442715867549346 0
0.521655339842272 0
0.429876884343445 0
0.407972270323851 1
0.462228568860051 0
0.299052278484454 1
0.451771770807822 0
0.386159470749669 1
0.490394194359384 0
0.410767281880066 1
0.375210030876999 1
0.434528840444959 0
0.33664339986423 1
0.456635792326505 0
0.361745127136617 1
0.307325836063618 1
0.502178509207249 0
0.550514176416327 0
0.489104410681359 0
0.444419796562528 0
0.482958173544495 0
0.495019549723517 0
0.470844225976526 0
0.453172402189026 0
0.424398326884222 1
0.592648647489792 0
0.301010207004232 1
0.451456174654335 0
0.434258457233332 0
0.358496946061579 1
0.403579217180699 1
0.335080542734096 1
0.455338443007738 0
0.451601873968268 0
0.386443900520811 1
0.373952831935746 1
0.367277269790337 1
0.35438912545615 1
0.3812443996592 1
0.394850277042129 1
0.442822928299567 1
0.463578903049603 0
0.461146339458908 0
0.479455350322327 0
0.394641990676859 1
0.498854515013819 0
0.484436982457893 0
0.467660481204385 0
0.419128797645629 1
0.40449028508908 0
0.401229850985211 1
0.371601876724635 1
0.583773145427063 0
0.535925632287661 0
0.391070914489269 1
0.469402265924173 0
0.358994094322322 1
0.538772288773422 0
0.491627393495373 0
0.470893591649183 0
0.498247059191697 0
0.403624295085343 1
0.403361106759171 0
0.324480235380172 1
0.361343893025476 1
0.482986073173655 0
0.405105298624927 1
0.4602590912383 0
0.442693422060945 0
0.416855517389227 0
0.46477534703517 0
0.490966849538392 0
0.476891656170111 0
0.508157392622025 0
0.42946146777746 1
0.432996845034172 0
0.477883984738365 0
0.4405347578359 0
0.434468171430162 1
0.407781643042846 1
0.442979997485434 0
0.404601286645846 0
0.389305054926984 1
0.414180223105145 1
0.445104058153824 0
0.481323708323046 0
0.425393749240662 0
0.381902480037468 1
0.48714499438871 0
0.48309689902942 0
0.421622861026796 1
0.421269962031543 0
0.47470885181178 0
0.459727479899833 0
0.458260946441605 0
0.461567585550658 0
0.332909716683503 1
0.487908754027469 0
0.439341100444731 1
0.504368122266469 0
0.434934930087687 0
0.363950270621147 1
0.456745197645399 0
0.523671434488746 0
0.382328012588577 1
0.392754628156422 1
0.502577859055068 0
0.424064166161487 0
0.447882255853311 0
0.434886605974248 0
0.495029745090704 0
0.508932223229511 0
0.372122489094386 1
0.458626295185284 0
0.480845979529522 0
0.537385301118916 0
0.438695357996877 1
0.374104931811084 1
0.403388768621191 1
0.401228745209625 1
0.42534833032248 1
0.537283895847544 0
0.39376482118534 1
0.475400844604875 0
0.347646811553214 1
0.372724236266603 1
0.397499772086018 1
0.435403313213796 0
0.386090280998853 1
0.445757648508623 1
0.445875117293945 0
0.437629174459099 0
0.433210968278132 1
0.425837120210119 0
0.369543383775123 1
0.483210846136872 0
0.408768094375881 0
0.416238263747932 0
0.4754326454676 0
0.414692107865959 1
0.416368218581215 0
0.518682862133063 0
0.48274167466361 0
0.456012849861133 0
0.410456517208318 1
0.45553271707858 0
0.450978485093841 0
0.458522486774217 0
0.447346196194716 1
0.383920420108591 1
0.428674968093396 1
0.443584773173469 0
0.399541758352395 0
0.384447250450649 1
0.49981851447663 0
0.450260232187748 0
0.466490511944589 0
0.469750082297153 0
0.320042782775928 1
0.406112166544608 1
0.42052502568103 1
0.443679926699339 0
0.484447415571746 0
0.460919011326725 0
0.380105855627208 1
0.419698231851559 1
0.47180625608498 0
0.474463936641482 0
0.537935787065903 0
0.461230530508944 0
0.386801837633876 1
0.497433821599064 0
0.543074003781803 0
0.459560310183737 0
0.424042106248316 0
0.445675862039691 0
0.447637966964229 0
0.340793937724748 1
0.37338386123568 1
0.414893395254886 1
0.437329824305191 0
0.425853092448776 1
0.380101200856605 1
0.4046880370024 0
0.455764347599069 0
0.27202995992854 1
0.485432474842427 0
0.480346265907753 0
0.387614051751946 1
0.508949365972426 0
0.516774657209497 0
0.450741426810623 1
0.410259247537035 1
0.319821073849334 1
0.508775487178647 0
0.457707871303823 0
0.425603674386674 0
0.35986570277416 1
0.374605246194976 1
0.410828892916203 1
0.475775921133234 0
0.3580217597878 1
0.439218194274728 0
0.399594676081447 0
0.421665215198609 1
0.480850484835777 0
0.377245874546014 1
0.365187419875741 1
0.484290925987144 0
0.359883375404954 1
0.527476786559848 0
0.471796209127929 0
0.412554794535851 1
0.395650001558968 1
0.549416050302484 0
0.385361697060806 1
0.445241168069252 0
0.535946323951896 0
0.367024165951856 1
0.474341843274844 0
0.40579397956468 1
0.454540133047377 0
0.465526022783002 0
0.39220820887526 1
0.408449672315461 0
0.472056771689512 0
0.358210485411103 1
0.376279924128867 1
0.480626985583748 0
0.328907389770014 1
0.492551590157038 0
0.452652810474743 0
0.474104988356812 0
0.425043453909373 0
0.501679311338093 0
0.424406330185952 1
0.445370428052817 0
0.466621572721346 0
0.302932169809253 1
0.480507851365751 0
0.424139583823234 0
0.581228776987118 0
0.418038156650144 1
0.442183243128898 0
0.41385978444418 1
0.425333179762584 1
0.487768022495248 0
0.468801294351851 0
0.411887910568394 0
0.333423771219572 1
0.476283265599132 0
0.387888379195884 1
0.42907855438607 0
0.394876509075629 1
0.452425372948879 0
0.458079458394917 0
0.401889413140794 1
0.486308027498587 0
0.43514117528871 1
0.560724226694513 0
0.456644379355956 0
0.431762415131048 0
0.406909758398038 0
0.45927479089061 0
0.412768730264734 1
0.423696398771992 0
0.43474494152663 0
0.434168466992946 0
0.522473579865986 0
0.364822724512403 1
0.504535943773275 0
0.519253334965666 0
0.366530854769728 1
0.468664632196651 0
0.343918642525646 1
0.393569882667728 1
0.531945973043656 0
0.411053530055112 0
0.420294476058794 0
0.418931998408325 1
0.497670072369165 0
0.498576525448757 0
0.54762944984466 0
0.449697878061894 1
0.433820590179302 0
0.437888731406266 0
0.431381136252213 0
0.384009186519477 1
0.362357638425875 1
0.35794260668013 1
0.503898364623837 0
0.415651061449519 1
0.444841464297261 0
0.386383837053899 1
0.466077263927741 0
0.42542996164354 0
0.503967275525592 0
0.445491118582254 0
0.460462075799935 0
0.402017257087293 1
0.478347623675103 0
0.477988271288961 0
0.399746931166245 1
0.529432830024333 0
0.479804835268539 0
0.347699707902752 1
0.461904229408715 0
0.433946223895063 1
0.4534983422002 0
0.459595369306326 0
0.357130712336369 1
0.496694860788704 0
0.556527590895223 0
0.417460967813553 1
0.458253708498718 0
0.515236148967076 0
0.411950010572859 1
0.466223433171117 0
0.460754036810264 0
0.476691251206112 0
0.435383233773839 0
0.484280086390626 0
0.35495178042361 1
0.435957914075958 1
0.413019649540256 1
0.454460661052229 0
0.469309248181738 0
0.486503788967062 0
0.498303007979783 0
0.435127739840691 0
0.59919249491729 0
0.427962786054597 0
0.406579873049512 0
0.473113589548281 1
0.509268845000971 0
0.438685482670649 0
0.454900179259184 1
0.358962556723056 1
0.483522619759796 0
0.374423074070898 1
0.476616684082026 0
0.582433850101314 0
0.466027013542297 0
0.387107947388391 1
0.457522997066134 0
0.524411279745835 0
0.513742091369965 0
0.437770345268569 0
0.459076879903864 0
0.453073618800071 0
0.516198185747026 0
0.436092772225779 0
0.488255333378759 0
0.44138100517441 0
0.402108780782691 1
0.39314740966616 1
0.422010550062581 0
0.53380182635963 0
0.42812322720879 0
0.360872847852152 1
0.54000228682608 0
0.365405995091585 1
0.387574899077365 1
0.436833722833571 0
0.391707165380851 1
0.39259044696543 1
0.446956135288196 0
0.505173693803342 0
0.475438097409057 0
0.412147277823847 1
0.426027150629832 1
0.511262666517875 0
0.464564042592166 0
0.55573581909383 0
0.393437119280992 1
0.525125396929467 0
0.467885172355415 0
0.460249858679419 0
0.45872706416683 0
0.417931409104167 0
0.434125994106448 0
0.444691398976809 1
0.360029212542655 1
0.512580942401274 0
0.451450117884679 0
0.470385555402426 0
0.469079168656222 0
0.335824950573631 1
0.352201350532132 1
0.379613796243247 1
0.317759716277917 1
0.468321045316762 0
0.454125042352608 0
0.384618696563617 1
0.372724093709941 1
0.423416361495392 0
0.414414798847641 0
0.45028122776793 0
0.509449043357874 0
0.413559197957976 0
0.421595452994615 0
0.456209680496506 0
0.460491495134941 0
0.471999292459411 0
0.504262993639837 0
0.467780971971384 0
0.466525969149957 0
0.430951692433719 0
0.497744299837432 0
0.403934978247948 0
0.435590613076525 1
0.521098971846444 0
0.39999325099729 0
0.524648052299666 0
0.497535539244722 0
0.457101923893389 0
0.388656117588955 1
0.482376418088668 0
0.390752601413297 1
0.338964644817794 1
0.345447080248249 1
0.372873223227562 1
0.428090303950541 0
0.474815131078804 0
0.506604896671111 0
0.355744790212189 1
0.442149588393175 0
0.44207229099793 1
0.389204563146164 1
0.508035873531903 0
0.435759226484709 0
0.412157317923394 0
0.391275752175517 1
0.475874721974722 0
0.372176137750384 1
0.408558995815948 1
0.39592587815243 1
0.430180073083797 0
0.437969418029762 1
0.555748806192647 0
0.410281064993182 1
0.455749480215609 0
0.424284464193355 1
0.549323118081108 0
0.449539076021136 0
0.420900503952148 0
0.491866015965496 0
0.475782310350228 0
0.515192360750043 0
0.369107404536653 1
0.410343497988525 0
0.43758210733829 0
0.464637344274014 0
0.574056346372737 0
0.394398962966205 1
0.419134112441275 1
0.424699983628406 0
0.389041078812119 1
0.388473535440881 1
0.452742952746384 1
0.362098996836807 1
0.495132566861107 0
0.477131669364498 0
0.412729123013526 0
0.417299035949867 1
0.433587801616828 1
0.431303194148446 0
0.427626029483503 1
0.48402165516577 0
0.459290818893005 0
0.513359395153564 0
0.447474466169103 0
0.468977119142523 0
0.390785024947474 1
0.454679193930897 0
0.472169147255253 0
0.461917557834966 0
0.407662654003493 1
0.490735281423919 0
0.493999941854619 0
0.418732303735459 1
0.349289735747824 1
0.471303277563096 0
0.489606112606721 0
0.429505156636691 1
0.440267614449245 0
0.437385930276392 0
0.38283674570151 1
0.373917156978131 1
0.447761769583568 0
0.508833816888599 0
0.384717904415065 1
0.43035165649242 1
0.399467679067636 1
0.498067939762724 0
0.458884538796278 0
0.363052048854887 1
0.452568437491754 0
0.416304568731549 0
0.49687351089402 0
0.346177646756834 1
0.447050889645908 0
0.437249826051506 0
0.46783328402831 0
0.418572799244683 1
0.417482300337862 1
0.472182411852206 0
0.536838088563328 0
0.372485878876179 1
0.394528856416623 1
0.347932430171101 1
0.417415887729659 0
0.411839869568979 0
0.28456824524428 1
0.380091263886964 1
0.402301791888338 1
0.449328445163688 0
0.391061121810109 1
0.413047781362541 0
0.466960207389772 0
0.507295075358598 1
0.455789823602563 0
0.46508000307441 0
0.467829491612411 0
0.441803678535697 0
0.502731539949111 0
0.378480851621234 1
0.376902058339364 1
0.431827585599161 0
0.435918213979965 0
0.510023514099106 0
0.415136265261082 0
0.459500503566702 0
0.402046238181903 1
0.349035188048042 1
0.518232196680877 0
0.440014568658143 0
0.46858166566429 0
0.418289899709669 1
0.384542054642585 1
0.459751638196227 0
0.519469033583227 0
0.379263661329089 1
0.524242754337768 0
0.435576975449902 1
0.483994793707375 0
0.404602042132584 1
0.37957627783203 1
0.433679101588282 1
0.447095748697587 0
0.469072837224702 0
0.447800515264263 0
0.444076161499735 0
0.543214099887425 0
0.441552414492009 1
0.443301867015127 0
0.456503631555261 0
0.401005087917525 1
0.552458123790712 0
0.46718145071606 0
0.393351752340786 1
0.481416340762845 0
0.374494943441399 1
0.558901441435048 0
0.468553315500509 0
0.396315604292368 1
0.432346275284121 0
0.499054315293962 0
0.464404446075623 0
0.437750075642374 1
0.555432350887115 0
0.457756844948486 0
0.438536245314359 0
0.407101578315743 1
0.38106447301238 1
0.525971163289954 0
0.474816931779987 0
0.481554396156487 0
0.494933929677826 0
0.503556024595659 0
0.444708214340469 0
0.522396565375666 0
0.456427299188383 0
0.474962739754145 0
0.47242794103896 0
0.433958670136621 0
0.475124841344838 0
0.457595439476608 1
0.431794236845317 0
0.440080627670815 0
0.463215451741379 0
0.541694531284322 0
0.415263795888253 0
0.404562252956899 0
0.532884516818525 0
0.419087633133114 0
0.415611943922555 1
0.565781084992486 0
0.370927973856592 1
0.487294812490781 0
0.422617197461158 0
0.442180223713267 1
0.502706075232864 0
0.381614242834541 1
0.420368670460821 0
0.469791354221106 0
0.37098892098917 1
0.48763689841249 0
0.465102332584912 0
0.470539073601739 0
0.385282831711565 1
0.44442901187493 0
0.520159629747365 0
0.503831768180894 0
0.456408569456096 0
0.400708204525926 0
0.389905996946123 1
0.496496856951996 0
0.385883505958867 1
0.367796025083052 1
0.497888493354033 0
0.493483182795465 0
0.447183345982542 0
0.448856726526831 1
0.411719229426209 1
0.451724764598373 1
0.528550397713825 0
0.403047672366451 0
0.351163696232365 1
0.381492133529135 1
0.397146239679969 1
0.433041578918266 1
0.526616946715351 0
0.426931226861754 0
0.356744086733506 1
0.406657967154398 1
0.508836712574856 0
0.412511496463822 1
0.424752935158589 0
0.32741309524556 1
0.499998943102875 0
0.471474078262234 0
0.450822628779697 0
0.469144809997685 0
0.420173888465695 1
0.418342548571099 0
0.398106598759259 1
0.553635054234636 0
0.400852922403856 1
0.436789512734312 0
0.365781260030283 1
0.358429821248544 1
0.455683344597341 0
0.399193902574883 1
0.487069571719972 0
0.519513372433138 0
0.465857598981757 0
0.421313865809739 1
0.439669125179463 1
0.435786176539828 1
0.530973895264018 0
0.429241509434146 1
0.480870564306658 0
0.532923314899891 0
0.479125617430356 0
0.450409430039896 1
0.389110938684317 1
0.360596657008122 1
0.416312680080782 1
0.46073852632849 0
0.429819011541557 0
0.467390727208266 0
0.460186415223312 0
0.491592785777324 0
0.54454093371486 0
0.486559181215485 0
0.40093950461211 1
0.446023730961255 0
0.411360663070621 0
0.441930580958546 0
0.414217920507815 1
0.39239468557996 1
0.346464851830823 1
0.407344991452407 1
0.5228654095686 0
0.478972772063059 0
0.420666588637361 0
0.524094035887635 0
0.49507324085432 1
0.422689837239525 0
0.394741768355605 1
0.474577119390251 0
0.344461927746898 1
0.40239178333557 1
0.335134351045809 1
0.339560397333056 1
0.335229687736269 1
0.379814008831669 1
0.557144661122373 0
0.432849487666018 1
0.502297333698259 0
0.390358625195003 1
0.465658028028053 0
0.492741662151128 0
0.576616017932073 0
0.441067050499971 1
0.426409317296274 0
0.409448589231922 1
0.513940706112165 0
0.520270078665447 0
0.410059833234496 1
0.463013643661656 0
0.392851949996577 1
0.461162437340886 0
0.423452895899018 0
0.47832494908262 0
0.453658488856487 0
0.447585443522966 0
0.40153132023168 1
0.507398295843621 0
0.502301824934295 0
0.38474258110198 1
0.392710095277596 1
0.398881768006776 1
0.504581699837794 0
0.472908396166414 1
0.411420782671796 0
0.380297723653503 1
0.483080787092872 0
0.387358725032959 1
0.42342819190522 0
0.465973508615052 0
0.498179360152021 0
0.447457150328335 0
0.336026015486272 1
0.567085265335217 0
0.422324795512984 1
0.503485425587939 0
0.502540474520609 0
0.443215827435447 0
0.425322817464521 1
0.372510923048303 1
0.441411803832059 0
0.447068825687698 1
0.452526781308228 0
0.523705793221841 0
0.429701259556282 0
0.452047930713173 0
0.450210328881601 0
0.393238070641786 1
0.364997587692092 1
0.473341701088875 0
0.463587903648694 0
0.479489911781804 0
0.474092693574691 0
0.427766850463647 0
0.415726212244218 1
0.532413401298126 0
0.475431087027775 0
0.490788261167268 0
0.44168386444817 0
0.434317431025338 1
0.470248980438042 0
0.439224762566837 1
0.511069363033731 0
0.393950026343732 1
0.484096538493173 0
0.404576880135658 1
0.39370780112765 1
0.419110882749013 1
0.388624534748935 1
0.363091221771291 1
0.462217155809645 0
0.394620395233049 1
0.472757303256844 0
0.378652087750233 1
0.401963837958101 1
0.499803829792596 0
0.449944691163186 0
0.470502663614658 0
0.388822952699487 1
0.405993846400564 1
0.55444399546686 0
0.438423782915803 0
0.517949775804488 0
0.543824008962171 0
0.367426265709681 1
0.419506163674226 0
0.437263592008931 0
0.425886929217818 0
0.379439694316268 1
0.35856271506003 1
0.387483038327018 1
0.450892178094559 0
0.512108605487844 0
0.452989356798493 0
0.424413995114193 1
0.409837660152723 1
0.502513648975422 0
0.439837756179783 0
0.403047043930456 1
0.443031164896164 0
0.386999164157499 1
0.417563162472012 1
0.293799063402231 1
0.517530531366329 0
0.472111882354858 0
0.474276303782579 0
0.391907756743638 1
0.480530707912202 0
0.50810377133142 0
0.485587945607363 0
0.494255508306728 0
0.41208622610613 0
0.447567434509623 1
0.417616911982964 0
0.465908719059988 0
0.459172611442808 0
0.487471211827941 0
0.31213588166009 1
0.388402911486342 1
0.51572262466843 0
0.456323059270816 0
0.473742441528408 0
0.441830659223223 0
0.420987258713158 0
0.390188470214561 1
0.532713714254828 0
0.398755047879062 1
0.430426788217692 1
0.529022614757232 0
0.463653440628228 0
0.543074319726553 0
0.378145961395769 1
0.395815240921642 1
0.460123590511795 0
0.44442959988267 0
0.366799229884238 1
0.412604133888951 0
0.513065403137221 0
0.480992331447702 0
0.455605045515579 0
0.418456030484411 0
0.460816948258482 0
0.402649194133696 0
0.442714585738293 0
0.452822500198956 0
0.433622896502252 0
0.465819598833406 1
0.34678041879203 1
0.45144385256867 0
0.402194557912239 1
0.411663963777812 1
0.508453303677444 0
0.498237236435815 0
0.441564057629296 0
0.379985749786525 1
0.538286416910592 0
0.427708663055275 1
0.450565605483025 1
0.530644719193573 0
0.33346572678705 1
0.378892786996125 1
0.414525398453306 1
0.460125985758206 0
0.444795113412452 0
0.363016475258562 1
0.407476199867485 1
0.40445566019482 0
0.409462494256823 1
0.475715989846258 0
0.384561310609222 1
0.555354183891581 0
0.504503303458457 0
0.532202164423215 0
0.484396929457858 0
0.49920656491201 0
0.475004111529208 0
0.450250481158964 0
0.476590395045507 0
0.446549473482765 1
0.497806338166263 0
0.424803081794491 1
0.421039583710957 1
0.380133801579197 1
0.484587608826947 0
0.496812996493503 0
0.487010650601379 0
0.514293534994361 0
0.438187535853366 0
0.419127350849419 0
0.569654446654447 0
0.447351502127667 1
0.423999161859461 0
0.493034727445152 0
0.435880755677927 0
0.456032799940493 0
0.518547320507747 0
0.461032357049761 0
0.475427294862139 0
0.408701098924941 1
0.449415204399746 0
0.487810816978705 0
0.347591802357607 1
0.406477964120372 1
0.410904481025543 1
0.543651038661394 0
0.486025331486711 0
0.393374807151206 1
0.439353721492157 0
0.4388343780363 0
0.496908158131147 0
0.4104819463216 1
0.478109197368646 0
0.468596018428406 0
0.527189028292587 0
0.559059318677863 0
0.409245269359463 1
0.515064662072214 0
0.393509945098865 1
0.387714848107746 1
0.427892931749169 1
0.468972845906201 0
0.491389455848149 0
0.475080890408077 0
0.442403613961816 0
0.497302570499114 0
0.472546386053476 0
0.49267633457295 0
0.378651658634282 1
0.387743751569741 1
0.414294228380063 0
0.518600071302252 0
0.559296499504719 0
0.393843129408386 1
0.487459854843269 0
0.508299090457322 0
0.498640862802983 0
0.464836763195254 0
0.477189008031265 0
0.455802223793347 0
0.502052750396504 0
0.415038098284158 1
0.357855803075735 1
0.410380830653625 0
0.489320517210923 0
0.399356325880923 1
0.423153217872452 0
0.522770979488135 0
0.436823001321666 0
0.467723511095532 0
0.412631489147112 0
0.517083783386074 0
0.515198869779073 0
0.438507594770132 0
0.417931934297794 0
0.469588936209057 0
0.45451907572134 0
0.460368583796921 1
0.463067227307632 0
0.354841479579966 1
0.417384279701567 1
0.511753951818937 0
0.449921018914736 1
0.398566980831438 1
0.455339159622256 0
0.395552560854013 1
0.374623634824345 1
0.460583682008357 0
0.366573622438652 1
0.346736387396853 1
0.381618439436974 1
0.449694661520326 0
0.464653153191352 0
0.342122475511106 1
0.469404407682506 0
0.489417210751305 0
0.357944941782893 1
0.47309950496603 0
0.517863201337763 0
0.409223806997973 1
0.465588420397517 0
0.427146364557212 1
0.427382217395027 1
0.42332333858695 0
0.519162436936959 0
0.462275679302349 0
0.394732803272831 1
0.48415673731282 0
0.485474521555034 0
0.485838980179056 0
0.484058380147396 0
0.388915744103037 1
0.455040250668036 1
0.498460574303837 0
0.500474231313686 0
0.494480785120389 0
0.511095541850788 0
0.411645467130929 0
0.395591744754683 1
0.500791149885062 0
0.375342204499991 1
0.438798210640756 0
0.470188429261055 0
0.453017420701241 1
0.405689237997787 1
0.491142344762557 0
0.445012699486889 0
0.429250287992592 1
0.468340794922999 0
0.380244887150084 1
0.386869260929226 1
0.465179557670072 0
0.451518376710585 0
0.366484749303397 1
0.568987320995574 0
0.300617836302136 1
0.417810240360104 0
0.457594252749029 0
0.470813873276618 0
0.376026072494888 1
0.425480659597346 1
0.465663737732922 0
0.473808920175941 0
0.390326972980881 1
0.408523333706978 1
0.452108408042763 0
0.446166957660144 0
0.438513742951648 0
0.467974040944858 0
0.522455049077899 0
0.406895947824764 1
0.420663388194199 1
0.490230140177582 0
0.286496806534465 1
0.475610181704821 0
0.462026643711492 0
0.478762518685283 0
0.459685906534334 0
0.499811407185996 0
0.380418591133172 1
0.349621884710307 1
0.491903667126838 0
0.525657960220113 0
0.45619476668201 0
0.384405698434362 1
0.421830897568211 0
0.485816232192153 0
0.454576147571609 0
0.479211754912018 0
0.427787843798968 1
0.441991851942481 1
0.434375890931285 0
0.53336899274229 0
0.4830170367542 0
0.425754357156021 0
0.416998127460934 1
0.49599507715399 0
0.4349370090064 0
0.442404146236317 1
0.350589568760727 1
0.41979571381439 0
0.475038448054264 0
0.311792404785809 1
0.555375154412312 0
0.500547637805745 0
0.50783042584485 0
0.444806228304949 0
0.40898588035732 1
0.426659358755255 0
0.439782936195536 0
0.390956710278271 1
0.422840279243837 1
0.462338005212648 0
0.467984822665534 0
0.483012535282815 0
0.48580083480728 0
0.406035973612555 0
0.475311779207962 1
0.458438364864337 0
0.405956412332946 1
0.396742591384016 1
0.526045703643075 0
0.427139325839262 0
0.512873903369716 0
0.465060641953415 0
0.516566402631692 0
0.381768252180813 1
0.391360088139738 1
0.44063232821537 1
0.509454455010604 0
0.484340633260868 0
0.471001015624705 0
0.426665546049904 1
0.358673736493556 1
0.39452146696738 1
0.342443618717226 1
0.443596534274457 0
0.449982372909187 0
0.458330236284887 0
0.544123639992893 0
0.451927205527322 0
0.377407624152929 1
0.484123818476962 0
0.472909095466623 1
0.341449301392324 1
0.420062193292702 0
0.444300174236613 0
0.42503585379368 1
0.474577111547636 0
0.533271299161127 0
0.502655699584397 0
0.462034739987598 0
0.43361996889402 0
0.428769000750076 1
0.347178243505832 1
0.316053836602202 1
0.458177585132191 0
0.451702974873352 0
0.318969234364455 1
0.447951185032539 0
0.480136479723217 1
0.420145429441404 1
0.53025892737495 0
0.457672582543637 0
0.478218292075936 0
0.439931091514712 0
0.422606320843441 0
0.451560679981716 0
0.441840842776744 1
0.515759263117117 0
0.422085514069378 0
0.395011376623951 1
0.513848791798449 0
0.524494845589963 0
0.414974560938662 0
0.492277385155329 0
0.467726290977522 0
0.361295153841737 1
0.459480115896411 0
0.472419445149092 0
0.484146917507798 0
0.487132686316815 0
0.425574607853328 0
0.516608268143428 0
0.390726415758087 1
0.416339812155259 0
0.54278601766547 0
0.454248568250046 0
0.420288267124226 0
0.499829130042856 0
0.484348609787683 0
0.391380987838937 1
0.45713238452496 0
0.425806059953128 0
0.484924747647662 0
0.456772853894409 0
0.438766366515763 1
0.412322689483672 1
0.408559147360493 0
0.511607878758545 0
0.418605236274332 0
0.367114533234321 1
0.393531987085291 1
0.450185641774261 0
0.438197957896851 1
0.507669403772462 0
0.513652375482829 0
0.487187033322792 0
0.437870762838107 0
0.377924691411948 1
0.479939465461404 0
0.427478495814187 1
0.459274561963446 1
0.447942713156842 0
0.476359908801917 0
0.479638231333235 0
0.348642666524596 1
0.392251308225037 1
0.462035605467518 0
0.420555739629948 0
0.481907040999638 0
0.357252019695384 1
0.470706522477527 0
0.507306749933469 0
0.414753053153993 1
0.406067737719296 0
0.472146180847624 0
0.355500244322678 1
0.396878064685583 1
0.387387299618173 1
0.410338018040811 0
0.454511605263815 0
0.445225810659601 0
0.457808083205173 0
0.357254594484739 1
0.439751760748537 0
0.384447537710228 1
0.492860622638948 0
0.401328081858829 1
0.473941265107385 0
0.508156212075598 0
0.450872551308723 0
0.367697446233838 1
0.431592380231976 0
0.407967706597651 1
0.368930691355102 1
0.536804285227239 0
0.390742706584493 1
0.633928105656479 0
0.46244010711388 1
0.362427189009692 1
0.332837535901568 1
0.375815695821409 1
0.40810445211562 1
0.443454276180435 0
0.475694466522207 0
0.459715941270487 0
0.446251518970659 0
0.425838478446167 1
0.446403198956414 0
0.449272841407116 0
0.439105757895938 0
0.468488077002007 0
0.456902396959763 0
0.546747960335512 0
0.496755111918996 0
0.421831492113132 1
0.382338851526159 1
0.495295053205953 0
0.326160889384797 1
0.521924338440717 0
0.524296785977802 0
0.395506191385716 1
0.357066289769145 1
0.370359892220596 1
0.41482292435532 1
0.503494422026248 0
0.493407580189754 0
0.418161879254851 0
0.450999260683484 0
0.477740348033124 0
0.367021270097862 1
0.512668081176949 0
0.462137737535035 0
0.411000208620089 0
0.500140687028995 0
0.455831990774999 0
0.428087927034131 1
0.461636413321164 0
0.479560934767105 0
0.471558964502211 0
0.386097862054781 1
0.410224676575355 1
0.427389416334493 1
0.397377724760324 1
0.446560873825415 0
0.420912044350552 0
0.441579104006637 1
0.527226300295737 0
0.400671770792157 1
0.30614579014052 1
0.448738663824496 0
0.411268589044497 0
0.372093791813912 1
0.44653531354971 0
0.459685567837785 0
0.351204358723098 1
0.431724788149487 0
0.36490429529458 1
0.433304739697632 0
0.328321003554039 1
0.483686868980557 0
0.578609051465466 0
0.377966282749065 1
0.508444255159895 0
0.441412340393908 1
0.435840646831678 1
0.381946773629387 1
0.489758427370006 0
0.34973402534703 1
0.401216898062542 1
0.516370479897021 0
0.539210104428405 0
0.43257954567319 0
0.472003536502266 0
0.454148098252957 0
0.32472242233584 1
0.440804634792515 0
0.446774535122872 0
0.459434264244473 0
0.536867322386287 0
0.444369190784625 0
0.470430374445589 0
0.421961275157722 1
0.447827033178783 0
0.442536362889202 0
0.413728949052665 1
0.476100419936195 0
0.512229699004058 0
0.365171179056689 1
0.410708204952847 1
0.441298504068962 0
0.434619192292723 0
0.446231157195978 0
0.50350136817213 0
0.420522669261213 0
0.430302575508247 0
0.425752424830478 0
0.41454131439462 0
0.518896387891043 0
0.411516083754197 1
0.406655755682244 0
0.345277135185045 1
0.375716154809195 1
0.466154639101758 0
0.532185026546229 0
0.522340071000771 0
0.449102755838853 0
0.467639763387198 0
0.489316186848141 0
0.516878145656308 0
0.404814137039648 1
0.467127686408844 0
0.514202724621715 0
0.4223175566238 0
0.331436291814143 1
0.459494028277619 1
0.365240421704282 1
0.487278931593909 0
0.435058702086454 0
0.412103912134805 1
0.433892450594012 0
0.440951023255266 0
0.43488510773841 0
0.40056755353602 1
0.465673495952898 0
0.418068510737073 0
0.496784068003059 0
0.464118361772882 1
0.446248957978833 0
0.434091043018743 0
0.488639011945421 0
0.38880877868591 1
0.375318533423686 1
0.408608632734873 1
0.39500099281653 1
0.419906320470088 0
0.39696561241625 1
0.35234825190391 1
0.418267990739012 1
0.398424857678542 1
0.421700540812151 0
0.440119878101797 1
0.438805817668842 1
0.543563841581498 0
0.453801679223575 0
0.387553815566529 1
0.451842705716106 0
0.45419304281634 0
0.399905619327778 1
0.426492389252676 1
0.370672991150301 1
0.38546676867889 1
0.441433737934775 0
0.47044360044337 0
0.366014733458304 1
0.444483837175499 0
0.536261507083248 0
0.383187560738301 1
0.428131901197813 1
0.385704184210343 1
0.422166444697488 0
0.377485221494813 1
0.493296445218334 0
0.43560082331607 0
0.427066897897373 0
0.433059710906444 0
0.454517719026319 0
0.423633588347278 1
0.417058042394832 1
0.405245632788803 0
0.506363188346876 0
0.368812444326126 1
0.495812291862577 0
0.390039521819943 1
0.466777574632061 0
0.387433246096121 1
0.422446356639192 0
0.423293230314266 0
0.426878133970967 0
0.37406012687892 1
0.424614844424685 1
0.413081432981691 1
0.575170761073086 0
0.439058292793471 0
0.462953029214915 0
0.28346214979756 1
0.447968185230641 0
0.392069173609825 1
0.457667461588113 0
0.428128260245541 1
0.504452971837608 0
0.410679076835869 1
0.516814777485266 0
0.362895959702589 1
0.400475109244791 1
0.482832971911013 0
0.39181626714065 1
0.389199223575419 1
0.552335606344951 0
0.499481934765763 0
0.463762778645219 0
0.409793439662156 0
0.474515243686645 0
0.423533572588799 0
0.447910143230757 0
0.53791071803637 0
0.47578839939966 0
0.450219312689295 0
0.488891531004657 0
0.479758880267659 0
0.409039314762224 0
0.419837577337794 0
0.435341548102407 0
0.474133515877212 0
0.438746904733133 1
0.407232043859942 1
0.452507873982634 0
0.44315962752435 0
0.45470192381695 0
0.472051285451628 0
0.462077590633992 0
0.519741320491743 0
0.410673114254093 1
0.407634665676462 1
0.474936894736907 0
0.42159434754611 0
0.400327243552072 1
0.392142767422625 1
0.462595819911764 0
0.478791384069522 0
0.512985584098434 0
0.447980277028896 0
0.458331766584063 0
0.472158097683358 0
0.385896728974341 1
0.425960994323165 1
0.479207905343982 0
0.452480238358439 0
0.436776834680431 0
0.361269856773707 1
0.429239044374762 0
0.490373450461659 0
0.456848627298005 0
0.438352536716185 0
0.34213132291529 1
0.455213260741477 0
0.432913951677155 0
0.424182834463047 0
0.518566784805187 0
0.391180410624644 1
0.471634851147005 0
0.508866024065008 0
0.441762809607267 0
0.49663643454202 0
0.509981297271426 0
0.533144247174003 0
0.486153580206069 0
0.521983599455257 0
0.412082594651118 1
0.493055646578381 0
0.397309372615725 1
0.506636586766846 0
0.348538519979386 1
0.426495740054127 0
0.424140725217806 1
0.438215192994356 0
0.418427107992231 0
0.452889603178448 0
0.389540481922862 1
0.459182219987047 1
0.446648391504255 0
0.564487110588781 0
0.308274972441799 1
0.463263396994507 0
0.477709625836193 0
0.456207618478308 0
0.476847751366454 0
0.472757786735126 0
0.49257474741406 0
0.426248505223135 0
0.352966949526709 1
0.387669227493072 1
0.384337274261034 1
0.417204177707315 0
0.35843735368778 1
0.350671597770345 1
0.502161785523501 0
0.515125102302958 0
0.450484052164746 0
0.466251819120352 0
0.408815124019948 1
0.395308716474358 1
0.34309713794295 1
0.415592073134356 0
0.434053520874298 0
0.422449541617966 0
0.521829254791283 0
0.44613275627788 0
0.406449087225645 1
0.411624355890476 1
0.410572960091238 0
0.475439651503052 0
0.440794888794764 0
0.458461533949446 0
0.429222057183403 1
0.478263059944295 0
0.411110015025336 0
0.411299079395376 0
0.472871348333913 0
0.434678147993325 0
0.462209677385804 1
0.551767556687685 0
0.386399641003801 1
0.411678151727335 1
0.467229537549944 0
0.406749486334221 0
0.432214349567074 1
0.500843888124948 1
0.398865665343947 1
0.370810888570426 1
0.390707866220547 1
0.503713451610697 0
0.353780062551646 1
0.400683272515919 1
0.435385205582902 0
0.516791043486586 0
0.419908668997128 1
0.363475057661948 1
0.349571965563722 1
0.40312518934685 1
0.334153761394699 1
0.382224988355192 1
0.533875665385939 0
0.442365013834719 0
0.365773502729869 1
0.456952286281651 0
0.388039636441809 1
0.504191908070499 0
0.442060954039677 0
0.43056614591663 1
0.432059155970415 1
0.435380065699319 1
0.44452499643819 1
0.447797102502321 1
0.470223629519773 0
0.451890164132676 0
0.428987733436659 0
0.49077651513831 0
0.487901084754901 0
0.492599126785382 1
0.400449876137432 1
0.500515404631677 0
0.365350286308681 1
0.38732968604627 1
0.434320312203108 0
0.464593157814895 0
0.501633663923473 0
0.398869276239344 1
0.429299910275948 1
0.461525219835229 0
0.463742687097622 0
0.438241251859762 0
0.378854853888702 1
0.39890228585255 1
0.426869749167564 1
0.491374375956678 0
0.44275093276281 0
0.380839633477636 1
0.417761944368779 0
0.404512834531218 1
0.340321399221479 1
0.37119573084928 1
0.392187717035369 1
0.366505334701195 1
0.41701723289488 1
0.421855292224662 1
0.511003591687068 0
0.455008599807228 0
0.437294330554663 0
0.42138375182205 1
0.434896540451175 0
0.501225160719927 0
0.433836343819838 0
0.503485834726885 0
0.340449902700427 1
0.428625364521802 0
0.514832726891704 0
0.368136982651845 1
0.454357357185086 0
0.464907731559359 0
0.443264289861055 0
0.422979610805698 1
0.511464088190974 0
0.410679699142484 0
0.492056081015315 0
0.387869600340472 1
0.451634215230584 0
0.354873681981141 1
0.398821925075579 1
0.497382654213902 0
0.330187295163532 1
0.340189686737445 1
0.488695791239192 0
0.44625143744359 1
0.409209785370778 1
0.389841092229164 1
0.45701035027705 0
0.392311302322702 1
0.463240649726241 0
0.466679570724667 0
0.435118772247857 0
0.473142094262429 0
0.410857444151789 1
0.351582514911244 1
0.488651695874936 0
0.409332590438574 0
0.388766816856301 1
0.434271902494131 0
0.471075581757746 0
0.44183956827597 0
0.429602603763819 0
0.4677403864489 1
0.392325361390525 1
0.404399040738326 1
0.377942979662265 1
0.474766672959865 0
0.532729423837177 0
0.450019128802965 0
0.430220804115247 1
0.44476542289026 0
0.47494494346519 0
0.371160877983691 1
0.489286588068346 0
0.281797793091723 1
0.448715323848691 0
0.498108621876774 0
0.46667963319743 0
0.368952972488944 1
0.468249366800568 0
0.359093739093499 1
0.422084186718817 1
0.474733132424576 0
0.483056953843515 0
0.337397272771859 1
0.40908281112715 1
0.447520084272924 0
0.484670982488196 0
0.454701760153062 0
0.410796439838689 1
0.480196956966742 0
0.446819097648338 0
0.405829183436282 1
0.431055495914404 0
0.469118760048496 0
0.425771812097699 0
0.551739961644169 0
0.354353770402207 1
0.451827874657799 0
0.497272865123969 0
0.435457953686281 0
0.378980580025281 1
0.548182484417837 0
0.354907585148769 1
0.425971440275051 0
0.432413942842572 0
0.48545437666797 0
0.493194947331966 0
0.438600976203461 0
0.453759812121933 0
0.402146998737379 0
0.301691988159819 1
0.485064346786279 0
0.489169205389143 0
0.451180383709737 0
0.391808487578764 1
0.548745626201507 0
0.426551316801639 1
0.460931081800999 0
0.516063215442754 0
0.526047031327359 0
0.498067626817446 0
0.433951989185775 1
0.428903072958519 1
0.401799207319839 1
0.487186434121981 0
0.395096131249699 1
0.467771861234522 0
0.4292145429816 1
0.470103804123863 0
0.434073907726606 0
0.416128800078704 1
0.287416712007709 1
0.327052433061563 1
0.41794854839434 0
0.448846187053858 0
0.446545831091247 0
0.475378505132974 0
0.564867974288664 0
0.414957417802311 1
0.450750527761111 0
0.379737680230811 1
0.501154349990399 0
0.38593391571912 1
0.444831734874987 0
0.42792095680974 0
0.447476235052815 1
0.450174645818444 1
0.411889242066554 0
0.419929089652022 1
0.335362152521287 1
0.441834956763511 0
0.450727799767797 0
0.450939276258188 0
0.49019265564859 0
0.379647067871238 1
0.396851933244073 1
0.374308538542427 1
0.418466300345606 1
0.424053249220408 1
0.449677922652249 0
0.478190856888441 0
0.473259329860646 0
0.414878912614455 0
0.433844617718007 0
0.360632793376371 1
0.420001920845057 0
0.453640598825751 0
0.403519317783224 1
0.478674896104012 0
0.353268872117351 1
0.485343688995752 0
0.408952970879719 0
0.442185561713522 1
0.375360647015879 1
0.382035987509197 1
0.430835242471855 0
0.4251256663865 0
0.433796347352175 0
0.488524769331928 0
0.485574692243211 0
0.419934735240525 0
0.520503325610141 0
0.460760624121065 0
0.382860044490939 1
0.364384914830862 1
0.404901635284061 1
0.373392703420474 1
0.404732374529652 0
0.539096409839063 0
0.518642398217479 0
0.43347446878217 0
0.367946138907297 1
0.373021932850025 1
0.498661622468001 0
0.459166615008604 0
0.421624455571073 1
0.48280151892023 0
0.398542383422194 1
0.473352140175026 0
0.445417716457792 0
0.346068083351254 1
0.346916154193461 1
0.37716208803341 1
0.427098634770271 0
0.3722388826935 1
0.391407507953672 1
0.47825124700286 0
0.468730632774148 1
0.443901525552014 1
0.503396441060527 0
0.366450829392313 1
0.607413250478249 0
0.370734607195188 1
0.372526115660926 1
0.366261334423118 1
0.390626662172796 1
0.449724481519243 0
0.482845404333357 0
0.588835604550824 0
0.497293211105316 0
0.385215988193505 1
0.451024213284183 0
0.489358981005183 0
0.497524410894787 0
0.471196247515942 1
0.469611393903345 0
0.456938478776546 1
0.415575220198428 0
0.449179747350304 0
0.457425319649337 0
0.538215422112464 0
0.444848138830062 0
0.382203996834199 1
0.332913496697458 1
0.397632585432372 1
0.529952801461551 0
0.523694339413969 0
0.41553197212299 0
0.451954161527344 0
0.48126029951342 0
0.361250487352169 1
0.519354125318094 0
0.44014593125934 0
0.454147339092362 0
0.508899984054214 0
0.405090622088822 0
0.54111626939566 0
0.45790736521443 0
0.466161514210169 0
0.381687854247771 1
0.489221648045892 0
0.468666104140954 0
0.423997468855679 0
0.471631712307642 0
0.454355778203194 0
0.481469034633676 0
0.497885211647347 0
0.502926218015584 0
0.416170592878673 0
0.392443300965457 1
0.463131417375808 0
0.369749583215746 1
0.374204261344411 1
0.392073069838794 1
0.4062917703779 1
0.421398379148841 0
0.411302800044151 1
0.357284841810772 1
0.4344560904132 0
0.301228386837573 1
0.399002610168411 0
0.490134450468174 1
0.466306611678652 0
0.460336621500849 0
0.404094026309495 0
0.3933740051464 1
0.430368076474897 1
0.353339351033147 1
0.464893051666651 0
0.428472946223839 1
0.344867105903726 1
0.305034842123189 1
0.455162799032831 0
0.472277026098172 0
0.454826185958946 0
0.508313028680255 0
0.409230717639871 1
0.528696610210787 0
0.339807828747427 1
0.423854520594913 0
0.306781213533124 1
0.461410328341893 0
0.517230484122006 0
0.508891350139525 0
0.471396723227709 0
0.488345307013809 0
0.442527377912499 0
0.358296848714276 1
0.370872905906501 1
0.474514987037034 0
0.429478650034073 1
0.397894064165218 1
0.583315856279334 0
0.479258033150439 0
0.45334240233414 0
0.407855046026262 1
0.500432636525893 0
0.455508044653875 0
0.485481275963644 0
0.425026934706159 1
0.439149783944599 0
0.4095670610962 1
0.433841197195313 1
0.469920239680245 0
0.461844386255064 0
0.47718661328081 1
0.309646120037391 1
0.427669688918489 0
0.397491703762783 1
0.51093177675687 0
0.504002491186549 0
0.428221384768328 0
0.488701639217742 0
0.515695774877303 0
0.39971471716521 1
0.507123700940877 0
0.475272470086212 0
0.428328139063062 1
0.400698813046068 1
0.395462322378355 1
0.396486540290659 1
0.436122563209669 0
0.445263828337946 0
0.34768404026604 1
0.466674299649793 0
0.431077333843259 0
0.446181855016413 0
0.450027020872043 0
0.424004310080289 0
0.433496787453014 0
0.464981278007603 0
0.400399006103377 1
0.383504257330868 1
0.450545995272937 0
0.498372445358476 0
0.417507659685123 1
0.420393428190455 0
0.451233901381644 0
0.38011544536251 1
0.431393247632626 0
0.424204456449361 0
0.421532307388565 1
0.44332343498135 1
0.397332648684888 1
0.334009514043019 1
0.381845084801276 1
0.405085681431163 1
0.403319485900119 1
0.475947289434693 0
0.584909269600296 0
0.453108621986929 1
0.414749810561183 0
0.424506904737836 0
0.44999112766925 1
0.398414409595603 1
0.449774955043964 0
0.404143654886892 1
0.399621012750727 1
0.443045654016801 0
0.45451371987095 0
0.404173100396031 0
0.454587174525774 0
0.456200755405962 0
0.457095870349421 0
0.428930752906056 0
0.436190462673245 0
0.438138966786268 1
0.44659959608107 0
0.459912186463736 0
0.344621054772715 1
0.422044859859309 1
0.482511285846815 0
0.442261897442554 0
0.359938646790271 1
0.435928783320866 1
0.465791198789825 1
0.38923065099837 1
0.421676173333416 1
0.340173987335941 1
0.470779712376464 0
0.442389063986622 0
0.480620894378337 0
0.392974817228215 1
0.407446639590755 0
0.500222519333608 0
0.391832008236562 1
0.391826507638317 1
0.465407915663363 1
0.39503862402727 1
0.4776573641754 0
0.419165170318376 1
0.437949117912476 0
0.374513543136369 1
0.555814199604219 0
0.309669111050653 1
0.396837255746532 1
0.488025793201266 0
0.409510606225845 1
0.442737632098108 0
0.362898379063455 1
0.418595597584417 0
0.55399043982352 0
0.368076562235532 1
0.462836717244704 0
0.419478853682528 0
0.43454640041977 1
0.446449516329877 1
0.438432806739493 1
0.465205242048254 0
0.358295718583505 1
0.427738690535693 1
0.460352929999287 1
0.414136809310787 1
0.496601741979656 0
0.524766039700214 0
0.513769452332765 0
0.470374135672817 0
0.429236152285397 0
0.421575002871623 1
0.273584915403425 1
0.379994926529571 1
0.493449740919842 0
0.458143154902118 0
0.468662256148962 0
0.371257823911908 1
0.485645340796758 0
0.416026769556953 0
0.486185869895892 0
0.53767759904541 0
0.548565399181718 0
0.481597157433542 0
0.415287957253974 0
0.455278789374105 0
0.443010126106179 0
0.470625336810098 0
0.453524502996122 0
0.373939249747733 1
0.470072896704396 0
0.467438327142206 0
0.417454847468006 1
0.434905866106431 0
0.344574865666428 1
0.282287940564606 1
0.377853068864694 1
0.337149995110115 1
0.475365853783145 0
0.425934032747956 0
0.459301858492631 0
0.443452726347978 0
0.400847215444709 1
0.469962484374094 0
0.40145546038539 1
0.483416690856461 0
0.385980040724148 1
0.388635292938568 1
0.510391233620745 0
0.471073384271454 0
0.43981454445708 0
0.413499018471705 1
0.43265622694682 0
0.459476374155549 0
0.480344974584575 0
0.443740710635385 0
0.492052480277975 0
0.465960451005518 0
0.447590066949059 0
0.35323246367332 1
0.539186872452064 0
0.434093464289168 1
0.429193094628369 0
0.427084326833735 1
0.335855092026922 1
0.421308717376632 1
0.38968711116464 1
0.411923807425481 1
0.533054415961215 0
0.533690569887719 0
0.489336759412933 0
0.485641414143619 0
0.406528150601972 1
0.434843808681174 0
0.498003329435285 0
0.477877194696037 0
0.488699463532097 0
0.429088776833678 0
0.329386666898284 1
0.50968732288255 0
0.512442504732671 0
0.421995215895629 0
0.486494397211656 0
0.40815860332009 1
0.428059690522272 1
0.374137306886102 1
0.453818946388273 0
0.457322256669243 0
0.418412054956459 1
0.437665360619744 0
0.458939541481016 0
0.407744180758981 1
0.435795418778405 1
0.506739990272141 0
0.499889389518305 0
0.392986129092598 1
0.500044010007028 0
0.456772935276388 0
0.419562256022013 0
0.428393511198837 0
0.476835222006159 0
0.405117934010059 0
0.379192520676996 1
0.552664988366743 0
0.318829391874826 1
0.38747769425973 1
0.505717409164145 0
0.493272071453319 0
0.5380506460992 0
0.432005241516262 0
0.463204253831006 1
0.454684386470714 0
0.447540260715885 0
0.498525722236977 0
0.374147927373535 1
0.411868173411662 1
0.408736578307647 1
0.438050847829399 0
0.411411155690752 1
0.472634169590839 0
0.411050619058973 0
0.535820482768715 0
0.378190764205492 1
0.349975573279196 1
0.474746218269932 0
0.444773177543585 0
0.439869256737336 1
0.477559868870422 0
0.383704934469054 1
0.420899842427562 1
0.463416950356806 0
0.464549904769624 0
0.354754676049631 1
0.561221694374967 0
0.478664602568767 0
0.576166836353141 0
0.454145869123222 0
0.373140323268944 1
0.433924127093085 0
0.397161830159211 1
0.341718757457986 1
0.434834540006292 0
0.423866900362438 1
0.304950483029957 1
0.453994846972116 0
0.425680987989599 1
0.54232564695617 0
0.424294456667174 1
0.406631744729624 0
0.419222498630878 1
0.425758025700029 1
0.471980414471921 0
0.523290168662767 0
0.388904665788346 1
0.408667185104285 1
0.431070634905049 0
0.337803118835977 1
0.472697573861652 0
0.350490635585945 1
0.433585372044846 1
0.444298419688871 0
0.44644217664739 0
0.424608933652346 1
0.378489474105003 1
0.463347099587959 0
0.412076151666878 1
0.508119359835729 0
0.410297436155626 1
0.381151037037093 1
0.408330409777775 1
0.454488867809637 0
0.461531996893438 0
0.400369913842316 1
0.537530591346769 0
0.441762395830198 1
0.412190944092454 1
0.360788220552633 1
0.411784420106559 1
0.43150301563496 0
0.455839857932055 1
0.48864178517187 0
0.336440856671119 1
0.454422362307429 0
0.485821622863347 1
0.483104931438581 0
0.387218855620811 1
0.56200539511201 0
0.447469791496925 0
0.455959218732772 0
0.425433388885208 1
0.53941719848755 0
0.49772311234884 0
0.378741946281631 1
0.376365606727158 1
0.483333569666854 0
0.435874122284924 0
0.398245447642174 1
0.43459504078574 0
0.395700513647183 1
0.536171973613358 0
0.387005224121068 1
0.479185739040108 0
0.438412483816353 0
0.353895311647754 1
0.39408321463526 1
0.390172923146374 1
0.506327199720715 0
0.36579935953797 1
0.492980180098441 0
0.436169715577611 1
0.416756552801747 1
0.539422055950014 0
0.420937966575927 0
0.504445388015776 0
0.351413927765271 1
0.413780654795685 0
0.35705889645837 1
0.40110122967189 1
0.553817747291811 0
0.462387882971927 0
0.371044202399265 1
0.448590106840857 0
0.511950289890662 0
0.426059877507408 1
0.451055063317393 0
0.417557742105164 1
0.420541597936929 0
0.413546056238978 1
0.439912168877387 0
0.42910179295904 0
0.428371539217631 0
0.409059485370979 1
0.484904496209729 0
0.443670007359031 0
0.440519785053769 0
0.360396777565216 1
0.480256714569602 0
0.403343565011666 1
0.498589018186008 0
0.38304855867166 1
0.413066387423275 0
0.422376434304435 1
0.381375255751014 1
0.355710061784498 1
0.496738079194027 0
0.446927839832329 0
0.530428943004914 0
0.41461238117001 1
0.389560037607148 1
0.412145081378575 1
0.464201707439692 0
0.517240980952209 0
0.369875450021 1
0.468395216905726 0
0.469155094359158 0
0.433582476855778 0
0.438550218899908 1
0.411539719142137 1
0.447290970439449 0
0.470531408920627 0
0.374792019715011 1
0.286920452086674 1
0.421023011175374 0
0.395715281882695 1
0.462429981717131 0
0.393345837772998 1
0.529045242479042 0
0.314857850490833 1
0.511451377620889 0
0.524863906087168 0
0.429393016645274 0
0.448831316565802 0
0.504605386581974 0
0.407673064173004 1
0.44226737462285 0
0.503775193789578 0
0.384258886575119 1
0.385405828179303 1
0.443475354730133 1
0.465273976106546 1
0.46123896800656 0
0.444501183153409 0
0.307852993234596 1
0.414313100142786 0
0.389634750792071 1
0.355829745527962 1
0.482212099788414 0
0.425194869237056 1
0.441221918819854 1
0.427829915141487 0
0.506550728612982 0
0.388359573021943 1
0.450857799494068 0
0.492233411437596 0
0.479592622507573 0
0.492450011448879 0
0.425714592214637 0
0.42465028206169 1
0.352457939241019 1
0.44761664906885 0
0.471393682497269 0
0.474039351845783 0
0.438968887656018 0
0.459691872683463 0
0.449395444874141 1
0.436025284675582 0
0.501847829560941 0
0.493103885998886 0
0.450729543790736 0
0.353270989553939 1
0.434536801196756 1
0.462133159408444 0
0.432981234533327 0
0.411002101440711 1
0.485595637307074 0
0.430427674086604 0
0.412746989777234 0
0.364241655595956 1
0.421669557252817 0
0.40749096309792 1
0.476276411689083 0
0.527487284673495 0
0.381643886891795 1
0.452815387260963 1
0.35341083712002 1
0.467383850330227 0
0.449030266515296 0
0.295365969775023 1
0.290834421056797 1
0.335465633623326 1
0.430524695836499 0
0.469445996097561 0
0.443632582746163 0
0.441356652671572 0
0.526595410513721 0
0.49458596387809 0
0.394229360528643 1
0.352965816326582 1
0.412809238958703 0
0.459322448440352 0
0.467501979836422 0
0.410700567914203 1
0.406220047818258 1
0.492013536552177 0
0.35480680692665 1
0.435151423794397 0
0.417863653520393 1
0.325423467712336 1
0.391990971225165 1
0.47106097381613 0
0.454145301519093 0
0.400479396811296 1
0.479782610859998 0
0.481847087427253 0
0.465915706428385 0
0.341567727396915 1
0.451936777989198 0
0.561756639094922 0
0.450883129529612 0
0.443998199999511 0
0.390158002019408 1
0.486659113750757 0
0.481312499055925 0
0.38659444485425 1
0.427131464593109 1
0.447509580828313 0
0.399613166726122 1
0.43069860861484 0
0.504874800447558 0
0.514632844131096 0
0.463840777333906 0
0.475818464309654 0
0.469219427332564 0
0.428927334158873 0
0.509695199277939 0
0.458316738505585 0
0.502739660297909 0
0.338586693635777 1
0.453426046548026 0
0.38438999167453 1
0.381388172941686 1
0.412479637339782 1
0.485145503603709 0
0.424006555778237 1
0.375237559155263 1
0.443369619683619 0
0.457869240310384 0
0.435394538685399 0
0.395062063297605 1
0.442990074837602 0
0.45243066985849 0
0.52858040615601 0
0.442694729091209 1
0.499096483013277 0
0.453525861343886 0
0.383713216665959 1
0.436323375010608 0
0.427824177810235 0
0.393026041031515 1
0.435193777749988 0
0.427328237490232 0
0.38025556041375 1
0.462840693910592 1
0.36477613978934 1
0.461431493439118 0
0.388857621278344 1
0.454023851898354 0
0.478786734988414 0
0.362416056142152 1
0.431700004987122 0
0.427504185657494 0
0.438081418597635 1
0.464107053633073 0
0.412712063491004 1
0.429702077004515 1
0.491844369741393 0
0.328891732688344 1
0.47367817040469 0
0.35145349248285 1
0.431769749390635 1
0.413607402884643 1
0.374981603750541 1
0.468857205009474 0
0.396910432566473 1
0.442019804660621 0
0.446669107338779 0
0.422781879200009 0
0.413098771189718 1
0.425786161901363 1
0.403037331745351 1
0.391713063834712 1
0.375345414943644 1
0.474391329458246 0
0.447046013561367 0
0.44075607341694 1
0.474653111772055 0
0.542325740317249 0
0.505837297596158 0
0.450506202341705 0
0.397862950189245 1
0.391754522526266 1
0.482688697029385 0
0.476452101196131 0
0.402177285638475 1
0.466441595562267 0
0.38279738141054 1
0.4139566180744 1
0.434607847434514 0
0.442552240769356 0
0.467452653827985 0
0.391181675002507 1
0.45137897648294 0
0.461306665963578 0
0.37420034028649 1
0.513526075574256 0
0.472865362598713 0
0.465462770519449 0
0.424231261000111 0
0.44838224854427 0
0.481615790917793 0
0.471621113526104 0
0.398649533080953 1
0.51166355589265 0
0.450715514146275 0
0.460710653806141 0
0.393513543986223 1
0.337706055389032 1
0.484889347577777 0
0.456264654876537 0
0.532674633450684 0
0.434684817468505 0
0.458406368430672 0
0.465725872698429 0
0.466972119712579 0
0.462140412741745 0
0.431814300566405 0
0.565190972320078 0
0.483214580706704 0
0.44756190641725 0
0.435188123797304 0
0.464317945088645 0
0.447492135904155 0
0.420268772255356 0
0.390352025212502 1
0.467773173301628 0
0.507706330550696 0
0.364248124589967 1
0.510610675609922 0
0.387352622297156 1
0.400090319899446 1
0.441979353509972 0
0.441496458764597 0
0.479121679313196 0
0.486711098139495 0
0.433607768077117 0
0.386298234758049 1
0.456185715232724 0
0.435896115610798 0
0.357925161662764 1
0.451276949650386 0
0.549736578743017 0
0.331521591876054 1
0.542012102075824 0
0.420307808643258 1
0.466130586817096 0
0.422721609141701 0
0.41691794998833 1
0.461877846906855 0
0.391295733980687 1
0.474703148858603 0
0.40390695491955 1
0.494188605735994 0
0.452744907270134 0
0.452867648719234 0
0.483579025681433 0
0.381541618226612 1
0.444618010890982 1
0.458374705572165 0
0.452775470400167 0
0.386111585914032 1
0.38114358837367 1
0.449162422565143 0
0.423119502548884 1
0.517395312859364 0
0.403451191180791 1
0.414319232255985 0
0.422992650566708 1
0.391649256269236 1
0.46587660945156 0
0.445812765116792 1
0.407732018895717 0
0.452534087761397 0
0.500709933224137 0
0.398801370340513 1
0.418439347968014 0
0.478342389482408 0
0.52015951206703 0
0.424195752203028 0
0.41169075222063 0
0.43580523615913 0
0.401576843145149 1
0.34872623782653 1
0.448312905455778 0
0.387814199102491 1
0.476797461095172 0
0.477196451836507 0
0.420606374864554 1
0.438779510106906 0
0.492920381968105 0
0.441803457209672 0
0.42661365125706 0
0.405315506154181 0
0.44261758319161 0
0.47244764317492 0
0.527119750729054 0
0.373247733555299 1
0.465771844336217 0
0.345522309340899 1
0.375126629228025 1
0.454550065929588 0
0.497150120630575 0
0.378888002368574 1
0.433237607254924 0
0.381496449629224 1
0.434794267979961 0
0.424952838054462 1
0.363861855879926 1
0.407532602013752 0
0.454806636796127 1
0.417578509594208 0
0.431513716513376 1
0.449933359024204 0
0.474731625263031 0
0.44726338294232 0
0.451615498645701 0
0.437112914670571 1
0.385801387030692 1
0.503710273080887 0
0.507687342838453 0
0.356474763165518 1
0.438243269938648 1
0.443171726378638 0
0.378462153680252 1
0.44758363514862 0
0.387037657766352 1
0.436760527085094 0
0.477848877263039 0
0.391051695936549 1
0.402677690438656 1
0.422531912156141 1
0.384429661195954 1
0.392519398024498 1
0.494781871606262 0
0.386059131929266 1
0.442383017545005 0
0.455762808871157 0
0.416524408636688 1
0.379835994821866 1
0.455758917183024 0
0.481983109334328 0
0.403576887328262 0
0.556805191793046 0
0.44260917578426 0
0.324715430083122 1
0.427258821610844 0
0.46115448226632 0
0.483985084613222 0
0.454520694978015 0
0.524846001259238 0
0.451131352733336 0
0.414524259803513 0
0.484859444885126 0
0.441598979170517 0
0.480454647157406 0
0.484506809589746 0
0.438118591792606 0
0.464557042128557 1
0.428533607852097 0
0.475419827372763 0
0.338802618053619 1
0.416419508216653 0
0.443617280206179 0
0.412521796381931 0
0.495492961133535 0
0.455237290833823 0
0.409060668752227 1
0.581153317714633 0
0.437917679611915 0
0.41556348945082 0
0.446089941155933 0
0.351450411853697 1
0.490515112196507 0
0.44185917322627 1
0.371953824154551 1
0.358998568117038 1
0.424143678446537 0
0.422811755021814 0
0.342288213418549 1
0.463012023118737 0
0.535195008203521 0
0.392165804698901 1
0.525664517609444 0
0.487422023560235 0
0.400961234917152 1
0.5264565609671 0
0.468556811734157 0
0.404103288410745 0
0.506670915418432 0
0.462019372087428 0
0.323820871310877 1
0.509525302687894 0
0.434808843587177 0
0.458296032670117 0
0.501195723960615 0
0.493584470442852 0
0.494627791811106 0
0.527891778233865 0
0.432264203873842 0
0.502372284118935 0
0.483003524730489 0
0.38377228738668 1
0.413364413697381 1
0.423779630774189 1
0.480570129362049 0
0.381406631290711 1
0.407648500230438 0
0.393365935185316 1
0.560468805363263 0
0.495798761153372 0
0.53295170190711 0
0.437199870874678 0
0.409541653819439 1
0.454261804555047 0
0.464003463929172 0
0.443597255988427 0
0.479862272109883 0
0.439167179693098 0
0.332561856093068 1
0.477980296300635 0
0.511771641121257 0
0.383906099374784 1
0.424921401698454 0
0.412830025151402 1
0.492209708272529 0
0.464344156950538 0
0.499192398642991 0
0.457251644877418 0
0.405925488670334 0
0.415493513655872 0
0.355341005150026 1
0.457166700372501 0
0.493164434821062 0
0.385714919338227 1
0.481907216575161 0
0.439549513557187 0
0.377513008164028 1
0.412995145712965 1
0.492238406823945 0
0.493833154933732 0
0.524531170706568 0
0.510106614962006 0
0.419332820522739 1
0.338493345310525 1
0.361399583878075 1
0.353237942056482 1
0.419041476251192 1
0.360486808140143 1
0.402045712228401 0
0.42653856285909 1
0.395629276603572 1
0.457458156278738 0
0.451024607406383 1
0.422527926464601 0
0.42492237920033 0
0.479696738887517 0
0.497083163531186 0
0.403153980762282 0
0.414189433058157 0
0.496466579833563 0
0.435320420289075 0
0.381315356611942 1
0.416086916575427 1
0.39231388703472 1
0.457022136322099 0
0.424479490451598 0
0.394477525697864 1
0.337668746301384 1
0.507515951201308 0
0.351814928621214 1
0.429919662148805 0
0.411925077817938 1
0.407913665819859 1
0.491113146950863 0
0.446089637690667 0
0.457981368097517 0
0.467726542015458 0
0.477717825216726 0
0.448391460177687 0
0.348114999352763 1
0.350161145804722 1
0.44818781500834 0
0.422190676526424 0
0.45105424286295 0
0.473540905600178 0
0.396379543874261 1
0.372441358836486 1
0.473295926382018 0
0.522772994409476 0
0.510745199355493 0
0.441834536963698 0
0.415510215462849 1
0.387287880248393 1
0.521366269205058 0
0.408732497622261 1
0.463754716968848 0
0.302756838767923 1
0.351153529882647 1
0.3902304514506 1
0.503891796518073 0
0.442995562044601 0
0.457358880331881 1
0.44741798920497 0
0.565124084188311 0
0.460127184416919 0
0.400667673698684 1
0.401311565039789 1
0.469069413520334 0
0.439750959175483 0
0.442814125412995 0
0.391972977931063 1
0.497775396422944 0
0.422564830781064 0
0.449790725358263 0
0.467902925769273 0
0.392749169691613 1
0.368992430548793 1
0.444192522030762 0
0.458967812438513 0
0.434755237459036 0
0.454711132512181 0
0.371853759771615 1
0.454728348404519 0
0.544129292035417 0
0.422103662329584 0
0.489127195207258 0
0.431538819377459 0
0.479689985544268 0
0.497933926693844 0
0.456453692990928 0
0.377646072326783 1
0.356379306739566 1
0.411116535784083 1
0.46318943825531 0
0.442162248903679 1
0.409699615802683 1
0.452695442375544 0
0.466120016374717 0
0.447132586745385 0
0.446988697437195 0
0.532432355072616 0
0.419563767288307 1
0.472216331225958 0
0.431005839888206 0
0.466357725336341 0
0.393828186586031 1
0.424527774521505 0
0.455566695483654 0
0.529466467738034 0
0.422643311982604 1
0.527947599701558 0
0.483114471736126 0
0.445837310158519 0
0.440456325049196 0
0.359370250115313 1
0.520030354416609 0
0.40314468070819 1
0.393795929104843 1
0.399393622225336 1
0.468375424489471 1
0.378259981991786 1
0.462961729156099 0
0.35873265667047 1
0.538690146431161 0
0.425345256906485 0
0.401753245306283 0
0.377789109444425 1
0.45350374795603 0
0.511258525142662 0
0.448057400143054 0
0.426258719362741 1
0.403585595087555 1
0.414633509352282 1
0.527937709365332 0
0.482554326001634 0
0.338417888933261 1
0.39749102359205 1
0.43907681803266 0
0.456910854040516 0
0.574552775863858 0
0.41298562768208 0
0.455821824231228 0
0.52390393416831 0
0.440067728781652 0
0.411678873375166 0
0.490624369294643 0
0.484741203246394 0
0.393753600473853 1
0.408490716541247 1
0.385437426884466 1
0.396101870857635 1
0.42430351578189 1
0.413099463563501 0
0.451193926179125 0
0.431103625251701 0
0.50555076674331 0
0.486253663953697 0
0.468431127281588 0
0.537610693348193 0
0.457491800560701 0
0.373368757838998 1
0.422026949758941 1
0.243592659163269 1
0.528657314669003 0
0.450645022390409 1
0.374663972761937 1
0.415705119460063 1
0.359537030654956 1
0.51170572227403 0
0.405247465200955 0
0.416464918167944 0
0.549736871535603 0
0.427787783715353 1
0.501659485131075 0
0.405382486745028 0
0.429582093782715 1
0.409860996230301 1
0.426406367285284 0
0.448720083215774 0
0.432687519765077 1
0.413002303804724 0
0.493266830325445 0
0.45936992390486 0
0.400747111159752 1
0.452833483289886 0
0.400220131044688 1
0.51340815461882 0
0.491559018121694 0
0.501631264487171 0
0.49309945990513 0
0.318524187050341 1
0.420435432842816 0
0.35900510479237 1
0.476873569566438 0
0.402107320840494 1
0.47452986680302 0
0.463777255470668 0
0.472825971315521 0
0.535236214042289 0
0.505780254165208 0
0.441013006677564 0
0.438618092133386 1
0.431115451000397 0
0.398404970920543 1
0.560948283493377 0
0.47137917124011 0
0.440903136763217 0
0.393643160378694 1
0.399886317710363 1
0.401719386757492 1
0.427968076490627 0
0.436175413714809 0
0.433436118666601 0
0.588088279664869 0
0.455194242350527 0
0.365857442656221 1
0.442608995892492 0
0.461439853555256 0
0.301490953633601 1
0.495813646291057 1
0.461541027434237 0
0.485113700944104 0
0.391444265347902 1
0.447384912666637 0
0.524611917801308 0
0.373157114614788 1
0.379649125144244 1
0.333826539070829 1
0.435673718498535 0
0.471750892084586 0
0.351326066291061 1
0.444586941864034 0
0.421454824131303 1
0.598372645179608 0
0.513214420926966 0
0.480340693448805 0
0.343270690286537 1
0.486422958730482 0
0.34481950422716 1
0.496743246180512 0
0.426911573920721 0
0.413091478467191 0
0.520006685157676 0
0.509134998958399 0
0.440584352068524 0
0.391781533410428 1
0.401032557279122 0
0.373720393228697 1
0.425298529676436 1
0.342841501249206 1
0.491652970567486 0
0.377569104121026 1
0.423011324540896 1
0.405568119603552 1
0.458647926021079 0
0.470720957846349 0
0.424398686760351 0
0.470434577951972 0
0.402233923951483 0
0.535350539233039 0
0.468364754567473 0
0.420273313972263 0
0.340244976553764 1
0.383588174011949 1
0.536009766962521 0
0.474063411815276 0
0.443427770379264 0
0.469470491299068 0
0.411981521300092 1
0.423146848921549 1
0.380792591852541 1
0.455915988763748 0
0.431792568362703 0
0.479358581845034 0
0.45923059086285 0
0.366493478501582 1
0.448250279781771 0
0.463033669157983 1
0.492368062467309 0
0.451567266949089 0
0.445689356644054 0
0.387891128395261 1
0.522202806979141 0
0.570567582401325 0
0.477428947085552 0
0.40133370670519 1
0.407422722327973 0
0.451876434281138 1
0.489531880070137 0
0.434798329210057 1
0.453189290987149 0
0.421090964044675 0
0.486233056833732 0
0.49243411762114 0
0.398435834714207 1
0.41927417304297 1
0.40478575735224 1
0.490007568630012 0
0.503849900705257 0
0.399596664954647 1
0.353001416284012 1
0.41689367488141 1
0.406621688856655 0
0.468573761804905 0
0.520907826936832 0
0.474397857585244 0
0.449162672031379 0
0.418137545584236 1
0.460834775719171 0
0.497328625188008 0
0.458355469832359 0
0.458388778896818 0
0.485160096825058 0
0.50516325538315 0
0.472562822493031 0
0.453756216450724 0
0.366085094004386 1
0.496008028639276 0
0.527109344685417 0
0.39442641684743 1
0.488538192098564 0
0.345233510232559 1
0.443907221789856 0
0.382964554713551 1
0.435141312823345 0
0.460050520697348 0
0.446497200905615 0
0.474975687769294 0
0.49197032754136 0
0.448883674267263 0
0.467886455610656 0
0.399367347611602 1
0.449977084077481 1
0.471033801524985 0
0.447067159968924 1
0.488234937992306 0
0.389424765385858 1
0.333562644812113 1
0.374071568615175 1
0.457012779359548 0
0.332081273433272 1
0.34894003021025 1
0.462647767596865 0
0.472888685364878 0
0.452086344942455 0
0.469164040634902 0
0.467667282020365 0
0.494112155941835 0
0.403166479390572 1
0.437100707471531 0
0.493077298201618 0
0.42875411170856 0
0.365386642997365 1
0.438378360341904 0
0.428784091009161 1
0.464008733173753 0
0.412937721235213 1
0.487934860563949 0
0.423201251331169 0
0.453656212221903 0
0.313028670839943 1
0.497548063303519 0
0.394034188796499 1
0.461658156041492 0
0.502787559673062 0
0.416549777966935 1
0.494952091082357 0
0.541498721183082 0
0.282651726744419 1
0.425795487332787 0
0.376928338004289 1
0.499155231281234 0
0.451520340064802 0
0.489282026875281 0
0.435837700376729 0
0.43041970852191 0
0.478318560123073 0
0.467605912196805 0
0.440270894957194 0
0.433101373106432 0
0.442582560593308 0
0.413858512145759 1
0.483179853210743 0
0.494261782869652 0
0.506741837804967 0
0.457033253863196 0
0.415593790032806 1
0.570238465265107 0
0.523433091067428 0
0.415695413038691 1
0.491363882084851 0
0.381907142048966 1
0.396242247555157 1
0.461329773981711 0
0.435432445838835 0
0.359791139004413 1
0.366159318210934 1
0.439714020989819 0
0.492302301085937 0
0.389205610842335 1
0.451698099462151 0
0.562333619785961 0
0.466634724297935 0
0.436666819030227 0
0.46063802354953 1
0.409610062841519 0
0.479149055383442 0
0.460995944702439 0
0.422553877347446 0
0.332766641470559 1
0.406306680589761 1
0.460466960098567 0
0.409926719714745 1
0.435663676653987 1
0.35493447008297 1
0.360620426362684 1
0.496074949773241 0
0.498142109947944 0
0.4239792916672 1
0.40117267972306 1
0.458283605473218 0
0.39656144940271 1
0.339815851109573 1
0.525039459212279 0
0.347972859958556 1
0.400558065721897 1
0.335303618017009 1
0.420223396218598 0
0.437556965131638 0
0.514315571706445 0
0.506928426846685 0
0.406152762752428 1
0.386598941284333 1
0.42954755662704 0
0.363813930141509 1
0.460303170792085 1
0.494465846682556 0
0.424260699878427 0
0.413123583504397 0
0.448173929105196 1
0.545029869371322 0
0.485188918437622 0
0.385494867523689 1
0.41678366042278 0
0.448526045704474 1
0.406327349814794 1
0.417409060164889 0
0.508213838251326 0
0.503269603179093 0
0.424815884024138 0
0.410831549807722 1
0.518021737966842 0
0.402450712676965 1
0.401112573393192 1
0.450413101707788 0
0.414756679537955 0
0.459310406744896 0
0.468940662659438 0
0.383002783880578 1
0.457000524913124 0
0.572678865950742 0
0.505802747990688 0
0.381464117681601 1
0.453357165904675 0
0.450294045562016 0
0.525978140641193 0
0.404956054303339 0
0.422135704050555 0
0.316336471564874 1
0.464306644700717 0
0.369946152087021 1
0.490690530135016 0
0.330755993292032 1
0.371553124209826 1
0.442242809178178 0
0.364655303645809 1
0.421765393506668 1
0.425699975068972 0
0.370396845101171 1
0.381010318012399 1
0.419288675213391 0
0.476334889631766 0
0.50722849370012 0
0.353874699530552 1
0.414791508522475 1
0.354751484185251 1
0.438987225117337 0
0.382184586625154 1
0.435127981618653 1
0.392083757170978 1
0.404145872892739 1
0.461555964151043 0
0.407162990843597 1
0.537065524102495 0
0.352955627776921 1
0.401946720892844 1
0.330604689675046 1
0.482585290567108 0
0.451237374004584 0
0.415875031734596 0
0.50667873330212 0
0.395706909965251 1
0.456909133813681 0
0.430254343493743 1
0.452328975950258 0
0.423782044239799 0
0.372089575778825 1
0.427108547923338 0
0.451270815802647 0
0.392223008154371 1
0.429906450601254 0
0.394628354237231 1
0.411410639494333 1
0.437879783527578 1
0.425687887312523 0
0.378354681012794 1
0.421973925065904 1
0.435216020226363 0
0.486981551923612 0
0.408830187918188 0
0.458988121404308 0
0.541815622333148 0
0.46683437755964 0
0.534891647831989 0
0.397706338108122 1
0.445946601809745 0
0.410880041517073 1
0.507482132593893 0
0.37640302727606 1
0.455059594735586 0
0.408869777462056 1
0.331465369841192 1
0.459333731366644 0
0.406151788216992 1
0.453177484533951 0
0.507152963150684 0
0.393245645845646 1
0.5681065216253 0
0.389088252120745 1
0.481493478404239 0
0.387663175452885 1
0.496177405186576 0
0.352692835406995 1
0.51381895034744 0
0.462815194537322 0
0.472876777012026 0
0.458484459060447 0
0.434827713527199 0
0.504960229914878 0
0.399968476745632 1
0.409497605849358 1
0.502465579384882 0
0.374242862953888 1
0.350326153026845 1
0.521555700382249 0
0.434739623866563 0
0.362328008004334 1
0.402693426671504 1
0.418134330912906 0
0.375438050991599 1
0.407609503310973 0
0.444447712304537 0
0.421064688746843 1
0.391125016189395 1
0.482336384658084 0
0.421426088260885 0
0.410304494309137 1
0.469958267471709 0
0.454017064063558 0
0.42355413826615 1
0.55718795734423 0
0.406475563637961 1
0.448570903527051 1
0.496428736908507 0
0.484108884667231 0
0.40666154150659 1
0.501327923755189 0
0.41686050789209 0
0.490647207262495 0
0.518864092842301 0
0.423945659849111 0
0.443019242799349 1
0.393297883273246 1
0.390054090397751 1
0.466913876576167 0
0.439222214466745 0
0.486780641927404 0
0.378037324561926 1
0.382188515542966 1
0.432678917043203 0
0.464931281513851 0
0.494794816688479 0
0.44597045028581 0
0.439244259277047 0
0.528970625422191 0
0.498371530253932 0
0.440438163922328 1
0.453199340942089 0
0.439209229524388 0
0.393715341727433 1
0.472852210182569 0
0.486360723510936 0
0.457454133217335 0
0.323610099146847 1
0.457139017694212 0
0.46637750347164 0
0.474870908547321 0
0.443773942636068 0
0.399576434649579 1
0.452424129539236 0
0.347960671496747 1
0.515909855482596 0
0.443542754248503 1
0.438645259130704 0
0.487840591426187 0
0.405229551405523 1
0.45457946387111 0
0.382202458798756 1
0.395194563382192 1
0.423644233458133 0
0.42548253068702 1
0.554389597679864 0
0.49184126837219 0
0.434840723419946 0
0.503774882170651 0
0.352998934193731 1
0.411925946338967 1
0.509961971603902 0
0.443687598023707 1
0.434471854320245 0
0.521782375509547 0
0.397114018082092 1
0.431414487913281 0
0.360752849445913 1
0.47798335915206 0
0.44855221498063 0
0.54176470247243 0
0.448668415696274 0
0.421952634509049 0
0.410121316042672 0
0.422138932932066 0
0.450659489796738 0
0.443226313503444 0
0.390491135130127 1
0.427648128198901 0
0.437630580037835 0
0.429578793581071 0
0.481904801218574 0
0.516808619907325 0
0.454011471284296 1
0.435138257050436 0
0.477052291434458 0
0.502004455155401 0
0.446989583909677 0
0.410510283521144 1
0.373546430520921 1
0.451321230530246 0
0.354133750826354 1
0.384358810854874 1
0.449835104425536 0
0.43086780967474 0
0.476203293553556 0
0.468748086350297 0
0.421947098419502 1
0.501548947930857 0
0.462566793130775 0
0.483429998990796 0
0.398465702942186 1
0.404557756310261 0
0.399067565009933 1
0.446293292948453 0
0.385099073426332 1
0.479241435376797 0
0.491341704939986 0
0.455953134471724 0
0.422172669853156 0
0.442255005133782 0
0.457444373546474 1
0.432148743340537 0
0.416539531049113 1
0.419524054722926 0
0.362893528481093 1
0.404618176379127 0
0.431397686564198 0
0.384465713157324 1
0.391947409463618 1
0.49241068885184 0
0.457184164149342 0
0.387299525133213 1
0.433983067461264 0
0.423357462581944 1
0.299103987748083 1
0.538126336839803 0
0.459339654826598 0
0.313321334974411 1
0.440136420113672 0
0.425715502247266 0
0.416478958192207 0
0.44058479261031 0
0.342691944273108 1
0.491780802642889 0
0.453792935606663 0
0.461747440886947 0
0.439482354337358 0
0.515453429322549 0
0.41097532586645 1
0.447593588051596 0
0.509204102932822 0
0.472580069070047 0
0.469735881032534 0
0.449972697779027 0
0.496641843073111 0
0.469621694654227 0
0.426033455194457 0
0.423352198031509 0
0.495556132293665 0
0.529933211978674 0
0.292806556776819 1
0.420743974115187 1
0.431007202703214 1
0.439230982699859 0
0.428483414822442 0
0.450762525177137 0
0.377703399385568 1
0.490885468077935 0
0.42380909338754 1
0.456539629662417 0
0.4064976888606 1
0.385408406419566 1
0.4064277335266 1
0.419612058139443 0
0.447266117717002 0
0.369905012151164 1
0.533439534572522 0
0.484810208499968 0
0.325906690688708 1
0.462633124996685 0
0.521026752170781 0
0.428678510217481 0
0.421855303845784 0
0.589144934333135 0
0.493117877891134 0
0.47287673912963 0
0.383092025613283 1
0.522812050660396 0
0.371855777202846 1
0.429605458226535 0
0.444919138511716 0
0.347643231906606 1
0.391301116262421 1
0.451677671296098 0
0.505184545269913 0
0.457422350995915 0
0.413364689803168 1
0.447449044213488 0
0.386044783543799 1
0.465064067657318 0
0.395633094192717 1
0.465118164573434 0
0.411351801661242 0
0.440659023273963 1
0.389347507379082 1
0.485497600188977 0
0.412230368709729 1
0.465560888041297 0
0.492338882473389 0
0.477885091953733 0
0.489234371668605 0
0.455603085172163 0
0.414197767154284 0
0.443118309666018 1
0.522716724649225 0
0.387165229483845 1
0.407977518177399 0
0.445682977890141 0
0.449162438260869 0
0.365656026105639 1
0.467983796945186 0
0.33659351527672 1
0.541150110868676 0
0.390421119890083 1
0.469388208918299 0
0.42440590093091 0
0.410955724193081 1
0.350165140457069 1
0.480481210936997 0
0.41318573914597 1
0.430283225231403 0
0.415785084123368 0
0.505064148035143 1
0.458714469575535 0
0.390837426684186 1
0.427081113484028 0
0.400678019996313 1
0.478780447727213 0
0.450602977639912 1
0.404929699782234 1
0.390863055043313 1
0.505238098483082 0
0.382494477958276 1
0.444719565187085 0
0.345564190971023 1
0.319930273802727 1
0.529896322416966 0
0.478336825399444 0
0.334530752994014 1
0.395087865603549 1
0.442808784320774 0
0.450160200288701 0
0.395380124276116 1
0.477482616827002 0
0.441412177778241 1
0.535359964224648 0
0.402487875539505 1
0.451737662922283 0
0.44648451868389 0
0.486383602799885 0
0.432800305692234 0
0.583363821120705 0
0.486493880393655 0
0.429377771161597 0
0.396977512385483 1
0.404862282251655 1
0.491228966450918 1
0.284684180464846 1
0.436146896329804 0
0.438974471061127 0
0.31485077407204 1
0.475019226300174 0
0.362406614865863 1
0.455023110475873 0
0.434767283924321 0
0.40732551288971 0
0.388950764743173 1
0.379733799310285 1
0.380247815134875 1
0.386846954808373 1
0.51867665180163 0
0.44831290111231 1
0.476537824395726 0
0.478897784837931 0
0.398082229160981 1
0.429966357616355 1
0.444239475499322 0
0.50470973304248 0
0.427382364670736 0
0.469585333177929 0
0.452512669561763 0
0.425044676379942 0
0.388889989939261 1
0.442714024211081 0
0.407374343503888 1
0.459683126095823 0
0.344002490665569 1
0.455662735216951 1
0.497534919397812 0
0.447974946727936 0
0.331831656290223 1
0.467458618264014 0
0.461481544777174 0
0.452699879247783 0
0.394848363395351 1
0.381681261203895 1
0.46115548492788 0
0.42755252913901 0
0.355506187020199 1
0.3663251121783 1
0.507120696801456 0
0.361858623639735 1
0.536379659369904 0
0.472276068682237 0
0.370806422117452 1
0.413789475054681 0
0.508914956857117 0
0.494693566422324 1
0.45872816173022 0
0.436465242983547 0
0.430193788648494 0
0.395192525371226 1
0.476621112656108 0
0.321840191090693 1
0.48203963824312 0
0.439126972628292 1
0.460160592541753 0
0.419924877201193 0
0.425705549175838 1
0.448582777685022 1
0.472800742292543 0
0.453356814403813 0
0.407675152770776 1
0.506370801407186 0
0.473120437265913 0
0.48664551769531 0
0.50294024335549 0
0.51751292895137 0
0.469920212369925 0
0.324407047980597 1
0.411489946261452 1
0.333475942126002 1
0.441123117527569 0
0.444461664681423 0
0.404019171332072 1
0.47399061058273 0
0.460628004895071 0
0.38377811710691 1
0.41090490715467 1
0.478937562058013 0
0.48947043292198 0
0.448134250541301 0
0.429623165105793 0
0.526780411681128 0
0.440165421901425 0
0.472028380380132 0
0.396931368195499 1
0.525484232112336 0
0.407877819862207 0
0.420338450106447 1
0.476222898847572 0
0.431311415583511 1
0.37917535722301 1
0.421823731570117 0
0.432747708029545 0
0.429067955292518 0
0.419805880840884 0
0.44570501221023 0
0.379817152106325 1
0.409268136743495 0
0.503988430473136 0
0.484734910163373 0
0.437458834305649 1
0.416973026888198 1
0.46083026229727 0
0.367052975885545 1
0.398566834608256 1
0.399213940774747 1
0.500585555620525 0
0.42627514752471 0
0.380040683865864 1
0.493818788182772 0
0.422756064766623 1
0.486787302022161 0
0.455224937186514 0
0.439656839697559 1
0.416090601968914 1
0.427292227640658 0
0.488778135247706 0
0.406249707850678 1
0.323978917428327 1
0.430663935620031 0
0.44554900390227 0
0.472592886485427 0
0.466160239554739 0
0.346219343042655 1
0.463280353231261 0
0.388102201218984 1
0.478296832121607 0
0.388100035405057 1
0.478929738543581 0
0.429142666993268 0
0.369054855643115 1
0.449233584773386 0
0.459302007767593 0
0.501904214773189 0
0.461606700418823 0
0.496136630400669 0
0.507824329637673 0
0.444185918671445 0
0.468070150181858 0
0.392994655671315 1
0.402540124833151 1
0.386244458160724 1
0.508042174968196 0
0.344250165722496 1
0.462854203508953 0
0.441772597309751 0
0.4612846962146 0
0.466785999629052 0
0.436253132637349 0
0.40143600831161 1
0.381562844817576 1
0.402008713954179 1
0.394657634954948 1
0.413429778477795 0
0.434143247342942 1
0.45440844572404 0
0.395001583434624 1
0.499495312692133 0
0.485933571985182 0
0.324380862763614 1
0.480702872037951 0
0.417338652176675 1
0.436374206402709 0
0.572302583059081 0
0.471845929690761 0
0.447139725326595 0
0.384286239849868 1
0.496706994479355 0
0.388805490934026 1
0.365237390223593 1
0.415548804583033 0
0.502344712823491 0
0.406828179762252 0
0.421752404049422 0
0.381979092252107 1
0.43938930521045 0
0.384984521530743 1
0.472304952389918 0
0.435003745723985 0
0.483955922977253 0
0.471845791645044 0
0.570860552088799 0
0.414620723777059 0
0.494622994613717 0
0.374830482817438 1
0.440096635863881 0
0.548637515482122 0
0.442745192599646 0
0.442919125322961 0
0.479248146020803 0
0.442946040532809 0
0.370576433405605 1
0.45373941909521 0
0.459635162423191 0
0.415432523395979 0
0.513778721283141 0
0.498764985019566 0
0.445758941676946 1
0.439403877271716 1
0.492767690042853 0
0.438055922419234 1
0.461242540319037 0
0.470803497700536 0
0.438824027911767 0
0.355169427337727 1
0.498872502087602 0
0.397825304493496 1
0.412614978714508 0
0.509324711920639 0
0.544978311686719 0
0.430788881993149 0
0.463713708566188 0
0.394414139826791 1
0.394572481351146 1
0.432837797471339 0
0.324033520231547 1
0.405996725853022 0
0.272462410717456 1
0.484781377610847 0
0.418068728314642 1
0.41212758381956 0
0.505438046735553 0
0.343552595832993 1
0.46945125462189 0
0.464356903541025 0
0.518967216057607 0
0.510131916137662 0
0.460050259210925 0
0.414513730076011 1
0.437809961635277 0
0.454628630004345 0
0.411132143786967 0
0.425617319061858 0
0.521314858582922 0
0.487441550039794 0
0.444747901330301 1
0.427259542136778 1
0.376865870626698 1
0.45166145351862 0
0.547505726657849 0
0.419273214380589 1
0.514837235783232 0
0.339922898069533 1
0.461153316283796 0
0.446317700244012 0
0.42694544285995 1
0.357962749461305 1
0.481796261522259 0
0.44647616177589 1
0.445063042121161 0
0.426193397175906 1
0.352438948843952 1
0.423949444925774 0
0.47434850118774 0
0.504145634440936 0
0.447718233098476 0
0.442304841986474 0
0.396646840603118 1
0.434940455369247 1
0.489416774959823 0
0.466858947568336 0
0.450423765264651 0
0.472206471943641 0
0.532006976745423 0
0.469158354886466 0
0.461779949913402 0
0.494132200291998 0
0.447141372483802 0
0.388680998693415 1
0.319657229446642 1
0.458932891310978 0
0.439702688381336 1
0.481160043916713 1
0.4433137584226 0
0.354847399738256 1
0.430011152505006 1
0.500632566596436 0
0.504170034171981 0
0.475045666671526 0
0.482644994837063 0
0.370322733176536 1
0.391789648014467 1
0.466847972285196 0
0.437111224852075 0
0.373573910536583 1
0.479596021667518 0
0.411874234038612 1
0.441247693209347 0
0.53379899203866 0
0.403553275402199 0
0.518741433632788 0
0.464851442255222 0
0.39489138399523 1
0.5027451451447 0
0.441122836304037 0
0.466326015184168 0
0.421323991777014 1
0.464566327277168 1
0.448093259979986 1
0.451685217833215 1
0.380704356768062 1
0.411250039088583 1
0.541566429648977 0
0.446911180534769 0
0.327677665689225 1
0.464325093750496 0
0.522345996139108 0
0.446767099704144 0
0.40772253096112 1
0.542367254538524 0
0.49198430595167 0
0.412058858614797 0
0.409359784073152 1
0.441417228866998 0
0.451942324856349 0
0.469310332867396 0
0.382927132458559 1
0.487280367732067 0
0.482684627260651 0
0.398145445001608 1
0.429193818222695 0
0.401085567327536 1
0.475970566029142 0
0.448922978274781 0
0.480809703049622 0
0.419372239011524 0
0.343619813190531 1
0.457557026813059 0
0.506919501577131 0
0.469663691072157 0
0.505721111855291 0
0.399684742212741 1
0.490344486728558 0
0.38744626237437 1
0.391301644073033 1
0.499082780284699 0
0.413172040985645 0
0.4379180072715 0
0.50089911686121 0
0.438610332140211 0
0.401221971528105 1
0.424980531222953 1
0.48067562238068 0
0.39252247189444 1
0.488660932328463 0
0.41936500717156 1
0.515404568465359 0
0.437647401022883 1
0.22751462425464 1
0.428488919548168 1
0.464690457728912 0
0.591414978781687 0
0.470004246375204 0
0.47098212169963 0
0.38775918961865 1
0.472822438112554 0
0.402487199224512 1
0.508212780855022 1
0.357229063967952 1
0.324784342699563 1
0.392209780098703 1
0.42551146268146 0
0.433685039093876 0
0.394607541031675 1
0.45333217737483 0
0.449761589470519 0
0.472017265057149 0
0.36312517408307 1
0.418900224622308 1
0.379219660222599 1
0.37405174055398 1
0.401983406364734 1
0.433589669988346 0
0.376252570361493 1
0.49119936153298 0
0.481176655098034 0
0.415135277410389 1
