# Supplementary material for: Bias caused by sampling error in meta-analysis with small sample sizes
Source: PLoS One. 2018 Sep 13;13(9):e0204056. doi: 10.1371/journal.pone.0204056 (PMC6136825; doi:10.1371/journal.pone.0204056)
Supplement: S6 File — (ZIP) [file pone.0204056.s006.zip › results N = 50 theta = 0.3 tau = 0 sz = 30-50.txt]

"dl.theta" "dl.cp"
0.400576979552808 1
0.384479810174632 1
0.322412012821462 1
0.426173968606186 0
0.383363878110653 0
0.401263428504477 0
0.406121535188357 0
0.458712137514715 0
0.395445236453513 1
0.443325354944834 0
0.35975890429992 1
0.38954174141572 0
0.419927966177411 0
0.443857520077241 0
0.383228052026359 1
0.371042463094849 1
0.318458694790966 1
0.361835603937686 1
0.409919212036255 1
0.401393770132347 0
0.396943643053787 0
0.448121620146075 0
0.38176862858987 0
0.318710831137433 1
0.304111782904231 1
0.389484233373472 1
0.440923550214421 0
0.339964721746766 1
0.427373846896409 0
0.373053681940908 1
0.389184983865197 0
0.383214607851981 1
0.281432733173382 1
0.432761490948619 0
0.435907868679119 0
0.369785018770854 1
0.359904636909932 1
0.493109576412521 0
0.360137487132983 1
0.440944986930159 0
0.455857671954164 0
0.432609573151383 0
0.367078259799548 1
0.38657355629802 1
0.420746791903228 0
0.441442810509035 0
0.360025940559558 1
0.403652572624412 0
0.367235798660781 1
0.398545656725756 0
0.356833993066483 1
0.412067324191361 0
0.404048040868025 0
0.342289394048819 1
0.452325640758685 0
0.356146041108082 1
0.421356950818693 0
0.396878356513563 0
0.379896836650016 1
0.38017746733473 0
0.423881870223835 0
0.449372274923914 0
0.360697437140256 1
0.432122834231883 0
0.36907068243223 1
0.385630912659326 1
0.397671405020336 1
0.371424597434479 1
0.318102645480536 1
0.362979810880487 1
0.395336448963335 1
0.424533960574247 0
0.370365878952593 1
0.408121205344057 0
0.401240482173082 1
0.430034661263772 0
0.425833264456002 0
0.379606194084608 1
0.325840420704678 1
0.407700516580944 0
0.506704529920672 0
0.354479542539601 1
0.390742477920676 1
0.316937578955253 1
0.326357308306418 1
0.301088813826719 1
0.363399100962397 1
0.370003157278996 1
0.466523830472295 0
0.386859824884842 0
0.357580505917228 1
0.369646980012144 1
0.414055029422159 1
0.414113464089833 1
0.410332289048947 0
0.416239813959501 0
0.46671309565151 0
0.387381009760812 0
0.340457389401821 1
0.409131292573348 1
0.37104938030106 1
0.348124107423682 1
0.379471167107562 1
0.426059701141023 0
0.381951639620094 0
0.377490169070202 1
0.413806857157528 0
0.426823654842356 0
0.373672950354856 1
0.426563449940441 0
0.402978795556051 0
0.34975507290887 1
0.349024805710203 1
0.359495732075395 1
0.369663662636014 1
0.342396913557914 1
0.429746750415955 0
0.413005716477168 0
0.466012808427037 0
0.398127382126528 0
0.313468923386594 1
0.445461548413512 0
0.363475234105786 1
0.475741020504505 0
0.335431374887263 1
0.41750468680564 1
0.38039373536136 0
0.420072910276016 0
0.434373896559637 1
0.393886831830567 0
0.413509493425409 0
0.428710352612806 0
0.370029568689913 1
0.412749498636054 0
0.434946238400431 0
0.418891180283548 0
0.372842365940233 1
0.249312484578004 1
0.342915594554674 1
0.372949188424465 1
0.496544912439318 0
0.363142434012898 1
0.35847703317056 1
0.32877112716174 1
0.394626560893527 0
0.463579817240012 0
0.367888663749213 1
0.36083618858613 1
0.387886088795202 0
0.339384683008198 1
0.400408697688057 0
0.349465164530777 1
0.338268023683028 1
0.403378423850226 0
0.362290171928436 1
0.42988231538217 0
0.367543138272239 1
0.347692039160031 1
0.393915879651191 1
0.346590252895623 1
0.367665450440259 1
0.402605745037517 0
0.398677969133739 0
0.416967687651027 0
0.355098253234717 1
0.422347055311 0
0.405440590411651 1
0.372115290218892 1
0.425399130401708 0
0.334398960425578 1
0.375516928717444 1
0.414542664913988 0
0.413834652731896 1
0.34020079158729 1
0.342121058604716 1
0.474677053873755 0
0.41768600038077 0
0.432162799452242 1
0.399943677833584 0
0.31971518301181 1
0.366803556514814 1
0.443274964433476 0
0.334365665415891 1
0.363664973150518 1
0.332162109652086 1
0.402381228378583 0
0.432699230777113 0
0.417077505854485 0
0.384772056201412 0
0.340091778800657 1
0.437256216011583 0
0.41803963203238 0
0.459909389922555 0
0.31900982950985 1
0.382034658932182 1
0.389118239256058 1
0.344463646550473 1
0.420106308915476 0
0.328383519152937 1
0.384639055868163 1
0.357010565291742 1
0.362002276738909 1
0.349652707652591 1
0.375477581571422 1
0.378471472734037 1
0.40908907073952 0
0.434371307578099 0
0.353213736518575 1
0.415644279103942 0
0.353114019450337 1
0.381728110415196 1
0.330630253703284 1
0.403237500599294 0
0.309366011196385 1
0.448438873408686 0
0.391893944251913 0
0.433248337051135 0
0.350844955132859 1
0.364452558921421 1
0.432694043434658 0
0.42756231164548 0
0.385959757799925 1
0.411192844029578 0
0.385781138328417 1
0.363818523419398 1
0.482179979911813 0
0.366065746487234 1
0.373743782582065 1
0.425643271982703 0
0.478772161780612 0
0.38004739163892 0
0.401842458467602 0
0.398973348057677 1
0.428386611796642 0
0.395218153283715 0
0.47936634072298 0
0.428347400685405 0
0.404768548235688 0
0.422067395940759 0
0.517738723203851 0
0.391878308069917 0
0.396484224108227 1
0.392548163462218 1
0.392311106337994 1
0.406545951951776 0
0.353879045819676 1
0.37038422925491 1
0.397345876659754 1
0.416074049178635 0
0.408033485696296 0
0.403934714525029 0
0.416444993592681 0
0.413372860796688 0
0.443252090424611 0
0.458166512578813 0
0.408161610402841 0
0.398581195316266 1
0.345242926367808 1
0.373439795146646 1
0.401307472095581 0
0.413898130338714 0
0.43629329654722 1
0.355733146114687 1
0.354417398405658 1
0.398642773153237 0
0.345167280500331 1
0.394423674405055 0
0.423863811431816 0
0.350355391868629 1
0.453139369857718 0
0.393408674446545 0
0.437485241889734 0
0.391939367644461 0
0.364267471348679 1
0.373994220909938 1
0.355149958681215 1
0.377701537407839 1
0.433653644329618 0
0.322991903193158 1
0.331477319107185 1
0.405174867149765 0
0.414129432454629 0
0.389667318307436 1
0.343883519498736 1
0.360900475673908 1
0.355823787530074 1
0.395565242409777 0
0.384772863018974 0
0.412477088314116 0
0.382948673377107 1
0.371360563544803 1
0.450404903786011 0
0.40097537171306 0
0.362396744708259 1
0.435569334787859 0
0.422469926897355 0
0.408380349904435 0
0.440546531370712 0
0.430867859907375 0
0.371132971562575 1
0.433535944179404 0
0.326808164927895 1
0.368425086793344 1
0.424365725638644 0
0.450903625207697 0
0.475520673415353 0
0.4213817930761 0
0.413624670199955 0
0.328565801677654 1
0.372627963000242 1
0.403811018725134 0
0.374649917468443 1
0.383529635738942 0
0.414152755462312 0
0.397771321925897 0
0.374672413396449 1
0.447187330674918 0
0.41503744869211 0
0.417294349143614 0
0.456821306916408 0
0.389502173926199 1
0.469577438898921 0
0.43267325259602 0
0.316086409592655 1
0.366806517534907 1
0.382104904710767 0
0.361406294914829 1
0.471568185858609 0
0.317491595916763 1
0.408873974042816 0
0.365242994308479 1
0.388336715894335 0
0.412942845321007 0
0.408907955189379 0
0.329144706892107 1
0.421388959415372 0
0.402085951187608 0
0.448738259800663 0
0.394051556440933 1
0.401171166361894 0
0.373185067761936 1
0.413544023174836 0
0.329248416207284 1
0.400545099328682 1
0.335412323388584 1
0.45669995948935 0
0.419253716837795 0
0.421984360887757 0
0.437679094002306 0
0.290871443128611 1
0.433567520614374 0
0.419376674940295 0
0.402341981862389 0
0.420241267952436 0
0.385372126842526 0
0.372800249313065 1
0.319469776073456 1
0.402604875191785 1
0.34281465506426 1
0.376395509830248 1
0.366477568797765 1
0.422389852207869 0
0.459773937432654 0
0.368446551963048 1
0.353978606488296 1
0.40034367538518 1
0.355775030780973 1
0.479379985684201 0
0.379896918742701 1
0.452209057285029 0
0.462803443760447 0
0.34926329591353 1
0.372985295324494 1
0.48329878643333 0
0.368213691318874 1
0.379382531265648 1
0.482036143048396 0
0.420297632435317 0
0.364250715430409 1
0.403212982872647 0
0.419240494558976 0
0.386007107095539 1
0.432645694841445 0
0.362708928784019 1
0.356001637095344 1
0.417346864621158 0
0.438433830850851 0
0.374909312079566 1
0.368136654800844 1
0.44326945702806 0
0.41108508947233 0
0.37091792233549 1
0.40188939967085 0
0.374403194703613 1
0.353411606565932 1
0.332678380095323 1
0.394338996518429 0
0.419205132019805 0
0.422176228072982 0
0.36577152231538 1
0.399906303126821 0
0.34987781063495 1
0.376450510102037 1
0.428677610394329 0
0.371640457378638 1
0.372573011779606 1
0.336153977049377 1
0.38940583381169 1
0.451243438516082 0
0.41088703739905 0
0.445260977150484 0
0.399495737950792 0
0.491130425792259 0
0.459459057377559 0
0.373098203787258 1
0.37705856822211 1
0.442261090793639 0
0.36952397832507 1
0.345272997782726 1
0.395614782578575 0
0.391792846259283 1
0.422027785564588 1
0.367476776346493 1
0.38690686313341 0
0.446363863399249 0
0.312073463396516 1
0.401220697268332 0
0.408747807216104 0
0.436739336841349 1
0.3413829114356 1
0.478388738667656 0
0.300376693980982 1
0.350127270173379 1
0.445661514467282 1
0.35774461087113 1
0.419829973656541 0
0.398257682493926 1
0.35379884395732 1
0.385385188005236 1
0.352872415311231 1
0.463418560145489 0
0.301941072199926 1
0.393098684756557 0
0.370824319124726 1
0.361811790145127 1
0.36224192363112 1
0.40174654683199 0
0.46811869042595 0
0.437560424045168 0
0.447459178895905 0
0.357664908088527 1
0.338075577840703 1
0.36222678947619 1
0.405359907431757 0
0.376267678978203 1
0.369869579658355 1
0.388011222866391 0
0.385018684542862 0
0.385490139179714 0
0.363232220336492 1
0.41611740025143 0
0.384837589616261 0
0.446874400624898 0
0.437869802714544 0
0.399411950750723 0
0.437575709600549 0
0.347818151431286 1
0.322593608725127 1
0.395145841147607 1
0.465191593130879 0
0.416586860409509 0
0.390274723951713 0
0.313387069939312 1
0.283817564737475 1
0.448294627042514 0
0.364370893647525 1
0.400371615796475 0
0.359117545674953 1
0.409558750561596 0
0.419504710655216 0
0.481173788635112 0
0.335704882977983 1
0.410563396864682 0
0.391046701006945 1
0.291394691558819 1
0.341760006683804 1
0.441970244933989 0
0.425931246316885 0
0.34528174981909 1
0.377609150998768 1
0.396440847542697 0
0.374336331325431 1
0.412302432030222 0
0.317466752629092 1
0.503093531789966 0
0.428181784801443 0
0.358720199195644 1
0.428925311324465 0
0.397767997111975 0
0.412532411842793 0
0.420651637024478 0
0.343907142404609 1
0.320945441444613 1
0.433725778253617 0
0.386739508801118 1
0.416285559159658 0
0.404358155699687 0
0.411477775517508 0
0.377573346762638 1
0.360856207041039 1
0.404514291362784 0
0.412374812548619 1
0.37789941541129 1
0.346988030579714 1
0.379350017692768 1
0.399073139609134 0
0.424045799012122 0
0.400340979847015 1
0.396363015813373 0
0.363231437235056 1
0.417108782262616 0
0.386871783855985 0
0.383578764050778 1
0.344191583997343 1
0.416880582570095 0
0.292457174405203 1
0.346604394652452 1
0.330943725025257 1
0.384029663208263 1
0.397183006573247 0
0.391293020385405 1
0.415216523011503 0
0.424492677717861 0
0.358286804779007 1
0.427968519363913 0
0.453180550420207 0
0.360167772689166 1
0.434338915934806 0
0.345487536758997 1
0.420666217946409 0
0.414285934186641 0
0.355009586162212 1
0.43540889855546 0
0.384857418349986 1
0.350643865237317 1
0.425374520162067 0
0.306383003218107 1
0.317532262400727 1
0.426944823371958 0
0.376777257552862 1
0.386447754247664 1
0.422549265267584 0
0.391695537911342 0
0.434367779093622 0
0.390344525790322 1
0.396461647322941 0
0.383194465847074 0
0.342107269758631 1
0.3697545216709 1
0.406991392813256 0
0.37986101588622 1
0.426338821613871 0
0.458409083268142 0
0.413429715404865 0
0.356146572622732 1
0.410882430255531 0
0.354425561213964 1
0.317345953244462 1
0.356967044036662 1
0.414433301504962 0
0.312421542109732 1
0.434873651693624 0
0.444857839106475 0
0.336637916083363 1
0.319662569756991 1
0.401936002490982 0
0.383100508948212 0
0.42274526928261 0
0.326360540418494 1
0.397857525194628 0
0.40323968241104 0
0.384139398597085 1
0.330534076771124 1
0.392147952021282 0
0.432448053393915 0
0.45916662639084 0
0.447601173241308 0
0.330549107696076 1
0.404844290679495 1
0.377675606874322 1
0.374686446592378 1
0.343728798604343 1
0.390821185072152 1
0.500774609259282 0
0.334237401967176 1
0.423951719221847 0
0.386134808037742 1
0.363934027696276 1
0.391667893881494 1
0.367891905831559 1
0.374416668633726 1
0.288834979855224 1
0.367538443655011 1
0.418272318795791 1
0.383259129423431 1
0.350320256888438 1
0.3159669927794 1
0.357774925095043 1
0.405105861556103 0
0.356642823276891 1
0.367747968466791 1
0.300814650877156 1
0.355497877722723 1
0.284579812101727 1
0.350341943048411 1
0.464782193233804 0
0.316051758666695 1
0.419380355454838 0
0.40939874610964 0
0.388470272731254 0
0.440249331376413 0
0.363910094539471 1
0.292527174241521 1
0.372022065562092 1
0.462029698317743 0
0.428187276406324 0
0.370922825515615 1
0.339270833217279 1
0.408003587125661 0
0.501995771395741 0
0.257227993221977 1
0.309610542670003 1
0.386057112843292 0
0.361744522893051 1
0.392485173717603 0
0.3605376619361 1
0.348774867560459 1
0.409092012295301 0
0.346718209060323 1
0.341132782231443 1
0.382522979912407 1
0.443556269145789 0
0.381517177429036 0
0.381282647860414 1
0.385740316138558 0
0.398533749961296 1
0.303335503538686 1
0.374524478721782 1
0.315489865670987 1
0.347016510637758 1
0.362492417775879 1
0.339269179813326 1
0.352933312983972 1
0.459386909616868 0
0.379356863016821 1
0.330783705445887 1
0.404140820913433 0
0.376943076797655 1
0.409504511260935 0
0.404456826178389 0
0.325589933678589 1
0.357553167135494 1
0.361605571589323 1
0.433779598478609 0
0.37409051270489 1
0.426225275443208 0
0.386594948384242 1
0.363205505249896 1
0.338928937507974 1
0.395710034531879 1
0.414776149975103 0
0.351111138044195 1
0.369567975645549 1
0.390528175962517 0
0.319795764716376 1
0.371967100185076 1
0.389417213704299 0
0.462780995970917 0
0.422178621253728 0
0.455376318302056 0
0.362936629031101 1
0.361713967656843 1
0.353946584289923 1
0.358618561867004 1
0.411688762392124 0
0.396291051189777 1
0.397503814114623 1
0.362632211673013 1
0.418166020007912 0
0.404926839970983 0
0.353685317761262 1
0.427122924460033 0
0.367103524789854 1
0.389907180695384 1
0.403041878178389 0
0.33107054365411 1
0.339145734286788 1
0.355124266351508 1
0.378418378704003 1
0.374003902664412 1
0.400303962818033 0
0.411688328296855 0
0.378693987265105 1
0.315885423136301 1
0.340628113377171 1
0.405404568827737 0
0.408445625559075 0
0.429751518798473 0
0.33549958728682 1
0.433743956171576 0
0.348511287388305 1
0.421122238025385 0
0.371386815586735 1
0.332864087173796 1
0.414475131260163 0
0.429578997830231 0
0.426500755514665 1
0.350486501501353 1
0.374486975776745 1
0.392810546963373 1
0.388849111938298 0
0.342771289741768 1
0.402906021369584 0
0.397395742997218 0
0.40963471425807 0
0.341709828710974 1
0.42663703709813 0
0.390972926761745 0
0.406932852726312 0
0.401539531995642 0
0.450937280840801 0
0.388836798197596 1
0.339880112934033 1
0.394650622289967 1
0.427529086056009 0
0.345592877769943 1
0.320320351220037 1
0.361351106801418 1
0.326087688641135 1
0.370356066353788 1
0.378635674947437 1
0.369936707440559 1
0.366255399285284 1
0.430197367263737 0
0.393985373097046 1
0.36853412270533 1
0.39084609033505 0
0.344655263366077 1
0.408886161721867 0
0.343088400878377 1
0.357813916318921 1
0.401964416094553 0
0.426302845602192 0
0.460192574317272 0
0.424206377405133 0
0.33240124019258 1
0.331645882745227 1
0.389014382034992 1
0.422375263603987 1
0.36505227503533 1
0.312929008727981 1
0.358630628162359 1
0.39373610733527 0
0.429243053577263 0
0.306339289958754 1
0.479388884485552 0
0.400169539827744 0
0.410608998391924 0
0.350492811577296 1
0.432057273881197 0
0.422588029757831 0
0.405982738904703 0
0.487660739911441 0
0.381582798503767 1
0.329082675734707 1
0.369050412583321 1
0.398070723960885 0
0.434286425351956 0
0.402081270239049 0
0.385660896033382 0
0.388864945509743 1
0.43613688470865 0
0.43517426882527 0
0.455401788132424 0
0.391269860521087 1
0.324455099136213 1
0.350072294335042 1
0.361623962467434 1
0.372837615170563 1
0.373415676825536 1
0.404506352679225 0
0.413022287371136 1
0.440272052200362 0
0.301452475366693 1
0.371388495858798 1
0.40746901761111 0
0.31933677912526 1
0.42764819224 0
0.342303046738254 1
0.311672815221584 1
0.430821777601556 0
0.320507889139075 1
0.309453645691485 1
0.303478614106156 1
0.351343175025603 1
0.370663326861567 1
0.393209996470186 0
0.406212376462729 0
0.404162233881305 1
0.424794681217017 0
0.418388592903101 0
0.478357605885686 0
0.377484446404383 1
0.366031854737823 1
0.331467799336628 1
0.366164733161331 1
0.454209232678542 0
0.418554525555838 0
0.425213376823307 0
0.333938850930383 1
0.378802612661522 1
0.347402594013094 1
0.348756491226169 1
0.379213435888588 1
0.42225749711865 0
0.458626467976166 0
0.414944304590207 1
0.434071937579274 0
0.308690320307759 1
0.428715330964975 0
0.43691270723706 0
0.373486382951064 1
0.471975839399896 0
0.398567616196889 1
0.343265701998109 1
0.438582715636325 0
0.438575353364388 0
0.30283050627971 1
0.319405081879151 1
0.386788426754326 0
0.413540108856183 0
0.373961819795099 1
0.31442808612557 1
0.383454408785528 1
0.425627089886777 0
0.37456700225681 1
0.525167254267355 0
0.352384568116919 1
0.312744382589258 1
0.437497515667914 0
0.373193774213218 1
0.394242245640086 0
0.417913436158611 0
0.436387121415138 0
0.361604114446089 1
0.460535236800366 0
0.290463114263513 1
0.369239230782634 1
0.426863146128366 0
0.343874294782915 1
0.401180926718299 0
0.384876060904657 1
0.352880102223094 1
0.354678992094026 1
0.392473665954058 0
0.452950926716399 0
0.375828484248321 1
0.367026791821212 1
0.32308600601103 1
0.394030194002752 0
0.394243753884963 0
0.338420410432739 1
0.384862517287022 0
0.396318704768331 1
0.402935967758572 0
0.327596238553882 1
0.429036038271173 0
0.416941863046399 0
0.380530318600509 1
0.430282557907786 0
0.359555812162521 1
0.414487860908046 0
0.394640441359002 0
0.387491394529538 0
0.375715986753928 1
0.465852626037464 0
0.431030195852037 0
0.399356889633468 0
0.356372799479814 1
0.400127142871525 0
0.340663226110144 1
0.415983018204114 0
0.398368717075201 0
0.372113696551556 1
0.375269628952427 1
0.348693183310691 1
0.441663194010936 0
0.381167705313959 0
0.405599379649085 0
0.452559767234024 0
0.391753284171486 0
0.36245058828923 1
0.424828212278662 0
0.368438989232631 1
0.348755616666501 1
0.383571777539205 0
0.459716724693081 0
0.419596339154935 0
0.465607415343849 0
0.407614516594869 0
0.33767990110565 1
0.392030083012531 0
0.380459749775892 0
0.320972301085692 1
0.380602018531799 0
0.399928679165658 0
0.347917796286217 1
0.370348627111968 1
0.405003231050546 1
0.31536534303027 1
0.32569573375867 1
0.383460884260758 1
0.397217365702279 0
0.419967176962287 0
0.36743592970062 1
0.366649436122055 1
0.408907475405818 0
0.335419389610592 1
0.408006898621988 0
0.278653017292221 1
0.415473753562807 0
0.486718530896706 0
0.371569136496867 1
0.378634987652442 1
0.334368905492777 1
0.356191119083507 1
0.393588480455502 0
0.394904478247637 0
0.324962759539327 1
0.390959381279696 1
0.325850275572941 1
0.363583247675961 1
0.398378754678226 0
0.444701955385748 0
0.363955192583198 1
0.448855108668801 0
0.386492802676822 1
0.433932084981092 0
0.379023430980203 1
0.434915271095184 0
0.38379118075378 1
0.386161638245441 0
0.402444473512139 0
0.388912066412574 1
0.335190031823231 1
0.492684885541387 0
0.432127780493053 0
0.437638196192358 0
0.373630681547729 1
0.442708766349655 0
0.405995439774322 0
0.357754715994879 1
0.448875249502555 0
0.440607702645278 0
0.310802233988551 1
0.401954518505667 0
0.41132974031869 0
0.335317497028094 1
0.417170678903166 0
0.319523553456 1
0.433023401391753 0
0.377594459531778 1
0.36230015896063 1
0.43300203677571 0
0.467759923198549 0
0.480999525948924 0
0.380306284901304 0
0.353312078114336 1
0.412097598585144 1
0.422500763759741 0
0.374934859510371 1
0.502573445819961 0
0.342551964498511 1
0.351064764549767 1
0.397227011112759 0
0.374759381033718 1
0.435948532346109 0
0.382172057302859 1
0.332895571774388 1
0.381113010446628 0
0.439001038535222 0
0.456541582179691 0
0.38999205882124 0
0.345749066194302 1
0.302457002196221 1
0.344374237356494 1
0.442733501973694 0
0.437150167572438 0
0.364511461756908 1
0.325120409076179 1
0.397828838090178 0
0.423446563371837 0
0.415551223025632 0
0.405622029523239 0
0.450487391078657 0
0.422269601286614 0
0.41413999722674 0
0.414657276505995 0
0.419841639977162 0
0.445142804549666 0
0.448262256919041 0
0.34188935255266 1
0.419765357734667 0
0.445561319917933 0
0.414367918328186 0
0.388819285537365 1
0.372091340326862 1
0.459651064159844 0
0.372700786414563 1
0.392547519031367 1
0.323278599051449 1
0.475129314891874 0
0.374985993554269 1
0.350485365263282 1
0.399910516849323 0
0.298727468710585 1
0.389549608674666 1
0.348712171181285 1
0.438917129907332 0
0.453364250630594 0
0.394919687342964 0
0.43553426838531 0
0.314558307581253 1
0.387697770734729 0
0.394977810997367 1
0.387830538020421 0
0.254244540797131 1
0.376407643143345 1
0.324323697226726 1
0.386667485312116 1
0.424468688426457 0
0.388070702151971 1
0.411862571370216 1
0.406575608877426 0
0.366106214029465 1
0.344603115486621 1
0.420871497530881 0
0.332529568204753 1
0.454446377355291 0
0.37538347269016 1
0.370175928428345 1
0.389869859610971 0
0.341402319134119 1
0.374988155079677 1
0.390528206566403 1
0.348944859117973 1
0.391009878221777 0
0.406646270812883 0
0.453270179791807 0
0.360696208137381 1
0.29081356059601 1
0.287319485728852 1
0.389136701494559 0
0.275865712898804 1
0.434063524900372 0
0.419830518605879 0
0.379373149877124 1
0.416121812047866 0
0.424330220911871 0
0.438456104870479 0
0.384269394593504 0
0.417014378088541 0
0.31061142133492 1
0.420618589243451 0
0.341804843114821 1
0.468953767277022 0
0.31775096867826 1
0.435955563959598 0
0.339970870398346 1
0.406410301151353 1
0.3484534595357 1
0.344945179213176 1
0.41922043642854 0
0.331681060085923 1
0.434466431837365 0
0.404948227756256 0
0.385002124314436 0
0.359985298132785 1
0.41260976804185 0
0.351962748416182 1
0.392099221113608 0
0.364027823382243 1
0.391931852171783 0
0.396418614341125 0
0.384898926080917 1
0.401713091806879 0
0.403415879471576 0
0.370518470774211 1
0.382927132461433 1
0.397486729607237 0
0.424223090433128 0
0.366457234535521 1
0.341540445419537 1
0.371523692387499 1
0.442865968088767 0
0.350937227881393 1
0.353851363673795 1
0.41306203106012 0
0.409039645560323 0
0.380447646668552 1
0.362827674055203 1
0.346539306714624 1
0.347818836062775 1
0.416916406498534 1
0.379011735993481 1
0.424160674089502 0
0.356695036485627 1
0.401509709158772 0
0.440981885694026 0
0.376779666300234 1
0.405805861894228 0
0.351852876096654 1
0.397857313867667 0
0.320398704930041 1
0.388934480823999 0
0.385532737037479 1
0.350610449171469 1
0.382008549055966 1
0.409745960211479 0
0.370975671097146 1
0.336251584977696 1
0.376790219244989 1
0.405038350864509 0
0.299500709139859 1
0.406504020085894 0
0.375780735729314 1
0.392225609560215 1
0.39465189310587 1
0.397873576194446 1
0.365900896051339 1
0.45412367008301 0
0.418533536618761 0
0.449483746280736 0
0.418935329854957 0
0.431444684587359 0
0.407363062458167 0
0.501952315366202 0
0.366789448715421 1
0.431054570959581 0
0.400673163201132 0
0.328361316825942 1
0.347635412348616 1
0.364416956581683 1
0.36252337440653 1
0.397030189105369 0
0.385803663214846 1
0.363483398272765 1
0.349630802042143 1
0.403881830603673 0
0.398658389735246 1
0.370579686573785 1
0.426930631407495 0
0.443801474604967 0
0.434292403151864 0
0.415562322992887 0
0.401349649124423 0
0.420667322070117 0
0.409483624575257 0
0.401842681648199 1
0.401870377497013 0
0.418686074145527 0
0.352571692012541 1
0.351058112689379 1
0.436119472491964 0
0.433004686751526 0
0.438092912548058 0
0.370162713884281 1
0.352222681615899 1
0.422583788449556 0
0.379354336850376 0
0.30583341035936 1
0.431495876474079 0
0.31285127076359 1
0.313769152755933 1
0.44614040792068 0
0.387249702915931 0
0.400531634844505 0
0.393721953910613 1
0.414402313484978 0
0.349911711409328 1
0.397452229226026 1
0.402206598556743 1
0.453570491505619 0
0.402275424691271 1
0.36823400910681 1
0.395581166361984 1
0.416927818277902 0
0.368304916293287 1
0.437901174405746 0
0.317826319884285 1
0.450227120051944 0
0.36869026296196 1
0.386143141223532 0
0.378822586180327 0
0.435033347519325 0
0.445648680076194 0
0.396242955346435 1
0.358574826412988 1
0.359314900868135 1
0.367787127872882 1
0.379626908739084 1
0.322693816359677 1
0.416142945610678 0
0.359218707444827 1
0.322135874742841 1
0.424179852211513 0
0.416447980724465 0
0.416593497184377 0
0.392311692853891 1
0.344778546408204 1
0.397257775220116 0
0.425765462070401 0
0.455129855761551 0
0.424000343670282 0
0.442729598126223 0
0.321351278389924 1
0.389274590310924 0
0.362413979267461 1
0.356390596944506 1
0.38638650297236 1
0.447949595971183 0
0.445501718644142 0
0.396462234791652 0
0.396537682791085 1
0.333651886513943 1
0.420897393500856 0
0.37709330973543 1
0.356801137277789 1
0.387863915188967 1
0.422762041701103 0
0.423967140850288 0
0.461364534428392 0
0.419791039758811 0
0.463947816198094 0
0.405540362512748 0
0.338645615736179 1
0.354789231731259 1
0.363344167070996 1
0.307340840402346 1
0.452195544055853 0
0.413670001498355 0
0.379403044552026 1
0.397694133276374 0
0.366915782577305 1
0.406590635663611 0
0.377703307350597 1
0.415639846602673 0
0.332247221959944 1
0.370479577214873 1
0.390555911890054 1
0.348298909895085 1
0.396557085966066 0
0.383527137476094 0
0.440113911146588 0
0.426487044648289 0
0.437679080992363 0
0.336300569082284 1
0.431963667376067 0
0.440716101987934 0
0.391160932050791 1
0.402441874371706 1
0.387826528455622 0
0.334774258268852 1
0.373614069535379 1
0.349528669322929 1
0.452435130793078 0
0.344344343112465 1
0.44329528985805 0
0.412607220222383 0
0.422423929086301 0
0.344334444454894 1
0.42494697473787 0
0.397118693147293 0
0.359700955903177 1
0.377041935271749 1
0.448217433044229 0
0.386945987898084 0
0.380715289260209 1
0.408563203134347 0
0.408284617765595 0
0.375866672961437 1
0.447626713428282 0
0.387354100417665 1
0.41885285537973 0
0.423004097371138 0
0.333207529405429 1
0.397402296833339 0
0.3943160466099 0
0.419070940934658 0
0.390326727690979 0
0.449663129324263 0
0.426042299777164 0
0.444547766320081 0
0.393613060349995 0
0.373054190156459 1
0.417540946414691 0
0.359730466716044 1
0.34120138196792 1
0.414152920179393 0
0.393829637406955 0
0.415161912252843 0
0.395238166028875 0
0.410738991895605 0
0.470621411590182 0
0.339738837201229 1
0.416900611635734 0
0.474189904954968 0
0.337105724078157 1
0.404631021462665 0
0.360823871522076 1
0.376583644543189 1
0.362955384127645 1
0.496890030322146 0
0.310245096932854 1
0.269080588485066 1
0.395179640416247 0
0.417026271485976 0
0.353292139157923 1
0.41637744780421 0
0.345055171842475 1
0.413874801019202 0
0.446017122254888 0
0.351496965118266 1
0.343581938710751 1
0.350322819416149 1
0.341982454190756 1
0.410920658225761 0
0.366512189893008 1
0.33738555793863 1
0.368389029505132 1
0.393045137296314 1
0.344291696216402 1
0.426376196887271 0
0.487669878171906 0
0.356666412200063 1
0.410538502794653 0
0.42260003180001 0
0.411576650385789 0
0.43847073062853 0
0.414893886124779 0
0.390435370824409 1
0.412730673463936 0
0.455140481358402 0
0.464939141688873 0
0.343867097969409 1
0.364463660080272 1
0.406893708840282 0
0.383090219885799 1
0.37131818566413 1
0.378892061677132 1
0.446099256461046 0
0.388361959721554 0
0.386447617732813 1
0.369755660693682 1
0.403072332912797 1
0.363255698989 1
0.354750141395452 1
0.344651104217496 1
0.384753375756407 1
0.342758699801867 1
0.342072736916219 1
0.351511507036884 1
0.474216632149587 0
0.457469638553773 0
0.491906205854607 0
0.417304254079155 0
0.43271548292162 0
0.368981501526089 1
0.429470322788883 0
0.448026081021639 0
0.366239049427753 1
0.350199020195339 1
0.372540243779152 1
0.386955064636671 1
0.399424219184946 1
0.359044046612384 1
0.372529691302995 1
0.404444104706486 0
0.355222873105781 1
0.4401750522357 0
0.373639504359098 1
0.417053078928189 0
0.351740260365777 1
0.354932339664783 1
0.387243098893216 1
0.359045128960719 1
0.3995020570607 0
0.366491298641974 1
0.385083829652226 1
0.36045777083849 1
0.285906254919859 1
0.331997752404899 1
0.389216361804702 0
0.369883584770445 1
0.428047473123497 0
0.422380392928767 0
0.30976191859526 1
0.427828108752542 0
0.401898944736269 0
0.375336363703369 1
0.438061206241168 0
0.374441922242696 1
0.435826297161371 0
0.363444133305258 1
0.35375249389709 1
0.398892042406117 0
0.320113397425515 1
0.353500171015542 1
0.36091120544307 1
0.327807887850268 1
0.390388081883255 0
0.460274281982619 0
0.401340142392726 0
0.365350138731733 1
0.390201887760375 1
0.42663030301474 0
0.397995098174247 0
0.351388499781238 1
0.395808723526299 0
0.314624804087706 1
0.347465707988888 1
0.372058631831014 1
0.428972868917823 0
0.480154485143477 0
0.347916226989254 1
0.412688102826548 0
0.492943538873702 0
0.360560879514975 1
0.404824244222753 0
0.428475915404632 0
0.4267788112389 0
0.375151025831064 1
0.355301044614859 1
0.412523074163649 0
0.366765551270436 1
0.431584585114936 0
0.418732890531433 0
0.350760243950759 1
0.405208789888403 0
0.425518048326308 0
0.408919898675891 0
0.398785846539063 0
0.390233602757051 0
0.381336138839911 1
0.382372376433679 0
0.426110905967312 0
0.380541833087011 0
0.400389672458722 0
0.410912493600328 0
0.355126512798788 1
0.378456111514233 1
0.37077073487948 1
0.416663659184498 0
0.344444851824006 1
0.39936600286457 0
0.3084134944809 1
0.420289388508035 0
0.382140200368214 1
0.403549428223716 0
0.432071612723921 0
0.386490423624018 0
0.349152887178748 1
0.411185332708695 0
0.356079694603882 1
0.403583946650099 0
0.401139307692945 1
0.380286314022678 0
0.379131194319342 1
0.339589004572804 1
0.462134090367642 0
0.370411145981455 1
0.410385451810785 0
0.395145322865902 1
0.432125332338352 0
0.413151136785399 0
0.372330169387215 1
0.454931711912116 0
0.422155567518489 0
0.451313945303915 0
0.491692942975222 0
0.410121149243297 0
0.410830785618296 0
0.413638963549672 0
0.353437096081351 1
0.385219990426495 1
0.372156415011464 1
0.350925189869867 1
0.439240214409091 0
0.359431733050477 1
0.392589224305149 1
0.410454649963523 0
0.39604086997341 1
0.35439337558093 1
0.538073175157978 0
0.368086221904212 1
0.364550550380805 1
0.33348899172288 1
0.389479321847914 0
0.377589032440394 1
0.378338716879575 0
0.419693470429354 0
0.420957139869127 0
0.346330120598466 1
0.398648965904528 0
0.379522495833719 0
0.423206788830016 0
0.40088301733571 1
0.455732163330083 0
0.414682001354419 0
0.36744048071185 1
0.380479666161649 1
0.380119630182862 0
0.34093086049216 1
0.320912659627149 1
0.432884559884373 0
0.377652283455921 1
0.44759794001637 0
0.388051923095562 0
0.406280899033423 0
0.37245951919224 1
0.372047432349148 1
0.437216540608538 0
0.412343117120776 0
0.413171041392046 0
0.448688140605926 0
0.354470868375111 1
0.476991480556917 0
0.387982081943545 1
0.378328953111164 0
0.316433319300848 1
0.356701758665418 1
0.450024130830304 0
0.332903434280244 1
0.399511105921322 0
0.387911359130574 1
0.325520514592736 1
0.354780598451892 1
0.337919230607681 1
0.448818443627939 0
0.415927811212685 0
0.359501487581274 1
0.348140786704772 1
0.493307834855448 0
0.423130395980934 0
0.360296982688768 1
0.433670268757582 0
0.537063696106978 0
0.386218936780792 0
0.390556206834774 1
0.397759350530581 0
0.38436087427995 1
0.391643806704536 0
0.433354610054738 0
0.35841466602747 1
0.331224281974695 1
0.440240887045004 0
0.402612245451585 0
0.392977942091227 0
0.385458406679697 0
0.377241118723068 1
0.431980169862099 0
0.423567295205932 0
0.380862887557264 1
0.423934726353727 0
0.347750408196517 1
0.381765117036132 1
0.442501075744448 0
0.34589375448062 1
0.433161754216571 0
0.378962943149262 1
0.358877889520759 1
0.376453613721431 1
0.388355131187932 0
0.41439358455271 0
0.412849202278381 0
0.385642511614013 0
0.390021628696283 0
0.438904915664934 0
0.415208207751916 0
0.40036250997456 0
0.345683984566895 1
0.357736059203736 1
0.411426333239901 0
0.413225023182969 0
0.41903160204773 0
0.428945578371234 0
0.429546544512896 0
0.335141117646219 1
0.493981179976793 0
0.358034974705518 1
0.432163535551038 0
0.410119191583092 0
0.34539318912271 1
0.405778450623664 0
0.422200790357276 0
0.382761827915682 1
0.381693495911656 1
0.415139865316568 0
0.293410726733725 1
0.340082763489895 1
0.480394471957102 0
0.362519170637984 1
0.440143383212739 0
0.375830039180701 1
0.306860941111434 1
0.382590292188753 1
0.380534546804751 1
0.401554319984193 0
0.425610979926063 0
0.427814521162658 0
0.409419152748202 0
0.344444491434837 1
0.439779643703145 0
0.353045757093552 1
0.373537646518309 1
0.403768533002096 0
0.349165830028238 1
0.464105068667962 0
0.438235477370048 0
0.413027151869412 0
0.454537171735503 0
0.387602389630203 0
0.446012708744519 0
0.370863633348231 1
0.331977766702676 1
0.430107511724993 0
0.38412090927449 1
0.431882709469859 1
0.379510060692842 1
0.383483278272682 1
0.333512534066003 1
0.330589954897677 1
0.381907601097701 0
0.374915424487686 1
0.374317164390557 1
0.358836191242028 1
0.371162941559944 1
0.413764325086673 0
0.444714486579577 0
0.333855674504981 1
0.442258174305386 0
0.353869545233922 1
0.430188042525504 0
0.426090806297471 0
0.470339120171364 0
0.391780294304863 1
0.343266626603329 1
0.348698882000094 1
0.361966868956649 1
0.447632656230352 0
0.363594585888445 1
0.410652552920675 0
0.3527505134446 1
0.353926273202425 1
0.366399153998703 1
0.377635446253807 1
0.386763715441921 0
0.437521906471961 0
0.33297914939174 1
0.363944925108298 1
0.446491322696757 0
0.355923455153853 1
0.412123416193562 1
0.452091948139037 0
0.341106476629744 1
0.37240781519834 1
0.38523404206802 1
0.409954937472198 0
0.31657098060506 1
0.38754248763447 1
0.380696600826873 1
0.427822626889092 0
0.399811864699587 0
0.36009122322569 1
0.461892803727343 0
0.490590830751741 0
0.407609280259427 0
0.416267382134593 0
0.378159961979675 1
0.373557193458458 1
0.362749132570894 1
0.364520888419841 1
0.353872771086548 1
0.417417458653335 0
0.419949018797183 0
0.378913545644725 1
0.325029917432227 1
0.406578773528411 0
0.44099740654282 0
0.370847374223393 1
0.339984217971166 1
0.452027391140002 0
0.355661938019188 1
0.405591595567971 0
0.381425340781376 1
0.42403205191263 0
0.436025427884473 0
0.403575812708594 0
0.428223036530422 0
0.378555880521274 1
0.395426490790881 0
0.394870015864411 0
0.339253177648218 1
0.438078517117576 0
0.346796086929181 1
0.373533425298863 1
0.397655217832825 0
0.402035934950358 1
0.389312452905084 1
0.421177082838462 0
0.428693734325499 0
0.350070838348983 1
0.394635606820228 0
0.416968010625818 0
0.385745820694823 0
0.442482092188013 0
0.352653994578406 1
0.406095137677231 0
0.34059375773899 1
0.44679620316825 0
0.45294939574006 0
0.363600335487597 1
0.413859240461749 0
0.369037893669301 1
0.395787986433849 0
0.410531617648275 0
0.367880556064893 1
0.38557263962903 1
0.4115688545072 0
0.389947437952312 0
0.358694420076293 1
0.306899105200915 1
0.342123355581713 1
0.444027684194694 0
0.429731222426212 0
0.396631470953139 1
0.362453061472312 1
0.388563212522786 0
0.329517480667107 1
0.335798477502151 1
0.463545235621075 0
0.388919375899895 0
0.47123452479095 0
0.360779855475127 1
0.375000569425839 1
0.389981832470287 0
0.465095946931666 0
0.337420311493276 1
0.292697584687366 1
0.402847664193803 0
0.519347049380033 0
0.346097326084837 1
0.438071797349528 0
0.396997030020598 1
0.349327829477984 1
0.449895099464048 0
0.441398517162081 0
0.413046387792944 0
0.437659002016488 0
0.416127063275194 0
0.318267495605498 1
0.448827083022372 0
0.348591633915416 1
0.454888376606581 0
0.388626331314462 1
0.38241184538184 1
0.440401743437196 0
0.411467189113165 0
0.398716871149154 0
0.411674586001265 0
0.425602486494075 0
0.416604527694334 0
0.443250100006377 0
0.470237779539908 0
0.349061517480252 1
0.30279061667704 1
0.385697087552186 0
0.337414530226931 1
0.37135000941027 1
0.384119752065819 1
0.483100673095012 0
0.367807491112786 1
0.382918309617826 1
0.417916620599557 1
0.401935137318607 0
0.349850732525923 1
0.421106720571541 0
0.364121522976532 1
0.429387135384103 0
0.367277926505228 1
0.390862340130877 0
0.406822466668902 0
0.398591964093228 0
0.424669213601415 0
0.388566920745389 0
0.363963755059729 1
0.304806913033081 1
0.33756056095704 1
0.337819633072837 1
0.445304821498898 0
0.380424640589112 1
0.380980008491886 1
0.375111738336453 1
0.440117310244844 0
0.396938185733301 0
0.379644635700149 0
0.370345953403514 1
0.391767477700454 1
0.319714064720477 1
0.351747891718799 1
0.343086790373562 1
0.389616196619483 0
0.399095960294049 0
0.393125582889545 0
0.366770401234378 1
0.442540477637806 0
0.443996534412027 0
0.442809839358915 0
0.421284829072033 0
0.387484805518424 1
0.42842667789342 0
0.35602829062116 1
0.420739050360699 1
0.339136898341812 1
0.366473025791863 1
0.449604987128718 0
0.380198580637245 1
0.470231061624964 0
0.510029396850708 0
0.368909982787223 1
0.430733380749678 0
0.362859113985633 1
0.412679337107176 0
0.459135834065049 0
0.382077460381629 1
0.379142148565758 1
0.426864499639324 0
0.406139731238458 0
0.335743539037908 1
0.352019275295492 1
0.404783184767726 0
0.389657879034532 0
0.365940946209052 1
0.376180352616599 1
0.429836088916815 0
0.415281098037553 1
0.354698346358 1
0.356630564810012 1
0.377713486027488 1
0.385804584213841 1
0.408273184294899 0
0.406314364896259 0
0.397886315656408 1
0.401196164998973 0
0.479413002950526 0
0.443073395094597 0
0.402682352495012 0
0.37253651705385 1
0.414550785394709 1
0.449934225586974 0
0.377880973781774 1
0.404111635039142 0
0.379228689009729 1
0.387245828984755 1
0.403593145303722 0
0.447054020810082 0
0.378255794037197 1
0.430266310357027 0
0.391524179571234 1
0.373967253903417 1
0.249603399590934 1
0.350266024161383 1
0.411307044678364 0
0.390369409743683 0
0.489867048925719 0
0.373903678496001 1
0.412285600949214 0
0.405834243697802 1
0.26022358479013 1
0.402436498040854 0
0.419135833929779 0
0.398784506340421 0
0.423261211724241 0
0.395944374296586 0
0.312728969057221 1
0.392163352763938 1
0.355046104514141 1
0.353367528198417 1
0.442686149492856 0
0.316993777012596 1
0.310081187437796 1
0.352428987316989 1
0.349610338162072 1
0.417317350804337 0
0.422179899477335 0
0.381131874723276 1
0.368644813324551 1
0.411739970133641 0
0.331631386112848 1
0.325995120355685 1
0.423633546612611 0
0.429676069674592 0
0.303831528765829 1
0.40838143818676 0
0.386629183501627 1
0.362590749398196 1
0.449647317386112 0
0.413176690871865 0
0.445914645263738 0
0.417695204878659 0
0.371276554773541 1
0.401850745965946 0
0.40878651171658 0
0.515390564788652 0
0.408489404219375 1
0.3988472642687 0
0.404377127706981 0
0.430738107784333 0
0.396302209294417 1
0.409027487183954 0
0.3934504453095 0
0.298503809529773 1
0.460616194031399 0
0.404098853730534 1
0.345271847808221 1
0.433753867750748 0
0.364397542362263 1
0.314727014531456 1
0.477748415418625 0
0.422246191496054 0
0.422594503787652 1
0.423116610971843 0
0.412574455716214 0
0.35362700712011 1
0.418279313495674 0
0.380313938082723 1
0.33563279537955 1
0.423860793018515 0
0.479571777527977 0
0.413335800398522 1
0.418884215973731 0
0.433895480905114 0
0.372628012545136 1
0.391404338723893 0
0.436341833743537 0
0.447202976530752 0
0.357671035028802 1
0.405861329620538 0
0.368554297711639 1
0.399924408374842 0
0.416706133930171 0
0.471073534790139 0
0.341066015076265 1
0.37092088398882 1
0.396089989129729 0
0.419603545661025 0
0.426580737041238 0
0.396696857056794 0
0.389262699203292 1
0.436918060725345 0
0.358757356274793 1
0.401803286118932 0
0.403012909486682 0
0.388297540324916 0
0.408622235881076 0
0.42402969009984 0
0.357109030270119 1
0.383840323368021 0
0.418764890600761 0
0.384367766089803 1
0.45501363030401 0
0.370733866901639 1
0.413874629222131 0
0.434730288959244 0
0.37358877152859 1
0.458785476151629 0
0.33501823075745 1
0.338790022908343 1
0.410983112402219 0
0.438709939348542 0
0.470468550854683 0
0.38947007791224 0
0.340124500074048 1
0.426852254263572 0
0.403338130396557 0
0.379617623996725 1
0.440496467293871 0
0.451918846310176 0
0.337765151208774 1
0.394669416878826 0
0.400931541898559 0
0.323950121907057 1
0.416574468880106 0
0.420136450080863 0
0.335638643002632 1
0.381123475685316 1
0.430390191657242 0
0.325985337129046 1
0.356121338792231 1
0.363675473245941 1
0.483942047854311 0
0.402256407319131 1
0.350176027341854 1
0.29304887839935 1
0.524171771220384 0
0.397941905269818 1
0.333350774216322 1
0.423376497953181 0
0.360044853962797 1
0.376692252341936 1
0.326617942413612 1
0.471453095174804 0
0.435607177110165 0
0.279660198021528 1
0.372025737710944 1
0.348887569331592 1
0.449200685917815 0
0.438565433303456 0
0.357755766980998 1
0.366212237916995 1
0.380732312269493 0
0.422966516361104 0
0.393626121345466 0
0.327398943221716 1
0.38071797578457 1
0.393947180458585 1
0.328275959338702 1
0.453969104729502 0
0.407153988360584 0
0.415895592112583 0
0.402264326453709 1
0.450309063857615 0
0.433499238015194 0
0.381315361821485 1
0.391180750759509 1
0.323080795879305 1
0.400893068694536 0
0.385325810418531 0
0.421530247337591 0
0.340203959198283 1
0.406074231903174 0
0.379683465846404 1
0.396422521912754 0
0.365031367581888 1
0.357047764171541 1
0.336535574519887 1
0.347204157900386 1
0.437612559794872 0
0.323237513668066 1
0.381352695363825 1
0.422133514260468 0
0.400491708719608 0
0.448495706453015 0
0.311748488094587 1
0.432083063133217 0
0.39958154790784 0
0.336282271632534 1
0.471712180970529 0
0.381179280387036 1
0.374379843893966 1
0.388117968415301 1
0.396861011732788 0
0.360330746669182 1
0.446641910784082 0
0.383685884687837 1
0.402934875544955 0
0.345608710274061 1
0.446052533638409 0
0.397209041486132 0
0.432695803637301 0
0.328289580495025 1
0.338288713358779 1
0.359358345570996 1
0.379690144317969 1
0.372120152238731 1
0.380401846707946 1
0.355680769841231 1
0.332662614589112 1
0.444167314138073 0
0.319023675561282 1
0.395431138456027 0
0.416964899511538 0
0.443295794342048 0
0.360647359519508 1
0.415264097681489 0
0.400283994962714 0
0.342000474336944 1
0.416340137832899 1
0.375346568118765 1
0.416252475438005 0
0.340122930192604 1
0.322072164266322 1
0.43018702091478 0
0.397894938438636 0
0.358369582496698 1
0.344632627834872 1
0.253736040474877 1
0.369849416810907 1
0.33095085150121 1
0.342449592216081 1
0.380775670461146 1
0.359063205470596 1
0.394097162285907 0
0.375844842719464 1
0.394605045721959 0
0.455180035866265 0
0.37819301014955 1
0.457725100901599 0
0.393185086655745 0
0.413153323123911 1
0.324988441439873 1
0.340911588352989 1
0.357530819776205 1
0.364025400052629 1
0.298127482164669 1
0.402261651391359 0
0.371477128889504 1
0.391217040270822 0
0.42385957699562 0
0.448179090511357 0
0.401492821847074 1
0.406279105834916 0
0.434747696714333 0
0.384933315937265 0
0.426481482223172 0
0.365117374749363 1
0.378576596583331 0
0.44026078285816 0
0.402465407820405 1
0.405266464182972 0
0.384623453579366 1
0.424279348155168 0
0.389417132663135 1
0.348420191908788 1
0.438332926455583 0
0.364407663302269 1
0.316644237506319 1
0.441192563212416 0
0.409478648509721 0
0.403192055859319 0
0.497020571172713 0
0.405032314751085 0
0.42365935652777 0
0.438538233431249 0
0.400982777291755 1
0.379819353378047 0
0.417794405655208 0
0.382073280915796 1
0.371970168142334 1
0.370121775880938 1
0.324817461485235 1
0.419093618815924 0
0.340517209420814 1
0.346531632723861 1
0.468629148227741 0
0.434557723408923 0
0.45277776697753 0
0.388121722206817 0
0.418782932330942 0
0.345879955083693 1
0.349551913897639 1
0.407412259677277 0
0.359269701670665 1
0.376713940175177 1
0.321627282542646 1
0.380108394287377 0
0.387024670715049 0
0.486089018196718 0
0.343908821207701 1
0.368884630680493 1
0.459560886420263 0
0.412677783951413 0
0.377524162631153 1
0.35074668739318 1
0.43694430015739 0
0.415499490739435 0
0.370233789412228 1
0.49951000566266 0
0.452781027355213 0
0.406246089653102 0
0.362234015037647 1
0.361915252503731 1
0.403135119689188 1
0.404907777926437 0
0.380802360768491 1
0.367699823817574 1
0.364942472785734 1
0.419720981765298 0
0.416299372398133 0
0.420457455092023 0
0.319769081579816 1
0.392052626733566 1
0.424116448953895 0
0.407051722719656 0
0.403955495893363 0
0.394045079557872 0
0.426891031618956 0
0.347792550049884 1
0.433000713632912 0
0.451644351912842 1
0.424615968068147 0
0.361255503641227 1
0.391278350894166 1
0.360862532409524 1
0.418520387846239 0
0.396112351264523 0
0.370105848616861 1
0.461587769198938 0
0.304634690237457 1
0.408901417080841 1
0.359634484257131 1
0.41234120202845 0
0.373223457251106 1
0.369352903823656 1
0.445657095409077 0
0.413770129324161 0
0.362812120776456 1
0.375669570106127 1
0.343910725378954 1
0.386173264722999 1
0.321073946455675 1
0.312512345475381 1
0.429506679015477 0
0.382844187445838 0
0.348157434359241 1
0.409738635160526 0
0.373715181493231 1
0.381833462631627 0
0.283885733423858 1
0.368698331815271 1
0.416609315490154 0
0.414865045178218 1
0.426628155401229 0
0.375827450288156 1
0.414290279167347 0
0.394110730561544 1
0.359736022803722 1
0.374800113756852 1
0.378727930643184 1
0.392917889310397 1
0.351505035401528 1
0.476822379774383 0
0.375401044202189 1
0.328801478716973 1
0.392372898447598 0
0.367798884586706 1
0.450771463590557 0
0.35305514148108 1
0.365511002785623 1
0.424875828280956 0
0.367431148570082 1
0.378434396884477 1
0.310724699374078 1
0.47069492669092 0
0.4030184587672 1
0.369466944018296 1
0.371373739052748 1
0.427780982102673 0
0.447819881991681 0
0.354426701560712 1
0.464042493200773 0
0.409497782268959 0
0.432715492545202 0
0.437216787131974 0
0.373374415319716 1
0.325772213110509 1
0.37351934006668 1
0.398016222433409 1
0.385026544202584 1
0.345259366273972 1
0.417491232415157 0
0.386930961595249 1
0.34884148100444 1
0.430634329051206 0
0.396295348128824 1
0.321724790147999 1
0.383778299390867 0
0.375747451603125 1
0.361515705626072 1
0.429911464176372 0
0.403832827756453 0
0.417199612767802 0
0.338377565291746 1
0.405045286124058 0
0.409063668908121 0
0.378468659875037 1
0.376510563777547 1
0.359346467417422 1
0.401665046700814 0
0.42286673479546 0
0.357422149939851 1
0.389658320632105 0
0.322385626933348 1
0.354820544072691 1
0.392787381580469 0
0.359689640196851 1
0.423749816481337 0
0.326637778726918 1
0.40775340047593 0
0.377231771984011 1
0.388727584577983 0
0.464271180317399 0
0.43577402931479 0
0.410997183625144 0
0.330448749401034 1
0.394412963162196 1
0.401081575278605 0
0.363376161832949 1
0.379813055993508 1
0.433937192568513 0
0.342201417167879 1
0.309818787500084 1
0.433352302264855 0
0.368013571466621 1
0.409581018797264 0
0.400794138476163 0
0.387173668019859 0
0.41577497176307 0
0.376108545479485 1
0.393207898772342 0
0.322927598611286 1
0.430249549301529 0
0.468052566061029 0
0.323677503300448 1
0.490199656163219 0
0.432021625922791 0
0.356098195748412 1
0.433846770387324 0
0.380522927319976 1
0.321917314679031 1
0.348700345647715 1
0.412060582258908 0
0.407622697682406 0
0.435684079582932 0
0.3676602890438 1
0.359034080497007 1
0.343621585372957 1
0.402043296568685 1
0.360738047910321 1
0.364937390956749 1
0.397155186435498 1
0.324424674098996 1
0.410221894519042 0
0.411824460548594 0
0.423617962026151 0
0.311624561250327 1
0.371830145411368 1
0.446357389568866 0
0.371445954843273 1
0.40877546947058 0
0.428180843907421 0
0.435945337358274 0
0.425921700848075 0
0.411303902413272 0
0.375839971416955 1
0.411608925993859 0
0.337937166974368 1
0.385280543009455 1
0.380053049786781 1
0.450740628607645 0
0.367822456900404 1
0.400146910668155 0
0.386792509906813 1
0.40007405336899 0
0.385214022766732 1
0.426751346871672 0
0.468851972976997 0
0.365694199265316 1
0.412671813701904 0
0.358149080369711 1
0.437012423917983 0
0.351156124811874 1
0.371941901937219 1
0.341994162896186 1
0.343371185055289 1
0.285923480988644 1
0.401833266190981 0
0.372500245265207 1
0.411312611130752 0
0.382826174733363 1
0.465996165145608 0
0.40589838376717 0
0.368544951934694 1
0.421347421823773 0
0.388960834816485 0
0.354648652732781 1
0.447482652055838 0
0.376643729506751 1
0.320679410862994 1
0.398749728024791 0
0.394174578095995 1
0.420561583187486 0
0.437085825309212 0
0.396698646313991 1
0.37067968188516 1
0.329091286551093 1
0.397735283424221 0
0.365103241522761 1
0.414117443173439 0
0.411851787688621 0
0.396860641644394 0
0.343674968821243 1
0.376977926493867 1
0.453213411727911 0
0.3983297671437 1
0.411245740522788 0
0.407864092834766 0
0.389090147373101 0
0.3785072722222 1
0.384695873623354 1
0.413110393301434 0
0.427333176149293 0
0.389443419766109 1
0.427344310490108 0
0.343747573600447 1
0.438072470607706 0
0.442778516329576 0
0.434826123732057 0
0.40287294884315 1
0.404653450765191 0
0.383012465760462 0
0.300988275108381 1
0.411019140009371 1
0.407977511496214 1
0.392336814095239 0
0.384095625374414 0
0.279030729989198 1
0.368153421781533 1
0.440636886341424 0
0.379523241726333 0
0.428131693031502 0
0.374545285256524 1
0.317526025460337 1
0.383865425514138 0
0.418063821893307 0
0.364335153768816 1
0.378076977857438 1
0.479858849689791 0
0.460908994348235 0
0.374168066568205 1
0.324736728481859 1
0.45005117028039 0
0.325657576378361 1
0.327750884361554 1
0.420555322406271 0
0.358315808033417 1
0.48131222282289 0
0.355401291145589 1
0.355441941657726 1
0.423243996848413 0
0.389217005524736 0
0.48287233072831 0
0.30463895712075 1
0.470192362609018 0
0.44982150079245 0
0.370910660530232 1
0.393006820848372 0
0.467921004905405 0
0.434582432663871 0
0.387074007991843 0
0.395509214128944 0
0.467818270304181 0
0.412644602039505 0
0.320780547990344 1
0.362596246900824 1
0.328974893688445 1
0.345436099117512 1
0.485078339449805 0
0.406312640673079 0
0.404264423096445 0
0.394942514829315 1
0.335921585494942 1
0.439229239943441 0
0.40872834431997 0
0.442397332713765 0
0.423850554448086 0
0.39500935350699 0
0.340438408195959 1
0.406318954852093 0
0.422157617673319 0
0.409176028949265 0
0.413971185264338 1
0.300290990466191 1
0.41231946983415 0
0.388926067004887 1
0.328407282473042 1
0.397729374565593 0
0.336211882157606 1
0.480122130334661 0
0.368923812854424 1
0.363866939794379 1
0.383801764591039 0
0.44359577883377 0
0.372849620161128 1
0.37569005800373 1
0.405982308717201 0
0.431483708489841 0
0.335505412715856 1
0.320328789747481 1
0.405984998452605 1
0.421568974634826 0
0.355526300772726 1
0.285223813175931 1
0.36357306248695 1
0.41213490467655 0
0.309289784363963 1
0.376213727751723 1
0.437782354929521 0
0.470440033882953 0
0.329496866373267 1
0.380622448467904 1
0.411146613250752 0
0.349341714274915 1
0.417823411238369 0
0.435390568088618 0
0.38100541580669 1
0.349585996895746 1
0.417502300646759 0
0.35876759332001 1
0.406302042093512 0
0.441545872510458 0
0.421193219787673 0
0.418794271009548 0
0.355439425055246 1
0.372767643066552 1
0.406342846433542 1
0.324467897736763 1
0.369368744532118 1
0.417235030883825 0
0.449316991700264 0
0.352180618893145 1
0.454263616230367 0
0.430516038779781 0
0.488311332861829 0
0.394110733005833 1
0.403613121325065 0
0.444679481447611 0
0.423839986955586 0
0.424543260087074 0
0.338370287004971 1
0.350947411803111 1
0.358046370904459 1
0.383638131412168 0
0.45679278949065 0
0.397293023239971 1
0.37987055195821 1
0.330923080394547 1
0.409446613108085 0
0.467609457354836 0
0.40230524136708 0
0.345494429087312 1
0.315010105880461 1
0.50298199034966 0
0.383473653244075 1
0.401266298982503 0
0.357919305168929 1
0.398814619202605 1
0.361737361803639 1
0.485166413196217 0
0.411973224708392 0
0.387240435489815 1
0.426205683750436 1
0.412365783978866 0
0.374614151055379 1
0.431017989375851 0
0.340096037831224 1
0.401304378862633 0
0.346338099383303 1
0.367474152760751 1
0.38508016574057 0
0.362572362790236 1
0.427253657683192 0
0.312602660101588 1
0.448029667760003 0
0.328405726319835 1
0.355391772243088 1
0.410208192334425 0
0.405190493926051 1
0.389787916240674 1
0.33725218210796 1
0.422290107050317 0
0.372469120377547 1
0.393819709520625 0
0.380782945752759 0
0.411931153255544 0
0.447950716517015 0
0.384738986664534 1
0.403014471507661 0
0.469819903198484 0
0.394523896477087 1
0.351607523176182 1
0.459538821631214 0
0.393326165538643 0
0.400238848747451 0
0.376327944021642 1
0.376009804692561 1
0.435892022721288 0
0.394139396487233 0
0.442836872163474 0
0.384970960009121 1
0.441176720454354 0
0.374152673680616 1
0.3669465777296 1
0.403396435474303 0
0.405245493206316 0
0.486247367432182 0
0.443471141193603 0
0.348635416503954 1
0.375318021859411 1
0.360717342638392 1
0.428994279630976 0
0.438577588480481 0
0.313667932742139 1
0.360015780735058 1
0.412202133640118 0
0.409110039726953 1
0.424934989966989 0
0.321775507591557 1
0.426666113614495 0
0.354638726392923 1
0.470389676326662 0
0.460797031376586 0
0.332028541319031 1
0.403773989776175 1
0.415949925326757 0
0.339140547426715 1
0.376707280806453 1
0.371841027530818 1
0.394124002437914 1
0.427606558910665 0
0.388041768814696 0
0.397159873605713 0
0.367056986589513 1
0.377045896790718 1
0.379616770061157 1
0.359038289713254 1
0.433340670462857 0
0.42662382053238 0
0.396023133969632 0
0.460648420719587 0
0.429719673464331 0
0.36249001622353 1
0.478673624708972 0
0.387259713229183 1
0.420714599953785 0
0.461465501535712 0
0.367162571137784 1
0.416803742477031 0
0.428697649525054 0
0.332171963099822 1
0.342580644047765 1
0.459913069526007 0
0.40743176855067 0
0.421711963814528 0
0.34225867472764 1
0.380794625660202 1
0.452015702582939 0
0.355084533507904 1
0.373998282193176 1
0.415178809345008 0
0.375912153769875 1
0.403142933208913 0
0.389967490546494 0
0.358595739664865 1
0.366379162635966 1
0.396813521702311 0
0.36027436971157 1
0.380632325557878 0
0.389460366460105 1
0.46350992277793 0
0.365550100153872 1
0.43198627625184 0
0.452185399581913 0
0.349677764721377 1
0.372316270918546 1
0.356886341751669 1
0.391835815018144 1
0.3822070119835 1
0.410485835869003 0
0.378806833312654 1
0.342309655811559 1
0.379098008807527 1
0.472563725674409 0
0.372198464439226 1
0.377865551891062 1
0.360320318724857 1
0.395985503292017 1
0.335468438286438 1
0.335960326578782 1
0.428659155369726 0
0.377931001069498 1
0.374623541883035 1
0.360109127258299 1
0.403474603568583 0
0.341664817287695 1
0.361611507747048 1
0.43255286370101 0
0.36971784761809 1
0.405341455663143 0
0.415914712618134 1
0.468543757966447 0
0.385568069481353 0
0.367039558032236 1
0.353240849174304 1
0.36231855244481 1
0.415788531338423 0
0.352497987134527 1
0.413157693368731 0
0.448042617412814 0
0.293452830206667 1
0.418356899946636 1
0.339955051568055 1
0.41382908044429 0
0.418068968957338 0
0.414208613140178 0
0.466166193195075 0
0.427232816669521 0
0.446365228129819 0
0.382237795009082 1
0.3870746915594 0
0.380398208389523 1
0.416875045226121 0
0.40154546217371 0
0.333062947332845 1
0.394640830788314 1
0.402292850629841 0
0.438846949375229 0
0.405860104434175 0
0.371684528743015 1
0.466951298450167 0
0.409963176512547 0
0.429129695375688 0
0.287729094194716 1
0.427952908367252 0
0.362212415728665 1
0.33422205573661 1
0.429180007389922 0
0.357975097599256 1
0.357861338298783 1
0.417957760679999 0
0.486755476940565 0
0.356610564804866 1
0.313238013041761 1
0.411213666496705 0
0.342953059248725 1
0.46307350188879 0
0.372013456182526 1
0.444700634227397 0
0.296313733378649 1
0.371882947010215 1
0.365938681933982 1
0.393640307572654 0
0.391702340823221 1
0.406669541935992 0
0.396897876060193 0
0.370295561288994 1
0.339786587204372 1
0.373282667640075 1
0.329448555329657 1
0.468629221552093 1
0.392417760930163 1
0.386482212493938 0
0.446977093742046 0
0.411915244583662 0
0.463419790480074 0
0.418127566243171 0
0.427584606436259 0
0.414571456730161 0
0.399172725773214 0
0.505258079539238 0
0.401236290136164 0
0.442177675400349 0
0.46196897474632 0
0.389895422515332 0
0.395801857181365 0
0.390291600809952 0
0.468611485725752 0
0.408832545660889 0
0.305508143658143 1
0.312751819508091 1
0.421348256717501 1
0.372437162056657 1
0.391267762744147 0
0.333248959918198 1
0.38130201374966 1
0.409740576837054 0
0.373527535099514 1
0.435633020698105 0
0.358568894254446 1
0.348895656213703 1
0.413260474683649 0
0.380874859921506 1
0.368970828587005 1
0.365217229888477 1
0.370690961260485 1
0.325789658701536 1
0.426289039325628 0
0.421412874050824 0
0.408302403083876 0
0.387428034297636 1
0.416390903309684 0
0.345339584163264 1
0.441119608207097 0
0.331159798742694 1
0.430065954097945 0
0.379401796874519 1
0.391616349483769 0
0.4299596116076 0
0.359000483174569 1
0.370575374748571 1
0.466044064400694 0
0.365567204083081 1
0.434057725618295 0
0.38060514681712 1
0.401978826304635 0
0.402863155865187 1
0.391801089287566 0
0.378057217141022 1
0.341223116716452 1
0.391149212036007 1
0.487800945690842 0
0.468885707694271 0
0.299219133094628 1
0.397073354902631 0
0.454917081824742 0
0.342989599209536 1
0.379754972892263 1
0.398399875188817 0
0.412785516722201 0
0.430081802692461 0
0.382956426749751 1
0.394280003691029 1
0.379678267682919 1
0.447541629637153 0
0.321606752059393 1
0.429715521543099 0
0.421698587851433 0
0.390773193146137 1
0.339241734351421 1
0.338569817616099 1
0.359624861362286 1
0.439771249173014 0
0.346530306387887 1
0.451081991778798 0
0.433557354422967 0
0.395473349786869 1
0.370188022598994 1
0.396420606130822 0
0.335451722057406 1
0.392956391819814 1
0.39219042276369 1
0.415977184180389 0
0.372650673319568 1
0.358849888322391 1
0.370756996367031 1
0.341219420153548 1
0.469906982996658 0
0.424535021761661 0
0.376634356872923 1
0.401445642155726 1
0.293683841569816 1
0.426330394647959 0
0.473170979654726 0
0.444560936133379 0
0.33249377787202 1
0.330583101452979 1
0.38888690914391 1
0.366419262180773 1
0.404198187164358 1
0.291997890939897 1
0.304672417229449 1
0.394707340260432 0
0.406573263756967 0
0.399133956996132 0
0.376779364029309 1
0.322702500184597 1
0.386899009390999 0
0.358475258964238 1
0.341751298555436 1
0.416460576035561 0
0.394135552005889 1
0.360023377224754 1
0.414334032760263 0
0.373535201709136 1
0.414471348606465 0
0.415625464956623 0
0.38054226874128 1
0.39128273325506 0
0.426440279524242 0
0.371489645758132 1
0.447136141005667 0
0.394476304541001 1
0.375919690467618 1
0.442301405007938 1
0.448903917571567 0
0.334747695536904 1
0.436030461615006 0
0.382770595809773 0
0.392114959345105 0
0.38507029532081 0
0.446042698097871 0
0.40010924821882 0
0.386024718863664 0
0.389164823733972 0
0.288383158681064 1
0.337640855983573 1
0.407675267616232 0
0.423680731271077 0
0.388295402560378 0
0.380241870827251 1
0.389139718338706 0
0.373706558381853 1
0.307624131988724 1
0.448731685875777 0
0.452674942222618 0
0.333703889727947 1
0.469705500329412 0
0.479570223771847 0
0.415484021110041 0
0.35570898013905 1
0.381209168234238 0
0.340359744801046 1
0.408085813469075 0
0.386846681485883 0
0.377364662918959 1
0.408705759217128 0
0.450612581913446 0
0.459797556556606 0
0.457951317894255 0
0.422761146660074 0
0.370692591437467 1
0.454629867521561 0
0.338425946162423 1
0.346464954091011 1
0.43311688442845 0
0.307752595829091 1
0.420710917823389 0
0.479432824817667 0
0.368201555380513 1
0.391325864162666 0
0.434547977999859 0
0.351506009981809 1
0.439197056968109 0
0.342467091783128 1
0.407449104032511 0
0.377568984525477 1
0.393597604615469 0
0.345617313262885 1
0.294804541705434 1
0.402672247593287 0
0.394485291016425 0
0.366589992861762 1
0.323046983807821 1
0.387324749835403 1
0.420828119979951 0
0.403211632183866 0
0.371593502907072 1
0.36210645176131 1
0.42240220681825 0
0.424986486957252 0
0.358014733117183 1
0.379236721122652 1
0.395083802300328 0
0.404776774127626 0
0.459294769237994 0
0.456959870461518 0
0.383439594181132 0
0.393723959769235 0
0.372676576205306 1
0.382977245366034 1
0.379365313361254 1
0.397494692916112 0
0.367297112932066 1
0.455661551543671 0
0.43394774350248 0
0.418166155122641 0
0.424486680339911 0
0.392031911953051 0
0.386080305029223 1
0.439323887759016 0
0.376756594190521 1
0.428065530099409 0
0.353453246829422 1
0.413322416316564 0
0.406698475110017 0
0.289999198367638 1
0.334328838024724 1
0.384901892561627 0
0.387888720186264 0
0.38217892487642 0
0.395661057076447 0
0.333127630478419 1
0.406543646156177 0
0.442794842836675 0
0.393266775592747 0
0.449356838279584 0
0.373147418286963 1
0.390016410253005 0
0.394788170120378 0
0.407364193168068 0
0.349591114443397 1
0.325549968591354 1
0.430341055822779 0
0.401940411765853 0
0.293662545875895 1
0.396598722983269 1
0.413138830645611 0
0.391856805797508 0
0.357667482217284 1
0.421282969096299 0
0.361290411631793 1
0.466710332807953 0
0.449913257601109 0
0.376790010257562 1
0.46350769854646 0
0.357750558219269 1
0.359985901957996 1
0.370759539366727 1
0.376505499164638 1
0.476673250714487 0
0.376195842055187 1
0.426784400595724 0
0.422106292151561 0
0.398339440645492 1
0.393202401357719 0
0.351910332677875 1
0.398160942173711 1
0.377481380186111 0
0.393108540876935 0
0.347719973636518 1
0.400932210603204 1
0.336434539100581 1
0.395755909215395 0
0.345245732252958 1
0.329417106812719 1
0.383115752604107 1
0.413722317036774 0
0.371453875849425 1
0.35243345506245 1
0.408432791371177 0
0.397781845018042 1
0.389766384287565 0
0.369068913167989 1
0.39762141954332 1
0.423861786195627 0
0.3678259726814 1
0.334826330479894 1
0.30106633214798 1
0.381966152630846 0
0.456881911527542 0
0.355023639902364 1
0.413249723852551 0
0.323458244270121 1
0.373224648952876 1
0.450345525087459 0
0.355839619719835 1
0.397079172729341 0
0.336215197188553 1
0.42053478676281 0
0.466632516463822 0
0.440681585789973 0
0.466393547029927 0
0.352810964666004 1
0.383149922467058 1
0.461216112240817 0
0.421810980801759 0
0.370211523399315 1
0.402218961880626 0
0.369687380478822 1
0.372022135717626 1
0.330198652607633 1
0.453114017527683 0
0.423888423343725 0
0.372891304209145 1
0.329282954308249 1
0.374679763943447 1
0.44168804173801 0
0.402163366983612 0
0.338024024756949 1
0.443346370727421 0
0.40713210467395 0
0.425729443562932 0
0.399559729943724 0
0.379030304174766 1
0.428049142131186 0
0.37183276368395 1
0.449580367386914 0
0.45283541412935 0
0.363347546216114 1
0.332838879301451 1
0.344044500289272 1
0.37240944844691 1
0.319884953641652 1
0.424405786060911 0
0.371878884289621 1
0.374013920125558 1
0.326685994531734 1
0.345082524487729 1
0.406484669425173 0
0.375121163438207 1
0.370260587999453 1
0.298257035381919 1
0.376980688030097 1
0.37456202399499 1
0.376453168827564 1
0.401627460506054 1
0.336949403165034 1
0.40556863897771 1
0.486145784836957 0
0.385970005644511 0
0.390150737550825 0
0.383149838333046 1
0.360537406603654 1
0.351276442776295 1
0.396400055403511 1
0.379218213421736 1
0.330496925196118 1
0.508972536905344 0
0.423666406570856 0
0.357719054563379 1
0.378741144478958 1
0.344487045367883 1
0.411415732737209 0
0.394565641957461 1
0.421854069004483 0
0.397717584501758 0
0.385190824400964 0
0.322958332490049 1
0.296694504179395 1
0.431132031557345 1
0.384336480792072 0
0.394621015637317 1
0.387515528981768 1
0.393807808723077 0
0.494415056481229 0
0.300156332025805 1
0.442581275543349 0
0.407191936881513 0
0.358385031669904 1
0.354966538900923 1
0.386193398057252 0
0.422166694562243 0
0.356711960804654 1
0.390264097317303 1
0.337832853217557 1
0.354942736384983 1
0.447531612652065 0
0.389790498541672 1
0.405186302347661 0
0.436727244672708 0
0.356505654007435 1
0.388573178179319 1
0.37952712975568 1
0.352340033965291 1
0.404736272734156 0
0.378519441079605 1
0.427092097214185 0
0.387960579706426 1
0.443968120823167 0
0.448480542533901 0
0.416880072914507 0
0.488228204765006 0
0.376070125076404 1
0.370319715028872 1
0.308154525622593 1
0.408487624118916 0
0.417659358310465 0
0.444127631764962 0
0.445677484421959 0
0.380214341543112 1
0.354350278403971 1
0.387756684927762 0
0.304672925170614 1
0.40076162658998 0
0.451193108142919 0
0.392285234362771 1
0.321355602808554 1
0.345575912272575 1
0.356120205888274 1
0.474532213328257 0
0.440890246790525 0
0.378391203319249 1
0.372677922870755 1
0.374636829389587 1
0.366658107145638 1
0.411732487639886 0
0.423004184589841 0
0.414099122276179 0
0.51138422544123 0
0.408981244626195 0
0.338625132405749 1
0.442845198955121 0
0.379203283269569 0
0.44799425849802 0
0.444783505446709 0
0.390654363765917 0
0.370745759268947 1
0.538704135636198 0
0.386308537471225 0
0.341377811387857 1
0.355121791127997 1
0.372353345355025 1
0.411185154235934 0
0.365113925387209 1
0.489098403027826 0
0.402965103840573 0
0.39504518072115 0
0.439892850157016 0
0.386531004445956 1
0.344712329873757 1
0.386923262917164 1
0.410964799065705 0
0.421711246003204 0
0.363698164834214 1
0.364078613582937 1
0.392628327849806 0
0.446763118979237 0
0.392808216771773 0
0.448953994505164 0
0.393343065109177 0
0.364621896363604 1
0.404703618098625 0
0.365387060669515 1
0.394072593995035 1
0.358857331617191 1
0.345748865166109 1
0.368177564936183 1
0.370924245930936 1
0.390845515488369 0
0.420747859557921 0
0.429017545335277 0
0.408445661130014 0
0.38308793523254 0
0.477637481696938 0
0.459551328424366 0
0.387095216930059 1
0.338220112267594 1
0.337425988886099 1
0.44140557331341 0
0.406017075735386 1
0.299898691023852 1
0.386983733566417 1
0.417314252565395 0
0.366658296764604 1
0.433033525264279 0
0.394383715582007 0
0.440811956869944 0
0.39526074081189 1
0.43170236346227 0
0.375351907138955 1
0.388671895410204 0
0.411318411645083 0
0.440405030249175 0
0.451950937744341 0
0.385897538621759 1
0.314496555365623 1
0.431616921672608 0
0.452498940598046 0
0.344364637654492 1
0.314502689995898 1
0.424955619348517 0
0.37262473025704 1
0.412624770563272 0
0.381992784688662 1
0.446833720864417 0
0.417676378361837 0
0.404260355521066 0
0.333076851858597 1
0.372938757735372 1
0.36432662511616 1
0.437489657091707 0
0.324515014792197 1
0.359593642268748 1
0.465151655207083 0
0.356001774183325 1
0.330297006690277 1
0.289985715498457 1
0.42330000884172 0
0.461664045859479 0
0.327394077023268 1
0.413963027166938 0
0.352931175178092 1
0.308949161995087 1
0.428211152842882 0
0.399282343918028 0
0.481219711462755 0
0.359041218652977 1
0.359623199481842 1
0.423210633640093 0
0.341767290853361 1
0.350063874046324 1
0.396877347112861 1
0.433820454185037 0
0.424184876913434 0
0.400187169657458 0
0.459382454612791 0
0.384857518987668 1
0.423957975564337 0
0.345726737625072 1
0.429767670158075 0
0.389913494713422 1
0.399733962082445 0
0.360176075671138 1
0.44480902249958 0
0.352281172794093 1
0.375525194012415 1
0.40569033518576 0
0.409044148825294 0
0.399634049926273 0
0.454573096800311 0
0.348071166981959 1
0.406849327882365 1
0.362374240798199 1
0.412290194636159 0
0.428614601137867 0
0.366038260521938 1
0.375250759799294 1
0.43553021784796 0
0.336072505758464 1
0.420810953199054 0
0.314476452639764 1
0.419047063156841 0
0.403333941204556 0
0.454493193652407 0
0.326566790683979 1
0.380380735740906 0
0.382176609013045 0
0.39521586600435 0
0.340015345772037 1
0.386355406292778 0
0.367191442716709 1
0.375677993936591 1
0.444563018413724 0
0.472602845895655 0
0.376400828203728 1
0.45150879566752 0
0.441105427666682 0
0.368470841431846 1
0.306615795774365 1
0.352402530963419 1
0.368597050521706 1
0.382158383526245 0
0.371088819345046 1
0.303076450730113 1
0.385623566476581 1
0.38758069607506 1
0.38314613460156 1
0.332955159188196 1
0.369975263265472 1
0.425887668249712 0
0.388341256173247 0
0.436983985303086 0
0.34415849286546 1
0.443417471622124 0
0.45703676933305 0
0.437176131938176 0
0.383545953236989 0
0.340005424469513 1
0.331149203834988 1
0.416304290791177 0
0.34446980110526 1
0.329392725317764 1
0.346159533569188 1
0.362362941433321 1
0.469164634894821 0
0.405587983559453 0
0.372431113785501 1
0.344672262390175 1
0.357218695447202 1
0.422247191683797 1
0.302583429830563 1
0.419043337529646 0
0.438291958032141 0
0.428202207595137 0
0.372902635022154 1
0.280567448654418 1
0.415475098215329 0
0.334440992271503 1
0.468644862966863 0
0.426235442382184 0
0.397138498562781 0
0.344867641851687 1
0.342705747340553 1
0.367402311001898 1
0.305266996400611 1
0.338507394345555 1
0.277266324291956 1
0.398566187837472 0
0.41447411027066 0
0.342207603653213 1
0.425081608895773 1
0.385779494622691 0
0.509588577107166 0
0.375063541103593 1
0.337921697624055 1
0.370593153075749 1
0.372383239197698 1
0.335333271745598 1
0.408310618032295 1
0.430701009558943 0
0.410320121606776 0
0.467430375485928 0
0.400494064383958 0
0.409956808220766 0
0.358095370984528 1
0.348787503091819 1
0.270337418298193 1
0.394945062654246 0
0.487803238476809 0
0.417646359919675 0
0.386414912237196 0
0.401955417304281 1
0.337818842692268 1
0.435072333963161 0
0.47991023151739 0
0.393122527457036 0
0.476599473621037 0
0.380226989260829 1
0.36218181732059 1
0.416173588508781 0
0.409764190483038 0
0.395543235719238 0
0.428034370315688 0
0.310901665761554 1
0.377928213973208 1
0.399796404300652 1
0.41052197586661 1
0.448566894777767 0
0.353191985731034 1
0.442750945413767 0
0.369695977623873 1
0.384002425245023 0
0.439655035560975 0
0.357443199724555 1
0.420816960716892 0
0.39665365523991 0
0.433721911624567 0
0.382898409302669 1
0.404454132518004 0
0.35247172248959 1
0.379699644893157 1
0.405275454218451 0
0.313966554394346 1
0.350270550141035 1
0.372219088854191 1
0.471881836735357 0
0.38067436732238 1
0.396162515840795 1
0.354080016993733 1
0.406454000204264 0
0.417588004269355 0
0.434259148204115 0
0.40750477816165 0
0.368335652560615 1
0.3170163691471 1
0.394008849682913 1
0.421446865699667 0
0.340106477389437 1
0.405969650763056 0
0.343394160157812 1
0.429158612013469 0
0.515113786937264 0
0.386967639626856 1
0.386492956751033 1
0.322474087431057 1
0.329539161432203 1
0.405067094613412 0
0.353287077582505 1
0.358570822158806 1
0.424139800917809 0
0.356221786639238 1
0.424932426921898 0
0.47781484970093 0
0.43953034661027 0
0.401270643886369 1
0.395655833992279 0
0.29316495916283 1
0.358442242511008 1
0.3758453782264 1
0.3395045450726 1
0.415783499864535 0
0.438378001510821 0
0.34832075284414 1
0.372689317842281 1
0.444588052448121 0
0.371386625896222 1
0.423329230489985 0
0.354005571279854 1
0.443830447105907 0
0.343920699132158 1
0.401475657510597 0
0.360910398151973 1
0.392262594977074 1
0.438674879660855 0
0.317829814558606 1
0.498836805379408 0
0.383030452082375 0
0.378599857785734 1
0.43558101027009 0
0.368105891245912 1
0.375126676584194 1
0.347192235862299 1
0.393579671681128 0
0.410386311343279 0
0.412188947005146 0
0.396556229454251 0
0.391259459687336 0
0.441175706963841 0
0.445965849807605 0
0.46845096007365 0
0.371179229366115 1
0.417883032474874 0
0.414368569301665 0
0.36403661807862 1
0.418484953329398 0
0.353234465305145 1
0.375893218419824 1
0.409673956506253 0
0.32605158746701 1
0.365718870191834 1
0.373465186292276 1
0.47427556177901 0
0.294171351078588 1
0.370835699138251 1
0.382506644856922 0
0.433875154196498 0
0.316039948439582 1
0.434432031962754 0
0.441927261160965 0
0.387012998961665 1
0.349375466791178 1
0.275133012243889 1
0.402872111716601 0
0.398851549030705 0
0.319732100671099 1
0.375724938406855 1
0.385201067945854 1
0.317828829291456 1
0.375480396059038 1
0.397823128716728 1
0.499862985754357 0
0.394600473318475 0
0.393609164958136 1
0.42791604648803 0
0.352727364391165 1
0.361966071236806 1
0.426611249812804 0
0.337443823203285 1
0.376788884286717 1
0.426475925444007 0
0.412559860118687 0
0.516735488853236 0
0.431167077504196 0
0.35136031981691 1
0.397624205867462 0
0.366493023157903 1
0.478459508744541 0
0.381666581898552 1
0.432038009284051 0
0.458277392273367 0
0.38695370434898 0
0.396832195422497 0
0.39833088745869 0
0.407339872743701 1
0.377386933596126 1
0.372811661721481 1
0.433858325651137 0
0.381948614451531 0
0.346909398344275 1
0.303845786115935 1
0.351748440008113 1
0.350634559879473 1
0.408991020972815 0
0.48575708510668 0
0.4595096346494 0
0.439287235994486 0
0.363237297780391 1
0.340310033177961 1
0.412311279455656 0
0.442269195554249 0
0.363816534896257 1
0.429246953887691 0
0.32461100782148 1
0.430169097002987 0
0.326228067768273 1
0.434876269044893 0
0.418793274209178 0
0.34069632006846 1
0.324832971909215 1
0.330546115740319 1
0.469914844968974 0
0.394855255835037 0
0.460939777830949 0
0.317000555533771 1
0.388211579726135 0
0.334073167249931 1
0.41840974228416 0
0.355217411987587 1
0.340092510776667 1
0.400236644984826 1
0.381200724814015 0
0.390675835629367 0
0.327737050994636 1
0.388306933152073 0
0.360264129087817 1
0.396455769492216 1
0.379063600349299 0
0.390743645781446 1
0.407178970156201 0
0.466162491414894 0
0.335511076211095 1
0.37777906247103 1
0.412482469953737 0
0.457882298955285 0
0.387966647520708 1
0.415167733953172 0
0.433838833975156 0
0.376696970706968 1
0.351240621156207 1
0.327345918911335 1
0.390291649172615 0
0.373553672224816 1
0.462740073105623 0
0.363432218293073 1
0.438739066216484 0
0.421696732557861 0
0.36502347518211 1
0.418540032934957 0
0.337354232924223 1
0.356746576308528 1
0.384489897316103 1
0.352400834834937 1
0.369756580052536 1
0.355492912786708 1
0.372917458816274 1
0.428384274808383 0
0.376779632357431 1
0.360050357140115 1
0.453932121721828 0
0.447775843527359 0
0.485564272783803 0
0.442860240409263 0
0.388467935886179 0
0.364545842954286 1
0.37891156177795 1
0.456601421004287 0
0.432801009191445 0
0.432935301282208 0
0.379784447268249 1
0.462071440532623 0
0.376386231912229 1
0.38395546972131 1
0.348661765021208 1
0.451928586245164 0
0.392444465173539 1
0.401621323045553 0
0.391134581219023 1
0.436516274387066 0
0.355417155181079 1
0.394771787800166 0
0.365375090417137 1
0.378139677093966 1
0.414063905057349 0
0.418778801401211 0
0.422875864019517 0
0.42574475996471 0
0.425660136350792 0
0.401786845455297 0
0.416014195837459 0
0.359069452266221 1
0.411455801676187 0
0.400676791535574 0
0.420696410829822 0
0.462692937918084 0
0.425873878119704 0
0.413160717030672 0
0.358998495146469 1
0.341498754676122 1
0.425868893686264 0
0.360784010596017 1
0.371663571132887 1
0.411085033721709 0
0.361808020192832 1
0.358232790151899 1
0.391142811441985 0
0.439746567239262 0
0.432461372177545 0
0.32133312982264 1
0.389103761659463 1
0.417317661271317 0
0.293187982667446 1
0.370972511163651 1
0.391035041775025 0
0.43085215351019 0
0.324895330054721 1
0.370723579648652 1
0.4298845138818 0
0.437698214555688 0
0.418049371977086 0
0.462227816447236 0
0.404520974507133 0
0.370515683621709 1
0.393151333564455 0
0.425645139114867 0
0.331549534965635 1
0.379752538893711 1
0.337803530273967 1
0.416024315867563 0
0.444305447032213 0
0.42223032699879 0
0.363010290168376 1
0.420140114352862 0
0.411629636131597 0
0.405957854443922 0
0.399691502275871 1
0.417605852630893 0
0.374017976687086 1
0.444042306974485 0
0.406792757317282 1
0.351245977383229 1
0.425269225401933 0
0.387251070820554 1
0.417624969277505 0
0.310960669434681 1
0.371934519189092 1
0.381055420418946 1
0.409929733555082 0
0.382313565663049 0
0.410800396835033 0
0.42005774480508 0
0.385453911831209 1
0.417969078609736 0
0.444076130895488 0
0.324570859300191 1
0.414083063846013 0
0.422375291707833 0
0.471308358449318 0
0.342121039153709 1
0.362906538020264 1
0.350819232769499 1
0.411783104986421 0
0.379731139562447 0
0.397972355797316 0
0.474806777257606 0
0.426856468772728 0
0.344000623918674 1
0.37826491715851 1
0.406099105019665 1
0.35786807282538 1
0.352847265291136 1
0.392907388211169 1
0.459173278012268 0
0.494190683052596 0
0.348252079828029 1
0.354281160688876 1
0.308349544409309 1
0.424951479004634 0
0.429170452130991 0
0.327359013898519 1
0.470274626715778 0
0.457455306956924 0
0.4220176481868 0
0.400031214723161 0
0.3896282346138 1
0.347034456234345 1
0.405484819747809 1
0.363904453416167 1
0.329609792775254 1
0.433706544411626 0
0.352447759056564 1
0.423136496706866 0
0.377072333350991 1
0.314907270501601 1
0.308842493695211 1
0.405419932736822 0
0.442023941438071 0
0.443207079423108 0
0.419209588487764 0
0.398529451402249 1
0.312831991955973 1
0.404957614624744 0
0.367444115150037 1
0.352248028254952 1
0.380955316761299 1
0.461500200910038 0
0.375663256326475 1
0.406355281259052 0
0.344006405897859 1
0.415818597211043 1
0.326684907718596 1
0.337753468734505 1
0.319959799635652 1
0.349846504416435 1
0.420980108828053 0
0.362870296944051 1
0.473571063030154 0
0.40104040673719 0
0.457320192177733 0
0.390175965415642 1
0.407134882867783 1
0.435129377264316 0
0.39039636235226 1
0.406508540380989 0
0.446002012668848 0
0.403801864538185 0
0.45887318076489 0
0.397432451939337 0
0.378253214864854 1
0.313283486759544 1
0.446868780418544 0
0.40765626289957 0
0.448880540275007 0
0.317913578240574 1
0.379651014727515 1
0.412823784133225 0
0.277846559863177 1
0.395268292386739 0
0.337890168477415 1
0.367675337121537 1
0.402906733934856 0
0.374673272624344 1
0.381381261704087 1
0.395624224934962 1
0.369164225117059 1
0.392270019843662 0
0.36522893340544 1
0.325905855872743 1
0.407030242240091 1
0.491696765290701 0
0.414400829300034 0
0.421168044837377 0
0.381543581859643 0
0.37314977825248 1
0.497158090149958 0
0.38461742765087 1
0.371954540175318 1
0.449495379856461 0
0.350975207698297 1
0.327198508774193 1
0.342866536188093 1
0.339878107818115 1
0.523000835650708 0
0.452305562545231 0
0.322961174611831 1
0.373540584887107 1
0.42241274914295 0
0.37158081946313 1
0.362113512984767 1
0.273003820076624 1
0.420394864243099 0
0.35990132435786 1
0.397786457930776 0
0.351185371536236 1
0.342872116294819 1
0.443288183609463 0
0.310595349546202 1
0.363239384439264 1
0.420532732830519 0
0.410658159804407 0
0.348121244354241 1
0.386181091210508 1
0.372579577858624 1
0.400910669000197 0
0.340043844928056 1
0.45078458312757 0
0.396624251552552 0
0.421897051992021 0
0.313122375204939 1
0.471902807997965 0
0.393079445782588 0
0.382419378028863 1
0.393610737801746 1
0.377258463953397 1
0.428049512489841 0
0.354487353305359 1
0.396160774226027 0
0.414570752626941 0
0.309160492218981 1
0.370386903621896 1
0.396418097925683 0
0.369671316640761 1
0.37709642375989 0
0.450889452354494 0
0.458692131984336 0
0.372803151711883 1
0.361480028736539 1
0.401450446215712 1
0.399532856873528 0
0.441374916051197 0
0.447345156391483 0
0.393124787629129 0
0.386547094826187 1
0.394142593046661 1
0.395295567715577 0
0.445651764200209 0
0.399103141175743 0
0.42592184732263 0
0.403859992279472 1
0.402299466810042 0
0.356564111832371 1
0.3640449982007 1
0.326764354824812 1
0.408169635497919 0
0.395012889376677 0
0.386276703004941 1
0.379475440557887 1
0.391956960251444 0
0.403199529959766 1
0.395712439876859 1
0.430256471468247 0
0.385069188154955 1
0.493874698843355 0
0.431723328991982 0
0.426524722490496 0
0.418860787398956 0
0.343349875982994 1
0.362686586966895 1
0.418774194757345 0
0.385231091625361 1
0.445348054929141 0
0.381208947117642 0
0.430044268132069 0
0.407578577605627 0
0.429014166643442 0
0.420485219391539 0
0.349796621244235 1
0.452013102342772 0
0.360401973372078 1
0.430255468886231 0
0.255219252223576 1
0.389367489325899 0
0.351278645787859 1
0.387022619222862 1
0.383164494361898 1
0.42682320090836 0
0.497734299014759 0
0.375562494232244 1
0.378613179952044 1
0.354601708400814 1
0.410050942922343 0
0.310401924257976 1
0.387412891555978 0
0.405449265634542 0
0.368276429377364 1
0.356488479886432 1
0.41954467285018 0
0.448614772583289 0
0.400487240948952 0
0.426024934183675 0
0.400525050945924 0
0.365290692810066 1
0.457664382783718 0
0.451692414698651 0
0.403552638542657 0
0.412135346605162 0
0.401772721963226 0
0.411014395151043 0
0.366770680149902 1
0.481062171815402 0
0.405926795817646 0
0.353654063359574 1
0.345686588015901 1
0.35879464203528 1
0.410485489257002 0
0.438831486395949 0
0.33104006164503 1
0.383955702883503 1
0.453611899608095 0
0.382208385837041 1
0.347982686163653 1
0.449745421200997 0
0.368376913872076 1
0.440970206133764 0
0.386031851370475 0
0.408270150287549 0
0.398176748582754 0
0.423116960104632 0
0.416211010505159 0
0.351936215055166 1
0.412166153922248 0
0.457077628044551 0
0.478024837276003 0
0.385825051157638 0
0.300223481781063 1
0.384588794725671 0
0.303374036480578 1
0.418104299191556 0
0.419695763558089 0
0.454484017022387 0
0.352508269792201 1
0.41718897523809 0
0.386702988093021 0
0.406981143385905 0
0.367602132217584 1
0.418543415979411 0
0.393544002887512 0
0.356923087088124 1
0.372291474179795 1
0.394155478321031 0
0.406640649932551 0
0.318227007485455 1
0.336053566169723 1
0.4031146277912 1
0.265090053767871 1
0.377225700188088 1
0.364164034743684 1
0.383589892717634 0
0.391299942750967 0
0.369427308897748 1
0.422244962250173 1
0.302007916605389 1
0.337767339915752 1
0.438340636762275 0
0.328185876144714 1
0.335259076240051 1
0.405647684449425 0
0.397154696065893 1
0.447606823568528 0
0.421376606592483 0
0.437830331558939 0
0.418288063065252 0
0.419098817669261 1
0.377852335051999 1
0.425713187284128 0
0.400592066494471 0
0.32061552515907 1
0.35832653776221 1
0.380464233135363 0
0.367688677606517 1
0.34235315381649 1
0.305910530599378 1
0.383856712972332 1
0.335684512802785 1
0.448829800068588 0
0.406159933739566 0
0.395815110172186 0
0.37648687161023 1
0.392903211428566 0
0.474224627961341 0
0.393996312038085 0
0.381572706848215 1
0.465582999919257 0
0.399621036734097 0
0.401714543535169 1
0.426290287068716 0
0.328080624117854 1
0.446252194365403 0
0.411786739490989 0
0.455385471062825 0
0.483727702419143 0
0.403976432849841 0
0.406934657700983 0
0.438284464592626 0
0.328041594654723 1
0.336967755183687 1
0.382902009298595 1
0.37359696925097 1
0.366148036824379 1
0.435400554693507 1
0.384337380380661 1
0.373061061408632 1
0.411728975261346 0
0.429524306117985 0
0.404635838492601 0
0.39566252896641 1
0.371248642421862 1
0.356742281206276 1
0.358949970235712 1
0.391087492109738 1
0.384636096460191 1
0.453037375131875 0
0.301041034234665 1
0.351564026055614 1
0.401609216090137 0
0.320349190435675 1
0.332688450538342 1
0.357018299086339 1
0.393909983024365 1
0.412590460801519 0
0.361456353176345 1
0.379932813271084 1
0.426042980316538 0
0.507354948179375 0
0.377482515456146 1
0.455341442762509 0
0.430193191006221 0
0.383983544912032 1
0.366774991545397 1
0.432154732076231 0
0.404831387202644 0
0.491327026554999 0
0.367572519541889 1
0.360608628768751 1
0.464909471084448 0
0.379683849400182 1
0.380209025973051 1
0.366438090867972 1
0.475996342595931 0
0.45256851456734 0
0.457097419591333 0
0.437585101087532 0
0.407651159200213 0
0.426016311470781 1
0.446552002591711 0
0.469169749936826 0
0.470537192674378 0
0.381506279517 1
0.337250581468304 1
0.375783630989398 1
0.334715140048721 1
0.352667917022627 1
0.353567135406856 1
0.361951961124996 1
0.347977551838518 1
0.269826075187015 1
0.359292626327299 1
0.398126117779249 0
0.413409364766574 0
0.421160548988752 0
0.383733005110362 0
0.4114659038285 0
0.425047917555636 0
0.352722409687338 1
0.365028177374554 1
0.344040887555882 1
0.511141363675992 0
0.353833212313272 1
0.426330807535732 0
0.391488523411381 0
0.35239809665441 1
0.359955088718739 1
0.351447409639448 1
0.37442583810335 1
0.337000829628247 1
0.400244388988174 1
0.352323454770195 1
0.398471427060846 1
0.364459228812376 1
0.277302470133167 1
0.354039147222865 1
0.333383365795048 1
0.450388764022111 0
0.283483876130634 1
0.458993365294018 0
0.422994490374168 0
0.484786916152251 0
0.384917075175972 1
0.363789654354271 1
0.491944581933218 0
0.37037854718246 1
0.403777708130198 1
0.366356257196733 1
0.330243990711278 1
0.348562061882264 1
0.345946545962683 1
0.356865125282953 1
0.400361875961007 0
0.407930990100161 0
0.484931447416324 0
0.381908983056092 0
0.399295353522252 0
0.430437643051911 0
0.418824003155253 0
0.437771910766519 0
0.39688841032566 1
0.389497413291521 1
0.392552105042925 1
0.450076587421907 0
0.355147002502227 1
0.35797620445152 1
0.334757611977873 1
0.387544525939718 1
0.363089771817244 1
0.452453761535754 0
0.358988023859396 1
0.446058217254899 0
0.443945066182949 0
0.378665386199212 1
0.32376923439711 1
0.298822964958784 1
0.473489968455927 0
0.391856248047441 1
0.340995694762144 1
0.446333086628295 0
0.372482630002536 1
0.416398128236788 0
0.375441923975133 1
0.373443083295487 1
0.367350010408151 1
0.398924899295797 0
0.363541945510029 1
0.335533214293842 1
0.421496975920611 0
0.381280468780738 0
0.340046466123793 1
0.297985044081738 1
0.387443001733545 1
0.384001049344401 1
0.414976045034665 0
0.415749192391082 0
0.396147237719711 0
0.483473907234654 0
0.432365316579098 0
0.33525556729296 1
0.400281955153543 0
0.412714073318705 0
0.331594734206458 1
0.395932479843812 0
0.311381268648333 1
0.35620008740816 1
0.410263995690111 0
0.368082517558578 1
0.414168005866846 0
0.383610979037249 1
0.402114189177864 1
0.383619751752729 0
0.453149106363114 0
0.325836941751156 1
0.42867221337402 0
0.432088506069827 0
0.407356157202116 0
0.369314745047204 1
0.351485893995952 1
0.40122741762469 1
0.415749164964482 0
0.376689795811934 1
0.390268820603556 1
0.384249262819908 1
0.40554756968256 0
0.399660788961316 0
0.436218041686088 0
0.447304959754295 0
0.39269173166433 1
0.379496328946897 1
0.432786945906752 0
0.4101576410568 1
0.417918900878412 0
0.417238901244827 0
0.419632911594204 0
0.401435543260696 0
0.426836498386889 0
0.396539550496358 1
0.387264869933705 1
0.414183438264229 0
0.362561322653361 1
0.409547252410692 0
0.405696917837255 0
0.390308868911112 0
0.354930038618797 1
0.458568012137351 0
0.386590812491155 0
0.411998032762155 0
0.342964648108109 1
0.413313210004504 0
0.412100304931528 0
0.421805915284029 0
0.431671230985567 0
0.442184197236802 0
0.4197885345876 0
0.393084544287981 1
0.317976901242539 1
0.385037106944317 0
0.355736737269179 1
0.445483008245747 0
0.368010058405525 1
0.380809835678671 1
0.37067012423398 1
0.289902992614524 1
0.368878367856396 1
0.429779830232739 0
0.339322014952706 1
0.387442633041729 0
0.385049902344271 1
0.339691393571222 1
0.404568688566096 0
0.30790882431892 1
0.449525389820891 0
0.394857781017112 0
0.370916525097738 1
0.434540660869459 0
0.322279092482436 1
0.348390013451949 1
0.437434235861081 0
0.380615776959185 1
0.366003487181539 1
0.373200934505697 1
0.346504373839079 1
0.401112483622858 0
0.327214416225128 1
0.410327511418027 0
0.420083111930165 0
0.416468131115888 0
0.410155225425529 0
0.411714969733889 0
0.311144711476654 1
0.362493305646342 1
0.340980076956572 1
0.343430460652624 1
0.36757581576412 1
0.303507587980266 1
0.373096241171072 1
0.342596561519535 1
0.365654093728718 1
0.400152136570657 0
0.402900778636903 1
0.429773272346536 0
0.4054614880943 0
0.418338126304715 0
0.336657528105255 1
0.391135879551483 1
0.352440647666591 1
0.361209998232926 1
0.379606521921932 1
0.38581573665669 1
0.401455749776737 0
0.337359657134867 1
0.393534707116954 1
0.419740660866636 0
0.382114508352383 1
0.371211851503826 1
0.392067016168604 0
0.436795494669147 0
0.320403997669071 1
0.35818919001114 1
0.395195157258701 1
0.414803622209817 0
0.333059752130898 1
0.432452194314425 0
0.377640226692256 1
0.457775395942581 0
0.407889445538235 0
0.409691359977198 0
0.361475790247176 1
0.358176996497807 1
0.406441763306649 0
0.345754165108756 1
0.460950080060339 0
0.468780718572516 0
0.357131142832825 1
0.333114609127072 1
0.373054566052091 1
0.4326750575804 0
0.446000676910199 0
0.384157897044572 1
0.416475079903897 0
0.31624099868993 1
0.371418089278748 1
0.419177559065709 0
0.344885545444339 1
0.400026085617663 0
0.329304917534838 1
0.334680462942309 1
0.425120007994863 0
0.443918981014081 0
0.334684242323979 1
0.407056212917778 0
0.373296419174012 1
0.410949105985789 0
0.426859903039559 0
0.414339912489759 0
0.395811966423329 0
0.395445259093337 0
0.405769683461846 0
0.380893924220502 1
0.347123154959753 1
0.504721147774667 0
0.466114226202261 0
0.362956403007029 1
0.342091265119205 1
0.345317447162497 1
0.311783715855726 1
0.447512065954509 0
0.403634752192069 1
0.363446666683149 1
0.390434022101362 1
0.338589319100795 1
0.363397695381473 1
0.352791705397925 1
0.386086782372947 1
0.400783362698895 0
0.360909011301252 1
0.329371696395466 1
0.45698248038361 0
0.399413156590773 0
0.406741527106533 1
0.353958852265796 1
0.415813376908455 0
0.306518154982157 1
0.364578826417672 1
0.338561174352198 1
0.405767866166977 0
0.391696997390668 0
0.400909864906797 1
0.367320774722215 1
0.36542510036538 1
0.428246515604805 0
0.303132896454612 1
0.430930537669333 0
0.308027465350784 1
0.452911590598121 0
0.375979847697878 1
0.39726939404076 0
0.392956925456034 0
0.400421761676325 1
0.363859790625171 1
0.392757351454313 0
0.369152156428559 1
0.324721889732473 1
0.440431356914894 0
0.365828390262456 1
0.35987471584061 1
0.442502742141551 0
0.41383960927923 0
0.414215713454903 0
0.42727991827618 0
0.342971828629972 1
0.357656176820052 1
0.41737431695633 0
0.359472853262407 1
0.368677747107157 1
0.333314202419016 1
0.370686602705402 1
0.39047197710073 1
0.301791725378611 1
0.338803280802135 1
0.397932067538975 0
0.380147407814396 1
0.386190070890567 0
0.435055007446819 0
0.446695050201099 0
0.383420704359617 1
0.346818528441461 1
0.436412418936989 0
0.399752071838265 0
0.384424521510377 1
0.424288122809376 0
0.411394290902509 0
0.447778146210946 0
0.374594024117163 1
0.356102918888267 1
0.36124503774284 1
0.38797477913021 0
0.376433762531509 1
0.40109341316182 0
0.369851114381951 1
0.429172356169522 0
0.406365165117434 0
0.358275086397332 1
0.417600907146504 0
0.409553570444819 0
0.433284927013683 0
0.358268478513844 1
0.411776368674432 0
0.354125854446095 1
0.461239150962155 0
0.330240533708661 1
0.3983351414968 1
0.430783136195804 0
0.375473644065775 1
0.325763365508586 1
0.379233662735791 0
0.48452149228722 0
0.40759561200174 0
0.368093819512243 1
0.404636698933611 0
0.428730976838944 0
0.411141748132175 0
0.358473010160356 1
0.404073977965168 0
0.430941312420076 0
0.441343824463705 0
0.392422280450104 1
0.386326896913053 1
0.324136388205981 1
0.401083031853289 0
0.37083846697668 1
0.317984302263632 1
0.345026543023264 1
0.361252204634957 1
0.443472296252627 0
0.437069973885803 0
0.363055407139911 1
0.302968159807399 1
0.348187180025419 1
0.351580868668991 1
0.435767850748259 0
0.490377794827694 0
0.448276356262237 0
0.384447036332907 0
0.375165286031481 1
0.366775075453361 1
0.426728464666265 0
0.473783216031179 0
0.388585796927036 0
0.424368636058646 0
0.349325375270027 1
0.399356272545766 0
0.390338251080257 1
0.324163851834625 1
0.457195857964369 0
0.400051305391482 0
0.322362965680533 1
0.330436049860271 1
0.301802212424276 1
0.445155920384504 0
0.39071735095152 1
0.412803863467224 0
0.341076546033835 1
0.390296877299666 0
0.46146226864058 0
0.393466176917686 1
0.306981160467135 1
0.345219721901522 1
0.390177312066654 1
0.429764522776329 0
0.249164878917603 1
0.454815775642208 0
0.471837036521893 0
0.420256654520991 0
0.398118372683619 1
0.399840442920346 1
0.386480968300673 1
0.365072918252927 1
0.362932976282253 1
0.379737176946048 0
0.370299236099153 1
0.363085051808937 1
0.324448162882537 1
0.352913740849309 1
0.35542191553978 1
0.428211392318116 0
0.402454076304202 0
0.370967557468137 1
0.405059195271775 0
0.403022107299036 0
0.363913540610958 1
0.431812716994199 0
0.371912284136686 1
0.414772863125156 0
0.383337163895218 1
0.437120024555673 0
0.327993692342704 1
0.434042350736927 0
0.410980517501234 0
0.411622575816034 0
0.344707941347849 1
0.356449110281823 1
0.336467459143428 1
0.331914396840065 1
0.374237891408145 1
0.447021184724261 0
0.329413109013147 1
0.422796495926492 0
0.341321900921391 1
0.361296343445156 1
0.390357271608372 1
0.381363658520781 0
0.425182177500831 0
0.455898143622116 0
0.40009873967378 0
0.365298491771379 1
0.362438086669563 1
0.423815250236059 0
0.395457833157514 0
0.422608136709718 0
0.396058583697841 1
0.345458201181038 1
0.371374027745373 1
0.369706903719207 1
0.421492321617532 0
0.379744288518492 1
0.351970860847303 1
0.39066809456395 1
0.380330064366503 1
0.39765984503426 0
0.426318369543962 0
0.460587971296169 0
0.405858090451273 0
0.385942364118964 0
0.453354821056094 0
0.396665817985233 1
0.368057515530905 1
0.357923146097534 1
0.335551672960973 1
0.451392954680696 0
0.463381438778764 0
0.430306383100941 0
0.399084758536234 0
0.408102856823727 0
0.379501457348633 1
0.40899819864969 0
0.398232649515508 0
0.405827101865044 0
0.375579527522774 1
0.426464335761746 0
0.351427271591981 1
0.386228586359234 0
0.411979655169289 0
0.441962282469943 0
0.462769061892146 0
0.331786724479234 1
0.386331194070367 1
0.31052547273366 1
0.428798036807235 0
0.405588625196622 0
0.38914305071176 0
0.338263373699812 1
0.305152313002778 1
0.456194739973118 0
0.433287108164484 0
0.403862758342257 0
0.37944245747834 1
0.378248563642463 1
0.421192896459225 0
0.398665666457288 0
0.374543613960445 1
0.441213692266885 0
0.433856270854722 0
0.383838567660448 1
0.386937051762946 1
0.34577424950514 1
0.389577658327245 0
0.465829430792737 0
0.300240948419576 1
0.405232841579932 0
0.436406603766403 0
0.425457914680377 0
0.399386549917954 0
0.402064075617204 0
0.337212301119926 1
0.486142273853736 0
0.48043603188523 0
0.376399292419281 1
0.331697869826974 1
0.383689813964223 1
0.415803233977436 0
0.320458266450296 1
0.415884644891043 0
0.320214399188397 1
0.321379742880253 1
0.404657034058986 0
0.361814770618992 1
0.385523706134372 1
0.428043703275428 0
0.446222487870314 0
0.456836254429583 0
0.440077838298266 0
0.335894487821526 1
0.384341037849789 0
0.350581577102451 1
0.389027832819974 1
0.36901447494454 1
0.417112269865483 0
0.419975752267357 0
0.417479846767392 0
0.358820863323354 1
0.429949020141218 0
0.405435509517743 0
0.347182727755215 1
0.440941369386824 0
0.347295449175241 1
0.388905550803 0
0.419097552665885 0
0.430956370929504 0
0.382008162405227 1
0.42611175204824 0
0.411166896124479 0
0.382492750647275 1
0.367510467062225 1
0.361685358434604 1
0.354706265012192 1
0.384196157089397 1
0.342622133442022 1
0.351348409561419 1
0.382414258525886 0
0.399419998678574 0
0.455194092657663 0
0.369175371649311 1
0.40529371665942 0
0.373961468970019 1
0.430355125206494 0
0.402692504292944 0
0.347308774101973 1
0.341780729264752 1
0.442770926380891 0
0.379747059626773 1
0.43693188866821 0
0.34748894564103 1
0.470277745850062 0
0.421041543799315 0
0.383599962322481 0
0.429598630465039 0
0.408269839212536 0
0.40488621031858 0
0.425277577423198 0
0.365823999897543 1
0.389151309328607 1
0.38030688094118 1
0.400754057543023 0
0.41296211977949 0
0.409661172343283 0
0.367608158609156 1
0.439516350528261 0
0.443843967314453 0
0.423154861381951 0
0.375398239579948 1
0.417234090808022 0
0.365129116105353 1
0.368907739313323 1
0.31881400463712 1
0.436348943802419 0
0.386090833972631 0
0.460722889182308 0
0.396419930232262 0
0.338070864377557 1
0.377316330214146 1
0.380348210431798 1
0.419944336674167 0
0.334519309084639 1
0.35936716745586 1
0.384190717879613 1
0.382142575077623 0
0.401587694913796 0
0.394891573274981 1
0.392549732574263 1
0.390845045106617 0
0.415656835320432 1
0.443619595005468 0
0.444615945887933 0
0.464812319596559 0
0.392374300264174 0
0.46886168440398 0
0.341511242100272 1
0.420053415275292 0
0.444581796031906 0
0.409686254726614 0
0.416517468824194 0
0.295692166709926 1
0.378210670738939 1
0.37464264428192 1
0.428940701373877 1
0.295698341560622 1
0.379434677725057 1
0.332834484549126 1
0.346011978275764 1
0.373636796673582 1
0.454850880905014 0
0.351086045583371 1
0.393640596541681 0
0.387928137465378 0
0.315617060026317 1
0.370986135412949 1
0.383118612343257 0
0.366751019989762 1
0.426066194792067 0
0.46120623023444 0
0.384673322305741 0
0.359084240725697 1
0.322991040412955 1
0.381688821210551 1
0.414930854507356 0
0.424217518796383 0
0.415776739208759 0
0.326317607202932 1
0.433006898395605 0
0.443090818939873 0
0.378480249393478 1
0.44693194658226 0
0.375167072314113 1
0.375063313443836 1
0.401798213658287 0
0.366315563339455 1
0.381428882181752 1
0.422929491676333 0
0.400086675454008 0
0.362258051500864 1
0.413607911059999 0
0.354473405935394 1
0.372445424197521 1
0.364404825177005 1
0.376322969508531 1
0.45277693589503 0
0.38641976596998 1
0.304582232391963 1
0.370435080013845 1
0.398964864447916 0
0.368737430613227 1
0.456240017360583 0
0.393600420614061 0
0.324316853686581 1
0.451810611456716 0
0.355839688596498 1
0.428253903842691 0
0.460418687610712 0
0.423789342866932 0
0.387854736185168 0
0.428382927018562 0
0.318643815709973 1
0.39990898811747 0
0.305144616872504 1
0.410361751983953 1
0.389455139785222 1
0.391834308846259 1
0.409515863286836 1
0.404053011460885 0
0.458464877075018 0
0.429157833282032 0
0.375775783134468 1
0.400610692416755 0
0.42968377608485 0
0.370907185275758 1
0.343531097253138 1
0.469206072104691 0
0.46240208565756 0
0.513420279894762 0
0.325900242139351 1
0.341427772740792 1
0.325189419503374 1
0.362791893605543 1
0.37984757033541 1
0.410766368054335 0
0.369860922146614 1
0.397013101434643 1
0.363576432154393 1
0.335900935940262 1
0.394280455550046 1
0.37950850020737 1
0.42917130111774 0
0.39087294693449 0
0.344371861976597 1
0.403629573157386 0
0.380707786684144 1
0.428842580352277 0
0.340634802824713 1
0.382487606617625 1
0.417261127879845 0
0.421335090711841 0
0.427734688163842 0
0.40325505560172 0
0.430674757909154 0
0.370497819151696 1
0.339513862522892 1
0.448990299122762 0
0.349556525003427 1
0.362019468101867 1
0.332846719939311 1
0.358524929776093 1
0.371569552497046 1
0.352253500933455 1
0.426367924171835 0
0.439382131797331 0
0.423535951077011 0
0.37316385915217 1
0.374920298286314 1
0.327327684525204 1
0.345668075170176 1
0.43202003813857 0
0.38924544150409 0
0.323819834526148 1
0.361450894398152 1
0.343807464532416 1
0.446877357332448 0
0.39798239446142 1
0.473827176700727 0
0.419346716091938 0
0.449162686046344 0
0.399275105516851 0
0.448130488882125 0
0.263158466392884 1
0.332812848043646 1
0.323756756343588 1
0.43494359612202 0
0.484819678600803 0
0.30363008916859 1
0.371952849131412 1
0.381952216655555 1
0.460208699091933 0
0.432610165210557 0
0.32423897943283 1
0.375151676135772 1
0.385872156577606 0
0.400135882438552 0
0.432811561985436 0
0.399222331193774 0
0.376864446647157 1
0.389246976373522 1
0.45344551473038 0
0.42985519798293 0
0.376505164774872 1
0.454460229618752 0
0.469240260544227 0
0.392510998003875 0
0.387841097346679 1
0.348778454991028 1
0.360966358333804 1
0.377312647330603 1
0.361244616583073 1
0.431326861389201 0
0.392545785222254 0
0.350900298157211 1
0.449572741116243 0
0.382693991293189 0
0.365659323854692 1
0.388967110976995 0
0.38312805603145 0
0.458156470580783 0
0.446610348292618 0
0.311124606958508 1
0.396942863225252 0
0.407930239749834 0
0.382994083271927 0
0.435685946346979 0
0.388178548516846 1
0.427994548799847 0
0.325603589241952 1
0.354657619048896 1
0.434525511851653 0
0.452786875007824 0
0.374209353771259 1
0.398204941844034 0
0.34845772347752 1
0.440601210475479 0
0.372657639495038 1
0.387971576314364 1
0.388248258752281 0
0.376602841513428 1
0.425861373888756 0
0.399623489169687 1
0.418038191054054 0
0.388849765809621 0
0.356568023747332 1
0.384163695663299 0
0.435952192861053 0
0.398326233242738 0
0.357274376076067 1
0.390874442520668 0
0.404917984355616 0
0.37975202605733 0
0.487488080897651 0
0.412713255210901 0
0.464610865177166 0
0.301110254720667 1
0.39845114965636 1
0.414642060305886 0
0.414877563585318 0
0.412094059092787 0
0.355409506361883 1
0.376089786992898 1
0.406416731862843 1
0.342745647010634 1
0.377706565974503 1
0.408598171719317 1
0.344576398824427 1
0.303522291318703 1
0.362258557270233 1
0.410102457057346 0
0.409841982715078 0
0.414360071432203 0
0.380641367674796 0
0.314855833406579 1
0.396948775317938 0
0.382854307548066 1
0.380913436901582 0
0.366147511008459 1
0.405537244247288 0
0.328766474788072 1
0.3953010648895 1
0.402686044974573 0
0.360767715446014 1
0.416527687210003 0
0.357425182133512 1
0.412848647971304 0
0.376926385164048 1
0.398058215528675 0
0.450276850565805 0
0.385577450750455 1
0.424141192141955 0
0.432593272466353 0
0.371897955541252 1
0.431115618348719 0
0.436289007155014 0
0.375491414506071 1
0.432048710454556 0
0.44622833622437 0
0.412543809273988 0
0.423122714319682 0
0.328843847353596 1
0.315685844501405 1
0.343978831324934 1
0.394005658528708 1
0.373676262952238 1
0.379143913362684 1
0.347755737595592 1
0.355089200525472 1
0.399558834347826 0
0.374880047793477 1
0.371244809183778 1
0.395922304082624 0
0.382276747849895 1
0.426522952562681 0
0.406151316673987 0
0.392127417328322 1
0.44333962359229 0
0.366539594009165 1
0.395384922841891 0
0.344659819716544 1
0.339168686600806 1
0.444253347586264 0
0.386591683427574 0
0.415108481826806 0
0.424006751745411 0
0.402468555645275 0
0.411950553390433 0
0.347221960250309 1
0.431752278439294 0
0.458790870601185 0
0.387752978265301 0
0.453114872059156 0
0.356445488812896 1
0.405181031287982 0
0.317621628505255 1
0.392481500005955 1
0.378203898770045 0
0.28640473109437 1
0.400252920883067 0
0.398821969266612 1
0.398497323675049 0
0.485105689097173 0
0.409442693449125 0
0.434785740933752 0
0.394815435610053 0
0.326184849452431 1
0.322999586528115 1
0.308023156835333 1
0.34724435006198 1
0.374510542554648 1
0.461662390027209 0
0.385773314569886 1
0.301232856667112 1
0.337957053048155 1
0.403759605078175 0
0.344300331962655 1
0.347226322551174 1
0.425790280998932 0
0.378775346102432 1
0.382113787473319 1
0.34349438913167 1
0.437900723755205 0
0.404675180991683 1
0.381050618312621 1
0.399759767466985 1
0.374410226125036 1
0.339632132412047 1
0.325635769472063 1
0.333144486917739 1
0.369114649160652 1
0.368960054983943 1
0.402623450264722 0
0.42911293343039 0
0.385018716259322 1
0.350356584509063 1
0.398811180389053 0
0.42355652968734 0
0.438999031637185 0
0.37936540580459 1
0.367498516689088 1
0.323596929785805 1
0.436174423492556 0
0.382122401637024 1
0.367988313098873 1
0.453593860172273 0
0.334999468924992 1
0.432955423427486 0
0.373374084300429 1
0.406998738528834 0
0.382803387069883 1
0.388919175505051 0
0.405013178159817 0
0.300056952073185 1
0.454046974947501 0
0.336618776572452 1
0.422838347457103 0
0.459375885434986 0
0.420646387874339 1
0.399114517090383 1
0.340270432400766 1
0.437471148953596 0
0.478963095504143 0
0.435020322007815 0
0.377643845058062 1
0.371459211135566 1
0.291867919618849 1
0.450908270780493 0
0.458169634888553 0
0.407310872521433 0
0.371098201167658 1
0.314896361652802 1
0.391647398434216 0
0.351346997989786 1
0.398078156076466 0
0.324992322334587 1
0.370191442258893 1
0.453842242539483 0
0.465993330730126 0
0.418427311223809 0
0.346090999895596 1
0.347032246240448 1
0.358674999976164 1
0.411907184882908 0
0.322021908284994 1
0.419686918612731 0
0.416353615525408 0
0.407086784297273 0
0.417015567351375 0
0.359181091030547 1
0.305332408004815 1
0.406304383993991 0
0.407958867959827 1
0.360775815517173 1
0.462690962317899 0
0.397687541708227 1
0.384943629556475 1
0.371123355111047 1
0.450210873892185 0
0.347579712013449 1
0.335781070438109 1
0.40012934037575 0
0.403666446236133 0
0.431649272263893 0
0.455974386272012 0
0.389487880536948 0
0.429824805369795 0
0.321764282557942 1
0.429944460599755 0
0.439091350246876 0
0.379424788932198 1
0.276656748379104 1
0.401162286280787 1
0.375142099088876 1
0.373157019936346 1
0.34239730980155 1
0.366511250803887 1
0.49906718291865 0
0.334300752864815 1
0.380291498776758 1
0.427655810843654 0
0.430661546771373 0
0.457662339690292 0
0.315368212451724 1
0.406179143167283 0
0.352952007977179 1
0.341131142395427 1
0.379692639756401 1
0.359172060991592 1
0.43883187608719 0
0.477789857172128 0
0.439911396864665 0
0.39615531731619 0
0.360047651698968 1
0.401016237175287 0
0.338406746475168 1
0.442214611346804 0
0.375900688097421 1
0.383114088956123 0
0.382950334506729 1
0.368870306028145 1
0.315642247792415 1
0.487718925437916 0
0.384933167531557 0
0.358177917892867 1
0.401347597940153 0
0.288457992730063 1
0.385929524655349 1
0.482683098086234 0
0.350665961177781 1
0.350868375982337 1
0.393127019440527 0
0.336468514291921 1
0.367512072126714 1
0.352084215965675 1
0.404039277839281 0
0.372926279375434 1
0.389834348312977 0
0.400714253689621 0
0.369722461747442 1
0.411304450953285 0
0.410601482323475 0
0.379164502354594 1
0.386860042094422 0
0.422192856477791 0
0.350940330476037 1
0.410152426759759 0
0.416665506800211 0
0.425119009468071 0
0.401485032022511 0
0.398511364927056 1
0.381643691303229 1
0.409230935051269 0
0.365102132619221 1
0.347026317368337 1
0.377902212699305 1
0.453262968936853 0
0.391827632095999 1
0.359868559882507 1
0.366667372360495 1
0.44597597130744 0
0.471633896514198 0
0.43877982813823 0
0.34387555152779 1
0.385729710107613 0
0.397469692931316 0
0.361186883420833 1
0.4186086665693 0
0.323355167794398 1
0.396826129416345 0
0.387887120475948 0
0.438788993447714 0
0.450679334760507 0
0.393851631475409 0
0.417035795420721 0
0.408931310785205 0
0.36219406041605 1
0.410484779703655 0
0.445509120580177 0
0.314955297335296 1
0.340442285240429 1
0.419550643663285 0
0.360605207182706 1
0.386778267716546 0
0.394848150987021 0
0.369300930587722 1
0.304570047496446 1
0.431356032858326 0
0.333392571816561 1
0.402280866273112 0
0.408332739406662 0
0.357531172294935 1
0.417804747687299 0
0.350953808944662 1
0.394945908841346 1
0.377139737367022 1
0.40554301781244 0
0.443899378638863 0
0.361571992101085 1
0.494937414098832 0
0.422200625153454 0
0.427131989179186 0
0.452121985855002 0
0.411679415239923 0
0.378652421497924 1
0.341096295880438 1
0.435461438977821 0
0.455174189093162 0
0.398733510428334 0
0.434218557017207 0
0.430457941868327 0
0.433480465475734 0
0.381513331428495 0
0.433322860841293 0
0.452615151570767 0
0.341937011537493 1
0.391109363047621 0
0.421010782063162 0
0.414597681148518 0
0.447325455937816 0
0.492236579758113 0
0.409584738794382 1
0.424138150396319 0
0.4110413710647 0
0.451289898381839 0
0.333551476830361 1
0.417954004460491 0
0.399695814690972 1
0.376431571792793 1
0.30885159096671 1
0.377712992807852 1
0.44397388527297 0
0.378169945513588 1
0.395818407247257 0
0.409626551085758 1
0.444396895925299 0
0.384836800993688 0
0.377327828224664 1
0.361614370887932 1
0.396886088241946 0
0.395148738136942 0
0.423482337092852 0
0.417978616318215 1
0.367979585696859 1
0.389305955548541 1
0.361019418670007 1
0.434453758493795 0
0.393889504275628 0
0.364504240097327 1
0.445892864522789 0
0.392723924906393 0
0.395861382618806 0
0.341098523770942 1
0.394557572388526 0
0.3861702211729 1
0.367394996431459 1
0.339581509671802 1
0.362251331677432 1
0.378933100623406 1
0.406543848455728 0
0.299853447734751 1
0.36947857058399 1
0.368899332380277 1
0.354136308282581 1
0.409769802496116 0
0.312101813392157 1
0.420515490495129 0
0.323110332694723 1
0.439014024694686 1
0.411488333440056 0
0.389153088555615 0
0.399159233930376 0
0.375470210897168 1
0.459767915006982 0
0.404435261203454 0
0.353413585283892 1
0.403906109668596 0
0.338824722453955 1
0.455253538796769 0
0.39433303875908 0
0.420869978274783 1
0.404346030419121 0
0.371688708915455 1
0.362142139031837 1
0.371466602430418 1
0.370836127567495 1
0.32888609651925 1
0.396689945230004 1
0.415603873180148 0
0.398851684992262 0
0.40433696026799 0
0.415975967054055 0
0.370033000103578 1
0.339897402431748 1
0.39666780992691 0
0.320685612582052 1
0.408060057098551 0
0.397074552451337 1
0.349243576225309 1
0.417741382727506 0
0.398632155212937 0
0.425654163434492 0
0.392635043976996 1
0.471848361537622 0
0.37457054911651 1
0.367085014375387 1
0.447680132315415 0
0.411306492136105 1
0.431569636981377 0
0.420064780370374 0
0.399905978488594 0
0.372919232784758 1
0.429783708832586 0
0.28257403037363 1
0.364257692887435 1
0.407154669432762 0
0.405061435014444 0
0.445835252358657 0
0.402016538963449 0
0.406442876502222 0
0.386612624288313 1
0.356912486158015 1
0.427314861620736 1
0.410382499826597 1
0.358945643601422 1
0.37208395090765 1
0.408013402982424 0
0.392892052161603 1
0.382319673319064 1
0.372892246601547 1
0.483733873671358 0
0.424984674446948 0
0.406297204683072 0
0.414663015467496 0
0.410516918882594 0
0.431919578738034 0
0.392863147889731 0
0.421373953033353 0
0.337899967548386 1
0.39985214655797 0
0.385974597747758 1
0.414086361171408 0
0.394783213600177 0
0.430241851994262 0
0.424994026053476 0
0.34514347449736 1
0.311030671166868 1
0.404067578825349 1
0.368973087490672 1
0.446333677806463 0
0.448100156883121 0
0.360436621850382 1
0.398691518558343 0
0.493276118788143 0
0.359653023350806 1
0.391936929489892 1
0.403252722579304 0
0.300705538969829 1
0.342966137516386 1
0.404175870475041 1
0.425361712771014 0
0.413367810013508 0
0.382786852711724 1
0.370817589495863 1
0.441653348687406 0
0.294892609137099 1
0.373691842628418 1
0.338784406185534 1
0.452188818729885 0
0.393777483540433 0
0.366758374072221 1
0.356375006738033 1
0.351340635376872 1
0.344516415146957 1
0.42101446914991 0
0.431987436090721 0
0.424475185210876 0
0.350376697909802 1
0.37038882852644 1
0.362347950062862 1
0.382918395510958 1
0.364733910056102 1
0.367611084025544 1
0.362364690533296 1
0.327731065720957 1
0.305213420756866 1
0.399592140521726 0
0.452616051579689 0
0.390278683872525 0
0.394743433633555 1
0.397709731221297 1
0.477799893958131 0
0.425536647479613 0
0.416347425933748 0
0.34043517005721 1
0.427315043513756 0
0.328075194801453 1
0.366325823422382 1
0.408477726718654 0
0.353175926119905 1
0.45287867760889 0
0.510040456626361 0
0.383881210534968 1
0.399327611987504 0
0.380262668379912 1
0.369906575849327 1
0.370759322645367 1
0.437691162405028 0
0.406928611852513 1
0.385375996457933 1
0.398294860316794 1
0.424514056260387 0
0.486992445447474 0
0.4231232346533 0
0.434409106266458 0
0.309787293660263 1
0.403912659766801 0
0.36746038482528 1
0.38718538814794 0
0.398868478669892 1
0.366365443149894 1
0.365811443728647 1
0.396802102330783 0
0.449525142225984 0
0.425852306128232 0
0.366403688142162 1
0.357557198026603 1
0.382812707456993 1
0.293576334436233 1
0.410461379096962 0
0.430945526226907 0
0.394306587832312 0
0.428390411537821 0
0.384140939320381 1
0.440605914183175 0
0.433844320275922 0
0.36489987097385 1
0.395566465918182 0
0.417007285762856 0
0.367556320695339 1
0.423906558691188 0
0.473129263518492 0
0.446354523777538 0
0.255661992758925 1
0.42403523508953 0
0.409042237156425 1
0.414336569195673 0
0.30784136386405 1
0.352840452242899 1
0.445481014031971 0
0.428991052521029 0
0.431426389808802 0
0.355742118263216 1
0.357726377758044 1
0.366249320646581 1
0.391220937520535 1
0.411195377492126 0
0.439557948693057 0
0.388466966851586 0
0.387919675626538 0
0.383250840306909 1
0.299910572908627 1
0.4259302122074 0
0.368545759070314 1
0.447991594960375 0
0.398386964661425 0
0.39829518000449 1
0.392354497404667 0
0.374789319662059 1
0.381671562186562 1
0.389588973952497 0
0.360278719686267 1
0.355535353270753 1
0.370996036120545 1
0.49976426966217 0
0.449213341117395 0
0.424405800023461 0
0.359495589896407 1
0.384895787679621 0
0.356344755649815 1
0.373384689644831 1
0.382183569890361 1
0.33409546980018 1
0.386374139479833 0
0.4020675271515 0
0.454937726647857 0
0.428394511447726 0
0.402174342337252 0
0.40939888628725 0
0.442177232543693 0
0.357527111788746 1
0.326931052013182 1
0.41781658138442 0
0.440112220614316 0
0.477520701570698 0
0.416310635601263 0
0.347751313234198 1
0.434029367507386 0
0.377029418785935 1
0.363873023408034 1
0.466847494024485 0
0.429749450675299 0
0.368824006667176 1
0.464310311554926 0
0.420245696995984 0
0.453863850736079 0
0.387368091556874 1
0.406303587562993 1
0.409810941033464 0
0.322619547969918 1
0.322012437359525 1
0.42221965459854 1
0.432666135728248 0
0.426804864718099 0
0.332996075841783 1
0.418256889302725 0
0.438696957501409 0
0.457364426495332 0
0.427561547930438 0
0.364416209959559 1
0.36731625761761 1
0.360089626591279 1
0.429220248349713 0
0.398092896846554 0
0.376143086189744 1
0.356909207073042 1
0.357371414301161 1
0.391452889329743 0
0.388027017757717 0
0.335658748113376 1
0.417886043063643 0
0.326847704124936 1
0.353226377845873 1
0.445670500897555 0
0.407090432732886 0
0.374643187071488 1
0.344857947700845 1
0.413353684974607 0
0.372994605540257 1
0.390527015511231 0
0.364163684735904 1
0.344266671014374 1
0.411847496102366 0
0.249348793327602 1
0.414828904619052 1
0.393072902646567 1
0.409157295485473 0
0.390032071284842 1
0.339536849171071 1
0.372360656591196 1
0.391132332880994 1
0.42673705721153 0
0.415103905017631 0
0.352181645810449 1
0.402229776452259 1
0.435964421269808 0
0.412688865656037 0
0.383297669509419 0
0.381101191892789 1
0.368280572900278 1
0.374167119888522 1
0.431383700667426 0
0.406946503647507 0
0.321652603728319 1
0.321963578563905 1
0.405403721897624 0
0.420728739065696 0
0.488353662497499 0
0.424429420553258 0
0.331907390331378 1
0.381156630654988 1
0.340764204768833 1
0.35137669782111 1
0.331993280823947 1
0.365860744088081 1
0.412676771588475 0
0.438301391097456 0
0.305762685988951 1
0.365896064371561 1
0.450070888668492 0
0.397616096826889 0
0.392594578864579 0
0.400010452837832 0
0.356362783319568 1
0.385333052453214 1
0.369049983003118 1
0.474174883020489 0
0.424997110707159 0
0.386529156283487 0
0.390146314165854 1
0.422733489028576 0
0.382942900902185 1
0.412947011962892 0
0.391464541257586 0
0.36989727530523 1
0.44853141434014 0
0.393765388031628 0
0.344473872120183 1
0.358340473475117 1
0.415732172132031 0
0.351670176273463 1
0.395282620381305 0
0.403042373774491 1
0.339305061211172 1
0.406096699542174 0
0.353218530585664 1
0.387242872209387 1
0.376236866258823 1
0.383520030314816 1
0.483040107006546 0
0.444833691336636 0
0.375558561774481 1
0.480319280352932 0
0.394114722394044 0
0.415255895939844 0
0.39932066669965 0
0.474803916583912 0
0.391669332510644 1
0.462883374464997 0
0.453566284183557 0
0.336829049634049 1
0.419033454044315 0
0.292484140307977 1
0.432173345483416 0
0.393125058351124 0
0.395984056186423 0
0.372536790530025 1
0.380168755143783 1
0.394510904234153 1
0.374744710422642 1
0.390489041833395 0
0.29776885180173 1
0.358996971004241 1
0.374159350105376 1
0.384208723830555 1
0.39399619344063 0
0.380229040983329 1
0.431039715079985 0
0.326432647010945 1
0.364552475655586 1
0.392691998995856 0
0.420501342649416 0
0.410196022981768 1
0.393992835611956 0
0.388635268087184 0
0.3800009821101 1
0.383499041504553 1
0.303662253005886 1
0.386608400671439 1
0.498622210125616 0
0.394643911932412 1
0.336584242163288 1
0.462110810137078 0
0.414439221707119 0
0.475728575804249 0
0.357770974273862 1
0.403954708647003 0
0.392687193007889 0
0.387569413892873 0
0.434728685796746 0
0.464190136876187 0
0.39896886718673 0
0.334647147904981 1
0.357338194150031 1
0.328895447437586 1
0.485758272655911 0
0.38703488642039 0
0.36193339626111 1
0.439750636464311 0
0.42133450269049 0
0.347148133869259 1
0.355496605242925 1
0.350703899771856 1
0.346813440895063 1
0.321414366921638 1
0.348646382133195 1
0.42200129997175 0
0.447425881567437 0
0.400107886993374 0
0.333124448372083 1
0.449694869921086 0
0.419751224106656 0
0.400851345898196 0
0.464162438833401 0
0.361450830286156 1
0.38573853819781 1
0.42330952097355 0
0.416477013247141 0
0.43439510968688 0
0.46786790052476 0
0.45754958046775 0
0.412057166199266 0
0.311017559654043 1
0.379558097245854 1
0.35563671799903 1
0.388424329014878 1
0.371788588056643 1
0.380540662986554 0
0.429964745113628 0
0.383196413043841 1
0.407722640826693 0
0.389269741450585 1
0.362779884645411 1
0.414905755276025 0
0.413600014364171 0
0.412506785740251 0
0.363843981318527 1
0.379180881788326 1
0.428567557553499 0
0.38821591217839 0
0.390742758197787 1
0.404298744415366 0
0.419813219085908 0
0.347167163389004 1
0.385585157286987 0
0.334138217720909 1
0.366023624151502 1
0.438331556375178 0
0.35874874205244 1
0.369821157698708 1
0.363593492419564 1
0.391239308238564 0
0.415853473235969 1
0.396931614392533 0
0.366505724615724 1
0.381013383157326 0
0.447764695801001 0
0.416981963534928 0
0.358137655696303 1
0.351258701486118 1
0.425759302008384 0
0.339530980529372 1
0.405108338258573 0
0.31377602255853 1
0.315919875195525 1
0.385071214976303 1
0.368930441132522 1
0.368007456891354 1
0.371361409555161 1
0.434471965992976 0
0.396329526009078 0
0.413569199385495 0
0.441902546803072 0
0.407474193820004 0
0.378299007940121 1
0.383080013190131 1
0.391755903627184 1
0.394632064768944 0
0.435364033213399 0
0.386207896133101 0
0.386367392472399 0
0.491988337287212 0
0.450112187845873 0
0.389172437669725 1
0.412721407221817 0
0.367300267969379 1
0.402633308817094 0
0.375709433758224 1
0.378844053436803 1
0.365075879109993 1
0.367208243783392 1
0.374709065711811 1
0.478621201171839 0
0.513966680371102 0
0.354348650660024 1
0.355279589221211 1
0.424186129325913 0
0.417628666435428 0
0.466729257789997 0
0.38950757543561 1
0.348812463394025 1
0.4607979549052 0
0.355973854712225 1
0.350573394390162 1
0.361219942738704 1
0.408378692916997 0
0.390450471565201 1
0.391253682376408 0
0.402849356222046 0
0.377924478527198 1
0.348505359390496 1
0.437879456875531 0
0.340077164031028 1
0.427826345609469 0
0.411178155099728 0
0.430719778178664 0
0.438110488074217 0
0.407420501888772 1
0.426704156187892 0
0.398847634717185 0
0.4465397049091 0
0.336015739457881 1
0.408318994627052 0
0.402374256469296 0
0.355648198624721 1
0.423343408516904 0
0.377362651938948 1
0.449070093735258 0
0.43219780218097 0
0.313909210251897 1
0.383720927787778 0
0.421212272636348 0
0.432859736956135 0
0.475080061337895 0
0.337300118006116 1
0.406290224007157 0
0.380330052744693 1
0.457820795568837 0
0.397372479173067 0
0.413630084936691 0
0.432318491471845 0
0.409457435003007 0
0.391401093301987 0
0.400820357357817 1
0.372128744896018 1
0.415310236516233 0
0.369681988632905 1
0.338335416443686 1
0.516893896326831 0
0.375156198394865 1
0.383007897799945 1
0.45066643527996 0
0.390365214572136 0
0.310235823066542 1
0.358469149959138 1
0.373686705935613 1
0.408675930685053 0
0.418520806827375 0
0.378732471212566 1
0.41923591562103 0
0.425839981167018 0
0.381159259416057 1
0.372973668913045 1
0.407014844967759 0
0.327117736147051 1
0.375007792442513 1
0.481950238105316 0
0.380592472994718 1
0.351246012393341 1
0.423885254167603 0
0.416307236712808 0
0.386968310350283 0
0.422683520057634 0
0.394137233616164 0
0.405599016989996 0
0.378716511911956 1
0.341622042345945 1
0.369595815086493 1
0.411133756026845 0
0.303894221750784 1
0.368449492482046 1
0.44298254507306 0
0.438532664169503 0
0.426107500815203 0
0.308763584178188 1
0.318425754514214 1
0.38379940382232 0
0.44354276125683 0
0.372049937265088 1
0.430094241345471 0
0.37593766781786 1
0.43704412150435 0
0.385743096839733 1
0.425982081742735 0
0.466471924389955 0
0.445228416008266 0
0.387237892819767 0
0.470366960918751 0
0.436499210510815 0
0.38759719327107 0
0.323517364176258 1
0.384389559271959 1
0.413626767269464 0
0.406206456594533 0
0.319121309911316 1
0.403626824234241 0
0.487133050957466 0
0.441945429622357 0
0.435217683418419 0
0.488452154007371 0
0.380277596621825 1
0.41328986324102 0
0.402692315398032 0
0.402411758664782 0
0.466875604226636 0
0.409720501632906 0
0.361341475363171 1
0.37251943224214 1
0.333274791609679 1
0.418998925997938 0
0.393303895454092 0
0.384933807919672 0
0.51242766876086 0
0.460728179249499 0
0.364112147610181 1
0.424059857146387 0
0.36623671466485 1
0.340327755620065 1
0.378519332868272 1
0.399547386846659 0
0.377502332710364 1
0.438270680206038 0
0.421620712695253 0
0.324502940724909 1
0.415589360260875 0
0.41229359905971 0
0.417054970360322 0
0.400831011008662 0
0.421744145799023 0
0.321143317193727 1
0.384578369509275 1
0.417171923606576 0
0.393498650458006 0
0.344446736286867 1
0.385902530713984 0
0.425418658549106 0
0.405933367710384 1
0.394045955599946 0
0.462209027441628 0
0.448556362735836 0
0.304732817681071 1
0.371514299291331 1
0.354466382969002 1
0.334417787506565 1
0.345781963978173 1
0.505822882108281 0
0.407162572392786 0
0.369226721167175 1
0.411425659733559 0
0.39527099284557 0
0.366070058515812 1
0.322854212582443 1
0.436882345888154 0
0.378393929940848 1
0.374600613054707 1
0.405168967246268 0
0.343858861865317 1
0.372512707566913 1
0.450987515799751 0
0.298359273828141 1
0.377133644686793 1
0.472129778882531 0
0.442359318165773 0
0.44497159037137 0
0.367888331095471 1
0.426037030635996 0
0.442900809940744 0
0.392155986077794 1
0.367949372577065 1
0.436122057126346 0
0.385982347721722 1
0.463448364921709 0
0.412896735645424 0
0.453949850379658 0
0.34634407517325 1
0.332114898945848 1
0.373886150019189 1
0.31815108531995 1
0.427984550090334 0
0.338850822522504 1
0.32816245087233 1
0.430410111722456 0
0.337490852726729 1
0.462184167005885 0
0.366544534211381 1
0.409338442460784 1
0.330351184637941 1
0.412939415064824 0
0.419697301797677 0
0.482227922282329 0
0.479846499535372 0
0.399752357309222 0
0.371144384357294 1
0.355628215908041 1
0.41743096260429 0
0.35239948502504 1
0.368020451913106 1
0.390963439480716 0
0.427481619415705 0
0.35799693364485 1
0.440889129881534 0
0.412559217477356 0
0.430637889982258 0
0.416723754080713 0
0.400711285940527 0
0.351247624311536 1
0.464095957271909 0
0.447911510724997 0
0.381264024793554 1
0.404229468466812 1
0.3451485699339 1
0.374827660771288 1
0.362010342034494 1
0.294675127844637 1
0.401928595247005 0
0.383511149466962 0
0.472101710262548 0
0.351194151836994 1
0.46847302605292 0
0.37579470363557 1
0.413710738892554 0
0.405038260679913 0
0.308602064093273 1
0.422242566670072 0
0.352056840089966 1
0.417223482948743 0
0.469971060423381 0
0.411798371953655 1
0.374654069162065 1
0.408529840610099 0
0.416131944959957 0
0.357810666810886 1
0.386065342912136 0
0.445735108159198 0
0.391124257337326 1
0.371776354239235 1
0.469414130567851 0
0.337193655544182 1
0.403358686620456 1
0.322659996614724 1
0.402003220484228 0
0.346552607587526 1
0.457330411017568 0
0.340667071064861 1
0.366247804903154 1
0.413022269540869 0
0.425521049756862 0
0.356452585561459 1
0.433314098206185 0
0.36807488240571 1
0.368153149684815 1
0.351371466638927 1
0.42909183805563 0
0.368789468944768 1
0.413792298280981 1
0.393986277671708 1
0.395080734222097 0
0.384480670708004 1
0.364622748378816 1
0.401323269115036 0
0.422851518635585 0
0.413780277812416 0
0.368245800260959 1
0.380649259965674 1
0.332887895217153 1
0.317451489636799 1
0.428200774222816 0
0.464333690692068 0
0.458101560565466 0
0.356506053967189 1
0.394349310217513 0
0.397328769273538 0
0.458726950028055 0
0.372970387807655 1
0.378432934629553 1
0.401832543156133 0
0.284393960720996 1
0.386978411591748 1
0.354983352813846 1
0.384588723450505 0
0.389679430086092 1
0.321804415005283 1
0.381446687692268 1
0.322994696200873 1
0.40619334455118 0
0.289081256041466 1
0.299778923124389 1
0.438140908367637 0
0.472527807703908 0
0.426367831294028 0
0.401968242479228 0
0.432769490005159 0
0.420874040115447 0
0.412320550846831 0
0.412980901634327 0
0.383238166378505 1
0.5082731887783 0
0.282940375883646 1
0.391690335254253 0
0.38902376753964 1
0.333678964568222 1
0.36596704391645 1
0.300792987473594 1
0.397925536978938 0
0.395548032829556 1
0.347531493737057 1
0.340346429487771 1
0.335234915272642 1
0.312095762229801 1
0.340233376321341 1
0.358380001802909 1
0.400545337858757 1
0.432372841341538 0
0.426630852250921 0
0.442018376887681 0
0.324771690710072 1
0.429902633815384 0
0.428081993916478 0
0.41859922267009 0
0.379880288337669 1
0.344745920083259 1
0.348877041713235 1
0.325640026647605 1
0.503305779000497 0
0.460417395872441 0
0.339090593510231 1
0.423166806585305 0
0.330352314120602 1
0.473487125826139 0
0.431842381433762 0
0.404655427019661 1
0.417670420797536 0
0.378612089362126 1
0.354468209880338 1
0.288851642705899 1
0.338565347974914 1
0.414501795228458 0
0.373493090011565 1
0.413175949498065 0
0.418976096570915 0
0.378707842752611 1
0.408920017103014 0
0.433622005448107 0
0.418438292820201 0
0.439034849298822 0
0.390515551569038 1
0.41001569855297 0
0.420001725718 0
0.40620318566447 0
0.388928472061307 1
0.395064561662477 0
0.395237145059175 0
0.364780742643658 1
0.342930352522917 1
0.378235097473593 1
0.406673463545149 0
0.411836302077173 0
0.358054696917288 1
0.350226266933419 1
0.416305739347527 0
0.439182758517746 0
0.356513889923569 1
0.378114638693329 0
0.398843977183408 1
0.417536935426658 0
0.415844694486874 0
0.419797174048111 0
0.309582692117107 1
0.416842181859742 0
0.407836892998066 1
0.446516998838699 0
0.393952780458364 0
0.33058856135341 1
0.399066321058336 0
0.455786457114148 0
0.360760883184403 1
0.345443761805922 1
0.435562215798501 0
0.37139538773475 1
0.415022930679396 0
0.390431589604305 0
0.414291634801865 0
0.442183559149856 0
0.345905526737914 1
0.397457181150236 0
0.42600788268878 0
0.47074780316733 0
0.38706695271687 1
0.34911890904705 1
0.362903519751912 1
0.352217028207064 1
0.374259255223496 1
0.459149238578299 0
0.351219999086695 1
0.434348463693703 0
0.346791356904678 1
0.338990336346062 1
0.357275483070492 1
0.377187642488126 1
0.347736304970144 1
0.376672408081449 1
0.383484108754529 0
0.396932403708214 0
0.406889480703579 0
0.396212135650983 0
0.360804772499724 1
0.43003870090925 0
0.363626529016643 1
0.367793976441983 1
0.435114372343451 0
0.394473241166274 1
0.362052823572259 1
0.444231224082203 0
0.434243519548191 0
0.416846487389909 0
0.386114798571071 1
0.394860194597193 1
0.404723265378118 0
0.412773378652367 0
0.405340496683958 1
0.349732339068583 1
0.387954987640244 1
0.416470387817717 0
0.357678886169765 1
0.367294660747872 1
0.443940022967995 0
0.407562846549758 0
0.430709549525444 0
0.424243311235377 0
0.292939407469253 1
0.336032594726753 1
0.389892243527221 1
0.410975804228864 0
0.434192036994778 0
0.404591209693958 0
0.344096092908405 1
0.373095736418916 1
0.399992343669329 0
0.423927122517909 0
0.480214440782568 0
0.436969356270628 0
0.338384678273613 1
0.43178256961656 0
0.472680111728119 0
0.407324805370766 0
0.386119016736569 0
0.392885487581996 1
0.381593597631894 1
0.336971028069311 1
0.350657380322738 1
0.366185720968795 1
0.384158411036095 0
0.382895553879104 1
0.343720295147055 1
0.354135318939655 1
0.393742181384084 1
0.26764616897473 1
0.428653320545855 0
0.421210158486669 0
0.355594347467458 1
0.454688782826678 0
0.442462979567726 0
0.432254391865157 0
0.37896379316168 1
0.304851053131577 1
0.435042653019088 0
0.392784007913384 1
0.381777210948524 1
0.316857049674862 1
0.333965396225996 1
0.370232743436098 1
0.431840124473901 0
0.327093202888712 1
0.399529518740747 0
0.355784296926613 1
0.386086778455698 1
0.429358795409907 1
0.383796378298478 0
0.344776909747143 1
0.412889082153132 0
0.335091967953343 1
0.452362726684395 0
0.401801543717574 0
0.378584624775691 1
0.359515364636046 1
0.477078386240738 0
0.342579128146152 1
0.388218304635441 0
0.453279754433667 0
0.345372524658681 1
0.425811422639317 0
0.365096057070253 1
0.404492891797202 0
0.415178626103182 0
0.336767483326522 1
0.359976563718766 1
0.420800128407844 0
0.321157088919673 1
0.336008485524089 1
0.431394098366948 0
0.310868409179138 1
0.421211140830235 0
0.392512647596462 1
0.413218061750079 0
0.39154818210797 0
0.454957283123873 0
0.413551862423064 0
0.392048543739696 0
0.407545959514119 0
0.303151603619577 1
0.417387960894856 0
0.354013262353287 1
0.506443122698528 0
0.381149684775453 1
0.398616970674324 0
0.366974889571676 1
0.402341512329467 1
0.418973274272902 0
0.417062661191106 0
0.369249298307464 1
0.299239796963541 1
0.430162637820301 0
0.341262659096024 1
0.371381715802531 1
0.364921787433923 1
0.370393134534717 1
0.402136192056904 0
0.360533914956626 1
0.424792826216328 0
0.402783032765302 1
0.477992919957872 0
0.401537398284212 0
0.381942747201451 0
0.361722389697716 1
0.404190583851975 0
0.373282243688004 1
0.36962684278383 1
0.385708587894556 1
0.383332336163487 1
0.463918554014428 0
0.347594991852697 1
0.464982317441145 0
0.448307712376027 0
0.330409880721381 1
0.419971837602409 0
0.311074183559156 1
0.374829755431563 1
0.469534862780983 0
0.367578098096702 1
0.362811032253841 1
0.375880442719909 1
0.451032630235565 0
0.440005789483114 0
0.48983190558032 0
0.408372803435867 1
0.376355012752384 1
0.381650948232455 1
0.370379143622043 1
0.357138529018203 1
0.381324226665364 1
0.349465866927676 1
0.434330371712386 0
0.378647539209591 1
0.413950695816499 0
0.373375332732304 1
0.413549510803673 0
0.376726498821822 1
0.444350728787156 0
0.388237060907046 1
0.400219799095889 0
0.35829282433996 1
0.408550366509931 0
0.419323390158512 0
0.34951381251638 1
0.450201387931341 0
0.424887565589937 0
0.345390973194441 1
0.39524145838661 0
0.389781734085862 0
0.411715488379575 0
0.412080707578875 0
0.328115702879717 1
0.425887196629146 0
0.469857156368787 0
0.361752138522409 1
0.402929255142624 0
0.45563983274119 0
0.374191497226708 1
0.400918361066868 0
0.41268985295492 0
0.413429898406244 0
0.380429698165699 0
0.432370768033629 0
0.317386272524216 1
0.399351751391396 1
0.366584337798892 1
0.391740814432503 0
0.405178517619325 0
0.421261200256114 0
0.427952819026648 0
0.408170999284758 0
0.535143168033241 0
0.388050228401634 0
0.346363709770329 1
0.413265168046095 1
0.450513528472048 0
0.370820386128906 1
0.408338424462475 1
0.317956718118009 1
0.425466947968758 0
0.337910512214145 1
0.402981834655482 1
0.513805354629186 0
0.401722948274715 0
0.359707103580471 1
0.402990867044832 0
0.476913407668392 0
0.455999932570906 0
0.38135131935413 0
0.397221066758383 1
0.383087180203881 0
0.447992448623085 0
0.377113258693983 0
0.440182098020766 0
0.386312807781924 1
0.359552521576656 1
0.35023384116089 1
0.353264527253279 1
0.448046045119963 0
0.39362207968396 0
0.33741793842352 1
0.471440582716442 0
0.311116501022305 1
0.356243796320499 1
0.404864006490009 0
0.349823978858005 1
0.345875537838956 1
0.404562842057156 0
0.443530323897883 0
0.421538296063603 0
0.381617139368023 1
0.364354009426511 1
0.443120194204108 0
0.424296063571594 0
0.482571304800322 0
0.349553429993324 1
0.459408330134665 0
0.40731307033041 0
0.377885109703143 0
0.413702152739026 0
0.389807007238799 0
0.386190287369884 1
0.407836590955896 0
0.330848387038919 1
0.45288819673257 0
0.392933743952472 0
0.419496333920494 0
0.413534544502907 0
0.310922200353221 1
0.346684997546785 1
0.327269023411961 1
0.323666366452229 1
0.418415907654539 0
0.412390138637981 0
0.352664420605379 1
0.345177598289606 1
0.383611583944253 1
0.37790488639749 1
0.404901810156682 0
0.443752060077494 0
0.362347291104153 1
0.390451665114753 0
0.385017161908934 0
0.418152033872366 0
0.409157677511746 0
0.438448400761322 0
0.409369879861739 0
0.404338493147503 0
0.371509823169087 1
0.423992959937471 0
0.349973871067352 1
0.381194414854376 1
0.447852455716135 0
0.355672028372325 1
0.45073780969995 0
0.437202614418124 0
0.397364178773159 0
0.383111907378376 1
0.439132213824416 0
0.347286339841988 1
0.304890783010505 1
0.3271994687465 1
0.33181428205934 1
0.402692252729621 0
0.413688458195393 0
0.468203698334663 0
0.309584875171157 1
0.401729357664379 0
0.404790980172087 1
0.360965814760491 1
0.425323716451579 0
0.406839147910319 0
0.368619830007424 1
0.33619341038313 1
0.421164570831368 0
0.322718243489748 1
0.371278927776829 1
0.367631891490699 1
0.351477295391909 1
0.408431061324671 1
0.474630991446401 1
0.37778738114936 1
0.425792415135251 0
0.375427154872917 1
0.495946242766566 0
0.392122106257623 0
0.377606278116154 1
0.425065439514077 0
0.422191429526061 0
0.440303492754402 0
0.363098453261889 1
0.361489410859241 1
0.372041460241077 1
0.419451740267365 0
0.4958565062144 0
0.370764505209857 1
0.400354075688723 0
0.408885840586649 0
0.355274565967506 1
0.365861318299476 1
0.404191883089067 1
0.35695043671768 1
0.416562559504211 1
0.410024586261866 0
0.370748769500038 1
0.383259896335141 1
0.407075933692707 0
0.392431969107865 0
0.391016155867523 1
0.448669915475533 0
0.385855949345145 0
0.417538809811388 0
0.393125333324575 0
0.397404502531661 0
0.365817561671719 1
0.374825493600853 1
0.420236319600988 0
0.403625320401424 0
0.366766339813562 1
0.438869650495795 0
0.449864544931852 0
0.385084377559545 0
0.327688997106619 1
0.434317961897988 0
0.436594288993695 0
0.380115786935998 1
0.392071405268591 0
0.367578313323726 1
0.357407108731535 1
0.345219169541597 1
0.401209008846509 0
0.418474464046143 0
0.32091762979408 1
0.370467798498379 1
0.389014388228642 0
0.434436252095449 0
0.386626224569323 0
0.316790100534699 1
0.422099822976883 0
0.371660668339394 1
0.417052755789233 0
0.316184900971169 1
0.399740163544464 1
0.385459425979422 1
0.412586859063583 0
0.382062422104889 1
0.390580189994289 1
0.408302671677963 0
0.474163493426787 0
0.352790505343287 1
0.343126097643462 1
0.309811204098108 1
0.385161781692778 1
0.365576476236912 1
0.288346170604925 1
0.342178127122293 1
0.361860564308742 1
0.388768021838864 0
0.334951343043081 1
0.350648530688653 1
0.412667188354469 1
0.444067539304256 1
0.416321515860189 0
0.416069731031641 0
0.420433003794038 0
0.394489547978482 0
0.444748625874426 0
0.33413491067531 1
0.339526464701442 1
0.378810013432241 1
0.393222667879209 0
0.426773577161243 0
0.367076323873777 1
0.406433874261777 0
0.376117695749941 1
0.303479695670685 1
0.461470783455027 0
0.373715996922796 1
0.417749810471952 0
0.393690686996273 1
0.33638383708849 1
0.391322006432227 1
0.45158277751777 0
0.346384911560568 1
0.46882396510284 0
0.39488101345258 1
0.439853082280677 0
0.379236514354529 1
0.34499400309593 1
0.40218488418626 1
0.434615954815191 0
0.413129419761367 0
0.388889918059614 0
0.400105553906354 0
0.455781706696914 0
0.420412670540569 1
0.38950854368522 0
0.39847769316839 0
0.34631161735708 1
0.480199844803873 0
0.401445761681721 0
0.3733708446349 1
0.395218004195255 0
0.364099485314431 1
0.474343933850329 0
0.390476602360028 0
0.387770736961598 0
0.378204788800453 1
0.420430873544898 0
0.429179801353472 0
0.399548248497697 1
0.476970578800157 0
0.394870139653777 1
0.3920102466809 0
0.343629660427674 1
0.345677616735831 1
0.47049631201976 0
0.417825309027745 0
0.422638547662643 0
0.43796191778532 0
0.443068726668646 0
0.383428687677366 0
0.453604798191001 0
0.41093305107976 0
0.422499818388565 1
0.420598788161403 0
0.391600680490155 1
0.418648829211436 0
0.409268101921331 1
0.371066424805771 1
0.390207776405344 0
0.400480976456115 0
0.482360801318398 0
0.364483264631132 1
0.393918940268915 0
0.46571935884171 0
0.365525127405139 1
0.415513576718004 0
0.477805804533222 0
0.354035538749631 1
0.432833386517247 0
0.384529142356104 0
0.409360617779381 1
0.456499106149255 0
0.347330695754274 1
0.370972020658756 1
0.425086077687692 1
0.330755387480797 1
0.430456449267739 0
0.403544826621788 0
0.412309690396756 0
0.327064010199632 1
0.392515333707333 0
0.466992277990544 0
0.445556530903336 0
0.410311407258534 0
0.356895909324727 1
0.357296592178357 1
0.435735095499057 0
0.352182368515785 1
0.330180768825004 1
0.442566814491621 0
0.440251257064922 0
0.389604226962534 0
0.403774578641495 1
0.388235077506184 1
0.398628675640083 1
0.448110773445555 0
0.372418383838446 1
0.343062075099265 1
0.348499308563021 1
0.36588222882011 1
0.389193656029336 1
0.476615535523734 0
0.396808018943192 0
0.324181923504285 1
0.363006335943582 1
0.444905328372513 0
0.369967430851457 1
0.375799861215098 1
0.305039933319261 1
0.453096438154116 0
0.415866903176031 0
0.39621867170789 1
0.419438121506601 0
0.374674358663744 1
0.385241772208231 0
0.363114871750338 1
0.489520159241859 0
0.361358032492739 1
0.401849535570751 0
0.363418047473316 1
0.328773100037415 1
0.405579593213511 0
0.355589465440566 1
0.439195628641637 0
0.472474044962326 0
0.399165433468614 0
0.375402899984015 1
0.404487088388786 1
0.374678322367534 1
0.46528652948871 0
0.394959413372911 1
0.416228990781927 0
0.459858273396559 0
0.426878662391706 0
0.38238319989259 1
0.354906015899561 1
0.326581409488548 1
0.374460508275121 1
0.401975243971187 0
0.387477086692559 0
0.4109546192114 0
0.405998079891779 0
0.440712638158097 0
0.490393477895886 0
0.418221071742134 0
0.34946970555093 1
0.40990343377294 0
0.369011469012106 1
0.407053087108907 0
0.375764009510001 1
0.369363151382799 1
0.322945013396925 1
0.371374277327373 1
0.470450774078664 0
0.425648262028423 0
0.368044052680588 1
0.447886644060662 0
0.447110179822296 0
0.376007362648959 1
0.334446652929524 1
0.433275361965601 0
0.327171388062634 1
0.354458842484681 1
0.310826901529438 1
0.317050191508622 1
0.311998477209964 1
0.351991409853067 1
0.476784109268553 0
0.397749010773586 0
0.420713310897483 0
0.385531094001383 1
0.401271774936178 0
0.426719128165619 0
0.514701466412616 0
0.397096492088241 0
0.379205825042429 0
0.361433900426923 1
0.433367612328564 0
0.475902073940535 0
0.338400943655238 1
0.404324981189641 0
0.352261919925162 1
0.404875762035366 0
0.385306826523142 0
0.42776356078171 0
0.385117591786793 0
0.402374980898012 0
0.366362190285891 1
0.450254341424463 0
0.432617585997689 0
0.372241902032475 1
0.365654065854522 1
0.377309935316979 1
0.437868292226585 0
0.428463443640157 1
0.358782071062398 1
0.348149009722359 1
0.41365396047227 0
0.344810213620259 1
0.393292174387997 0
0.414673559082502 0
0.437265123577046 0
0.387820517733729 0
0.328942377658941 1
0.496944926952343 0
0.386000961932621 1
0.456205496016454 0
0.429342017107726 0
0.399335867601578 0
0.385364958319672 1
0.339223666500488 1
0.397544271534673 0
0.394569876904707 1
0.358567136991272 1
0.439100971707448 0
0.381008040959765 1
0.417748185016319 0
0.384346470091249 0
0.337805082443841 1
0.344458962046721 1
0.421505066721107 0
0.402515974557341 0
0.415771120390286 0
0.428370923609649 0
0.379991440886738 0
0.376258034135386 1
0.455511000902609 0
0.41602149276408 0
0.418603429516425 0
0.416592011067346 0
0.402706935589006 0
0.417512138733009 0
0.383401147673207 1
0.441460685355839 0
0.348231703170833 1
0.419457473907357 0
0.362116886965883 1
0.348365799769622 1
0.382984055637181 1
0.365623889443039 1
0.347655620993321 1
0.397359353412772 0
0.342499314561963 1
0.441964201924804 0
0.358867172604037 1
0.348592798320939 1
0.435241473720263 0
0.406234988463363 0
0.414486411657798 0
0.345955094113323 1
0.37704007120267 1
0.450253877979001 0
0.375672308452431 1
0.441873410676704 0
0.481699374073513 0
0.336670227964596 1
0.363444568827187 1
0.386833513389722 0
0.39464480967877 0
0.345332433341894 1
0.306759381559496 1
0.323025593767557 1
0.390158097067904 0
0.445614443236456 0
0.388553072119203 0
0.411206473407477 0
0.364586983212222 1
0.437287761897123 0
0.413228105550107 0
0.365112663653783 1
0.391948924850682 1
0.363167782490895 1
0.384663413315513 1
0.284387706632003 1
0.459034349366122 0
0.41135855445417 0
0.42368412394181 0
0.33720740857599 1
0.422527959199702 0
0.434185418486304 0
0.433141888974308 0
0.429836165773793 0
0.358616144760707 1
0.410357730226135 0
0.378267663125793 1
0.420488911148398 0
0.391131585040568 0
0.441558969406719 0
0.302016787004401 1
0.349262018529202 1
0.456235196950441 0
0.418236920486129 0
0.420294550111044 0
0.407694515484772 0
0.367906040644397 1
0.347417475438928 1
0.46753758461599 0
0.372268206260193 1
0.38219461542017 1
0.468816475328751 0
0.409247375448444 1
0.470558768234006 0
0.359505487547659 1
0.352652945086056 1
0.390039999610089 0
0.391886731883832 0
0.328233642606717 1
0.355967112909021 1
0.434251262902987 0
0.409284327896155 0
0.403010921310609 0
0.384378709348216 1
0.424489861566332 0
0.359524125372463 1
0.394002348259353 0
0.41407381267692 0
0.381802269650686 1
0.419903302632414 1
0.285040087835081 1
0.409709416464424 0
0.365434773247543 1
0.371445119263254 1
0.448380238130777 0
0.426224202781333 0
0.37723709550607 1
0.355997263715093 1
0.472426443833237 0
0.396792604008052 0
0.400094450128863 1
0.474674775321773 0
0.296156784440905 1
0.353789944997776 1
0.367671139963221 1
0.406819610048949 0
0.376510727140492 1
0.348406420161578 1
0.386702846258709 1
0.361003883819646 1
0.358438601838966 1
0.409532389774615 0
0.337801112612162 1
0.489347906016674 0
0.433683340172137 0
0.446742516016088 0
0.433288324286121 0
0.437381160162554 0
0.431975365674098 0
0.387740434867765 0
0.413673744774792 0
0.39121933161542 1
0.401353465697643 0
0.388616196701787 1
0.386924287524109 1
0.35347524440847 1
0.427853406082822 0
0.448917271734589 0
0.432110244344173 0
0.446684623391503 0
0.397137958230816 1
0.353620441217148 1
0.462173792377494 0
0.40112170107788 1
0.384886824040064 1
0.431182431839377 0
0.371179691119236 1
0.406202746103629 0
0.436990931877203 0
0.408090382790706 0
0.401919570684666 0
0.354763840183292 1
0.416288898325405 0
0.432617675029773 0
0.32563935631892 1
0.37444958407557 1
0.369102560178894 1
0.484302945532391 0
0.441371560898898 0
0.348508052154647 1
0.378022678087404 1
0.37428270793668 1
0.427192367933256 0
0.378014774853738 1
0.430069956116819 0
0.430601821473045 0
0.452603459917232 0
0.464820589347434 0
0.354668806956034 1
0.452226541734792 0
0.338667452019135 1
0.364938119910327 1
0.386142474934814 1
0.421912956652318 0
0.432447302575667 0
0.428226383974663 0
0.3953835835641 0
0.451484052795405 0
0.422628721008019 0
0.426009441012339 0
0.347931501162123 1
0.357909860890363 1
0.357533538652367 1
0.462020019753488 0
0.489215473229847 0
0.35405962781976 1
0.426234628919688 0
0.45198361366789 0
0.456925140554285 0
0.406302849400868 0
0.442246443900738 0
0.412077024196547 0
0.430496341706873 0
0.379081606824058 1
0.350657439445255 1
0.353317873739063 1
0.417000562433405 0
0.363154885236983 1
0.37283106472599 1
0.471592520071893 0
0.387341967282438 0
0.410884173120711 0
0.34445520860666 1
0.446058861547951 0
0.43630911573716 0
0.393194609214178 1
0.379405316172212 1
0.409996949025653 0
0.405263610392945 0
0.439301409979714 0
0.381270645694425 0
0.329803817155706 1
0.381661070909849 1
0.455509506096984 0
0.39452880530491 1
0.387343326342028 1
0.395670870913334 0
0.355419144586264 1
0.339297378220088 1
0.397698189006962 0
0.328633570471282 1
0.331559110035641 1
0.347247143260638 1
0.380652770005425 1
0.42484242302279 0
0.311947299942887 1
0.419711458860205 0
0.427785688104587 0
0.303763150383141 1
0.443170018535332 0
0.44165285197541 0
0.375551693006409 1
0.422212096576006 1
0.383373018219576 1
0.397899088308039 1
0.371802316078713 1
0.456939068371102 0
0.414413720921958 0
0.375136992137958 1
0.404926519391552 0
0.418103816806039 0
0.416126218388248 0
0.425794608442951 0
0.343640142214717 1
0.424329084017682 1
0.415118936604371 0
0.432038918001902 0
0.450160275320213 0
0.442881263609278 0
0.361550709448024 1
0.364307213646759 1
0.443243771633089 0
0.351034254995525 1
0.375942010616502 1
0.400719132724048 0
0.422777767910602 0
0.361484473965343 1
0.434355666758992 0
0.394785089804512 0
0.399663160042173 0
0.416653243269282 0
0.350420027138041 1
0.340248758340185 1
0.413140626488625 0
0.393925506054886 0
0.355748933326652 1
0.498779524939149 0
0.271693342883616 1
0.358424320604743 1
0.387265504181074 1
0.415083109696589 0
0.355403620509023 1
0.398939954070686 1
0.403678271956375 0
0.423046898397812 0
0.351526362255642 1
0.36521763883976 1
0.37754030371185 1
0.398293727261877 0
0.381590995864858 0
0.426622685851184 0
0.450965104551227 0
0.387639644620735 1
0.406557435307623 1
0.4055158784128 0
0.276639150947448 1
0.432721920157386 0
0.421736974409958 0
0.421397323286258 0
0.422716817976481 0
0.434235017619956 0
0.322614347458022 1
0.31998650997518 1
0.452358674828437 0
0.466323180352909 0
0.400914988509571 1
0.377716044231567 1
0.372341967706583 1
0.417534498234374 0
0.407932990229117 0
0.447122800280665 0
0.382966376531196 1
0.411597749722013 0
0.390340339589545 1
0.4664132810967 0
0.431532917955172 0
0.3875422037656 0
0.372483385222818 1
0.445873333119684 0
0.370905334547549 1
0.406802644079697 0
0.334584637406601 1
0.345011454919376 1
0.429018956934832 0
0.294130834589558 1
0.490091231473088 0
0.420223136484826 0
0.441284988271184 0
0.401576882479635 0
0.361169864040561 1
0.374492455904998 1
0.387795850456173 1
0.351364220760197 1
0.366724192775461 1
0.424683863547038 0
0.406314997242226 0
0.43961576334614 0
0.410907863597983 0
0.366072282229616 1
0.448071864441926 1
0.404196976320799 0
0.354166410061529 1
0.363139367889574 1
0.467096983029212 0
0.38273435253535 1
0.464255802561221 0
0.406546794843534 0
0.443697142385668 0
0.361317596030542 1
0.359920203474419 1
0.413597466518087 0
0.466351349298866 0
0.430941624837546 0
0.417200214391154 0
0.390431385579222 1
0.336550710394657 1
0.350698971264919 1
0.335000183844474 1
0.386890162708974 0
0.414313159323707 0
0.404887668848535 0
0.475686088313926 0
0.391246643897567 1
0.347418042331032 1
0.411755554687583 0
0.437672211750088 0
0.3235880770029 1
0.385116789672333 0
0.409269438582653 0
0.373986926506861 1
0.421950000672479 0
0.458883454793534 0
0.43923008723054 0
0.404581975208612 0
0.376528504947756 1
0.383581694365755 1
0.331754967459746 1
0.303307370890927 1
0.393783112990615 0
0.397987307376195 0
0.307903508011785 1
0.386560390369181 0
0.443173293743097 0
0.368492777118766 1
0.465558337122989 0
0.405252920772758 0
0.40562358810746 0
0.39148422886851 1
0.383729896724404 1
0.38273324206506 1
0.404921255014407 1
0.452230589383907 0
0.385128697821838 0
0.337474961019721 1
0.452559734826505 0
0.455680327929835 0
0.363266194975591 1
0.434037303692096 0
0.431604707228976 0
0.331015012180915 1
0.391135852909116 1
0.403893582760035 0
0.424548841508738 0
0.400796656686896 0
0.351027103137878 1
0.470429075971136 0
0.362942746257749 1
0.374266713311192 1
0.487217717856197 0
0.407348873117409 0
0.373940565596469 1
0.438092903438076 0
0.439971001406446 0
0.358849146198863 1
0.397765789582659 0
0.363962611901336 1
0.440207766083223 0
0.397602932894985 0
0.413568883591273 1
0.388366828000458 1
0.337787578839385 1
0.454079360739432 0
0.383241792547838 0
0.338042894059184 1
0.367667179397564 1
0.396103904614084 0
0.415918327264966 0
0.424797330297735 0
0.468574095730637 0
0.425240757021925 0
0.356001981607833 1
0.347395176319631 1
0.424248990317073 0
0.395331947875796 1
0.40000935123793 1
0.393200238139259 0
0.424103421547956 0
0.431696245942411 0
0.349773211051271 1
0.361537037000949 1
0.386203637354037 0
0.379056716517274 1
0.430083749260857 0
0.318079348167679 1
0.424796414219755 0
0.460688383290316 0
0.375973086033412 1
0.387382621386901 0
0.397037717353769 0
0.316145683926672 1
0.356436621686521 1
0.352088410621864 1
0.353787584180606 1
0.389440028088725 0
0.376584617421919 1
0.404031046393475 0
0.32065209310595 1
0.404705028946266 0
0.332692801747674 1
0.437880891548678 0
0.358061821762376 1
0.429825978630917 0
0.439243612237447 0
0.422442960833595 0
0.336568168084302 1
0.38842157309679 0
0.364041105556954 1
0.340404637371111 1
0.464987569390133 0
0.349142025280942 1
0.54619889666849 0
0.420754601620618 0
0.327348708753324 1
0.286901074612113 1
0.332544380348125 1
0.372392033805181 1
0.402650065417369 1
0.441231159561976 0
0.387681967131352 0
0.386722344587117 0
0.384420056384014 1
0.404225094526342 1
0.38573682501155 0
0.395882014372631 0
0.414232880726661 0
0.402238335871675 0
0.474880715219704 0
0.420224426861617 0
0.385331444827455 1
0.376486850015179 1
0.433412172672638 0
0.264593038842353 1
0.447857513724728 0
0.454689004668459 0
0.373145902657528 1
0.332457847352342 1
0.341883943557959 1
0.373011081059376 1
0.459133520863738 0
0.463440502571299 0
0.372659081165929 1
0.373089788196768 1
0.433776835403272 0
0.349770468871915 1
0.447212944782133 0
0.410932859974283 0
0.368497576735039 1
0.430268437401968 0
0.420841863734623 0
0.383900747239258 1
0.434037285912772 0
0.409553172396475 0
0.418052038620003 0
0.341041512834833 1
0.346913509080717 1
0.390069098645802 1
0.37694600771585 1
0.400288496943338 0
0.368659439633006 1
0.407038864216181 1
0.449615746119339 0
0.380070873586134 1
0.309546969541607 1
0.410607893653292 0
0.372633398149094 1
0.366255494654907 1
0.39989079059149 0
0.43501462125755 0
0.316854505418169 1
0.389006317727706 1
0.32029805999221 1
0.382395247034362 1
0.316665989687066 1
0.445370973626371 0
0.513398488098512 0
0.337327955852147 1
0.435040667126194 0
0.423660927820406 0
0.399455635943613 1
0.363541249354524 1
0.448362825246115 0
0.335065290601262 1
0.370770055355744 1
0.436625738190328 0
0.480744316007688 0
0.366402775756465 1
0.427633632774664 0
0.401159101856783 0
0.303026532478458 1
0.39733029904507 0
0.393844492418794 0
0.412735421881741 0
0.463805907217173 0
0.382323048591638 1
0.401188225830316 0
0.370300276292596 1
0.388114476447987 1
0.399791407563315 0
0.367154372776324 1
0.408866050720364 0
0.458055197844884 0
0.318870059717845 1
0.377910445507014 1
0.368950778622885 1
0.387389280534632 0
0.393653577243183 0
0.427944681255205 0
0.366461029880966 1
0.367846132387341 1
0.386784268657122 0
0.378682139186615 1
0.455221835620619 0
0.358125428713567 1
0.367229278652383 1
0.350767777228589 1
0.335968090418107 1
0.387780986769371 0
0.475148517317681 0
0.457557154159621 0
0.395872279426654 0
0.406281484178305 0
0.430437095815404 0
0.451834800325411 0
0.373187655930667 1
0.40192303848784 0
0.434314584527054 0
0.368021434436064 1
0.326158813155283 1
0.424513497070543 1
0.337244790468402 1
0.427675605629335 0
0.394600022563557 0
0.360130388451121 1
0.381898165256861 0
0.387634591958487 0
0.389048254129886 0
0.365470054026018 1
0.409260036949435 1
0.381021340596082 1
0.424388012995306 0
0.414939465227338 1
0.399347990197881 0
0.381301845948332 1
0.437574472306472 0
0.354281179744234 1
0.355937923323506 1
0.380662644871427 1
0.351701632279373 1
0.373072425188409 1
0.37867204660258 1
0.322641889027142 1
0.375246271115788 1
0.361602672819149 1
0.356910090665072 1
0.397978483419517 1
0.391765000801956 1
0.45532003927544 0
0.408870462391339 1
0.356876867348553 1
0.412613739397438 0
0.395856774590643 0
0.353874449877052 1
0.360963553592209 1
0.340813504650083 1
0.333096437533679 1
0.389024676843964 0
0.426327079474973 0
0.34580126559345 1
0.383478352791373 1
0.491122623113408 0
0.351197398973746 1
0.389176013153886 1
0.370248691013668 1
0.388199506288259 0
0.337565461250054 1
0.409574979771847 0
0.387352408243335 1
0.39313660753698 0
0.390822863107786 0
0.415302615199102 0
0.38729074516487 1
0.396308848602605 0
0.353938619104317 1
0.463814028983227 0
0.334777615703759 1
0.423488782283095 0
0.353725591928139 1
0.423675853246053 0
0.350488575391542 1
0.359587633536269 1
0.370108945137517 1
0.376489497842462 1
0.348389569102351 1
0.377270157518893 1
0.375518066249708 1
0.50648163653229 0
0.384762700073291 1
0.41383678032856 0
0.271566608875827 1
0.403722795965492 0
0.354862839609477 1
0.388914232316804 1
0.38629485612161 1
0.453061889662071 0
0.37332325989016 1
0.426816061241681 0
0.327784257661469 1
0.348137179641354 1
0.425304107227455 0
0.35062193560077 1
0.353523164426039 1
0.470318887226181 0
0.4187756012388 0
0.397244219386865 0
0.383135374670907 0
0.444895878684166 0
0.361372119371193 1
0.394535949386025 1
0.45882542356299 0
0.437797272990027 0
0.374866358635618 1
0.422864902369782 1
0.432949813446435 0
0.344780256310447 1
0.356777205626019 1
0.384479411762996 1
0.421959420409614 0
0.399438004802798 1
0.366607160362955 1
0.40502868133723 0
0.388526978194511 0
0.412556324609307 0
0.405798734074242 0
0.399747410676824 0
0.45234995612053 0
0.384128462977148 1
0.392917993642001 0
0.427909390640672 0
0.372899957692526 1
0.363366319764193 1
0.358211706499624 1
0.417252036004774 0
0.452874515911899 0
0.450635094959706 0
0.398589883137547 0
0.405779982824315 0
0.409006454470874 0
0.324239384127743 1
0.37708661904359 1
0.399599899709162 0
0.405162435760815 0
0.400225729332842 0
0.327929811296756 1
0.369486762675241 1
0.425480226895351 0
0.398320630355204 0
0.38222571597174 0
0.339915553987086 1
0.400977484388343 0
0.360070733413051 1
0.36988350638711 1
0.460714368355538 0
0.332341533277889 1
0.408309250306016 0
0.435126826116993 0
0.402774797592747 0
0.427551665318434 0
0.43263228169875 0
0.447629092691105 0
0.426394180869977 0
0.466170775045243 0
0.370531501097697 1
0.424273869029642 0
0.364880839270222 1
0.439572887998646 0
0.34968871256088 1
0.391853013869301 0
0.395842807044204 1
0.400457759874713 0
0.380983147380527 1
0.398206132955014 0
0.35577882068237 1
0.425650585279913 0
0.402885214416453 0
0.461279904814633 0
0.257629111263164 1
0.405374485374906 0
0.401755946876514 0
0.400510219744008 0
0.412779546074334 0
0.419939128584591 0
0.426241968999503 0
0.378794722754997 1
0.331402283014377 1
0.336975399531722 1
0.33935260653809 1
0.346395437968185 1
0.325925871558722 1
0.331985821166664 1
0.442316116751474 0
0.450705015274143 0
0.397487603732103 0
0.431614897434417 0
0.376791964349839 1
0.353725530292063 1
0.325114262748552 1
0.349376161674876 1
0.382854041960362 0
0.370737637208995 1
0.457763646805662 0
0.41300610590137 0
0.380045747414171 1
0.383558794294895 1
0.361866194615956 1
0.41351688994448 0
0.394460228190108 1
0.411624473836078 0
0.388848865483525 1
0.41708290729126 0
0.345046272482667 1
0.387255779107473 0
0.420214094357027 0
0.383167165595179 1
0.406102304096472 1
0.475592784728204 0
0.372386471881806 1
0.369257387534704 1
0.423024027988392 0
0.36834791753504 1
0.381122698780459 1
0.444173223692597 1
0.352342294237396 1
0.326721546183294 1
0.374921357827451 1
0.446898853973159 0
0.353857289708809 1
0.339002988421505 1
0.394521293991302 0
0.460490971831632 0
0.362323619570851 1
0.334989166537769 1
0.313328366661568 1
0.3636000829545 1
0.329603402345988 1
0.355429788470876 1
0.477659352404496 0
0.400285578989027 0
0.322033435889939 1
0.400463426380863 0
0.336842049454995 1
0.434064589347194 0
0.390574605539927 1
0.383126821904483 1
0.388518088713705 1
0.393887454852542 1
0.399019303830998 1
0.399996360636093 1
0.394940391365946 0
0.425117476267188 0
0.394306570509216 0
0.433905673524613 0
0.421962953397547 0
0.422448392008709 1
0.374788166037543 1
0.435366582339255 0
0.341047485455532 1
0.33757847344943 1
0.366793519989225 1
0.433542965342106 0
0.451284872583226 0
0.373746199798887 1
0.383584675777621 1
0.409465071164192 1
0.422583983253501 0
0.401039111548798 0
0.345449256172063 1
0.369820426458183 1
0.380263862779874 1
0.443410971962833 0
0.407092323757979 0
0.32846317986263 1
0.368865569783741 1
0.353469065677931 1
0.316583510513717 1
0.352601961739559 1
0.345318479068739 1
0.345969666522537 1
0.384667576430083 1
0.377040161533966 1
0.45258040374592 0
0.402772716582558 1
0.394559016486386 0
0.372437907252202 1
0.381655345737083 0
0.44140053738259 0
0.396954414039748 0
0.445413230768014 0
0.309357442117279 1
0.374083972314191 1
0.442471824242418 0
0.328291138103596 1
0.435673815586264 0
0.414300481759222 0
0.377513403250818 1
0.406670726312902 0
0.444842634030545 0
0.337844630176229 1
0.433960732156997 0
0.375853908190256 1
0.391557675738763 0
0.354468122344754 1
0.36199373169581 1
0.436705548084353 0
0.329372302461811 1
0.317286716646192 1
0.450859814242143 0
0.405045529902862 1
0.37726048352823 1
0.354848581210498 1
0.396489640575321 1
0.343443120394085 1
0.393564980972972 1
0.417012557953494 0
0.395049872124281 0
0.410049908619546 0
0.381145621518967 0
0.34470844378477 1
0.413563961683992 0
0.367199308826139 1
0.363666202324758 1
0.371591068650204 1
0.407580955769396 0
0.400681338814308 0
0.3735483661874 1
0.412185330171703 1
0.361824900345879 1
0.359540943516323 1
0.34960129296361 1
0.398468291875772 0
0.463890518790145 0
0.389715065080385 0
0.410953420702039 0
0.391268069776865 0
0.421894885031071 0
0.34197519668081 1
0.413121036191145 0
0.256063275860008 1
0.395371982332693 1
0.430782072369266 0
0.415272794464865 0
0.34379161138352 1
0.415704036591135 0
0.34584597561252 1
0.403401502988615 1
0.41676227488699 0
0.421069176030192 0
0.297389434607318 1
0.353093335659019 1
0.414006127871947 0
0.415047653631771 0
0.4014613926169 0
0.367906462775506 1
0.405455507876056 0
0.413229310477339 0
0.380211030258391 1
0.365504195028707 1
0.408168827381358 0
0.375909026151112 1
0.464908023311537 0
0.315779099872404 1
0.39550075095975 1
0.426558433544804 0
0.38179011077615 1
0.326063665691656 1
0.465677372530438 0
0.336830110811771 1
0.393271606595941 0
0.384819717936729 0
0.394439701709438 0
0.426622708720785 0
0.401254468793239 0
0.410989600763124 0
0.359042242745096 1
0.282979216770411 1
0.415985000665175 0
0.439180488042384 0
0.399727101837484 1
0.351486239140226 1
0.470938146003672 1
0.375725657417818 1
0.424171831235167 0
0.477418956989141 0
0.461929714000148 0
0.428070945466712 0
0.380778191385827 1
0.390019562540612 1
0.355150236727964 1
0.424045452157343 0
0.374863459225938 1
0.412300514969307 0
0.385613764860568 1
0.408560500526239 0
0.373178006957483 1
0.382639843146762 1
0.295610910232157 1
0.313621874330573 1
0.351204825580967 1
0.417026641764297 0
0.386308352493791 1
0.42655514972179 0
0.489994373062832 0
0.389995529926765 1
0.401781469468457 0
0.350789473670765 1
0.436380383381265 0
0.356706882180065 1
0.396120122438688 0
0.418310691275719 0
0.406364046767585 1
0.412906042413376 0
0.36143676325136 1
0.375680736598088 1
0.346225280768428 1
0.388393788202086 0
0.364801008334956 1
0.398026039516156 0
0.423829113758208 0
0.363735364336193 1
0.359362139098183 1
0.32684203347566 1
0.379959794078691 1
0.395616899819103 1
0.396584163542449 0
0.40119764500895 0
0.387397409740782 0
0.369681981351423 1
0.39338861085192 0
0.320686280993443 1
0.386701566234803 0
0.371351768460389 1
0.394251881552569 1
0.428103942464019 0
0.313155516425604 1
0.442949175805165 0
0.361538724907137 1
0.429532407751146 0
0.3401100434091 1
0.35513794298037 1
0.371231888479747 1
0.373106580035896 1
0.389538016408206 1
0.442182430169254 0
0.427781460001531 0
0.367136645671382 1
0.43085212757649 0
0.412153196095637 0
0.360780931112274 1
0.354192330757338 1
0.353016275167027 1
0.327059526179084 1
0.375135870295707 1
0.463132712050403 0
0.469296307689994 0
0.373151230980902 1
0.339332538902822 1
0.335876677521683 1
0.426114814649498 0
0.396828004834425 0
0.369705468676293 1
0.430016258484636 0
0.36519504671655 1
0.425728056580393 0
0.389524454946362 0
0.315901117871353 1
0.352597172279647 1
0.321046120609704 1
0.38455019409009 0
0.342966411459739 1
0.359841475423529 1
0.427134528589312 0
0.42637365264803 0
0.393047122202431 1
0.431976412216484 0
0.346929715933532 1
0.510852620558523 0
0.300261330352386 1
0.376901038153844 1
0.341215178278368 1
0.340606091771433 1
0.388641188338526 0
0.426198539836291 0
0.5000416105794 0
0.421740026807982 0
0.350144000962483 1
0.398850302628876 1
0.423804957453021 0
0.425971683437644 0
0.432138381010444 0
0.406805474118762 0
0.413830799788349 1
0.377763869131267 1
0.406741588704709 0
0.386048077640229 0
0.460511856355404 0
0.40759859122556 0
0.345150059309374 1
0.285902324756349 1
0.354412931371942 1
0.45393748139226 0
0.443559567557039 0
0.377985141046365 1
0.416778143128413 0
0.436690409148346 0
0.306126189429794 1
0.452203689235571 0
0.375773920180791 1
0.410409471794832 0
0.444356407720179 0
0.342997001866991 1
0.475402632250623 0
0.403818050393491 0
0.400609322055849 0
0.361199743813 1
0.426482368038399 0
0.408340593436724 0
0.404334289662304 0
0.403913713353247 0
0.398650705994714 0
0.413238338582887 0
0.442879552950181 0
0.447975215488619 0
0.358661586033789 1
0.382913561202867 1
0.398886737591074 0
0.338364549236191 1
0.340076795550594 1
0.365225870649688 1
0.381821347016832 1
0.387745794006824 1
0.372938810759263 1
0.328397910385664 1
0.393419770201462 0
0.313044444212459 1
0.353603209344951 1
0.435376881425944 1
0.419338644890802 0
0.403126047740434 0
0.346612782323252 1
0.379491700126029 1
0.39080741446204 1
0.311030205028139 1
0.426540520591316 0
0.395678874003206 1
0.318248588183901 1
0.309457028957136 1
0.427727962445575 0
0.408354379156856 0
0.410225709323118 1
0.459976242012096 0
0.370830452691499 1
0.463591882923262 0
0.335352338016297 1
0.374032189073639 1
0.278128436247627 1
0.400697210452416 0
0.463149902487006 0
0.436392818625307 0
0.418984209060611 0
0.434567581578465 0
0.402442831132352 0
0.349491262862119 1
0.339688304948903 1
0.419943946058702 0
0.405486855961307 1
0.363254199455322 1
0.509641925265718 0
0.411065844752807 0
0.402089292725951 0
0.391748368456111 1
0.439973017505612 0
0.398712058758085 0
0.416789267451035 0
0.374674137501472 1
0.389475312628331 0
0.366781882702024 1
0.398772401017259 1
0.415887558144809 0
0.406152404325941 0
0.421652202945962 0
0.306353547852127 1
0.375224857645323 1
0.345473039242031 1
0.435564276167919 0
0.443131270916288 0
0.390888026643703 0
0.419021789088493 0
0.444131717022343 0
0.379061912272562 1
0.447982248311591 0
0.429520838923269 0
0.381565158990899 1
0.363139327447459 1
0.362396645451607 1
0.379386743694006 1
0.400347417648832 0
0.39163588707544 0
0.313586557091246 1
0.404705954810798 0
0.383034705831634 0
0.397354233539021 0
0.408586776516142 0
0.375533337296401 1
0.38002281796112 1
0.409534963715208 0
0.384534380941139 1
0.326574947960601 1
0.393138213982093 0
0.414350125165109 0
0.372024146017571 1
0.368872678269958 1
0.394194505003847 0
0.354952280395712 1
0.393627262631366 0
0.389890763336075 0
0.388048578977064 1
0.399473440486342 1
0.353891939612932 1
0.318115785834743 1
0.317825144910361 1
0.36887706886035 1
0.35862881312733 1
0.410243061908073 0
0.504811052945743 0
0.401782238753879 1
0.384366389840226 0
0.38695638054962 0
0.415901307257483 1
0.362998683055703 1
0.402117980465039 0
0.385015493957483 1
0.376488759577166 1
0.379764917116625 1
0.390825671255243 0
0.369838921534865 1
0.4112702613077 0
0.413150534368985 0
0.391945632079482 0
0.383568659458329 1
0.398298653649167 0
0.422893313995526 0
0.40545792069114 0
0.412846235853808 0
0.31135617690716 1
0.381988768648927 1
0.427395343150224 0
0.39667603253283 0
0.338777721952613 1
0.387714753499717 1
0.421621956335263 0
0.34425626730685 1
0.393969824716158 1
0.311610711711788 1
0.420293414476044 0
0.381317640503223 1
0.415328435078196 0
0.369863472833295 1
0.374946481095261 1
0.438469135723934 0
0.369483543151877 1
0.363388782341654 1
0.414386474832897 1
0.371029554164034 1
0.417379470883492 0
0.370842093929042 1
0.373483987226119 1
0.361394288694423 1
0.470724482779831 0
0.31296620382377 1
0.364451341717966 1
0.430524177899613 0
0.348806201297504 1
0.390598902834403 0
0.338022219951955 1
0.363154946080017 1
0.482131281885726 0
0.36169890182653 1
0.434152469910799 0
0.379288564479284 0
0.396098903879019 1
0.410876030671916 1
0.387223392977066 1
0.395854432907038 0
0.325664694966257 1
0.385197581036793 1
0.428147671283189 0
0.390737031106655 1
0.414174904367378 0
0.445582231509655 0
0.458318203718406 0
0.427378227266844 0
0.383159674149592 1
0.378683726871823 1
0.250116961030071 1
0.332390298206337 1
0.436797336344899 0
0.414251658892823 0
0.414840796462989 0
0.314977568252305 1
0.426073266985903 0
0.350622024706329 1
0.42987038401271 0
0.470724453876522 0
0.459961507117265 0
0.422760484931082 0
0.362321239601764 1
0.405277365438774 0
0.400186961533643 0
0.428146982332594 0
0.405382529719326 0
0.348635919361546 1
0.412001392155823 0
0.391315146522034 0
0.370929376561875 1
0.385013514561845 1
0.320739449888402 1
0.290522085290704 1
0.355732483001935 1
0.316890915695575 1
0.423457436803109 0
0.376463211692509 1
0.384861749081604 1
0.388883788571087 1
0.361866708606997 1
0.4084195956359 0
0.36370458400619 1
0.42565641807306 0
0.332096267609963 1
0.35176142292609 1
0.439800311144852 0
0.419579852633872 0
0.385394187326546 1
0.369097657810944 1
0.379611986208233 1
0.39968315892917 0
0.435818429579098 0
0.378733044671527 1
0.425337318756197 0
0.407216298059392 1
0.391969475062266 0
0.328573030014561 1
0.457712283483328 0
0.40630552644484 1
0.389148989684636 0
0.396268519901676 1
0.292432697381652 1
0.385974639658343 1
0.352462585702253 1
0.38180026245867 1
0.46871006984193 0
0.474579715648103 0
0.444296411097143 0
0.414122068733004 0
0.382330426689366 1
0.401665760553648 0
0.438491897389027 0
0.418611969640415 0
0.45500617458742 0
0.399615657064871 0
0.310092029606755 1
0.440305191816751 0
0.445786944293555 0
0.371415643629887 1
0.419718204673728 0
0.37133189765461 1
0.395757398293823 1
0.327236248117707 1
0.385813154782748 1
0.410449962614202 1
0.377485873791943 1
0.397715612722828 0
0.401780456033654 0
0.378476834319119 1
0.395209006037545 1
0.424446850070359 1
0.43600350556082 0
0.348656733016047 1
0.437098462989336 0
0.41783955901153 0
0.379105806527468 1
0.383352977922547 0
0.444295939217589 0
0.347333614064584 1
0.348584167729717 1
0.471327728696123 0
0.305195329802418 1
0.372033425082452 1
0.437736353220153 0
0.438080430263346 0
0.466060676782965 0
0.405529734114151 0
0.415236808049836 0
0.397811416078532 0
0.383014573959476 1
0.412872085515573 0
0.346307533181417 1
0.362632421395594 1
0.374877312824224 1
0.373181627626317 1
0.380976284484901 1
0.407373132757223 0
0.364240978303939 1
0.468833301806568 0
0.348961516979649 1
0.302381353539174 1
0.420212579079 0
0.391119888544216 0
0.394914078748443 1
0.424575260439015 0
0.364074251034585 1
0.399256611872874 0
0.416970133965398 0
0.426324207879335 0
0.336939362750412 1
0.494300552719428 0
0.421877233722462 0
0.496406512961577 0
0.420513075648238 0
0.356699951977822 1
0.389988313380791 0
0.354928853381514 1
0.329565362861737 1
0.386571813703432 0
0.376289345866209 1
0.27940625577342 1
0.39861822827497 0
0.395757161927139 1
0.462669378194669 0
0.382408530403191 1
0.346709667217742 1
0.363194618624523 1
0.374829247354502 1
0.435954128570694 0
0.467093083669664 0
0.366618941409944 1
0.372447958287615 1
0.391035719430954 0
0.329430820270793 1
0.435119560597585 0
0.348032958305262 1
0.408087301834301 0
0.390589340769348 0
0.386497052584233 1
0.402333865051662 1
0.371005950602817 1
0.42064076209339 0
0.377657469362377 1
0.431310251161937 0
0.346407223889157 1
0.372540962864113 1
0.392215763696659 1
0.418685101258485 0
0.411572646876518 0
0.343582058047526 1
0.472993385170782 0
0.398809832424181 1
0.387745738654363 1
0.312190581811635 1
0.367713607512582 1
0.384131309490126 0
0.416524769959017 1
0.432468397905913 0
0.322732601661091 1
0.396070455294705 0
0.426919787216365 1
0.411370429730538 0
0.352298089350003 1
0.486565516302628 0
0.406900226084716 0
0.409060765936333 0
0.384349508202966 1
0.46419730841318 0
0.442662028653208 0
0.356388223402614 1
0.348815269680143 1
0.41545754399617 0
0.394548301831262 0
0.366405726544412 1
0.370688560227088 1
0.342157889173732 1
0.475962838011074 0
0.337704088002694 1
0.420021906515663 0
0.373209044777871 1
0.343156126626627 1
0.350888287451277 1
0.359191772487501 1
0.450964737520285 0
0.352329635531518 1
0.440829918644428 0
0.401598044736234 1
0.38160873240608 1
0.477939114448953 0
0.367561277609566 1
0.438776486750815 0
0.353311888483345 1
0.363950268743817 1
0.332301760577866 1
0.346913236407552 1
0.483280418395296 0
0.412831201696279 0
0.338377563330755 1
0.395463122389083 0
0.464762313729325 0
0.390434244946034 1
0.405314232688423 0
0.361840467208006 1
0.365234706464659 1
0.410677540410899 0
0.375515041193464 1
0.388494833637542 1
0.390230816340112 1
0.37378225740433 1
0.432150886043036 0
0.396107136453626 1
0.393012653747332 1
0.316074109972213 1
0.407660672406417 0
0.358534505487428 1
0.435793106531363 0
0.357916337503705 1
0.351839428390055 1
0.39734578592269 1
0.355517023615601 1
0.335627827901391 1
0.424114068236154 0
0.39485762783071 0
0.445719808555878 0
0.382957033406065 1
0.346868860328129 1
0.376610099290743 1
0.411608393126532 0
0.44922050130997 0
0.340675097918925 1
0.394245227558502 0
0.384066421237731 0
0.388980560554969 0
0.401230102275705 0
0.369800555006164 1
0.369311454043279 1
0.40294624990531 0
0.360431868670725 1
0.286020058493455 1
0.365493701985347 1
0.346139721923475 1
0.40864034062111 0
0.35353943917221 1
0.449156153549235 0
0.284689367786335 1
0.463364693548809 0
0.430713965327684 0
0.367583494371483 1
0.393691148957698 0
0.441949130245531 0
0.36153037851885 1
0.387209074272075 0
0.43153560176766 0
0.37004807743775 1
0.344326689772731 1
0.410313607366513 0
0.440188519558931 0
0.416909079614793 0
0.389163937673706 0
0.283730265394926 1
0.37100933843441 1
0.366738292600523 1
0.325071296929837 1
0.415639142828801 0
0.412189127168946 0
0.395434997889675 1
0.370708924302587 1
0.459754979297481 0
0.369167212774202 1
0.405855108349317 0
0.427479734265986 0
0.429104456811952 0
0.44114281559991 0
0.36165558250832 1
0.370119716087808 1
0.302476998116744 1
0.38496666808392 1
0.419793409749973 0
0.41756793241613 0
0.366388831880837 1
0.394857350905165 0
0.405269394622834 0
0.389311385967129 0
0.45739817625139 0
0.443008466415996 0
0.379560776841424 0
0.342440067776735 1
0.376574496870651 1
0.406297039540076 0
0.3673746604452 1
0.378907372693809 1
0.418707316659497 0
0.386667876268946 1
0.367252915960532 1
0.326611205328507 1
0.370519285627471 1
0.364433202662442 1
0.422304560773909 0
0.448192455489801 0
0.343024731525332 1
0.406258480261427 1
0.323662369408009 1
0.404924718617949 1
0.383883305219905 0
0.324188723902914 1
0.281167400249591 1
0.33288216141589 1
0.406311341831527 0
0.415724722290189 0
0.391192702486832 0
0.403453635422076 0
0.471643983254248 0
0.431461532591841 0
0.358294379949696 1
0.315912754757714 1
0.36717252601877 1
0.40783213357861 0
0.388850561089323 0
0.373873951263379 1
0.361864615530705 1
0.419334912784733 0
0.306127156052512 1
0.383973419012006 1
0.359843887375382 1
0.289716439843631 1
0.368112933271763 1
0.41766205186055 0
0.381374059097079 0
0.35446611507466 1
0.426985214199781 0
0.422405519038436 0
0.421712854433181 0
0.343137832065544 1
0.413300405440842 0
0.4887376393034 0
0.398752344395222 0
0.390699655590876 1
0.331149726748605 1
0.439116246466041 0
0.426688635783637 0
0.388953183448965 0
0.404282783156262 0
0.393138757258249 1
0.375780509369499 1
0.373520306548882 1
0.436298952866613 0
0.456591159036419 0
0.397932356462463 0
0.430556844461665 0
0.431449174106578 0
0.386757650827755 1
0.454531547317417 0
0.407749706131854 0
0.451808026316268 0
0.321971608647503 1
0.382313922882703 0
0.356310981517189 1
0.354617147635029 1
0.357297063558242 1
0.437094859373521 0
0.380946644439273 1
0.343551336893783 1
0.406937094068086 0
0.405105380318588 0
0.393473592129417 0
0.355346975102956 1
0.378831391540199 1
0.402260527942119 0
0.494586093484629 0
0.402804789031404 0
0.45297897505945 0
0.404459964310884 0
0.356355184381283 1
0.403481625187081 0
0.388314677221092 0
0.364135993030506 1
0.370248287375257 1
0.373912489570093 1
0.352178794881678 1
0.424657458635557 0
0.327128422555031 1
0.398354400371911 0
0.339193238542494 1
0.394405726026755 0
0.418843639359682 0
0.347441963185028 1
0.400558619446933 0
0.364752185594435 1
0.407160931819935 0
0.40213652124317 0
0.367678107056133 1
0.359559614971616 1
0.446553962963572 0
0.28231995332898 1
0.424200543450327 0
0.324750674726984 1
0.37016225811257 1
0.379564122974363 0
0.335699745983575 1
0.407449858215713 0
0.365434382477925 1
0.385315005818775 1
0.402224905946646 1
0.375092791997496 1
0.375018191304802 1
0.370080561640289 1
0.371262139056409 1
0.365012579075689 1
0.316146603151708 1
0.420941361056147 0
0.38262664100275 0
0.392586424300658 1
0.411631441683173 0
0.465229188878749 0
0.429093388342487 0
0.401258596908557 0
0.337878603039658 1
0.360279675613789 1
0.437630435039944 0
0.415603145741444 0
0.36231032171882 1
0.419125694604232 0
0.355258388486691 1
0.377465762060762 1
0.387999759292618 0
0.385452046075213 0
0.394437831386752 1
0.387592906446325 1
0.395344514396806 1
0.425000136927133 0
0.34646607755723 1
0.457153832989965 0
0.429275264009483 0
0.410077667771776 0
0.373358233693218 1
0.399796624335822 0
0.405825398860153 0
0.423425636322436 0
0.350250585083571 1
0.43299558395389 0
0.398147384836196 0
0.407727413114836 0
0.37241738546696 1
0.323271706986058 1
0.416879663996798 0
0.400803668940934 0
0.472218738476131 0
0.380928261679596 1
0.410347665914122 0
0.394173616211335 0
0.415813933493703 0
0.389965959554052 0
0.386463265032734 0
0.498799706593485 0
0.416364693306769 0
0.396683036880233 0
0.368924462701085 1
0.414394690742691 0
0.391481136856369 0
0.382415027511398 1
0.354765102610419 1
0.406130208551584 0
0.440528270713166 0
0.340989243257376 1
0.447351206360961 0
0.378429882407633 1
0.360658071724166 1
0.385691405424231 1
0.399418173762773 0
0.424187545773325 0
0.448274282269539 0
0.371788797312879 1
0.341624410734224 1
0.400250463466383 0
0.373110081810945 1
0.332796634362273 1
0.396426939310516 1
0.478382823449392 0
0.310844014108243 1
0.459651058189007 0
0.37445540227717 1
0.403043583237434 0
0.378719113281424 1
0.369763753850108 1
0.396430266473648 0
0.34573429338358 1
0.425007310181117 0
0.366720184889708 1
0.420295764154258 0
0.418359701705448 0
0.399400429491655 0
0.443818554167231 0
0.370332615410857 1
0.405563764380088 1
0.402123718332656 1
0.421946031059491 0
0.362331736236449 1
0.367719648416868 1
0.39809604594075 0
0.388108529336932 1
0.469861200602301 0
0.365386112683423 1
0.377924036776764 1
0.405618033338108 1
0.357201526809999 1
0.421358462186549 0
0.403394508129348 1
0.342137587678321 1
0.410158610535986 0
0.431085707391158 0
0.349175629203281 1
0.384879839609548 0
0.428244617475079 0
0.444604343763863 0
0.389514040262678 0
0.34705879559299 1
0.398596666899998 0
0.378309295794692 1
0.327156014053576 1
0.399737771802174 0
0.352181657208024 1
0.414228043662879 0
0.408561717334286 0
0.406776046676765 1
0.403594531416056 0
0.428617486007727 0
0.395858638454165 0
0.394209551643976 0
0.355246722106195 1
0.398656337773516 0
0.416025276732433 0
0.465353392872818 0
0.353046881693369 1
0.399495084017781 0
0.294465993085339 1
0.33747344103997 1
0.392474279915593 1
0.459642749452827 0
0.363120541905468 1
0.399005731194667 0
0.358256444066003 1
0.391107106822246 0
0.39600385318825 0
0.334700090060456 1
0.372416452536257 1
0.418808930342688 1
0.345141252438243 1
0.40719129055476 0
0.404294944835041 0
0.421902218274718 0
0.386432003129803 0
0.385558367754975 0
0.396331764023167 1
0.341610048489264 1
0.440717731201444 0
0.441810143456018 0
0.326624045762093 1
0.398727858285826 1
0.403112772164542 0
0.357758729235973 1
0.388958918368361 0
0.336649757125976 1
0.392763750777487 0
0.375056199875056 1
0.343038206047284 1
0.363116562283576 1
0.377203057370122 1
0.363517683557215 1
0.337760942090467 1
0.433726688329692 0
0.347024459955855 1
0.380176507552171 0
0.401435610018587 0
0.366248074192793 1
0.351800986683018 1
0.410406076018545 0
0.437178064966185 0
0.361409104268574 1
0.489931532075827 0
0.371140699377162 1
0.319456491269789 1
0.362937162787955 1
0.38494111317071 1
0.429548350487057 0
0.401507565551234 0
0.449214022391623 0
0.419320471329483 0
0.372556296531804 1
0.42959750279228 0
0.373884440742234 1
0.40632444131308 0
0.412361425510308 0
0.38953411769405 0
0.412536152653935 1
0.378215009033744 1
0.412538181070587 0
0.314615732445634 1
0.377808011978792 1
0.393133089888732 0
0.360984102757727 1
0.431873617016837 0
0.400623760247357 0
0.380375768609163 1
0.488803783897319 0
0.372651337043394 1
0.371987604043425 1
0.393122797686504 0
0.334640913306099 1
0.433005597008472 0
0.427078997983766 0
0.327383233778552 1
0.332005370073392 1
0.366457053381632 1
0.371000499438156 1
0.316784615150118 1
0.408359502306917 0
0.456219980007984 0
0.366456522822183 1
0.458911544362674 0
0.430032077078431 0
0.376476852762428 1
0.466714343791972 0
0.415662611747255 0
0.33759886107177 1
0.443677214052444 0
0.424366528346416 0
0.310108770850148 1
0.439659669155104 0
0.395164191614922 0
0.403572320226299 0
0.44037101147828 0
0.428648680817409 0
0.433626691604099 0
0.459867194677458 0
0.383311619015777 1
0.450268328577774 0
0.427429341851632 0
0.343008419882568 1
0.367588730074989 1
0.379968240219124 1
0.419420794415653 0
0.365566925303054 1
0.368825840309016 1
0.375937838192706 1
0.474978475419831 0
0.439817301841519 0
0.434577615348856 0
0.396401602273101 0
0.384564850709391 1
0.403222177317582 1
0.42111655638782 0
0.393531381046552 1
0.421428931975467 0
0.388478630076003 0
0.312424401508985 1
0.423452165594517 0
0.443555465789125 0
0.3306743446759 1
0.373719386659496 1
0.39384345937816 0
0.39984841032305 0
0.399688863106253 0
0.452961021888045 0
0.383722899284739 0
0.346276282103346 1
0.382351356347019 0
0.319113285534767 1
0.414915279225506 0
0.43495106538533 0
0.349254376384478 1
0.427651366465235 0
0.372165743187894 1
0.347854840788211 1
0.354634271726444 1
0.436297440776446 0
0.451009966286857 0
0.469488579796651 0
0.436003048245498 0
0.380432130055572 1
0.305454674659105 1
0.304455707104005 1
0.337884773362922 1
0.384147626056968 1
0.340215247783626 1
0.366860316511643 1
0.392266645260566 1
0.376357298270643 1
0.418832412087904 0
0.420499243566243 1
0.347008720327215 1
0.355671465322891 1
0.416227051007062 0
0.445766259700316 0
0.356968047288103 1
0.365201199581408 1
0.439444377539167 0
0.377365070267657 1
0.366648699024866 1
0.381682286717304 1
0.339638132152821 1
0.426734914575971 0
0.389252289611594 0
0.339272457256363 1
0.319911244992525 1
0.442160798482516 0
0.320980657455836 1
0.367945383414845 1
0.382699013088656 1
0.373871903920395 1
0.434331655941079 0
0.387793441959192 1
0.403268251611291 0
0.416003098003893 0
0.425053931141138 0
0.384653782639782 0
0.310747285038202 1
0.321228449228163 1
0.391786215583253 0
0.371191403019731 1
0.390806618687946 0
0.429208830034626 0
0.376619988667973 1
0.342561372097122 1
0.399928523497201 0
0.461790458815381 0
0.469265590647558 0
0.411039730631742 0
0.381306425990958 0
0.357015911713857 1
0.44973585517801 0
0.384535712705127 1
0.407530289227261 0
0.26442416473049 1
0.306657300892168 1
0.354975833877667 1
0.434202837220551 0
0.362972706879485 1
0.417599640677483 0
0.392201867907205 0
0.454926895790388 0
0.406217023383472 0
0.358484067642902 1
0.371087564491862 1
0.42355773699496 0
0.394257503216475 0
0.397290665035956 0
0.363664120341075 1
0.440762346059706 0
0.370243635309054 1
0.379871428050464 1
0.410307609413235 1
0.349091050141188 1
0.33770197150555 1
0.412439156058669 0
0.411462768635242 0
0.375618910249615 1
0.403625434314999 1
0.359998416896979 1
0.393167656116813 0
0.453320166789393 0
0.378632380495082 1
0.401406160804814 0
0.383813849141405 1
0.430709896990558 0
0.440966724734352 0
0.41474629563472 0
0.343133291519733 1
0.340276220126809 1
0.373489379858401 1
0.420061719717108 0
0.397311392881829 1
0.377871474501849 1
0.416404948166491 0
0.402745882023946 0
0.398324500604582 1
0.415056114378077 0
0.469938094086606 0
0.403426245607429 0
0.431420419673759 0
0.364948928177287 1
0.407772368249041 0
0.348324829404959 1
0.342699251850355 1
0.41198642997391 0
0.455870784442964 0
0.375882226943687 1
0.464341992336688 0
0.430543233347426 0
0.389614586011146 0
0.38801398674725 0
0.326531311417129 1
0.457548182612852 0
0.354958201128087 1
0.331502416492979 1
0.374870628341591 1
0.425367786378688 1
0.337350587883965 1
0.392349402206057 0
0.338587924138358 1
0.476144907672865 0
0.365686150152997 1
0.375818466697678 1
0.362352646312391 1
0.398242214715797 0
0.441930139906033 0
0.39088654080932 0
0.38481460606178 1
0.381652809350922 1
0.369425417480758 1
0.465201889757498 0
0.420503272986316 0
0.324019010330595 1
0.383711120641001 1
0.400689518382257 0
0.417790462996914 1
0.493986950322505 0
0.36851961707638 1
0.407792389157914 0
0.453441417155297 0
0.386708064586646 0
0.373866779227573 1
0.43477848438766 0
0.40933091048148 0
0.349833201614578 1
0.37818340227343 1
0.346905938367384 1
0.372728791235416 1
0.407399712653321 1
0.371956542865105 1
0.401140851567702 0
0.389310893541991 1
0.445248516425954 0
0.432394189759262 0
0.408683199641838 0
0.482710027987662 0
0.400801270597435 0
0.318608644872883 1
0.367690568264403 1
0.255197633139023 1
0.464833140605922 0
0.421408716946537 0
0.323572287207337 1
0.381124701119846 1
0.311144199041151 1
0.448316245344176 0
0.348125049471568 1
0.357137038809947 1
0.468805719554884 0
0.384027042312146 1
0.439457437372342 0
0.367024502416507 1
0.391852040721468 1
0.356831550255467 1
0.377425043519694 1
0.390196655529534 1
0.39368696496779 1
0.364584022660774 1
0.443228281725592 0
0.391864926136746 0
0.378096189101857 1
0.407155069057477 0
0.363630784945073 1
0.457831120179773 0
0.426858042138157 0
0.442039879350026 0
0.441178216125286 0
0.294134925694981 1
0.356186867004799 1
0.336453712344603 1
0.413157568188588 0
0.353845567485891 1
0.432166810526958 0
0.404304751790728 0
0.415354561879652 0
0.452893126394115 0
0.443352695107479 0
0.390204619546135 1
0.418208998112765 1
0.39170611714876 0
0.363480740448591 1
0.495382249215503 0
0.430336597866666 0
0.383683000206991 0
0.363789725426403 1
0.354690231749791 1
0.374327497021376 1
0.389437787777669 1
0.38424830695033 0
0.380464040009166 1
0.489158962062979 0
0.361872890190777 1
0.329101896426104 1
0.409921668374797 0
0.409544528461447 0
0.299654478534828 1
0.437241717455586 1
0.409155263928265 0
0.427792080462963 0
0.339808132683454 1
0.379949582138491 1
0.446074166321906 0
0.325488306691933 1
0.349356878431301 1
0.313350239959262 1
0.390616758121734 0
0.413458362624941 0
0.338603319506793 1
0.407749748602419 0
0.368033335481199 1
0.518798877214628 0
0.447464390276401 1
0.425274488223568 0
0.344044281346367 1
0.432869097313612 0
0.328651402910706 1
0.453207263506803 0
0.365769699156554 1
0.358935650224087 1
0.43345351728696 0
0.447376851036705 0
0.385595130802098 1
0.335322965503424 1
0.375797739400156 1
0.36291699438537 1
0.394661377078186 1
0.315740263012926 1
0.414914633187217 0
0.356632940579308 1
0.390268167954965 1
0.355846832469089 1
0.414903569451554 0
0.420261860028047 0
0.384818033710141 0
0.416587979464233 0
0.354599168982508 1
0.470983871485047 0
0.418148063674868 0
0.37963544223459 1
0.305134919447279 1
0.339189851371494 1
0.444816725450841 0
0.425795293250107 0
0.401872676098506 0
0.422590247563653 0
0.395866100267475 1
0.390677387651526 1
0.350177793680666 1
0.400206533612705 0
0.415376517373815 0
0.397476222356179 0
0.399440738021098 1
0.355517654609097 1
0.381502074244517 0
0.399187573223365 1
0.446896591744337 0
0.404194091160352 0
0.404581267945238 0
0.331130963864827 1
0.466410594494372 0
0.524075799212252 0
0.425251519042173 0
0.358976798414823 1
0.356499526608106 1
0.42249401186785 1
0.429540159153128 0
0.386028671807924 1
0.415604578601614 0
0.388289610826413 0
0.413890428961927 0
0.431831441472292 0
0.356800901998289 1
0.386824348671328 1
0.375949221651774 1
0.439367584632321 0
0.443262324988945 0
0.391824601708428 1
0.316818855147318 1
0.375478850617099 1
0.350523906054691 1
0.407962095388579 0
0.44152056278435 0
0.414554419102459 0
0.415179752736034 0
0.380579125777713 1
0.408831859326843 0
0.430623815817474 0
0.405787009626141 0
0.406594479557992 0
0.42310998081266 0
0.446690811824602 0
0.407792090899398 0
0.386817925395193 1
0.33808806139738 1
0.409266194208182 0
0.463594085100327 0
0.369988176752729 1
0.428234958162226 0
0.30952756344344 1
0.39866388524367 0
0.354929916628004 1
0.383313043731744 0
0.422729438140548 0
0.380679628116891 1
0.412224262578506 0
0.42649537080818 0
0.395389645169157 0
0.434064524278076 0
0.343730570289572 1
0.420874004122763 1
0.411171378285645 0
0.386057343678733 1
0.43698413708577 0
0.352936750883247 1
0.308595733676378 1
0.346700048124407 1
0.401415930071492 0
0.321617150428445 1
0.333273299110629 1
0.412486201797558 0
0.41646710594141 0
0.38430478608521 0
0.399665790038691 0
0.429069991522808 0
0.42916748977333 0
0.365533642984521 1
0.39677144285874 0
0.412021537357562 0
0.37889981279965 1
0.318557553345974 1
0.39047389855669 0
0.395143786040781 1
0.406058719677707 0
0.379565877538082 1
0.439497943696938 0
0.379593955315053 0
0.401018837694969 0
0.278968576094124 1
0.431074534269379 0
0.359048736719573 1
0.396143843893078 0
0.436677154359417 0
0.359901507897599 1
0.441281603004487 0
0.470869401378018 0
0.28860544958351 1
0.390968421029659 0
0.336510824880511 1
0.453302428647781 0
0.409680687536968 0
0.409278505682827 0
0.405546425648089 0
0.38038010611734 1
0.413262468773506 0
0.414072890022166 1
0.404875048241339 0
0.390468232912488 1
0.379526801214625 1
0.37393816738755 1
0.440059961019948 0
0.444919254795233 0
0.444779727186525 0
0.404533653118727 0
0.365339151648 1
0.495017387247545 0
0.464295573419455 0
0.393930267309938 0
0.440021297924137 0
0.352282874232305 1
0.356730535297005 1
0.387649993483953 0
0.403361252508986 0
0.331634246250719 1
0.338684275738343 1
0.387327013086895 0
0.42179651431876 0
0.335430814251659 1
0.391495583501602 0
0.488404657913329 0
0.435600678213879 0
0.379073108923269 0
0.41655902137417 1
0.367339218317978 1
0.416753761181702 0
0.416049752338719 0
0.391353205836404 0
0.295219736299384 1
0.369732497869689 1
0.397815690542345 1
0.359236212766245 1
0.391964698904236 1
0.307081789008751 1
0.315387163091288 1
0.454816921098105 0
0.438102559420671 0
0.378710196278281 1
0.360125025460502 1
0.403518416131906 0
0.352055933849097 1
0.322008266593811 1
0.471976693285239 0
0.307544544332838 1
0.362168010437269 1
0.32558063121297 1
0.365918304284746 1
0.371600739628514 1
0.464522880458977 0
0.439671147063891 0
0.36769866782519 1
0.353902971312193 1
0.386026638724957 0
0.333477990712236 1
0.408934007933887 1
0.427495404422882 0
0.35741498779106 1
0.369371538050349 1
0.398746566000614 1
0.482141510871334 0
0.421696891589933 0
0.366826024946891 1
0.376048340117722 1
0.416335952165682 0
0.378815902001422 1
0.367115618116988 1
0.441906116656875 0
0.440050321557218 0
0.384424868063216 1
0.372095987401829 1
0.450973547142595 0
0.347515373890662 1
0.360351081293593 1
0.401601039145107 0
0.359931152043447 1
0.415263553538718 0
0.436095300758891 0
0.34988098588361 1
0.385632936813335 0
0.502007277903492 0
0.442044832566712 0
0.353623295930188 1
0.407333729494007 0
0.403034756911443 0
0.452733985506993 0
0.354877329251207 1
0.371857609221067 1
0.283494381423431 1
0.397556042290956 0
0.337298921372318 1
0.429703984155843 0
0.285628799505162 1
0.324821586502615 1
0.402491489461179 0
0.369710413345157 1
0.371164967394702 1
0.3759693453615 1
0.372428477408485 1
0.346957588792891 1
0.381087013793268 1
0.4290667490219 0
0.45373326766598 0
0.315854071067778 1
0.358668235779219 1
0.327347849271362 1
0.40316821510618 0
0.354303436810636 1
0.386975573489969 1
0.354545286296978 1
0.360176498525152 1
0.395783123527272 0
0.373989223604769 1
0.459025792623958 0
0.355527876589272 1
0.354435841642518 1
0.288052025158649 1
0.426455039718354 0
0.395913348991353 1
0.385935820183664 0
0.432813236556569 0
0.353006551132797 1
0.399379969363832 0
0.411345086416611 0
0.404926796544415 0
0.346911848181146 1
0.337213284114328 1
0.361910051102696 1
0.414463849588929 0
0.359244040252138 1
0.387857229426122 0
0.370299446723158 1
0.378257070072801 1
0.382733385207607 1
0.388876233267311 0
0.368014107434968 1
0.400263805683681 1
0.385167513078202 1
0.417291493190011 0
0.365929977491084 1
0.40587898695938 0
0.484743537323882 0
0.404683430950464 0
0.477920818346269 0
0.375200897223331 1
0.409665770218028 0
0.380368971566407 1
0.459037624776707 0
0.330093118591377 1
0.399015467427535 0
0.392539288443774 0
0.303774436994041 1
0.430513164062682 0
0.391620039527775 1
0.375911586689529 1
0.450506294636876 0
0.355305114516845 1
0.492433486493804 0
0.344195545054389 1
0.421795905226617 0
0.35925989956383 1
0.429220376117174 0
0.315951662963933 1
0.462601331822487 0
0.405610094108007 0
0.414364468941292 0
0.389773296116897 0
0.387536205180836 0
0.442757624605162 0
0.343749081714922 1
0.364418247705337 1
0.421833897351542 0
0.351111247871864 1
0.325444385911617 1
0.445743207305671 0
0.386834672335917 1
0.311187946771858 1
0.356728481450865 1
0.370136328415149 1
0.335356002251032 1
0.365272651161995 1
0.39252629222787 0
0.402229814655024 0
0.346546111472955 1
0.435036011310628 0
0.398344821569876 0
0.392017689310381 1
0.410178643749872 1
0.386909622879672 0
0.404283960952302 0
0.465242494943237 0
0.362194837182044 1
0.3957506928378 1
0.413678581295507 0
0.430263089632477 0
0.395887149614529 0
0.438813050844395 0
0.36630459057159 1
0.426822194850446 0
0.472416913568582 0
0.36833180304803 1
0.393095655192931 1
0.354886142544924 1
0.352722302588922 1
0.397506402097299 0
0.410756482689235 0
0.424221115135995 0
0.380920864655894 1
0.364098438514075 1
0.371363305963749 1
0.391040210590768 0
0.419741400528398 0
0.387929560549814 0
0.379522163696572 0
0.476238976249292 0
0.441014485410077 0
0.423311310549708 0
0.400452880441713 0
0.412710360881533 0
0.368835759987287 1
0.41797966353668 0
0.45727310267354 0
0.401595745285804 0
0.300810440192011 1
0.425659130080999 0
0.398911836900344 1
0.41044376300721 0
0.378207306094083 1
0.384414094808113 1
0.397041687000798 0
0.331145181510928 1
0.44489667036217 0
0.416201289245725 0
0.383227327035362 0
0.435918612744572 0
0.353892223196874 1
0.429119271056397 0
0.332893079391787 1
0.337826837091329 1
0.381842323449828 0
0.405074289265939 0
0.478052875968666 0
0.427113321236017 0
0.382361133039032 1
0.439508945958122 0
0.308373032516639 1
0.395897127804242 0
0.433866350665828 0
0.409125200504966 1
0.404214109585909 0
0.460321479430431 0
0.367854182090593 1
0.375330561979493 1
0.335265133881172 1
0.433696097091442 0
0.378489956421146 1
0.468029790150037 0
0.401010910354266 0
0.372224245894059 1
0.358809481936193 1
0.366439868876923 1
0.390519999739148 0
0.388001921285827 0
0.361114850416764 1
0.37220453670709 1
0.364314966012411 1
0.369286870519518 1
0.417750955719845 0
0.460828467729191 0
0.409060015003775 1
0.377877881084816 1
0.419139072998732 0
0.431312822751433 0
0.399950204052309 0
0.38392105253105 1
0.333457633626126 1
0.397616797830501 0
0.332368104921574 1
0.340263963680912 1
0.399962998462589 0
0.381201337606523 0
0.417016601530031 0
0.410164496713944 0
0.403861556904338 0
0.419630186850917 0
0.403027960172507 0
0.417039413584027 0
0.358852391658254 1
0.357903233392083 1
0.350174289453547 1
0.394255638213874 0
0.371440326608673 1
0.412627480629238 0
0.432530360282212 1
0.409464377411479 1
0.347096549724892 1
0.392847828501507 0
0.44287086427608 1
0.36259297376474 1
0.383807146304644 1
0.385018982243611 1
0.34202815583804 1
0.363601151695501 1
0.384407876468796 0
0.355639303192068 1
0.338555215687568 1
0.437524051803942 0
0.425447614596071 0
0.347921619624073 1
0.396388039881264 0
0.386136597894274 1
0.310336838684422 1
0.462426473733845 0
0.397914433599163 0
0.29064755852044 1
0.392499997662558 0
0.394305399598641 0
0.342125460304799 1
0.382432347305536 1
0.304046572849356 1
0.456576143157719 0
0.413959856720246 0
0.425635991308104 0
0.395271458761943 0
0.438075206769654 0
0.369752525790685 1
0.411167378822466 0
0.443169719720823 0
0.426404291623438 0
0.425394814029412 0
0.41490387146516 0
0.438055303905618 0
0.420224199017319 0
0.371972521218965 1
0.387280286680006 0
0.440938641819951 0
0.455742091181873 0
0.258267638297816 1
0.401657733605615 0
0.379332282761325 1
0.37319421712348 1
0.381921210835473 0
0.390603115191817 0
0.345945057987449 1
0.435398748415059 0
0.38882692042945 1
0.416457966233297 0
0.374894902249368 1
0.337500980665662 1
0.357171423528381 1
0.379770185922805 1
0.407297679304603 0
0.327989572426802 1
0.468947252902241 0
0.438845248203079 0
0.305296314173927 1
0.402241258992167 0
0.452607778105205 0
0.385272798851542 0
0.363895346029368 1
0.516613434109192 0
0.42794286816717 0
0.425631943736269 0
0.355086741078908 1
0.459581363632818 0
0.333675063846143 1
0.380157598344943 1
0.398523897224224 0
0.362024311910736 1
0.361993795539287 1
0.401778086424275 0
0.450672601905916 0
0.41821861959966 0
0.384951841025087 1
0.3835643516226 0
0.368537666179749 1
0.426277095449724 0
0.366245723259641 1
0.417962468631386 0
0.362283671286475 1
0.387442085217603 1
0.336176917317258 1
0.40171607033825 0
0.351883930752522 1
0.407502215869903 0
0.421183571244216 0
0.435348106774334 0
0.446483753979928 0
0.402449517564281 0
0.387336653706894 0
0.40570487575129 1
0.471009583395919 0
0.347562783527327 1
0.348857028206047 1
0.392198295931378 0
0.387561430471349 0
0.330113565029303 1
0.431095323172407 0
0.324152013032663 1
0.45968045999912 0
0.354462567519938 1
0.44259838531945 0
0.386806996514113 1
0.347580636374239 1
0.308037394638813 1
0.421590738008201 0
0.363232087807431 1
0.385040816207346 0
0.375311353836305 1
0.440965178958145 1
0.382507908707742 0
0.35866897895547 1
0.379534053525148 1
0.343728081408691 1
0.421595515524378 0
0.410633140359108 0
0.359837293969566 1
0.379271092607922 1
0.427358768814776 0
0.357690161832549 1
0.382504233136798 0
0.287813293315429 1
0.291752329624433 1
0.472067558631122 0
0.424611603810934 0
0.297091486304025 1
0.37766301986372 1
0.391122346298731 0
0.402211397261206 0
0.353904098784191 1
0.403897481726704 0
0.406569348628868 1
0.453811795356779 0
0.340841333375896 1
0.383923832373816 0
0.386700168637028 0
0.424229529195066 0
0.367878083717078 1
0.521101834877848 0
0.424196638674783 0
0.383746005284331 0
0.34865561966056 1
0.354308564596011 1
0.464993208263478 0
0.278106033024091 1
0.391202328966489 0
0.410140691293165 0
0.326729540049461 1
0.417089459754858 0
0.337875049146054 1
0.420378631901397 0
0.377291717263129 1
0.367373101586306 1
0.37295297575755 1
0.345408315695383 1
0.330000481486647 1
0.354089130296316 1
0.442529079686735 0
0.42191258643933 1
0.429376413841933 0
0.421774144467076 0
0.363680544548991 1
0.390727657348795 1
0.395310869393854 0
0.441511866348564 0
0.382703587129101 0
0.41376256908588 0
0.416481376254382 0
0.361745425662325 1
0.354373947462998 1
0.412851116518993 0
0.386215537674065 0
0.420505935701144 0
0.327170960429439 1
0.426766543812419 1
0.426622525021712 0
0.392121863241811 1
0.305776904172594 1
0.414994824075451 0
0.420544114715462 0
0.388718181367057 0
0.339451917588993 1
0.33892059645221 1
0.392817412056041 0
0.379617411229528 1
0.340620728364973 1
0.335360169215901 1
0.44207039279717 0
0.333958333657352 1
0.464343508886379 0
0.415733328013479 0
0.355511594417802 1
0.364983278035837 1
0.445657340422718 0
0.443074470167751 0
0.413370129102647 0
0.381537219259001 0
0.380367890058843 1
0.360376988694651 1
0.415987064439703 0
0.294681677869557 1
0.431963102685869 0
0.406498264873187 1
0.406385853406793 0
0.373232697925331 1
0.396322447204356 1
0.393808582170408 1
0.418720507306514 0
0.415513673877446 0
0.372025611156106 1
0.441047327121259 0
0.415125603184182 0
0.435286360511629 0
0.434653540390744 0
0.444855341810225 0
0.416809463883912 0
0.307160339400669 1
0.377755460336919 1
0.330047310434187 1
0.401962571576614 1
0.398957528053794 0
0.36809603452236 1
0.398521984763614 0
0.392849213152898 0
0.360125419398613 1
0.373253418531623 1
0.429800271228253 0
0.439391486848765 0
0.413454184202933 1
0.385219596892839 0
0.438102270205388 0
0.394451624756787 0
0.398099848497296 0
0.368118795630443 1
0.441630016848771 0
0.361269993533946 1
0.381571447698638 1
0.41570155072243 0
0.397244498459677 0
0.357243513674664 1
0.405331869920632 0
0.383421271766405 1
0.377371088128807 1
0.35692684093307 1
0.393466372879876 0
0.356269702847328 1
0.364343840058091 1
0.433357425319878 0
0.421326597912668 0
0.393390830961648 1
0.374445845379868 1
0.397149058648418 0
0.361745410090151 1
0.373374433952782 1
0.344565415008292 1
0.417520803342044 0
0.382453636069399 0
0.324487072840094 1
0.426720800983984 0
0.395197827911508 1
0.447771307524173 0
0.414303279749039 0
0.381903382802167 1
0.373683389789198 1
0.375674114139193 1
0.433955974387509 0
0.378130007851777 1
0.299488178416613 1
0.364168535963354 1
0.366110669281015 1
0.398009898930554 0
0.407505883540683 0
0.305948414067644 1
0.416935661161604 0
0.351669837124689 1
0.433894465777973 0
0.357312930874166 1
0.414580054082138 0
0.355973844231166 1
0.310162351109624 1
0.366271909352324 1
0.413790769030392 0
0.4153215025347 0
0.40003628139789 0
0.43008719087484 0
0.443682783513334 0
0.395026298660909 1
0.411811630415693 0
0.358353295166575 1
0.373770081883729 1
0.32701312086172 1
0.462246371108626 0
0.325073352123288 1
0.396621046707963 0
0.406282353344562 0
0.419006199050143 0
0.411035632377657 0
0.382524797312847 1
0.361070173361298 1
0.341301211412313 1
0.389416058607751 0
0.340732210082283 1
0.384724393055498 0
0.39934387629843 0
0.405555081046689 0
0.338308316652476 1
0.436361077333825 0
0.440807238389084 0
0.304355430106293 1
0.427473239064271 0
0.358807428938035 1
0.378794234438732 1
0.4917351152832 0
0.404927165058782 1
0.40632743228907 0
0.346816948446534 1
0.430318524335482 0
0.341980089771172 1
0.337655575163008 1
0.372607147469547 1
0.428908328964648 0
0.362313596767945 1
0.390379188374441 0
0.366729223700371 1
0.395659852822261 0
0.353540120155626 1
0.421476358625824 0
0.377912656374631 1
0.427933278325871 0
0.425905868726847 0
0.49524604466295 0
0.382731008206844 0
0.424931664811543 0
0.333080257105281 1
0.412330502800126 0
0.482461012410471 0
0.364814808749495 1
0.382901230256997 1
0.450889508302117 0
0.399287058326169 0
0.331896884503296 1
0.407739965659179 0
0.400350975636079 0
0.375346845050024 1
0.44909549696008 0
0.443391326166512 0
0.382278360375577 1
0.384250418737232 1
0.438078204672073 0
0.413366662398009 1
0.403751052914872 0
0.402607113566468 0
0.388462134285092 0
0.332895345268867 1
0.442245529713967 0
0.364310109982958 1
0.373597009127318 1
0.440699737666198 0
0.468678977480784 0
0.393198382342414 0
0.422649406406824 0
0.332604381515535 1
0.340223487557872 1
0.383379424035201 0
0.306819021509265 1
0.388300670105725 0
0.291491092523375 1
0.42690170102463 0
0.375442805228809 1
0.338539013815556 1
0.456526992163576 0
0.314720906252354 1
0.417487384579719 0
0.405349960575496 0
0.456835299896397 0
0.450557984461196 0
0.412517478968108 0
0.353513337428664 1
0.389269036151567 1
0.3965844252531 0
0.374794925037079 1
0.38569812336439 0
0.461544966734204 0
0.41173321585316 0
0.403998605487369 1
0.395064453074477 1
0.322876125261496 1
0.394807742778457 1
0.480538577353392 0
0.377625686070007 1
0.43872098786051 0
0.338577331965634 1
0.391419013413713 0
0.408331176389551 0
0.385248563372867 1
0.32703943380798 1
0.449403495091754 0
0.428178160959449 0
0.38645984561926 0
0.380173298195665 1
0.343487142731653 1
0.395409337154164 0
0.420927845470429 0
0.447232258462746 0
0.4062051436567 0
0.395308339687937 0
0.380095834577688 1
0.381790663403015 1
0.417017714751035 1
0.41178231236925 1
0.390036093322927 0
0.400774505391933 0
0.443599828601413 0
0.427760024103119 0
0.424069094503006 0
0.429311356878782 0
0.402542774536241 0
0.346059926074142 1
0.326904875112945 1
0.401672232220287 0
0.387579428920317 1
0.422680603190766 1
0.366943651046373 1
0.344485332567897 1
0.387282547142471 1
0.42701205412087 0
0.433744753810673 0
0.418871238492362 0
0.432020773089176 0
0.320454803785124 1
0.370131193567021 1
0.409817554629545 0
0.3766513443985 1
0.346962667679054 1
0.409480213058179 0
0.382929422062832 1
0.368678176541204 1
0.457227814640427 0
0.369560179565706 1
0.454471896658739 0
0.422979668496689 0
0.352015287913487 1
0.424903257876184 0
0.393174408591997 0
0.40214330333201 0
0.369618035573364 1
0.384990632273035 1
0.39997720527404 1
0.410789931894501 0
0.355467416752713 1
0.362517080107897 1
0.468062577589741 0
0.390888994829555 1
0.29616688743617 1
0.412255265241933 0
0.463919870550046 0
0.41944146500514 0
0.366576430166024 1
0.462360397525711 0
0.430191575527174 0
0.377401490964914 1
0.374778127138415 1
0.360872344113489 1
0.391655083661789 0
0.413115342832366 0
0.364376719313975 1
0.433942156765066 0
0.431861469259597 0
0.365574532593115 1
0.388677112635998 1
0.3832899743681 1
0.420593094232137 0
0.405852178096634 0
0.429398097807566 0
0.376106258831791 1
0.344764974725829 1
0.395018916605686 0
0.455183383362821 0
0.428533709053294 0
0.426939498007029 0
0.351160994156927 1
0.424385826973682 0
0.35999009910656 1
0.360910264654389 1
0.443546804961095 0
0.372790717186298 1
0.385457743904442 1
0.414225109179282 0
0.410003509976194 0
0.353293740983677 1
0.404471494741162 1
0.43121208739918 0
0.354020757352375 1
0.436423114322639 1
0.39674135231485 0
0.451071834865942 0
0.405299989701336 0
0.231364937950602 1
0.395046889415193 1
0.405250959129451 0
0.515421911155727 0
0.435965102870811 0
0.431894110524939 0
0.358444567504564 1
0.407979634241717 0
0.393193763912482 0
0.440589341965654 0
0.292767392966921 1
0.314016124950423 1
0.344450957745586 1
0.351155204747066 1
0.396388559612197 0
0.357468099291031 1
0.391397572136326 0
0.395716693524304 0
0.404011141242454 0
0.334336535968908 1
0.39270443752114 0
0.363443664551654 1
0.337561804464837 1
0.3727004020069 1
0.414693232209614 0
0.332969773424015 1
0.408018178353704 0
0.41936020123909 0
0.401574341551785 0
