# Supplementary material for: Bias caused by sampling error in meta-analysis with small sample sizes
Source: PLoS One. 2018 Sep 13;13(9):e0204056. doi: 10.1371/journal.pone.0204056 (PMC6136825; doi:10.1371/journal.pone.0204056)
Supplement: S6 File — (ZIP) [file pone.0204056.s006.zip › results N = 50 theta = 0.3 tau = 0 sz = 5-10.txt]

"dl.theta" "dl.cp"
0.598155301952809 0
0.679315821627369 0
0.476207985720552 1
0.630324156911669 0
0.6740089802417 0
0.564062809095369 0
0.766473562040223 0
0.794614799938008 0
0.707687212000513 0
0.736826385159515 0
0.680939120840429 0
0.510220143308438 1
0.697280381399746 0
0.723736717799363 0
0.521318162893283 1
0.526444066903051 1
0.522403508383758 0
0.591890918192119 0
0.656455051518494 0
0.682450515405056 0
0.595027752478578 0
0.732527668415141 0
0.613893455283752 0
0.663296633145888 0
0.429022060014305 1
0.539128111611017 0
0.685254931504742 0
0.499035629323602 1
0.794012371617237 0
0.614917761718428 0
0.551255090733745 0
0.659102941666914 0
0.409272001271075 1
0.64077007137926 0
0.748039739625067 0
0.613760611887167 0
0.633635357846639 0
0.777584284491714 0
0.611580889132684 0
0.752500533642053 0
0.718767755916367 0
0.681777480840523 0
0.662055021888279 0
0.688155988388617 0
0.683283971650998 0
0.722335101988403 0
0.601058543020152 0
0.663780630145427 0
0.530319409628121 1
0.698176162633096 0
0.617418815480353 0
0.723248128705261 0
0.617438645939806 0
0.598855931338307 0
0.708070752877099 0
0.602482823387614 0
0.656294795400302 0
0.579701308624178 0
0.57875442428356 0
0.697488234566429 0
0.638641530923854 0
0.629454084677058 0
0.62906576544245 0
0.652478927441689 0
0.480965962971798 1
0.603204814371809 0
0.65205848796979 0
0.677163858574317 0
0.576467640291859 0
0.614690009626376 0
0.545403570559776 0
0.505914396873382 1
0.570835366354305 0
0.715779710846886 0
0.570851316687113 0
0.706387233935903 0
0.694853419577869 0
0.613659135371062 0
0.453257780421378 1
0.684481421823182 0
0.840929153605726 0
0.641354492509652 0
0.668473891448855 0
0.536972378672343 0
0.490575141461198 1
0.559962491960158 0
0.544379224527462 0
0.598284830678717 0
0.748209678985031 0
0.729789844626835 0
0.637568149832637 0
0.613787220012995 0
0.623417230906589 0
0.674048014650506 0
0.599462106287856 0
0.656524444480608 0
0.757536380281586 0
0.622912145635622 0
0.580568933644187 0
0.630970818745763 0
0.528724516697428 1
0.531368021841365 1
0.62635775603107 0
0.612598888617729 0
0.638470226171455 0
0.614789417232264 0
0.732667551308681 0
0.693062491847555 0
0.59918211067454 0
0.738442677483959 0
0.684973770922585 0
0.648316117124362 0
0.654131221820163 0
0.623371156829812 0
0.621497116584035 0
0.586844850725641 0
0.69214588418266 0
0.730883713619893 0
0.69564436784702 0
0.645683091693566 0
0.633857234911524 0
0.701721237089806 0
0.606955946059012 0
0.811752414016815 0
0.569974165934432 0
0.766282247853759 0
0.586708990325473 0
0.657776136067137 0
0.674379851410422 0
0.707318688727053 0
0.67405318523255 0
0.673562398931036 0
0.609725723024398 0
0.664158877628847 0
0.715983348049759 0
0.658768034407365 0
0.578240545735113 0
0.384039563286383 1
0.56571510582634 0
0.616773633168792 0
0.939400376559527 0
0.650203133397222 0
0.545829319184411 1
0.558248982157862 0
0.661258057254281 0
0.741756314712606 0
0.553034707381768 1
0.6330353387154 0
0.630619262043238 0
0.545573606454726 0
0.594439384239802 0
0.606522338201623 0
0.464703344187354 1
0.798526071778052 0
0.526160812572461 1
0.749609487157616 0
0.592233050473067 0
0.601063499256134 0
0.723696387196653 0
0.548581448366495 0
0.600986763435422 0
0.652974609393351 0
0.720112960750996 0
0.671236954233313 0
0.660946998248884 0
0.55938624973677 0
0.721002029939561 0
0.650006275934159 0
0.818600239191782 0
0.50252764679121 0
0.586205993796907 0
0.794338904971068 0
0.73458755444562 0
0.502481858653105 1
0.536206401817112 0
0.722251922026235 0
0.703955557474598 0
0.768143677236969 0
0.740605513089331 0
0.556453271334939 0
0.609793384450694 0
0.700234677686228 0
0.411171554886752 1
0.680885666733612 0
0.476109335728506 1
0.597351042354357 0
0.694119394078645 0
0.646615388523727 0
0.593233136755184 0
0.522852592799954 0
0.684547169517228 0
0.773365628767227 0
0.73613108745784 0
0.503839564607753 1
0.632855920507781 0
0.608286424788032 0
0.551418889121077 0
0.678964642556612 0
0.684529689544441 0
0.710551293838537 0
0.638949400874212 0
0.567536037839295 0
0.581196840758752 0
0.53834134589028 0
0.601719712254146 0
0.785337494147899 0
0.770634515058777 0
0.454297743955214 1
0.642367100514881 0
0.607064157603295 0
0.640166622186758 0
0.492326048426143 0
0.653161498243433 0
0.565955912866023 0
0.80150301509401 0
0.584245089111571 0
0.730761469905798 0
0.674686078503461 0
0.50236072794517 1
0.732341544436692 0
0.803717813733089 0
0.522752348368202 1
0.609433362300483 0
0.562537543356527 1
0.595919399292129 0
0.772657708263582 0
0.549820671968227 0
0.507113266375605 1
0.705943584310862 0
0.750239513912926 0
0.5096649267922 1
0.72788012253847 0
0.743521780475509 0
0.695148115056908 0
0.598985186406801 0
0.816155338572604 0
0.713849428102744 0
0.556290388523672 0
0.670959568813764 0
0.9084996143184 0
0.648712914885434 0
0.718520673804338 0
0.657664230319329 0
0.672289478278255 0
0.763460717942995 0
0.699185106855211 0
0.661606910986657 0
0.644160168573946 0
0.758345246527116 0
0.611542186265308 0
0.726950804925183 0
0.701745630646603 0
0.701043941978001 0
0.749518210839113 0
0.791314941905184 0
0.682159740062294 0
0.549948217805786 1
0.601614220713862 0
0.612525728260168 0
0.650750632611935 0
0.659216018098145 0
0.708539274975401 0
0.515744496354205 1
0.653358499048414 0
0.723650744403834 0
0.504333643816447 1
0.554418275183652 0
0.724887521267244 0
0.477839851705558 1
0.663421844816527 0
0.66354110041548 0
0.731633199506028 0
0.709330869581205 0
0.63267047341333 0
0.652034909020588 0
0.524844194165405 0
0.570030697950708 0
0.703927469138219 0
0.360913513677389 1
0.559368910219274 0
0.74859458360625 0
0.58748595933592 0
0.596669183596003 0
0.618154347398352 0
0.620718630347851 0
0.554673220493699 0
0.588443334515484 0
0.700226989874407 0
0.672099818644 0
0.690801660366513 0
0.632266992241931 0
0.698173960104615 0
0.638089721776675 0
0.528525967591738 1
0.788580247998757 0
0.6744265525037 0
0.725302638789024 0
0.801217149085445 0
0.628152298774968 0
0.586144971259699 0
0.677921905272193 0
0.531307356185068 1
0.703569968551624 0
0.740119009675211 0
0.672055143182395 0
0.761944946568851 0
0.786463681492581 0
0.744063735974612 0
0.558239736877187 0
0.622116416500354 0
0.632224744328447 0
0.643929885252469 0
0.690401400345762 0
0.720089221412045 0
0.586560327272399 0
0.509301399484472 1
0.714231234939851 0
0.701795460908893 0
0.732909339110352 0
0.825090436920921 0
0.620888750755494 0
0.78699150351862 0
0.765246342446945 0
0.475666366280948 1
0.666119719630766 0
0.735558151002566 0
0.669680783892146 0
0.72052328921275 0
0.568079775352032 0
0.742249574010721 0
0.584142996162018 0
0.654748193781085 0
0.771389288610207 0
0.577044155992378 0
0.464299701044344 1
0.700109676124975 0
0.725263945590624 0
0.699959331851301 0
0.708685333049732 0
0.691003897770515 0
0.641921379334872 0
0.629903934694787 0
0.589841421064516 0
0.570261510777156 0
0.608276074961579 0
0.725125686179924 0
0.648422984259173 0
0.779043567700087 0
0.616522212953188 0
0.439742273594308 1
0.750539852904423 0
0.690776331282915 0
0.528819269111484 1
0.677698726571698 0
0.666368064387245 0
0.522678492887196 1
0.513549073380438 0
0.643973130661912 0
0.606089393960734 0
0.538754468350368 0
0.525637669929299 1
0.716365239708022 0
0.674813541469144 0
0.576541235847728 0
0.564294753068167 0
0.581005605383831 0
0.680390332839027 0
0.709924812688354 0
0.630857490239259 0
0.752255174400982 0
0.806158661106374 0
0.633186557652199 0
0.650315009507503 0
0.868974783800657 0
0.6681612795986 0
0.567435366632968 1
0.792853205400856 0
0.705885866727248 0
0.590989590257322 0
0.629575527794635 0
0.751059759234893 0
0.696811661832215 0
0.699939275998376 0
0.615748115026956 0
0.526800204956219 0
0.715021746636526 0
0.699762567247368 0
0.603159190675514 0
0.585771517618725 0
0.784509849543947 0
0.73983386940771 0
0.604564600867406 0
0.620555772282799 0
0.504463598073095 1
0.538464953196801 1
0.510225848910268 0
0.654442009967209 0
0.589486153572481 0
0.643663564232755 0
0.53418717843928 1
0.649706739937599 0
0.606360837678476 0
0.61476907926837 0
0.657048176580193 0
0.623805655011494 0
0.556009663071495 0
0.537490178627567 0
0.639102539214657 0
0.622339020129644 0
0.667642754873337 0
0.726328764970365 0
0.603414564441886 0
0.75556885593494 0
0.820189954442293 0
0.706471012164146 0
0.606456271764686 0
0.742603005795636 0
0.673610299365806 0
0.565091800186282 0
0.707770126589837 0
0.650402474635154 0
0.610762712681249 0
0.535768610140211 0
0.5265207379498 0
0.698791586936123 0
0.456804689757398 1
0.590322025651468 0
0.578257239172338 0
0.773207216520539 0
0.397119699753517 1
0.743179182172643 0
0.568811506934225 0
0.629532739812941 0
0.706109192409773 0
0.582715526814968 0
0.773979254049925 0
0.671991913156588 0
0.632620584625343 0
0.560687737172844 1
0.663812607595387 0
0.792788619697587 0
0.495764954377119 1
0.633825261207305 0
0.616894879830669 0
0.675805906131335 0
0.534423484347813 1
0.564856896362343 0
0.861848128362911 0
0.768764135502243 0
0.787360994730847 0
0.540055708176554 1
0.555499997016769 0
0.586415524209849 0
0.563800782096064 1
0.578566881625663 0
0.600977438159218 0
0.676209020267778 0
0.592737570185213 0
0.576936613112335 0
0.494893014756065 1
0.606238566124933 0
0.508891427000672 0
0.792874050345855 0
0.728065527775276 0
0.63359431508002 0
0.637670727852793 0
0.579261426767137 0
0.532425815132252 0
0.571268824714716 1
0.815920367474223 0
0.712884897064268 0
0.687265541028316 0
0.559295808764183 0
0.486049259703538 1
0.867732701318412 0
0.558764995403198 0
0.716839973521627 0
0.681036513506224 0
0.638815638964217 0
0.695443479756974 0
0.721052786295007 0
0.637991407077804 0
0.617602833596013 0
0.61941856766377 0
0.421883201787924 1
0.622186720535154 0
0.737724809063001 0
0.695294738373413 0
0.605757823850374 0
0.671958151427626 0
0.706267289995101 0
0.645442621093885 0
0.602958182959085 0
0.531066990644023 0
0.832853400094852 0
0.718138291023772 0
0.60426674260495 0
0.720651265747957 0
0.703973370266461 0
0.68938500833261 0
0.691418017980395 0
0.578150254044536 0
0.578893038260793 0
0.696023300393943 0
0.610736434618924 0
0.781436045940091 0
0.592728439549374 0
0.750574161141118 0
0.637347239589331 0
0.604961217140811 0
0.718448928693147 0
0.646832216826872 0
0.732529508442509 0
0.620630735117474 0
0.639885656360138 0
0.671549587057175 0
0.795987510608391 0
0.669064476865535 0
0.626410950888656 0
0.571618191480875 0
0.594940252984446 0
0.625949258245731 0
0.632867415664575 0
0.608046174177348 0
0.647214595979934 0
0.440227602942531 1
0.587272655378697 0
0.575820710307524 0
0.710013268369689 0
0.688429757856398 0
0.740774166030186 0
0.682294556991368 0
0.538058075701451 1
0.665089197230167 0
0.659346347706925 0
0.841113590452725 0
0.629358101588106 0
0.788034531845695 0
0.615690117646173 0
0.737859857664575 0
0.71756547473158 0
0.706453903479456 0
0.700187783844928 0
0.571117840571208 0
0.64807648267649 0
0.759056374081968 0
0.478874267192319 1
0.486104790364282 1
0.679222901270363 0
0.595830314116597 0
0.651602438371131 0
0.682457214977548 0
0.727112120239273 0
0.656642632658231 0
0.68593540000542 0
0.650790017666624 0
0.642534558537128 0
0.595283591864871 0
0.690878345153388 0
0.627539734486654 0
0.676741719943917 0
0.729918783498028 0
0.796001260657833 0
0.750181539147354 0
0.622071739399499 0
0.673013309176326 0
0.50750116301207 1
0.510537616927158 0
0.66854439955316 0
0.68362013638982 0
0.586700353156597 0
0.717581601444815 0
0.766842860849427 0
0.489347019190627 0
0.419483182792443 1
0.570830826489834 0
0.589861699387777 0
0.62021193187946 0
0.475857240326711 1
0.652611726946693 0
0.589632211340244 0
0.74559152533049 0
0.534887002548642 0
0.708283948281195 0
0.74107289160585 0
0.741709377295848 0
0.737246532074171 0
0.713960044523367 0
0.629693497916585 0
0.661610544303755 0
0.566845551620969 0
0.598423418665597 0
0.576144688781328 0
0.787825694661047 0
0.58097882793401 0
0.735870298176731 0
0.680374882015843 0
0.54335436746032 0
0.569909137890299 0
0.567592669602133 0
0.660345023115856 0
0.550927725140248 0
0.648009289195426 0
0.621947847185021 0
0.675363825264359 0
0.607118189834387 0
0.468564201662987 1
0.66210385742205 0
0.695750013531582 0
0.586039865739982 0
0.578148495328144 0
0.44544155486004 1
0.584332666521215 0
0.456208210237558 1
0.592218798566518 0
0.816860382872795 0
0.497956419600611 1
0.699892699085282 0
0.612719020613891 0
0.660178787521568 0
0.746802684099561 0
0.582828662052712 0
0.486498705239676 0
0.646671610386664 0
0.785727743956155 0
0.717761053550333 0
0.622268235900215 0
0.45610291577292 1
0.689686839892571 0
0.846606033683607 0
0.402392429693308 1
0.428501608651786 1
0.690189022731234 0
0.60920503419389 0
0.699474124652505 0
0.64980472367517 0
0.544411148076182 1
0.702131423573505 0
0.590267956772442 0
0.54732855907811 0
0.58734369444332 0
0.704226375550995 0
0.657452902951386 0
0.666707917093231 0
0.556012491720568 0
0.700149138541885 0
0.52184744220967 0
0.58943042000226 0
0.546500177145981 0
0.588308068990533 0
0.523773666625305 0
0.541851772125425 0
0.573223868470557 0
0.673756595558345 0
0.653065111542569 0
0.545844862864704 1
0.665287448748349 0
0.674337223294803 0
0.659259889442783 0
0.709679645875392 0
0.534231225185905 1
0.531561651304111 0
0.463892263074617 1
0.590021873004548 0
0.633086692727847 0
0.740630565671691 0
0.632090073762088 0
0.620830111914143 0
0.590551948270281 0
0.589014645027672 0
0.764341255968289 0
0.509678450778424 1
0.605547583473713 0
0.725068760873317 0
0.49247318187038 0
0.622084248163809 0
0.697429199003823 0
0.78803581246538 0
0.635782149940084 0
0.635785169596447 0
0.638059622577401 0
0.529505411033001 0
0.667191007110084 0
0.499004583834339 1
0.664295960517448 0
0.532454363262453 0
0.696446193183399 0
0.487353958194903 1
0.690974738477403 0
0.730129792956789 0
0.515917662117711 1
0.693168647263223 0
0.53009022270126 1
0.684227246618312 0
0.646192783181686 0
0.542959946114762 0
0.53901700806289 0
0.644591075813887 0
0.635260412898116 0
0.658381190085975 0
0.615655441268717 0
0.76724172426291 0
0.637182903256163 0
0.55203579910048 0
0.450573179893808 1
0.718762573087353 0
0.735761467616314 0
0.659258360554456 0
0.539290865719877 0
0.732673044146608 0
0.684885568180371 0
0.773696980758012 0
0.623565867984584 0
0.618282655080583 0
0.631007488052241 0
0.611880432103504 0
0.704017344077286 0
0.577186201080676 0
0.657541410649879 0
0.592922346632271 0
0.580900268454474 0
0.625020120055477 0
0.68142133259825 0
0.693401312981751 0
0.715597973351549 0
0.613724832343148 0
0.812030727874285 0
0.646791602009543 0
0.639832887865183 0
0.615133971613288 0
0.733538725924343 0
0.71433104125587 0
0.580804473595007 0
0.620560963171995 0
0.700374330499898 0
0.62010259427927 0
0.416099135717915 1
0.69866136181741 0
0.561455172090856 0
0.539851535018596 1
0.64270909824664 0
0.570855466962041 0
0.514637563253102 1
0.758116267685489 0
0.708544070966652 0
0.612324673170887 0
0.594164384819368 0
0.581492009991911 0
0.681014568323518 0
0.647186317198974 0
0.507413248244657 1
0.650112244720246 0
0.628057749554634 0
0.741329289250427 0
0.746572942758402 0
0.566335445252371 0
0.49737839592532 1
0.676754516826703 0
0.660017668323469 0
0.546288180198397 0
0.517989473774826 0
0.537761758066663 1
0.684803943875671 0
0.675251639900757 0
0.479592578974537 1
0.827900917374636 0
0.714809854781746 0
0.669226560423422 0
0.692391810516371 0
0.702164169907812 0
0.669358683948914 0
0.638054002761352 0
0.785492969030846 0
0.574833672271695 0
0.544885760952202 0
0.676264003323811 0
0.598450344719641 0
0.822579882117944 0
0.607384843949344 0
0.736880741793613 0
0.646596566724727 0
0.734822209677471 0
0.819184459748993 0
0.741958165941284 0
0.628918732711484 0
0.591259282278095 0
0.580877520806385 0
0.648407143368098 0
0.649033715686706 0
0.732523790799746 0
0.503892054076587 1
0.719021489896801 0
0.802783570516431 0
0.418279097954067 1
0.654168578643828 0
0.677337557865727 0
0.479084783334545 1
0.640623496540625 0
0.491129173399889 1
0.471992114990981 1
0.702350739934656 0
0.644375965520361 0
0.530877215273982 0
0.491391290508507 0
0.54290651192135 0
0.785560998489346 0
0.710385981373735 0
0.684076920959779 0
0.622623710838661 0
0.731303975428417 0
0.664329617120405 0
0.704222662384145 0
0.657298141735281 0
0.672638644119817 0
0.617430803285593 0
0.530083281458174 0
0.701013512472561 0
0.663778527917371 0
0.722571231484193 0
0.5284312817913 0
0.591221559205659 0
0.536023897304974 0
0.501361171987544 1
0.555221206477012 1
0.780895066838531 0
0.795330551652512 0
0.730184888703888 0
0.757457088475311 0
0.515707574792163 0
0.707537843718942 0
0.682689723559285 0
0.476444090445654 1
0.796063216143404 0
0.682063518299442 0
0.628683688827192 0
0.658456713343652 0
0.675377623609211 0
0.372433302078322 1
0.52605519554496 0
0.688364810144208 0
0.647942869039734 0
0.564641710152537 0
0.638894078662466 0
0.694764642915204 0
0.684598093652686 0
0.594510995262778 0
0.893277144330445 0
0.512577674602226 1
0.613018328630617 0
0.659532211051549 0
0.569192600533488 0
0.691678662206207 0
0.687480579816666 0
0.783325833422208 0
0.62386872940799 0
0.670776364020691 0
0.446298660040543 1
0.570335483862302 0
0.573863915583321 0
0.559231603384304 0
0.737435775624552 0
0.560700485062621 1
0.512822906644992 0
0.593939395408188 0
0.685406667599233 0
0.706113718000772 0
0.63699009962934 0
0.664288356037728 0
0.488778681003565 0
0.656777480757569 0
0.658911550498339 0
0.604707908032884 0
0.615943784519497 0
0.63892657528246 0
0.703052387570976 0
0.417879404257334 1
0.768689850047902 0
0.698345645729173 0
0.554714266227198 1
0.748224676385206 0
0.659740723098362 0
0.580144703593269 0
0.588363016646825 0
0.654839933938253 0
0.622861836125721 0
0.803437516566419 0
0.75213805677681 0
0.653341317791927 0
0.636011065046108 0
0.619114725145504 0
0.633590282631723 0
0.727266902476103 0
0.615782336167787 0
0.615728553709417 0
0.683375120478096 0
0.56679890114347 0
0.62631802630603 0
0.651460335615525 0
0.66964329459738 0
0.801241588592554 0
0.723806572427309 0
0.601301041759793 0
0.766250062770837 0
0.534685915111991 0
0.574832106725683 0
0.710719927652663 0
0.806806875790433 0
0.610299232158112 0
0.734614515285651 0
0.691843135420331 0
0.658754877810852 0
0.665271621513002 0
0.650597424615199 0
0.514436938786687 0
0.6285933746814 0
0.728693409389144 0
0.616636674658803 0
0.57804496012364 0
0.721788369475699 0
0.497316023708613 0
0.51305632060203 1
0.673749871347058 0
0.687459279551387 0
0.737252588340312 0
0.537205514615277 1
0.565831909734445 0
0.651509295258641 0
0.349830550113398 1
0.720421730108529 0
0.355858837384281 1
0.75575273413655 0
0.921555142546866 0
0.66939251487892 0
0.637859966624439 0
0.630964513839564 0
0.557699106473673 0
0.647466850786583 0
0.584459916039993 0
0.58460560131879 0
0.625962554385446 0
0.45998858637773 1
0.691819173507625 0
0.662459765710477 0
0.75422347300005 0
0.570853307425905 0
0.779499188478833 0
0.689798709807023 0
0.714410158028667 0
0.543367574267729 1
0.742971240899291 0
0.526706309791644 1
0.554399370099083 0
0.723180844999086 0
0.637176993308881 0
0.537645888838895 0
0.812158675670595 0
0.707926345658107 0
0.68003262256551 0
0.639294719245066 0
0.783959113894643 0
0.617963599530791 0
0.621959926814836 0
0.80992058722282 0
0.647689343952833 0
0.46072271052319 1
0.638559826471779 0
0.697152127460455 0
0.516637780982957 0
0.659438729859509 0
0.66094648465504 0
0.625541345224119 0
0.645378599993541 0
0.529760001815965 1
0.63588636089275 0
0.781495855097751 0
0.674252668861421 0
0.737613747300762 0
0.512574349491731 0
0.64117390379055 0
0.677158885785648 0
0.685141217495996 0
0.8704179963135 0
0.597469883157601 0
0.528919712304642 1
0.628263751294356 0
0.643783453873139 0
0.733011766962793 0
0.637810260550745 0
0.554042510214973 0
0.711393640230955 0
0.732651456828417 0
0.831115362146833 0
0.692505695876584 0
0.559737126308138 0
0.574679157897918 0
0.47443115863458 1
0.731164375660536 0
0.67612702104609 0
0.500447956209136 1
0.466009968269378 1
0.742726447534196 0
0.593133903288597 0
0.767315323335487 0
0.637406055586803 0
0.699511460958152 0
0.719480803520228 0
0.656827827104055 0
0.555057195564824 0
0.759126303520248 0
0.692919136663382 0
0.697814372595986 0
0.518436085091041 0
0.693148076425978 0
0.658592876154028 0
0.662751848067313 0
0.560077771987781 0
0.596383784311691 0
0.647832298029284 0
0.567482927688289 0
0.55684233757409 1
0.520540945901489 0
0.863707241683974 0
0.638777887149603 0
0.48457562519196 1
0.790738688871781 0
0.515204165745369 0
0.641405471512091 0
0.598695561020017 0
0.740869631651375 0
0.749124439135766 0
0.703622848158955 0
0.723438186746711 0
0.553006384686056 0
0.620121156334884 0
0.677128711820554 0
0.517957561260288 1
0.443330561168938 1
0.589146292618502 0
0.601577220568574 0
0.726799923864883 0
0.778266292258426 0
0.672963209170318 0
0.593824721295532 0
0.701024586791168 0
0.613376747087092 0
0.633594807995273 0
0.691114105723835 0
0.540193971323251 0
0.713371726668882 0
0.597617376649065 0
0.672763631666048 0
0.718307567439245 0
0.605390065051615 0
0.591511246843346 0
0.589780068244329 0
0.611942917215883 0
0.651456425952606 0
0.750690310682316 0
0.712937372712998 0
0.618680333127563 0
0.439770445337779 1
0.540850248807101 0
0.685628409978845 0
0.583215818538615 0
0.733387649379805 0
0.689121796600609 0
0.609294313950472 0
0.721046346849187 0
0.701613001530783 0
0.710482384681658 0
0.669219585210724 0
0.698708340948269 0
0.467369708517629 1
0.685337041458286 0
0.525786769894831 0
0.800785808956802 0
0.569889417385453 0
0.724810616457667 0
0.553594035880934 0
0.644863820913616 0
0.513634669113434 0
0.434791612457644 1
0.737383468701958 0
0.604977876202879 0
0.637567358758382 0
0.658585471615642 0
0.649179048956165 0
0.596335845852596 0
0.709687592143105 0
0.562989914885633 0
0.689056679054089 0
0.649961673972222 0
0.59632366816581 0
0.60228366682488 0
0.711936618700058 0
0.628853045606691 0
0.731542877368938 0
0.606654156296973 0
0.612202339994016 0
0.706903029505911 0
0.705346210691042 0
0.622045756551661 0
0.682569049860558 0
0.677859424791277 0
0.724509690100917 0
0.628995585047067 0
0.611978872311013 0
0.677404830310116 0
0.647983506086671 0
0.644599514587796 0
0.658951136144083 0
0.639569098722115 0
0.554006537438518 1
0.693152014167769 0
0.467880957334144 1
0.753697965315561 0
0.560828226396274 0
0.608339054015563 0
0.849386253094519 0
0.626748596310099 0
0.646816279162119 0
0.600700078563989 0
0.751730399399383 0
0.499863291319012 1
0.61517114177086 0
0.610677312773146 0
0.549755643995061 0
0.555316161315563 1
0.631213316703977 0
0.591150547401696 0
0.616102870917483 0
0.678935452638117 0
0.66391077346787 0
0.452089309121901 1
0.725879957016978 0
0.64887025894392 0
0.59198554604427 0
0.65018506690526 0
0.654604833153584 0
0.527670163515297 1
0.740687856821908 0
0.616162663497215 0
0.724047905689403 0
0.818474743219662 0
0.718169892402869 0
0.678227052666928 0
0.796933300824233 0
0.604893458447847 0
0.751909809256922 0
0.70690048187966 0
0.580188932312692 0
0.622504990191173 0
0.523283550217197 0
0.499395345253297 0
0.746323014722448 0
0.62537732076536 0
0.632053497680668 0
0.562433036213444 0
0.540683698661674 1
0.598352332753987 0
0.642730321372919 0
0.67477572421894 0
0.770503382074998 0
0.746186782539815 0
0.532260334593117 1
0.674616740076414 0
0.736939817354904 0
0.721952189963255 0
0.683838405203571 0
0.67005134489037 0
0.684938988130295 0
0.599163713072349 0
0.681553079991317 0
0.739139470380268 0
0.749591457460091 0
0.795843208738713 0
0.63127596608805 0
0.554637218914347 0
0.711388232007059 0
0.641055510521023 0
0.559446797365758 0
0.813335315107406 0
0.527368900209415 1
0.587470761894668 0
0.769557069719598 0
0.608624814672036 0
0.582222570625257 0
0.561058470774089 0
0.696331382472649 0
0.602395641330481 0
0.615777098079246 0
0.724626065932225 0
0.73145151234244 0
0.652871432233779 0
0.63978882293821 0
0.612712234742611 0
0.620461908964522 0
0.62382130610447 0
0.732020149172399 0
0.460650854648212 1
0.728034636071989 0
0.678245012387739 0
0.539722009590777 1
0.68926036713383 0
0.774717740108178 0
0.621344856655442 0
0.683754131738315 0
0.619994050955096 0
0.645424115604961 0
0.758711945661568 0
0.610536317014926 0
0.576267832005532 0
0.601102937183042 0
0.532040795871212 1
0.446108081294298 1
0.736848063493648 0
0.66859259721819 0
0.745098772641182 0
0.712287488587739 0
0.573359847083808 0
0.661439030583559 0
0.719757035549976 0
0.6282773946516 0
0.769521631494667 0
0.776582197889023 0
0.591401184272847 0
0.70986203650187 0
0.493414043130003 1
0.609055493375093 0
0.622443943167305 0
0.76066920749747 0
0.731783569593266 0
0.593090140605144 0
0.709514131316627 0
0.597513751646737 0
0.742363837100333 0
0.655338620606328 0
0.634276602013628 0
0.621729766138595 0
0.787718004741116 0
0.767751416666144 0
0.777075827002909 0
0.684056448041907 0
0.857163606250943 0
0.590031980499337 0
0.496523966620968 1
0.586256256992082 0
0.577642072817091 0
0.503710105022404 0
0.798787793512953 0
0.642129208764143 0
0.568133906868761 0
0.640347319365163 0
0.599183284363909 0
0.734943511118151 0
0.661175085802172 0
0.71627349384511 0
0.53265772466484 0
0.578945111631394 0
0.721795242512237 0
0.550796958727822 0
0.623929658907984 0
0.594638893181152 0
0.771982704341009 0
0.682518778466617 0
0.650706209914617 0
0.499817415293112 0
0.651371095987367 0
0.739620149908433 0
0.645077571046101 0
0.64529136973566 0
0.770339324589954 0
0.560405338852851 0
0.60642376958345 0
0.64571576515501 0
0.696422679476624 0
0.663919565606169 0
0.784979104656224 0
0.707015681532246 0
0.733841927143977 0
0.515719925610938 1
0.680204373585001 0
0.704404443971146 0
0.506755970692355 1
0.617648203034273 0
0.813892849931746 0
0.631567050213385 0
0.637916175468971 0
0.718870072333455 0
0.639169693803916 0
0.653545641802059 0
0.72038680575945 0
0.679563556023261 0
0.768828787641273 0
0.754771870604465 0
0.501622752231715 0
0.504240074953275 1
0.678204272271602 0
0.762782348638189 0
0.620450762099442 0
0.741001069885974 0
0.710671780322375 0
0.620032779384306 0
0.69804267116643 0
0.586861832982218 0
0.70037572685477 0
0.632800420107404 0
0.444521445995555 1
0.66173277001364 0
0.681519185353951 0
0.73276086037487 0
0.639964101210752 0
0.650693831881026 0
0.70016445236547 0
0.566249230172589 0
0.647818564161406 0
0.704031620270296 0
0.640590840682791 0
0.6680652844826 0
0.583960626635878 0
0.579161902872807 0
0.598012437793234 0
0.830782967210868 0
0.436044673442403 1
0.504701845626923 1
0.674466727036823 0
0.681567670004586 0
0.589578819749314 0
0.674235153194299 0
0.633837943118803 0
0.682234254676649 0
0.685838410057735 0
0.62598296193836 0
0.571873282193078 0
0.483736940245708 1
0.576227509462926 0
0.695984162247816 0
0.628706266601091 0
0.535826132420218 0
0.70970484449635 0
0.564915067350577 0
0.599757431815965 0
0.789980562569918 0
0.827637275334257 0
0.527996411593677 1
0.697651390318364 0
0.674624296279605 0
0.785342718474971 0
0.689159163023955 0
0.740687698766651 0
0.610029523227145 0
0.617163152213463 0
0.727356910609516 0
0.784887954064876 0
0.623781151138077 0
0.556536693089817 0
0.742449001800023 0
0.7528029257334 0
0.566078125234189 0
0.49511164150792 1
0.685412552413569 0
0.658061516063816 0
0.674530972916482 0
0.662928692659157 0
0.611890667059747 0
0.557230514623751 0
0.62342134826094 0
0.482236839310393 0
0.514168004296686 1
0.503093506846716 0
0.562457131047761 0
0.538124751724918 0
0.715297050131646 0
0.808734010167657 0
0.974073686325489 0
0.710887431481632 0
0.656824412486336 0
0.507519440537521 1
0.74679861485561 0
0.819027996205101 0
0.620711073939394 0
0.585936524592339 0
0.555981950884218 0
0.598555924216261 0
0.640161797586458 0
0.531537246607007 0
0.605732964758911 0
0.638173463334957 0
0.551229959585945 0
0.728020685470086 0
0.618167043360583 0
0.727148583503474 0
0.559129584702238 0
0.494807236723057 1
0.610430041900553 0
0.631753381868655 0
0.624815635666821 0
0.522340430992708 1
0.677033485836797 0
0.546090150435101 0
0.567650258757926 0
0.574629488759824 0
0.675874444253084 0
0.658399986420036 0
0.80521267687075 0
0.630364966617509 0
0.538551326925315 0
0.667677167274431 0
0.61718869515575 0
0.667010102992074 0
0.630081204056233 0
0.672380979145029 0
0.587743349763962 0
0.648804184919764 0
0.544783070872994 0
0.665539089126386 0
0.498846361208657 0
0.518479440002256 0
0.510690409876876 1
0.638592317252812 0
0.647329549042537 0
0.749943809466547 0
0.622693867586599 0
0.719970871114928 0
0.612609228221943 0
0.763552744357163 0
0.719058461988919 0
0.568133569329972 0
0.669478960485059 0
0.364345183897121 1
0.581198923599322 0
0.50713882010035 0
0.681818328590661 0
0.861077328436224 0
0.552224245163197 0
0.783465235252233 0
0.833509897849175 0
0.47830801588339 1
0.6535673437756 0
0.807481952937868 0
0.767170990590102 0
0.567150920650298 0
0.5363350786723 0
0.643887023403197 0
0.671157185662869 0
0.769772718665169 0
0.766377826017504 0
0.409224878852722 1
0.682987868545333 0
0.732925502375843 0
0.721594888174455 0
0.550543506076425 1
0.696551922584507 0
0.543075091686494 1
0.624618942323009 0
0.702073048160074 0
0.672133005475082 0
0.518017397687882 1
0.781154259786221 0
0.570023677096331 0
0.661107697155968 0
0.631234700245717 0
0.596669183828141 0
0.646967300473979 0
0.645961906624882 0
0.504285406853341 1
0.696793695389699 0
0.637499974534316 0
0.679227524949194 0
0.620196545259169 0
0.680072672829253 0
0.627220024863128 0
0.629003900773693 0
0.617293422119005 0
0.730274299524452 0
0.733374899918543 0
0.652143708705377 0
0.6195651737062 0
0.549591206497907 0
0.711203254124205 0
0.582349979839922 0
0.761457676560818 0
0.654578807979927 0
0.649223580963185 0
0.713563184745426 0
0.571930133178691 0
0.71998802646091 0
0.639010753002396 0
0.782962899782262 0
0.864443232778651 0
0.701926809059475 0
0.712418950056422 0
0.681550885570485 0
0.610145566121071 0
0.576913510652593 1
0.636371198163541 0
0.589010013406636 0
0.727463393853965 0
0.516798436359475 1
0.613613296401217 0
0.6823682405121 0
0.560585293699548 1
0.587878645713084 0
0.915682495649715 0
0.733780605846153 0
0.628608487703629 0
0.545114653899778 1
0.594023320329013 0
0.631078028172263 0
0.715125725351668 0
0.722368525272794 0
0.769975933713785 0
0.621848068177294 0
0.699953386875037 0
0.669691149095754 0
0.682866844576094 0
0.666618129010866 0
0.730969509505109 0
0.641583813415485 0
0.653133059670376 0
0.569884573322079 0
0.655798506017482 0
0.510071959773334 0
0.46445526776512 1
0.666239114732174 0
0.574422310423294 0
0.772289565031722 0
0.713906826770966 0
0.7056480787143 0
0.435212139816981 1
0.651903391246342 0
0.769821552406405 0
0.697851659841962 0
0.655507517587974 0
0.778798210254626 0
0.597984896138372 0
0.816098868428842 0
0.602304367642255 0
0.668233514168499 0
0.489186822205865 1
0.54740872696379 1
0.738057966392243 0
0.538103542484187 0
0.596308938015856 0
0.56539282579709 0
0.586103929473405 0
0.592018344954126 0
0.592937259358157 0
0.840955715020887 0
0.65011906347469 0
0.631551856398124 0
0.465030701170921 1
0.811269179064969 0
0.680441585044627 0
0.655411258849687 0
0.713219579320158 0
0.936681059939043 0
0.576447540218211 0
0.620387180181396 0
0.573266544527112 0
0.553783712222737 0
0.612905973442433 0
0.619879571065156 0
0.63727288206198 0
0.6128523906973 0
0.662252538158358 0
0.758845505139716 0
0.670267450553999 0
0.65300466195819 0
0.639736304789933 0
0.724545350931074 0
0.692799615601677 0
0.610435047641241 0
0.716299039703376 0
0.628096240489098 0
0.642613865536931 0
0.764382231062542 0
0.553765228107541 0
0.627025945591823 0
0.64627580926782 0
0.633339118308252 0
0.519616706944134 1
0.715050142403809 0
0.668614481414607 0
0.600987570586711 0
0.681712250366061 0
0.71379437530167 0
0.770461375567545 0
0.614179645120275 0
0.700414300912658 0
0.508551447480416 1
0.513865771987642 1
0.652217757504672 0
0.72949979162262 0
0.733870982757995 0
0.754744828330271 0
0.602756390236102 0
0.454596457821346 1
0.770832922568744 0
0.576378675697746 0
0.740091299343078 0
0.6394822609824 0
0.691496743348095 0
0.706740247711481 0
0.666688916328761 0
0.661590649936821 0
0.566140461637263 0
0.714945120605467 0
0.485420273588151 1
0.516915160995941 1
0.839555755515063 0
0.51206696296216 1
0.717342494136948 0
0.664838288504033 0
0.573798856809085 0
0.548547587054098 1
0.648726775391489 0
0.73342393636543 0
0.767981073343662 0
0.656306556953187 0
0.562059352810508 1
0.615232277836286 0
0.717627132757145 0
0.597062636502754 0
0.605189537116667 0
0.752092158356298 0
0.565740513253906 0
0.844416200885602 0
0.681539328552679 0
0.719123767930681 0
0.698170177658912 0
0.707636045005695 0
0.767097618171752 0
0.65761746607615 0
0.552114045188868 0
0.712259510709427 0
0.716982868874252 0
0.650409043411298 0
0.548434354758938 0
0.658796747223403 0
0.535936705659573 0
0.620663577610939 0
0.655854537778951 0
0.635880082846908 0
0.477748091094755 1
0.455739893249798 1
0.620799909029023 0
0.579139102540368 1
0.683535977174993 0
0.556160764548732 0
0.672714671502989 0
0.50108142315457 1
0.746350981096422 0
0.728998928710297 0
0.681659145514179 0
0.655104056701778 0
0.5550286924535 0
0.660859548468913 0
0.616036075411777 0
0.774265131943785 0
0.47942087865562 1
0.706034743137932 0
0.523888597767961 1
0.564202836226238 0
0.516410444738271 1
0.664197184198622 0
0.693145574564205 0
0.615259332638218 0
0.601049688295541 0
0.662605765761897 0
0.661803782073618 0
0.52928904043918 0
0.713787406206508 0
0.761505962300271 0
0.538579777980524 0
0.623305527081139 0
0.641120538792867 0
0.730561400351204 0
0.512655476724993 0
0.615127412668363 0
0.57193016738134 0
0.686966753304023 0
0.755566444289556 0
0.651462387753663 0
0.775768639705022 0
0.879505416323508 0
0.677153998782003 0
0.630598363625142 0
0.553893933312213 0
0.63596837887407 0
0.522617648626446 1
0.617496389500628 0
0.629297706739904 0
0.737660495943752 0
0.803033848895786 0
0.610608814467381 0
0.567889664959912 0
0.746345024394206 0
0.754328066533867 0
0.669182909381339 0
0.606610025828791 0
0.78035471205261 0
0.649763141602549 0
0.696274470124656 0
0.611713367661043 0
0.661264867512934 0
0.670516645284536 0
0.642090616584122 0
0.667898239195919 0
0.563662859016241 0
0.588692435833325 0
0.676102515496449 0
0.530918384971639 0
0.740817039678173 0
0.69066192813494 0
0.680729731699707 0
0.579827287035037 0
0.657003550064978 0
0.661778016072603 0
0.709272864331459 0
0.79675880704224 0
0.641391477078519 0
0.699425626570711 0
0.700225858772061 0
0.644555406470708 0
0.752439086459135 0
0.59274744546479 0
0.756216073873845 0
0.583223472846853 0
0.787238048846548 0
0.802452089050943 0
0.63818571768023 0
0.688443689146559 0
0.6425078446544 0
0.692763233304499 0
0.705093437640446 0
0.521123715849907 1
0.59961111426301 0
0.628701403963928 0
0.591677161691004 0
0.563371257872768 0
0.472028674740492 1
0.612990055745994 0
0.749282723080947 0
0.765793908778777 0
0.735159694855744 0
0.543695920612312 0
0.66452294994365 0
0.504277242774783 1
0.462137606151862 1
0.618885868418861 0
0.616195163023651 0
0.832048243344189 0
0.566983835109484 0
0.659409478397541 0
0.64288936873719 0
0.736913612996773 0
0.556848096866576 0
0.551917154769698 0
0.720244755022464 0
0.871453807248532 0
0.578132953174108 0
0.745844975024574 0
0.685685731096216 0
0.511558024368056 1
0.681443376507372 0
0.700276687818693 0
0.68684597552043 0
0.678943993602505 0
0.716666169737406 0
0.47051532340097 1
0.744924349844347 0
0.604286322458777 0
0.726256313414924 0
0.704366959371417 0
0.631943496306101 0
0.642869441775653 0
0.741393764847733 0
0.565214641375654 0
0.690547808324446 0
0.747096956879331 0
0.727079509880215 0
0.758875339222587 0
0.724576443791224 0
0.603582568981966 0
0.512523420644752 0
0.716244667694913 0
0.579784337415302 0
0.536595080542699 1
0.600807528326095 0
0.772540742348817 0
0.573880478817762 0
0.660449624906911 0
0.632404992315804 0
0.586753660420706 0
0.601394674757245 0
0.728256991296653 0
0.531857161603004 1
0.746008869941061 0
0.668982467654269 0
0.589892052255797 0
0.749276108270339 0
0.739844629046737 0
0.662956618407652 0
0.539298126923031 0
0.619396757062734 0
0.561749863482063 0
0.458099271576123 1
0.5718061444057 0
0.786051036986924 0
0.638607212292862 0
0.658782478868645 0
0.663768918004332 0
0.678115700532679 0
0.607933068721062 0
0.670309062641684 0
0.651040716592524 0
0.611434325689476 0
0.50958641574631 1
0.505854305433289 1
0.606487285950619 0
0.707418809404356 0
0.597725940958254 0
0.647308511321969 0
0.601207807189954 0
0.822474805285756 0
0.748058218579486 0
0.787772755837373 0
0.699602660410399 0
0.664315926323808 0
0.8066193717643 0
0.638001397853566 0
0.712173799240839 0
0.538806132730834 0
0.581474032350681 0
0.822635685496463 0
0.567679024296988 0
0.808827036415457 0
0.823961909170146 0
0.598125842790346 0
0.678160764881044 0
0.563285842096753 0
0.703757278091291 0
0.827319730295422 0
0.502159460087289 1
0.512549483732673 1
0.6983654315513 0
0.634915600817703 0
0.410705135405479 1
0.529577852185281 0
0.64948113373736 0
0.721075892626564 0
0.565863048727024 1
0.619869184670235 0
0.760573390016209 0
0.685844178051854 0
0.607700658830163 0
0.648708856415276 0
0.615435471034967 0
0.612137757568499 0
0.73395454586295 0
0.658461066149962 0
0.632408592411274 0
0.759060636461014 0
0.863929055898293 0
0.66243787476051 0
0.633721631607916 0
0.622402207724851 0
0.709384110548847 0
0.725123542624705 0
0.561358719259598 1
0.743142609900111 0
0.649144104386912 0
0.712160220387843 0
0.718771094352687 0
0.716968933037828 0
0.681638568485295 0
0.710861199341111 0
0.658002426789326 0
0.668979502885893 0
0.243940306020138 1
0.597333421715315 0
0.676653742927463 0
0.726062114084032 0
0.78798208413614 0
0.664687763663412 0
0.70215454899927 0
0.705045482384615 0
0.442042465508999 1
0.570484685013741 0
0.703439257638581 0
0.686808305467813 0
0.643451137364195 0
0.709782301961587 0
0.542194114182582 0
0.712528741103389 0
0.608734655574022 0
0.610656872351231 0
0.818247218960415 0
0.598326635369299 0
0.631946529432293 0
0.590450112486894 0
0.572978622091173 0
0.60532883867494 0
0.645617307942273 0
0.628824522597074 0
0.607036696433159 0
0.739614255472381 0
0.626418834279793 0
0.601033172454417 0
0.681183423639709 0
0.689436396163037 0
0.490775412618597 0
0.664252427202619 0
0.671903660530876 0
0.56632249936419 0
0.778689840561516 0
0.648967616403087 0
0.681604638350676 0
0.678861174829753 0
0.595870919384273 0
0.721556460995054 0
0.584978166623928 0
0.860253027766181 0
0.675029312966655 0
0.649992171269819 0
0.667777280272843 0
0.788381180467456 0
0.71025554347554 0
0.679834096047026 0
0.668765878041959 0
0.589851835961653 0
0.791936581896843 0
0.691222324178476 0
0.650267764015599 0
0.687112822068658 0
0.65303023893752 0
0.432444558985447 1
0.771228433052061 0
0.681036431052426 0
0.715461881397368 0
0.755147468569508 0
0.662626630858362 0
0.730110901045004 0
0.743958000429989 0
0.595795708535349 0
0.556765309490053 0
0.737484905343869 0
0.723935132780114 0
0.652968590048608 0
0.622553008050531 0
0.707782194852015 0
0.737518370568686 0
0.697881398023035 0
0.744888999084766 0
0.7382930723036 0
0.638471561032758 0
0.751292952751567 0
0.604313730338552 0
0.642826899756354 0
0.835488112031675 0
0.808813420821868 0
0.588361168936624 0
0.635289011160791 0
0.683706436520637 0
0.679927464772806 0
0.665610928103814 0
0.556312303955592 0
0.69757239168168 0
0.570672769954802 1
0.565627831836044 0
0.676690645286055 0
0.646561374022832 0
0.500556376503552 1
0.714104685264639 0
0.648015566078745 0
0.591121399459827 0
0.685426799619801 0
0.698806479298537 0
0.677087552887651 0
0.68999660474031 0
0.475825406421715 1
0.701940094028748 0
0.694486583743154 0
0.535970464526395 1
0.829018974748339 0
0.609894006218515 0
0.530974582531805 1
0.696839492937532 0
0.795891247588024 0
0.686986906239034 0
0.653982150671497 0
0.664218436517705 0
0.809825782259403 0
0.635622389315237 0
0.609028119473563 0
0.70920088375262 0
0.693678575146145 0
0.553496776922275 0
0.560279677237812 0
0.614703826806461 0
0.532985942710347 0
0.715467454967307 0
0.720497281203123 0
0.542273551759439 0
0.730967540212217 0
0.67985038189782 0
0.55195467323036 0
0.568212761720354 0
0.649779499644444 0
0.832882225599358 0
0.670805800506431 0
0.46410850868184 1
0.513312215473083 0
0.87449125958402 0
0.713534342532955 0
0.524853967167338 0
0.710528499874562 0
0.597838349405197 0
0.688501008449186 0
0.54600139629329 0
0.863023317038438 0
0.761953594976309 0
0.486374863955128 0
0.591183176899661 0
0.58695408763024 0
0.753009327008473 0
0.711764719484361 0
0.542017370593663 0
0.636530094449976 0
0.650043052141516 0
0.673843532837222 0
0.63052781161883 0
0.402973106558148 1
0.6765915968852 0
0.653567162781418 0
0.562929209104513 0
0.726033150209881 0
0.702775379928615 0
0.659197283611456 0
0.659235099967632 0
0.85103116280742 0
0.715339123389986 0
0.561748888735073 0
0.519219868796454 1
0.553851499066183 0
0.755201676676715 0
0.532104801275019 0
0.68167807242399 0
0.454716032799952 1
0.582370955936662 0
0.649684402598247 0
0.645069168705565 0
0.595855400944313 0
0.60478971856646 0
0.55034752247113 0
0.572829136425875 0
0.66499532078925 0
0.521384195637143 1
0.568188909808802 0
0.669099101577352 0
0.632793873996855 0
0.753902703958217 0
0.53371262905716 0
0.773899114227106 0
0.644839179706907 0
0.623431538537654 0
0.823307734589223 0
0.678925049087641 0
0.661873312694915 0
0.736465888389018 0
0.636590381284549 0
0.55603000044149 1
0.781512582025105 0
0.572140661964419 0
0.521569470835093 1
0.601298338517617 0
0.708094405162145 0
0.643026017146659 0
0.760382331517734 0
0.489686538495349 0
0.519370364097835 0
0.593760255676861 0
0.629020573539148 0
0.664781721842722 0
0.631066061836263 0
0.570103256136908 0
0.592021982212984 0
0.772458613939392 0
0.456333247603358 1
0.742738069034747 0
0.596794948741238 0
0.723916961033786 0
0.489641948390573 1
0.725491475996961 0
0.71621239141095 0
0.515397186626027 1
0.692263006643444 0
0.580174563046335 0
0.7257927314228 0
0.408382343836402 1
0.592326376338277 0
0.705553646032876 0
0.657252950156903 0
0.554172065497252 0
0.591957294970867 0
0.547142462562309 0
0.699751186543588 0
0.563999349387284 0
0.49176901718525 1
0.677290531114806 0
0.465426266800956 1
0.692061333828377 0
0.58476253842922 0
0.700586467591428 0
0.657049424270136 0
0.677018066113283 0
0.804796926549111 0
0.64064770381212 0
0.660307583923527 0
0.521145943610387 0
0.621729101793828 0
0.548530321581375 0
0.687216490963082 0
0.478233479726839 1
0.705933059179108 0
0.490675676052671 1
0.625139509823771 0
0.665742980810424 0
0.726427490664249 0
0.655538461180833 0
0.696407678110354 0
0.719582787223996 0
0.501031151706642 1
0.811656437898476 0
0.659851571558423 0
0.595008011677622 0
0.653127436350405 0
0.673711779724078 0
0.592732360049798 0
0.63096485486606 0
0.604004572790212 0
0.62644542336855 0
0.676133993757533 0
0.78785570788446 0
0.60218830178238 0
0.509366219084129 0
0.725212322334362 0
0.678573891914616 0
0.606413620227261 0
0.835668716323032 0
0.726594831520869 0
0.700157843611201 0
0.753759744756109 0
0.645160638064659 0
0.680535105749153 0
0.811808315645437 0
0.65302673283195 0
0.617711545460277 0
0.676619267756994 0
0.54202871436731 0
0.640241126242277 0
0.457938131926422 1
0.494323715679591 1
0.712185723678271 0
0.701552361102587 0
0.846127627470472 0
0.627604700946616 0
0.61330746280023 0
0.559651377526263 0
0.517605558385434 0
0.700317982626551 0
0.637967601874704 0
0.638922790868923 0
0.450343259133807 1
0.642094840564984 0
0.677975433194121 0
0.80668231733354 0
0.633525853839479 0
0.650324285333805 0
0.842248181779197 0
0.510289578127577 1
0.663087671995424 0
0.582760983125181 0
0.73489485550673 0
0.797579848732159 0
0.555507371503 0
0.77950509995539 0
0.784052238194359 0
0.632684185228686 0
0.541099688041974 0
0.551448708050438 0
0.723802637103535 0
0.615544307234561 0
0.645494138068283 0
0.515126039158485 1
0.548761739550117 0
0.693818917656482 0
0.632258208912629 0
0.763818895577223 0
0.493837432694715 0
0.627471717978274 0
0.811676089088417 0
0.634002932357909 0
0.726786417306951 0
0.64239535529539 0
0.727068871589764 0
0.537971892848362 0
0.733788579709034 0
0.750409258508159 0
0.716926571675232 0
0.54570967822064 0
0.542317960066706 1
0.709614328838375 0
0.679062497482163 0
0.60062703903425 0
0.551981906818036 0
0.764451634756924 0
0.636510967200276 0
0.551346235284102 1
0.507910009698201 1
0.72844319721593 0
0.617714993829776 0
0.598593523935898 0
0.709851413038024 0
0.615485993788811 0
0.611995535389666 0
0.700106410925993 0
0.526769999921494 0
0.633880627575647 0
0.597828442052589 0
0.621118310742128 0
0.599495513673623 0
0.604818236852436 0
0.651322857448701 0
0.698874965853379 0
0.608203744052093 0
0.647098131857975 0
0.569427500030506 0
0.619082913883514 0
0.653578578653413 0
0.755681161994442 0
0.661686574980231 0
0.540987933600296 0
0.742514641032784 0
0.645076756013217 0
0.596686168065871 0
0.597804785761093 0
0.6726928867164 0
0.704944484312786 0
0.577696279816126 0
0.799104732773232 0
0.572735611089221 0
0.518062118212453 0
0.712303456170897 0
0.673373496667903 0
0.743448871094604 0
0.57493634225743 0
0.502639871979005 1
0.725394985262841 0
0.598287531426255 0
0.589859941519648 0
0.492794314273176 0
0.806562249968507 0
0.667479705845757 0
0.571354326727608 0
0.542081717006443 0
0.75646565413071 0
0.777673075307844 0
0.564116891890245 0
0.762868258394051 0
0.744034732068839 0
0.63090587576932 0
0.672717011548324 0
0.583030886089225 0
0.579963529704522 0
0.65966847661758 0
0.592964474295161 0
0.628352147758264 0
0.534853282793371 0
0.739663218916797 0
0.6587422506138 0
0.581064773448141 0
0.726638896948175 0
0.635603605681311 0
0.531904410906224 0
0.64848163989199 0
0.548551054229806 0
0.545596466940889 0
0.713769933100382 0
0.68302467455047 0
0.766610096361289 0
0.524559389669363 0
0.641483256881415 0
0.710095556967676 0
0.677709534251093 0
0.638728853208674 0
0.613035036485229 0
0.687282322270199 0
0.727885950887462 0
0.55828273972657 0
0.580629128975332 0
0.456291266236485 1
0.587744436668898 0
0.620148880850416 0
0.578629057864906 0
0.698934984410046 0
0.488056037129585 0
0.595979598891092 0
0.586157265080596 0
0.622709046702151 0
0.724184289331101 0
0.646453826286115 0
0.630794386230571 0
0.569438087503872 0
0.643113550900045 0
0.667484824210643 0
0.623103890162844 0
0.652565345261806 0
0.716743133232217 0
0.529065727992271 1
0.542826484039571 0
0.713777305055981 0
0.565523374620367 0
0.709787786041057 0
0.692827473975892 0
0.644145757060211 0
0.699034624171921 0
0.752748074577659 0
0.648708934490248 0
0.59140792425771 0
0.77248432957158 0
0.850942209576302 0
0.520933085221537 0
0.868363821705356 0
0.662360941724639 0
0.510546517143019 1
0.627700373330865 0
0.598957538861978 0
0.522449666632038 0
0.603338019560061 0
0.657555343674849 0
0.673903450499731 0
0.736734494513253 0
0.649693907811667 0
0.668334188298519 0
0.591370848817429 0
0.59691536881187 0
0.653507392559688 0
0.49912785461433 1
0.578748316715887 0
0.570002279958641 0
0.725038768051757 0
0.684325447888552 0
0.754275545776202 0
0.362761840189984 1
0.569982419643636 0
0.733197159187794 0
0.580415268822919 0
0.672162585960973 0
0.774780040100418 0
0.735116798551065 0
0.752187285783472 0
0.734558373778663 0
0.655722748448472 0
0.671773696078591 0
0.586979823504976 0
0.73964913369128 0
0.622913281930487 0
0.701078185100283 0
0.604656806554038 0
0.712987151442532 0
0.619390392547214 0
0.711167017701009 0
0.528971409363958 1
0.722135798762974 0
0.873145238627364 0
0.638521729180831 0
0.616138983549743 0
0.624439974458071 0
0.672893127121407 0
0.653821151101942 0
0.614375704466466 0
0.615113977675299 0
0.629461122058584 0
0.370124213433454 1
0.692846958593915 0
0.59366384390533 0
0.630099752809664 0
0.56880826844695 0
0.823186505584379 0
0.642085025690177 0
0.695101494124009 0
0.664389448806723 0
0.67878206073959 0
0.665082283419132 0
0.688076203507121 0
0.686072364806166 0
0.64520561374599 0
0.648109908616984 0
0.588378359984426 0
0.684036610475285 0
0.793515772430354 0
0.625011111831163 0
0.616421683078211 0
0.6287381549794 0
0.657448826824024 0
0.633759055836798 0
0.682725610956927 0
0.705254503051175 0
0.656674309875262 0
0.507700831928946 0
0.522905913219807 1
0.765654475011122 0
0.615365591152839 0
0.656267270195833 0
0.748840198351161 0
0.643556101865914 0
0.647674477933503 0
0.7398412338225 0
0.688360135681139 0
0.68751244773854 0
0.580456994784903 0
0.667089624746937 0
0.515833088556594 1
0.748608469305316 0
0.74411795628545 0
0.756934453973784 0
0.609258025714348 0
0.709370165017066 0
0.579865299996062 0
0.557956367882404 0
0.761645615129485 0
0.660577808244532 0
0.671049219442293 0
0.555329074827788 0
0.492284671363691 1
0.614443557782699 0
0.73037075758919 0
0.583462942260437 0
0.637772229611761 0
0.71235963168976 0
0.603146036050194 0
0.59801963920294 0
0.670853838125294 0
0.728472861157901 0
0.672741103246916 0
0.829494068259815 0
0.689678517104579 0
0.588383896516665 0
0.584496451213144 0
0.722680830721323 0
0.294806251978648 1
0.578042713382396 0
0.521073506742291 1
0.682379078965497 0
0.778472514068514 0
0.633220400669081 0
0.596240800748852 0
0.597947997717775 0
0.67935059085288 0
0.761522486327915 0
0.373781579750116 1
0.791003158366262 0
0.709807601259547 0
0.670606397429243 0
0.627697075311095 0
0.750561389025132 0
0.756842903121049 0
0.595133792911774 0
0.66736739722491 0
0.761938145162978 0
0.641444585333982 0
0.43529764148772 1
0.631962222933954 0
0.613909827108568 0
0.590965637131723 0
0.782313832133308 0
0.704656048698969 0
0.681109723786356 0
0.690465288566575 0
0.60686282441673 0
0.728705511707127 0
0.632901954945329 0
0.673002311341534 0
0.756846105301075 0
0.700676439208279 0
0.530263800001998 0
0.679670043749975 0
0.709357321520186 0
0.641479538215104 0
0.622983624992208 0
0.532560697241382 0
0.678882269297803 0
0.664831691262177 0
0.499010287458097 0
0.682802923818695 0
0.59113996747199 0
0.82889267765877 0
0.605334799546195 0
0.633652370055763 0
0.690800675357162 0
0.659014685470549 0
0.581747517750285 0
0.47998171561218 1
0.629157064136341 0
0.706430926650432 0
0.558553293696404 0
0.554626498715268 0
0.665939671111619 0
0.618589908353398 0
0.629851816329135 0
0.399778877250663 1
0.658433655867119 0
0.672673096379619 0
0.458545535686048 1
0.618795837919291 0
0.727262106402104 0
0.801025545062841 0
0.591481132552753 0
0.664100239043822 0
0.728640876729095 0
0.59738907219059 0
0.575011551468648 1
0.692249534088551 0
0.677376996690525 0
0.631773367006616 0
0.69389253724016 0
0.675918880514902 0
0.588880468373463 0
0.751446563898257 0
0.696439766532118 0
0.79621916572802 0
0.65858343268606 0
0.57699585322281 0
0.621166541271193 0
0.482661989591011 1
0.537293825658526 1
0.638467785292839 0
0.803760288749709 0
0.545842541875861 0
0.823461061289262 0
0.665579269113025 0
0.789226277190605 0
0.714714087966233 0
0.677113603267954 0
0.742703465510986 0
0.672656564678392 0
0.784257262199539 0
0.507752413044696 0
0.576436569513435 0
0.521840898394923 1
0.6608093550112 0
0.736358073106365 0
0.683659396841509 0
0.702517901311168 0
0.597200145378958 0
0.71941457377363 0
0.815318548408609 0
0.51819795411065 1
0.564646275419289 0
0.536219319145353 0
0.906843219207075 0
0.59920166362177 0
0.567115956038667 1
0.612277917246486 0
0.638210235058807 0
0.507761804263116 0
0.766714639030366 0
0.70437130739517 0
0.689510974926345 0
0.675429404597252 0
0.720427927060887 0
0.678076441254074 0
0.793668325117833 0
0.554263047082336 0
0.631272493175305 0
0.587942360013528 0
0.550874542362097 0
0.655311901440355 0
0.500885260465499 1
0.729049259447338 0
0.456026125530138 1
0.692396316373893 0
0.488685359756587 1
0.560829412962834 0
0.704422276156727 0
0.643647044246957 0
0.681775342087697 0
0.650532278410783 0
0.681370135750896 0
0.564771879875271 1
0.702912903878859 0
0.582518699335882 0
0.622848792262645 0
0.649130582681522 0
0.617280810934956 0
0.600191306667367 0
0.80197981667132 0
0.658794070141071 0
0.585110097209051 0
0.830899362519578 0
0.661509307015627 0
0.724086796359767 0
0.663389025276508 0
0.720224577250113 0
0.711061984137012 0
0.669253961441341 0
0.731991667203007 0
0.594759975329186 0
0.679220104166981 0
0.603630542617211 0
0.552964259106957 1
0.628514940161593 0
0.661595408217342 0
0.702139625613405 0
0.771812786385536 0
0.518400841384299 1
0.620650120476556 0
0.586425056064698 0
0.735208233688061 0
0.706084859066756 0
0.512427610683336 0
0.574307239283778 0
0.587521196937711 0
0.764559337992968 0
0.65149976124544 0
0.387850806408911 1
0.587567743255764 0
0.55693404535382 0
0.799772490852592 0
0.799541777967383 0
0.501944778159448 0
0.628465848358347 0
0.623494353014925 0
0.507058426871612 1
0.549418721495538 0
0.621540598676721 0
0.616407333001967 0
0.714365547186882 0
0.658958068046989 0
0.6126864035361 0
0.5846672971321 0
0.643226533747759 0
0.599056440378443 0
0.508986874726755 1
0.770390560901213 0
0.732965205797157 0
0.682535871675694 0
0.752460176041435 0
0.743569237958179 0
0.522846409983452 1
0.796326509171874 0
0.700413164678519 0
0.724755826415796 0
0.729612022112226 0
0.642520356667763 0
0.711210686169502 0
0.595953385810107 0
0.533732872442671 1
0.53642820067549 0
0.820308013232561 0
0.576138545901769 0
0.764542790000853 0
0.598575953712351 0
0.684410211844552 0
0.71832642848724 0
0.703922680173716 0
0.730844046263426 0
0.614212355515755 0
0.581330453333167 0
0.651133730950729 0
0.711999671663176 0
0.440258732855281 1
0.629663357214691 0
0.644436298482266 0
0.584442439386303 0
0.674499336341508 0
0.715783814055147 0
0.790234054511088 0
0.51072697666905 1
0.726957695910233 0
0.738707016141676 0
0.664933563320191 0
0.70816519972306 0
0.573289588807457 0
0.609029530141245 0
0.656757912320647 0
0.810137388981149 0
0.632268905319752 0
0.615137481579051 0
0.604775854940431 0
0.741514660671508 0
0.556632210669672 0
0.559656974652255 1
0.638807757430228 0
0.617755484619681 0
0.553738168869224 0
0.530207006848861 0
0.759903952621677 0
0.639261844613904 0
0.547985316630203 1
0.585045422367873 0
0.653906588478418 0
0.515147869177156 1
0.588729190471709 0
0.672985898480215 0
0.662448724957723 0
0.669497168140108 0
0.696770277729119 0
0.824485679734367 0
0.694938874756295 0
0.541766793629964 0
0.563004821932312 0
0.568161418168816 0
0.572637964053272 1
0.606642569510925 0
0.720653130095815 0
0.769157467266804 0
0.505241895797063 0
0.675247621932154 0
0.583949590675714 0
0.718066446258135 0
0.68910573437304 0
0.73336155591434 0
0.772527641424291 0
0.734273351267664 0
0.766163631960097 0
0.690102625799861 0
0.682118890244433 0
0.636470270209899 0
0.763113197557572 0
0.731993527656577 0
0.53491812268674 0
0.589451010017935 0
0.742883575952482 0
0.650292598537133 0
0.69582081644957 0
0.629494211822778 0
0.794345060084978 0
0.625470967787884 0
0.736361634556673 0
0.558030091678411 0
0.828134280183378 0
0.68386017634119 0
0.586455223137766 0
0.730710130986454 0
0.591490253477578 0
0.618919669413774 0
0.710060293366008 0
0.758744074637735 0
0.560531989215492 0
0.509194447957652 0
0.749992074072654 0
0.640092927905031 0
0.749740824094642 0
0.705809091984831 0
0.768664402290577 0
0.499943105872269 0
0.604366556943403 0
0.696802463166217 0
0.690220535922873 0
0.635541178879656 0
0.701701932798161 0
0.645082951179294 0
0.606742366936182 0
0.593752373407034 0
0.699748580900764 0
0.670903602312092 0
0.73455350891589 0
0.700334892599046 0
0.673967337224333 0
0.646700724718766 0
0.760167189215878 0
0.822022521180982 0
0.689317371900469 0
0.698107810536651 0
0.666319667278366 0
0.715752566597422 0
0.86941811207555 0
0.574555952066438 0
0.746239765895878 0
0.800688403594164 0
0.714201651964943 0
0.666349675715102 0
0.598213978819213 0
0.742961058399211 0
0.738977577014928 0
0.583703095121547 0
0.510229078410498 1
0.677137810209409 0
0.628954633082056 0
0.539549131120749 0
0.559552192747563 0
0.573529565142431 0
0.701372336889496 0
0.618453402438384 0
0.74241929453872 0
0.593705764918574 0
0.550604664794621 0
0.679224671004166 0
0.522069190188876 1
0.639861179962766 0
0.614271280216857 0
0.666502265830958 0
0.574659464324128 0
0.675048334961486 0
0.689994558562091 0
0.668793367251411 0
0.653513396054003 0
0.693014386380529 0
0.391106873778724 1
0.68573784192233 0
0.489627335141072 0
0.660305748752358 0
0.678155701480357 0
0.598429399132647 0
0.671264326975608 0
0.640961093266321 0
0.583506487882854 0
0.630415774258674 0
0.599909674598655 0
0.714095278974058 0
0.625842956079391 0
0.741098822161721 0
0.648691007876896 0
0.717480891366937 0
0.65949320260745 0
0.515346983341544 1
0.620964565002684 0
0.828027245439235 0
0.673271053509213 0
0.550280697288845 0
0.663801039928446 0
0.768448165624486 0
0.68662268548401 0
0.628371314773543 0
0.65042548937686 0
0.79380248634875 0
0.805397700072051 0
0.646856902198527 0
0.690572191782613 0
0.655396379102264 0
0.749675239495738 0
0.448560657992707 1
0.652800507577768 0
0.788177069908168 0
0.589511854050338 0
0.529541544065671 0
0.579883461802692 0
0.542561994715194 0
0.676771106456556 0
0.710287261450718 0
0.843863300037217 0
0.696224527258739 0
0.581206708260832 0
0.702516561047836 0
0.678916639644628 0
0.539472441524396 0
0.636104345594753 0
0.731587775934212 0
0.658637251044996 0
0.580717664851624 0
0.606054434952134 0
0.627457007523912 0
0.447937031071642 1
0.852049161698945 0
0.722851431489011 0
0.73881696080526 0
0.696688234001289 0
0.411062651707641 1
0.764474176529084 0
0.796323748962294 0
0.710952037656485 0
0.566559055486761 0
0.570625371103374 0
0.670922337749371 0
0.576891021237958 0
0.642119247498899 0
0.478599026215589 1
0.531187933929018 0
0.654958869580666 0
0.739979146887653 0
0.740037017424067 0
0.538947322020173 0
0.583609897457355 0
0.57042809406483 0
0.467515856267497 1
0.58767715864599 0
0.719773636286277 0
0.704805876423649 0
0.628288211732182 0
0.661953206281194 0
0.670715833023817 0
0.557130081372355 0
0.793876663817182 0
0.628422597262897 0
0.657716876268118 0
0.72046407701737 0
0.6115336036553 0
0.752004574000316 0
0.65967831616793 0
0.625355535986296 0
0.699527508592477 0
0.734508693286179 0
0.590911842860917 0
0.674734922528811 0
0.687804435908603 0
0.642923135383788 0
0.630727146205055 0
0.67488505015048 0
0.632743182437172 0
0.664922730540826 0
0.618665845933438 0
0.4652202877597 1
0.510585718626412 0
0.601941413057502 0
0.693642557820418 0
0.738631692342921 0
0.62232618480971 0
0.598841536319843 0
0.705321589424839 0
0.502619517816703 1
0.698210645830223 0
0.697893066216635 0
0.539189149355902 0
0.771704668090807 0
0.807548359625132 0
0.673885673971573 0
0.693932043171908 0
0.663923654308913 0
0.558593284018193 0
0.647120334223401 0
0.673089247112436 0
0.71571584943335 0
0.771347866618107 0
0.717801111735763 0
0.725153661427709 0
0.651627742442853 0
0.598328050497372 0
0.601747336347282 0
0.821763372784074 0
0.614323119650384 0
0.655753638348387 0
0.716880401838729 0
0.559302726078129 0
0.635268549846676 0
0.801110771359153 0
0.636724310552008 0
0.636927559197272 0
0.549204984068758 1
0.448865638610266 1
0.714017378579336 0
0.621084619520972 0
0.661269878263542 0
0.62089851311439 0
0.66303536915425 0
0.542877283445416 0
0.604139483687335 0
0.657962695476454 0
0.727031265498687 0
0.627548354402596 0
0.509726542782318 0
0.660158492175277 0
0.607030496823678 0
0.690583348902909 0
0.656199457444666 0
0.509182482278883 0
0.745666776262071 0
0.67073943209575 0
0.536766715885704 1
0.626228567208241 0
0.650751605992134 0
0.683099333821496 0
0.807735396313394 0
0.678291379906551 0
0.643807668980134 0
0.668092126464561 0
0.67051975785825 0
0.605507510440381 0
0.718587603882045 0
0.732562366268929 0
0.667323134858249 0
0.775878701580073 0
0.704456975418445 0
0.615582494040644 0
0.633159800148983 0
0.626867379463741 0
0.645969049445314 0
0.738307126671925 0
0.642704293405873 0
0.683768518022835 0
0.55422710139904 0
0.687873567165441 0
0.56939404894124 1
0.520065567337364 0
0.508152195522457 0
0.551390016636632 0
0.5979719021502 0
0.642026710168207 0
0.679825169780199 0
0.50873458467815 1
0.664666698291168 0
0.782078466768897 0
0.697347557575693 0
0.766850403824378 0
0.570198106474297 0
0.624187420114686 0
0.684543264224316 0
0.53431714538697 1
0.591712063069104 0
0.584859357917696 0
0.697558691391248 0
0.685909344296803 0
0.590724194146124 0
0.588401679745141 0
0.715470633995478 0
0.643677091469503 0
0.653957986332887 0
0.611599129942875 0
0.594464220021402 0
0.779811592676727 0
0.753976689996128 0
0.590609638569855 0
0.754049938643379 0
0.554212319542146 0
0.591380072093781 0
0.590635742776047 0
0.61659068535395 0
0.793540711472283 0
0.623209493998588 0
0.605235748785701 0
0.664036169259323 0
0.630786252263489 0
0.721605970068703 0
0.683539591507264 0
0.542692819281361 1
0.602893037724284 0
0.67847504441434 0
0.612508073951023 0
0.668991276121874 0
0.654834720865567 0
0.575812864344909 0
0.56883150502886 0
0.504996638790431 0
0.566743441977156 0
0.71430608942371 0
0.567097918982358 0
0.587045751267145 0
0.699397349728661 0
0.634925638319668 0
0.6456468776778 0
0.653341600293884 0
0.70221443885746 0
0.719825307041146 0
0.592800306014553 0
0.624830435095234 0
0.351543402351773 1
0.676651453728574 0
0.782409162608529 0
0.669267471079643 0
0.734600952015465 0
0.580524871025001 0
0.68885751028306 0
0.744007734418519 0
0.629863354963341 0
0.686244960935412 0
0.606216571435362 0
0.679749291186806 0
0.733753544569253 0
0.64670174750817 0
0.783006930851119 0
0.509647525097947 0
0.61524183910732 0
0.769839530097954 0
0.70527311739157 0
0.611736829896456 0
0.647356657775485 0
0.65813785093026 0
0.581020082067415 0
0.518415433155284 0
0.759294933149015 0
0.684386427266987 0
0.645956025132358 0
0.472240546727936 1
0.723494233526236 0
0.827577024484916 0
0.673202028062809 0
0.557880406532497 0
0.78407746715824 0
0.604023231580443 0
0.689099696588986 0
0.697475906872973 0
0.699501738931577 0
0.700931091323802 0
0.635874514710406 0
0.777064730676209 0
0.792904466437701 0
0.59185942032446 0
0.555172409856822 0
0.597147223373198 0
0.654239685340381 0
0.507940793502783 0
0.729560850556954 0
0.590933417515207 0
0.661301467884619 0
0.51769744467012 1
0.617803382255465 0
0.649893214028319 0
0.624589088739508 0
0.605691667512703 0
0.560649070981752 0
0.589547225690897 0
0.559857402725444 0
0.63287625847746 0
0.586545020291005 0
0.608802265470051 0
0.665769868743224 0
0.867147240525435 0
0.574036437416647 0
0.69758630357506 0
0.667953960212203 0
0.647296192375211 0
0.590030526104866 0
0.742031157030206 0
0.653829619132799 0
0.666803256340257 0
0.843530387916932 0
0.762137746597428 0
0.540074120040462 1
0.606052081204345 0
0.485280848955059 0
0.671345584502782 0
0.709974286623483 0
0.677093828568 0
0.601244780179449 0
0.709336370100144 0
0.509143277668966 0
0.478195039511335 1
0.775238898278036 0
0.687298771008114 0
0.645079984472737 0
0.672432274892524 0
0.641876609941637 0
0.812507947663961 0
0.439330406150441 1
0.638482809678705 0
0.604782882887828 0
0.614420277823174 0
0.622312004039056 0
0.570041123485092 0
0.657644356663752 0
0.6167084338924 0
0.68226035847147 0
0.453393807591845 1
0.563045544294205 1
0.779182003575636 0
0.661938243328345 0
0.697435014091857 0
0.731197850857854 0
0.590310052984218 0
0.529888422628259 1
0.561330689280574 0
0.684379171984174 0
0.712179310924467 0
0.570503837419972 0
0.696270911567641 0
0.643886542758168 0
0.693600684366524 0
0.740613635753616 0
0.702149295964198 0
0.823006583431891 0
0.608708583118744 0
0.634014242856235 0
0.529026479474638 0
0.720324752724316 0
0.674473981761008 0
0.580856441003506 0
0.716855701470077 0
0.609275294235902 0
0.539319530336361 0
0.657051601610729 0
0.457123096006127 1
0.660941303066722 0
0.653782056373255 0
0.605511400968231 0
0.542627579977159 1
0.656013194676128 0
0.511102140591258 1
0.785458923065267 0
0.748549475787857 0
0.642062425709897 0
0.519915931730927 1
0.711818799755184 0
0.542595926817993 0
0.685971200995153 0
0.714732178104106 0
0.748060438143519 0
0.752072743828071 0
0.728957554792486 0
0.504224454652462 1
0.698575069719021 0
0.644325474282561 0
0.647482352658321 0
0.780632070743416 0
0.681426791507604 0
0.642085535731254 0
0.794704316082748 0
0.651352457212841 0
0.634350717381346 0
0.638272154597398 0
0.72283097245247 0
0.676265490273766 0
0.679267023548389 0
0.825557907869186 0
0.693152803057411 0
0.654900056192175 0
0.674214642652277 0
0.644406582546442 0
0.514777403808291 1
0.510936662782924 1
0.68700949060507 0
0.739414140456665 0
0.497942254874636 1
0.692036713585411 0
0.60632425876598 0
0.71843230597949 0
0.682788725841497 0
0.70092758834364 0
0.696586416602463 0
0.509976394922861 1
0.648159212077286 0
0.653600849342357 0
0.57799862570073 0
0.635286575975025 0
0.522256988211381 0
0.59234440535008 0
0.662185614430419 0
0.680238278260679 0
0.594132327960466 0
0.709068064339768 0
0.695909005760957 0
0.735640019256774 0
0.847510653315558 0
0.696095511549631 0
0.667400464421551 0
0.548796416978219 0
0.532853603677931 0
0.681036627179409 0
0.780423639676176 0
0.550651926201361 0
0.686996700952377 0
0.653367720803047 0
0.647632701335234 0
0.774598172987403 0
0.672040843371242 0
0.726423774873963 0
0.573921355899693 0
0.688475365083738 0
0.612902288286667 0
0.704324509559721 0
0.630632229254087 0
0.697574903588773 0
0.677429336683142 0
0.604766031488327 0
0.43751226475476 1
0.617697504954859 0
0.775008261283275 0
0.467740855889994 1
0.590640190515255 0
0.651990470085171 0
0.672770116070282 0
0.739311763089457 0
0.735939466109416 0
0.725423781497176 0
0.642695743681318 0
0.661176682854139 0
0.625312131108705 0
0.55561617107641 1
0.682469297084614 0
0.679757650684014 0
0.603347656452285 0
0.548635050977457 0
0.739071142401163 0
0.609264881936469 0
0.70812114925192 0
0.555351364301576 0
0.747927293431493 0
0.764642393487303 0
0.598886197833177 0
0.688260418508598 0
0.597388622321859 0
0.460187850421318 1
0.710307728212438 0
0.674279121317578 0
0.781052376752346 0
0.614425314696882 0
0.523719348337879 1
0.647586316869984 0
0.536505157930031 0
0.571126500197646 0
0.714481553205453 0
0.658540770104914 0
0.634965568902726 0
0.640132886222839 0
0.813527882904773 0
0.539549002528653 1
0.709450552532886 0
0.584837709363239 0
0.733043773385379 0
0.685153744175117 0
0.758588913017909 0
0.562067463391308 0
0.770362893830597 0
0.6338570847382 0
0.601595268371225 0
0.730347786003151 0
0.649929876157674 0
0.706294266804214 0
0.823247436755184 0
0.587867719316966 0
0.688106483290517 0
0.655250617184366 0
0.676728551467476 0
0.788425856869105 0
0.533134604409799 1
0.612378151014383 0
0.699144106472844 0
0.523348372583582 0
0.683744156024671 0
0.456439683225769 1
0.649532377795703 0
0.661936723316117 0
0.785418196720576 0
0.582837515120162 0
0.628383283449641 0
0.596932620270421 0
0.607572003363572 0
0.587501933592138 0
0.688277063557758 0
0.679562134506446 0
0.743316746879857 0
0.680046516123625 0
0.822716732544174 0
0.656748280399438 0
0.725028841668598 0
0.751535700966287 0
0.659335077518407 0
0.520839673925965 0
0.588206654722455 0
0.65468338986064 0
0.682231448275306 0
0.650444272030211 0
0.452607450892618 1
0.583406131173745 0
0.680582909781069 0
0.684994767282948 0
0.542828834954923 0
0.542222255963867 0
0.618897580201939 0
0.708838323476868 0
0.727977462739036 0
0.505378600632387 0
0.702336351048322 0
0.704274418547652 0
0.755827581995642 0
0.650988709405196 0
0.601991761753466 0
0.613881001090599 0
0.656335480088656 0
0.552839033650489 1
0.480356344151466 1
0.531667274179424 0
0.565881167947075 0
0.837673342279163 0
0.605714994370502 0
0.598215983718085 0
0.566805391809274 0
0.477061795201847 1
0.722848503704702 0
0.499221088768911 0
0.735601833321534 0
0.654766403270511 0
0.714620431221131 0
0.624851576132351 0
0.44563934877386 1
0.626285356952384 0
0.488179214945817 0
0.802261048013716 0
0.762676170066675 0
0.641420961810083 0
0.572268581132646 0
0.456820426210908 1
0.613096761640252 0
0.528425614975827 0
0.477980253504408 1
0.589260137558245 0
0.699176372342486 0
0.606416141393848 0
0.555075685791146 0
0.683702953138459 0
0.696725267346778 0
0.906549120273743 0
0.65277112288211 0
0.502861299277329 0
0.598793351067807 0
0.634886045762122 0
0.630508947385974 0
0.708353789249658 0
0.731488166110679 0
0.691634180044358 0
0.793474742675814 0
0.586574786924929 0
0.664114413327833 0
0.535705873040861 0
0.5713735530803 0
0.437399754176829 1
0.639514188972275 0
0.812940913982317 0
0.674751299558455 0
0.743068684534228 0
0.630047583229634 0
0.544212686565174 0
0.623088521297237 0
0.800911146450396 0
0.61379046940277 0
0.744826642301789 0
0.627778730570599 0
0.594728075058724 0
0.597983738554264 0
0.669606020596386 0
0.655833155761511 0
0.66833015669124 0
0.480643713916388 1
0.633642143683626 0
0.555967980268183 0
0.571012481679259 0
0.759927660393508 0
0.551018311891886 0
0.702933179829688 0
0.558400505115594 1
0.614478809129846 0
0.779064253617099 0
0.636732191844988 0
0.74956030223855 0
0.643237469567965 0
0.737579369318776 0
0.63686667481623 0
0.567393522234892 0
0.550110831600349 0
0.608588522298995 0
0.73610164965581 0
0.530205185925764 0
0.402979655863901 1
0.501306546668884 1
0.769700829183407 0
0.6119502538864 0
0.620720030401581 0
0.666686179765949 0
0.547854825442216 1
0.656054657411248 0
0.714383056418225 0
0.741299538970932 0
0.706668343643615 0
0.503829376973744 0
0.693934545657284 0
0.622893450917563 0
0.53682078117495 1
0.691920034618413 0
0.639439808418293 0
0.696406595389329 0
0.916109385686512 0
0.525499884561334 1
0.64749612909007 0
0.49619210814581 1
0.451274324508709 1
0.717641511149594 0
0.599157679924097 0
0.61389556923347 0
0.681112536493436 0
0.542604565984563 0
0.664662366965643 0
0.86728308096157 0
0.80031904637931 0
0.68553493228302 0
0.647287222569283 0
0.406607084070822 1
0.511130117051844 1
0.678026482029918 0
0.542451547434828 0
0.586504822358377 0
0.712522122217381 0
0.618423832379502 0
0.67888424279291 0
0.829677479337152 0
0.715449894953558 0
0.752206853495423 0
0.590397059522446 0
0.763212830389537 0
0.623535742229868 0
0.606247960782896 0
0.565845704686912 0
0.689503757866296 0
0.680390580801228 0
0.451521229944955 1
0.829313091102442 0
0.630475914986619 0
0.653234823192481 0
0.768033547258931 0
0.6792041485818 0
0.652593014811894 0
0.601905751222546 0
0.695695199261787 0
0.756109939343263 0
0.539736559198959 1
0.633438665925165 0
0.703632343030474 0
0.681801262820314 0
0.773480189704049 0
0.876636445754752 0
0.603197890323182 0
0.721988232835707 0
0.613766572674986 0
0.582133066225576 0
0.727131492278814 0
0.565684434938161 0
0.657064462060969 0
0.58490747451732 0
0.472520738307945 1
0.573867207734846 0
0.53370625256089 0
0.793802676282995 0
0.402171502139818 1
0.576696393665393 0
0.62953905473695 0
0.748500001087284 0
0.479651687154783 0
0.76969403270917 0
0.706345009158061 0
0.707146123595279 0
0.560220612033992 0
0.538596877384101 0
0.67525048240559 0
0.646058794320588 0
0.579176149018595 0
0.635073100744558 0
0.723954469950299 0
0.481010485123186 1
0.601593539273701 0
0.549622258060914 1
0.853414985136272 0
0.653950754379781 0
0.563928230331176 1
0.759083526582024 0
0.571549706629195 0
0.697456886305681 0
0.706670898618083 0
0.552541409782268 0
0.656265833513644 0
0.70185577961577 0
0.71246389705604 0
0.840418978301173 0
0.730373167826784 0
0.628157327365411 0
0.573155820133528 0
0.643374716168773 0
0.787335247139281 0
0.670603360357894 0
0.708505562720296 0
0.796809811954626 0
0.679252441993442 0
0.558623875650008 0
0.633818234992603 0
0.615906959012645 0
0.640064029507478 0
0.650980801272528 0
0.560040246282213 0
0.678196574752374 0
0.586413153802227 0
0.478841609606666 1
0.574523679966085 0
0.597324493564782 0
0.652555125160779 0
0.814927734478774 0
0.677477404212324 0
0.709988331270013 0
0.696568896409728 0
0.533105528901194 0
0.647215117150279 0
0.683018767839184 0
0.625321186974715 0
0.705022602282101 0
0.490245482639446 0
0.721983313163684 0
0.556872208050327 0
0.684112659354692 0
0.738409391955589 0
0.585369316423258 0
0.524061645725667 1
0.603113954477361 0
0.68293754465799 0
0.704774657400933 0
0.746610240617157 0
0.57851438062898 0
0.738809676788927 0
0.453621320482783 1
0.605511272175551 0
0.630880575563356 0
0.595732595101155 0
0.586024647606783 0
0.658147662972367 0
0.680983282643563 0
0.513807000977504 0
0.661223193013087 0
0.545700772911636 0
0.737575772737841 0
0.631252079408039 0
0.664249094817744 0
0.628772340903414 0
0.77141114136666 0
0.624241390220592 0
0.569571293930127 0
0.708526530672538 0
0.767271438612562 0
0.66502447707177 0
0.69523129812821 0
0.630465909182783 0
0.619883544225651 0
0.534464194091682 0
0.615109391707687 0
0.718192040720678 0
0.595673895214533 0
0.783632525907344 0
0.608183896743979 0
0.715376359799016 0
0.680973990466561 0
0.604943406054239 0
0.663741583102122 0
0.535893891371088 0
0.596873284980052 0
0.606512480462491 0
0.573376431196146 0
0.577747706070272 0
0.556516470747978 0
0.534551161643866 0
0.680848084197679 0
0.723424456387237 0
0.660051661901663 0
0.77481011368898 0
0.680829096616899 0
0.757197492180319 0
0.754798899666751 0
0.653204236654259 0
0.683896713106811 0
0.628249156827165 0
0.6293647172251 0
0.55171633375829 0
0.783703657593255 0
0.62957214618834 0
0.743771764238824 0
0.644855397997195 0
0.562431942331953 0
0.610660656040238 0
0.706398359289814 0
0.671690718553945 0
0.585864050263008 0
0.570809345579842 0
0.745794737584139 0
0.603311017195455 0
0.721458149475859 0
0.647576562840283 0
0.666669883315633 0
0.747117837763978 0
0.594022040692076 0
0.807921903850069 0
0.681746199724931 0
0.745134166348304 0
0.675686256786141 0
0.726599398406653 0
0.636562848764355 0
0.736589459168798 0
0.737257602127899 0
0.725009137594461 0
0.807118634990354 0
0.640238952959514 0
0.729728199281012 0
0.625714445403161 0
0.583780040823937 0
0.764455009433525 0
0.581662853831189 0
0.685472062509285 0
0.708363946566394 0
0.541044728193449 0
0.547668048557679 0
0.682086690171171 0
0.784730231440605 0
0.748551344393863 0
0.496822364438573 0
0.715085315644634 0
0.667515503665398 0
0.42053105104641 1
0.564508266638751 0
0.701380208178657 0
0.696327700138194 0
0.532686000272435 0
0.620155095037533 0
0.788841686126603 0
0.711620479843461 0
0.718827044262277 0
0.761179860667962 0
0.603151502548684 0
0.634889669325788 0
0.626659222506354 0
0.83708514220771 0
0.650617450314824 0
0.601912942507382 0
0.58291209622566 0
0.676306525002229 0
0.698888068767636 0
0.739309324521586 0
0.580197778672228 0
0.648626037303354 0
0.734296978282813 0
0.601600056840595 0
0.743868377617397 0
0.638138583945365 0
0.678594741184316 0
0.652215698502625 0
0.571881653424709 1
0.618157726931872 0
0.654746173810892 0
0.70672769948475 0
0.706944382465866 0
0.577841794553918 0
0.508766153754763 0
0.67815411589067 0
0.763452965629457 0
0.580315058673413 0
0.70966404325058 0
0.728690751003957 0
0.635484234992697 0
0.764495235869084 0
0.771130115987426 0
0.468226164799422 1
0.704490526085413 0
0.806696302490602 0
0.742911841873548 0
0.581666891238013 0
0.612246745580606 0
0.648853553133505 0
0.717963535226767 0
0.588322616317533 0
0.692805072246274 0
0.779199574266236 0
0.750261118829042 0
0.520935252228933 0
0.680414018099688 0
0.619692650200606 0
0.628979280096684 0
0.70859292144968 0
0.602439598147743 0
0.731894032236483 0
0.732864967114199 0
0.615471863117186 0
0.588439864307722 0
0.410255401089093 1
0.734069177345765 0
0.580888977895861 1
0.562330576828413 0
0.754646565750509 0
0.715025408950132 0
0.675831416480424 0
0.70060909625059 0
0.487966909342747 1
0.663698725516725 0
0.639295199588855 0
0.683917919317921 0
0.568415759437913 0
0.752932293473911 0
0.495899836361819 0
0.832887797960398 0
0.740518026548455 0
0.453711617262279 1
0.52020418175857 0
0.755188253148985 0
0.716208846156089 0
0.705745205539906 0
0.690955134273831 0
0.656573071289111 0
0.512965045284558 0
0.70704629946029 0
0.56510548407289 0
0.498951101194458 1
0.485055785574072 1
0.691898501861779 0
0.585532950706682 0
0.683554560885337 0
0.471827561611735 1
0.783584490886733 0
0.405922192778438 1
0.499217985666584 1
0.429459956446069 1
0.534725864580175 1
0.6915020369797 0
0.655726169107448 0
0.786950138886771 0
0.660577202294728 0
0.709510933841816 0
0.674795714953574 0
0.722736460510073 0
0.738707754092972 0
0.678649403302283 0
0.686921948851085 0
0.758864794788912 0
0.622283316487495 0
0.785644674821642 0
0.604161882817661 0
0.698872949448146 0
0.510820385938536 0
0.72797143250266 0
0.655055892091745 0
0.709851989091365 0
0.457827202929392 1
0.688271915990878 0
0.637499601164681 0
0.333342262704698 1
0.743572975811544 0
0.550184492440322 0
0.660574797657165 0
0.705456710047029 0
0.599673883568804 0
0.562404487486879 0
0.718273074412067 0
0.575690186849216 0
0.572630568439488 0
0.616604942276341 0
0.612170659457096 0
0.738702629601711 0
0.733138208252845 0
0.773260520107643 0
0.680015632206409 0
0.50903351900094 0
0.667432163576518 0
0.830606882759683 0
0.536315411754728 1
0.612092214423934 0
0.758116349230037 0
0.563875462150402 0
0.609399172836465 0
0.502231048560352 1
0.601562965976407 0
0.869415388972849 0
0.634688780371673 0
0.523082078647747 0
0.724332877831586 0
0.689886401925546 0
0.622572283818535 0
0.533818365779165 1
0.389145663551094 1
0.761499613076486 0
0.613489728799039 0
0.62631297684829 0
0.589373177176093 0
0.638494051931164 0
0.731069306245574 0
0.547477502090846 0
0.717774752897812 0
0.642146147054294 0
0.714613331075325 0
0.611786420746147 0
0.736120088084702 0
0.650162332018508 0
0.729742622041632 0
0.561827536678778 0
0.780240815491814 0
0.638633483294376 0
0.743058311274328 0
0.558437146232897 0
0.841307976298016 0
0.620438659906225 0
0.64907930693098 0
0.680580513796666 0
0.636768755279412 0
0.728045758676014 0
0.619382848610197 0
0.673441528549041 0
0.725905570687109 0
0.472515577516349 1
0.606150827218722 0
0.719440197015911 0
0.591133377719106 0
0.650455608413778 0
0.649236530740153 0
0.676137822926528 0
0.615402926291192 0
0.572483409070957 0
0.686843534837148 0
0.559338237497964 1
0.531849785667709 1
0.601795027148198 0
0.62178911095381 0
0.64782147084845 0
0.616214499173355 0
0.57502318601037 0
0.759894361322098 0
0.643525354340071 0
0.683026248128143 0
0.70119542431205 0
0.631521554666601 0
0.502942987755309 0
0.672208491900704 0
0.552057403725004 0
0.564336001842001 0
0.695250352957158 0
0.606898013611734 0
0.698091528362855 0
0.564978737917952 0
0.540785982947745 1
0.535215496925218 1
0.637679463576395 0
0.618498498161844 0
0.785186561499212 0
0.71064393799083 0
0.750327296580104 0
0.626503382002759 0
0.52982151817117 1
0.635971051486702 0
0.638016123747594 0
0.588434426038237 0
0.780393149290951 0
0.615988912662984 0
0.784853052912216 0
0.776835216476989 0
0.688865313846105 0
0.667811235274564 0
0.588140240753907 0
0.668235406832609 0
0.587082718345992 0
0.635384371837414 0
0.407719791771687 1
0.590269414648197 0
0.481327930920409 1
0.685550409774252 0
0.580131335254862 0
0.715860012813798 0
0.80348015888456 0
0.660252592433589 0
0.623789827223668 0
0.585790660622779 0
0.692509415704161 0
0.430491066156382 1
0.647557364819443 0
0.745189105084784 0
0.543673596228976 1
0.59877786107342 0
0.708419272136356 0
0.759338652856292 0
0.729207051336561 0
0.756622132221733 0
0.556893018746482 1
0.617170050616811 0
0.668751459966805 0
0.860402496026453 0
0.612782454121816 0
0.596371394955061 0
0.662164187802453 0
0.68721805815772 0
0.579286355913707 0
0.787998362677281 0
0.611228670862499 0
0.664948091785068 0
0.676385006673777 0
0.603424139417517 0
0.625836219934635 0
0.658589763800111 0
0.504193747707261 1
0.657537532926806 0
0.809107075329776 0
0.648796909368712 0
0.580929613469155 0
0.66857825366101 0
0.613086900018134 0
0.648460360007264 0
0.739311905609703 0
0.695964615125585 0
0.664977201863645 0
0.707968913179734 0
0.806413292940355 0
0.604589945077326 0
0.731875783387563 0
0.713031562336457 0
0.75486637325213 0
0.721698180814027 0
0.46228608600955 1
0.590324087325743 0
0.396422115277485 1
0.700325286629906 0
0.610492958507401 0
0.76096611280811 0
0.531509013453067 1
0.572979814431485 0
0.695862310499487 0
0.642520538927239 0
0.643847700002555 0
0.765481255819173 0
0.616279813573569 0
0.504044273474173 1
0.644163619320648 0
0.470724963186045 1
0.75949456671583 0
0.58321314442085 0
0.614666218879457 0
0.562241307095918 1
0.425554572784754 1
0.638243058430544 0
0.527547829255083 1
0.580341879449147 0
0.641418355164266 0
0.507858272738971 1
0.719276130020306 0
0.467976649166922 1
0.557761614650638 0
0.72041617107485 0
0.556191071244131 0
0.575799213970829 0
0.681675087584341 0
0.719521959979744 0
0.788017734001308 0
0.714680839669596 0
0.783995513704726 0
0.733253642173836 0
0.704875442869264 0
0.631490461773587 0
0.708681307516711 0
0.598414367859752 0
0.476599911999856 1
0.665658857401566 0
0.662904321144994 0
0.635606376006375 0
0.583965114328673 0
0.473078194951032 1
0.627742392072236 0
0.535133246826934 0
0.704527920960636 0
0.712398941603536 0
0.765896882983259 0
0.573247118270336 0
0.550411740331394 1
0.846000048504207 0
0.71212832190959 0
0.746490742454521 0
0.70119398342388 0
0.643326194325553 0
0.540998338845803 1
0.663276218805379 0
0.595296445024919 0
0.837943063096068 0
0.734549626645536 0
0.887790504421239 0
0.704252140158407 0
0.715703185279933 0
0.704977212191549 0
0.663945333303236 0
0.489225886464313 1
0.579397169978833 0
0.627680541340158 0
0.591711095632943 0
0.670974956545324 0
0.772314132472809 0
0.645492174366737 0
0.668810064741824 0
0.659987101260864 0
0.765376173350871 0
0.622207350903877 0
0.757146473023167 0
0.657493111286109 0
0.492377008846848 1
0.638608916704713 0
0.681258262287164 0
0.542005339176016 1
0.69684660352842 0
0.5830007428153 0
0.579937066078756 0
0.622486047736984 0
0.361458926609651 1
0.371112353017665 1
0.604057996513155 0
0.690153294601531 0
0.678878628482223 0
0.705293453835498 0
0.613810122181837 0
0.757246966770954 0
0.81695233700801 0
0.601367396124669 0
0.788759346348424 0
0.669869600652498 0
0.55314959976689 1
0.570887065984351 1
0.722618812745641 0
0.674880938423088 0
0.778553857988491 0
0.534311609335902 1
0.741119235292223 0
0.806524731073708 0
0.670831922249461 0
0.533832751344785 1
0.558821607289394 0
0.718739388225389 0
0.762369773207222 0
0.78281291164249 0
0.740839430976366 0
0.702345027887304 0
0.694229627508327 0
0.733052975408159 0
0.677491969309126 0
0.797883545778337 0
0.716124418623602 0
0.592195405230447 0
0.678432323032843 0
0.537663174022154 1
0.669486437008387 0
0.535905561422903 0
0.519347959282683 1
0.553869620879883 0
0.349009749370429 1
0.554196109734661 0
0.707082275684407 0
0.724575511634287 0
0.707297049739996 0
0.638569193466037 0
0.768671199969185 0
0.676176646182204 0
0.648292858975129 0
0.579251989392803 0
0.573084430920447 0
0.936202896706363 0
0.562972845055766 0
0.680853402614984 0
0.683123382663717 0
0.632558894171517 0
0.620549526031919 0
0.593733671728501 0
0.523108550734 1
0.454772458531748 1
0.589932430075922 0
0.606682365001081 0
0.709726286084303 0
0.657918717415294 0
0.306024359386688 1
0.550058811393077 0
0.445623564255349 1
0.784162177620026 0
0.359447582692942 1
0.788055438205635 0
0.699543500949057 0
0.829533465695058 0
0.662044546572933 0
0.645685736065705 0
0.771313312680715 0
0.650899713560384 0
0.629808492649952 0
0.558634917494217 0
0.501797989820091 1
0.573792143013975 0
0.688289630294008 0
0.661327210540428 0
0.692918473417833 0
0.720855037328952 0
0.846106074828847 0
0.641808188534708 0
0.616180487247634 0
0.746370855120398 0
0.654815655906592 0
0.68523041227597 0
0.685086310603237 0
0.632472142883168 0
0.710405175340568 0
0.732701173789702 0
0.63988426947307 0
0.678247933023595 0
0.453972512458189 1
0.727114444998925 0
0.632952877278996 0
0.625562306392434 0
0.659665940971796 0
0.753904651511611 0
0.762928577830424 0
0.507129163928383 1
0.599405927471892 0
0.420202465483918 1
0.740581862544167 0
0.663889588853365 0
0.645054486937236 0
0.750325031732472 0
0.658778193867116 0
0.721330852783497 0
0.70752020259593 0
0.642103455948347 0
0.586183393805457 0
0.64917940994623 0
0.573645864719084 0
0.573244724782107 0
0.719900260499426 0
0.582473468118063 0
0.624445905373464 0
0.526317981761806 0
0.622054673411047 0
0.599427047987099 0
0.609647995084863 0
0.760771012290837 0
0.598535628748682 0
0.826762844682956 0
0.745384080876094 0
0.532633016929686 1
0.655147422518151 0
0.599957318482917 0
0.594191737901136 0
0.578753119266197 0
0.470460216529339 1
0.501563721528053 1
0.67386716253782 0
0.629670755082366 0
0.700001148505682 0
0.618505899734833 0
0.659812083112526 0
0.500954504714935 0
0.78223092277621 0
0.436774557962426 1
0.745973264215172 0
0.673237071623084 0
0.64169318589599 0
0.665725934326691 0
0.608075135115543 0
0.603879502046204 0
0.726762252154053 0
0.642134640464426 0
0.54827428764057 1
0.543037663163236 1
0.625629468743267 0
0.703138233806101 0
0.744546396031912 0
0.725980443275365 0
0.588930360276639 0
0.571857219050281 0
0.725585622969519 0
0.689915188546421 0
0.724011466006167 0
0.709593641289851 0
0.719854199978948 0
0.697621642088107 0
0.723509964618494 0
0.672279268284158 0
0.523207971117152 1
0.708850581240944 0
0.670377186686376 0
0.745520838978129 0
0.693603724718792 0
0.656561570218495 0
0.573355788583182 0
0.877059704017303 0
0.603902311593712 0
0.660972637580382 0
0.493065965215153 1
0.676447051716299 0
0.699437771629447 0
0.694116439151835 0
0.699119567244255 0
0.749286089403511 0
0.71889848398354 0
0.665893230384281 0
0.611954180719038 0
0.637602523009332 0
0.650414681065143 0
0.73520367933044 0
0.568378906198484 0
0.644627005560985 0
0.633199829681005 0
0.494028090295543 1
0.563109846206994 0
0.723305573568519 0
0.621202790855376 0
0.67095197982658 0
0.620601274530525 0
0.698988295490324 0
0.718704851473526 0
0.45700327549832 1
0.806505386257179 0
0.72970140315496 0
0.669359189346902 0
0.650885728698251 0
0.50329479259938 1
0.61368826210669 0
0.765460305858475 0
0.671843147640167 0
0.621339267283297 0
0.635150060721228 0
0.553185852930938 0
0.642540588675251 0
0.442292481196135 1
0.724184458269266 0
0.713851861915971 0
0.648118030157004 0
0.720229044362277 0
0.720224283420819 0
0.468396210971695 1
0.554282720897303 1
0.621675790196555 0
0.39063644929226 1
0.671628728890475 0
0.523419842157663 1
0.533953580335924 1
0.499877244894424 1
0.535609328845722 0
0.633513482916525 0
0.595017487227057 0
0.782979154396938 0
0.725388494422248 0
0.712482897077973 0
0.499874919208021 1
0.589095505939838 0
0.492905099063123 1
0.648165772502767 0
0.539945242308653 1
0.557105397765593 0
0.65583779875517 0
0.634103433643107 0
0.642693912026894 0
0.646947360856433 0
0.578844547470651 0
0.58819465238901 0
0.733697681826724 0
0.713378817276096 0
0.568093716858458 0
0.547489765447439 1
0.607908215004259 0
0.771831387939671 0
0.601602899374144 0
0.644231903450682 0
0.574140140216786 0
0.753494056301884 0
0.560288570774359 1
0.761821345095019 0
0.548097146101559 0
0.556334448549609 0
0.61744492915675 0
0.601639579940012 0
0.803684466542379 0
0.816967473081803 0
0.628253595235397 0
0.596952264905494 0
0.669702548639317 0
0.663629026269801 0
0.748847039806541 0
0.544302423148419 1
0.696988449248497 0
0.607837066714262 0
0.581692748142898 0
0.720586567127822 0
0.571373822871704 0
0.728023262587248 0
0.522099299168844 0
0.476099748467074 1
0.735439354052419 0
0.747734909110946 0
0.576249034583348 0
0.610054852921206 0
0.510121324570759 1
0.573293444285557 1
0.606099690920935 0
0.660924192501591 0
0.608329923524735 0
0.612794636595544 0
0.652427609190296 0
0.6865856788265 0
0.612736937276557 0
0.856797070642977 0
0.772266969127708 0
0.637273294703967 0
0.570722240844259 0
0.618172058642793 0
0.434226281328633 1
0.860826598146309 0
0.5952141508493 0
0.554427964752675 0
0.670002092406315 0
0.645236196768243 0
0.535567822568667 0
0.536884585223852 0
0.697213466382831 0
0.659176105233405 0
0.615423364114309 0
0.513863011777278 1
0.814139228036992 0
0.677424124206617 0
0.561918044659086 0
0.589954724959069 0
0.674653746219091 0
0.509061545306514 0
0.58100462934669 0
0.563245773052267 0
0.617642220424017 0
0.717304390359038 0
0.629438944752688 0
0.613856795705869 0
0.64081996148313 0
0.702482169715383 0
0.430844242071201 1
0.735018116718306 0
0.535625210047728 0
0.72665452796768 0
0.553704596597352 0
0.567482979876793 0
0.695776380368564 0
0.717717570549583 0
0.628598279621614 0
0.730852793577126 0
0.582008801134493 0
0.573517023433336 0
0.724753197397905 0
0.641689194091882 0
0.618432314859904 0
0.715961801992467 0
0.581102295771591 0
0.698920566060795 0
0.718594953659323 0
0.613222648092761 0
0.570326975343221 0
0.658399656781116 0
0.555557516808262 0
0.60082246821822 0
0.596559141728981 0
0.623745438290606 0
0.621444375501583 0
0.455771036967517 1
0.610042096636257 0
0.632532133903769 0
0.648609741446537 0
0.675057639198598 0
0.81099918050993 0
0.717685032092373 0
0.582999065654279 0
0.592957462790767 0
0.7355401465234 0
0.628187318359846 0
0.671890963016486 0
0.768050674358454 0
0.659579895728223 0
0.804331462380943 0
0.590850040814738 0
0.707000952061446 0
0.540978938891298 1
0.568940929125027 0
0.634298226379283 0
0.74345711417643 0
0.67422709487429 0
0.716723994948872 0
0.682335222585922 0
0.613658327494987 0
0.722847896721154 0
0.773443606476888 0
0.774402851429545 0
0.657828799265159 0
0.67277361193905 0
0.633347370901032 0
0.748964198729388 0
0.418037626791208 1
0.693031598307132 0
0.822200092434855 0
0.580709072705741 0
0.480091228522454 0
0.651964527618796 0
0.746575227589228 0
0.660365988720548 0
0.488111331538708 1
0.663425239795926 0
0.616992970190216 0
0.637556266709689 0
0.672963793115462 0
0.613145144261537 0
0.706060249220081 0
0.719592067740879 0
0.742728797726212 0
0.539729038574622 1
0.567426989827282 0
0.682992687632666 0
0.597092015947569 0
0.489605722646699 0
0.407245008747787 1
0.611293749697399 0
0.720839764683467 0
0.742341974834379 0
0.727971604713518 0
0.352918714702122 1
0.434555581857037 1
0.640077897961226 0
0.763739019454504 0
0.770956598958985 0
0.705564860968981 0
0.6635771229557 0
0.572042168859201 0
0.551917685945194 0
0.725919035201293 0
0.739989426902581 0
0.677378349750651 0
0.678889010513477 0
0.597560998529136 0
0.664738286409515 0
0.604438916136525 0
0.543743483063757 1
0.662667996627963 0
0.637615078166415 0
0.453982679142239 1
0.574339024855531 0
0.530777618985974 0
0.685250873495444 0
0.720851934021512 0
0.645802292526047 0
0.534917396250188 0
0.703823432124599 0
0.761520305063768 0
0.571560265432083 0
0.472885666662196 1
0.514862222421932 1
0.54740214652034 0
0.71057972316102 0
0.376721501641901 1
0.775973907465348 0
0.754983512313397 0
0.723970428789517 0
0.587736900201483 0
0.569664493638037 1
0.640558570261239 0
0.466633573454214 1
0.665802111103148 0
0.624414488028337 0
0.595277609492276 0
0.662504629346993 0
0.503444366957986 0
0.572272671793581 0
0.52747158751197 0
0.74088601771589 0
0.726767113314898 0
0.501458754924008 1
0.519180118973551 1
0.65033556228287 0
0.505549526669949 1
0.749305030369315 0
0.642140793781329 0
0.727918036708172 0
0.652583932147253 0
0.760384695513159 0
0.476831765640595 1
0.770522358155735 0
0.594779321871077 0
0.708598735413056 0
0.571943848835268 0
0.62700626758887 0
0.589125619189907 0
0.438829318757862 1
0.613644019308423 0
0.748480400465161 0
0.530277673106055 0
0.730936582691222 0
0.57245727898085 0
0.651026248945022 0
0.673771344229018 0
0.623028840396977 0
0.688826661514724 0
0.780338973957386 0
0.682343520862333 0
0.658875762827236 0
0.533333188454633 0
0.625069527640968 0
0.639732363631089 0
0.706239401443454 0
0.527399394830282 1
0.607387881273965 0
0.597281882172717 0
0.55831115030108 1
0.722419976578227 0
0.620186110666531 0
0.537485616571462 0
0.629464855841304 0
0.67000346892452 0
0.680360459738323 0
0.783584214522253 0
0.779489516664536 0
0.585011448200838 0
0.575257797339205 0
0.814427909567078 0
0.650664276788545 0
0.511032796185857 0
0.528667387926843 0
0.61482659610608 0
0.763346075884221 0
0.720804693403862 0
0.676069068286028 0
0.708931650087143 0
0.684118060849196 0
0.579672132590945 0
0.733314022799527 0
0.68765961406347 0
0.572467201474449 0
0.614737350377535 0
0.710626747609333 0
0.468660553985 1
0.617156238949985 0
0.625635726920501 0
0.733670146934816 0
0.801674237220187 0
0.58694678998268 0
0.650223497673431 0
0.549542390373011 0
0.632440754390657 0
0.593190219137824 0
0.601556515013047 0
0.585759078297058 0
0.459431729086814 1
0.732553588626172 0
0.775017014424086 0
0.665365203617427 0
0.637824637720807 0
0.668986361420194 0
0.697468159843058 0
0.674488317369938 0
0.603602075319984 0
0.767526009245687 0
0.747317753944778 0
0.532550101555364 1
0.632272290856682 0
0.581585857293115 0
0.653102435167515 0
0.761689419246139 0
0.506722567676231 0
0.709456117184684 0
0.764542542803778 0
0.747455578951601 0
0.736946111919162 0
0.616011641412323 0
0.518436530867935 1
0.843027983365997 0
0.78315920186611 0
0.656865185265919 0
0.516515174192941 0
0.597483137163133 0
0.699305320974292 0
0.474547252471254 1
0.657383706596092 0
0.43774569323325 1
0.618415152156879 0
0.604877000934944 0
0.544235210684206 0
0.607672914433063 0
0.571458789649756 1
0.727748325164386 0
0.684229980503543 0
0.651583292986888 0
0.544141740774563 0
0.532340307011913 0
0.62779146477746 0
0.666796830004222 0
0.564208361718296 0
0.640651409007048 0
0.666575923785072 0
0.725301878457682 0
0.534825525110035 1
0.59557199721275 0
0.602066086726865 0
0.660689984710887 0
0.781046838682913 0
0.625111384334063 0
0.703255958216799 0
0.672737523802573 0
0.678665739210586 0
0.561848808896137 1
0.688732657389255 0
0.682391482801846 0
0.517728757095927 1
0.512151669365669 0
0.682435410687713 0
0.527442258269864 0
0.619404289142717 0
0.506663672509139 0
0.554815822590243 0
0.642848239135176 0
0.6002382955604 0
0.745598862057401 0
0.542482884687391 1
0.708307133677419 0
0.67202676860448 0
0.714598075644919 0
0.718725392869797 0
0.607911864367015 0
0.464109749640124 1
0.791494318113655 0
0.594227850065999 0
0.709935529011903 0
0.622785773093567 0
0.679633186020356 0
0.6801704085897 0
0.574326758729349 0
0.76024860648987 0
0.68922899983786 0
0.593142010413574 0
0.734999819338036 0
0.584458185324125 0
0.643773349405669 0
0.582017850944827 0
0.654673359413454 0
0.635712999673297 0
0.731253676523924 0
0.660227954796956 0
0.753341679108254 0
0.776916284638123 0
0.625444900710218 0
0.712990156745175 0
0.704578408148138 0
0.511151156513032 1
0.604269644423129 0
0.663601205603536 0
0.714532006428896 0
0.676725327843595 0
0.811168417706772 0
0.766115191158945 0
0.615547979973554 0
0.603635251125256 0
0.514034921189597 1
0.6642811703281 0
0.621240523280374 0
0.608305401187635 0
0.541196068186969 1
0.719493660413503 0
0.737570559273701 0
0.658157803024167 0
0.674855850803157 0
0.705638269116599 0
0.682831167559268 0
0.703939791534067 0
0.686443517760869 0
0.778629538753962 0
0.571206901231485 0
0.79979449302902 0
0.517737343199746 1
0.645888233889671 0
0.768845076296476 0
0.639513581450868 0
0.611894549686206 0
0.42423997623014 1
0.67312507059686 0
0.684489705289311 0
0.713075475052337 0
0.448371566085709 1
0.722693961916626 0
0.531146198650806 0
0.582985150521824 0
0.699947423246523 0
0.73438616929634 0
0.521004222317726 0
0.691744649339919 0
0.59012607524772 0
0.610429990749495 0
0.499484321094383 1
0.564060626122078 0
0.591483221032354 0
0.755707810625262 0
0.801466665307446 0
0.651043514651888 0
0.589103349857401 0
0.575506393317098 0
0.668698778701015 0
0.7217698475164 0
0.706219572931308 0
0.700127238061453 0
0.546065904974223 0
0.636435906618507 0
0.700345409557566 0
0.624657597736291 0
0.658003401093663 0
0.591829946310012 0
0.64636968675701 0
0.601179977667682 0
0.545937926418674 1
0.653968401621613 0
0.647685023210035 0
0.67557383799137 0
0.481802117606874 1
0.699873541481815 0
0.651011012547328 0
0.50429298277313 1
0.531035831060849 1
0.690274257684669 0
0.74177977356804 0
0.62839527666265 0
0.335760933432232 1
0.654430246915368 0
0.729303154123799 0
0.704978904610859 0
0.6587557493229 0
0.661062125451707 0
0.584528622306869 0
0.734619860878072 0
0.626729020468081 0
0.724190408716138 0
0.708364412606344 0
0.598315207289219 0
0.608250197506737 0
0.799571133187315 0
0.627643505502788 0
0.68809677045888 0
0.480035544034335 1
0.717818027588449 0
0.62633383894148 0
0.713571824345621 0
0.684530894286738 0
0.696814562395214 0
0.776482323741751 0
0.727808442009617 0
0.631304768408861 0
0.668059273913902 0
0.673351590300799 0
0.616820979825862 0
0.537489308224824 1
0.728908682003999 0
0.789758181025036 0
0.727315328939137 0
0.422130428273738 1
0.502602440890708 1
0.613966915608171 0
0.527152536264059 1
0.726494707187396 0
0.629826833833027 0
0.670522333618776 0
0.712782816680896 0
0.67294965889052 0
0.557562324559778 0
0.615259472633157 0
0.679821457276863 0
0.757184942996252 0
0.76165590996854 0
0.455914427090068 1
0.625250781308783 0
0.603795764109023 0
0.704663372947778 0
0.507426730212476 0
0.629055774165608 0
0.698123877964489 0
0.810719940726981 0
0.768310965515755 0
0.6410055211579 0
0.739858949210518 0
0.633022924053244 0
0.510632398154545 1
0.797744170236171 0
0.567319885688857 0
0.744500326322369 0
0.510227633944555 0
0.545833132429637 0
0.534503000996365 0
0.64959564412516 0
0.682048308914014 0
0.740330777236662 0
0.703382105353099 0
0.634896416869245 0
0.554263057241906 0
0.465556880054204 1
0.442545063490736 1
0.727075328157333 0
0.582096980278003 0
0.583956970389099 0
0.674810001398615 0
0.615719951819378 0
0.75347124814631 0
0.535209305620646 1
0.82669364304615 0
0.695619039706968 0
0.653420742177368 0
0.668359420866664 0
0.705351893385864 0
0.450493574738974 1
0.640211742924727 0
0.443707069298301 1
0.661626480035708 0
0.742819387290604 0
0.439371083940633 1
0.697262878408694 0
0.672568168236432 0
0.797735894405957 0
0.788093966544603 0
0.538985274557527 0
0.656247626095573 0
0.681085997492092 0
0.706528227532697 0
0.732167005142626 0
0.592255947066646 0
0.529199779136426 1
0.659534460816871 0
0.81968902203424 0
0.756606016960562 0
0.608686059159914 0
0.824451852961596 0
0.799252189631025 0
0.629010737750634 0
0.711451308547027 0
0.555125312180786 0
0.642374148200222 0
0.729553730215348 0
0.536716909690816 0
0.728415277160808 0
0.500275136293809 1
0.559408240872963 1
0.70761050392602 0
0.62027897898661 0
0.667239472931704 0
0.602302374489643 0
0.716408360811924 0
0.728536014653933 0
0.642518690288424 0
0.422719864139443 1
0.701748398776118 0
0.683613663501652 0
0.683513489123726 0
0.665477719151949 0
0.571343826329134 0
0.769383463522623 0
0.436558227943096 1
0.556569890129608 0
0.806544407701672 0
0.855139123016152 0
0.603684983872151 0
0.65528427962017 0
0.631691794819747 0
0.682855012536937 0
0.60844543669019 0
0.676543281620823 0
0.68411311820569 0
0.561674456469347 0
0.712891533363006 0
0.611611450907927 0
0.67629472217092 0
0.535435334211773 1
0.640837871179209 0
0.595714144988923 0
0.730664732105193 0
0.656148962708595 0
0.456299870906539 1
0.662905333032805 0
0.7330379720409 0
0.697577054029734 0
0.832265397828115 0
0.741020085322578 0
0.770123530876019 0
0.473328280591507 1
0.582732188595252 0
0.669710058271538 0
0.682985307268921 0
0.718463530280752 0
0.506662302952436 1
0.648894544124138 0
0.662793587105389 0
0.576879750496721 0
0.648158881155103 0
0.663059213650987 0
0.66618201323543 0
0.570032110033043 0
0.634199090957353 0
0.618038286322614 0
0.654734842616958 0
0.732321508864853 0
0.766421240881098 0
0.467606431028345 1
0.602839822084782 0
0.603292837682265 0
0.682237397959581 0
0.600088317117871 0
0.704329740644549 0
0.588388310655309 0
0.650321905574172 0
0.662086769287677 0
0.618055878253521 0
0.662806785046553 0
0.563178636571454 0
0.697729565513745 0
0.621837544653667 0
0.622317359416815 0
0.779926789615556 0
0.646343535308026 0
0.709412377844393 0
0.653567917869368 0
0.597040833982447 0
0.673264075679626 0
0.749116792651467 0
0.645303491233222 0
0.679365746427775 0
0.743293030394358 0
0.772128979549172 0
0.708098442092369 0
0.506981612696084 0
0.573548092634265 0
0.611365733875155 0
0.685423418040152 0
0.532413940166758 1
0.560527015682893 1
0.569109438978752 0
0.649255326089691 0
0.612478832280333 0
0.588490884350063 0
0.602323181033699 0
0.739250380824163 0
0.630976984782629 0
0.700692065557532 0
0.640527740749971 0
0.682583804214401 0
0.644098260141004 0
0.602961695988626 0
0.610921610764309 0
0.578135396921203 0
0.478861872414629 1
0.715375795931875 0
0.623042381873879 0
0.634108119853694 0
0.661057918726614 0
0.724275385513961 0
0.686813024258821 0
0.492375205463221 0
0.648901095301427 0
0.738084552687601 0
0.602517751967668 0
0.685850371821209 0
0.610507273316475 0
0.749995675796083 0
0.576315258422883 0
0.634522834451436 0
0.57408403585517 0
0.458236020402947 1
0.650399071157027 0
0.634538814238098 0
0.723432095093815 0
0.833209317752682 0
0.68800355914251 0
0.765179994242534 0
0.705730254003485 0
0.567172616561778 0
0.477317126892653 1
0.464889142097014 1
0.518707910957808 1
0.68274255062991 0
0.768630474276061 0
0.571008228804809 0
0.392501170731625 1
0.613100757747444 0
0.701545035182439 0
0.51514992250104 0
0.570182286594528 0
0.703520135989992 0
0.600492190160016 0
0.522963164062574 1
0.608592263375395 0
0.679943295749807 0
0.67773028239665 0
0.517692481923897 1
0.61696428724285 0
0.57150094657099 0
0.621185298267666 0
0.499756561370923 0
0.614038166481439 0
0.634168683095901 0
0.582221388376647 0
0.697012209542887 0
0.654259487321047 0
0.703741111474222 0
0.550091504829489 0
0.634480222457087 0
0.682872771908269 0
0.701040562678898 0
0.713412005586825 0
0.551598889664249 0
0.654824458070995 0
0.789031698783426 0
0.636050622756347 0
0.517613340150527 1
0.784948808865238 0
0.596308537615215 0
0.721352294951149 0
0.636236508066349 0
0.615708539048898 0
0.604024243809981 0
0.689186539418559 0
0.674209736100538 0
0.489502349719872 1
0.745697375957704 0
0.549518771464281 0
0.644492208341126 0
0.819613819501989 0
0.610367452194774 0
0.605906997061185 0
0.579300822317186 0
0.748028900740346 0
0.775598028323867 0
0.727599494545182 0
0.603895822029044 0
0.639648239707535 0
0.418012653367141 1
0.729372506019628 0
0.74621737750823 0
0.718290450855739 0
0.673269842389123 0
0.60746582429664 0
0.65620025705113 0
0.520127451420274 0
0.646210363790662 0
0.605009546988007 0
0.565445504190425 0
0.766582130124666 0
0.798727468674573 0
0.732366777775815 0
0.480104618751484 1
0.635068073803739 0
0.569986211071453 0
0.751675267437968 0
0.538470910494714 1
0.712652049225991 0
0.530308105764095 1
0.670374311961953 0
0.705653559408426 0
0.636488318977068 0
0.499686675696916 0
0.670385010743674 0
0.729444372951093 0
0.529512285304337 1
0.775639909238623 0
0.701316200511252 0
0.663029673299533 0
0.6061737582409 0
0.726618337010373 0
0.693768847476457 0
0.475318346952288 1
0.652928786904269 0
0.630737917848216 0
0.753673475941312 0
0.78736255105687 0
0.563297667737558 0
0.676771745951053 0
0.528125419658852 1
0.667557838064811 0
0.742963421432997 0
0.600091609772255 0
0.408185487264947 1
0.671985681670333 0
0.631824573793017 0
0.620999335491019 0
0.538059744381639 0
0.645947757159637 0
0.877031478491416 0
0.552643514599907 0
0.727821602353553 0
0.688859837869169 0
0.721803775504998 0
0.747078028489336 0
0.443270223725464 1
0.653118386484572 0
0.593644482250434 0
0.602938766842652 0
0.552856706057075 1
0.609352550376526 0
0.636244754956489 0
0.819111873769938 0
0.797395790213925 0
0.663659748495798 0
0.707675693931296 0
0.651185670918744 0
0.484531283624936 1
0.711369955827671 0
0.465009282107966 1
0.650936817816449 0
0.645681140701838 0
0.613991037117906 0
0.525058641988414 0
0.847465954092437 0
0.608655991039102 0
0.558350798894648 0
0.712367658016051 0
0.555468131485124 0
0.667557102971437 0
0.832087750379596 0
0.599031515470192 0
0.583969609345535 0
0.680706626409881 0
0.587865686677001 0
0.549232590533494 1
0.505855597781519 1
0.683011666017657 0
0.630610314025387 0
0.603803875796077 0
0.735380670004321 0
0.597073274913671 0
0.620035111938533 0
0.752394093054996 0
0.6459967070428 0
0.559930153045803 0
0.727586813597702 0
0.578986350255967 0
0.64905478486048 0
0.711979226765603 0
0.653960822243779 0
0.695389129914844 0
0.711973500477719 0
0.578070857514289 0
0.706700432426102 0
0.525951592277076 1
0.545122471257076 0
0.606085232425451 0
0.725312008096311 0
0.655949389533679 0
0.630438724283924 0
0.587039033447403 0
0.786204957797957 0
0.733676000843115 0
0.718065783352953 0
0.624283311701043 0
0.576145523462652 0
0.712009321932443 0
0.605470721500714 0
0.636125494396462 0
0.583520642795321 0
0.691274009656984 0
0.551237374552397 0
0.725805559175972 0
0.725274877564393 0
0.641828136832988 0
0.751578953867696 0
0.790721604486879 0
0.611188393325368 0
0.591890857328134 0
0.706346069851178 0
0.53969278254464 0
0.492634459706318 0
0.701851699576453 0
0.52788728303688 1
0.600162930395388 0
0.778780862865478 0
0.59353757067591 0
0.430949253634751 1
0.691524773283975 0
0.491222993758421 0
0.625265070232614 0
0.632249277730025 0
0.523631738571721 1
0.604430261506258 0
0.667632191483027 0
0.579248332947205 1
0.644895173311276 0
0.642976621628582 0
0.725414629372541 0
0.55797664290726 0
0.831492606163972 0
0.616765972981288 0
0.687033724897858 0
0.711609496115427 0
0.693360863914732 0
0.643794049985739 0
0.649881128326543 0
0.707612762308964 0
0.760260759646114 0
0.607825996363855 0
0.800083826958542 0
0.647122454375955 0
0.766249234620734 0
0.558082776015468 0
0.747919945143018 0
0.771193425338765 0
0.576010167199273 0
0.655684502603089 0
0.64081601527308 0
0.630750324574127 0
0.753323108070254 0
0.764658435293011 0
0.671198246302119 0
0.671219546098409 0
0.774617781263695 0
0.710154858906275 0
0.559723073048468 0
0.684221323821962 0
0.678240908590556 0
0.659784661891816 0
0.534215507712157 0
0.616089529599795 0
0.703552448469258 0
0.597700694289284 0
0.637077882777237 0
0.752140492622335 0
0.716072804070259 0
0.681751478272984 0
0.572870080840003 0
0.56927342067213 0
0.578588455674452 0
0.655680628052096 0
0.745118057437155 0
0.650721616161158 0
0.593687222162806 0
0.759033524514414 0
0.599306964624016 0
0.759178294447705 0
0.684536507574065 0
0.555464147485108 0
0.840166763439997 0
0.685946867801153 0
0.559305172949673 1
0.595091771630855 0
0.668042623137101 0
0.585274829755493 0
0.611040959809324 0
0.627793611142629 0
0.63900479041348 0
0.677634091652083 0
0.633296742140412 0
0.513778285364671 0
0.652080346213193 0
0.685857729267024 0
0.536537106124919 0
0.693682582183647 0
0.58001670039097 0
0.715247070731957 0
0.426197978359024 1
0.658195281932935 0
0.707470174646105 0
0.634755387398176 0
0.599132479046982 0
0.634693992308316 0
0.679527766476559 0
0.559752798942388 1
0.514715591775964 1
0.594551231790212 0
0.544907482768043 0
0.69071954463913 0
0.642018170578062 0
0.690778507411914 0
0.669546259706244 0
0.610560471821001 0
0.590224189919989 0
0.678044248014639 0
0.580400173787133 0
0.446665505450588 1
0.564420477134481 0
0.784618010370359 0
0.703388956711399 0
0.751581222986216 0
0.676594071148443 0
0.670929312248235 0
0.453101021890896 1
0.682429910265268 0
0.535535593852124 0
0.648292511488053 0
0.681813345268788 0
0.486076349638203 0
0.697477063924839 0
0.554007609812815 1
0.824789251045735 0
0.676895454901287 0
0.765502515987878 0
0.642386000586796 0
0.712171522495321 0
0.710683838753834 0
0.69932005913966 0
0.673441025023373 0
0.700841403948486 0
0.663368666199749 0
0.501529858761428 0
0.697401981546207 0
0.534949106865609 0
0.572173468001456 1
0.688268728966233 0
0.562412498253645 1
0.793079441941864 0
0.586958457687737 0
0.588392665472387 0
0.620785514202198 0
0.547518210292939 1
0.766469252225158 0
0.753715996089505 0
0.678510080392305 0
0.53659346669871 0
0.606505938102049 0
0.646137833910979 0
0.648972039979967 0
0.490911429429801 1
0.802569624511232 0
0.555753513231488 1
0.651214343395997 0
0.562836808454579 0
0.774373191849514 0
0.67272525480841 0
0.658557229614589 0
0.654044680939935 0
0.55378181714096 0
0.659677281728973 0
0.636585682769736 0
0.716503535306979 0
0.546348563972002 1
0.686767931205359 0
0.660791446913557 0
0.632980794997595 0
0.447927898502928 1
0.759395929601928 0
0.622894194598924 0
0.757540108718369 0
0.775629075784619 0
0.614195508162999 0
0.69754390689208 0
0.761313450156949 0
0.550015974367855 0
0.634057049748831 0
0.681390968672821 0
0.499858983110106 1
0.625157274304758 0
0.64167256598938 0
0.581641498221067 0
0.673363320434504 0
0.703856866798279 0
0.612954093074624 0
0.769979651863198 0
0.491190437902181 1
0.692792887699962 0
0.500731761755029 1
0.785834632114967 0
0.707592301363017 0
0.581789360463344 0
0.517341234869449 1
0.474005045948627 1
0.642511026798078 0
0.641725083603657 0
0.83754998864142 0
0.617395538396916 0
0.663112631389368 0
0.64244042797876 0
0.575182006105299 0
0.717741281364371 0
0.557750269332818 0
0.566920149605156 0
0.634642889411086 0
0.501446127778809 0
0.613386730265052 0
0.711868012550569 0
0.70165705819945 0
0.667722675098497 0
0.606661581426336 0
0.687531896426197 0
0.784151243707853 0
0.616588230793435 0
0.703105817431908 0
0.509995025586891 0
0.730366387071946 0
0.54096475582568 0
0.683976145408037 0
0.721929165290335 0
0.501710092076912 1
0.796886500945923 0
0.789718709355419 0
0.603579220639723 0
0.650901516502449 0
0.647091690905759 0
0.596425401369193 0
0.636625843517637 0
0.702208501290388 0
0.762152918333635 0
0.659622016906364 0
0.668919367753912 0
0.658544626097307 0
0.859730264774439 0
0.729736311533758 0
0.660530310627982 0
0.499479693112049 0
0.712802701449486 0
0.537832356274627 1
0.65573806853045 0
0.688458360358522 0
0.651445454214999 0
0.623715557725696 0
0.658365543875565 0
0.690641274076353 0
0.712693615262039 0
0.569156517999233 0
0.631935425536523 0
0.717772461461114 0
0.551871449285324 0
0.648714125000664 0
0.745685971166773 0
0.683887976314506 0
0.684948747950729 0
0.652218135347557 0
0.691308813265833 0
0.737654323697941 0
0.665665971347902 0
0.667333618534174 0
0.734603574475487 0
0.562438105543182 0
0.713920155383958 0
0.789632338493699 0
0.719124198466778 0
0.396264869550774 1
0.683904096056519 0
0.626151684679634 0
0.66755606111271 0
0.581292717158963 0
0.66745389840822 0
0.776972017744058 0
0.717733551398375 0
0.886165064800055 0
0.566967545161264 1
0.617285795734122 0
0.577528387931097 0
0.580671000176182 0
0.70354070797572 0
0.701666160310124 0
0.717523977921035 0
0.663511851437774 0
0.563257324664278 0
0.526207895626432 0
0.75692892045646 0
0.596794608386221 0
0.74234716104587 0
0.695303093921734 0
0.663375411035895 0
0.720992858235336 0
0.571749662164225 0
0.544277378789386 0
0.550428667362932 0
0.572244907037717 0
0.686424547403214 0
0.569945546610689 1
0.685498895669157 0
0.683821976938116 0
0.656325558902074 0
0.634187321790363 0
0.592616604257173 0
0.573882409611627 0
0.62636662228284 0
0.62950702930514 0
0.549942910757325 0
0.688991365250761 0
0.659075664517395 0
0.750776188544053 0
0.711494902277615 0
0.658656662996231 0
0.702042980901955 0
0.777442371918387 0
0.667103154274766 0
0.617532588961563 0
0.78570377263613 0
0.701046386003788 0
0.829588235667008 0
0.838354510703242 0
0.64208539045157 0
0.732407585867893 0
0.551254733283279 1
0.667182189916691 0
0.883186623026028 0
0.693657734826866 0
0.69538404272657 0
0.827839386094603 0
0.603683169272314 0
0.762064857412828 0
0.574170443604522 0
0.657730532889538 0
0.671620686757719 0
0.528382100886065 0
0.541997851860882 0
0.704843399649287 0
0.735581561870746 0
0.699995829314988 0
0.498980816662682 0
0.626811661156191 0
0.661010117167447 0
0.769532421306407 0
0.771675226427213 0
0.543014151941474 0
0.642644375790618 0
0.541280828104973 0
0.795563389098014 0
0.606525346707958 0
0.682209675817946 0
0.676021042863456 0
0.519102464837521 1
0.681178677020256 0
0.681347136842774 0
0.56149173791542 0
0.589689505242388 0
0.547892250907143 0
0.592954082275949 0
0.819300095254968 0
0.667358138149849 0
0.671774707793208 0
0.617970652881348 0
0.762700577578123 0
0.513027135563399 1
0.599864016537137 0
0.702064545092062 0
0.51370485442554 1
0.677340403395928 0
0.380545104791093 1
0.638690680781773 0
0.549299295459457 1
0.681968690871758 0
0.539527210769016 1
0.518103180638524 1
0.626562788661987 0
0.611447708931724 0
0.672931507176921 0
0.70334595789834 0
0.567867098576385 0
0.633989480874394 0
0.634058385209269 0
0.762416421224352 0
0.635291461048355 0
0.624164090087025 0
0.596843817070726 0
0.658338265263073 0
0.817992059208381 0
0.762405359338348 0
0.557413493156401 0
0.590496338477326 0
0.594671274008588 0
0.640359547039512 0
0.765167282025302 0
0.705594723984375 0
0.503324177682978 1
0.645185140700893 0
0.614640140630257 0
0.505526147955062 1
0.544195635878873 0
0.729481476710493 0
0.599053016029706 0
0.619974800292238 0
0.452843386399563 1
0.52591855665086 1
0.676385182058299 0
0.730748182373367 0
0.639799175875152 0
0.629607923676064 0
0.524958381985873 0
0.742675226370143 0
0.623155318498647 0
0.78723804241588 0
0.754504033365739 0
0.628600199794215 0
0.714277803873077 0
0.752414813233084 0
0.664352731474886 0
0.658297190574103 0
0.567981749057848 0
0.533914413791026 1
0.745123939828266 0
0.671948481936067 0
0.544569033168571 0
0.626330136763336 0
0.700719450885798 0
0.614285078293188 0
0.695346166494205 0
0.612041908384034 0
0.552395672496892 0
0.633616649437439 0
0.579601915555019 0
0.71081601721049 0
0.639635246967729 0
0.653852154907575 0
0.833405090919554 0
0.765928954994995 0
0.548087247628862 0
0.866839991753511 0
0.596791443334271 0
0.735006947430556 0
0.640801411770824 0
0.842305156891178 0
0.674966735931497 0
0.753027295836494 0
0.771027597283034 0
0.600751712747442 0
0.611006907796746 0
0.479676174858461 1
0.748117159288979 0
0.659580459585693 0
0.573125009388288 0
0.636563919157169 0
0.506723870931046 1
0.653731182591805 0
0.562021739612719 0
0.515684603560562 1
0.566311582837364 0
0.607527986521828 0
0.634737322631711 0
0.635680326457144 0
0.624241222461328 0
0.622135463561768 0
0.715185466621186 0
0.573278312699365 0
0.545344088012269 0
0.529198450019022 1
0.749545481310621 0
0.77221131552896 0
0.564440899739496 0
0.624088298548162 0
0.646233897943539 0
0.639355476678584 0
0.571956942592319 0
0.543182531226229 0
0.889309835540042 0
0.614961278941856 0
0.523811263924523 0
0.865037951735069 0
0.57028783681563 0
0.728002667622317 0
0.537010050923551 0
0.633978627888685 0
0.716399863015455 0
0.691752947863234 0
0.706552675506243 0
0.761096372743451 0
0.621315343437144 0
0.527676321054823 0
0.549031261343239 0
0.512305529660979 0
0.838511714000451 0
0.662421718935389 0
0.57758943906958 0
0.834404938559184 0
0.719247176706624 0
0.595743619604911 0
0.6584980009945 0
0.622785471703138 0
0.633903468210551 0
0.482505228967909 1
0.519169904139451 1
0.727953808817221 0
0.715192672459452 0
0.552206802473578 0
0.566065876155026 0
0.806084297814022 0
0.648150961126189 0
0.710203103579869 0
0.7572857222068 0
0.58709714851886 0
0.672639449982138 0
0.665944600108182 0
0.59719168383069 0
0.745879123968528 0
0.736774414613415 0
0.69124549797767 0
0.5894611314512 0
0.410717592318301 1
0.610669786395256 0
0.545080576512188 0
0.649688367290956 0
0.682270710172055 0
0.597361943031386 0
0.691373290728154 0
0.512537017497582 1
0.791726426623408 0
0.602774717943822 0
0.582763199338233 0
0.699381569991637 0
0.662326656284075 0
0.664007279069021 0
0.565812541936717 0
0.706063731822914 0
0.633455467058659 0
0.565621353075707 0
0.573137007387184 1
0.677057746007499 0
0.643992539685172 0
0.553366139952079 0
0.667709290904965 0
0.622584418420232 0
0.547161381634084 0
0.749424025693898 0
0.587847911682317 0
0.616149345643227 0
0.672521542605207 0
0.699984140726947 0
0.676723519743465 0
0.640133813764899 0
0.526856059124041 0
0.602598633355225 0
0.840997970245789 0
0.608815253731411 0
0.585805110674045 0
0.550080443255515 0
0.630450223850089 0
0.576353545154314 0
0.684187463655124 0
0.510815530520729 0
0.572730657237731 0
0.636483503623924 0
0.590329810367216 0
0.639266934063358 0
0.644836317701834 0
0.613525207541715 0
0.647823349825064 0
0.631259609288999 0
0.729126266396541 0
0.581465438893195 0
0.741575404800722 0
0.52444820384715 1
0.655960317817462 0
0.708045530903823 0
0.69774929823951 0
0.671629024620039 0
0.720883442293286 0
0.783567678702041 0
0.745347696034749 0
0.615700229367538 0
0.686314615672013 0
0.635306656697109 0
0.709669112980334 0
0.679486800393517 0
0.607794283886791 0
0.630580972279219 0
0.666962860501197 0
0.619494914963451 0
0.83882511789579 0
0.87498820684378 0
0.510841568379317 1
0.486778385294516 1
0.680452420752871 0
0.696324259879286 0
0.742318736751365 0
0.613258999856318 0
0.547365962102793 0
0.819008610223239 0
0.473135625773756 1
0.541109661514996 0
0.644073269429147 0
0.724474848419512 0
0.683607781573362 0
0.627536757159558 0
0.658137165775217 0
0.741784711311637 0
0.589900380394093 0
0.644277706847842 0
0.583198827456411 0
0.687246276647062 0
0.692498220446844 0
0.74817632403659 0
0.786219844142609 0
0.606019676433895 0
0.724965182025503 0
0.630527506901823 0
0.828795051300971 0
0.63528296545259 0
0.645554767009133 0
0.653742524150684 0
0.627063430322334 0
0.751307031033182 0
0.620099523676439 0
0.709215868780083 0
0.747233185624361 0
0.517890319215747 0
0.664048893190627 0
0.626367633826746 0
0.629317529940641 0
0.847256345656909 0
0.532492860780381 1
0.575727390811293 0
0.596466507645135 0
0.63275661742654 0
0.619126989587648 0
0.753408483021662 0
0.712626776507736 0
0.669363342186493 0
0.70714022411205 0
0.702035716104895 0
0.613903645013312 0
0.694174362339951 0
0.653584424008274 0
0.525493068378997 1
0.846644427751746 0
0.539690222334106 0
0.682450898212804 0
0.79791654258844 0
0.672175123282095 0
0.531360966312659 0
0.653132146475935 0
0.521695081989129 0
0.652377884882631 0
0.660773268152567 0
0.654634825335198 0
0.71454712362588 0
0.676224662044301 0
0.648417579736537 0
0.70350848201705 0
0.68282210660081 0
0.459147158416562 1
0.579678322998452 0
0.797013992733255 0
0.735614048300804 0
0.601047046592909 0
0.731868663153551 0
0.672664234392467 0
0.683855140163535 0
0.734149823570317 0
0.683467763353852 0
0.602424424455336 0
0.531542699704867 1
0.466775024393246 1
0.482782236207866 1
0.767875483080803 0
0.567093968113456 0
0.530872028952598 1
0.678965323823476 0
0.74243477275679 0
0.681233016776626 0
0.470339714880641 1
0.485297446504927 1
0.732988457044398 0
0.772899584003832 0
0.555699993772053 1
0.704327397975769 0
0.663729497105405 0
0.716797256706368 0
0.631161641642082 0
0.650944494221564 0
0.815509149894862 0
0.819899954623541 0
0.675894882102941 0
0.732467389123436 0
0.699691308520681 0
0.664200353128891 0
0.434366330856399 1
0.585079695518481 1
0.683700547897662 0
0.662433391687696 0
0.350857468616521 1
0.622855060850213 0
0.841883515934132 0
0.639126068417127 0
0.668511982027082 0
0.765987307935583 0
0.583329725403168 0
0.674488363803913 0
0.734661253509659 0
0.593243860043303 0
0.70411383598076 0
0.687297886890997 0
0.64814230252838 0
0.646516726900088 0
0.634767497805235 0
0.693541261703998 0
0.675916666418349 0
0.651359025468687 0
0.844450477472359 0
0.877128795128564 0
0.535437855549799 0
0.71911298632571 0
0.515982544650979 1
0.602470589374369 0
0.619765072392614 0
0.691362371460275 0
0.586958759362536 0
0.800329916830496 0
0.729798359254198 0
0.531179730411028 0
0.705797030843346 0
0.584984206705039 0
0.719288088996736 0
0.651137071601093 0
0.789698241576239 0
0.581656413317447 0
0.694248915673403 0
0.693990604487622 0
0.627126139552393 0
0.684405715466219 0
0.582507664619736 0
0.693535256519107 0
0.668672059529581 0
0.749388349290995 0
0.652361600321665 0
0.738838005667049 0
0.401727726714841 1
0.552835104732256 0
0.633000591228566 0
0.582781827763714 0
0.55995278031678 0
0.880180298601916 0
0.717162361296472 0
0.65655924192884 0
0.637409097640889 0
0.721580667390227 0
0.758215586153183 0
0.521740139368865 0
0.733883719501731 0
0.659264311820861 0
0.517389069513051 0
0.726626005007917 0
0.517576144600503 1
0.558521023982659 0
0.763733051317536 0
0.491389671049365 0
0.747917411444683 0
0.772930898615489 0
0.704794815728326 0
0.804941505293496 0
0.534662658331277 1
0.625485454773847 0
0.759012262259557 0
0.571586615139065 0
0.615885239362504 0
0.756077147930945 0
0.620274046471278 0
0.784736835741228 0
0.666022334983736 0
0.68955351623635 0
0.566451667947996 0
0.54062848961791 0
0.550592786410663 0
0.492832226829706 0
0.749286695398745 0
0.60329927776677 0
0.641488348650316 0
0.692144673560266 0
0.602561810701725 0
0.722532937987809 0
0.702514027089714 0
0.673369645001074 0
0.540290654293656 0
0.672791840869579 0
0.703931624425828 0
0.745762159545251 0
0.813023309282284 0
0.662840388991366 0
0.630200321821887 0
0.617186665570891 0
0.611300474294105 0
0.575352966548179 0
0.666965796543194 0
0.690072042078067 0
0.737446985719819 0
0.562417267978569 0
0.713403910514661 0
0.657323382008339 0
0.825719006077657 0
0.705672001391394 0
0.60999838333626 0
0.59765144107261 0
0.758033151615919 0
0.621420154574297 0
0.610629780472375 0
0.546341627181159 1
0.588821724421508 0
0.65406806567616 0
0.657464799700203 0
0.462226952654258 1
0.704104782861688 0
0.546307855478067 0
0.747621320667437 0
0.528616238736441 0
0.907145799265168 0
0.640805832402793 0
0.657174770316966 0
0.685970409480548 0
0.378682812803045 1
0.72720930320634 0
0.615283647604025 0
0.550297453552321 0
0.680262851464513 0
0.63575575060597 0
0.575530723515567 0
0.702161889588965 0
0.60417713317705 0
0.538007637870365 0
0.65136880007104 0
0.70458210593962 0
0.59916905761709 0
0.598451904830406 0
0.751095632729858 0
0.511042425913019 0
0.618514604662237 0
0.547877023334833 0
0.674825337551926 0
0.640645423900613 0
0.754417346254231 0
0.572783457136809 0
0.65719007936282 0
0.717567975905585 0
0.747371650888499 0
0.460468903460747 1
0.759844642898302 0
0.510885127438171 1
0.614135409486673 0
0.656485429673438 0
0.673963610254212 0
0.671754967557922 0
0.602900831576082 0
0.649995958798087 0
0.549277639634313 0
0.652969855958961 0
0.667138652662314 0
0.698302532015475 0
0.762079988323261 0
0.652469378498229 0
0.590798827319152 0
0.57951344072985 0
0.546142035809887 0
0.461257373788791 1
0.653942429367485 0
0.763810782582073 0
0.758472428814239 0
0.67472217988975 0
0.683416380591477 0
0.64871161231613 0
0.815584830653358 0
0.642136626865312 0
0.575277810488269 0
0.659814941492435 0
0.417237678894068 1
0.581316683082512 0
0.471269334267425 1
0.687492495944531 0
0.693344077150318 0
0.597141112047158 0
0.683839586629007 0
0.509082108478343 0
0.784264697902977 0
0.542748323849196 0
0.518163093638846 0
0.687724461121148 0
0.764051222421683 0
0.660237556683563 0
0.651809036002123 0
0.69333506297686 0
0.731862871528914 0
0.681888779536774 0
0.711139645261014 0
0.615857826227301 0
0.807607408866628 0
0.485511556334671 0
0.651738534871247 0
0.672149417032681 0
0.480017549919655 1
0.605233587174784 0
0.522196760667249 0
0.68330774234638 0
0.680184793704621 0
0.535068611168813 0
0.563323439231551 0
0.510533949362046 1
0.574326297796201 0
0.496308194368237 1
0.619916390775115 0
0.729071306428976 0
0.746974603118217 0
0.572043298924972 1
0.705209075719896 0
0.583099649098316 0
0.702339627141865 0
0.744281964615291 0
0.660554985158271 0
0.692229887413921 0
0.65675005224527 0
0.633521202089984 0
0.647320339285297 0
0.818233259951182 0
0.742309952913027 0
0.408415448514073 1
0.610118800871162 0
0.535969634414504 0
0.732563408686662 0
0.717653819974052 0
0.645639551935128 0
0.74042933066209 0
0.596242580015664 0
0.542056748116066 0
0.425053267926569 1
0.559841685180031 0
0.695253107886477 0
0.589022701164555 0
0.690472597940224 0
0.628141619997083 0
0.696870586097989 0
0.64187544850442 0
0.754544919616053 0
0.749244451107668 0
0.697466263802878 0
0.616418089085791 0
0.576435953574619 0
0.714215298008985 0
0.685563589817401 0
0.735405369980107 0
0.735186702687971 0
0.62309387477479 0
0.641999673256246 0
0.449675179339649 1
0.715435427358728 0
0.551840560996363 1
0.636444901217852 0
0.618671848192736 0
0.638897993274688 0
0.678516111523633 0
0.69171583962581 0
0.529115668879695 0
0.587387441044211 0
0.724683744492754 0
0.577627567773716 0
0.674894426681357 0
0.558731131249619 0
0.433251494454477 1
0.714687804698478 0
0.637682560430914 0
0.800269500650873 0
0.635690637250342 0
0.593357181054704 0
0.728172671811229 0
0.824779041951585 0
0.5366141942141 1
0.594983340282134 0
0.596014216715305 0
0.605657814252993 0
0.612517940511659 0
0.632105258985067 0
0.752385610276577 0
0.799370099977841 0
0.542531809484392 0
0.706713519407525 0
0.674764375727301 0
0.735234994961432 0
0.623995215984649 0
0.688212670363142 0
0.51117564191557 1
0.593564374856344 0
0.736527573328857 0
0.799664792801678 0
0.455011629069139 1
0.790988234177573 0
0.657833156899648 0
0.491406478737334 1
0.532076745930029 0
0.526123652681262 1
0.6478340940526 0
0.720750019737507 0
0.660128985843542 0
0.612449280423116 0
0.628673847127107 0
0.60599371200451 0
0.567242356785329 0
0.693993697748711 0
0.602406291052542 0
0.653022163214702 0
0.734529473964579 0
0.614758832979692 0
0.565817264254585 0
0.727772425012931 0
0.779990355575623 0
0.722618611792846 0
0.547460933954202 1
0.703497361246329 0
0.673986549353552 0
0.670316426041145 0
0.789525916587562 0
0.679964440015927 0
0.627123110080567 0
0.578078916629828 0
0.525275801358502 0
0.444506277538332 1
0.754993665522428 0
0.649639854924795 0
0.70071672397782 0
0.622704599826109 0
0.544415587709054 0
0.634503350261948 0
0.680837336253638 0
0.617242823576996 0
0.699912054232005 0
0.737050016230446 0
0.627738907923871 0
0.59636879416089 0
0.704324059170826 0
0.692009196710626 0
0.877496967296629 0
0.707415173452909 0
0.53545653098636 0
0.713000404945386 0
0.829199388960079 0
0.767978982016032 0
0.686432312798104 0
0.633989797136438 0
0.563506253816594 0
0.51932133211954 0
0.605778731525367 0
0.589899680961765 0
0.696787697238562 0
0.560394687824843 0
0.583734523237894 0
0.649183253666739 0
0.663974275350865 0
0.41412754134515 1
0.659213399213566 0
0.675797632181658 0
0.56549778596763 0
0.764407510012714 0
0.697565011012198 0
0.603881444911176 0
0.634472278782762 0
0.526808293534166 0
0.785588953802396 0
0.665684525797131 0
0.625576035686051 0
0.468229263674385 1
0.591088820773484 0
0.619174583142761 0
0.739964680754067 0
0.563843513151086 0
0.516511606333503 1
0.598709002159536 0
0.629683988869866 0
0.596270946687793 0
0.521446304150006 1
0.591938136718334 0
0.717956104392904 0
0.563225945866233 0
0.741631453584083 0
0.658521537944688 0
0.639535708237982 0
0.611158100204082 0
0.803398251707704 0
0.602969136257929 0
0.668531694561999 0
0.765471839192138 0
0.597081699511984 0
0.674262277217547 0
0.467156543945828 1
0.700958775706359 0
0.703166036443367 0
0.593448390311116 0
0.66511830049064 0
0.746227641409198 0
0.425463748943414 1
0.638836292129341 0
0.637771930579716 0
0.552045724834348 0
0.727904277203039 0
0.624320131359329 0
0.712311321243604 0
0.669601330140438 0
0.729387635449907 0
0.593039444891448 0
0.618541024180812 0
0.690865490912213 0
0.552589765738089 1
0.64357720266907 0
0.61545682005312 0
0.908608339112386 0
0.721435804809863 0
0.660419423545916 0
0.702274872518523 0
0.660116656327227 0
0.657295540628223 0
0.717382047960024 0
0.703715149888872 0
0.553941220229403 0
0.712407407415704 0
0.564461624528167 0
0.643572290469977 0
0.595044935035291 0
0.627307387040429 0
0.723804550910439 0
0.54452206705257 1
0.700343322567087 0
0.767903746316226 0
0.805038830646602 0
0.683277830004819 0
0.65963511946909 0
0.69227744990343 0
0.701925932640397 0
0.72154362496067 0
0.580577142362396 0
0.630370564342224 0
0.639876981547696 0
0.722490577542581 0
0.584556247530986 0
0.702624013582826 0
0.64868378471331 0
0.629658790993089 0
0.734567429031773 0
0.547572431438749 0
0.618919113298478 0
0.778292425163929 0
0.656711893078029 0
0.649614872638946 0
0.646455078990841 0
0.605719835131183 0
0.752743587476779 0
0.753372589694471 0
0.674323216760147 0
0.648109803413359 0
0.623797980964529 0
0.719999391129507 0
0.694425783525674 0
0.464158841174158 1
0.41741250407959 1
0.74419554792153 0
0.637464076341845 0
0.76703168226992 0
0.614820550123606 0
0.718681618926597 0
0.604239463978264 0
0.694986736049944 0
0.679682891381313 0
0.622979685960571 0
0.573861717286684 0
0.655194971735717 0
0.611615941469307 0
0.537379366395234 1
0.778935312867819 0
0.648902784060605 0
0.581148557899274 0
0.603770509314748 0
0.602137440571278 0
0.680707569803054 0
0.65660738433226 0
0.532098380746439 0
0.640762341854284 0
0.810483830001931 0
0.658332057080285 0
0.649263817806029 0
0.665277070825445 0
0.622799535763953 0
0.647167161088744 0
0.555762596851097 0
0.768508681009856 0
0.567677155251505 0
0.661672832707082 0
0.557404689165069 0
0.612914437929472 0
0.620784642761121 0
0.676670983830324 0
0.669518240962486 0
0.755263935887536 0
0.80031180669341 0
0.546735354078444 1
0.872727959210441 0
0.668412089574876 0
0.529881129782017 0
0.716782548422477 0
0.785371810239094 0
0.625764911672583 0
0.625352172863466 0
0.509031600809303 0
0.703062725697861 0
0.511865390758317 1
0.622563648576608 0
0.789705373911275 0
0.646471818336665 0
0.576477786555923 0
0.664830871919968 0
0.738608023509964 0
0.697805050046682 0
0.64188419381227 0
0.674328799220449 0
0.660319372393691 0
0.798383542910503 0
0.639711176341381 0
0.782309099383675 0
0.585170734299065 0
0.529307011395134 0
0.638200627565708 0
0.607340020143653 0
0.771004421717422 0
0.581751668529991 0
0.589470736930328 0
0.83567346394369 0
0.545869733702707 0
0.553272501435166 0
0.671308545958417 0
0.651000199491711 0
0.442788878194923 1
0.751656009099483 0
0.700594999898302 0
0.670659102352396 0
0.641988222343082 0
0.60590296877315 0
0.767497100409384 0
0.707072220354022 0
0.687797876125142 0
0.56384113778226 0
0.766368984352011 0
0.767917001881599 0
0.680239694502265 0
0.69578828843058 0
0.593384485380456 0
0.56614903338922 0
0.679360369200566 0
0.479879061316791 1
0.735329090981223 0
0.639543537317504 0
0.759863274601821 0
0.620863274520698 0
0.442491852076184 1
0.561015694854489 0
0.514813425507138 1
0.5452625622943 0
0.650762157613002 0
0.625531081236474 0
0.529491447123298 0
0.533717988360691 0
0.592408819408958 0
0.580132101081075 0
0.690203828690669 0
0.840610828085827 0
0.633066920300489 0
0.693106281734863 0
0.713324852618118 0
0.608162375938514 0
0.579825748159966 0
0.708742236668208 0
0.625258505812237 0
0.665404016165649 0
0.585804309811047 0
0.648323362867553 0
0.569654936689837 0
0.606390093957827 0
0.769434620161214 0
0.639479684451032 0
0.71966722250563 0
0.696816496905188 0
0.641298659567953 0
0.473467943339072 1
0.63951653326287 0
0.639320063190853 0
0.371702679076945 1
0.414995800968158 1
0.634146736692661 0
0.667666129389543 0
0.721465620517491 0
0.696779149231102 0
0.527972692598324 0
0.599612237438734 0
0.66801233544631 0
0.644195628299779 0
0.793394766556628 0
0.676849275446611 0
0.670220681431175 0
0.582802922364239 0
0.692277458582683 0
0.512925308205002 0
0.645600682519824 0
0.666556247171877 0
0.612489596790971 0
0.653914045898403 0
0.872103315260584 0
0.654393745633281 0
0.712525513172858 0
0.630585274893222 0
0.704431650369914 0
0.609597815001526 0
0.66906358253307 0
0.698903472783684 0
0.767045818999752 0
0.862945566870924 0
0.624773436628606 0
0.642054681021569 0
0.701438446290464 0
0.737739486217785 0
0.797781967562665 0
0.606929921449043 0
0.628756240181405 0
0.588625283958679 0
0.584880380483755 0
0.573029739557027 0
0.710317347389987 0
0.646086403270766 0
0.635145187617694 0
0.583275772778979 0
0.662601060180547 0
0.544713960385866 0
0.644860609840186 0
0.587315330309633 0
0.570763927722596 1
0.630989256242961 0
0.642499042960253 0
0.811689742701516 0
0.595425177597159 0
0.651759025251479 0
0.631196570306717 0
0.626697295285077 0
0.715604859879342 0
0.666914776461056 0
0.650720273395689 0
0.80421102121171 0
0.796520293197922 0
0.625169353291237 0
0.574114750962935 0
0.771716690496255 0
0.71680532867936 0
0.703524853520472 0
0.548106204001047 1
0.55702336675699 0
0.420009798754275 1
0.634196608744112 0
0.655724492644675 0
0.774353206897535 0
0.482881789305215 1
0.622493422869484 0
0.664937512329854 0
0.662200363340247 0
0.640697122803203 0
0.510135873624234 0
0.723837368169696 0
0.640161421751608 0
0.684530800852287 0
0.433072780223251 1
0.656665632235057 0
0.687367886184645 0
0.658671959782129 0
0.67864234651177 0
0.66322124190243 0
0.730470841115463 0
0.746920501738853 0
0.487708887032891 0
0.631063684594103 0
0.532996938873821 0
0.635103595011034 0
0.557839815345245 0
0.390621885184541 1
0.656736353715436 0
0.673294635735415 0
0.591331062873694 0
0.54702905457164 0
0.601667534111751 0
0.652725994138428 0
0.798636758915225 0
0.760039444870908 0
0.625246839631977 0
0.650361474385055 0
0.744774126115083 0
0.724852067313343 0
0.537344340380683 0
0.501951954432681 1
0.668077280333979 0
0.612072250861233 0
0.769516170179757 0
0.702360517942403 0
0.641761904975328 0
0.652768030350845 0
0.536350587444113 0
0.733291286646434 0
0.673653414857328 0
0.718566046089119 0
0.609395806909595 0
0.557963972809487 0
0.598238304828051 0
0.72749370872434 0
0.584111801758278 0
0.723350332063283 0
0.542517889331278 1
0.747563179605289 0
0.647116829527632 0
0.636554946385134 0
0.611923018609156 0
0.603881908446638 0
0.674167527481353 0
0.668096335527924 0
0.639216905849735 0
0.852048278967884 0
0.671803903534844 0
0.722677186787426 0
0.733681176409349 0
0.583032261090569 0
0.78190094288832 0
0.718693164517777 0
0.486642443176793 1
0.732192341259556 0
0.571384669916512 0
0.765875761229416 0
0.615736195842126 0
0.666645563225513 0
0.628410401078139 0
0.714902521977752 0
0.657599623959105 0
0.722462085599421 0
0.82205484891993 0
0.586243506034656 0
0.663752351896732 0
0.485755834089397 1
0.500649211258697 1
0.798113731072764 0
0.661322201508737 0
0.689099512864381 0
0.759072191729235 0
0.723277299695959 0
0.665844140834878 0
0.640798546601338 0
0.621913462281015 0
0.764829222418573 0
0.666226450814491 0
0.722194509382486 0
0.683283069355414 0
0.746274663013197 0
0.573264711854437 0
0.626586336395172 0
0.761474317657159 0
0.798598745403847 0
0.574613052348308 0
0.632000599403345 0
0.84663065659296 0
0.663678575573829 0
0.59162046487932 0
0.797832492339142 0
0.608824986138598 0
0.717401349955814 0
0.660216843400697 0
0.698648761350002 0
0.716904561272795 0
0.558560023238558 0
0.678640274337697 0
0.72859186310699 0
0.609817916888325 0
0.63172449189839 0
0.724866219186938 0
0.746646903852378 0
0.495036183287023 1
0.633098087827469 0
0.754977529770185 0
0.716894689516181 0
0.738895601857789 0
0.553905671274326 0
0.553568885393898 0
0.686814654309109 0
0.604270266458422 0
0.60637516431437 0
0.745523184329821 0
0.751061391014824 0
0.682042633388262 0
0.689930416889858 0
0.633391568407661 0
0.658792321411201 0
0.716002847627976 0
0.678827736322654 0
0.511439620318237 0
0.635600467821708 0
0.583388429338488 0
0.734308226454383 0
0.770502451403922 0
0.666719078399399 0
0.520920384882064 0
0.628957054094194 0
0.77517387843714 0
0.635030394367849 0
0.687889244292455 0
0.544822228214368 0
0.687772381024861 0
0.749760645249931 0
0.645392774300815 0
0.722684475463071 0
0.638412622186924 0
0.593632809617366 0
0.592332874715462 0
0.861616129965513 0
0.609087771240702 0
0.682756244272852 0
0.505042330072704 1
0.50465830503015 1
0.648889137192949 0
0.652123503365701 0
0.702440911155984 0
0.773837687272495 0
0.648862077210928 0
0.564260138826878 0
0.523525013947938 1
0.601112165781609 0
0.68371747219331 0
0.624219203219926 0
0.724996089178262 0
0.735520751395895 0
0.674150598494972 0
0.579850988680841 0
0.624996950239941 0
0.581088852239333 0
0.559369967646598 0
0.683305403915982 0
0.597249662394413 0
0.534584636821898 1
0.628512909784081 0
0.703696184747718 0
0.775373098631242 0
0.627960446626657 0
0.586352354064167 0
0.701688551909601 0
0.556373448480326 0
0.620837185942226 0
0.697826322272813 0
0.583058104225167 0
0.612957337923008 0
0.645089222790275 0
0.709470629092348 0
0.672212845350359 0
0.648709670928226 0
0.752955984667297 0
0.690156557497472 0
0.528113440944645 0
0.599218674816591 0
0.666426636520241 0
0.577390165131862 0
0.645228453307263 0
0.45039930718895 1
0.491429292879976 0
0.544071636525414 0
0.589896682317823 0
0.801010857835471 0
0.659545711625255 0
0.805077831975629 0
0.60536365859192 0
0.70899319483101 0
0.716732452368564 0
0.860629658083863 0
0.582227745935564 0
0.694338331533097 0
0.572024485474637 0
0.820299906940706 0
0.813249978863445 0
0.618694304059005 0
0.632763755538298 0
0.564668148657967 0
0.651333839372435 0
0.607804126393546 0
0.73831354617904 0
0.68638101956107 0
0.639428165764624 0
0.628184952104515 0
0.873193090459233 0
0.690096482524564 0
0.622746146556649 0
0.533141570937136 1
0.477795981104872 1
0.758137564592853 0
0.695560623672665 0
0.638998619339065 0
0.560071985893666 0
0.718300708205897 0
0.623518153152297 0
0.666807473329164 0
0.696378408817587 0
0.76225691790811 0
0.603604443578625 0
0.354236333921431 1
0.811997197236497 0
0.577712958208123 0
0.691845564525301 0
0.686979579143558 0
0.700417464224211 0
0.622954016070264 0
0.569499799376636 0
0.693048761048978 0
0.64905214268559 0
0.631843199850268 0
0.719913302172935 0
0.655160138420533 0
0.662953403228246 0
0.680147644482612 0
0.672744240615697 0
0.641027214170112 0
0.752892120312609 0
0.546241017579909 1
0.70271256942571 0
0.663405056943879 0
0.67020459806832 0
0.672632273050894 0
0.782625457571022 0
0.686816878878253 0
0.782867836360897 0
0.668381745577533 0
0.609396160088573 0
0.731684820451896 0
0.655362061905695 0
0.774236044816963 0
0.50852843870784 1
0.660185032941149 0
0.537504942671301 0
0.552883445067706 1
0.550022028571845 0
0.6179236919119 0
0.594627123280057 0
0.644264380057817 0
0.616632957625063 0
0.641922952053812 0
0.598302364506491 0
0.645691488688822 0
0.622006544415774 0
0.679551881112563 0
0.681716122269676 0
0.584213370038717 0
0.585226410059276 0
0.753170768739957 0
0.676806225027025 0
0.742053443622896 0
0.799235997458664 0
0.481867207820597 1
0.61780042277532 0
0.578324066212185 0
0.698473423063538 0
0.510432909240028 1
0.568211128828155 0
0.540086826769496 0
0.705142751229945 0
0.715892195393041 0
0.515005746907646 1
0.625326773379438 0
0.548719998878284 0
0.657368631313915 0
0.675571635510952 0
0.629988765336946 0
0.687901320487271 0
0.578672810177769 0
0.606457165235641 0
0.569654383290746 0
0.746131403981929 0
0.688557251917766 0
0.709965957328068 0
0.600391857517982 0
0.679206478928213 0
0.643514154158875 0
0.747542207652213 0
0.723426324203318 0
0.709476147955816 0
0.614556381095687 0
0.643765903448196 0
0.655521591865527 0
0.705598657090684 0
0.711179193941456 0
0.54054817548108 0
0.62237737364953 0
0.714546159026597 0
0.620300904930466 0
0.577702322686214 0
0.609103962120791 0
0.449344615705003 1
0.517939889528019 1
0.891833215469337 0
0.690791523847297 0
0.592472767684293 0
0.766778759633655 0
0.724671163047094 0
0.837955335905853 0
0.566424399202757 0
0.523773938331109 0
0.592757459073856 0
0.691580827260494 0
0.48573621570522 0
0.505971095034731 1
0.737005989766237 0
0.610964216519795 0
0.699029585108688 0
0.611558369638297 0
0.715340056297404 0
0.493968371125999 1
0.690008256291754 0
0.718598425524082 0
0.754675369320325 0
0.662558120487406 0
0.552369646595285 0
0.634279721670108 0
0.516182302694117 1
0.606073099536759 0
0.737057025889173 0
0.712514295241862 0
0.56506687567988 0
0.554290497437913 0
0.73936986223243 0
0.694214909476134 0
0.613279777736777 0
0.785715594673132 0
0.53091177450198 0
0.574755563735554 0
0.612751988130805 0
0.693417179952986 0
0.615450802698307 0
0.546684956418764 0
0.571943480438841 0
0.606835850224681 0
0.582284262565939 0
0.636855114753619 0
0.584112710113134 0
0.796717354130918 0
0.729071527464297 0
0.736104239233433 0
0.739443776201636 0
0.8032385936118 0
0.659715519753164 0
0.740382112015364 0
0.729440604098617 0
0.689358971900544 0
0.69902628826564 0
0.752869175754513 0
0.609841606589721 0
0.555257915926776 0
0.720154784712361 0
0.726580784640601 0
0.699921324963744 0
0.756043539562688 0
0.713939591402491 0
0.631733930625216 0
0.829003124990759 0
0.664317777914982 0
0.581176825584472 0
0.776092619560352 0
0.595109904216008 0
0.695834918937697 0
0.751039991659836 0
0.667099501752233 0
0.630727390584183 0
0.539092286841232 1
0.561475569099533 0
0.725683372024077 0
0.533181554986666 0
0.602515776010884 0
0.601144716502083 0
0.785220236752247 0
0.724159564313147 0
0.515366534998182 1
0.554537120988899 0
0.613797001146467 0
0.717723343388845 0
0.674242416065621 0
0.553569453444631 0
0.629451293554812 0
0.841983787497534 0
0.724288567354031 0
0.63433148032974 0
0.707214962616184 0
0.565334968751163 0
0.57502405286281 0
0.599141262008827 0
0.759692188077266 0
0.682919115602854 0
0.767765264712786 0
0.630944732222228 0
0.711478971738918 0
0.621463009585404 0
0.668702726630827 0
0.44793140097034 1
0.435830739331899 1
0.646503828093532 0
0.756992758751411 0
0.796969514783941 0
0.535635455642937 0
0.778646559529123 0
0.714255472330433 0
0.734878577275167 0
0.658176632921674 0
0.757364250907695 0
0.66333349164114 0
0.741121690178393 0
0.608998287109165 0
0.601599898765285 0
0.625554124121854 0
0.725866626143684 0
0.518819645309446 1
0.554758356572113 0
0.731275556059543 0
0.604485043089447 0
0.709389797893248 0
0.575455524679293 0
0.77666540649698 0
0.696615211220801 0
0.692798294672797 0
0.578701893904222 0
0.696945582445564 0
0.705628253916183 0
0.724798395997177 0
0.74126469690719 0
0.518196611296924 1
0.614147814138428 0
0.691054042222834 0
0.699352183103729 0
0.703374974323356 0
0.535974692063312 1
0.674038249572845 0
0.54216741963814 0
0.621129429996141 0
0.580792279899653 0
0.561391352489943 0
0.561097275167938 0
0.689377777325554 0
0.685635066269019 0
0.517144595013911 0
0.638725252606878 0
0.694431997487653 0
0.519850033505335 0
0.696117825012815 0
0.712451102512317 0
0.596251400246256 0
0.707973318235296 0
0.588322578645332 0
0.656409432804875 0
0.635439402418671 0
0.71291243657118 0
0.645637783095422 0
0.544841337312174 1
0.679947044982153 0
0.729717075519589 0
0.77802971356404 0
0.647432644920838 0
0.584735338020468 0
0.678012282693678 0
0.504093946683315 1
0.743356525409204 0
0.731421744388848 0
0.759436477560171 0
0.610112884532482 0
0.666207285876444 0
0.763746348467893 0
0.446696860715892 1
0.66139257402874 0
0.713221684724942 0
0.762043472460729 0
0.622475340096563 0
0.684118218071317 0
0.752804186127879 0
0.622373333531954 0
0.685575457134742 0
0.612157105893755 0
0.616010122474325 0
0.678752079378528 0
0.811893117772781 0
0.582271939009892 0
0.781256088002079 0
0.483198331135281 1
0.563651114823962 0
0.629678965429807 0
0.740352346838567 0
0.583270984484856 0
0.71355547693389 0
0.696838655821045 0
0.649128842634017 0
0.502096448993509 1
0.579455540559832 0
0.571796015617267 0
0.675742481781562 0
0.630120367897269 0
0.650753091320312 0
0.737520558023386 0
0.56189503259574 0
0.551095215266784 1
0.699538456343046 0
0.41170439969656 1
0.674498836169893 0
0.688611086747581 0
0.686306872006893 0
0.639127804154228 0
0.67086177665752 0
0.553014513592193 0
0.609071843008163 0
0.693892995405682 0
0.79165061274167 0
0.674779279992642 0
0.631057452766808 0
0.649116056689083 0
0.67887493294484 0
0.615363679135521 0
0.809079754097413 0
0.608865042602727 0
0.762877443036109 0
0.701079981015998 0
0.775663527150276 0
0.716000473222556 0
0.677242965573465 0
0.560371320505926 0
0.747177142086453 0
0.612868625336896 0
0.631390218089245 0
0.629265142233654 0
0.628537088765386 0
0.766516278221161 0
0.532841260902033 0
0.861241508830575 0
0.670447279660351 0
0.73153417753639 0
0.697497497129204 0
0.663436402036235 0
0.57974306645309 0
0.628438336573605 0
0.63777793568181 0
0.598007556826446 0
0.723440408098187 0
0.692081697589405 0
0.651627870146145 0
0.534655025027566 1
0.595739056014372 0
0.663314252743888 0
0.629556730932073 0
0.640783571526194 0
0.611028668198212 0
0.857690872998209 0
0.601246967880153 0
0.829204351219283 0
0.693725576499055 0
0.799201972725577 0
0.585546161735661 0
0.51356310020445 1
0.665742002637287 0
0.752572359267172 0
0.763643038850849 0
0.651448809147629 0
0.588836804105761 0
0.593348284010517 0
0.506875909875197 0
0.529507387167445 0
0.656015225158977 0
0.659966370160017 0
0.602703240341473 0
0.875839242429338 0
0.642190790119898 0
0.563785086220885 0
0.73640569062006 0
0.688175301241494 0
0.469472221171817 1
0.592408406654712 0
0.604318248378633 0
0.6436781641641 0
0.619528916625418 0
0.761430027610808 0
0.736939871648505 0
0.733704566287847 0
0.588151392223141 0
0.645279783768703 0
0.545929161471948 0
0.405591572965891 1
0.617927591957019 0
0.574980413708096 0
0.439536665317436 1
0.599920181016163 0
0.684274583078216 0
0.622185639640191 0
0.678984399804757 0
0.657189178462746 0
0.780742266267704 0
0.704074216083768 0
0.651060097279305 0
0.706251962779084 0
0.628243657329009 0
0.771893671700066 0
0.612202769662644 0
0.492670559507449 0
0.73739132273637 0
0.652709645895571 0
0.668445449983331 0
0.739908253357715 0
0.675381153921972 0
0.600232288825127 0
0.669008822881358 0
0.683011978443374 0
0.687285624443398 0
0.696177667746279 0
0.54160783189347 0
0.785482280050821 0
0.551854145277095 0
0.593899221912451 0
0.791414876737612 0
0.63319153956903 0
0.63632654866551 0
0.750389138578277 0
0.726823586471913 0
0.597216996675408 0
0.595626845264165 0
0.499350887942965 1
0.631185162240543 0
0.738495195525888 0
0.703783241922905 0
0.627188628377203 0
0.616214718162123 0
0.814130385894156 0
0.647122004959428 0
0.559262758985982 0
0.665423888069582 0
0.63319949931346 0
0.619980338967479 0
0.720490668372905 0
0.768888381319492 0
0.638142863082536 0
0.616904496450423 0
0.670924149578336 0
0.768669907483958 0
0.672776799358008 0
0.584305361847777 0
0.630994857202254 0
0.632652357560379 0
0.716482356308959 0
0.57828278721332 0
0.618030746366292 0
0.688426668417356 0
0.680216622220455 0
0.758281220289354 0
0.65564118525764 0
0.725300374865944 0
0.695425568865552 0
0.621598230771942 0
0.695893237898954 0
0.68101598440248 0
0.418480883789827 1
0.508998476696123 0
0.48765618172055 1
0.543009595924564 0
0.764541738721647 0
0.545812780653095 0
0.684777717129505 0
0.550295631629667 0
0.666514255220086 0
0.528406925562666 0
0.751267517025083 0
0.634220693076796 0
0.752780914729687 0
0.728569231993295 0
0.662521538797723 0
0.582135749845625 0
0.598614056353321 0
0.674310832394215 0
0.531778053134818 0
0.808422321499506 0
0.635915658534958 0
0.953498118069032 0
0.738567321466615 0
0.356868755257204 1
0.459121288452098 1
0.343458291733063 1
0.517569159575007 1
0.593652596623919 0
0.749315518095755 0
0.644979656542793 0
0.614441446749309 0
0.650157665207797 0
0.572765714393983 0
0.637993844793264 0
0.672735606517451 0
0.62838864747318 0
0.725368275065012 0
0.778648757468426 0
0.637728693213887 0
0.66218579655999 0
0.557448090647987 0
0.709600531656823 0
0.524929487493046 0
0.800296944012405 0
0.830985379058989 0
0.580153962302797 0
0.543102037754997 0
0.541856457362625 0
0.614390650669564 0
0.786570825365711 0
0.791087481258305 0
0.610646964120909 0
0.609913592418102 0
0.726777973676756 0
0.498807534079305 1
0.836015905722068 0
0.666237254092502 0
0.565419890156453 0
0.707462733827424 0
0.596123719794077 0
0.667378317384926 0
0.582891775966287 0
0.663851257160366 0
0.680139506876125 0
0.547987604449822 0
0.538329407378003 1
0.595672634248314 0
0.633600048301016 0
0.707717689836321 0
0.686318280785491 0
0.677489716978071 0
0.687946686146554 0
0.571555957909773 0
0.338206492616104 1
0.627532850648491 0
0.616263857179874 0
0.58331758981093 0
0.624052918692475 0
0.650347489004566 0
0.431256553230844 1
0.63119314543865 0
0.523941624647788 0
0.633117388305511 0
0.575257489334648 0
0.74522738627783 0
0.831321092285958 0
0.491660805833832 1
0.754901968964441 0
0.696838624099206 0
0.673613997518208 0
0.595699471439064 0
0.681184002572562 0
0.524915739678521 0
0.603760794123103 0
0.75272288325303 0
0.808818439444925 0
0.596410815216735 0
0.702180268259573 0
0.731093727471013 0
0.556346776859525 0
0.583786895698885 0
0.581621867329868 0
0.611037320688109 0
0.81268617061424 0
0.66595470692238 0
0.644440337216579 0
0.598374973684621 0
0.714262737462321 0
0.72608163169208 0
0.679110706439869 0
0.764522384796618 0
0.764871611456011 0
0.586763042373737 0
0.652007145573173 0
0.693076994395594 0
0.685067091400633 0
0.627964911368446 0
0.637589251351498 0
0.689479452172491 0
0.690085347742061 0
0.617303390343402 0
0.646762637979693 0
0.729927680761175 0
0.605748376372838 0
0.700965497623228 0
0.435371404190086 1
0.504586471407109 1
0.761430309719066 0
0.787092119779529 0
0.765909753100727 0
0.63057863926844 0
0.65939412249453 0
0.733128223914481 0
0.746297866939171 0
0.625098151816077 0
0.592130460032371 0
0.600277569319045 0
0.652382858252997 0
0.59959750743021 0
0.646703725270618 0
0.536105419722744 0
0.660340035569925 0
0.618121222313409 0
0.501782254793881 1
0.655177512243224 0
0.74961564249652 0
0.635568187185889 0
0.760747975158169 0
0.700999363161806 0
0.615892204418698 0
0.802181941923398 0
0.737489028094838 0
0.711400847486069 0
0.694576060486395 0
0.754304569675705 0
0.490724247641619 1
0.608679270848077 0
0.593323746589884 0
0.567083204091478 0
0.63581621308476 0
0.5826648129249 0
0.55792789255368 0
0.665529312929765 0
0.631871991758464 0
0.581372939362362 0
0.613596432681661 0
0.665745865137456 0
0.761498835578255 0
0.67221675410392 0
0.622285503871612 0
0.674635582380275 0
0.686276566112642 0
0.607478850761426 0
0.610132036884056 0
0.569361657566647 0
0.508706458664913 1
0.702868904811095 0
0.630961856998456 0
0.676339441606519 0
0.631637260110099 0
0.907136456447204 0
0.643974597899745 0
0.415729132686647 1
0.603352803373215 0
0.620627932363062 0
0.544815519864957 0
0.666112928563259 0
0.644691602062237 0
0.628367461443507 0
0.686551357121873 0
0.684645388375224 0
0.633049210612292 0
0.626434597658035 0
0.653413043246077 0
0.682144869660603 0
0.511845162482753 1
0.669055011491281 0
0.52600571706004 0
0.576332041995703 0
0.67859128653469 0
0.712252813256544 0
0.609330984186366 0
0.557879685735482 1
0.537106919186404 1
0.569020299810904 0
0.601423909705902 0
0.817459758320091 0
0.588067360061546 0
0.673551810731676 0
0.499780999760156 1
0.65168541262413 0
0.51743517516694 1
0.707310207347507 0
0.66800490725331 0
0.755288537560339 0
0.493622403030701 1
0.817720701512013 0
0.48785617421451 0
0.652934793272544 0
0.731556115061999 0
0.458982092888167 1
0.518071659639699 0
0.825721276468673 0
0.737564302595075 0
0.583117667155629 0
0.658985162742218 0
0.675084697523395 0
0.602217611745242 0
0.600446604874288 0
0.832369096628388 0
0.688354663371236 0
0.576388162459514 0
0.708060434967094 0
0.791590547447165 0
0.59138891457096 0
0.589513861278545 0
0.584748638725303 0
0.713049372937402 0
0.616547287370938 0
0.545843667607438 1
0.727119290239867 0
0.702572191441952 0
0.670757925458359 0
0.667344590482167 0
0.714385029987569 0
0.710904641010674 0
0.641793351856762 0
0.636424163442781 0
0.700649004383945 0
0.656764820005054 0
0.656350251322873 0
0.63167222979284 0
0.630262151438842 0
0.779300374030643 0
0.743414235018796 0
0.690142926010969 0
0.666464708060158 0
0.716862013501736 0
0.56147487802867 0
0.644849579752632 0
0.646817891892037 0
0.679996285845425 0
0.740938949060212 0
0.603458823389344 0
0.669629365740237 0
0.773222736744147 0
0.658735372218208 0
0.659522959284229 0
0.457194615609999 1
0.678901903605341 0
0.64129915552292 0
0.565976084299155 0
0.833199984122918 0
0.566325383190889 0
0.64106771564332 0
0.677806246372651 0
0.498072979667523 0
0.721233272505352 0
0.77272486754128 0
0.69145456612966 0
0.721505457022029 0
0.801223271099331 0
0.587993030550412 0
0.638484742826838 0
0.633013092016154 0
0.77069867794515 0
0.491824270766864 1
0.637413749951903 0
0.635228799115852 0
0.686917157808242 0
0.629286618767824 0
0.580991933044582 0
0.495802529513201 1
0.718784200747421 0
0.675190954914634 0
0.828366233288421 0
0.506849249949078 0
0.696915539881546 0
0.754926314944616 0
0.692538201314752 0
0.674819520855578 0
0.687242522280157 0
0.62037319044399 0
0.650634292943635 0
0.500570184447096 1
0.48162839609298 1
0.649233169661311 0
0.583314740942746 0
0.5594140408881 0
0.461043827414467 1
0.625059306784836 0
0.781273912805082 0
0.653500229612073 0
0.662174283699307 0
0.621822490356199 0
0.603543239341915 0
0.501082027125787 0
0.64018538940876 0
0.636363279064342 0
0.464025571069745 1
0.750636827494676 0
0.658830453725833 0
0.524855147135023 1
0.541676040135395 1
0.584629205000104 0
0.66236671348365 0
0.580813146580352 0
0.652170586028702 0
0.572069527766588 0
0.614758033367238 0
0.569347155626017 0
0.635670308567655 0
0.679701130666456 0
0.697870400684414 0
0.610957734281954 0
0.875419466743198 0
0.653201747507983 0
0.617746610035612 0
0.685260731201783 0
0.592331381261481 0
0.702000748694571 0
0.685127410690007 0
0.558016956621145 0
0.636173220806727 0
0.628158820094384 0
0.757341082656952 0
0.52226072302524 0
0.600243992625249 0
0.635866840787855 0
0.657223539162166 0
0.715666838444261 0
0.54506712954821 0
0.590003224272858 0
0.604338760978725 0
0.464141185164427 1
0.665100003873597 0
0.740573360382152 0
0.606952514303376 0
0.487059838182592 1
0.642981482833977 0
0.595541659041362 0
0.702009069708969 0
0.637563130700872 0
0.623241422115972 0
0.617080734099082 0
0.679415963349504 0
0.671037503333326 0
0.580750551655847 1
0.605950632737235 0
0.597808495056957 0
0.690597671379995 0
0.757367271838132 0
0.72461665056946 0
0.647080320716852 0
0.494881072905641 1
0.757120139261375 0
0.587102049644661 0
0.529571447985864 0
0.565434582632973 0
0.71017282787882 0
0.788508721918282 0
0.529117765632472 1
0.659954227410392 0
0.701196395356626 0
0.662605674690857 0
0.61876669148475 0
0.63191040993562 0
0.605347588611233 0
0.641300714847439 0
0.718979880664745 0
0.642110307645184 0
0.501363878683406 0
0.699877090252889 0
0.584495984918793 0
0.542812857618421 0
0.677295805210945 0
0.618633664208949 0
0.57462321319483 0
0.667459736488523 0
0.675003687182395 0
0.746502320611669 0
0.693997303325964 0
0.613803379687865 0
0.560620960191636 0
0.686982648019172 0
0.686786139725799 0
0.595415378756312 0
0.733115895598878 0
0.419899373416155 1
0.59863690836993 0
0.793285759434102 0
0.45257372958517 1
0.70456162418948 0
0.604708268920856 0
0.648894649942855 0
0.66597343683353 0
0.736445362476728 0
0.643000825190588 0
0.719827631770418 0
0.614796736504315 0
0.697997751992672 0
0.519565221264275 1
0.528916951260945 0
0.786446344356478 0
0.566743414225442 0
0.539034178340962 0
0.761133144797325 0
0.668147763927046 0
0.68955839562422 0
0.491928509930511 1
0.62819856222001 0
0.511149232400167 1
0.676253719262021 0
0.627757928202105 0
0.723124880468438 0
0.682042030887185 0
0.619889971769093 0
0.558175008691981 0
0.734221490169833 0
0.625592775600238 0
0.571646295461572 0
0.662888593690435 0
0.694272767419123 0
0.661489098509568 0
0.613577433212941 0
0.731219214390854 0
0.547956781493585 0
0.490883106947419 1
0.622608834704616 0
0.747771902347083 0
0.886760250565812 0
0.59972587530161 0
0.636112008711006 0
0.648937402884216 0
0.748515145449592 0
0.585656313085166 0
0.724088634746946 0
0.345970463449128 1
0.658024589491521 0
0.782745979730394 0
0.650201794549896 0
0.600274890949793 0
0.570008955727834 1
0.463125799470098 1
0.666709797672221 0
0.637025016195346 0
0.699518233722516 0
0.601141641997363 0
0.645513294431595 0
0.733045035165375 0
0.670237659561739 0
0.717852953187606 0
0.649036350986692 0
0.637022941420702 0
0.632215128496896 0
0.661633588971573 0
0.640208089921294 0
0.710942196088783 0
0.61355133717336 0
0.709997678866132 0
0.513973212038806 1
0.611910631009774 0
0.700865347172291 0
0.621184474981191 0
0.628201814536917 0
0.787756154135424 0
0.522230478637233 0
0.677636155197757 0
0.522991869897782 0
0.684045786638232 0
0.568505571214132 0
0.711041345170243 0
0.661315833516043 0
0.68718042034884 0
0.469549377397437 1
0.705801456946273 0
0.723276342531027 0
0.686599761667988 0
0.536021040130071 0
0.772174452358462 0
0.599428286540271 0
0.726445353459438 0
0.7538318883735 0
0.730238874578559 0
0.764807482281258 0
0.569882514877694 0
0.742268993504728 0
0.605521058883429 0
0.743052875156219 0
0.539563150447777 0
0.602842023207177 0
0.619376951899371 0
0.66096475261213 0
0.640510792196745 0
0.578515706963915 0
0.462867919092225 1
0.405666846604176 1
0.656760978139369 0
0.693617128412657 0
0.629558190104795 0
0.729423654566001 0
0.839983932081807 0
0.684417981164286 0
0.670564804766863 0
0.639768309567133 0
0.777176088791071 0
0.663227415711517 0
0.673899351545955 0
0.486744064366515 1
0.68225803868993 0
0.687715373763593 0
0.558801916990057 0
0.62079359481646 0
0.454949730453679 1
0.55100429346116 0
0.675388573393938 0
0.544194402468106 0
0.770486081748785 0
0.503984531077175 1
0.652140713212641 0
0.639240016225842 0
0.611473220288601 0
0.62726473448717 0
0.639299176745972 0
0.687542892353437 0
0.704463075690101 0
0.64374714293084 0
0.643351118461795 0
0.544031494047222 0
0.565136879037127 0
0.6646819434664 0
0.683498563541384 0
0.636923984814825 0
0.518682023271135 0
0.723863732710003 0
0.681451940257303 0
0.554250658469126 1
0.581851608247723 0
0.480556413627307 1
0.642269967107642 0
0.55935221845828 0
0.716983625109748 0
0.676199875083181 0
0.702872871927306 0
0.557210089271466 0
0.82101518453679 0
0.694217560328492 0
0.578300878361128 0
0.499790123868169 0
0.581498322724842 0
0.556066670443132 0
0.613545884052137 0
0.839477403730451 0
0.750227494942331 0
0.567606613238842 0
0.546031483003295 0
0.625956685642976 0
0.652179416536908 0
0.690770900793749 0
0.63440467822982 0
0.710961484095131 0
0.641176696418184 0
0.694554972880773 0
0.627033517029684 0
0.568308695747717 0
0.502984122290853 1
0.496101606978078 1
0.686835502287453 0
0.61831621265034 0
0.429044769470472 1
0.806662302237993 0
0.603625101593184 0
0.758082686431223 0
0.789640608421426 0
0.375483578241078 1
0.900251962482552 0
0.560500548285774 0
0.696555794782791 0
0.442091726235273 1
0.51003556295251 1
0.650033198100754 0
0.645570581738328 0
0.848514770610016 0
0.68602965386456 0
0.568773741402201 0
0.686896048514383 0
0.723987701734612 0
0.777709966654333 0
0.617480259105891 0
0.650880243885504 0
0.661311454954355 0
0.578103532866406 0
0.640572872692565 0
0.638433546006592 0
0.708646252818185 0
0.694034222272145 0
0.534494516035181 0
0.369478698564292 1
0.637809055740634 0
0.798797749308557 0
0.775067514690839 0
0.593812797821021 0
0.608449608862354 0
0.620244882038559 0
0.496275545611988 0
0.812328508674997 0
0.718485586162039 0
0.59474167240236 0
0.742857720930153 0
0.632065378871344 0
0.762968542653374 0
0.628420287748752 0
0.652588969861845 0
0.634249171592673 0
0.727298358468555 0
0.681085472296509 0
0.6395166628921 0
0.636396612266398 0
0.710306374783434 0
0.644017510683735 0
0.720374117639206 0
0.700369524771326 0
0.656981858772714 0
0.570777402706139 0
0.57743216289164 0
0.487269419654303 1
0.517398077948194 1
0.594628211312688 0
0.596491075840335 0
0.720221536435324 0
0.501706943121413 1
0.521649299240716 0
0.654119032356851 0
0.468941346428935 1
0.432983978611927 1
0.769464774883073 0
0.60327593652042 0
0.669782400794026 0
0.681395021034648 0
0.578643904721865 1
0.616904209789186 0
0.543421486802207 0
0.606400587618085 0
0.675305445101878 0
0.580580672582286 0
0.453277950554878 1
0.620574062586887 0
0.582083494797353 0
0.697007492238847 0
0.692183902581453 0
0.66150951256831 0
0.69638874522233 0
0.583034076757164 0
0.548178578518457 0
0.481629749368783 1
0.678510933638475 0
0.720177631358986 0
0.738503920618589 0
0.729854842566718 0
0.698880132116629 0
0.569225126004027 0
0.565404628763752 0
0.510195505441639 1
0.71273292415865 0
0.731836209938894 0
0.575671910802719 0
0.863312834728264 0
0.693950060055518 0
0.760203369277569 0
0.628200961223113 0
0.725122968144159 0
0.711479650897654 0
0.73482302862959 0
0.642116743142687 0
0.677309999290311 0
0.60417850819749 0
0.725254971485285 0
0.668324985218371 0
0.635957194322044 0
0.683319519741172 0
0.432640279712114 1
0.629759668392636 0
0.576460252190378 0
0.737810941756204 0
0.754715386412004 0
0.652150829106593 0
0.740937810352351 0
0.734484886075972 0
0.587531301352989 0
0.706800685536883 0
0.80875717453467 0
0.72149991338446 0
0.469995258295225 1
0.603884351613814 0
0.612787643272203 0
0.62422199957242 0
0.603858176946333 0
0.474452324048917 1
0.740144018028564 0
0.697854497491849 0
0.653043912743254 0
0.632969412957793 0
0.671295786662263 0
0.698994793926593 0
0.529170126310519 1
0.652719125415117 0
0.523705662578677 0
0.643143630922028 0
0.720635884473959 0
0.664727720559304 0
0.544271710982285 0
0.673517586131398 0
0.553051919240716 0
0.664090349942978 0
0.621744586685146 0
0.625911731073184 0
0.699844618571531 0
0.522694435451002 1
0.546318238536568 0
0.586524457663296 0
0.652306606392408 0
0.628535499361335 0
0.656855450282842 0
0.825093763650629 0
0.658394562514151 0
0.575820745554691 0
0.687905115139057 0
0.646251864941252 0
0.588766557046796 0
0.649517726601028 0
0.667797906658346 0
0.503155035620222 1
0.574742561152742 1
0.655115602312663 0
0.674973469243746 0
0.558885339517926 0
0.670176894557414 0
0.642689041752788 0
0.539438218356877 0
0.692213628739004 0
0.700389141293494 0
0.629353499120028 0
0.676891500894501 0
0.506174241648369 0
0.638186977917243 0
0.591529822413216 0
0.656408917631726 0
0.632627893219662 0
0.557034032495245 1
0.700505518845373 0
0.577520421062278 0
0.701507275195418 0
0.549703757099056 0
0.737570895810231 0
0.671757679422759 0
0.783906400983983 0
0.62607248865185 0
0.560262205886796 0
0.809342046217501 0
0.606920326054089 0
0.49725619938251 1
0.764564855834826 0
0.573086010859202 0
0.675637512764617 0
0.683311377135047 0
0.678157673502435 0
0.687392340770349 0
0.754608757027996 0
0.541675026659549 0
0.55616152309083 0
0.803895683383728 0
0.636474281014843 0
0.702909873646732 0
0.463340225327628 1
0.674137931841947 0
0.725452118073696 0
0.567692407923289 0
0.688038203749365 0
0.678180574042921 0
0.635576821760382 0
0.721901559529001 0
0.630303429207338 0
0.69917144957905 0
0.53733280067762 0
0.707437539865447 0
0.640049951287416 0
0.564228028319554 0
0.761315875926554 0
0.702045051043831 0
0.763404074735206 0
0.673547096261159 0
0.664872129244922 0
0.526960616113858 1
0.521110976785166 0
0.523854287122537 0
0.594541532559619 0
0.677957372191067 0
0.712632282705037 0
0.52822171388688 0
0.729606576887295 0
0.628754773035073 0
0.741813827007389 0
0.855470438252621 0
0.842976916618146 0
0.774233077829411 0
0.630034978284588 0
0.740067039637997 0
0.715363664254158 0
0.586744599814152 0
0.717957155017657 0
0.601452046170587 0
0.731985619945014 0
0.6403855260877 0
0.664650167230038 0
0.700201416635134 0
0.476107380471922 1
0.453983810452597 1
0.572667341736138 0
0.547089560096623 1
0.754504034130708 0
0.653154260389599 0
0.711711858766196 0
0.702093387950712 0
0.610656772754718 0
0.731601188933462 0
0.543363047501462 1
0.685845419029998 0
0.587347460359957 0
0.555270409928425 0
0.828419836099592 0
0.531959372693732 1
0.736006704953572 0
0.577548270210204 0
0.620242094801111 0
0.71173157540298 0
0.790701068803595 0
0.66422080428388 0
0.683662198736703 0
0.742230534155367 0
0.660587610308714 0
0.523034295873651 1
0.847864162150735 0
0.6854903659723 0
0.658274643318714 0
0.713583919364801 0
0.51530242444266 0
0.617332184522869 0
0.545789468696228 0
0.670636824343238 0
0.746848618121561 0
0.84632515652304 0
0.75182055364401 0
0.691489721782268 0
0.589258057055169 0
0.628414657545904 0
0.813277201423899 0
0.636626409587141 0
0.792261773052746 0
0.742435845983446 0
0.54118364521935 0
0.693750510449811 0
0.787564621883417 0
0.65779341672155 0
0.686559812288378 0
0.47740363673364 1
0.661227874182867 0
0.560128060066596 0
0.55567028555185 0
0.582448324073288 0
0.566818852341538 0
0.728421038698595 0
0.661090098141397 0
0.66631861053219 0
0.74829272707168 0
0.811478491070934 0
0.672063031332194 0
0.609654061885289 0
0.750992438736639 0
0.598293255713307 0
0.606121896796076 0
0.686760385502817 0
0.739744495298986 0
0.655393753364366 0
0.577354256230675 0
0.797724309882988 0
0.356369934322545 1
0.630780142707678 0
0.706290234845042 0
0.685028687386815 0
0.844088518240518 0
0.695445903452657 0
0.628255594271808 0
0.601449481581304 0
0.600996860957669 0
0.793253661178352 0
0.450854109472299 1
0.515548432607105 1
0.620905941955034 0
0.640983069004767 0
0.544313336952233 1
0.661933943114972 0
0.657170191368969 0
0.832000883590668 0
0.524627402260105 0
0.504330213668461 0
0.728605128973186 0
0.668432281204876 0
0.60291608200934 0
0.672499587614137 0
0.644489592695782 0
0.655826143026646 0
0.68790851028077 0
0.535307396622918 1
0.642041247047055 0
0.831336398254976 0
0.768948124273434 0
0.91670175768379 0
0.715254366720497 0
0.536804693699438 1
0.723990257411825 0
0.470220135617397 1
0.515457675483352 1
0.628050470291467 0
0.578755766488557 0
0.473198952654462 1
0.75959181262404 0
0.705844470881309 0
0.811487327355695 0
0.649930903631569 0
0.619014170642886 0
0.506351668110723 1
0.6720341044344 0
0.707895674314527 0
0.758976140448121 0
0.60058049944702 0
0.702419393804026 0
0.752246214851671 0
0.565010882589229 0
0.651633458621863 0
0.510462094054985 1
0.573021803686667 0
0.679759319352935 0
0.67799858373405 0
0.690186418879015 0
0.507653981733995 1
0.645443586158366 0
0.444654621872081 1
0.764239674702333 0
0.659611874947965 0
0.611349506131367 0
0.66198190104878 0
0.631359675212865 0
0.673106632919202 0
0.51051129065228 1
0.791129014076023 0
0.645480599402096 0
0.633991692234324 0
0.468343151705131 1
0.583405876109784 0
0.681323267882082 0
0.741704711336278 0
0.711872069139639 0
0.440365684781347 1
0.656406597141736 0
0.757120170557993 0
0.696805093240245 0
0.563744503691493 0
0.802983461093445 0
0.683771220492754 0
0.651963532580396 0
0.550519260627694 0
0.627254546411624 0
0.748729051387287 0
0.660429591629327 0
0.521004351912429 0
0.658094155979166 0
0.670200871503342 0
0.505381701824185 1
0.68858441049673 0
0.589795476422813 0
0.801107387568456 0
0.516048558120798 0
0.65098090865918 0
0.564393731983492 0
0.583365474014008 0
0.447104116226191 1
0.590134290314164 0
0.644243045389234 0
0.52771942651482 1
0.73025200445762 0
0.598664924929991 0
0.634529686628422 0
0.771389505393885 0
0.56001284235131 0
0.786777718028909 0
0.49855884920803 1
0.673299921264253 0
0.552164538457562 0
0.474741231843232 1
0.797986470144379 0
0.709923994679735 0
0.579610919821659 0
0.642211817884742 0
0.889767750422613 0
0.612594320261353 0
0.650816408159007 0
0.631711779008216 0
0.617833700011944 0
0.769016757461307 0
0.548676211856087 0
0.648091866297895 0
0.710559269448425 0
0.553577520389534 1
0.673774821452654 0
0.663014893437179 0
0.671335742931045 0
0.475078101735186 1
0.686859714350841 0
0.539308325105552 1
0.688700330705931 0
0.509526940517826 1
0.601955376636071 0
0.726897701543575 0
0.618288975205989 0
0.485218920572332 1
0.711733806677215 0
0.599194285135958 0
0.635706545180832 0
0.677342862357259 0
0.535581553199839 1
0.511110555322528 1
0.657339748940188 0
0.722049388898437 0
0.48301408319168 1
0.683223510597984 0
0.683808421100888 0
0.641280083354306 0
0.672595146325625 0
0.624520989172944 0
0.644991963572575 0
0.68028545585915 0
0.433056433167893 1
0.394713457746383 1
0.58421702895591 0
0.590133042948868 0
0.640670868705905 0
0.567758689089513 0
0.689351289679172 0
0.407622952929699 1
0.739243704213478 0
0.754168309312447 0
0.670047404843664 0
0.626822901418453 0
0.72438326265501 0
0.564648120742668 0
0.696580802258985 0
0.761515191351567 0
0.556919981184568 1
0.491799965680311 1
0.738341413539544 0
0.599178139944484 0
0.651060963125213 0
0.647665703578874 0
0.496711472364872 0
0.618144254789164 0
0.574273604459187 0
0.546923113123784 0
0.681901948584624 0
0.71059393005689 0
0.652590525872134 0
0.627509334286625 0
0.735337488899171 0
0.672519623046544 0
0.681124961884462 0
0.793143084861845 0
0.709441130101715 0
0.704955220077199 0
0.678436591795821 0
0.590737911937691 0
0.602962372144847 0
0.68869912729459 0
0.659273449742487 0
0.729093934785493 0
0.626438677512818 0
0.680011239614308 0
0.591429241061517 0
0.600026065100134 0
0.684651122331395 0
0.718648081968968 0
0.592927435116995 0
0.544869085588802 0
0.575361687772619 0
0.735951149124915 0
0.617947441862046 0
0.55663744130476 0
0.670877275353486 0
0.660934438161395 0
0.671719134621075 0
0.556707293596715 0
0.609636532689016 0
0.637082585187265 0
0.662395450059732 0
0.744582790956657 0
0.535794056658559 0
0.638529551180838 0
0.522747587138513 1
0.676098626334418 0
0.715421122090651 0
0.468575797771328 1
0.391193701574434 1
0.501686841582642 1
0.672769046554121 0
0.696934779218934 0
0.635464834868758 0
0.727155199258326 0
0.648155606123678 0
0.778665828666433 0
0.543312872677436 0
0.487445697118293 0
0.611551919716324 0
0.725268677669836 0
0.590012133658914 0
0.60450707550512 0
0.571611258337426 0
0.69334343798057 0
0.553496928369005 0
0.66169227713895 0
0.581943634173566 0
0.557230113826742 0
0.608579534120687 0
0.536779901247314 1
0.674155499156619 0
0.616945721262266 0
0.660778288411677 0
0.62733461810773 0
0.693003107668383 0
0.654815277215992 0
0.709734282815364 0
0.879719347696715 0
0.670503713932337 0
0.596770311336623 0
0.574226085438725 0
0.723768241613403 0
0.806890711975745 0
0.60693114678184 0
0.570711282072033 0
0.628764888371562 0
0.588402129307244 0
0.675216908252079 0
0.750292665831026 0
0.681249080797215 0
0.694195158211955 0
0.775635599616352 0
0.628569551511122 0
0.693483702079569 0
0.757720375712437 0
0.669823268425117 0
0.810950725898724 0
0.406572118124998 1
0.707313766373444 0
0.560725945814613 0
0.426515119154872 1
0.641648901687054 0
0.656422044098472 0
0.558056648078006 0
0.64382436459005 0
0.653267753496771 0
0.627895488766467 0
0.603388357196821 0
0.56780171347016 0
0.740511566028122 0
0.606127311819623 0
0.733957431720662 0
0.697642499080327 0
0.800109840068497 0
0.61404241598115 0
0.542044024404108 0
0.67293508295623 0
0.679434291781087 0
0.542318276115461 1
0.634479072851878 0
0.684592667163386 0
0.474693911742225 1
0.755093546014857 0
0.523829816344999 1
0.666492511910648 0
0.439492849089607 1
0.720745462235569 0
0.709357622616564 0
0.531669575782665 1
0.652207871610072 0
0.576731089174588 0
0.635713755833562 0
0.689348977024718 0
0.663206920641113 0
0.597818123499945 0
0.684400414712896 0
0.540144464277626 0
0.735665902677233 0
0.521449535951054 1
0.610329632190584 0
0.602798294273858 0
0.571389100425191 0
0.693461613896166 0
0.531127084762376 1
0.638825812481581 0
0.505556773914293 1
0.732251342148765 0
0.599381623671554 0
0.616289449380458 0
0.589434824752412 0
0.564081149653765 0
0.367086743649529 1
0.646815179489611 0
0.661902832404287 0
0.675457975103298 0
0.591894253523478 0
0.730815774678188 0
0.688387581756514 0
0.664649873176831 0
0.584208437337729 0
0.491985302007505 1
0.715796134135671 0
0.749753863075953 0
0.690894379426826 0
0.727871560864658 0
0.636782884882831 0
0.526395241393925 1
0.64387496420584 0
0.548465482238269 0
0.611420059044658 0
0.612411691140319 0
0.597915560940621 0
0.697742938225442 0
0.556972686702126 0
0.700777497795533 0
0.683245938953279 0
0.717953489211678 0
0.658564476251207 0
0.628216952987661 0
0.768319244738195 0
0.744533925247103 0
0.56157967748408 0
0.71400469793554 0
0.63713212535779 0
0.670156628282193 0
0.614491834035971 0
0.405154965863903 1
0.667995631281454 0
0.66207461260674 0
0.818947094871752 0
0.591911535308886 0
0.635635205413715 0
0.67062896593246 0
0.718425533209895 0
0.770897606525264 0
0.63687965130067 0
0.84343985563542 0
0.701599507390065 0
0.676021456129669 0
0.603093743338051 0
0.679564492472322 0
0.77998372922487 0
0.677912588185035 0
0.601617192148216 0
0.645415785267525 0
0.680215521495257 0
0.539734046480549 0
0.765171187398794 0
0.613594118451194 0
0.52582314063685 1
0.661588304672313 0
0.611912202946508 0
0.675952257878804 0
0.727956830172744 0
0.655007682165205 0
0.615255539215234 0
0.703544796702341 0
0.601563104327511 0
0.566926411862934 0
0.692865212677131 0
0.83687596228567 0
0.447739880857893 1
0.76419413174789 0
0.588332399087673 0
0.650999494544125 0
0.651522989683333 0
0.720423961708554 0
0.613890134917883 0
0.652112613228483 0
0.689763758530064 0
0.550971095779481 0
0.638559962001689 0
0.679371086934735 0
0.656290651162928 0
0.688789282083031 0
0.490104544676929 1
0.662408659421281 0
0.668190100526506 0
0.63098061039366 0
0.641823781855799 0
0.603782505701131 0
0.651445915720834 0
0.684063328153483 0
0.762775802498813 0
0.620704077241347 0
0.5867146990242 0
0.796926389521662 0
0.507047180926693 0
0.618025499488111 0
0.653926069812439 0
0.596736445537924 0
0.674719592370481 0
0.774513613829744 0
0.643269837395402 0
0.678263658338053 0
0.735119742697216 0
0.615885453630314 0
0.561035037386917 0
0.646388348914971 0
0.717017497836613 0
0.582241673355753 0
0.628876963128755 0
0.719007111416708 0
0.661665401700621 0
0.744785811636025 0
0.63746540721735 0
0.621616805336998 0
0.737817337462115 0
0.685312517020026 0
0.706255561952097 0
0.703210859902764 0
0.668377674114617 0
0.701530681903845 0
0.70660673340701 0
0.738987392593485 0
0.61246686111286 0
0.680374125589836 0
0.524323630594258 0
0.477998488466 1
0.540499994015719 1
0.624644192872902 0
0.533982432257417 1
0.759574384240783 0
0.557062476541094 0
0.602476305647597 0
0.628351835808954 0
0.552057714977087 0
0.541986363571241 0
0.702734178594219 0
0.591288924558412 0
0.570149168032206 0
0.6545939036745 0
0.631925617964146 0
0.661458114103246 0
0.673204047549107 0
0.740014952948693 0
0.562330142866806 0
0.840320856388542 0
0.823953612587661 0
0.458598179348288 1
0.66941314895407 0
0.652030858588774 0
0.579174646221753 0
0.645106833421193 0
0.640834417549377 0
0.624047018199256 0
0.686193724660798 0
0.554230398188821 0
0.560274069976566 0
0.55961763337683 0
0.431489724762635 1
0.561460791360246 0
0.812810397788283 0
0.525924880387671 0
0.555425194631618 0
0.657681194514525 0
0.639308443287467 0
0.551117575647414 0
0.588545412815316 1
0.706629046003169 0
0.599326802726122 0
0.849553867453459 0
0.579989746865296 0
0.476372637120081 1
0.656633105878308 0
0.631581203089371 0
0.744309073949597 0
0.679281839421265 0
0.772817175633642 0
0.72704921194102 0
0.583747436720792 0
0.681131306116341 0
0.734761403195997 0
0.760220154754762 0
0.755703337758316 0
0.659245980042355 0
0.653706356998048 0
0.624486239122475 0
0.669799794401987 0
0.558392220742482 0
0.555196977163305 0
0.573203767303908 0
0.602576198518168 0
0.715961279572062 0
0.604603857974114 0
0.594299660549568 0
0.921861605448763 0
0.588885532449459 0
0.648533981837137 0
0.672103654955325 0
0.613379473345815 0
0.629394234827584 0
0.665974956404611 0
0.54652700782347 0
0.55439500216893 0
0.663557478508403 0
0.603480779852486 0
0.574381575618717 0
0.666141284555948 0
0.775399059535474 0
0.426931854174512 1
0.778341966827999 0
0.689871163513263 0
0.640068085141122 0
0.657888640732362 0
0.690832734450837 0
0.562555452064304 0
0.732296955219105 0
0.617771717989067 0
0.451210875793739 1
0.676512474346989 0
0.654069571835207 0
0.630030748499079 0
0.67513978521791 0
0.755485629347582 0
0.688021581864666 0
0.756815447936976 0
0.673629454590581 0
0.712761180277273 0
0.6953194328177 0
0.402291539260488 1
0.656513504097945 0
0.612896907079709 0
0.663939275044895 0
0.553335292655624 0
0.637071639920862 0
0.572345780315775 0
0.763842876729279 0
0.699960691198147 0
0.702114013704249 0
0.602381410901728 0
0.581232088162746 0
0.650536205079343 0
0.617978941771017 0
0.665810881538553 0
0.69160738366101 0
0.621737049779172 0
0.518279955190288 1
0.725280255533389 0
0.734720012791495 0
0.549043351646661 0
0.58351010566091 0
0.692326461394684 0
0.697721463010925 0
0.585666070882075 0
0.782410172437762 0
0.719602244023569 0
0.597002244293444 0
0.618710362929246 0
0.521916900553979 1
0.723478053029704 0
0.760809032885699 0
0.609609252009895 0
0.722278524211154 0
0.650133455127202 0
0.511753212226686 1
0.619042561959242 0
0.810421442650393 0
0.805322887191115 0
0.722826297184904 0
0.748377587585284 0
0.648103799587611 0
0.580622325380105 0
0.464720122224789 1
0.549413006521002 0
0.562390475526851 0
0.570542465545061 0
0.555835757375527 0
0.712842111746075 0
0.592991455987026 0
0.733935095684409 0
0.706950670510964 0
0.486421603600173 1
0.56278267398092 0
0.625491486267296 0
0.777255768783973 0
0.697576436954639 0
0.684913141348583 0
0.743198867979387 0
0.650248117328236 0
0.542543290238796 0
0.595317549426136 0
0.522079956325396 0
0.715795306347418 0
0.560893462553744 0
0.613494333096657 0
0.530537732325147 0
0.7114259839721 0
0.500912621541889 1
0.597981236139548 0
0.685810656326431 0
0.589424459450182 0
0.75261431203287 0
0.696420906710797 0
0.591131260168946 0
0.751695711393607 0
0.699546327585117 0
0.598053673606905 0
0.511733640346216 0
0.530044793718952 0
0.500464180793743 0
0.665271857484299 0
0.718494123825078 0
0.686271025919624 0
0.505885512616514 1
0.595485077925711 0
0.672607917910195 0
0.744474735197917 0
0.662482151761782 0
0.620380168370333 0
0.600664705414498 0
0.653381490881531 0
0.670263301841844 0
0.610875273679502 0
0.667256848428864 0
0.445054807662101 1
0.520139085914217 0
0.504344995164705 0
0.818879956555925 0
0.561077906593105 0
0.667216936927761 0
0.66240880596124 0
0.769165564584447 0
0.755006795060499 0
0.59968539293163 0
0.617890903260295 0
0.694828239647634 0
0.600659089996223 0
0.702981045726393 0
0.671079379091351 0
0.715008054560436 0
0.58006969642186 0
0.64251855307421 0
0.698931326110677 0
0.576919981790885 0
0.58674802631318 0
0.592982591850093 0
0.700400792628534 0
0.71785315744399 0
0.696698055379567 0
0.651008611209305 0
0.697608500380566 0
0.88624210740256 0
0.596745904614185 0
0.732366589421002 0
0.771443754105028 0
0.700834582333938 0
0.75800425832409 0
0.75586381892572 0
0.56376109998194 0
0.563151474152561 0
0.691830814721784 0
0.73477663600057 0
0.641544063117904 0
0.554428291078296 1
0.652960696866188 0
0.69144348154323 0
0.616464828920932 0
0.570544963582699 0
0.768055649038892 0
0.689467566381892 0
0.6998306253421 0
0.609019545641605 0
0.759843140544431 0
0.51908483673761 0
0.612788862167092 0
0.716678678177542 0
0.808198872630941 0
0.636259522291807 0
0.779855119850181 0
0.671421072897672 0
0.625602827908242 0
0.481621278826836 1
0.550037667358758 0
0.751941830827288 0
0.59579637082761 0
0.529453053817121 0
0.534188273724049 1
0.6977454569884 0
0.577463878785258 0
0.713426764011001 0
0.531679422645658 1
0.780292559134231 0
0.610631318654865 0
0.574914793446561 0
0.54624443455309 0
0.670948208670876 0
0.730765874718415 0
0.613120464883839 0
0.694544551525439 0
0.475373770387265 1
0.609078950496408 0
0.753580907536762 0
0.641123525189392 0
0.526158393567337 0
0.608077123411717 0
0.696646014077039 0
0.782135684416682 0
0.775113340419098 0
0.596771917588583 0
0.601864329147711 0
0.806105986017835 0
0.706984587036857 0
0.674735166767779 0
0.727934944358736 0
0.715828193784253 0
0.62821887602508 0
0.528833003219306 0
0.518589124190431 0
0.578171464459921 0
0.724139648967603 0
0.659153749816744 0
0.658530998760823 0
0.633076590995873 0
0.684531184610371 0
0.74571027110284 0
0.655860371236554 0
0.712768598331577 0
0.62855485675289 0
0.457062051312378 1
0.634826161472367 0
0.201256951567757 1
0.735353792502636 0
0.589488638323406 0
0.508273470124803 1
0.587111605477547 0
0.532294084272365 0
0.741059765928266 0
0.586989227643524 0
0.64402445455577 0
0.848167753608108 0
0.581684313310203 0
0.716652909578958 0
0.579911027260926 0
0.579424637745729 0
0.561689379518151 0
0.613651671920578 0
0.732972189066986 0
0.689640448395786 0
0.582959814737853 0
0.782715903433608 0
0.736121194930215 0
0.714079655635235 0
0.639098660586913 0
0.587672843251482 0
0.6656431068306 0
0.798659480293959 0
0.821794220511739 0
0.631037719775606 0
0.415742284661486 1
0.560004211486509 0
0.564312114793688 0
0.639063216310496 0
0.659263644467509 0
0.739363069235755 0
0.711195865874578 0
0.670313953803801 0
0.7532004009391 0
0.748213563160312 0
0.534406401431089 1
0.746994844866234 0
0.609504296027246 0
0.582061908830941 0
0.78756639649621 0
0.638333939622453 0
0.657229993025968 0
0.519529726372678 1
0.473305649851633 1
0.687783859603724 0
0.650682497291682 0
0.559262070150422 0
0.597620974893329 0
0.845697787728848 0
0.553163771666282 0
0.568932907174704 0
0.726646937826877 0
0.608478593634661 0
0.415748277305063 1
0.710202915131607 0
0.737576354571973 0
0.763141871881522 0
0.573209114633637 0
0.66897482827539 0
0.779720581238186 0
0.485361527276864 1
0.562206320938535 0
0.563000748271868 0
0.492788548904955 1
0.640761053924584 0
0.552303005422076 0
0.625758267717042 0
0.602469610357913 0
0.911282193323435 0
0.676710150891253 0
0.595550995788717 0
0.570392794820134 0
0.638504026690831 0
0.515657486031266 0
0.677467917041 0
0.655822627276579 0
0.490349948476904 1
0.749177235109968 0
0.804299843086812 0
0.74741638149716 0
0.503583691801852 0
0.604883066177518 0
0.535652726377425 1
0.670632150669445 0
0.518587080334419 0
0.726494176395272 0
0.677318422357942 0
0.593074133393704 0
0.636042129168758 0
0.625501322463869 0
0.74184599942223 0
0.645503870170879 0
0.750219242986961 0
0.598836358879005 0
0.776078700235711 0
0.730735869261532 0
0.615802146177241 0
0.505793062317757 0
0.506450586606998 1
0.808257893746294 0
0.646621079127297 0
0.576959361373488 0
0.704449088814598 0
0.639591600268943 0
0.571860610368743 0
0.577804424111761 0
0.781337548595701 0
0.644194126469617 0
0.716478743422185 0
0.748753056140772 0
0.603952651784252 0
0.504716142878898 0
0.742021080200512 0
0.711717089685563 0
0.725786008026098 0
0.645750311597651 0
0.554496173992948 0
0.823969847064749 0
0.83554198133974 0
0.69917142769465 0
0.627231767538888 0
0.68801378273083 0
0.676165892948392 0
0.664776006740435 0
0.491021385020743 1
0.641038370720037 0
0.548157912933008 0
0.704832430653586 0
0.704293876375544 0
0.509684178749734 0
0.647327403675529 0
0.63513010216232 0
0.566805059604894 0
0.741295525069987 0
0.578132746157464 0
0.516450220032101 0
0.582946907194711 0
0.658576155147984 0
0.5759539517518 0
0.746973723814258 0
0.675894032210303 0
0.681544637891942 0
0.650653900424144 0
0.651838061647254 0
0.717102481989794 0
0.699337127577068 0
0.494757484621985 1
0.616156191506003 0
0.735646869469729 0
0.683617652724222 0
0.605914594884363 0
0.633477446423866 0
0.715065605723103 0
0.718376923694297 0
0.573089004324151 0
0.676628865971324 0
0.633784937415022 0
0.691882263697997 0
0.603605825843158 0
0.645119412097427 0
0.693304140610565 0
0.650941460756933 0
0.678311662099921 0
0.735300162186513 0
0.658564532425745 0
0.687209956728254 0
0.659662228538396 0
0.652893877979384 0
0.713601887995148 0
0.590696331934516 0
0.658188170399341 0
0.622342220737023 0
0.61179428993609 0
0.466336049355948 1
0.668526305023906 0
0.503505537567107 0
0.526522461692484 0
0.67476102293399 0
0.707524389510304 0
0.587405372495016 0
0.654360928808014 0
0.711388051835727 0
0.623875279976464 0
0.532742111300073 1
0.625081650051529 0
0.651162492284557 0
0.604313924143472 0
0.51752496599392 0
0.700205238241343 0
0.637690838248677 0
0.717765910226623 0
0.573137586553542 1
0.656644832762578 0
0.678652148260794 0
0.622069039518558 0
0.396086899132134 1
0.742588524369705 0
0.600661074835604 0
0.649483132679031 0
0.721526789862452 0
0.60934068346979 0
0.771604977704883 0
0.771031393440266 0
0.303569436198402 1
0.696317896882188 0
0.417129950690061 1
0.644464966286412 0
0.633368421880857 0
0.714943307831633 0
0.56874694453046 0
0.633805147876149 0
0.653648826589357 0
0.690526031838863 0
0.656363345345469 0
0.664385324061091 0
0.653962157662976 0
0.693818506017256 0
0.704491058184945 0
0.798489782845253 0
0.766614127460818 0
0.784378205909936 0
0.643477168871881 0
0.770635054463799 0
0.743238625208694 0
0.572202785008347 0
0.810712900722237 0
0.555613740894751 0
0.648148336021208 0
0.644757034000795 0
0.665509232704172 0
0.627998491526208 0
0.512879956992354 1
0.63322906052859 0
0.664839681269232 0
0.524462148679831 0
0.722441980740594 0
0.891277402011134 0
0.608275216699914 0
0.613652597679755 0
0.700831127874033 0
0.534008268086815 1
0.792336782876542 0
0.741772332425868 0
0.568547877978517 0
0.544902949134893 0
0.670379910208935 0
0.658392941847908 0
0.560010269424835 0
0.653681278581077 0
0.492584685614711 1
0.543554753166596 0
0.55922359780125 1
0.765569947752119 0
0.652917931855369 0
0.612282804046371 0
0.703151372263766 0
0.632053640257715 0
0.460346498069663 1
0.736271903780713 0
0.43913569721895 1
0.630609742429276 0
0.501463419214444 1
0.63992973135287 0
0.677301123903422 0
0.721360173739637 0
0.659201526409399 0
0.664066679887352 0
0.647682775617204 0
0.711954812183228 0
0.491880395848022 1
0.642671189444372 0
0.759032819077763 0
0.546665433187931 0
0.636207537091229 0
0.663128928301579 0
0.845929628254269 0
0.77101513605574 0
0.594855294042604 0
0.611047645867711 0
0.690951021223273 0
0.551129880212275 0
0.676686381711686 0
0.789526051826091 0
0.748628103732851 0
0.616134143707042 0
0.530802913550018 1
0.776506919024914 0
0.466932779900197 1
0.655498863127636 0
0.647814547519261 0
0.554154577576133 0
0.701749695643685 0
0.773596220488689 0
0.625947159494995 0
0.710631295203695 0
0.815664951254827 0
0.760938351235061 0
0.539413511954117 0
0.553757695838054 0
0.673947802869436 0
0.735168165556483 0
0.703508633761121 0
0.667895656411588 0
0.411614277744331 1
0.673293412956292 0
0.540301941237905 0
0.710598711670607 0
0.541389765405466 0
0.549502369409681 0
0.65364437373789 0
0.597866601347776 0
0.450086492700484 1
0.629522583869027 0
0.609564423459206 0
0.595408949534435 0
0.642475894369424 0
0.676224141323166 0
0.71777640425067 0
0.626726755374448 0
0.603475719945954 0
0.573774097960035 0
0.628280233846967 0
0.585971120415219 0
0.594608828326622 0
0.569846302700209 0
0.537418482093391 0
0.539811943172359 0
0.639024108204733 0
0.698496282253294 0
0.580555022910925 0
0.591295965975249 0
0.584958844692899 0
0.806538571246453 0
0.621165821534551 0
0.587138953424673 0
0.778526823055613 0
0.62478329619898 0
0.614589125337395 0
0.528874534272775 1
0.674864659256146 0
0.578283158511466 0
0.495145882116669 0
0.649784091554761 0
0.728699601510823 0
0.606172392986821 0
0.661875079324011 0
0.568803200924356 0
0.643158060047024 0
0.605683677323962 0
0.595911881859835 0
0.489236157859283 1
0.577243766988386 0
0.678876272663303 0
0.625943247461964 0
0.60923046738991 0
0.670221294869711 0
0.845295378812098 0
0.682334637421545 0
0.789809123083716 0
0.626079536481599 0
0.719999322254961 0
0.619537253464514 0
0.756617429295368 0
0.546850400235157 0
0.620171597761377 0
0.629401331171694 0
0.501915825823822 1
0.695130787480871 0
0.534502135857836 1
0.633876995254679 0
0.62930321527878 0
0.655544857477834 0
0.754415212303472 0
0.569306938795044 0
0.658520574264398 0
0.627062269865287 0
0.707437357483185 0
0.594885057242271 0
0.66486385951352 0
0.700876731502756 0
0.697132119592904 0
0.663653056813598 0
0.682656643076798 0
0.743234017791601 0
0.513645488476038 1
0.688828982621467 0
0.764447039846692 0
0.579032827677295 0
0.543844619729164 0
0.771859311927373 0
0.594418746225406 0
0.465702942326025 1
0.678075499994208 0
0.684486783826238 0
0.471953892864313 1
0.613128764122676 0
0.682174904232225 0
0.563343376844963 1
0.582084423389836 0
0.774839546993059 0
0.627381269741904 0
0.600490766266989 0
0.703274198053175 0
0.677153779864871 0
0.668097161673029 0
0.750434577753853 0
0.546443998889051 0
0.706375261774314 0
0.715628224130095 0
0.756267588310031 0
0.763341302991782 0
0.716667259690624 0
0.628234059447254 0
0.769778585331177 0
0.768732542152233 0
0.610127303610653 0
0.599897024241443 0
0.592547213768352 0
0.531532196667636 0
0.74959004177662 0
0.656855971933898 0
0.773302980128145 0
0.50027743811428 1
0.63250606952489 0
0.630475876048599 0
0.653190179796958 0
0.656560598723935 0
0.669598859899906 0
0.687132251026108 0
0.743865475376539 0
0.767520916853583 0
0.667463172803844 0
0.627919017102655 0
0.647076284139077 0
0.5042001594536 1
0.731695616858661 0
0.724658983976293 0
0.603866762251286 0
0.432927580727245 1
0.601098189426078 0
0.701197824176103 0
0.70227773260886 0
0.668295533138847 0
0.551886396046548 0
0.695153759869352 0
0.585069413388649 0
0.784434323012211 0
0.715059501759177 0
0.562373179836988 0
0.684078497939459 0
0.56972570251636 0
0.698948951014736 0
0.364790289108572 1
0.607056221458823 0
0.659999231944416 0
0.554816738230382 1
0.831929671352259 0
0.653394767712768 0
0.680844401689228 0
0.778122335874331 0
0.498066372276945 0
0.564226148112424 0
0.782112565913944 0
0.603832484910476 0
0.613206200899694 0
0.819333051546324 0
0.591426265675836 0
0.547878143653343 0
0.62520908031739 0
0.709115416162186 0
0.633854387643865 0
0.818448594378557 0
0.645861908219323 0
0.608444155623081 0
0.603533356905418 0
0.569837359469322 0
0.72467401821632 0
0.637790994606731 0
0.563888051101192 0
0.640232078791391 0
0.576541747429505 0
0.64572523214564 0
0.596153165998035 0
0.764577773647446 0
0.690701586520001 0
0.625688465809318 0
0.641863047837033 0
0.788482372519376 0
0.612941720754494 0
0.676400633670801 0
0.575824258630468 0
0.674048219348505 0
0.57826438746858 0
0.593308463404121 0
0.621079532331143 0
0.579632497456456 0
0.651164876542834 0
0.668780860207649 0
0.581035069257169 0
0.726785997393647 0
0.724664532938242 0
0.735343810077156 0
0.716215532076819 0
0.604763225708138 0
0.581093649260274 0
0.684974612552136 0
0.487245948913809 1
0.626665121800438 0
0.679376885859962 0
0.609918216043828 0
0.481599101127874 1
0.674610002302496 0
0.64871798023498 0
0.640467210792237 0
0.607060610372441 0
0.584418012499378 0
0.579348438001358 0
0.642880415457879 0
0.597013762391456 0
0.625602828756851 0
0.653049371344427 0
0.789145376337694 0
0.711142066204348 0
0.514372468291515 1
0.641605274630122 0
0.719688906625656 0
0.609652881461876 0
0.703311170455035 0
0.642510368064058 0
0.394538407139507 1
0.639322835607263 0
0.61661682956216 0
0.481919130691515 1
0.696605542932683 0
0.489942321734209 0
0.694810554098883 0
0.68265559789676 0
0.586812645996837 0
0.675053338030971 0
0.776473917137936 0
0.623819109320991 0
0.679599870372159 0
0.736983256126479 0
0.694861808795923 0
0.609939261523252 0
0.638908573607944 0
0.739657288963449 0
0.728050138643882 0
0.603054502910791 0
0.641418693303412 0
0.733172685117744 0
0.725539664192917 0
0.500574083033589 0
0.685819240055154 0
0.593890068599165 0
0.618001135465738 0
0.649933858693003 0
0.693886936459042 0
0.482818200663531 1
0.779390188654801 0
0.551244321101655 0
0.654512599853321 0
0.60364036406099 0
0.572041618113746 0
0.602206588903282 0
0.638038750623263 0
0.659732508817021 0
0.579640000715307 0
0.837396931012375 0
0.644979915646053 0
0.497469668768659 1
0.732309838476211 0
0.795294598511328 0
0.578282661934034 0
0.588718148112977 0
0.770902959693079 0
0.778819695343444 0
0.710902073262087 0
0.663926185613232 0
0.767069698863508 0
0.610019540991057 0
0.675609272060677 0
0.736674092383037 0
0.521264598901653 0
0.642937451668072 0
0.6839847353147 0
0.812465449841591 0
0.649677919491383 0
0.632322964164414 0
0.671660159534018 0
0.579502147793915 0
0.71820235257163 0
0.541022910992962 1
0.64762191779851 0
0.618938554220118 0
0.696434805007295 0
0.635325919874437 0
0.736220988708105 0
0.606753012248577 0
0.767978233229483 0
0.757307399815332 0
0.74103405137672 0
0.766179732144296 0
0.68659838703648 0
0.623193947078669 0
0.621310859232807 0
0.778810878025882 0
0.555390723558089 0
0.487277548712402 0
0.636460671421259 0
0.712346327126557 0
0.533806258843853 0
0.666233784550165 0
0.474547242441096 1
0.723589424925268 0
0.515746248800583 1
0.645827808746406 0
0.550975819399434 0
0.552637712443055 0
0.664754339506621 0
0.735946173063935 0
0.593273540600793 0
0.59965975625574 0
0.711761355656314 0
0.731505339046848 0
0.742694592350813 0
0.593971656351881 0
0.629462559907927 0
0.597584467974924 0
0.752079549226566 0
0.670069961409753 0
0.625760120485818 0
0.647870256391883 0
0.675744953828744 0
0.586617567113365 0
0.617833380682761 0
0.499252586202778 0
0.566021688089122 0
0.726340793530303 0
0.733506205327201 0
0.319194463103248 1
0.535878333311273 0
0.652321106632197 0
0.687499257500693 0
0.625390387300433 0
0.685997642212735 0
0.695709976912555 0
0.82858244259005 0
0.61609196712273 0
0.606175827112134 0
0.620994958920172 0
0.644647770992338 0
0.602422298145837 0
0.83552898090044 0
0.744290945191378 0
0.658031585267837 0
0.576695688628582 0
0.607835056898554 0
0.801815600635953 0
0.446758926215245 1
0.6800475676467 0
0.587774963179071 0
0.570549899657726 0
0.712317207117052 0
0.582920050174068 0
0.641946667442567 0
0.567357483761457 0
0.631103045463803 0
0.529486607943908 1
0.53160935882304 1
0.491163816422656 1
0.548016188292487 0
0.79894141624814 0
0.729600089105485 0
0.656137484050117 0
0.763511027480891 0
0.685214504732928 0
0.587367969828862 0
0.726336340457248 0
0.705233890964114 0
0.628536848849149 0
0.679270113650443 0
0.691183840181444 0
0.5266273355952 0
0.592279800801115 0
0.696323411332662 0
0.681786612371686 0
0.688674478209181 0
0.515432676911758 0
0.628906534299228 0
0.670160304750511 0
0.661223450175487 0
0.478996969882119 0
0.654430948344578 0
0.733139868931485 0
0.670893946767026 0
0.555198880807312 0
0.590415000935134 0
0.677053267813768 0
0.547053337152655 0
0.471521580567052 1
0.576142841401755 0
0.737614480766358 0
0.42186137569335 1
0.745421787644922 0
0.751673624955599 0
0.62491713212348 0
0.545178356772357 0
0.617425981712572 0
0.68503040949097 0
0.662446623134631 0
0.666162247144743 0
0.644879036114447 0
0.558427648449451 0
0.708500105066108 0
0.545195256905513 0
0.736021578087506 0
0.680944792448606 0
0.692270317179668 0
0.625585934701815 0
0.589896204634696 0
0.698602232910986 0
0.698370584121003 0
0.613113048702609 0
0.602452208273858 0
0.722579502853711 0
0.613126734474392 0
0.655890860216418 0
0.661705958419519 0
0.789042341038729 0
0.603680947644539 0
0.430822510414615 1
0.667883217773332 0
0.542706394654919 0
0.637203395759397 0
0.666258151049938 0
0.563815417576383 0
0.667320887840477 0
0.636424244458581 0
0.586767808167127 0
0.617796394285815 0
0.767713764948412 0
0.799672433021752 0
0.652192416511038 0
0.552915186307761 1
0.733875980101582 0
0.703953796915859 0
0.616021910415143 0
0.669717427226599 0
0.769908033264944 0
0.696789359977151 0
0.637904214222936 0
0.711941998223774 0
0.599951485125094 0
0.598132638233006 0
0.696822785292774 0
0.639499272196596 0
0.662468220287859 0
0.656508239008148 0
0.692313192506233 0
0.625540169581924 0
0.637553479099278 0
0.646595830437986 0
0.721384358346647 0
0.66120558493114 0
0.557795201394574 0
0.760091630994252 0
0.500246142844539 0
0.534792549535979 1
0.636778516953967 0
0.692485525640088 0
0.588921551813113 0
0.585233885115095 0
0.69666096681221 0
0.628398758098475 0
0.730377857874787 0
0.602832877276767 0
0.592280465073259 0
0.610875550392978 0
0.647587617032186 0
0.716328822456504 0
0.647803086628635 0
0.478437169054411 1
0.677985942841444 0
0.679420220794269 0
0.648542560595363 0
0.72641499848644 0
0.475257274852216 1
0.710241497862462 0
0.51898914414426 1
0.775980246751111 0
0.576274999979548 0
0.714841822634575 0
0.639002676612564 0
0.475482792536704 1
0.678975849967568 0
0.708563356415665 0
0.618676346540049 0
0.683303556894139 0
0.69013135044952 0
0.686406284628004 0
0.656917004221918 0
0.723387409565231 0
0.538414934813515 0
0.694485557113557 0
0.635279376697981 0
0.744441397151719 0
0.627596332189686 0
0.655151701740208 0
0.540177309220897 0
0.673386020670745 0
0.693698923616305 0
0.649767736933214 0
0.64429322685023 0
0.579078734251094 0
0.507244552467002 1
0.527472485623484 0
0.652397637032347 0
0.615253945797627 0
0.647373074247387 0
0.538045802156414 1
0.611665574014958 0
0.762662410254881 0
0.432375050398943 1
0.727786450097994 0
0.471895410316642 1
0.691297982168627 0
0.86432157575512 0
0.642404023015749 0
0.564061985083326 1
0.556867778418277 0
0.692731825043587 0
0.604859976545598 0
0.547218208091676 0
0.669478895388093 0
0.706229812624296 0
0.613678484454548 0
0.514388276459703 0
0.572854716685366 0
0.649546276975447 0
0.561994863099462 0
0.716219833093054 0
0.616568949451955 0
0.618769999321506 0
0.669301135818538 0
0.826369390608675 0
0.616685510563479 0
0.638700639566433 0
0.533434871846007 0
0.693702552440242 0
0.830605610584164 0
0.70647494518514 0
0.669250511028519 0
0.780046085475361 0
0.602482634547907 0
0.575994391770766 0
0.632840154889184 0
0.711208027821423 0
0.642608023086838 0
0.760149861755896 0
0.767769059266742 0
0.694521998041079 0
0.678270062828101 0
0.654150111752137 0
0.644482675434745 0
0.646666389236054 0
0.739565354103042 0
0.585311791976375 0
0.648807428042917 0
0.770836168321209 0
0.653476862556853 0
0.596773031076568 0
0.798959058913257 0
0.713282934914203 0
0.583323777515465 0
0.671907963313281 0
0.603868586061699 0
0.593784212993816 0
0.615181542142295 0
0.544096285224223 0
0.670772793197312 0
0.486183562562389 1
0.703612953240243 0
0.594282117839331 0
0.68641244912903 0
0.716747594514991 0
0.44747844230374 1
0.765660572111639 0
0.672709936793361 0
0.732868732752908 0
0.645975821968668 0
0.718346278185229 0
0.582250573820675 0
0.700391558979715 0
0.640373467570988 0
0.655502340995798 0
0.664103017479605 0
0.725022710146559 0
0.675818528349709 0
0.653702563354685 0
0.588922536994684 0
0.524889861811638 0
0.625708920572403 0
0.839599215334902 0
0.641803192637671 0
0.698321742493914 0
0.487804579772551 1
0.637838657049138 0
0.616696703941636 0
0.559869065749657 1
0.434255380364905 1
0.713497658863911 0
0.801758325897238 0
0.626171942486565 0
0.653637391223946 0
0.56557951487023 0
0.656802586189403 0
0.746438650654273 0
0.72267263369794 0
0.623604812230159 0
0.625347257815753 0
0.694622679681885 0
0.605048969798579 0
0.66598012244445 0
0.617328528694667 0
0.533756341637815 1
0.750104804228179 0
0.789973915127268 0
0.738935393198908 0
0.71572492996744 0
0.524057337801383 1
0.62402645331459 0
0.601141869337087 0
0.474184364206009 1
0.61116826660442 0
0.482490325599932 1
0.772944435745602 0
0.679768721450636 0
0.537864866381161 0
0.710572779694468 0
0.753173586642285 0
0.79027170568887 0
0.66907843500853 0
0.750512243199896 0
0.605658354939847 0
0.684445178921351 0
0.716159426790077 0
0.649966343295436 0
0.570187066591484 0
0.59275235119204 0
0.614104930417072 0
0.610903895295189 0
0.81203894048132 0
0.550239068881858 0
0.718838479809665 0
0.732115015037141 0
0.537073306788269 0
0.678929582763714 0
0.719167573181528 0
0.583866319457147 0
0.546488832237267 1
0.74242929923828 0
0.681727846016411 0
0.724639243235392 0
0.569622205245133 0
0.639215088968923 0
0.800412678393609 0
0.542954535717346 0
0.527744122381588 0
0.722928127504334 0
0.686889557749729 0
0.688746608052332 0
0.577697168058088 0
0.752334947809622 0
0.700884295882401 0
0.578427847574157 0
0.649586262254517 0
0.651727409860686 0
0.689637043001133 0
0.750320825977553 0
0.439217374820884 1
0.707224555862452 0
0.728136500289217 0
0.528667129322004 1
0.536685715579513 1
0.669262234353787 0
0.806952117954911 0
0.617112556718196 0
0.779815633527593 0
0.637277024439323 0
0.52904826193447 1
0.610921369081126 0
0.733783691936577 0
0.720579542313348 0
0.737566866592519 0
0.455783347389872 1
0.761536296625436 0
0.551467532679819 0
0.664908541270986 0
0.782045982469061 0
0.541856811565412 0
0.647173925296644 0
0.673240795536894 0
0.580949344841715 0
0.623179404569453 0
0.564677198416835 1
0.734052939735678 0
0.567660635208252 0
0.757607461660853 0
0.702375290170425 0
0.726921703527291 0
0.650043943964586 0
0.389522387547679 1
0.571081532821082 0
0.715927622647098 0
0.92757397707979 0
0.753308308861401 0
0.771287984892997 0
0.517117323205879 1
0.66399473518031 0
0.609817595721682 0
0.753899128443137 0
0.477648666210787 1
0.376549699622996 1
0.502730249896564 0
0.661990399329014 0
0.617330220013618 0
0.661249544569295 0
0.658850256890857 0
0.608988895900326 0
0.67406230365048 0
0.512551302666957 0
0.689105586960472 0
0.628669787146523 0
0.554031266893169 0
0.600033252165203 0
0.631108098546816 0
0.630231962315593 0
0.768146308386659 0
0.691977039125568 0
0.682686267758557 0
