# Supplementary material for: Bias caused by sampling error in meta-analysis with small sample sizes
Source: PLoS One. 2018 Sep 13;13(9):e0204056. doi: 10.1371/journal.pone.0204056 (PMC6136825; doi:10.1371/journal.pone.0204056)
Supplement: S6 File — (ZIP) [file pone.0204056.s006.zip › results N = 50 theta = 0.3 tau = 0 sz = 50-100.txt]

"dl.theta" "dl.cp"
0.354897808671268 1
0.354244936303611 1
0.297673736132223 1
0.381914370031535 0
0.344146138231137 1
0.376809596008024 0
0.361024465630241 0
0.385874472934121 0
0.364783849745409 1
0.387459463191478 0
0.324912123425758 1
0.340062037848425 1
0.368618382996045 1
0.385523842094487 0
0.35232054033601 1
0.339373950230329 1
0.296863344008042 1
0.338033659522266 1
0.385422597804211 1
0.342887461853822 1
0.351037167158524 1
0.389928108842443 0
0.336387931735437 1
0.288435253327693 1
0.281311599917078 1
0.351375033219719 1
0.386342086400093 0
0.313791572105456 1
0.384802627208889 0
0.322793592045146 1
0.342318036303875 1
0.343460727590153 1
0.260675945339278 1
0.375870204025426 0
0.386531571643754 0
0.353051124920026 1
0.331932037807557 1
0.429040685809082 0
0.314096912139837 1
0.379917122882374 0
0.387726464715573 0
0.391872388143343 0
0.335468582553129 1
0.345954297752227 1
0.368522254366431 1
0.391570982286707 0
0.323022337485622 1
0.363982842888448 1
0.328031888319412 1
0.366174224457227 0
0.318889455095327 1
0.361408336347392 1
0.354191461127576 1
0.320106363876862 1
0.393938326383551 0
0.31875709180194 1
0.37837231143028 1
0.360151730811128 0
0.338050711132402 1
0.340963724983187 1
0.371450650129402 0
0.394939940525328 0
0.326137596603374 1
0.381155598588236 0
0.32452920283512 1
0.354910072882364 1
0.359952194967115 1
0.330889437971379 1
0.30525325081689 1
0.33139713621551 1
0.354103425442229 1
0.363811930007867 1
0.328203857979201 1
0.365205570349751 0
0.362049228584899 1
0.37096945792217 0
0.362426372152617 1
0.338543261647686 1
0.296710437288257 1
0.36226615235877 1
0.442314281396859 0
0.322346809444913 1
0.342439688901977 1
0.289898854993544 1
0.305379331466327 1
0.275798833046748 1
0.323610634796524 1
0.338080398065696 1
0.410023644616739 0
0.346749956279195 1
0.323566601422031 1
0.335553423098161 1
0.383397906975239 0
0.374464499684156 1
0.367243031508413 0
0.372274298347412 0
0.395608228307648 0
0.345520170820432 1
0.309023360861534 1
0.359706024314678 1
0.339675663784298 1
0.314514472300643 1
0.332430481061312 1
0.365971492118485 0
0.340403375873044 1
0.346696524622661 1
0.37105094701501 0
0.385673669785519 0
0.341796260658138 1
0.377268688634761 0
0.364164659869104 1
0.334894003892757 1
0.334388242789551 1
0.329075684395082 1
0.341848820533141 1
0.321927679586366 1
0.375164371642935 0
0.361259035700393 1
0.408565140216039 0
0.360250615744384 0
0.297362956313283 1
0.39642162312949 0
0.342650644230063 1
0.409414802586761 0
0.308384519013694 1
0.365892134003569 1
0.340150840917942 1
0.379892031666186 0
0.382359652663626 1
0.352053861670042 1
0.363376441504895 0
0.37879511721473 0
0.337141980747185 1
0.359655328611568 0
0.379469274958776 0
0.375646251375857 0
0.328071474570286 1
0.241895266828845 1
0.329373515174016 1
0.35359646350883 1
0.435795974422392 0
0.33417394146641 1
0.324291961060715 1
0.319020745580324 1
0.342260124460664 1
0.410071370863201 0
0.33680958907018 1
0.331400764053183 1
0.341792230066295 1
0.312510297785107 1
0.349304306988082 1
0.322405699646222 1
0.307780247756174 1
0.354432489022497 1
0.335336838131428 1
0.370859986111321 0
0.327321072741171 1
0.318282815665157 1
0.363820893964827 1
0.330107627251964 1
0.343677351712081 1
0.34870196947708 1
0.357681873472414 1
0.36978034832824 0
0.321848716003997 1
0.387215452113048 0
0.366723497144393 1
0.342473849435757 1
0.381655208613912 0
0.299895680655421 1
0.3407138752623 1
0.365487177040018 0
0.378595939476227 1
0.306833816344724 1
0.313127394348144 1
0.410361548676893 0
0.366591108602927 1
0.385293327289996 1
0.354591100772391 1
0.300961062360738 1
0.332345570529784 1
0.392814852338444 0
0.313230855214163 1
0.347890529701074 1
0.306073672264828 1
0.371503560435138 0
0.380566031116699 0
0.381179247624888 0
0.348809512184382 1
0.305976428479519 1
0.375337729973065 0
0.374342455204672 0
0.400896819962274 0
0.28341821289239 1
0.346235547858637 1
0.347653735658272 1
0.320797109119357 1
0.371497173770641 0
0.309242866559629 1
0.355092464304359 1
0.320185950836467 1
0.330427458525825 1
0.315091922302808 1
0.334811377980161 1
0.330776120176483 1
0.354065005264824 1
0.381079617791786 0
0.316932458259832 1
0.369821792979682 0
0.321846353812022 1
0.34246103607367 1
0.295232891026206 1
0.361236233639199 1
0.294517581175744 1
0.384898134897666 0
0.337627485670656 1
0.379064193670703 0
0.320576067999585 1
0.33299263800629 1
0.382150359367327 0
0.380672823336828 0
0.352532907273457 1
0.353217483599093 1
0.348873683477188 1
0.32973074748648 1
0.415205717166325 0
0.329054903729864 1
0.34108625587356 1
0.376548879506709 0
0.415840845977984 0
0.341482657529347 1
0.361827942510681 0
0.352237943595877 1
0.368781045115182 0
0.353747897356574 1
0.409263171864405 0
0.380168595271305 0
0.347908621016209 1
0.371877574187293 0
0.44834487747816 0
0.35529298975572 1
0.355139698454752 1
0.358548406607262 1
0.349904602301585 1
0.361290314075067 0
0.316866443883228 1
0.336924688472542 1
0.350324744332872 1
0.360364004137002 1
0.368324129859545 0
0.358342066083652 0
0.369530298010213 0
0.358900904679274 0
0.387826403025113 0
0.398794627633029 0
0.359701218053334 1
0.358656160483702 1
0.315593478843033 1
0.330301553779206 1
0.341932363170053 1
0.374891172147252 0
0.382065553441736 0
0.321626126729926 1
0.32891843255925 1
0.355010648177236 1
0.317367521178402 1
0.353647503356407 1
0.377367398940343 0
0.315259505955315 1
0.383391864342246 0
0.351395428545011 1
0.382316206710016 0
0.348030455996757 1
0.323486080497197 1
0.347976136569617 1
0.326287384929312 1
0.343158806824496 1
0.371601240315254 1
0.302977218537311 1
0.314843420204166 1
0.355258567277656 1
0.365752817485464 1
0.355311270087806 1
0.324695281521049 1
0.335828682432256 1
0.32992146179534 1
0.346480332517921 1
0.348899957508553 1
0.359090548164147 1
0.351055270655812 1
0.339239189967107 1
0.387879085350976 0
0.355268000496409 1
0.335761303042859 1
0.381187596936398 0
0.365638626203606 0
0.364871277896686 1
0.393029991886665 0
0.374162487802654 0
0.332661830742593 1
0.369858097157385 0
0.302971137158305 1
0.337128684542601 1
0.37793838586334 0
0.389875358929565 0
0.425140806203605 0
0.377012916342356 0
0.357286574125079 1
0.292196228973487 1
0.343439701264879 1
0.355641689745812 1
0.333009678829712 1
0.343346945987216 1
0.36843575932177 0
0.345495512931844 1
0.341419488214956 1
0.400430094733869 0
0.360174607006498 1
0.376375732323964 0
0.409241935074685 0
0.349120296119035 1
0.412850810100266 0
0.379516065246414 0
0.294093075281149 1
0.341577314129993 1
0.335603788204177 1
0.319347637831593 1
0.410166515652685 0
0.299344721652274 1
0.34992685362259 1
0.328530054176775 1
0.346426056493403 1
0.364776498750641 1
0.36534071182796 1
0.300608537781652 1
0.37059203943516 0
0.356443611953496 1
0.395436712023527 0
0.354224268554452 1
0.354522257954425 1
0.335075071930574 1
0.367113775748799 0
0.295661022906861 1
0.352747691754247 1
0.30812061617802 1
0.40667859889168 0
0.376579803184839 0
0.372201363674091 0
0.385769029072991 0
0.273683410334818 1
0.38426427206793 0
0.379449883599657 0
0.358735329468824 1
0.370504979462279 0
0.348408278784829 1
0.339581352226989 1
0.292374395353757 1
0.358023714765231 1
0.317016422959433 1
0.339646842255839 1
0.331996816630924 1
0.363823557872396 0
0.396257046935082 0
0.333692351442911 1
0.313390426666099 1
0.363636742567748 1
0.332208878069349 1
0.41750667944845 0
0.331989967691533 1
0.395549583206191 0
0.402612909672739 0
0.312901363696549 1
0.324403764572464 1
0.43782332334901 0
0.338740580571302 1
0.344722110187087 1
0.424570563666682 0
0.373560093977226 1
0.324926752530704 1
0.353640206426024 1
0.369731010443635 0
0.353987374973442 1
0.38485289938334 0
0.335689782462426 1
0.315607575789773 1
0.370891716573003 0
0.383481438402472 0
0.338249485209216 1
0.339230953266298 1
0.387596899158076 0
0.366323761134637 0
0.337493872083558 1
0.35444942533057 1
0.336632868115211 1
0.319244379476307 1
0.305740384295877 1
0.354887463239539 1
0.359128148114751 0
0.369337750825377 0
0.331148488958078 1
0.345287655657004 1
0.316879829823245 1
0.352933680230266 1
0.373793823640601 0
0.342544254597004 1
0.33596949677697 1
0.313890137539133 1
0.348044763653641 1
0.387716136448978 0
0.3662920198875 0
0.39066540850404 0
0.341389214484411 1
0.432601769970163 0
0.382947660329417 0
0.34244133942509 1
0.346439089659658 1
0.394183033441812 0
0.330574168346844 1
0.319337548107215 1
0.356777021892855 1
0.355339485516316 1
0.391027715113925 0
0.330604059995171 1
0.342484513684979 1
0.385087810052591 0
0.287940357962952 1
0.354986385103866 1
0.354134652242144 1
0.395402526955828 0
0.320130604105166 1
0.413633596500062 0
0.276052553458787 1
0.333047205505652 1
0.377469432927782 1
0.32422112262216 1
0.365710577880377 0
0.354497776393187 1
0.330192669201907 1
0.350099313728722 1
0.331131560232008 1
0.413776528358787 0
0.296122136272492 1
0.346006709152869 1
0.337869087766137 1
0.33056574898105 1
0.334999982715532 1
0.34945700886108 1
0.404683573116735 0
0.378075982628913 0
0.39764935905037 0
0.32810464229288 1
0.3055450351864 1
0.327188957141372 1
0.36125628525655 1
0.341555024939217 1
0.340259991938125 1
0.335514207684026 1
0.33552861821522 1
0.338628144066314 1
0.333341203787542 1
0.359268855247387 0
0.33411263071901 1
0.395135493549623 0
0.387015977379605 0
0.356957786861238 1
0.390157219382428 0
0.31877648327051 1
0.295393311043404 1
0.354443081618394 1
0.395665286829376 0
0.379375675465773 0
0.354075486679693 1
0.296539299879418 1
0.265187278342127 1
0.396026088590658 0
0.330912278040749 1
0.35791444894519 1
0.333528433969309 1
0.35843235317435 0
0.368066043508685 0
0.418090762793906 0
0.314300334347491 1
0.365692631560665 1
0.35900106165776 1
0.277365997617575 1
0.312106617084892 1
0.382101604418712 0
0.362649812086902 0
0.3140420045262 1
0.341299977135975 1
0.347179404126408 1
0.338737660866479 1
0.36873667001792 0
0.29316100098846 1
0.436002926952173 0
0.381693285480392 0
0.331958975921148 1
0.374209476481476 0
0.349210763024531 1
0.371917019124038 0
0.377018553532645 0
0.321756155109235 1
0.298431181717678 1
0.379592161566051 0
0.347984569959576 1
0.37235506056095 0
0.35747988855329 1
0.356979051876305 1
0.346195162291485 1
0.322398111869705 1
0.36897831435226 0
0.362817865233663 1
0.340376553435082 1
0.319846483995434 1
0.351882919198326 1
0.356580952640595 1
0.373835402549962 0
0.360432638968066 1
0.355146683920599 1
0.324545553090073 1
0.357747098229231 0
0.343909261740895 1
0.34393429421678 1
0.324296732712085 1
0.355666793469842 1
0.287416360924836 1
0.323159557211573 1
0.313935214706525 1
0.339480745426664 1
0.359067856532646 0
0.345199882780001 1
0.36239480546679 1
0.375220525080638 0
0.329066652435976 1
0.373847088396521 0
0.401445805944274 0
0.324676832960882 1
0.387045083840787 1
0.326259924523748 1
0.366995530511816 1
0.362325326767395 0
0.329163868406312 1
0.379391994901362 0
0.353098169807751 1
0.318977370068202 1
0.388317682276863 0
0.279291661959365 1
0.290514438571611 1
0.37760978564921 0
0.342952430119717 1
0.34432664527078 1
0.380434194829585 0
0.347737211367192 1
0.39181785138051 0
0.350757750761117 1
0.366062442519268 0
0.335985952364756 1
0.312773026577813 1
0.328076283999088 1
0.347888539074232 1
0.345408032919322 1
0.376638238966079 0
0.398468854808578 0
0.370515773247608 0
0.314123591096427 1
0.35737861133304 1
0.328101113786251 1
0.291854375426097 1
0.325828978580043 1
0.365890219493119 0
0.302913311014052 1
0.383319305270716 0
0.400951394246853 0
0.301189677907655 1
0.305126529924602 1
0.349498416477766 1
0.343018800850253 1
0.378609493229623 0
0.303445877796167 1
0.345937559628599 1
0.359829833579447 1
0.345266038559758 1
0.304518407851403 1
0.354941312597819 1
0.383760138213099 0
0.403785411291316 0
0.380176989385887 0
0.31570647273567 1
0.38434993091907 0
0.338592916258605 1
0.336814552004037 1
0.301216042635075 1
0.349248632932816 1
0.436766618334882 0
0.314256668295111 1
0.365365025842852 0
0.357729126652213 1
0.319445118797113 1
0.345155848193929 1
0.32957865541464 1
0.332753916084644 1
0.282606630162029 1
0.33299087867476 1
0.369462790767581 1
0.346398517775909 1
0.317607392005756 1
0.289695301494603 1
0.334472224718474 1
0.357598213983178 1
0.321895107807002 1
0.341598876989615 1
0.28337869559876 1
0.317167062976187 1
0.270232088463792 1
0.324025197581313 1
0.395588659696994 0
0.292021844264937 1
0.373234591136823 0
0.36054570921745 1
0.347203301636906 1
0.39359897203703 0
0.330857493692307 1
0.272327922336301 1
0.338451223746862 1
0.401600134257585 0
0.373777679264419 0
0.333941660595715 1
0.326000105908057 1
0.36308390377907 0
0.436533054572171 0
0.25660266955294 1
0.292666086252645 1
0.345559401542811 1
0.32847546428644 1
0.345434358060856 1
0.322239830738466 1
0.321266272012547 1
0.365395811098295 0
0.314303596636823 1
0.301081945093058 1
0.335449449608384 1
0.39030710734141 0
0.339229074214914 1
0.336373306185334 1
0.344981938359544 1
0.361617899504637 1
0.289166119630172 1
0.337746894195451 1
0.285603268766956 1
0.324534231606203 1
0.324521569113504 1
0.317068481817287 1
0.331287154282912 1
0.395264054087259 0
0.34346923433481 1
0.309476180890459 1
0.363957521288441 0
0.344736829475447 1
0.358598539599231 0
0.371523890796432 0
0.319149542081376 1
0.326492066681895 1
0.326598673936056 1
0.390744634021355 0
0.35117351862727 1
0.378222765407844 0
0.34915479335308 1
0.332368093312439 1
0.317689919371627 1
0.363389861081958 1
0.370944802768459 0
0.313469936407085 1
0.319158285517773 1
0.345669691249892 1
0.306013040753681 1
0.334743247820324 1
0.347621309191049 1
0.40183942819908 0
0.381950211906027 0
0.397716258891623 0
0.329835219735156 1
0.336553281815024 1
0.328751457421242 1
0.331638187973968 1
0.360646857335488 1
0.355740310190634 1
0.36078148526218 1
0.3482588088012 1
0.37794838966902 0
0.35953157779485 1
0.326522951050829 1
0.369052187294921 1
0.337510565742808 1
0.350787532564157 1
0.35439818068222 1
0.310193948252078 1
0.315235700731332 1
0.319485100992327 1
0.344528494708441 1
0.33940869737243 1
0.364156589965506 0
0.369655333998677 0
0.34426503557168 1
0.305138254939198 1
0.312557731956189 1
0.363216602050639 0
0.359777990423681 0
0.376616703661456 0
0.301003748306046 1
0.372361650185295 0
0.323587091502771 1
0.365711105158244 1
0.346602055926681 1
0.313294667725397 1
0.36938836820003 0
0.377616030566711 0
0.378613338776049 0
0.324949309758864 1
0.342838561453116 1
0.362061368624796 1
0.354265885618126 1
0.309548481928065 1
0.355015049652694 1
0.332222110510991 1
0.358628833063153 1
0.306208696268873 1
0.366632381185603 0
0.346356501275555 1
0.360623729843807 1
0.359591867259346 1
0.403777132659805 0
0.337968070452466 1
0.320911882204639 1
0.352946866664189 1
0.367812365420578 0
0.315332187401526 1
0.283508228156826 1
0.324035647676484 1
0.30220598985743 1
0.331631211384109 1
0.347193043212802 1
0.327861464740068 1
0.335464970956988 1
0.378142345715675 0
0.352862621783713 1
0.332627574434073 1
0.346601764809212 1
0.323341934840073 1
0.358476849531402 0
0.319860986105084 1
0.329984745164235 1
0.36518405944265 1
0.382430881826715 0
0.402141973137515 0
0.365015805375551 0
0.295602697983721 1
0.302524794778386 1
0.350785010010014 1
0.372055215012743 1
0.327429218530148 1
0.296055505968141 1
0.331680143581578 1
0.352338908375082 1
0.377349697835367 0
0.29816766686648 1
0.410599674045799 0
0.359374363627636 0
0.36800807456192 0
0.322034936445984 1
0.374119537195303 0
0.366247248059138 0
0.368472063541261 0
0.425141796922157 0
0.349134642099065 1
0.305735456898636 1
0.337420064386622 1
0.361915231496417 1
0.38060382602859 0
0.359591618385364 1
0.348862184458232 1
0.353626231921572 1
0.381890247198289 0
0.371782493469763 0
0.394278941655794 0
0.353824940812454 1
0.296969423596572 1
0.324034223743267 1
0.330626699421512 1
0.332050561364353 1
0.339362290832796 1
0.368110310291282 0
0.371907873075057 1
0.39057590522416 0
0.298258329403075 1
0.336603962033701 1
0.356669807231824 1
0.298637457956706 1
0.380424585082822 0
0.322820557266506 1
0.301254995875963 1
0.38798395686371 0
0.293656262016407 1
0.285147200098784 1
0.282198091273986 1
0.317228604268547 1
0.338366391929708 1
0.346742255617946 1
0.357536029851591 0
0.363407822746004 1
0.373569538552174 0
0.375713544022198 0
0.415460742816449 0
0.341697680020202 1
0.337481744880308 1
0.3064573095055 1
0.318435972454521 1
0.407686922133552 0
0.372583383300982 0
0.363429790397176 0
0.308168148924574 1
0.335948084386145 1
0.320031981575464 1
0.333960738419857 1
0.336459019431641 1
0.371971349366986 0
0.411645881469124 0
0.370032198784373 1
0.386783026853341 0
0.292794451802924 1
0.383517915341068 0
0.380929968350176 0
0.338107338162428 1
0.418337251691481 0
0.362154496310461 1
0.312683540301499 1
0.374944482974561 0
0.384544940792601 0
0.293727755741387 1
0.307696195478174 1
0.340312904048402 1
0.371486526230573 0
0.333885080083064 1
0.29049698148434 1
0.359831182435964 1
0.384979877158021 0
0.32991006519533 1
0.444550440306955 0
0.317885869883786 1
0.298614989086689 1
0.382108507270931 0
0.336249781903669 1
0.360074660563343 1
0.355970880452301 0
0.374172164424914 0
0.333490371268592 1
0.399200541019659 0
0.294736528602557 1
0.340435392688012 1
0.374526489060193 0
0.324611414642363 1
0.343233866342924 1
0.341163506861331 1
0.32431233346417 1
0.325778747150524 1
0.364385259663327 1
0.398208119254622 0
0.34173440338937 1
0.338464828345858 1
0.296124457073091 1
0.353312157866059 1
0.361105708143401 0
0.322842759939039 1
0.333373139840566 1
0.360544571170363 1
0.357402294932135 1
0.294835004987483 1
0.379481456168971 0
0.372181875129283 0
0.342737841596163 1
0.375109995919793 0
0.32158242928049 1
0.364038012956908 0
0.346205362279097 1
0.34034756918145 1
0.337524412848523 1
0.397819469069349 0
0.382356531113268 0
0.337856197289436 1
0.311871001536167 1
0.353595774941342 1
0.312790511201364 1
0.372663139998674 0
0.347316144835846 1
0.332219745925709 1
0.345079679420713 1
0.313514466202438 1
0.384885080196845 0
0.340360841887063 1
0.366577195516783 0
0.390033084246203 0
0.362594319393864 0
0.330096288135178 1
0.376944995349076 0
0.33142497267258 1
0.32290760672358 1
0.352378290196632 1
0.39659324180933 0
0.368216794815036 0
0.405899347674847 0
0.362580324933602 1
0.322140100075185 1
0.343021903988184 1
0.339160980852213 1
0.290237682504925 1
0.338816890664769 1
0.355341000396403 1
0.328613640412207 1
0.327764951849167 1
0.361937195067848 1
0.292095297410287 1
0.309362170712206 1
0.359327492464632 1
0.361053292210067 0
0.3814861608361 0
0.327146137043167 1
0.322006135408898 1
0.365738597279312 0
0.312067083731235 1
0.369382206839349 0
0.280860429820101 1
0.372813266775892 0
0.415226641176507 0
0.329856893124318 1
0.33923709706669 1
0.311479787760732 1
0.33232879959802 1
0.354718048631267 1
0.354326664715666 1
0.276738456768377 1
0.355758066260147 1
0.294276062679861 1
0.324108297107168 1
0.353462091782224 1
0.394632237671964 0
0.332300843850644 1
0.402887628388798 0
0.338600624796273 1
0.382330939312485 0
0.345659205134462 1
0.373103071559292 0
0.350560425573022 1
0.33947159001658 1
0.355133078565411 1
0.352167559381902 1
0.300558702299292 1
0.421866926833309 0
0.383855902124685 0
0.387009679771497 0
0.343504938204861 1
0.384933981760693 0
0.343952530186356 1
0.343942467053738 1
0.394522058345327 0
0.377285160526986 0
0.299832347137878 1
0.352640889819917 1
0.35660915745778 1
0.318662519438526 1
0.368272544202638 0
0.30166727291226 1
0.377323282900263 0
0.347594596786717 1
0.330358664338297 1
0.382926892147661 0
0.407822087419034 0
0.425200647627842 0
0.332006649177087 1
0.313725168950335 1
0.367281700522001 0
0.373488670298796 1
0.329707960801911 1
0.427531537754915 0
0.315557422729373 1
0.317997979572371 1
0.343501881454473 1
0.340414382573842 1
0.383203998162465 0
0.347792819133331 1
0.31732087785058 1
0.344456562432255 1
0.388513980899289 0
0.394133491025899 0
0.346012338818901 1
0.322903586810157 1
0.280221407531799 1
0.315547618007995 1
0.38419728589332 0
0.378322691742084 0
0.334312208319977 1
0.308906726751487 1
0.363118954120505 0
0.36488460101533 0
0.364574285765921 0
0.362416519162678 1
0.401767149511667 0
0.377423618319094 0
0.370604171417952 0
0.367386291947518 0
0.376514652788193 0
0.390812960283551 0
0.392868367684614 0
0.305686808774925 1
0.375549381146841 0
0.391326556608052 0
0.372607274219105 0
0.350383620368516 1
0.348058555986505 1
0.397466264323749 0
0.337284027346609 1
0.351587911210217 1
0.310204402509243 1
0.409454448709667 0
0.338284536413808 1
0.328013104140578 1
0.348038177952246 1
0.287281110466189 1
0.346623122347025 1
0.312894429423029 1
0.377820628885419 0
0.398429781060326 0
0.35494605234739 1
0.381059852777781 0
0.286783048788167 1
0.331920335496931 1
0.359900734821792 1
0.351729868790041 1
0.253938836103083 1
0.348287927967769 1
0.287240863822843 1
0.344173849586937 1
0.370593342298286 0
0.353812442317106 1
0.373351450329106 1
0.36045539857312 0
0.333346291191568 1
0.322952688742861 1
0.360731684695297 0
0.311589771442062 1
0.392075806197955 0
0.334692152780028 1
0.335031925621201 1
0.348761002329154 1
0.309721869302217 1
0.341318361709578 1
0.35574067969366 1
0.323232759776387 1
0.34981781323966 1
0.370921978920859 0
0.393296041779116 0
0.311358640026971 1
0.28110898116453 1
0.278988652298649 1
0.346192277216835 1
0.263234561992595 1
0.377255627368719 0
0.369979901006975 0
0.338247156841757 1
0.363222228690626 0
0.375420728867155 0
0.386679197625416 0
0.340484462060492 1
0.366112467713226 0
0.29017128700072 1
0.373086875076641 0
0.314593986494398 1
0.413300170127424 0
0.294638164988456 1
0.390645325028972 0
0.322038842101485 1
0.345290265192431 1
0.328468511639592 1
0.323739275906534 1
0.376765079811588 0
0.318402511662582 1
0.378001387354539 0
0.356933465006133 0
0.337535479619875 1
0.33361332997999 1
0.370171971701132 0
0.328759757347966 1
0.343115322649402 1
0.334533098554977 1
0.360355411697163 0
0.354468686088113 1
0.350167124252182 1
0.355522757831896 1
0.362275814260296 0
0.350272089428166 1
0.341493400225973 1
0.363196868779634 1
0.367960081114656 1
0.32666073465913 1
0.314134536797877 1
0.337339712419359 1
0.394214823577752 0
0.315446335726952 1
0.31930711770353 1
0.365142798725825 0
0.359238210470444 1
0.340037041325734 1
0.328420819062886 1
0.32259060659376 1
0.329363806720987 1
0.363416909136617 1
0.344558881124831 1
0.36860945717797 0
0.328662845150856 1
0.358007805437234 1
0.386622332757319 0
0.343151446772191 1
0.359712121705019 1
0.321702683515755 1
0.359274812661874 0
0.302383591147694 1
0.350058539659413 1
0.343755114167997 1
0.320752846435227 1
0.345871409827019 1
0.36476728080893 0
0.344363519841945 1
0.30552758251441 1
0.339693507435515 1
0.360092659011891 0
0.279904525425182 1
0.3579129521626 0
0.337332350909522 1
0.347789906760767 1
0.360553991343808 1
0.367407722654933 1
0.321686710963082 1
0.398759165063844 0
0.363437954504717 0
0.397446504362924 0
0.369030926385457 0
0.382060099228332 0
0.363372551152911 0
0.423291660039675 0
0.331144840539305 1
0.37456738766038 0
0.36000498151203 1
0.305898009616937 1
0.309576851219457 1
0.331413721921025 1
0.327970810220418 1
0.360293995151485 0
0.346754836512927 1
0.322802734256368 1
0.3068758937184 1
0.3476749405553 1
0.346590978753742 1
0.327368720585516 1
0.375573986572654 0
0.391706892440974 0
0.380984555244846 0
0.371051132643502 0
0.363028574264483 0
0.366997801927734 0
0.360924883196425 0
0.357001828901002 1
0.35990918062409 0
0.368095151140027 0
0.333654135147556 1
0.311898989320252 1
0.381227916270165 0
0.379674750584724 0
0.380793241381776 0
0.342176775435094 1
0.315131569433445 1
0.378447797631656 0
0.332600592974324 1
0.284521577383662 1
0.379065436480055 0
0.295715479113062 1
0.285460954075786 1
0.395546946661567 0
0.343821821942704 1
0.361062740745618 0
0.349774423533438 1
0.376745420735575 0
0.316655090271205 1
0.366929016724946 1
0.358986826180747 1
0.397442600911101 0
0.366553652505652 1
0.325687481884649 1
0.347318801205846 1
0.360374379694994 1
0.336973875813783 1
0.385692535648794 0
0.304526904378472 1
0.406220994817796 0
0.331997364172059 1
0.345481903191341 1
0.344724380962101 1
0.378011860703484 0
0.388567975120706 0
0.358645889218827 1
0.338374906140531 1
0.308132271445374 1
0.337628141207924 1
0.359344327429659 1
0.310604831707588 1
0.367881226655024 0
0.343408457209345 1
0.311783229025232 1
0.370725776227368 0
0.370832376530413 1
0.363433709939065 0
0.352662935515171 1
0.310115922125026 1
0.350992825301861 1
0.37999574595774 0
0.403187537031531 0
0.365153467646514 0
0.386607002250364 0
0.311848773645573 1
0.343730415130461 1
0.309612676996505 1
0.322539308418213 1
0.359028964254203 1
0.38957354933701 0
0.377945665663007 0
0.35823394360895 0
0.358533464723997 1
0.321288954016194 1
0.367053757862136 1
0.342434010121078 1
0.326526581490346 1
0.343906345478433 1
0.368705704862872 0
0.38102681078626 0
0.400591546914652 0
0.367836166986802 0
0.389670657052962 0
0.347254384600275 1
0.309750378678798 1
0.310438520646595 1
0.342396336215968 1
0.29623707126654 1
0.406925055956477 0
0.35420132093708 1
0.345027825682515 1
0.369898321330083 0
0.342931600267283 1
0.36701523693184 0
0.346094327547925 1
0.351632475952968 1
0.305382759464858 1
0.338055904341099 1
0.350349136324918 1
0.317061289294541 1
0.353349642517266 1
0.343447872724366 1
0.386981658898476 0
0.379874482970641 0
0.386431861371795 0
0.320213017945591 1
0.385498403993346 0
0.389416148505561 0
0.352639038296113 1
0.359194850770188 1
0.338942551969056 1
0.307238241823886 1
0.334684140212037 1
0.313696918047064 1
0.395907952721893 0
0.326615618144195 1
0.392688357617715 0
0.366899373236768 0
0.371213142156476 0
0.31926300511894 1
0.368063536944578 0
0.349443486973835 1
0.319982761343447 1
0.347118554484573 1
0.388255613428755 0
0.338555314653567 1
0.338324727976391 1
0.370125832485289 0
0.35311109671429 1
0.331060628844244 1
0.393714210518014 0
0.344762566455658 1
0.382325151206934 0
0.369069073183495 0
0.302711865166688 1
0.3499397001157 1
0.350657915409324 1
0.365652880100915 0
0.343098542118507 1
0.388234324978324 0
0.384220472292233 0
0.385231174640784 0
0.354768386834057 1
0.33901131054251 1
0.36714701008723 0
0.322185338631073 1
0.314465719180003 1
0.377938750662283 0
0.360259286105323 0
0.362233348769652 1
0.341482677367788 1
0.360860475781672 0
0.410722048515403 0
0.321038180617978 1
0.376141618324083 0
0.413815970232698 0
0.314181438919677 1
0.353506322518109 1
0.325665604721154 1
0.334277382244 1
0.325364642122391 1
0.430568471142154 0
0.29697359993903 1
0.252305284054317 1
0.358313562420274 1
0.379101505296328 0
0.319412528097797 1
0.368573525446559 0
0.314422084411186 1
0.367439215554978 0
0.398652928093083 0
0.328603924393973 1
0.314240665674473 1
0.322708454839508 1
0.309788687469812 1
0.365607882781013 0
0.336271869620643 1
0.307995860740705 1
0.338383028435622 1
0.342080614277251 1
0.32800904723015 1
0.368066868217018 0
0.412955545723758 0
0.322668020430807 1
0.366025972394849 0
0.381270368224991 0
0.355774838515655 1
0.382660513132481 0
0.353220974314981 1
0.346293286478286 1
0.360714725325656 0
0.390405990570225 0
0.408854533724359 0
0.32476832307075 1
0.328149014572965 1
0.360227608282489 0
0.355637594221825 1
0.337869701643629 1
0.345400186240539 1
0.382715597034404 0
0.356931393797513 1
0.35203844637102 1
0.341612907728001 1
0.360454445242836 1
0.348377688943018 1
0.314813574534221 1
0.315554961892403 1
0.346165299222517 1
0.322678069854716 1
0.324736535437129 1
0.319057747650002 1
0.412949392156442 0
0.403138408571651 0
0.416362932922277 0
0.374067720558507 0
0.382665619567999 0
0.326314451148486 1
0.370165523858015 0
0.391112701467167 0
0.335783973459374 1
0.312237265579753 1
0.349502955887639 1
0.345431973792508 1
0.36889537390792 1
0.322557590811049 1
0.334798929739904 1
0.3704628074965 0
0.323064234561189 1
0.382387462048551 0
0.342762830176036 1
0.365088261264792 0
0.319162042793776 1
0.332645282486164 1
0.341820462297943 1
0.335558702717187 1
0.358639155441428 1
0.323845539513177 1
0.354176608709672 1
0.321016023075559 1
0.28026968207358 1
0.303923212178908 1
0.350635991171993 1
0.331022026420795 1
0.37721346952167 0
0.382612236890883 0
0.283849423089295 1
0.393983503857453 0
0.35579551842548 1
0.344341717578418 1
0.376793298657712 0
0.337768415681459 1
0.386829544831515 0
0.338631042192316 1
0.318350110297416 1
0.361826104597514 0
0.291201156381934 1
0.311835299263344 1
0.334751164953078 1
0.305163771274924 1
0.349296875425977 1
0.39497658757698 0
0.364944819231947 0
0.331126714423017 1
0.356947108755623 1
0.37942011681263 0
0.354270209379904 1
0.330709867412364 1
0.355089751752328 1
0.297410316515347 1
0.314312239821194 1
0.342417040081085 1
0.370875646868798 0
0.420366932806515 0
0.328306941723763 1
0.357528415702394 1
0.424072355251748 0
0.313758370337597 1
0.358594033204183 0
0.368226868362101 0
0.369418963704462 0
0.340511020976167 1
0.316238126826244 1
0.372251050305977 0
0.337966139857752 1
0.37999467231864 0
0.378810726212975 0
0.317500047449401 1
0.35340666903465 1
0.385237489996664 0
0.364989803949835 0
0.355623124803181 1
0.348761062842078 1
0.343583143858713 1
0.342590599592237 1
0.366690660067245 1
0.346881124667952 1
0.360817756916466 1
0.36085520467312 0
0.324483273170763 1
0.325054138006433 1
0.34662611923026 1
0.372401501358974 0
0.324573142427484 1
0.354249250934515 1
0.275186701619432 1
0.375908482512818 0
0.33656847529394 1
0.34900534431069 1
0.37484036518752 0
0.346053997692967 1
0.314905750103389 1
0.361525190899455 0
0.334045883813629 1
0.353749371032206 1
0.361872186103071 1
0.341730880123446 1
0.32903640738986 1
0.323045678361532 1
0.39999532730906 0
0.329143318884541 1
0.364236458319626 0
0.351333415137358 1
0.383073703594692 0
0.367922666752073 0
0.33291890888774 1
0.406825925446582 0
0.381326866435763 0
0.395781143004518 0
0.431175230163358 0
0.374361875314689 0
0.359662152931373 0
0.359228037609884 1
0.32882239311035 1
0.339954234018086 1
0.331929642159166 1
0.317963517246379 1
0.391717336008852 0
0.338402315029415 1
0.366355190503021 1
0.364425253702382 0
0.354424771538537 1
0.315378837050967 1
0.452260934339865 0
0.334606311873158 1
0.329350225377616 1
0.29903999029224 1
0.342749645223482 1
0.342970358886717 1
0.344487255642445 1
0.365038302227086 1
0.364008083718978 0
0.324413219032657 1
0.351959752881803 1
0.338840033243706 1
0.360918001109234 1
0.368453390503249 1
0.403424188105723 0
0.366076507874269 0
0.332338721953492 1
0.347476978506765 1
0.340165079694517 1
0.318315749193125 1
0.29537145933489 1
0.374970341745587 0
0.339290481473948 1
0.377167846359759 0
0.346419982365186 1
0.354491683152845 1
0.33404397537384 1
0.331866323639415 1
0.389227496881747 0
0.358803225708938 1
0.363417320836876 1
0.385078797696353 0
0.310601837675828 1
0.407516627517654 0
0.347906219491041 1
0.343946765419325 1
0.299049821530695 1
0.326027798847215 1
0.401919475255136 0
0.313270970858509 1
0.359463123328467 0
0.349743961642432 1
0.288154325179862 1
0.316914214162302 1
0.316852726999647 1
0.390205607767069 0
0.383509348851361 0
0.322938177370263 1
0.312424568800738 1
0.420248119582419 0
0.379903899020942 0
0.328070808928864 1
0.382187660564352 0
0.458235917803748 0
0.349934866667526 1
0.345725661942427 1
0.362807565571291 1
0.356831964395325 1
0.352785962369408 1
0.372244195162106 0
0.316978803474168 1
0.303559087368152 1
0.397988771430243 0
0.357224781426853 1
0.34505637671479 1
0.331583765370696 1
0.335626137986267 1
0.379287467882056 0
0.37731122663284 0
0.336994579624372 1
0.3666268401438 0
0.319574025968561 1
0.33822897495408 1
0.373776603706023 0
0.314311913707849 1
0.387650208679855 0
0.331550922379555 1
0.325982621048389 1
0.345132342467005 1
0.340526906613988 1
0.362374664021623 1
0.362947964876902 1
0.346622221529187 1
0.349224189096213 1
0.384194545364618 0
0.373072263139801 0
0.347929931300146 1
0.316323451202002 1
0.325793935797007 1
0.373049565024245 0
0.3627889187066 0
0.36164639539926 0
0.370746587766194 0
0.38145894837692 0
0.309763081681586 1
0.419946258073138 0
0.321930686263479 1
0.38058774086319 0
0.361312438296668 0
0.329694988887045 1
0.361230687554735 0
0.380590646674123 0
0.337478591464479 1
0.341016527492185 1
0.369752256229784 0
0.275664510247398 1
0.303465113272093 1
0.409624697707008 0
0.324251345978197 1
0.376399704627823 0
0.332323870813015 1
0.288546878759749 1
0.346184547228447 1
0.342628917016121 1
0.351864798146504 1
0.381540699847423 0
0.382984292563448 0
0.363253456843446 1
0.319629818874818 1
0.392741971690493 0
0.320158563796037 1
0.326091288977365 1
0.354305050917077 1
0.321386487632835 1
0.399633228961191 0
0.380290790998439 0
0.373391688215914 0
0.377128550706827 0
0.344816102116165 1
0.381562804056075 0
0.339164812156689 1
0.297828293797494 1
0.373367644109883 0
0.341028509015713 1
0.389056790610738 0
0.343415122643954 1
0.339171289293004 1
0.309398815366543 1
0.304503537151333 1
0.345775299278809 1
0.337994791137197 1
0.342659929693826 1
0.329762244479441 1
0.327417358781573 1
0.379682990709584 0
0.394528803081242 0
0.292074709799177 1
0.390007556163002 0
0.315345825278416 1
0.384643351644207 0
0.379446353761674 0
0.409379903092453 0
0.353554326297187 1
0.30994032701002 1
0.31566535453446 1
0.328107054670984 1
0.398086978839803 0
0.328869721629564 1
0.366391749330188 1
0.315102110381755 1
0.320269294572256 1
0.32578631985958 1
0.339132759609338 1
0.334439249825922 1
0.380958723826108 0
0.310950970322288 1
0.332898205005025 1
0.382793142204411 0
0.327299395262603 1
0.381246591587651 1
0.399288027096272 0
0.321008702621467 1
0.337130128230624 1
0.345927714409723 1
0.364397006888379 0
0.303141354430244 1
0.354173979901716 1
0.351663272518223 1
0.376895950550537 0
0.353544556229428 1
0.331702813142951 1
0.393461843336332 0
0.416318902604335 0
0.361193490036048 1
0.368414176881483 1
0.328581900170265 1
0.333607464950613 1
0.319156138217726 1
0.341187561897618 1
0.327736713845963 1
0.367681354974787 0
0.369358658283221 0
0.333164539900822 1
0.298256236629831 1
0.359351144765552 0
0.39069688101876 0
0.335573680274019 1
0.31962979760351 1
0.386537445079634 0
0.330386718189068 1
0.363013227145097 0
0.353299481315946 1
0.362571506563107 0
0.375557636421619 0
0.360217610561272 0
0.362398825086839 0
0.337844208939185 1
0.342048255807866 1
0.348884130110559 1
0.322958879813416 1
0.378187114419341 0
0.321298011414743 1
0.327544911989481 1
0.339920588941255 1
0.359464595505744 1
0.355264839650557 1
0.367562239359466 0
0.378711166211362 0
0.318536753771814 1
0.343277539619991 1
0.373850097111849 0
0.338117844894306 1
0.37991892071888 0
0.309855919355266 1
0.359198257579798 1
0.310819688586643 1
0.394937465403748 0
0.402584483472358 0
0.33084534234934 1
0.367484820852679 0
0.330922543484062 1
0.347588219241289 1
0.370330139847173 0
0.326083349801224 1
0.348036480244406 1
0.366839658658958 1
0.345147334831605 1
0.337847406225904 1
0.29493991127188 1
0.317738120810565 1
0.392099955569404 0
0.384373687697035 0
0.35302158236186 1
0.320462489987838 1
0.34326017684546 1
0.309901974873758 1
0.302472179470975 1
0.402247750006095 0
0.344703865330993 1
0.41424266128154 0
0.32771891185302 1
0.337760794387478 1
0.350856929713345 1
0.393014483372747 0
0.301915173509972 1
0.291188238141518 1
0.369744034903836 0
0.429786695334402 0
0.31407535992169 1
0.387640145325676 0
0.363052532182082 1
0.321796757140662 1
0.391033014609563 0
0.381254252718184 0
0.362187288024344 1
0.378042210895525 0
0.360841555971853 0
0.297467447200623 1
0.396338543448651 0
0.324536650199643 1
0.396341830545691 0
0.348882198773288 1
0.348397960301865 1
0.388592773546932 0
0.364840941623791 0
0.348308126342091 1
0.354772488162149 1
0.371171261502112 0
0.363117691851466 0
0.378721055757501 0
0.418658423918962 0
0.328603800020645 1
0.298872072105976 1
0.336158378723329 1
0.314854232885494 1
0.325076885010224 1
0.350386163490222 1
0.421133270382822 0
0.339366484627737 1
0.345869858634765 1
0.372465925246334 1
0.353518270785053 1
0.319568782890756 1
0.374568357063995 0
0.326367805506869 1
0.370296787278177 0
0.336459312683392 1
0.351562517890174 1
0.362466514118568 1
0.354871942607292 1
0.365911278448641 1
0.342859257496081 1
0.322891182526217 1
0.273696933904554 1
0.324698844897949 1
0.310361636604078 1
0.389312607600448 0
0.334182449110296 1
0.33659713111359 1
0.336244432648673 1
0.386835677683985 0
0.354355162741096 1
0.343659987143765 1
0.344770922240112 1
0.344490590962559 1
0.294958251150779 1
0.316929109722114 1
0.311833677402068 1
0.348042236695424 1
0.359784427884173 1
0.343468564312362 1
0.325551038611436 1
0.393971375546904 0
0.383571722106891 0
0.3930688456941 0
0.358581832496171 1
0.351449139264601 1
0.374553401430193 0
0.340592671127657 1
0.382010493781051 0
0.312869598070402 1
0.334671445553439 1
0.387489606929003 0
0.359099496574568 1
0.396178192264188 0
0.432765930758758 0
0.327854269870542 1
0.382134040948407 0
0.319612173595973 1
0.36137111447023 0
0.396507120282964 0
0.347195724158399 1
0.341669774455003 1
0.383592074761504 0
0.354985545708491 1
0.307799765368785 1
0.308007099596907 1
0.358080041400905 1
0.344090739369724 1
0.338346421828273 1
0.335613416958598 1
0.372114102960208 1
0.367712232582451 1
0.315431155141102 1
0.318222009639523 1
0.336245332886823 1
0.351128118520911 1
0.36426480834872 0
0.35344708787324 1
0.341344114234635 1
0.353955437988343 1
0.411724710642865 0
0.400195713862736 0
0.354102919583252 1
0.32915054514284 1
0.379430382894746 1
0.39033441802817 0
0.331716302882003 1
0.358683166277703 0
0.347236047259507 1
0.33948764154753 1
0.362376948306857 0
0.385502633119621 0
0.342231377887271 1
0.377003753628216 0
0.348567946136601 1
0.346087275417156 1
0.256417222585835 1
0.325965931534087 1
0.349757436507114 1
0.340755665899148 1
0.411681646348203 0
0.326786894638183 1
0.367588627808213 0
0.367888335179366 1
0.256724076570958 1
0.353514428881259 1
0.374995688676489 0
0.353983124243455 1
0.373200145667758 0
0.356261815634366 1
0.28824918110261 1
0.360193979652753 1
0.331332920291103 1
0.325474922561046 1
0.381858377441042 0
0.284035526530354 1
0.290090897473712 1
0.3243318995738 1
0.322504561537919 1
0.37374350856714 0
0.385630460718969 0
0.349410548267181 1
0.333177773447802 1
0.366096959585794 0
0.309715384554469 1
0.304428399403837 1
0.371838860162286 0
0.377183730356143 0
0.305079848288709 1
0.366231799550737 0
0.347031971834755 1
0.334503245931033 1
0.386711224210506 0
0.372923920372329 0
0.392343877774598 0
0.370956325699126 0
0.336628084805704 1
0.357929789002068 1
0.35385423187298 1
0.445300713350813 0
0.377838424514827 0
0.358237794677436 1
0.355077286675879 1
0.372162954016718 0
0.352687846658086 1
0.37204648769874 0
0.358035841315282 1
0.289744837883199 1
0.394011651965019 0
0.363371181207042 1
0.312290388000564 1
0.374430043114079 0
0.342916334370438 1
0.300263450530133 1
0.419360148544764 0
0.37383759755422 0
0.387059787222149 1
0.375722194867506 0
0.366788301955388 0
0.318056338532044 1
0.37430254051344 0
0.341517879982037 1
0.302228124094581 1
0.374176897139286 0
0.414213887645967 0
0.358810502373463 1
0.376366142024021 0
0.38104481693917 0
0.338857673609319 1
0.361347603897762 0
0.382077319329912 0
0.387505200017558 0
0.330451595471001 1
0.360187060339128 1
0.327372991556136 1
0.359169650396445 1
0.375011761126645 0
0.402563678154682 0
0.306679590814567 1
0.34236962336147 1
0.343985961481256 1
0.370529982156492 0
0.370473758922446 0
0.351062127596119 1
0.34394994128382 1
0.376951569996757 0
0.320077166152983 1
0.358348602804855 1
0.35932104522674 1
0.342158150777909 1
0.362562812432718 0
0.375367414959144 0
0.336295871933025 1
0.338900276329972 1
0.360363092398422 0
0.343840287623025 1
0.393923588126301 0
0.337677080539652 1
0.361035417782385 0
0.387803983344188 0
0.331978129561615 1
0.394338380212538 0
0.310553935743376 1
0.308847749020554 1
0.361730835245579 0
0.382587349814977 0
0.403661433543922 0
0.347489365049837 1
0.332977483193798 1
0.377031370970366 0
0.35340983997421 1
0.344764448942968 1
0.397401992243204 0
0.395652411620664 0
0.313019304933283 1
0.341312623604413 1
0.349617492877676 1
0.300981796652208 1
0.368695129818183 1
0.371487467786746 0
0.303159557576396 1
0.337679455448365 1
0.381890269316022 0
0.302715231911007 1
0.332598561165484 1
0.332856366133228 1
0.410687810907942 0
0.373585199328242 1
0.318990602446922 1
0.283555727138007 1
0.450384032048627 0
0.353980837709459 1
0.325285725908176 1
0.375877270526432 0
0.321919289204956 1
0.335510955995826 1
0.30275709226554 1
0.412415624538058 0
0.376879354194344 0
0.274405364816099 1
0.338843337517426 1
0.328204529701861 1
0.388031646445625 0
0.380752824921858 0
0.32912004537958 1
0.329901791192808 1
0.347778205020723 1
0.369470887131134 0
0.35399135586448 1
0.303228988120405 1
0.347999587712222 1
0.350187452847577 1
0.288622596521034 1
0.396098479548916 0
0.366117161949404 0
0.372817393409064 0
0.361864634815166 1
0.390100092933363 0
0.381741761543746 0
0.3416750080435 1
0.346063360295895 1
0.303245834694836 1
0.358460510125564 1
0.345781149313417 1
0.369189560840382 1
0.303240125391083 1
0.359912875589177 0
0.348298558034734 1
0.358827261941381 0
0.341727516054295 1
0.326036864588478 1
0.307607620090098 1
0.311133531703943 1
0.377536015357407 0
0.29279127686873 1
0.335307792577838 1
0.360306777646928 1
0.359587371974698 0
0.390783798240421 0
0.29800591711778 1
0.380174246105251 0
0.35119003836583 1
0.29468047636329 1
0.406553720714671 0
0.332875460655361 1
0.337430506499661 1
0.342861117605095 1
0.354998794009753 1
0.336876120759533 1
0.386697246525286 0
0.354469444183593 1
0.355277738361239 1
0.317404674160234 1
0.384042987423048 0
0.357795038523287 1
0.3751675185238 0
0.30162679943402 1
0.313221468592311 1
0.330924002235711 1
0.342400785015494 1
0.331102402291584 1
0.335079290754133 1
0.315364747359328 1
0.300698429601885 1
0.390311550501348 0
0.299751439886063 1
0.358310376054683 1
0.363885696111973 0
0.387346170918536 0
0.345111446714262 1
0.380979279836204 0
0.358403269434152 1
0.323862319447197 1
0.369942427570296 1
0.335446556766677 1
0.358203088763119 0
0.310330691710916 1
0.289295766238098 1
0.370671914958901 0
0.356087240527036 1
0.303613278057441 1
0.310586562173152 1
0.26144558450891 1
0.341649869170991 1
0.297500890354069 1
0.319919245213089 1
0.34138218237096 1
0.321770059678453 1
0.347166337718672 1
0.350216721396889 1
0.355674982968654 1
0.401500183739257 0
0.345744629197355 1
0.396937855611035 0
0.352986150431889 1
0.371103432069196 1
0.30498089726514 1
0.32463967942899 1
0.33199945875845 1
0.33621977025501 1
0.278683400506 1
0.362102815014608 1
0.328616281983804 1
0.358873077465757 0
0.371453104150877 0
0.387441465106399 0
0.357163828828307 1
0.343865488734935 1
0.374543672306221 1
0.352260344169725 1
0.377684514465365 0
0.327493009949303 1
0.33706891462428 1
0.378855792187166 0
0.361095818290347 1
0.347805196141943 1
0.333143839008959 1
0.388620252097329 0
0.357267043975484 1
0.323306975896178 1
0.375468870376706 0
0.326585713670087 1
0.300311307166279 1
0.378137377009349 0
0.352532586984637 1
0.346148669465787 1
0.434100609058625 0
0.370404561235342 0
0.372725483352751 0
0.382805126009583 0
0.368108016959085 1
0.340897590544885 1
0.367514301992068 0
0.346659709879567 1
0.340122936046389 1
0.328289926337906 1
0.299962035620303 1
0.376958724991985 0
0.314674148222402 1
0.306411392736469 1
0.402021388369111 0
0.386538426387783 0
0.405661373711771 0
0.350407620680076 1
0.366446948955611 0
0.318510768342509 1
0.315272624846959 1
0.367874337082232 0
0.323932264633243 1
0.343092959516492 1
0.302725357999191 1
0.346090846784667 1
0.344419026836672 1
0.413794530148728 0
0.323638165416252 1
0.34106607320401 1
0.400027604302894 0
0.370359411420745 0
0.329603082023631 1
0.319118558375152 1
0.383531175090938 0
0.367840764167451 0
0.331160149211592 1
0.42027947457652 0
0.39274125852724 0
0.348730387130039 1
0.333774581232601 1
0.332563309828981 1
0.369251086528645 0
0.363343394282452 1
0.345477225336624 1
0.338772281439889 1
0.340918136033248 1
0.363080883779894 0
0.377636119473784 0
0.370456267819256 0
0.293648912006925 1
0.359182071539764 1
0.382719725989208 0
0.358233095031827 0
0.357667118079476 1
0.348041000625329 1
0.377946430343231 0
0.319533514520793 1
0.388797939141904 0
0.39769727196982 1
0.375538495809206 0
0.32532133794799 1
0.34877689956811 1
0.332856418452581 1
0.36762129846075 0
0.347705363322121 1
0.325914037653723 1
0.400483608550213 0
0.283953921324794 1
0.36384262558795 1
0.334095527184179 1
0.365025388672878 1
0.339567917328497 1
0.333320190206848 1
0.391383732170602 0
0.372972647218997 0
0.333954521734578 1
0.338401445954376 1
0.310979031229475 1
0.353546619583641 1
0.305957337915735 1
0.300585165883818 1
0.386118620530428 0
0.344026364262596 1
0.322722006948904 1
0.361002159897967 0
0.342364712505711 1
0.340818784706644 1
0.258267649841384 1
0.337827760389867 1
0.359835974980818 0
0.375829654234443 0
0.371523459455345 0
0.329243406031953 1
0.363058991425372 1
0.353585612814108 1
0.326284454273367 1
0.335428537880556 1
0.351309647088503 1
0.350022836249608 1
0.319809432678614 1
0.410446359742505 0
0.326460624918459 1
0.304249231731116 1
0.35553253268238 1
0.323647594286898 1
0.385162639141692 0
0.318531005753127 1
0.34165128112058 1
0.366055682382492 0
0.328547177864609 1
0.334347578604249 1
0.294881698775847 1
0.411084440210934 0
0.355803303814657 1
0.327227475094339 1
0.334883716872467 1
0.376321372738471 0
0.393568559485055 0
0.322717624018267 1
0.396893366229289 0
0.355079689999793 1
0.368475576723649 1
0.384184430119547 0
0.35197514625133 1
0.30243267734022 1
0.339933402477629 1
0.36314542048591 1
0.34595466426982 1
0.316960007219957 1
0.374062133914004 0
0.347904766157128 1
0.315827045541576 1
0.378731944450869 0
0.345357257113443 1
0.300230766020593 1
0.341766251058143 1
0.338579843520593 1
0.32155423649509 1
0.38191108460588 0
0.360189315779243 0
0.361632173074803 0
0.30850645252924 1
0.362148092767756 1
0.367209792843942 0
0.342895534255473 1
0.339031271195165 1
0.325342013126057 1
0.362211604639892 1
0.368274559462285 0
0.321045383908302 1
0.339175813274602 1
0.299399168478238 1
0.317773545264392 1
0.35000843245093 1
0.322521254538587 1
0.372007832809881 0
0.31158193957312 1
0.356970595324482 1
0.339873626164206 1
0.350458753363861 1
0.402562355248478 0
0.378396124957076 0
0.349974083652716 1
0.306709371599672 1
0.353383749735663 1
0.349951858751383 1
0.327113132122771 1
0.341096246218572 1
0.38533456567196 0
0.314056100599172 1
0.289254110321601 1
0.375632742913013 0
0.327272669131185 1
0.359025591173845 0
0.36769070666728 0
0.340233880875269 1
0.351199209627941 1
0.338567914213074 1
0.350917677414373 1
0.299497428055541 1
0.384726960541499 0
0.407046206276388 0
0.300508262072547 1
0.426874993462112 0
0.37295508997736 0
0.31092372555901 1
0.393987889194484 0
0.334534993903058 1
0.298359837152742 1
0.325980138398755 1
0.360423184209178 0
0.365488723265813 0
0.381802604581116 0
0.327817306297753 1
0.324636578745628 1
0.312958918320169 1
0.353285576010466 1
0.325290787075333 1
0.326843107768699 1
0.364688312727093 1
0.293886249274288 1
0.358030471246308 0
0.370579164551384 0
0.36972255495445 0
0.292428906360126 1
0.346811078408183 1
0.39594687904752 0
0.329187336973767 1
0.357049334770219 1
0.375464294145716 0
0.392476253628069 0
0.365692029589478 0
0.356784281169528 0
0.35072233400983 1
0.359567038011547 1
0.303380452122638 1
0.348201321940532 1
0.346396072939394 1
0.399972525264589 0
0.32765276644056 1
0.35034382476524 1
0.348286849319354 1
0.362415277538079 0
0.351716728634253 1
0.378425723978477 0
0.409069428774921 0
0.346871754502179 1
0.370153524224627 0
0.323269858990904 1
0.390177564270305 0
0.323771533468583 1
0.336246413220444 1
0.313179660712651 1
0.299187272316581 1
0.291267454818293 1
0.35614621376099 1
0.350291175594184 1
0.360608626608623 0
0.348989338660737 1
0.406046477527731 0
0.360266968987235 1
0.329725021952605 1
0.372925955381558 0
0.341914245482291 1
0.313600993601151 1
0.388089136328076 0
0.339520668824489 1
0.310683023715774 1
0.342140762456981 1
0.346664355473493 1
0.384153476988573 0
0.371563815715654 0
0.363730722978793 1
0.338825169970542 1
0.310195822413764 1
0.362126434620592 0
0.331287532086341 1
0.367307919349972 0
0.364744836693741 1
0.353107717194054 1
0.305771113421043 1
0.345693417967505 1
0.390426369078503 0
0.346279257321059 1
0.368848745393684 0
0.367779059013468 0
0.346559505935998 1
0.347489194483556 1
0.348177895504072 1
0.367947565130297 0
0.385357174997579 0
0.35178727747975 1
0.369916547559569 0
0.30858375799017 1
0.385194716554637 0
0.387909858798828 0
0.370924045346008 0
0.355372053628202 1
0.360785286879287 0
0.341545658046113 1
0.280883202032645 1
0.360971401581181 1
0.364556311765766 1
0.351604339477896 1
0.34059732290408 1
0.263117937634273 1
0.334841821017681 1
0.383994444595474 0
0.32846496212109 1
0.372319730734143 0
0.345582202651726 1
0.302680409108519 1
0.350797965866209 1
0.367228764727536 0
0.317701176049791 1
0.345139568306757 1
0.412594916795 0
0.397170408937528 0
0.333637625000066 1
0.306920226441334 1
0.400514641129433 0
0.304909399147333 1
0.302670489611148 1
0.369773479424836 0
0.326858649567547 1
0.416695902503449 0
0.322605304750741 1
0.32277150622551 1
0.383033566595043 0
0.33845387446179 1
0.412860730613305 0
0.293089213007185 1
0.41363146297302 0
0.394175254018732 0
0.329463209194298 1
0.366071939732439 0
0.415313444766805 0
0.376757993840801 0
0.347567750468424 1
0.345962165389558 1
0.405012368387264 0
0.367141227746569 0
0.29854375696965 1
0.328239397535571 1
0.297345678416607 1
0.323622530001958 1
0.415449139248847 0
0.352439812481202 1
0.366804308663161 0
0.357386375875781 1
0.31060909476412 1
0.378527485058556 0
0.365692052264214 0
0.384950844732016 0
0.378924260730428 0
0.350143288425316 1
0.308265105774138 1
0.36431467818147 0
0.368275762290401 0
0.363898108252803 0
0.370106679637234 1
0.281299457309899 1
0.361533877633665 1
0.347807390751287 1
0.310441774138769 1
0.355552739696885 1
0.319696390085079 1
0.414202340068764 0
0.332522370956059 1
0.335604947175148 1
0.346526901786482 1
0.388942914723513 0
0.3401670217478 1
0.344087292147209 1
0.366014240755309 1
0.377913245005598 0
0.305311592912011 1
0.300854620994653 1
0.363768876100546 1
0.367829108909084 0
0.317894141279749 1
0.265666926003057 1
0.331400112524966 1
0.370436352558381 0
0.293705863196446 1
0.329113653395071 1
0.383395194506697 0
0.415431649452235 0
0.30015119546025 1
0.342629967028532 1
0.35361949369813 1
0.308843588535299 1
0.37019369449569 0
0.382398610642837 0
0.331246088228456 1
0.326089424351088 1
0.373184889320808 0
0.320990805156257 1
0.359300644097497 1
0.384829412924764 0
0.371091106281533 0
0.374843008850458 0
0.323445476631318 1
0.346082370317023 1
0.362909759178891 1
0.302576122820719 1
0.333778470812329 1
0.365622476973135 0
0.40577275485419 0
0.327696294456019 1
0.393136068106007 0
0.376786690030757 0
0.42125830512135 0
0.35982420125631 1
0.353878867353483 1
0.381477308063141 0
0.384062070098771 0
0.37344882716708 0
0.310659756055364 1
0.323440234847599 1
0.334259624940348 1
0.338450183200179 1
0.410928553599456 0
0.36259344488565 1
0.360417174831094 1
0.308754532811424 1
0.360276850857576 0
0.409447676329343 0
0.353311219498465 1
0.307544227894455 1
0.293167105834518 1
0.439865728539587 0
0.350311278336377 1
0.360039104543939 1
0.322311566382641 1
0.366326514764959 1
0.324617903444401 1
0.42966583785175 0
0.366550382129489 0
0.350104368696997 1
0.375982476965988 1
0.353619579065548 1
0.336576008792759 1
0.385820191817795 0
0.309747026203272 1
0.363752263405579 0
0.308265610665559 1
0.339425657601668 1
0.337955420278475 1
0.333942219441567 1
0.371098024968487 0
0.293205388450124 1
0.391195208245453 0
0.302796456483924 1
0.311077499764035 1
0.371940574803665 0
0.370579103710519 0
0.344086839861314 1
0.313740865168811 1
0.367269415567996 0
0.343101962973361 1
0.351166662941916 1
0.333964950906167 1
0.367981781567982 0
0.389427375942598 0
0.343719151833929 1
0.354901424734026 1
0.404007204780365 0
0.351464258780351 1
0.333032832542614 1
0.394994404579772 0
0.352866078401951 1
0.359762776520891 0
0.346023567801717 1
0.359653383793888 1
0.397462874419617 0
0.350442818682644 1
0.394899883608244 0
0.350373607323548 1
0.383860673753669 0
0.337496381065443 1
0.338624787941559 1
0.354016357370418 1
0.349243877093738 1
0.41309214268888 0
0.384203494946409 0
0.316460522207873 1
0.345072183779366 1
0.343910531720014 1
0.369715336898737 0
0.369052193535184 1
0.289412213299368 1
0.317538918206021 1
0.369199064949201 0
0.373349835700769 0
0.371028974271046 0
0.293919380537574 1
0.361851156847844 1
0.324016457673692 1
0.411523238743299 0
0.402090970689321 0
0.307084594827778 1
0.369457158367157 0
0.360868177016974 1
0.312436574898691 1
0.330566805722932 1
0.334123822746936 1
0.348574905644485 1
0.371360495078959 0
0.353602188699979 1
0.354529409711815 1
0.322692373018273 1
0.326594523484095 1
0.338021718635491 1
0.334655599606357 1
0.383953524177277 0
0.391798820856495 0
0.349026389007179 1
0.399510196697105 0
0.376649042286251 0
0.323648667019953 1
0.408394788892158 0
0.348799627798623 1
0.368685753701548 0
0.403042735296352 0
0.3354867715236 1
0.367299430470057 0
0.375186585622944 0
0.311975217234474 1
0.322642608325639 1
0.396517248259914 0
0.361005367771982 0
0.36731127979053 0
0.319347979412818 1
0.335225117914942 1
0.384584069981162 0
0.326186861921892 1
0.332328341832052 1
0.371577562994362 0
0.334763911107799 1
0.360743923058581 1
0.341494515374032 1
0.321972205212311 1
0.333701593179499 1
0.352837459807244 1
0.331493817210097 1
0.329908482467471 1
0.3371787645049 1
0.411160769522454 0
0.350624027062934 1
0.382007503801909 0
0.395763432378701 0
0.31740881675288 1
0.33374608242417 1
0.337081858642711 1
0.340645446804785 1
0.343103322455993 1
0.361364409157874 0
0.344632118751457 1
0.316291990463473 1
0.351213943348062 1
0.403660350567309 0
0.335104335077201 1
0.347754841875003 1
0.334421439743188 1
0.360226963775456 1
0.30403490903275 1
0.315342291813379 1
0.387494956108428 0
0.347604523998887 1
0.336804121054491 1
0.316341987437999 1
0.358819671925408 1
0.313470280949867 1
0.32546320093716 1
0.377363245119705 0
0.349210542430658 1
0.362350748073975 0
0.369715160380459 1
0.408393770476701 0
0.355850338210237 1
0.332802200719275 1
0.316670911900796 1
0.328935788569668 1
0.361141583941226 1
0.325069293837085 1
0.372122249718824 0
0.382960468922535 0
0.273693223340568 1
0.368907012936218 1
0.312011055802441 1
0.369810900786564 0
0.362230507178407 0
0.360499505303759 1
0.399330624902177 0
0.376262124569154 0
0.400499420955691 0
0.345832454203757 1
0.349367506402202 1
0.347248398884504 1
0.370154175783778 0
0.350194384585439 1
0.325721416044161 1
0.35559689341092 1
0.361229629418455 1
0.388472028093129 0
0.362792348876525 0
0.335645101038588 1
0.405079582471246 0
0.363199281622452 0
0.368217991628371 0
0.270587656868143 1
0.380248786539266 0
0.319942768135245 1
0.314921146265543 1
0.376418949665996 0
0.334809838261356 1
0.324057302007562 1
0.369448756951004 0
0.418796883931566 0
0.319789955369072 1
0.27957448449853 1
0.368068461786519 0
0.313282195925355 1
0.402181155280542 0
0.334664454556437 1
0.388324369113237 0
0.289868648586993 1
0.338370450014216 1
0.329384670238766 1
0.358195824511077 1
0.361390903460175 1
0.353669001918852 1
0.34413812257326 1
0.335221606210368 1
0.315735111071898 1
0.331921055955947 1
0.293849954922039 1
0.402930962352715 1
0.344908319399854 1
0.344594159306586 1
0.397908069614999 0
0.366943437472358 0
0.408298822933466 0
0.362162728427954 0
0.365201258273376 0
0.369605044155017 0
0.344294050489008 1
0.431904868056143 0
0.355667782407961 1
0.390538212580149 0
0.40457452149077 0
0.35658894010153 0
0.359234860006764 1
0.347220242349622 1
0.404143081564282 0
0.362467069168741 1
0.286567559102613 1
0.283405590432757 1
0.381200408427457 1
0.335604811582781 1
0.359401025876735 1
0.295780996128353 1
0.340887520103613 1
0.372798899087541 0
0.333373171890256 1
0.380174836481076 0
0.330498542736186 1
0.317106049941432 1
0.363414109649208 0
0.35168940963069 1
0.321885564096126 1
0.327381216816305 1
0.340327759277899 1
0.300069822826171 1
0.386416024337959 0
0.382925563685483 0
0.359804080446505 1
0.352814368035723 1
0.377146216516706 0
0.325643608481946 1
0.395210960670662 0
0.301713152823029 1
0.385133575170949 0
0.34791953289294 1
0.352261493459045 1
0.383705114133097 0
0.337804204265597 1
0.327492161139353 1
0.41231475228275 0
0.336716973377585 1
0.377445877563664 0
0.343792594048905 1
0.356277416965562 1
0.38092062176116 0
0.343622986375483 1
0.340838155015892 1
0.315969087921207 1
0.351292672743513 1
0.415198717921947 0
0.414229947600818 0
0.28930462417886 1
0.355336003266074 1
0.371014170995018 0
0.312890181900531 1
0.352838768750969 1
0.360145900159868 0
0.373570607410602 0
0.375661461206685 0
0.346537201127753 1
0.347299826837548 1
0.342089980838383 1
0.390674844971721 0
0.295546453097375 1
0.376654462462006 0
0.369577590281995 0
0.357407182319922 1
0.313934737993772 1
0.306419873475656 1
0.323488743601373 1
0.391737267020045 0
0.324666047567153 1
0.389242139268306 0
0.368798700606601 0
0.353365635514601 1
0.331941602231959 1
0.357335526419015 1
0.320711930447511 1
0.349054845592281 1
0.347005595903332 1
0.369234291429191 0
0.33866253055987 1
0.336388622094501 1
0.344176952791766 1
0.319113359183793 1
0.407739692413965 0
0.370851430115106 0
0.343629824635651 1
0.365158194987068 1
0.286308555517634 1
0.382793125621056 0
0.409783778777801 0
0.385484230938074 0
0.303936041746197 1
0.297487946005474 1
0.3518107670662 1
0.330606098862032 1
0.371296267294678 1
0.271757587328687 1
0.294172741805268 1
0.347092740039298 1
0.3534408289741 1
0.345234430101694 1
0.344698911557827 1
0.307841942449567 1
0.340958895077926 1
0.332005741363656 1
0.324270583979035 1
0.36475074622705 1
0.35063772038059 1
0.314301511896347 1
0.358818255397402 1
0.327012184269928 1
0.361505887551818 1
0.358274522410943 1
0.34489712529698 1
0.360202305734639 0
0.380357867374222 0
0.330376376981355 1
0.391552792613709 0
0.356389576046411 1
0.347999405992528 1
0.38639505911656 1
0.398076175703561 0
0.313760865108342 1
0.378985553355349 0
0.348552199934193 1
0.3552644250362 1
0.344529035234817 1
0.397244820573528 0
0.357219150692165 1
0.346459772794459 1
0.35209896924484 1
0.285304436787488 1
0.320260400133497 1
0.358383790276264 1
0.372288049245978 0
0.3409962523576 1
0.337121533684199 1
0.336615645658117 1
0.33463440350288 1
0.290812686672255 1
0.393371449430257 0
0.402854987493538 0
0.301910012890309 1
0.411206919881493 0
0.415519798709644 0
0.368010580242626 1
0.319390636580196 1
0.344316055102707 1
0.299748966572273 1
0.354467575875699 1
0.349485020955615 1
0.344524262609377 1
0.368324783367807 0
0.392835064629081 0
0.405343357515851 0
0.394787843900975 0
0.38117658942671 0
0.335203608933857 1
0.407836647603467 0
0.324840409711792 1
0.331085108983096 1
0.38503332773416 0
0.304862148843905 1
0.361053944342334 0
0.428378422278866 0
0.347217062186379 1
0.34172013009972 1
0.387566486451026 0
0.325088259123049 1
0.384404125674241 0
0.327577241288533 1
0.36436302292911 1
0.336231502443457 1
0.360704717449361 0
0.310773348949304 1
0.289287765600428 1
0.35580835892679 1
0.354989603882944 1
0.325885573084501 1
0.306587872166109 1
0.349657342887079 1
0.364803050799456 0
0.359333112068025 1
0.327051975205401 1
0.325628917470609 1
0.376712298091137 0
0.356624020163359 1
0.324287371245061 1
0.334628164506264 1
0.353397919604532 1
0.35114494745118 1
0.39253896299665 0
0.400874393210343 0
0.34745235796629 1
0.351474238880279 1
0.342933867956972 1
0.346307112081937 1
0.333140628285708 1
0.352037489584333 1
0.334229077592109 1
0.404254124275244 0
0.389280555585773 0
0.365676831676112 1
0.37588093304765 0
0.34550205894644 1
0.352188341813115 1
0.388459127702602 0
0.337111397736562 1
0.377728622707359 0
0.316572284188102 1
0.358915653880038 1
0.357130954922873 1
0.274474363025088 1
0.291521409736642 1
0.342061883252881 1
0.338516773903125 1
0.345695372829013 1
0.349790362608456 1
0.300620020303868 1
0.35635893530936 1
0.386819022500092 0
0.351085158547628 1
0.390350481185398 0
0.338109958043426 1
0.33929417088393 1
0.354834109364332 1
0.359517766844459 0
0.329666406867371 1
0.315826540529008 1
0.380121898605393 0
0.367340920364929 0
0.300757040829963 1
0.363912464185563 1
0.37505897933331 1
0.353423026552412 1
0.324115046413051 1
0.37231618889284 1
0.321866236892762 1
0.411207227236908 0
0.390193679096988 0
0.342852295549931 1
0.394793828113237 0
0.320079120265415 1
0.325889192056852 1
0.330203422560583 1
0.34012438162388 1
0.404844933868792 0
0.335732882455635 1
0.363151508199709 0
0.379051892660484 0
0.365139346129201 1
0.350875961330406 1
0.322151794978786 1
0.358629723318713 1
0.328743300551589 1
0.350549903355358 1
0.318614140567818 1
0.355304357629294 1
0.300380242428542 1
0.334422491065454 1
0.318560599842457 1
0.312046371664075 1
0.348351367342208 1
0.356861227252983 1
0.333072421838397 1
0.329657816958965 1
0.369153055578689 1
0.353231330571029 1
0.345437801690996 1
0.343335596129683 1
0.352486419696346 1
0.374942941433037 0
0.326200005899791 1
0.303367790954911 1
0.286730695133973 1
0.35097231080688 1
0.396281435609651 0
0.316690156282369 1
0.357006588788959 1
0.307673791989397 1
0.334755248491077 1
0.392230273109225 0
0.324620405511866 1
0.357683608683605 1
0.312919561158092 1
0.376079083809684 0
0.401514942807336 0
0.390324572780198 0
0.413410616127167 0
0.328834594468437 1
0.334571975617293 1
0.414457576906314 0
0.366826024702519 0
0.334197829194591 1
0.359563387067438 1
0.346122372292269 1
0.340424113656928 1
0.306556428444063 1
0.4077935576686 0
0.364588969700035 1
0.33790748316982 1
0.312855346937968 1
0.351868509977774 1
0.382395133821702 0
0.354911060503354 1
0.311984522292302 1
0.380729795007609 0
0.358586213948784 0
0.371109268261192 0
0.356661486459953 1
0.344119467375959 1
0.36637762482965 0
0.341598053467484 1
0.39155664804802 0
0.384974003160841 0
0.338973691562423 1
0.322840040362584 1
0.315259325362612 1
0.327830435797933 1
0.283510453666926 1
0.379268902158265 0
0.330573320565383 1
0.34284488700592 1
0.303513219962571 1
0.322721384558989 1
0.364280926669328 0
0.333352690274243 1
0.337109567553047 1
0.278153813231743 1
0.338421765921983 1
0.340529812449397 1
0.337648774490086 1
0.367285629519589 1
0.311820228035348 1
0.361713917959033 1
0.420951245595346 0
0.339689320393193 1
0.358051885198215 1
0.346844186528696 1
0.331480625534155 1
0.332539736532169 1
0.370783761733818 1
0.342628650520824 1
0.308478870311442 1
0.439375042278639 0
0.368635380416334 0
0.327227536419655 1
0.334511034951037 1
0.321006089954631 1
0.357722454908955 1
0.355725162920719 1
0.378684701603006 0
0.352405844097068 1
0.336711060541935 1
0.293563300174788 1
0.283467666649417 1
0.381383691099736 1
0.340916530581008 1
0.34901788338464 1
0.352525821825366 1
0.363195567250667 1
0.43059056539167 0
0.285584098836639 1
0.387541427534863 0
0.369909213210371 0
0.323299523446477 1
0.321538634735821 1
0.337177220727917 1
0.37147865740829 0
0.30656948091284 1
0.347236508783102 1
0.314433727913512 1
0.3378462150336 1
0.387679086240253 0
0.347003615513444 1
0.361087110111022 1
0.380472764009482 0
0.328783514506421 1
0.349798788402413 1
0.343191441994575 1
0.32842923489568 1
0.362343758126247 1
0.332247848986711 1
0.370069360468888 0
0.356251208959621 1
0.392319230702213 0
0.38702214070484 0
0.356930319109089 1
0.424438759649868 0
0.353176613555443 1
0.331055689409015 1
0.283289879757858 1
0.355000675734224 1
0.37896925679176 0
0.382523471948823 0
0.393901571067051 0
0.334182370389178 1
0.330219094127651 1
0.356047124361495 1
0.294742788320537 1
0.367586139156639 0
0.412161854387914 0
0.354519468405103 1
0.307907437619944 1
0.318030947823514 1
0.33110275814784 1
0.422811455626364 0
0.373737741907912 0
0.339637246827525 1
0.340993985728989 1
0.343518671393169 1
0.33505396997 1
0.360651793770386 0
0.369549120353676 0
0.35735453945457 1
0.440829577649956 0
0.349290676000254 1
0.304098265715478 1
0.384557933813272 0
0.343807950072559 1
0.385887520888856 0
0.372910121991646 0
0.350224828135322 1
0.342875017363238 1
0.456365570214751 0
0.340690481658072 1
0.308013409710623 1
0.338657340632465 1
0.344894885093007 1
0.366862799654263 1
0.334366927506194 1
0.419797445148463 0
0.362384318741596 1
0.340434766732672 1
0.379794057129873 0
0.34161044685134 1
0.314995236527515 1
0.348452385245825 1
0.363415753229736 0
0.370233345265964 0
0.341639306581786 1
0.332419016692458 1
0.35290887676857 1
0.396757532717744 0
0.343870070016545 1
0.380465731874443 0
0.34282702615633 1
0.326934090760944 1
0.363766172041036 0
0.334051521777416 1
0.362566161911416 1
0.329518927638216 1
0.312148959340915 1
0.331152726125797 1
0.336437159659047 1
0.351109813593901 1
0.37478768816147 0
0.386931712851608 0
0.359301599559216 1
0.327408206778563 1
0.416515339059604 0
0.3886779100673 0
0.352881641797693 1
0.305905470042112 1
0.315683271887912 1
0.387205707218223 0
0.360568618743517 1
0.278668006362202 1
0.352486757011294 1
0.367657108980585 0
0.32404969697568 1
0.376581848858051 0
0.354919449213046 1
0.374995677648228 0
0.360596364096932 1
0.376103613492574 0
0.342159108447719 1
0.341326795282366 1
0.368134925139262 0
0.391988449098772 0
0.380535746836396 0
0.344177042739108 1
0.292994648922555 1
0.376605685978367 0
0.390811700439705 0
0.309523025133359 1
0.292611156965606 1
0.379108527414405 0
0.341513394104904 1
0.353619536163175 1
0.34972222938015 1
0.386843772458587 0
0.364487983255559 0
0.365019571315171 0
0.315991249706447 1
0.336604100140948 1
0.332194983364831 1
0.389836871524405 0
0.300084062499983 1
0.324925636261478 1
0.408816716385776 0
0.315346294153399 1
0.308829319927474 1
0.277955451577443 1
0.373117721587603 0
0.400965526114044 0
0.317269163770823 1
0.367946755955573 0
0.317001300782245 1
0.299109306273224 1
0.374302991252412 1
0.363878792569167 1
0.408748960734218 0
0.320611437903515 1
0.330264907104304 1
0.367939991355309 0
0.310637464506067 1
0.30805944948473 1
0.364067004717081 1
0.37943777802764 0
0.375276693746367 0
0.355464387026701 1
0.406907856516378 0
0.345962489541857 1
0.373687080517897 0
0.30839895554764 1
0.377347833929132 0
0.351538203700971 1
0.359067174203666 1
0.323272312070502 1
0.399339173033287 0
0.32602473928185 1
0.332399216496446 1
0.3653817113909 0
0.35908301979111 1
0.368329761659958 0
0.40820959516995 0
0.324464440483981 1
0.383551029911701 1
0.338427397168486 1
0.360592022333582 0
0.381088846287137 0
0.339246622853446 1
0.320998259490879 1
0.375151915597345 0
0.30927367111452 1
0.365318613229549 0
0.312910123844844 1
0.377304290982556 0
0.362785328042624 1
0.390635429569189 0
0.30829190333583 1
0.344066459134522 1
0.342164660520648 1
0.359658693772131 0
0.314232233799389 1
0.353425001147542 1
0.323853708020524 1
0.324283598949082 1
0.38864182723171 0
0.416798869564286 0
0.336453658703601 1
0.392901958522534 0
0.384917429939997 0
0.329269833388356 1
0.292004660587158 1
0.335284910969631 1
0.334804636019327 1
0.331631752687617 1
0.332696498255733 1
0.275661102443641 1
0.35457638437243 1
0.346069590194328 1
0.342428508746037 1
0.308703776560365 1
0.324899805310108 1
0.382940655223988 0
0.340939715929792 1
0.378362729593692 0
0.315883743889054 1
0.383306516120816 0
0.407732489823081 0
0.379967102334408 0
0.327334384994674 1
0.313756727662525 1
0.296894684387785 1
0.363099927655663 0
0.306993350400785 1
0.320270364470014 1
0.318390066773679 1
0.327337901476221 1
0.40343710918279 0
0.362945042974423 1
0.34029762090996 1
0.31311165182582 1
0.330726469122139 1
0.372795374152652 1
0.280473165008231 1
0.364952925946549 0
0.386213934978467 0
0.37339423029439 0
0.327859885226755 1
0.269254232525013 1
0.36773935918549 1
0.311810942978551 1
0.406622391516574 0
0.362011006340902 0
0.358183883336796 0
0.327467309631724 1
0.328351336034695 1
0.32642451020828 1
0.286914027478492 1
0.324720575208327 1
0.261860353015988 1
0.356727583333891 1
0.371159429849007 0
0.311882303662939 1
0.378381268000173 1
0.334510612302849 1
0.439264303442075 0
0.340159147569462 1
0.305196393939987 1
0.348681661485436 1
0.336033028620802 1
0.299065710195714 1
0.36835027530883 1
0.373629344014675 0
0.361175737052845 1
0.409547028681562 0
0.337942519104169 1
0.366211832055361 0
0.326264939260127 1
0.318546989221211 1
0.2772797611436 1
0.336402423570192 1
0.421153407172131 0
0.369041529193971 0
0.343937277029881 1
0.361553467897111 1
0.301831382354491 1
0.383029264523115 0
0.415185933312472 0
0.353325912935346 1
0.414312745368198 0
0.344242453853344 1
0.322168934903458 1
0.356633489330277 1
0.35873904436049 0
0.354372683859508 1
0.383537147373589 0
0.295829924636814 1
0.343425616957467 1
0.367826828036156 1
0.365436028748003 1
0.388434704330116 0
0.331608038793031 1
0.408070671995409 0
0.343061962820444 1
0.337372775004573 1
0.389762944834681 0
0.326086367665605 1
0.361545884855516 0
0.349480307008977 1
0.382800402658885 0
0.340954538888178 1
0.348610155549674 1
0.327768357005937 1
0.340874925430619 1
0.353022626659133 1
0.279036346736454 1
0.324363744334881 1
0.337882536517609 1
0.404742705379568 0
0.352556659320356 1
0.353346272402204 1
0.330440813413868 1
0.36384554055907 0
0.366190401421329 0
0.384167126389864 0
0.368074952694636 0
0.339279679522584 1
0.294514567427182 1
0.351505087322181 1
0.375086162684287 0
0.329254012911172 1
0.351633254426797 1
0.311358746669294 1
0.375395163991306 0
0.452721654182197 0
0.356151562436059 1
0.347508413018185 1
0.294797057651393 1
0.310936484331262 1
0.365812204448591 0
0.317692973197039 1
0.328903104257539 1
0.373293022473893 0
0.331663714897994 1
0.384996442751539 0
0.405122255004383 0
0.380750600929842 0
0.350831260100807 1
0.351220030661952 1
0.280619630755796 1
0.319144336766549 1
0.336312625832275 1
0.308588634457472 1
0.369845494055496 0
0.374024899365297 0
0.327413272724707 1
0.341791907656306 1
0.38975267525113 0
0.332303508736909 1
0.372056289227731 0
0.327161749593891 1
0.390912509435817 0
0.319043417599391 1
0.355255698065388 1
0.334649361588827 1
0.356130661301671 1
0.390474851168483 0
0.303690332550058 1
0.427440510956347 0
0.344121359891369 1
0.337673334946808 1
0.381391875387072 0
0.326827018957402 1
0.338966436064208 1
0.326313569096104 1
0.361663848027574 0
0.367693930754351 1
0.364352073233822 0
0.359236780317677 1
0.357129763880442 1
0.378151255606447 0
0.378418747128159 0
0.40736095932837 0
0.335598224363414 1
0.367651791482533 0
0.360628598551298 0
0.323892892029471 1
0.363561408151156 0
0.322592831222053 1
0.340640175134061 1
0.366069398136852 0
0.292693930937516 1
0.32571314902111 1
0.337458856696545 1
0.401101317925273 0
0.272792188160613 1
0.33584367171172 1
0.335156700986677 1
0.383061547003398 0
0.307666230982788 1
0.382871210846606 1
0.389711319322782 0
0.352794786316373 1
0.321434173633102 1
0.273274411778713 1
0.353186968383864 1
0.348507707496465 1
0.283465711669346 1
0.333456853478068 1
0.349615374072902 1
0.294521606591989 1
0.342644055735157 1
0.352306372871606 1
0.421842591009834 0
0.359380960911608 0
0.358038953970924 1
0.382354125179247 0
0.33893450835995 1
0.319737938921346 1
0.380025571359204 0
0.333606662485017 1
0.345905762660503 1
0.372500350182529 0
0.35277650280367 1
0.437643546296772 0
0.380856250388666 0
0.322153493081297 1
0.352813366521164 1
0.323068722393101 1
0.412582814085338 0
0.345214849959184 1
0.40034510247874 0
0.390920060913864 0
0.357119077626708 1
0.354376376346017 1
0.362769399832389 1
0.357495727624994 1
0.328295300509931 1
0.340882577940979 1
0.389775970760595 0
0.335487783432716 1
0.317351332564666 1
0.285938579143356 1
0.324698687686626 1
0.322375213219753 1
0.362414038973032 1
0.418489922757226 0
0.408112586499114 0
0.379305799932587 0
0.318936120966422 1
0.313140627337992 1
0.359732233226295 0
0.390280792414885 0
0.334331283483174 1
0.371302213648157 0
0.302390636853436 1
0.370598849900645 0
0.300991964781728 1
0.385445332065455 0
0.36756987787194 0
0.311636659369398 1
0.311314922466979 1
0.322754119268341 1
0.410011526623554 0
0.362768631365967 0
0.394521904989713 0
0.306786241234101 1
0.341008692381446 1
0.320087567749316 1
0.3674170144649 0
0.323104947379355 1
0.321838938511356 1
0.35726440464728 1
0.342761479708334 1
0.360491557779735 0
0.306756947151486 1
0.354060768193958 1
0.303831997414569 1
0.365082144179681 1
0.332579872654104 1
0.346780158247589 1
0.357403240213196 1
0.391415927639259 0
0.30329905278052 1
0.341383211160822 1
0.36439631681174 0
0.396664454716064 0
0.345173408580341 1
0.376101563765152 0
0.382474692629502 0
0.332724905328741 1
0.326071502521321 1
0.304416144990897 1
0.352616709985646 1
0.33479229040063 1
0.39228467987404 0
0.330424053018606 1
0.386444908498944 0
0.374153260827332 0
0.323720338703359 1
0.364805574325918 1
0.307863376248585 1
0.316790409482788 1
0.351891881355867 1
0.321878296801881 1
0.337936786895521 1
0.32179523757677 1
0.337708392574483 1
0.378645359031942 0
0.340577862157589 1
0.337488391306086 1
0.397918221364048 0
0.38789302435373 0
0.419272711209188 0
0.377128449950126 0
0.344254943670085 1
0.327104287043015 1
0.33492871509999 1
0.39706836105976 0
0.369739026009129 0
0.38078793347494 0
0.335511889319568 1
0.411273303193553 0
0.344958245492339 1
0.347156380898723 1
0.326141684455188 1
0.393923137097037 0
0.353964759816087 1
0.340065077988285 1
0.352386397900558 1
0.38788554620895 0
0.322214313089194 1
0.35088889599384 1
0.331586501551575 1
0.347559701201067 1
0.365286501430388 1
0.372876167179908 0
0.372730610401189 0
0.368459120812379 0
0.367736550908623 0
0.360400057167215 1
0.369915056156662 0
0.33107494383838 1
0.364409473174595 0
0.345933245212012 1
0.382992766079101 0
0.408867581407795 0
0.365240154992655 1
0.35801930620143 0
0.322607180324272 1
0.319567274232124 1
0.371496317999321 0
0.321428938245388 1
0.334425407032184 1
0.356358469301253 1
0.330387302501822 1
0.319161998010426 1
0.345098123621562 1
0.384743544650118 0
0.382063871948139 0
0.307967143454307 1
0.348652669225439 1
0.359292590295852 0
0.28671995222783 1
0.331491520744611 1
0.336848147966439 1
0.380007080491305 0
0.300666412757593 1
0.320679692792084 1
0.393695940561081 0
0.380854017106321 0
0.374561877622714 0
0.396795592009005 0
0.354949080545906 1
0.328317958853323 1
0.35608675265822 1
0.367621919459141 0
0.294620273282956 1
0.339313551673386 1
0.316328876442267 1
0.365239235489097 0
0.391188082293892 0
0.369733559489323 0
0.326857037389672 1
0.358959988272546 1
0.362674393790361 1
0.362531132317471 1
0.355475144626378 1
0.375120520992206 0
0.343662095389226 1
0.378353326547301 0
0.373974382743075 1
0.320557622591316 1
0.372797376477088 0
0.342985723916968 1
0.361155354808324 0
0.303980695152544 1
0.346890224306536 1
0.335089823032139 1
0.360889684002105 1
0.351298945082593 1
0.357968521725227 1
0.367750718019965 0
0.344767239666676 1
0.371283762324858 1
0.391632225750187 0
0.309232495406258 1
0.37454903392884 0
0.366363370051456 1
0.409757004619984 0
0.314921570938384 1
0.321768316431379 1
0.314470743138457 1
0.366093639351068 1
0.33626239077253 1
0.341174550674708 1
0.414933799886796 0
0.380375095146043 0
0.315936012764442 1
0.34780702983779 1
0.374032270344961 1
0.320099022338825 1
0.331873219962483 1
0.348276387040656 1
0.408192127267148 0
0.41061589904327 0
0.319012848278888 1
0.328254583879849 1
0.291382972482349 1
0.361665494067833 0
0.383607700558326 0
0.295959996673492 1
0.396004951081008 0
0.404140353871857 0
0.370718591778329 0
0.365031298869317 0
0.356810171196166 1
0.321936490897357 1
0.351984080315224 1
0.329965375075606 1
0.299377293019478 1
0.385820092451377 0
0.32183180717875 1
0.374353332252178 0
0.347958820013633 1
0.300938009499391 1
0.3062400938734 1
0.351221090387095 1
0.401044918967348 0
0.390433446722376 0
0.379240186045066 0
0.361567376917377 1
0.285118388931202 1
0.342021120670221 1
0.335319165480533 1
0.321412718883455 1
0.34844001340945 1
0.403669152447566 0
0.332583025301862 1
0.359665728680204 1
0.309723640792842 1
0.38139439371529 1
0.308582777287416 1
0.310680663125853 1
0.288177794795539 1
0.323739463449327 1
0.370949765417347 0
0.332113339697957 1
0.404875270502102 0
0.35001099989779 1
0.397425087307246 0
0.353314229217977 1
0.378170615719592 0
0.379241621166355 0
0.352161586975064 1
0.351688170900337 1
0.397940251826155 0
0.351443477725367 1
0.403332315288041 0
0.360110977475117 0
0.338916626109936 1
0.302492060586738 1
0.387937259171765 0
0.365331451665862 1
0.386246977792248 0
0.290143030624972 1
0.337950404225042 1
0.365484911976542 1
0.252729080496056 1
0.347592563320051 1
0.316505491309092 1
0.332152228162912 1
0.351929043188144 1
0.341343851628367 1
0.344206774331328 1
0.359883551331845 1
0.33027883509383 1
0.340319575684023 1
0.336102499200122 1
0.308193806477089 1
0.383908825166709 0
0.42727021268331 0
0.369429289265621 0
0.362814942813426 0
0.345955235828898 1
0.342038441315445 1
0.424174764000804 0
0.352048195718316 1
0.335814282237864 1
0.393551595497077 0
0.317875093770613 1
0.313640358814215 1
0.314582463595872 1
0.30822052776337 1
0.446303846078816 0
0.377353067369244 0
0.291407590922521 1
0.332139228692288 1
0.376552799423528 0
0.344615290774758 1
0.338424097123493 1
0.265575040847908 1
0.373399167677433 0
0.331598075107516 1
0.357372717252534 1
0.325893890216692 1
0.318236958612568 1
0.381771934778236 0
0.297486718895899 1
0.350839097979959 1
0.371552569605529 1
0.371186826761893 0
0.303670928241126 1
0.343972924303938 1
0.339966197320001 1
0.353342363807656 1
0.311817589742016 1
0.388937425401447 0
0.339669940348921 1
0.372365628858351 0
0.286440287954008 1
0.410014876867546 0
0.352937548953812 1
0.349318820252053 1
0.352662834985585 1
0.348897240655145 1
0.374568850895762 0
0.324855137993206 1
0.357547291915841 1
0.369643246237489 0
0.303429989205315 1
0.33767620927488 1
0.352402657785172 1
0.33885159937811 1
0.340690944042509 1
0.391587684276645 0
0.405828551824052 0
0.347253478667538 1
0.325146993810343 1
0.354153403760928 1
0.358172159363361 1
0.383729239427036 0
0.379768350673974 0
0.349178657280226 1
0.342790275185093 1
0.355358127392355 1
0.348644562069107 1
0.379418866760734 0
0.349928936263378 1
0.380979234593692 0
0.380252580930923 1
0.350289244409067 1
0.325902274337059 1
0.320324037612802 1
0.301776131243085 1
0.360998315284467 1
0.344201167491651 1
0.346747790418562 1
0.346927383935977 1
0.359510788384729 1
0.359087810108326 1
0.351681723997096 1
0.382989853268377 0
0.354400130254754 1
0.430569466518719 0
0.381472019690107 0
0.384811374306727 0
0.373507640767499 0
0.309826291589112 1
0.343304022137113 1
0.371939657379673 0
0.349241079876495 1
0.392326523090718 0
0.340435147783202 1
0.382030756457661 0
0.352246200740442 1
0.378186856213656 0
0.364796012872353 0
0.307064014049001 1
0.399162804242954 0
0.333443443777054 1
0.366079665299091 0
0.255954930084798 1
0.354862437669648 1
0.328936740125404 1
0.346625207290393 1
0.347928699399768 1
0.374556860469175 0
0.424765278601067 0
0.33892412206498 1
0.339144632318192 1
0.316242638109636 1
0.354658594221117 1
0.288513167662731 1
0.338536042681662 1
0.363812152964058 1
0.335597391347652 1
0.333903168889825 1
0.37039603724903 0
0.395039287148391 0
0.361345710959058 0
0.378836753327323 0
0.349854443445256 1
0.342440250390913 1
0.404283502402258 0
0.382199761009429 0
0.348164952883134 1
0.365750274624527 0
0.362905055830991 0
0.359294177550223 0
0.335351965483869 1
0.424295773649996 0
0.376223451324522 0
0.314549415900119 1
0.315065339221489 1
0.327085265175183 1
0.367486513626854 0
0.390146790638666 0
0.305529011907396 1
0.343472487346947 1
0.392412409867887 0
0.348931843820879 1
0.320543994214382 1
0.386447708318042 0
0.344309387812386 1
0.385479182358749 0
0.345508522984472 1
0.362320390535914 1
0.35957525005472 1
0.369905258714924 0
0.37465818446408 0
0.316268729018378 1
0.359593997856756 1
0.393003184196867 0
0.405105355535391 0
0.348787921059708 1
0.287243089503484 1
0.347558662775666 1
0.290363269189788 1
0.381041364866247 1
0.376865285158913 0
0.394570893865762 0
0.326036028909986 1
0.365360575596311 1
0.346233136635731 1
0.363747323522558 0
0.328712240576845 1
0.369888977411183 0
0.351670509333851 1
0.327068866423057 1
0.324501347093067 1
0.350629523859571 1
0.361543267210623 0
0.297346767935783 1
0.317400130269125 1
0.365339469777932 1
0.248006326349538 1
0.337774500587439 1
0.324309688122037 1
0.327965937701707 1
0.359192198002509 1
0.333642016656094 1
0.377156552540894 1
0.292374010328975 1
0.308683121858847 1
0.38890332115663 0
0.311888251502687 1
0.296788273527789 1
0.355332284257738 1
0.35694264489768 1
0.387675740806063 0
0.373535773269747 0
0.390435569665235 0
0.372980661939749 0
0.378168637581646 1
0.353880583964253 1
0.376015487723627 0
0.359013235226164 0
0.297396356485414 1
0.318665561590977 1
0.348143456375634 1
0.33334303775754 1
0.328460660473351 1
0.2918455193149 1
0.345811206629297 1
0.313178047541951 1
0.379220320701062 0
0.360323961242768 0
0.363909997453506 0
0.345805366640037 1
0.353359659244469 1
0.416135863023535 0
0.34848193351841 1
0.356057236166181 1
0.411550155684525 0
0.349266445298875 1
0.35464185050909 1
0.373458338032173 0
0.318749784010947 1
0.392598533217164 0
0.358605374078945 0
0.39703768529886 0
0.422007336843397 0
0.353054531782668 1
0.353343970526336 1
0.386598717385424 0
0.312791228504244 1
0.303304759356241 1
0.360702153837593 1
0.334670391722175 1
0.324949876575667 1
0.388863330464724 0
0.346594207411372 1
0.332831127081772 1
0.364897855680482 1
0.369130412324107 1
0.35383496204327 1
0.349424213148391 1
0.340653707806254 1
0.319741250086419 1
0.330228921885195 1
0.352148152026184 1
0.345777940951257 1
0.385744658555779 0
0.282303032022211 1
0.333591565717135 1
0.350442002210656 1
0.30201980679584 1
0.306318103239637 1
0.318723250266411 1
0.357593439248075 1
0.374159753462018 0
0.326396732889467 1
0.332951117483002 1
0.375151182895339 0
0.443722170808806 0
0.342927679419884 1
0.394999525979999 0
0.384668750824426 0
0.344193480635126 1
0.352253361930915 1
0.383615500328499 0
0.364257741876721 0
0.414965190033303 0
0.334805270183707 1
0.326236430356227 1
0.407110904432157 0
0.345954339839191 1
0.34854101568559 1
0.329527562615227 1
0.407276907146883 0
0.399651232030996 0
0.398139212251577 0
0.383067059349843 0
0.351608381698792 1
0.385252157038331 1
0.390808247381862 0
0.415489923236233 0
0.405462419139121 0
0.34328412253516 1
0.314775422324293 1
0.337312312885566 1
0.307201434876093 1
0.324772613901154 1
0.328869024013275 1
0.326545046532518 1
0.305428093112985 1
0.270720018998357 1
0.313080697043795 1
0.354316408409738 1
0.361341415212965 0
0.369352077500833 1
0.334926581569533 1
0.36438246306608 0
0.377620822764098 0
0.329282717906783 1
0.334905399988316 1
0.31018817584893 1
0.444862499756218 0
0.323486941338026 1
0.364417127316344 1
0.346190853410092 1
0.321903711726855 1
0.331665085372372 1
0.317452229057225 1
0.339793122835154 1
0.310977598113357 1
0.362691163199545 1
0.322399006071572 1
0.359632616031405 1
0.327990837157318 1
0.28114000581437 1
0.323354208446546 1
0.317843426065536 1
0.389918687308458 0
0.281128097630535 1
0.404381373559363 0
0.373947642102035 0
0.421111376207599 0
0.34519683116801 1
0.338343701734068 1
0.422822137015905 0
0.347132212834975 1
0.366866491805992 1
0.331563910199254 1
0.30443781144866 1
0.32359421633339 1
0.321508157201046 1
0.32207610712786 1
0.349856227618651 1
0.35152834500311 1
0.424529276573347 0
0.343658796162328 1
0.356918489149893 1
0.388501920872606 0
0.36829542856062 0
0.384384566800393 0
0.359231958398149 1
0.36950543311047 1
0.360874910259432 1
0.402262201919113 0
0.331361516759059 1
0.333356347644126 1
0.318546214008297 1
0.347247205435876 1
0.331235222961536 1
0.393521777554821 0
0.334244951422646 1
0.383635847434728 0
0.386874706500745 0
0.339561472299541 1
0.300258012152891 1
0.286281954604506 1
0.411602776069472 0
0.347597056601142 1
0.310128281428914 1
0.385661513687456 0
0.334166342617679 1
0.375402114565288 0
0.35164295310484 1
0.335696364491381 1
0.337344278643319 1
0.351200468122024 1
0.331458280816465 1
0.311515938166106 1
0.373077762227654 0
0.336997443866819 1
0.319146863971648 1
0.281958037530563 1
0.348731697936642 1
0.347433637195994 1
0.368023726023531 0
0.366931652752002 0
0.355134947243676 1
0.424852633006882 0
0.391493403287362 0
0.319130409007391 1
0.345137030076271 1
0.360851037367105 0
0.30101864200639 1
0.357048052126215 1
0.285564932640531 1
0.321647494759255 1
0.367793067558245 0
0.336381509490194 1
0.368964562143969 0
0.344893526844494 1
0.361270632965037 1
0.325424994355801 1
0.3832948427049 0
0.298537199667936 1
0.368970941477813 0
0.385054122915009 0
0.351932869886388 1
0.339857455687668 1
0.325434518380079 1
0.367210878143023 1
0.35248783045572 1
0.329782272370357 1
0.356126070582239 1
0.347181359548591 1
0.357618056897783 1
0.352093348583267 1
0.377180071874058 0
0.397783158252559 0
0.347308692453506 1
0.352224343611239 1
0.379993859019421 0
0.373776430828964 0
0.362886870610638 1
0.36634765832281 1
0.375606040839896 0
0.366554621769073 1
0.383551049183401 0
0.362134824525677 1
0.33613958540611 1
0.365390336244176 1
0.319554625552712 1
0.361839550825941 1
0.360380409605009 0
0.346718754712756 1
0.330983907847674 1
0.397077658247254 0
0.346883783704585 1
0.35993906536912 1
0.317679461326114 1
0.367319983938755 0
0.372563801330453 0
0.364161089362831 1
0.380601389952608 0
0.386291266637255 0
0.375685677097513 0
0.367231498266813 0
0.287791332511148 1
0.343643424513876 1
0.326864102082075 1
0.391848812062233 0
0.329774457014161 1
0.354057616648404 1
0.326615231211832 1
0.297865203784388 1
0.336789483686781 1
0.38930684136385 0
0.310892783484954 1
0.332219025051778 1
0.342149934181493 1
0.318622575761173 1
0.357457907896687 1
0.294297043180645 1
0.393098242042219 0
0.345610930844672 1
0.340376176156098 1
0.383973137918905 0
0.302861485884823 1
0.317448847239451 1
0.392673746116252 0
0.35024747027819 1
0.335828571026699 1
0.336692217759465 1
0.315049988246542 1
0.356916555344572 1
0.300257921682086 1
0.3475367737536 1
0.362112020611794 1
0.368416533179476 0
0.361047705702046 1
0.372445584469869 0
0.304484395988699 1
0.325675083001005 1
0.310721868762974 1
0.339749712385638 1
0.331659129331899 1
0.277304057955292 1
0.338087404929724 1
0.318220904980826 1
0.32687644957597 1
0.352743278039348 1
0.363779826917622 1
0.380241761200761 0
0.349215302137189 1
0.369869246598308 1
0.302926156999705 1
0.361005687829122 1
0.319561353156755 1
0.332144243334875 1
0.351201585959171 1
0.346830356355008 1
0.367651367675431 0
0.309841505049718 1
0.357990923945787 1
0.372307294791421 0
0.345095026693594 1
0.33251424272457 1
0.356754675033046 1
0.376948657945651 0
0.304144437918338 1
0.33751603233777 1
0.349388401059785 1
0.373925811462464 0
0.300171220148278 1
0.376118060489301 0
0.340902593777634 1
0.400629402507095 0
0.365747535907443 1
0.377326375972093 0
0.336950156709879 1
0.333384280024292 1
0.369054976808952 0
0.313214490956894 1
0.403577032373042 0
0.408152156580984 0
0.316371991441375 1
0.306467747956922 1
0.337463418820542 1
0.383683701685638 0
0.379449303325064 0
0.350116109715279 1
0.367039152875795 0
0.296124187481155 1
0.337050596773198 1
0.359595930213833 0
0.329433676554528 1
0.370261090842637 0
0.314713508031014 1
0.303798483707602 1
0.371664046496971 0
0.391054520820852 0
0.306791689946005 1
0.364342235725215 0
0.333636463840335 1
0.365669562131649 0
0.363940705305025 1
0.367453730113586 0
0.341720450758019 1
0.349476431074532 1
0.363388490143559 1
0.338432086915433 1
0.313653399786754 1
0.433248410372986 0
0.396386941985414 0
0.315812630252267 1
0.312928979369893 1
0.316985925282539 1
0.293413642775318 1
0.385396561654298 0
0.371596854958003 1
0.33115516450378 1
0.349305444968457 1
0.309249859671783 1
0.335558186456547 1
0.337562165590131 1
0.353932019836074 1
0.362283150210653 1
0.327923185318794 1
0.295374045852919 1
0.403640557901033 0
0.344737431640563 1
0.364931799272052 1
0.328844887040023 1
0.361906713047061 1
0.286933671699132 1
0.333930990044383 1
0.316009385438514 1
0.368696271597668 0
0.353018682115977 1
0.355592323567136 1
0.32632535813511 1
0.329120706991244 1
0.373089152240068 0
0.292653235226435 1
0.383191100902278 0
0.289526957465928 1
0.394010046812455 0
0.333345158746484 1
0.356064117451095 1
0.362285535318408 0
0.355378291151893 1
0.326222061009169 1
0.351151918598442 1
0.34441448269339 1
0.292287880001467 1
0.385281213727003 0
0.346849063358026 1
0.322875947040866 1
0.387435061914859 0
0.373065164619156 1
0.362922316985883 1
0.360619346868002 1
0.32122635070951 1
0.318835256154565 1
0.369668119577705 0
0.323785558533211 1
0.335196276882519 1
0.303182626346023 1
0.3344792133489 1
0.352571242770551 1
0.283127011721585 1
0.314252773688878 1
0.363942042310531 0
0.340527575352985 1
0.32704313340286 1
0.390981948805919 0
0.386097629646467 0
0.345628357476563 1
0.317330725903133 1
0.385443442835284 0
0.348920526582997 1
0.349554638933565 1
0.375259264847591 0
0.371386602494989 0
0.388086806653981 0
0.334864098425428 1
0.329609833741333 1
0.335125566998933 1
0.342108537138457 1
0.338433741903196 1
0.360245650105939 1
0.340036451562291 1
0.370292062876984 0
0.35576752413494 1
0.321537011045903 1
0.360187624579522 0
0.363376138876005 1
0.376959868469879 0
0.330419923486689 1
0.368458031701319 0
0.325420153796299 1
0.387803438100672 0
0.306279987339692 1
0.350077504447377 1
0.38202433809529 0
0.322696363120904 1
0.30489258102775 1
0.340860237715076 1
0.420493036770333 0
0.362193362388368 1
0.331927884790791 1
0.348635829510272 1
0.369422322169299 1
0.362705196588224 0
0.324200350561268 1
0.36338833946155 0
0.376914883672312 0
0.381350591074805 0
0.345137832679157 1
0.355411814412673 1
0.314099884832296 1
0.354112627100049 1
0.320908232953082 1
0.308286660210378 1
0.320480846843922 1
0.325348483606187 1
0.383764129531707 0
0.381997029035668 0
0.33104465490391 1
0.284189228823314 1
0.329297164522607 1
0.322613914919248 1
0.389038624116258 0
0.42345247423626 0
0.39088249230325 0
0.330753649719573 1
0.337045389988306 1
0.337581547218876 1
0.376574048326959 0
0.411996775675092 0
0.34956356354944 1
0.374343247716841 0
0.3227612912915 1
0.35180223411908 1
0.356068694912669 1
0.306970020670256 1
0.395283572504683 0
0.357704403179135 1
0.303222615053691 1
0.312316031487177 1
0.286711166247533 1
0.381837780160116 0
0.345863605379972 1
0.381389233125207 0
0.329979159777243 1
0.332608300886361 1
0.40149087079376 0
0.347536507845845 1
0.285412816681284 1
0.318803966839964 1
0.352857178160208 1
0.383962194978865 0
0.253832161270275 1
0.396663270837393 0
0.400123294115782 0
0.372587176180971 0
0.366007478683631 1
0.366835312252979 1
0.358923505919695 1
0.327255609434463 1
0.320431298429526 1
0.344808969500868 1
0.331791676319592 1
0.322430945692688 1
0.304533442722192 1
0.325227268598362 1
0.320548409908841 1
0.370369748083763 0
0.363156122665243 0
0.322624836949521 1
0.358278620720163 1
0.36510092861075 0
0.326499352483203 1
0.38337862438493 0
0.3371284583409 1
0.378157593871804 0
0.341422673663102 1
0.37939592830144 0
0.295415972333592 1
0.368040851720681 0
0.379073338380851 0
0.354447354040949 1
0.318346789147335 1
0.332487620331681 1
0.305556704049321 1
0.301982404889317 1
0.328575649986541 1
0.38706517806742 0
0.301191014684529 1
0.378658536188906 0
0.320115320919325 1
0.329401324825346 1
0.357527898359417 1
0.337353623347214 1
0.378373260883252 0
0.403915612520486 0
0.359526997908022 1
0.335449478576689 1
0.324854074846954 1
0.36669353291331 0
0.35430113220093 1
0.380155144444505 0
0.352731317764167 1
0.303820313067071 1
0.33251055409761 1
0.340096581157036 1
0.37510602396463 0
0.340669194115047 1
0.333279876785698 1
0.346458899197243 1
0.343673088885664 1
0.34570544465552 1
0.374957323617684 1
0.402768868369564 0
0.34979790684925 1
0.348395194022927 1
0.398501993715646 0
0.351222620593118 1
0.338795935633849 1
0.31613604948064 1
0.300328024341639 1
0.384945123041031 0
0.410762007503441 0
0.389765943241673 0
0.355111215957109 1
0.365977086389405 0
0.351197127875267 1
0.363712237489879 0
0.352342017549287 1
0.361240954627298 0
0.344993334261931 1
0.37673816445987 0
0.330063833981401 1
0.352331446205969 1
0.362738905583126 0
0.382768498584794 0
0.39724958912541 0
0.309334971890571 1
0.333008775266131 1
0.290448255533409 1
0.371850049557191 0
0.36228672323594 0
0.340124340957472 1
0.317214965440067 1
0.279929068830553 1
0.399256285636257 0
0.378366056373329 0
0.35039008540087 1
0.354625482739719 1
0.352412859243332 1
0.363393124298987 0
0.357972708079904 1
0.347237183139862 1
0.39787853514761 0
0.37957645355345 0
0.346202694437172 1
0.364321090104206 0
0.323666843073749 1
0.335353670989816 1
0.404354922717046 0
0.278171945361571 1
0.357246810844438 1
0.390826577953477 0
0.3671412484819 0
0.369442248047921 0
0.359465543897617 1
0.315555997192033 1
0.413334347726536 0
0.432043790900392 0
0.343967428153771 1
0.315858708627932 1
0.342059481747649 1
0.381552242804315 0
0.302923535377228 1
0.362632604225705 0
0.296738393952826 1
0.302388076108074 1
0.362009343115998 0
0.328402562788988 1
0.356916238272827 1
0.380637759027587 0
0.382219733870333 0
0.392852440012061 0
0.389135665895487 0
0.310220869512743 1
0.336316848443935 1
0.314685164922687 1
0.348684390855706 1
0.343359041204523 1
0.379901919469896 0
0.3614416018523 1
0.37773219371313 0
0.329925309885738 1
0.374517883641242 0
0.360101467987022 1
0.306401454147569 1
0.381323026456747 0
0.317736654404913 1
0.345105953515104 1
0.373079246618754 0
0.372550546881494 0
0.340458276990797 1
0.383694914523312 0
0.359868096726661 0
0.336850722548464 1
0.333593866970542 1
0.324579874478375 1
0.318833535759656 1
0.343573683521148 1
0.321015696955604 1
0.32185812813222 1
0.334704814260322 1
0.363001564231227 1
0.393462834798838 0
0.345478405631104 1
0.362968329530416 1
0.341287557237595 1
0.381287657973024 0
0.362546122081843 1
0.317634566281674 1
0.320008361464774 1
0.383433795609543 0
0.338055794145339 1
0.382504254303225 0
0.312854007023203 1
0.417391255718328 0
0.371120302277194 0
0.338291383884748 1
0.369802252176974 0
0.370574240717831 0
0.368724750960712 0
0.382330182893729 0
0.323537735064365 1
0.341378577613583 1
0.343918178016272 1
0.357973516007235 0
0.367340543806541 0
0.370318948047066 1
0.34383118235452 1
0.390292235899933 0
0.394546696625743 0
0.381826212399972 0
0.340515743914767 1
0.365985870080308 0
0.327960486105222 1
0.322120337080171 1
0.299979603796338 1
0.382049286403213 0
0.343389863549908 1
0.409965868386269 0
0.354349639108533 1
0.310736257451171 1
0.33653256892211 1
0.337618023290232 1
0.37156855303748 0
0.311997105169344 1
0.336374285688643 1
0.338393467972368 1
0.345347705792941 1
0.363415332746204 1
0.350097736043307 1
0.354446005424173 1
0.347790791741941 1
0.368306442009827 1
0.391597353924632 0
0.387661904148718 0
0.40954409874676 0
0.359343751807919 0
0.403233690872298 0
0.320559726761426 1
0.371855239386497 0
0.393234582353149 0
0.358685300997713 0
0.358649826928987 0
0.287212402840217 1
0.331858698727737 1
0.336319316514561 1
0.378991925597602 0
0.278174900167279 1
0.339133397138937 1
0.306562533427261 1
0.30154513113578 1
0.329665928099011 1
0.396090486169028 0
0.326826054500169 1
0.357572115492604 1
0.344334801855024 1
0.301495442203687 1
0.334607273082185 1
0.351727312270744 1
0.347928532499367 1
0.376432559879222 0
0.398918836099549 0
0.352908390938417 1
0.325838046501919 1
0.30299153099756 1
0.343635815233102 1
0.366227842737266 0
0.372255728977879 0
0.364326622974324 0
0.296762854688064 1
0.382491894396823 0
0.375480806777051 0
0.327436362213182 1
0.388385080650972 0
0.334104141291937 1
0.352461438627935 1
0.34604592112447 1
0.332072107217421 1
0.343334959828334 1
0.363106989353623 0
0.362041229545869 0
0.321700295200306 1
0.354175971261868 1
0.32020371066529 1
0.330282485214657 1
0.32561487131919 1
0.336360514154777 1
0.397178829741847 0
0.34613225907289 1
0.291312052545104 1
0.326798818978754 1
0.359647655925167 1
0.334479837419209 1
0.405282389317099 0
0.357334855749485 1
0.300372923679885 1
0.393795020820101 0
0.308028200190571 1
0.376090603366677 0
0.404029306113591 0
0.369836616324689 0
0.352944622371299 1
0.393039679635054 0
0.302940305390016 1
0.345362504926974 1
0.293772177114107 1
0.372402909240911 1
0.356103446789954 1
0.349268130703945 1
0.379116986441928 1
0.354297177783059 1
0.397387763015604 0
0.367376338272957 0
0.334606462622862 1
0.360058408225506 1
0.384733230449979 0
0.329928674793607 1
0.325832474463023 1
0.412568990077028 0
0.404761429958257 0
0.439453724953567 0
0.300690548158226 1
0.304280019055747 1
0.301990971766309 1
0.328528245747826 1
0.345805327474485 1
0.357573789059889 0
0.327948966134904 1
0.365561449319747 1
0.324570402183453 1
0.309168905381797 1
0.35923106015764 1
0.350858546612829 1
0.379385037999806 0
0.353610875315824 1
0.307977328990663 1
0.363958422781464 1
0.34388421647347 1
0.369550756082165 1
0.313597848710786 1
0.353323203955707 1
0.368698907403905 0
0.37147588366137 0
0.365261487683951 0
0.364567971287621 1
0.381030677135466 0
0.334563158662024 1
0.314352343803479 1
0.393830130010679 0
0.300747094661843 1
0.333613917237354 1
0.304309479163852 1
0.332734077313161 1
0.336706144061061 1
0.313082478844824 1
0.373130412569382 0
0.381542164190118 0
0.374127049906798 0
0.333637916232994 1
0.32993224002651 1
0.297129230611625 1
0.327794322379643 1
0.376491592736996 0
0.342491759140645 1
0.301329100484403 1
0.334241824682673 1
0.334118039338279 1
0.389859631595889 0
0.353756088568538 1
0.413028633487863 0
0.371251584024003 0
0.407420622368397 0
0.365057731578003 1
0.382342783243758 0
0.246027716676788 1
0.305248192794766 1
0.301681253506717 1
0.372431586739016 0
0.414681853066918 0
0.282250921308325 1
0.341938386049964 1
0.329674058275952 1
0.408235841603648 0
0.381304498970668 0
0.297545160036683 1
0.34549338199585 1
0.349635672250328 1
0.351815709149825 1
0.382253059324477 0
0.351611983577265 1
0.347725928658204 1
0.348056455970508 1
0.390568391862093 0
0.375807928108526 0
0.343698105023797 1
0.39363686078442 0
0.39161172549262 0
0.352867040005273 1
0.351482988201385 1
0.331648245456011 1
0.318894716694065 1
0.342087584048184 1
0.327545289261403 1
0.381342204949411 0
0.354386011959919 1
0.327651819608853 1
0.39324376793889 0
0.335605806792337 1
0.32472877741021 1
0.354522911050049 1
0.343685669614143 1
0.395829113508915 0
0.386620943170509 0
0.286306850267289 1
0.354859525841037 1
0.365234533931331 0
0.336587911679206 1
0.396080776661713 0
0.346187428318932 1
0.379695340720252 0
0.297929200192868 1
0.322691701175964 1
0.39283687787489 0
0.393260474135004 0
0.346174456524322 1
0.358974561312959 1
0.315900389185357 1
0.38477367615838 0
0.339808205246797 1
0.346906848739836 1
0.351131948037784 1
0.338777816658479 1
0.376081787763383 0
0.363738768408276 1
0.37994049209033 0
0.344547313985804 1
0.328322229324353 1
0.346021346228495 1
0.383706056498494 0
0.343026007954965 1
0.337582682554062 1
0.359921493509822 1
0.354138595937704 1
0.351771539246181 1
0.420903960187698 0
0.354982818415137 1
0.399619792191566 0
0.29283331550064 1
0.361345490058874 1
0.366417236781498 0
0.363143496059826 0
0.371082333017328 1
0.328390856486602 1
0.344650793407544 1
0.364507121731769 1
0.310870016730434 1
0.329509598090446 1
0.358182890985408 1
0.323277420751449 1
0.291538245982765 1
0.324804543168723 1
0.360924058750423 0
0.364428773840959 0
0.37483205997656 0
0.340736295379763 1
0.304431161143738 1
0.354438822211878 1
0.335378142314668 1
0.336630623862421 1
0.324553395648894 1
0.350697353450781 1
0.309510734754226 1
0.350028135744214 1
0.353562792112629 1
0.32702237828588 1
0.361618902230579 0
0.335132868143013 1
0.377067445136122 0
0.341770821138773 1
0.356055899791299 1
0.388422896832613 0
0.354940651953126 1
0.372014423531399 0
0.381087667855881 0
0.336654596802862 1
0.385817208709956 0
0.388582861059756 0
0.335325786991126 1
0.382120660631086 0
0.394720727023291 0
0.363980852004909 0
0.375840986061397 0
0.316008367615117 1
0.298432537868391 1
0.31924395663852 1
0.357293922172824 1
0.350083482075636 1
0.353767909139949 1
0.316854943211485 1
0.32304250955825 1
0.362575327959685 0
0.336056768497217 1
0.342162304308051 1
0.352296400093716 1
0.341373907215128 1
0.373642155277777 0
0.365415101271022 0
0.351364343794149 1
0.381550541399349 0
0.329921437370597 1
0.344098662023683 1
0.313220042800972 1
0.313821612676915 1
0.389178286605353 0
0.344709611160778 1
0.384597395232119 0
0.367371480598159 0
0.350115570935172 1
0.370653376951517 0
0.31510655631724 1
0.39035730895105 0
0.403448332952525 0
0.347437457944227 1
0.386825983144162 0
0.311012928549526 1
0.368548623236726 0
0.31654934811328 1
0.356950366121306 1
0.341101323706149 1
0.269800479349284 1
0.35444852120806 1
0.358747187752336 1
0.364465879585499 1
0.421022484237152 0
0.360928483587559 0
0.382320874866722 0
0.348115261250171 1
0.302762805912524 1
0.310187427221282 1
0.291721498804453 1
0.315995884755002 1
0.346310914443961 1
0.396747765748753 0
0.352697179102693 1
0.284684272509469 1
0.302894023110441 1
0.354607823281065 1
0.319983726569557 1
0.314750093919608 1
0.375034916961609 0
0.345609784870129 1
0.346029827242866 1
0.315344088386217 1
0.373187271694377 0
0.374210272781612 0
0.338025293690446 1
0.354969934481226 1
0.33862985708455 1
0.305564275531759 1
0.301961012024335 1
0.310190585380001 1
0.327513473277565 1
0.32882426830042 1
0.357653969339456 1
0.387129803543445 0
0.357268437886443 1
0.31518013580366 1
0.353529996594111 1
0.361779431888204 0
0.376463009658395 0
0.340833248496741 1
0.350850046626647 1
0.309050305072801 1
0.389696637041279 0
0.350278791549266 1
0.322349529366514 1
0.381885635835154 0
0.301751518889027 1
0.374967607781975 1
0.33743899118276 1
0.353209125894181 1
0.346497308169423 1
0.348209601674738 1
0.351936043800111 1
0.29528550530611 1
0.389498879685281 0
0.305157146730405 1
0.373438423025863 0
0.395671211676792 0
0.380093976331742 1
0.369151709491591 1
0.310212065273575 1
0.384946210309385 0
0.420964225306877 0
0.379168490782301 0
0.334341038404444 1
0.331923578925338 1
0.269030728070521 1
0.383302348968545 0
0.404058079605662 0
0.371937977438679 0
0.334961829094562 1
0.29557494182913 1
0.349748783134877 1
0.330916318901653 1
0.351956313603512 1
0.292566732555984 1
0.332674555079091 1
0.399660960109931 0
0.408548371966946 0
0.376480614987568 0
0.324690460449671 1
0.318935319968684 1
0.321534758823254 1
0.361437208991167 0
0.295685874821823 1
0.363794797695347 1
0.360178507585049 0
0.368570924721515 0
0.384962277032404 0
0.328951480645372 1
0.290256634299649 1
0.359609231815286 1
0.373598308135296 0
0.325035307511835 1
0.401445306471152 0
0.366963152195971 1
0.340097904138204 1
0.334639109399823 1
0.399444305949414 0
0.309134138534155 1
0.314378490467563 1
0.35511577815651 1
0.35157841451227 1
0.370101840456339 0
0.399253605688721 0
0.353369681246762 1
0.375632033975294 0
0.303301488603983 1
0.385437782918613 0
0.388410170672093 0
0.347002085387336 1
0.274940769859051 1
0.383958159268219 0
0.338315678141498 1
0.337036836973165 1
0.31092773297884 1
0.341297994688741 1
0.429686142338101 0
0.306452923430292 1
0.345727412728489 1
0.379468653240131 0
0.37218297494693 0
0.398812474095648 0
0.29641222756374 1
0.353066416049784 1
0.32866426229793 1
0.321288553134629 1
0.341587171953379 1
0.328487765670027 1
0.391371339533171 0
0.412400580752119 0
0.38747060279458 0
0.34766742874467 1
0.33480020735788 1
0.360382128883659 1
0.315862760105346 1
0.391146194424534 0
0.331447087192589 1
0.349097014407801 1
0.349497022369158 1
0.349234873045225 1
0.294026695611722 1
0.42184486311088 0
0.344360260766658 1
0.324286171567992 1
0.349995720066611 1
0.272999735420124 1
0.345117277589353 1
0.418896089130469 0
0.323321538540941 1
0.316482792183534 1
0.347297700690263 1
0.313878062022906 1
0.337676223494786 1
0.311790897614858 1
0.356501911619767 1
0.335989602226083 1
0.343442589304757 1
0.351242682070192 1
0.335918246242933 1
0.360849746250124 1
0.358473527182445 0
0.342312220058499 1
0.345506867299902 1
0.368205034310604 0
0.312383494086786 1
0.366374675703679 0
0.362571263971877 0
0.372079421673258 0
0.374750745968183 0
0.376506330908465 1
0.344940132925166 1
0.364946559370333 0
0.345642579138364 1
0.316624885069028 1
0.336556666147462 1
0.381478517222562 0
0.34816221182025 1
0.322577727676847 1
0.329011397835191 1
0.388716910243142 0
0.395978289682242 0
0.377671882748827 0
0.309689256888682 1
0.332105717709023 1
0.367011448476441 0
0.329701553362937 1
0.37112321766968 0
0.311898572787743 1
0.363273081092254 0
0.354596956953871 1
0.391605451572255 0
0.395995252046347 0
0.338856451532148 1
0.370363665252218 0
0.37348506584913 0
0.349510733522693 1
0.353099181107579 1
0.385399748106481 0
0.29745801875092 1
0.306669430498992 1
0.361640682451486 1
0.327328320077642 1
0.344884430971466 1
0.358992130268433 1
0.351276123410177 1
0.277381471629507 1
0.379895966611435 0
0.306476628545521 1
0.366081715006083 0
0.360967687014353 1
0.327102295258668 1
0.37809225648711 0
0.330698913434791 1
0.360229668568098 1
0.331638473265255 1
0.364721245749343 1
0.393545461426917 0
0.331421554679786 1
0.425318733607797 0
0.369031013529172 1
0.383827120506444 0
0.397201332960586 0
0.370224832909239 0
0.330696912006245 1
0.310637389522581 1
0.379323076926582 0
0.391800074260792 0
0.353112105194439 1
0.384490841787492 0
0.394403817854708 0
0.381087755882224 0
0.339607028701465 1
0.381470295583086 0
0.383028461003014 0
0.319423076179056 1
0.354971819687781 1
0.363684420290804 0
0.370286326645587 0
0.394089619848004 0
0.424373693848753 0
0.36838133792904 1
0.367301749753432 0
0.368168431201103 0
0.387023585796095 0
0.309513966094024 1
0.363431840352036 1
0.358910577379754 1
0.337072670840353 1
0.299242761974409 1
0.341131655260093 1
0.389052490847925 0
0.3402063139659 1
0.33836637977596 1
0.365648271076328 1
0.387701485818042 0
0.344589379001348 1
0.335532007127014 1
0.339160795809267 1
0.350562268938054 1
0.358613484286384 0
0.370165929509969 0
0.363782912644653 1
0.32793977764842 1
0.346439217656455 1
0.328358379703888 1
0.3834903431455 0
0.352015455352539 1
0.330519150149659 1
0.390554233699905 0
0.340700405706228 1
0.358252796303679 1
0.322373864091657 1
0.347057462400951 1
0.356339340545949 1
0.331767675701664 1
0.31350985456533 1
0.327915871289527 1
0.338435534620997 1
0.373337952550669 0
0.277789580881707 1
0.344165924315308 1
0.333493426213646 1
0.324040051356285 1
0.36021768663517 1
0.296779496164628 1
0.362065180512001 0
0.303936881946826 1
0.381144275558423 1
0.364286606704432 0
0.345312952608192 1
0.360539700199883 1
0.338347781898233 1
0.385821022258031 0
0.361024044316729 1
0.320049053689856 1
0.35460038871802 1
0.31178434575767 1
0.396207423170929 0
0.351023819341277 1
0.374916043379675 1
0.35034484587238 1
0.342649743439975 1
0.329998315580371 1
0.336979636209033 1
0.337406459547074 1
0.310695674906357 1
0.356764514916387 1
0.370226838632454 0
0.358391738883912 1
0.357487852278906 1
0.364547433637148 0
0.327955757007073 1
0.319559021553775 1
0.350701437901003 1
0.299259098693732 1
0.361002244343675 0
0.352244269068971 1
0.32749615798585 1
0.366859230747417 0
0.353982680127654 1
0.378124307809209 0
0.352552353570994 1
0.396215772175599 0
0.337993536726351 1
0.345478724189856 1
0.391501346630873 0
0.372308396976534 1
0.379013751997164 0
0.380977942191852 0
0.353667553248939 1
0.34054350903264 1
0.372660437758739 0
0.270336970623314 1
0.339175642412764 1
0.35732499346003 1
0.360715361586645 1
0.392678114986641 0
0.356599207577232 1
0.358952582538827 1
0.342685149023227 1
0.330585863831692 1
0.391322506104336 1
0.372738696899764 0
0.3263068748717 1
0.336209082207237 1
0.357429228085571 1
0.351501850955376 1
0.340097669388755 1
0.333633315413737 1
0.420660959396314 0
0.373399927516611 0
0.355514940338668 1
0.359763768728812 0
0.360100028515088 0
0.382174537977719 0
0.346265320442484 1
0.361916485432204 0
0.305928263871254 1
0.365223730529752 0
0.34471469444655 1
0.372709478302247 0
0.346586437679856 1
0.365726102602323 0
0.375616485569472 0
0.321995698376975 1
0.291193234119262 1
0.368651988925098 1
0.333245185660673 1
0.40208350665933 0
0.392838611779829 0
0.334438572679646 1
0.355421973991218 1
0.420940484051483 0
0.333558049513886 1
0.351909070678108 1
0.360793173995163 1
0.298975680614902 1
0.318198658101618 1
0.366161638145689 1
0.37421688151197 0
0.370347190213457 0
0.344285170313684 1
0.330272857692414 1
0.391124880878923 0
0.281578212003668 1
0.339839789299308 1
0.325025444650217 1
0.38563645488218 0
0.356849851431299 1
0.337824425004915 1
0.333538339958743 1
0.317944998409962 1
0.322562254868873 1
0.371396142129605 0
0.384376751538745 0
0.385325039194389 0
0.309867393436911 1
0.33232046430862 1
0.332791003431392 1
0.348318367350721 1
0.322687528696347 1
0.335160732338197 1
0.325974444797543 1
0.299807855455868 1
0.289535511780729 1
0.35821908981459 1
0.386007831730776 0
0.345290882485487 1
0.357827432652445 1
0.352159736225248 1
0.406104156398962 0
0.377953163863598 0
0.361200199731873 1
0.31875854062368 1
0.375905389251513 0
0.300391477661354 1
0.337374666900166 1
0.358909086468607 1
0.313125998907821 1
0.399030661355098 0
0.447844187416059 0
0.344114704868366 1
0.356495024381202 1
0.339876435958925 1
0.335633998515659 1
0.332567836583393 1
0.386021182616541 0
0.363388067978744 1
0.357880014836511 1
0.359113381921463 1
0.375608413419369 0
0.42218523679713 0
0.360955469456479 0
0.382059246046934 0
0.298836191736499 1
0.375147630958805 0
0.336833654891035 1
0.346230066204867 1
0.352855556661941 1
0.311212111539615 1
0.335024877612271 1
0.358185141168724 1
0.393690043211624 0
0.387419549563386 0
0.327880732873459 1
0.320479669602295 1
0.342889577903991 1
0.283039653257153 1
0.366869619125194 1
0.377254790663511 0
0.344554969895333 1
0.366152728396752 0
0.346664050336586 1
0.378822385838451 0
0.381070721454378 0
0.327390788839636 1
0.36105684595853 0
0.358232523437222 1
0.324923246180011 1
0.374235679997173 0
0.405426232311756 0
0.384189488363578 0
0.252014317437501 1
0.367116684010152 0
0.374068253728712 1
0.356576545592538 1
0.30962802847193 1
0.327998696235924 1
0.38279730837741 0
0.375027350504858 0
0.384347250842864 0
0.325363789267878 1
0.32600059865969 1
0.33094359313294 1
0.358216341906373 1
0.364498688965983 0
0.386752650861887 0
0.350064697609061 1
0.340853565040572 1
0.360004407767559 1
0.282827699449896 1
0.379708735381174 0
0.334942335956435 1
0.404226925434541 0
0.354987658547764 1
0.367859970578332 1
0.348478722942845 1
0.348304447496405 1
0.342400378671221 1
0.344541579259186 1
0.32532638692509 1
0.337533172925039 1
0.33781942235452 1
0.428126711249466 0
0.386784588027643 0
0.371888119857781 0
0.323163424443289 1
0.343563740572768 1
0.316100050020129 1
0.348221539205543 1
0.34057907509553 1
0.302748415528078 1
0.351702255501069 1
0.353571636013138 1
0.400249651561187 0
0.38735163381234 0
0.351842483905948 1
0.357530907857932 0
0.379408837011803 0
0.321171398786273 1
0.3011955911643 1
0.365674047790145 0
0.39879559398077 0
0.417287325171867 0
0.365242584761911 1
0.325092084577709 1
0.363415385315547 0
0.337220130873247 1
0.333188185452064 1
0.409368288612952 0
0.3948729902073 0
0.323481264298085 1
0.404798209020636 0
0.363397975781916 0
0.401222421987431 0
0.352291923638564 1
0.358709345046993 1
0.367781667416657 0
0.301206022961134 1
0.30711248535752 1
0.388859888008683 1
0.384980082745138 0
0.373030569152363 0
0.300630451281743 1
0.377708781930178 0
0.382256267905562 0
0.386867894777956 0
0.391829096404073 0
0.329274493771267 1
0.342227210370265 1
0.326065964061061 1
0.38318963015853 0
0.342321380733124 1
0.334390473030076 1
0.325686480936289 1
0.322948987212615 1
0.331739452024643 1
0.344764668578867 1
0.311487155248397 1
0.369361596564178 0
0.290360715859751 1
0.31295497824776 1
0.392122012710454 0
0.363735811147033 0
0.340477716188305 1
0.325649341995462 1
0.367766995359565 0
0.350572048550105 1
0.348638435077874 1
0.330775234231023 1
0.32194922307741 1
0.364060039509559 0
0.259212832460224 1
0.380042507223824 0
0.353462615740906 1
0.358006130647859 0
0.35878307544607 1
0.313518353932308 1
0.334487154407529 1
0.364221770869038 1
0.375138491367182 0
0.367834986362188 0
0.321881123407022 1
0.356861919500193 1
0.391523537513004 0
0.363494868810953 0
0.341631212975387 1
0.346037628693016 1
0.324508960772027 1
0.342350542494063 1
0.377404641865151 0
0.366064615216766 0
0.309145303440487 1
0.286396136902528 1
0.364701105243711 0
0.374436481503079 0
0.414463628882104 0
0.383701329482412 0
0.322026778949652 1
0.345100564810916 1
0.314694754830173 1
0.336412352032093 1
0.312059078275579 1
0.339629932308124 1
0.354178269387328 1
0.384639301254995 0
0.287629037737591 1
0.3458197218067 1
0.389304862451576 0
0.36203860776501 0
0.359277603584079 1
0.340185776196678 1
0.324028904425366 1
0.353586260184975 1
0.32874982569829 1
0.411349942808618 0
0.377750794219306 0
0.357114117779019 1
0.349386497068082 1
0.380335392478854 0
0.344989269983605 1
0.367444051544178 1
0.344613415229849 1
0.337870504207727 1
0.384496890248041 0
0.348561352120672 1
0.312498277909161 1
0.32368767862128 1
0.368984693798208 0
0.320910616677995 1
0.343882784531994 1
0.378077074398282 0
0.319288990096166 1
0.352193127715042 1
0.325988244322626 1
0.345854158025731 1
0.349422517792569 1
0.346065419648885 1
0.413956251318068 0
0.39398826168774 0
0.335574748225692 1
0.427418203530294 0
0.337937240968278 1
0.369115794429118 0
0.353232677230544 1
0.420826642962888 0
0.372144339344354 1
0.414887594038323 0
0.398680719933757 0
0.315729986690744 1
0.376887291626193 0
0.274763731665901 1
0.381537379838621 0
0.351700862352902 1
0.345811590859812 1
0.338166708470947 1
0.344124530821647 1
0.364375840883098 1
0.338309789507986 1
0.345284580784032 1
0.286425717959538 1
0.329299785643349 1
0.346309933991687 1
0.335239024883603 1
0.355507942295779 1
0.338167902013479 1
0.382367970237295 0
0.299917151123902 1
0.329295060764453 1
0.341442927055823 1
0.374594623017648 0
0.366804606915232 1
0.35518838748406 1
0.339675885349046 1
0.34438090391944 1
0.343732295905683 1
0.292842097063404 1
0.354202214323609 1
0.431556438578154 0
0.355189880911165 1
0.316203896894719 1
0.392588905808712 0
0.371062433259564 0
0.40766460194671 0
0.318299444424715 1
0.36595369481436 0
0.35212408296836 1
0.347654295323408 1
0.393377085997244 0
0.403718071628028 0
0.363776969404012 1
0.31523121157627 1
0.324266147202695 1
0.311363388786748 1
0.41244698101536 0
0.337110806073828 1
0.331458891017285 1
0.38513451027252 0
0.37166536076154 0
0.318726890534959 1
0.323772684161924 1
0.327008518210352 1
0.319808713968054 1
0.314185427800571 1
0.325670618826587 1
0.37019005494089 0
0.393765578799918 0
0.33991254609484 1
0.308663761014344 1
0.38962228411276 0
0.371982010135475 1
0.362122190200052 0
0.395202115319833 0
0.326057670757792 1
0.350083027580255 1
0.367504604435897 0
0.369650614434703 0
0.379815710859866 0
0.395432437902114 0
0.411121258789055 0
0.366298112786403 0
0.29203463252256 1
0.339889159003994 1
0.308858697414424 1
0.347315886454881 1
0.34374326357974 1
0.338758782098146 1
0.382587982826656 1
0.357706024239445 1
0.36493342591428 0
0.348861715316764 1
0.328734736189945 1
0.371310052325985 0
0.368794444480751 0
0.35307589059166 1
0.327677090591595 1
0.346806195567545 1
0.381332226758596 0
0.349912222837066 1
0.342872547398408 1
0.349254864446867 1
0.376014351482291 0
0.320780467929968 1
0.354208973423643 1
0.314451672565802 1
0.33358581899259 1
0.370973060788023 0
0.321725149502407 1
0.34459538037514 1
0.336955296192578 1
0.351651003804983 1
0.385029959092561 0
0.347336485411309 1
0.342301972986633 1
0.33974953765772 1
0.394381321375549 0
0.356374412388136 1
0.31913773885556 1
0.333703133577039 1
0.381097532323727 0
0.320223755049668 1
0.363373017004829 0
0.292440765958191 1
0.291050219077323 1
0.337092707133213 1
0.335649836912179 1
0.330690761508226 1
0.347365722187728 1
0.387328320763549 0
0.349009947157883 1
0.371223539215386 0
0.386399261128446 0
0.368627532033895 0
0.343306576498824 1
0.345428668696288 1
0.357258380456666 1
0.356937196525437 1
0.380300703688008 0
0.346430445380476 1
0.345901085917435 1
0.42241144769775 0
0.395157471974203 0
0.353769382124544 1
0.368640298628404 1
0.327682846876253 1
0.3593921010726 0
0.327117008708521 1
0.340352946782569 1
0.321539082722746 1
0.33116211493971 1
0.34728288884272 1
0.419276287157389 0
0.44104046446523 0
0.32192066570901 1
0.334108982080686 1
0.377486514035343 0
0.36783580037683 0
0.406921992653284 0
0.353508590959784 1
0.318389866101947 1
0.391963206432445 0
0.323240753988388 1
0.311425981347659 1
0.325612627222575 1
0.363012538824189 1
0.348115225216206 1
0.345550322747755 1
0.348219854328638 1
0.339078487173247 1
0.318346585432755 1
0.394120664502119 0
0.31525861191464 1
0.379683621183496 0
0.351812358160755 1
0.378494413961393 0
0.369998474711148 0
0.368004555976321 1
0.384701175119744 0
0.365100941740126 0
0.396673842517706 0
0.312296673199505 1
0.361559607181458 0
0.350601229872338 1
0.317783234663904 1
0.377436192832337 0
0.338641526501464 1
0.390766980599813 0
0.381390545174035 0
0.295361862047874 1
0.339740940574356 1
0.365186794935338 0
0.378616532194981 0
0.409326129415846 0
0.317633594695401 1
0.360630988793306 1
0.340871720303421 1
0.381176650070531 0
0.341213337004874 1
0.365706444978734 0
0.372603548792026 0
0.37216900228193 0
0.341093448449843 1
0.352448169293882 1
0.326973250531185 1
0.363714832779419 0
0.335205106472114 1
0.313608963296393 1
0.442635989104472 0
0.337129905383576 1
0.365801438389512 1
0.403958095357235 0
0.343844580282573 1
0.28732100614818 1
0.332098591940404 1
0.324734504156124 1
0.372960609948771 0
0.372452584396262 1
0.341886647801876 1
0.362312472546236 1
0.380628492050865 1
0.342498743989924 1
0.329087483689675 1
0.361602921339714 1
0.303228452049707 1
0.339662165258439 1
0.415926707437377 0
0.335393469872671 1
0.340412685347601 1
0.368870895383189 0
0.362512801264329 0
0.345357477234115 1
0.375994997211759 0
0.353335482189985 1
0.362035147514446 0
0.343005476568652 1
0.32346113010354 1
0.339843938639854 1
0.366974861783765 0
0.302862449387716 1
0.332287906893006 1
0.387500264994093 0
0.390536133821722 0
0.357618311124184 1
0.289794120311189 1
0.304305218237277 1
0.339695517352969 1
0.388324567719986 0
0.3411119929583 1
0.360134153970132 0
0.340798784424954 1
0.390821043375985 0
0.349732628189501 1
0.368580169690131 0
0.402452570386372 0
0.39158542848566 0
0.344532911913964 1
0.39977913257657 0
0.391286111335573 0
0.343558567538163 1
0.302461851085533 1
0.357215256129281 1
0.374200362890223 0
0.356305479222075 1
0.288907402114477 1
0.358566207413498 0
0.43004889749362 0
0.392919341917284 0
0.377930376604789 0
0.427604313691146 0
0.35059359400914 1
0.365607612690876 0
0.352303574225615 1
0.35692728432327 1
0.405623830411233 0
0.361425075289516 1
0.313954195396403 1
0.333852711946468 1
0.305650730340329 1
0.36370559868452 0
0.35917016938381 1
0.33763411863647 1
0.43853311062847 0
0.400892807890667 0
0.335723388667712 1
0.371635362434924 0
0.33341777431448 1
0.317702843588179 1
0.336467353187948 1
0.371777416163189 0
0.341306929036736 1
0.379341091268869 0
0.373846942913301 0
0.288042950267087 1
0.361104218111464 0
0.357202525083659 1
0.374478524531048 1
0.347090279201566 1
0.378030643456439 0
0.297999561605389 1
0.342397771069666 1
0.366690808250983 1
0.358842455390396 1
0.328815693384402 1
0.334073212113363 1
0.385588678204269 0
0.366915914358903 1
0.354622386357378 1
0.407064768719239 0
0.391568574810407 0
0.282410892033679 1
0.341023782199595 1
0.328608285430955 1
0.312142568374335 1
0.310203729366681 1
0.438450503613708 0
0.353024515840614 1
0.338942061266096 1
0.354145998592061 1
0.352803888587694 1
0.327558776566834 1
0.307055927897785 1
0.381317156769228 0
0.337700218481592 1
0.339658891842371 1
0.365588692403192 1
0.311982363223139 1
0.330786413653193 1
0.3997874528241 0
0.280542638859429 1
0.332096408672428 1
0.425344122189217 0
0.380522065436454 0
0.3868842689429 0
0.332217528165999 1
0.376401166563843 0
0.384840062894045 0
0.351033719698493 1
0.319245231668543 1
0.377949248993823 0
0.349601625634967 1
0.39630588758339 0
0.372725529576896 0
0.398091325769077 0
0.320847027910757 1
0.30212224735989 1
0.345459338974897 1
0.30453531837918 1
0.378238578151189 0
0.307609168570536 1
0.302614740852951 1
0.38003578813375 0
0.321975592342133 1
0.407123249378606 0
0.329640990214914 1
0.373488215951728 0
0.311100133820972 1
0.360488441886044 1
0.375224189398387 0
0.415075787837984 0
0.413546114148542 0
0.352047927053366 1
0.328965124312015 1
0.323794908429406 1
0.374217933103267 0
0.324528594562541 1
0.341667759291798 1
0.337322212581237 1
0.378934360710694 0
0.331737190863443 1
0.381363728525401 0
0.358641598174186 1
0.380603920088283 0
0.361100254177085 0
0.36305794693608 0
0.311583644483951 1
0.395621450620227 0
0.389558341430323 0
0.356258143350255 1
0.364515676947592 1
0.312063233352622 1
0.339325394214646 1
0.335512581481275 1
0.280543772907989 1
0.361663540171052 0
0.348204049119634 1
0.401869922424777 0
0.325886149959018 1
0.406080486238276 0
0.343362770127142 1
0.367228295558249 1
0.359540831501659 1
0.290071358482701 1
0.362445964731514 1
0.319764170557792 1
0.370366962281817 0
0.402996169154978 0
0.364503233223001 1
0.336106807101719 1
0.349975382640244 1
0.365694968154064 1
0.318887418834827 1
0.347518269385832 1
0.388536313887458 0
0.350524455571812 1
0.329844059180037 1
0.416365862320546 0
0.311284806960559 1
0.354644222709357 1
0.294552533704645 1
0.36977664042599 0
0.326108077592618 1
0.394407664223815 0
0.312411225964555 1
0.313225304704806 1
0.364387561425105 0
0.378867589948855 0
0.330703508818139 1
0.38356127835442 0
0.331661837175415 1
0.332746501939658 1
0.331350130429818 1
0.388808385256293 0
0.343066171759882 1
0.376497439544672 1
0.345917752756852 1
0.347942815651118 1
0.346339936833535 1
0.315564979925251 1
0.351992691795475 1
0.373534807158373 0
0.356288167130361 1
0.330231100743161 1
0.342617878213307 1
0.316644101305836 1
0.285663183447922 1
0.375770848638489 0
0.395538880358485 0
0.395689602660928 0
0.321160970041271 1
0.346769250922126 1
0.349440253319077 1
0.39694722031322 0
0.333166127559852 1
0.338918393935701 1
0.357892620927494 0
0.279383609625573 1
0.353609830690515 1
0.326020671452511 1
0.35370752283308 1
0.349525607158766 1
0.301016338481143 1
0.336233020324353 1
0.295300381004383 1
0.370482328771653 0
0.2805647081795 1
0.270696450562327 1
0.38220507219263 0
0.421005482548652 0
0.385873382622018 0
0.363916997927224 1
0.371227194994477 0
0.370136744558418 0
0.370271319934678 0
0.3607174782245 0
0.349203671078844 1
0.42876139975314 0
0.271602307364145 1
0.341288221417703 1
0.341858695945603 1
0.307375318580091 1
0.329341837096806 1
0.290833787273675 1
0.352805726712733 1
0.347798408131113 1
0.310339207603481 1
0.309466906043083 1
0.316410921591181 1
0.285952493595221 1
0.316394154823475 1
0.318323082358888 1
0.349898022933489 1
0.386244204211333 0
0.373411792176578 0
0.386668980695242 0
0.312148254951903 1
0.383942537808365 0
0.377737496404442 0
0.368175190388998 1
0.341181471533347 1
0.312624502365774 1
0.327279865298741 1
0.305053767635027 1
0.423507520919954 0
0.401664206544873 0
0.310803131133879 1
0.375837845011602 0
0.306453874768281 1
0.405759234576342 0
0.383309034756643 0
0.370138289808938 0
0.376544557736487 0
0.335755105944883 1
0.327270534750608 1
0.266521449652024 1
0.334173134365063 1
0.354637074102057 1
0.335287640200427 1
0.365159804192794 0
0.374827634196604 0
0.344082791133691 1
0.358577945942996 0
0.386426258138465 0
0.37167458009028 0
0.387405706333163 0
0.342643358649111 1
0.35867214697037 1
0.362914536641833 1
0.359907411408083 1
0.355533546747789 1
0.348725451310217 1
0.35726053676472 1
0.334136325919715 1
0.317756858295792 1
0.343474877782235 1
0.373726246472537 0
0.363623176749444 0
0.318935222969014 1
0.319992921054038 1
0.361717329815394 0
0.379902518908237 0
0.342529951396322 1
0.325846929866876 1
0.363621050965317 1
0.371444803126544 0
0.369652207607062 0
0.369347865414868 0
0.299947736210898 1
0.368813463052935 0
0.359518400975359 1
0.370027123305147 0
0.334222873876033 1
0.301607774932145 1
0.347632306306269 1
0.397963197924616 0
0.345055052322727 1
0.302681978449626 1
0.393461324144812 0
0.330828477998959 1
0.36717163717438 1
0.339323948637592 1
0.370658115186786 0
0.388013201073702 0
0.318291744376596 1
0.354065591802922 1
0.376719067616875 0
0.407475712302402 0
0.34791193727368 1
0.317522826954667 1
0.328320560561642 1
0.322844913248695 1
0.336044418575455 1
0.404554758118842 0
0.332162673937159 1
0.375356629472005 1
0.314196836569797 1
0.315081477556414 1
0.324418464176985 1
0.342333584198835 1
0.319699072830383 1
0.344181971309399 1
0.347484373977506 1
0.352731850404567 1
0.368525419138909 0
0.346449799034906 1
0.339857756234506 1
0.372711762118051 0
0.324818493742255 1
0.337342809698394 1
0.381460315140638 0
0.355176407666204 1
0.336618967313064 1
0.378355749926214 0
0.372565118622816 0
0.36325920806548 0
0.358067474254861 1
0.353022631343764 1
0.36998350212667 1
0.358504873310061 0
0.374776383025515 1
0.313155445411802 1
0.347920411493016 1
0.363952249679784 0
0.320030110140489 1
0.337762109323464 1
0.385612743289532 0
0.360381422224571 0
0.370142339766567 0
0.376385671468127 0
0.280085065961012 1
0.32547669680365 1
0.352243402924804 1
0.364859741287178 1
0.384874219902299 0
0.361367715840552 0
0.303363288385005 1
0.349006577490015 1
0.357254841416441 1
0.371983330571949 0
0.414379957026641 0
0.382174277159901 0
0.316612243211643 1
0.39646584035648 0
0.399464235574756 0
0.354908111841369 1
0.338108349115026 1
0.353725304233852 1
0.340242207560749 1
0.317379360855041 1
0.33209324142473 1
0.328976911797828 1
0.350708917948827 1
0.35058062905791 1
0.316640383168034 1
0.329473127178484 1
0.360188243693454 1
0.259129324212301 1
0.372485763327578 0
0.371632377287272 0
0.322631797538687 1
0.394509989996908 0
0.380328968387465 0
0.384120094290452 0
0.345256045674693 1
0.283235044631585 1
0.382791483967562 0
0.350177484549532 1
0.339870874200856 1
0.295428940902937 1
0.309536967282379 1
0.343711369366727 1
0.38103910465688 0
0.306724206168313 1
0.362917466763887 0
0.316935687136478 1
0.34811733117131 1
0.378879205222874 1
0.346889996739564 1
0.335216602120515 1
0.364738549983369 0
0.327037058246844 1
0.401484022651415 0
0.360420784591952 0
0.359777144873133 1
0.314268976912161 1
0.410144258679595 0
0.308348504826213 1
0.338722743565161 1
0.399029033587732 0
0.309904575243172 1
0.369218949536004 0
0.345628493634955 1
0.354248881547311 1
0.37105377565393 0
0.299989717047826 1
0.323294311752266 1
0.375317039326972 0
0.278603291399057 1
0.310979077578899 1
0.382243654749319 0
0.288985373178178 1
0.368691588372738 0
0.352045528558035 1
0.363042768605418 0
0.350667766673332 1
0.39625423066006 0
0.37239781974858 0
0.350920524618416 1
0.361037631854064 0
0.288034686894814 1
0.374081861968666 0
0.321419066144795 1
0.421854762110873 0
0.334184431711581 1
0.368909864255506 0
0.32618469338786 1
0.361583968880522 1
0.374984470916373 0
0.375270776846507 0
0.327593853494978 1
0.273746606439933 1
0.380410613074338 0
0.31420186544021 1
0.337465288352378 1
0.317634778694586 1
0.335971877854061 1
0.36591508885612 0
0.324301662654492 1
0.371076247976397 0
0.357480789021318 1
0.419613838912906 0
0.362573099139794 0
0.344963156712333 1
0.327667987637227 1
0.370204339262867 0
0.337625144755445 1
0.330675312820358 1
0.341944832281167 1
0.336588237315202 1
0.406522797155447 0
0.314079621399304 1
0.405574031512919 0
0.389383150773178 0
0.302794893291311 1
0.359815055314378 1
0.293184771738166 1
0.330349390523187 1
0.404574189187978 0
0.33641157233773 1
0.330282771586896 1
0.343563836014007 1
0.383688975291125 0
0.38478952194494 0
0.414579743122265 0
0.373417699034614 1
0.350262862252688 1
0.353490561771825 1
0.344034062792136 1
0.316170294908451 1
0.34283574266952 1
0.330742379266796 1
0.376635442039901 0
0.339096927683667 1
0.356661360463392 1
0.319053584839514 1
0.363262373638396 0
0.336872242570576 1
0.382890619797649 0
0.352766883188156 1
0.369946253218936 0
0.32148506022775 1
0.359089243903887 0
0.377769491848076 0
0.336600370255754 1
0.399758078729598 0
0.37020190655867 1
0.320549332805011 1
0.360779348458168 1
0.342380329195927 1
0.369545581614802 0
0.370523611095174 0
0.315297206892866 1
0.38058498137558 0
0.402042580949359 0
0.335080063872357 1
0.366339440478851 0
0.416660003301519 0
0.344315138325156 1
0.35429685562628 1
0.361531759006778 0
0.371074581623746 0
0.346574591519589 1
0.391646840195885 0
0.293515328069491 1
0.357799735276293 1
0.339086459023771 1
0.344508555279422 1
0.354839620008126 1
0.378811004393938 0
0.37362084708175 0
0.362886626117568 1
0.45483423715547 0
0.348523672726438 1
0.319513778089856 1
0.374230353210317 1
0.3983384116329 0
0.34280532253065 1
0.363527704938531 1
0.296330092140268 1
0.36610040453604 1
0.328790521656167 1
0.3708700140289 1
0.441317339356476 0
0.359250141061387 0
0.315199771953897 1
0.347862357224672 1
0.414121086344129 0
0.384063462680368 0
0.344140606416519 1
0.368402454733852 0
0.35256650099246 1
0.395793581673752 0
0.34656297878093 1
0.377485362556611 0
0.345790360625588 1
0.319464380436048 1
0.323961303574053 1
0.320135042172158 1
0.383847929711989 0
0.352341332551368 1
0.309801735025535 1
0.405485723304435 0
0.285703129867984 1
0.317868411161663 1
0.347047637842188 1
0.326734737693537 1
0.320063921289955 1
0.364016919885228 0
0.391378669127833 0
0.368674454230748 0
0.351342150181573 1
0.323375824262358 1
0.387089015417488 0
0.384350935305825 0
0.412022258513728 0
0.325714150065228 1
0.38965801164018 0
0.360088100449926 0
0.343034038688435 1
0.366803647299312 0
0.343649187902813 1
0.350318544071458 1
0.362692397688029 1
0.308356826617754 1
0.396667445782813 0
0.342279559499032 1
0.369054902347241 0
0.355378438982164 1
0.292513716691367 1
0.307231344554863 1
0.295343243763355 1
0.302517531442874 1
0.366188197888712 1
0.352729342990602 1
0.314187835997781 1
0.311907329776788 1
0.339364190021565 1
0.338972434709194 1
0.364370762679099 0
0.377614628002823 0
0.334798445540048 1
0.344097984835088 1
0.347114114213914 1
0.380506813470168 0
0.363485760879008 0
0.385824429343563 0
0.359997948991074 1
0.361149344024153 0
0.326270235005269 1
0.372321441926817 0
0.321508865718946 1
0.340327359720664 1
0.394591681758107 0
0.324555115637788 1
0.40190906442422 0
0.37508386303124 1
0.359546300170584 0
0.342418273385933 1
0.386913866377817 0
0.305344785432863 1
0.301060523365528 1
0.318222530403165 1
0.30603079953543 1
0.355762334824682 1
0.361628572733756 1
0.404108469475917 0
0.287167138545433 1
0.356440359989809 1
0.358250215051466 1
0.312252656310768 1
0.398488545515173 0
0.358949374905032 0
0.332547298436942 1
0.310894320735617 1
0.370886545662677 0
0.301225118522177 1
0.331307154028782 1
0.326423393072766 1
0.325223062318153 1
0.369042940506024 1
0.420884049350784 0
0.353117054817986 1
0.365469630947925 1
0.343488006839885 1
0.432261738016753 0
0.366600159326822 0
0.347281323850313 1
0.37116928707666 0
0.376107950468082 0
0.38702086989528 0
0.337924057790367 1
0.322732042444059 1
0.341664127683569 1
0.36488450022476 0
0.422237363886062 0
0.336241298890958 1
0.352146330315163 1
0.361202008085727 0
0.312181062547773 1
0.330941889060752 1
0.360613104827618 1
0.320013061395468 1
0.373304252102781 0
0.377950894743553 0
0.336590748130155 1
0.339838432482562 1
0.353921387770152 1
0.356188926652449 1
0.354808518386532 1
0.401848741047153 0
0.3431114854849 1
0.373425395092292 0
0.354980646642946 1
0.346849028672871 1
0.338896318739342 1
0.340464042369291 1
0.371883828851953 0
0.358212734516379 1
0.331689418286081 1
0.381050120781188 0
0.387395354730548 0
0.338385254459882 1
0.310120479852651 1
0.378071208775634 0
0.388765289389552 0
0.343250564552787 1
0.35275611757345 1
0.329440234494176 1
0.328514437892376 1
0.318789692134389 1
0.360096579964897 0
0.374405576244121 0
0.29782411427181 1
0.342547552407147 1
0.347748278565509 1
0.381565271066403 0
0.346086278183789 1
0.290486170818431 1
0.373640910918414 0
0.342768321865624 1
0.368691168287795 0
0.297061415432261 1
0.357319180865835 1
0.339224690996157 1
0.377317038354989 0
0.345552713387431 1
0.351294677948278 1
0.365522322860081 0
0.413710339812365 0
0.316685566664894 1
0.322102141641264 1
0.297506868771826 1
0.349731236732548 1
0.33262074375052 1
0.276203659582029 1
0.314757743855432 1
0.317848276799803 1
0.348531442583024 1
0.308232351627225 1
0.321227420964996 1
0.366442231267473 1
0.396718287904205 1
0.374121487139132 0
0.365088778281755 0
0.369446018442704 0
0.34607633897215 1
0.386096496952587 0
0.319199186985942 1
0.321784884200495 1
0.327542884724847 1
0.343810893334921 1
0.376263876830139 0
0.335039211485119 1
0.362524182128444 1
0.32948280007405 1
0.284690166809338 1
0.405668920749817 0
0.344959781515185 1
0.36524093256458 0
0.348001898296962 1
0.29838482040495 1
0.354763402588897 1
0.393467914629521 0
0.313826997667519 1
0.408809554697322 0
0.364814667679439 1
0.393707547096973 0
0.338096161779334 1
0.31663489750385 1
0.364013715643657 1
0.382487159288858 0
0.35785032437261 1
0.357843026632749 1
0.353110902556417 1
0.401731618527733 0
0.377758825986919 1
0.35581718838596 1
0.356506870337139 1
0.320615969608901 1
0.42525699680281 0
0.362426404415888 0
0.340902879057303 1
0.351574741991006 1
0.338944219945844 1
0.404925849579071 0
0.354096229915688 1
0.345228762296361 1
0.337567281058727 1
0.362169193979897 0
0.375708872459373 0
0.368367534032578 1
0.404721581754831 0
0.35301978302521 1
0.353413189388176 1
0.312934167937272 1
0.312715573409887 1
0.406727784038832 0
0.375158527923327 0
0.365107924978675 0
0.379087550644297 0
0.400028858529972 0
0.344549119597133 1
0.394540612767535 0
0.368620479132597 0
0.386307191722688 0
0.373011189755211 0
0.344253820289982 1
0.368765871574951 0
0.370664229253976 1
0.336387011455598 1
0.339338075142879 1
0.351962460703898 1
0.412760904377789 0
0.329168526928996 1
0.353546312474991 1
0.405956054329635 0
0.326813433548421 1
0.369424944409263 1
0.411879867061903 0
0.32728557095834 1
0.385695800258611 0
0.344399214702237 1
0.379587541786304 1
0.399155581619909 0
0.314753030082879 1
0.332134707575267 1
0.384356835953943 1
0.314850761621948 1
0.378870927107623 0
0.362090587044154 1
0.349442186176999 1
0.309078815777306 1
0.353386671074152 1
0.405307615295752 0
0.392484365628218 0
0.360882082858065 0
0.33237230292394 1
0.316484142721744 1
0.382412510565679 0
0.325074799293125 1
0.304776810002638 1
0.373817394056951 0
0.386035181924958 0
0.342567410327604 1
0.364082873546269 1
0.348272365239665 1
0.355996715153479 1
0.393538339181922 0
0.330286192811724 1
0.310492995803101 1
0.31737515591184 1
0.321951793542513 1
0.350655642840214 1
0.416166807910396 0
0.336252147365771 1
0.300831189536873 1
0.318678529619698 1
0.380787477050655 0
0.342730917670307 1
0.329845826711634 1
0.302025983464439 1
0.399940019305356 0
0.36089169514427 1
0.363206389422312 1
0.380293030877519 0
0.349274946880129 1
0.345155122144669 1
0.319967238332263 1
0.411911649828238 0
0.333385060990335 1
0.358914648996728 1
0.339050292277777 1
0.300619549939747 1
0.365598761755799 0
0.337054974660865 1
0.376216313424088 0
0.402981446153304 0
0.354868323125166 1
0.334642785096274 1
0.354975908973267 1
0.335971172759236 1
0.398692501395286 0
0.351837167083395 1
0.362750948785166 0
0.392319555776971 0
0.376021560332229 0
0.356606237944789 1
0.338639269074728 1
0.311765570913442 1
0.342472212557959 1
0.357291276884149 1
0.334189633421292 1
0.36595797055487 0
0.363007141503886 1
0.384086104988536 0
0.424190809474477 0
0.357855941725893 1
0.327609432045057 1
0.369110630631711 0
0.326915522973326 1
0.362691148096634 1
0.348788789946071 1
0.344868841759121 1
0.306473761064469 1
0.346299861011771 1
0.39817198655761 0
0.374868080694154 0
0.331721763577093 1
0.386010484374229 0
0.383900916382075 0
0.342379894652583 1
0.303775826919933 1
0.386763875592978 0
0.299361573688022 1
0.320682721367164 1
0.303813458339625 1
0.286492170802906 1
0.294367656775312 1
0.325545354293617 1
0.411608182657405 0
0.354822290268555 1
0.375103797494844 0
0.324125092955288 1
0.362088142001673 0
0.379302284228176 0
0.442012394870525 0
0.360496366379702 1
0.336206329191855 1
0.327013383249327 1
0.385167087180718 0
0.415745939148922 0
0.315359238241729 1
0.353529783966797 1
0.316485553681698 1
0.35067500395624 1
0.341850974282797 1
0.366949173318242 0
0.356412683781268 1
0.366625075816092 0
0.323789802693635 1
0.398333162285317 0
0.375031176980421 0
0.342418783238461 1
0.326450840588596 1
0.321513643558072 1
0.372627359711252 0
0.388080678664328 1
0.331130853519494 1
0.307980794824808 1
0.3587814199899 0
0.312703940693933 1
0.342541353605888 1
0.364748726074411 0
0.381717139350493 0
0.349732257830292 1
0.309597183431248 1
0.419802555047222 0
0.337328663349712 1
0.394400471659519 0
0.373064088804823 0
0.352990816544054 1
0.346851978009183 1
0.308125824094091 1
0.351947222847945 1
0.356511412389026 1
0.333925275680714 1
0.395023062069106 0
0.332971352121749 1
0.35992317823053 0
0.343956763321049 1
0.316396628625415 1
0.313832131122359 1
0.377022444780536 0
0.355503258667911 1
0.375454801608032 0
0.374148127469164 0
0.336637610246152 1
0.342981011453673 1
0.39642171006837 0
0.358624135898658 1
0.367500626030053 1
0.361111335010199 0
0.356573412784113 1
0.375951307768503 0
0.347050551715181 1
0.38377265564632 0
0.320398461981343 1
0.373452336069389 0
0.321208549162339 1
0.315096363936631 1
0.340740556351288 1
0.329678324483894 1
0.315937839562193 1
0.346455059996366 1
0.313977024285216 1
0.386155997784663 0
0.325603265136587 1
0.313812821593865 1
0.386757367079823 0
0.354326816337096 1
0.368564516531986 0
0.31400936453689 1
0.342165069455718 1
0.396370866137734 0
0.330178419564649 1
0.376322896640437 0
0.418960848491842 0
0.311915409296266 1
0.322477118259845 1
0.345523047719473 1
0.34686932497277 1
0.307858879875523 1
0.299214442807535 1
0.298248286763534 1
0.340420449840439 1
0.39498565980793 0
0.343010097837066 1
0.370180623471308 1
0.325465223479265 1
0.374907662609963 0
0.358841851984672 0
0.33789549108277 1
0.344561367281184 1
0.323642931237256 1
0.351472989161531 1
0.26702297113898 1
0.400376027035681 0
0.359697963028325 0
0.37196369603462 0
0.311632339364854 1
0.381832279514661 0
0.390777405435332 0
0.38876620268909 0
0.375444443611555 0
0.3289178772175 1
0.36428890162969 1
0.342919724034684 1
0.372760405419176 0
0.354098279604061 1
0.381873566762946 0
0.278407195572551 1
0.316457325637675 1
0.396352965667354 0
0.368972760426882 0
0.382122728028031 0
0.355056268015682 1
0.336201793683459 1
0.320734549291916 1
0.400351506494114 0
0.327668734948393 1
0.343751023327113 1
0.399916042653203 0
0.369042265132998 1
0.421648143132987 0
0.32326111515221 1
0.333943920934062 1
0.342382916065174 1
0.348327303437621 1
0.307028235479386 1
0.331405508799321 1
0.382536002931532 0
0.353825893403823 1
0.360484805732667 0
0.343132251093642 1
0.367150962849975 0
0.320843000338042 1
0.353707104583605 1
0.365352418814999 0
0.35608811853856 1
0.358202060896833 1
0.2777969971479 1
0.361724211131699 1
0.332516877376828 1
0.3403934258272 1
0.387931323098532 0
0.376397327815001 0
0.34127073000347 1
0.315279337979496 1
0.408050162559899 0
0.350982952755957 1
0.361157529121839 1
0.39861633126032 0
0.282799899940093 1
0.321555209512698 1
0.328039146121486 1
0.346686320165327 1
0.339701314308443 1
0.314871675062531 1
0.350279666173169 1
0.326587323436798 1
0.32794043933874 1
0.356205597781221 1
0.310544985266245 1
0.420297639354475 0
0.385790571843086 0
0.38561941705141 0
0.391780295169264 0
0.371665450682087 0
0.375351846321791 0
0.355381056254651 1
0.362493234791357 1
0.353698728410449 1
0.369253123351727 0
0.35288905645461 1
0.334628852353854 1
0.334728659868851 1
0.380318950032646 0
0.393285572402271 0
0.377244406580497 0
0.38509282081657 0
0.35440641170521 1
0.333053784206915 1
0.412700714516217 0
0.365340086625007 1
0.367713450971821 0
0.377371982085244 0
0.340403858935001 1
0.359415959488037 1
0.382964671560309 0
0.361573861417574 0
0.362670569749433 0
0.330731915912538 1
0.36917058954123 0
0.394202216786971 0
0.303696181984097 1
0.336905225709811 1
0.346067283698826 1
0.412473510175341 0
0.38370585547213 0
0.325909277718764 1
0.341277237070115 1
0.337106856208597 1
0.372917952023089 0
0.339667163659749 1
0.377930499007852 0
0.379930225125643 0
0.397999086298296 0
0.407378799682593 0
0.334486069077524 1
0.408118343249847 0
0.318312270390686 1
0.332573765973543 1
0.351403893472808 1
0.370309043327144 0
0.378141241203394 0
0.378344285390189 0
0.349085335610503 1
0.399171603587137 0
0.369693949676484 0
0.372306476153701 0
0.312145813637003 1
0.328193653095676 1
0.316224610221614 1
0.391871885361226 0
0.408768877434007 0
0.32950135022853 1
0.374101836334693 0
0.393602964270457 0
0.377682122242641 0
0.364059035036685 1
0.378837053090436 0
0.356202768462258 1
0.384024695383571 0
0.341955848771697 1
0.349151695004166 1
0.32590802308513 1
0.375406273397127 0
0.333162625405881 1
0.33748789087099 1
0.411770494988093 0
0.347480842617828 1
0.36888426002926 0
0.315027791693096 1
0.392756605397617 0
0.390921032416501 0
0.35544460713438 1
0.33083522544052 1
0.35434986491795 1
0.363559052340359 0
0.389443356710302 0
0.336767288905711 1
0.301891360310401 1
0.341853817990072 1
0.402311121263772 0
0.364795180542041 1
0.346632094919248 1
0.364277255422529 0
0.314069275490116 1
0.310589186933113 1
0.353162015284144 1
0.310742493385398 1
0.31333495697316 1
0.310258564648268 1
0.347136350389285 1
0.377167300818627 0
0.285557114493125 1
0.369121064053315 0
0.376901158816333 0
0.290757451544766 1
0.396211378242842 0
0.374974184148968 0
0.342643710209174 1
0.366076418788145 1
0.343623941282533 1
0.357853904818678 1
0.343823063617668 1
0.390720086704488 0
0.374004392248502 0
0.341977070786871 1
0.353379183000611 1
0.366696957371336 0
0.359774085463932 1
0.369553609594875 1
0.330200708249668 1
0.373427214944204 1
0.362145585172284 0
0.372471372725685 0
0.397897691447583 0
0.380090855057424 0
0.332733716944283 1
0.325728250403165 1
0.386355504617225 0
0.332871188343646 1
0.332470691940944 1
0.361452499980431 0
0.383317045739664 0
0.324052522942694 1
0.377588018953394 0
0.354528190132124 1
0.354571769435977 1
0.364518423268809 1
0.329009324450799 1
0.322383520129355 1
0.37408607649672 0
0.350595590200432 1
0.344616348451881 1
0.419522199741309 0
0.259890075138433 1
0.32942814110427 1
0.341694223208455 1
0.361642870358052 0
0.32754117642364 1
0.356026032750189 1
0.355649567250538 1
0.381154791564683 0
0.314942422271793 1
0.334339737465492 1
0.342342356922034 1
0.342272147821826 1
0.335300370080817 1
0.374417418056848 0
0.392279392666018 0
0.357292160182787 1
0.363187609736127 1
0.35202051734915 1
0.270939076339987 1
0.37982197660151 0
0.365988758143756 0
0.376752059218354 0
0.376954174413946 0
0.380507475891195 0
0.296410066760426 1
0.300449707717233 1
0.38591837995096 0
0.415337083652833 0
0.360916992786927 1
0.343580458723335 1
0.329861521667264 1
0.357880438345223 1
0.352979913280978 1
0.402869653064752 0
0.343227960859514 1
0.362552987513852 1
0.347816048731237 1
0.407256374562561 0
0.379444864878083 0
0.346037304147706 1
0.336930389650129 1
0.381753068517104 0
0.334763792326665 1
0.369907286748532 0
0.319140785416487 1
0.32055321644743 1
0.365143512289162 0
0.280444047843671 1
0.4159478740999 0
0.384256434136056 0
0.375738449461402 1
0.347717729916876 1
0.32767594377407 1
0.334728424136738 1
0.359776412781654 1
0.298615233803312 1
0.345780699802679 1
0.365243724820689 0
0.374613248488303 0
0.383929250171064 0
0.363976296586355 0
0.336568399988904 1
0.388956767965747 1
0.357548960229188 1
0.327838667400327 1
0.329339512886527 1
0.409808660854173 0
0.345449728101457 1
0.406059774294749 0
0.359662214160756 0
0.381668522788127 0
0.340369130804136 1
0.317476611300598 1
0.364825484576511 1
0.400254591000426 0
0.377357350470706 0
0.367546464223792 0
0.348529285513436 1
0.309807895347898 1
0.311533348619802 1
0.307996891809603 1
0.337206662967847 1
0.367832694297348 0
0.354655201385177 1
0.411001866204525 0
0.355100203845941 1
0.323139208375988 1
0.363806473292017 0
0.387337774435826 0
0.309340727479308 1
0.336112763522616 1
0.361260791643057 1
0.342223336708358 1
0.376848651673307 0
0.392729267219908 0
0.384301724437567 0
0.358018793767602 1
0.337654310203246 1
0.351469316654316 1
0.307871043376502 1
0.295996848247379 1
0.357722948453161 1
0.357137202126937 1
0.282232572647951 1
0.343439217026811 1
0.385667986377896 0
0.325954140824327 1
0.406147680185674 0
0.359569154300613 0
0.3590580171676 0
0.349348360886893 1
0.34544230519911 1
0.356991473009214 1
0.363809631134344 1
0.392423116026614 0
0.342990276904281 1
0.300828792509412 1
0.391492842109789 0
0.404362706646801 0
0.333649683564262 1
0.391033800458462 0
0.386147315965711 0
0.304694443791445 1
0.348004214933963 1
0.362513535441434 0
0.376054552696354 0
0.361862751997385 0
0.322134311915157 1
0.409223039055317 0
0.334597212009361 1
0.33810129738807 1
0.416411022086093 0
0.368508538655365 0
0.335872407899762 1
0.382325320281673 0
0.382124012357933 0
0.32935470635954 1
0.354275670283547 1
0.334925193397566 1
0.375057830433981 0
0.358749367803954 0
0.373289065028811 1
0.347985840312818 1
0.309443547538243 1
0.389630951551167 0
0.34891478371783 1
0.316249686097048 1
0.321592489453683 1
0.349447845315223 1
0.368078530347681 0
0.384875429513354 0
0.410919623880339 0
0.373561037452242 0
0.320827046858222 1
0.329102252825695 1
0.38311992806805 0
0.346076955367137 1
0.362987644148211 1
0.345974475909683 1
0.366397390348324 0
0.369769477234118 0
0.322673367462967 1
0.3402595146225 1
0.349764946858235 1
0.34970126591437 1
0.378548312305931 0
0.322979218411019 1
0.384145512563144 0
0.400610069673175 0
0.355907381525507 1
0.343083501391864 1
0.348044548649019 1
0.287995741100393 1
0.322943186423638 1
0.322523458112307 1
0.324866540515477 1
0.343710139696837 1
0.340960159841338 1
0.357693323670263 1
0.303448993343419 1
0.354700883607982 1
0.306032377432772 1
0.391760151102558 0
0.352413319723039 1
0.379331404367106 0
0.38175991959603 0
0.374099932473914 0
0.32462334180463 1
0.349799167943229 1
0.339728589337462 1
0.304147434215844 1
0.41828277179495 0
0.323035089833288 1
0.46245257229333 0
0.378633437841633 0
0.30272059364112 1
0.282936832568747 1
0.303774710965065 1
0.336070631490437 1
0.354073042274715 1
0.37434908397989 0
0.347853627638125 1
0.349454547305792 1
0.354529326534029 1
0.355661289496947 1
0.351047048890124 1
0.347412834826803 1
0.361148508466776 1
0.360075179323011 1
0.409186930054872 0
0.378403076445729 0
0.338402768769871 1
0.332219952020896 1
0.383371290278953 0
0.264842900180654 1
0.393058339927308 0
0.386319912846044 0
0.335641417599885 1
0.307099856550999 1
0.308177610875425 1
0.337470429069953 1
0.397173562204052 0
0.406925035294617 0
0.330237221213173 1
0.336949061806366 1
0.36281964246122 1
0.309050739727448 1
0.396736609608091 0
0.38139701588874 0
0.330533444850471 1
0.380893495652699 0
0.366544019497431 0
0.34686289202015 1
0.384939159840487 0
0.358656157189512 1
0.381441470810602 0
0.310750285800686 1
0.30957511468766 1
0.349962709331415 1
0.334128599471077 1
0.361643463177025 0
0.325306372445845 1
0.379458728603752 1
0.397852870122924 0
0.341431779639356 1
0.286011041391619 1
0.368500266042562 0
0.328627066626811 1
0.351145885526968 1
0.355759036871674 1
0.386961158860943 0
0.305365387688556 1
0.342138415066969 1
0.292866318346779 1
0.346549282085177 1
0.295782382551156 1
0.394265016339138 0
0.449310956120185 0
0.315184480951532 1
0.392211134774087 0
0.37319741635403 1
0.371807265170813 1
0.330402076233822 1
0.390759535404358 0
0.303563400867522 1
0.337663238866244 1
0.388749759419461 0
0.420618017943778 0
0.344118499306617 1
0.367549132061416 1
0.369275087065774 0
0.284019619546543 1
0.349190479960973 1
0.359079550178996 1
0.36460229915296 0
0.395787633488318 0
0.342510790839478 1
0.362556753990189 0
0.325936351482733 1
0.358174633033968 1
0.360150856032162 0
0.343668648163051 1
0.370381728919375 0
0.398194471548546 0
0.296543166128634 1
0.345611402097521 1
0.339752808040399 1
0.34197359372632 1
0.346820786733932 1
0.379565233024411 1
0.328471203917459 1
0.331713072165756 1
0.343330202082003 1
0.33868494515371 1
0.388209827156705 0
0.32994496117246 1
0.323359949109716 1
0.315417621912325 1
0.310897309410301 1
0.352544470540415 1
0.412319415399955 0
0.397294919272209 0
0.345374805204304 1
0.370440450510094 0
0.383213760723734 0
0.381225803709575 0
0.341284211820936 1
0.366584489046568 0
0.387706386109553 0
0.339381008153279 1
0.306681772492715 1
0.373910377036363 1
0.308410896196599 1
0.372443041318748 0
0.342411257283202 1
0.342367159706857 1
0.331909614019999 1
0.342891707527041 1
0.352086254693453 1
0.335558379769865 1
0.367835274931778 1
0.348224071970826 1
0.374480303198879 0
0.382687053506932 0
0.346465256002714 1
0.343458140430084 1
0.393616006850914 0
0.321538139707042 1
0.318692627560611 1
0.34037990511243 1
0.327937273273415 1
0.338445132514749 1
0.335448876407701 1
0.301747647394447 1
0.339284485636756 1
0.341381466956187 1
0.319811264235103 1
0.355690023420558 1
0.359265972255762 1
0.394134268346622 0
0.368268154196576 0
0.329093001717051 1
0.367038156018975 0
0.351509414211429 1
0.321663932752283 1
0.335786938604139 1
0.310036902633582 1
0.307860199672151 1
0.342403245507966 1
0.38689938148709 0
0.334888013471029 1
0.345664993426736 1
0.412350536074586 0
0.318824389641456 1
0.360607477578473 1
0.346596549353303 1
0.34665036462506 1
0.300137751299166 1
0.369561997143174 0
0.355972888099423 1
0.344712256349621 1
0.351500822212941 1
0.360109094003989 0
0.345319658140059 1
0.339285303491513 1
0.323481841737024 1
0.406211628335273 0
0.301268816360772 1
0.369383116379585 0
0.32193046015508 1
0.375233103402169 0
0.326996687098438 1
0.320197202849697 1
0.339570613996917 1
0.348842874985971 1
0.320303853653848 1
0.339966235587399 1
0.32856499185432 1
0.425342035009203 0
0.344781554344034 1
0.362748513726773 0
0.265015566885742 1
0.350255704783815 1
0.322018395302824 1
0.354581050534708 1
0.352099347615922 1
0.381657099946946 0
0.332900098494724 1
0.366044265285342 0
0.300569747569445 1
0.325130231313951 1
0.384462827035539 0
0.313106880680568 1
0.312426248015284 1
0.411729514969819 0
0.368256778332979 0
0.352711601561339 1
0.339821905473047 1
0.378943183560758 0
0.323558199575388 1
0.354735295026223 1
0.39170405187398 0
0.385937572232247 0
0.342350764773158 1
0.376375882140122 1
0.382917436960207 0
0.31748522824022 1
0.323444473439027 1
0.341007663847574 1
0.367238249873844 0
0.345451585751983 1
0.338729565491115 1
0.365084236045492 0
0.343055484499905 1
0.367383446693916 0
0.367708913169707 0
0.361851064050137 0
0.38863560017178 0
0.338404323428517 1
0.355681841345906 1
0.368373947545394 0
0.332337891782056 1
0.322702001430513 1
0.326508108340594 1
0.372133390112942 0
0.391602048432892 0
0.404201707070884 0
0.355968115903885 1
0.357392781475845 1
0.357392059236254 1
0.312221513990661 1
0.337862042806158 1
0.362474032235361 0
0.36277285172577 0
0.357832790418601 0
0.310362069062709 1
0.32704273042771 1
0.386667947149895 0
0.358772498954476 1
0.354652221746274 1
0.317899279485888 1
0.355999068406736 1
0.332002062000329 1
0.328892875027673 1
0.396298067406864 0
0.311731321894192 1
0.35657983747567 1
0.386792127284591 0
0.356611310449569 1
0.3749400131631 0
0.37125101327687 1
0.38764508637406 0
0.370351098489408 0
0.418296100750534 0
0.331026658391058 1
0.376761951897565 0
0.323435382021721 1
0.383989297522742 0
0.324065230023194 1
0.34988765055435 1
0.346941988728282 1
0.364056041692463 0
0.34175935952004 1
0.360072205895526 1
0.327695379006778 1
0.381649724975533 0
0.363428473853201 0
0.394695565576096 0
0.257208354814809 1
0.362865434509444 0
0.362802168499743 0
0.348150591391677 1
0.362016971884616 1
0.370123394616485 0
0.380043834545999 0
0.336720278099901 1
0.308694267061443 1
0.314433274489003 1
0.327186476964498 1
0.331829506147381 1
0.29922315121936 1
0.295947474959751 1
0.384821469811642 0
0.389410974928082 0
0.349521116010319 1
0.37303793761362 0
0.344749761136514 1
0.322540329377859 1
0.30690875693773 1
0.320651151425494 1
0.340101256336958 1
0.342532222229027 1
0.3978431502709 0
0.363668232198282 0
0.349757636967274 1
0.348963157580025 1
0.330479668965819 1
0.366550146244439 0
0.357569191054725 1
0.360069788359684 1
0.355456446706015 1
0.373515774555407 0
0.320234800654299 1
0.35116901011085 1
0.363211965718658 1
0.3311220320193 1
0.359652822675101 1
0.412629132229865 0
0.330150031371034 1
0.329356981321533 1
0.368463749651279 0
0.33161206993489 1
0.35441506471238 1
0.393155615899802 1
0.324873544395881 1
0.298160096222866 1
0.334379253528918 1
0.389723878082576 0
0.319317255294993 1
0.319407050692317 1
0.351792447342508 1
0.391791847181073 0
0.323916919300742 1
0.304569456601276 1
0.298090223323169 1
0.336412763012494 1
0.30417320290786 1
0.319376735399838 1
0.419485952672076 0
0.36124752299071 1
0.291820489399517 1
0.351768222589456 1
0.315786129099805 1
0.389508887328278 0
0.352487624125293 1
0.348697248915132 1
0.347202860110506 1
0.363919735685954 1
0.370283774589389 1
0.36076875593876 1
0.355533768351313 1
0.36677778712115 0
0.35569645050208 1
0.38096379123139 0
0.36696682137131 0
0.386905972268636 1
0.328853705636746 1
0.387164421772648 0
0.313660964895817 1
0.311928795457617 1
0.334710482261421 1
0.384969865012626 0
0.392441041223407 0
0.335174021161722 1
0.354637108134639 1
0.363034732878652 1
0.384495223926211 0
0.350409582172073 1
0.321126804336738 1
0.342922497180201 1
0.345633827478784 1
0.386265077512054 0
0.366264149972014 1
0.301362012406733 1
0.323544916379293 1
0.321070857264996 1
0.286486724996412 1
0.32657232000057 1
0.316406925086964 1
0.309133913790569 1
0.335954033683766 1
0.349921457463494 1
0.394850892436577 0
0.352952520540294 1
0.349057926058172 1
0.341705303337386 1
0.346275290404389 1
0.386655969173849 0
0.337961653538272 1
0.386912610410196 0
0.288918744533484 1
0.350887683140269 1
0.371883566121902 0
0.2982370255747 1
0.383002031318471 0
0.357734657944955 1
0.340320899801005 1
0.362732020383585 1
0.390824486095829 0
0.301636511126451 1
0.380595171342687 0
0.329274644287773 1
0.347137357395585 1
0.31889929634415 1
0.325700121771587 1
0.374637729925693 0
0.306334046749328 1
0.293355825334152 1
0.402103602686685 0
0.36253557987025 1
0.336333904700656 1
0.330190432277867 1
0.359710640032808 1
0.310869737273913 1
0.352331087967997 1
0.361178989994446 0
0.349675780745459 1
0.370012656297994 1
0.337744066546174 1
0.32268047584646 1
0.360645689274687 0
0.33312978457946 1
0.314659969384291 1
0.34651707988375 1
0.366882597906766 0
0.361827362884322 0
0.345431878236637 1
0.369587308412499 1
0.32281964427397 1
0.337128890781691 1
0.313514200268185 1
0.363334543628395 1
0.398692373085802 0
0.34477748110354 1
0.363497422190622 1
0.350494895832632 1
0.376635151963762 0
0.311894201665271 1
0.367764681018489 0
0.259147671350012 1
0.346199209173388 1
0.385430242984697 0
0.35486720623515 1
0.31887071035205 1
0.371950253422243 0
0.316234118569666 1
0.351126032329644 1
0.37147883946631 0
0.374893407882952 0
0.292006435095682 1
0.326679546695762 1
0.370699119806847 0
0.373718256345846 0
0.352984687187653 1
0.325313605749674 1
0.361322635930384 0
0.360102502955671 1
0.341814233225377 1
0.321494325462838 1
0.366610599656602 0
0.343309882507677 1
0.402246495480351 0
0.285939715353516 1
0.355741352586832 1
0.375539849378115 0
0.342034862578404 1
0.295057339524168 1
0.411571812937113 0
0.313074407819235 1
0.337797544800124 1
0.341174307453533 1
0.361383523191824 0
0.375735778254447 0
0.362817743740249 0
0.367179369490511 0
0.313895462202852 1
0.283552717390806 1
0.377090126114765 0
0.382413583253929 0
0.350566036765923 1
0.309978240261447 1
0.411683194293309 0
0.33676962909586 1
0.382026242938377 0
0.396474329376862 0
0.41432392526673 0
0.378512139690257 0
0.339455705539268 1
0.348165215833206 1
0.326543946548744 1
0.375041263662201 1
0.337845243086913 1
0.36863484780281 0
0.346426477804108 1
0.35803470956672 0
0.347693915075276 1
0.340374690857802 1
0.282706327445592 1
0.287811159765605 1
0.311753266460593 1
0.357806827194159 1
0.351062935992739 1
0.376682985005545 0
0.420399014607673 0
0.336093646799165 1
0.35558502708208 1
0.327234437747219 1
0.382066484993709 0
0.325202358162129 1
0.358543431549955 0
0.359606722241057 1
0.365940225478293 1
0.368744319540138 0
0.331921760143948 1
0.337088514734959 1
0.319412063910149 1
0.347593739489557 1
0.333142813320145 1
0.364258867495361 0
0.37604006021599 0
0.324334497065994 1
0.317546493264993 1
0.304602924812596 1
0.352553466036766 1
0.349566383494821 1
0.35465915294119 1
0.35782657347092 1
0.343680531956297 1
0.344635716631766 1
0.348258352841962 1
0.281884421660528 1
0.341847800554045 1
0.329370610786093 1
0.355001576935213 1
0.367843818310394 0
0.295865794360563 1
0.382315223154593 0
0.338906582227465 1
0.374104588458154 0
0.309918778936685 1
0.334414216367885 1
0.333393360633405 1
0.336286023662323 1
0.34608237464596 1
0.389201832038513 0
0.367729218298666 0
0.327767123208288 1
0.376513560705735 0
0.373828037160573 0
0.328719709422677 1
0.329560848704988 1
0.328947300798259 1
0.29750808009851 1
0.327507459550405 1
0.401148205751064 0
0.409324912220382 0
0.33074928321895 1
0.311683013059828 1
0.31225105785021 1
0.384362461002449 0
0.360834775467375 1
0.335019260958489 1
0.376837511136934 0
0.317745336143158 1
0.374703155377442 1
0.337943182772738 1
0.2941826042505 1
0.327151599404173 1
0.293395656397813 1
0.350639574612464 1
0.306753458583959 1
0.339283720658579 1
0.377451149129659 0
0.385493506043944 0
0.37216377880727 1
0.381762370585479 0
0.311707224719622 1
0.447467457741014 0
0.293969310276207 1
0.345197630283082 1
0.312157175991963 1
0.314668632750269 1
0.347993994329916 1
0.372208450655654 0
0.421295762389828 0
0.37902155857359 0
0.324646480812605 1
0.358213034292748 1
0.368820453801586 0
0.368704308098694 0
0.380456923660389 1
0.36746591595517 0
0.365402908335952 1
0.332513427628328 1
0.368675482426551 0
0.35349416462899 1
0.389290390031994 0
0.364013424352534 0
0.302250106098222 1
0.271715078309903 1
0.32430950939599 1
0.398331505183853 0
0.391721676509651 0
0.335891472964794 1
0.367654729061573 0
0.374809315624203 0
0.295509632892504 1
0.395997302321777 0
0.338655917333534 1
0.36055102290903 0
0.383375912789195 0
0.312988699098796 1
0.4010425005494 0
0.367699028173171 0
0.357925241984979 0
0.322328724570645 1
0.3826357160799 0
0.362999050218242 1
0.343709078771147 1
0.352777916802877 1
0.358719575775748 0
0.368528616029649 0
0.379611076383542 0
0.392650042761375 0
0.326974200590244 1
0.363148405865901 1
0.351300847932001 1
0.317914560530502 1
0.31115005947635 1
0.328439550247025 1
0.337843626542425 1
0.346799498715887 1
0.326877345747865 1
0.30246823120662 1
0.355047375587574 1
0.293828763785203 1
0.319413262270861 1
0.40255427860138 0
0.377093914181891 0
0.36388571086906 0
0.322224712402187 1
0.338567902483081 1
0.363193693962074 1
0.291962382199596 1
0.378839253890902 0
0.356886032445378 1
0.316829144279126 1
0.301372631413564 1
0.371930296463986 0
0.36153925056183 1
0.360600457682174 1
0.396184492432945 0
0.342895851010244 1
0.403018291245033 0
0.313016043149715 1
0.340293576292312 1
0.273407376353089 1
0.353658749174826 1
0.403833702134787 0
0.387093165298524 0
0.377768451098676 0
0.377975818366714 0
0.359758851850493 1
0.309577614273456 1
0.316811263821365 1
0.38014349187857 0
0.37405966970389 1
0.331571719470417 1
0.436586601007588 0
0.360754397310467 1
0.343845239105964 1
0.356219843862952 1
0.39033468945316 0
0.361126374684704 0
0.36408656278684 0
0.341557750096788 1
0.352425614472285 1
0.333385194797514 1
0.359971907083021 1
0.370766230447637 0
0.362202400656202 0
0.379685295318953 0
0.28777968652383 1
0.336762174414757 1
0.317607809365494 1
0.3947496111487 0
0.386506584504985 0
0.34045074285867 1
0.363864596325377 0
0.3937915528184 0
0.343076028674166 1
0.380216514159884 0
0.383671285117984 0
0.340050034055469 1
0.327199646303005 1
0.337686537178947 1
0.345593257376085 1
0.34644047895458 1
0.335917376207198 1
0.288226191050976 1
0.360214854809861 0
0.341703536710012 1
0.354195451325472 1
0.357546037731659 1
0.346753824809366 1
0.341784973582588 1
0.367031890296498 1
0.35447810580916 1
0.31039564535438 1
0.343830623043594 1
0.374509177278905 0
0.3492518921742 1
0.327828396394816 1
0.349959732822782 1
0.313417593751025 1
0.35452003630147 1
0.328245477715447 1
0.35644991702702 1
0.359579248827071 1
0.319331323878035 1
0.298527376689541 1
0.300078205369346 1
0.338730374346434 1
0.324512204927094 1
0.361182196219168 1
0.443715788012805 0
0.367672076204265 1
0.341106290287283 1
0.35019822773239 1
0.363586306719784 1
0.334707749365305 1
0.350709650525474 1
0.356125553261671 1
0.347030389585292 1
0.326435496013815 1
0.361981523461787 0
0.33079374043747 1
0.367236002810585 0
0.363304948391277 0
0.343384897089496 1
0.338433843771907 1
0.353113853031509 1
0.36911314566762 0
0.362526336288089 0
0.372683973441666 0
0.298836872314597 1
0.347687984637431 1
0.362549335739267 0
0.364843646733977 0
0.330615309187309 1
0.348385268300705 1
0.380546384821249 0
0.30880641500422 1
0.379743440026696 1
0.282439981413443 1
0.363238520743957 1
0.34799909978346 1
0.372504547539412 0
0.321496206483228 1
0.339930378780561 1
0.386778120001058 0
0.327134930669828 1
0.332286559636649 1
0.371718717948223 1
0.327323153205174 1
0.350850314484602 1
0.343877608174275 1
0.332581860605264 1
0.325493819303981 1
0.409005059720743 0
0.290035397335713 1
0.341743607897049 1
0.385175828421874 0
0.31952497097152 1
0.352083513496987 1
0.293059501682556 1
0.32323143335444 1
0.431185755244785 0
0.336057829532576 1
0.370991370509261 0
0.337141896731707 1
0.349675543082591 1
0.381719304642941 0
0.356025864356819 1
0.358848552656075 0
0.30401179964981 1
0.352215029317978 1
0.376957620332225 1
0.35211717988752 1
0.362239548770155 1
0.394708308794537 0
0.396019322491118 0
0.373161188013205 0
0.346506188045561 1
0.346373792580165 1
0.258545025358813 1
0.295431028974955 1
0.378833093848841 0
0.364371513285352 1
0.374640886977071 0
0.295310096898184 1
0.361299398526305 0
0.327429192628556 1
0.375977347123878 0
0.403056344651677 0
0.397549535378482 0
0.373183977447687 0
0.331280132981885 1
0.361408958933024 1
0.34940841975386 1
0.369122911073247 0
0.356201887956438 1
0.332113586484882 1
0.36071827100557 1
0.346335018243843 1
0.339636519676498 1
0.342459618138729 1
0.296963075828497 1
0.284195708666027 1
0.326256923291986 1
0.305053888852468 1
0.377229260231555 0
0.334326976907193 1
0.338122051340978 1
0.355285869303883 1
0.324889778950016 1
0.357190274960937 1
0.323902703982359 1
0.365019425325498 0
0.308387192676499 1
0.326758542891997 1
0.39099435752928 0
0.368262725532087 0
0.342033911099805 1
0.336574479333184 1
0.345873753012844 1
0.356315235492128 1
0.384881271522113 0
0.347097024963463 1
0.372021409802525 0
0.371594581226177 1
0.356396217059454 1
0.309407941948156 1
0.396532256629666 0
0.359892135375255 1
0.340340064907127 1
0.354351917646415 1
0.282054017159643 1
0.352763571124412 1
0.323935628725307 1
0.338281626780065 1
0.396199736090087 0
0.414891856394326 0
0.388740926994525 0
0.363210747105812 1
0.34414859328618 1
0.357048940423399 1
0.379044104401277 0
0.379118458268776 0
0.404850036318159 0
0.346630895839308 1
0.309256705218589 1
0.379066016361336 0
0.386497103322924 0
0.353459967961746 1
0.365023633387949 0
0.334594640211861 1
0.368873774756552 0
0.304000586240208 1
0.338666265934084 1
0.358769647609417 1
0.356288468311987 1
0.344781849339794 1
0.354296710724584 1
0.337460496420731 1
0.354746932447526 1
0.376349300687511 1
0.367846283939778 0
0.315491063234393 1
0.370684675456404 0
0.371062801323758 0
0.32904279554999 1
0.339998483835284 1
0.383473043228301 0
0.310188172176506 1
0.317457918571797 1
0.407330585518465 0
0.310454273694591 1
0.339495603181197 1
0.382035746860683 0
0.385633939262992 0
0.410269568147258 0
0.35924150047392 0
0.372596238455312 0
0.351720425506011 1
0.344241638849272 1
0.371647645833049 0
0.310475250980557 1
0.329464986733402 1
0.342535775118981 1
0.337943036079852 1
0.343001103845404 1
0.368180070409094 0
0.319311825240231 1
0.414348925284587 0
0.309527267312251 1
0.27985601334869 1
0.363011221539853 1
0.358978208342327 0
0.356353075969566 1
0.378202456462672 0
0.326357033278505 1
0.363175803158396 0
0.369281108129999 0
0.378124100921424 0
0.312395681740905 1
0.417799857203234 0
0.37869878651584 0
0.429473458888279 0
0.378169075731875 0
0.334166326040838 1
0.357415579868118 1
0.323941156679176 1
0.319382768291109 1
0.357113122863793 1
0.344726024705644 1
0.25730269996691 1
0.359097170519309 1
0.3578567631151 1
0.41584660641467 0
0.348934388790522 1
0.316265967457128 1
0.321878316096194 1
0.344873559347411 1
0.381516978050381 0
0.403278493170667 0
0.33225560973317 1
0.340781828002869 1
0.338198411566145 1
0.305523312945178 1
0.384690475605948 0
0.317610444876356 1
0.372563857198372 0
0.339727875018105 1
0.351150206903539 1
0.362109282273868 1
0.326815736232305 1
0.381275088387565 0
0.339606734986412 1
0.379540067990516 0
0.32466044262833 1
0.327762649331697 1
0.35689409113907 1
0.367771242975357 0
0.361020396200613 1
0.319347869368708 1
0.410467735492963 0
0.362140987287719 1
0.343710230269414 1
0.29307521884266 1
0.333818008746908 1
0.339030138071664 1
0.372392716631465 1
0.392805748768586 0
0.310291424708102 1
0.356566573707783 1
0.372932361663178 1
0.367078191324329 1
0.327560671184344 1
0.421094539376026 0
0.35776576594726 1
0.351693378903305 1
0.34791144972877 1
0.413245395231561 0
0.379465295245279 0
0.32584580110399 1
0.316254781001461 1
0.364077514000569 0
0.350880798318541 1
0.328759729666321 1
0.336581514404766 1
0.331993820899161 1
0.410946034829092 0
0.311541789640775 1
0.375177344925404 0
0.336133561868011 1
0.308885222758971 1
0.331297218955963 1
0.32518535416473 1
0.394098524701722 0
0.315566721805006 1
0.39117159413656 0
0.344273504778149 1
0.341440821405163 1
0.418505025575209 0
0.340948439495376 1
0.38641327683978 0
0.324120530214435 1
0.335031067495918 1
0.296470511889198 1
0.328676545070836 1
0.422669897753854 0
0.368044133625747 1
0.313640015070092 1
0.348827015784508 1
0.406046044019385 0
0.34844747173682 1
0.350576278014417 1
0.33634659540899 1
0.31992044863854 1
0.36478172438305 1
0.341859675064434 1
0.349114908837098 1
0.363074436580349 0
0.341296993553709 1
0.367672769783949 0
0.341086930561997 1
0.357398531846266 1
0.29742424930132 1
0.357797061677783 0
0.324874683063531 1
0.385250221740539 0
0.334047926192226 1
0.330027778277504 1
0.352919291993244 1
0.326285827107418 1
0.297748747750536 1
0.380344547578107 0
0.349805780999307 1
0.393481788481996 0
0.338355086623483 1
0.316440133914344 1
0.343572896490291 1
0.362578308913064 0
0.389366478630125 0
0.327660567166307 1
0.357637547269367 1
0.347028837702046 1
0.347920956422422 1
0.357804511396324 1
0.335717306298471 1
0.334656368242344 1
0.36053604155165 0
0.326424033229837 1
0.272080592795351 1
0.338195092342664 1
0.319100987877156 1
0.3569254592136 1
0.329250270698801 1
0.391805670015581 0
0.279434296617982 1
0.401846428017192 0
0.380788915088079 0
0.329058624760292 1
0.344946547299475 1
0.391388753880215 0
0.326484080505113 1
0.347367962469541 1
0.373119785538123 0
0.338508703909469 1
0.314365260264509 1
0.364233527646907 1
0.386819143051263 0
0.365827879773062 0
0.341005103620358 1
0.266866312241901 1
0.330790211102725 1
0.334644501475206 1
0.307371593314423 1
0.370595174427179 0
0.367204273710185 1
0.364475797592021 1
0.326177765458803 1
0.395702259904966 0
0.320099666907395 1
0.361793285292573 1
0.383719954520067 0
0.375687997276022 0
0.38290939774337 0
0.330059753853408 1
0.332780856692588 1
0.292382574692265 1
0.352469639314304 1
0.351622863710546 1
0.368159346252299 0
0.33911090284595 1
0.357064100731384 1
0.365119923477978 1
0.334018001434296 1
0.391803524476943 0
0.375222191965191 0
0.331318150148223 1
0.311722867248765 1
0.352028039414111 1
0.358721448123173 0
0.333071547782949 1
0.331448587187579 1
0.366442272599429 1
0.34543667780097 1
0.325066311988502 1
0.300993040845236 1
0.328115585849763 1
0.33599560151128 1
0.379956585966161 0
0.392492182216399 0
0.321805745861019 1
0.363851996870255 1
0.30016826813503 1
0.356351662077026 1
0.349048085905456 1
0.301325184459658 1
0.276799007288045 1
0.299355158468828 1
0.343813001921565 1
0.35891051775936 1
0.352452029333684 1
0.37161703449664 0
0.409508297864235 0
0.374207286649526 0
0.330603419085594 1
0.299693299160394 1
0.326998682756459 1
0.352103058521754 1
0.346217932848295 1
0.332146300786865 1
0.341689204614161 1
0.375420366632404 0
0.282027613820015 1
0.351223734512124 1
0.328978314763348 1
0.289015736172883 1
0.343386833602076 1
0.365823418563614 0
0.35203809599001 1
0.320786898147401 1
0.377216566435715 0
0.376581802070517 0
0.370996220571662 0
0.30589933502165 1
0.366634687931023 0
0.435219349033344 0
0.364041161767181 1
0.358047691248042 1
0.308342124635722 1
0.391039732664693 0
0.376240421499793 0
0.341259133881859 1
0.359564323786869 1
0.359157261132915 1
0.328540372552725 1
0.348432746225608 1
0.391259739641348 0
0.395528799124184 0
0.356276712400333 1
0.365423835831545 1
0.364714915382969 0
0.353355658211685 1
0.37813035582399 0
0.373426929392022 0
0.396466957652714 0
0.294426495490735 1
0.344864924216224 1
0.315446092923925 1
0.321016584093776 1
0.324400202605011 1
0.382148016766033 0
0.350472522468575 1
0.312311155602947 1
0.361245473429952 0
0.351157278897163 1
0.350540904938875 1
0.325745313222921 1
0.334144458885363 1
0.358460314712649 1
0.41810639622333 0
0.376080615529854 0
0.379825321885708 0
0.359264358487885 1
0.332527465882456 1
0.354650085759837 1
0.347948346897857 1
0.320247239017096 1
0.336235324234915 1
0.336009221583735 1
0.317753083824324 1
0.370094642274958 0
0.301788846353111 1
0.361477315685694 0
0.316800607911833 1
0.35326458764053 1
0.354405099720168 1
0.321499155792698 1
0.358033249830493 0
0.337569870063115 1
0.362925823853177 1
0.349801407493831 1
0.331802136011924 1
0.330786826948269 1
0.39222476172996 0
0.281272082025737 1
0.372530813485617 0
0.309074960256719 1
0.339102662681221 1
0.343725937265164 1
0.316255014178263 1
0.369774741081326 0
0.331328964376119 1
0.350175617397753 1
0.363032085322545 1
0.331308800863392 1
0.3345579073017 1
0.341173951268938 1
0.345476204298228 1
0.331338016907735 1
0.302975861666323 1
0.359063011709105 1
0.343598537822988 1
0.354134589937821 1
0.357004727665372 0
0.40533063456731 0
0.37557967413565 0
0.342549391763232 1
0.309198404352395 1
0.32991513877961 1
0.387518112555868 0
0.367741653449007 0
0.323511614595752 1
0.362205440050629 1
0.312202919734114 1
0.340212601174767 1
0.34335113142526 1
0.345070100314259 1
0.35539414713826 1
0.347157428384035 1
0.358457360640269 1
0.372212620906009 0
0.337549395034212 1
0.39493660402664 0
0.367925997173993 0
0.370110691734987 1
0.330337155582143 1
0.350789749938037 1
0.356105446926118 1
0.374613534195066 1
0.327330596455281 1
0.39433624173374 0
0.352966804400501 1
0.371633034088285 0
0.329972931592655 1
0.301875064875172 1
0.373540356604508 0
0.363700518580759 1
0.409479247364957 0
0.34368249129418 1
0.372117091246426 1
0.352251101549407 1
0.363974169337508 1
0.349685784294988 1
0.346754465600812 1
0.4270000971149 0
0.366984545288472 1
0.352508124286161 1
0.336570249677949 1
0.374620811721662 0
0.344938746945531 1
0.333707885184967 1
0.334357995645922 1
0.365176917218586 0
0.377820226323705 0
0.299680476648915 1
0.392823427334474 0
0.350937500010789 1
0.322063573621633 1
0.347672878763187 1
0.356200099900415 1
0.387058255017039 0
0.393884425454533 0
0.341075599903153 1
0.310697764650084 1
0.352864487319198 1
0.338212087347299 1
0.305579248273877 1
0.364609063901405 1
0.41284468515816 0
0.29633321430742 1
0.397915870294551 0
0.350256786789238 1
0.36403641806939 0
0.338978543670195 1
0.340532395546846 1
0.348121309153525 1
0.321078941054354 1
0.375125048562745 0
0.339108767373157 1
0.374006515468387 0
0.352615607334003 1
0.356299677136346 1
0.3795308991647 0
0.331971712871276 1
0.371948900808399 1
0.359971923874077 1
0.371053863506151 0
0.323901790405539 1
0.334551065626501 1
0.348905388002415 1
0.354233020549963 1
0.401055149667529 0
0.325198528889191 1
0.341073687236215 1
0.358591446264627 1
0.327160475278962 1
0.370922730858791 0
0.360051437722417 1
0.308051282267952 1
0.366540713559247 0
0.373976994337878 0
0.32611404061568 1
0.33369292060859 1
0.382846857201517 0
0.395276059588653 0
0.343566075054991 1
0.325506808439398 1
0.349791007312639 1
0.357514079160422 1
0.291063628018213 1
0.363241065598693 0
0.332202710777965 1
0.366629083019178 0
0.370814626657796 0
0.358711125979016 1
0.349839404897467 1
0.371480878373167 0
0.356700868530983 1
0.35705939013048 1
0.323166494846097 1
0.351944377280803 1
0.361797371653759 0
0.403109978880117 0
0.315087148235938 1
0.348084583118135 1
0.284530028781281 1
0.30771443017537 1
0.369188554208322 1
0.403125582334628 0
0.334839232814505 1
0.353257488241962 1
0.325652576963253 1
0.349418160600463 1
0.360877295858315 1
0.311352933697666 1
0.335940787975462 1
0.375439038870039 1
0.315269195050985 1
0.367398110797003 0
0.365407096399991 0
0.378156946952929 0
0.337884301069808 1
0.353185958925339 1
0.363659513597864 1
0.31757852287157 1
0.37278172390156 0
0.380442592765008 1
0.299057219942926 1
0.34993575735679 1
0.35470481199013 1
0.317196958192539 1
0.348138783929993 1
0.31143970637361 1
0.350102382643044 1
0.341505111601156 1
0.315113276074002 1
0.332303073121063 1
0.331529227169404 1
0.323033530284256 1
0.309674844610875 1
0.385294504007821 0
0.318031363687908 1
0.341304741870708 1
0.347743451183141 1
0.320488071059839 1
0.323087428862425 1
0.371542168211676 0
0.389260590988171 0
0.325174071631478 1
0.420697376472351 0
0.338994216568595 1
0.304603473378567 1
0.338767768267515 1
0.343247861470642 1
0.373196178891026 0
0.35997010273455 0
0.39206663563139 0
0.361107543672385 0
0.331472546736726 1
0.380410359132414 0
0.32349363049612 1
0.363029367130701 0
0.36410969403425 0
0.341029488925281 1
0.374233098461761 1
0.334612586322442 1
0.37551174919902 0
0.287912638158502 1
0.342977823703563 1
0.342699211244979 1
0.316669841314971 1
0.379401981982923 0
0.353551298788896 1
0.348153481531505 1
0.430587128562907 0
0.339055909206241 1
0.329121976857769 1
0.349766202211332 1
0.309970846700429 1
0.381045917211464 0
0.386044707966845 0
0.305700873554598 1
0.305330672917077 1
0.332460530662246 1
0.335260631136008 1
0.291989917048734 1
0.37257024288205 0
0.399001688247274 0
0.335120216988689 1
0.401504441159462 0
0.388552101222554 0
0.345760068461026 1
0.401233690162069 0
0.368997136780811 1
0.32136727499615 1
0.387375712575383 0
0.370747635739772 0
0.288855361894701 1
0.385575544993367 0
0.344634813421372 1
0.358838599200794 0
0.392308262839918 0
0.378039739826236 0
0.38180272061297 0
0.411883607424049 0
0.341303274430336 1
0.399714245278552 0
0.372196331824706 0
0.29673999806213 1
0.327907828163193 1
0.348833027666008 1
0.378212117830476 0
0.336582710133342 1
0.330666255750717 1
0.340229579980514 1
0.410446676477412 0
0.377148302336131 0
0.369423951896846 0
0.348803904470433 1
0.343570926267263 1
0.367348815739313 1
0.369152104987909 1
0.351418364373104 1
0.384814357864994 0
0.325470421104595 1
0.308959545205681 1
0.369231765158695 0
0.39783662784232 0
0.309475316991198 1
0.332894237805317 1
0.350971979973489 1
0.354066435725987 1
0.371275462975913 0
0.385901327097991 0
0.346309151559553 1
0.316221471668637 1
0.338917109101246 1
0.29246293527496 1
0.376248102364032 0
0.382401155894228 0
0.314890598946895 1
0.383359580372342 0
0.346701003679737 1
0.316609713823905 1
0.32221109280462 1
0.383940581814213 0
0.400517174798585 0
0.404575277895999 0
0.401668439123426 0
0.348600919092596 1
0.292259018299413 1
0.290549420600494 1
0.315604495072533 1
0.353784496213099 1
0.317280830922876 1
0.331483083455736 1
0.364684646398775 0
0.337406092710372 1
0.37180700664107 0
0.37754332465286 1
0.31784638056383 1
0.320357957438881 1
0.371498633213298 0
0.387330408795934 0
0.322193261589315 1
0.341906424062844 1
0.396881553566583 0
0.347122366492086 1
0.325734708292962 1
0.343118446845477 1
0.319748381874651 1
0.383308942205188 0
0.345901051556895 1
0.309364104436557 1
0.295023917054267 1
0.391554437646568 0
0.291425428143407 1
0.334646429271394 1
0.3399408822692 1
0.335068086648894 1
0.389693833191237 0
0.350988810255024 1
0.350908735716744 1
0.35904364028878 1
0.365823386121908 0
0.346240173495709 1
0.292901030666164 1
0.298686203426057 1
0.344370289860628 1
0.331264635443755 1
0.342976509917181 1
0.374448070149821 1
0.334730759014164 1
0.319507150040056 1
0.357953831806109 1
0.40323267251432 0
0.396841857417037 0
0.356981232595849 1
0.344317152587678 1
0.320356943299388 1
0.398243172743124 0
0.343169172001504 1
0.35737654413084 1
0.262934269713498 1
0.289024086935217 1
0.33482756716072 1
0.387197883424105 0
0.338851019227274 1
0.375943084962894 0
0.341773107800548 1
0.403570785207017 0
0.350828801289116 1
0.342758906240265 1
0.331561327823393 1
0.378002560970922 0
0.345696909227103 1
0.349671238636118 1
0.326015157637636 1
0.388247676339455 0
0.329833531142036 1
0.334567451168837 1
0.371571480073504 1
0.320844400635313 1
0.311481244063781 1
0.371008369294395 0
0.358520331406958 1
0.336132156999185 1
0.370948475985233 1
0.345886437678391 1
0.349599460217948 1
0.391813593626244 0
0.334471897463444 1
0.351355771821274 1
0.338525281441752 1
0.377246824295943 0
0.384240021289912 0
0.370435910709742 0
0.324300290185022 1
0.301225462149036 1
0.352365116542167 1
0.358665018265585 1
0.360554441406602 1
0.360721175684156 1
0.375105248805223 0
0.356046912721763 1
0.367976724960073 1
0.369075644313499 0
0.415728798152707 0
0.359235691971384 1
0.386488364841366 0
0.330418180861095 1
0.362675961984512 0
0.317278695159579 1
0.326112784103838 1
0.367630149677637 0
0.388293398737522 0
0.346536994603695 1
0.386163656379585 0
0.376808891119169 0
0.335424414329551 1
0.341272360116935 1
0.306255146620695 1
0.391159024875586 0
0.341651681023799 1
0.308930290462266 1
0.343826072224456 1
0.383600675070165 1
0.302261220358047 1
0.34972802350132 1
0.307902091274002 1
0.420862068617079 0
0.333963957263861 1
0.323619013572226 1
0.336087541735471 1
0.357844501092666 0
0.387418882993535 0
0.351282592832727 1
0.361371522153972 1
0.355902202183171 1
0.328906063009087 1
0.412437476011731 0
0.377465695909957 0
0.293519206496884 1
0.342839319212654 1
0.346244341668789 1
0.365611331375227 1
0.424804167253277 0
0.3324222951056 1
0.354775873616206 1
0.397890225866033 0
0.335837020014596 1
0.331726944691399 1
0.380731090239463 0
0.36873829327168 1
0.318747403239095 1
0.330606844397899 1
0.313054582007186 1
0.334380971435851 1
0.374937521124484 0
0.328810451877227 1
0.35864821450142 0
0.345600136329051 1
0.398399384252227 0
0.37007701263469 0
0.36669581891822 0
0.424242565081344 0
0.352292792604716 1
0.293261433123575 1
0.339173452421363 1
0.258452968244487 1
0.408218349397109 0
0.384881989520596 0
0.307701675792563 1
0.333091160608924 1
0.297505620154163 1
0.394441882518025 0
0.326010366879995 1
0.340573603256196 1
0.407875639957274 0
0.338616249286215 1
0.384347085474692 0
0.322428182574328 1
0.359401484460989 1
0.322589887379309 1
0.329049301039294 1
0.359107110868699 1
0.349873127095952 1
0.330931725677144 1
0.393448779988274 0
0.347746265782858 1
0.339191614167178 1
0.362608999862835 0
0.322873751319726 1
0.39033817403149 0
0.372489567740742 0
0.382156674506379 0
0.373450746127405 0
0.290792768193923 1
0.313485011543533 1
0.321671241147952 1
0.366240612564612 0
0.331829516083922 1
0.38050923984477 0
0.366988824806861 0
0.364840844659754 0
0.394118733007922 0
0.39883062271757 0
0.357718217276339 1
0.381810303033674 1
0.35062695120367 1
0.31321454517894 1
0.441529118655713 0
0.388009749099475 0
0.337541750341172 1
0.32793760594945 1
0.309118954988446 1
0.34600843665701 1
0.342935484192011 1
0.330261900614405 1
0.36175730037668 1
0.419292091840221 0
0.332886723273842 1
0.309804552726914 1
0.349668955677003 1
0.366764631097626 1
0.277861520126473 1
0.379908185834026 1
0.360605629162715 1
0.366836512515297 0
0.319619522870277 1
0.336352630727381 1
0.392993398790844 0
0.294378145394545 1
0.321538470261454 1
0.298788541708573 1
0.35405117381146 1
0.357645040835989 1
0.30623617161875 1
0.357933005120158 1
0.329103034915404 1
0.431955501302755 0
0.394639380294267 0
0.37743036649991 0
0.31014342886805 1
0.377158893230517 0
0.307731971850053 1
0.391926745076528 0
0.347400584204667 1
0.322102704897307 1
0.38638147292735 0
0.394697867832683 0
0.349122625133329 1
0.305205522046216 1
0.33103248572303 1
0.336452914651729 1
0.35486616830847 1
0.300979054854205 1
0.377905849749484 0
0.333250233776689 1
0.35879563513451 1
0.336603397823237 1
0.367690633011045 1
0.358582422285917 0
0.334924499419299 1
0.371440257091053 0
0.326544401805618 1
0.409573327594492 0
0.364787205882255 1
0.338955682648679 1
0.300344873425036 1
0.323165605537522 1
0.395872602586789 0
0.383495601496938 0
0.352270527231288 1
0.372059329581727 0
0.358575398270252 1
0.349133335597575 1
0.321408731758565 1
0.359698182233618 0
0.356707941838653 1
0.357662622413265 1
0.356878411378044 1
0.327463888107615 1
0.330195493182832 1
0.354826551723721 1
0.386546187775739 0
0.356291776599165 1
0.363275012101929 0
0.302579511492126 1
0.40429641078034 0
0.445050323491281 0
0.370648806222721 0
0.325484753094483 1
0.340196705264195 1
0.37426660408136 1
0.38176497197732 0
0.344293403053094 1
0.361462994589031 1
0.331979581401206 1
0.375948455470632 0
0.384063714349658 0
0.328648974727127 1
0.344602785137878 1
0.344233733338245 1
0.387033690951971 0
0.382030667214394 0
0.348407270069761 1
0.288554621614823 1
0.338992785630028 1
0.334576179112428 1
0.376783154173163 0
0.383913813832726 0
0.373258131437548 0
0.36752684590292 0
0.344035006607305 1
0.372026609543889 0
0.37738865661838 0
0.349501963389699 1
0.356070717229717 1
0.379140997120237 0
0.378888648636589 0
0.353840149527774 1
0.358350921520008 1
0.319240772372805 1
0.370119197797934 0
0.413497454357707 0
0.332530058218754 1
0.378851393113485 1
0.299159193200211 1
0.35476187198333 1
0.321549455299636 1
0.342079154283406 1
0.368667625862616 0
0.351507589241036 1
0.370500445511614 0
0.370505365781875 0
0.346744275272752 1
0.369685552511468 0
0.323803440256126 1
0.372320866617824 1
0.360437611332928 1
0.345242894738023 1
0.387535463923998 0
0.335496762112736 1
0.286301561075143 1
0.328110573696062 1
0.356349569337554 1
0.300637876676029 1
0.306008028030746 1
0.366633273391632 0
0.366538497420084 0
0.347041464450604 1
0.36588504064023 0
0.377618011110006 0
0.379246262367534 0
0.330080380678156 1
0.356759031030452 1
0.373701206736774 0
0.330666101478945 1
0.307370499595106 1
0.346461788464496 1
0.354098914093415 1
0.365785965186702 0
0.345994207638308 1
0.382118672047391 0
0.334587085773228 1
0.366052087318581 0
0.274502112273204 1
0.384414101443407 0
0.322802717384634 1
0.348128503918461 1
0.382491897667834 0
0.330317771403173 1
0.382609136602642 0
0.419777840709779 0
0.282027527439956 1
0.35484539712336 1
0.325177914363914 1
0.386767738018038 0
0.356559289092025 1
0.360059627762956 0
0.352961491804437 1
0.34938779538133 1
0.370855738717829 0
0.362112789816222 1
0.357831235388114 1
0.343818853299135 1
0.350314774552681 1
0.333253219659702 1
0.379340072397554 0
0.384427881752742 0
0.396150727379451 0
0.366682792464348 0
0.333715101188598 1
0.421615677492282 0
0.40361657829166 0
0.348612873200763 1
0.39182567105514 0
0.328180720226902 1
0.319413075300219 1
0.352282567801746 1
0.364271568866482 1
0.314018212123111 1
0.316020105842765 1
0.352499737388955 1
0.375905959299239 0
0.307638359025343 1
0.349190864707974 1
0.424627698324961 0
0.387102963818542 0
0.345990088772479 1
0.379803512145205 1
0.32394267459294 1
0.369197574284084 0
0.371924037812398 0
0.343663073227917 1
0.273200126757339 1
0.341996930344931 1
0.36164800927057 1
0.323357595136063 1
0.356335271737413 1
0.293695910831369 1
0.29530214034564 1
0.398828655917884 0
0.370281357901396 0
0.341549376491903 1
0.329229632880177 1
0.358818887958501 0
0.31675117148578 1
0.291160821871153 1
0.42147714140374 0
0.28319332343289 1
0.330213447133415 1
0.313441989712652 1
0.333431678674801 1
0.334410338468792 1
0.413207021435882 0
0.398484756584973 0
0.336722823443622 1
0.322290549441198 1
0.350893093749433 1
0.32081308264162 1
0.376476852172259 0
0.366763614426935 0
0.321296379832142 1
0.334250800058512 1
0.352724860025497 1
0.41316811707129 0
0.363502413984716 0
0.320354283716877 1
0.342665561064802 1
0.379057988332118 0
0.34226089355052 1
0.327842952742185 1
0.389836490166499 0
0.38764784661083 0
0.347876697863771 1
0.341100783690848 1
0.39201398390124 0
0.312388998605631 1
0.332734543176585 1
0.351746721836904 1
0.330312198991237 1
0.366968648734868 0
0.384483270026417 0
0.31830156083854 1
0.353403127204221 1
0.436127746586139 0
0.398311500171322 0
0.318101258623529 1
0.371672076374913 0
0.350186634763658 1
0.407887131562948 0
0.323094025747835 1
0.334842732705539 1
0.279907818733102 1
0.353198557164264 1
0.307651045386541 1
0.379531899133272 0
0.266264528449372 1
0.308020220552135 1
0.360419347916074 1
0.336972100456984 1
0.339570907718443 1
0.33629973016846 1
0.324852047026102 1
0.308704253728029 1
0.331442532695948 1
0.374833082499454 0
0.404398175089043 0
0.293826956780186 1
0.324173379207282 1
0.317520591832727 1
0.358044998493881 1
0.328749530454904 1
0.351079857692883 1
0.307734127777024 1
0.336572305544735 1
0.35752510700494 1
0.332844305518175 1
0.401200350730475 0
0.332361191231505 1
0.320797082531845 1
0.28701467256955 1
0.382252396133415 0
0.35923286082844 1
0.334803171220751 1
0.380862815448328 0
0.316544008857729 1
0.370517860944 0
0.369467121964359 0
0.354496959725053 1
0.321363146687531 1
0.31405802649449 1
0.341747260373887 1
0.366566639884449 0
0.31193193061787 1
0.34126656326067 1
0.33622368723244 1
0.336015503248903 1
0.341808519297786 1
0.34652604695791 1
0.334116109280249 1
0.354988682736819 1
0.348036746731537 1
0.37042759380841 0
0.338901222486039 1
0.365661975172326 1
0.424188862100128 0
0.35546357111837 1
0.407058026188817 0
0.337776730323032 1
0.356568059544701 1
0.346272626472463 1
0.394869121143763 0
0.303618150331823 1
0.351683079575173 1
0.33519734047898 1
0.283893527686221 1
0.374619107998347 0
0.362748545379074 1
0.344843013781274 1
0.383830189613686 0
0.326235754260751 1
0.4290241671027 0
0.324191793450979 1
0.368836054081509 0
0.330268329298695 1
0.387223976587513 0
0.290234121374685 1
0.413301492338874 0
0.353590039997282 1
0.374098568927994 0
0.342983530089584 1
0.330792614402229 1
0.393796674796006 0
0.323021951218444 1
0.341801790908459 1
0.364566070787495 0
0.333012382071897 1
0.305970426525141 1
0.402998676315343 0
0.33955315140347 1
0.296821762726921 1
0.334194655055142 1
0.332429728378572 1
0.312690220787937 1
0.327295517344878 1
0.34574018052426 1
0.359178004636839 1
0.315056304678211 1
0.37911845169302 0
0.347048851323903 1
0.351199744662005 1
0.368141853865228 1
0.345356875109707 1
0.371619046266023 0
0.406655352035686 0
0.314860203296031 1
0.357890562986961 1
0.373082157409412 0
0.368377717210059 0
0.349546055745473 1
0.393762334877105 0
0.334727245411159 1
0.372508019225298 0
0.40831259393707 0
0.337836161315493 1
0.354385093766457 1
0.330684423393599 1
0.326788767314869 1
0.369826387836427 0
0.351571002865543 1
0.375674675642804 0
0.353237836946266 1
0.324666057233028 1
0.347122840743037 1
0.358762393065099 1
0.372444561641796 0
0.353998786636409 1
0.341098574040967 1
0.409524749017302 0
0.382747017603847 0
0.372464291027921 0
0.36024346109167 0
0.365878760212264 0
0.344070932232551 1
0.372509576988585 0
0.388031998798045 0
0.352356308061308 1
0.294201099050055 1
0.370948051406367 0
0.361834241329182 1
0.360730997405809 0
0.353900958180977 1
0.336627565745974 1
0.345671226638547 1
0.303394770227108 1
0.384124427054741 0
0.377346152995068 0
0.341300266584025 1
0.380604601854885 0
0.322259523395468 1
0.382086802987929 0
0.297878184331824 1
0.312252215268557 1
0.33921880633645 1
0.359517368611899 1
0.423678868976888 0
0.385713654345556 0
0.346381725353748 1
0.390251310346123 0
0.292340030409922 1
0.36144890000234 1
0.391910318981085 0
0.37136085022061 1
0.347060656326997 1
0.400329439575877 0
0.329117518045147 1
0.335133281992598 1
0.311093117368989 1
0.379750045495744 0
0.350027362665169 1
0.395905616674266 0
0.355401682946566 1
0.335074582846657 1
0.332201095740365 1
0.328527797305729 1
0.342289291522433 1
0.347574342935066 1
0.336693559800603 1
0.32584726161252 1
0.331166292843166 1
0.337176979458814 1
0.372791923941628 0
0.403089186599325 0
0.371494776038721 0
0.333461754818205 1
0.375038190750915 0
0.373446830704872 0
0.352083974253839 1
0.348208759061075 1
0.313920078095971 1
0.361776962167308 1
0.30096102273787 1
0.314771824886788 1
0.351049545414718 1
0.338436214987844 1
0.366252859528319 0
0.368445460370462 0
0.356890985602073 1
0.364626733467131 0
0.362104555493941 1
0.367121794495342 0
0.318528470678782 1
0.326057670506377 1
0.327565819214698 1
0.361024545951377 0
0.332366147477976 1
0.373261589280699 0
0.389922088208796 0
0.359800309414922 1
0.31956955981628 1
0.34266632930589 1
0.398372522498206 0
0.331945167452091 1
0.347722367638124 1
0.335179140101026 1
0.313389345987763 1
0.324896208879547 1
0.337793022566071 1
0.318964741267679 1
0.311777938147718 1
0.375299485955503 0
0.382303878798749 0
0.319650247061176 1
0.341998731055974 1
0.348765777916884 1
0.283401655487305 1
0.387829651215281 0
0.352780323406196 1
0.286643286866332 1
0.355169360643231 1
0.34948839371805 1
0.301478865631057 1
0.34181998342256 1
0.296775910929753 1
0.392629332558129 0
0.365500247308 1
0.374531382596358 0
0.357412687729683 1
0.370095633486446 0
0.334025679027811 1
0.35392283302606 1
0.39437542912913 0
0.376600563449687 0
0.371501493387714 1
0.361025099548107 1
0.388798563177321 0
0.366393374362665 0
0.338659395561826 1
0.354492363728191 1
0.390973039031731 0
0.398739644257243 0
0.259845991795479 1
0.363669100743381 0
0.343511190919455 1
0.341472395587929 1
0.339276800348043 1
0.358208845976319 0
0.322353604141248 1
0.385635722692299 0
0.344034088969064 1
0.351444559342611 1
0.33952670709247 1
0.312490852272683 1
0.339440961324808 1
0.34160559978832 1
0.364101594189767 0
0.294293311634554 1
0.405171872566095 0
0.386930857392303 0
0.290206071537118 1
0.363866412634379 0
0.395134363279302 0
0.342684129515611 1
0.337162485742052 1
0.44568802415468 0
0.371187262724842 1
0.372078806495565 0
0.329965525247026 1
0.398808722088743 0
0.321054681895722 1
0.330975275317443 1
0.348192396482089 1
0.326320995887803 1
0.331634706284543 1
0.351237684631118 1
0.387901149305373 0
0.377588174043076 0
0.342404281973365 1
0.344575893073043 1
0.341435222519887 1
0.381863773906759 0
0.318523880781188 1
0.364398584116917 1
0.32253361242954 1
0.346904712807192 1
0.310742223482823 1
0.349948021920251 1
0.319138994056761 1
0.356480578056142 1
0.370535910037403 0
0.385844580401259 0
0.397340782320581 0
0.359409004949569 1
0.338685990886 1
0.372469144933968 1
0.411097006104912 0
0.317650564078015 1
0.319433250103086 1
0.349210381242452 1
0.34932235868533 1
0.299713919929828 1
0.385700769112951 0
0.311034675449593 1
0.408822520214813 0
0.331082121091592 1
0.384527436302372 0
0.353735282183228 1
0.328304146762971 1
0.305776265165713 1
0.376123757753736 0
0.33183161140359 1
0.32985290819364 1
0.338192893350364 1
0.395815023170941 0
0.34643132302489 1
0.329211806443654 1
0.336137622961688 1
0.322949310318508 1
0.376243265923543 0
0.362875478069018 1
0.321220753919212 1
0.340415540947931 1
0.376564437429924 0
0.33320071774842 1
0.348226149246619 1
0.283157471445113 1
0.280144479358725 1
0.404656141317292 0
0.363532419480611 0
0.284623802143053 1
0.327835721479552 1
0.352996337473639 1
0.365922516432136 0
0.324588672288054 1
0.349088277668096 1
0.368463253783587 1
0.387265423216824 0
0.31938664785285 1
0.339135854713048 1
0.347832701731849 1
0.378558794015801 0
0.345975897070898 1
0.447572276085166 0
0.373328898735277 0
0.346837334796826 1
0.320855115372809 1
0.319591986936197 1
0.416046512175612 0
0.261391377427689 1
0.358543894949453 0
0.36567801017068 0
0.305341384167523 1
0.363198016406929 1
0.311361795782823 1
0.367267256753224 0
0.344887870113298 1
0.329820563446997 1
0.332357420609231 1
0.314590516592474 1
0.31235673845721 1
0.316826515911577 1
0.384165023190004 0
0.369489430521161 1
0.38485278375576 0
0.364770736536496 0
0.335061249939723 1
0.356558662965228 1
0.343818907237147 1
0.398533903524271 0
0.344523168756136 1
0.359923051606032 0
0.375141437047913 0
0.327558226120418 1
0.312585366297155 1
0.357829835382715 0
0.34366597312791 1
0.364403543786331 0
0.305410951522385 1
0.37225514815581 1
0.376045125978873 0
0.355998533579361 1
0.285587294052174 1
0.371793255642091 0
0.359919447166125 1
0.350421958154573 1
0.30665640622551 1
0.307698750702386 1
0.348346462647533 1
0.335723551196111 1
0.318369840782401 1
0.317014313834364 1
0.381054492487482 0
0.303284898151162 1
0.413597933196805 0
0.366761469152864 0
0.335503866752706 1
0.342267624464646 1
0.381683741777205 0
0.384008773490848 1
0.372913176455921 0
0.346219162815115 1
0.336118597044782 1
0.317636990184096 1
0.35168637315131 1
0.277472591218168 1
0.375308481434147 0
0.368592427099542 0
0.358078514372261 0
0.331596981985686 1
0.35133245347249 1
0.359050361494636 1
0.367208588754517 1
0.358548911297428 1
0.336802005372516 1
0.390126765225126 0
0.36510604140033 1
0.382102279818235 0
0.374285847477591 0
0.390683714708425 0
0.364602014982594 0
0.29454582921544 1
0.344297114671645 1
0.303972656401201 1
0.352393049129269 1
0.349971910500417 1
0.335060575918033 1
0.363410925873632 1
0.357433804889738 1
0.330446537683041 1
0.334055199021441 1
0.375719730249882 0
0.391716893608825 0
0.365271056181178 1
0.350377076428642 1
0.377226130342132 0
0.353847267085637 1
0.361911637312915 0
0.331643646046818 1
0.388904126844007 0
0.32950137936391 1
0.343390086197558 1
0.364073029519141 0
0.351136187916999 1
0.316674807082835 1
0.354342599324392 1
0.35144354269576 1
0.329260325070125 1
0.317429377253259 1
0.345595498328338 1
0.328547368171008 1
0.329368792979533 1
0.385457916321691 0
0.373717519447025 0
0.355432469788052 1
0.338776230034327 1
0.357286148934545 1
0.32606379488138 1
0.331797708405417 1
0.316304755171936 1
0.37438042216096 0
0.342831741534329 1
0.296431550354822 1
0.381104906159537 0
0.357202562386223 1
0.397298529023276 0
0.358840813998681 1
0.332768262737352 1
0.349183098995639 1
0.335445182259405 1
0.379690110490721 0
0.321856297414512 1
0.284848340394166 1
0.328981715799398 1
0.333803767092009 1
0.358413614864115 1
0.366773050686769 0
0.293081142540143 1
0.374470826467384 0
0.308188225989061 1
0.383513093963546 0
0.331936327509389 1
0.376510191038426 0
0.328766807948559 1
0.290782718965444 1
0.335641403499913 1
0.363173554026176 1
0.377938940879289 0
0.351638521125596 1
0.374778304172691 0
0.396415617686711 0
0.358290774614658 1
0.363682615051436 0
0.323542033862716 1
0.330312061106087 1
0.318116516612141 1
0.406244199759682 0
0.308881987911335 1
0.350339988454422 1
0.352835162478264 1
0.372638805011964 0
0.35959135239246 1
0.350721330886627 1
0.332218402145172 1
0.322668386071608 1
0.344126260622385 1
0.305699402204354 1
0.339195569493581 1
0.35419625196357 1
0.349960075805843 1
0.305013163047176 1
0.381693999319625 0
0.384094477892221 0
0.282332578642744 1
0.379972678888778 0
0.341385978084424 1
0.34445043147399 1
0.423869633962959 0
0.364304955263665 1
0.354868011062045 1
0.320708390795873 1
0.375745919291972 0
0.309237724011995 1
0.319284094710583 1
0.339541241422531 1
0.384565762760252 0
0.318654699073755 1
0.34689562699757 1
0.341527626709176 1
0.338299709335059 1
0.333558054248648 1
0.375326786270671 0
0.338277717390295 1
0.374927800596656 0
0.361932447846718 0
0.418235473014012 0
0.337064429156928 1
0.381662065377121 0
0.299239450138154 1
0.357566404172065 1
0.429265411345523 0
0.334820103794962 1
0.345184825677892 1
0.393201867772911 0
0.349743999293651 1
0.305031605661094 1
0.366439593278025 0
0.360564190142877 1
0.33024909166185 1
0.392491470411356 0
0.378420861234297 0
0.356610211420576 1
0.358898372271687 1
0.377447389973595 0
0.363228354060745 1
0.357327884903203 1
0.35600813105277 1
0.334828514050123 1
0.307461301066106 1
0.391570178046997 0
0.322511252978456 1
0.324805093796865 1
0.3858308827153 0
0.403554422026631 0
0.351745029289882 1
0.367029209317126 1
0.314228907627753 1
0.311163101533104 1
0.340157432122068 1
0.285915493455026 1
0.342166758946258 1
0.290356604504809 1
0.370460063808185 0
0.341990341976013 1
0.315368136072657 1
0.404664608281276 0
0.303052538335535 1
0.361027100858479 1
0.357287631317571 1
0.395871315095202 0
0.398997437660943 0
0.358869328872671 1
0.329759981542074 1
0.355584559381813 1
0.351117101060804 1
0.319454081930808 1
0.34229883978735 1
0.410681459539613 0
0.366281867028682 0
0.367216191227555 1
0.365828723759326 1
0.311531629503972 1
0.358409983862152 1
0.415491265471336 0
0.341291493513495 1
0.381130908650006 0
0.314203735140724 1
0.352106705965227 1
0.355552184364263 1
0.342653710252946 1
0.302111965423123 1
0.381177189728944 0
0.378851450886074 0
0.336265804372901 1
0.346912803182906 1
0.31398090016829 1
0.354927359630684 1
0.37150966768085 0
0.379847070503551 0
0.350382912027571 1
0.346862402484425 1
0.337885214926026 1
0.34571320047968 1
0.365002251432083 1
0.370448950448582 0
0.350678806576477 1
0.358051992209587 0
0.393898498005996 0
0.379846351353273 0
0.384445585552621 0
0.366573089570378 0
0.359729982902235 0
0.31237369768187 1
0.296809437947077 1
0.353842628248624 1
0.348947328442539 1
0.362052864997615 1
0.3407952627443 1
0.320117300364457 1
0.35727279242431 1
0.37559964123366 0
0.377396434165318 0
0.36840175695599 0
0.37996776597941 0
0.296090428525699 1
0.336626101443922 1
0.370375927709587 0
0.331101003940344 1
0.323271996767494 1
0.354901013291006 1
0.34408554294691 1
0.32635133280727 1
0.404206625601585 0
0.332249282023689 1
0.392060952803652 0
0.363364939840249 0
0.323511250582177 1
0.373603435591398 0
0.358513639604329 0
0.354384148819387 1
0.336294936958589 1
0.363090637566577 1
0.346933638856964 1
0.370524315746973 0
0.326941526554276 1
0.32798384915874 1
0.403496272378933 0
0.351693729468903 1
0.278750140224334 1
0.366032974837151 0
0.413265916551059 0
0.374602759545653 0
0.341163412682035 1
0.40415347560718 0
0.373230667211608 0
0.335971117758315 1
0.328978270928314 1
0.325413500641211 1
0.353178140529203 1
0.36210333059354 1
0.329579855685283 1
0.381019694245591 0
0.370600983172026 0
0.337738971047735 1
0.347192052483281 1
0.342670352779149 1
0.368931416680273 0
0.360324491343731 1
0.378440247588346 0
0.335091236280193 1
0.33540261876308 1
0.353431901011197 1
0.400232363380538 0
0.375064831365945 0
0.389901365398149 0
0.321203531769137 1
0.375883760901773 0
0.316884461095664 1
0.327396235219051 1
0.377856286616886 0
0.333680933984752 1
0.339920323658202 1
0.368093019972169 0
0.369325669450009 0
0.320574945553882 1
0.363793722791861 1
0.378409279218916 0
0.331100468867642 1
0.390930592754719 0
0.351942192793283 1
0.399964345838667 0
0.350807589942469 1
0.232924542827102 0
0.361508121585657 1
0.35971863171391 1
0.437499115912353 0
0.369891520328364 0
0.393028593144929 0
0.328645816800508 1
0.360733455679668 0
0.358501742943262 1
0.399273266115123 0
0.288102784867064 1
0.294338668888957 1
0.322561917607577 1
0.324900449052604 1
0.347069344319727 1
0.320579355239675 1
0.336871669855061 1
0.362223122185223 0
0.361173454634876 1
0.304451018158044 1
0.352998064611585 1
0.318805754452556 1
0.321282981942548 1
0.344752774375084 1
0.373482572353465 0
0.308632307829928 1
0.36594411542716 0
0.373782142063922 0
0.35310020237581 1
