# Supplementary material for: Bias caused by sampling error in meta-analysis with small sample sizes
Source: PLoS One. 2018 Sep 13;13(9):e0204056. doi: 10.1371/journal.pone.0204056 (PMC6136825; doi:10.1371/journal.pone.0204056)
Supplement: S6 File — (ZIP) [file pone.0204056.s006.zip › results N = 50 theta = 0.3 tau = 0 sz = 500-1000.txt]

"dl.theta" "dl.cp"
0.297192928791842 1
0.310193569539023 1
0.305499634311753 1
0.296247298132694 1
0.307209889707632 1
0.31567257048687 1
0.292891169945169 1
0.293456259297958 1
0.28182358073633 1
0.293111600118496 1
0.306016357295218 1
0.31293200359708 1
0.29109936189117 1
0.309523466497596 1
0.309397599991429 1
0.291987039659273 1
0.291342476831011 1
0.30518396590691 1
0.285660617117498 1
0.302256452934631 1
0.307905687265366 1
0.288891622485486 1
0.311044218072644 1
0.310879725510174 1
0.316586583465351 1
0.319273579734934 0
0.293508183607786 1
0.304052636187688 1
0.311033299204502 1
0.305267625636418 1
0.314118784502 1
0.317920708425827 1
0.301349945386139 1
0.289803650497667 1
0.319467989052426 1
0.301142884881812 1
0.316931106813872 1
0.302400019384352 1
0.299697656772698 1
0.316958818041712 1
0.30992647033368 1
0.303558909607708 1
0.309184693403117 1
0.31385198586953 1
0.300249675840622 1
0.309456934632873 1
0.299866780498581 1
0.307582791327818 1
0.308369417739827 1
0.302096837301593 1
0.319782400227001 0
0.327150270598933 0
0.322124169920158 0
0.299517533658662 1
0.301725727204871 1
0.293051684628929 1
0.321588709991606 0
0.313032256152768 1
0.305640752489084 1
0.306895966034343 1
0.301383433086833 1
0.313179139535273 1
0.30127469941199 1
0.289452857532914 1
0.317019797584313 1
0.293337185559837 1
0.30673891362958 1
0.304583195793723 1
0.292357527489095 1
0.304085039869239 1
0.298281249280281 1
0.313297788897017 1
0.311663063688858 1
0.309558534350546 1
0.302587059983787 1
0.311238214472591 1
0.318682587775294 1
0.305622877693762 1
0.290135293991069 1
0.303300030060261 1
0.312783109970809 1
0.295576097248219 1
0.307019465609376 1
0.301430311820982 1
0.303475436747605 1
0.310085844660711 1
0.291274901760887 1
0.300823749559577 1
0.301057086259973 1
0.316866818679304 1
0.316881982417173 1
0.314369290748995 1
0.300929267992888 1
0.303969379506321 1
0.301889401339375 1
0.317672649188502 1
0.301352022587704 1
0.317805705924895 1
0.309731144655447 1
0.316168695335147 1
0.300983541025849 1
0.30699386926387 1
0.317497226021241 1
0.305638960607122 1
0.297553808496495 1
0.297913686889502 1
0.316784935710007 1
0.297927228686041 1
0.320535315179074 0
0.308114539445835 1
0.30460377078475 1
0.293347497458786 1
0.301244623049741 1
0.317053283561865 1
0.307657825667964 1
0.301896634351314 1
0.293033825058178 1
0.303713431395377 1
0.301262820096094 1
0.285701241560652 1
0.280407488794021 1
0.306961196271927 1
0.305313943033951 1
0.309116287228915 1
0.308325355789973 1
0.293327891671081 1
0.288702784153303 1
0.293050675209782 1
0.296591767131695 1
0.29934595950595 1
0.315464674256611 1
0.320099919462761 0
0.317596255483047 1
0.320793098223309 1
0.306981456435233 1
0.305518863430474 1
0.310210904627335 1
0.311836885014309 1
0.318940918733365 1
0.304229700811972 1
0.303085988587045 1
0.310405807845496 1
0.31560456722753 1
0.327951121428447 0
0.308158410865396 1
0.311447776963505 1
0.303433227009319 1
0.287909075587583 1
0.315183294640249 1
0.300046450190469 1
0.304152909511424 1
0.297757947464005 1
0.288244391771126 1
0.309321122992471 1
0.30201839698143 1
0.316471566942439 1
0.31038097997168 1
0.314641566475694 1
0.314667369454999 1
0.322339997540207 0
0.304611508065354 1
0.299401446648759 1
0.305466852920078 1
0.323903612503494 0
0.31033138903457 1
0.314934402104145 1
0.310584680320264 1
0.29604977271307 1
0.318566862951627 0
0.315676346960202 1
0.288535941637507 1
0.31219548438495 1
0.316830744575671 1
0.314205167688078 1
0.308993318077693 1
0.305491472789535 1
0.309553289723973 1
0.309392394524281 1
0.321670680094673 0
0.308169833407859 1
0.311268311335552 1
0.325051041877805 0
0.306794056578413 1
0.304997620515178 1
0.301813372353259 1
0.32226995702997 0
0.30640112367008 1
0.295357346826978 1
0.298555096585011 1
0.290150834772074 1
0.30672737961444 1
0.318783492644188 1
0.304819775456575 1
0.301680298355544 1
0.305161391474642 1
0.303577601780833 1
0.300397989424273 1
0.296994952215462 1
0.311819970586077 1
0.297620277770643 1
0.297670487799923 1
0.309620011145917 1
0.308528541153143 1
0.295489129544548 1
0.311099875568042 1
0.308153178966657 1
0.303485336050577 1
0.298581969253816 1
0.275848907581555 0
0.296457084994076 1
0.291574646522106 1
0.307776981054413 1
0.316530122544002 1
0.296835645078462 1
0.301162430619602 1
0.300548568929489 1
0.312529219673174 1
0.289884460960833 1
0.321810234226802 0
0.296000654315823 1
0.29275917879716 1
0.305606498616636 1
0.295148752835107 1
0.303012616558497 1
0.304418425433129 1
0.290809128749652 1
0.303136016887886 1
0.297910752996832 1
0.307566539857886 1
0.290100293279661 1
0.316348442973897 1
0.304786039325528 1
0.305514538775935 1
0.311288681933759 1
0.293232665934757 1
0.321592042149959 0
0.321001371730959 0
0.30760230552262 1
0.29776778532639 1
0.315172697527944 1
0.312565342763928 1
0.310425764260703 1
0.295680834812075 1
0.33022975882724 0
0.298778260708868 1
0.321075989817106 0
0.312656686749706 1
0.319866000953322 0
0.326557678065371 0
0.307515397075651 1
0.289301151666005 1
0.300877946394843 1
0.297523441603569 1
0.307711618119197 1
0.310550215213208 1
0.309561583791072 1
0.30735219186467 1
0.311005681732093 1
0.312660245134717 1
0.290756730576424 1
0.304689896336674 1
0.307539564467374 1
0.308646644272293 1
0.289251103167148 1
0.306880308475158 1
0.308225515592615 1
0.293315864443743 1
0.300759705488301 1
0.303191899327385 1
0.315452598095851 1
0.287982292290416 1
0.288366367479198 1
0.308666024781195 1
0.312007437106464 1
0.29572599672805 1
0.321421287805169 0
0.293698800236504 1
0.312796281664725 1
0.300458581099573 1
0.309538731342339 1
0.328212923287897 0
0.303175075486508 1
0.319778025618413 0
0.293784563323221 1
0.301769430188088 1
0.289130213821569 1
0.310854766181736 1
0.317085567931851 1
0.299754297852464 1
0.308838721222714 1
0.313676038367497 1
0.316278216951369 1
0.307197968599832 1
0.303211330444813 1
0.295110715571405 1
0.298943748894123 1
0.295471152482314 1
0.294319900841839 1
0.315510512571364 1
0.329625191227496 0
0.302369133307028 1
0.293308121027245 1
0.302796992235728 1
0.320833977796577 0
0.305298746890239 1
0.292706558686943 1
0.320013782156786 1
0.287041563900362 1
0.288694146887409 1
0.30089177928262 1
0.306185092983961 1
0.296162164132268 1
0.302917992626899 1
0.316994972034627 1
0.288829752153282 1
0.28870168915143 1
0.283986676977645 1
0.300076725575837 1
0.304232581064203 1
0.317186596398127 1
0.306300840772985 1
0.28601803616494 1
0.300750383073609 1
0.298593619082077 1
0.286201906508585 1
0.2975630081053 1
0.315849357901427 1
0.316307143890416 1
0.321697063210742 0
0.31461144235213 1
0.314541637736727 1
0.288462450096984 1
0.319407475889078 1
0.315937146022326 1
0.316676048972282 1
0.319364689562481 0
0.29975859464286 1
0.321981537786301 1
0.303597233007864 1
0.304654272417741 1
0.299468810578307 1
0.302036404770248 1
0.309111511801113 1
0.323017202541915 0
0.304040932321451 1
0.311986253027653 1
0.315132993492882 1
0.31021217807993 1
0.302347838658367 1
0.294677382675163 1
0.298167679067659 1
0.32371471540057 0
0.313890631182511 1
0.312940841865311 1
0.2991341434553 1
0.320118734445524 0
0.319514689705733 1
0.316766860787708 1
0.302359654266403 1
0.32096928418461 0
0.319051136828646 1
0.304415443332289 1
0.309864482173211 1
0.316604030264767 1
0.329548207901023 0
0.306291464096097 1
0.323842657681604 0
0.305306229157156 1
0.291509743624471 1
0.308428395600345 1
0.309154222185235 1
0.304626525357761 1
0.275354551724742 0
0.301919414797863 1
0.289868310962831 1
0.309328754437235 1
0.313661911870571 1
0.31062354352236 1
0.305926303077475 1
0.327197617580923 0
0.315477558742322 1
0.314545055874852 1
0.32629717012131 0
0.306245124994352 1
0.305871675004117 1
0.300848912887698 1
0.293053044967195 1
0.299933975923843 1
0.305091916851862 1
0.319748827568782 1
0.297657365933108 1
0.310877266741836 1
0.291061120108289 1
0.296380178284918 1
0.325862398097756 0
0.304074968835384 1
0.306282911021154 1
0.307967742965259 1
0.301081253823272 1
0.301153429114685 1
0.328181134131457 0
0.319976478611206 1
0.314380470897729 1
0.301009973983183 1
0.31796283734653 1
0.295798412094527 1
0.327429214309786 0
0.301746166830531 1
0.313260332045879 1
0.30844506146146 1
0.328799429727387 0
0.31079158459324 1
0.309991676302401 1
0.29026587578612 1
0.31574466502431 1
0.306425992936859 1
0.307579149411954 1
0.332086403356772 0
0.305688214615759 1
0.297496009739263 1
0.307849049731907 1
0.296002941476538 1
0.309825996908294 1
0.299700239474308 1
0.292536535369018 1
0.293958468198088 1
0.303548425671897 1
0.307626661499339 1
0.305747776313143 1
0.309979407962924 1
0.303778473119775 1
0.291370747125789 1
0.306312889621854 1
0.313445282943839 1
0.300492888206127 1
0.304361310385712 1
0.293031123420016 1
0.300952344812404 1
0.301440655296092 1
0.296714486618741 1
0.305577014128314 1
0.305993356031202 1
0.319309163264048 0
0.310232760419738 1
0.329900253375378 0
0.311185002486772 1
0.299995202573755 1
0.302942573808488 1
0.312193936432093 1
0.290911130308458 1
0.307715875724577 1
0.308836523524261 1
0.318556131628577 0
0.300081942032215 1
0.31641252966427 1
0.303421929361584 1
0.303389830939269 1
0.302373243035572 1
0.309856369876698 1
0.305133988067442 1
0.308098164157688 1
0.308714059341377 1
0.299483353251955 1
0.307365421521369 1
0.306528581219252 1
0.294008150009175 1
0.301554048353032 1
0.310491961813763 1
0.308676269460468 1
0.312162503910487 1
0.286618270583727 1
0.290643070149585 1
0.305190980478313 1
0.292474157245704 1
0.303431642592575 1
0.321289357837938 0
0.277744332532468 0
0.308077724367729 1
0.305176492992746 1
0.306051299727865 1
0.292798229715109 1
0.305496931164241 1
0.31273701146966 1
0.308358381405561 1
0.308054527313558 1
0.303921649250597 1
0.28482127398842 1
0.30627410165161 1
0.308077130236777 1
0.296666429618182 1
0.298829689217797 1
0.302005829326833 1
0.315640428341177 1
0.309393873892438 1
0.293750887432624 1
0.316580052890644 1
0.310315769026904 1
0.309599581292653 1
0.323914642529808 0
0.32210606691588 1
0.307842541260985 1
0.299706248799477 1
0.292991890079056 1
0.307511781838521 1
0.295345886904675 1
0.314460739180831 1
0.317344624702206 1
0.318344768832151 1
0.301467141696993 1
0.299750953430975 1
0.305290386657219 1
0.312589976680783 1
0.307289446772973 1
0.29582453349687 1
0.302727196510199 1
0.310560864139103 1
0.307273991214217 1
0.310511401940998 1
0.299138019569526 1
0.302835022208007 1
0.303787933859604 1
0.297679369974613 1
0.317379171927315 1
0.306329841558399 1
0.296110255612696 1
0.304202290287911 1
0.283004496253829 1
0.30695583581275 1
0.290921274864451 1
0.305977450603927 1
0.305742284055916 1
0.31111811229569 1
0.300845644347723 1
0.304233048233174 1
0.294553476945222 1
0.312348900879478 1
0.318720875293949 1
0.306341755927247 1
0.291015115290132 1
0.315808505989544 1
0.310263547362152 1
0.312278411323968 1
0.322249302893491 0
0.307109067138778 1
0.302516040239027 1
0.310464864453582 1
0.30471654588005 1
0.313431577056779 1
0.320548731463973 1
0.300856409490813 1
0.283776886953004 1
0.319004587092762 0
0.327280561004541 0
0.307893283684471 1
0.294684787139864 1
0.306470426657883 1
0.305823855408423 1
0.314693889405734 1
0.301167185434749 1
0.312868591003491 1
0.31981098886492 1
0.324945981567389 0
0.305663070595426 1
0.317783377877137 1
0.307397581055595 1
0.308654747317456 1
0.294827677044005 1
0.31731653512054 1
0.282055218146349 1
0.302225595791023 1
0.330254712865545 0
0.301965490793478 1
0.304377534243204 1
0.305483945669829 1
0.30075513953986 1
0.311299432305817 1
0.283572570133692 1
0.299935050022394 1
0.308880965004519 1
0.295541307917344 1
0.306504129305148 1
0.289198687878383 1
0.292638774782433 1
0.291055066824406 1
0.303154411439716 1
0.303599371431767 1
0.312167119254158 1
0.299181540045884 1
0.300856818360042 1
0.296983309800138 1
0.300547591168709 1
0.315160776205595 1
0.298033564017166 1
0.303778826236593 1
0.311902684767294 1
0.301113880650881 1
0.307871265184257 1
0.281232677569589 0
0.298930398620764 1
0.301325903991167 1
0.288198898925654 1
0.316776843078287 1
0.307211726737782 1
0.306388874003475 1
0.297394862472579 1
0.305120173229584 1
0.306949889785121 1
0.323086310229369 0
0.29830570792341 1
0.308809468139249 1
0.30295169663257 1
0.306814957795752 1
0.310649070913199 1
0.314460112311264 1
0.313384540740345 1
0.298162721669197 1
0.307887587541177 1
0.30310876172829 1
0.296672162736987 1
0.294780828614872 1
0.299045704118715 1
0.317361442904968 1
0.312412300910786 1
0.288287554400369 1
0.303883157696922 1
0.302148430937843 1
0.309832012371521 1
0.302572802588403 1
0.297694969456707 1
0.32190399197633 0
0.30465349294584 1
0.290086887704065 1
0.303113431765305 1
0.315860977646965 1
0.298936644815572 1
0.318673727655622 1
0.289527074908355 1
0.302947991069374 1
0.300910468485131 1
0.316274254856472 1
0.306475891894987 1
0.32092015871132 0
0.312729566256584 1
0.316958115599681 1
0.31360164597376 1
0.315072843718179 1
0.290632855165136 1
0.288986881913877 1
0.309812038654103 1
0.326931192431821 0
0.319462060075204 0
0.309367041259192 1
0.302319241521325 1
0.297809403321272 1
0.308016008065725 1
0.29011450310492 1
0.308778019959114 1
0.296654398121057 1
0.302430452353792 1
0.307217364437411 1
0.307724702661676 1
0.318788475467078 0
0.312269549562834 1
0.306753102838712 1
0.321151007480551 0
0.304031549053382 1
0.287426664719105 1
0.311089778809966 1
0.298278632975812 1
0.289692734017882 1
0.311114155076573 1
0.311724720402284 1
0.285971438080196 1
0.294076828550764 1
0.283105842021666 1
0.315950439581022 1
0.290349126881742 1
0.300798787961533 1
0.323149504044218 0
0.31266986285666 1
0.311222079566108 1
0.308189212194603 1
0.298905305662666 1
0.29691930582464 1
0.308825208778852 1
0.297242628901959 1
0.305887431960112 1
0.291358941618832 1
0.298363420369807 1
0.302212956250776 1
0.314292583166554 1
0.2933876924855 1
0.294845605795796 1
0.315164798594731 1
0.314204775468776 1
0.321555507623186 0
0.302975369375488 1
0.30782752666882 1
0.302168905568223 1
0.325119914777773 0
0.30674403048218 1
0.331753395050488 0
0.297053679933371 1
0.299432971297639 1
0.308100023968232 1
0.305186726278447 1
0.290598577074803 1
0.289644682835233 1
0.307526484521088 1
0.319741546895802 0
0.300404422179413 1
0.304862865775955 1
0.304438397745733 1
0.315153512107319 1
0.321707471432518 0
0.292994256112875 1
0.328649652796618 0
0.301870714255011 1
0.306106445427476 1
0.28743431417629 1
0.305587314608907 1
0.320100157266215 1
0.299664587671993 1
0.316893758404878 1
0.31362259227765 1
0.311635773977675 1
0.297812837686195 1
0.293993046323634 1
0.326231159134499 0
0.307688618861649 1
0.309380474372814 1
0.309976582767543 1
0.294185839864526 1
0.311264429381131 1
0.313344407890509 1
0.31299892520752 1
0.30174688608657 1
0.318160290306598 1
0.29966284179311 1
0.304323586717123 1
0.303611658751716 1
0.307859383693498 1
0.305891945157239 1
0.290888930126817 1
0.313244718086675 1
0.304047589184893 1
0.332330442827731 0
0.312765898292542 1
0.30191911770862 1
0.308392915516643 1
0.286875788207138 1
0.302319058403483 1
0.307859809330274 1
0.315649588050879 1
0.310043119989637 1
0.299823881971628 1
0.303944412101095 1
0.31427617748299 1
0.301405455290777 1
0.314097542277227 1
0.312073581645434 1
0.288211676362573 1
0.316419099874438 1
0.294720920597505 1
0.289831704784158 1
0.302184213758022 1
0.290307671160864 1
0.319414614838166 1
0.284932519799988 1
0.282174748562306 1
0.303166588035012 1
0.305650280243472 1
0.299898555979482 1
0.298655114298339 1
0.307807421814023 1
0.316444617262584 1
0.317588687508278 1
0.295800270692002 1
0.315372520999205 1
0.316379170705737 1
0.299598028690165 1
0.313044582676845 1
0.308442362974408 1
0.297048710899643 1
0.300085432411378 1
0.304115075297017 1
0.291437025277841 1
0.30341461265618 1
0.292851651381159 1
0.323043720607327 0
0.297740934229963 1
0.310466914353891 1
0.313138853279019 1
0.306774071591495 1
0.311210186188737 1
0.293773597733506 1
0.297061058503839 1
0.298801653829993 1
0.321969741068663 0
0.313643701873405 1
0.293229903949575 1
0.298695200557988 1
0.313713359434326 1
0.303500773267011 1
0.301932962742587 1
0.31176544725814 1
0.314186582562247 1
0.316143705751174 1
0.298237895616414 1
0.308978822142808 1
0.300962283638611 1
0.311104803771908 1
0.313969140423086 1
0.308694540415801 1
0.285287618233638 1
0.296624115446714 1
0.303940858025187 1
0.302259287308557 1
0.301938540327239 1
0.283986342824323 1
0.318153893253576 0
0.296417946820403 1
0.304523564672495 1
0.311604126716433 1
0.304429595879411 1
0.316684889909944 1
0.294498273669182 1
0.286192402352012 1
0.300387037936329 1
0.281821272419396 1
0.304628893020372 1
0.31107322399326 1
0.309592564626728 1
0.32565930951706 0
0.316013429534822 1
0.315037834056014 1
0.290368633023902 1
0.303467990933362 1
0.307833996970528 1
0.304639948111761 1
0.303906202741912 1
0.291367238353435 1
0.30097366324613 1
0.302135733184386 1
0.293857035647302 1
0.302831720637602 1
0.301202929802759 1
0.3104193802795 1
0.288786665055124 1
0.285207784974321 1
0.307564438452189 1
0.294790990013399 1
0.309371668817274 1
0.309256425147381 1
0.291334385421978 1
0.30357399995102 1
0.304964212194774 1
0.297604425450869 1
0.307761581259585 1
0.304234395206319 1
0.311183106433552 1
0.319591501773239 0
0.300875120519369 1
0.308879538919831 1
0.312911067450532 1
0.283623332454497 1
0.292930830438816 1
0.324126121914926 0
0.311555950553497 1
0.300007527949792 1
0.312435483729766 1
0.309480341097718 1
0.313370821341044 1
0.288254672746991 1
0.288234235378912 1
0.303692061920431 1
0.308182635437887 1
0.299667975445008 1
0.292242489839601 1
0.301270838042631 1
0.293837054145108 1
0.300756638023664 1
0.30737681882457 1
0.318853959847688 0
0.282517002527008 1
0.314493077895579 1
0.301974173112795 1
0.294780886398253 1
0.284614038775789 1
0.318016282926077 1
0.299058279663985 1
0.314251786839717 1
0.327148082299513 0
0.29563634548451 1
0.322638980079042 0
0.307943267457588 1
0.310532655019686 1
0.302440612535551 1
0.303459674491554 1
0.314849900307185 1
0.31225753036281 1
0.293534139953999 1
0.310566343578109 1
0.297521834971953 1
0.305891117020998 1
0.297853745996474 1
0.308467026691648 1
0.319747624760849 0
0.306971894113994 1
0.311304042090194 1
0.301878594895401 1
0.313040080144833 1
0.310979513585226 1
0.300565263405219 1
0.312162531531303 1
0.322666159289667 0
0.304397293265909 1
0.309434133588845 1
0.305935844542312 1
0.309301220411336 1
0.323910478650844 0
0.296903011765168 1
0.295177742361213 1
0.308685954347949 1
0.319778174347948 0
0.311102436774197 1
0.314079752364336 1
0.307641551183256 1
0.298658831593685 1
0.299016398815511 1
0.287074680943904 1
0.293600376766706 1
0.312001026735143 1
0.313842037243026 1
0.289613533507584 1
0.293514641705724 1
0.307047856207895 1
0.325383703975336 0
0.304727629538497 1
0.316912867729434 1
0.318823032354725 0
0.321309262025811 0
0.296566426079374 1
0.325074984314208 0
0.295744201450952 1
0.288458942350158 1
0.30750835673859 1
0.308139738279169 1
0.327569183566472 0
0.304138274531291 1
0.300612246474991 1
0.3069298664641 1
0.314526496688855 1
0.301630917018479 1
0.307465769958715 1
0.293658007344849 1
0.309293591216664 1
0.294787319167944 1
0.303224215532572 1
0.307857793461717 1
0.29743187893162 1
0.316858596821515 1
0.317177647347907 1
0.294103643813467 1
0.316981292540181 1
0.325236112411704 0
0.301657450283492 1
0.312286832333324 1
0.311906650910572 1
0.322570677414312 0
0.303838623210717 1
0.303412842994676 1
0.31488085877238 1
0.298123826364876 1
0.290911033669298 1
0.299355190445943 1
0.292518573343772 1
0.312919352142568 1
0.311531622715829 1
0.313246198254902 1
0.30928573731125 1
0.305126653035774 1
0.310166930232054 1
0.308632238948137 1
0.309725525534078 1
0.307446520321199 1
0.312734052102636 1
0.309805582294572 1
0.3242696637665 0
0.308378690417553 1
0.302846073317199 1
0.311992108355375 1
0.29233527011514 1
0.310109317007825 1
0.312584415591736 1
0.303137398955029 1
0.324451737041667 0
0.307123117294097 1
0.300267727794363 1
0.307565141645709 1
0.299781475685806 1
0.322633848355374 0
0.305077021964259 1
0.329963984791763 0
0.314254302821184 1
0.304913403268996 1
0.294780123976191 1
0.297274629565601 1
0.305700772313899 1
0.316481586760479 1
0.311505268124444 1
0.308902004618758 1
0.30150601271083 1
0.311592747875888 1
0.323409688359863 0
0.293361387432451 1
0.301965981955501 1
0.306728719597098 1
0.325502763789773 0
0.305574511285358 1
0.30910721200779 1
0.304904729491421 1
0.306756186846401 1
0.306837728459508 1
0.300305476186389 1
0.304753782611693 1
0.302746277481014 1
0.3194317629217 0
0.307433462733912 1
0.319605390751945 1
0.305921493461122 1
0.299460688388331 1
0.312090090331979 1
0.310599280862367 1
0.307020621317101 1
0.292521298250363 1
0.314539913655195 1
0.313701237978932 1
0.298136970745277 1
0.321044235810528 0
0.314984741504857 1
0.302098712867801 1
0.295883631453842 1
0.293444158734266 1
0.299593663423223 1
0.303956558283087 1
0.313020214766387 1
0.316882431907451 1
0.3033257778387 1
0.290858514385923 1
0.309187304026624 1
0.299785393726571 1
0.313146839170489 1
0.297751037534323 1
0.294206112724535 1
0.312968327583367 1
0.286187033728614 1
0.302050881174597 1
0.300143030081338 1
0.319418509150723 1
0.300267640318117 1
0.313947887084426 1
0.314931235563289 1
0.306701428669941 1
0.296111624252586 1
0.312217470038217 1
0.306612600638326 1
0.311094329481768 1
0.320345678311408 1
0.291051133120239 1
0.303387978894621 1
0.309335803467495 1
0.283709718607738 1
0.317988845305969 1
0.310284028271415 1
0.296333978670356 1
0.309189110796709 1
0.318311580562125 1
0.311052174948643 1
0.31065542083617 1
0.312876318516163 1
0.310864772032461 1
0.314431724135984 1
0.303829952115672 1
0.298196320953891 1
0.296210268501647 1
0.308755352743496 1
0.326351710054837 0
0.303863090063615 1
0.318951567550344 0
0.318615546949198 0
0.312190291559582 1
0.31212891794726 1
0.304287817787595 1
0.30802599991194 1
0.30240539548173 1
0.307692833808546 1
0.299188775423287 1
0.305791348247499 1
0.304286764980917 1
0.290499099204726 1
0.319377704412464 0
0.299066817118211 1
0.316723046615903 1
0.291837032429526 1
0.303079731457302 1
0.316108956382522 1
0.316623582000054 1
0.304436561233011 1
0.293305776822852 1
0.312420147220031 1
0.300877680669344 1
0.316802121419467 1
0.308580932691218 1
0.307461326990643 1
0.312423967205996 1
0.289385498279985 1
0.310436255932417 1
0.2999313873813 1
0.32113458752831 1
0.309335748686998 1
0.289196293300211 1
0.311636259219181 1
0.298318231022988 1
0.308360019611936 1
0.295579662915385 1
0.300155903713077 1
0.318661663254414 0
0.277294954067759 0
0.320587528010594 0
0.303997856872412 1
0.333883871063186 0
0.311263324594733 1
0.289373354679426 1
0.303803633513971 1
0.308623420452675 1
0.301705599262435 1
0.309015117355229 1
0.295786447221389 1
0.27845096716982 0
0.317114142175205 1
0.312895222458366 1
0.282106386780866 1
0.306779556383234 1
0.301887819914515 1
0.309965886183168 1
0.289653076589657 1
0.304283344221576 1
0.294366385438971 1
0.319196174057531 0
0.293053769128734 1
0.30491093292234 1
0.312570320558081 1
0.298753598416605 1
0.3070566531364 1
0.301702503327253 1
0.303800138248126 1
0.316652750301524 1
0.310427284775253 1
0.310969670516348 1
0.290762007615872 1
0.301825138517974 1
0.309809781247331 1
0.314334213268623 1
0.292332620599886 1
0.299207281291574 1
0.320507488515824 0
0.298530412905891 1
0.309350061493984 1
0.305911221388015 1
0.304912928760832 1
0.300676215273498 1
0.315388481425566 1
0.310030601021605 1
0.290806336431714 1
0.298162384616301 1
0.32319438477727 1
0.294138120182938 1
0.288860421224853 1
0.299698916217694 1
0.31272778006999 1
0.320019056579476 0
0.302096460419547 1
0.314404274046456 1
0.286384488141603 1
0.302569553617856 1
0.302519711706478 1
0.298305425985844 1
0.304330072033343 1
0.32895039843911 0
0.308398919341393 1
0.323750690371837 0
0.31526823785495 1
0.305665067320709 1
0.312443158762825 1
0.306795243084599 1
0.316869853460901 1
0.308317105085106 1
0.300175811730779 1
0.303350771168931 1
0.292218713053103 1
0.293196181646166 1
0.315001665290332 1
0.300750754099171 1
0.305970239470205 1
0.295220068802338 1
0.289699180820885 1
0.296546171930015 1
0.287369619478856 1
0.30844407028344 1
0.316191578671789 1
0.289336432188447 1
0.297358429548783 1
0.305073414612532 1
0.304890858985963 1
0.288308003061821 1
0.304096955109779 1
0.309657298697098 1
0.312482635009032 1
0.295794839683602 1
0.300774177840342 1
0.306066455625396 1
0.3126620265864 1
0.300111051138666 1
0.298079208279846 1
0.316247228399169 1
0.32815024115647 0
0.313919204626636 1
0.309036352470236 1
0.29658313447824 1
0.295562780771677 1
0.301884057725985 1
0.3060451654162 1
0.305368022712089 1
0.313061355892694 1
0.298599001875982 1
0.316249262057319 1
0.298085958106403 1
0.326033610878717 0
0.333986200458286 0
0.304030837790048 1
0.289880249785237 1
0.317923239050967 1
0.304147497973899 1
0.307576082910337 1
0.307655473599575 1
0.30432732657953 1
0.285111398192632 1
0.312428396824936 1
0.300020308205245 1
0.322856244981517 0
0.2993589575217 1
0.30148593301469 1
0.31441381615991 1
0.307996720567907 1
0.317370133254464 1
0.311774148265716 1
0.310026685565939 1
0.304611737009732 1
0.314181574815415 1
0.295634912442482 1
0.319774421680783 0
0.30528200432109 1
0.308786636054892 1
0.291458672775789 1
0.292061243047466 1
0.306496521285546 1
0.323939872737805 0
0.298336552018147 1
0.321773988434184 0
0.294835536565813 1
0.296176357218666 1
0.304438975029403 1
0.299797266932687 1
0.306258438592824 1
0.31172621292153 1
0.294952387405851 1
0.305780975449498 1
0.297919727782896 1
0.320042031768194 1
0.2979041505962 1
0.305397362207342 1
0.307476823294152 1
0.29528072186292 1
0.308206533078505 1
0.318485353153052 0
0.308011275972478 1
0.306087459650951 1
0.319543336025202 1
0.303541812262136 1
0.292530762497883 1
0.298837336488001 1
0.291698510569321 1
0.306734731221072 1
0.299296017517939 1
0.286174696199353 1
0.299429861676289 1
0.32080387913152 1
0.301417054049212 1
0.304514570444476 1
0.312714133582322 1
0.307197225002382 1
0.305605745003449 1
0.29957125703815 1
0.291095127565276 1
0.30610068278171 1
0.307826138982578 1
0.324353066431138 0
0.310457922657733 1
0.308418887332027 1
0.314469991347733 1
0.310465745575008 1
0.300845983396397 1
0.30204450029663 1
0.307363259491535 1
0.301721763112893 1
0.306995337836323 1
0.3064618236539 1
0.299644636144337 1
0.291290935008782 1
0.300828776265491 1
0.320806743924866 0
0.313964674408417 1
0.29733410158398 1
0.311255382558201 1
0.31106129842318 1
0.311365066295738 1
0.2991282030909 1
0.302618760047305 1
0.307331579442372 1
0.316331660351049 1
0.30800477862883 1
0.304371109376899 1
0.303285586150274 1
0.295923599409297 1
0.314192583414403 1
0.312537036538792 1
0.305478473453449 1
0.303975607701949 1
0.321225044709764 0
0.30590790092093 1
0.312176888710535 1
0.304698629686012 1
0.29533481179667 1
0.319113759650075 1
0.30655694989912 1
0.308997603246907 1
0.306418364406383 1
0.322224439998526 0
0.316171896308229 1
0.30179011818965 1
0.300092368529693 1
0.299382266369653 1
0.307757554411331 1
0.288323527124578 1
0.298073698543856 1
0.30974599753704 1
0.331559105675464 0
0.320546624844126 0
0.314191405720739 1
0.298947961388044 1
0.306169647006113 1
0.310389335324055 1
0.299652953371041 1
0.293410361690875 1
0.311301693048774 1
0.304002248333741 1
0.31085822014385 1
0.296154335367652 1
0.300971844832738 1
0.286182770427512 1
0.306271614518064 1
0.310859704802719 1
0.286424057457527 1
0.308759070430021 1
0.315142430814583 1
0.286462522193643 1
0.307981958877131 1
0.290519027882641 1
0.316044708174554 1
0.305402887792938 1
0.312866207386032 1
0.315854828848528 1
0.282411150060406 1
0.30501999581645 1
0.309593694512369 1
0.296424593595729 1
0.300160913389372 1
0.308072166504448 1
0.283396971008683 1
0.28852359737776 1
0.294225026417889 1
0.313388020760205 1
0.323554295738847 0
0.297971108388316 1
0.312313760973478 1
0.315811976871743 1
0.308853978353499 1
0.300029778217329 1
0.286531011625831 1
0.287799515308916 1
0.306428316143938 1
0.310142656168659 1
0.29676857452203 1
0.301976639276962 1
0.312462836159683 1
0.322186343264533 0
0.320708938050777 0
0.301689471625886 1
0.292834047616167 1
0.29961487201773 1
0.320790495586404 1
0.320244495862914 0
0.311904284435377 1
0.30057798351035 1
0.289790990559687 1
0.297573379162977 1
0.29389904003685 1
0.306787219612378 1
0.296385918931474 1
0.306421647987022 1
0.314756243281896 1
0.328106580324719 0
0.297435576670064 1
0.304408188520395 1
0.29420350871091 1
0.307736350225698 1
0.303082639192275 1
0.301974391608572 1
0.319383591973322 0
0.284564802837409 1
0.297102028573307 1
0.292898001565453 1
0.30189174095673 1
0.288230248231669 1
0.296154906037459 1
0.311844863108357 1
0.316778568461836 1
0.307668165127708 1
0.313048571483092 1
0.300860766084963 1
0.300889690466432 1
0.313426723334296 1
0.301227374945087 1
0.312351072278492 1
0.288040207737506 1
0.310166017415469 1
0.309690784587591 1
0.317127064099832 1
0.291214109724447 1
0.319528823285843 0
0.309993764937126 1
0.285071933747795 1
0.307482920494793 1
0.297129050571248 1
0.30034608774292 1
0.299673016078084 1
0.310631942224809 1
0.30577035342048 1
0.311269148305109 1
0.301621745966471 1
0.31744442459516 1
0.304096529869688 1
0.302388471502946 1
0.323065454846271 0
0.303281534829025 1
0.314272810427418 1
0.317692502656074 1
0.312715961842846 1
0.306416875173321 1
0.297601368631636 1
0.296865177642727 1
0.293462123288111 1
0.296838407814009 1
0.311913229885598 1
0.306266155016327 1
0.309725297452408 1
0.297473161804152 1
0.313665387318035 1
0.295716763850077 1
0.30439126616066 1
0.305856087657071 1
0.302571488105048 1
0.312654287634758 1
0.318451766652906 1
0.285112029600664 1
0.30160977228968 1
0.324006626270627 0
0.300068731630904 1
0.298689812951448 1
0.319813363168163 0
0.300742451594773 1
0.306673600319984 1
0.303380876356675 1
0.300260210796136 1
0.305195238047842 1
0.303344068732707 1
0.318537583303884 1
0.305225390591669 1
0.297301650611495 1
0.299148289840049 1
0.306770901048041 1
0.297130954982147 1
0.32981619925503 0
0.303215095058949 1
0.300247709568538 1
0.315685920723825 1
0.30083421705862 1
0.291492576981834 1
0.28490279190281 1
0.290217004424365 1
0.296364116485167 1
0.305166445515975 1
0.302178319969044 1
0.305817816606632 1
0.319242280467532 1
0.302261313281259 1
0.312760895046263 1
0.302818625651435 1
0.310079841888785 1
0.303384270143261 1
0.307722978478298 1
0.297075152326922 1
0.289672045995347 1
0.297500560986439 1
0.31239354296135 1
0.295907250906588 1
0.291566169015188 1
0.308514914218736 1
0.311715679785167 1
0.310949781081575 1
0.29738564972646 1
0.30595584391405 1
0.304456943643601 1
0.287372259255066 1
0.300425259183342 1
0.292609313203203 1
0.298147776100642 1
0.298242233816823 1
0.320404392896774 0
0.309214662609537 1
0.309969128939097 1
0.303281079276666 1
0.307811485623136 1
0.315069433846641 1
0.304169556735592 1
0.302280407381505 1
0.303368831101263 1
0.310309863097138 1
0.306366119136784 1
0.291938411117269 1
0.304416918906193 1
0.317987435297003 1
0.311721334061816 1
0.309311988984181 1
0.290350091098048 1
0.316247431418975 1
0.303862613370095 1
0.284918703228618 1
0.29697503737667 1
0.292657114439772 1
0.306468550911722 1
0.302222342581824 1
0.316583788051088 1
0.311945922869878 1
0.307338016300998 1
0.312082614131027 1
0.285280122309603 1
0.310233947516703 1
0.306687193260187 1
0.293681822549333 1
0.304883936655794 1
0.294538930474438 1
0.309612024297665 1
0.298029703184849 1
0.305494596476277 1
0.316058797541839 1
0.316823568088249 1
0.316994147340547 1
0.279262380266308 1
0.299292622954603 1
0.308125819687496 1
0.298403071373201 1
0.309990545003952 1
0.283776922552496 1
0.284065630648024 1
0.311688923166191 1
0.297428204238463 1
0.317159818380966 1
0.313078036404549 1
0.31727301366857 1
0.300860600268188 1
0.315427117115051 1
0.315830677135448 1
0.298100229847416 1
0.285555173846626 1
0.288691988302289 1
0.307643571037157 1
0.30390600326736 1
0.297955732039685 1
0.310462941923967 1
0.299376565804107 1
0.320233991118359 1
0.293390747174076 1
0.309508738089296 1
0.312827623465379 1
0.303677933070568 1
0.323980097066216 0
0.30673579517519 1
0.303963782008949 1
0.311718611491766 1
0.29597920164501 1
0.299392159007538 1
0.298868072371352 1
0.291521637674844 1
0.312881043677738 1
0.310448950440421 1
0.290374490382846 1
0.319253813383049 0
0.291642682966933 1
0.288141218761156 1
0.311076445664007 1
0.299023348512866 1
0.313461772678942 1
0.31740425324399 1
0.293306974634086 1
0.323866786439479 0
0.305941420116349 1
0.308115665370573 1
0.293312630633809 1
0.295674227417635 1
0.311326940017673 1
0.308544292874031 1
0.303789105473848 1
0.305483629259264 1
0.309773126543454 1
0.312124049434304 1
0.307635727462671 1
0.320874309356828 0
0.295774923100632 1
0.309916817142169 1
0.301290336051386 1
0.302665656165739 1
0.303211731425368 1
0.295750846793924 1
0.290643250702966 1
0.28192139537717 1
0.294048700790021 1
0.312029204479634 1
0.298408051802253 1
0.319872942562079 0
0.312145611057139 1
0.325105627844822 0
0.299825026552645 1
0.312825254608206 1
0.317287327993461 1
0.305978591126953 1
0.320089045992167 1
0.316494844430446 1
0.317801529364292 1
0.322907806123664 0
0.304472452821266 1
0.28235830381948 1
0.284676775785365 1
0.291208359129157 1
0.318071900836699 1
0.293137004065861 1
0.320513874161171 1
0.310882564060639 1
0.298086136661995 1
0.303759744787881 1
0.302022265113017 1
0.300779618441309 1
0.289551924251584 1
0.300373103946227 1
0.291373292525329 1
0.305330366813145 1
0.294947574811287 1
0.289322545524401 1
0.31957079276412 1
0.304097449356159 1
0.303479318680479 1
0.314638728825504 1
0.330300939016668 0
0.305874534570889 1
0.289215327530683 1
0.303049000492275 1
0.311207487554792 1
0.307238747383395 1
0.316067616018288 1
0.291332813441498 1
0.302556152985307 1
0.303596204573554 1
0.299742650710816 1
0.284576163853448 1
0.307355313140369 1
0.298762186892289 1
0.298636379963225 1
0.296308546916393 1
0.311664879000697 1
0.30972524121861 1
0.318387392913981 0
0.307230946229021 1
0.313863994356394 1
0.299156205040415 1
0.315273084312306 1
0.29805305363322 1
0.315523254022815 1
0.292826259146447 1
0.299540186858862 1
0.288955933855232 1
0.310126320865098 1
0.31493759062899 1
0.329913720726682 0
0.28843368981543 1
0.297556578660255 1
0.305780762580523 1
0.318940846401156 1
0.304484324163261 1
0.315946810698135 1
0.320452751036965 0
0.320036373236594 0
0.302219052342261 1
0.317401409409057 1
0.312643437389473 1
0.310732808200025 1
0.317683593737346 1
0.312518043743936 1
0.306229382626562 1
0.320040408119717 0
0.311599924665724 1
0.288995600184206 1
0.307729663225472 1
0.310453311878959 1
0.297526622178633 1
0.305234404113549 1
0.309958089583772 1
0.310086166341848 1
0.295149931257114 1
0.305096788026263 1
0.295103755047447 1
0.306576964574224 1
0.29090508425914 1
0.311098296136512 1
0.304532152877713 1
0.318549570692652 1
0.303969861304958 1
0.299261147995282 1
0.32074500675187 1
0.311345793830598 1
0.309811178506036 1
0.319588710895248 0
0.304188634043297 1
0.323274612748208 0
0.309326916545983 1
0.300237609839387 1
0.294814367218276 1
0.306094361851841 1
0.304160837880509 1
0.312494177163572 1
0.320151247386205 1
0.316422215727618 1
0.310906369453389 1
0.2821540483868 1
0.30196972409725 1
0.314590710650503 1
0.310232209023956 1
0.29552623319914 1
0.300681553985948 1
0.299515013624047 1
0.304483115736202 1
0.307771588688606 1
0.294461535872071 1
0.312704669004541 1
0.295434044713561 1
0.296498328791827 1
0.297201646372442 1
0.306955132081833 1
0.300784646019033 1
0.310309764673627 1
0.308183345877234 1
0.313685089853771 1
0.283058626438209 1
0.308111958113441 1
0.298771751237667 1
0.304586898525299 1
0.292134864509614 1
0.286747967565474 1
0.307966842978871 1
0.321667970794102 0
0.307340842601291 1
0.296571079397154 1
0.303271416606751 1
0.294841846694624 1
0.298383082400607 1
0.30795759269162 1
0.287602936679687 1
0.311904282863439 1
0.29938876690732 1
0.304703660279218 1
0.31173181866446 1
0.304149914160843 1
0.302699778313798 1
0.310980990162477 1
0.279960589478937 1
0.294681685670199 1
0.307139953032596 1
0.298272973236467 1
0.302812427950219 1
0.295724143220794 1
0.305440620014966 1
0.30483804866773 1
0.291069792618953 1
0.308850393325297 1
0.298430813671902 1
0.322600496179047 0
0.30060977961742 1
0.303542644891173 1
0.324881129706802 0
0.296817840212197 1
0.306584280479601 1
0.305151092744919 1
0.316448233372861 1
0.301361737294494 1
0.300108150883737 1
0.310496053874498 1
0.301602029816705 1
0.298797133995611 1
0.299041098811466 1
0.299691242566521 1
0.305992274006331 1
0.305692389668706 1
0.327887386136632 0
0.300177679917478 1
0.311995158546499 1
0.308555924351198 1
0.315737762370469 1
0.28705953915489 1
0.310578185206526 1
0.293548214083643 1
0.297498146318044 1
0.328879678815247 0
0.306451283594819 1
0.315034732124898 1
0.286584760551594 1
0.309853773959092 1
0.285823720056385 1
0.29630889283337 1
0.31060703714131 1
0.288536913972461 1
0.313421294122096 1
0.293107501858628 1
0.329614456164528 0
0.308648913752519 1
0.299319157266651 1
0.317739692721864 1
0.304751466137421 1
0.299725173772024 1
0.296042648451977 1
0.293250135217171 1
0.295027751302198 1
0.304981072917887 1
0.319247622456913 1
0.318197703401529 1
0.311545231046328 1
0.302004338946252 1
0.312716491884477 1
0.312079556749896 1
0.290843204726938 1
0.299489080980564 1
0.30347813885852 1
0.288145073550997 1
0.31949818063419 1
0.306958676346803 1
0.302309439263603 1
0.287383856356015 1
0.300154257986704 1
0.313549248322127 1
0.310569954634001 1
0.2998909963725 1
0.298234448836842 1
0.320375076153053 0
0.310398151257031 1
0.283717783310126 1
0.30947842329683 1
0.319105045266626 1
0.303467641113409 1
0.284125362851677 1
0.30465123037578 1
0.305981992458874 1
0.300248243019567 1
0.298104343779005 1
0.313909870255189 1
0.298940642358262 1
0.310629264311447 1
0.306568331112767 1
0.30567679983696 1
0.306358580528552 1
0.308269030499986 1
0.285607423555263 1
0.30340161679477 1
0.291424711250862 1
0.287806538878087 1
0.292003599711512 1
0.297696399139198 1
0.302190862944155 1
0.302843077082291 1
0.299286811788194 1
0.305340523595854 1
0.31237333036638 1
0.305683137028855 1
0.312302440433075 1
0.320962925485548 0
0.286919353461167 1
0.304733765514548 1
0.326351094575744 0
0.302163727558582 1
0.298482264330104 1
0.317940799570146 1
0.305561196758416 1
0.30315742287128 1
0.289066942771001 1
0.289556633879284 1
0.313332239294248 1
0.307789357554894 1
0.29207965701138 1
0.307666243309676 1
0.306746838478553 1
0.281446991671063 1
0.313419902179253 1
0.302367228448866 1
0.301173953520725 1
0.307727302761731 1
0.333597258184431 0
0.312153087066007 1
0.292972935471199 1
0.291379658314364 1
0.296988215739679 1
0.301862995110373 1
0.297542472819036 1
0.30577308176338 1
0.33012303216053 0
0.305460057668699 1
0.312127425717999 1
0.293444271518524 1
0.30998135357128 1
0.304163228890271 1
0.311983512640275 1
0.311985674044679 1
0.295456585468364 1
0.302610808550573 1
0.32713433866092 0
0.309537554868059 1
0.309321278348465 1
0.301926235836958 1
0.305144146632192 1
0.310781871372872 1
0.327059800392382 0
0.311759063180052 1
0.313647507854167 1
0.294702046894775 1
0.289746800633321 1
0.300938128261843 1
0.306213163485695 1
0.300354809465563 1
0.31382161427445 1
0.308060643785062 1
0.303182616314103 1
0.322211177940288 0
0.306096880613157 1
0.304039848414902 1
0.29407881475187 1
0.296011666977423 1
0.309738901748047 1
0.31039557687517 1
0.292445255765066 1
0.330042636241254 0
0.306555647901293 1
0.29469225556605 1
0.300244734028678 1
0.30492706946449 1
0.308107504223655 1
0.301054900964653 1
0.29910557006425 1
0.305614468523694 1
0.293211831376756 1
0.299292797281522 1
0.315892872232615 1
0.304107291281172 1
0.316257170799793 1
0.301112668591205 1
0.311578872631013 1
0.30370348544379 1
0.303271641636552 1
0.310659265239399 1
0.297066177559582 1
0.319966586161142 1
0.302897438963554 1
0.306418382583412 1
0.314016009353917 1
0.301947394423839 1
0.305919204880619 1
0.306419347125056 1
0.293805281815054 1
0.324649841593265 0
0.31712748931204 1
0.318455355563519 1
0.307766239341184 1
0.298637522849804 1
0.307739011543172 1
0.309167200392817 1
0.307039911861201 1
0.305394676894148 1
0.286299892165667 1
0.317159849193055 1
0.307848245598777 1
0.311693343532859 1
0.295529966946909 1
0.308272040870538 1
0.303799065655617 1
0.292416176550911 1
0.311042257260167 1
0.301593480021525 1
0.290943707494233 1
0.323149316458279 0
0.306082869428109 1
0.300403509171782 1
0.273707593494088 0
0.307430465993623 1
0.293517498239631 1
0.311748836514163 1
0.309385793400671 1
0.286138130301754 1
0.307945811310147 1
0.287455428916292 1
0.296677423119559 1
0.31996324397204 0
0.27141172550713 0
0.296516374594761 1
0.298441950474498 1
0.304340935628423 1
0.321912333515738 0
0.323406600724794 0
0.309723140664938 1
0.291810037613402 1
0.310504795730752 1
0.294959893249338 1
0.314553466957895 1
0.300495864539657 1
0.294754771137497 1
0.32089123869664 1
0.304186868732169 1
0.312079574359167 1
0.29080676098944 1
0.312632179902736 1
0.302161950280485 1
0.316613895954585 1
0.298633970293377 1
0.314455498468934 1
0.299543995172043 1
0.307918037108871 1
0.302679072225302 1
0.327415492758249 0
0.314392396261909 1
0.295973476410425 1
0.302104901884934 1
0.312393020392963 1
0.301223508688999 1
0.311927077300983 1
0.287335554121747 1
0.310933629810144 1
0.298610794303043 1
0.318579052731526 0
0.305783479385189 1
0.314893506989494 1
0.312421896212722 1
0.321820201556723 0
0.312709037418817 1
0.300835325332232 1
0.308533067081132 1
0.307267744956146 1
0.307165802785065 1
0.310371424927119 1
0.295104363076843 1
0.308398260975616 1
0.294136271729969 1
0.30121320684746 1
0.304695393040554 1
0.297076358450681 1
0.313180226362893 1
0.311009298827806 1
0.30597835775333 1
0.301421600200943 1
0.322008349898319 0
0.306831033602413 1
0.306946484947016 1
0.31365598230519 1
0.308116230005146 1
0.308568722658479 1
0.295944439329529 1
0.305645526240315 1
0.305166300257099 1
0.292008256139496 1
0.285837723287547 1
0.307701758807959 1
0.305768647838421 1
0.298687362542757 1
0.29557377785156 1
0.305851131076739 1
0.313821543265674 1
0.297776930585459 1
0.308955002899336 1
0.308142413407622 1
0.31315055977526 1
0.309000314354435 1
0.309637711801454 1
0.308600209927221 1
0.302765061360129 1
0.287693776871535 1
0.302203777960475 1
0.308623273550902 1
0.311994686061432 1
0.306778566784226 1
0.305946700567274 1
0.301068770464971 1
0.278540745837387 0
0.307648257376113 1
0.317976376218707 1
0.306131662948846 1
0.295147946489376 1
0.302218248641802 1
0.304579458985176 1
0.312942960878922 1
0.327569704435882 0
0.297812458634957 1
0.311510515241033 1
0.326369854912039 0
0.30474079564604 1
0.294678035690376 1
0.30006477192046 1
0.293178042808239 1
0.306884035374019 1
0.281184327823176 0
0.308556953407231 1
0.323266068809717 0
0.307145496503827 1
0.291482546868356 1
0.293003332240163 1
0.299500456971045 1
0.284060736174544 1
0.303512190499849 1
0.302074703251736 1
0.295333810448105 1
0.318658431032367 1
0.296557336241451 1
0.305051302707297 1
0.305725892295871 1
0.310119413601472 1
0.295015268338744 1
0.303396915802839 1
0.316790247084309 1
0.315674305282399 1
0.304618566291952 1
0.308303197803296 1
0.322222041122008 0
0.298666753390478 1
0.291978477118658 1
0.291849275498017 1
0.305569621717571 1
0.298490497872182 1
0.316234129735973 1
0.318745105454166 1
0.299658958809102 1
0.302423682880222 1
0.318827142208006 0
0.306434163191495 1
0.294669338762999 1
0.316037010736838 1
0.298209869011671 1
0.289602954327732 1
0.281496956009614 1
0.291424768071278 1
0.304812124910905 1
0.311372284616543 1
0.308387752041466 1
0.313256793504955 1
0.290669645362961 1
0.313565694476707 1
0.299429635580499 1
0.291613275706609 1
0.300611481448558 1
0.315204682986544 1
0.297013766899881 1
0.314531023193064 1
0.313182772687514 1
0.317576133613106 1
0.281570165450426 1
0.306626332041513 1
0.300551960513972 1
0.298610346524187 1
0.305463895685235 1
0.303199240480665 1
0.309779000223917 1
0.31366629147638 1
0.320490385136153 0
0.308183774827213 1
0.307504808139726 1
0.318308214136123 1
0.292784820109438 1
0.310966554529726 1
0.291402077202387 1
0.320018544416116 1
0.32900419430259 0
0.289175095463771 1
0.318545974237511 1
0.311627803716035 1
0.306601147977653 1
0.312642802507199 1
0.309882305718419 1
0.28328867576072 1
0.30391572005955 1
0.30982135961703 1
0.322220802852747 0
0.300905177340932 1
0.28546179704956 1
0.320551732851984 0
0.316256051761173 1
0.312562050133947 1
0.312020199201281 1
0.306557747681601 1
0.302476386538882 1
0.304815825074799 1
0.30223988292491 1
0.314390312441115 1
0.31265223989004 1
0.305309824565765 1
0.293875179290081 1
0.315139403087414 1
0.312549387169166 1
0.318276988835034 1
0.300786516539041 1
0.30772537174299 1
0.302902346963219 1
0.303488729784899 1
0.317696040592026 1
0.311729915169166 1
0.305043565682409 1
0.303805767958862 1
0.291175144563462 1
0.29323458622249 1
0.306764713924432 1
0.296565486456605 1
0.313698550955834 1
0.302902449310282 1
0.288881238602003 1
0.318671794825628 1
0.298047442046538 1
0.311070706293262 1
0.325898203517134 0
0.294434295500065 1
0.305044099567068 1
0.302222559394788 1
0.302167230053774 1
0.303688456871238 1
0.308662262311826 1
0.301698729843992 1
0.306444021215715 1
0.314854063538263 1
0.303054378525759 1
0.324194594872542 0
0.309271943512399 1
0.310631992278673 1
0.298549569918918 1
0.305337521924402 1
0.287254070962696 1
0.324379505511208 0
0.309061195291193 1
0.303392048784734 1
0.306621187658255 1
0.301573516908546 1
0.30162591605145 1
0.316959197330067 1
0.304958927175074 1
0.28312187568708 1
0.329246245219309 0
0.301806388711931 1
0.319597377919953 0
0.326709242229524 0
0.297407674024945 1
0.295091661399242 1
0.304387217044105 1
0.306114083328862 1
0.303562829429009 1
0.294937749553026 1
0.310509852813587 1
0.296127167451839 1
0.299967045399508 1
0.306833817064122 1
0.296330397170475 1
0.29223144943848 1
0.291837164906322 1
0.303530247370002 1
0.30205560642339 1
0.317964815438747 1
0.290704151084908 1
0.304188902802897 1
0.319359638276487 0
0.30507314389222 1
0.323002523311542 0
0.316862587700522 1
0.305052484596382 1
0.320754182378523 0
0.300835403986349 1
0.292516478177286 1
0.306005263332346 1
0.299337438537132 1
0.310091039853528 1
0.309017790277655 1
0.293790425828275 1
0.306198207068917 1
0.317163124301334 1
0.308541288621687 1
0.299859987953136 1
0.308489727578605 1
0.306782158700728 1
0.29919882578362 1
0.29879504843992 1
0.313687400832385 1
0.293616163189461 1
0.313072778175166 1
0.306008465579172 1
0.30221336749435 1
0.303219190392941 1
0.303089660741183 1
0.313160964911289 1
0.303633368438838 1
0.299779776839695 1
0.306886207191733 1
0.29700161409413 1
0.301214150056931 1
0.30887953912533 1
0.302988882314188 1
0.2885621716452 1
0.300606156452412 1
0.307708397776461 1
0.299981320113527 1
0.302031735928527 1
0.29187576115626 1
0.297122290952688 1
0.305082198999527 1
0.311898907691537 1
0.318523098436804 1
0.306576745303083 1
0.305158235653582 1
0.303217797813841 1
0.321598489844738 0
0.325661977918465 0
0.302781336314219 1
0.307249157406898 1
0.303355906021165 1
0.296787055090044 1
0.290272405692092 1
0.298318051818154 1
0.315803613602506 1
0.29271104076481 1
0.315617252364677 1
0.292466232878603 1
0.290127492393439 1
0.310183371297636 1
0.308809528389739 1
0.300178741351712 1
0.312224725609586 1
0.306502713374676 1
0.296548899917381 1
0.315910355403031 1
0.313762363489407 1
0.300816638457715 1
0.314178564958582 1
0.312203845611621 1
0.301258375776144 1
0.293795832552675 1
0.316946321241004 1
0.281061064753772 1
0.304714149988119 1
0.327636280145318 0
0.317319515747887 1
0.292052610033635 1
0.307786515421239 1
0.31142335809537 1
0.322224772559443 0
0.305907324310472 1
0.319996475047146 1
0.296310702516103 1
0.310288647265083 1
0.301712449896333 1
0.309015543063843 1
0.298498728061701 1
0.31088076651828 1
0.3006157045697 1
0.301451746024578 1
0.294526181597118 1
0.310276030009945 1
0.301935682543687 1
0.309585710174502 1
0.315503413521717 1
0.306634211319747 1
0.304415896645731 1
0.313881415548311 1
0.291659871156365 1
0.301495265853912 1
0.294428606670669 1
0.305010752175874 1
0.299422113881868 1
0.306464982885123 1
0.302438993893529 1
0.300066940552879 1
0.295661814135102 1
0.296983479633515 1
0.337923389537978 0
0.29358500932524 1
0.32709008778595 0
0.311643853428952 1
0.297064137679156 1
0.318685456315245 1
0.304490146710372 1
0.289773068844562 1
0.303205486189446 1
0.30521260621217 1
0.306324833319517 1
0.290894545316141 1
0.306310837485848 1
0.325150963631623 0
0.305851613987757 1
0.309123841990169 1
0.287386734009831 1
0.321700005608178 0
0.307551607793963 1
0.303032547338744 1
0.314412430727875 1
0.334437777140293 0
0.317789701339638 1
0.294032860867172 1
0.305774426344724 1
0.294964797915721 1
0.300670319275754 1
0.329395931472458 0
0.302919888755245 1
0.291473461812832 1
0.297567638189805 1
0.303638884835308 1
0.296828859884253 1
0.309041647169024 1
0.300513460137095 1
0.288690149220791 1
0.291610294392759 1
0.309474090633216 1
0.292461343184628 1
0.302619275693552 1
0.311383285914948 1
0.297136775477592 1
0.311704248900926 1
0.289729827151607 1
0.295212750236844 1
0.286538269730517 1
0.299384002097309 1
0.298826836402997 1
0.288436317817554 1
0.293934030641987 1
0.309845086681655 1
0.303599588353691 1
0.307620092330612 1
0.300247832729484 1
0.288316326682767 1
0.294634350150709 1
0.304899567118402 1
0.305638575197373 1
0.300368780535376 1
0.311627164893744 1
0.296872236013321 1
0.297743391558773 1
0.315670981228632 1
0.332893784430176 0
0.293795255497618 1
0.311604603737305 1
0.304242405863214 1
0.311405888566639 1
0.326805098268723 0
0.295533879412778 1
0.308343390010054 1
0.294713308435925 1
0.313251320109733 1
0.304320174399662 1
0.323693666248897 0
0.293277987313146 1
0.303308011024475 1
0.327789530482236 0
0.290579400844053 1
0.312813846619583 1
0.299078910502395 1
0.296158959803896 1
0.306455297329767 1
0.289372730699308 1
0.291315843173044 1
0.297636607804799 1
0.308545224217933 1
0.293165570598641 1
0.30934763116289 1
0.306909646691417 1
0.299584050965971 1
0.291744795426745 1
0.289708733210832 1
0.295726364627866 1
0.30773934687084 1
0.281555039255382 1
0.295517497413778 1
0.285809153759879 1
0.293960788795466 1
0.301237201035517 1
0.301984321412723 1
0.297020591856043 1
0.308333269321387 1
0.309805055666169 1
0.285745406479288 1
0.312307210836414 1
0.288290462948549 1
0.318482911544755 1
0.320040847029688 0
0.290183968942827 1
0.29280591023333 1
0.304890313828726 1
0.309456609815747 1
0.297374129586565 1
0.298061488664588 1
0.289578690628634 1
0.303031745207551 1
0.309267386701458 1
0.294320587778952 1
0.316139979595984 1
0.305408863388318 1
0.312017821191235 1
0.309620840940952 1
0.306252843531608 1
0.295984027463515 1
0.307321785962627 1
0.305803428997435 1
0.307556716938372 1
0.302566606529944 1
0.299542581756951 1
0.315711126803822 1
0.308180122278787 1
0.304531480767217 1
0.305340818936028 1
0.317231082986387 1
0.322383872598933 0
0.305197014588257 1
0.30893450349926 1
0.300364717365884 1
0.315338461023389 1
0.29721031954862 1
0.314254998080595 1
0.293668730909344 1
0.317752452771732 1
0.327808218431662 0
0.299648338078174 1
0.322172138813566 0
0.307388225100542 1
0.318221095507871 1
0.313091594773495 1
0.33384595558634 0
0.295417096274332 1
0.301239773380925 1
0.328185174893692 0
0.307329280360973 1
0.308318848322801 1
0.308171905114231 1
0.32215996599705 0
0.305787266538069 1
0.299207445835755 1
0.317425280339776 1
0.309689599017524 1
0.310640693020537 1
0.314669262085662 1
0.276481347915234 0
0.307082552816182 1
0.304556167207291 1
0.302776972677097 1
0.317310195195949 1
0.299622585402864 1
0.309256231791596 1
0.291714711938445 1
0.30355833751858 1
0.315079168499665 1
0.318146410960713 1
0.303508100525025 1
0.298503856111518 1
0.293121155000389 1
0.30869841622342 1
0.308933790438924 1
0.296274822766525 1
0.325697248328187 0
0.29890597154704 1
0.290996699458333 1
0.296602300674159 1
0.303078720942443 1
0.333084468016592 0
0.305910014839467 1
0.313872554267418 1
0.290661376563616 1
0.294808721348838 1
0.316937381275412 1
0.30982076978616 1
0.295456172753419 1
0.311467685471288 1
0.322603898434789 0
0.309202311389775 1
0.31134647325057 1
0.319580982229578 0
0.298673628282 1
0.28440956410014 1
0.281619703605327 1
0.3128541324984 1
0.310792569771691 1
0.297272670377291 1
0.30664130776694 1
0.317935361230059 1
0.313026710914713 1
0.300454444422026 1
0.314728967432486 1
0.313407988178954 1
0.312176674417599 1
0.297375668642587 1
0.311606891823017 1
0.325653830428121 0
0.311836834482322 1
0.306169068712623 1
0.30991918485646 1
0.29064215947395 1
0.298160182455869 1
0.311397049044458 1
0.31016823937909 1
0.303698090620042 1
0.311006603960729 1
0.298865398848762 1
0.286174056366782 1
0.313075037240486 1
0.296151534480422 1
0.297198625896565 1
0.292810618771235 1
0.298530131729491 1
0.327525928559404 0
0.316573588356144 1
0.295777131107825 1
0.299058340781082 1
0.328799283725965 0
0.289988134808786 1
0.290207275836495 1
0.309973022396483 1
0.31488486423713 1
0.321280093193345 0
0.31980697466119 1
0.293840828312743 1
0.307585548882735 1
0.293133547570336 1
0.304698797263971 1
0.322728738129549 0
0.30258796788343 1
0.300658226184981 1
0.310053024739368 1
0.315004528543763 1
0.304224414777571 1
0.302043003362067 1
0.302641789818903 1
0.290821167409765 1
0.293897156242882 1
0.310855271163679 1
0.323177599726694 0
0.300381438826435 1
0.297305984277682 1
0.302735382747364 1
0.313371384404204 1
0.29642355748151 1
0.319129201271375 0
0.291282021592477 1
0.28897457604696 1
0.325153753373022 0
0.297361831288549 1
0.309722365019107 1
0.321176286760136 0
0.312784584539162 1
0.313130127580908 1
0.308503229981375 1
0.298827775098533 1
0.31828562054652 1
0.303604576642406 1
0.308780533807732 1
0.317801596678143 1
0.303726000945622 1
0.296310555606331 1
0.295855297756395 1
0.314769113426361 1
0.30178160349188 1
0.311549314413297 1
0.317156539907885 1
0.319219533906899 1
0.291074071019959 1
0.328788263049869 0
0.287732591760573 1
0.324328456273 0
0.302379969178317 1
0.302827304681064 1
0.30647722540591 1
0.306126424517551 1
0.307653843367357 1
0.308038152382183 1
0.300213617882714 1
0.30234917161353 1
0.304456475026455 1
0.284334864066761 1
0.302740705470992 1
0.304865574144049 1
0.320408052473168 1
0.312949003835318 1
0.304786240807004 1
0.318427915198316 1
0.291776759291886 1
0.310215064043082 1
0.303296595049604 1
0.301027937688375 1
0.299987014395005 1
0.297635151349387 1
0.304190163664543 1
0.288357718753971 1
0.310847375861916 1
0.312007690971187 1
0.302115206293628 1
0.301583996091775 1
0.318548962284914 0
0.311466098447173 1
0.308780839014563 1
0.313754574739339 1
0.303873912765562 1
0.294677792640144 1
0.311472586055009 1
0.313285390023596 1
0.298620159096908 1
0.299679219694922 1
0.314720379173693 1
0.297232842810418 1
0.314914019500842 1
0.320349152024897 0
0.295026154076302 1
0.307633877058613 1
0.301213503728529 1
0.29456191738224 1
0.316218064004717 1
0.307568923828484 1
0.290165066814447 1
0.305902154745516 1
0.28894473515383 1
0.301370362454436 1
0.31675249010744 1
0.307100798273947 1
0.310250646340528 1
0.309148272374645 1
0.290796132459931 1
0.299300900532526 1
0.308561641395435 1
0.283077770507788 1
0.312595392611848 1
0.297253178170234 1
0.305813513382542 1
0.307625806017358 1
0.31073859743445 1
0.299494594978359 1
0.311358487218584 1
0.309038174304603 1
0.314815099307348 1
0.318193448971129 1
0.293878523061228 1
0.288870744652231 1
0.30805037700365 1
0.306887572071864 1
0.290625345673749 1
0.288104261940606 1
0.307060084454299 1
0.318952079269044 0
0.31924594815427 1
0.302633016487179 1
0.289830770101715 1
0.289780543665691 1
0.309410203225907 1
0.298726210657533 1
0.296893548901466 1
0.302863723961626 1
0.298205570587884 1
0.309613325369328 1
0.293165077233972 1
0.318314417757196 1
0.316909269552569 1
0.305748068676445 1
0.308837274744742 1
0.300728815508792 1
0.280433876532769 0
0.306045576348593 1
0.311136950590233 1
0.320269663061474 0
0.298419189329603 1
0.302143790778455 1
0.310848685758736 1
0.292347923336801 1
0.301852621692265 1
0.295320104392909 1
0.298488486982328 1
0.330267145612426 0
0.291480340991509 1
0.311101910911818 1
0.291424481366384 1
0.303249468288473 1
0.299943715235202 1
0.299433075132994 1
0.305841619661126 1
0.283490434921039 1
0.304219727472358 1
0.290240270500711 1
0.301222950837981 1
0.300664262318451 1
0.290502253094144 1
0.318397539552662 1
0.28999688098355 1
0.294704542050611 1
0.308700910246063 1
0.29779069240777 1
0.296290759954537 1
0.300622720418114 1
0.301711826399902 1
0.291799977313295 1
0.310838069170598 1
0.308496305991829 1
0.301832527098614 1
0.302542265074029 1
0.285461854411361 1
0.316359189084813 1
0.293493339699585 1
0.293935229620167 1
0.305677308831893 1
0.315272048690399 1
0.306292272095233 1
0.300568549662194 1
0.315051153501952 1
0.307451917424742 1
0.314997626636172 1
0.317731287837206 1
0.319434159471253 1
0.304025700355549 1
0.292300799519259 1
0.310269358434457 1
0.308097700121001 1
0.30557586097946 1
0.305636052560496 1
0.298989299302025 1
0.324706738694527 0
0.299951709723582 1
0.301923272378613 1
0.311504756558716 1
0.310350191449893 1
0.317002646308638 1
0.303117023151742 1
0.297639816305248 1
0.311170774460588 1
0.290761510466372 1
0.311621934802304 1
0.294965365622345 1
0.30211797535455 1
0.311271082151953 1
0.309051398098715 1
0.291033098604113 1
0.309480538770916 1
0.29891768154811 1
0.312441622922594 1
0.312407166820123 1
0.305962701144379 1
0.300305084446552 1
0.30999157946367 1
0.307410856248881 1
0.288831359823627 1
0.308276824684828 1
0.313525492247774 1
0.308357578892245 1
0.302628524902603 1
0.295612488944397 1
0.301423528806986 1
0.287892427956853 1
0.30964000420783 1
0.311825985030917 1
0.30224180649036 1
0.322929239421242 0
0.315665120317402 1
0.310450813879929 1
0.286239805730613 1
0.297950635369198 1
0.295972549931183 1
0.287417101055987 1
0.310221907270157 1
0.290141550144611 1
0.290407955502335 1
0.295862497094686 1
0.309358153617281 1
0.317774973361157 1
0.311671921361292 1
0.306697387864643 1
0.292491805205604 1
0.292234611799494 1
0.300196513489135 1
0.296210172666265 1
0.308039073949246 1
0.306093470122048 1
0.295865523624158 1
0.30323380274283 1
0.317840413060828 1
0.318883880844494 0
0.298522884579529 1
0.301526671758843 1
0.30660487919411 1
0.312228836571685 1
0.30551071269935 1
0.291248935758714 1
0.287054243768633 1
0.299792395363491 1
0.293339629132976 1
0.282615731836626 1
0.296955268609304 1
0.309443525131109 1
0.303266518072159 1
0.293134206498224 1
0.322871814698485 0
0.311761312060433 1
0.313104688976253 1
0.309137674880404 1
0.285238440977133 1
0.293590572104756 1
0.305344170972009 1
0.302243084962021 1
0.316172989665294 1
0.308049262330232 1
0.306605599804075 1
0.297241145687815 1
0.300460504301849 1
0.281432372854456 1
0.302839930301996 1
0.301595165950266 1
0.303828554689868 1
0.306958780239357 1
0.300000647058108 1
0.30978501054483 1
0.302902176308048 1
0.30842582709148 1
0.314635613317792 1
0.32070428496066 0
0.292004074472348 1
0.313989704217973 1
0.311776770225597 1
0.29449003799439 1
0.313548327660303 1
0.321529288617685 0
0.308658792619936 1
0.30683194101893 1
0.303787715484849 1
0.308221644361819 1
0.293096899989938 1
0.286637751199656 1
0.318296370933463 0
0.300426607078908 1
0.310338255881593 1
0.299317823581279 1
0.292277518561516 1
0.298819616166958 1
0.292761192832974 1
0.310972057724364 1
0.296088968322481 1
0.299911420456062 1
0.285919340018067 1
0.291403452750843 1
0.303747513847171 1
0.303192943181931 1
0.297509606843005 1
0.289173731155226 1
0.30548836234856 1
0.299211865252906 1
0.316685704722984 1
0.329392108878586 0
0.313709515172607 1
0.308681712250296 1
0.29687610150774 1
0.300395085682457 1
0.290610324366786 1
0.28260460247953 1
0.306348502549285 1
0.308073945953781 1
0.295429194931769 1
0.292018755715894 1
0.2930456285464 1
0.299599331554345 1
0.318218014419898 1
0.311875222363119 1
0.30217525841633 1
0.291605999056464 1
0.299709755786313 1
0.319854857500543 1
0.317484069575702 1
0.315713379639439 1
0.301264842335486 1
0.302759795659034 1
0.305016960236734 1
0.312118401360477 1
0.315491955099898 1
0.287244195969596 1
0.281225328456591 0
0.315659881296246 1
0.312261725257306 1
0.304312581187374 1
0.30858406654743 1
0.284257127215598 1
0.314083176111768 1
0.309229499076732 1
0.297148723534608 1
0.288937477606395 1
0.316479596168345 1
0.28613212992278 1
0.298543475478944 1
0.301114107494922 1
0.279284144418609 0
0.293458201472698 1
0.308293705824045 1
0.296554609328212 1
0.314716990602457 1
0.307722630120657 1
0.297218359036735 1
0.315742521284643 1
0.299560525229957 1
0.307242718969736 1
0.310644741806864 1
0.324371789877761 0
0.324486296797107 0
0.311669674562888 1
0.292742299434118 1
0.298658205021948 1
0.308660204732565 1
0.32390153029248 0
0.30115359153793 1
0.298656977843788 1
0.309412684549599 1
0.295372590370219 1
0.296996127548503 1
0.323620763503647 0
0.308141178683631 1
0.304383791374806 1
0.312869370536316 1
0.298499681326971 1
0.30216945034837 1
0.308207533217466 1
0.298411710566613 1
0.307677018223095 1
0.312647373186291 1
0.327818211544069 0
0.316435244771068 1
0.290760406157364 1
0.292968494149888 1
0.314496197073234 1
0.304980248973183 1
0.311377793416947 1
0.308807121028041 1
0.299502138126036 1
0.301761121988271 1
0.291618736837226 1
0.298478884824263 1
0.296960978924968 1
0.318898920696609 0
0.297459260066092 1
0.291092810508473 1
0.301031255548866 1
0.291363167136222 1
0.314254993508051 1
0.292114356147363 1
0.303742745069594 1
0.298351381411951 1
0.28752863197967 1
0.301942513411555 1
0.304158343557153 1
0.295790153586925 1
0.303193811156167 1
0.304495114119914 1
0.31200596707727 1
0.304929979593767 1
0.298282077183697 1
0.318531440843538 0
0.305478896574624 1
0.293550003307776 1
0.284926187113508 1
0.307928181629071 1
0.313222143277577 1
0.30481991046368 1
0.323879275079224 0
0.317508809960073 1
0.287175219776813 1
0.295552102092173 1
0.306577055870661 1
0.304277556197747 1
0.305620085965945 1
0.325999790010126 0
0.31531498160726 1
0.311569964311924 1
0.303872893826032 1
0.305591950880256 1
0.307995989900274 1
0.28919396130455 1
0.310809743862094 1
0.303776609927423 1
0.313095883338694 1
0.304591086906948 1
0.30431742221704 1
0.304551783366109 1
0.288751965995742 1
0.307965696049694 1
0.294630931018954 1
0.299218367757859 1
0.311508250064922 1
0.308389657393079 1
0.306013807844625 1
0.297435870205185 1
0.309598000966136 1
0.295658740832564 1
0.302592814583674 1
0.293275193925136 1
0.316378415281395 1
0.310556988740863 1
0.309680703027331 1
0.29248065513961 1
0.309718980890129 1
0.290883222383624 1
0.302258460209887 1
0.279176104836015 0
0.306936768736155 1
0.315155457907937 1
0.288590627715857 1
0.312406700874568 1
0.301854441835615 1
0.304942415276393 1
0.311473497778692 1
0.295134864388982 1
0.30209557797983 1
0.305058360169194 1
0.295174092140269 1
0.312653160787562 1
0.293033109997867 1
0.2930406413313 1
0.319712012477273 0
0.307344455091891 1
0.308714883221503 1
0.312243363761649 1
0.291207971504771 1
0.305289387179481 1
0.29964674674477 1
0.294494217130237 1
0.301518079147721 1
0.293708424862685 1
0.314158698900084 1
0.317278520493921 1
0.296949566769909 1
0.320312703035805 1
0.313993415992204 1
0.309279650281319 1
0.309760224612151 1
0.307463348070446 1
0.314942566583375 1
0.290397862426913 1
0.308472829938974 1
0.307499418952951 1
0.305961974283976 1
0.315001803434873 1
0.299173821833106 1
0.336736533032539 0
0.302447376660877 1
0.315854296485958 1
0.300082825855543 1
0.30858250786067 1
0.28718572676705 1
0.30869334681547 1
0.298352667995081 1
0.311679023792257 1
0.317667189699186 1
0.30687990462875 1
0.3103429281091 1
0.321975849406252 0
0.301930822310344 1
0.321850597632041 0
0.305046971702464 1
0.312802053168048 1
0.329807578367913 0
0.316413347801217 1
0.303481383708771 1
0.318942216116277 1
0.310227201013011 1
0.317959078250433 0
0.296094510198955 1
0.311758471454922 1
0.312493348441988 1
0.299335220756464 1
0.304462422300444 1
0.305112066791859 1
0.305013023188982 1
0.299421414713681 1
0.314799129261852 1
0.303667185990998 1
0.310918900227011 1
0.307428692753016 1
0.302667055608119 1
0.299889468976181 1
0.313044439875 1
0.284316044164688 1
0.288607507234868 1
0.303611523301379 1
0.317068896833041 1
0.307749958856742 1
0.29053872470749 1
0.304921919132552 1
0.305373761608734 1
0.286396427046145 1
0.316168201777276 1
0.305601116346848 1
0.334352998407808 0
0.316422035092165 1
0.318598291488254 1
0.290495041112848 1
0.289112332478836 1
0.300631330841291 1
0.316503175814823 1
0.309462338972946 1
0.302600239364521 1
0.315405298867111 1
0.286207512791883 1
0.295491792292081 1
0.300182096257374 1
0.305081123950866 1
0.301972116612873 1
0.309342336573557 1
0.309201389800979 1
0.296024524819797 1
0.295271216441851 1
0.281830482044099 1
0.301373761117839 1
0.297773658507861 1
0.302868770587691 1
0.296249706380968 1
0.307772667733059 1
0.298519158096782 1
0.307035442763893 1
0.305234349291211 1
0.314127098438023 1
0.300957314174973 1
0.304703553168258 1
0.296644313925121 1
0.307429705536445 1
0.292392142261415 1
0.308176766427271 1
0.324654480383828 0
0.294007988394619 1
0.290717892808098 1
0.30653947357351 1
0.326270616013235 0
0.300448427284398 1
0.311723681636712 1
0.301257989024974 1
0.287788304335891 1
0.302984818628948 1
0.304917906231048 1
0.301935699244165 1
0.291446731362541 1
0.317513018563598 1
0.300874850186483 1
0.310978737125952 1
0.304593878756628 1
0.305543227560976 1
0.290377765798846 1
0.297290304209568 1
0.28943358839803 1
0.297022170648704 1
0.307466810868269 1
0.282242556785728 1
0.319501620664193 0
0.309540199925439 1
0.292259650579744 1
0.300685167140711 1
0.29822635723559 1
0.30540846115792 1
0.321493078386033 0
0.287314924428172 1
0.318025339350335 1
0.283110377191136 1
0.288148377122571 1
0.306893664059461 1
0.297689741015248 1
0.304322065381455 1
0.288597924359356 1
0.306879287941389 1
0.312514077811367 1
0.297917695307509 1
0.305094997644809 1
0.31686266063099 1
0.310292937864569 1
0.31401830805825 1
0.322321409805087 1
0.305963744774643 1
0.306034380214905 1
0.303502668804127 1
0.293901030984824 1
0.295074497863492 1
0.29437919127272 1
0.303231060317332 1
0.284843132010932 1
0.31665481777326 1
0.296824029620146 1
0.299083315432218 1
0.32956055602311 0
0.319777409661095 0
0.304593418617428 1
0.321949731245504 0
0.30005730748502 1
0.294698486388577 1
0.29300170853992 1
0.297490340421293 1
0.311167046757484 1
0.301146130927381 1
0.309392452591925 1
0.292253408506431 1
0.291337142650755 1
0.302905416473609 1
0.308873572679487 1
0.308672071560595 1
0.303036655682191 1
0.318482341503609 1
0.291017038430056 1
0.313913768122147 1
0.313652904305797 1
0.29002729848816 1
0.295340187904992 1
0.287792189765977 1
0.307990804560079 1
0.310829859584342 1
0.300010208210449 1
0.308590276014008 1
0.303541537852843 1
0.299317712491267 1
0.312816067607786 1
0.33202880804564 0
0.314614299750645 1
0.300368121334454 1
0.318054966801737 1
0.300189799599875 1
0.31634642596247 1
0.297948983210091 1
0.293121398032306 1
0.309962151743943 1
0.310523090991432 1
0.296285007376817 1
0.287177805051214 1
0.30327914671315 1
0.307894761097063 1
0.301035128242784 1
0.299849885892216 1
0.309770435727566 1
0.308464395904486 1
0.309101105426685 1
0.306316862981247 1
0.302181797216334 1
0.290408517445698 1
0.317234126352732 1
0.30774834978958 1
0.306977869388355 1
0.298653903691839 1
0.31573344404202 1
0.308137915231871 1
0.292054692803782 1
0.302434636434692 1
0.301305118047808 1
0.312907705300943 1
0.296387580679238 1
0.316710206881369 1
0.297389571991479 1
0.31565665046834 1
0.300868601405501 1
0.292912380046715 1
0.316360998290478 1
0.288677346841077 1
0.308510839751967 1
0.301854748171347 1
0.278985123396464 0
0.320829447283347 0
0.315444589840785 1
0.329744893005456 0
0.309068536545847 1
0.308719236666784 1
0.317282485359737 1
0.316287830193473 1
0.31225206126479 1
0.321835711738478 0
0.306409501219053 1
0.313278584092848 1
0.300979968211701 1
0.298349432179071 1
0.314240438568385 1
0.319703732115517 0
0.290674523186906 1
0.28662918273001 1
0.305786898284411 1
0.330073533635824 0
0.309632919400254 1
0.31199820743433 1
0.318295654210279 0
0.304100962216635 1
0.301307687432047 1
0.317930843871371 1
0.30831611109778 1
0.31535040782341 1
0.298652656929932 1
0.302959662033203 1
0.299988722325733 1
0.318618546281204 1
0.323197108479033 0
0.310588162715281 1
0.31638348708912 1
0.311458218879665 1
0.307464707912631 1
0.294596624706293 1
0.298061421074389 1
0.30969264395463 1
0.30753327913638 1
0.306878003867038 1
0.319640841952087 0
0.30749336851 1
0.312473258460618 1
0.294591647123812 1
0.321155535041281 1
0.292628942360958 1
0.307763183542622 1
0.304930638847113 1
0.319264450171733 0
0.313391433950643 1
0.310119153277222 1
0.305582965539523 1
0.307679680215412 1
0.321324617276003 0
0.289039642217777 1
0.308017455182117 1
0.300488276426706 1
0.299707818087599 1
0.303843042908157 1
0.296045824827432 1
0.302578587289793 1
0.309451119190509 1
0.298194439863648 1
0.312359812520742 1
0.298855023109013 1
0.305043903728695 1
0.300391069851987 1
0.299217808039428 1
0.308555913808417 1
0.294531233612799 1
0.298898483782362 1
0.304343026133159 1
0.294698336195828 1
0.307518603534369 1
0.290631153515096 1
0.314916024277932 1
0.292753341242682 1
0.30387792813172 1
0.293954503968986 1
0.310432354156817 1
0.299659328415202 1
0.3045567895067 1
0.303007047051276 1
0.305922214973498 1
0.312700658510786 1
0.300625403218134 1
0.295379453650026 1
0.309574442240209 1
0.303889499989667 1
0.302663425351244 1
0.307670324896 1
0.300531684939323 1
0.309916981790889 1
0.313681288011654 1
0.32677237889116 0
0.29263893725584 1
0.292813161092404 1
0.296174997452773 1
0.29650172036941 1
0.312286853976804 1
0.313907866567974 1
0.301404415289371 1
0.294699610096898 1
0.311393108416696 1
0.309217573835893 1
0.307760386902195 1
0.322742898276347 0
0.308469922374801 1
0.31844294944842 1
0.306747459062211 1
0.319818227507962 0
0.30733645820079 1
0.300826782592944 1
0.301289167510072 1
0.307368295138141 1
0.304404326048831 1
0.29754342864096 1
0.303576606821707 1
0.301977941333391 1
0.294050822551576 1
0.313205725533895 1
0.299029808607836 1
0.296901829089529 1
0.313920354096796 1
0.300336708031066 1
0.310333433631007 1
0.300480522534965 1
0.301848682377032 1
0.303381069758963 1
0.292490700504915 1
0.293909211747581 1
0.302169859928459 1
0.311127970162206 1
0.323206349911228 0
0.295711035832116 1
0.306544821100802 1
0.309160363098896 1
0.306788760381504 1
0.304404118820298 1
0.292364503038204 1
0.31487234228375 1
0.311705970169895 1
0.304620883045736 1
0.322329828411409 0
0.311693991588178 1
0.315473939611914 1
0.317615834255417 1
0.31499388490085 1
0.30125580531333 1
0.293903380260542 1
0.303591414448427 1
0.305027445688364 1
0.298988395564652 1
0.322119555977198 0
0.321015502247084 0
0.310188495023811 1
0.302125629994312 1
0.307961341611306 1
0.304281473020727 1
0.304163693938211 1
0.3093232088137 1
0.29554249546697 1
0.296514137702351 1
0.324225201203658 0
0.317604996270827 1
0.31271525746929 1
0.308103137621046 1
0.286642710970966 1
0.297167780254084 1
0.301125947964519 1
0.307243731739695 1
0.302589685036557 1
0.30129188011291 1
0.295071029430823 1
0.311123421174908 1
0.313706902477382 1
0.304809046333613 1
0.303201104649055 1
0.300476697218505 1
0.302818150063267 1
0.317463242685978 1
0.323427890894389 0
0.308304259288586 1
0.290483384487721 1
0.299863809509892 1
0.296692001263078 1
0.323074937110556 0
0.306176425492419 1
0.294402382417754 1
0.326001022571925 0
0.300806639743818 1
0.32020639895262 0
0.305393384187061 1
0.287247676181161 1
0.311860306761661 1
0.325848321968345 0
0.297711982285354 1
0.295900862296388 1
0.316378118504033 1
0.318122188589581 1
0.303734113880944 1
0.307651760698724 1
0.310962370201012 1
0.308329897815407 1
0.297906520899679 1
0.297622356219735 1
0.305335089672315 1
0.307366593174082 1
0.307180967906412 1
0.306497131193912 1
0.317741037951142 1
0.287067058745197 1
0.308456552774057 1
0.297259186015675 1
0.297869441843977 1
0.292668346789636 1
0.304165206259752 1
0.298607423758585 1
0.300772485134593 1
0.29650606215636 1
0.309599781211014 1
0.305451566176281 1
0.289313264713678 1
0.297352210565115 1
0.305273615122586 1
0.3025381517421 1
0.307723370706882 1
0.287804086480555 1
0.310942058378621 1
0.299183707206336 1
0.314901052400095 1
0.300945609722914 1
0.312876238100431 1
0.304439333618409 1
0.322231280359981 0
0.295279755594756 1
0.316692802895475 1
0.312675416792929 1
0.315558447856658 1
0.315283564035975 1
0.306200091451086 1
0.30082509014109 1
0.314079221898592 1
0.319274008253128 1
0.312389772309419 1
0.316683677762597 1
0.272825812823298 0
0.318032932147305 0
0.289433956444538 1
0.303749842046792 1
0.303290030937448 1
0.300296550339565 1
0.298572960467997 1
0.314723871370217 1
0.315358075757931 1
0.307371355284146 1
0.297978510050755 1
0.318266211909569 1
0.301378789126619 1
0.317487210670377 1
0.302034318301058 1
0.311398139662619 1
0.313747605540398 1
0.297583435415502 1
0.302922284387935 1
0.304522659611561 1
0.300693703903465 1
0.304412674995859 1
0.308522833271601 1
0.323798597795609 0
0.316770040199506 1
0.310842839129221 1
0.289404838043085 1
0.310855027039002 1
0.301254295541586 1
0.318290958476941 1
0.291574175131839 1
0.301384374248927 1
0.316550844127208 1
0.326437830627547 0
0.30305531049183 1
0.323080332233563 0
0.311223118969039 1
0.320755542008299 0
0.298370346788052 1
0.292241205844859 1
0.298189939527473 1
0.283209772282631 1
0.290656095100546 1
0.306832420445992 1
0.30274752458516 1
0.29408001327464 1
0.311750662743153 1
0.309596230255405 1
0.299286174479245 1
0.317696563214883 1
0.327170144333586 0
0.302144311240743 1
0.296334674924151 1
0.329192771794757 0
0.316012550491022 1
0.311113912180061 1
0.311908597405509 1
0.307320612460982 1
0.298922398214206 1
0.30337342239536 1
0.306510178940268 1
0.30962262820406 1
0.299639809804231 1
0.295632769518524 1
0.30590385602101 1
0.309811944989316 1
0.311112052809915 1
0.314378907066807 1
0.291354465959754 1
0.3169329028342 1
0.293336793126205 1
0.328620593076278 0
0.302599375079958 1
0.306349570485005 1
0.322597648525825 1
0.305474666473152 1
0.294382015614983 1
0.325554268945845 0
0.295384688695183 1
0.297817938412794 1
0.282694209475153 1
0.284491451450057 1
0.289032347358047 1
0.308638655305724 1
0.28105613942889 1
0.30090022226893 1
0.2991220307453 1
0.305249131542485 1
0.296895475637589 1
0.282034184495582 1
0.321525052848178 0
0.298061534295668 1
0.299956780549068 1
0.316239063140267 1
0.31096017675522 1
0.30508365601431 1
0.306072600674685 1
0.271207794844272 0
0.287167814824485 1
0.307793214939798 1
0.309563758273993 1
0.301367561691591 1
0.288371069989193 1
0.303525403676656 1
0.295627145690413 1
0.296278739419487 1
0.307129455252549 1
0.302712658347953 1
0.298994852088777 1
0.32070924330044 0
0.317488703097406 1
0.309853249090449 1
0.30717613414776 1
0.31321095453748 1
0.310918702176173 1
0.306813943971613 1
0.317353263282177 1
0.307104332649531 1
0.293562146226948 1
0.299774365825295 1
0.290608192583787 1
0.278900340752496 0
0.303208501148552 1
0.2958219849414 1
0.291758956947994 1
0.327564586092144 0
0.302224374980079 1
0.287357497495714 1
0.303294123409097 1
0.307873560868222 1
0.300196921367427 1
0.293461609135826 1
0.307329611566476 1
0.294842134404109 1
0.306064957908492 1
0.304951692208905 1
0.309027960029441 1
0.314443368304774 1
0.310753160485894 1
0.294066207839798 1
0.295979979926362 1
0.305470188928059 1
0.304025144207333 1
0.29269625699178 1
0.31032858718513 1
0.308566975852561 1
0.305428280105735 1
0.313958186979655 1
0.302516902082605 1
0.328959469394382 0
0.30566458907359 1
0.320420482397457 0
0.286335629296013 1
0.325763778890919 0
0.288635803410265 1
0.306874477143471 1
0.287078723968601 1
0.314249294507961 1
0.31189687096172 1
0.308396431106053 1
0.29519624331505 1
0.313531046014634 1
0.306099372867481 1
0.299454336016233 1
0.297959953137735 1
0.303378015360954 1
0.299242654588391 1
0.300394387813844 1
0.323690339650173 1
0.313392096006592 1
0.310336567774821 1
0.30652363867586 1
0.303932964644442 1
0.286357465350982 1
0.309391641100921 1
0.295160655475933 1
0.292076553378924 1
0.308981296166246 1
0.292673714989072 1
0.301473269664305 1
0.323668644173858 0
0.312804686067928 1
0.302792793681416 1
0.31126722387585 1
0.304792264749084 1
0.322413259130688 0
0.322088914370442 0
0.295699448435482 1
0.314449852806 1
0.302940265972493 1
0.288833550032391 1
0.304465213504136 1
0.31008741579092 1
0.314144905140727 1
0.304478526161128 1
0.304593743118872 1
0.302510877816482 1
0.310884289671442 1
0.309413519465449 1
0.300299527258604 1
0.302004006847655 1
0.309888663894457 1
0.317374957138865 1
0.278379071767616 0
0.297848514469381 1
0.306038276717485 1
0.296831543565132 1
0.319029909580296 1
0.284000062266854 1
0.298085700360151 1
0.332421999253227 0
0.312773366091901 1
0.306677980015812 1
0.302642808731338 1
0.309015085721841 1
0.299593055688621 1
0.296755410857943 1
0.306795491363448 1
0.317172918338681 1
0.287550381122477 1
0.305433558711292 1
0.287756100857885 1
0.318363030614139 1
0.313768139334091 1
0.312982898029827 1
0.326672045246055 0
0.292070294833194 1
0.311956043791423 1
0.3051547762395 1
0.294217112116078 1
0.304010423997479 1
0.304512789335285 1
0.313118556503007 1
0.308493867109657 1
0.308006592358955 1
0.30215020764256 1
0.308840622170465 1
0.305134288073975 1
0.298037064367883 1
0.306518026710174 1
0.30742799195763 1
0.304838617664173 1
0.31439605771371 1
0.309231221207955 1
0.312677745029209 1
0.314530671313563 1
0.331528449369669 0
0.299433343817532 1
0.309663079319879 1
0.307102952123128 1
0.315303826755672 1
0.31338297529753 1
0.305144396340271 1
0.313996378820657 1
0.329112096780019 0
0.309471378282835 1
0.305411241642435 1
0.297983039485992 1
0.295330105552 1
0.299892423934765 1
0.305650551870014 1
0.30915151621932 1
0.287930664315177 1
0.309905095948151 1
0.298226070355693 1
0.320883060863737 0
0.309909323820809 1
0.301092343773458 1
0.305825649010722 1
0.309065528127284 1
0.295535413770368 1
0.316611422135328 1
0.317507523603687 1
0.299025123461094 1
0.302098175426716 1
0.290406186764166 1
0.288575417136565 1
0.306226001216083 1
0.299398532670643 1
0.305756066586766 1
0.309990281674358 1
0.306883375539891 1
0.311837243325958 1
0.316619044167108 1
0.318682184836549 1
0.298911607880456 1
0.313230909759139 1
0.315485196120555 1
0.28972986342237 1
0.293998892163071 1
0.307385835027847 1
0.301526195036253 1
0.31331562223285 1
0.302254499815135 1
0.302626361381277 1
0.303983284842825 1
0.299074476529585 1
0.294340867464689 1
0.309125274993399 1
0.292812203685561 1
0.298979225188519 1
0.308536130005746 1
0.281802238048545 1
0.312426945679066 1
0.320130270004229 0
0.317477468715308 1
0.298121938154198 1
0.30466837919238 1
0.304881010813812 1
0.298939060838099 1
0.304254913924597 1
0.303658497684348 1
0.288616681702889 1
0.308933885577453 1
0.298855553357188 1
0.31223543157123 1
0.301274072554282 1
0.297186442384018 1
0.272431663713122 0
0.302593563715602 1
0.305736522397413 1
0.299426469978085 1
0.300390533235691 1
0.306120757164158 1
0.30263846243699 1
0.319140641651221 0
0.293679596660979 1
0.302659076756061 1
0.308093066791205 1
0.3173405279485 1
0.309139218355823 1
0.303317676197575 1
0.305744944620339 1
0.302223882254815 1
0.314619528628207 1
0.295573131065581 1
0.303019660380287 1
0.296617279821836 1
0.307741795920231 1
0.29565596274383 1
0.313539443126702 1
0.314867807216774 1
0.290391744009643 1
0.30070268056937 1
0.304244887779937 1
0.306901642296894 1
0.305088231945435 1
0.305480149503766 1
0.303328357554342 1
0.298730024691187 1
0.293962539403958 1
0.282765364302202 1
0.296387586581939 1
0.30514533502708 1
0.305700734674894 1
0.324354423910562 0
0.304813658967498 1
0.33008139582903 0
0.309539360325768 1
0.311134450791012 1
0.305777011046123 1
0.30725944869163 1
0.305527759137534 1
0.299968033159026 1
0.310829955460559 1
0.295773782103593 1
0.300928493956942 1
0.326661397125606 0
0.321718763772845 0
0.306981580583391 1
0.311162387351912 1
0.318656713634991 0
0.30907422173469 1
0.297862543601346 1
0.293948754810168 1
0.319444245150588 0
0.303932649710122 1
0.320633825819679 0
0.304295163767373 1
0.290356501161082 1
0.298976167417881 1
0.306243711892269 1
0.29886265468365 1
0.328537309288187 0
0.302168849904765 1
0.294668905236577 1
0.311706261973025 1
0.301170422422194 1
0.300253138999461 1
0.29106191075023 1
0.294650835519285 1
0.311501454095666 1
0.306733878295643 1
0.290630296964383 1
0.298616089458805 1
0.312943244623784 1
0.307065521038149 1
0.316316830982677 1
0.307369283512329 1
0.299632768631998 1
0.294736787511377 1
0.314580757379283 1
0.316572990010194 1
0.307641109067634 1
0.313405193695401 1
0.305032501792122 1
0.301287646156099 1
0.313193793887808 1
0.306742762311909 1
0.304862920996648 1
0.308507980306908 1
0.292354566393206 1
0.317518644248623 1
0.30101009078809 1
0.313277001155992 1
0.313334605367051 1
0.297186118209844 1
0.314002680879093 1
0.304398110102417 1
0.30581081771293 1
0.287259566296776 1
0.298173775770092 1
0.299141486755139 1
0.321166295265888 0
0.311070062024069 1
0.302133377608617 1
0.300519418824968 1
0.305905389767232 1
0.300745247955823 1
0.292891122143866 1
0.304363351208795 1
0.303170696347515 1
0.305288009281554 1
0.300897294724771 1
0.298068895561339 1
0.310702451418489 1
0.300611418918726 1
0.307296164774509 1
0.307484415276469 1
0.292532171120763 1
0.298877554108033 1
0.299952923668616 1
0.30275286161496 1
0.309182843788343 1
0.300799244059457 1
0.298841619199057 1
0.319163981330708 0
0.293500534427419 1
0.29725334432914 1
0.315280100290798 1
0.316464952572823 1
0.301248680199791 1
0.322813436512407 0
0.318716902632743 1
0.307057363011612 1
0.311313933234329 1
0.289724269693484 1
0.305884731611203 1
0.304017257945603 1
0.306161965706068 1
0.301820638344494 1
0.301769494855653 1
0.308650723912223 1
0.312555766905436 1
0.296388300644259 1
0.316822188223602 1
0.309401171995847 1
0.297224748870946 1
0.312730731255469 1
0.309092327559789 1
0.29757398651886 1
0.313110785258188 1
0.306224793577211 1
0.296039598202137 1
0.302415004806994 1
0.295830453387145 1
0.303286634888265 1
0.305633668339446 1
0.317025502137573 1
0.293644770995069 1
0.302828799812986 1
0.293800773350021 1
0.314265878114236 1
0.320474561715139 0
0.304053995804429 1
0.29329196043323 1
0.307011171903119 1
0.309538672228263 1
0.299118634063208 1
0.332632674901398 0
0.311336859016998 1
0.287771623860492 1
0.295739993593557 1
0.32072765678403 1
0.298991398955047 1
0.293631523112126 1
0.316889779481611 1
0.28929848196586 1
0.302445564141331 1
0.303947628142045 1
0.280990808919796 0
0.305957562268606 1
0.295980252542677 1
0.303024725956823 1
0.295430340005254 1
0.308407046040677 1
0.301219462300344 1
0.298297636584447 1
0.299671356292409 1
0.299141379495304 1
0.292740882420329 1
0.303623066607044 1
0.2930668562229 1
0.306112641546144 1
0.311641227300952 1
0.298281919511461 1
0.309617557259023 1
0.306151564818516 1
0.301636468020959 1
0.302819821413324 1
0.293626212739082 1
0.285365045369067 1
0.297370849954852 1
0.310483956016344 1
0.311994748441575 1
0.305903614079031 1
0.302885750419761 1
0.291537903285207 1
0.312211900907976 1
0.300918915434068 1
0.317173319146207 1
0.307437680741782 1
0.31352421605942 1
0.306212347150434 1
0.303335012825802 1
0.316121168425367 1
0.301372998691515 1
0.296906433290202 1
0.317492311542608 1
0.296022848088415 1
0.302706153716698 1
0.302189201375147 1
0.295747233399554 1
0.300064751343078 1
0.293695963472434 1
0.298040578885738 1
0.313974110821658 1
0.303165873221319 1
0.309726903016543 1
0.308630839585726 1
0.311083774751535 1
0.302879192140896 1
0.308649513382888 1
0.290100131708026 1
0.294018856338308 1
0.313437685864385 1
0.296579749771312 1
0.301359473757198 1
0.315734110346888 1
0.313735318646006 1
0.2829639274137 1
0.30204152015484 1
0.307435932765587 1
0.313883922181565 1
0.299980532676845 1
0.309817040930848 1
0.306780050753635 1
0.303732085455912 1
0.31664591002485 1
0.317661601891757 1
0.296464830555082 1
0.286044114565684 1
0.302513388739205 1
0.310785275295651 1
0.306234448072484 1
0.318137002871089 1
0.309105373762273 1
0.29902291074695 1
0.292910151738546 1
0.289752990728084 1
0.310466622033558 1
0.299975706375763 1
0.320047517170873 0
0.305752755852351 1
0.30804759102906 1
0.295844118521996 1
0.29763237994243 1
0.297206229609355 1
0.299665544048451 1
0.297001551760162 1
0.300307973825568 1
0.290057639299521 1
0.30046487641909 1
0.314869892578548 1
0.302727276376652 1
0.308492023575834 1
0.306355016424082 1
0.298450936527687 1
0.292015298738989 1
0.287818102666639 1
0.292696409748915 1
0.293903703373727 1
0.318421021209532 1
0.318216576409025 1
0.302408794939032 1
0.30647893510998 1
0.311753342585842 1
0.302481888146907 1
0.312045276712295 1
0.305238840312558 1
0.307942489840913 1
0.301726908433369 1
0.314430623996391 1
0.290429145190082 1
0.307372692881634 1
0.320091863229545 0
0.309531854384932 1
0.298318257417826 1
0.300938759878986 1
0.299377930681364 1
0.312837340644112 1
0.300606811111132 1
0.303929994102298 1
0.31024174897048 1
0.312015770795724 1
0.315711612921688 1
0.310651527263339 1
0.290708569550665 1
0.304829327965319 1
0.300724365941903 1
0.307799064470642 1
0.298617798680444 1
0.308319239833631 1
0.314396871726537 1
0.312920120768146 1
0.296782236649934 1
0.299862615066466 1
0.297690215882666 1
0.3083250422436 1
0.304635457063565 1
0.316364290372093 1
0.301669488801628 1
0.300512818358213 1
0.283319628891806 1
0.310363207087286 1
0.299553675885846 1
0.296833885534109 1
0.304801289982641 1
0.316535790618184 1
0.304115226933484 1
0.338485919208894 0
0.290790830109469 1
0.307886084797971 1
0.312267666104336 1
0.299722453194141 1
0.308598603626339 1
0.303996659428169 1
0.291996819353561 1
0.30272447355536 1
0.29957661315385 1
0.312870001098117 1
0.293254476915516 1
0.286497616378746 1
0.297084104675069 1
0.304274810759352 1
0.308412430459811 1
0.304277758120895 1
0.300743091763179 1
0.31172728350743 1
0.285994485654393 1
0.295774727881536 1
0.309288758023772 1
0.311991212933717 1
0.303749354693683 1
0.323050471214094 0
0.300183739718769 1
0.313179044541893 1
0.300342370642919 1
0.299694208142549 1
0.304450100743472 1
0.30294931628328 1
0.305454250271222 1
0.309533259991188 1
0.277900873678015 0
0.285172881928017 1
0.306389940779503 1
0.291718506928137 1
0.302113392358782 1
0.314558012682413 1
0.293944042645523 1
0.311899333390256 1
0.298084687918024 1
0.322111971219064 0
0.310353240831924 1
0.316702918919876 1
0.300571774458909 1
0.310294865267356 1
0.301022991088168 1
0.303007002995792 1
0.293498149879199 1
0.329373409248387 0
0.29830233879742 1
0.306100829434706 1
0.30472687054592 1
0.286850462558917 1
0.32721566307946 0
0.3166318225434 1
0.306063395173029 1
0.295717449271265 1
0.291492249080171 1
0.300399604197684 1
0.29314623407627 1
0.32445775305448 0
0.310548269604769 1
0.313096623696851 1
0.302480270589236 1
0.321071348034319 0
0.295260490265597 1
0.305488575385151 1
0.297994613640765 1
0.305066776407421 1
0.306852754195798 1
0.307661612742972 1
0.308184635377865 1
0.305986403081377 1
0.303506357280407 1
0.305190113589385 1
0.285332506840704 1
0.298990173054977 1
0.308773849800931 1
0.273339617609636 0
0.304040550203747 1
0.308947780811667 1
0.307575533948603 1
0.313975970262399 1
0.302654047509848 1
0.303541862186268 1
0.322417496841865 0
0.309751921593702 1
0.290933136853293 1
0.305114682895788 1
0.300770220242444 1
0.303369548582695 1
0.291436064532466 1
0.284574673994037 1
0.325624106560684 0
0.291022301404711 1
0.315278843740303 1
0.306085442289178 1
0.313178020149812 1
0.322547938901164 0
0.304169938132476 1
0.304809698239834 1
0.308082387391648 1
0.320991234329273 1
0.316234634272893 1
0.305521485334052 1
0.296102334469184 1
0.304108417699088 1
0.3147274919285 1
0.30754807670076 1
0.306783832899265 1
0.295663911356197 1
0.30926623862952 1
0.305696784095217 1
0.306340634504834 1
0.29188926517618 1
0.305061582412513 1
0.308484838230008 1
0.309972374656774 1
0.310647795356092 1
0.304491239037192 1
0.30175941455362 1
0.307135708375325 1
0.300112156479002 1
0.291653470208144 1
0.313025767751087 1
0.307555835821631 1
0.308166141600075 1
0.309178000353212 1
0.299919101567962 1
0.322739108586856 0
0.299703369983411 1
0.30834165201191 1
0.306235390897047 1
0.297201487064173 1
0.299258358997643 1
0.308368114572536 1
0.308250500239304 1
0.296108921815951 1
0.307893595611226 1
0.292068531331749 1
0.307306878913209 1
0.305673177730456 1
0.323808074236998 0
0.320375140786787 1
0.295982067512414 1
0.304067291714521 1
0.297755795574386 1
0.29623879094799 1
0.293801195543322 1
0.31998237096614 0
0.302502560970242 1
0.297373803436458 1
0.300631186755631 1
0.302577889565831 1
0.308636000547773 1
0.306535697679525 1
0.308678436796725 1
0.316765130283011 1
0.321516974065648 0
0.313471371387062 1
0.310024069083657 1
0.295832612729036 1
0.305549316456085 1
0.315358566235406 1
0.302450247522214 1
0.295307244596294 1
0.301135555519122 1
0.300273612447053 1
0.307524656238303 1
0.297349770256691 1
0.294352797752294 1
0.330774352735003 0
0.302308076889422 1
0.306206663197846 1
0.31135043960696 1
0.323632960903387 0
0.300134787116559 1
0.294336243880193 1
0.311392192679555 1
0.309341745196882 1
0.30908063706405 1
0.310779838014168 1
0.305443652108622 1
0.303538545227764 1
0.317996973472899 1
0.306924020260912 1
0.297747502675998 1
0.301534171414561 1
0.309357966793718 1
0.310482581823455 1
0.317620551294761 1
0.324418110870603 0
0.289546418982848 1
0.296210690396645 1
0.308390695217754 1
0.313533767697247 1
0.29204591812482 1
0.31616158062197 1
0.297859030898968 1
0.305594077722337 1
0.296787062654327 1
0.30037793161979 1
0.311157783828062 1
0.293625854318019 1
0.306042970603836 1
0.298230714114378 1
0.314971190304965 1
0.317760906249209 1
0.30587885464393 1
0.30858058393057 1
0.290620540625937 1
0.290158553944752 1
0.302666836308371 1
0.300923359314194 1
0.313740798278932 1
0.303391766881712 1
0.295019970059042 1
0.298688195231331 1
0.307592030650929 1
0.319523596359931 1
0.308284877978382 1
0.290756212404565 1
0.31692127798489 1
0.312057263418718 1
0.309488230810823 1
0.314045907670599 1
0.305771623825957 1
0.304344971744744 1
0.29902566690152 1
0.325932116205726 0
0.298859632599407 1
0.312542636691606 1
0.30175765527163 1
0.319180208785725 1
0.297574205973964 1
0.293458589544404 1
0.298244545880586 1
0.297964342737331 1
0.312267793139436 1
0.30221839234262 1
0.302032958739349 1
0.29580378620789 1
0.303551227495804 1
0.293458314472477 1
0.311446692840803 1
0.321204937573377 0
0.301684092062605 1
0.324292042541363 0
0.295379353563149 1
0.293408297141025 1
0.304773180698037 1
0.305549877929638 1
0.303872481718115 1
0.2923194882667 1
0.295267916605638 1
0.316923009627597 1
0.301772963933623 1
0.302725747795138 1
0.316444670701837 1
0.300392238585581 1
0.318106716040078 1
0.293008544626147 1
0.303329836574224 1
0.299353089144248 1
0.310334825705655 1
0.306215232757574 1
0.302846704888846 1
0.298960204177724 1
0.309316012962778 1
0.289849765033348 1
0.290828548989246 1
0.29101554131809 1
0.298337820012698 1
0.313833557994761 1
0.313085959149881 1
0.303643073204713 1
0.290294425673031 1
0.30183409655092 1
0.297777878796653 1
0.303916520718421 1
0.301750966437342 1
0.309023005520088 1
0.296547193745505 1
0.308963793724784 1
0.309134930424887 1
0.31306497250154 1
0.2951263115673 1
0.309473122188562 1
0.306127943274638 1
0.303576833762485 1
0.305009570769072 1
0.295574012772061 1
0.300761328385645 1
0.295271689680201 1
0.289362026828272 1
0.313374235515145 1
0.324100117411472 0
0.301093041147013 1
0.306584295823671 1
0.307659410769212 1
0.310025649360752 1
0.329820291423739 0
0.299467038141171 1
0.316937799201561 1
0.31965120598356 0
0.300125656228736 1
0.307854174865113 1
0.311784121439282 1
0.295991527232639 1
0.305521577067013 1
0.288910089921111 1
0.304529263747296 1
0.304112126313253 1
0.291543419873532 1
0.303054858534566 1
0.314393853408704 1
0.304049428771431 1
0.304258307011349 1
0.301661336240794 1
0.313730853167171 1
0.304031457868545 1
0.29922464199905 1
0.306923564869117 1
0.320089973663131 1
0.320051218598838 0
0.288539523408166 1
0.307677637857782 1
0.304097515831038 1
0.296067823262534 1
0.288827146377878 1
0.306561217241689 1
0.30730883198306 1
0.310994190266638 1
0.2968332624767 1
0.30947428636407 1
0.303859761925371 1
0.304686575243547 1
0.311911183019145 1
0.293890794924342 1
0.304167702247992 1
0.306806566712734 1
0.302905280574704 1
0.30230254661502 1
0.300176223927227 1
0.30991354735161 1
0.31315473570207 1
0.298060329375341 1
0.306023230849681 1
0.293508937164021 1
0.31247772960493 1
0.293740712318408 1
0.310425945570719 1
0.308876735315897 1
0.318032869875624 1
0.304082270272198 1
0.303019042094282 1
0.329430451715073 0
0.3082374181705 1
0.316373834220936 1
0.325871108145322 0
0.2982946950468 1
0.334328934143432 0
0.305618621306627 1
0.301469737275279 1
0.305918224022818 1
0.324283490126649 0
0.316360169264283 1
0.32262934244961 1
0.313434790268839 1
0.308228068008709 1
0.308198731044629 1
0.288666492615053 1
0.30563383452048 1
0.321082718465703 0
0.292633755331376 1
0.319734743530514 0
0.300370893245641 1
0.296656388432244 1
0.303360699606131 1
0.310309039187448 1
0.303708368311864 1
0.294725948810192 1
0.305732655195579 1
0.295497064032417 1
0.312226559651002 1
0.306596523899402 1
0.294721118710347 1
0.295788682175764 1
0.300274176398631 1
0.299527295121312 1
0.313066598273521 1
0.295519954773075 1
0.305993822606015 1
0.313535455279171 1
0.296102469621988 1
0.306307756563936 1
0.30393736792445 1
0.299595272719931 1
0.305441618296813 1
0.306527481659959 1
0.319376081681828 1
0.320723950015162 1
0.293672874496502 1
0.322452940329454 0
0.300140167207684 1
0.28998135228614 1
0.304874362783359 1
0.292832063528339 1
0.316545860150054 1
0.315115444945174 1
0.316227259403472 1
0.310622218567266 1
0.312544967883326 1
0.317696420487252 1
0.304381482994243 1
0.306830063781509 1
0.314388255191882 1
0.311949409872273 1
0.303038614336752 1
0.308919450059553 1
0.319576031761917 0
0.307027990545807 1
0.312231177245009 1
0.306483970495386 1
0.313733521809675 1
0.300958807528712 1
0.291686498513983 1
0.298620488656318 1
0.305437258805756 1
0.305639197904367 1
0.296359654002058 1
0.303291777686543 1
0.308095826206231 1
0.296690973493891 1
0.298294963694474 1
0.28795981692219 1
0.293643009618983 1
0.307748553450942 1
0.313920011531591 1
0.315473605876489 1
0.295651647746806 1
0.312180650059455 1
0.314444794778603 1
0.319172308972303 1
0.305312574889321 1
0.306129734621187 1
0.303633742253268 1
0.301515353619968 1
0.3075223910346 1
0.291293671348584 1
0.305658427842347 1
0.295218012407045 1
0.310466258070956 1
0.297453144116222 1
0.307128012012769 1
0.295871154544332 1
0.317013701977077 1
0.307352992820831 1
0.305492530884918 1
0.32277646981968 0
0.312387481072583 1
0.297565053120927 1
0.315670045374234 1
0.309803266944496 1
0.291071267181437 1
0.312064221611539 1
0.303407855376177 1
0.297425235189649 1
0.296913316095688 1
0.314630035689829 1
0.300578279217993 1
0.288886470121807 1
0.327474896383296 0
0.320625845697634 0
0.307939981959525 1
0.309143546276721 1
0.327080299617112 0
0.303529152031267 1
0.307835288191149 1
0.302525279889275 1
0.289097138431777 1
0.316395442697132 1
0.294579868731431 1
0.299381149806918 1
0.307327804668404 1
0.312306186980327 1
0.286536075697075 1
0.312576559206718 1
0.312593904577521 1
0.314900178507216 1
0.315261550460432 1
0.283049029262118 1
0.296346539533372 1
0.313045685984467 1
0.289605675146671 1
0.293274945535676 1
0.309424708197227 1
0.299889621096352 1
0.299493644717966 1
0.297384626472246 1
0.305175680465409 1
0.312015657152933 1
0.29184659241506 1
0.316825957203502 1
0.301618685180924 1
0.290671278478372 1
0.285182961273041 1
0.318869861889785 0
0.307965939594285 1
0.319696641237055 1
0.28362167821715 1
0.292282680174715 1
0.324928696140649 1
0.299645241499778 1
0.301609904118991 1
0.323119760969613 0
0.310721366780244 1
0.288292722739496 1
0.303585840513764 1
0.303182565188144 1
0.310431778179502 1
0.310898560096027 1
0.31192111509846 1
0.290510615596677 1
0.3057437549653 1
0.308823671701106 1
0.288164964649705 1
0.307625724832113 1
0.312846913840569 1
0.307180843903245 1
0.302919819953011 1
0.32080477742341 0
0.292534177853625 1
0.312906510265431 1
0.295866065268796 1
0.292337846052928 1
0.315449628687271 1
0.311873789618108 1
0.304054243231791 1
0.290573722629734 1
0.296761102713247 1
0.288729680512962 1
0.286571329303866 1
0.316327730077525 1
0.3066880403716 1
0.304978331871145 1
0.287652377234646 1
0.291594482717043 1
0.30247290846923 1
0.299462782872126 1
0.306386342762078 1
0.301250167549593 1
0.285972512580886 1
0.300996143953229 1
0.294130261820725 1
0.312219125550866 1
0.308683654706339 1
0.310087351230451 1
0.309987251109429 1
0.298652032468637 1
0.300837457276262 1
0.294680983737311 1
0.319755517135103 0
0.312878108423611 1
0.281372223074631 1
0.325638929043399 0
0.297962493060844 1
0.309100507161977 1
0.305032117969523 1
0.303381012502262 1
0.321035854857275 0
0.290089552037431 1
0.309897244444732 1
0.30208619392657 1
0.308379792871969 1
0.314255376867755 1
0.319960375175325 1
0.329899103760376 0
0.303582084543851 1
0.289935062736234 1
0.303257824442792 1
0.299636039979925 1
0.301534267481675 1
0.309153759326583 1
0.288545003975163 1
0.318686601702976 1
0.305250721050196 1
0.286730054079451 1
0.309575412577385 1
0.304177180206298 1
0.30891493497326 1
0.302487587009714 1
0.303471680670233 1
0.284692255160815 1
0.309147111468873 1
0.305567321438675 1
0.325282555537448 0
0.306874861290314 1
0.297500065634335 1
0.315915456517658 1
0.291073217985698 1
0.302345588602592 1
0.315877273042119 1
0.305746894330582 1
0.299142043000544 1
0.289950173079418 1
0.303146957025153 1
0.306638456642656 1
0.317282236199749 1
0.309545872434563 1
0.306928212076418 1
0.299739114169115 1
0.298989132381257 1
0.309689137605515 1
0.299291807261037 1
0.313511350539831 1
0.305808818568529 1
0.315400626984921 1
0.303780176311242 1
0.308264481931893 1
0.288905445877522 1
0.306344682283542 1
0.306608115058589 1
0.314545335846599 1
0.300614235829734 1
0.297294451634714 1
0.316275190233233 1
0.293214467615988 1
0.306763623173352 1
0.314819414498283 1
0.326040533585049 0
0.302302140653913 1
0.309662864082646 1
0.310156922985385 1
0.296977621359951 1
0.294455189083631 1
0.304710301028621 1
0.304922757192175 1
0.311108100941635 1
0.299830951081901 1
0.308949608430484 1
0.309493850091717 1
0.307913446638382 1
0.294301447487223 1
0.30284728851128 1
0.300356712050568 1
0.307765167131715 1
0.310944262689292 1
0.295749707360649 1
0.317280811598873 1
0.30721513034588 1
0.297129137062092 1
0.297303293038044 1
0.31741214924142 1
0.293153320271415 1
0.293634814489964 1
0.316347028886359 1
0.32568113686836 0
0.298312685850859 1
0.294126731709231 1
0.306117241446699 1
0.306905766027185 1
0.307094890764818 1
0.302527096688786 1
0.31495517316948 1
0.297810269886867 1
0.328501222610116 0
0.289049927404779 1
0.305459431381435 1
0.30413428224531 1
0.297756261567883 1
0.30009790815498 1
0.296962449650984 1
0.299348250849791 1
0.311465214470102 1
0.293587288617435 1
0.311651987893279 1
0.290067429921819 1
0.309785769148888 1
0.319695684948341 0
0.309566602516743 1
0.295892432670339 1
0.301803407314481 1
0.317950894835812 0
0.31619092383199 1
0.311631596169367 1
0.29042680152967 1
0.298323299716843 1
0.303285579200196 1
0.299203608699949 1
0.297464498458536 1
0.309691112411218 1
0.304468779197874 1
0.307903732488168 1
0.314206425648587 1
0.290165415235566 1
0.296723173626359 1
0.297914252978629 1
0.292691696137694 1
0.306052417382509 1
0.30301241379286 1
0.330741536603647 0
0.315512853789199 1
0.310998883989109 1
0.304837918342593 1
0.288041571527033 1
0.297408791249464 1
0.301356452549999 1
0.302620438666469 1
0.316349824283247 1
0.299244839597648 1
0.317425869891894 1
0.300150860145008 1
0.332394501153356 0
0.315205884677988 1
0.297464635706057 1
0.302402040216317 1
0.313322169366561 1
0.310020835797628 1
0.296816525380496 1
0.285416384359248 1
0.30571097478149 1
0.291886753006649 1
0.293308366740772 1
0.307746955848782 1
0.314585030778836 1
0.298906441930429 1
0.302153877294566 1
0.291526455983562 1
0.305883899130382 1
0.305303774046497 1
0.30317593919677 1
0.299033274807125 1
0.284142682463918 1
0.296846010068358 1
0.307545507412312 1
0.310307314759511 1
0.296345946984003 1
0.298933052711035 1
0.314679307371066 1
0.313314031542669 1
0.309804191137419 1
0.318839102406573 1
0.305125858458322 1
0.321926154735535 1
0.29208890972754 1
0.290509815684446 1
0.323762813650626 0
0.313289101480167 1
0.319953186862527 1
0.296953848230347 1
0.297260165181513 1
0.297313735579495 1
0.317564976898208 1
0.312196841773587 1
0.321978207836982 0
0.301280641201312 1
0.309157533461591 1
0.303780959235768 1
0.300127216370827 1
0.294699056309093 1
0.318441156915232 1
0.321059079915024 1
0.32054020531702 1
0.299851995203379 1
0.296959564317731 1
0.29004769681751 1
0.306243552128488 1
0.296843942700464 1
0.313867241788048 1
0.302581027049139 1
0.315935751909577 1
0.293933561964219 1
0.313828305407409 1
0.296869062092514 1
0.272700572933937 0
0.323310325280237 0
0.282176204576735 1
0.310154157243349 1
0.305669637959113 1
0.301518424583023 1
0.31379569958138 1
0.310829920733283 1
0.308799630325756 1
0.328964240838908 0
0.328528697663811 0
0.308101748779771 1
0.302395580468633 1
0.316264637046606 1
0.307719488480483 1
0.306556659567835 1
0.290690907140597 1
0.300666165740282 1
0.30945597789538 1
0.303210339560451 1
0.315588984075665 1
0.302019954421606 1
0.28228491867742 1
0.284297075899957 1
0.307153423906975 1
0.303577977460906 1
0.307883730822909 1
0.29941124946662 1
0.308132369300561 1
0.309476995642191 1
0.300801759252884 1
0.31214632423106 1
0.301759270940296 1
0.313566632898724 1
0.297845037943649 1
0.299607304796085 1
0.317980422679296 1
0.311040848880728 1
0.285545813295164 1
0.304871829962785 1
0.299713873371571 1
0.298889045021848 1
0.307410822475909 1
0.288119216850518 1
0.309369068908027 1
0.294681194786057 1
0.321525245474737 0
0.308078562469768 1
0.307184045313193 1
0.285995994372829 1
0.315426557365127 1
0.299012356748792 1
0.307650906010363 1
0.313192506412498 1
0.319790857616383 0
0.309255710313785 1
0.289815344759278 1
0.300245564693591 1
0.315989829424108 1
0.308235282970889 1
0.307904356300437 1
0.293233680951934 1
0.311173046535184 1
0.30918086852058 1
0.307061973525359 1
0.28418040544974 1
0.311834825907277 1
0.309441900368468 1
0.310531787535151 1
0.312968133868775 1
0.29786479406103 1
0.301085405603958 1
0.314948192105387 1
0.309388360880348 1
0.316393114091194 1
0.30334482803071 1
0.294277721908554 1
0.306547532620602 1
0.312058306612807 1
0.310713203225381 1
0.296854335845467 1
0.317128874372445 1
0.30587281553849 1
0.317908615636314 1
0.304579635922984 1
0.299486303889983 1
0.28532569421311 1
0.305669413743195 1
0.289084548540689 1
0.296790694994726 1
0.289161022827453 1
0.312056403879076 1
0.305388813254481 1
0.296946127494968 1
0.306865697511927 1
0.297818062165175 1
0.299835579070803 1
0.305727637534919 1
0.321165319423955 1
0.29247891085306 1
0.308980325204747 1
0.320090734314875 0
0.304208727908555 1
0.312967537719062 1
0.315060948679571 1
0.312364843988781 1
0.3025971599069 1
0.29453696595772 1
0.29715984571786 1
0.287611350382788 1
0.297666114155641 1
0.309879273252515 1
0.303963062521935 1
0.30831996678187 1
0.306552312879212 1
0.307372380876201 1
0.299918148904274 1
0.310931458466407 1
0.275678550298325 0
0.304502068685401 1
0.288589912021843 1
0.289406618448075 1
0.313436376270681 1
0.315969797552566 1
0.30090464184617 1
0.313112819276808 1
0.302504689116278 1
0.326572509581357 0
0.30969263157635 1
0.294643680853734 1
0.319366427506214 1
0.296676122693219 1
0.310362458398771 1
0.299179418177936 1
0.301964164954575 1
0.298422032515779 1
0.302536906264865 1
0.302152925937752 1
0.297443318281355 1
0.318038908535615 1
0.321180047524687 0
0.294401068683038 1
0.294463885506345 1
0.308168451701759 1
0.300637251300322 1
0.28166386797103 0
0.308173283860221 1
0.28413813236735 1
0.300238709337426 1
0.303763110031909 1
0.311738254065912 1
0.307212380510421 1
0.301424232705398 1
0.299903462067848 1
0.291333420831527 1
0.304538433061697 1
0.310637259941733 1
0.306207569234619 1
0.299789137981046 1
0.31481786342223 1
0.288988995538951 1
0.318594313623719 1
0.31402429027015 1
0.313438423947277 1
0.29775649541215 1
0.315275075259254 1
0.30474618804404 1
0.298913684255607 1
0.307803151696897 1
0.304279294460842 1
0.307569818199396 1
0.304798887999406 1
0.30094700224365 1
0.322778391744687 0
0.306260149190601 1
0.287818854966056 1
0.292830133545455 1
0.291030056830055 1
0.300097987796964 1
0.319285260653313 0
0.306775849919243 1
0.315486923695787 1
0.290830579350975 1
0.314231646082498 1
0.308617580896205 1
0.308634855298643 1
0.286203991063246 1
0.303490701936865 1
0.303260724538597 1
0.311965460093426 1
0.311656736433529 1
0.294198356125479 1
0.309204612469734 1
0.315900992755576 1
0.314710682633227 1
0.305141409131032 1
0.317063699829913 1
0.30207498943182 1
0.298269852053177 1
0.303640756609472 1
0.30567894364076 1
0.313241176483602 1
0.29568373881203 1
0.305036453761408 1
0.293988392219149 1
0.307813290784155 1
0.312415238006635 1
0.300924365028674 1
0.290236806116125 1
0.309503159292543 1
0.303723257151904 1
0.314251454403634 1
0.295544711034578 1
0.30376416751605 1
0.298314204664609 1
0.318813670458626 1
0.310554301982179 1
0.311638632883035 1
0.311979498773571 1
0.301386194413353 1
0.31368853176202 1
0.310759402682044 1
0.325635654688304 0
0.31621046455003 1
0.304353597160594 1
0.315182826954258 1
0.308567115672834 1
0.305706978761799 1
0.31437028367977 1
0.289393838791316 1
0.30606507446988 1
0.303841375728068 1
0.310520327269104 1
0.309959853642951 1
0.307953657994153 1
0.308069716758652 1
0.290882923042711 1
0.302590092063433 1
0.298570101661456 1
0.305830930005635 1
0.301710849646275 1
0.312742384785115 1
0.308793101935768 1
0.30581544922006 1
0.30431538333904 1
0.299008833808436 1
0.300558686503071 1
0.298419771248848 1
0.306999702135933 1
0.299170193397671 1
0.304597852847951 1
0.307548550898166 1
0.30437718409835 1
0.318457043095501 1
0.303631799176451 1
0.310080520222324 1
0.312565103687327 1
0.316290624034522 1
0.27533002050752 0
0.306469848982645 1
0.322222120771226 0
0.29367319068527 1
0.309722735017053 1
0.301644051158406 1
0.305436179513187 1
0.307101901562107 1
0.312904801587774 1
0.288651761033522 1
0.28914422664887 1
0.286507134826126 1
0.319063801446624 1
0.308898977669591 1
0.316692198590647 1
0.312180204984709 1
0.29825278369871 1
0.316436102692969 1
0.289957827144647 1
0.319568355726197 1
0.323474290624221 0
0.291478655256466 1
0.302021782231166 1
0.30228579996792 1
0.300872204998846 1
0.299931138228774 1
0.311380194799249 1
0.299270674888421 1
0.309573029621463 1
0.300282058909754 1
0.313625628022841 1
0.295457378892278 1
0.30275991356181 1
0.296547079635962 1
0.313685704192031 1
0.309736825437981 1
0.313245150691191 1
0.317151149796025 1
0.295904099227996 1
0.306079017860747 1
0.29822205760179 1
0.307058541821039 1
0.315180188861118 1
0.32784567504238 0
0.306053978317869 1
0.320300568188147 0
0.313655662709516 1
0.305027510005006 1
0.326164222752801 0
0.287108100429813 1
0.292315989592951 1
0.297492672613517 1
0.315510330473455 1
0.31298830407411 1
0.311721065521433 1
0.301606224942041 1
0.299359421444054 1
0.315160390456925 1
0.291625489112345 1
0.312059375602666 1
0.32288577851229 0
0.311276900571307 1
0.307651141880696 1
0.300308813848548 1
0.309732919571977 1
0.291552315222565 1
0.301662456846912 1
0.300824015392866 1
0.308057843541274 1
0.294140563238378 1
0.290948319083685 1
0.311896581300448 1
0.290886694511417 1
0.295377111779144 1
0.305015139941145 1
0.295993962197313 1
0.304882095826689 1
0.29629449841878 1
0.318013133903126 1
0.303851637610078 1
0.306698061167441 1
0.296085335092614 1
0.314358269973332 1
0.296699932138058 1
0.307819581905488 1
0.29926123258207 1
0.303342682169243 1
0.308784434328036 1
0.303978567668702 1
0.30802053903728 1
0.31497107692837 1
0.318587482023404 1
0.302364594965722 1
0.308607900871768 1
0.309311379981604 1
0.321106576487926 1
0.302098074378053 1
0.307376077334985 1
0.303443576519835 1
0.308668548793078 1
0.290710021458168 1
0.309238827330833 1
0.305815334884725 1
0.306540841740103 1
0.302128221901766 1
0.309525531201231 1
0.29399535131439 1
0.298449435098687 1
0.305699501545603 1
0.300523013801759 1
0.299832005148041 1
0.309873614833156 1
0.311379743601065 1
0.304257776045713 1
0.315627277168417 1
0.296824801912168 1
0.290508000393407 1
0.312276754136624 1
0.306092866343636 1
0.297416706315393 1
0.301049632700283 1
0.304621907723785 1
0.303304525286205 1
0.311648346857812 1
0.31031628028874 1
0.297462141031386 1
0.328866607997858 0
0.297665816756472 1
0.314732919788195 1
0.299879049101967 1
0.312595725198205 1
0.318186890851279 1
0.303675221145985 1
0.301265777223521 1
0.308033043430883 1
0.309831665156366 1
0.314222305076573 1
0.313552996748376 1
0.30100020292117 1
0.324669175000353 0
0.289610805637951 1
0.315605572644541 1
0.294522966347683 1
0.307766179198061 1
0.306094363310578 1
0.299716513558031 1
0.293661809640703 1
0.311728947042195 1
0.309000181553565 1
0.29901120257699 1
0.300525089568591 1
0.295234222862697 1
0.314614802885979 1
0.302139217651838 1
0.292307409036245 1
0.306151662988238 1
0.288137823268331 1
0.305524556769811 1
0.303829880082571 1
0.305836618417545 1
0.316837292343952 1
0.295988858266644 1
0.29315924990876 1
0.300711826416613 1
0.318162103019863 1
0.311868511050077 1
0.311958517443226 1
0.312034863546979 1
0.287394149709124 1
0.310180374427525 1
0.303584328164338 1
0.319527180798812 0
0.310034843980053 1
0.306074635023983 1
0.302780713572211 1
0.311732279073649 1
0.305909294431696 1
0.290935817179741 1
0.307603112777465 1
0.287373732110772 1
0.311160643265297 1
0.30196802546629 1
0.305236945993005 1
0.310700115613763 1
0.306353930626482 1
0.308246649563077 1
0.319087112369464 0
0.301888182229559 1
0.304058064381373 1
0.293524806286692 1
0.29818741762971 1
0.303136898287502 1
0.293507640003298 1
0.314690126331693 1
0.32578717254004 0
0.313028814369148 1
0.29905598705455 1
0.295595774230679 1
0.30424271659547 1
0.317188654409955 1
0.315833331037995 1
0.304163990075359 1
0.305869316556732 1
0.298339554398032 1
0.317401603801777 1
0.301928914110827 1
0.303419536285199 1
0.291765525898803 1
0.294755526612588 1
0.308008575498277 1
0.29802081927087 1
0.307227507847924 1
0.30619900932843 1
0.311012365902669 1
0.292173807009004 1
0.31138595272675 1
0.312977189419653 1
0.314717411229232 1
0.319755871885244 1
0.32156292517453 1
0.290642197549949 1
0.317836062224526 1
0.316513282078741 1
0.290511078842809 1
0.292617706059743 1
0.299182064779654 1
0.30723491414728 1
0.307893540046542 1
0.314878533379495 1
0.306953447144594 1
0.300515356732123 1
0.330496136263802 0
0.29632544262294 1
0.314069029840955 1
0.313401212530851 1
0.30671482909509 1
0.316025541504888 1
0.306816225591306 1
0.286049123592779 1
0.309145202893238 1
0.323451549848887 0
0.299873024267601 1
0.30653002679402 1
0.293920007536724 1
0.311432779818853 1
0.298646737708143 1
0.300538717790851 1
0.300820536350461 1
0.306357577895859 1
0.300036551326153 1
0.309284297975206 1
0.308923175446179 1
0.309636131519558 1
0.309198856726193 1
0.311751673004301 1
0.31862410242641 0
0.308273852515005 1
0.318226235444796 1
0.316530403226009 1
0.304579340456379 1
0.305232133608364 1
0.310217190214054 1
0.295740831821337 1
0.291355887872615 1
0.304896856893195 1
0.317444255306234 1
0.317727792240194 1
0.305346982356816 1
0.295516440677209 1
0.298853175437417 1
0.309010014852528 1
0.298640672874376 1
0.301200992261266 1
0.308722840116115 1
0.319180066358868 0
0.296674822761426 1
0.290212441321597 1
0.292332069775752 1
0.298043389904786 1
0.315251874173252 1
0.291423741725695 1
0.306896801958465 1
0.296879269771676 1
0.300841196962085 1
0.312566272802165 1
0.290554927165611 1
0.30072706118749 1
0.293551409823369 1
0.301216688959071 1
0.304087176020521 1
0.313383259938063 1
0.301640649346533 1
0.314939462266366 1
0.303849311068977 1
0.313245591337258 1
0.298640077750754 1
0.307678296859696 1
0.295686799478232 1
0.306294535054968 1
0.305644693830304 1
0.321414863897593 1
0.292141165382612 1
0.301112863458445 1
0.29939948324452 1
0.310082726415065 1
0.307143215803782 1
0.306498488752349 1
0.318925132173501 0
0.307911059150116 1
0.305489891198816 1
0.312336136535723 1
0.317137648010391 1
0.311255877603696 1
0.311447567891502 1
0.287464794909421 1
0.310836270687535 1
0.323112374255952 0
0.315412012981134 1
0.301625650554149 1
0.29708111582475 1
0.303911253281709 1
0.298136437919729 1
0.293746283343745 1
0.305897293709384 1
0.310191994224489 1
0.303991128802337 1
0.304673479812677 1
0.300568604657583 1
0.302011042912595 1
0.314232456409331 1
0.316865288066288 1
0.315070370335649 1
0.294717701377531 1
0.310626507045458 1
0.296172996783272 1
0.299152382089606 1
0.303851024296764 1
0.318244228014433 1
0.314092479218506 1
0.305525791344808 1
0.295947313490598 1
0.325488776499933 0
0.3224681320441 0
0.328238713874837 0
0.309273560483871 1
0.316240907167484 1
0.311130754554042 1
0.309573439878672 1
0.294751489676372 1
0.305763051473438 1
0.289539122058798 1
0.304315908706158 1
0.293321916950156 1
0.310218459473509 1
0.306615694548721 1
0.30309058080497 1
0.308318781657692 1
0.291110081170059 1
0.327675363541985 0
0.31201501632406 1
0.305480637952578 1
0.299613177918764 1
0.313395684316072 1
0.301311639786738 1
0.320572308150411 1
0.301989795703522 1
0.314188051546928 1
0.31551664983561 1
0.302153647960519 1
0.291370214783671 1
0.312329226221992 1
0.309592695334366 1
0.294708746252291 1
0.29637204912017 1
0.299624630105061 1
0.29961253623187 1
0.308202942904541 1
0.29483087766813 1
0.296965659069672 1
0.286747509201535 1
0.313587635715741 1
0.294392415102223 1
0.317044936842355 1
0.309583196647085 1
0.323247511591156 0
0.305759353260173 1
0.308334726917716 1
0.297132729657764 1
0.304266915618746 1
0.305049076658066 1
0.296899635953303 1
0.312373999693292 1
0.299206110495951 1
0.300010700000116 1
0.296285730490539 1
0.309291816146982 1
0.304283094345376 1
0.301685624733234 1
0.293238519459106 1
0.303874042542861 1
0.293124842796985 1
0.278518762330054 0
0.306502849344301 1
0.303172971669997 1
0.3003673958619 1
0.298110686368522 1
0.320627454069753 0
0.319430513214294 0
0.320605713136467 1
0.311073082805677 1
0.304912821490916 1
0.299340772631502 1
0.301809775906128 1
0.288148074883239 1
0.289599054837688 1
0.293759727370418 1
0.310002751248553 1
0.307939347876725 1
0.311238166649541 1
0.304280826093869 1
0.286978550756849 1
0.316685912254644 1
0.317655431444952 1
0.304799960685874 1
0.28982073040035 1
0.297832638807463 1
0.306511838899078 1
0.303902807434248 1
0.318942551096145 0
0.299711792180864 1
0.307712486622385 1
0.320624065532896 1
0.287385392518969 1
0.325004626033816 0
0.319432895130678 0
0.29058924364157 1
0.316227460555206 1
0.304190214139258 1
0.307983158445624 1
0.304424252568198 1
0.300432709760864 1
0.318137260417006 1
0.303631236840176 1
0.309217149244509 1
0.305091089591398 1
0.299866881280334 1
0.299862033726563 1
0.294524054219732 1
0.312305163184239 1
0.326144040755583 0
0.312716670685366 1
0.292656441318627 1
0.313065764988595 1
0.33156641483269 0
0.303921768064726 1
0.294207568645541 1
0.315391664689715 1
0.295624910229164 1
0.317061526029107 1
0.301861548225962 1
0.311025838174091 1
0.305176827318189 1
0.307211383365971 1
0.297117422064465 1
0.30126474786553 1
0.305027013858094 1
0.288672960517602 1
0.306157515215406 1
0.325787177485048 0
0.299043517633987 1
0.304259429451912 1
0.306806594442228 1
0.300867260268208 1
0.321415010315938 0
0.298965596179732 1
0.318492715998669 1
0.290094190312466 1
0.309018275677272 1
0.302422921033808 1
0.304370208605052 1
0.300528844764382 1
0.294148796592085 1
0.297947151725095 1
0.28966354961682 1
0.307776408024096 1
0.314843216568269 1
0.299881735972718 1
0.292938783366506 1
0.293814690840576 1
0.303338775170271 1
0.28319570620467 1
0.294933079640367 1
0.289403427446739 1
0.326437530029127 0
0.306752753649505 1
0.307596154921593 1
0.288829579013715 1
0.306594959440058 1
0.321383311145041 0
0.307924892085781 1
0.291549039189756 1
0.311021821916025 1
0.301989736072776 1
0.318058652101539 1
0.305549812680406 1
0.301814606859688 1
0.308901531387055 1
0.296565613759568 1
0.304432078564436 1
0.308406386881303 1
0.313477009244502 1
0.29840928424011 1
0.301969896190877 1
0.313478321275714 1
0.3162359191283 1
0.299924525155449 1
0.295024807925965 1
0.309414190976829 1
0.303974472618984 1
0.311293477587581 1
0.2961487659653 1
0.300746632894207 1
0.300784353577422 1
0.291648809253291 1
0.304242052587024 1
0.288973990239909 1
0.298577122122822 1
0.309335026502156 1
0.30122940232328 1
0.289394435783918 1
0.30405050036033 1
0.299612400928111 1
0.312750788590611 1
0.271198253667567 0
0.309114874732302 1
0.328117142797542 0
0.297370192092456 1
0.305400818997206 1
0.292576255478016 1
0.309999935052498 1
0.305357255770554 1
0.288143516966909 1
0.291555706366282 1
0.297322511104765 1
0.314479323843433 1
0.308817014344728 1
0.30110849352113 1
0.303340735811585 1
0.31124462296252 1
0.305155953186177 1
0.303308804701996 1
0.299852900678639 1
0.311895590648252 1
0.28926486599492 1
0.292465136379907 1
0.292900248243785 1
0.298729211755487 1
0.292635563824708 1
0.299117594142238 1
0.301934058230897 1
0.302929212902203 1
0.299871414214111 1
0.310017081448295 1
0.299693643325038 1
0.299532172090896 1
0.33024307671115 0
0.300070433606647 1
0.311136552199724 1
0.318000770802276 1
0.296461240136632 1
0.30684153870048 1
0.305877144671241 1
0.291389815416592 1
0.313465552539973 1
0.297087955449723 1
0.310566779062777 1
0.29354456383436 1
0.301043834977839 1
0.309231976446978 1
0.298659391312625 1
0.314786671249871 1
0.308230085797413 1
0.310022819238933 1
0.317735260060868 1
0.310025343108979 1
0.307908096227049 1
0.299179842328803 1
0.295843486986545 1
0.292309879101132 1
0.312006889805653 1
0.326194399965795 0
0.295344180845834 1
0.324871778018263 0
0.298002095173354 1
0.309799902411371 1
0.292981435045421 1
0.306550975499924 1
0.308849415467937 1
0.305819906773858 1
0.314177201279437 1
0.304894859442774 1
0.293402221336138 1
0.300971620658272 1
0.295300196843518 1
0.311249155538094 1
0.304922962784337 1
0.303917803667319 1
0.306139078607562 1
0.313389890135317 1
0.307979298687953 1
0.316870701411566 1
0.295986967101737 1
0.300903667025304 1
0.300824700930147 1
0.294141370733542 1
0.306980929147449 1
0.303068293866555 1
0.302518616905861 1
0.31782617609508 1
0.303016968943339 1
0.303240151522626 1
0.30059182947856 1
0.295242867137545 1
0.314458882716628 1
0.309129783301118 1
0.312909554623814 1
0.315061383018587 1
0.305126512828237 1
0.31652381704964 1
0.319045366407062 0
0.296932724785535 1
0.292983613886747 1
0.305480883863867 1
0.318518647168128 0
0.298710034852117 1
0.330009186349391 0
0.286887558778754 1
0.301705101501157 1
0.307680065015461 1
0.297698188402212 1
0.316937499584041 1
0.307981711105037 1
0.304323161782993 1
0.302671396417465 1
0.288902607191964 1
0.296245534808352 1
0.305813253768551 1
0.307104303306631 1
0.293046084103722 1
0.319400556230975 1
0.30991934015485 1
0.296643653804284 1
0.306220651151984 1
0.30580071843784 1
0.305309427972006 1
0.305714053360979 1
0.279531038571424 0
0.292183435519693 1
0.320809325568489 0
0.30799099202867 1
0.323361453628211 0
0.290371304119125 1
0.311817255940695 1
0.298786621338625 1
0.316166107851459 1
0.309436163703826 1
0.310286203129079 1
0.296952578681068 1
0.299366395804312 1
0.299711969618735 1
0.315126344995157 1
0.289843619283855 1
0.312160509806844 1
0.297927956291913 1
0.311723038858982 1
0.307728375302725 1
0.310983265511199 1
0.323587263929114 0
0.280210462283016 0
0.30203305855386 1
0.308088978563687 1
0.293737546209394 1
0.30576440158369 1
0.300818186308599 1
0.302579604061449 1
0.317255800013166 1
0.308268515049558 1
0.277022741784487 0
0.310568467342328 1
0.306769795695378 1
0.298457986958223 1
0.319974545865022 0
0.296446859975086 1
0.306812109051998 1
0.320478649811454 0
0.295738112506312 1
0.310872052772598 1
0.308972943743865 1
0.300432956394671 1
0.301681342328502 1
0.303641465122551 1
0.307191934862982 1
0.309747624472689 1
0.295064206337688 1
0.291715748573341 1
0.303163050503716 1
0.316702307416119 1
0.298306996971688 1
0.317776735576928 1
0.322614581642984 0
0.318818165392616 1
0.298853234359202 1
0.30816333994791 1
0.299333967822226 1
0.302019045284869 1
0.304964872703178 1
0.308087026455245 1
0.296019288229996 1
0.300174056006913 1
0.305134344758184 1
0.288274077831178 1
0.304796049829657 1
0.308348563939142 1
0.301390736591786 1
0.303990439444266 1
0.306885410228864 1
0.315066632852892 1
0.31926384436117 1
0.308667439023693 1
0.306611397078659 1
0.273308670835978 0
0.304579711976899 1
0.295712837412767 1
0.294736954764419 1
0.317777350362475 1
0.292632739448822 1
0.320055329906746 1
0.313282653241514 1
0.308369969838058 1
0.309463230712552 1
0.290597754203326 1
0.294203716078632 1
0.297079942075892 1
0.283261955895075 1
0.316582109448184 1
0.301142180848416 1
0.301493286683893 1
0.315952179152205 1
0.324364061086509 0
0.310951042775618 1
0.289049489501682 1
0.307845200884273 1
0.318313218209936 1
0.30808268915896 1
0.28700633175985 1
0.305738272445469 1
0.294434453189359 1
0.312356143520385 1
0.294835846085328 1
0.291904274270598 1
0.306756224981346 1
0.306967697368853 1
0.320349552687676 1
0.293915753764317 1
0.310153291911811 1
0.292598106166214 1
0.290963764909599 1
0.309524159095396 1
0.302781959586086 1
0.297806606452609 1
0.302455524560772 1
0.31653469725958 1
0.304701213980484 1
0.314727185880658 1
0.314627515920976 1
0.291508350138527 1
0.311814003283812 1
0.300066375575543 1
0.303449578353825 1
0.309069329911977 1
0.313330143999079 1
0.308126414854777 1
0.312306681211918 1
0.300003844054671 1
0.305350588983556 1
0.313092144701245 1
0.286699918359783 1
0.31382934447546 1
0.305047192623417 1
0.319477397950902 0
0.306955201119285 1
0.313983400755978 1
0.307874544030686 1
0.30948151513366 1
0.302050330413586 1
0.308622742967967 1
0.304345155754919 1
0.307287713314502 1
0.311157818016178 1
0.304227157886511 1
0.294962663873541 1
0.301687098061461 1
0.31091838647783 1
0.305193592578235 1
0.307957197417392 1
0.306559433177712 1
0.309577654882654 1
0.300330747323557 1
0.305232049356533 1
0.30766477196704 1
0.302256415429308 1
0.30241530314489 1
0.31410664857194 1
0.309820373858214 1
0.320655047061166 0
0.308185524053009 1
0.320256520491834 1
0.297665968837742 1
0.3178847213489 1
0.308702214125093 1
0.295740883612726 1
0.300214922523399 1
0.312021446060841 1
0.32116823436948 1
0.304377625779941 1
0.304092381836873 1
0.312077109105248 1
0.325015215286452 0
0.296024950915711 1
0.297635390000759 1
0.295238176093924 1
0.287153887752826 1
0.300200132160495 1
0.308035177791566 1
0.313311403315095 1
0.284688772040779 1
0.30931948605838 1
0.291283063346012 1
0.33338693986183 0
0.313365810253944 1
0.281370733507943 1
0.31003000427584 1
0.318180811360417 1
0.301645177814075 1
0.311931454000197 1
0.322108631970505 1
0.30171994835909 1
0.309846583513344 1
0.274303778492007 0
0.308486941130534 1
0.30154269065674 1
0.312557564504726 1
0.301890294063759 1
0.316861152339976 1
0.293571772404767 1
0.305913379793134 1
0.302298832353991 1
0.307801141463021 1
0.28356861862304 1
0.306306269398293 1
0.301637159528574 1
0.318501828682422 1
0.298952481862649 1
0.307845436390983 1
0.310419685895368 1
0.306327433352328 1
0.322871307704461 0
0.305825876331332 1
0.296444574314929 1
0.322074756272883 0
0.317303648590104 1
0.296455062922779 1
0.307966000842056 1
0.303054403272241 1
0.295567204278409 1
0.304602217689812 1
0.310371993810127 1
0.308573174708042 1
0.309782439172367 1
0.315767456872394 1
0.3037564559543 1
0.318708845524675 1
0.310687838886883 1
0.288591550358563 1
0.307052248258382 1
0.317466432666986 1
0.300207232787325 1
0.298393331345919 1
0.29901711910648 1
0.308271175249793 1
0.31609578021097 1
0.313319456083786 1
0.303423460624948 1
0.317894092468455 1
0.305449852437656 1
0.309391734215509 1
0.296380854563389 1
0.320536685943374 1
0.307529729022644 1
0.304719285808333 1
0.302098935307757 1
0.311254649068258 1
0.319135572091646 1
0.302983153437553 1
0.28489564609569 1
0.303879828814464 1
0.284998767964457 1
0.305041719970518 1
0.305059840726801 1
0.311169368450333 1
0.291850286325048 1
0.313955299871894 1
0.308612902827854 1
0.30079593011369 1
0.309983114278326 1
0.3031564614763 1
0.310976416037808 1
0.288085588472918 1
0.30240019367207 1
0.305721177122336 1
0.312231334868046 1
0.308371574789182 1
0.314723079556007 1
0.291076597604719 1
0.293654394040918 1
0.302149804215694 1
0.28975489298376 1
0.306513374692101 1
0.304201635458725 1
0.299018848237271 1
0.298453854962054 1
0.273635115643107 0
0.293678270726841 1
0.299521203857204 1
0.306695904124562 1
0.293613764620136 1
0.312326175349517 1
0.301756234805652 1
0.298863295391799 1
0.310219346618249 1
0.296214419906984 1
0.307858096184026 1
0.318277575697543 1
0.299204128419718 1
0.297776071064 1
0.295284837180561 1
0.319145832966187 1
0.316195822655814 1
0.295203718500283 1
0.299855799217232 1
0.30525284234686 1
0.297811519425193 1
0.313110311550191 1
0.297178828282061 1
0.305741747268457 1
0.30919341204856 1
0.30578131243275 1
0.312864487954953 1
0.302022941086664 1
0.297896595831635 1
0.311971140402592 1
0.296348800446888 1
0.315519139236157 1
0.299139749388227 1
0.290753123246806 1
0.310758891498978 1
0.307487179118964 1
0.292368427931435 1
0.305055337226309 1
0.302966974993968 1
0.306645143805639 1
0.300312242694758 1
0.309306327463496 1
0.314179230257408 1
0.297289539693986 1
0.310718965486957 1
0.293907112550419 1
0.289082780813957 1
0.291388603494121 1
0.315207516585349 1
0.313753293906077 1
0.290492915153629 1
0.296215191484406 1
0.297993699450343 1
0.308099090028747 1
0.303437938006625 1
0.305815800706782 1
0.294412070964988 1
0.313956167188786 1
0.30836935055234 1
0.294385261026574 1
0.314600366565608 1
0.294532190474017 1
0.300366747949133 1
0.315455979476304 1
0.306502874889252 1
0.295849399014708 1
0.318358242226005 1
0.314135607028494 1
0.301371673573167 1
0.303871214421253 1
0.318285434497255 1
0.295668261915838 1
0.299323448361338 1
0.280129818258384 1
0.299294194871072 1
0.317554900354988 1
0.323673450955254 0
0.315409734684714 1
0.285780568989043 1
0.294156371497734 1
0.311082294797644 1
0.306571408574421 1
0.322752815843747 0
0.306980980167508 1
0.305369746149815 1
0.289913043994691 1
0.284406928710972 1
0.307628487007905 1
0.313717629144006 1
0.32376723471821 0
0.294314910949121 1
0.296641273725298 1
0.290482589167977 1
0.29485415462405 1
0.309346578579091 1
0.311221861642398 1
0.301038087041948 1
0.297978351404225 1
0.320763690060085 1
0.316347568438224 1
0.295057436824628 1
0.299998264882069 1
0.299238255514402 1
0.322257444018397 0
0.301309107527191 1
0.310886368250423 1
0.308631285376692 1
0.297026280018544 1
0.302124032363958 1
0.312022054029954 1
0.30950304218242 1
0.296588285596545 1
0.300427850882465 1
0.324232391125778 0
0.31808570770165 1
0.307301654563305 1
0.308403297286898 1
0.320534975908964 0
0.318678420453157 0
0.304163915461239 1
0.279982851670629 1
0.304104662024147 1
0.294717364481443 1
0.308567234053005 1
0.314334334098675 1
0.293692218060879 1
0.301260265773202 1
0.308672654819629 1
0.294285800497176 1
0.296886522902556 1
0.300829614163089 1
0.31064278801252 1
0.309771414945639 1
0.294105485678693 1
0.300378053616508 1
0.298380121251916 1
0.321129626428943 1
0.303286710261814 1
0.297736662538492 1
0.298539949588416 1
0.303758460971969 1
0.323644301534282 0
0.293767181861711 1
0.315888786998188 1
0.308243773687393 1
0.306475046871771 1
0.302307212111681 1
0.315650128049535 1
0.303583756861113 1
0.288376262660056 1
0.3291320022504 0
0.331994870347234 0
0.300318873761537 1
0.301370562261288 1
0.303902733261605 1
0.307162430376958 1
0.308916593198226 1
0.307945254911397 1
0.314685068802406 1
0.288929874447237 1
0.291048001592742 1
0.295712354097445 1
0.287085862191848 1
0.311601130210865 1
0.308618143767239 1
0.308590668226363 1
0.303360630356126 1
0.306069835331538 1
0.313419350431063 1
0.290654067143033 1
0.296550497335577 1
0.306590891822072 1
0.295490604925274 1
0.29606657822774 1
0.30864846226857 1
0.294527749606502 1
0.305302074041171 1
0.321537621139644 0
0.305748550061604 1
0.307181889550886 1
0.329317796836906 0
0.298766019070405 1
0.325650804087837 0
0.290513526459708 1
0.307532337078542 1
0.311317466743243 1
0.30346526651801 1
0.316838373495512 1
0.305113350807408 1
0.306101523557525 1
0.309177488645794 1
0.295298168158102 1
0.299297237640372 1
0.295900846589584 1
0.289306456482055 1
0.300216993295301 1
0.314735080378162 1
0.31337405794295 1
0.321280070485446 0
0.318023327994954 1
0.299152848309781 1
0.297432062042242 1
0.317453379661822 1
0.287899852340103 1
0.307371415140264 1
0.31169512164863 1
0.284467139723124 1
0.3195316808483 0
0.311452867857923 1
0.295080370321653 1
0.320002464607405 1
0.289377863563057 1
0.308238563425601 1
0.319293168514351 1
0.291037231898193 1
0.312338519606372 1
0.319373457162608 1
0.310374624691945 1
0.314012537569745 1
0.298587108492946 1
0.302493747659182 1
0.313966040281878 1
0.295579882871655 1
0.292001708324664 1
0.299477557204785 1
0.310420710795207 1
0.311114383551068 1
0.293367667982655 1
0.301260677940624 1
0.300918777359021 1
0.312518315320491 1
0.305397709258294 1
0.318585117913412 0
0.315254472290095 1
0.301623778941903 1
0.292247967837095 1
0.300962195583492 1
0.302429918392468 1
0.297764530082539 1
0.300686962723656 1
0.300874847966365 1
0.306279507885738 1
0.310277309472096 1
0.290473260904741 1
0.313903765173623 1
0.320043026287154 1
0.301388355779815 1
0.300059242066277 1
0.294750335599153 1
0.30922188989003 1
0.300098709042158 1
0.307966978307868 1
0.3013190879205 1
0.304801970748663 1
0.291678977703229 1
0.309178397335157 1
0.322908055448014 0
0.309261997352582 1
0.325173394965219 0
0.318274238788076 1
0.307701501582704 1
0.2960981292721 1
0.310713742301506 1
0.306062548877897 1
0.31080238815429 1
0.308159489945317 1
0.285890101562542 1
0.298155540284022 1
0.302162530903668 1
0.305976731414391 1
0.316411453866244 1
0.307955878443004 1
0.297897668363948 1
0.298045878493686 1
0.30835948383164 1
0.304019861828691 1
0.303986244100098 1
0.304588964279693 1
0.291950324342798 1
0.321221370154274 0
0.301270566460014 1
0.30548707757795 1
0.304939395229771 1
0.320616379150398 0
0.311626572905295 1
0.292734501252356 1
0.307524158019818 1
0.302596257175968 1
0.320017497444177 0
0.308760153418156 1
0.315074394907488 1
0.312539600074974 1
0.306664957547082 1
0.313965676028828 1
0.312495056093165 1
0.297605559620751 1
0.305528994115142 1
0.301215287638155 1
0.306064423380494 1
0.301288906227741 1
0.292250196113307 1
0.32942750957191 0
0.313383552260068 1
0.301442407335449 1
0.312778707980222 1
0.308665493296782 1
0.293281753542114 1
0.294509479193201 1
0.306920956490397 1
0.298379434196055 1
0.314906711132862 1
0.301278880888806 1
0.295502463433178 1
0.303617169743681 1
0.293737322904379 1
0.319517859255445 0
0.297099376572867 1
0.291141601876264 1
0.318225868050656 1
0.286779850386057 1
0.311512599403457 1
0.32319365554106 0
0.304538329156841 1
0.302393220302947 1
0.298446351375492 1
0.288911467151923 1
0.303278986216442 1
0.294348890746221 1
0.311272714157516 1
0.302687726814415 1
0.288626714631006 1
0.308937104651222 1
0.291892699621278 1
0.330505423807232 0
0.307143336307585 1
0.280261676930837 0
0.288171768502358 1
0.300072485541383 1
0.313245135751456 1
0.31535316404586 1
0.318082989647765 1
0.297820818281992 1
0.313515561118191 1
0.313489069918747 1
0.289861301223816 1
0.300515551632284 1
0.313184680477239 1
0.296489259510763 1
0.311208148151627 1
0.313350913375532 1
0.309331204955825 1
0.310641880009663 1
0.308478385560369 1
0.299095729786153 1
0.301526493129659 1
0.311287800697459 1
0.302928980745263 1
0.302775090452648 1
0.282716957945243 1
0.297651770296699 1
0.31242390617449 1
0.28362242931397 1
0.314843802452149 1
0.311483806664142 1
0.295741810992095 1
0.31831572351278 1
0.305245594550147 1
0.319747207409221 1
0.278042763891035 0
0.302927707268996 1
0.295768549957103 1
0.325367371820698 0
0.296133440690395 1
0.310266600434857 1
0.306827032468088 1
0.307048312198565 1
0.305588944294155 1
0.302655770735089 1
0.311135020965231 1
0.319890759207573 0
0.29335363179637 1
0.3177960158788 1
0.296171955868286 1
0.313601298375885 1
0.29845600969201 1
0.297423372208858 1
0.319266515020592 1
0.309151851508785 1
0.297972870868619 1
0.288795541085434 1
0.311632200513712 1
0.298902209182463 1
0.304413208197695 1
0.305921458891142 1
0.319644297011737 0
0.309219267871328 1
0.297069283230265 1
0.285026964036742 1
0.321689550078152 0
0.313592395933797 1
0.294041497372313 1
0.309011191941249 1
0.298971510742272 1
0.311093441138206 1
0.311096462281006 1
0.298378238882528 1
0.292401039191723 1
0.316706653224683 1
0.294775451011925 1
0.309487119296142 1
0.300286584212273 1
0.287221548289346 1
0.311806692750663 1
0.316176391259553 1
0.295608092677192 1
0.310190675403748 1
0.300775434500384 1
0.311448072121889 1
0.312664815344086 1
0.299519880147962 1
0.301315321218443 1
0.304507630434874 1
0.296675378897579 1
0.312961880960135 1
0.316173187030232 1
0.29861708577269 1
0.298918451796395 1
0.307822316891543 1
0.309488202724699 1
0.308834234528175 1
0.299440213930596 1
0.315273388855436 1
0.295482645822374 1
0.303289024707475 1
0.319270561747104 1
0.295137651167826 1
0.29114300313414 1
0.30327322010214 1
0.321820121319197 0
0.298840128332757 1
0.30150224383823 1
0.308054355415439 1
0.321983108757368 0
0.317372220488491 1
0.299241375551016 1
0.322227478235533 1
0.31236842911092 1
0.302145921772217 1
0.312942424561865 1
0.30181057743008 1
0.30961762004671 1
0.306772993894745 1
0.296216950331502 1
0.305762909942527 1
0.324152009240095 0
0.306755113559741 1
0.319915636221771 0
0.311341013624589 1
0.296130582740575 1
0.306611501978732 1
0.309044464654806 1
0.309260568899552 1
0.320143253042099 0
0.325519385279643 0
0.317578420296876 1
0.310004590613833 1
0.300582488302585 1
0.297391631082714 1
0.293081867690377 1
0.307762223646554 1
0.310244818971866 1
0.323323410921843 0
0.301840461387147 1
0.304576977199541 1
0.304125692177628 1
0.297202640643454 1
0.30690540181027 1
0.295960897683221 1
0.298108919943059 1
0.317220716062298 1
0.297999355583111 1
0.306452914699661 1
0.306670427569375 1
0.294345791246098 1
0.294803745744712 1
0.313865534969649 1
0.30859719874788 1
0.294771122128422 1
0.292207844059083 1
0.310805600098355 1
0.32203421002977 0
0.293074692634404 1
0.315749531924191 1
0.333105411760018 0
0.308816378575021 1
0.300122565976867 1
0.309695284460495 1
0.305344552024595 1
0.305629483193692 1
0.30829734518759 1
0.308929639192873 1
0.302263024841548 1
0.314148791613775 1
0.315108472780581 1
0.312049169573484 1
0.304852774719123 1
0.311903011936051 1
0.297173205369222 1
0.305351784125404 1
0.307373789824539 1
0.323588836702878 0
0.304626313177242 1
0.287275841468891 1
0.315462371048247 1
0.309188529637801 1
0.324080271691617 0
0.286592478721467 1
0.306093711417872 1
0.311074446174776 1
0.315759015543516 1
0.296838981554223 1
0.321992254323672 0
0.331117677932659 0
0.295618834117481 1
0.310968687287657 1
0.312425170319987 1
0.316418539100095 1
0.301030327090737 1
0.295467618837427 1
0.298559128498431 1
0.32291517499446 0
0.296693891385815 1
0.306736843378505 1
0.323760117973678 0
0.304116919936717 1
0.308761535974083 1
0.303505398107953 1
0.309576022951571 1
0.30786240752065 1
0.302966422852703 1
0.309026056838161 1
0.307917571697247 1
0.296871453379132 1
0.303999491660465 1
0.304805576755338 1
0.30698440338942 1
0.315084269490076 1
0.306613831665331 1
0.306895382035892 1
0.309210394955369 1
0.30131395484336 1
0.303111893824737 1
0.323886846464264 0
0.316090528031974 1
0.306499404799858 1
0.295028372114247 1
0.282379223102946 1
0.322460300374527 0
0.281982226481774 1
0.30078804047472 1
0.301405606079455 1
0.308276663215287 1
0.294986520098823 1
0.314184887803174 1
0.305885012887997 1
0.309572150995994 1
0.307919696628545 1
0.301526291071809 1
0.293968967970064 1
0.309712431382759 1
0.295884842934104 1
0.29924379675221 1
0.291961270098674 1
0.305982957157023 1
0.312263500911889 1
0.298536214678339 1
0.322241185103576 0
0.301189484154519 1
0.293635606720561 1
0.324411685375498 0
0.319415282661239 0
0.297617517971265 1
0.307846429024504 1
0.31152689935541 1
0.300645764362464 1
0.313382590964595 1
0.317506312631423 1
0.299435402564128 1
0.318448229708143 1
0.293812124027834 1
0.310227452969963 1
0.310823511372975 1
0.293053288871291 1
0.311049430567732 1
0.305592851736239 1
0.301688035327281 1
0.29573121308859 1
0.313625659900354 1
0.315267501687361 1
0.30952567569443 1
0.306362552632346 1
0.291260430497894 1
0.323182975674918 0
0.325320026164426 0
0.302103801577617 1
0.32190274279434 0
0.302562424541299 1
0.307231311371186 1
0.304681555254527 1
0.297748740214757 1
0.316211965032492 1
0.302685324751293 1
0.305893241916664 1
0.321643764150923 1
0.29842163104283 1
0.294229215142506 1
0.304563591375371 1
0.311528843441421 1
0.311181739291546 1
0.317383428274197 1
0.294246759971375 1
0.311316717514167 1
0.318021438381055 1
0.291752957490328 1
0.304971759052497 1
0.294426942008788 1
0.316031555299192 1
0.305371882128847 1
0.305487951460682 1
0.30377779447116 1
0.301114286535173 1
0.314073257718804 1
0.309581478038753 1
0.310252008205548 1
0.295129577355836 1
0.301798139811896 1
0.299452607133228 1
0.30632405483488 1
0.291401094052525 1
0.281821543762826 1
0.287424730552475 1
0.301743400344648 1
0.329511950612112 0
0.31381053575442 1
0.306110544961336 1
0.305548568128428 1
0.292079514731811 1
0.298066587271961 1
0.310436032229479 1
0.301591300971805 1
0.298985591525504 1
0.303133302237229 1
0.306229381129789 1
0.306511610249324 1
0.314619298319231 1
0.307449751858796 1
0.296911106114135 1
0.309226518342606 1
0.300182613033774 1
0.318902415269384 0
0.314050106368584 1
0.313609258106235 1
0.315796164051277 1
0.310656236662296 1
0.305007277415783 1
0.320025794976163 0
0.305385069959774 1
0.306583442149517 1
0.313230807738153 1
0.293159269903864 1
0.29229989174387 1
0.328469660699478 0
0.3068007440589 1
0.300145714757935 1
0.305287569007898 1
0.302102203847552 1
0.298752154277623 1
0.307628550245255 1
0.314012539788545 1
0.31026518797331 1
0.314124284584587 1
0.308551675632259 1
0.282619613957695 1
0.300522111660189 1
0.310984473129529 1
0.303307541283716 1
0.315234769826341 1
0.316068209656491 1
0.303422222237211 1
0.286261267186901 1
0.301844179679361 1
0.29964979197832 1
0.298705087955774 1
0.286303280757556 1
0.306395214521747 1
0.305874618154113 1
0.300641734113343 1
0.29696195052644 1
0.308830868695545 1
0.320729790346015 0
0.307607993041017 1
0.299938298956898 1
0.291722336641448 1
0.30419168712482 1
0.304712364161701 1
0.313766617448334 1
0.30165823260804 1
0.317206805548316 1
0.294352891879406 1
0.317789235477593 1
0.301945676127862 1
0.291654154532538 1
0.292679015214987 1
0.314078879067775 1
0.319501694574408 1
0.290945612566038 1
0.281227281591654 1
0.299581173312843 1
0.295905806844212 1
0.317814960732253 1
0.312236139024087 1
0.307499484220798 1
0.312383895440214 1
0.314334612984652 1
0.302162177813047 1
0.315130943445423 1
0.333974884805947 0
0.298034785617324 1
0.320883035758776 0
0.304331540304325 1
0.289275398937242 1
0.299332207800814 1
0.302581363069559 1
0.302125931047243 1
0.298652467486962 1
0.297265998522039 1
0.288903774849294 1
0.305488566923777 1
0.308708762646517 1
0.324088433145884 0
0.28250891476857 1
0.293102438559126 1
0.305666084434886 1
0.310252638000447 1
0.304757761342435 1
0.285686505756269 1
0.325656699935071 0
0.294420340687207 1
0.298220509261956 1
0.295616264918141 1
0.300744023531692 1
0.310142806790862 1
0.305920876555588 1
0.290477997115761 1
0.319416243177607 0
0.290136554684314 1
0.307636081111833 1
0.297173741515145 1
0.299237243385578 1
0.289508412283427 1
0.314731523527 1
0.295821804481402 1
0.304492664577172 1
0.307667618894922 1
0.316036765246641 1
0.311909693456573 1
0.324331662371439 0
0.313050159786018 1
0.311457773852778 1
0.283503725426513 1
0.298196319744149 1
0.320500622301303 1
0.30556722827946 1
0.308954444070323 1
0.310916003556597 1
0.309278487670195 1
0.29827868889272 1
0.305461224160812 1
0.292163726620519 1
0.3055763364621 1
0.314971024953357 1
0.297267454682338 1
0.310750525541897 1
0.304253968013088 1
0.303910091237528 1
0.317506492556798 1
0.310328663314276 1
0.29644680350244 1
0.292625255847775 1
0.326759731103776 0
0.318212740207022 1
0.312836860273521 1
0.294691966499251 1
0.307365151887539 1
0.303962160760843 1
0.299494365823672 1
0.314660099610673 1
0.296109178563259 1
0.302061226975722 1
0.304557380617321 1
0.314414775176845 1
0.311430729576779 1
0.291170475957405 1
0.299555900608801 1
0.309215360307061 1
0.287568673748593 1
0.299360043787872 1
0.29524694457752 1
0.331721155628322 0
0.301131745630523 1
0.298434476591135 1
0.283976124586723 1
0.300543132119823 1
0.300026728307027 1
0.303544792621661 1
0.298002545969837 1
0.312599246820868 1
0.314001038212655 1
0.303583895054386 1
0.303516715352052 1
0.314763461010329 1
0.292920123524422 1
0.287637464977821 1
0.28717830090127 1
0.301003921717794 1
0.30371882124529 1
0.315348987549084 1
0.32274715650314 0
0.337024816732718 0
0.2973695707055 1
0.306183154352702 1
0.300462191552143 1
0.298449499794365 1
0.306843628894022 1
0.31789858691111 1
0.3064051748478 1
0.306493233834616 1
0.295362422946793 1
0.308304719424768 1
0.310930316832072 1
0.280132347453322 1
0.297260668665963 1
0.307327928896554 1
0.308665596645019 1
0.293248881452353 1
0.285451742979342 1
0.293537031031618 1
0.282129583559459 1
0.301035730501343 1
0.314881778886026 1
0.320069228723819 0
0.31571375231215 1
0.289358308740696 1
0.325365264105818 0
0.305811978902699 1
0.286461829201731 1
0.319260510182048 1
0.295315498449768 1
0.299846495482091 1
0.309352353380476 1
0.297599624546797 1
0.314124172966978 1
0.30516617423744 1
0.314590259784191 1
0.301065378501282 1
0.311763790430654 1
0.320698621490713 0
0.315664176598696 1
0.300383780865797 1
0.302098078741076 1
0.311485528333247 1
0.306189410998693 1
0.299785878431409 1
0.304639776068533 1
0.307847132592478 1
0.306616812111295 1
0.313656330794036 1
0.316364183864898 1
0.301516067533815 1
0.296438956897119 1
0.292348411085342 1
0.295689510428415 1
0.29452886307447 1
0.330767481985189 0
0.314750620547566 1
0.313109686613167 1
0.298066157784665 1
0.303805967616871 1
0.290271986922009 1
0.288671482451728 1
0.308061195243348 1
0.319092993195363 1
0.285971067473982 1
0.315683830063858 1
0.312499003368175 1
0.313016809127939 1
0.304311298982716 1
0.30666216839152 1
0.310566973050369 1
0.313266279318017 1
0.297824243252874 1
0.300266929292719 1
0.304602971171679 1
0.307391693680335 1
0.320036649995368 0
0.296717710812979 1
0.302030736011815 1
0.312679638456616 1
0.318333198788435 0
0.31935454402625 0
0.31313803010997 1
0.306816375593497 1
0.314951660333851 1
0.304602522632035 1
0.303577115915126 1
0.292126209629062 1
0.292290174132478 1
0.315594316778296 1
0.297148054640587 1
0.307601697478649 1
0.309265741320516 1
0.305358202479349 1
0.304038384780146 1
0.308407926110244 1
0.293052428962871 1
0.309481855637879 1
0.300992597271795 1
0.304642888598041 1
0.312139078694565 1
0.298310179762833 1
0.315620541164414 1
0.310320737285972 1
0.309508125003735 1
0.298148949897504 1
0.305718494482363 1
0.319355476538628 0
0.313070166774022 1
0.317769702165329 1
0.312172592050794 1
0.304128843825459 1
0.297498256177769 1
0.292219532782061 1
0.309661397810958 1
0.309791221686274 1
0.302806828270253 1
0.288756751240197 1
0.308175346242199 1
0.3119555132058 1
0.315672211143144 1
0.293159298243635 1
0.309331922161486 1
0.30986955911534 1
0.313491205030073 1
0.319235752540492 1
0.312607552206537 1
0.321270902188036 0
0.290163979355672 1
0.304808448069248 1
0.297143244992181 1
0.295554703470701 1
0.302801047929509 1
0.306402539627043 1
0.305002117472724 1
0.294379416736223 1
0.317954265894821 1
0.319236582414058 0
0.286989843582295 1
0.313744083230865 1
0.304027672845073 1
0.2946459735499 1
0.303361520514525 1
0.297525414158806 1
0.294951453610308 1
0.297368384450809 1
0.294324005540362 1
0.310234881476912 1
0.306054204874981 1
0.29216782756965 1
0.291861323027922 1
0.310804004163939 1
0.302252790280337 1
0.31019126131003 1
0.307669787459092 1
0.307760926052174 1
0.309630808909854 1
0.297107838657759 1
0.299386023842546 1
0.311898039268958 1
0.308488878519264 1
0.306109634361923 1
0.296596347440684 1
0.310214342479573 1
0.313417784388644 1
0.308736422890332 1
0.304763426579887 1
0.292501079762419 1
0.294966724784492 1
0.316732132062757 1
0.313454089286485 1
0.305830863961007 1
0.302440723252995 1
0.291666262318771 1
0.307794978459568 1
0.308950409756526 1
0.299215418023975 1
0.305614816438808 1
0.326809800377475 0
0.303941347369683 1
0.287164758029692 1
0.310892106124873 1
0.302222098197362 1
0.299555200480275 1
0.296363879007721 1
0.304741834279736 1
0.305779024584811 1
0.301009989327142 1
0.318727816600569 1
0.311980452222877 1
0.305208581423435 1
0.300497368171224 1
0.308384145105989 1
0.308916293257774 1
0.312370532462746 1
0.317162489315076 1
0.292981332317257 1
0.33190651220816 0
0.302213279399306 1
0.299468763593837 1
0.310574983863077 1
0.309932329186212 1
0.304667685371656 1
0.288275186300556 1
0.296506548195878 1
0.297865024818806 1
0.314641044433044 1
0.293029465717191 1
0.297115170137599 1
0.320561678698584 0
0.29076106122108 1
0.320725547090827 1
0.307563263661701 1
0.299350871583393 1
0.28954747845443 1
0.303415740064596 1
0.310189058560147 1
0.303970955626244 1
0.311704758237361 1
0.293235705073916 1
0.300226560494557 1
0.316127517571798 1
0.2934698452967 1
0.306061842850003 1
0.315482659453827 1
0.310239046342415 1
0.305630128353177 1
0.302351843796296 1
0.301259463578947 1
0.303691971765703 1
0.300790215606977 1
0.303835309858307 1
0.313938048340246 1
0.303118061464146 1
0.3039467997295 1
0.310889753745188 1
0.314849028454515 1
0.297392866246961 1
0.3005082383197 1
0.310319446235672 1
0.310619124130328 1
0.31535638086652 1
0.292534368521084 1
0.301267107091008 1
0.313757341549012 1
0.305940511980667 1
0.298207900464448 1
0.286557272975128 1
0.314948752573902 1
0.310570176967774 1
0.298283275711873 1
0.301833192885929 1
0.333870955918747 0
0.299401282814072 1
0.301164812155474 1
0.301932022014 1
0.315237883537911 1
0.287749200473632 1
0.303611402487923 1
0.312422025243763 1
0.309307699502852 1
0.301478092491705 1
0.319027401259421 0
0.30119113211545 1
0.315789686052948 1
0.306742648431261 1
0.317141635355219 1
0.29308118437658 1
0.316585376041964 1
0.298402845680909 1
0.312249160446708 1
0.295097124381142 1
0.326523048776079 0
0.306182013279815 1
0.298325859699468 1
0.317963025929549 1
0.321795602747346 0
0.286300873795232 1
0.296209593375846 1
0.302337581654913 1
0.302747371124244 1
0.328296889785553 0
0.317102926425524 1
0.304889185759055 1
0.279009518631257 0
0.29809901811415 1
0.312241562003199 1
0.303717295095148 1
0.301989857941428 1
0.307243063410307 1
0.287368770251825 1
0.299033258681579 1
0.302468044761364 1
0.295411099497158 1
0.292401577488152 1
0.310233888782991 1
0.29786334496425 1
0.30301994272587 1
0.307561293814232 1
0.294066350733301 1
0.310691472008338 1
0.316566484435695 1
0.295763486149314 1
0.3173586830915 1
0.294544395814122 1
0.303242604165413 1
0.311614576451317 1
0.3035300301661 1
0.314845537412895 1
0.295765131090372 1
0.29808297335173 1
0.309413693929813 1
0.296269811746791 1
0.292901654710784 1
0.306501929866812 1
0.308968976112288 1
0.299183326463611 1
0.311059807320912 1
0.302069058526715 1
0.298470108770843 1
0.301115188282959 1
0.294370426360551 1
0.31142740893583 1
0.307442341857347 1
0.308485467195255 1
0.318758981683848 0
0.305261549269797 1
0.289108905458919 1
0.315893199290655 1
0.314583955252283 1
0.301887253251216 1
0.285013119324788 1
0.320829366887272 1
0.30467594214333 1
0.309838340818805 1
0.299269003833213 1
0.309306830753149 1
0.295334014134151 1
0.301395483526082 1
0.310110749095398 1
0.314120019129241 1
0.28998729347003 1
0.31537032501807 1
0.306940547945742 1
0.299124096290315 1
0.314395219007858 1
0.307461138220494 1
0.320939925281442 0
0.306608100087905 1
0.312777059391256 1
0.31751651531815 1
0.304612301092319 1
0.301943201724541 1
0.316926054076978 1
0.325279813291475 0
0.320868906291862 1
0.303896341155506 1
0.303408175673218 1
0.311486631588928 1
0.304925128755936 1
0.311599898337748 1
0.304029624301697 1
0.299931087462482 1
0.302344105202876 1
0.30947825464587 1
0.318121088909187 1
0.306046150849752 1
0.311901001398993 1
0.305888842383869 1
0.321563647209459 0
0.312490141883408 1
0.29618015460871 1
0.305807800802987 1
0.304367176628374 1
0.30529590436108 1
0.304342948114795 1
0.300129112330913 1
0.313989365631778 1
0.301065793997705 1
0.312283640564198 1
0.304773656680098 1
0.315247660307923 1
0.313912375923293 1
0.326438115840893 0
0.327273912487236 0
0.318061286050459 1
0.299658595144442 1
0.303333914127473 1
0.312391034538444 1
0.318446335853764 1
0.312041925314424 1
0.301649445931702 1
0.304273571437899 1
0.296542655357715 1
0.305029581158511 1
0.307505956535016 1
0.302363873024949 1
0.291725723335631 1
0.29891011397117 1
0.29222231105751 1
0.305591060324903 1
0.297188708914958 1
0.322129648814108 1
0.309510408033275 1
0.299372001715175 1
0.280255178844312 0
0.298695594268224 1
0.296716580543113 1
0.300635948378798 1
0.299907595364366 1
0.3050458153289 1
0.312269937419123 1
0.304473591614228 1
0.303125231874956 1
0.317307180302048 1
0.311916409299742 1
0.309785008729152 1
0.305013841259433 1
0.316527794425181 1
0.316202792881951 1
0.29410688479958 1
0.300568997661045 1
0.320775095642708 0
0.302094792984358 1
0.314630019973465 1
0.291219074082958 1
0.298476619805107 1
0.310345177110097 1
0.306288783914592 1
0.324178252042585 0
0.30554339056468 1
0.310609213274031 1
0.315778794015791 1
0.280978420038373 0
0.296807686586403 1
0.293102729392205 1
0.33142027120328 0
0.29314246760337 1
0.305131712880092 1
0.300308011255047 1
0.303315479172434 1
0.301031962186642 1
0.309941084928895 1
0.305291673026422 1
0.294229638400785 1
0.313401128930146 1
0.30910939617126 1
0.310034474402178 1
0.304635835734566 1
0.302539849449746 1
0.322563888246193 0
0.306185648669758 1
0.299071111332073 1
0.288828293370416 1
0.287654653568283 1
0.290692941271298 1
0.282093146683884 1
0.31495067321777 1
0.300328567738705 1
0.301679160151736 1
0.305837235905824 1
0.328170986052983 0
0.299628405147308 1
0.30645442799604 1
0.303578379243407 1
0.313810346298627 1
0.297766320668959 1
0.285528660313533 1
0.308017747531495 1
0.3118523577091 1
0.293487623826482 1
0.294026426186117 1
0.324551414950344 0
0.301462133890193 1
0.300050432813221 1
0.297047706547034 1
0.296673647482834 1
0.302393339887429 1
0.278659433535605 0
0.308920233141748 1
0.28980801606919 1
0.305093724641676 1
0.287463667314881 1
0.304257310588166 1
0.303576293733418 1
0.288364222697667 1
0.316699302143976 1
0.292006627556183 1
0.300832869783061 1
0.323190547819151 0
0.299096640422598 1
0.314388484285309 1
0.304634188147218 1
0.314739017323199 1
0.291116489238965 1
0.327144044628254 0
0.299450367700142 1
0.309270937718549 1
0.303966801500382 1
0.305551243412533 1
0.297960335130981 1
0.289774892026798 1
0.296505281715079 1
0.304949407083439 1
0.301302203645612 1
0.316923188121215 1
0.305290302560257 1
0.295778016922548 1
0.299736479259644 1
0.298095561852844 1
0.309506559518299 1
0.292402166738326 1
0.310394521517139 1
0.323334213643918 0
0.321648108775791 1
0.293674292773865 1
0.292994179116446 1
0.308173234965943 1
0.300719691805452 1
0.297475907142488 1
0.315333650766872 1
0.317828590784034 1
0.305715076976442 1
0.298181204143535 1
0.301762103019649 1
0.302449235799985 1
0.310447837635852 1
0.309291097974381 1
0.300136007812079 1
0.29177548555833 1
0.292434949310492 1
0.310938582276815 1
0.307185186555069 1
0.288617210876416 1
0.297145421870528 1
0.307874216603494 1
0.302116442227604 1
0.301112344153698 1
0.321354083765767 0
0.304375977844621 1
0.303910004004396 1
0.307812856447859 1
0.299812665813009 1
0.304737106047047 1
0.309502784308822 1
0.327228781456248 0
0.306296792857639 1
0.304661753473824 1
0.308992466554036 1
0.29263259812875 1
0.293683888184412 1
0.318795110266879 1
0.325348059837475 0
0.306819206396108 1
0.308673632933084 1
0.32093690044591 0
0.305084477699391 1
0.310360603431616 1
0.294363700516215 1
0.30044483963437 1
0.298136543344738 1
0.319742490069235 0
0.310421456741094 1
0.302948076304922 1
0.30029940578058 1
0.292605956904691 1
0.291503189271572 1
0.317937673342079 1
0.303386212297857 1
0.296407757682045 1
0.31436726557825 1
0.305118679290687 1
0.308511008126107 1
0.325424228086906 0
0.317394736970883 1
0.298805474496447 1
0.299338312355578 1
0.28636861693357 1
0.300329613532653 1
0.312527193360715 1
0.293617675415836 1
0.319557851446219 1
0.300407502230049 1
0.302416179268764 1
0.307058117943477 1
0.30364069068678 1
0.316745758243006 1
0.303021035694054 1
0.315975331067759 1
0.308974706224146 1
0.30859789186393 1
0.293332211857711 1
0.31931352992357 1
0.312804888423402 1
0.301094395966388 1
0.29990450314956 1
0.305809531872217 1
0.31743357856623 1
0.306236793950185 1
0.301662763654954 1
0.317101818056953 1
0.325080399766606 0
0.308910043115722 1
0.301031282021467 1
0.314820264656996 1
0.306781693920861 1
0.288935722356888 1
0.315609219724977 1
0.309524580390368 1
0.301277006185127 1
0.313530591878307 1
0.315172038395732 1
0.304510448404926 1
0.298917131775069 1
0.303770394484831 1
0.290258062625306 1
0.307565374118171 1
0.284672504040925 1
0.325786405823623 0
0.316668660819826 1
0.300252756466419 1
0.299688702795935 1
0.304623728194221 1
0.310993250060392 1
0.299264933478682 1
0.279831878664448 0
0.310957394983462 1
0.313332195607151 1
0.309919148482919 1
0.299038676250457 1
0.3067321093724 1
0.294185625740123 1
0.294698389315416 1
0.29575366892963 1
0.302658452681024 1
0.322154563565513 0
0.310778373714913 1
0.307196574684296 1
0.313106900883894 1
0.319440290584923 0
0.314363258549713 1
0.295860716479961 1
0.297521719286274 1
0.32237672605304 0
0.301860609880653 1
0.295759003831496 1
0.298817189535071 1
0.303230687423385 1
0.320344619795063 0
0.31721751288535 1
0.308349560927265 1
0.309730421105248 1
0.32820513375017 0
0.304852356378646 1
0.303876647649165 1
0.291994560800783 1
0.296632581803539 1
0.28428755796536 1
0.300855318752243 1
0.314204393819764 1
0.300597315007088 1
0.303706353947577 1
0.309157051061133 1
0.290970086842632 1
0.314178571918903 1
0.310567619675966 1
0.302044111081743 1
0.297009210169621 1
0.306530139619651 1
0.287965650720042 1
0.302010085268278 1
0.321590335473774 1
0.306626703026529 1
0.293857247265362 1
0.300875584847342 1
0.303301196003243 1
0.304599056291979 1
0.287367062450116 1
0.279755035371684 0
0.286871622222571 1
0.30287789355859 1
0.29899759294768 1
0.308820445352508 1
0.306307644678123 1
0.306933140267213 1
0.299113278147176 1
0.313147327481777 1
0.312135866979518 1
0.319599854494399 1
0.315871122760703 1
0.327158189461516 0
0.326112982181457 0
0.326073574873601 0
0.319626717135954 1
0.290089851840256 1
0.301868050977199 1
0.292631604762715 1
0.309521216746576 1
0.306725445337806 1
0.312007520187782 1
0.296876665005258 1
0.316467705836009 1
0.311991288775353 1
0.294848824064978 1
0.306110857288397 1
0.312885895531518 1
0.314103314995357 1
0.309423603257642 1
0.306813871691741 1
0.30199204312934 1
0.313453709607613 1
0.28214240784331 1
0.31583247371661 1
0.299982577364867 1
0.306135530233858 1
0.312360426129297 1
0.299313993323262 1
0.317165333084961 1
0.297499321819156 1
0.319875383466297 0
0.291580925726233 1
0.317340382404463 1
0.31554364772031 1
0.301596534946583 1
0.31516271075551 1
0.291520015907954 1
0.311404385818481 1
0.330376572401754 0
0.315380870790503 1
0.302506386140541 1
0.294852189294805 1
0.297734641579947 1
0.29140404051919 1
0.319600553966329 1
0.298246886416057 1
0.318419848910383 1
0.299468222001914 1
0.319085596494703 1
0.290050037663131 1
0.332770201743385 0
0.320953469080453 0
0.319354996557928 0
0.300254752070337 1
0.304206833783533 1
0.294439959764127 1
0.304631602810012 1
0.304640233881632 1
0.305186315912477 1
0.299115139903315 1
0.310398434605346 1
0.310769322995644 1
0.299370806768723 1
0.310591722022995 1
0.302106571455011 1
0.301740862388848 1
0.30313538343036 1
0.299334792339363 1
0.311199308041341 1
0.307262301869952 1
0.313256576029348 1
0.309351350596595 1
0.30361034081146 1
0.328032220064847 0
0.297940314829666 1
0.298413641009798 1
0.304915439298189 1
0.29553987856032 1
0.305135457740703 1
0.306493114215721 1
0.304337109271645 1
0.307774871980984 1
0.303819985802227 1
0.331497576792459 0
0.305052445018277 1
0.31105372889349 1
0.308341864243772 1
0.292537723838055 1
0.304424774419698 1
0.296176089182847 1
0.29420568215449 1
0.297814291988468 1
0.29767688793536 1
0.312798318526334 1
0.307363973988829 1
0.309183355153629 1
0.318734510236565 0
0.313035513256865 1
0.300782161376688 1
0.309644106416552 1
0.313860737809919 1
0.309936683469249 1
0.293352442434051 1
0.306830233014394 1
0.317270087595189 1
0.315812011407561 1
0.309107052004188 1
0.311107010628621 1
0.29793970856244 1
0.311442851263717 1
0.302079770959054 1
0.306053586255667 1
0.316741914251532 1
0.298420149535594 1
0.294608314262428 1
0.307181866351873 1
0.297066997585591 1
0.286004319414506 1
0.321889374758877 0
0.31829971831513 1
0.307393620765312 1
0.296012619696627 1
0.327474521436736 0
0.310555612790828 1
0.297718621961638 1
0.30231568808517 1
0.303231199586389 1
0.301030541177711 1
0.320424650814072 0
0.317334937225072 1
0.301863471529315 1
0.314684687985488 1
0.308857425878943 1
0.305273135037644 1
0.300822440575833 1
0.301387633431483 1
0.295971625330447 1
0.290383364388904 1
0.308069999100267 1
0.313618310118422 1
0.318390725583302 1
0.315971211535935 1
0.310759036794025 1
0.308241147207992 1
0.308012389858627 1
0.310028303309769 1
0.296772491908861 1
0.313699193950067 1
0.314205693664551 1
0.312613099648872 1
0.311508915767534 1
0.299933823175935 1
0.303868998384645 1
0.305423680052306 1
0.32525388899891 0
0.318814066719607 0
0.311021523378319 1
0.319242032597244 1
0.302940827045091 1
0.294849260382989 1
0.312890258162626 1
0.312093823604895 1
0.316631273516437 1
0.307337652515851 1
0.302916378889049 1
0.29664594152065 1
0.297217795953118 1
0.307765761989117 1
0.286539609010949 1
0.300880913495852 1
0.313321383581744 1
0.30933879995947 1
0.310521886835521 1
0.304615672377656 1
0.320979045770139 0
0.315626254605906 1
0.304998268966444 1
0.297990580853072 1
0.298274822588654 1
0.305100216954903 1
0.305447396313455 1
0.298653304209159 1
0.304526948465316 1
0.294294735635812 1
0.290170614246608 1
0.291454971550136 1
0.298294688722021 1
0.281131817621061 1
0.311024511435353 1
0.329883971213746 0
0.299051862766218 1
0.293763832271577 1
0.328110376339352 0
0.311413270789508 1
0.2917350426306 1
0.295105069011651 1
0.285998434109392 1
0.30691324578403 1
0.296066058705184 1
0.301867251083224 1
0.282129834691345 1
0.321579323273725 0
0.302362549525404 1
0.311329929170527 1
0.306704186601068 1
0.314380714124474 1
0.30489229862519 1
0.311867517445788 1
0.312208934608541 1
0.309843750807065 1
0.291009716625426 1
0.313500342045368 1
0.295290983533445 1
0.298234418589086 1
0.307889308270192 1
0.282660255580276 1
0.307968687602727 1
0.289691525491426 1
0.316286232954218 1
0.316234538276358 1
0.300331239272995 1
0.313694988409599 1
0.306398490949597 1
0.311947035577743 1
0.307205989623094 1
0.306746366036394 1
0.302633588494917 1
0.301117459893562 1
0.305458285579593 1
0.29962936252961 1
0.298734422825067 1
0.320572715753216 0
0.298808141478214 1
0.311333909921341 1
0.322916836924935 0
0.296141654029834 1
0.3207084799089 1
0.29746658682791 1
0.308137978394963 1
0.321669655701275 0
0.303369327526473 1
0.294245457978937 1
0.313742681386086 1
0.319472506314749 0
0.306634201196123 1
0.323474683622305 0
0.303584641098936 1
0.295852287822984 1
0.298235950389038 1
0.303528237565677 1
0.30439082350597 1
0.312643758013295 1
0.304223608965714 1
0.31491651675013 1
0.309815892326245 1
0.309421782453759 1
0.307955460676521 1
0.301330023622062 1
0.309725820088801 1
0.306317150158163 1
0.301882598985365 1
0.322484987820414 0
0.294714068733045 1
0.298038849128529 1
0.305049570785776 1
0.311759327520701 1
0.31796343070085 1
0.309644617561342 1
0.289106123147936 1
0.29573395397185 1
0.288021684212416 1
0.293655618391193 1
0.315994753376984 1
0.299448739813705 1
0.323594197388656 0
0.308510094981491 1
0.301268148776196 1
0.308216685719187 1
0.30263736911753 1
0.295655923648419 1
0.320397551308404 0
0.304463829385251 1
0.298046168784216 1
0.286632567079685 1
0.306518075264053 1
0.300224829341049 1
0.29323433821934 1
0.311082454293838 1
0.311998525341523 1
0.290955332246933 1
0.301316220989963 1
0.298600362870503 1
0.32336628532665 0
0.312563741072335 1
0.308865835311479 1
0.323946386274983 0
0.313774400574614 1
0.323277920037495 0
0.307596651892314 1
0.299529354908593 1
0.293030027315414 1
0.303119741257959 1
0.289029739545189 1
0.305992914195923 1
0.303705229085336 1
0.323982165318115 0
0.307165604500616 1
0.294077250361323 1
0.310448642126851 1
0.309636324047905 1
0.311448350021524 1
0.303494148573719 1
0.303679595139933 1
0.311877984327684 1
0.312012160668302 1
0.309109361612392 1
0.318363435131508 1
0.30978341111977 1
0.309847092362871 1
0.302785124866055 1
0.285296241483501 1
0.319667463880867 1
0.296338162098309 1
0.320385475411256 0
0.301908818576096 1
0.298600430214785 1
0.311685343599096 1
0.308518768666058 1
0.301868824295759 1
0.297392347146824 1
0.30848468975207 1
0.329293963080555 0
0.304128955832817 1
0.2932073140143 1
0.305283314164409 1
0.3070419483284 1
0.300898843635551 1
0.313190498839845 1
0.310415814227374 1
0.30937517436031 1
0.305849227867214 1
0.292426705948653 1
0.304235202580936 1
0.304742020927769 1
0.299472038185338 1
0.287969217737243 1
0.303065167307424 1
0.316656416118331 1
0.325840839354864 0
0.316242369866524 1
0.299334716532021 1
0.290208074168836 1
0.314290632152557 1
0.324833402184183 0
0.298183641227624 1
0.31303873448472 1
0.315167198495134 1
0.32443460988907 0
0.310364341475079 1
0.292367257225802 1
0.315159982331015 1
0.301565999028096 1
0.306098994139111 1
0.284608483909014 1
0.307969941070485 1
0.308596433744409 1
0.317740041737265 1
0.317753197542621 1
0.308209870391102 1
0.318471579401825 1
0.285367090177018 1
0.30627630889922 1
0.307866708685962 1
0.308931447515718 1
0.318409249363322 0
0.31529605068772 1
0.303117797247345 1
0.297522707282719 1
0.303823576340583 1
0.308375752669716 1
0.309111581683975 1
0.302523715029401 1
0.305327460684048 1
0.300999180882436 1
0.312367701128654 1
0.309729427219252 1
0.289218197396074 1
0.3221922646764 0
0.297986467708279 1
0.304179781434521 1
0.316347005769454 1
0.311583770270426 1
0.299700512800769 1
0.309304475831396 1
0.300551868056163 1
0.310149620198836 1
0.308912014892058 1
0.286884797156484 1
0.310311789105841 1
0.318238675014398 0
0.309921849143212 1
0.302253553881464 1
0.313121265034802 1
0.2998679633077 1
0.306717753693953 1
0.284049229252673 1
0.309291102990452 1
0.303193318984647 1
0.299919904167227 1
0.313722442293591 1
0.290697151028683 1
0.303699430688636 1
0.318465535370576 1
0.307334903082506 1
0.309272765045982 1
0.305415717718495 1
0.300802607667607 1
0.315360569127701 1
0.312185626227173 1
0.299266420215448 1
0.298407013201514 1
0.293063826907589 1
0.310443527876471 1
0.298440099384052 1
0.29819879496378 1
0.293481280434692 1
0.305920130122253 1
0.28908514262585 1
0.307383231262676 1
0.314639201290025 1
0.301684388329206 1
0.304112800101068 1
0.295763884233518 1
0.299855712912578 1
0.314333451842849 1
0.298695637319069 1
0.288466502022357 1
0.303562411238558 1
0.280790569874125 0
0.312660208030091 1
0.314719220773135 1
0.296972140431393 1
0.289640233117987 1
0.302860487669675 1
0.304519581664683 1
0.304133837638187 1
0.303083641006419 1
0.294674542180387 1
0.298981888689634 1
0.291064369862678 1
0.304713062399215 1
0.312974380631575 1
0.315192264175696 1
0.319534392784132 1
0.302194580462846 1
0.304093695407163 1
0.303561719390095 1
0.30884279344806 1
0.297792720757788 1
0.326978062476611 0
0.289352978342727 1
0.311470266255007 1
0.292880524440249 1
0.306241866908149 1
0.287981051759198 1
0.297582394183084 1
0.30451825955591 1
0.311053197171917 1
0.2937892612771 1
0.304951337557745 1
0.30253328127969 1
0.29436644143592 1
0.308412733035795 1
0.325787562084618 0
0.302987891506395 1
0.303477045938029 1
0.28736292926461 1
0.323737591659612 0
0.307474475299557 1
0.31097591794618 1
0.309088094620666 1
0.29924652163002 1
0.311860775217395 1
0.299633181638287 1
0.295174257672948 1
0.31813262785707 1
0.302269518506276 1
0.30156384779727 1
0.327985302749284 0
0.305861039977431 1
0.306319389981292 1
0.308922727864189 1
0.308554272100593 1
0.323902564015668 0
0.312781304478076 1
0.293758461747851 1
0.313701015718738 1
0.31035086919556 1
0.312909008933375 1
0.300445514035363 1
0.306621441065127 1
0.280562969573431 0
0.288990879333631 1
0.294186990298787 1
0.29554894292564 1
0.306107645654962 1
0.311391715584299 1
0.310461822061685 1
0.323061466468045 0
0.302535612662772 1
0.291399918838551 1
0.300611935796766 1
0.293060880854363 1
0.310662843600642 1
0.294194947660674 1
0.288901975704398 1
0.325100445974648 0
0.317898332036271 1
0.302720921116155 1
0.307182888568948 1
0.304158529431462 1
0.305465784691976 1
0.304714012051775 1
0.315154208865368 1
0.309265089889879 1
0.314773550501243 1
0.287062256022434 1
0.299657242104007 1
0.30406779357077 1
0.29454414714127 1
0.29564526110574 1
0.296399605750206 1
0.301261838478417 1
0.285239878490142 1
0.313309355677751 1
0.317379717192425 1
0.315743928680779 1
0.304180513663412 1
0.295173954163253 1
0.295430932463845 1
0.287760797293557 1
0.311537516221495 1
0.313329707891895 1
0.308797721656943 1
0.300229415274571 1
0.303460739020874 1
0.30217149105417 1
0.311332574342215 1
0.315697690103543 1
0.301577559902828 1
0.296320944404994 1
0.299934063626493 1
0.289285565363386 1
0.314756455219436 1
0.290526792045464 1
0.315553090694483 1
0.307737743040363 1
0.287640143534377 1
0.313148226392608 1
0.294221987141265 1
0.327162742508319 0
0.294059807339035 1
0.307018841121121 1
0.310283242495441 1
0.306189910365602 1
0.302615451993135 1
0.301663657063633 1
0.297926877739085 1
0.302802846993612 1
0.301773350540337 1
0.308798536980071 1
0.298558187373705 1
0.305506357402701 1
0.311399000031968 1
0.277007634350627 0
0.299855726025681 1
0.292973550046647 1
0.297758013412437 1
0.306311790530896 1
0.299888871310882 1
0.287561179505065 1
0.308150085951238 1
0.29711219312088 1
0.308099680708657 1
0.293064387417889 1
0.290968054186251 1
0.303994162555215 1
0.307996719796142 1
0.300293242171806 1
0.307572412140007 1
0.295818145446121 1
0.305997269867585 1
0.314637074193584 1
0.307856621764784 1
0.317207373663933 1
0.291332061566803 1
0.286694277347254 1
0.307483991011423 1
0.305490781767017 1
0.307834723158609 1
0.31230556266569 1
0.304547531282476 1
0.303561323536406 1
0.30111385603161 1
0.323468099173201 0
0.300955419174046 1
0.325486706935704 0
0.3051162241072 1
0.295417010243671 1
0.306355555556042 1
0.297324528733523 1
0.301566618065363 1
0.301580917065455 1
0.294555684570192 1
0.314909790332648 1
0.293492626601773 1
0.305297191055935 1
0.301517463938229 1
0.307929688862138 1
0.312584293240314 1
0.297978338498636 1
0.289971665253718 1
0.306090224512317 1
0.291033056360022 1
0.314892790925767 1
0.311053178297744 1
0.295442067508413 1
0.298512841313582 1
0.307879946350451 1
0.307560032276758 1
0.285538858880304 1
0.303019583820921 1
0.310857270076853 1
0.312840054356664 1
0.307797376087756 1
0.29919912685829 1
0.311961513113104 1
0.315953067889508 1
0.298183239411299 1
0.30613809726043 1
0.313178562510322 1
0.312134351749212 1
0.322091404542669 0
0.298447260129762 1
0.304524568908592 1
0.298102841683306 1
0.295612808737721 1
0.315929812810016 1
0.304837359536517 1
0.287733512526868 1
0.306157696755886 1
0.29251096089468 1
0.282463218666024 1
0.307612463377158 1
0.302530363663059 1
0.305087750801957 1
0.299871282423282 1
0.309884373264098 1
0.305041406819299 1
0.299341523425229 1
0.303171826765929 1
0.30619124328662 1
0.302859169265497 1
0.318735767104327 1
0.309580590211146 1
0.256723340078642 0
0.318214798603724 1
0.323504356705075 0
0.314324980248321 1
0.301768779926165 1
0.308621894761428 1
0.319414517227181 0
0.302175620427193 1
0.296030433507815 1
0.319008623953047 1
0.298658018704412 1
0.313820582681182 1
0.302926245781258 1
0.310391637565325 1
0.293077824646381 1
0.319266840814228 0
0.32177748692016 0
0.310627976439538 1
0.301974290865924 1
0.309557570784583 1
0.30748371669732 1
0.310478681876368 1
0.309329905796805 1
0.315698838085868 1
0.302764504754515 1
0.301241765731742 1
0.303570392818855 1
0.318713203152811 1
0.305659669214344 1
0.302671675978044 1
0.298677450237808 1
0.297260920358482 1
0.311482670686544 1
0.308101178720411 1
0.310844199581054 1
0.316097859989597 1
0.299547169104265 1
0.30331061943387 1
0.298425870980427 1
0.304532469479196 1
0.296712223301766 1
0.299717509704734 1
0.293511528298124 1
0.283625751147794 1
0.301923566166852 1
0.311461110846543 1
0.302190373543548 1
0.313089403379292 1
0.291543280545291 1
0.334336937680355 0
0.310025493653714 1
0.305953597086094 1
0.311038823331124 1
0.312912663790457 1
0.300697344931753 1
0.321578859436919 0
0.30517364742685 1
0.295135616023581 1
0.296122095316562 1
0.301888340293697 1
0.308371944325304 1
0.293637611121331 1
0.316711102111518 1
0.296668640729022 1
0.319324387664333 1
0.293789919424001 1
0.305391069179286 1
0.294597542515634 1
0.31144411688407 1
0.312507829940674 1
0.302001755136494 1
0.298000221068072 1
0.315362942544573 1
0.292747611189138 1
0.287818797513259 1
0.331651337358334 0
0.32625875258065 0
0.293022761219841 1
0.29796869175369 1
0.29250873667942 1
0.315508332597891 1
0.30684324576414 1
0.305781088929169 1
0.288493056587833 1
0.311574213595324 1
0.31397834209677 1
0.305040928995452 1
0.288893683592839 1
0.296777937167575 1
0.311504152749401 1
0.299249108792743 1
0.302290642638746 1
0.309850085174906 1
0.308453566559427 1
0.295146375757789 1
0.317092210921473 1
0.297819628781823 1
0.292610770956843 1
0.305193942168868 1
0.308903808387717 1
0.28749480915969 1
0.313705922614917 1
0.322347537421021 0
0.309240766500949 1
0.304174646141481 1
0.304720132209751 1
0.288552090023697 1
0.295672690594778 1
0.301290876892894 1
0.294652494282923 1
0.309480926145004 1
0.325148278307335 0
0.296571499562621 1
0.306834388993779 1
0.31669602189108 1
0.304539654647457 1
0.312378472110822 1
0.311753709745802 1
0.294725588715947 1
0.313815107773878 1
0.301116566311619 1
0.295423363209436 1
0.314522999090913 1
0.299613942025493 1
0.317635818806715 1
0.303332872804701 1
0.295910513802399 1
0.307211484367301 1
0.29149911275927 1
0.299228998316046 1
0.289512308081896 1
0.315382998917118 1
0.306640546018552 1
0.30468420853386 1
0.293534034095712 1
0.311486292451308 1
0.312107438106083 1
0.299960093481291 1
0.309125099418885 1
0.302773906490304 1
0.308301377955815 1
0.326541371203829 0
0.301745330632232 1
0.304141744580327 1
0.298309786702957 1
0.304303862797778 1
0.303456936888846 1
0.323763911407603 0
0.310797229315128 1
0.300758492148898 1
0.308088042702911 1
0.30361159413158 1
0.300386040186123 1
0.293590370484833 1
0.315802113192726 1
0.313460488606249 1
0.305199725525777 1
0.300927152995767 1
0.300961098576337 1
0.297717756491125 1
0.291978019738791 1
0.301170344393432 1
0.302084419161839 1
0.311006414311563 1
0.308984876423872 1
0.318703064448648 1
0.308096754350593 1
0.286262899620348 1
0.294108446269454 1
0.312146583824551 1
0.292961835678273 1
0.301708470883029 1
0.306956976532193 1
0.309053734151144 1
0.299591159032949 1
0.314842065243096 1
0.297362950330234 1
0.290519682854188 1
0.291737655940468 1
0.300438180359604 1
0.302361207026018 1
0.304715884520077 1
0.31085243536782 1
0.2970049412911 1
0.301150937780845 1
0.308912025339868 1
0.285087326794281 1
0.296642932832158 1
0.303912416904404 1
0.296960266503206 1
0.325024499183897 0
0.304295454357801 1
0.315710471055748 1
0.293147126710208 1
0.304753450844248 1
0.308189920067844 1
0.289653403881274 1
0.315895949232812 1
0.316102218917591 1
0.297594982117608 1
0.287415764648069 1
0.296966952204303 1
0.308792763018749 1
0.309220154176977 1
0.304897050323324 1
0.304054719475079 1
0.297496270144463 1
0.320913434830811 0
0.301676146244368 1
0.322686932025882 0
0.321930172637058 0
0.315730162877167 1
0.320946022302966 0
0.312920677789226 1
0.30274162766672 1
0.294579873416766 1
0.311934172417502 1
0.312640255934394 1
0.311244111130766 1
0.304063337987919 1
0.296578295984512 1
0.32990967547523 0
0.304331025739716 1
0.30126686003415 1
0.281093511472572 1
0.308396642825076 1
0.298729874345843 1
0.2983939198551 1
0.30740873790672 1
0.296918124209585 1
0.292555407295493 1
0.313235463095516 1
0.300968669678611 1
0.300207866543009 1
0.301180905550454 1
0.293116122208114 1
0.310364895790251 1
0.312414026128455 1
0.304311783955918 1
0.314429703066247 1
0.313396403690469 1
0.303141388972138 1
0.307703101151046 1
0.311319209370158 1
0.282030911663857 1
0.305093174910589 1
0.311379790110593 1
0.315959426490312 1
0.292450021270885 1
0.292695049969853 1
0.320909335323515 0
0.310685141062983 1
0.319018522486689 1
0.308939533128536 1
0.295316000956608 1
0.28145077804616 1
0.299078569865277 1
0.30989139551654 1
0.301484947187187 1
0.326421105050444 0
0.312813716577145 1
0.306282984647234 1
0.300626802089496 1
0.316921812367535 1
0.309656200032319 1
0.301917030179928 1
0.299596754905925 1
0.290864003383214 1
0.319137083780697 0
0.28532484371246 1
0.29526618958656 1
0.32296081843791 1
0.288661975121316 1
0.297431077436407 1
0.311115602864605 1
0.310834999269508 1
0.31191416530722 1
0.296700033675369 1
0.307795505920123 1
0.311724689299513 1
0.296815335985688 1
0.310777378965725 1
0.304422954169347 1
0.325784158316349 0
0.308463923121693 1
0.319869290372162 0
0.297377006063128 1
0.290701381373199 1
0.298263323557745 1
0.306482492495911 1
0.304411162005222 1
0.303913288532042 1
0.301269936773348 1
0.298654875374379 1
0.285099049861665 1
0.314131363495409 1
0.295373589722056 1
0.31490986097316 1
0.306445974211979 1
0.303809368966007 1
0.32232903757825 1
0.308376576183146 1
0.303945853072507 1
0.29768016285412 1
0.300447453566769 1
0.297693780922462 1
0.294415514103681 1
0.318299698722144 1
0.319337813222822 1
0.309252623500387 1
0.320785222383419 0
0.304132323896221 1
0.332472828512076 0
0.295918220949807 1
0.304327280334908 1
0.300714123359511 1
0.304256148368901 1
0.300087337876355 1
0.310349262060646 1
0.293505493801093 1
0.301990231518344 1
0.299184406528584 1
0.302548997900844 1
0.302153107020301 1
0.310026829737402 1
0.315837948280226 1
0.315563322630421 1
0.303678298607815 1
0.308876082325976 1
0.296647020672163 1
0.312959036840671 1
0.295082655229436 1
0.295967535926582 1
0.294597536366783 1
0.315821859775779 1
0.311439745628384 1
0.31476366148207 1
0.298057594307815 1
0.306438890529237 1
0.296402051075883 1
0.311832375283415 1
0.313342684542724 1
0.297190808105951 1
0.307335393421096 1
0.307439920856574 1
0.295844682408264 1
0.303812405260478 1
0.323567766511345 0
0.302438956284416 1
0.299160438554767 1
0.292293103451557 1
0.30768120267931 1
0.29780349232791 1
0.320999838604054 0
0.290306540753746 1
0.3195912873133 1
0.291901735976187 1
0.302255834892149 1
0.309766565886527 1
0.308558128400184 1
0.314340302879841 1
0.301301070780576 1
0.302454103025562 1
0.308862942080482 1
0.314767972098418 1
0.298799694965962 1
0.310936182027784 1
0.302644223162455 1
0.295190717628844 1
0.291765312852193 1
0.295445909109862 1
0.313704802044625 1
0.309223332760516 1
0.297729530164532 1
0.32140454470389 0
0.297759484813088 1
0.309499225793476 1
0.324206033304366 0
0.288959972348837 1
0.287335908866472 1
0.295519065733931 1
0.300533897228619 1
0.309586536700266 1
0.294733088615752 1
0.294764849838746 1
0.32818878800427 0
0.291787635435763 1
0.300945443196779 1
0.309588541353301 1
0.302706626756212 1
0.294617615099582 1
0.328858314895458 0
0.289562468894194 1
0.309473855493724 1
0.320973078787817 1
0.322046534318653 0
0.304439702840323 1
0.313249414347561 1
0.307290105354337 1
0.294081100509978 1
0.292275019187518 1
0.289076026316608 1
0.304867549725467 1
0.318754299584194 1
0.313228923782177 1
0.299783931238249 1
0.297394290735616 1
0.291931937109691 1
0.310283575622574 1
0.298890729366859 1
0.293748824711054 1
0.303407146593675 1
0.296284504712265 1
0.293155454920881 1
0.2997208465912 1
0.319243553417562 1
0.307731238975112 1
0.301464941143582 1
0.298670575484697 1
0.3200506998088 1
0.317996485418876 1
0.306534822132709 1
0.29358050798833 1
0.295375545623376 1
0.305327897799747 1
0.314989482849319 1
0.294072811915491 1
0.311307258353512 1
0.315599345818478 1
0.31083906879922 1
0.304820404072402 1
0.311520274711349 1
0.294335982454947 1
0.3144909123851 1
0.30675653389506 1
0.305585670340481 1
0.308978240232421 1
0.302062189691436 1
0.298650049237599 1
0.304065794583362 1
0.310923821886801 1
0.311316924761119 1
0.307913521304391 1
0.300587295677225 1
0.293878156729858 1
0.320072393220265 0
0.308123900404467 1
0.316587150843273 1
0.289384164551966 1
0.298894998060498 1
0.313747624610595 1
0.317933177431209 1
0.302583597660495 1
0.303680596278534 1
0.295106349006447 1
0.302699716013289 1
0.290108130485382 1
0.298906931587709 1
0.301433753603505 1
0.306033941106519 1
0.302687206389306 1
0.305058350866338 1
0.291873906596271 1
0.287551144384012 1
0.311769029446425 1
0.290744615346845 1
0.310343852488035 1
0.314479615994774 1
0.330598697845348 0
0.307365270955162 1
0.297429553702281 1
0.276041302427212 0
0.313507970349652 1
0.315415351098703 1
0.283503496269084 1
0.31652062149614 1
0.299365931064374 1
0.291265513111002 1
0.294100320227163 1
0.306077264240749 1
0.297949239382261 1
0.303976445518772 1
0.302539432787583 1
0.294194510426383 1
0.289673932474178 1
0.307186119614555 1
0.300579263687653 1
0.304155567938798 1
0.301365984414371 1
0.303883744534436 1
0.326087761817463 0
0.318665162714596 1
0.307228781916592 1
0.305913436955997 1
0.319056774664855 0
0.294711084155978 1
0.305971989752652 1
0.307842959445995 1
0.314503775703546 1
0.314790954473312 1
0.316624320358641 1
0.309085654769455 1
0.302292849455438 1
0.323398977897274 0
0.295638098987299 1
0.309499212095919 1
0.315688896270395 1
0.310214977069664 1
0.313360126620394 1
0.295025458077086 1
0.301316062241502 1
0.304009617899456 1
0.305957420315133 1
0.314829270664439 1
0.301769275112682 1
0.313369896941539 1
0.281888194292447 1
0.307771686586751 1
0.316182553632051 1
0.294347697908579 1
0.293348245916674 1
0.311728290020704 1
0.314625703380149 1
0.288904033884471 1
0.29564247775263 1
0.316960290176386 1
0.297779177745118 1
0.311961013224483 1
0.311994461638836 1
0.324170499520034 0
0.306609795953139 1
0.315657323658507 1
0.302279007323237 1
0.314025627944452 1
0.306306029979987 1
0.30713961880756 1
0.287472115827361 1
0.310873890682952 1
0.312194914691265 1
0.292442806486406 1
0.291221944711548 1
0.317616860465794 1
0.306179142515946 1
0.30068990764545 1
0.311113736890629 1
0.305650161714178 1
0.310975575295297 1
0.302201983289098 1
0.301567934583201 1
0.282241417111797 1
0.307755217820415 1
0.296745060455442 1
0.301810298082756 1
0.290919032151427 1
0.298088614285001 1
0.296010854884899 1
0.300862212067236 1
0.306696596232614 1
0.296540916333467 1
0.29971100931374 1
0.31051806766318 1
0.308558172194201 1
0.302780972988508 1
0.312732209849676 1
0.302581196710424 1
0.30959305808858 1
0.294857622181254 1
0.301951537318524 1
0.312207241782356 1
0.309118041016324 1
0.301625229140096 1
0.302478068975365 1
0.322620858100967 0
0.313413825424644 1
0.308425068024765 1
0.305357994689459 1
0.292798589193723 1
0.278207982008707 0
0.305578739118243 1
0.307663454570567 1
0.292214737836659 1
0.317947396520582 1
0.318472661182936 1
0.311563391155493 1
0.303662566970718 1
0.293391783040698 1
0.311594059921708 1
0.298861757901526 1
0.312479851310526 1
0.318364321633296 0
0.302405567465358 1
0.301466080431573 1
0.313461768525385 1
0.313503038496678 1
0.322394046535971 0
0.300596481822827 1
0.319701088813443 0
0.295741623214525 1
0.313610859949086 1
0.292101329668044 1
0.319902931710172 1
0.301239519441805 1
0.303887426312532 1
0.324193230847407 0
0.311183520894805 1
0.3093523306759 1
0.304033813061137 1
0.301117042431342 1
0.296830669907633 1
0.304758608946315 1
0.313090926309112 1
0.30665814805628 1
0.315939546102423 1
0.300977814414396 1
0.317484907570514 1
0.298325587984694 1
0.308088141238495 1
0.310618919964679 1
0.296362299799901 1
0.304970439489938 1
0.301647540899204 1
0.306906672504623 1
0.297744608818799 1
0.30014903741157 1
0.310257039776959 1
0.312894187578978 1
0.292797299190322 1
0.307871563799382 1
0.326991158082586 0
0.320721727710646 0
0.306456578594533 1
0.308626925928982 1
0.316793213434469 1
0.294882904307675 1
0.305621089033052 1
0.314869017476686 1
0.295417925648821 1
0.298040806177723 1
0.310026903924687 1
0.292451276340204 1
0.299692808841971 1
0.293928537459862 1
0.323562591594827 0
0.316053001368354 1
0.301807214603555 1
0.296999004755777 1
0.3159903383867 1
0.304525240161334 1
0.301716445721946 1
0.314866105762 1
0.292060996129906 1
0.304844193388676 1
0.283955383260703 1
0.312398863421493 1
0.291269696248877 1
0.305865227979853 1
0.289472576050276 1
0.31384444426181 1
0.296317057188842 1
0.309355845173907 1
0.29657484575033 1
0.315485204997815 1
0.304161074901959 1
0.311752076896395 1
0.317262722514068 1
0.313468023373962 1
0.318348599408341 1
0.316074996602884 1
0.315438991893436 1
0.304336761323166 1
0.313734775466331 1
0.308261391592257 1
0.30738348655639 1
0.29623360072229 1
0.315635136377257 1
0.291369028041786 1
0.332575611107877 0
0.305850805181368 1
0.315285724815944 1
0.324127103099925 0
0.286898425480182 1
0.301328947977416 1
0.310325481844212 1
0.321395580179181 0
0.304423538192405 1
0.305541424285789 1
0.298587420588116 1
0.284584669280216 1
0.313950771695057 1
0.312716358610523 1
0.302322445365118 1
0.312341718702009 1
0.287367010830884 1
0.285690783987235 1
0.300762972372736 1
0.312463181565716 1
0.295218983544919 1
0.308263972328101 1
0.312074790972631 1
0.313653581457933 1
0.30657376233493 1
0.293245834971896 1
0.298399087793526 1
0.299198211623391 1
0.309344912592487 1
0.312873448452879 1
0.313500343861704 1
0.297257033765236 1
0.303137222193967 1
0.307019118020356 1
0.308025844124039 1
0.29080103940356 1
0.292661539713822 1
0.307858126152223 1
0.307938016792806 1
0.284888721936793 1
0.298615721824677 1
0.31589282781849 1
0.302126866476425 1
0.305841699327273 1
0.294305346955425 1
0.297997394824766 1
0.308375952863864 1
0.320733421911175 1
0.315592030980463 1
0.306280437478463 1
0.304543331212979 1
0.310046400921941 1
0.291949368116294 1
0.296718872305763 1
0.288003530595151 1
0.304718387141059 1
0.297751231468097 1
0.311256103174125 1
0.297928951742819 1
0.298653924777591 1
0.292883857381235 1
0.294570685143871 1
0.307112631085277 1
0.315961168574334 1
0.308253297692901 1
0.294870666743852 1
0.308254494357536 1
0.319414684784239 0
0.304588807321821 1
0.32319558489805 0
0.30710453786156 1
0.311485641393695 1
0.307454902255491 1
0.296622320657869 1
0.302388307581889 1
0.312198035027194 1
0.312398597706233 1
0.306511546313865 1
0.313449682237903 1
0.314611182185225 1
0.296875735068061 1
0.299125710770716 1
0.308885450678078 1
0.308351244525922 1
0.33175458702195 0
0.319259358703371 0
0.291248616628538 1
0.285805785409381 1
0.295489760488684 1
0.314569882866098 1
0.308339540573171 1
0.306404548857151 1
0.310444556196124 1
0.293914659214318 1
0.307529195174961 1
0.32057832623511 0
0.291192460158464 1
0.29394058329242 1
0.303652957426788 1
0.308649213372665 1
0.298968194626126 1
0.281322235123125 1
0.304348296153651 1
0.296888277210043 1
0.308021475560094 1
0.310033798468411 1
0.310384367022971 1
0.322845779693349 0
0.300932768088346 1
0.294946041296903 1
0.305043749753479 1
0.313630031029822 1
0.297341416510219 1
0.311070781403179 1
0.304454658822905 1
0.30210707226283 1
0.287945994775969 1
0.308049705776077 1
0.2991177660331 1
0.328810700219613 0
0.305567376227989 1
0.29956353089417 1
0.323868294792679 0
0.304314878973396 1
0.312869752477013 1
0.302254442310874 1
0.304822716522771 1
0.317442248411066 1
0.301670841786578 1
0.316046060947665 1
0.298782721413205 1
0.302201353660004 1
0.318110997516628 1
0.303613455210833 1
0.296666805052508 1
0.293167917911318 1
0.301763408191714 1
0.302057081099328 1
0.303508238382238 1
0.295404177059987 1
0.302479618142474 1
0.307803675340551 1
0.296613707791982 1
0.317502123246774 1
0.324114261436407 0
0.308793374225289 1
0.293615182633675 1
0.300055673543726 1
0.304390723840899 1
0.303053015121979 1
0.313320245918031 1
0.309701510351133 1
0.314644980327465 1
0.311253380199193 1
0.291138979058183 1
0.306709151215004 1
0.29007069347262 1
0.307617529705584 1
0.310913835066809 1
0.320566484839188 0
0.311006959296492 1
0.317170856216681 1
0.301723309069119 1
0.305977955799001 1
0.312650975398469 1
0.308251462735986 1
0.307216647084693 1
0.29661404158401 1
0.304192647511695 1
0.305390414947236 1
0.302587633200124 1
0.315881377438996 1
0.31631508303766 1
0.304529413707287 1
0.311592221718684 1
0.282319101050967 1
0.290893570903832 1
0.29485998889168 1
0.294488427551823 1
0.301533739978555 1
0.310288970888256 1
0.29773025673497 1
0.302055981730267 1
0.310810015215478 1
0.294520604768606 1
0.297587400076454 1
0.304087769166295 1
0.291839182718014 1
0.300811439934934 1
0.299358900141814 1
0.301178918126423 1
0.298807293329247 1
0.299698734865275 1
0.311001361050829 1
0.301439899423329 1
0.305498109390672 1
0.311096729382839 1
0.314932312075511 1
0.300982383039273 1
0.300408408770415 1
0.295972786901328 1
0.29754821884348 1
0.292788968160926 1
0.312751339520516 1
0.292946994795067 1
0.305666341122 1
0.287139814110206 1
0.310959494441482 1
0.315958252352098 1
0.315927685569995 1
0.302770106847049 1
0.314888777693056 1
0.298807943646652 1
0.310774429138895 1
0.318684974982251 1
0.293378162592056 1
0.285856071435686 1
0.3048137760845 1
0.303612395691207 1
0.305335092103179 1
0.310733777595122 1
0.310479670181547 1
0.317008499424052 1
0.291247277720898 1
0.30015675047994 1
0.315827738725516 1
0.297170836866336 1
0.305471743348978 1
0.318757561535595 0
0.303513397886998 1
0.30420523010822 1
0.297811657625841 1
0.299897344007012 1
0.293042728948576 1
0.304423940309769 1
0.29809410137118 1
0.302089774521156 1
0.314527840665858 1
0.315152484149831 1
0.304452959612635 1
0.304272064041505 1
0.303995538071807 1
0.296846882140466 1
0.304419215083006 1
0.30504055420162 1
0.309432257951797 1
0.309517083096736 1
0.288408491399555 1
0.313570270964764 1
0.301753151332527 1
0.292269449096607 1
0.295705963562904 1
0.304878700085379 1
0.309524657058869 1
0.30779780862796 1
0.292731147300648 1
0.3044752399703 1
0.296996721584492 1
0.294337929050777 1
0.3252869386989 0
0.308108120727353 1
0.310135762675298 1
0.311452155207928 1
0.310417387730748 1
0.301772150044897 1
0.305875868744088 1
0.30713311718595 1
0.300849382126153 1
0.303736472417415 1
0.287487008841182 1
0.295940421051074 1
0.314287835020245 1
0.310163197185257 1
0.309481376027402 1
0.312505778444311 1
0.3056466769025 1
0.290926568729212 1
0.325058753199848 0
0.293328826384979 1
0.285400613406801 1
0.308172115724294 1
0.295319555367381 1
0.289664897520339 1
0.290757728393384 1
0.307388018016119 1
0.308669524276284 1
0.309199629619932 1
0.319688491324225 0
0.303287358476839 1
0.307989553507594 1
0.30921116494247 1
0.297405028294188 1
0.309255302731435 1
0.309906128058196 1
0.306019302006992 1
0.292943773272041 1
0.316986274781752 1
0.304389615167904 1
0.324639446203943 0
0.287446944725323 1
0.310619703446494 1
0.305474773192143 1
0.296544294378639 1
0.297903938859026 1
0.313036471523257 1
0.292981999291304 1
0.320985875466198 0
0.308076904982625 1
0.315618056501707 1
0.306427032398052 1
0.300914468061455 1
0.306027165861208 1
0.315195310387516 1
0.298311293695683 1
0.309522279630108 1
0.301106998295849 1
0.306400814243639 1
0.304533039715168 1
0.286894173898424 1
0.306542339031392 1
0.314977737509514 1
0.290669047715634 1
0.309459211273714 1
0.289179312071618 1
0.309760671925106 1
0.325317459361882 0
0.317198308654339 1
0.310482052130598 1
0.306514473699741 1
0.317901401396458 1
0.314240294215945 1
0.318812842058826 0
0.324329980272241 0
0.298189293426076 1
0.297006517389669 1
0.295311040134837 1
0.299258856842998 1
0.304007974238923 1
0.30751904770313 1
0.309236508603486 1
0.307997147651658 1
0.299911005367683 1
0.306126528323477 1
0.307397599816512 1
0.302632336205811 1
0.299298942199704 1
0.295156089181665 1
0.298586952107764 1
0.313460407086266 1
0.316282069413886 1
0.289103804849059 1
0.29140780020328 1
0.30028219021883 1
0.298619999197386 1
0.291134256233879 1
0.305514670795894 1
0.306095421567855 1
0.297658834085908 1
0.328913544589039 0
0.292396641478743 1
0.298466803565771 1
0.308448157499048 1
0.318588065586325 1
0.309923573665495 1
0.3065903985835 1
0.313312030681603 1
0.305151804809729 1
0.298156701732192 1
0.299794527964043 1
0.327155100825731 0
0.312793512521405 1
0.290600483338058 1
0.302117431929969 1
0.317157595618091 1
0.308653920211332 1
0.294889138815395 1
0.313349638178369 1
0.32191246524762 0
0.311784636454778 1
0.320213551321504 1
0.31808549518797 1
0.31197372751915 1
0.288463187321792 1
0.336559153834571 0
0.318675574183247 1
0.318215963144304 1
0.297042785426889 1
0.31329826984543 1
0.308762218443252 1
0.289661151697771 1
0.290609904682655 1
0.310687020420216 1
0.309177303054512 1
0.29929253871767 1
0.310373770304429 1
0.292934642740095 1
0.311377282353165 1
0.301963349940206 1
0.294198831662542 1
0.313580383173383 1
0.292718239337954 1
0.290079791693252 1
0.306200200959201 1
0.29339708738341 1
0.306488272613087 1
0.318401928205999 0
0.290726354788701 1
0.308088781525907 1
0.31172191958094 1
0.294155703531532 1
0.308756990039161 1
0.303417825687401 1
0.299308628633048 1
0.300431729849588 1
0.301239275781535 1
0.301788142069864 1
0.293945022961767 1
0.305253789342851 1
0.29783113536851 1
0.304830094877051 1
0.308816335302312 1
0.30433351144416 1
0.305709581543896 1
0.310173514911106 1
0.299238798377076 1
0.292610723581574 1
0.309797986324787 1
0.312070155812839 1
0.297438572930561 1
0.294703278004482 1
0.323170637600717 0
0.314424690433724 1
0.297630424598884 1
0.316477242481998 1
0.31531988887318 1
0.312716864449013 1
0.297570935206885 1
0.30498734467262 1
0.30882731222035 1
0.297726747267614 1
0.307113252421395 1
0.310116772307795 1
0.290491455818252 1
0.3037710949598 1
0.294037787440054 1
0.322733669411214 1
0.307407906871139 1
0.30859883432476 1
0.303558256791005 1
0.30180667183986 1
0.306056993599378 1
0.297659684802702 1
0.312761260707263 1
0.316770467368684 1
0.309474564078165 1
0.291348187789208 1
0.292277651899181 1
0.314609480684508 1
0.297879255536512 1
0.306497408970069 1
0.301283826486904 1
0.302097254883981 1
0.27912441294699 0
0.302238013529546 1
0.318582305807601 0
0.31175635673033 1
0.298088868288625 1
0.311691594069303 1
0.317677401429967 1
0.308773022736898 1
0.312107554416428 1
0.28854716107921 1
0.30950156954193 1
0.308881526962819 1
0.307486885304877 1
0.30168895826241 1
0.309576502405537 1
0.29265468844648 1
0.308629941041511 1
0.291697812355618 1
0.31570158199912 1
0.304197161995363 1
0.327620232022495 0
0.299590709164536 1
0.30001534500599 1
0.308435356139104 1
0.308292189319441 1
0.307108653907529 1
0.289957994532311 1
0.308312878124012 1
0.294860553092545 1
0.302800500786492 1
0.311393379361145 1
0.315463856194421 1
0.299606540641893 1
0.312888191770131 1
0.298753336738894 1
0.313225192280608 1
0.314384565685297 1
0.306736386199837 1
0.293870600747678 1
0.319217171653586 1
0.322083994776375 0
0.285632540414125 1
0.295299576878475 1
0.299115381574157 1
0.329049761819279 0
0.310552699002528 1
0.30334213027349 1
0.29072184474769 1
0.306503019429916 1
0.302526235384673 1
0.297456921555552 1
0.30653705241068 1
0.311062774026436 1
0.317944216683727 1
0.290008740565398 1
0.294881072666397 1
0.317316356724723 1
0.297526517513227 1
0.304193684128879 1
0.303794812428985 1
0.296577085339457 1
0.307416443010687 1
0.303892191829874 1
0.291481700668579 1
0.303299554962267 1
0.295148181939672 1
0.301655824612112 1
0.303932931491696 1
0.301909183353408 1
0.300156330276274 1
0.314433692411675 1
0.319928346949575 0
0.30999680027279 1
0.297256254242954 1
0.318530728310664 1
0.298385657952828 1
0.308567907899404 1
0.311843569385597 1
0.313206398421405 1
0.311415772726586 1
0.321930775124938 0
0.316382542308574 1
0.295337741279465 1
0.309550356150966 1
0.298747620064514 1
0.312454685318887 1
0.293393975353792 1
0.305012480865572 1
0.31035350263191 1
0.30963892390699 1
0.321603883282319 0
0.316237979439934 1
0.328154623964601 0
0.299790242692556 1
0.300828875384173 1
0.312879743628545 1
0.297851774706126 1
0.298362094171974 1
0.312701238817908 1
0.296975799767371 1
0.299238446735925 1
0.303934860474774 1
0.315398245182321 1
0.300991602058086 1
0.3070396062422 1
0.306155171152599 1
0.287648014739945 1
0.304880064836124 1
0.321555271565477 0
0.308573744499684 1
0.317004849745657 1
0.294995368331456 1
0.280636400017783 1
0.301794249857403 1
0.289890698458205 1
0.303581691984749 1
0.303003935451441 1
0.299174016246034 1
0.316639304893626 1
0.295470864797745 1
0.317762333357797 1
0.30503421906571 1
0.293369431800656 1
0.292275916561379 1
0.290584077899797 1
0.297915417819414 1
0.283494726275972 1
0.297355359451356 1
0.306737020703567 1
0.301974583353448 1
0.313448899842337 1
0.282200477880394 1
0.308662602407502 1
0.309179432305045 1
0.307957096889673 1
0.300868535860973 1
0.290962943327112 1
0.296506358731816 1
0.304518082851114 1
0.302081345993104 1
0.294167947980316 1
0.303462687417997 1
0.290150115609107 1
0.302496607124941 1
0.310151516317864 1
0.30322601777993 1
0.307094834802789 1
0.304320640138882 1
0.310092950620635 1
0.301197436323729 1
0.330139372375487 0
0.312102619571978 1
0.306514390042074 1
0.292580078429229 1
0.299597522474038 1
0.302187680854988 1
0.299064102546516 1
0.316918392557269 1
0.304281335196086 1
0.2929789790117 1
0.317120211876901 1
0.307713682874643 1
0.304618762827769 1
0.29902307195618 1
0.309143400406228 1
0.303585570831677 1
0.311621101759238 1
0.301942093261879 1
0.311662931254493 1
0.296007075787263 1
0.307117640410232 1
0.299939381133773 1
0.28528708331411 1
0.305592939627161 1
0.302943832663691 1
0.308673099610988 1
0.309314955216389 1
0.302304286035324 1
0.296811340203158 1
0.295939931581843 1
0.312482700140323 1
0.311408377129802 1
0.303220185703924 1
0.302893297966032 1
0.303459499799989 1
0.305621512525818 1
0.303145507667402 1
0.305624173400527 1
0.313997412271723 1
0.292462479900852 1
0.286315226943163 1
0.315049925760552 1
0.301620569022015 1
0.311423815340596 1
0.309289482803041 1
0.306848721499569 1
0.299793548701293 1
0.28872718194844 1
0.321142057287496 0
0.29511051581648 1
0.297870516878041 1
0.298845641889295 1
0.292210362564227 1
0.303005507083849 1
0.316969465498643 1
0.309236340828766 1
0.31363858607664 1
0.301768923322093 1
0.271055751770164 0
0.327332818958285 0
0.312322838242701 1
0.31439275239303 1
0.309853694430463 1
0.304741841924207 1
0.289490951348435 1
0.294371797986553 1
0.304181410828854 1
0.305608948246709 1
0.307447004655905 1
0.317500387626111 1
0.298784689297937 1
0.291580843743855 1
0.308602076366892 1
0.304880929213244 1
0.29742697729406 1
0.313774200754417 1
0.293958061627734 1
0.3133658492574 1
0.319052748530717 1
0.301743828799316 1
0.315186804469504 1
0.299513723769529 1
0.29773268386704 1
0.295935788179187 1
0.307188546584183 1
0.300766443612421 1
0.30322104515134 1
0.310556516360377 1
0.299965605918398 1
0.308373992070332 1
0.311172516066112 1
0.307604139594394 1
0.308344102994678 1
0.292541975065975 1
0.296818847567542 1
0.306646049433836 1
0.309211795503806 1
0.30378353505647 1
0.299453957447235 1
0.308438037307976 1
0.297239577792471 1
0.303266524066412 1
0.311717902337617 1
0.314533143006324 1
0.292905587705803 1
0.307482691384915 1
0.312626077305075 1
0.30328479850225 1
0.320995089201916 0
0.304702712072395 1
0.303964870333296 1
0.284080182880208 1
0.308626608484802 1
0.297218797419812 1
0.308147650323982 1
0.297442587170071 1
0.287176644085631 1
0.299457210394071 1
0.302321436614382 1
0.300492089093691 1
0.289316087950331 1
0.312073028647616 1
0.290656952857709 1
0.314373548989947 1
0.312913422358698 1
0.316273456871529 1
0.289863800076235 1
0.295336344634897 1
0.302522387171682 1
0.30058494637164 1
0.297807728338636 1
0.296522900716598 1
0.308124599235663 1
0.316802640721907 1
0.311389963662538 1
0.292636216800306 1
0.306001376234404 1
0.291857038065092 1
0.310754717091651 1
0.298518741870455 1
0.320674349307814 0
0.305997842727794 1
0.312041223313592 1
0.311017736186648 1
0.306248748625807 1
0.31490058999393 1
0.304268677680071 1
0.317151904958248 1
0.286743704071743 1
0.307449669802582 1
0.301760182800542 1
0.298063777641821 1
0.307749305068696 1
0.298755096825671 1
0.299079959028358 1
0.29283144018806 1
0.293354235357577 1
0.285426563565326 1
0.29549617123187 1
0.320645761568636 0
0.308422859557351 1
0.29624103234326 1
0.314240782540025 1
0.316309222976796 1
0.294792180262344 1
0.321711111177707 0
0.310000099318774 1
0.300301205519844 1
0.312481391518107 1
0.309567158325841 1
0.298309676034479 1
0.313356959783573 1
0.302435699457528 1
0.291500498423191 1
0.309243943001181 1
0.294930121829538 1
0.310757361222384 1
0.312334985674763 1
0.294011664674264 1
0.311332807528494 1
0.297722716702513 1
0.315522688817141 1
0.306526708396153 1
0.324143260099585 0
0.318679157428833 0
0.297336879081815 1
0.308275838264543 1
0.294444873716916 1
0.293877469915463 1
0.315611804148917 1
0.313535025550045 1
0.308152463186669 1
0.306293387181488 1
0.315721720995837 1
0.315558493322607 1
0.333271883308915 0
0.308240999964458 1
0.300357536001525 1
0.313757114415484 1
0.299269338412844 1
0.299380113937148 1
0.286102656730348 1
0.31049660609605 1
0.302777043345409 1
0.296385724835733 1
0.310977400809785 1
0.295860135807061 1
0.306036055034346 1
0.314468883831887 1
0.307590223847602 1
0.283881458641922 1
0.296266491855962 1
0.309147224641575 1
0.299540572231691 1
0.302600786201773 1
0.314132107929215 1
0.305006203043776 1
0.305817645419508 1
0.308711393445125 1
0.307243829092246 1
0.309018249124905 1
0.310434737136283 1
0.307490705916559 1
0.305246915181138 1
0.315483597748865 1
0.301228829824038 1
0.296155254238123 1
0.299518615039615 1
0.289535893697928 1
0.314429573153475 1
0.301078686042473 1
0.304807252824866 1
0.307499502159783 1
0.299113587556635 1
0.297454918037206 1
0.312302860761952 1
0.318146709758271 1
0.303944805917731 1
0.293487154888667 1
0.290678001306214 1
0.311910844006029 1
0.32545407965567 0
0.311459238871023 1
0.29847590747186 1
0.299800064028554 1
0.304788218716783 1
0.321763219914447 0
0.304042474492792 1
0.294254954753572 1
0.312388852937369 1
0.307457870918316 1
0.30168520727792 1
0.305319087445271 1
0.308322793936734 1
0.299769400591343 1
0.302076424231448 1
0.308334470624093 1
0.313201879762234 1
0.291460704948934 1
0.28994705993242 1
0.300787960086262 1
0.303305890376033 1
0.296110221992343 1
0.304091942963884 1
0.298334689923981 1
0.308490604969695 1
0.300529269744823 1
0.308966757692595 1
0.319990546142067 0
0.297397167821652 1
0.29398376222961 1
