# Supplementary material for: Bias caused by sampling error in meta-analysis with small sample sizes
Source: PLoS One. 2018 Sep 13;13(9):e0204056. doi: 10.1371/journal.pone.0204056 (PMC6136825; doi:10.1371/journal.pone.0204056)
Supplement: S7 File — (ZIP) [file pone.0204056.s007.zip]

Archive with 56 entries (56 files):
- results N = 10 theta = 0 tau = 0 sz = 10-20.txt
- results N = 10 theta = 0 tau = 0 sz = 100-500.txt
- results N = 10 theta = 0 tau = 0 sz = 20-30.txt
- results N = 10 theta = 0 tau = 0 sz = 30-50.txt
- results N = 10 theta = 0 tau = 0 sz = 5-10.txt
- results N = 10 theta = 0 tau = 0 sz = 50-100.txt
- results N = 10 theta = 0 tau = 0 sz = 500-1000.txt
- results N = 10 theta = 0.2 tau = 0 sz = 10-20.txt
- results N = 10 theta = 0.2 tau = 0 sz = 100-500.txt
- results N = 10 theta = 0.2 tau = 0 sz = 20-30.txt
- results N = 10 theta = 0.2 tau = 0 sz = 30-50.txt
- results N = 10 theta = 0.2 tau = 0 sz = 5-10.txt
- results N = 10 theta = 0.2 tau = 0 sz = 50-100.txt
- results N = 10 theta = 0.2 tau = 0 sz = 500-1000.txt
- results N = 20 theta = 0 tau = 0 sz = 10-20.txt
- results N = 20 theta = 0 tau = 0 sz = 100-500.txt
- results N = 20 theta = 0 tau = 0 sz = 20-30.txt
- results N = 20 theta = 0 tau = 0 sz = 30-50.txt
- results N = 20 theta = 0 tau = 0 sz = 5-10.txt
- results N = 20 theta = 0 tau = 0 sz = 50-100.txt
- results N = 20 theta = 0 tau = 0 sz = 500-1000.txt
- results N = 20 theta = 0.2 tau = 0 sz = 10-20.txt
- results N = 20 theta = 0.2 tau = 0 sz = 100-500.txt
- results N = 20 theta = 0.2 tau = 0 sz = 20-30.txt
- results N = 20 theta = 0.2 tau = 0 sz = 30-50.txt
- results N = 20 theta = 0.2 tau = 0 sz = 5-10.txt
- results N = 20 theta = 0.2 tau = 0 sz = 50-100.txt
- results N = 20 theta = 0.2 tau = 0 sz = 500-1000.txt
- results N = 5 theta = 0 tau = 0 sz = 10-20.txt
- results N = 5 theta = 0 tau = 0 sz = 100-500.txt
- results N = 5 theta = 0 tau = 0 sz = 20-30.txt
- results N = 5 theta = 0 tau = 0 sz = 30-50.txt
- results N = 5 theta = 0 tau = 0 sz = 5-10.txt
- results N = 5 theta = 0 tau = 0 sz = 50-100.txt
- results N = 5 theta = 0 tau = 0 sz = 500-1000.txt
- results N = 5 theta = 0.2 tau = 0 sz = 10-20.txt
- results N = 5 theta = 0.2 tau = 0 sz = 100-500.txt
- results N = 5 theta = 0.2 tau = 0 sz = 20-30.txt
- results N = 5 theta = 0.2 tau = 0 sz = 30-50.txt
- results N = 5 theta = 0.2 tau = 0 sz = 5-10.txt
- results N = 5 theta = 0.2 tau = 0 sz = 50-100.txt
- results N = 5 theta = 0.2 tau = 0 sz = 500-1000.txt
- results N = 50 theta = 0 tau = 0 sz = 10-20.txt
- results N = 50 theta = 0 tau = 0 sz = 100-500.txt
- results N = 50 theta = 0 tau = 0 sz = 20-30.txt
- results N = 50 theta = 0 tau = 0 sz = 30-50.txt
- results N = 50 theta = 0 tau = 0 sz = 5-10.txt
- results N = 50 theta = 0 tau = 0 sz = 50-100.txt
- results N = 50 theta = 0 tau = 0 sz = 500-1000.txt
- results N = 50 theta = 0.2 tau = 0 sz = 10-20.txt
- results N = 50 theta = 0.2 tau = 0 sz = 100-500.txt
- results N = 50 theta = 0.2 tau = 0 sz = 20-30.txt
- results N = 50 theta = 0.2 tau = 0 sz = 30-50.txt
- results N = 50 theta = 0.2 tau = 0 sz = 5-10.txt
- results N = 50 theta = 0.2 tau = 0 sz = 50-100.txt
- results N = 50 theta = 0.2 tau = 0 sz = 500-1000.txt
