# Supplementary material for: Bias caused by sampling error in meta-analysis with small sample sizes
Source: PLoS One. 2018 Sep 13;13(9):e0204056. doi: 10.1371/journal.pone.0204056 (PMC6136825; doi:10.1371/journal.pone.0204056)
Supplement: S7 File — (ZIP) [file pone.0204056.s007.zip › results N = 10 theta = 0 tau = 0 sz = 10-20.txt]

"dl.theta" "dl.cp"
0.0218495706534215 1
0.0935994810399375 1
0.0309940227632588 1
-0.0810450139409369 1
0.0792747178739724 1
-0.0479355713338842 1
0.0304331613242356 1
-0.0100454308381101 1
-0.0272034438539449 1
0.0559940351190628 1
0.0592266179103419 1
-0.153062337397257 0
-0.253693540239737 0
0.0504312239455118 1
-0.10753734697495 1
0.0953178177340964 1
-0.0708817145279777 1
0.0739549676633172 1
-0.141240756271067 1
0.0603281784352636 1
-0.112687576334216 1
-0.122066458553819 1
0.0428113361374015 1
-0.0640824807317464 1
-0.0852722024266622 1
0.0445574630778923 1
0.0233931237099593 1
-0.186857736147355 0
-0.071619942889797 1
0.00361961225328145 1
-0.0666213884366842 1
-0.0213924771284116 1
-0.0864040553909172 1
0.0784282715683374 1
0.119485704406691 1
0.0724946138056187 1
-0.0266538931848587 1
0.00685765116502594 1
0.0334147350878209 1
0.0458597297241403 1
0.0103070951362047 1
0.0156902554410279 1
0.0713185741395748 1
-0.00607923930536455 1
-0.135709222668717 1
-0.015406036234732 1
-0.0342844686061007 1
-0.114713854897016 1
0.0182314520972282 1
0.124181627079425 1
0.127604504613466 1
-0.115548384171904 1
0.0888775479660668 1
0.0211110615924705 1
0.137885934341583 1
0.179324203325866 0
0.0497231311493457 1
0.0491115489746805 1
0.0399582617010012 1
0.0905301401491062 1
0.109509276682516 1
0.073905486255 1
0.0459050062996174 1
0.131351034658485 1
0.00495285443662336 1
0.00441875099366595 1
0.00611692633023418 1
-0.0222813016148214 1
0.0898403159098305 1
0.00736249745017967 1
-0.0477450908727528 1
0.0109161534073181 1
0.0321142116737912 1
-0.074732383129058 1
-0.069626901553748 1
0.109729114025034 1
0.0117516323597572 1
0.0831687980213437 1
0.178024746771346 0
0.21115519909359 0
0.0327575232502377 1
0.123224528952977 1
0.160897133879989 1
-0.0215297688979375 1
0.0778027303797851 1
-0.039470567616744 1
-0.179115144055653 1
0.0823572435160528 1
-0.0594694262195032 1
0.0479332453346383 1
0.0310397766529554 1
0.13450042370966 1
-0.0913407022240903 1
-0.1292365929578 1
0.0819269146076137 1
0.147112754423314 0
0.0117416774273962 1
-0.0626956628919031 1
0.0761568874825879 1
0.0744332418253398 1
-0.0742725309873589 1
0.0903128673864702 1
0.104577323170019 1
-0.214821763304312 0
0.0925541832833042 1
0.0372966214050694 1
-0.00644831988577278 1
0.00141068530286235 1
0.186754419708145 0
0.192998496341503 0
0.161682476218762 1
-0.0530980211199164 1
0.132914857243449 1
0.140041706272824 1
-0.106972754580688 1
0.0427036358337752 1
0.0631233397368598 1
-0.0757810569251673 1
0.151289547378473 0
0.0943590300872558 1
0.0012780525342542 1
-0.0210542037382352 1
0.0770589847983509 1
0.0641693392183474 1
0.119866779751535 1
-0.107165453977068 1
-0.0755794529172946 1
0.0679509629769485 1
0.0334697221907951 1
0.114102972897552 1
-0.0390456376868028 1
0.100131710635317 1
0.0171515731716634 1
0.0163113826927108 1
0.0508526798495682 1
0.0931596475333401 1
-0.061518668011021 1
-0.0276572364124362 1
0.0396398097428099 1
-0.18679105893431 1
0.0480383521783319 1
0.0518446873703644 1
0.0484089778458442 1
0.00569811684407789 1
-0.083861515861864 1
-0.0678781708033492 1
-0.0370729901909497 1
0.0873503211558797 1
0.081124003520253 1
0.0520566463004189 1
-0.00675414944908641 1
0.001813056639371 1
0.116640361993 1
0.0523171910326097 1
-0.0562244554597475 1
-0.0308771660106447 1
0.118155147288419 1
0.0210741483323024 1
0.153149722342084 0
0.033891843622066 1
0.0301736444052298 1
0.0490883927083494 1
-0.00448374409746335 1
-0.0612141604761657 1
-0.00591926686557526 1
-0.00924232719581571 1
0.046595674274749 1
-0.0128493403140524 1
0.0601472717656796 1
-0.104638854326201 1
0.115043060055761 1
-0.0416391339825592 1
-0.0196014244670375 1
-0.111777822530545 1
-0.0854977053565675 1
-0.115952164537484 1
0.0882619244198292 1
-0.0221167089835783 1
-0.0181934529951085 1
0.0307904318743115 1
-0.0546074108398972 1
-0.0979603056196417 1
-0.00885893816493744 1
0.0991331103692114 1
0.00259658661815668 1
-0.0626011449957306 1
0.00993138925039268 1
-0.0739597540830806 1
0.0767306463463774 1
0.014403621468258 1
-0.231139586563883 0
0.127557311329447 1
0.0662874179341905 1
0.0197095201253314 1
0.106637454373071 1
-0.0482175372378721 1
-0.0800383284730117 1
0.0201787704331626 1
0.0604739806283727 1
-0.0343601186964566 1
-0.131009665069019 1
-0.0356258888818016 1
-0.0271052219906188 1
-0.0056937988823749 1
-0.017255805877671 1
0.0461572192893171 1
0.0958269405659045 1
0.0429716336456441 1
0.00277414622351683 1
0.0164956985911246 1
-0.143430754447082 1
-0.180351656708681 1
-0.00566757666302044 1
0.114607568520888 1
-0.0645493767791278 1
-0.16210530826146 0
0.0326715362758363 1
-0.0246922535618867 1
-0.0232103930484132 1
-0.0986659894366968 1
0.100077351897505 1
0.0901339006328286 1
-0.117308016978755 1
-0.151373585153308 1
-0.221227758065588 0
0.0298218829939247 1
0.0482556568842992 1
-0.0151741129864598 1
-0.0360822012440092 1
0.0439959728804481 1
-0.059459211379431 1
0.0650714135416817 1
-0.073336284897665 1
-0.0888221504661112 1
0.0825545012161324 1
-0.0853425111896729 1
-0.0349580298862253 1
0.0138336372983473 1
0.0312598937320179 1
-0.0154855854559947 1
-0.00125079104874316 1
0.0396546915949681 1
-0.0972292868596051 1
-0.102329864266223 1
0.0435098318779336 1
0.153875067934875 0
0.0799970829924828 1
0.0679679794489114 1
0.0154205245902884 1
0.00412365407236176 1
-0.0249913788456409 1
0.0811462790695265 1
-0.114320262144514 1
0.0535084780787004 1
0.0717719026831835 1
0.162220487803005 0
-0.10539654554199 1
0.0418137577762955 1
-0.13074382438961 1
0.0324043925526959 1
-0.0910966839187808 1
0.0687730633549228 1
0.0730715902839339 1
-0.051782013503847 1
0.0426519991457883 1
-0.059042506990551 1
-0.200938714447829 0
0.0784459673621905 1
0.100931492139544 1
-0.0535864384338262 1
0.0149500016372465 1
0.0106892290794238 1
-0.150247531425933 1
-0.128820363817014 1
-0.112191917610988 1
0.0479304406809135 1
-0.138594465890078 1
-0.00832102013314063 1
-0.162492888960281 1
-0.117980050895268 1
0.0993583005870595 1
0.0337836618633154 1
-0.0215521525621324 1
0.0114611470388865 1
0.0384251507829557 1
0.0137516628258758 1
0.114752075073141 1
0.000142578796496491 1
-0.0443044564682261 1
-0.26094775018794 0
0.00116098870207852 1
-0.0452163674314985 1
-0.0951335648181801 1
-0.0342073422432588 1
0.0230017789141378 1
-0.012100347831557 1
0.00140313593001444 1
-0.0199965035318557 1
0.0843930826800147 1
0.0323648611675068 1
0.0167121824007886 1
0.0903684245701079 1
0.0111470542682345 1
-0.0485395671354599 1
0.0189300746239965 1
-0.124446486945773 1
-0.0927220943393853 1
-0.129535238240027 1
0.0497132732107082 1
-0.0161474204751404 1
0.0959290130383458 1
0.0740589877955433 1
-0.0714310958548564 1
-0.0333057109824387 1
0.0432134628566258 1
0.0733143996117104 1
-0.0937481602588512 1
-0.0170455553058882 1
0.0461773993866318 1
-0.112038100238985 1
0.0539784467993049 1
-0.140809896799308 1
-0.0162933364049273 1
0.0281743911120874 1
-0.0673853142011921 1
-0.123838515717366 1
0.127490232736737 1
-0.0233831937784237 1
0.0082318189166302 1
0.0364795980900042 1
-0.116435026572026 1
0.0331076037859929 1
-0.0101195787280728 1
0.243868799141065 0
7.12585757497511e-05 1
-0.0248002967831282 1
0.0487719544714591 1
0.115846224341033 1
-0.0681771923915517 1
-0.0139469902554727 1
0.0629167809787499 1
-0.00971637890288106 1
-0.0283258681274616 1
-0.0755040411951082 1
-0.08664464285368 1
0.121375753816244 1
-0.0957725029559891 1
0.0822497052250253 1
-0.233159723611496 0
-0.0650172421466788 1
0.0078490420297169 1
0.0529483061293996 1
-0.0387776597355866 1
0.0640421718538931 1
0.0797962137908569 1
-0.0970124216666519 1
-0.0172091136636137 1
0.0361156603102647 1
0.00948995875298091 1
-0.0398390921813435 1
0.00128415663002081 1
-0.00783958906770342 1
-0.0193692355110972 1
0.148269057166637 1
0.0490810793262828 1
0.0663359256197833 1
0.0501509786346078 1
0.0621802522820826 1
-0.100412307811821 1
0.0834598057492381 1
-0.0706472973538582 1
-0.0140120726157075 1
0.102880347300176 1
-0.0120800790192887 1
0.172267637133837 0
0.0591787308688108 1
-0.083724554385433 1
0.0496742909413563 1
-0.0244977141610869 1
0.0452480739180071 1
-0.110399905077938 1
-0.0393995503532247 1
0.0162575724734215 1
0.173328393479648 0
0.00981092618395215 1
-0.0274875980456662 1
-0.135779370601887 1
-0.0171773349735362 1
0.0128545801883729 1
-0.110943693761669 1
0.0319066024247672 1
-0.066433974097308 1
-0.0358772047640064 1
0.0685903962064289 1
0.0847635772234863 1
0.0684409853208607 1
-0.114918770208166 1
-0.209208529916487 0
-0.0639705223090913 1
0.0821079884713771 1
0.151827489644133 0
-0.0341712094552814 1
0.00967194475941386 1
-0.112601545057189 1
0.0318126357817743 1
0.160821294265671 0
0.0794372363206977 1
0.105128198018535 1
0.0748198635330316 1
-0.0619021858791843 1
-0.086505642351513 1
-0.21302556496988 0
-0.183542612776304 0
0.0372919201706966 1
0.00044785723737216 1
-0.115983102938781 1
0.017569098604769 1
-0.0350421556630639 1
0.0466187689803224 1
-0.0022786722577947 1
0.0162324836826441 1
0.0920052408644545 1
0.0458263051609079 1
-0.0849619595129138 1
-0.0674948658852534 1
-0.0363290601262358 1
-0.058500799414064 1
-0.0633636749551384 1
0.0851659867286656 1
-0.0864322692240096 1
-0.0911880860732138 1
0.105179641507181 1
-0.0888151307991323 1
0.0187119342496948 1
0.0229558928459255 1
0.0112784692315165 1
0.066371100313118 1
-0.125120391938064 1
-0.00578329174036935 1
-0.0273634314096465 1
0.061939683070834 1
0.0616668582209979 1
0.141967448370457 1
0.0654086022889039 1
0.0481545259049461 1
0.0164076351878258 1
-0.0635731843050116 1
0.086223375146437 1
0.0185708621561977 1
0.0645362015692549 1
-0.0448080403260082 1
-0.0505879329492694 1
0.0207676895649033 1
0.110586027993668 1
0.0581101307519599 1
0.0253258355043911 1
0.0921402847926274 1
0.0583252596796494 1
0.0947800540637668 1
0.00235615740387241 1
-0.0156291317764749 1
0.0747900484451918 1
0.0409179185974995 1
0.135050516714492 1
-0.0680111836228805 1
-0.077469126306162 1
0.0799300057444325 1
-0.0321083273257667 1
-0.0690045441003477 1
0.0803734044990988 1
-0.0682122092572792 1
0.00531348165754238 1
-0.0629706223035159 1
0.0685004358943223 1
-0.0174285786315557 1
-0.0125428317714366 1
-0.0676651486199821 1
0.0247408057798546 1
0.0736067779333829 1
-0.10390823456547 1
-0.119907666339548 1
0.0732173239218775 1
0.197580622717852 1
-0.00677736894262279 1
-0.0754920839180288 1
-0.00301851226754737 1
0.15608445584582 0
0.0765832937461187 1
0.0170807598594981 1
-0.187379366297322 0
0.0878340696508495 1
-0.0746394926016868 1
-0.138613713966835 1
-0.0355550624515209 1
0.0314612170205099 1
-0.0767843527090627 1
0.0771948608366152 1
-0.0690171137133647 1
-0.0790142617462892 1
-0.0101968316216272 1
0.103021525181555 1
0.146543124700199 1
-0.116659290883482 1
-0.0670658701880422 1
-0.0120513791513712 1
0.0150271388259494 1
0.0730333017386968 1
-0.0579581807465757 1
0.115323549653931 1
0.0362051577019057 1
-0.0399428999252667 1
-0.129200717003598 1
0.0169791898848499 1
0.00776327813328051 1
0.07247459582313 1
-0.0969395080239961 1
0.019451394466668 1
-0.0106689575154805 1
0.0618630758182123 1
-0.135158914594607 1
-0.039129320410109 1
-0.0894436866419702 1
0.0162551073658819 1
0.0439516278399579 1
0.0115012032854981 1
0.054764615498685 1
0.0307940973240789 1
-0.0283657581654423 1
-0.0342214869575451 1
0.0796835130085048 1
-0.169732788432309 1
0.0713683024553968 1
-0.0691757469480493 1
0.0192240830519265 1
-0.00264813287269569 1
0.00488012276412494 1
0.0774941551561313 1
0.0670745099431006 1
-0.01347300886893 1
0.102528161538885 1
0.00563895783444596 1
-0.0214691829893356 1
0.0633386106322152 1
-0.0187191452672371 1
-0.0839121821778189 1
-0.0314179470933466 1
0.028621646679507 1
-0.0360161044648126 1
-0.103468727950651 1
0.107827826311008 1
-0.0565458025483788 1
0.0818324632254783 1
0.081995714810498 1
-0.0760452223081116 1
0.0874919872528985 1
-0.0642814301323954 1
0.0175628381679602 1
0.116918537961873 1
0.0858438593056713 1
-0.023672017679932 1
0.00478700925985241 1
-0.122335283232925 1
-0.0641947324647154 1
-0.0645781986504816 1
-0.200052109637753 0
0.00139604796891212 1
0.0764973907656664 1
-0.0680226891316704 1
-0.101566638212321 1
0.177607399009743 0
-0.0580171156975432 1
-0.11945547289746 1
-0.0986738590174771 1
-0.102736747897243 1
-0.0438929323878564 1
-0.0936687829147216 1
0.121547428142611 1
-0.131822410138635 1
-0.123998742809146 1
0.00392500370046668 1
0.0577425217266845 1
-0.132978205737193 1
-0.045842578543417 1
0.0258723225700771 1
0.10834355560145 1
0.105452602034396 1
-0.0288969755721079 1
0.048922908212809 1
-0.00656466169450681 1
-0.108458752821842 1
-0.063406640037827 1
0.0173564443183454 1
0.289327506933646 0
0.0472797541222936 1
-0.0759127199218781 1
-0.0211278605130333 1
-0.080533944275354 1
-0.00499616483847553 1
0.0399263414234966 1
-0.0536041862870472 1
-0.0914185099618681 1
0.0497588064104723 1
0.11210242721222 1
-0.139123962018393 1
-0.117393479540819 1
-0.0559320549479052 1
0.0719558400016992 1
0.105424406936335 1
-0.0874199348908197 1
0.0432390949339745 1
-0.00486440281487533 1
-0.173280115593531 0
0.0307425399411554 1
-0.119989254390725 1
-0.0423924943926587 1
0.00762629381134583 1
0.0669878345587578 1
-0.00340972609862612 1
0.0805801518452827 1
0.0665518690421294 1
0.0754647100194112 1
0.0650146873796474 1
0.0860585014614854 1
0.0310165395148826 1
-0.0415309562211805 1
-0.141030516733088 1
-0.152642985879152 0
0.0929279743011562 1
-0.0384734047656662 1
0.000900140304086628 1
0.0303059540913655 1
0.0249043761295774 1
0.0478853498478859 1
-0.107924910085235 1
-0.0256996846448216 1
0.0190583053045922 1
-0.060471752409127 1
-0.00439050596843037 1
-0.109137329462418 1
-0.0349141375267963 1
0.0285960290376203 1
0.0914261203786143 1
0.0189053349274361 1
0.036833854574792 1
0.0832476641124226 1
0.0462416554523426 1
-0.150622038542886 1
-0.14194833091849 1
-0.0306730954694593 1
0.0541956665595062 1
-0.0364351501926239 1
-0.0225703008412828 1
-0.026014658059836 1
-0.0736460973628653 1
-0.116077318612155 1
0.071080284699524 1
-0.00897662690029439 1
-0.0987857364978181 1
-0.00937140760405235 1
-0.0371477954815695 1
-0.0363929567559553 1
-0.116912125336749 1
0.124032099794565 1
-0.0830660544351157 1
0.134076265279267 1
-0.0495443084907796 1
0.0850475209692101 1
0.0810261813219796 1
0.0745577898684997 1
-0.00204876925672622 1
-0.140478252205896 1
-0.0498703417813731 1
0.0883991556542392 1
0.0815058404121363 1
0.00627524814374252 1
0.106944917963405 1
0.139692422574878 1
0.0960133317362343 1
-0.00148471838294759 1
-0.0712631230356021 1
-0.00435225472647423 1
-0.085801032893773 1
-0.109967156500336 1
0.0148363337614023 1
-0.00194979924313634 1
0.0679739899740004 1
-0.0372451438438464 1
0.0275642224717364 1
-0.108699169862038 1
0.0150928417108293 1
0.0182753033269353 1
-0.0156632052137607 1
-0.0405705424293688 1
0.14349380592938 1
-0.0954887830698334 1
-0.100340920489619 1
0.0421483278184564 1
-0.0969481392425618 1
0.202092249843267 0
0.0961532268882134 1
-0.0978047522329169 1
0.094844581142695 1
-0.00250159479704803 1
0.0248003018520461 1
0.00700230242274193 1
0.0156752939174982 1
0.048398054955452 1
0.0302055399088265 1
0.0100267524965261 1
0.0798013355392933 1
0.00988215118013412 1
0.0388181025019729 1
0.0681735791337004 1
-0.124968498483408 1
-0.113190136189777 1
-0.0624944669707886 1
-0.0635444763587515 1
-0.0783662777465243 1
-0.0562705618565187 1
-0.0361029133973571 1
-0.0500390041974385 1
0.0930334018399237 1
-0.0521264575888209 1
-0.0386430786479196 1
0.0558631144627234 1
0.0850424855795609 1
0.164593870775417 0
-0.0494962445055495 1
0.0515448242970453 1
0.04126881291081 1
-0.0510919265035657 1
0.0323693066948428 1
0.060767669326845 1
0.0836255872625568 1
-0.0385394052447695 1
0.0136417528220691 1
-0.0521431982945309 1
0.0191945548750985 1
0.0172094997467044 1
0.0111074699076635 1
0.11366828131083 1
0.0189576024284026 1
-0.129189362926503 1
0.138147550333272 1
-0.0376613824771269 1
0.0465015177302033 1
-0.0623313856581862 1
0.131905252915577 1
0.0763709184349011 1
0.0699684402223134 1
-0.0327941111849301 1
-0.0747934476908091 1
-0.0717931043292713 1
-0.0664178932573893 1
-0.0656330028128855 1
-0.0977233547617623 1
-0.039713260630388 1
-0.0619076705937997 1
0.115289810195294 1
-0.0725892496729422 1
-0.115120633841987 1
0.0550807082996465 1
-0.0467735469570683 1
0.0466257442445005 1
0.0215397678614848 1
0.00866091483350823 1
-0.00508287044525078 1
0.0418619493909085 1
-0.0153273541820266 1
-0.0516104717574845 1
-0.212971636378506 0
0.102925100116 1
-0.0669962176228437 1
-0.00470934552271196 1
-0.0813220215476983 1
-0.0141087179222409 1
0.0328731654237939 1
-0.0506177080538318 1
-0.194733889407595 0
-0.269552338174705 0
0.0669732618490775 1
-0.0333085843876257 1
0.0183876739429169 1
-0.05192217646265 1
-0.00488946191364252 1
0.0470145341524639 1
0.0289890195278724 1
0.0844175054602615 1
-0.0432019034620592 1
-0.13300080358913 1
0.109108683122681 1
0.034100414738266 1
0.0677020805558173 1
-0.106275834405671 1
0.158240169625379 0
0.0345948275289166 1
0.091472417062019 1
0.0266093140240708 1
0.0350539642742697 1
0.0795603719730819 1
-0.0572183828205292 1
0.0721507205389475 1
-0.0229648852678943 1
0.0220591776242638 1
0.0227196365834082 1
-0.0151934869666654 1
0.185020130826852 0
-0.0127519350703464 1
0.198153936293882 0
0.0516667569514343 1
-0.0344516951286391 1
-0.0382076107162359 1
0.165547821480086 1
0.139832541254414 1
0.0178738856634116 1
-0.0339058615442101 1
-0.0343901140242556 1
0.00354208059155348 1
0.102275493595565 1
0.0567880389744692 1
0.0636818766926763 1
-0.0325679216453074 1
-0.0709774891215362 1
-0.103078471092711 1
0.0837576145932042 1
0.0228506140169258 1
0.0193825946966815 1
0.0227254042004917 1
0.0231818641009726 1
-0.00490886288679592 1
-0.0999655722958086 1
-0.0867363625613387 1
0.0501787042871222 1
0.0636881065372891 1
0.0126272585736014 1
0.037888862723222 1
0.0280065053084462 1
0.0294977082021539 1
-0.103650632207097 1
0.101943548090943 1
-0.110961400136201 1
0.00352951676274742 1
0.0150536713233364 1
-0.0934038930867552 1
-0.0485466272158229 1
0.175968548132753 1
0.0727439914376429 1
0.0266620617894534 1
-0.0116742669651439 1
0.0328068064289073 1
0.0105989138940799 1
0.0164992362843251 1
-0.0359949805483946 1
0.0868090501671332 1
0.0724583578828702 1
-0.052089032678913 1
0.029381058598799 1
-0.079671480687888 1
-0.0283466285452165 1
0.0799897810403634 1
-0.0501977737406551 1
-0.0476627763564846 1
-0.00443002178865927 1
0.102255787580828 1
-0.0953023099088315 1
-0.0789301296150505 1
0.0193290151256136 1
-0.198101999153049 1
-0.0366267571247886 1
-0.043677709975963 1
-0.0196911119149898 1
0.0494621861291354 1
-0.0100147870247361 1
-0.0107380270965762 1
0.100564047295866 1
0.168049629193776 0
0.0257678680639468 1
0.000910652810359666 1
0.0386737337158429 1
-0.00566137753654302 1
0.0554961565055824 1
0.0930037553155451 1
-0.0417671349352031 1
-0.00700304685034586 1
0.143009385332695 1
0.0221838163852554 1
0.0399852168510166 1
-0.0830475837611043 1
-0.0682857211677909 1
-0.135172195965628 1
-0.0417634794562478 1
-0.0914536809422265 1
0.0791367869186091 1
-0.1102871113321 1
-0.175994810855499 0
0.0338354101592073 1
-0.108969131801141 1
0.0663532670373083 1
-0.00496524987334523 1
0.0412003451153588 1
-0.0400979952821569 1
-0.0446371368502882 1
0.0587164488590349 1
0.0199749424829596 1
-0.075340419037788 1
-0.123140684123458 1
-0.00419883671333252 1
0.00898635688899497 1
-0.109488386752432 1
0.00767994809132749 1
0.10000899511141 1
0.070060202821507 1
0.0107770882715794 1
-0.150655216972635 1
-0.0753170874986666 1
0.0828293190123859 1
-0.00040333459592606 1
0.0345386032396039 1
0.0461881451443024 1
-0.155188465275889 1
0.00491752925229181 1
0.0275481901794949 1
0.0920495377609045 1
-0.0593333877107259 1
0.0865840561908194 1
-0.0130992036506162 1
0.0519332794755677 1
-0.0765508854274232 1
-0.0346407029310528 1
-0.102707914218102 1
0.00581532370371551 1
-0.0802001366196076 1
0.116480068652285 1
0.10680227765604 1
0.0692053964921426 1
-0.144020314866833 1
-0.0293782532312774 1
0.063003748209667 1
0.0857806737059705 1
-0.0799476035343299 1
0.0920810093647904 1
0.0195541245767312 1
0.0469198798514633 1
0.0917358527891691 1
-0.0339431325788686 1
0.0673176974219545 1
0.0251686213218411 1
0.06733612202527 1
0.0399555525562307 1
-0.0187133853835206 1
0.0307248331138466 1
0.106373590279931 1
-0.0329291794413505 1
0.0606208830678688 1
-0.0620438110128003 1
-0.160169825854043 0
0.0090768374168503 1
-0.0550216838870615 1
0.0780194757930338 1
-0.0774082849331316 1
-0.00537632017219733 1
-0.132326586676498 1
0.0669144319801931 1
-0.064571176832458 1
-0.00753289008600307 1
-0.294679092693364 0
-0.0421920356600649 1
0.0204196132969903 1
0.123353271512032 1
-0.017706098821805 1
0.053015500802123 1
0.224895172014706 0
0.0471209296202756 1
0.147782102074529 1
0.0447596920921396 1
0.159903395479911 1
0.0489485104120462 1
0.0977852735515524 1
0.13399430362123 1
0.00729005616926853 1
0.040905466401994 1
-0.121262373997011 1
0.0462732746145305 1
-0.105786774664121 1
0.0575450861126799 1
0.0484576264718565 1
0.00820599607267492 1
-0.138311769626998 1
-0.126411595306421 1
0.0279167621636107 1
-0.07682145633193 1
0.0312902456527466 1
0.0613751230293372 1
-0.194958325187332 0
0.146667027491696 0
0.045541449143162 1
0.0562456701370954 1
-0.0924147348435359 1
-0.0674915986021807 1
-0.103554155122988 1
0.153735507482809 0
0.0201877822645506 1
-0.0549762866505721 1
0.0543393865243255 1
0.0391034439753549 1
-0.112613212088654 1
0.122873893990519 1
0.00320885954590966 1
0.0293192752143508 1
0.0502369378165445 1
-0.0223088578691669 1
0.0439259408192976 1
-0.0156850820476114 1
0.023528208405827 1
0.035925325874597 1
-0.128089117818668 1
0.0583161352112844 1
0.046719977250235 1
0.0768720692876051 1
0.0122222166047367 1
0.0199193565517264 1
0.0844208091146222 1
-0.0395341781494985 1
0.0629938957831142 1
-0.00252282102304215 1
-0.0861112661041186 1
-0.0202557550379829 1
0.132640169757697 1
0.0149533545719046 1
-0.0495899643384229 1
0.0140986395665833 1
0.155017912207175 1
-0.0231605248708444 1
-0.0437634070798073 1
-0.0367589876975757 1
0.0217728110444353 1
-0.0912945829503634 1
-0.0630067054659306 1
-0.0857137769700369 1
0.0805016814178568 1
0.137895769252372 1
0.0785293047602216 1
0.0650646550768948 1
0.203218962912284 0
-0.0536501105275971 1
-0.0750546650435392 1
-0.157861397092415 1
-0.0110639544883693 1
-0.0761552296999661 1
0.0196699196918307 1
-0.0553969496482838 1
-0.160184763618647 0
0.0441197044597856 1
-0.0446128186532392 1
0.0923227629423651 1
-0.0124903944644806 1
-0.158951972340173 1
-4.4872643958499e-06 1
-0.132820878261596 1
0.0320244162316301 1
0.0918979333752665 1
0.0443365115845807 1
-0.0365023017928845 1
-0.120678281196843 1
-0.166461971958391 0
-0.0698739254040177 1
0.0400494240344745 1
0.0544964825785666 1
-0.109314811608085 1
-0.0854826364753312 1
-0.0836673541326328 1
-0.101821146023789 1
-0.0839316990909428 1
0.0540709318820577 1
-0.113638869458701 1
-0.00155703052444479 1
0.0961249549469376 1
-0.0455733648839433 1
-0.0688131083449685 1
-0.067208051453772 1
0.0121431204189217 1
-0.0806322177505487 1
0.015948731282745 1
-0.0311304852410578 1
0.0805961854939173 1
0.0757935229188316 1
0.113645465450214 1
-0.132956478852055 1
-0.112679015754411 1
-0.0498642594603829 1
-0.0271551636230085 1
-0.00866844357329734 1
0.00690871148541342 1
-0.0251370541903282 1
0.0589084470138651 1
0.0954443377012163 1
0.111334761592624 1
0.0496142435791797 1
0.0472010135483928 1
0.0277810757012745 1
-0.0784457381717219 1
0.15215978117756 0
0.0135362984639167 1
0.045517243357979 1
0.0732736523066718 1
0.0373258774218905 1
-0.0637875585920135 1
0.0761213378588871 1
0.0565799578350357 1
0.0583805196769011 1
0.108094659691056 1
-0.0589433348469201 1
-0.194403264688519 0
-0.0132289598422271 1
-0.109073754488796 1
-0.156522807552464 0
-0.0991206263981806 1
-0.00847285607004096 1
0.0151997225154704 1
0.0196937458752243 1
0.0427563889631495 1
0.0232344603011039 1
0.103688474955668 1
0.0135708955213363 1
-0.13692511980335 1
-0.088501879817756 1
-0.0297338103976248 1
-0.0619339880289013 1
-0.0741297103962929 1
-0.077005122384009 1
0.108835922988806 1
0.0391409950266008 1
-0.0212373284676766 1
-0.0936265961198214 1
0.0381154055554956 1
-0.0848757780751425 1
-0.0332329783934364 1
0.103878683350301 1
0.0559393426290567 1
-0.0886322210808642 1
0.0548453173879281 1
-0.0741058139483506 1
-0.0651452008750604 1
0.0832824604297101 1
-0.144622023328422 1
-0.0805793519550935 1
0.0154681908466646 1
-0.00742893318679306 1
-0.0630764108630415 1
-0.00286829017303825 1
-0.135570680090856 1
0.235488190761614 0
0.10502786914338 1
0.11413779154322 1
-0.101924325996854 1
-0.00909059019170156 1
-0.0456329970468447 1
0.0466765783943389 1
0.0406647049550452 1
-0.057448745681522 1
-0.0341310033212111 1
0.111946284899607 1
0.0144839122595694 1
0.00720134312924626 1
0.0312184663070677 1
0.0353962608326786 1
-0.0179911991686091 1
0.0853088665013051 1
-0.0992547785252332 1
-0.028498556145763 1
-0.0300084505044092 1
0.0128636083930979 1
0.162380171988237 1
0.0707153385951918 1
0.0738024079209952 1
0.0666499272279723 1
-0.0759221742095893 1
0.0800517823171026 1
-0.0787349870589667 1
-0.133055912870531 1
0.0177398723339196 1
0.129154556225817 1
-0.0853733144139613 1
0.0711487240626474 1
0.0687507195979654 1
-0.0554710327130555 1
0.019115794280607 1
0.0275097315568204 1
-0.0117466114228333 1
0.057820462510427 1
0.00313461348794142 1
-0.160925412837424 0
-0.0144707686838042 1
-0.107165462160391 1
0.103743511682143 1
-0.0238485592411585 1
0.0447455061178916 1
-0.0199527018027601 1
-0.0573435399031406 1
0.0108900681242381 1
0.111713778825051 1
0.0768701145804952 1
-0.0980762923557795 1
0.0254187500455544 1
-0.0579895452462418 1
0.11421072022635 1
0.0697592878821947 1
0.0106955566473454 1
0.063472497576715 1
-0.0802874216795596 1
0.0470034784764848 1
-0.047525511955724 1
0.0368660697587132 1
-0.0603860407918988 1
0.086086842790085 1
-0.0259626461844442 1
0.122136734715703 1
-0.0178823866645239 1
-0.034713572824127 1
0.0431386102061865 1
0.200570681015956 0
0.0201248406177544 1
0.0198504864058273 1
-0.110673864685498 1
-0.0484396051676092 1
0.0505871721863487 1
0.101168758961018 1
0.0547643960780519 1
0.0882603183234131 1
-0.0290972514414202 1
0.0659995235726443 1
0.0149898085810453 1
0.16682249507741 1
0.096616709430916 1
-0.0819896929333342 1
0.110636481833148 1
0.127071767026979 1
-0.0975083347328274 1
-0.0257764557697353 1
0.115288858976765 1
0.02953107696245 1
0.0366649575959572 1
-0.045736364796719 1
-0.0131107211671409 1
0.0894966033186309 1
-0.0852444352996511 1
-0.0199441766612994 1
-0.0598980800209997 1
-0.20616362651899 0
-0.148872517979781 1
0.13851047097226 1
-0.089736448266365 1
-0.0363457593131658 1
-0.0358210491580913 1
0.164106604116692 0
0.0761433697502719 1
-0.0348452205822216 1
-0.00379127432912076 1
-0.0151799846698607 1
0.126853059471807 1
0.0565456390922722 1
-0.131248021903581 1
-0.147055116850543 1
0.0441318956674522 1
-0.151677715663358 1
-0.0558873023911457 1
-0.0787415458021403 1
0.0147322619797241 1
0.085093761778806 1
0.16784845784068 0
-0.0992543084319267 1
-0.138432727230364 1
0.0198718378780178 1
-0.0185980950906511 1
-0.0812312415574955 1
-0.00328773893806878 1
0.0137412058986645 1
-0.0314325654081725 1
-0.134048202569576 1
-0.0371534769260941 1
0.0108792841967226 1
-0.138048520061275 1
-0.0745826809809739 1
-0.0963501077209345 1
0.0868419730316572 1
-0.002975616237842 1
0.110883687938605 1
0.00392523502629864 1
0.00825845136411881 1
0.0564671970245169 1
0.0576433157823976 1
-0.253135855819213 0
0.20903763674897 0
0.0474886341976615 1
-0.0675482619717497 1
-0.0151405850261325 1
-0.0391197147353992 1
0.148905905959475 1
-0.0475358790158342 1
-0.0449849201489726 1
0.0990430917190805 1
-0.116092861928365 1
0.062591078908806 1
-0.033488078421525 1
-0.147489310040952 0
0.160391398943506 0
-0.0513023090041021 1
-0.0227445133814783 1
-0.00618709725610818 1
0.114300428433701 1
0.0479567847611894 1
-0.0230395498184195 1
-0.0284772094857278 1
0.0187786162014662 1
0.120098162878746 1
-0.00412298887965675 1
0.0636940636282992 1
0.0143468063814897 1
-0.0459431279000921 1
0.105350146401475 1
0.158215144664092 1
-0.0520479391452709 1
0.0192611058359633 1
-0.0480880476595925 1
-0.0780587072147158 1
0.0166848952974572 1
-0.134088856573345 1
-0.0315400942457141 1
0.0790204085630011 1
0.0310670852404001 1
-0.0968934821830973 1
0.0865600717051466 1
-0.132389703052532 1
-0.0609266810716139 1
0.200291796494793 0
0.0974703852333364 1
-0.00288861281038636 1
0.0522875047152411 1
-0.158362826830387 0
0.0290355233027776 1
-0.0172172795001154 1
-0.0799945412457368 1
-0.167961716550962 1
0.0553375664581157 1
0.0134223934171557 1
-0.0931138019193232 1
-0.0630792774606526 1
-0.030415365750329 1
0.0253213872536196 1
0.0205037959455763 1
0.121074792972731 1
-0.0750114014793215 1
-0.0395416448724118 1
-0.0564572203782735 1
-0.0152882747733952 1
-0.113540672496504 1
0.000991536876986849 1
-0.015192624814442 1
0.0177686338504636 1
0.00461626989963116 1
0.218352234704649 0
0.0536612900922945 1
-0.0684992157607628 1
-0.0722147824652986 1
-0.123099172235344 1
-0.0559442603340208 1
0.0241661970204287 1
0.0304673692235891 1
0.0153608534393439 1
0.0521960982945064 1
-0.109899577768673 1
0.0617910065982567 1
-0.00132851523588737 1
-0.0167400105649324 1
-0.080921369747594 1
-0.0527358272537948 1
-0.0529837759226815 1
0.0185579878303236 1
0.0973570830558655 1
-0.0145699067401431 1
-0.114226360877071 1
-0.0248666387523715 1
0.0349048821415103 1
-0.0257168684714338 1
-0.0862857036339183 1
0.0565713435977041 1
-0.0389967674297174 1
0.0604909476953031 1
-0.0537997544615132 1
-0.069042140217703 1
0.025478807040068 1
-0.0272245715404208 1
0.0621797577858825 1
0.0252017344703242 1
-0.0905693816958346 1
0.00306100895229604 1
0.0168877508507956 1
0.0749210562651459 1
-0.143011657983951 1
-0.133957320691486 1
0.0236632434510381 1
0.0651827968543979 1
0.103371421944122 1
-0.0273982657363283 1
0.146242081375589 0
0.0852465408604127 1
-0.0166949115815228 1
0.0256048995789987 1
-0.020212217426583 1
-0.103688408393259 1
-0.00192866784667617 1
0.0480528413246858 1
-0.126715585431308 1
0.0106722368453796 1
-0.0911011163769347 1
-0.0637447679237997 1
0.0225988049654438 1
-0.0542731606227108 1
0.0830628078678342 1
0.0450150191083557 1
0.0033410488787033 1
0.017971804542093 1
-0.0969521395327018 1
-0.00502890781711077 1
0.194893884543078 0
-0.0343750500224618 1
-0.0369175523287453 1
-0.109811853040327 1
-0.0131938898455637 1
0.131097124939987 1
0.0484431381058607 1
-0.0375212680410805 1
0.0220138914723709 1
0.0730748706292555 1
0.0359436058403706 1
0.0844409218400244 1
-0.0200592557797736 1
0.119259004564748 1
0.016828806928646 1
-0.0668529388450875 1
-0.0292399319353238 1
0.0198782911160257 1
0.0351011841099675 1
-0.0971339829573159 1
-0.0175295911260751 1
0.0988241198107031 1
0.0960089768044568 1
-0.0207066994789056 1
-0.0173184453713202 1
0.155082208041688 1
0.0477492798625183 1
0.0608244834588039 1
0.138969187267078 1
-0.0570903053888013 1
-0.0592336944563697 1
-0.0143592097759794 1
0.0896137402182975 1
0.134162003447996 1
0.0668189936284502 1
-0.0175055889665742 1
-0.0112540443778003 1
-0.107838935135687 1
-0.00216762367807292 1
-0.0771492388348641 1
0.166901097047589 1
0.00392284237489251 1
-0.172498751798095 0
0.147238704571254 0
0.027419901306966 1
0.0448643466621656 1
0.0130968727858159 1
-0.10269021372388 1
0.0533020705575338 1
-0.00464526854468214 1
-0.00850443802983422 1
-0.145114293333329 1
0.0311868163733477 1
-0.182274138151434 0
-0.0754371099986863 1
-0.0582282492340038 1
-0.214013995985786 0
0.0775845551671035 1
-0.032223203134456 1
0.0496014479448379 1
-0.063711996753738 1
-0.0553742185324943 1
-0.0646706248085105 1
0.0136275878910904 1
-0.00127857676883398 1
-0.00485772452055509 1
0.0531516280202055 1
0.0269692583386577 1
0.099467158291994 1
0.160920313673073 1
-0.119899309190902 1
-0.021410084113401 1
-0.0269611442587636 1
0.157076995862786 0
-0.0776688446843082 1
-0.102650668789462 1
-0.0804374225061427 1
0.0748001110583679 1
0.113442687756115 1
0.052067283757745 1
-0.0922470505245785 1
0.00598437638501675 1
-0.0891112560429027 1
0.0543543431339309 1
-0.15290600668738 0
0.0317611136932201 1
-0.117962416272394 1
-0.104400502313606 1
0.0396465847531856 1
-0.074803327600259 1
0.0132635792057574 1
0.0283312601852088 1
-0.0958248326229464 1
-0.196881416590726 0
0.0114237544948599 1
0.086180252248437 1
0.0254562930503169 1
-0.0821380192836041 1
0.152346265866695 1
-0.164822750132676 0
-0.108687846081411 1
-0.00881103922172113 1
0.0924516169391714 1
-0.0520195926073565 1
-0.0420929276547823 1
-0.00769935514168722 1
0.0127539645700667 1
0.0550857399213922 1
-0.0187508036589367 1
-0.0246364577343907 1
-0.000582315628958181 1
-0.0754803329701322 1
-0.0577589828158184 1
-0.0538626057479508 1
-0.0721310118731696 1
-0.05620041117835 1
-0.0408994844084295 1
0.0417962615414902 1
-0.013765949536527 1
-0.032505710340903 1
-0.0818210790163201 1
-0.0497387284902741 1
0.0239114800107774 1
0.179755669059641 1
-0.0401514056141598 1
0.126831413599794 1
0.0899956645016743 1
0.00779084112358721 1
-0.0908786581202951 1
-0.0174642684081084 1
0.0516867272478133 1
0.0469532546215596 1
-0.0980657736293779 1
-0.0126965065749858 1
0.0267437135277392 1
-0.000246159753033742 1
0.0470400355655325 1
-0.134674572774631 1
-0.123056172787505 1
-0.085463767335109 1
-0.07979849122518 1
-0.0734393594793655 1
0.0232502761067129 1
-0.0482682166690824 1
0.190281332626926 0
-0.0617591912767535 1
0.0790951963635254 1
-0.0815102652047521 1
-0.0125008366794497 1
-0.0702369707250156 1
0.0168000047100476 1
-0.00184287556359146 1
0.0441287443932856 1
-0.0508896173161336 1
-0.0673049113593271 1
0.0518327152590845 1
-0.0784833758618795 1
0.0682785132243478 1
-0.0517760625963166 1
0.127186243248766 1
0.149811780523015 1
0.0189073125018893 1
-0.0966935981539777 1
-0.0457952683478653 1
0.0810030525260012 1
-0.0256723734746894 1
-0.005644102817753 1
0.00647224815735607 1
-0.106504819434873 1
-0.0342653317802635 1
0.0600128012908726 1
-0.0400411627447313 1
0.135870909406149 1
-0.114481615069365 1
0.0950964331314875 1
-0.0766887548552619 1
0.00967009814116374 1
0.0661776837156433 1
-0.02400338103383 1
-0.063674255438281 1
0.105939221602285 1
-0.160551039173342 1
-0.000746745000571297 1
-0.0311245877302205 1
-0.0433254388513472 1
-0.0313627900803996 1
0.0293195834307464 1
0.0269259299491134 1
-0.0178134647317731 1
-0.0880625338596025 1
0.0720084566577523 1
-0.0709648045147062 1
-0.100380972668634 1
0.0741770166727172 1
0.0789784079222153 1
0.00476068146671724 1
0.139374946172425 1
0.1742148427314 1
0.14011093101153 1
0.165039313211174 0
0.0838738444370773 1
-0.0541419355029193 1
-0.00882841665772822 1
0.0719406845798165 1
-0.0553265057747789 1
0.0167575053894417 1
0.0563999910953664 1
-0.0313008321984603 1
-0.0253844179282766 1
0.0812215597020373 1
0.0768429519397109 1
0.0849207791547723 1
-0.0292375312263433 1
0.0327416359582203 1
0.0043314265634682 1
-0.0121285365190131 1
0.0219893207220924 1
-0.0123078352236609 1
0.0563901545350639 1
-0.137663713878135 1
0.157776253763546 0
-0.0128123997712789 1
0.0501039784181053 1
-0.0790023527096582 1
-0.0263812728317383 1
-0.0442097060128508 1
-0.019697778475457 1
-0.0667541932522594 1
0.0490883912977147 1
0.0241013173628458 1
-0.0893794210746155 1
0.00129967179115744 1
-0.046374748980532 1
0.00274803624790279 1
0.144059354610537 1
0.114623496004074 1
0.0394010452170061 1
-0.0539289853288074 1
-0.112154757556741 1
0.144881792145574 1
0.0495327642367213 1
-0.0349468718704263 1
0.0081489562221695 1
0.153794695154211 0
-0.173743559270801 1
0.0305464962414091 1
-0.0562878488671203 1
-0.130114466602028 1
0.044633794897921 1
-0.0472057708382426 1
-0.115254539172464 1
-0.00654598590183599 1
0.117876219762078 1
-0.0995186665123048 1
-0.126464907775269 1
-0.0511482274378356 1
-0.0536328890812638 1
-0.130232147935828 1
0.0596051886054765 1
0.0231737132003962 1
-0.000886337645709737 1
0.0169290349176565 1
-0.0263886912837863 1
0.00696791143305356 1
-0.0566327118040508 1
-0.0501306873897744 1
-0.0197321905716687 1
0.0214085867722144 1
-0.063768525108955 1
-0.0179832763610813 1
0.0967096453599676 1
-0.119692823220166 1
-0.0130053842935885 1
-0.289155869124903 0
-0.0271565112911905 1
-0.0300373553175316 1
-0.0642041644980054 1
-0.00606014247965708 1
-0.028065591498802 1
0.0797332109229993 1
-0.000662300379331016 1
-0.0190940775479576 1
-0.114105004750029 1
0.0353222071447597 1
-0.150363993202816 1
0.0605029337354789 1
-0.0365457916208288 1
-0.155106111763965 0
0.0557604666617821 1
-0.056179016093552 1
-0.0107933100042448 1
-0.000696239667043689 1
0.111260465812383 1
-0.00097245439905683 1
0.0667962979236824 1
-0.0774164111463642 1
0.0550097092305014 1
-0.00259808269571926 1
0.254072272597609 0
0.0846548911401987 1
-0.0216437082448223 1
-0.0375498962112106 1
0.0765081518123449 1
0.110189374140217 1
0.00506363042710711 1
0.112685273377866 1
0.107228657703245 1
0.128119542098024 1
0.0948586283596585 1
-0.0480446080010809 1
-0.0714810770876134 1
-0.0165678272562226 1
-0.272748363981855 0
0.0353250642148789 1
-0.0114733062948678 1
0.18267000566856 1
-0.0727585596449157 1
-0.0159195256622613 1
-0.0819726045670572 1
0.0507450988569692 1
-0.0355022454996345 1
-0.0639201694963709 1
0.0410912394508618 1
0.0245040949727492 1
0.152500971981605 0
0.0898711844590309 1
-0.0658441273802973 1
-0.0892425882394636 1
0.0375017241175699 1
-0.121739071085846 1
-0.0768235367084777 1
-0.0810145105904862 1
-0.0893789085568031 1
-0.0577650273337776 1
-0.0577887053538263 1
-0.04308272333114 1
0.032740491096816 1
-0.163410006298325 1
0.0107206112847105 1
-0.118620946732393 1
-0.0191694727602298 1
0.0664098344830232 1
0.0160919968289578 1
0.001966877273887 1
0.0376937015882708 1
-0.0779156841525104 1
0.00332430667822044 1
-0.118185259180737 1
-0.0951510076240603 1
0.0227450801944955 1
0.0461133984537661 1
0.148542340295585 1
0.178399337692379 1
-0.0780334238550546 1
0.0303554860391392 1
0.100748915871448 1
-0.0562771115204466 1
0.0452106040025573 1
-0.0515431181538252 1
-0.106679799526228 1
0.133086874779494 1
0.0161967425553039 1
-0.100545319253361 1
0.0202052986713548 1
-0.107575412521318 1
0.0208717322172654 1
-0.0326607427119909 1
0.155206778722543 1
-0.126774661008254 1
-0.0658756225670756 1
0.00336146661091437 1
0.0298784697949352 1
0.0500151592203411 1
0.00331312873349682 1
0.0491593540114787 1
-0.141660430018191 0
-0.101828327909584 1
0.0683589458894261 1
-0.0857339414432267 1
0.0649026821056286 1
-0.0177580422176763 1
-0.00491933820104658 1
-0.096546923552266 1
-0.0700359403068478 1
-0.0308979983986456 1
0.103211212170976 1
0.042424096287003 1
-0.0410944614882645 1
-0.00255224441566677 1
0.0505451828948462 1
-0.0780716741412004 1
0.138237880047113 1
-0.0757170096724554 1
0.0031713696337197 1
-0.0807139712021477 1
-0.109662660724534 1
-0.00798113090178606 1
-0.0832323562482834 1
0.0742294233596479 1
-0.00897691242064532 1
0.0823203575637416 1
-0.0765978890231846 1
-0.0371224077836769 1
0.0542896461866423 1
-0.0280412417792052 1
0.0214139444179827 1
-0.0038258157663438 1
-0.0460932762285514 1
0.0164381359915536 1
-0.0588466433662194 1
0.0205952611707406 1
0.0343181665446505 1
0.118256581697611 1
0.0100091797188758 1
-0.0743582294250478 1
-0.0688437104655931 1
-0.0806728619823719 1
-0.00258181754253917 1
0.0507065509905603 1
-0.170113529098947 0
-0.0252267718098857 1
0.0774960053587568 1
0.0368397543479329 1
0.114742087699983 1
-0.017276081560114 1
-0.066765792741298 1
0.00893879871231708 1
0.117702935469365 1
-0.0708585864430441 1
0.077546045369289 1
-0.18375921925436 0
0.141170240824934 1
0.0176826851025125 1
-0.0312818214941252 1
-0.106482395683379 1
-0.0395108340623209 1
0.0144780643516157 1
-0.168764660246023 1
0.00162039268567274 1
-0.112269781040026 1
-0.0388122751377485 1
0.0473822358165119 1
-0.0216200375654072 1
-0.0434749862931649 1
-0.180355378644996 1
-0.116798555040431 1
0.0299234236723025 1
-0.133002840523473 1
-0.0442604603334557 1
-0.133435708451742 1
-0.0899441518105273 1
-0.125527620926915 1
-0.0782401489536834 1
-0.03920689393101 1
-0.0157214956974444 1
-0.185236478746605 0
0.0570432733414144 1
0.170967228057221 1
-0.172959988092408 0
-0.0831345506864827 1
-0.108064422227902 1
-0.0761664900053741 1
-0.0946344542623128 1
0.0388040121482456 1
-0.0582284908273102 1
-0.055219909155951 1
0.0123305150145261 1
0.0491231403218686 1
-0.134749502518001 1
-0.0249996572024904 1
0.101807198110324 1
0.0508860165196898 1
0.00795534115172156 1
0.0280791022665241 1
0.0857699298661858 1
-0.0737885457224594 1
0.0930897531992993 1
0.0212468742955171 1
-0.094685277714239 1
-0.0238732424315476 1
0.0338308218384902 1
-0.0964883818961018 1
0.168619182693953 1
-0.0573209145047366 1
0.0646527129380155 1
-0.0271821497241585 1
-0.123018523408477 1
-0.0239511603326075 1
0.0297894624783189 1
-0.0530753450584087 1
-0.0562273827556184 1
0.0834667916650816 1
-0.0631132724913628 1
-0.00582287540231693 1
0.00349474456129386 1
0.0611918176452058 1
-0.0600538792668811 1
-0.0541826555769513 1
-0.0458021424881626 1
0.0535919526391445 1
0.0814385810579947 1
-0.0104817809287514 1
0.0895123448859311 1
0.158463001679116 1
0.0332341908884052 1
-0.0436491516547235 1
0.0545359402004001 1
-0.0257148108333583 1
0.0811376980671476 1
0.0618633388494956 1
-0.0412741414778081 1
0.0824631430749826 1
0.0420842961488405 1
0.123600973138865 1
-0.0477395763185343 1
-0.0336548570914606 1
0.0544055351531213 1
-0.0677013478278669 1
-0.0719909671461285 1
-0.108573613620032 1
-0.0464217677543338 1
0.157884242553189 1
0.0485775158847241 1
-0.170761760439358 0
0.0471503855544916 1
-0.137252218137057 1
-0.102365312996694 1
0.0262644693557428 1
0.0353003132972461 1
-0.00760255994351227 1
-0.00486579317962086 1
-0.0526414988771515 1
-0.0190026494157312 1
0.00875589518104094 1
-0.0317712735545458 1
-0.00455095549162007 1
0.139299259986157 1
0.0496761026827439 1
0.00977750074133478 1
-0.117429431420017 1
0.0273230920802672 1
-0.0482329444668751 1
0.0251279989953622 1
-0.0321294083073482 1
-0.0432461574758512 1
0.0612299026316282 1
0.281854170770042 0
0.0390270585350135 1
-0.10512332544071 1
-0.119767071027894 1
-0.00231966043951116 1
0.0789861966724763 1
-0.0499756449725443 1
0.10270947137779 1
-0.0184831380042183 1
0.0343789595578542 1
-0.0901302062780343 1
-0.150003507182869 1
-0.00121496756558898 1
0.115455411609159 1
0.175561156346372 0
0.0864696521694823 1
-0.033428035528754 1
0.0815560038400899 1
-0.11550870229231 1
0.0718114848697733 1
0.0920952356013129 1
0.0299625323999949 1
-0.0456670923972009 1
0.0315850053248533 1
-0.0206619992206123 1
-0.0919534496469511 1
-0.00238077365008234 1
0.108771167592878 1
0.0879670413576746 1
-0.0152785531650937 1
-0.0253439086999918 1
-0.0519739525310352 1
0.0350433079165526 1
0.0490087174855555 1
0.0518272900166154 1
-0.0627480430834258 1
-0.096343677919792 1
0.0584672110521072 1
0.0440829586836805 1
0.20444417789613 0
0.128059309829859 1
-0.0322075256746147 1
0.115633465126354 1
0.0438882451908343 1
0.0690488504805076 1
0.0580240496352338 1
-0.0395145139561954 1
0.0373977412907941 1
-0.119569165965221 1
-0.110913968717481 1
-0.0417902618062584 1
-0.0104757460573752 1
-0.12866191833936 1
0.0594022344840609 1
-0.094656515857987 1
-0.00904655246733875 1
0.0316968314620071 1
-0.0499223165463678 1
0.0443642113058677 1
0.0957012618365604 1
-0.0738612291797881 1
-0.00980002746378592 1
0.185096959537126 0
-0.0481626230429323 1
0.00542621681115237 1
0.0484622469403504 1
-0.0178805281941013 1
0.000656165340075902 1
0.0462459621265137 1
0.00486456799249599 1
0.0751045254150902 1
-0.0835267600069877 1
0.0978440502654998 1
-0.156424943878362 0
-0.0628425589963419 1
-0.0200417078932874 1
-0.0133440936153577 1
0.117495492808872 1
-0.140282281604896 1
-0.10675271153393 1
-0.012999255973573 1
0.0172070810196468 1
-0.101830505334911 1
0.057702928541038 1
-0.123559097262743 1
0.0813234139333591 1
0.0393597723330966 1
-0.0184395932332527 1
0.0314468998240244 1
0.0131672604565291 1
0.0304642434998269 1
-0.0507703555899505 1
0.000425151425828253 1
-0.0122893771044838 1
0.0163932838248423 1
-0.00267988373740203 1
-0.0766269882168819 1
-0.0167889318155534 1
0.0610238456765939 1
0.0426162938437245 1
0.0657660328748656 1
0.081568587598073 1
0.133901717538422 1
-0.118535304141454 1
-0.131306150524341 1
0.114065275411179 1
0.0396526358735605 1
-0.0187013450674897 1
0.00180126979744423 1
-0.017959955680158 1
-0.0229993028437002 1
0.0407813254957574 1
0.0138920326754255 1
0.143279890943044 1
-0.0302726165378998 1
-0.0475992949820838 1
-0.00486448789057531 1
-0.0996317524690426 1
-0.00825708985234215 1
0.00415388223282544 1
0.00694436831511869 1
0.0147150521947225 1
-0.0652716811285868 1
0.0813718993802043 1
-0.0735973008286078 1
0.0432028050257726 1
-0.000776327145908058 1
0.056418790076556 1
-0.00436395445658681 1
-0.0690391337950331 1
0.0585207481232427 1
0.0520822535093371 1
-0.00222766738474454 1
0.0885162133396973 1
-0.140494170375326 1
-0.0292690273006372 1
0.0948308748815217 1
-0.0711838988704336 1
-0.0554876583861139 1
0.0502183739532524 1
-0.0188636996765149 1
0.0682017989229641 1
0.149204708696216 1
0.127936191674556 1
-0.104825051298873 1
0.0769301817113977 1
-0.0651352577507283 1
0.0255458622259045 1
-0.078029152014721 1
0.0766166272523237 1
-0.12990989685433 1
-0.0202584520265836 1
-0.0114283995107971 1
0.0883852328395762 1
-0.0632877053341737 1
-0.111280264567849 1
0.0256657677975754 1
0.056110424240547 1
0.0136849684325474 1
0.0281024940906143 1
-0.0469531235599761 1
0.0981356163842989 1
0.0121327313692372 1
-0.0865991593520147 1
0.0498678083631664 1
-0.0101223969440012 1
0.0888563821024667 1
-0.149336615726574 0
0.171541001167118 0
0.0900123348984047 1
0.0790412991391328 1
-0.0100512286600363 1
-0.0874022005196377 1
-0.0098768398615364 1
0.106864161677336 1
0.0742934694872142 1
0.0128826083920585 1
0.00604493877427551 1
-0.18285751001459 1
-0.0447802372620957 1
0.0315248767274872 1
-0.0386162533467088 1
0.00104697820483764 1
-0.0583379736417452 1
-0.0548882785705738 1
0.00833728956163759 1
-0.0399002371573428 1
-0.00951843915044447 1
-0.0360378451682666 1
0.0619284171941639 1
0.0304707841293495 1
0.0330125069173309 1
0.0550850432892178 1
0.0944574585464108 1
-0.147012037257232 1
0.122169137641901 1
0.150513080962774 1
-0.191019159925699 0
-0.0517606636831404 1
-0.0530350550183458 1
-0.153871129225846 1
0.0891172251743835 1
0.0351800175240375 1
0.0525004624430073 1
0.0874209467013663 1
-0.165601713865784 0
0.0255951442108421 1
-0.0148916825779346 1
-0.0855950788220524 1
0.120216849472005 1
-0.0171797386028935 1
0.12775797799424 1
-0.0418207349326155 1
-0.0754514352889193 1
-0.00243248611234787 1
0.0260143647397031 1
0.0195376002630252 1
-0.0787318734199128 1
0.0438293347227082 1
-0.0475875638996446 1
-0.183900679153647 0
0.0218472134507096 1
-0.196291931669958 0
0.0214610027425015 1
-0.0110124113109636 1
0.198775219845958 1
0.119910880313646 1
-0.132396446622112 1
0.0996940419189699 1
0.116409915468205 1
0.037338154120928 1
0.0028105058670904 1
-0.0437436239142655 1
0.0595776204912232 1
0.152385427674967 1
0.166133869765619 1
-0.0556776173590733 1
-0.111189220032007 1
-0.129126396400079 1
0.0854751609175806 1
0.00389444002951555 1
-0.0564823357047914 1
-0.0376557305053067 1
0.0562129465861301 1
0.091236168856689 1
-0.0506538039544468 1
0.139129780189028 0
-0.0834368584013067 1
0.0107686781130889 1
-0.0813882996534521 1
0.0739694545655783 1
-0.0553009750683593 1
0.166801600784049 0
-0.0474066922957895 1
-0.190707603134338 0
-0.123847970491579 1
0.0262974419629064 1
-0.00920665600842856 1
0.0790310468527722 1
-0.0589135898573351 1
-0.0515031795421344 1
-0.0761743205864819 1
0.1073709785456 1
0.0323605243148529 1
0.120747151144135 1
0.011056259081437 1
-0.00906046633824241 1
0.131915992499868 1
0.159733497592929 1
-0.115678239405314 1
-0.0668541071171608 1
-0.186374274385918 0
0.0146646664799624 1
-0.0167803363706694 1
0.0656372807001644 1
0.120306890276196 1
-0.0180153714665735 1
-0.000340301180261786 1
-0.0613631784643465 1
0.0466838816191044 1
0.0959753647059384 1
0.13503927524134 1
0.0205672589393366 1
-0.131334638214997 1
0.124207298665809 1
-0.046613425179816 1
0.0534430019170526 1
-0.00456059925122377 1
-0.12372456995323 1
0.0158973307162412 1
0.0228324385325451 1
0.0499893261502571 1
-0.0478033017182342 1
0.167589895635259 1
-0.0193939996125839 1
0.0718353106356536 1
0.101186466372789 1
-0.0477488684443275 1
0.072876285077772 1
-0.151972808980103 1
-0.0278221011584031 1
0.0390601621853537 1
0.090466271458413 1
-0.190949253941577 0
0.0152337450327671 1
0.0719128147619657 1
-0.0207756275510973 1
0.109319298461153 1
-0.00507998996964109 1
0.0343462899265398 1
0.0308209112670562 1
0.0239383057988489 1
-0.117832720667066 1
-0.110145107439617 1
-0.0846675577699013 1
-0.000683107595429305 1
0.0755860977762812 1
0.114209220800792 1
0.0376663993717673 1
0.0348560185661666 1
0.0711164411737394 1
-0.0148047015311918 1
0.132542147531551 1
0.0377404246418199 1
-0.0483254032638554 1
0.0810083154889514 1
0.0287674575326043 1
-0.00422801119942113 1
0.0203704143366014 1
-0.0107652613031787 1
-0.0398688569632615 1
-0.0831899785374359 1
-0.0563343569868801 1
-0.0039629528156787 1
-0.0200049789522711 1
0.0599414647325405 1
0.056873352720873 1
0.052145354967623 1
-0.08526162857987 1
0.0126501842136752 1
0.0849257343242296 1
-0.0259704819627749 1
-0.0384883905187969 1
0.0276414892039822 1
-0.0530164545995998 1
0.00465883979098335 1
-0.0893071971694732 1
-0.147014178261705 0
0.113388447513542 1
-0.10999960180657 1
0.00224901178692559 1
-0.0417404697402448 1
-0.065346409382327 1
0.0872031848839789 1
-0.0664606282385803 1
-0.0752334785329066 1
-0.0568212580988726 1
0.117591735257667 1
-0.10667975227708 1
-0.00711476230055942 1
0.105604473207829 1
-0.000157548420117705 1
0.035379273139597 1
-0.0955446791147194 1
0.00850263818801813 1
-0.0722179533239298 1
-0.0189177787602212 1
-0.164389428932518 0
0.0497453886650653 1
0.0421402891937168 1
0.00634899745447809 1
0.0198221456684622 1
0.0107614105827087 1
-0.126703446055085 1
-0.167183138996764 0
-0.0717915643410668 1
-0.0295927804050606 1
0.0925059363549796 1
0.0346115593355683 1
-0.0540927663895839 1
-0.0291440813783583 1
0.125037180804035 1
0.0114034759966204 1
-0.192193025040253 0
-0.0247398998054695 1
0.139929816165577 1
-0.19639377607439 0
0.174727135914708 0
-0.0587818580190439 1
0.0493576308667512 1
-0.138103743800806 1
-0.0363534746369798 1
-0.0975555727743252 1
-0.0907405832872471 1
-0.139701993133696 1
0.0289705953442645 1
-0.118156873790037 1
0.0351253548222292 1
-0.00269711467549901 1
0.142381069759835 1
0.0357977300201513 1
-0.235301496434949 0
-0.0178764728985419 1
-0.0818569954715835 1
0.0410518342632533 1
-0.104262776946908 1
-0.114213919351911 1
0.0369731363090779 1
-0.110190716111981 1
-0.0912929294868952 1
0.0901203588251303 1
0.00288645002974127 1
0.0475603023456468 1
0.00999973445633092 1
-0.0560091161096717 1
0.139449569124194 1
-0.0264545303314012 1
-0.0836752094924766 1
-0.0313343210484642 1
0.0137300733048281 1
-0.0359044757325015 1
-0.092082114041431 1
0.00247223164249943 1
-0.149778646899233 0
-0.0211812437492936 1
0.0505529728394588 1
-0.030768573697796 1
-0.0402760554646817 1
-0.0347049621513688 1
0.0768333722701348 1
-0.127176617628219 1
0.0657196320088888 1
-0.111914876606428 1
-0.0228211486806243 1
0.0496250031736699 1
-0.0652131026267604 1
0.061165666281357 1
0.0501314359778128 1
0.0241384611266003 1
0.114450756151297 1
-0.035297692359583 1
0.0634569015511154 1
-0.046900698672501 1
-0.0748207700621543 1
-0.0919611665956812 1
-0.0340972125135068 1
-0.0059517097146253 1
-0.0561418663179244 1
0.144403555498622 1
-0.0324397283147261 1
0.0597530560707413 1
0.0740245731371684 1
-0.0562543067408593 1
-0.185018225702989 0
0.0103821254566802 1
0.0429565673539656 1
0.0349938782447902 1
-0.0344941253562661 1
0.239414021520993 0
-0.0873999337347356 1
0.144434043122368 1
-0.0268933461384969 1
-0.0567180928919501 1
-0.121512007432363 1
0.0956184283397398 1
0.0348173557660883 1
-0.134347043269262 1
-0.0434068400732265 1
-0.0172402858317747 1
0.0485388597656684 1
0.0474781796783222 1
-0.00241411794165977 1
-0.0218841450272461 1
0.0189588179142785 1
0.179644522935688 0
0.162303366087321 0
0.0495062890720964 1
-0.113304293156199 1
0.190708502358121 0
0.00460038063102596 1
0.0368807282523091 1
0.0259866130874225 1
0.00912095295870944 1
-0.0732424089827982 1
-0.0530796439731401 1
0.200001175399169 0
-0.00537449357056303 1
-0.145186289538806 1
-0.0532066264103949 1
0.000560566211053246 1
-0.0562539551917086 1
-0.147632395549171 1
0.0320697338980166 1
-0.00162966798016964 1
-0.0438488638735159 1
-0.0434807745309816 1
-0.0649175473037337 1
0.0948523158793591 1
0.112042982425713 1
0.114273397438119 1
-0.0422265317898548 1
-0.0202064623069528 1
-0.103579516873622 1
0.0799879741264721 1
0.10239016584587 1
-0.0535009024980894 1
0.130125868754771 1
-0.0474048198342661 1
-0.0438542458203485 1
-0.0580896953050043 1
0.0562800359179084 1
-0.0889051604813292 1
0.0790557860051163 1
-0.078287057706936 1
0.0475052065391472 1
0.00165625491798779 1
0.103907123439982 1
0.0305891547438376 1
-0.0045932675403217 1
0.0429082103113778 1
-0.0663821379465618 1
-0.00179501475620903 1
0.211087400371701 0
-0.0997746583627844 1
0.00504303544859106 1
-0.092979180170675 1
0.03111117914023 1
-0.0935363466434267 1
-0.0144963656062311 1
0.00950276730391853 1
-0.0180982291559251 1
0.0367598018931785 1
0.0799808139627595 1
-0.0265700087094297 1
-0.00856765608935514 1
0.0437136964520365 1
-0.0399642607147203 1
0.0108767853452056 1
0.147755609513114 1
0.0486045572122296 1
0.137839859294053 1
0.00109947930891847 1
-0.1903779853903 0
-0.16053782569352 0
-0.107319909904893 1
0.0818585025590321 1
-0.00541114192715366 1
-0.181682750393018 0
-0.069283941252543 1
-0.00133194538413617 1
-0.177044925467281 0
-0.130743384060615 1
0.13823203936495 1
0.0600434178847408 1
0.0128644325732533 1
0.0684679268631177 1
-0.129801540970737 1
0.0196062518746629 1
0.209444023765144 0
0.0482410244621284 1
-0.0890694261864223 1
0.0120869774174337 1
0.05710489731287 1
-0.0938049490058754 1
0.0791134390621861 1
-0.0282387033533746 1
-0.00835952790798479 1
0.0198931680184547 1
0.0325304560634939 1
0.0011128737424648 1
0.086048559023194 1
0.0589504288126462 1
0.0234413111444716 1
-0.0202682497128902 1
0.0100563122382747 1
-0.010801561152162 1
0.0673627076932672 1
-0.00274431514368166 1
0.148578323995694 0
0.0613130652284333 1
0.06428619160529 1
-0.11667501018099 1
0.0471539419782339 1
-0.103273727902229 1
-0.0426085829719798 1
-0.0165369291937695 1
0.010735563723509 1
-0.0431801548748484 1
-0.108992881541444 1
-0.0961159946588806 1
0.0834263131604508 1
0.0429070038703678 1
0.109217646939115 1
0.0465591504036219 1
0.157017755416646 0
0.0522334340639956 1
0.142896440927411 1
-0.0252162876294734 1
-0.0905499789515115 1
0.0265202670585896 1
0.0630769966354281 1
0.0658308194413339 1
0.127037777555098 1
0.0066754793164024 1
-0.0662067946952838 1
0.103377990123488 1
0.0523060442951457 1
-0.0309951808077234 1
0.0163946751993879 1
-0.0160778416058221 1
0.152946799955331 0
0.0625020500242126 1
-0.0141099654097759 1
0.0713277881865589 1
0.0089634187584522 1
0.0377425819600219 1
0.0236041790025931 1
0.0455578059947677 1
0.0841510243747761 1
0.0390697568371496 1
0.0313256102418625 1
0.0332883196593775 1
0.0393264688338381 1
0.0997619973991312 1
0.0656801469939704 1
0.00451117384008453 1
0.0350617489626001 1
-0.0897774307860716 1
0.0512611495321357 1
-0.115230438142122 1
0.121544838779322 1
0.0388551341761719 1
-0.102976090253896 1
-0.0581026736684028 1
0.0532296144033124 1
-0.0705019219799445 1
-0.128808944389973 1
0.0263912713598106 1
0.0374308699497631 1
-0.167093881744535 0
-0.0539011036293763 1
-0.0676980888986129 1
-0.124054875551467 1
0.0743154829812374 1
0.0204252679675612 1
0.108956508606978 1
-0.0829121609911453 1
0.00254900227895851 1
-0.00143469540329536 1
0.0815298914049205 1
-0.0345170036018408 1
-0.0574728575308274 1
0.0386110934426876 1
0.104477024572129 1
-0.0755099060456777 1
0.0455767416991339 1
0.0694869117437872 1
-0.0324292288230612 1
0.0713909138302868 1
-0.0128238658109352 1
0.0154297292744693 1
0.00231447607671386 1
0.0822215469677293 1
-0.0202225278376774 1
0.0713558812154579 1
0.127843494485318 1
0.00569401325273752 1
0.117367255534115 1
0.0193634323820701 1
0.171950802983208 1
0.0879247234218191 1
-0.21260189560085 0
-0.0423603776392584 1
0.0624700406392452 1
-0.038713545749267 1
0.0128532194674781 1
-0.0391401433278869 1
0.0520171905218694 1
0.0599669620403989 1
-0.0114122828014785 1
0.00537231833430308 1
0.0712130195428281 1
0.0776659777830493 1
0.0140144181959661 1
-0.00153435610547178 1
0.13999912509905 1
-0.0177564236180946 1
0.0758096513046459 1
0.0514601103987364 1
0.0288196195834014 1
-0.0185833017210086 1
-0.0643276688540688 1
-0.0439760083917116 1
0.0872263136801729 1
0.0336969117870158 1
-0.0533531216418533 1
0.00661562279885344 1
0.0427744051025729 1
0.0207872180673107 1
0.294708848127599 0
0.0642891738210247 1
-0.0834923823460204 1
0.111054512944229 1
-0.0165132724553826 1
-0.00345863883320319 1
-0.00320126709046552 1
-0.0833247331736427 1
-0.0990639025129743 1
-0.0316417291543707 1
0.125528385191416 1
-0.0243424941185857 1
0.119554501254979 1
-0.0866140168381681 1
-0.0417804587414703 1
0.0993646238740829 1
-0.0317944371880095 1
0.159947676071803 1
0.012897764562676 1
0.0285205226707537 1
0.0169427042644499 1
-0.0548633731463662 1
-0.0325752533850232 1
0.0339064459267766 1
0.217423232292214 0
-0.100429685951396 1
0.0822622986144841 1
0.0548303479690883 1
0.106175842066703 1
0.010281057611406 1
0.0856835315120102 1
-0.00499973943407473 1
0.0080457537065719 1
0.0869823390066073 1
-0.0552288044345972 1
-0.0248635330571893 1
0.106814711464515 1
0.0893631228013865 1
0.0866872081188438 1
0.0417190595487987 1
0.0250420926215023 1
0.0196584930398826 1
0.00985627636870138 1
-0.0728997853406 1
-0.138547761582928 1
0.085156373652799 1
0.00426916577989605 1
0.0527884488698143 1
0.0619039109348749 1
-0.110847875039907 1
0.0476041358161827 1
-0.0992284620805318 1
0.0509660721250527 1
0.0310989330322781 1
-0.032843458585717 1
0.160513404491748 1
0.0545127540721725 1
0.0289378771287248 1
-0.0773123356203554 1
0.00991535506030721 1
-0.0392024988982114 1
-0.0884596425937928 1
-0.107251743124173 1
-0.0260365297109204 1
-0.00508828151798073 1
0.0357103176416743 1
-0.0454518202264705 1
0.0521124074926934 1
-0.013073928030983 1
-0.0107201023042487 1
-0.0209782373685256 1
0.101962970370365 1
0.00537157066930116 1
0.0564737764966328 1
0.0324522280111721 1
0.0237023833387886 1
-0.114121104099939 1
0.0801637204415986 1
0.057274807178856 1
0.0492927950873515 1
-0.20445833766411 0
-0.0311504529452898 1
0.0293349975063225 1
0.0318104961707576 1
-0.0239015793693534 1
0.0874142472150034 1
0.0207233372560544 1
0.135548921610715 1
0.0918428996015834 1
-0.114820218690279 1
-0.011006559414018 1
0.0310174242010973 1
-0.00482729026774863 1
0.0150439001365382 1
-0.120282264104276 1
0.017362065322184 1
-0.0418282610899136 1
0.00938237526350158 1
0.012168407590145 1
-0.155184482310418 1
0.00104870909410164 1
0.116682972753183 1
0.149950760464822 0
-0.0283898183757579 1
0.109818670190055 1
0.00577176067038866 1
0.0603300898411012 1
0.0928900468817017 1
0.0253899096748996 1
-0.0705551630188574 1
-0.0163819375375243 1
0.0650246297610119 1
0.0182784226087243 1
0.0235750858081349 1
-0.0107375564112038 1
-0.153164870382512 1
-0.0203943189522586 1
-0.0127723152809111 1
-0.140810011571464 0
0.0114524024457911 1
-0.144228271312845 0
-0.0186384249184402 1
0.126424382740588 1
-0.0986684890753079 1
0.0537159427667412 1
-0.0100185091222378 1
0.140322010255155 1
-0.0927137963924064 1
-0.149476410783535 1
0.126762834005488 1
0.0532230957042258 1
-0.0141273597751874 1
-0.0647392094835321 1
-0.0507624706366867 1
-0.164300439920079 0
-0.0168365227257356 1
-0.107817150739556 1
-0.0106802147247125 1
0.0526637559650772 1
0.106235527746779 1
-0.149428904506832 1
0.16731664276173 0
0.116765339612513 1
0.158227622999845 0
-0.0439420536168971 1
0.0135849237907939 1
0.0296936609231548 1
0.011934306577553 1
0.0531840256942641 1
-0.0607834048129048 1
0.0200713529170252 1
0.0820901078690278 1
0.103331747330498 1
0.0330088994850685 1
-0.107573598294479 1
0.166137412047797 0
-0.0348549290458571 1
0.00209403587826581 1
-0.0278033246282816 1
-0.0541998728317835 1
-0.0356037681849582 1
-0.0989474250838576 1
-0.067224662370089 1
-0.0093146797315868 1
-0.00487732640287934 1
0.0201845263844779 1
0.0207079964701948 1
0.0690193596111076 1
0.00491253958503404 1
-0.0326683416793155 1
-0.00261981329351831 1
0.127110361158704 1
-0.0314062049800558 1
0.123826085248508 1
0.022854244572778 1
-0.0214116155726725 1
-0.0315184855549644 1
0.0200428093193851 1
0.116255176124255 1
-0.108130407166314 1
-0.093096117243303 1
-0.0766836207931719 1
-0.129145856005897 1
-0.0338591562931234 1
0.0459157926903176 1
0.00376284047493162 1
0.0514626110844674 1
-0.0635559927764665 1
0.0648513008109263 1
0.0241460304504836 1
0.0024710296425314 1
-0.0021085868005932 1
0.00181611461034249 1
0.0984914151762367 1
0.0491248213861718 1
-0.0138002979120207 1
0.0224478633097178 1
0.101206445021963 1
0.171656810427896 0
0.0446552689923842 1
-0.0578244651810644 1
-0.089454071524896 1
-0.0537777821130597 1
-0.0977163075897368 1
-0.135374764700707 1
-0.0459207845722411 1
-0.0593507713398496 1
0.142827056733182 1
0.0882887119790996 1
-0.0710068836508165 1
0.0807467115822133 1
-0.0410601261242057 1
-0.1110064103965 1
-0.035042477470184 1
-0.108791017240026 1
0.0899683850055945 1
-0.0508002978032844 1
0.00435108967992134 1
-0.163131263453389 1
-0.181731245586069 0
0.129483823369745 1
0.12359009659091 1
0.0336478924438605 1
-0.0453918829201539 1
-0.046653878562529 1
0.0261291477651778 1
0.0505876096812972 1
-0.119235611670978 1
0.0591370230893416 1
-0.0652740832679687 1
-0.095291063990627 1
0.111706768448841 1
-0.141293775423729 1
0.0134400453656573 1
0.0463252731418148 1
-0.0519017554567893 1
-0.0634464316726843 1
-0.0369411650358689 1
-0.0727634549639845 1
-0.0169419827961998 1
-0.00579066994426923 1
-0.153614782268008 0
0.0732897796465625 1
-0.0138707055120742 1
-0.0845426545580657 1
0.121700344800651 1
0.0462896171996882 1
0.03797105648928 1
0.0541509398376912 1
0.141932626992488 1
-0.117571409212559 1
0.0793282385574527 1
-0.0910888866619224 1
-0.201317977082762 1
-0.00370467269981098 1
-0.0641704258474082 1
0.0706503831181571 1
-0.0043240025876502 1
0.144389804451575 1
0.120543291503253 1
-0.0458330652140922 1
-0.0969132913342413 1
0.086904642969062 1
-0.0254782545865955 1
-0.109316655024989 1
-0.0173126466723724 1
0.220119735171793 0
-0.0763670748480147 1
0.0652883105295284 1
0.023375650236757 1
0.081720464614541 1
0.0411941477629959 1
0.0301616415904662 1
0.00220899786607689 1
0.106920213834975 1
0.00691771918035433 1
0.0461618339126759 1
0.0449688748017377 1
-0.0335517307569896 1
0.0712194256690807 1
-0.00515533415768711 1
0.101760452274005 1
0.0141378209844181 1
0.0421580034440474 1
0.12173308919806 1
0.180493290331524 0
0.0680642947974787 1
0.0698954346997403 1
0.101746312473788 1
0.156584022032187 0
0.0294406110659772 1
-0.0895324238442986 1
-0.0552904747252244 1
0.0317754206850603 1
0.0256736144771371 1
0.041636707555433 1
-0.0504756303245864 1
0.0511200124419956 1
-0.0291178071950808 1
0.0147245601396285 1
-0.0212511288266877 1
-0.00314008554714885 1
0.0339214901898416 1
-0.00310796747464049 1
-0.220403590774561 0
0.195182699289156 0
-0.043891627698088 1
-0.0231389672678407 1
0.0170987800747169 1
0.00720037187749844 1
0.0520593528568431 1
-0.00168310307723594 1
0.0105864000518778 1
-0.0353692677719661 1
-0.0846825259672329 1
-0.0441935695921684 1
0.0433011598822557 1
0.0834965157517592 1
-0.0844069802577446 1
-0.0176308117970462 1
-0.124498410876919 1
-0.0451397670806925 1
0.099895744437277 1
-0.1117553954459 1
0.0754381057864107 1
0.10868422117754 1
-0.201030421042528 0
-0.0261516159239216 1
0.133228580012295 1
0.00582509852405454 1
-0.0526906989117921 1
-0.105674242352964 1
0.0422388189271962 1
-0.00122040724079947 1
-0.025788231032073 1
-0.00534495530258772 1
-0.0913898634807261 1
-0.178020947529715 1
-0.0170000287230854 1
0.151812006095109 0
0.117366583220622 1
0.00198709631688616 1
-0.0320997035499052 1
-0.131258573916714 1
-0.0631238050059816 1
0.0916979444142942 1
0.0473707210250832 1
0.106894325282855 1
-0.0368407213467275 1
-0.0247532823762853 1
-0.0488686436086238 1
0.0698664645544709 1
0.12095855759033 1
-0.00461426831149939 1
0.0133673642892213 1
-0.021891875029776 1
0.0621630983650489 1
0.0887016105551842 1
0.114597617728206 1
-0.139584810034245 0
-0.0126035842276102 1
0.0433412972808778 1
0.0265339858979015 1
-0.121681602867874 1
-0.0856223472028402 1
0.0296466097717363 1
0.0268135821363467 1
0.00379360560519644 1
0.0725486153970616 1
-0.0452481813152396 1
-0.10021720714072 1
0.0761579726828465 1
-0.0438724510448387 1
-0.0587990385284204 1
-0.0766599952720313 1
-0.0170742163786371 1
0.0289587473948147 1
0.0517347653910319 1
-0.0172500374449755 1
-0.000435421096487301 1
0.124465379492471 1
0.0163060980875234 1
0.0143850831956822 1
0.0547129011512536 1
-0.0544762716515141 1
-0.0893374643123795 1
-0.15149674112384 0
0.188485578643561 0
-0.0356830084062673 1
0.0361439155727814 1
-0.0761240938237761 1
-0.0644698688338313 1
-0.0368402915948174 1
0.0270479449829034 1
-0.161993882953742 0
-0.0482363886288571 1
-0.075919323186257 1
0.00395009428885455 1
0.102485797358921 1
-0.0197131314863023 1
-0.041930118023007 1
-0.0517852011404888 1
-0.0395658942606986 1
-0.141808214621622 1
-0.00298718487773093 1
-0.0465978815539102 1
-0.010847120392917 1
-0.0215496792677878 1
0.0952414479212427 1
0.0936399369819574 1
0.120318325133746 1
0.064036281776782 1
-0.0385414768063414 1
-0.0129531991548565 1
0.0301130242080543 1
0.123462275673767 1
0.0495871431385024 1
-0.0431364536928896 1
0.127199874092557 1
0.192134163876146 0
-0.0200171194244829 1
0.00972680581367441 1
-0.142205789818986 1
0.054357024071437 1
0.0671411749843414 1
0.0244973137250564 1
-0.0688529241319771 1
-0.0554203488751747 1
-0.00264161967452356 1
0.028734139549097 1
0.0785142309401668 1
-0.135463842364915 1
0.123795288309205 1
-0.0450343023321683 1
-0.0540056795645193 1
0.0188732522920713 1
0.0324011128986087 1
-0.0249304951210996 1
0.00890984790618905 1
-0.12623438712212 1
0.0444859143681016 1
-0.105228214798654 1
-0.0442916382327877 1
0.0769503595237908 1
0.0140718000594596 1
0.00870385092200442 1
-0.150365860529027 1
0.0126408582392371 1
-0.0625932360354958 1
-0.0466338889981713 1
-0.000257307743713742 1
0.0252363916443393 1
0.000536907394628066 1
0.0752261646552096 1
0.0743028952475216 1
0.093977756143465 1
0.0490323743317918 1
0.0322881614315058 1
-0.0805042760082499 1
0.0220978888780054 1
0.11794318290243 1
-0.0698819763742308 1
-0.0613723937801273 1
-0.0326264366940829 1
0.0684980315857953 1
0.116437644219112 1
-0.110718200308622 1
-0.139106301597496 1
0.100948433205763 1
-0.0446428326390977 1
-0.0734331601704119 1
-0.0955122855124215 1
0.0169133350934398 1
0.0340192522364885 1
0.216303066087923 0
-0.0989532176578214 1
-0.0713974935537321 1
-0.0226833774159443 1
-0.0507711344295193 1
-0.148338927895557 0
0.0667109416663797 1
-0.156763311226434 1
0.0436941772589116 1
-0.17963549581933 0
-0.0609844042898171 1
-0.0222307617002312 1
0.0236252591493112 1
0.09821634030379 1
0.063427276742454 1
0.0155771772371438 1
0.0892436911261619 1
0.0585884645874764 1
-0.00273401144028634 1
0.0152688229698558 1
0.147035260223573 1
0.0774328662157708 1
0.00855894692461347 1
-0.167855398253255 0
-0.17175663001845 0
0.0757647433266291 1
-0.101429761961655 1
-0.0349036018000355 1
-0.0579394405024747 1
-0.0950840660256345 1
0.0610952318924536 1
0.134739776894002 1
0.00558285408331842 1
-0.0580406912997602 1
0.100394435445399 1
0.183930331144468 1
-0.00175071887633813 1
0.058397412676296 1
0.0533951662818417 1
0.0241806381352673 1
0.0613378155083729 1
0.0814338799626411 1
-0.0594795205051393 1
0.054870747665875 1
-0.0550313835315373 1
0.0637888443289717 1
-0.0599424140428592 1
-0.108546350206981 1
-0.0647322359544868 1
-0.0413138537571492 1
0.00818184385929806 1
0.135730301748192 1
0.059799077085725 1
0.0223049289493749 1
0.121386213570368 1
-0.102038261725148 1
0.00433775644324501 1
-0.0720110242963208 1
-0.0419050513829921 1
0.0326336580169751 1
-0.141047202075479 1
-0.0147605928084979 1
0.0204714367681987 1
-0.0525792978392488 1
-0.111749346018234 1
-0.0528031338781317 1
0.0539342249551752 1
-0.0730559480026606 1
-0.0354481220631264 1
0.0206940083637523 1
0.0658389770957681 1
-0.0229178215208098 1
0.107744277619293 1
0.0551354375557656 1
-0.0787638083240698 1
0.0105355312042532 1
0.0945362523081031 1
0.067345596795894 1
-0.0460961701356318 1
0.129014001823293 1
-0.044300441080966 1
0.155104550878459 1
0.0285235566578467 1
-0.146457651579254 0
-0.181151699504935 0
0.0560260547612504 1
-0.0774845545108652 1
-0.108789043392714 1
-0.0482888702825864 1
0.134999985284362 1
-0.0711964178751097 1
-0.0543365207265899 1
0.12122427716549 1
-0.0899032189858375 1
-0.0166464714939762 1
0.0463799876266833 1
0.0762436234434602 1
0.031652992691606 1
0.0132034040482851 1
-0.216243512458108 0
-0.0615056133773285 1
-0.0449782261017828 1
0.0844235559133113 1
0.122937008335583 1
-0.00146302663669924 1
-0.00361684632014746 1
0.18754581753284 0
0.0203262119148811 1
-0.041814474786916 1
-0.0293805793815062 1
0.0397221017145527 1
-0.067155756097159 1
-0.0548325971163141 1
0.168091759732816 0
0.0923000054053655 1
0.113587737978196 1
-0.0922085205158078 1
-0.106408489792888 1
0.00121696394525842 1
-0.000777969616225581 1
-0.0449105715566742 1
-0.062491054509023 1
-0.0521334048847859 1
-0.0440636174855064 1
-0.0304179666991634 1
0.108558659823805 1
-0.0577616911948765 1
0.0706161290351155 1
-0.126062097569409 1
-0.192062690172308 0
-0.0903564522617572 1
-0.102151185933575 1
-0.142723097204149 1
0.0422530878831345 1
0.0154965571043113 1
0.00696343667824215 1
-0.13631937815995 1
0.00425457875410271 1
0.141390771194178 1
-0.0153623771667439 1
-0.0941866170839355 1
-0.00776061734429127 1
-0.051352626837564 1
-0.0695341303056725 1
-0.0755087972306432 1
0.0511034250138349 1
-0.0173656061533869 1
0.0319302573392802 1
-0.0780977067982394 1
-0.0123586546291231 1
0.107587412467319 1
0.0105291504128349 1
0.0214696964721036 1
-0.0144741879913865 1
0.0428124284599804 1
0.176026410892823 0
-0.0778414037598733 1
0.0455210665708379 1
0.0481690143017904 1
-0.082252023920035 1
0.0387760968514406 1
-0.0640698005268555 1
0.00709377408478631 1
0.0278455996628459 1
-0.153952146841966 0
0.0674129911767891 1
0.00421746986753767 1
0.00372041364382097 1
-0.0741945546354282 1
-0.0500231443246745 1
-0.0141508999513157 1
-0.0121228438516836 1
-0.0450309982092933 1
0.052556833723296 1
0.00275081932712867 1
0.0295686457927841 1
0.0107837435460227 1
0.0173032452127677 1
0.0573924445283064 1
-0.00170876536185068 1
-0.0499553524803337 1
-0.0345572690582758 1
-0.0631532160524714 1
-0.0625037203770853 1
-0.0455342786059179 1
-0.0655636188848002 1
0.0224405546070272 1
0.0175319820144959 1
-0.0407026674054052 1
-0.0154443052193458 1
-0.101582943893653 1
0.0429448973046981 1
-0.0250899483317438 1
0.0750157337173262 1
0.050026598989488 1
0.0356027947934571 1
-0.000421611885738745 1
-0.00320596872244006 1
-0.0209051415670485 1
-0.00279179669200246 1
-0.0481377816471506 1
-0.057625902167458 1
-0.0485890414789994 1
-0.118952799812715 1
-0.0622841394219176 1
0.00889394967934558 1
0.0494476707792529 1
0.0638933059240966 1
-0.030869597573735 1
0.000192434992093817 1
0.0626491845592602 1
-0.0554477642243706 1
-0.0843088434817713 1
-0.167718330755077 0
0.00759835389820912 1
0.00130068503646339 1
-0.0282207993933056 1
0.115210852880009 1
-0.00738067000954059 1
0.0510338961859545 1
0.138949842065514 1
0.0701572780379884 1
0.00144276113913085 1
0.0433963034240009 1
0.0960291454710994 1
0.0604611861399527 1
-0.0222049942864878 1
0.0364334442617388 1
0.0594111635463756 1
-0.0831823849781763 1
-0.0459594397310849 1
0.0676054053092609 1
0.114733169536757 1
0.0937933151526384 1
0.0120853097044502 1
0.168874945399218 1
-0.0385480785143821 1
-0.091388221385069 1
0.00479059069667175 1
0.00697704201110423 1
0.183752073092369 0
0.0780033956413998 1
-0.0889685303539228 1
-0.178948989259574 1
-0.0269499395601202 1
0.0145716976686295 1
0.0314907294110883 1
0.123623710098913 1
0.0100960098096124 1
-0.126115433600393 1
-0.205534339669505 0
-0.0446114903909829 1
-0.0529541562376984 1
0.0212381796777608 1
-0.0191012018528306 1
0.107516996617179 1
-0.0261306447270334 1
0.105102316526821 1
0.124066313064726 1
0.0925912224132516 1
-0.0504004209264443 1
0.150110704853969 0
-0.14817592286702 1
-0.000212508167930017 1
0.0793186755692378 1
-0.0183969648534506 1
0.0396078931708081 1
0.0621040917742014 1
-0.00722128706534201 1
-0.0104541318952145 1
-0.0698445854501181 1
0.0269840246418774 1
-0.029853270223819 1
-0.112793469394848 1
-0.0945261113394348 1
-0.00483456507302919 1
-0.148110207649464 1
-0.0316936374384898 1
0.0638347713918446 1
-0.0927135381234203 1
-0.0237491364404315 1
-0.0756023936235181 1
-0.00656211442988142 1
-0.104244074415527 1
0.00544474485022772 1
-0.00754455770974792 1
-0.0324675363978078 1
0.0982158875841014 1
-0.122251219099404 1
0.046701609717887 1
-0.0434414715376239 1
0.0711979814136475 1
-0.242158003545074 0
0.0923227595329388 1
0.0653143299620141 1
-0.00507472793174529 1
0.0113975851350096 1
-0.0816993527461052 1
-0.242811908579885 0
0.102467407598697 1
-0.0179659457217923 1
-0.0267970459325617 1
0.204395766854434 0
-0.0224568626437776 1
0.0188136406792829 1
0.0124746807593281 1
-0.0238945985975787 1
0.119617399987083 1
0.0404061095812518 1
0.0858299234398988 1
0.02148699133878 1
0.0100948454241983 1
0.122057593888913 1
0.0202505363283655 1
-0.0139040564798466 1
-0.0564838206659024 1
-0.0597297453377762 1
-0.0775066561684432 1
-0.135643057004109 1
-0.0521045442598127 1
-0.070173389589366 1
0.0952982184583619 1
-0.0863510098359792 1
-0.181469942080611 0
-0.0665337072042295 1
0.00531795352733962 1
-0.023060233258731 1
-0.054031343451706 1
-0.0963546904706405 1
-0.00198163211429971 1
0.0354438643161844 1
-0.0519035428386039 1
-0.0818915830552436 1
-0.140891793388788 1
0.0300655143770135 1
-0.0185271853655934 1
-0.00764097762763942 1
-0.00670442749458824 1
0.0830308336254013 1
0.0201015588710614 1
0.00330548541758786 1
-0.0689411700382614 1
0.0234887211520684 1
-0.0607380234078281 1
0.0435590493647631 1
-0.121688880514433 1
0.0910539765137415 1
-0.151252220209562 0
0.00808387875900449 1
-0.0569957021632223 1
0.00206285406661269 1
-0.0409265619890052 1
0.0189497528750586 1
-0.0904971590224399 1
0.0168070687972856 1
-0.00275093417020208 1
0.06225272367765 1
0.0322054376144214 1
0.0339446282257636 1
-0.157316396903477 0
0.00946503137626305 1
0.0265097517109785 1
-0.0884672660935323 1
0.113456920510033 1
-0.0852767465539391 1
-0.0247916420418096 1
0.000476555879277092 1
0.0154750135220416 1
0.227100747077214 0
0.0507983406323343 1
-0.033599469882213 1
0.0649190629262954 1
0.0554657296603069 1
0.0423189221640803 1
0.0483550433320382 1
0.00857154130183864 1
0.197265407665303 0
-0.0311980886816063 1
-0.0898425070394592 1
0.0231160178492075 1
-0.0453598339067524 1
-0.06748768438229 1
0.126740866313623 1
0.0610580751267788 1
-0.0231885027893505 1
-0.105098712179415 1
0.0514514772958885 1
-7.49163654984036e-05 1
0.210646512491538 0
0.0270835800455833 1
-0.0271007799441308 1
0.0962974223952119 1
-0.00758372789351832 1
-0.0341092811673994 1
-0.145284678778082 1
-0.051131230076409 1
0.107116139261214 1
-0.0666852440164961 1
-0.0462943709572279 1
0.00469048916695532 1
0.034120255074335 1
0.068492433913668 1
0.0358083260694797 1
-0.0796568899227059 1
-0.0294301136453546 1
-0.0642403451745158 1
0.00227340449308411 1
-0.0230899101717709 1
-0.0670254838373727 1
0.002625354697569 1
-0.0506259856946058 1
0.0123722556137015 1
0.0433180820191135 1
0.169102293630435 0
0.0384893581936987 1
-0.151410517593507 0
0.134762553966475 1
-0.00746483522871626 1
0.078399912514937 1
0.0130722166038695 1
-0.0696900908254893 1
-0.0439035141723615 1
-0.0747681912364103 1
-0.0778590104556102 1
-0.137314827582404 1
0.0281211460598979 1
0.0101669411827897 1
-0.0617887474744862 1
0.163596053946423 0
-0.030294973932502 1
-0.0492714075986862 1
0.0474046677299228 1
-0.055497280687872 1
-0.0496912892467107 1
-0.071354932197981 1
0.118230697885673 1
-0.0494586716300284 1
-0.261355319303462 0
0.0159964939363037 1
-0.107923475354846 1
0.0627615027192377 1
0.0379784386296137 1
0.0851037509083174 1
-0.111772878682587 1
0.0429021366594686 1
0.0758976035719694 1
-0.0834423794534304 1
0.0835858765733121 1
0.0631679981973664 1
0.0225054978765845 1
-0.0232459694920035 1
-0.0726050306136413 1
0.173514682383424 0
-0.137482781068576 1
0.0630242952358994 1
-0.028602962011237 1
0.0516961132233865 1
-0.0681536687454038 1
0.0129188423734762 1
-0.00438415597108757 1
0.134053284018281 1
-0.0597955272448487 1
-0.0405590319822008 1
0.0341717874826192 1
-0.10839972316958 1
-0.0240630224654834 1
-0.171283942180205 0
0.160147671798429 0
-0.0248232855340443 1
0.009600972768372 1
0.0785383094662472 1
-0.117293117623954 1
-0.012363462480313 1
0.108323949522326 1
0.0820236923311242 1
-0.0210836171819099 1
-0.0469628805892465 1
-0.0371267821648648 1
-0.0766796596933084 1
-0.0948687412721601 1
0.00725685136323918 1
0.0655291997560821 1
-0.0171754426657427 1
0.201952219171409 0
-0.021960891924334 1
0.0469785206965814 1
-0.0490642491691072 1
-0.0646906775505298 1
0.0173324881569664 1
-0.0386719175783596 1
0.0441761935508665 1
-0.0364815059363528 1
-0.196231618649121 0
0.160916685599064 0
0.0627704409664274 1
-0.0477810101370835 1
-0.00739106397615314 1
0.0413474660696783 1
0.138648801920106 1
-0.0203794396244366 1
0.158411223369029 0
-0.0225009606573865 1
0.188366608127717 0
-0.0395705370494563 1
0.113101189894253 1
-0.0243932076548941 1
-0.00417764849071641 1
0.0993818506218438 1
-0.143327853706626 1
-0.248697552857816 0
-0.0374887324558148 1
0.000482800125001882 1
-0.126554637755686 1
-0.00759148799270795 1
-0.118345469999396 1
0.127207890089858 1
0.0822304139002822 1
-0.00668519458268847 1
0.0442635171629536 1
-0.188563407285157 1
-0.0924729772113617 1
-0.0697242483490194 1
-0.23908418613958 0
0.000998023896196101 1
-0.0715812751312085 1
0.114697636837253 1
-0.132036809037538 1
-0.0310134929762302 1
-0.0610983532242914 1
-0.221376204204112 0
0.0505279105764807 1
-0.176756035701668 0
0.0204099352434562 1
-0.0616628746283477 1
-0.147612767618438 1
0.0897277244757106 1
0.00780243182293497 1
-0.0829898524653287 1
0.084887264697042 1
-0.0811759716224544 1
-0.192359359826946 0
0.1070292549092 1
-0.0215748628240414 1
-0.066894603495703 1
0.123124402786307 1
0.104721109239589 1
0.0636913577366847 1
-0.0471231558935613 1
0.126575038132149 1
-0.122770956070102 1
-0.0809747944089198 1
0.0864843739997833 1
0.0889329890179305 1
0.0663637827432527 1
-0.0510464747509793 1
-0.122195008841527 1
0.114554766602399 1
-0.0799651178174068 1
-0.0213932533968904 1
0.0137364790360653 1
-0.0444619532854147 1
0.00524953202587935 1
0.00641446508830458 1
-0.0903725613819075 1
-0.0677049491271814 1
-0.062278165057485 1
-0.00810168633473645 1
0.000847321936820491 1
0.0160153076404817 1
-0.0942009761952348 1
0.0147212296237149 1
-0.0493487038445098 1
-0.130139893378265 1
-0.0969107625297984 1
0.0940667650844653 1
0.0681615103184839 1
0.111964724161176 1
0.0727778084062503 1
-0.0453242909584501 1
0.0280593163842896 1
-0.0709439930475877 1
-0.0360786757826569 1
0.0758404523810499 1
0.00979813850148393 1
-0.0252526899832184 1
-0.159169545063515 1
-0.0820364590871722 1
0.0936010957487145 1
0.167865370606195 1
0.0781377061774157 1
-0.075917636776729 1
-0.118007581006967 1
-0.205734590670539 0
0.122037327023747 1
-0.0821161192648651 1
0.00349206867990778 1
-0.0926724990749686 1
0.0971659698628461 1
0.0111450344396087 1
0.050907484680125 1
-0.0435935063879746 1
0.0914223472236298 1
-0.0886770989694303 1
0.0648876551358069 1
-0.0925266749011122 1
-0.0591584393824035 1
-0.00537516173814598 1
-0.0822758498323816 1
0.0158952164877347 1
0.135556284721667 1
0.0255923730640724 1
0.0624913754912522 1
0.0417950829313734 1
0.0275437301267202 1
0.116007688256253 1
0.116590905320585 1
-0.105802768912621 1
-0.0415430358214646 1
-0.103945666153185 1
-0.00669620833804614 1
0.0923116321179352 1
-0.059392321283799 1
-0.0809041973822428 1
-0.0467303632479696 1
-0.0536025996519879 1
0.0834074894003022 1
-0.0311885095972066 1
-0.0658123956216996 1
-0.070619292481343 1
-0.0010967439563171 1
0.0951796119925387 1
-0.0119215161218337 1
0.0611963828489821 1
-0.041339356449475 1
0.0382906860267556 1
0.0110268542346673 1
0.0408045415928271 1
0.111178579256993 1
0.0290963913924844 1
0.0263476792848887 1
-0.00251970243176501 1
0.0286246745788487 1
0.0085186711936934 1
0.0724646820621221 1
-0.0194909932927334 1
0.171877172425918 0
-0.0382926802268729 1
-0.0480547561970097 1
0.00243438588716762 1
0.128215338371333 1
0.0304713144536196 1
0.105551239870056 1
-0.111881899723859 1
0.0647601324631668 1
-0.0655724169362716 1
-0.0827958095467651 1
0.0747381361203803 1
-0.0339186673466918 1
-0.030313913391098 1
0.167910065625496 0
-0.07849353820983 1
-0.011862096769497 1
0.0208373312860638 1
0.103052868978307 1
0.0970737637441266 1
-0.0957295035223851 1
0.123679458320574 1
0.158224305874041 1
-0.0230298430945536 1
-0.0936004469779116 1
-0.0928188665688277 1
0.00189811283988862 1
0.0157047916402801 1
0.138281267804141 1
-0.0626995735656433 1
-0.0915675092343733 1
0.016259327368358 1
-0.0882210240585137 1
-0.0201042939468094 1
-0.0242126359704678 1
0.0475753178461549 1
-0.0573136978806043 1
0.111277458376217 1
0.189639146749651 0
0.0825843051261289 1
0.0330854304419794 1
0.0730025219265915 1
-0.0689371697314858 1
-0.02949900492831 1
0.143045188303438 1
-0.0711123709971589 1
-0.0787566498552832 1
0.0624082880931916 1
-0.188965157329398 1
-0.147627532438495 1
-0.0403469016834121 1
0.09042770057342 1
-0.0212288158206232 1
0.0323530717850554 1
-0.153401038148315 0
-0.17292019106507 0
-0.159845913593993 1
-0.0444443052470552 1
-0.0368782654752453 1
0.143171611024408 1
0.0200189911502011 1
-0.0855283603723553 1
-0.0649897939779083 1
0.0820037069275213 1
0.0535771491583085 1
0.0770677154884808 1
-0.119899463077859 1
-0.135044497258859 1
-0.129144121743557 1
0.00614098566260002 1
0.00611237984159208 1
0.140573114967615 1
0.0980954418886313 1
0.094927980170202 1
0.0216467164890149 1
0.00729732482448468 1
0.0527458356651346 1
0.0163008429571057 1
0.0276687369101881 1
0.108544806773764 1
0.0245122074296727 1
-0.0446425042696853 1
-0.115088191197383 1
-0.131307811114345 1
0.11504196839743 1
-0.0325801561800782 1
-0.0731087498307113 1
0.00960298070352111 1
0.0223228118269985 1
0.0454000629678582 1
0.00751453142100682 1
0.153848317567589 0
0.0104687279808112 1
-0.101563451102164 1
0.0782932633793997 1
0.0651636705229293 1
0.0292982859912922 1
-0.0933321914455669 1
0.167505849459665 0
0.110969560753798 1
-0.0379280140227631 1
-0.0718405469458231 1
0.0616270435542731 1
-0.044497240145334 1
-0.0720953467272288 1
-0.0302671845801501 1
0.0385187556860986 1
0.0245692832018125 1
-0.00447096865152605 1
-0.0392114507668692 1
-0.0003202850296453 1
-0.0800576986368949 1
0.080856008951978 1
-0.0817235835590779 1
0.102112168648394 1
0.0108534545953498 1
0.0915682333564135 1
-0.0628347286381629 1
0.0842841488031218 1
-0.0384278473519243 1
0.0725514492464113 1
-0.102335351632363 1
0.0564286766594705 1
0.194601253306246 1
-0.00433273829388162 1
0.103072492525156 1
-0.133441502196528 1
-0.157057282408527 1
0.049229846155739 1
0.163284842369374 0
-0.166960772017396 0
0.0427666539896465 1
-0.0191307526825276 1
0.169860857479342 0
-0.0138114401932281 1
-0.0506786677699527 1
-0.068646725315797 1
0.106343634285427 1
-0.00621481249436465 1
-0.148529425397197 1
0.0261714406336116 1
-0.182897572593272 0
-0.191925802114323 0
0.0676483248224567 1
0.164555758003186 1
0.0867133490957248 1
0.00484207523851982 1
-0.0302908638147162 1
0.150626638045238 0
0.0826363169013788 1
0.0764851676148509 1
0.0955001917975705 1
-0.00902756832984195 1
0.100683902436863 1
0.0448601188701495 1
0.0380566938010929 1
0.177701630569151 0
-0.0580520424366308 1
0.16608729733361 0
-0.0308720843367763 1
0.0955598416492766 1
-0.013770768434103 1
-0.0753917726698497 1
0.0757853841571643 1
0.156955492553654 1
-0.160637830622874 0
-0.118017066674571 1
0.0191693390645616 1
-0.0158591538375564 1
-0.0539891985736922 1
0.000685648813692513 1
-0.0368441574796997 1
0.0109272370736975 1
0.0558908423787288 1
0.0232557359728165 1
0.0876146318915235 1
-0.059354213013654 1
-0.0989329192617681 1
-0.00831040044998172 1
-0.148067495547259 0
0.118570802032464 1
0.0896126990590016 1
0.00566912988071711 1
0.0397939519592533 1
0.0509645462055605 1
0.00335525349716576 1
-0.0472433948666467 1
-0.0152210931937011 1
0.111720123240741 1
-0.123592158052419 1
-0.091963617268247 1
0.0380916778449403 1
-0.0149082875258465 1
-0.0176909032812839 1
-0.0509932931165684 1
-0.0762778018508969 1
0.00578217079056356 1
0.0768653839483851 1
-0.0565968000871807 1
0.00762354969397684 1
-0.162060503539012 1
-0.0814271738756998 1
-0.0128771091981499 1
-0.0616608976142114 1
0.056604380162311 1
-0.0141270448183502 1
-0.101537746145634 1
0.0151669773692351 1
-0.0182966607033307 1
0.0883782203799655 1
0.13531754809108 1
0.0538828438238764 1
0.0963061681048931 1
0.0981006478219387 1
-0.145754761649224 0
0.0893001519339692 1
0.0319923495167442 1
-0.0601073736037303 1
0.13803270767057 1
0.0679215165873405 1
0.0785199537686709 1
-0.0522696924778866 1
-0.00331049947737568 1
0.0445810663927478 1
-0.106040225628342 1
-0.0282491467147402 1
0.0847167821367179 1
0.104495201300786 1
0.00576767142042224 1
-0.021207989660759 1
-0.020332000633848 1
0.0601153479502244 1
0.121818862873589 1
-0.0776545306825264 1
-0.0560592925970172 1
0.00450111782167862 1
-0.0013921486188787 1
-0.0247703847466318 1
-0.0323375021464848 1
-0.00716879134767077 1
-0.0322972419494477 1
0.0172739321638676 1
0.0634419692915521 1
-0.0468684130459033 1
-0.0640543902287557 1
0.0832345268356123 1
0.198598814334814 0
0.0134876348478152 1
-0.191536777750109 0
0.0649241304269089 1
0.156355711185389 0
-0.0246255409268678 1
-0.114816324420616 1
-0.143727131606496 1
0.0543847029033002 1
-0.0200349442447908 1
-0.0124192742799128 1
-0.0611014292167696 1
0.0331487226332874 1
-0.00786449742082286 1
-0.0050737509340594 1
-0.107857138594735 1
-0.0723906032474554 1
0.118074967929787 1
0.0168738175731667 1
-0.0610803293594984 1
-0.146485029470137 1
0.0401548825835827 1
0.132885496554457 1
0.0527175300766297 1
0.0238835038575887 1
0.0265441052560804 1
-0.109174130752569 1
-0.138527413116612 1
-0.00757691221494902 1
-0.00649785758480701 1
-0.00119898425342795 1
0.0160579349774916 1
0.0322034336011427 1
0.132831076600024 1
-0.0317473801389256 1
-0.113051746968368 1
0.028427581561942 1
-0.0263509952686587 1
0.0793163115504193 1
-0.0424616203898607 1
-0.150179293143297 0
0.0519095418222109 1
-0.0642805806186758 1
-0.025121777614578 1
0.065912578610043 1
-0.0200645488243623 1
-0.0267268828631576 1
-0.0880864187813932 1
0.0120821568748095 1
0.0284548778891303 1
0.0249790959999259 1
0.0195604878711421 1
0.0618265322292274 1
-0.0768741935711622 1
0.074524974719524 1
-0.109751695388728 1
-0.234170132098612 0
-0.0495019492333315 1
0.143661431760392 0
-0.014240088909605 1
-0.0213251483014588 1
-0.0609548018345372 1
0.0137885076730639 1
-0.0300021801043874 1
-0.140551638540563 1
-0.0613336891000995 1
0.0265951163029649 1
0.057737171809374 1
0.0632405088079036 1
-0.0559325458807987 1
0.0847342509345985 1
-0.102449278988798 1
0.0174899129133843 1
-0.0515947983639591 1
-0.0595646647942555 1
0.00596686357662549 1
-0.0493580082333029 1
0.179040087611626 0
0.0529474635268244 1
-0.00430245002335111 1
0.105971868618087 1
-0.00276684738828888 1
-0.0757785154653577 1
0.0785806106917564 1
-0.0709754141374544 1
0.14384714415098 0
0.130478444640104 1
0.13501624061468 1
-0.0177731549794046 1
0.0143321355179747 1
0.0118639011506515 1
-0.041916880211447 1
-0.0273592950382561 1
0.0294467687110557 1
-0.134532093080443 1
0.0237995597330707 1
-0.0522419176134674 1
-0.0224522718717162 1
-0.104404658901309 1
0.0946013588545732 1
0.0134312146920636 1
0.0672358964764712 1
-0.0744574118199847 1
0.0557645471537613 1
0.0446400157612322 1
0.0264318317478512 1
0.0610192870188173 1
0.0436429047512608 1
0.0402959611058183 1
-0.0184694791363458 1
-0.036235338075183 1
-0.0767569361145184 1
0.0827004222287709 1
-0.0326888392038914 1
0.066127143633722 1
-0.0261371537297284 1
-0.110559154867822 1
0.0443382568021657 1
0.0691160594436563 1
-0.0139468547215964 1
0.078809104442948 1
0.0500630754132462 1
-0.125369902688145 1
0.0486541369176237 1
-0.0118001939088537 1
0.147541370484727 0
-0.00521354564179145 1
0.172027670470434 0
-0.0501530607589276 1
0.0247246890155253 1
-0.0674914939395414 1
0.194054288937513 0
0.00144261696789341 1
-0.0671786869772687 1
0.0455424454069097 1
0.0733473182994313 1
-0.146891163344734 1
-0.0330681035940681 1
-0.144637209625979 0
0.0277688308759619 1
0.0383931900162314 1
0.0250640012056842 1
-0.00790683865038038 1
0.00853643682399397 1
-0.0154362817854562 1
-0.209572507508654 0
-0.130724009050039 1
-0.0440682752140162 1
0.0366002404700846 1
-0.0253555019729346 1
-0.00213973777999362 1
-0.0771687379946252 1
-0.189224736397777 0
0.0184429092656898 1
-0.0512910972028054 1
-0.122985533228556 1
-0.0395989839921954 1
0.0355749375134146 1
0.143051626978429 1
-0.0405797221794096 1
0.018130950948183 1
0.00612675861699025 1
0.138971290263605 1
0.0392507174476995 1
0.0939054745263272 1
-0.00914348966749979 1
-0.115596755514404 1
0.0963291809335859 1
-0.0464023564166678 1
0.067924260142463 1
-0.12278850171189 1
-0.0131693951070973 1
-0.114724815532305 1
-0.0705071298975939 1
-0.20656096742048 0
-0.143232152763023 1
0.0899648432402575 1
-0.0317209371042674 1
-0.0017358414924906 1
-0.0415229102358439 1
-0.0948426468016764 1
-0.0330449215240031 1
-0.101632167501665 1
-0.0307244620255428 1
-0.0026405307668189 1
0.126537651024393 1
0.0826721326547407 1
-0.107293142254988 1
0.0616198301024584 1
-0.107469891192981 1
-0.0212115667173838 1
0.113273222763333 1
-0.088881793076457 1
-0.0306135028266182 1
0.0708353465685228 1
-0.00833494452940282 1
-0.0508631718095031 1
0.00160711613650052 1
-0.00884662247220994 1
0.0738129172325776 1
-0.0304893759449536 1
0.108751880822699 1
-0.01796169458014 1
-0.0198299203312728 1
0.0184585748226959 1
0.0716761118350383 1
0.0657619652044562 1
0.0939693074073731 1
0.0935462844276355 1
-0.0559371894139974 1
-0.0308373265023837 1
-0.110584912809958 1
0.030628922855199 1
0.0189690101352224 1
-0.037409016973447 1
-0.0358315324525906 1
-0.0228813149078376 1
-0.0716671521280095 1
0.00883202333627977 1
-0.0711298548146587 1
0.124454811731966 1
-0.0165245805257112 1
0.0122051202132752 1
0.0616780805373214 1
0.099909149313889 1
-0.0605525619124423 1
-0.0384686311874585 1
0.064879074102295 1
-0.161537801915296 1
0.0519438842380703 1
0.114012586676691 1
-0.0808980392116995 1
-0.00447228920670548 1
0.0903465337532294 1
0.131876168786426 1
0.0816182909925243 1
-0.0265925604313656 1
-0.126375456611163 1
0.0063050963750851 1
-0.0355556195498843 1
-0.0504654054406535 1
0.0790033141343988 1
-0.0231177019021726 1
0.135128119464108 1
-0.037343325870519 1
0.127481071743982 1
0.0154154483060387 1
0.063998356892266 1
0.105823597156756 1
0.037037533995384 1
-0.036837827312878 1
-0.028611163308344 1
-0.0300444456581363 1
-0.00363298858842002 1
0.0557214817244668 1
-0.175053125365512 0
0.101021689151228 1
-0.0331101440328988 1
-0.0366243898839911 1
0.0269341492825595 1
-0.0949952809241989 1
0.0181066884897742 1
0.02890497594686 1
0.106659469408406 1
-0.0400359473291384 1
0.0161902131122704 1
-0.0447834725510189 1
-0.0573613832857 1
-0.0575423452447352 1
0.10651497949359 1
0.0752305426234604 1
-0.0929053175359186 1
0.138761405290375 1
0.12654415504434 1
-0.111776053819404 1
-0.157228159273686 0
-0.0348636855512926 1
0.0387517759392837 1
0.0688740824433356 1
0.169045601025222 1
-0.178850211398189 0
-0.00567861370638994 1
-0.0670319868962416 1
-0.00772776099485792 1
0.155005899642294 0
0.179271649551825 0
-0.0159740381163027 1
-0.054861419967047 1
-0.0549199365587595 1
-0.130882921315053 1
-0.0817113876211396 1
0.0329065286475947 1
-0.00139626992199737 1
-0.0875336089850539 1
0.0456713660240054 1
-0.0395141093406218 1
0.156093450676442 0
-0.106105028182246 1
-0.0402844210899787 1
-0.130079354329851 1
0.169210172052139 0
0.134185649276846 1
0.0917589577380499 1
0.0946492894837542 1
-0.0270605189106043 1
0.16286541633175 0
0.111854865272453 1
0.0587976328681706 1
-0.00700605179230234 1
-0.0371345990671294 1
0.0172471453512826 1
-0.148850208505636 1
-0.0329226445749688 1
-0.0121056646038751 1
0.03748952379699 1
-0.155229741893139 0
0.113871583237686 1
-0.0927156970487682 1
-0.116019019341726 1
0.0813732042289248 1
-0.200761717177832 0
0.161237896657064 0
0.0317613007131311 1
-0.0964337701246693 1
-0.0204587036172857 1
0.106530458353928 1
0.0442781044516798 1
0.159322596202523 1
0.00767082676634848 1
0.0299102020346981 1
-0.03740560827057 1
0.111642058113722 1
-0.0587560085398645 1
-0.0983517888265982 1
0.0033856328267271 1
-0.123118581978067 1
-0.0124401443203823 1
-0.0366835460877052 1
-0.040610193727702 1
-0.111454697683398 1
-0.00884194365675997 1
0.0724673058732414 1
-0.0348747554042562 1
-0.0319929324055893 1
-0.0518302446407527 1
0.0207296991910395 1
0.0772305547607773 1
0.216193061367628 0
-0.061245441673014 1
0.108194934959 1
-0.188086336202477 0
0.000865067284547012 1
-0.0572948679719544 1
-0.0891598477901935 1
0.0432349483645845 1
-0.0605175935628637 1
0.132633994818884 1
-0.0197197888578914 1
0.0475657814249916 1
0.0383493617291832 1
0.0672799184361763 1
0.000523214424385583 1
-0.169400957382723 0
0.150147756040807 1
0.00116403033238733 1
-0.0226035133106888 1
0.10666791860044 1
-0.1916527516342 0
-0.0696162711778239 1
0.0276077304024955 1
0.053772175250421 1
-0.0895799400153926 1
0.00372378474522238 1
-0.283755902286196 0
-0.0366431104836261 1
0.0690874592174099 1
-0.00597912901986484 1
-0.00118304824732027 1
0.0840215537872679 1
0.0422960526416963 1
-0.140334013366955 1
-0.0441854671752978 1
-0.0675492881366792 1
-0.0925829768285447 1
0.069184805985696 1
0.0511806222645846 1
-0.0575758444781726 1
-0.0322329015781163 1
0.0877957303843677 1
0.116651824612008 1
-0.0246663424591265 1
-0.0219609914061536 1
-0.0621817057731014 1
-0.0939053107050367 1
0.036629571256375 1
0.0434049849959852 1
0.0420669691684832 1
0.00879357191463042 1
0.0899955837139092 1
0.0406943293963518 1
0.00890607299140062 1
0.0435193792579375 1
0.175346850163829 0
0.0603930483858877 1
0.119540892887222 1
-0.0247876280233301 1
0.00569163498587156 1
0.0233300240016747 1
-0.144057649079113 1
0.00202126439555045 1
-0.112108567261621 1
-0.108378461777454 1
0.0552215273517366 1
0.0405491841171947 1
0.102457365637111 1
0.0510690608052822 1
0.0393276082013518 1
-0.0621051359360964 1
-0.0297022831932859 1
0.110802393243502 1
-0.207039061305768 0
-0.0379259562628812 1
0.0766595622536887 1
0.0527188245958087 1
0.0213946078651419 1
-0.0472960601420376 1
0.0211878209345622 1
-0.031277004865389 1
0.0282624981128918 1
-0.0969771482998982 1
-0.0557977547128939 1
-0.0113045298008647 1
-0.239468456161995 0
-0.0527923690323261 1
0.0178342497586536 1
0.0670573758877877 1
0.0150406015007807 1
0.0341168219867936 1
-0.0770344966686173 1
0.0899635837449194 1
-0.115574926657327 1
0.0292303975341926 1
-0.0394509495569462 1
-0.212946298474444 0
-0.0644608838248182 1
-0.11378050069443 1
0.0158587318816363 1
-0.0858783194377714 1
0.0791369610052829 1
0.0204043228058772 1
-0.0414613115339652 1
-0.000108839943313533 1
0.004903002264156 1
-0.116699029490022 1
0.0296242745760246 1
0.0269682603977244 1
0.0975987467487668 1
0.0651414993265099 1
0.138154272116519 1
0.0558016521725411 1
0.132924345362061 1
-0.0072467289043254 1
-0.0862051979742438 1
-0.0443659571079935 1
0.0115809601327607 1
0.117396406220155 1
0.0576541793583014 1
0.115138265233142 1
0.0855614976066941 1
0.0844515136505018 1
-0.0806585238421206 1
-0.0605187395750022 1
0.12952536870809 1
-0.00384660332851337 1
-0.140214478246699 1
0.110052755472352 1
-0.0569360898502051 1
0.0216512362954619 1
-0.0818919366445746 1
-0.0795383952482931 1
0.0484889229053629 1
0.0372935258253301 1
-0.140611576289889 1
-0.0688832041935917 1
0.116291526551959 1
-0.0133377094203652 1
0.0603797019390086 1
0.0428739177803554 1
0.0605938723650692 1
-0.0143660261931935 1
0.0595546576043293 1
-0.0384687270299739 1
-0.139777434904592 1
-0.111125841949338 1
0.0464584896556833 1
0.0585198988811726 1
-0.179440275292045 0
-0.0422176463385439 1
-0.0963315980312188 1
0.0086310798068584 1
-0.0825072476589518 1
0.043009606028655 1
0.132537409166134 1
-0.0444658543948347 1
-0.0172258127790562 1
0.0646233949633463 1
0.0504342857277951 1
-0.0603124429492643 1
0.0506835306776066 1
0.0486965011691338 1
0.078541263833253 1
-0.0286618860822607 1
-0.00748632256248609 1
-0.0481224607505074 1
0.00516236355192187 1
0.19614361555039 0
0.0651591559402509 1
0.00296656882295093 1
-0.0922346271645752 1
-0.0517020496159267 1
0.103488419533056 1
0.160087783726878 0
-0.0466011449143417 1
-0.0339112599321679 1
0.0125952219971728 1
-0.124856118099266 1
-0.102775774065508 1
0.0858960039763269 1
0.072655513972017 1
0.0630411723061093 1
-0.0659873318830266 1
0.0251337333560981 1
-0.0576634696734508 1
-0.00896536403662347 1
0.0440250581327157 1
0.0023139941023585 1
0.0620812417754808 1
0.0609301937911699 1
-0.181828290954419 0
0.0178678069428804 1
-0.0226413645312796 1
-0.0574488132859103 1
0.102225172576514 1
0.101837821203776 1
-0.0813199175647709 1
-0.214944720042843 0
0.0325765550439138 1
0.108912590679472 1
-0.017313994147038 1
0.0112328100304348 1
-0.0058511730965403 1
0.0199805765462451 1
0.120667920026376 1
-4.26488177009895e-05 1
0.0350670060498589 1
-0.0250883216980008 1
0.00329739541761863 1
-0.142621277561233 1
-0.0284051709968851 1
0.0333214109811622 1
-0.0568323860967486 1
-0.00809880955275396 1
-0.135318498587805 1
0.14779633155763 1
-0.0874382723412461 1
0.00862276929478538 1
0.0961719057373825 1
0.0652873477238293 1
0.107773665863403 1
-0.0797047731691062 1
0.118337446087656 1
-0.0938029111726467 1
0.00934849881546295 1
0.0284773786296126 1
0.18031431552379 0
-0.0275324434618956 1
-0.00813509001014429 1
0.0129005963536416 1
-0.00893299266475063 1
0.105308002424636 1
-0.0996360692856286 1
-0.00167654240887755 1
0.0919537943379326 1
0.207202582768888 0
-0.0750467552910482 1
-0.0808862373313301 1
-0.0778738432926566 1
-0.120186045883966 1
0.000835841511083183 1
0.0124732492069818 1
-0.00429251227730401 1
-0.138777966007857 1
-0.00230883428700853 1
0.0757221176554259 1
-0.039415243622865 1
0.0454306203201486 1
0.113446659157456 1
0.0314672566095432 1
0.104476279857942 1
0.089726446246371 1
-0.138770919152673 1
-0.138839581731606 1
0.0794529791931437 1
-0.0884915084965704 1
0.0211790483102286 1
0.0593591286493879 1
-0.105204258930309 1
-0.0172356725582644 1
-0.0341625939833546 1
-0.0397412839024574 1
-0.0956882699265043 1
0.0454171527971409 1
0.121675243631525 1
0.047882354626916 1
-0.107077228077557 1
0.0331875374951005 1
0.025402797229608 1
0.146673405055834 1
-0.0308419697819029 1
0.0191508511429389 1
-0.192292378286694 1
-0.111842921003221 1
-0.13563549694638 1
0.0991025809798548 1
-0.152440299071776 1
0.0401950266101403 1
0.0300502286681804 1
-0.0416320258992418 1
-0.0215717732240865 1
0.0166741302168067 1
0.0145418643798577 1
0.0308028701948238 1
0.0685211408861854 1
0.028202932117076 1
-0.0621451078681922 1
-0.130718586011498 1
0.0784432788184564 1
0.0193114382281479 1
-0.0743878057593512 1
0.146590915314325 1
-0.152758370114506 0
-0.0342156142357636 1
0.00892561777462463 1
0.0826535506359611 1
0.0245748649467866 1
-0.0444149144244732 1
0.0295365544208432 1
-0.0525224668034044 1
0.0653114000036686 1
0.134384918561634 1
-0.108313499112881 1
-0.0672027482358765 1
0.0148140534721404 1
-0.0974008684335807 1
0.20247875124042 0
-0.0544240255406091 1
-0.102277430445242 1
0.0385748864178448 1
-0.0641410627662518 1
0.0515206502862245 1
-0.202959435500314 0
0.0360224193233447 1
-0.00306478497277464 1
0.119578140458494 1
0.0512283818867378 1
0.0677177025956059 1
0.0530439411770641 1
0.00505097221734099 1
-0.0179266254179282 1
-0.20281645626102 1
-0.0117595182769418 1
-0.0924435046763835 1
-0.0363934020962982 1
0.0391756810164643 1
0.0482972143818813 1
-0.112563125105522 1
-0.124498043917301 1
-0.0454698401674711 1
-0.0435925838657478 1
-0.0402984270409449 1
-0.154225694103436 0
-0.0454134648160202 1
-0.0797200008648521 1
0.0162376668077351 1
0.0489414949276218 1
-0.129329749891272 1
-0.0494962401050375 1
-0.0360029243466245 1
-0.0923516740097846 1
-0.0927805058736955 1
-0.0988281712460498 1
0.0415096214611892 1
-0.149182893708613 1
-0.0695273186776258 1
-0.0382647093880788 1
0.0842155634688957 1
0.0314768686341545 1
-0.0479391982700003 1
-0.0166749676747596 1
-0.0914820282116068 1
0.101984770365016 1
0.0262523899617031 1
0.0318860388682119 1
0.0697385434776102 1
0.0909486499214708 1
0.0120468065845312 1
-0.114248219462436 1
-0.080554915280863 1
0.0847660231909413 1
0.0719319447983733 1
0.202217550450095 0
0.0975686900415096 1
0.0544031132412063 1
0.057470825257068 1
0.0376726752128299 1
0.160770258869709 0
-0.143363664688686 1
0.0496521043650516 1
-0.133970722043866 1
0.0262476577474651 1
0.0257251779869761 1
0.201032392033806 0
0.0281138021579862 1
-0.0559664161935372 1
0.0904298469186521 1
-0.0155474451250483 1
0.0475654896589273 1
-0.0514199439873388 1
0.00370913480008029 1
0.0597148822587191 1
-0.0800101937575805 1
-0.107032784539112 1
-0.0844377705957646 1
0.0423594882737043 1
-0.0266781792076536 1
0.172830904622313 0
-0.0408056250841812 1
0.0310806992635504 1
0.0692299401287228 1
-0.0564261961732261 1
-0.0338950669345881 1
-0.0312615388583854 1
-0.0988564043031708 1
0.0354178607233922 1
0.00922627754405693 1
-0.112314122612876 1
0.0106269425964699 1
0.0658201830197691 1
0.0577712012332842 1
0.160285056792419 1
-0.0629165626474244 1
-0.128730557725052 1
-0.00838096990619734 1
-0.0248757598125619 1
-0.0282895939017177 1
-0.114839623472013 1
0.114542148185902 1
0.0147063908359719 1
0.0956672304972585 1
-0.138970924865531 1
0.0482407495952949 1
-0.078711307004662 1
-0.071454970917055 1
0.073944497550887 1
0.18357650957637 0
0.0523959651426778 1
0.176483939803421 0
0.127327537203333 1
0.0136242133526362 1
0.0765989636859082 1
-0.186742949096141 0
0.15183692910829 0
0.174593172830926 0
0.109839647960417 1
0.206625576113746 0
-0.0592246549155732 1
0.0153755681918939 1
-0.00394106967167201 1
-0.064941411107778 1
-0.0413358272183598 1
-0.0527554562053786 1
-0.0379435173721314 1
0.0497178492733259 1
-0.0527106173240795 1
-0.0373358999685464 1
-0.173391321451895 0
0.196528063136598 0
0.133053775177521 1
-0.0234320100409428 1
0.119175302274849 1
-0.174306429610813 0
0.0105647989663701 1
-0.0886323497913629 1
0.0745521387507423 1
0.0416393397523452 1
-0.0143339457841327 1
-0.00483552658585188 1
-0.0188986064787021 1
-0.0165776216780115 1
-0.00458706375876642 1
-0.0377659153575109 1
-0.112292624685169 1
-0.0127935787667261 1
-0.124748366097829 1
0.13934594768246 1
0.0128665732706132 1
0.133583214519787 1
0.105221735802359 1
-0.0915679849280845 1
0.0584800381516427 1
0.0514760393571272 1
-0.0104670017875915 1
0.0951695013916226 1
0.152971398371889 1
0.0964925126733897 1
0.00876933950939351 1
-0.0581117004021533 1
0.106477667832208 1
-0.0567910520606012 1
0.107741784956389 1
-0.157861765693186 1
-0.012196410561868 1
-0.191767900485673 0
0.0162404643804931 1
0.201103570900248 0
0.0647253165058118 1
-0.0625828209895995 1
-0.0504369638216833 1
0.0255022176969906 1
-0.0597381980614703 1
0.020644467234888 1
-0.196203662432699 0
-0.166749956435436 0
-0.0933610094760392 1
-0.00449722820994959 1
0.0473721792511976 1
0.0297652084194758 1
-0.111771444543382 1
0.0424822805719456 1
-0.0392296125735349 1
0.0348871801152715 1
-0.0597726953785624 1
0.0791301568012756 1
0.0774801270541395 1
0.0559524329674929 1
-0.262982335585722 0
-0.0451849818910075 1
-0.115853188770781 1
0.0383252396279237 1
0.0175428945649483 1
0.0919763418768092 1
-0.105363979727161 1
0.0381461825031266 1
-0.0655381754851036 1
0.0198813426777571 1
0.0501572945165264 1
-0.133347339681076 1
-0.125111476056332 1
0.191673638358618 0
-0.0647254059273916 1
-0.0294808912255866 1
-0.0359478491520698 1
0.0458243950350267 1
-0.115306901260146 1
0.0327992618435601 1
-0.0780397901869424 1
0.049110902438396 1
-0.0536957546891306 1
0.00980128131562893 1
0.0397768151407507 1
-0.0643149736182276 1
-0.061377922039412 1
0.0114948957988498 1
-0.085075384581038 1
-0.142129511332081 0
0.0351764662459482 1
-0.170014766480147 0
0.00527941460854189 1
-0.0735362718235001 1
-0.0714562158915285 1
0.00458213955784688 1
-0.00843641017271661 1
-0.0714046474305053 1
0.00510439606947557 1
0.0780534677160664 1
0.0701087794510438 1
-0.154794092747407 0
0.0700551796544358 1
0.0650575981497128 1
-0.0892804613663847 1
0.141691334844835 1
-0.0977323960389784 1
0.0526974794524022 1
-0.0413998332201739 1
-0.114199558034017 1
-0.0538749452384095 1
-0.133341951882185 1
-0.00130437809763153 1
-0.109071158295382 1
-0.0991412982238103 1
-0.1341445570097 1
-0.0176291319267493 1
0.0017269938785866 1
-0.0343518251877218 1
0.110379166206942 1
-0.0760996761414714 1
-0.0857057238539364 1
0.106835099511719 1
0.0574863335922492 1
-0.0868371871338565 1
-0.0233870567907343 1
0.0863434080858524 1
-0.0448607147512026 1
-0.0787834991223606 1
0.00664896284870548 1
-0.0732080346942612 1
0.0117928902841131 1
-0.0685921219481571 1
-0.0224459632726262 1
-0.115764537028237 1
-0.149908184929869 1
-0.0344890880396553 1
0.0941543771214843 1
0.0819767305025313 1
5.10425694514489e-05 1
-0.12504191369223 1
0.0391700167767973 1
-0.00847538791648311 1
0.0686995080790513 1
-0.0356852133375939 1
-0.0993967573153775 1
0.0212925318192065 1
0.0386620893430206 1
-0.00600426885451497 1
-0.159032394866737 1
0.109337360243482 1
-0.0702530459279807 1
-0.0420610745284552 1
0.0632293708455215 1
0.096915971174081 1
0.127766902831612 1
-0.0425127590744664 1
0.00803960639334044 1
0.0965478266775052 1
0.0048164508301206 1
0.0918988181805554 1
0.132640908283962 1
-0.129474562725777 1
0.0507100262603767 1
-0.0172215938415448 1
0.0753773415435154 1
-0.0563093434550257 1
-0.0535320918149012 1
-0.0476679939151509 1
-0.0201829543617557 1
0.0669106820453748 1
-0.186235770744029 1
0.00540473175724789 1
0.0873271788298344 1
0.104372520819306 1
0.154129364558388 0
0.0401586244350633 1
0.0676038526574406 1
-0.192069414347994 0
0.0531147890479861 1
0.061574166495419 1
-0.0319845565566771 1
-0.0562793286500288 1
-0.170290053022126 0
0.0294287499451856 1
-0.151317316622663 1
0.0986597162801504 1
0.106503680854349 1
-0.0447913956708679 1
0.0350451001736039 1
0.0569364638594876 1
-0.117687780310953 1
0.103892807407698 1
0.150303662036542 1
0.0531323768223134 1
-0.0251529644983379 1
0.147173490078408 1
-0.179800906396955 0
-0.190359522095218 0
0.027682185197448 1
-0.0264608806090454 1
0.0271853768806329 1
-0.0659433691327552 1
0.0133674680752324 1
-0.123427517633618 1
-0.105178225230892 1
0.0159118612862747 1
-0.0342234189866509 1
-0.0281873030890973 1
0.0623855034221543 1
-0.0911916909812968 1
-0.0577400861316218 1
-0.0180362262386734 1
0.0873253216546795 1
0.101327373391452 1
0.0444748903144518 1
-0.084930997594281 1
0.0862085226939948 1
-0.0480977931845396 1
-0.0839185806727462 1
0.166817325545606 1
0.0476116540121632 1
-0.00278945517007399 1
-0.110967538869876 1
0.0737681905965575 1
-0.136962733835831 1
0.00114649959244389 1
-0.0234391438124414 1
0.115943846475755 1
-0.0332643988220731 1
-0.138813429680742 1
-0.102204920636049 1
0.0537138016025516 1
0.0745152877281396 1
-0.0292452418291168 1
-0.0207820008371601 1
0.0583982916089798 1
0.10497666860276 1
0.0462418150673801 1
0.0842672686433414 1
0.120379327451909 1
0.00803820508222894 1
0.0105986188383199 1
-0.0294553413130903 1
-0.0486628447799165 1
-0.00329685745438719 1
-0.0620206991016921 1
-0.0859516404459879 1
-0.0569410799546117 1
0.102738844924022 1
-0.00640161356489575 1
-0.0907072464992073 1
-0.0713872413318264 1
0.0635103649483072 1
-0.118676987953231 1
-0.0805956240393645 1
-0.0515578599267493 1
0.0509220887476335 1
0.109058568956465 1
-0.0506476005186368 1
-0.132616992519616 1
0.021723767366752 1
0.119430416969257 1
0.0339677017816691 1
-0.0131857188256435 1
0.119228134162315 1
0.0399226047923454 1
0.00169627128294615 1
0.0724811730656165 1
0.0799599737817816 1
-0.109934882252137 1
-0.0304391848042818 1
-0.0672377755164061 1
0.0870565803982818 1
-0.064176395247685 1
0.171842135853079 0
0.0446053873001373 1
-0.0181453745813514 1
0.0696446966670521 1
-0.0479065406645391 1
-0.131207241653414 1
0.0801223967947133 1
-0.0132615150615947 1
0.000806338116690258 1
-0.0585271393424832 1
0.146194492578715 0
0.0644166473504706 1
-0.0493986285789899 1
0.0235230484612659 1
0.044381154868762 1
-0.0832227937399268 1
0.013734939847114 1
0.0397879667710226 1
-0.124744659818766 1
0.022043233206853 1
0.0471010525906056 1
-0.110298522243836 1
0.0701304271201401 1
-0.0925255128932077 1
0.0728292047971864 1
0.075160643976441 1
0.060273602216845 1
0.068159617432138 1
-0.176963558976988 0
-0.0184690631468229 1
-0.0303778490912238 1
-0.132300503361017 1
0.0441614244855607 1
-0.0110495274345775 1
0.155689798446964 1
0.0315296940230788 1
-0.0610321221769189 1
-0.018825408544892 1
0.00814970609879908 1
-0.0998233180630281 1
-0.0362975734599553 1
0.0745615237050406 1
-0.220673959505106 0
-0.167443044552662 0
-0.00384250901620278 1
-0.0197488675128058 1
-0.105600548337675 1
0.143138815168459 1
0.0157435700225161 1
0.0166722065757127 1
-0.180647804229928 0
-0.145472178357548 1
-0.0577438929443644 1
-0.0182608535403167 1
0.00525669965278109 1
-0.0533147257622201 1
0.0325373363832662 1
0.0341717209566613 1
-0.109040158060184 1
0.128201284177828 1
-0.0143533971524923 1
0.0240781470746042 1
0.0948325976448244 1
-0.0246128123348537 1
0.0404829132102105 1
0.000883504606616691 1
-0.109453914531907 1
0.0182502932152593 1
-0.0703491988377808 1
-0.036662923351785 1
-0.166730149296652 1
0.217369713264038 0
-0.100769257827362 1
0.0368614772480946 1
0.0408971207891918 1
-0.086672064772969 1
0.0980809308737834 1
-0.0975578606629956 1
-0.0582484588860644 1
0.0313462474199545 1
-0.0207122296495745 1
0.0507019731850086 1
0.113374721170734 1
0.0812203174684241 1
0.14203780277112 1
-0.0148382484162636 1
-0.120105077093546 1
0.031734528444256 1
-0.0578734304752456 1
-0.0742272562561159 1
0.0554452253639853 1
-0.0769910592119117 1
0.00707511235576928 1
0.0722159636498134 1
0.26373678156578 0
-0.107394837714972 1
-0.0851932690059952 1
-0.0820591174349712 1
-0.0378666935301531 1
-0.00346619791501303 1
0.0924120092333284 1
0.0297905410582666 1
0.157363365441312 1
0.046304387524122 1
0.0752063242563567 1
0.0411236117345411 1
-0.103249917660998 1
-0.104330114969525 1
0.0398993863032143 1
-0.0706746723512203 1
0.033625430052619 1
0.045644912137622 1
-0.0804828013013239 1
-0.12190706752202 1
-0.0466188180728753 1
0.0231793510289804 1
-0.116800741475443 1
0.0255314151121953 1
-0.0527561155523487 1
0.0362856477691827 1
0.0288003661518053 1
0.0103860563867579 1
-0.0119263251439639 1
0.0807456900137002 1
0.0555130885766791 1
-0.0381455143623925 1
-0.0510647681417199 1
0.0129850062375149 1
0.0890926069770828 1
0.109194809708758 1
0.0519188358615409 1
-0.0500682416030846 1
-0.0257504336508386 1
-0.118177706933508 1
-0.0237548571976991 1
0.00131655417808577 1
0.0739773090408289 1
-0.0969959007172331 1
0.0229938557768015 1
0.143379862191017 1
-0.135851115533888 1
0.0306982487432325 1
-0.0552158886931243 1
0.0348078259469252 1
-0.0198940628135321 1
0.136680030698149 1
0.00543020056589151 1
-0.0147407654426479 1
0.101876889516979 1
-0.127357553508066 1
0.0390058544863806 1
-0.14162686121521 1
0.0923468142131941 1
-0.0753644193330283 1
0.0205873568247857 1
-0.137254393697775 1
-0.116028395769456 1
-0.0301148071175996 1
0.0980833614916212 1
-0.0301567423468178 1
-0.0620516080218791 1
0.040916254683449 1
-0.0836072198069121 1
0.0151386568671846 1
0.0605340211384559 1
-0.0211733960667544 1
-0.0399984038098021 1
0.0627947874570721 1
0.0408983238548317 1
-0.0478258191051253 1
-0.00857047723359623 1
-0.0878660553371804 1
0.105675862798127 1
-0.0583659256511601 1
-0.194208636521569 0
0.0663823379994302 1
0.0870213136724732 1
-0.0565036003558726 1
0.0180964173708992 1
-0.195503046363816 0
0.135380868800843 1
0.023619784626336 1
-0.120332548388161 1
0.0775330757933221 1
-0.0183207441631537 1
0.108924035410352 1
-0.0808205124185618 1
0.0708403538948336 1
0.0297378244464966 1
0.0394752524006363 1
-0.0104276447981263 1
0.0812659552316296 1
-0.103256683386669 1
0.126199985597573 1
0.0201893028622004 1
0.0267359087675863 1
-0.0648772432304037 1
-0.063628208484561 1
-0.0630564636629835 1
0.0665830456678667 1
-0.0197238488351115 1
0.168719767200717 0
0.0656432761585111 1
-0.0503415117540038 1
0.00521078366464207 1
-0.104122318521208 1
0.0671614938925335 1
0.00706908982570163 1
0.100473234596888 1
0.0541833619797761 1
0.142933264525506 0
0.00396241126272294 1
-0.0275794392200816 1
0.0478209032445383 1
0.0683039875055267 1
0.0165216890718604 1
-0.0966108417033734 1
-0.0325969692794155 1
0.0723762854850484 1
-0.0328158904210704 1
-0.0323714094240377 1
-0.0150338886533359 1
0.212924256826158 0
0.0821099761084453 1
-0.151065449570257 0
-0.0543654086644393 1
0.0427883155650361 1
0.0208377262733742 1
-0.0715982339696055 1
-0.127052939405064 1
0.135761865556182 1
-0.0265737005001416 1
0.0562683901044097 1
-0.0508420876152796 1
0.0814890334524775 1
0.0549235517280638 1
0.0252666448917447 1
0.0526385206933621 1
0.0230382794508365 1
0.075637067837842 1
-0.00379991526658563 1
-0.113048928970939 1
-0.0386259295982508 1
-0.00573653159764233 1
-0.0149337971722502 1
-0.0291505150716514 1
-0.0433630621587571 1
-0.129774660579927 1
-0.0787179357880752 1
-0.052871552649178 1
-0.0151324556608531 1
-0.0463839746292099 1
-0.00460755640269846 1
-0.082134307088346 1
-0.12021676862238 1
-0.0839093053523031 1
0.103884495785781 1
0.176804393196694 0
0.0550259286351194 1
0.0845885460055542 1
-0.0253249219314779 1
0.187211159760658 1
0.0362763090890794 1
0.00158404019433661 1
0.0348151485353069 1
0.0378669853846475 1
-0.112773954618415 1
0.089836486215715 1
-0.107024672940277 1
0.00476469506704918 1
-0.0614945277081198 1
0.0729016175594357 1
-0.0228976392736223 1
0.00841523608320588 1
0.067117528340941 1
-0.105185316112204 1
-0.00384580218924853 1
-0.14414209590502 1
-0.0768830888422505 1
-0.0503614412686241 1
-0.148177127966466 1
0.15879323344161 0
0.0656288646083927 1
0.0695343786629794 1
-0.0160907954563911 1
-0.0989137374766378 1
-0.0129826171130794 1
0.0985946916010374 1
0.0146232483795515 1
0.0114288194672506 1
0.0169205821986839 1
0.132773135358196 1
0.0581992625016651 1
0.0486878559052154 1
0.00362875604560417 1
0.0341601488809526 1
-0.0348171235300151 1
0.160765233226872 0
0.101404651094703 1
-0.081302999023079 1
-0.0889809981662845 1
-0.16422140850215 0
0.142055528828183 1
0.00219073524139799 1
-0.105801048950184 1
0.00280821684418284 1
0.0356217839221855 1
0.0216069179507457 1
-0.0902047630515785 1
0.0859141487330849 1
-0.00758911225674671 1
0.0500515457294803 1
-0.0525745278963234 1
0.0234382691274835 1
0.0898533648139809 1
-0.075476717681608 1
-0.11669083049416 1
-0.0136366939958721 1
-0.00500278182794105 1
0.0381482446933008 1
-0.0380266575893655 1
-0.0871430653361454 1
0.0563481527034864 1
-0.0304383892433763 1
-0.0790389958618869 1
-0.05726400444113 1
-0.0167722913488458 1
0.0129029075859353 1
-0.119271205942664 1
0.0701014284282231 1
0.0260261952952636 1
0.107173484005721 1
-0.0869016621295172 1
-0.000824810060997154 1
-0.155751784133838 0
-0.0147938244413546 1
0.106780275343829 1
-0.237471790061584 0
-0.0148802095086959 1
0.0338076568922766 1
0.013632191398777 1
0.0181050514519944 1
-0.0958162162880307 1
-0.146023548306557 0
-0.143410180342979 1
-0.0446449974065312 1
0.0550028415571825 1
-0.0470123839804367 1
0.116545596404273 1
0.0772460745128259 1
-0.0581571433119433 1
-0.0416449364703746 1
-0.102769895316868 1
0.0532598249971604 1
-0.125793154845009 1
0.047397147545483 1
-0.063380871857459 1
-0.0531185106087589 1
-0.165624993027548 0
0.0175304543734422 1
-0.0140643155641726 1
-0.0300845693227785 1
0.0383685316933375 1
-0.0671106962684907 1
0.141626970409587 1
0.0508560474266081 1
-0.15135860862681 1
-0.0652325070052854 1
0.16527303915269 1
-0.0852781577635087 1
-0.071802926955261 1
0.0583265003252703 1
-0.156370480549561 1
-0.0141801206985419 1
0.0723881164688838 1
-0.126178197385551 1
-0.0429122784573492 1
0.0695230999816333 1
-0.0228411427273632 1
0.113021657394639 1
-0.146601712434806 1
0.0843769120867048 1
0.112734088138706 1
0.118451256100039 1
0.0197163677529732 1
-0.0272222149718127 1
0.0196689328459337 1
-0.141849603527748 0
-0.152273634792759 0
0.0845593693747039 1
0.0290959436167113 1
0.022255834900309 1
-0.0264741815570852 1
-0.0381960898636354 1
-0.120472010475461 1
0.00262132889242745 1
-0.0131123155114538 1
-0.0367072402624135 1
-0.157215155497442 0
-0.0257628796026999 1
-0.0983342808097091 1
0.0977273507263435 1
-0.104572264023225 1
0.026870094043277 1
0.0157999675347882 1
-0.062840074962867 1
0.198758946719334 0
-0.0863507864047542 1
0.0894657449903605 1
-0.0167928106550081 1
0.0276931245659162 1
-0.0206308550528029 1
-0.0110261098558327 1
0.00686318710718214 1
-0.155913240001278 1
0.0368403178493805 1
-0.0393181378284584 1
0.130669317292477 1
0.0355630914636083 1
0.147081682416906 1
0.0697112250564896 1
-0.0374066411054755 1
-0.0401752266808478 1
0.0408676689955649 1
-0.0632454088679278 1
-0.0100146681408651 1
-0.00786390758419088 1
0.105330133714842 1
0.0606063111365572 1
-0.0274240836097806 1
0.113359106707795 1
-0.0442400945667262 1
-0.0909697623145055 1
-0.016624091181694 1
-0.11121246187253 1
0.00434068806927018 1
-0.00291357154206181 1
0.0947980884820241 1
0.0560347228732296 1
-0.0630954706316378 1
0.0438169145326898 1
0.0436322256507122 1
0.0341056951243031 1
0.0104583786821256 1
0.0718252460326037 1
0.170827689443612 0
0.0111466795525247 1
-0.00593001941495036 1
-0.157203196672285 1
-0.0694950227734597 1
-0.0102102225789863 1
-0.079878687037544 1
0.0667656011561493 1
0.00356464677627099 1
-0.0135126588747086 1
0.0187399151138487 1
-0.0364503967931912 1
-0.118667450186259 1
0.0670613616976779 1
-0.00381373848138011 1
-0.0444777236804491 1
0.0909781510318987 1
0.0737723024394336 1
0.119870636233055 1
0.0846412045343584 1
0.0800572175865078 1
-0.133060821389572 1
0.0510966516949988 1
0.0103776815116722 1
0.198251342104284 1
0.0566566665037149 1
0.0257777208514117 1
0.119712373590002 1
0.00903241824507853 1
-0.0791046916356121 1
0.116997620823575 1
-0.0382378543810447 1
-0.0571263131826193 1
0.0184265846756701 1
-0.0245154869916417 1
-0.0041333348004413 1
0.0562674033023815 1
0.0667958284228066 1
-0.0338381008486293 1
-0.00409643505473887 1
0.0138944943330928 1
-0.169538148462915 1
0.148890613987338 0
-0.0678067047986285 1
0.0421049089057305 1
0.073519456785312 1
0.00447162544231294 1
-0.0264514899460317 1
0.0309232692001373 1
0.0672278016338366 1
-0.0126231157426694 1
0.0982472549062662 1
-0.00834175632246519 1
-0.0496219861503496 1
-0.0116773306509611 1
-0.0334548246841045 1
0.0452605107303382 1
-0.0758032343636415 1
-0.0631016326890096 1
0.028462665503691 1
0.00186541714935075 1
-0.0124779852630587 1
0.0220027628593201 1
-0.0809555122494867 1
-0.00649532769029231 1
0.0270154130443917 1
-0.056529693486339 1
0.139650039879668 1
0.00310566072864639 1
-0.073501203822174 1
-0.100512894134788 1
0.0163591939760011 1
0.0428096999394705 1
0.14355760133951 0
0.0241184261459546 1
0.0671967691720085 1
0.0255138615929035 1
0.0340628593733694 1
0.0842282482410012 1
0.0685664883198909 1
0.138109562182139 0
0.0563919486756775 1
-0.036486719511219 1
-0.0626716062872974 1
0.116189788502246 1
0.0186457750647681 1
-0.136157710989028 1
0.149414821004987 1
-0.0797099959071704 1
-0.0452281321338594 1
0.0135226489581643 1
0.0042809629078416 1
0.0626190348723495 1
-0.075212664623336 1
-0.0848698698439211 1
-0.0166749692634139 1
0.0761226221942472 1
0.0605703141903531 1
-0.12027779782745 1
0.0299289004460637 1
0.0313264364154447 1
0.106838768557545 1
-0.0935772987293968 1
0.120361791705892 1
-0.08351794945312 1
-0.0447393068696877 1
-0.115194901874045 1
0.0208957473738096 1
-0.0491107884676066 1
-0.00355131487215694 1
-0.22527086260298 0
0.0654457718126597 1
-0.0816112789838695 1
0.0632844157097778 1
-0.189972696850384 0
-0.161091042390273 0
-0.00846494916981455 1
0.0290479736791969 1
0.139965988666255 1
0.115841393483429 1
0.0130036563007328 1
-0.105260676684306 1
-0.0199918876181474 1
0.0605604341112218 1
-0.0175852130265776 1
0.0627306693550537 1
-0.0117636964598407 1
-0.0426430474416827 1
-0.102291430449998 1
0.113622049947376 1
-0.208707641706952 0
0.0321560595470065 1
0.0562997862306461 1
0.0328688276943379 1
0.0554919880184159 1
0.167968876234689 1
0.00115670159172176 1
0.0654421192044105 1
-0.138144616139664 1
0.0199804186775503 1
0.0012622614490036 1
0.0466435108460481 1
-0.124787177050389 1
0.0513809604657179 1
-0.0305125775016894 1
0.128155380320895 1
0.0392469095670561 1
0.0805034145395383 1
0.00768790588381827 1
0.00738611239502308 1
-0.110390011349466 1
-0.000605164669670416 1
0.00562204265772993 1
-0.090789449662482 1
0.191263769735224 0
-0.0330547769159124 1
-0.190130559912534 0
0.097481765587689 1
0.032504027720885 1
-0.0163440771178269 1
-0.0975488754426391 1
0.0257955177453343 1
-0.0994133904323918 1
0.0786124714275687 1
-0.0667943537435686 1
0.0886399415962943 1
0.0378044944051092 1
-0.0560501104790436 1
-0.0470314770988154 1
-0.0531097516413693 1
-0.0385603131229665 1
0.0274565843144957 1
0.146707919157617 1
-0.0993898293486969 1
0.00797783097689946 1
-0.048319120647133 1
-0.0477594112565726 1
0.0243527810160165 1
-0.0851712574910253 1
-0.102153788099937 1
-0.11666446515403 1
-0.0721278348374833 1
0.0283498369472086 1
-0.0607969368785622 1
0.0404178841410247 1
-0.0556442220328517 1
-0.00998014005037856 1
0.0578788345604197 1
0.0691767790863934 1
-0.208999658958867 0
-0.013166372330146 1
0.0820705964987394 1
0.105118123694586 1
0.12048493342552 1
-0.00831306872605331 1
0.0379581668439617 1
0.102204136343219 1
0.00368700318055523 1
-0.0242456146577772 1
0.0346048995318806 1
0.114402649637155 1
-0.0214673381602907 1
-0.0363716612950499 1
0.0559379041883458 1
-0.0210402089082718 1
0.0496234335046442 1
0.0972299905644691 1
0.0998689722248475 1
-0.0916966948255185 1
0.00497240635329683 1
0.0153509714634227 1
0.0397581991337757 1
-0.0473876671986152 1
0.0155739517294056 1
-0.146541371657614 1
-0.134739841278789 1
0.10939182441403 1
0.0436999769880972 1
0.0512196949880885 1
-0.0426607358434866 1
-0.00808738102451606 1
0.0076973369367587 1
-0.0312691128588708 1
-0.0559558517188712 1
-0.00890088183395772 1
0.0028605306359658 1
0.0618459625131955 1
0.0611650620231828 1
-0.120327621059101 1
0.10725181848276 1
-0.0357745806721834 1
-0.0296721023003509 1
0.0552742974235231 1
0.100381713098945 1
-0.100254987187413 1
0.0682754594593562 1
0.137056796204468 1
0.00809117103738531 1
-0.134486735387046 1
0.122060902479731 1
-0.00569050288064725 1
0.0665552312421796 1
-0.0543779420558251 1
-0.0743805733858536 1
-0.109479165309911 1
0.0526924226071511 1
0.161347456907368 0
-0.0776011270559369 1
-0.0942255403330746 1
-0.0282328839831497 1
-0.000326651410760676 1
-0.206304717897221 0
0.0774802650697236 1
-0.0587464476917222 1
0.0693736653866885 1
0.128224633939194 1
-0.00264592601346602 1
-0.0263688144501507 1
0.0145149430677954 1
0.0235491030210664 1
-0.028621500999162 1
0.0957362166694117 1
-0.0672154293670852 1
0.00642903262479616 1
0.0213737648336307 1
0.132437151208872 1
0.0326435176020139 1
0.00172498750608424 1
-0.0529757176782576 1
0.00775637188342215 1
0.054849986084988 1
0.0639541120652865 1
-0.0334595128749941 1
-0.0561962579044321 1
-0.00736631068925399 1
0.014003002781952 1
0.0743945190939218 1
0.107435000009105 1
-0.0567422473076845 1
-0.0775908560425759 1
-0.0388240150470038 1
0.14651457897924 1
-0.0553858044390159 1
0.0484075339355821 1
-0.110240009187099 1
0.0428306917665411 1
-0.0459675618689794 1
0.0212970378506071 1
0.011145005098104 1
0.0337401782595353 1
0.038104780715368 1
-0.039350370323829 1
-0.189463266107723 1
-0.00289119803706193 1
-0.0605428614725164 1
-0.00115332528094991 1
-0.103153271076875 1
0.0123415024972785 1
0.0447897714088173 1
-0.0687624319184031 1
0.0440058689976246 1
0.205502751613949 0
-0.0470541482838251 1
0.125218183248385 1
0.0354985753472698 1
-0.196303024402196 1
-0.0390196707466879 1
0.0284903969985419 1
-0.0637859305431692 1
0.0406031532916726 1
-0.145733512155767 0
0.0151167451825212 1
0.277277332597109 0
0.0323952953075822 1
-0.0547789415146026 1
-0.0157082671542541 1
0.0471671319643075 1
-0.115684043733586 1
-0.151809404433062 1
0.0724909059936152 1
0.0324698835921445 1
-0.0472724106401088 1
0.220670265973171 0
0.0584359776542784 1
0.0701040878858358 1
0.0334902862124885 1
0.0239688621547021 1
0.0344525931465131 1
0.147948778483101 1
0.0208380665203423 1
-0.0323705309639026 1
0.023249782761396 1
0.026684845912966 1
-0.0509755915153188 1
-0.0443788149670959 1
-0.0950576322566633 1
0.127927266000554 1
0.0547886959694111 1
-0.0325264668967709 1
0.0561841890837116 1
-0.169491147931291 0
0.165683150582777 1
-0.100519642852497 1
-0.00325276787620705 1
-0.101082478096692 1
0.095743056347912 1
-0.044121830884641 1
-0.338104206699778 0
-0.0154925626040517 1
0.13525571738236 1
-0.132212392390734 1
0.0298210923221124 1
0.0768618346666797 1
0.0948855783457276 1
-0.0258213171307733 1
0.120972455173205 1
-0.0209149425603603 1
-0.035590217936999 1
0.0872446926803115 1
0.0937971995456272 1
0.110946051100429 1
0.0276860452578965 1
-0.0915020102792064 1
-0.0513283746309103 1
0.0777221059171751 1
0.0841950442845907 1
-0.122434534351231 1
-0.0954785672647888 1
0.048641569930028 1
0.0221754449958927 1
-0.0203466146040804 1
0.0559217797334894 1
-0.119493630369678 1
0.0283287173752003 1
-0.0389060031808227 1
-0.101215324190023 1
-0.221015062985091 0
0.0336519938400333 1
0.349321529170405 0
0.0193555081696539 1
0.110354451366313 1
0.112592585422374 1
0.191427282687939 0
-0.0512331308448471 1
0.0485998138302232 1
0.0694407404954806 1
-0.00561260320178981 1
-0.0813016589921867 1
0.0822193087423483 1
0.133061829340608 1
0.048544317279807 1
0.0625440587034707 1
0.0397804618456554 1
0.158077517303731 1
-0.12281119768617 1
0.0198778019542349 1
-0.0207771316986364 1
-0.0344754424565299 1
0.0665657532350591 1
0.0269667436796294 1
0.0408025749772521 1
0.0796416030631028 1
0.0202582323827743 1
-0.122248631287523 1
-0.0607727043557253 1
0.129699125987699 1
0.0353224610257265 1
-0.0724297097364898 1
-0.0318895672458932 1
-0.0261727819986334 1
0.0814382703986355 1
0.00504433681778953 1
0.162046496188832 1
-0.0123859430885552 1
0.181399843128862 0
-0.0783087615179956 1
-0.00411050036813357 1
-0.0968123975431269 1
0.0237846080511097 1
-0.0614590756756174 1
-0.074748364398471 1
0.00528160811684807 1
-0.12996547738841 1
-0.0528056501463315 1
-0.0136672836666601 1
0.162197597844062 1
0.0186796706690804 1
0.0196568476906367 1
0.00902481188624834 1
0.0254952383723501 1
-0.000770690605601754 1
0.00986297681923158 1
0.0316952858732099 1
-0.0858549897407226 1
-0.0259472216999413 1
-0.0440954857587549 1
0.022825498324378 1
-0.0506652276153237 1
0.0414884908649202 1
-0.0541164187758936 1
-0.0467865656081579 1
-0.066960275415941 1
0.0885078599871653 1
-0.0140989287066763 1
0.139270696335883 1
0.119582476167744 1
0.18955451463023 0
0.0291505083986884 1
-0.0946291486497355 1
-0.0647175149873311 1
0.0189086425536066 1
-0.00916429456896325 1
0.0383377058164529 1
-0.0475704104646249 1
0.08746169192836 1
0.105087532835268 1
0.0772676578600016 1
-0.0802285857593301 1
-0.0360581277867637 1
-0.12568876658516 1
-0.054056160243009 1
0.098860180038571 1
-0.0850189782211884 1
-0.168257873533943 1
0.0546804353825885 1
0.0296078913659194 1
0.00725066384631235 1
0.0133663738668526 1
0.0503079368860107 1
-0.000206174192107441 1
0.101460648829639 1
0.0843140779912981 1
0.013964214195709 1
0.0966627074734714 1
-0.0750930061574903 1
-0.0882786967139368 1
-0.0610672856580071 1
-0.139434124647249 1
-0.0555208216733215 1
0.0355841622808187 1
-0.0149434120942964 1
0.092343620997146 1
-0.0246714030215067 1
-0.10443959591602 1
-0.0057418823162442 1
0.0322633121145553 1
-0.00446305064672049 1
-0.131102691928945 1
0.0689044913520184 1
0.00731307109440798 1
0.021922263744293 1
-0.0682606163213726 1
0.000514379381936016 1
0.113638756104655 1
0.00011202891122554 1
0.087683354632203 1
-0.097204537812792 1
-0.0277024646983755 1
-0.0900612374795795 1
-0.0706747495306397 1
-0.0565210636587809 1
-0.0629904874549989 1
0.012079256707808 1
0.0464061519085972 1
-0.0471340089270828 1
-0.0287316776364222 1
-0.0663041273389713 1
-0.0150240446857821 1
-0.0823336381068311 1
0.161017051577613 0
0.025590963869161 1
0.0734833429735914 1
0.0995001594304361 1
0.0351163950431767 1
-0.0935086062316361 1
0.0710949184266784 1
-0.162658223600414 0
0.1007976546557 1
-0.0500399667485654 1
-0.0535845643500104 1
0.0780956473581497 1
0.0321374375405338 1
-0.0154044695566483 1
-0.134298347254333 1
-0.0547302936346281 1
-0.069226242530993 1
-0.00985013143038153 1
-0.0060813529154122 1
0.0875171440142643 1
0.0381567062058312 1
0.0132382946390186 1
-0.0555032331737558 1
0.0964479953541531 1
0.0494391005300567 1
0.0933127375767744 1
0.0529222991281351 1
0.0513391885201407 1
-0.0286296786757429 1
-0.00910213594811709 1
0.121108286443404 1
0.155658409006003 0
-0.117955799306184 1
-0.00686451407054645 1
-0.030243058744222 1
-0.00425275245110907 1
-0.0116925865698051 1
0.00739720886414623 1
-0.0110610307023379 1
-0.0714307986222696 1
-0.146992746041653 1
0.0502218712461577 1
-0.00745234782899603 1
0.0231308280746746 1
0.0382070623158121 1
0.152910590694334 1
0.0106660727464207 1
0.0951964281205775 1
-0.156876065007511 1
0.0373080414431357 1
0.0577760312040836 1
-0.0691410001339385 1
0.0530476984904619 1
-0.0552337840175361 1
0.0925502922521321 1
0.107827554832512 1
0.173489474198888 0
-0.0752639088045166 1
0.168970469070983 1
0.0697372787857116 1
0.159447370946723 0
0.16443247044308 0
0.0463117417424941 1
0.00634370432950902 1
-0.142629929354989 1
-0.188927757776507 0
0.0401358715745025 1
0.0430116441248177 1
-0.00905425708566564 1
-0.20259895375512 1
0.0556448656260083 1
-0.038504061764018 1
0.0367859735932813 1
-0.10670533541094 1
-0.0812596628381653 1
-0.0437482184766401 1
0.136338678273906 1
0.147635733273671 1
-0.0530693763303707 1
-0.0589057621633231 1
0.00967140415016319 1
-0.0462819597473359 1
0.0872608872630952 1
0.120678549436194 1
-0.0685031455777365 1
-0.107450479988623 1
-0.0018997929151203 1
0.047775164724928 1
-0.116378302916975 1
0.077978281774522 1
-0.0430980910825425 1
0.0463972436967924 1
0.0429432471374896 1
-0.188859364849995 0
-0.0903645936526732 1
-0.145166681857059 0
0.0703305738322102 1
-0.00737843824103406 1
0.0299727666089395 1
0.0228308475128508 1
0.0216883869713933 1
-0.0760320142200841 1
0.0306947724300462 1
-0.136023671228642 1
-0.0199812676145918 1
-0.0672959856812247 1
0.108634264921747 1
0.0861351900820672 1
0.0709672633020155 1
0.100255203429858 1
-0.0621690776442896 1
-0.037072431158002 1
0.0308579684230442 1
0.0450445750038618 1
0.0132139607369928 1
0.0090124772253984 1
-0.191564718915464 0
0.131326639105294 1
-0.141881050079631 1
-0.0981284345895384 1
0.0548022872151756 1
-0.0440979560409802 1
-0.0817272265252991 1
-0.0153967014678691 1
-0.0161890458637662 1
-0.0934860248650033 1
0.0728995817082763 1
0.187518748390269 0
0.0379915957336098 1
-0.0127795240884591 1
0.0112926573035974 1
0.0596735605108584 1
-0.153101323273429 0
-0.0346508519075928 1
0.0521187869727508 1
-0.215616357496916 0
0.0247602025585104 1
-0.044869856602491 1
0.034373184402103 1
-0.0713056784049077 1
-0.112273975396454 1
-0.17053197521368 1
-0.0893811457920624 1
-0.104922027070967 1
-0.0403818400831769 1
-0.0456493655968216 1
0.130468062152748 1
0.0471451313296127 1
0.0157696929005293 1
-0.0162135983167338 1
-0.0538245842878159 1
0.0138122419816254 1
-0.150577584886359 1
0.0674942133587824 1
0.196174307316146 0
0.166173552901093 0
0.111954348555898 1
-0.198316905384679 0
-0.046163261272271 1
-0.00503746085653685 1
0.0723029008702686 1
-0.0141273159105577 1
0.0083661444914171 1
0.166454904086832 0
-0.012029719938903 1
0.0521105776905758 1
-0.0612557195785759 1
-0.0114855119968606 1
0.0857824070878058 1
0.0241726456099036 1
-0.128619926280409 1
-0.00428238102067692 1
0.0206306648631117 1
0.0858943851943906 1
0.0695178168990564 1
-0.0175100166883774 1
-0.0203081453336514 1
-0.164005288293225 0
0.0138932162982192 1
0.0403074581253202 1
0.0419101281427624 1
0.173541418390423 0
-0.141409203093751 1
-0.0532999485359095 1
0.0443653565867812 1
0.0632574549460829 1
-0.0609617019368755 1
0.140284842412747 0
0.064962641193855 1
0.010094637925257 1
-0.075314378363344 1
-0.00383881563174906 1
0.0377657827616698 1
-0.065028817777779 1
0.107552371837072 1
-0.0530151476908815 1
-0.00889810888251358 1
-0.00496358389540314 1
-0.190461210560684 0
-0.106008500572598 1
-0.0565484960959081 1
0.173259540503876 0
-0.085661550019857 1
0.0372880262895111 1
0.117103151619941 1
0.113940493154426 1
-0.0801715505523089 1
-0.0580597922007967 1
-0.0751617467010477 1
-0.078845985410394 1
-0.0901416485564375 1
0.0918059511799298 1
-0.0457682318150716 1
-0.0794885147609664 1
-0.0183502483948585 1
0.0871731252179741 1
0.033751117796203 1
0.136048325103376 1
0.0923460991718305 1
0.0641782310119341 1
-0.029891548361042 1
0.0247648133713886 1
0.0940539154026287 1
0.0230305751544954 1
-0.0204324402779981 1
0.0406550344483484 1
-0.0868780883297119 1
0.0352284944103893 1
-0.0650821623504854 1
0.160326416014678 1
0.0556634284381609 1
-0.0436907926380714 1
-0.0112171001154573 1
0.250153755128294 0
-0.0754500597153505 1
0.134396216237748 1
0.160137519412863 0
0.0970080919409801 1
-0.0378389124055541 1
-0.126722950086631 1
-0.0790076531470069 1
0.0403834808033121 1
-0.203027926564496 0
0.0443222603827143 1
0.0846554352703342 1
0.0189716482376491 1
0.00394256952312515 1
0.00222234656176065 1
-0.0696896764248017 1
0.198569652646633 0
0.109807724634619 1
0.0244627550750822 1
-0.00596605659668094 1
-0.228163473614146 0
-0.0640319777641998 1
0.0705947460939274 1
-0.0952289888068313 1
-0.0402560095009655 1
0.152035433193297 1
-0.0157249970142427 1
-0.0262820220075915 1
0.120273096315563 1
-0.0522885374572166 1
0.0249396351551624 1
-0.0830129614069978 1
-0.0250727832628697 1
-0.124753642472485 1
0.00364049471363693 1
-0.0725578344247851 1
0.00806278328374524 1
0.0568210482194114 1
-0.046279876835504 1
0.0394766998609385 1
0.103871792738146 1
0.00781273303406797 1
-0.157352157118891 0
-0.0277208146950979 1
0.0306612825717765 1
-0.109998696371238 1
-0.0542161600645827 1
-0.119305830852872 1
0.101853316578388 1
0.0681720442585946 1
0.085870495775272 1
0.073068703151075 1
0.1398044240511 1
0.0501137882975713 1
0.0529061953429565 1
-0.0993511347053659 1
-0.00710425765442772 1
-0.0244863570585504 1
0.0183945113907824 1
-0.0546407546098146 1
-0.0914063847878144 1
0.0183280136074416 1
0.0628804978991556 1
-0.0609239383853948 1
0.0704548453271774 1
0.0564794547462006 1
-0.00479484162840849 1
0.0845288879596269 1
-0.0992858119205473 1
0.0213850196940657 1
0.00842438603181168 1
0.0446663940725316 1
-0.1077816906154 1
0.0299540562082916 1
0.0627999535011554 1
-0.02390689300846 1
0.0838484338104132 1
0.0993090853215284 1
0.0507551897004858 1
0.00148253084243647 1
0.0161955120231814 1
-0.146817555583059 1
0.0530022129079387 1
0.0132637724401739 1
-0.00866896286933873 1
0.0251411379818308 1
0.0242207017659003 1
0.0686235686296313 1
0.00247268516647135 1
-0.0981263578490948 1
-0.0898841986072488 1
0.0303572793801988 1
-0.159078859328999 1
-0.0725028590475947 1
0.175554188061859 0
0.0448508072965115 1
-0.00031109770231607 1
-0.0796896567921265 1
0.165118688996336 0
0.010685704399158 1
-0.0969880898827852 1
-0.0155398360788973 1
0.114484010432304 1
0.0398914984867395 1
0.0429653268129468 1
-0.120376509916337 1
0.0724508636041787 1
-0.0711750902527622 1
-0.0139624917442414 1
0.0640939523368025 1
0.0940722900158745 1
-0.100795649016888 1
-0.130230067321023 1
0.0280293652494955 1
-0.0212219096239128 1
0.0241532477689124 1
-0.0909785066046484 1
0.0164302365813152 1
0.165586895707134 1
0.056999865993413 1
0.114540579223799 1
0.013337248778721 1
-0.0321660753634242 1
0.0326622885700337 1
0.0447635797700806 1
-0.136058210050208 1
-0.0688025394039577 1
0.172703402933151 0
0.000380055150129545 1
-0.0348509284867017 1
-0.0233719626181931 1
-0.0665416008027219 1
0.0481235443047336 1
0.0893428212066742 1
0.0178508122527217 1
0.114784623326806 1
-0.0836040421290358 1
-0.0574300724351012 1
0.0944493748646427 1
-0.059496567952358 1
0.168914577210885 0
-0.0588456970304734 1
0.000663510088607169 1
-0.0989738891497054 1
-0.049006474405796 1
-0.196348326194017 0
0.0432892067857954 1
-0.171507382978656 0
-0.038340594514583 1
0.0439759256213393 1
-0.0537128949687802 1
0.066965523818643 1
-0.00714854280555741 1
0.0150568552210787 1
0.0306677374631726 1
-0.0582141596510717 1
0.13889389664864 1
0.00512269453310709 1
0.180412706644739 1
-0.0249261769137982 1
-0.0550904980178141 1
-0.134515219596304 1
0.0699043531798046 1
-0.103544098529657 1
0.0305969657237259 1
0.0167481301291317 1
-0.0104446259111716 1
0.115808791415189 1
0.121575786386475 1
-0.0245078745078378 1
-0.00248961613455127 1
0.272486696476845 0
-0.025265615758446 1
-0.0337137669915181 1
0.0912781438358533 1
0.0666597433899781 1
0.135433846519511 1
0.140960837343175 1
0.0142064153649885 1
-0.154310056529773 0
0.146893838588065 1
0.128298839877364 1
0.177983560028827 0
-0.0267249330667523 1
0.0566113451176271 1
0.128345010616811 1
0.0300522184141666 1
0.0609787985290541 1
0.156380502377322 1
-0.0160960881077388 1
-0.0550175241619094 1
-0.0379642213011606 1
0.0346641022712814 1
-0.0206050744501481 1
-0.142082787525346 1
-0.0369386473413572 1
0.0305764635057935 1
0.00822194182603319 1
0.0309615747436311 1
0.0150081471194869 1
-0.0731926165512492 1
-0.111508617148765 1
0.0370592635912792 1
0.0592330503682962 1
0.0197626344101487 1
0.114027476991957 1
0.100103907990553 1
0.00471000686015224 1
-0.10805006321737 1
0.214467522503708 0
0.147028819354363 0
-0.0234379349435936 1
0.0628616848150472 1
-0.0521115100780922 1
0.0678704366871359 1
-0.0798821816430799 1
0.0118142047186774 1
0.0487016183576466 1
-0.064618467366684 1
0.0330533528416212 1
0.108941440950779 1
-0.0100176011888708 1
0.0221017132187098 1
0.136914417974764 1
0.0159537256717754 1
-0.016621916289358 1
0.218995347736643 0
-0.140356096579332 1
-0.0393705425663935 1
0.0255192955289726 1
0.0188600268329764 1
0.119755950673785 1
0.0383243683239399 1
-0.0128859734264015 1
-0.0477774254873653 1
-0.0319411108523947 1
-0.0209692583656076 1
0.0765735602180466 1
-0.0395563446822895 1
0.045007893208323 1
-0.129988222411828 1
0.000504397914680351 1
0.0126295159015964 1
-0.039661384794439 1
-0.0477228259208788 1
0.134612947196022 1
0.117533533742864 1
0.00300612367298169 1
0.0245426740949723 1
-0.0666067929517376 1
-0.000774932045525675 1
-0.0153429335211544 1
0.0989835178217723 1
0.0233647593603119 1
-0.133469759607339 1
0.00701460250864689 1
0.0444665008955744 1
-0.148019991345322 0
0.0487551753713372 1
0.00659521199968301 1
0.0587984402928534 1
-0.0286748502777224 1
0.0140248418291639 1
-0.0760753649988021 1
-0.0642995082429684 1
-0.082399588525546 1
0.0131480186837734 1
0.0148968522462241 1
0.10778798428151 1
0.0337672264296023 1
0.0415766287554624 1
-0.11805969033051 1
-0.0249220877856292 1
-0.0147535021764019 1
-0.0206987515737969 1
-0.193178602847595 0
-0.0265092558708018 1
-0.0675418608969088 1
0.0371068146860114 1
0.029451456929853 1
-0.0579872935760334 1
0.143205579843712 1
-0.122688732013528 1
0.00611033387822901 1
0.0033740251316766 1
-0.0907603938416433 1
-0.0576865267395232 1
0.0517922053747091 1
-0.0226981364286032 1
0.00566111366253462 1
0.123751085166325 1
-0.0411741829913807 1
-0.0684012090893048 1
-0.152253123398593 0
-0.0905359500998825 1
-0.0437947433297213 1
-0.0459272859413758 1
0.00497352636242444 1
0.0637571633570518 1
-0.101929368396276 1
-0.0520588104536548 1
-0.142502681481906 1
0.0311575889901755 1
-0.0253957273585393 1
0.00257102671284244 1
-0.14459742979331 1
-0.0222509891423723 1
0.141812204812588 1
0.151374618090932 0
0.00454256828072464 1
0.0941682912251673 1
-0.0557253177997028 1
-0.0115619340567974 1
-0.140796236533866 1
0.00630034889852517 1
0.054579295855498 1
0.0139371177672953 1
0.120104061300645 1
0.0516326680184425 1
-0.0187709219074377 1
-0.0397430363424649 1
-0.0292086515525469 1
-0.101163220155436 1
0.0121746263921575 1
0.0278447287058765 1
-0.0550523093058444 1
0.15454114975665 1
0.031151762557411 1
0.0414222173918169 1
0.115547368337823 1
-0.0268251011584051 1
0.00770958996631175 1
0.0889159749829458 1
0.122535407539684 1
-0.126733006065361 1
-0.012129979748697 1
-0.0969706578889007 1
0.0186058612920735 1
-0.0630550237031155 1
-0.145764458016189 1
0.0272617461750358 1
-0.100489969346406 1
-0.133659432426913 1
-0.0752881770047518 1
0.0907653817124932 1
0.0041665939809664 1
-0.0957903038699102 1
0.0156803623400601 1
0.13596447526391 1
0.060505834827642 1
-0.0794954486701368 1
0.143750875240672 1
-0.0175229434217382 1
-0.0368104984066281 1
-0.0190315051378069 1
-0.158406559102323 1
-0.0935205207085197 1
0.0471366238388138 1
0.0210175133797541 1
-0.00687257837456192 1
0.0997952610268565 1
-0.100202935663026 1
0.0131847885522996 1
0.0577400991137334 1
-0.0379840355075581 1
0.0151156839079483 1
-0.0218317224213006 1
-0.142408227704738 0
-0.0223705068142044 1
0.0418460627046437 1
-0.0276933212782107 1
-0.0557253646412358 1
-0.0524669948549566 1
-0.144573613470192 1
0.00884013948303589 1
-0.018878293710103 1
0.126132711041687 1
0.205740839676063 0
0.131511193650684 1
-0.0581273844255271 1
-0.0474666019915407 1
-0.0846528347847159 1
-0.0996694334815282 1
0.130470793236875 1
0.134303672104459 1
0.0088679024616902 1
-0.0292326696186614 1
-0.0681577569827371 1
-0.136270770772325 1
-0.0366057173721819 1
0.0528822641405707 1
0.0152007079565124 1
-0.0816021452260336 1
-0.0622497781440428 1
0.0406578664203823 1
0.067416266382689 1
0.00416059852823371 1
0.091240266325101 1
-0.100906763605188 1
0.0871345411473793 1
-0.0509429208101532 1
0.0887891240637032 1
0.0866896315514641 1
0.00133716786634316 1
-0.128883882674263 1
0.052891114758041 1
-0.117970914463826 1
-0.113304332929782 1
0.117092092965291 1
0.0137230353529077 1
-0.262713266204008 0
-0.159650142994433 1
0.0142433721941455 1
-0.13885173849144 0
0.0260317710839719 1
-0.00286308099397701 1
-0.0134083674374453 1
0.0459056045689678 1
-0.0694310647062649 1
0.0753740623351596 1
0.16161395874096 0
-0.0160542729456372 1
-0.134740499190063 1
0.0496193334565774 1
0.0149458849754277 1
0.15229304160346 1
-0.0133536031955026 1
0.0102252005289109 1
0.149901684602965 0
-0.0857017162373683 1
0.0465197812433262 1
0.0981212580964551 1
0.110793081095375 1
-0.0549249882638207 1
0.0680227095416487 1
0.107908616799147 1
0.0405847779280452 1
-0.0306075909080848 1
-0.0370168857120988 1
0.0961254423174427 1
-0.0160854209898623 1
-0.100480204889247 1
-0.0995456848337514 1
-0.00923863388805214 1
0.0033385079444999 1
0.00533758268924854 1
0.132934406761315 1
-0.0156115469061303 1
-0.000454799491811257 1
0.105530176119656 1
-0.0643283471906773 1
0.0772206770743873 1
0.142049996871927 1
-0.0584221596703841 1
-0.0473228241731237 1
0.0543144786700262 1
0.129214824994985 1
-0.134370567331397 1
-0.0716865508985634 1
-0.00363400303907681 1
-0.0287000460640034 1
-0.0233496830943994 1
-0.0242918806024119 1
0.135197328780005 1
-0.060498029272465 1
0.0247291755499391 1
0.0470890509439369 1
-0.067173763601649 1
-0.179530946783923 0
0.144489914320109 0
-0.036983892571788 1
-0.0809156192667371 1
-0.0718179843821429 1
-0.0708775640718337 1
-0.0596153113132013 1
-0.0273753919820091 1
0.0452645853341349 1
-0.00324780153811049 1
0.0074493433172594 1
0.0973985450739693 1
0.0687148328257092 1
0.146021752403577 1
-0.120309249766162 1
0.0255494272863111 1
0.0736594446918464 1
-0.191546333778784 0
-0.0639961138173769 1
-0.0442038892777705 1
-0.0549610801547719 1
-0.0483756828670425 1
-0.0688315099615495 1
0.0235874454826398 1
0.0579677285712725 1
-0.00764796204464882 1
0.03013096277271 1
-0.0908579636781377 1
-0.0471303280731476 1
0.0248178699656543 1
-0.168333106449676 0
-0.0377622076476723 1
0.139945663555101 1
0.0708139148327491 1
0.085175745877017 1
0.137003208325799 1
-0.00166294862157776 1
-0.0787741126146029 1
0.0529747820180567 1
0.0250758047931423 1
-0.0817616669426044 1
0.0338456285378751 1
0.0270678335474668 1
-0.0488163417775749 1
-0.0336750625091601 1
0.0390117840424488 1
0.141015206584239 1
0.0108001500482589 1
-0.0117869256807475 1
0.00811605731974421 1
-0.181863664882682 0
-0.0796365753313296 1
0.0131133742884974 1
-0.0183079789681285 1
-0.0799033020948884 1
0.00539834585423637 1
0.0630365051544807 1
0.0372164487942791 1
-0.0245896656808558 1
0.0202581650024028 1
-0.176413384622439 0
0.0772513392735598 1
0.0208638859004038 1
-0.0462674319244858 1
-0.0898406200691799 1
0.038435348765364 1
-0.0359959147814379 1
0.0101598580409559 1
0.0700256897185101 1
-0.208968499410474 1
-0.0119394489875889 1
0.0941999221694577 1
0.0510465126357485 1
0.0543182487699756 1
-0.0399436616142007 1
0.176265798751805 1
0.00545824342711482 1
-0.0304295045817083 1
-0.0353127593956561 1
0.0621762468267545 1
-0.0723332783244681 1
0.0946134674166813 1
0.0352518126478426 1
0.034785634952 1
0.0584108241409897 1
-0.0105414012103671 1
0.0085679268954127 1
0.0587893877570055 1
-0.0369271887258246 1
-0.0483203147326324 1
0.0919640302952148 1
-0.0167958534378662 1
0.0313708978175438 1
-0.0560614419728341 1
-0.0784089849486169 1
-0.0705076876744079 1
-0.0558910932168844 1
-0.0104311276939253 1
-0.107417600934662 1
0.074732026488211 1
-0.0722778882458874 1
0.0452485125000246 1
-0.0756928255941644 1
0.00259807432262379 1
0.163235869468321 0
0.0485250688242879 1
0.0372686644434974 1
-0.23052713061716 0
-0.0211697327331596 1
0.057521370343567 1
0.0133353854084152 1
-0.0372050241995613 1
-0.0498131751974124 1
0.034273058944711 1
-0.12656184220357 1
0.0628468229330015 1
-0.097366070460964 1
0.0809076131896954 1
0.25852748082703 0
0.0671922472878132 1
-0.0906371267717661 1
0.112247914016092 1
-0.0294873488181417 1
-0.0992167378783759 1
-0.00489174087006654 1
0.00428769608372084 1
0.101440579190584 1
0.0674794744912976 1
-0.0704931982174729 1
0.00215283338335885 1
0.00219330872289168 1
-0.0148500608125183 1
0.14441105123983 1
0.19326976216431 0
-0.0536981455702934 1
0.205629900410042 0
0.00741819065724827 1
-0.0946890696164459 1
0.102431137978498 1
0.15956418828321 1
0.128397077309848 1
-0.0109831126371007 1
-0.0719376229377347 1
-0.168589902955475 0
-0.023057371470274 1
-0.0123975380991097 1
0.083066230338468 1
-0.0526419505221145 1
0.0813129169177787 1
0.0505570274206261 1
-0.0339073049628875 1
-0.00620114470419986 1
-0.00546266447539299 1
-0.0414359595825331 1
-0.0297277785119827 1
0.016655170719955 1
0.0115095534712137 1
-0.00770726497972377 1
0.132126589192214 1
-0.00519845006575083 1
0.0369318760628555 1
-0.0854788967908741 1
-0.0128599894974032 1
0.202031433375199 0
0.108232014919595 1
0.0722672001215521 1
-0.000411303617080309 1
-0.0547543503429719 1
0.0144342582450873 1
0.0247276691877209 1
-0.0309271701008684 1
-0.0407666704861139 1
0.0132473951955033 1
-0.0413705339124887 1
-0.0435814285749842 1
-0.0970225119907752 1
-0.140656472124887 1
0.0815797372298658 1
9.58761385599985e-05 1
-0.0542086139017233 1
0.0453510863899231 1
0.0393386271113452 1
-0.0204692959384937 1
-0.00667792538830832 1
0.0571650057400654 1
-0.134251662331773 1
-0.0320965562303782 1
0.0196683020789119 1
0.0227570174861566 1
-0.0154432531143983 1
0.0218650970608837 1
0.0717408238722052 1
0.0522046159873648 1
0.0934272454687925 1
0.0203513806848674 1
-0.0317264442141014 1
-0.182297708566298 1
0.190082080679337 1
-0.0672838865467471 1
-0.0640995083197437 1
-0.0788724718316622 1
-0.0110706139310334 1
-0.0885941041278489 1
-0.0766711638819185 1
0.0674182350141605 1
0.0368082191958404 1
0.0264544595426685 1
-0.0984246272893418 1
0.0147219257952357 1
-0.114649404499468 1
-0.107397273447612 1
-0.0333430691580461 1
-0.0201455868313662 1
0.043879498597946 1
-0.000125846393184133 1
0.0833067914139538 1
-0.0446530733494072 1
-0.0897581062347199 1
0.00204926375901763 1
0.0358041362743934 1
-0.0439203911817775 1
-0.0960830451506558 1
0.0667290171791794 1
-0.0966566369294514 1
0.00295826641603571 1
0.102409040113854 1
-0.0409669154168364 1
-0.0416167321714294 1
-0.114583433825867 1
-0.0246395984822643 1
0.143907438902486 1
0.00940510975191444 1
-0.0640039019090931 1
-0.0108008564858577 1
0.0470112402795439 1
0.0166354802321473 1
-0.042350739455618 1
0.0777569398349408 1
-0.0356028437772336 1
0.0171195779594021 1
-0.0135962501271154 1
0.0552624985300043 1
-0.136294347963731 1
-0.0423880963826076 1
0.0775657489114401 1
-0.0369773263536169 1
0.0722160310724518 1
0.0390242484109377 1
0.0436389405888623 1
-0.113873554977076 1
-0.000173863555839683 1
-0.113545271391001 1
-0.11018295660865 1
0.0538698320913825 1
0.0740721153423693 1
-0.113971558747686 1
-0.0527919975887284 1
-0.104987558763662 1
0.168066004985005 0
0.0241591733167818 1
-0.0129381511795696 1
0.0362830919494318 1
-0.0723267355389032 1
0.0129594533954959 1
0.0211681890937592 1
-0.0614336566321881 1
-0.0175889240544775 1
0.0633948028211126 1
0.0105661493021425 1
0.0852562514317145 1
0.229622157407534 0
0.106851932917037 1
0.0234420521673643 1
0.0296965758746483 1
-0.00207840400320673 1
-0.0134416479083593 1
-0.102896920216737 1
-0.0283375597599614 1
-0.0417904032189296 1
-0.117899141107754 1
-0.112627426339949 1
0.0598640806675631 1
-0.0783349688932818 1
-0.0906127895417607 1
0.0648837378419313 1
0.256425921998525 0
-0.127768335740802 1
-0.0151873431881224 1
-0.02808856319387 1
0.121818320172283 1
-0.0616448725372824 1
0.205335830576406 1
0.0410988837275347 1
0.0993337270604305 1
-0.0802327512377763 1
-0.00315350316918704 1
0.222284676388085 0
-0.082290617973159 1
0.0698928158732098 1
0.00372648444266481 1
-0.129891413676995 1
-0.0509218213755543 1
0.0422041185251753 1
-0.128147029765761 1
0.0574748951023542 1
0.0127249181890468 1
0.0566080795496564 1
0.0808738127715438 1
0.103326285149514 1
-0.168579996048576 0
-0.0955716096269358 1
-0.0613595724367016 1
-0.037148153896024 1
-0.0121294325168003 1
-0.00152181128276477 1
0.0913723369060413 1
0.0671218902329227 1
0.0485476628143511 1
0.191444413168536 0
-0.0149784484500634 1
0.0325147739582141 1
-0.0369827282584029 1
-0.0657455966620834 1
-0.0105548709004494 1
0.113944798912038 1
-0.0419971223426849 1
-0.00377904427129596 1
0.018740610960282 1
-0.00555159871607207 1
-0.0313126576578114 1
-0.0121662579951836 1
-0.0940329084435623 1
-0.0649308568648325 1
-0.0254259206916441 1
-0.00906198542945935 1
0.139631855822092 1
0.0154697488629218 1
-0.0456677826255044 1
-0.105973139164835 1
0.135693484170623 1
0.00580307772688155 1
-0.00676777928568549 1
-0.0715217922003384 1
0.0518294702899018 1
-0.0244981992861443 1
0.103735015401892 1
-0.102266055304227 1
0.0580078610997581 1
-0.0518913233525698 1
-0.0602834006873404 1
0.0978408029904767 1
0.0862626116036803 1
0.0901359877738611 1
0.178423302594887 0
0.0906468939670535 1
0.22438985549998 0
-0.0238378178467135 1
0.0493510111964816 1
0.0881259989281942 1
-0.104174222011298 1
0.0216185874855513 1
-0.0420900152242737 1
-0.153799170951374 1
-0.0285741359737354 1
-0.0268920832055644 1
-0.00260685215148175 1
-0.0497854614717799 1
-0.0217941172728832 1
-0.0088540063600626 1
0.0138634585198696 1
0.0293812381817274 1
-0.130815327794533 1
-0.106070131033189 1
0.218470399773541 0
-0.0654637895102716 1
-0.0661764236588983 1
0.129767516430396 1
0.0471660643464463 1
-0.123430357500714 1
0.00642610010924079 1
0.00974434018599564 1
-0.105880042055315 1
0.0422868243417194 1
0.0723255413698098 1
-0.0359679162105958 1
-0.0286616539859175 1
0.129174765916237 1
0.124918467825954 1
-0.030370363702994 1
-0.13451788436255 1
0.0647046417720136 1
-0.102030109155092 1
-0.11091521283897 1
-0.0477633567359682 1
-0.127481942595919 1
-0.0491074896032115 1
-0.19344826146239 0
-0.0179794843678156 1
-0.0341073021780958 1
-0.129549857159561 1
0.141054707180294 1
-0.147341443319487 1
-0.0327397744079236 1
0.0417581294120792 1
-0.180585778306576 0
0.0362478904934998 1
0.0273732011673131 1
0.0162878132872394 1
0.0171636231910951 1
0.0724162389769304 1
0.0743267302362263 1
0.124478923791908 1
0.0660152412548745 1
-0.0951852661501028 1
-0.00820588354928709 1
-0.0306161064793662 1
-0.117952594657156 1
-0.15251091778349 1
-0.0927151236725305 1
-0.0197385782340461 1
0.0477897178568067 1
0.0531791901856939 1
-0.0769916390607289 1
0.0238881262381113 1
0.0502508153011724 1
0.120282421021365 1
-0.00375941923606494 1
-0.0249690195843189 1
-0.0736396432462245 1
-0.0992453365887388 1
0.0483865111325035 1
-0.175473771353822 1
0.0948902541200115 1
-0.0155936145126892 1
0.118979915319764 1
-0.104972753332027 1
0.0185115754151655 1
-0.0879104641592108 1
-0.0963947532615607 1
0.0197350909347309 1
0.01216392956331 1
-0.079026365125734 1
-0.0830695210863697 1
0.0975812621706835 1
0.0080341674216844 1
0.0839054736715089 1
0.0228643652208751 1
-0.0298333328371125 1
-0.082784319995363 1
-0.0989838541693801 1
-0.0641564469272439 1
-0.0499957042240299 1
0.0804422048007467 1
0.123355659815392 1
-0.08155184973926 1
0.0464989006776033 1
0.097244879745342 1
0.0471801153572003 1
0.050673325330952 1
0.0489777155308048 1
0.0171736605910262 1
0.0921230628256373 1
-0.0366791434086926 1
0.0250533089945429 1
-0.144754017031484 1
0.0981781159763772 1
-0.0711402540064365 1
-0.18183185838887 1
0.000604831697785982 1
0.10237060634576 1
-0.0777929275113125 1
-0.0561552710410429 1
-0.0558944299844 1
0.0271832388283254 1
0.0839187855676164 1
0.0115178193749046 1
-0.0541709364526346 1
-0.0283460206376161 1
-0.158557231866103 0
0.077790792295846 1
-0.163185876985413 0
0.0228531647125994 1
-0.0235392449651997 1
0.029669165455202 1
0.0788615256889646 1
-0.115816068353641 1
-0.234345360979812 0
-0.0714463002492142 1
0.0747233118361872 1
0.0444007557084122 1
0.0199993979018838 1
-0.0331337427143046 1
-0.102191428297574 1
-0.110112105658926 1
0.106773952803141 1
0.0250559672145144 1
0.000608214628084002 1
-0.0104226104050868 1
-0.0314629342208989 1
0.025519241114499 1
0.00246468130546882 1
0.0625046278292528 1
-0.0865323213936122 1
-0.113295708419274 1
-0.0598892802716531 1
-0.0807804032960788 1
-0.0199927035108374 1
-0.123810969943339 1
-0.0407855770101386 1
0.0450141694017266 1
-0.0402623908665068 1
-0.0424186806975765 1
-0.150937039397852 1
0.0423872362475947 1
0.059022120476935 1
0.0796855604082458 1
-0.0640700875577373 1
0.128117869895643 1
0.155462508467016 0
-0.206327948521026 0
-0.0572353304753139 1
-0.0979468225474184 1
-0.12231064032267 1
0.0586864194051111 1
0.0966557866715777 1
0.030191459905566 1
-0.0486094976183647 1
0.0723887203239815 1
-0.0283942070231226 1
0.0141368209408959 1
0.01252459556169 1
0.14924748269417 0
-0.0318352594743805 1
0.0190361686161417 1
0.147037480434021 1
-0.100561096597227 1
0.104544571697411 1
0.139494036895786 1
0.0199476355668158 1
-0.0295599288445264 1
0.0434753517985875 1
0.0975817333408219 1
-0.0621132720140526 1
-0.0884286979782508 1
0.0293288946080947 1
0.0149184362631191 1
0.0135008055646173 1
0.00494642876417846 1
0.0254573449270869 1
0.0482951908674087 1
-0.134584977417482 1
0.00911252965275406 1
0.141496037838761 1
-0.0247289871445411 1
-0.0726952050584929 1
-0.0346726380743649 1
-0.096622658991649 1
-0.0839637852515686 1
-0.0102796259400912 1
-0.0841224156510405 1
0.0339076952957844 1
0.0267287689475381 1
0.116383196799462 1
-0.117457418832003 1
0.0210393298821128 1
0.130308187712618 1
-0.0704417512403843 1
0.0477844660075257 1
0.013413914297109 1
-0.10553103384606 1
0.0477804339799897 1
-0.0788823278690814 1
0.0369078820376409 1
-0.0169958553803912 1
-0.0610719744907458 1
-0.0153532280110505 1
0.107139371828231 1
-0.00309629839728869 1
-0.113154433362593 1
0.0078124907596643 1
0.00775264020617929 1
0.0432158123605672 1
0.0209100910215422 1
-0.0150234682388173 1
0.0617338303325863 1
0.0313264610439135 1
0.0144714028183842 1
0.106493636983116 1
0.0811309950891361 1
-0.000866243202219057 1
0.0249336955485817 1
-0.0333214773032192 1
-0.0523773524510751 1
-0.0456833812062453 1
-0.0757262623645728 1
-0.00651507825750265 1
-0.00829482988398113 1
-0.0998236709302595 1
0.0555547564235786 1
0.0347753485062272 1
-0.0505357168756774 1
0.191818889992046 0
0.0664135302030215 1
0.0915629859544898 1
0.0474439507607245 1
-0.0307006248168868 1
0.0450648450107911 1
-0.0473338754049679 1
-0.023986072669519 1
0.0821307228335403 1
-0.034616013808676 1
-0.166412908388617 1
-0.153661295380849 1
-0.0621450461269082 1
-0.0362229813834932 1
0.0207364020416203 1
0.0283147734229207 1
0.13206845934468 1
-0.19560514385079 0
-0.168481157212611 0
0.00701163830397061 1
-0.0286619201779701 1
0.0311017761158632 1
-0.192260505068628 0
-0.038559417756516 1
0.0366047679897756 1
0.0388077555030084 1
0.0952196742610561 1
0.0579611406639994 1
-0.0301551519878668 1
-0.00937770055260089 1
0.0755539909145555 1
0.0465789886353271 1
0.123056411186245 1
0.0243904887576925 1
0.0855385011855063 1
-0.0313076025058158 1
-0.0781960666080698 1
-0.128356931247424 1
0.0180226320559072 1
0.127812696274121 1
-0.0308094954831462 1
-0.0605541564695471 1
0.132166597319677 1
-0.056226807508507 1
-0.0307642685411075 1
0.0954842060652473 1
0.207244191563586 0
0.0611137843913556 1
0.0735648317048759 1
0.069768168929042 1
-0.105098274436175 1
0.144390116325358 1
0.0316059827324169 1
-0.0319871138318947 1
0.055746901606593 1
-0.148630843929707 1
0.0322085577905502 1
-0.0658851197221568 1
-0.068339669995388 1
-0.0437804231156671 1
0.00421596624654619 1
-0.056190613157788 1
-0.068165393009347 1
-0.00877408714493713 1
0.14324509032102 1
0.133092247788512 1
-0.00606366202475265 1
0.1157910237639 1
0.124203641977358 1
-0.0427966717328489 1
-0.184097875109914 0
0.00523269949942114 1
-0.0896673779582051 1
-0.0260107093614565 1
-0.103569363165094 1
-0.0252189640684568 1
0.0842120653962024 1
-0.0655905771789848 1
0.0422315814332735 1
0.0186207471533625 1
-0.00967956298952852 1
0.0511843139956199 1
0.222669343816113 0
-0.0797083387322836 1
-0.0139804396628263 1
-0.125993818757587 1
-0.0975755318081738 1
-0.0277938709948687 1
-0.112328890464878 1
-0.0314657499711208 1
-0.0231806892129205 1
-0.000871617508570816 1
0.105512712110952 1
-0.0205085465667955 1
-0.15606837049907 0
-0.23008297347788 0
0.0782988592726935 1
0.122182738073945 1
0.00859961647579675 1
-0.087752859415029 1
-0.111829531870525 1
-0.0310035660949734 1
0.033364387633497 1
0.0275900895691086 1
0.0405917713340038 1
-0.0872514177095897 1
0.110527588653516 1
0.0028119346501954 1
-0.0969124639654791 1
-0.044273619811435 1
0.0689552825261714 1
0.0536128138627142 1
-0.0140785021820215 1
-0.0149374295906877 1
0.101882029051965 1
0.00107126257010272 1
0.0900794814348126 1
0.160958257071786 1
0.082144801182959 1
0.152147559288747 1
0.0640636905862827 1
-0.0704967700034053 1
0.0915625605076752 1
0.0418455096364483 1
0.0771557368855863 1
-0.108750990886488 1
-0.132111993611809 1
-0.155916051755475 0
0.112066984342714 1
-0.00607017369421212 1
0.0899870235475479 1
0.0588504926633842 1
-0.0788905242735846 1
0.159431680837233 0
-0.0518997483640173 1
-0.036626280355858 1
0.136745811309461 1
0.0408581105122418 1
-0.0214188295019024 1
0.0780843277170746 1
0.0191445892752342 1
-0.00907415585339022 1
-0.118467013369748 1
0.132990328319628 1
0.0233366002849564 1
-0.100339165253907 1
0.108982778646446 1
0.0489900527736351 1
0.164614287354817 0
0.0377761351485972 1
-0.000639380121357487 1
0.173576288361231 1
0.173920961266929 1
0.161185140074486 1
-0.0470971731809188 1
0.0175211582681178 1
0.189754042552298 0
0.0559236447046327 1
-0.0231172294835912 1
0.0437679206890763 1
0.0174279521209462 1
0.129092173109475 1
-0.0187168568386076 1
-0.188785181532879 1
-0.116933104048153 1
0.0584277123810766 1
0.00110658596000498 1
0.0306953689348423 1
0.0367043523309352 1
0.176588388767247 0
-0.0391127724159369 1
-0.157198264604826 1
-0.0025906081926514 1
0.0077419989490841 1
0.00622679651370542 1
0.0894053469677176 1
-0.00302416782183342 1
-0.0316217911497519 1
0.0905219529173004 1
0.0183085859998132 1
-0.00838705353001645 1
-0.0523654412037933 1
-0.0293668137760031 1
0.0845767162807717 1
0.00336905080124537 1
0.00238588818103549 1
-0.0617605478181348 1
-0.0970801465825294 1
-0.0035695278302412 1
-0.0166382893934045 1
-0.0764742425855502 1
-0.0538697164704222 1
0.000228685629662599 1
-0.0167974709481672 1
-0.015103331794928 1
-0.00689152470808222 1
0.0910301798004782 1
-0.0312170493855134 1
0.0916727612714749 1
-0.0190735702403685 1
0.0983758040143725 1
0.144987637914602 1
0.0881345775653624 1
-0.0837267311979405 1
0.147627899640078 1
0.00314278103100328 1
-0.0550698452684238 1
0.0497172634449723 1
-0.0336615892511043 1
0.0318295882280028 1
-0.0140505441486824 1
-0.103399290342783 1
-0.141920623983621 1
-0.00635824341921159 1
0.0303028569332517 1
-0.0771905332388108 1
0.00758319020557304 1
0.131981678516179 1
-0.136680001357223 1
-0.0356576955254455 1
0.0521703856822029 1
0.0627575976940666 1
0.0965149790513618 1
-0.0343012046439838 1
-0.0631189268442527 1
0.0306994306189191 1
0.0255820002094135 1
0.0761215300981606 1
0.0368948141329145 1
0.11664576218401 1
-0.0352665746163377 1
0.0119577476095871 1
-0.0380237668873953 1
0.115261754868015 1
-0.0107786029395959 1
0.216705250418315 0
0.0875065681532096 1
-0.17870774220951 0
-0.0258802071619388 1
0.0544037453813665 1
-0.0230137615614823 1
-0.0221880530572209 1
-0.0318653549516753 1
0.145700593187504 1
0.095220407465191 1
-0.0324224085099746 1
0.0138033085032686 1
-0.0898439389016893 1
0.00157225152030779 1
0.0565217398893885 1
0.0494063896851714 1
0.052676898250536 1
-0.0788715406618734 1
0.0278015673567616 1
-0.0689466067674622 1
0.0673401796283686 1
0.0242618453921047 1
-0.113746094737123 1
0.0101376787431154 1
-0.0632461917225793 1
0.0165483295120219 1
-0.0665421702565903 1
-0.0511837985709358 1
0.0769884530730988 1
0.0478757120398352 1
0.0416556186996019 1
-0.104389328481002 1
0.00532351048124977 1
-0.0988412391791376 1
-0.115335742933523 1
-0.0633179795530308 1
-0.0240517299496134 1
-0.0185542309776097 1
0.168342237066005 0
-0.0498780751638552 1
0.0615441257120486 1
0.0979152882748583 1
0.0435047672736529 1
0.149604086117791 1
-0.0490587550141254 1
0.0334746727175358 1
0.0852231099128301 1
-0.104843770127541 1
-0.0401430795699495 1
-0.0445347178587041 1
0.0456098741698414 1
-0.0270835488619111 1
0.0759607281512863 1
-0.137819533100372 1
0.00301454939920767 1
-0.100274140293559 1
-0.234644526506591 0
-0.0585773552751998 1
-0.0525276298878176 1
0.0778896504377451 1
0.0284635620468249 1
0.040614704305217 1
0.161595499572662 0
0.092162648454559 1
0.132536326232164 1
-0.132161460587224 1
0.0563428708537382 1
0.11188747720374 1
-0.0123802380820679 1
-0.141559197815377 1
0.0745649443836614 1
-0.0763254073011811 1
0.104353622722314 1
0.0544399292191757 1
0.135116986660208 1
0.0848271464552953 1
0.098033318168155 1
-0.0190290264979611 1
0.12544235556097 1
0.0617168032071456 1
-0.100138572080162 1
-0.187471183157807 0
0.00167530904540875 1
0.00983219147816596 1
0.0748558826862151 1
-0.00407747131766988 1
-0.0977669734628796 1
0.0486994290587861 1
-0.0691750533636687 1
-0.104486359210668 1
0.0112863038006622 1
-0.026382594710844 1
-0.0622561462346 1
-0.027828861713886 1
-0.0879968648333558 1
0.0061999553863619 1
-0.0629241530791421 1
-0.0609343996823114 1
-0.0271812634544093 1
0.044347944715649 1
0.0532472790167427 1
0.065948458862454 1
-0.0867207037559706 1
-0.131686799369215 1
0.145785534838741 1
-0.0263376493508879 1
-0.0284185849253475 1
0.0176318521756635 1
0.0269436113262921 1
0.0424186193633743 1
-0.0293004272990398 1
-0.0568848219845206 1
-0.087319722085431 1
-0.0618980736524802 1
0.0248202269247307 1
-0.0571763137625539 1
-0.0978605241401256 1
-0.0180267512388987 1
0.0107281674931304 1
0.0101528526475306 1
-0.102407615324411 1
0.0640600371362874 1
0.0800156825986355 1
0.0345355679071727 1
0.0434036316959838 1
-0.0201748521647723 1
0.0373464957455917 1
-0.107532584420108 1
0.226898270336959 0
0.184151033896317 1
-0.112428492641987 1
0.0116461257385816 1
-0.179465222454429 0
-0.0608907934479419 1
-0.012098334441518 1
0.141316308356681 1
0.0101774414887661 1
0.193466244510088 0
-0.0692809045033084 1
-0.0253612541851259 1
-0.0846928555354991 1
0.0355107709442757 1
0.056288762966447 1
-0.030541337748509 1
0.0573540006430583 1
0.0033491108780026 1
0.131175752395177 1
-0.148794910068444 1
0.00318799610664073 1
0.146540540434844 1
0.0276056961469422 1
0.112285243085866 1
0.130234899887009 1
-0.0861414034245545 1
-0.114263413415019 1
-0.0768573424087521 1
-0.0381471268111259 1
-0.0313279829828289 1
0.0865826379597266 1
-0.0714279946342762 1
0.0110684917126067 1
0.0712487879972259 1
0.0149068377311857 1
-0.0291668978442255 1
-0.0200994724625567 1
0.100057610804553 1
0.116589938136632 1
0.00870597725992626 1
-0.0108771774647456 1
-0.0309486414163383 1
-0.00909644989055937 1
0.0390997379957375 1
0.0595882842576105 1
-0.0153502270434392 1
0.015391130638044 1
0.0262439595500125 1
-0.0203048617243053 1
-0.0122768730078395 1
0.133222225478872 1
-0.0962904914177946 1
-0.0434020823103654 1
-0.205093336892472 0
0.106927748504594 1
0.054347039452604 1
-0.111541346398637 1
-0.0197149465557677 1
-0.0536158384841594 1
0.0467725496077387 1
-0.0891048499513637 1
0.155371463616001 0
0.169806185802787 0
0.113960611380839 1
-0.0617082124202406 1
-0.0837525096742917 1
-0.00770760238269393 1
-0.0891439593093609 1
0.150531253323285 1
-0.0631125596999159 1
-0.117407659850182 1
0.0424675752297458 1
-0.211399168955429 0
0.00104903712893448 1
-0.0160387989928292 1
0.0934322952070136 1
0.00522021048165229 1
-0.0531909610747946 1
0.13607163544771 1
0.119863692288729 1
0.0426408769134682 1
0.105354158106452 1
-0.0803616844704605 1
0.118229768683435 1
0.0345997796370686 1
-0.00272308956798243 1
0.0533883610449857 1
-0.123480996942655 1
-0.128907460907009 1
0.103239352351146 1
-0.0513026196644377 1
0.128369922336992 1
0.123658993793601 1
-0.0577406874153948 1
0.150161966216357 0
0.126425830273732 1
-0.00844240659648915 1
0.0925299797517313 1
-0.0796891209471022 1
-0.0939650431275957 1
-0.101292402439556 1
0.128375654795198 1
-0.132788848557497 1
-0.0898798864046388 1
-0.0586990686179451 1
-0.175822214485624 0
-0.0214030233905911 1
-0.0631084763321409 1
-0.0458466360318446 1
0.135358013370915 1
0.0104568651523332 1
-0.0608314484357178 1
0.0109455692161395 1
0.0154763454595215 1
-0.0736629038347739 1
-0.112171924358057 1
0.13409024852589 1
0.10171139642158 1
0.0271190888248958 1
-0.00604351566895125 1
0.0990823739430649 1
0.0920188923227952 1
0.0153587475199803 1
0.0417828867935208 1
0.0224161510204261 1
-0.0409082011746044 1
-0.0240560546234453 1
0.0627688780354288 1
-0.0708755054910116 1
-0.118314881722017 1
-0.0976926423210931 1
-0.0406544731544393 1
0.0278085804869833 1
-0.0316119139610335 1
-0.0808451113415087 1
-0.0367070939537769 1
0.0972366102259769 1
-0.0242475941522882 1
0.128927896570208 1
-0.0621576989186994 1
0.0346194446591479 1
-0.0414090309910232 1
-0.0352241330322224 1
-0.156569510898295 1
-0.0726821154282022 1
0.08531941917256 1
0.0394743094752132 1
0.116898470368483 1
-0.0670824004718143 1
-0.0611049637722008 1
-0.230158360688642 0
0.139463261757826 1
0.0498280983070443 1
-0.0143794935566664 1
0.0884062367616004 1
0.0285022176326722 1
-0.0370298597747943 1
0.107893004870243 1
-0.0161951155809578 1
-0.0984057879654128 1
-0.104747878754165 1
0.0308605425025786 1
-0.079911524652991 1
0.0867377667450672 1
-0.12725826147113 1
0.0650733760244134 1
-0.0298749800669135 1
-0.0230645279696911 1
0.0131583638019154 1
0.0396370461849253 1
-0.0654921183344228 1
-0.0771106609626268 1
0.00413957844237745 1
0.00447998226096319 1
0.0531541487249097 1
0.00176315202527711 1
0.101822724673024 1
-0.0842407876955659 1
0.0871563313484689 1
-0.0915377380492864 1
-0.0358559764118618 1
0.027548460096878 1
-0.0122910177168742 1
0.0703577649895527 1
-0.170786812827783 0
0.115389667725462 1
0.0186614456711683 1
0.0419453403819741 1
-0.0126751204118228 1
-0.161690380699003 1
0.170143987901359 0
-0.0383125753646958 1
-0.0586546449796363 1
0.0334558642027054 1
0.091988254332741 1
0.00760776586469471 1
-0.0492095696620081 1
-0.0671345161741553 1
-0.0181912691936588 1
-0.0797565333000494 1
-0.164946923512972 1
-0.00145413661281913 1
0.0326360164982247 1
0.0409691667154097 1
-0.0217935014121867 1
0.0722582737806773 1
0.0808831725905114 1
-0.000466967255362856 1
-0.0504315667584833 1
-0.0566446112393641 1
0.0269722115624201 1
0.0147714731676149 1
0.114035412164179 1
0.0561063420226244 1
-0.16997558552461 0
-0.0446247642247082 1
-0.0521543292704278 1
0.0273674690289396 1
0.0172712088904525 1
-0.103850386353844 1
0.0132612070283653 1
0.00472544924916735 1
0.11359922292969 1
0.00302217830462198 1
-0.0179666411327499 1
-0.048738771653384 1
-0.127581696376815 1
-0.0193345788701918 1
0.103929757383348 1
-0.0764385977480714 1
-0.0665431978253761 1
0.0257694211328487 1
-0.0602337823349539 1
0.0464039620704853 1
0.0247353514590539 1
-0.0726408592399465 1
-0.119233341961483 1
-0.0670345721863575 1
0.0289857325934874 1
-0.135593098501508 1
-0.00670225471425905 1
-0.147651438483367 1
0.0613729577582359 1
-0.152496477358036 1
-0.0780361958210337 1
0.0628358584243463 1
0.0994716785072567 1
-0.0963799185637585 1
-0.00210903682983296 1
0.0515590209605207 1
0.0195438334350966 1
0.12738299337452 1
0.0397001424972623 1
-0.0287811391975022 1
-0.0127993575433876 1
0.0131313260804223 1
0.110282408820276 1
0.0609339992096693 1
0.0130204368963477 1
-0.0037888254752485 1
0.143157175362897 1
0.030049444621629 1
0.22319378715197 0
-0.0571077496368101 1
0.0397684694543782 1
-0.0527986540804491 1
0.0451868900980407 1
0.0586950410746043 1
-0.0448807165628847 1
0.128197975089943 1
-0.224914513151259 0
0.13367209318428 1
-0.0489805297097683 1
0.154778579582994 0
-0.147843392018892 1
0.0295308089850351 1
-0.0543308194953845 1
0.0296699446201045 1
0.00632581674569876 1
-0.0137607906630389 1
0.151221214706226 1
0.0757948059250703 1
-0.0801830825843315 1
-0.0712753630353052 1
-0.032793306221186 1
0.0845338535527906 1
0.0041349433550886 1
-0.0838344785282856 1
-0.00365396650218336 1
-0.000242970574359281 1
-0.0440347824687801 1
-0.119596764399898 1
0.0673863434932167 1
-0.0800594498047054 1
-0.219803081802138 0
0.0902680492593455 1
-0.00567197680252501 1
0.0322745566221587 1
0.0086007061713635 1
0.0340896703565335 1
0.030891199816055 1
-0.0435597781594986 1
0.0220390546708842 1
0.0691136429372741 1
-0.0409890705522343 1
-0.162977759756074 0
0.0811942019750359 1
0.0922190558657417 1
-0.0166343030406719 1
-0.0373788547063318 1
-0.0314646335279835 1
-0.033445885259996 1
-0.209509883932691 0
-0.121508955860914 1
0.00944660649025002 1
-0.0206889836939219 1
-0.00658140715312728 1
0.119941642459413 1
-0.117133192837054 1
0.0539620016275851 1
0.00901122465114657 1
0.0882057949947349 1
-0.104678751653337 1
-0.082542774224765 1
-0.10891700403294 1
0.0234442182475033 1
-0.0633632366047966 1
0.0848140538279512 1
0.0596370736267428 1
0.0220030138309571 1
-0.154803717327521 1
0.0928741228076393 1
0.143551519238237 0
-0.0444327704484526 1
-0.0723574511326446 1
-0.122789207726505 1
-0.0392707453567377 1
0.0703441879019392 1
0.122329049100512 1
0.0242194828039275 1
-0.14626087258238 1
0.15055122220043 1
-0.0270506212231627 1
-0.0839233265567116 1
0.0711221122722541 1
0.0673050298789871 1
-0.230604678850857 0
0.0814729714069376 1
0.181872834945724 0
0.142837139178647 1
0.0156612518282327 1
-0.0496471603978793 1
0.00488466700375319 1
0.0570353234511599 1
-0.0540094681608919 1
0.0088488327630444 1
-0.151187689334469 1
0.0273379890555949 1
0.0882952315308538 1
-0.116088704816764 1
-0.0692332308668977 1
-0.0864783701936307 1
0.115528892028521 1
-0.0195035288613473 1
-0.0124343398047172 1
0.016757035468124 1
0.0208061905266322 1
-0.12858192907796 1
0.0215376100834921 1
-0.0512038530819407 1
-0.101147719129875 1
-0.0583745820447154 1
0.0960651639126956 1
0.0210932515540186 1
-0.157048832269009 1
-0.0801851965681214 1
-0.0348512863182097 1
0.0848533194337592 1
-0.0491500681546894 1
0.0331734085814711 1
-0.124235130326421 1
0.0106451954508292 1
-0.116788651906169 1
0.109011321071113 1
0.0591840523624392 1
0.0292618076492546 1
-0.00247152128850467 1
0.0318568541023098 1
-0.0346080184325093 1
-0.00621633351013572 1
-0.058197531582125 1
-0.0472536115825461 1
-0.0538597122593013 1
-0.0759442444141098 1
-0.136283097917518 1
0.0812425254708203 1
-0.101757821889248 1
0.11890282829222 1
-0.100654097812671 1
-0.0781520559596884 1
-0.0870940632108481 1
-0.0892007714180489 1
0.145282559083985 1
0.0327514443054525 1
0.0213279399215506 1
-0.171918633752786 0
-0.01402231035803 1
0.0499346360937627 1
-0.04188484359308 1
-0.0461786551954125 1
0.0208576056363508 1
0.0341468467857809 1
0.0437221549028943 1
-0.225110705318235 0
-0.0200256409510116 1
0.0108310091401254 1
0.0174200856176736 1
0.0938383567945734 1
-0.167834814190509 1
-0.007850399021948 1
0.00545656930285046 1
0.0301850454637275 1
0.117955393939352 1
-0.0650177340391488 1
-0.0852373097537608 1
0.10512581841525 1
-0.019058839024605 1
-0.00839070778655692 1
0.0918389585343518 1
0.0302515692048889 1
-0.127861435142807 1
0.0796608949815464 1
-0.0786920069415266 1
0.0982403331687528 1
0.0532254607113087 1
-0.0353345854892687 1
0.0144934791504207 1
0.0128774713274803 1
0.0102218753660406 1
-0.290228345370881 0
0.149080456705851 1
0.142116043753619 1
-0.041760283244856 1
-0.15364183163732 1
0.095216017203211 1
0.0115279444444005 1
-0.0470003771614182 1
0.0147796046657115 1
-0.102741426188263 1
-0.0508458449073171 1
0.199396243690633 0
0.00791429386947165 1
-0.097116091697387 1
-0.0470762844518663 1
0.0692590134350479 1
0.0505450364882553 1
-0.0956361583756982 1
-0.012142757647454 1
-0.102575896900084 1
0.0773301537852773 1
-0.0615527793336555 1
-0.118470240631747 1
-0.078796529729238 1
0.0761310156611596 1
0.0242421441050511 1
0.0429237491407712 1
-0.0167651036746397 1
-0.073590654464187 1
0.0733373705043237 1
0.0128107114035497 1
0.139676266404537 1
-0.00146956344631942 1
0.0399723033243861 1
-0.00443578310934014 1
-0.0948362531002736 1
-0.113599076000398 1
-0.0448097987108203 1
0.00360570331354374 1
-0.0333718907693116 1
-0.0228421562266105 1
0.0770293161290959 1
-0.0620878662809005 1
-0.155866550084927 0
0.0226322406305078 1
-0.0340485731727144 1
0.0720939151916387 1
0.0262939215983375 1
0.103786415386903 1
0.0493047463445253 1
-0.00213608029135769 1
0.135521922020119 1
-0.0426360119107793 1
0.118058620575487 1
0.0249247184968413 1
-0.130610770824533 1
-0.115611803994593 1
-0.143093910561595 1
-0.0388824394944476 1
0.00112628592891006 1
0.0279271835781723 1
0.0116845910550247 1
0.0473023985736187 1
0.0414730285512954 1
0.17842842586641 0
-0.0675977488961832 1
0.127110601645889 1
-0.0932371570316631 1
0.142352872940145 1
0.0954493353791221 1
0.0294643502059411 1
-0.0509003859101787 1
-0.00265799819724992 1
0.0720303772759913 1
-0.0378228446807152 1
-0.11093157742867 1
0.0394542259802724 1
-0.00664957202985689 1
0.0826617944029412 1
0.137874826974574 1
0.07729700627789 1
-0.0307740434068857 1
0.112856047621609 1
0.0471382276150481 1
-0.163178363627545 0
-0.147559537644296 0
0.111738180695846 1
-0.104910384594948 1
-0.0497475697573192 1
0.145126637255398 0
0.0552148443509739 1
-0.0558592104106382 1
-0.00478926839861807 1
0.0254418638585846 1
-0.112678078515332 1
-0.0648232835619594 1
0.00116990429799655 1
0.0784366965239593 1
-0.00150720921904956 1
-0.0258742486448743 1
0.00102547860976297 1
0.0481166248960106 1
-0.0411863483204728 1
0.073269484526486 1
-0.0521853140123603 1
-0.0156331325207131 1
0.138918183071317 1
0.0212283546621363 1
-0.0748742753113129 1
-0.0143632250283731 1
-0.141894774876742 1
-0.168173250235991 0
0.130467439434316 1
0.140262668711267 1
0.0351336176325715 1
-0.0871540079051108 1
-0.21341210549045 0
0.212242931706513 0
-0.0536825278498957 1
-0.0127351159051762 1
0.0943141776542375 1
0.00579815479424723 1
-0.0332162533245194 1
0.0331780867967516 1
-0.178386336965311 0
0.0975547107801119 1
-0.0167412928237029 1
0.041444121641004 1
-0.0510225991439789 1
0.0600269567635197 1
0.0432083689738372 1
0.0210877733417762 1
-0.0832449821963688 1
0.0659612010968479 1
0.018879830538773 1
-0.105482838630425 1
-0.0675314280294864 1
0.201256209120524 0
0.0995542982482758 1
0.0761969093940135 1
0.0820469664564864 1
-0.032878553104946 1
0.00420881893076512 1
-0.0887491727255487 1
-0.0404947400878311 1
-0.0773672913440548 1
-0.0387131566429252 1
-0.0577447566625617 1
-0.0453219409400291 1
0.109875618778712 1
0.158834564598439 1
-0.0632108141727619 1
0.086812573170795 1
0.0354513410379708 1
-0.153707575262239 0
-0.0545324988761638 1
-0.0333483731282067 1
0.0731383190360819 1
-0.0724435978330401 1
-0.00857889033565016 1
0.128032741160567 1
-0.0221666048800995 1
-0.0483036191862466 1
0.0361097386126389 1
-0.0118882277639018 1
0.0316153348686405 1
0.04798142796932 1
-0.112420301205265 1
0.10032382984881 1
-0.00996119627918377 1
0.131073803005552 1
-0.135892885868751 1
0.0749528613932234 1
0.123504706613779 1
-0.0406748744485798 1
-0.0995700022380122 1
0.0896830187489078 1
0.109622517553902 1
0.0649389939921209 1
-0.0466405205351633 1
0.0292116951863654 1
0.0138208615181779 1
-0.184279242203848 0
0.106878336353378 1
0.0594904480162273 1
0.0388224038918078 1
0.00239994758289009 1
-0.0339819776201688 1
0.0665595405622166 1
-0.032054623115595 1
0.0155234039364698 1
0.0492846774294244 1
-0.0782367697610225 1
0.0130378261209342 1
-0.156073800213533 1
0.0583556388122901 1
0.0164813083888027 1
0.116532554436168 1
-0.0163066917110641 1
0.0590223274184759 1
0.129937231912132 1
0.115867989257865 1
0.131470667989623 1
0.0661469748551326 1
0.15054769794347 0
-0.120048378566508 1
0.0371629558617235 1
0.193518039643222 0
-0.110340368584304 1
-0.0322284311742465 1
-0.0756945338817998 1
0.04258653940845 1
-0.0517580248599568 1
-0.0752213424530662 1
-0.121943763912927 1
0.0514599784941013 1
0.116507200403383 1
0.034538102499541 1
0.0420139827794297 1
0.0598571760050883 1
-0.0369716959709673 1
-0.125517445347186 1
-0.0071551180282128 1
-0.103278628953 1
0.0856189041082208 1
0.109573995031352 1
-0.0914410623622558 1
-0.0421894707845583 1
0.0587958065066886 1
0.0591565289326008 1
-0.0393268296427621 1
-0.0116578783631527 1
0.0169971867130767 1
-0.0566580532910408 1
-0.0127749307118007 1
0.103057381714289 1
0.0220875050975068 1
-0.0551900209062633 1
0.237877710936675 0
0.118420819686982 1
-0.129176390320595 1
0.0124740175962688 1
-0.00736684279202944 1
-0.0149769870092981 1
-0.00673578787149486 1
0.0378920766866449 1
0.155260341508514 1
0.0630536765366256 1
-0.00695662994824352 1
0.0250753180250251 1
0.022856343090764 1
-0.12314485713636 1
-0.0458864325750891 1
-0.0673850812778707 1
-0.0559077221628563 1
0.0464658861334443 1
-0.0674973152674265 1
-0.0837193260611285 1
-0.13630137100138 1
-0.029625780651159 1
-0.150838209008539 1
0.0526133918599541 1
-0.080427009456897 1
-0.0380480093215268 1
-0.0942297897266781 1
0.0294158047811019 1
-0.108656820550467 1
0.0316798471561337 1
-0.0917461399961196 1
0.0477390208345525 1
-0.105688674447937 1
-0.0618324376624017 1
-0.107861647221234 1
0.049973391446512 1
0.157698672929707 0
0.100412299073948 1
-0.14774194400425 1
-0.0656132587234562 1
0.108947668491575 1
-0.11289975606904 1
-0.00816853338961598 1
-0.0805826258126093 1
-0.0332106227879388 1
-0.00512528384814997 1
0.0128774969837718 1
0.098662626331922 1
0.123630527701488 1
-0.0588574441099569 1
-0.0904258353461589 1
-0.151402244394249 1
-0.172673394221011 0
0.0054760854986953 1
0.0432082104209495 1
-0.0167031348320028 1
0.00405012925877827 1
-0.0092424296890703 1
-0.0726202194359713 1
-0.0160976267567612 1
-0.0528239511638247 1
0.0915794881013625 1
0.122574930660677 1
0.00108364497406799 1
-0.0806618278946549 1
-0.0925217281949704 1
0.0200066495128613 1
0.120995137063678 1
0.0459894491405028 1
0.0347703416195325 1
-0.061920071008155 1
0.0236282162048703 1
0.0127114626839454 1
-0.0188611533386873 1
0.0511798631687474 1
0.062869560425226 1
-0.0752702347825108 1
0.0282902143984056 1
-0.163315854448212 0
-0.207370198700156 0
-0.00356489607491476 1
-0.12121353876104 1
0.0843556133150518 1
0.144345742301226 1
-0.058247416163241 1
-0.0608220956465061 1
-0.0307663610478683 1
-0.00640660508958533 1
0.0576986627603896 1
-0.0998761157667757 1
0.0252394454496182 1
0.062599656842068 1
-0.0205221728538501 1
0.206108091758008 0
0.00168930494438364 1
-0.0181720077340066 1
-0.1090185630661 1
0.0222637004524866 1
0.038869731496046 1
0.0520777969228131 1
-0.0731234968046496 1
0.206888269151857 0
-0.112197889683676 1
0.221135374957431 0
-0.118159177055355 1
0.00211153593741063 1
-0.1174769754473 1
0.0739028254493436 1
0.124035883609922 1
-0.131901063285921 1
-0.0718160039977356 1
0.0792060591063392 1
-0.0738643585108361 1
-0.240615318698941 0
0.0325503540032382 1
-0.0355327918156199 1
0.0243875233355619 1
0.0602463465625818 1
-0.0792732801708536 1
0.0839972267590354 1
-0.0205273299761738 1
0.028573437106573 1
-0.136945404152404 1
0.0978787206976687 1
-0.0899012493463342 1
-0.0235918557969092 1
-0.195186629556355 0
-0.12864903586932 1
-0.0178875023216021 1
0.0482505056849834 1
0.0020572874588089 1
-0.10114173997742 1
-0.146181196800743 0
0.012543921665135 1
-0.0385829228747635 1
0.0252493031994223 1
0.0626741365734039 1
-0.0679104043132694 1
0.10164926608778 1
-0.0598614765251886 1
-0.0881251354296754 1
0.112606867812701 1
0.0093792601930225 1
0.076923845912509 1
-0.0454150014018537 1
-0.0129251079570591 1
-0.0468026333052764 1
-0.0803923373340272 1
-0.112593227351726 1
0.0980013947974701 1
-0.030056629309284 1
-0.00815046044501786 1
-0.0399184292124978 1
0.089699376930218 1
0.0482440114870031 1
-0.081253913554301 1
0.119668834760507 1
0.034228995732642 1
0.0169213379862808 1
-0.262044698288794 0
0.0382746595417554 1
-0.130809035239326 1
-0.108151127716098 1
0.039911746984688 1
0.0864867224903101 1
-0.23148893069396 1
0.135593152997261 1
-0.00322166022507991 1
-0.0136678847699565 1
-0.264780041919539 0
-0.0242906390192453 1
-0.123824735871103 1
0.0784160844402613 1
-0.105560594940131 1
0.106793862544236 1
-0.0114775563404829 1
0.0950496790107266 1
0.0183265485611661 1
-0.0835459567487333 1
0.0843251864122649 1
0.01806904599753 1
-0.0338011116186803 1
0.00094958414021171 1
0.0135356778638312 1
0.0596692854612824 1
0.0957992226895833 1
-0.146860053441105 0
-0.143278572461882 1
0.0304563123504264 1
-0.0222154973500482 1
-0.0707097700232515 1
0.0169367633377839 1
0.0629093285377893 1
-0.0780735680226552 1
0.114544586274693 1
0.0626007728678396 1
-0.0172001821470188 1
0.0475340623860967 1
0.0433512462717157 1
0.0458755838555428 1
-0.0537962795142758 1
0.0735479578756532 1
-0.0620433503770088 1
-0.0916721298169348 1
0.119024758835649 1
0.139811921398234 1
-0.12509039411325 1
-0.170903633994987 0
0.00357907695020744 1
0.0635943652097917 1
-0.107070944605415 1
-0.108177114730133 1
-0.0883551084249194 1
-0.281581063488579 0
0.0838682184005335 1
0.15625048174364 1
0.0812575803505468 1
-0.0718403618801163 1
-0.0655385874939497 1
-0.032055674688193 1
-0.0172792384250948 1
0.0310721669652475 1
0.084089726359339 1
0.0379363019492884 1
0.0483858642713654 1
0.129866160674372 1
0.00924381245076861 1
0.0314646914798853 1
0.0718127804805878 1
-0.0502097425297864 1
-0.0564397082260645 1
0.085126462561825 1
-0.0396474657247617 1
0.0915952554970333 1
-0.0372562115351317 1
0.0728604189471397 1
-0.00804790308648875 1
-0.0692069692330927 1
0.0669441965000666 1
0.0538333158158988 1
0.00423827933539137 1
-0.0672745234671312 1
-0.00956084020507296 1
-0.0663133228912247 1
0.080764694277164 1
-0.0217801468742433 1
-0.00403242112590097 1
0.14440906669117 1
0.216391897654898 0
0.0425904740539174 1
0.0326569545009277 1
-0.0903267208520336 1
0.0329651394044885 1
0.0994473518272991 1
0.0265992229119384 1
0.0292986611297113 1
0.106087079379831 1
0.0414156302380168 1
0.084572040350185 1
0.147474487703378 1
-0.0161840197258622 1
-0.0436578661461663 1
0.0489187116899756 1
-0.00740170006203532 1
-0.052887437011849 1
0.017166667957886 1
0.0347296491401783 1
0.0601650166637442 1
0.101449694112348 1
0.114103865473038 1
0.052896094834851 1
-0.0157346548195043 1
-0.0321149494625269 1
-0.0184182538808028 1
-0.0502664834859401 1
-0.076652736307357 1
0.0199297370868969 1
-0.0401601978745877 1
-0.127629052654124 1
-0.1056745603167 1
0.0062405685028016 1
-0.00523095600356184 1
0.042298852876713 1
0.148091834457384 1
0.033288960782137 1
-0.0792743995682408 1
-0.0498029052415803 1
-0.0118241977566356 1
0.0501794069106005 1
-0.0920372263723253 1
0.00221618409799078 1
-0.012202792462176 1
0.0305908707627798 1
0.0595879756201417 1
-0.0386824062123276 1
0.0688692267058755 1
0.0926791578268751 1
0.0565529435422607 1
0.0989231054647321 1
-0.14826068495058 1
-0.0953797243293003 1
0.0251588291187684 1
-0.0727642922177507 1
0.0100026297837502 1
-0.016688651085487 1
0.0366450934588543 1
-0.0078445499507547 1
-0.21364774564741 0
-0.0647619723727283 1
-0.126098573099903 1
-0.158895037546565 1
-0.00522221311199944 1
0.115465520558624 1
-0.051432845602202 1
0.108367751551831 1
-0.207779976122507 0
-0.0415491053102423 1
0.0431622928327404 1
-0.160632428020804 0
0.11513012660176 1
-0.0220695538170835 1
-0.0705872372653511 1
0.0908923607786932 1
0.0419193497111453 1
0.0802658860760487 1
0.107284829661127 1
0.026786934366343 1
-0.130955948147134 1
0.0638121694787862 1
0.0047921940999129 1
-0.0369633301496765 1
-0.00560162851285764 1
-0.0101134848343396 1
-0.11248766077531 1
-0.155514093754763 0
-0.0514556774633235 1
0.15485032417727 1
0.0726979179136936 1
-0.11081058421108 1
-0.0717138054514467 1
-0.0970912485449913 1
-0.0746262430262882 1
0.0868633714443863 1
-0.12674236268405 1
0.0435135412346943 1
0.125714288171975 1
-0.00516587768388169 1
-0.0644578009202017 1
-0.0793742788561537 1
-0.011691523900527 1
-0.0654713532219161 1
0.0292114571418781 1
-0.0892369036971644 1
-0.0469602476195118 1
-0.0658213841465911 1
-0.124817931637813 1
0.0497785029771409 1
0.00932160200457352 1
-0.00116844543580211 1
0.0875340722573511 1
-0.0686344232841458 1
-0.0905029234033755 1
-0.0764809824454724 1
-0.159089713041088 1
0.0197033841629306 1
-0.0674414087548146 1
0.0906486710517713 1
0.0453227555828386 1
0.0488557414229857 1
0.026250141341309 1
0.00542704688059612 1
0.123573694276831 1
-0.013407666820142 1
-0.0552669180420613 1
-0.00307070272606944 1
0.0159027767861105 1
0.0131576424490941 1
0.0542704982479886 1
-0.00594894207371203 1
-0.0449860670754981 1
-0.0290012338057449 1
-0.00906801153982932 1
-0.103566810675466 1
0.0118001698036346 1
-0.0125477292114591 1
0.167771984984167 0
-0.0726258509805136 1
0.166212568613467 0
0.0701269764590645 1
-0.200003781832847 0
-0.0649055344660081 1
0.0795606890242791 1
-0.0568194873809723 1
0.0515369233551356 1
0.100987534232464 1
-0.0303870940330006 1
0.0163358224220056 1
-0.0154045115179733 1
0.0737695308256524 1
0.027730150262642 1
0.0501948981633705 1
0.0918544535594489 1
-0.0859293415019319 1
-0.00869302526968732 1
0.0668778216279642 1
-0.0174456858828101 1
-0.225788158496494 0
-0.0200672700156048 1
0.030159985604781 1
-0.138828153404243 1
0.0259125214491344 1
-0.0371423483728965 1
0.00108882952128581 1
0.0335979741469328 1
-0.0612683319818124 1
0.127309844292584 1
0.152369733929022 0
0.247234793993065 0
-0.128088332939081 1
0.063197252495253 1
0.0440819006494394 1
0.146630322087831 0
0.202468895074596 0
0.00651272629225041 1
0.141850785848893 1
-0.0153352270222137 1
0.0803357600294436 1
0.160509306906479 1
0.071997730009765 1
0.064850840339733 1
0.18156373497385 0
-0.157328294595928 0
-0.0216071402734303 1
0.0438142024107555 1
0.0822958676555374 1
0.0834178055492521 1
0.119906768797702 1
0.11071743637612 1
-0.190978600528934 0
-0.165228143599665 0
0.088884490857936 1
0.0511097114235423 1
-0.0673583464261589 1
0.100815047340708 1
-0.0935890331345516 1
-0.146713386304229 1
0.0725575054428164 1
0.00267529627654572 1
-0.0889534295693188 1
0.0832832590302566 1
0.0672193202314314 1
0.0174404623068971 1
-0.0966226475641006 1
0.0328401828759502 1
0.0693834234159933 1
0.0780040780090417 1
-0.0928461625947935 1
0.103086396532081 1
-0.0596153976600404 1
0.0732881135298744 1
-0.0102384116098251 1
0.191616960737525 0
0.0506232360594347 1
0.0493506187673814 1
-0.00182508185494704 1
0.00608254472599357 1
-0.197675540860489 0
0.143766519677137 1
0.0935962433216062 1
0.0843645689543131 1
0.123029057001215 1
0.132058700535501 1
-0.00375788640207893 1
0.00500933900493625 1
-0.0963962397857595 1
-0.132361388064307 1
0.0224972354905944 1
-0.00977485060834541 1
-0.184729758448986 0
0.0868517060764467 1
0.0626036575667207 1
-0.0186404795534144 1
0.0123753149927999 1
-0.13935640893927 1
-0.0974478836317966 1
-0.153381416791239 1
0.0154355065176101 1
-0.0972676315177555 1
0.0883925500702227 1
0.000862527228716499 1
0.058590162043216 1
-0.0113471203263695 1
-0.0260521128706582 1
0.0621662193777578 1
-0.0519778261410399 1
0.081233518392067 1
0.0492964064449712 1
0.139348782463304 0
0.0609896443585025 1
0.0911151827553155 1
0.0079427242136806 1
0.0269815507957273 1
-0.0481518194197588 1
0.0849974092948698 1
-0.132756937715322 1
-0.00862745229406388 1
0.0918753833279872 1
-0.130260292997684 1
-0.0362204913924254 1
-0.0576716977046003 1
0.091153644478118 1
0.116295659903849 1
-0.08133023790824 1
-0.0216003971661315 1
-0.0796399563999906 1
-0.0617371111591247 1
-0.0521768466773548 1
-0.0437294880517824 1
-0.150680510923308 0
-0.0582321333358268 1
-0.0166070609256571 1
-0.0887423095670708 1
-0.0434453631677622 1
-0.000517749833787357 1
-0.000698340509994202 1
0.0385699571884997 1
0.0449592486296757 1
0.0407406079746496 1
-0.0775483407012207 1
-0.0869730042485446 1
-0.28956618948564 0
0.130736635289815 1
0.0202210886242104 1
-0.0183130826228879 1
0.108579754968705 1
0.0444423182262894 1
-0.138344146429238 1
-0.0110939437112495 1
-0.00327327192175874 1
0.0632987615811371 1
0.0604518790360064 1
0.0530916373368053 1
-0.0524339350570275 1
0.0226264866919668 1
-0.023574321664727 1
0.0543700210257474 1
0.0249141285211763 1
-0.0216570769025669 1
0.00667678580045293 1
0.0403967217104981 1
-0.0663333618665323 1
-0.0724187492008811 1
-0.10659669583363 1
0.0839795673611135 1
0.161572478408516 1
0.0850567841514991 1
0.0250966564647866 1
-0.103858206179659 1
-0.031416854215207 1
0.0562574127824781 1
-0.0389593072253101 1
-0.000522773254596776 1
-0.0628360969913823 1
-0.0179018878546289 1
-0.033913459456128 1
-0.0754484781472151 1
0.0167131535370583 1
-0.111516608967815 1
-0.0258243440817309 1
0.0126504171918921 1
0.0125383738022726 1
0.0688669377846367 1
0.00907306867943953 1
-0.0856231653213326 1
0.0864385093820656 1
-0.0334123805177189 1
-0.0670232177328989 1
-0.040828846917221 1
-0.0925627904821215 1
-0.0946239089445102 1
0.106502833467807 1
0.0593927312666292 1
-0.0227823341588551 1
-0.0856588276409427 1
0.110819068297987 1
-0.169015606598707 0
0.31178935958155 0
-0.0486861181705318 1
-0.131050604471622 1
0.18601999045536 0
0.168352101746833 0
-0.0237642073454847 1
0.0332240140355941 1
0.0938237501633914 1
0.117012667638923 1
-0.0409618696782102 1
0.144400031421954 1
0.0394605039116963 1
-0.0747103917203662 1
-0.163846677735393 1
0.0253871906966441 1
0.0903574083955117 1
0.118891664463555 1
-0.0257140536716674 1
-0.133979058510623 1
0.0308622442708559 1
0.00503824848279609 1
0.0198862813088166 1
0.0834192602776848 1
0.049435262316051 1
0.277388196220328 0
0.0195512445827206 1
-0.027458365167198 1
-0.086122201067805 1
0.104176457003159 1
-0.0141771992688253 1
-0.0451580271240046 1
-0.0134241436760946 1
0.0450632085802387 1
-0.0864019163803983 1
0.0356144741329141 1
-0.0878021903224575 1
0.0465629751486041 1
0.0460416536426347 1
-0.00836302306537769 1
0.0381042649656938 1
0.0721005644825062 1
-0.0284299727373408 1
0.00817880205360847 1
0.0167483493662993 1
0.153613826653342 0
-0.178583731413475 0
-0.0382726038922706 1
-0.0786230736933141 1
0.0750360951938021 1
-0.0160600765173795 1
-0.170102793514152 0
-0.0731624377019849 1
-0.0353697271806692 1
-0.0668630115986208 1
-0.00702394005234091 1
-0.0441580946798335 1
-0.0196636980048028 1
0.0214982776267596 1
-0.0131436532754335 1
0.00971031827042793 1
-0.0284305626730424 1
-0.108560294334238 1
-0.101885222534124 1
-0.0464948565425561 1
-0.113843100253502 1
0.0516580253898051 1
0.196161630229765 0
-0.00411280504777762 1
0.100947052910884 1
0.00143833974101259 1
-0.0778382911312757 1
0.101793110127036 1
-0.0128136179336665 1
-0.0805087789532399 1
-0.0368978369349231 1
-0.00541766896767499 1
0.0807543027022343 1
-0.00705326615757446 1
-0.104444009146108 1
-0.0577991329489566 1
0.0106141856161094 1
0.0268589497524991 1
-0.0556869501832059 1
0.0955092706205983 1
-0.143121618571245 1
-0.163742048394712 0
-0.106753120121783 1
-0.111830879821175 1
0.0573809690018193 1
0.0486148032242911 1
-0.00394177024173195 1
0.0431943971286199 1
-0.0163604906012205 1
0.109781533389073 1
0.00163391928222648 1
-0.00170568439759222 1
-0.111604576879026 1
0.0416742273957669 1
-0.0011243113882681 1
0.146328357788964 0
-0.0446368606082583 1
0.0905208100171345 1
0.0813666947696263 1
0.0658993347392689 1
-0.000123496892087554 1
0.0694870836450072 1
-0.0444518690708588 1
0.0438960087516207 1
-0.1079728141744 1
-0.0108476792582442 1
0.0112769739635162 1
0.0460798659097866 1
-0.0186484732683938 1
0.137214251313625 1
-0.062776910017053 1
-0.109117136908571 1
-0.171430519350449 1
-0.0280199593051396 1
0.0933314925216925 1
0.0447355764740021 1
-0.0626637287723574 1
-0.0374117938530562 1
-0.0515324838500989 1
0.053087155849776 1
0.0512547857387412 1
0.143564949754358 0
0.0801653224209388 1
-0.0348455042929815 1
-0.00155931963117325 1
0.0872946502843959 1
0.0554387491692823 1
-0.0590164568329358 1
-0.157515509751894 0
0.226709708066999 0
-0.078956376736368 1
0.0147380667945663 1
0.0637754744534501 1
0.0728853858157844 1
0.0107155959317529 1
-0.00612582323596215 1
-0.0193147292561346 1
0.0100889023502051 1
0.00449372111902229 1
0.0198139972695671 1
-0.0110543261016087 1
-0.077742971123214 1
0.15963506133479 1
0.0974620167143377 1
-0.0247611850943639 1
0.00331162263257073 1
-0.107321186992492 1
-0.00669259862367162 1
-0.00750766144800688 1
-0.175596652606293 0
-0.162011756663571 1
-0.0333303078639344 1
-0.083195296763042 1
-0.0179687165942869 1
-0.130133600667022 1
0.139113002438211 1
-0.0326886647545461 1
0.0541674612252778 1
-0.0351563759019322 1
0.064095615826436 1
-0.0210060835484786 1
-0.0375491395947647 1
-0.0396177198297007 1
-0.119420104586331 1
-0.00768185029897835 1
-0.0181879301137488 1
-0.118619616066064 1
0.0653380327167895 1
-0.125104815736823 1
-0.256810386027526 0
-0.0312186628862669 1
-0.152566337880148 1
-0.0862422012624833 1
0.0030934862581072 1
-0.0576539385960056 1
0.190609913287293 1
-0.0666205322471124 1
0.0747376130660627 1
-0.0752543127515768 1
-0.128112056935233 1
0.028612621408172 1
0.0664291094419092 1
-0.0448328019954819 1
0.0499416541567537 1
-0.0544045572848122 1
0.067277615409884 1
0.0777631750412302 1
0.0316084095246571 1
-0.107081826041227 1
-0.146901119377961 1
-0.0347540978633414 1
0.161461287635237 1
-0.038564738719687 1
-0.00940913389453821 1
0.0482724616412627 1
0.025776567264712 1
0.0155434021163976 1
0.0185448128652752 1
0.0788426431735458 1
0.052699790583621 1
-0.142814950964196 1
0.0917501062140449 1
0.031675343186889 1
-0.026865835546837 1
0.125652841635938 1
0.102343392690035 1
-0.123164289739771 1
-0.0332645068050278 1
-0.0651243359097457 1
0.0343228028381773 1
0.0539751951392684 1
0.0389318023070015 1
-0.10202266394701 1
0.247134055177024 0
0.0724772177250271 1
-0.00593403359441999 1
0.0677911729311375 1
-0.0722135986509687 1
0.0380666176851236 1
0.19442707241051 0
-0.0789463624102034 1
-0.0275455998251389 1
0.11643438861732 1
0.0880248456969095 1
0.0757472075225027 1
0.0171011240893023 1
0.0634277810069909 1
0.022892276196063 1
-0.0259037233691356 1
-0.0412251001545393 1
0.0278097460402861 1
0.0507734505673728 1
-0.057067802227218 1
0.16352440427598 1
-0.0490250489496709 1
0.0382057682076643 1
0.0625305328121405 1
-0.160384839777681 0
0.000911015345987965 1
0.0218277339236317 1
-0.0368240188010193 1
0.0374908448610993 1
-0.0108661812178179 1
0.0111892802822311 1
-0.0408432776142863 1
0.00895089382141318 1
0.227113036529353 0
-0.0935150333762516 1
0.0318681312319738 1
0.171971154089459 0
0.00912683127071123 1
0.0038830174129961 1
-0.0482399529202525 1
-0.176442497602065 0
-0.010679393480345 1
-0.0682484386668403 1
0.149215093787048 1
-0.00490933612717475 1
-0.0760270275995659 1
0.0588514513251125 1
-0.0549230313828507 1
0.0231955022715961 1
0.110647659031256 1
-0.0522917094461331 1
0.153633837324638 0
-0.0571595291291254 1
0.100725048413862 1
-0.0146081103974031 1
-0.0573073990061714 1
0.00997875817421658 1
0.128870184370478 1
0.0423269602215226 1
0.0241734765644301 1
-0.0112073773345694 1
0.112575158436934 1
0.0797735318860943 1
-0.0142769843254005 1
-0.133665469867242 1
0.0812598687453507 1
-0.0763611347826825 1
0.0187120711856303 1
-0.133323298415901 1
-0.0777471450203099 1
-0.0164795422259628 1
-0.120335371511554 1
0.17388823963909 0
0.112293820341262 1
0.0484392135475639 1
-0.00695533094734271 1
-0.193346152124657 1
-0.0272528416509382 1
0.0226733288234913 1
0.0844801507551151 1
0.067879401131583 1
-0.0391123469633832 1
-0.0311770375970905 1
0.074143812395981 1
-0.0741451865023668 1
-0.0223573793641908 1
-0.112041797666726 1
-0.0931348063549476 1
-0.0468061990935862 1
0.0407295309946928 1
0.063757787061197 1
-0.0351516795517739 1
0.0867360671972315 1
-0.136746433537006 1
0.0861975193201511 1
0.00448393581566036 1
0.00998511541647526 1
0.0582614228040176 1
0.0895978183014854 1
0.00158100428359074 1
0.171554152971124 0
0.00672539242142986 1
-0.0703149718945355 1
0.128089367286622 1
0.00192098559271881 1
-0.021344301331847 1
-0.132998281280465 1
-0.0151188147213016 1
-0.0642202262153418 1
0.0673697472457203 1
0.0471823220495961 1
0.0634835719525834 1
0.0892786994211714 1
0.10432846744085 1
-0.0592069620122971 1
-0.0120754030583887 1
-0.0259983318899013 1
0.0362134706174145 1
-0.0293116607536656 1
-0.0356916037704987 1
-0.144615085481045 1
-0.0716003143416603 1
-0.0774373234914496 1
0.136801283682007 1
-0.0401568522746703 1
-0.0504713085720212 1
-0.0135649936428672 1
-0.0741619675025782 1
-0.0708137023844776 1
0.0353671425169945 1
-0.208396109197799 0
-0.102115684081969 1
0.0871558043313272 1
0.180319730964816 1
-0.119246896756537 1
-0.0464549531840761 1
-0.0850705796815521 1
-0.0764548116493415 1
-0.120506617445266 1
2.50704331669453e-05 1
-0.129698806558121 1
0.114701334023309 1
0.0475459279404042 1
0.0561960336995647 1
-0.110320865995519 1
-0.00572634722971271 1
0.0457998177746304 1
0.131597845024573 1
0.0664227138604022 1
0.00778256056957298 1
-0.0657433677035994 1
0.0382097596920722 1
0.0962117185954062 1
-0.0519731159648803 1
-0.0123600673222245 1
-0.0896403603123082 1
-0.222576703699118 0
-0.015817086476046 1
-0.00700966410952941 1
0.0776383077577874 1
0.00334983650370504 1
-0.0171510512942707 1
0.0578574538786735 1
0.086117453848582 1
-0.0468550340169202 1
0.132704114920205 1
-0.0120071876911761 1
0.034750951503471 1
-0.169185377538428 0
0.0195740862736795 1
0.0989888056728303 1
0.0752102261273005 1
-0.0479090475062672 1
0.23427987522764 0
0.184512071758133 0
0.0264608170388793 1
0.0841795827945011 1
-0.0309302332645383 1
-0.0414552222443712 1
-0.0488491057355412 1
-0.0331728988799974 1
-0.200193276117287 0
0.119121518408796 1
-0.0181057236873233 1
-0.146028656132127 1
-0.0196489778813671 1
0.0421498590977893 1
0.0427686037019215 1
-0.0580106253293136 1
-0.0471617753817658 1
-0.00388110039147389 1
-0.0517970653088509 1
-0.0181775309729042 1
-0.16873220969325 0
-0.0175230866946548 1
0.0136603286029922 1
-0.011630879244369 1
-0.0574634922585979 1
-0.174184366644494 0
-0.052472708203766 1
-0.0248418211086222 1
-0.0434220566119031 1
-0.0524950886822559 1
0.0395581180226117 1
0.00411353653940436 1
-0.0186157619830571 1
0.235836298744333 0
0.0509914245561893 1
0.102414973350752 1
-0.0244389284900775 1
-0.00742340326685192 1
0.036331941104021 1
-0.137333078145292 1
0.0768739549562744 1
-0.163491133559657 1
0.0506948467096362 1
0.0415603757931162 1
-0.0859080732397962 1
0.0311428329671073 1
-0.17688125990164 0
0.118077282261877 1
-0.0757382605321323 1
-0.140442807171928 1
0.0137778105310168 1
-0.0997629945953055 1
0.0114071025381889 1
0.106947260932479 1
0.0769879605347622 1
0.0148309223654336 1
-0.0187703261150987 1
-0.119862671087724 1
0.0271886113413449 1
0.0667946078279854 1
-0.046467332655875 1
0.0094447071299048 1
0.166254235682818 0
0.0182015852209703 1
-0.0968756050814631 1
0.0733009198755752 1
-0.0894276663631813 1
0.0422931103232974 1
-0.056243871661214 1
-0.0593883695693595 1
-0.0535486573470194 1
0.0460753123793073 1
0.0566198930132104 1
0.0424569526724094 1
0.113238121104002 1
0.0260284747168385 1
0.158859528523206 1
0.0658219304054613 1
0.100031578506754 1
0.0585680070329709 1
0.0974212961706044 1
-0.0781761972896561 1
-0.0642735840854508 1
-0.0233965903520143 1
-0.0553330189399966 1
0.118380306163548 1
-0.132096783822648 1
-0.030891539491777 1
-0.0710338175004172 1
-0.0288870719642252 1
-0.0392341154332108 1
-0.128417375702026 1
-0.0400762337989173 1
-0.00472653440280686 1
0.244437922628906 0
-0.0649393486110599 1
-0.00692843500242252 1
0.0335130440976151 1
-0.0403823906452279 1
-0.0327706707020458 1
-0.0826241948263789 1
-0.152517313036858 0
-0.0972583241967132 1
-0.0815781929747685 1
0.0677238403225842 1
-0.00191568206607717 1
0.042412055883831 1
-0.155995392453117 1
0.0107922775563084 1
0.0949469650139475 1
-0.0346430717703388 1
0.0525115439675613 1
-0.00946893168905412 1
0.0136177380958664 1
-0.013753704272862 1
0.0980925083603284 1
0.0330198126731069 1
-0.0975782818218766 1
0.093287671772623 1
0.0975781853940405 1
-0.0457270802851 1
-0.0581928806894657 1
0.0961329997335698 1
-0.168601830785636 0
-0.00403344486375426 1
0.0658853551168383 1
0.113144114665643 1
-0.0420344850208897 1
-0.0613303707530913 1
-0.0728398392444936 1
-0.115156258084894 1
-0.0064969465724165 1
0.00550705101076007 1
-0.0290469438719679 1
0.086536939177294 1
-0.132438158950167 1
-0.0577833737806813 1
0.122433871120787 1
-0.013934641376457 1
-0.127211086015206 1
-0.0424012363249439 1
-0.037395088474447 1
0.0673413605975879 1
-0.103974163992361 1
-0.0570848585360272 1
-0.0226406566116841 1
-0.0707726331548375 1
0.0183993296831194 1
0.00782622506721476 1
-0.065500156376808 1
-0.0012165096530787 1
-0.124525387926011 1
-0.0188093553392376 1
0.0345215117341917 1
-0.125629341974962 1
0.0271866493364015 1
-0.0526120442177094 1
0.130837327636944 1
-0.0837959947052037 1
-0.0167344072085234 1
-0.0415745617535637 1
0.0985409431676222 1
0.00115593788283377 1
-0.00337656500743028 1
0.0938051146629174 1
0.0760469820073768 1
-0.000446762144314737 1
0.084028129826431 1
0.0486674062934735 1
0.0434982622738333 1
-0.0714067107010287 1
-0.068694974209229 1
0.120294695083793 1
-0.0741716192602452 1
-0.102618388886097 1
0.0645478371591377 1
-0.0189027313167788 1
0.106940322447421 1
-0.0429765821749516 1
0.105633007493329 1
0.152315190506371 0
0.0379022490301687 1
-0.0607234292578389 1
-0.0572226844057823 1
0.029314403252376 1
0.0189485826800878 1
0.0803009052500481 1
-0.16318728840404 0
0.121158792533937 1
-0.0312111752550681 1
0.0541662015751616 1
0.182985846751376 0
0.0785709338346786 1
0.0365608180076706 1
-0.140578989723059 1
-0.0637314837334228 1
0.125070562343292 1
0.0376316744431152 1
0.111439139446262 1
-0.123529623012295 1
-0.010669617629459 1
-0.131059860468769 1
-0.0203877293034111 1
-0.081603428658391 1
0.123904123771976 1
0.0409420416202167 1
-0.0183655678613901 1
-0.0056328646741961 1
0.114229769679063 1
0.0223416548229864 1
0.0280639869269716 1
-0.0553027776024248 1
-0.0724712702526496 1
0.0231475736851405 1
-0.0369377016652077 1
0.0125924886908747 1
-0.0327915701256263 1
0.0518195901768747 1
0.0389551628568169 1
0.0113637439291873 1
-0.205827961009762 0
-0.158368420541522 1
0.0210007307176711 1
0.0551874733184449 1
0.0596087687960268 1
-0.14704031619437 0
-0.0653161580976119 1
-0.0393549972049049 1
0.11241432234811 1
0.085216754630236 1
-0.0733640935496578 1
0.121491990224896 1
0.0257978811859281 1
-0.0670070632644803 1
0.134977707833687 1
-0.156165585086826 1
0.108343370593794 1
-0.0968169935417192 1
-0.0625101977158928 1
0.034343440258714 1
-0.0660271417523405 1
0.00890046660318127 1
-0.0411725452236429 1
-0.0581281508450865 1
0.0037526203719391 1
-0.0104677203386633 1
0.00123035743408493 1
-0.124772327875342 1
0.109766851285494 1
0.137433009013631 1
-0.0204383506726074 1
-0.00916483142437568 1
-0.127506709032547 1
0.00642931090535114 1
-0.12226874562974 1
-0.0452798245310869 1
0.0739938901129791 1
0.0567926550006765 1
-0.194459404682217 0
0.00166397764876141 1
0.104985081194614 1
-0.0266204768572183 1
-0.210579711368663 0
0.00542633803565906 1
-0.00299699194298827 1
-0.0263554344514773 1
0.0737818926732554 1
0.166587875039759 1
-0.01484078645996 1
0.0658185749665245 1
0.0732194336740244 1
-0.00340541365689708 1
0.0796348582545798 1
0.085301156033362 1
-0.0707201154473855 1
-0.0845481587454974 1
0.0170410733775826 1
-0.0943758304529556 1
0.0339570790488778 1
-0.0206562511536796 1
0.0704706313001903 1
0.0171088657462303 1
0.0779553223474034 1
-0.103926449685219 1
0.0498227488604411 1
0.00650217539402838 1
-0.0537572865176357 1
0.0871237561817597 1
-0.0188922956186821 1
0.141080554300622 1
-0.0552359659825009 1
-0.0110029947563953 1
0.0229768465076292 1
-0.00673290271644093 1
-0.0973167557557459 1
0.00504736153983656 1
-0.0489762572698188 1
0.0780801347598097 1
-0.0516327739076727 1
0.0390833636480556 1
-0.0696885681138708 1
-0.0425621705848922 1
-0.0977471082032274 1
-0.0894275805298149 1
-0.0109715767515298 1
0.146139667986395 1
-0.10816318039477 1
-0.0951102273110463 1
0.0279811213394842 1
-0.0132347781919044 1
0.0832107388693888 1
-0.0914946757228904 1
-0.0381043167993836 1
-0.0124352883597971 1
0.081022647430599 1
0.135915064526101 1
0.0032452359251825 1
-0.0579281051513416 1
0.111315249793214 1
-0.0142856010066128 1
0.130362962173441 1
-0.13929876300889 1
-0.100330589771227 1
-0.0155004768623633 1
-0.0348496347968818 1
0.0165218820274244 1
-0.121244058306912 1
-0.0494715605234863 1
-0.0292723442783469 1
0.0553151097389393 1
0.00302373285341744 1
-0.0231533298460099 1
-0.0142982888908061 1
-0.0641583080378083 1
0.070293835839662 1
-0.0399058756138797 1
-0.11222651657745 1
-0.112987257382598 1
0.0976906109145859 1
0.0423078766092581 1
0.143907994232526 0
-0.156784534023947 1
0.133725951441135 0
-0.0130536775306952 1
-0.0579882172290847 1
-0.0811036375110108 1
-0.0364424448308655 1
-0.0934317979052997 1
0.0255750012528618 1
0.0443889982600471 1
-0.0878404093473878 1
0.0331288902107243 1
-0.0116298295088896 1
0.00840083273104076 1
0.114750401629709 1
0.0662351662157722 1
0.0540020036978241 1
-0.0813528192884535 1
-0.0883487280309258 1
0.0540791834124021 1
0.12383634307526 1
0.102699513023648 1
-0.04955377693746 1
0.0256732925130818 1
0.0552705155785948 1
-0.0326465741512106 1
-0.135345461443336 1
-0.0560986660585654 1
0.125063339265323 1
0.136621133458507 1
-0.0897116327125843 1
-0.00311699284320213 1
0.0159250218949496 1
0.00768636273700002 1
0.0550413969570648 1
0.12463554758373 1
0.119249899222824 1
-0.16233372749523 0
0.120343488073704 1
0.0889948042951046 1
0.136206404035514 1
-0.103285266165556 1
0.15829742456302 0
0.0685743062128225 1
0.0234639916849466 1
-0.0922894777895212 1
0.0382884750973496 1
-0.0496860958540599 1
-0.0148097707186364 1
0.0216672167366122 1
-0.125907349505142 1
-0.09594047289152 1
-0.145836128924506 0
-0.0482478595243292 1
0.00956289668246831 1
0.00136784742106137 1
-0.0188875948324432 1
-0.0543458921107037 1
-0.0796351143154585 1
-0.0282152857123597 1
-0.0724214593494638 1
-0.0727518220073074 1
-0.0287471870778866 1
-0.0325757868924347 1
-0.00114985262487231 1
-0.016321550337423 1
-0.0458978497587865 1
-0.0321501250623678 1
0.0560561004779389 1
0.0318617529796615 1
-0.120674483981459 1
-0.142643272448606 1
0.0654195836820977 1
-0.0424350961421764 1
-0.0403501256703565 1
0.0556708576484767 1
-0.00228365461128127 1
-0.0938432192966189 1
-0.080167038194027 1
0.153961373805261 1
0.0276620290871772 1
0.104430715922808 1
-0.0986804880365225 1
-0.000295729385656156 1
0.00114361155722625 1
-0.0701900894900465 1
-0.0409229196629895 1
0.01578615896104 1
-0.0253571842386922 1
-0.0473156482277449 1
-0.0461808760826306 1
-0.0287932759143389 1
-0.0328686168876872 1
-0.0384537480067763 1
0.0652588057590274 1
0.0757211453406891 1
0.0602233224721038 1
-0.106805498896857 1
-0.018245631232077 1
-0.0460657360821369 1
0.134505370878168 1
-0.0230244320459092 1
-0.0535230562263327 1
0.07368567500267 1
-0.0281842351965264 1
0.122446387074932 1
0.0303558728058367 1
0.0363372661129753 1
0.0457598337155282 1
0.179551546682265 0
0.0587732720124602 1
0.0538040378829512 1
0.0671983085911276 1
-0.0905913855533995 1
0.0583775016101578 1
-0.0217271232714145 1
0.0133188157156301 1
-0.131051178590277 1
-0.0465445584466109 1
0.0498610838318078 1
-0.0334323423642107 1
0.118620108182607 1
-0.0235420876483402 1
0.0524923504694891 1
0.064201267770366 1
-0.055366427908865 1
-0.110874657209948 1
0.0247939358652716 1
0.0352326721677589 1
0.144303470047907 1
-0.0391422612094907 1
-0.0345743837567469 1
-0.00836707516053419 1
0.0277123724870836 1
0.0943732594852778 1
-0.109597242868668 1
-0.0377671659215041 1
-0.0137806464499589 1
0.125047565039172 1
-0.175009603910247 0
0.0401251973849119 1
-0.134804612137066 1
0.139366096357616 1
0.0536377664964029 1
-0.0597602543870613 1
-0.0516756606085947 1
0.00526099230233295 1
0.158785434556314 1
-0.070720080373819 1
0.0872907545848463 1
0.0976338269967531 1
0.0914467365522887 1
0.0128491851574114 1
0.00164316645513387 1
-0.0500608863017405 1
-0.102416976957786 1
-0.0107242334784765 1
-0.00271977843077765 1
0.0030762826973913 1
0.0245996640222992 1
-0.0832951062745218 1
-0.0611362002124389 1
0.00441760223811147 1
0.0341649338044987 1
0.101926024665262 1
0.0181373069461654 1
-0.0973452199981984 1
0.0569190011319072 1
-0.0885189023244789 1
-0.0356872798189121 1
0.104867710901473 1
-0.00272811088225829 1
0.000568239242016134 1
0.117004714820599 1
0.0482267932754959 1
-0.0172005643266531 1
0.104122856800099 1
-0.0672181026843685 1
-0.00948216338966682 1
0.0369122944792436 1
-0.115639641281761 1
0.118411434624341 1
-0.0345436027323043 1
-0.0266634428442943 1
0.000885199402366116 1
0.0247816805335096 1
0.0525859588997182 1
0.0388877902549394 1
-0.0346799346035449 1
-0.0777082814699865 1
0.0780837108490756 1
-0.116155065137813 1
0.00943345969659595 1
-0.170648221806729 0
-0.0981159999303043 1
0.0499549030813256 1
-0.0699859647386634 1
0.0161430731456759 1
0.115484824323393 1
-0.0928354407750298 1
-0.0923552603611934 1
-0.0223723473600781 1
0.0253293553107535 1
-0.0141129753628502 1
-0.0471786706249241 1
0.138042696712509 0
-0.0141079225745429 1
0.0538522269713097 1
0.124497259244768 1
-0.0223507498854294 1
0.0517996519218809 1
0.00503957756607306 1
0.104394519487466 1
0.0908586127723817 1
0.0445367245038425 1
-0.119125139791343 1
0.0940383902590178 1
-0.0566029524481883 1
-0.0815501604208795 1
-0.0173970434669259 1
-0.00782674896131528 1
-0.0848540815435533 1
-0.0208556690645338 1
-0.0599984021250932 1
0.0179900902573759 1
-0.0495315104975 1
0.016567684203746 1
-0.16198345861437 1
0.0422977434813793 1
0.0159785449155375 1
-0.0103873989351516 1
-0.0854758407894285 1
0.122138296156951 1
-0.0194459720600949 1
0.056846168316607 1
-0.00564722838682005 1
-0.0310420022251172 1
-0.0181818602599141 1
-0.121077135819323 1
-0.00600035461781587 1
0.111022658294616 1
-0.0396715015357982 1
0.142052233962562 0
0.0209401645386169 1
-0.0623075595072308 1
-0.0252937214145474 1
0.0439885056209312 1
-0.120507065756437 1
-0.153724974502156 0
0.0315230436245099 1
-0.0645438650509209 1
-0.033783097033397 1
0.0182277060122783 1
0.0517871852216219 1
0.153513169390236 1
0.0377470512863483 1
-0.0627926190389555 1
0.106819211351162 1
-0.108547192061223 1
-0.0577211253195547 1
-0.0240984167182371 1
-0.00204939589702285 1
-0.0534380912360353 1
0.155829485865515 0
0.0112339641171248 1
0.057446417724424 1
0.0250684933541532 1
0.031859389270724 1
0.207295716112488 0
-0.146417348785133 1
0.0373766950710003 1
-0.102865779321021 1
-0.0593587326012566 1
-0.0706678358549203 1
0.0376362268751861 1
0.143841745912855 0
-0.103212670672701 1
-0.0194940021445044 1
-0.00663380413405071 1
0.148799873988258 1
0.0803478214890274 1
0.0557569450295713 1
-0.119871706550003 1
0.0157951899301575 1
0.00593479893051706 1
-0.136914435183708 1
0.0278486997856532 1
-0.102539859653908 1
-0.0644863055954978 1
0.0244457468258997 1
0.00848922265709233 1
-0.128486686163204 1
0.000912513609483342 1
-0.0519851387972017 1
