# Supplementary material for: Bias caused by sampling error in meta-analysis with small sample sizes
Source: PLoS One. 2018 Sep 13;13(9):e0204056. doi: 10.1371/journal.pone.0204056 (PMC6136825; doi:10.1371/journal.pone.0204056)
Supplement: S7 File — (ZIP) [file pone.0204056.s007.zip › results N = 10 theta = 0 tau = 0 sz = 100-500.txt]

"dl.theta" "dl.cp"
0.00633170900584474 1
0.00347488133409335 1
-0.000125109574709121 1
0.00105524374502509 1
0.0136927176775766 1
-0.00700004692235534 1
-0.00413830676266027 1
-0.0177451467203873 1
-0.0130669176845222 1
0.00333311844592667 1
-0.0522936404719872 0
-0.021305089027677 1
0.0202584333175719 1
0.00522697063691716 1
0.00365914884320092 1
0.0136313268702861 1
0.01143295040168 1
0.0027850468630352 1
0.00179589096810852 1
0.00785095702821511 1
-0.0197031742461036 1
0.0367122460538874 1
0.0234650727805547 1
0.00891146719891878 1
-0.0174880561963961 1
0.0107755905572011 1
0.00500766082372616 1
0.0019371898148327 1
0.0383234801214343 0
-0.0254062699427849 1
0.0174975375077468 1
0.0129437515182125 1
0.0149570907068874 1
0.0113000126707943 1
0.00851627860792367 1
0.00764489569739759 1
-0.00614265176044508 1
-0.00365671385604401 1
-0.00620622267592396 1
-0.00302599629008764 1
0.0279855581357411 1
-0.0319196399005022 1
-0.0077795003695788 1
0.00649588323083431 1
-0.0158852425874679 1
-0.0174117876963805 1
-0.00322857005046236 1
0.00731601249603931 1
0.0137591833787555 1
-0.0309228606617994 1
0.0114327211193214 1
0.00738766778138529 1
0.0421869216862384 0
0.0116787775536935 1
-0.00402662850248586 1
0.012795296493215 1
0.0101964312007927 1
-0.0217372609629072 1
0.00385148442044733 1
-0.00255702166641777 1
0.00287429273365754 1
0.0271387319860577 1
0.00954073130061989 1
-0.0213288420259229 1
0.0397035453938732 0
-0.00912001781804396 1
-0.0237080004446589 1
-0.0155498355981635 1
-0.00611299871833183 1
-0.0185563646412184 1
-0.01815912833469 1
0.00777647159991208 1
0.00198428135784906 1
0.0535497299467965 0
0.00975510725518763 1
-0.0221763712822127 1
0.0107541075761528 1
0.000283798123380943 1
0.00182670448700586 1
0.0231941570642803 1
0.020271420934998 1
-0.0192067503653622 1
0.012349629144194 1
-0.014629212605213 1
-0.00537854533453902 1
-0.00868370952555709 1
0.002105659421715 1
-0.00744397644781069 1
0.00832215341366546 1
-0.00905248098064187 1
0.00125984867812228 1
-0.000628601659649404 1
-0.00726015120417443 1
0.00121842214236717 1
-0.0127882638596708 1
-0.00754036248882159 1
0.0375982094366002 1
0.0384731096653042 0
-0.0254574320131085 1
-0.0211972447877405 1
-0.0382987427130062 1
-0.0393178050706831 0
-0.0130986599011001 1
-0.0228028158546919 1
-0.0204436742200813 1
0.0136939592259775 1
-0.0183397807654565 1
0.025128812720424 1
-6.28102911087065e-05 1
-0.0188802217633004 1
0.0194138863499807 1
-0.0127731937622365 1
-0.044319307011382 0
-0.0124607192403641 1
0.00280993324089774 1
0.0332579240424142 1
-0.0230379828251463 1
0.0136012860872648 1
0.0335778439681229 1
-0.0120409515855694 1
-0.00841933005997198 1
-0.0517085653746831 0
-0.0233252677428593 1
-0.00609522182479549 1
0.00994149071613525 1
0.00318777497658367 1
-0.0241487363738256 1
0.0180781314719201 1
-0.0252427926710828 1
-0.0282488146217735 1
0.00311390214285285 1
-0.0100989612813385 1
0.0149726406359052 1
0.0185314594199784 1
0.00108988377050628 1
0.0133618338106053 1
0.00785176980683858 1
0.00854223427260785 1
-0.00455314995729779 1
-0.0110142172883165 1
-0.00102789748862872 1
0.00904169657584371 1
-0.00561544640981697 1
0.0192416052852147 1
-0.0320304231460157 1
0.00507442701122256 1
-0.0138792474354058 1
0.0151394714280094 1
0.00926006694975221 1
0.00767986017376138 1
-0.0344119339634422 1
-0.0153789997951785 1
-0.00589065253727633 1
-0.018285255844104 1
-0.0100330479699485 1
0.0170458960712709 1
-0.0124891875100167 1
0.00850397034090872 1
-0.02752833421667 1
0.0113963531455613 1
-0.0148934914553339 1
-0.0110165198920404 1
0.0411852168743626 0
0.0130005402443167 1
-0.0188766220011609 1
0.00443551952438674 1
-0.0336800751552161 1
0.0127974792958358 1
0.0231521774371194 1
-0.0080601125398072 1
-0.0287981592578597 1
-0.0145155827052813 1
0.00674599699683439 1
-0.0235453278772457 1
-0.0167685101460651 1
0.0320022241956345 1
0.0140813973919866 1
0.0151358362416474 1
0.00864611441466261 1
0.00431685255204055 1
0.0242555272277801 1
0.00526382718892158 1
-0.00517550905492435 1
-0.00691284083332942 1
0.0237572911469023 1
-0.0203095790255559 1
0.0168125927195238 1
-0.0222798621241639 1
0.00611662514763239 1
0.0129872571969144 1
-0.0274759371775384 1
0.00688320441836617 1
0.00368901934834346 1
-0.0066827047160226 1
0.0242503140290597 1
0.0360192302922338 0
0.0241439580534298 1
0.0311495232920296 1
0.0171432123320024 1
0.00260691645864784 1
-0.0200289910103894 1
0.0137750044812318 1
-0.00703059838487347 1
0.00786146283118715 1
0.00901479604093166 1
0.0205822245971002 1
-0.0359026286626987 1
-0.00612595468209409 1
0.0031191757057076 1
0.00206505536369495 1
-0.00562076439472158 1
-0.00720412770503533 1
0.0163206813853956 1
-0.0285042166197515 1
0.0125429363669891 1
0.0166564675355969 1
0.00334748934203112 1
0.000119510477712691 1
-0.00840208542928098 1
0.0130029490663839 1
0.00377665660005243 1
0.00161526692102443 1
0.0130099054463906 1
-0.0102789710306233 1
-0.0188599609801853 1
0.0136071502531337 1
-0.042028681083023 1
-0.0160166364512802 1
-0.014356092678919 1
0.0217480370968826 1
-0.0208763955563934 1
0.00212654162568876 1
-0.0117208864065947 1
0.0208618439049528 1
0.00628140003909005 1
-0.00737012657623611 1
0.00657836227407828 1
0.0145596726716923 1
0.00278678846991686 1
-0.0267250040019393 1
-0.0230937334317475 1
-0.0182862582762416 1
-0.0125907159527075 1
0.0272287900894543 1
-0.0141945592766869 1
0.00548221194314786 1
0.017097216387268 1
-0.0157130611550631 1
-0.00575222034615594 1
0.0370225122617163 1
0.0196901282823284 1
0.00768786919715715 1
0.0138526164881055 1
0.00127284288358635 1
-0.00150839635820287 1
0.0306928923221985 1
0.0483015869053935 0
-0.01092399670775 1
-0.0292772367002816 1
0.0272784769018577 1
-0.0157681796841793 1
-0.000375438358283417 1
-0.0152409644749197 1
0.00440333106859889 1
-0.00576651034109564 1
-0.0164760300029783 1
-0.019262341330126 1
0.00792038802602521 1
-0.0281791778324463 1
-0.00863465301462881 1
-0.0241849010717013 1
-1.2429908300383e-05 1
0.00495828898366444 1
-0.00588537394401578 1
0.000908220624346316 1
0.0190555719839746 1
0.0143522317730535 1
-0.002287079716523 1
-0.00923359650948246 1
-0.013154229393944 1
-0.0337461530815314 1
0.0158662370719134 1
-0.00933458137277699 1
0.0100846943861127 1
-0.0236104506205091 1
0.000409139249456096 1
0.0320840136046698 1
-0.0138816104893203 1
-0.00789928765295418 1
0.00709708820867266 1
0.0175718578328518 1
-0.0105808312744074 1
0.0126363398661057 1
-3.57169430412335e-05 1
0.0133257592764073 1
0.00257940527062059 1
0.0294720866927349 1
0.0192914405863962 1
0.00872768371099071 1
-0.000109156913204721 1
-0.0169918095818547 1
0.0129204525654865 1
-0.0112628428713416 1
-0.00804819043475432 1
-0.00240623718620682 1
0.0219736627017415 1
0.0177263941900338 1
0.00640492060317788 1
0.00451695051286154 1
0.0136422351914217 1
0.0127699294775739 1
0.00236955998900884 1
-0.0265436461248601 1
0.00689389385616639 1
0.0161288182151514 1
-0.0094577922508003 1
0.0232220895354059 1
0.0359222597086241 0
0.0143558553773405 1
-0.0153627534914958 1
-0.00170438415679397 1
-0.00110456390028971 1
0.0345107027780298 0
-0.0262360052027654 1
0.00167006858066921 1
-0.0195755468434699 1
-0.0216325027797201 1
-0.0059436357633259 1
-0.0245316186824989 1
0.00389496625730494 1
-0.00877976563331605 1
0.00415500039485097 1
-0.00291801960167911 1
-0.0337894229662153 1
0.0184211655163714 1
-0.0291349227601525 1
-0.0253033108702628 1
0.0175917787544467 1
-0.0241210085338314 1
0.0125077508208643 1
-0.0161988101351768 1
0.0602499236835401 0
-0.0253277947794736 1
0.0175228223133901 1
0.0221153301793922 1
0.00436607933953776 1
-0.022493360659672 1
-0.00501076948697267 1
0.00709073083798811 1
-0.00462394092264965 1
0.0128311945264904 1
-0.00502283608073278 1
0.00427929123999108 1
0.00891418804878473 1
0.00318719934357933 1
0.034338917042976 1
0.0138732621071586 1
-0.0117156724448496 1
0.0331397791914938 1
-0.0203652708288305 1
-0.00413215872567196 1
-0.0347413079646261 1
0.0336919107860538 1
0.0160543379092972 1
0.00749647478863323 1
0.00732652944879082 1
-0.00836268520475002 1
-0.0259788322182919 1
0.0160599613202138 1
-0.0132703554044867 1
-0.0184694692731892 1
-0.00981333112322894 1
-0.0345563127014807 1
-0.0175158323513645 1
-0.00214327542609173 1
-0.0156117984124986 1
-0.0231654457354998 1
0.0164373206221254 1
0.0152232532380105 1
0.00700964797968125 1
0.00514377657069152 1
0.00362795394942061 1
-0.0291790129289766 1
-0.0234946944977641 1
-0.00931932540987683 1
-0.0107163896512493 1
0.0135038294163914 1
-0.00468150988377046 1
0.0306867470651895 1
-0.00922266954602033 1
-0.00860848392432721 1
0.00480455633042277 1
-0.0118788997494151 1
-0.0280189653794074 1
0.0136173584608399 1
-0.0203130908370784 1
-0.0175974648668098 1
0.0121436229212821 1
0.0401734709352182 1
0.0241627527263024 1
0.00425117483813572 1
0.000423758466131454 1
0.0129490943928668 1
0.0181996513410347 1
0.0178854831899869 1
-0.00893214383232204 1
-0.00851839483525034 1
0.0341859891035451 0
-0.0206703188606373 1
0.0243120920889335 1
0.0123788435902248 1
-0.0179828251236708 1
-0.0165397715695412 1
-0.00629973300417341 1
-0.000681000771117576 1
0.0210812237496938 1
0.0212905994149319 1
0.0036402688889964 1
-0.016842167701147 1
0.0164311298194814 1
0.00788373547999351 1
-0.0259257514598416 1
-0.0319455830418623 1
0.0118343089849445 1
-0.0122948568686036 1
-0.00135228819168256 1
0.000886683096928703 1
0.00231905458834513 1
0.0010641223006503 1
-0.00184376273028492 1
-0.0348164152723812 0
0.00690888470624669 1
-0.0013968941650539 1
-0.0135520872293729 1
0.0064962270980915 1
-0.0194930438462737 1
-0.0210314111036824 1
0.00702997636798136 1
-0.00386043449391485 1
0.00363755510499369 1
0.00827450708788732 1
-0.00361516332837067 1
0.0178552802817995 1
-0.00685539161273547 1
-0.0168360079640009 1
-0.0341617457878576 1
0.00111376046624432 1
0.0074683508504049 1
0.00850841365640292 1
-0.0258948779652862 1
-0.00733322161419318 1
0.0265883630463917 1
-0.012071766092267 1
-0.00286431508168819 1
0.00443607569130967 1
0.010331789707779 1
-0.0236292578453251 1
0.00199077455383729 1
-0.00319876685036911 1
-0.00237814907057706 1
0.020556311017447 1
-0.0401785117129039 0
0.0271246741864242 1
-0.00370556952043585 1
-0.0012234782699243 1
-0.00765952715526194 1
-0.0330888732780782 0
0.0187578516394806 1
0.0239686529522571 1
0.00247679112279167 1
-0.017606512187223 1
0.0134573020738502 1
0.00539424585575546 1
-0.00934588380975937 1
0.0150567167431543 1
0.0125534678955023 1
-0.0103191770043771 1
-0.021530819446612 1
-0.00779745610405078 1
0.0243539577820796 1
-0.00641321817919989 1
0.0314123810876563 1
0.00202718223475616 1
0.026861523158319 1
-0.019057116809732 1
-0.0092371620301325 1
0.0410221844173268 0
0.0140107649002396 1
-0.0066712501465016 1
0.0087365174271127 1
-0.0153324786182105 1
-0.0182244263495181 1
0.0160848027967412 1
0.0369607757963664 1
0.000584129296276527 1
-0.00760565060232709 1
-0.00569146778068697 1
-0.0274948146772551 1
-0.0238479132328599 1
-0.00230182766755136 1
0.00127279323565388 1
-0.0113137373465564 1
0.0356717127165842 0
0.0120034452805361 1
0.026671407190294 1
-0.0263395121598696 1
0.0116506084777682 1
0.0205383973830394 1
0.0431770795691591 0
0.00473385408967815 1
-0.0319225121720058 0
0.00668665619090172 1
0.0395252575278247 0
0.0247363583345938 1
0.018475472898079 1
-0.00590701040259171 1
0.0033895428489316 1
0.00451547061307872 1
0.0224084935383001 1
0.0102501538102777 1
0.0264465799495391 1
0.022417083415381 1
-0.00937660389496269 1
-0.0126409732701578 1
-0.0119794926806675 1
-0.0117473667690588 1
0.00768362531964289 1
0.00272822207526468 1
0.00442109282826958 1
0.023466713004389 1
0.0273604744848865 1
-0.035841022712365 0
-0.0132121055838782 1
-0.00679534829050214 1
-0.0288291539049522 1
-0.017664227827929 1
-0.0177591686749149 1
-0.00191912703856674 1
-0.00650793073321886 1
-0.0279613047257349 1
0.00426734273904842 1
0.000392956523858976 1
-0.00537127755355094 1
-0.00256866458186756 1
0.00505601600611028 1
-0.00292936578418697 1
0.020954575298093 1
-0.0130038134907651 1
0.00513702094922568 1
-0.00465322196843048 1
-0.00494201946560714 1
0.000968492021050982 1
0.0224511834414766 1
0.00220594168868209 1
-0.0452665879690689 0
-0.0017024444250439 1
-0.00735160882394117 1
0.0432940885823006 0
-0.00371240977016688 1
-0.00210795631516177 1
-0.0020268866151741 1
-0.0159184321664982 1
0.0142941420141972 1
0.00252044789070565 1
-0.00986742418446664 1
0.0211403037638715 1
0.00975550539371835 1
-0.0193270427121464 1
0.0399782381834164 1
0.0200133825320623 1
-0.00115162074780541 1
-0.0143498810013794 1
0.0165931795205371 1
-0.0147229020749879 1
-0.0196770782383267 1
-0.0106794898231869 1
0.0291055676017089 1
0.0017345582391488 1
-0.0238606944602429 1
0.00278321546611887 1
0.0162267801768696 1
-0.0449551779537802 0
-0.0423818502688014 0
0.0139891287130796 1
-0.0184135090569399 1
-0.0286639865907759 1
0.00292980018591602 1
-0.00651798712871001 1
-0.00992332750893061 1
-0.0246401835665425 1
0.0105602727576605 1
0.0214174076535168 1
0.0257886855589728 1
-0.0208021959791702 1
-0.0232729355136728 1
0.00680489913202253 1
-0.00641007951198305 1
0.00356414718249361 1
0.0355171161234998 1
-0.00871822576412993 1
0.00181452571384261 1
-0.0378631120899606 1
-0.0138189338875973 1
-0.0102149241233211 1
-0.00107206058484329 1
0.017114648482057 1
0.0104206434188229 1
-0.0221383328751886 1
-0.00570894730689735 1
-0.0121553303028351 1
0.0166740431388595 1
0.00727653544586514 1
0.00244625483981958 1
-0.0276164102391039 1
0.0027425604859925 1
0.0137781937220263 1
-0.0149125199207029 1
-0.00220605768265771 1
-0.0368895705080845 1
0.00876591123201108 1
-0.00439026639202064 1
-0.0046817045814402 1
0.00621328600572907 1
0.0143447251717813 1
-0.0100809304133467 1
-0.00278630965548116 1
-0.00794947889991979 1
-0.0128843421786142 1
-0.00309273838740491 1
0.0294961864852385 1
-0.0243501131862127 1
-0.0173974385010043 1
0.00603094355961416 1
0.0143290054690472 1
0.00189019513369044 1
-0.0266614061964937 1
-0.0303745039068299 1
-0.0063555063892774 1
-0.00726261906382217 1
-0.00386821358883636 1
-0.0179115627522202 1
-0.0048654425499897 1
0.00490524573448414 1
0.00714579557025158 1
0.0093044476285305 1
-0.0222792862302112 1
-0.0230676931087166 1
-0.0116816892259696 1
-0.00631257274879189 1
0.0417221768552777 1
-0.0139550352239367 1
-0.010553508904319 1
0.00291728358478955 1
-0.0220039957782129 1
-0.00688507946298957 1
0.00650994470005493 1
0.01354123462001 1
0.0270137640108407 1
-0.00545988388347538 1
-0.00688111598843006 1
-0.000256889258755579 1
-0.00149093105939147 1
-0.0142504761649443 1
-0.0120701606390584 1
0.00970957167609771 1
-0.0157743497967897 1
0.0142408666708742 1
-0.00195562898029293 1
-0.0074197214942465 1
0.0348778523493807 1
-0.00141911647269047 1
0.00840197327772802 1
-0.00805991626779066 1
0.00733573613520835 1
-0.00799409888499652 1
0.00708456679129612 1
-0.0191170417577931 1
0.0688023074993093 0
0.0122150144669146 1
-0.0163720244558099 1
-0.0152270468857634 1
-0.000432833027880597 1
-0.00418991311871765 1
0.0124011914568457 1
-0.0337780336676765 1
0.00790104031428006 1
0.0357389954040206 1
-0.0200242324681053 1
0.0111477016771371 1
0.00871993429551587 1
-0.0098164290387994 1
0.00820495121132774 1
-0.0188783613570626 1
0.0270381180145545 1
0.00738458533367838 1
-0.0146913936909276 1
-0.0246351657933051 1
0.00484703328919005 1
0.0119921328509202 1
0.0370013784671142 1
-0.00303194262368582 1
0.00161925454677175 1
0.00638275899470633 1
0.00753887126250884 1
-0.00156541970708433 1
-0.00101095098540903 1
0.00200822608923557 1
0.0487575606678812 0
-0.0117759286744488 1
0.0175684606535095 1
0.00581554118346618 1
-0.010708300821626 1
0.00635654725112605 1
-0.00531346283019363 1
-0.0091623926857732 1
0.00473833634519182 1
0.0115661047977242 1
-0.00971284187678349 1
0.0110344435025084 1
0.00455313387538633 1
-0.0199231469449266 1
7.10874532671485e-05 1
0.012167879975644 1
0.0102778153573136 1
0.0559530032754079 0
0.00340120666133452 1
-0.0179683127836432 1
-0.00394619407290164 1
0.0223602541540422 1
0.000758182632783064 1
-0.00154721765852394 1
-0.0157194778171687 1
0.011129499207347 1
-0.0116962571440831 1
-0.017656115860731 1
0.00574214933025431 1
-0.0218695320337631 1
-0.0206433736095201 1
0.0190422495905466 1
0.00917174886509966 1
0.0154588288760111 1
-0.011105291366526 1
0.0157321776797698 1
0.0080637453767789 1
-0.0139657032339618 1
0.00416318641974533 1
0.0106384229541267 1
0.0147150879250269 1
0.0189930935692277 1
-0.0244820135269561 1
0.000534976180337934 1
-0.00851241661370713 1
-0.00828931032913037 1
0.00848440530518279 1
0.0264587962080834 1
0.000749756802827301 1
0.0218387505452888 1
-0.0160821890096387 1
0.0255833644798525 1
0.00569649098504833 1
-0.0263258739758197 1
-0.0119928803574982 1
0.0194602005379948 1
-0.0178073404113554 1
0.0252655002365614 1
-0.00610239689535945 1
-0.0219090053904385 1
0.00408243688070243 1
0.00793145624267653 1
-0.0110697636491455 1
0.00810009422169242 1
0.00934036269901255 1
-0.0036619684871577 1
0.014687115099974 1
-0.0231930810030204 1
0.0190917953028587 1
0.014538078779849 1
0.0153172807621349 1
-0.00286468762835437 1
0.00929141923788133 1
0.0166840571268557 1
-0.0276486457457087 1
0.0161300463691022 1
-0.0424917336678008 0
-0.0405170869399053 0
-0.00461066870127171 1
-0.00579507457283721 1
-0.026908684780324 1
0.00158795037149332 1
-0.000554661965680111 1
0.0122356094592575 1
0.00413528392252676 1
0.0197391047634227 1
-0.00972727991214395 1
0.0463654470401454 0
0.015940153034377 1
-0.0074471452267701 1
0.0205656035691541 1
-0.0110949350693574 1
0.0302715788997808 1
-0.0366790611829768 0
-0.0314691479565018 0
0.0163513271567525 1
-0.013622388295314 1
0.0103146977347282 1
0.0144589326305051 1
0.0144866122745279 1
0.00519889655019464 1
-0.00681857343216488 1
0.03405321288668 1
-0.00135454430766174 1
0.0378984224722902 0
0.00516302671437515 1
-0.00711423212960219 1
-0.0219484221510265 1
-0.00258784367774833 1
0.0288899487931024 1
-0.00975838629532636 1
-0.0114750711845909 1
-0.00877297920114053 1
-0.00650780996740821 1
0.00905959154570145 1
0.0367864750758519 0
0.018145846828458 1
0.025180763738798 1
0.0102260078876385 1
-0.00348745752796146 1
-0.0113862189581114 1
-0.0014290284766687 1
-0.00408430982472041 1
-0.0131930898367407 1
-0.0113291464423503 1
0.0226923335457466 1
-0.0317552227320606 1
-0.0249376312196068 1
0.0334730403211916 0
0.0120966318320347 1
0.0152061719333982 1
-0.0198580911987655 1
0.00945539322492806 1
0.0191679476423537 1
0.0105991669047657 1
0.00958466660274035 1
-0.00432947847236165 1
-0.012387432564279 1
-0.0115408295447251 1
-0.0204670503729378 1
-0.0182796192119655 1
0.0114159043878803 1
-0.00298865422464842 1
0.0163981624830406 1
-0.00190400734468359 1
-0.0136085260655283 1
0.0188574621379907 1
0.0235733435576912 1
-0.00406363377017551 1
-0.0205520065391318 1
-0.0170655883328443 1
0.0362457052731727 0
0.00452773323938812 1
0.00372853413277905 1
-0.0130779378554022 1
-0.00544209919951524 1
0.0326618856232988 1
-0.00786324451070463 1
-0.00553666204547531 1
-0.0210785277767195 1
0.0227580805753217 1
-0.00320165249474624 1
-0.0101108098261375 1
-0.0145294413957548 1
0.0318792206208938 1
0.00372992935267777 1
-0.0129793329033583 1
-0.00127044829524131 1
-0.00178410035578179 1
0.00952608747337455 1
0.029095287619233 1
-0.0164849159847217 1
-0.0494007234018099 0
-0.00364287743925298 1
0.021162916381913 1
-0.00959033151252523 1
0.0159300135810075 1
0.0114541566797612 1
-0.00744092951773583 1
0.00720423446424178 1
-0.0140390883650018 1
0.0102292365681627 1
-0.0239601283352064 1
-0.0296969718623778 1
-0.028690158123955 1
0.000162673176063388 1
-0.0195308013670271 1
-0.0101722758241768 1
-0.00681660012461223 1
-0.0280030536817396 1
-0.00937496543412874 1
0.0287562473794545 1
-0.0015399316547328 1
-0.00814677718686526 1
-0.000885508685578643 1
0.00768272602798089 1
-0.0196293929188425 1
-0.00222295972772101 1
-0.00693606215931492 1
-0.0220004228514607 1
0.0118047920357636 1
-0.0374529342772338 1
0.0112220982358457 1
-0.0189057019614081 1
-0.00242943262807057 1
0.00392276324087393 1
-0.0297052555419529 1
-0.0142472210076768 1
-0.00682763019732405 1
0.022370729230267 1
-0.0271713693125362 1
0.000809597761051926 1
0.00410984203580047 1
0.0271737814505644 1
-0.019920682276112 1
0.0235041934295872 1
0.0104652027970923 1
-0.0163470213411545 1
0.0242985030931862 1
-0.0113787123512912 1
-0.0410273496192 1
-0.0118742881341025 1
-0.0276671299095926 1
-0.0174518209333573 1
-0.013715517711714 1
-0.0263303263407881 1
-0.0221501850362356 1
-0.00471909022727107 1
0.00147252579827904 1
-0.0149287058681209 1
0.00716871836112222 1
0.0375681929142748 1
-0.0162252475924164 1
-0.00146304320879484 1
-0.000158097485503227 1
-0.000944317092386347 1
0.0331544675488061 1
-0.00146465845960133 1
0.00343715253256914 1
-0.0105226939144585 1
-0.00764127229275905 1
0.000253190262033863 1
0.000726985367618514 1
-0.00751224458739003 1
-0.0097185177006211 1
-0.00043377726947489 1
-0.00195521315039817 1
0.000534568116637651 1
-0.0171896912799095 1
0.0373265327368516 1
0.0174776841382297 1
0.00735006309131541 1
0.00160460612562427 1
0.00803559558375632 1
-0.0303487590895149 1
-0.0119686262415707 1
0.0310029130888045 1
0.0118750964882395 1
-0.0224308686140617 1
-0.0133228112436919 1
-0.0320258867565568 1
-0.00623988360851941 1
0.0230650292523121 1
-0.0111144725660676 1
0.00100812528550661 1
0.0218194563450355 1
-0.0122407367423678 1
0.00865109174237338 1
0.0189731642413286 1
0.0500242578020622 0
-0.0048236983541574 1
0.000569390374864561 1
0.018228647998098 1
-0.00536371676256896 1
-0.00292662875169088 1
0.0101372770029513 1
0.024085387903269 1
0.0355432944546078 0
-0.0110549199543685 1
-0.0104466205948688 1
-0.010071711463354 1
-0.0315562836060029 1
-0.00303891397808079 1
0.00783296950779851 1
0.0129977753919648 1
-0.0105057596622451 1
0.00537619932991302 1
-0.0187454085724362 1
0.0148634268000646 1
0.0130956444163178 1
0.00425749124429709 1
-0.00463770445482364 1
0.0039643671817966 1
-0.0316293679588326 1
0.00977555027634616 1
0.0260262019413668 1
0.0379424387080186 0
0.0042651549939673 1
0.00230574162756279 1
0.0109970255414644 1
-0.00679487181793623 1
-0.0504964932372958 0
-0.0420381276827581 0
0.00679805275836231 1
0.00167787537887009 1
-0.0273645684680182 1
0.0173353043491497 1
-0.0371415832091922 0
-0.00347790182836205 1
0.0198385691164123 1
0.00384154146669367 1
0.00351929390430379 1
-0.00566816037071629 1
-0.0363234185291074 0
0.0310316504413239 1
0.0168868615485027 1
0.00153182543118796 1
0.027883648603068 1
-0.0124723368198402 1
-0.00891769749318685 1
-0.0157761940999231 1
-0.0075188763389099 1
0.0159390520290913 1
-0.00628241018241271 1
-0.0178421572163263 1
-0.00845560532056099 1
0.0374944347559652 0
0.0196342203467875 1
-0.0321592343441721 1
-0.0108130553421525 1
0.0136233120472851 1
0.0045967070535687 1
0.015044923190891 1
0.00699006654360935 1
-0.00265698423415506 1
-0.0258829096447902 1
0.0132545750091956 1
-0.00970754885791902 1
0.00661509828431813 1
0.0168806943379929 1
0.0155019613882112 1
0.00982622828666092 1
-0.00783488693876004 1
-0.0123372979418574 1
0.0210699929330845 1
-0.0197741947907508 1
0.0123638573735047 1
0.01048037870909 1
-0.00342987475714412 1
-0.0418585976042655 0
0.00593725030204723 1
-0.00907550345242646 1
-0.0126326536885597 1
-0.0123161975085961 1
-0.000344637922575832 1
-0.00473682818274378 1
-0.0169712642639311 1
-0.000186055675177785 1
-0.00549763134084632 1
0.0392198458415514 0
-0.00332143161476847 1
-0.00802339179657314 1
-0.0154670309789462 1
0.0127092912903971 1
-0.0244998854776701 1
-0.0202255448519693 1
0.0143709133481897 1
0.0230518587308772 1
0.0274117884704086 1
-0.00124339767852611 1
-0.0022495985671014 1
0.00868439283275428 1
0.0271026110952354 1
-0.00530381405780288 1
-0.0137469274019289 1
-0.00803306437405964 1
-0.00831067224583451 1
-0.017798864366396 1
-0.00254341481928966 1
0.0104762572880147 1
-0.022351958461703 1
0.00845562257731909 1
-0.021762799743407 1
0.0444498252456466 0
-0.00455164149529844 1
-0.0162894207015716 1
-0.0274931595043304 1
-0.0129607009566825 1
-0.0230420248640791 1
0.0251101895033499 1
0.0211119956551472 1
-0.00542591788225421 1
-0.000265543402236592 1
0.0312353412207945 1
0.0139937375929013 1
-0.0078510751806607 1
-0.0300296866980201 1
-0.0299480289852843 1
-0.0270078150547319 1
-0.00497550389881353 1
0.00610865721334585 1
0.00356096401965002 1
-0.0258254899277052 1
0.0111236419751635 1
0.0391151876639339 0
0.0263399789613984 1
-0.00350757450360224 1
0.00249341897592274 1
-0.0300702483285384 1
0.0246744034903371 1
0.00031074727312408 1
-0.0131725475544991 1
0.0016122743288268 1
0.00982696866316387 1
-0.00080849292226703 1
-0.000515189410711084 1
0.0164021476172321 1
-0.000357713420046023 1
-0.0182000601851801 1
0.0136747483887729 1
-0.0195379086368059 1
0.00688988242069386 1
0.0206012574023349 1
-0.00919148918303109 1
-0.00291800030380921 1
-0.0413109451901785 1
0.0370655518622233 1
0.00324427306645271 1
-0.0106761726137839 1
0.0242984459695057 1
-0.0335562346459721 1
0.00168428633395025 1
-0.019841267030336 1
-0.0140127946047405 1
0.029472031421958 1
-0.0101399393759169 1
0.0133741886431279 1
0.00504314772016682 1
-0.000465008581099069 1
-0.0155312588878793 1
-0.0282977537642418 1
0.0238249235039687 1
-0.0134893169808715 1
-0.0262531215368963 1
0.00977260143699757 1
-0.00598955967631635 1
0.0363289326754137 1
-0.00668839968030212 1
-0.0358633696012314 0
0.00489024709782595 1
0.00141263679668592 1
-0.0193917912653677 1
0.00784443602694552 1
0.0113633134989047 1
0.00685534522793628 1
0.0266560852625909 1
0.0143938517073009 1
0.00721740114829303 1
-0.0285646240739971 1
-0.0099678455469128 1
-0.00668291742206446 1
0.0276942206997764 1
-0.0245596394079593 1
0.00052284585299763 1
0.019103744384126 1
-0.0246603510401175 1
0.00707724840758968 1
-0.00706494143773383 1
0.00544008194274928 1
-0.00653044377612337 1
0.0149928342426678 1
-0.0108429274864154 1
0.0117740255701692 1
-0.0115439895901494 1
-0.00776263945620232 1
-0.010804419126336 1
0.00797596811496156 1
-0.0111940483527814 1
-0.00788359622016098 1
-0.0189001528383769 1
0.0188685040840646 1
0.0121230937880623 1
-0.0185896750873113 1
-0.00479717303305675 1
-0.0141578599605047 1
0.0116818793444065 1
-0.0241337969443057 1
-0.0141165650731893 1
-0.019769418742721 1
-0.00722010629151519 1
-0.00460907374505709 1
0.0282478697477187 1
-0.0313017580055489 1
-0.00394949019722436 1
-0.00597780878651048 1
-0.012415610620242 1
0.00483644699086908 1
0.0219962293208889 1
0.00670674071637902 1
0.0112660609610639 1
0.0234710528907787 1
0.0175012556119681 1
0.00459462879907288 1
0.00067926253303547 1
0.0227322607402019 1
-0.00333287741079405 1
-0.00900681493464159 1
-0.0171663982623507 1
0.0108708435211506 1
0.00654912933613704 1
0.0156636137289304 1
-0.00701737855732546 1
0.00927882080686347 1
-0.0210354436750391 1
-0.0403942243540661 0
0.0225195130587377 1
-0.0220416645527908 1
-0.0184324827078759 1
-0.0277980943772672 1
-0.0177498444867007 1
-0.0123118528105356 1
-0.0186074685100202 1
0.012118976126615 1
0.00666723504560262 1
0.00405764149448714 1
-0.00104399719277631 1
0.0166662610245785 1
0.0341185108501225 1
-0.00783179074765542 1
0.0166704815179436 1
-0.038491900382447 0
-0.0176594567782918 1
0.00720302829136565 1
-0.0122695936534986 1
0.00627351209876513 1
0.00133197053817516 1
-0.0412940092136464 1
0.00573080639526875 1
-0.000937063283626216 1
0.0175401514074456 1
0.00601842656471514 1
-0.0467518604531553 1
0.00850766532704384 1
0.00963834910097868 1
-0.0127246332389628 1
-0.000494506348755743 1
-0.00780973748977149 1
-0.015802893065488 1
-0.00235666182132165 1
-0.0229481658342863 1
-0.0256850730299065 1
0.0244225654038504 1
0.0324968309510939 1
-0.0120574360061573 1
-0.00565702661771279 1
0.00948677288483333 1
-0.0212683520656371 1
0.002679018121466 1
-0.0162807861937659 1
-0.0189076403168293 1
-0.0081317971290358 1
-0.0108362281338106 1
0.0278318564577623 1
-0.0319153329778901 1
-0.0189523964050177 1
0.00444427434166994 1
0.00904881566175267 1
-0.0260828005448535 1
-0.00721262348270036 1
0.00500539067266616 1
-0.00643316782844534 1
-0.0168141764206921 1
0.0149509913401848 1
-0.00551567081002742 1
-0.0195198522522563 1
0.0125123861030482 1
0.00822173430124038 1
0.00720853772208285 1
0.0113087623015188 1
0.0138775354518202 1
0.0264461902920048 1
-0.0200411998862545 1
-0.00646865058185169 1
-0.0157654691991682 1
0.00381858952214302 1
-0.0130728701565887 1
-0.0337505524177137 1
0.0232172998791372 1
-0.00576191710635972 1
0.00494758585457408 1
-0.024403672107685 1
0.000215589290212739 1
0.00248515488859596 1
0.020965612615189 1
0.00201326247356621 1
0.00667057008587803 1
-0.0128272011126681 1
0.00530744332586918 1
0.00454871255563817 1
-0.013961621617023 1
0.00633026704771429 1
0.0143978919688014 1
-0.0255821620886895 1
-0.00703720254357367 1
0.0319358344446034 1
-0.0421700981511573 1
-0.000405988795522968 1
-0.0100785478048461 1
-0.00698890789025451 1
-0.0175071827391289 1
0.00321499560341553 1
0.0210418355015027 1
-0.0149277634725023 1
0.0135771947876454 1
-0.011720109363767 1
-0.0174267062544084 1
-0.0159347630700634 1
0.00778217116571507 1
0.0303413837549297 1
-0.00738503820072558 1
0.0231701282713176 1
0.00796878538214295 1
-0.00617197899683657 1
0.00766205878834306 1
0.00949492907142041 1
-0.00230527488698219 1
-0.00723248143723956 1
0.0259532145734762 1
0.0357673648545216 0
0.0163959774818584 1
-0.0347725951364543 1
-0.00585106762472661 1
-0.00504152944275347 1
-0.000346450404971228 1
0.0240552391835731 1
-0.0327374021906326 1
-0.0297105458069975 1
0.00940499870629318 1
0.0307684459201921 1
-0.0268330527470132 1
0.011251287678037 1
0.0212687820887687 1
-0.0177166506914322 1
0.0182661030678136 1
-0.0166102874465452 1
0.0222165594336116 1
-0.00104968067570034 1
-0.0207399949632837 1
0.0198868944040701 1
-0.0114968328874776 1
0.00900108946064036 1
-0.000696618883267844 1
0.00597395286260579 1
0.0199290267003199 1
-0.00469188777006245 1
-0.0128505537143274 1
-0.00335355851887733 1
0.0126283962622119 1
-0.0128642870774131 1
-0.0174140543236243 1
0.00498829711104098 1
0.00375694690857148 1
0.025998379492835 1
0.00295294603779398 1
0.0011846194539702 1
0.0167256790936478 1
0.0165809960610878 1
0.00710543645599158 1
-0.0010723283772779 1
-0.00851448856722543 1
-0.009897257275142 1
-0.0312699439284446 1
-0.0108671718018022 1
-0.0105550355868491 1
0.0162163162343224 1
-0.00947705956162101 1
-0.0121706666748896 1
-0.0068128677896619 1
-0.0139850855643392 1
2.19039381240886e-05 1
0.0014531958760708 1
0.00339690432723918 1
-0.0197111537612945 1
0.00832444778158166 1
0.0230716723969625 1
-0.0138863017890293 1
0.00551631008193983 1
0.0101197202315492 1
-0.0360904687524983 0
0.0128869652243101 1
-0.00882913363405387 1
-0.00545696435497899 1
-0.00485720123088745 1
-0.0451633840750667 0
0.00713617509967531 1
0.00414509046963318 1
0.0105794776659716 1
0.00484299409701172 1
-0.0170460631207536 1
-0.00792474324185967 1
0.0106802437514924 1
0.0284205411582685 1
-0.0370319329025114 0
-0.0240863321619901 1
-0.0145310385784701 1
0.0218630355854896 1
0.00330852948913557 1
-0.00059032115301129 1
-0.0227029240305458 1
0.00280564638001855 1
0.040325618102974 0
-0.00659662820956988 1
0.00539980053465405 1
0.043281161270134 0
-0.0114084183827284 1
-0.00694215455570663 1
0.00240661206471097 1
-0.0134895885688459 1
0.000879391834819088 1
0.00460925705646976 1
0.0043948289930804 1
-0.00625660535753158 1
0.00196053982490394 1
-0.0224297157884642 1
-0.0149948619960086 1
0.015219282428906 1
0.0145757565805476 1
0.022387587385104 1
0.0135750343462741 1
-0.00805722246504629 1
-0.0208354103966091 1
-0.0216281952975375 1
-0.0358028007711681 0
0.0134154463578617 1
8.33263501684376e-05 1
-0.007783608917581 1
0.0147552011432786 1
-0.0133968276658078 1
0.0427543663488148 0
0.0110158187133574 1
0.00542481424337321 1
0.0259627161082565 1
-0.00543290767882563 1
-0.00454065124960296 1
0.0368072485141873 0
0.00142461092885439 1
0.00615753464649771 1
-0.0103045692410896 1
-0.0184967312115222 1
-0.00375656721895923 1
-0.0092392997772939 1
0.0131107111935278 1
-0.0257677828293893 1
-0.00225351006299013 1
0.012947704518071 1
0.00878841418338504 1
0.0099068254621575 1
0.00946039622995158 1
-0.00168209456070648 1
0.0263090795339062 1
0.0135356275406596 1
-0.0146719460781187 1
-0.0240916453565872 1
-0.0197029754218831 1
0.0130387764795603 1
0.0173575856426977 1
0.00671073030763725 1
-0.0184566528459718 1
0.00875960459744409 1
0.017087812984601 1
0.0124112629214862 1
0.016157101176605 1
0.00261610284774752 1
0.0306644281449331 1
0.00911405645832337 1
-0.0107070802389406 1
0.00471470064645274 1
0.00279362773812715 1
-0.00762098682856063 1
0.0173664818671579 1
-0.0316404366241802 1
-0.0203535555671442 1
0.00368480451013605 1
0.00722985830845319 1
0.0175613759062437 1
0.0256853404982849 1
0.0177779706028803 1
0.0235490154424225 1
-0.0246691045753386 1
0.00195390208133704 1
0.00182373885459857 1
0.0197906620917268 1
0.0255859486564584 1
0.00128998097882644 1
0.0415677729368473 0
-0.015779752567922 1
-0.0509340105645394 0
0.0482749622024319 0
0.00451815982194187 1
0.0129446038347038 1
0.0148907804278445 1
0.00216650775200456 1
-0.00816401462931948 1
0.036214929542794 0
-0.00410036952910063 1
-0.00299171295488868 1
-0.0145019802221419 1
-0.0136919991718707 1
-0.0276590317750164 1
-0.0414733627029768 0
0.0325251623532319 1
-0.0143220704355628 1
0.0191524770260306 1
-0.036606841395336 1
0.00738385594136035 1
-0.0132444563610469 1
0.00204631323527375 1
-0.0241412857321602 1
-0.020991933488513 1
0.0160577938594183 1
-0.000731277108551536 1
0.0302120879698102 1
-0.0255081851834614 1
0.0308155711206506 1
-0.0242959480818389 1
-0.000604082176529355 1
0.0143694907841354 1
-0.0292742717967301 1
0.00100565127358778 1
0.000549070352003422 1
-0.00301656743092828 1
-0.0248274724321323 1
-0.00537286938652954 1
0.00910242586207657 1
0.0201298516176186 1
0.036039569133731 0
-0.0107829442045509 1
0.0185014956347031 1
0.0240663167618371 1
-0.0155641291013503 1
-0.0100581274186955 1
-0.0202498318815212 1
-0.00578091150033793 1
-0.0160333480474662 1
-0.00313609748660706 1
-0.0288206532939164 1
-0.00263045598074594 1
-0.0123953758801151 1
0.0109855624519935 1
-0.0294926242091543 1
-0.0247332411045613 1
-0.0215542201825143 1
-0.00850379966715949 1
-0.00953790248235491 1
0.012952719573425 1
-0.000469364839070045 1
-0.00533988957821561 1
-0.0363042056838585 0
-0.00198753441544277 1
-0.0203769392744337 1
0.01092904437772 1
-0.0295988048393809 1
0.00204700188467034 1
0.00657868461180298 1
-0.00142198114765252 1
-9.31915265541764e-05 1
-0.0287531264224601 1
-0.00144752431063263 1
-0.0404676448170537 0
-0.0181706284633504 1
-0.000912765579992413 1
0.000634918292864037 1
0.00764789284217055 1
0.00805417021407022 1
0.0112409186493105 1
-0.0102166714378748 1
-0.00823968549553578 1
0.0285974972484721 1
-0.00448549441711411 1
-0.00852678701618688 1
0.00995917278168264 1
0.0172007797080021 1
-0.00507759552142014 1
0.00427934002222098 1
-0.0135503670444257 1
0.0379738567860895 0
0.0188426289685396 1
0.00682593870585236 1
-0.00467968221906409 1
-0.0136162849798354 1
-0.000886014239113907 1
0.000545175187718981 1
0.0213617984852129 1
-0.0288318014113715 1
-0.0123869234093005 1
0.0190673915813739 1
0.0101646727359487 1
-0.013306285069926 1
-0.00737656017689373 1
-0.00397245553907223 1
-0.00357073578740261 1
0.00252939142427727 1
0.0099167911883716 1
-0.0106084488950335 1
-0.00205214167587807 1
-0.00317774593250493 1
-0.0256370831166759 1
-0.0160156196630327 1
0.0200639499187814 1
-0.00250821782397041 1
0.00135383551703829 1
0.00172221202276148 1
-0.00325987645592478 1
-0.0346622774059688 1
-0.00770057129978089 1
0.0136795802672739 1
0.00733771139429097 1
-0.0141860467580024 1
-0.00363291928058837 1
-0.0134124965050895 1
0.0181400198810346 1
-0.0159225839203974 1
0.021797523557157 1
-0.000502369415744623 1
0.0200125105900181 1
-0.0426995244379835 0
-0.00769931796998753 1
-0.0121582187927869 1
-0.0220890447695662 1
-0.00381995882217062 1
0.00965932454064136 1
0.0204817752967207 1
-0.0255359466318523 1
0.0185706071456325 1
0.00447266486208726 1
0.00390199567054921 1
-0.00745704107373442 1
0.0186338626758419 1
-0.0235654695270467 1
-0.00892530254062986 1
0.0049509990436656 1
0.0127173031114478 1
-0.0275557673387351 1
0.00395244067375456 1
0.021413794635007 1
0.0240077938815654 1
0.0190162804654259 1
-0.0396254181735199 0
-0.0181651615602781 1
0.0154163434259216 1
0.00511636691658538 1
0.0175792781993493 1
0.00566339547961522 1
0.0241817790382901 1
-0.00143818269051288 1
0.00805621009214893 1
-0.0145771901222119 1
0.0247559641518357 1
0.0394354147828002 1
0.0107552994748129 1
-0.0332311205627323 1
0.0079852782776735 1
-0.0105565692354797 1
0.0128645853572199 1
-0.0339408683136838 1
-0.0230452863578883 1
0.00861540645175541 1
0.0246279893761674 1
0.0442226637393846 1
-0.0142281453484497 1
0.0136960983086155 1
-0.0195090159098069 1
-0.0157630312619274 1
0.00380183896597487 1
-0.0180868679797565 1
0.00548422794739181 1
-0.0201492076655585 1
0.0111385633851467 1
0.0293341741817413 1
0.0409229269216996 1
-0.00568437018811133 1
0.0119121373585931 1
0.0128870539040356 1
-0.018495569085213 1
-0.0123423100734523 1
0.000209821553406847 1
0.0021734102443464 1
0.0118150901055987 1
-0.0133302595974471 1
0.0133766586419125 1
0.0315037395132347 1
0.0395681450277516 0
-0.00319048288400322 1
-0.00339988922573849 1
-0.015058008676965 1
0.0374738105162284 0
-0.00380514187524671 1
0.0448890902693202 0
-0.0401367315548876 1
-0.0264264529876365 1
0.00706275016109022 1
0.0062181684280464 1
-0.00274276248891008 1
-0.00447628918761948 1
0.030250791052219 1
-0.0069607396431763 1
0.0360148332535154 1
-0.00553598270696576 1
0.024083593519052 1
0.0356521615634674 1
-0.0276905436756847 1
-0.0244245805991867 1
0.0169877693613053 1
-0.00606470701540263 1
-0.0290523397154041 1
0.022838419938682 1
-0.0029589039405178 1
-0.00981111912547009 1
-0.00288120049523627 1
-0.0353130238455978 1
0.00531847279360434 1
-0.00946200802461568 1
0.00956636792886331 1
0.0180217508065738 1
0.0393951663389971 0
-0.021968041428216 1
-0.0188951814252272 1
-0.0180308239168786 1
-0.0493028512798176 0
0.0209096321879298 1
0.011268884876663 1
-0.0567452214765795 0
0.0129442346847935 1
-0.0572885193166026 0
0.0198314248710867 1
0.0364491460381123 1
0.00227596376582119 1
-0.0387621347182595 0
0.015014930124541 1
0.00499742999600258 1
0.0307152225969217 1
0.00123355906235477 1
0.0284617380078304 1
-0.000440786828996102 1
-0.00255999878255999 1
-0.00931694562818078 1
0.013343682162077 1
-0.00264746295858649 1
-0.0127880072929976 1
0.0328813328620522 1
0.0123223613155272 1
0.0693685829333019 0
-0.011334904361261 1
0.0348947892832756 1
-0.0218373047586602 1
-0.0071367375933445 1
-0.0245623011604681 1
0.0204825541678424 1
-0.00118931044643994 1
-0.00361671593801849 1
-0.0108567291758168 1
-0.00151853682321145 1
0.00700865967905456 1
-0.00537014990049327 1
0.00532691396519417 1
-0.0296811994110085 1
0.0378720357000281 0
-0.0095783241662843 1
0.0331818761667507 1
0.033120663673183 1
0.0178579532497979 1
0.0192765078879979 1
-0.00191001864453741 1
-0.008091734292987 1
0.0105976558203183 1
0.015944941279277 1
-0.000144138051403054 1
0.0138571668810764 1
0.0394212289846777 0
-0.0170986862177024 1
-0.00982219791519767 1
-0.00719504226851266 1
0.0162337381999769 1
0.00693521761666662 1
0.00482416686745656 1
-0.000698063684267947 1
-0.0326869403321162 1
0.0144004578248165 1
-0.00387105409870453 1
0.00162734349834531 1
-0.0272428053784186 1
-0.0141003093959421 1
-0.0111848015816242 1
-0.0248368509545067 1
-0.00185184525343455 1
-0.0179997135744148 1
-0.00167724232658645 1
-0.00368722216193244 1
-0.0290560435338821 1
-0.0110029722482863 1
0.0127990166281422 1
0.0102502083703345 1
-0.0112682973679759 1
-0.00831129339537324 1
0.0137393440936411 1
0.0340070092224809 1
0.00513963315495276 1
0.0124392999004706 1
-0.00653197513767139 1
0.0136356533986509 1
-0.000682183276498916 1
-0.0237348762402275 1
0.0325766413671005 1
-0.0260617801574931 1
0.00809947759151941 1
0.0260728096677581 1
0.0158902337675884 1
0.0043064153973839 1
-0.00793380586190403 1
-0.0275080262298024 1
0.00695380473684568 1
-0.0164583001197526 1
-0.0283552116698408 1
-0.00338841455166677 1
0.0153338724453194 1
-0.0295990185912229 1
-0.00371172912379728 1
-0.0199600312769711 1
0.000138379563991055 1
0.0134653590769226 1
0.00227437780366019 1
-0.0223334873193909 1
0.0140793773146806 1
0.00830648374054697 1
-0.00486071938137405 1
-0.0152824420051555 1
0.0322351786881726 1
-0.0357707115978399 1
0.0149482715503941 1
-0.0238315347272648 1
-0.027057138726818 1
-0.0165119616106754 1
0.02331342075712 1
0.0136119442295707 1
0.00262085780452201 1
-0.0029417173638773 1
0.000946034838367425 1
0.0249600129570823 1
0.0174721356108675 1
-0.00370420015814084 1
-0.0284470411762767 1
0.00166320531981033 1
0.0191189692681329 1
-0.00478523158470259 1
0.0178070024080541 1
0.00171373391961212 1
-0.00784973930326463 1
-0.0068495894035805 1
0.0208535147390011 1
-0.0146353273544313 1
-0.0378177162072148 1
0.0013220262126479 1
0.0248796813151847 1
-0.00620395693232329 1
0.0100082612372952 1
-0.00689611822388376 1
-0.0064336268841705 1
-0.000370825285332864 1
0.0136400590527783 1
-0.021157117629741 1
0.0187983674322613 1
-0.0163769356317409 1
0.0311296363690065 1
0.0119461972264615 1
-0.0150625325668462 1
-0.00478232635064526 1
-0.00964372914548364 1
-0.00610811981066231 1
0.00647207954002376 1
0.00599313353930629 1
-0.0346068692903835 1
0.0229204482822332 1
0.0123244903952598 1
-0.00582299659181546 1
-0.0127730446776928 1
-0.021683837346807 1
-0.00562377378821446 1
0.00421390941078861 1
0.00149329545661832 1
0.0123245780089335 1
-0.0170168136629445 1
-0.0211987485548231 1
-0.000762656374569488 1
0.0311009480344446 1
-0.0233964826552628 1
0.0240605748361476 1
-0.00203276649260317 1
0.0116786144979005 1
0.015572143534119 1
0.0102121401588706 1
-0.0177987048731272 1
-0.0162484850992451 1
-0.0227969032139641 1
-0.0395736635214292 1
0.0215304750885104 1
0.0114083261308527 1
0.0110910220718318 1
-0.00932052029588102 1
-0.0113188083552719 1
-0.0109507806426714 1
0.0144500118646369 1
-0.0380702601585483 0
-0.0101885141039605 1
-0.0187644434858107 1
0.00611498105555781 1
-0.0334954484770865 1
0.0100681941801001 1
-0.00194479349893691 1
-0.000572464253000254 1
-0.00454962390608127 1
-0.0340681620788582 1
0.0285846574892308 1
0.0163724239631459 1
0.0176610478354084 1
-0.018995140772763 1
0.00255460451866454 1
-0.0149326057602685 1
0.00130479885294918 1
-0.0241733443287356 1
0.0259708322955711 1
0.0305071078509624 1
-0.000464184199522218 1
0.0180531346986309 1
-0.013037448626292 1
-0.0439548434375196 0
-0.00062442858720889 1
0.0106160665504547 1
-0.00613333761525218 1
0.025784950378323 1
0.0162631365400394 1
0.0121013278278263 1
-0.042805694460924 0
-0.00162094931833076 1
0.00401544410722586 1
0.0171497711523372 1
0.0248226926626507 1
0.0230249104058879 1
0.00106400377254651 1
-0.00504065267870981 1
-0.00420061088151878 1
-0.00273281936283287 1
0.000564523904713897 1
0.0095878695325808 1
0.00654147626433784 1
0.0161932714104208 1
0.00133272388535258 1
-0.00637904084767742 1
-0.0233518950832158 1
-0.0182646700510928 1
-0.00887313483126723 1
0.0271738009359539 1
-0.011678004136003 1
-0.0262762429944775 1
0.0134373610148899 1
0.00358913748788048 1
0.0190184571401523 1
-0.048199698042164 0
-0.0333965650612979 1
0.00283361028534668 1
0.00953320168293703 1
0.00161222541781286 1
0.0123171072819343 1
0.0294413106489425 1
0.022777094032748 1
0.0445464881965716 1
-0.0147722287650265 1
0.0191028219497447 1
-0.0119415699480168 1
0.0216629251726887 1
0.0170441072802989 1
0.0256130651860958 1
-0.000951602575459863 1
-0.00144847245688131 1
0.00501150530843074 1
-0.0216763670293043 1
-0.0110228870242914 1
0.000915057072486766 1
-0.000915011590730373 1
-0.0193718394166535 1
0.0206093589312515 1
0.0208417666450215 1
0.0215816679866306 1
0.0287398620823985 1
0.0251748018808487 1
-0.00330063592636946 1
0.00783136759474901 1
-0.0212887357613419 1
0.010155526133562 1
-0.0182295520299359 1
0.00175160720255755 1
0.000108644491511226 1
-0.0113272912689526 1
-0.00773299956681517 1
-0.00911327185731652 1
0.0120904934594548 1
0.0213638278545386 1
-0.00208443259928219 1
0.0232580193221419 1
-0.0156500401432909 1
0.010199819583725 1
-0.0268058674966728 1
-0.00409004117680587 1
-0.0396193445874845 0
0.0186646121784272 1
0.0143987605952862 1
0.0306714229432577 1
-0.0406113707517337 0
0.0158897668020684 1
-0.0137307066281548 1
-0.0127778780419278 1
-0.00433764225583898 1
-0.00136945606723723 1
0.00501593482933578 1
-0.0243588185919999 1
-0.0371970529895665 1
-0.0298603707517097 1
-0.00454680433038264 1
-0.0256753527140485 1
-0.00722949853726014 1
0.0156446406215127 1
-0.00576755482710257 1
0.0136141332182288 1
-0.000394455692727511 1
0.030756634549646 1
0.019554045722759 1
2.90116994982673e-05 1
-0.013592496691491 1
0.0121000511911015 1
0.00618770291256002 1
0.00483945450605435 1
-0.0358772381360265 0
-0.0217673433537839 1
-0.00616841428801763 1
0.0115462091100133 1
-0.00571231076864263 1
0.00595307209201874 1
-0.0130309770247817 1
0.048210528689047 0
-0.00747438679798348 1
-0.0073789594635278 1
0.0232779715160359 1
0.0225327964990354 1
-0.00496713295757719 1
-0.0543289853241289 0
-0.00122832348564146 1
-0.0245076223205284 1
-0.0100129149581221 1
-0.0100900520880493 1
-0.00871096232931208 1
-0.0176165095448345 1
0.00568587827058479 1
0.0104535198610535 1
-0.025373960743859 1
0.024599026244789 1
-0.01255533713407 1
0.0186452581212405 1
0.00310544124517549 1
0.014722770072897 1
-0.00779361058287715 1
-0.00608743206087098 1
0.00284261606236501 1
0.00846198150383731 1
0.0110961072182332 1
-0.0055848049130136 1
0.0248649521568796 1
-0.0163120855610194 1
0.00673275610970802 1
0.018480923414741 1
0.015986855237777 1
0.0139593229640498 1
0.0177728338087995 1
-0.00356049573032328 1
0.00515364545190541 1
-0.0382327873759022 0
-0.0331908424661621 0
-0.0165548099298793 1
0.0254633516063445 1
0.00387009121979737 1
0.030591834560817 1
-0.00746956252544064 1
-0.0307676614839953 1
-0.0108595882774616 1
0.0241954394346947 1
0.0110044601130027 1
-0.0156482846880923 1
-0.00208907426888167 1
-0.0112596037869265 1
0.0150322453208014 1
0.00971712157501074 1
0.00125147955223326 1
-0.00474244838553327 1
-0.0272763486318031 1
0.0249797376963953 1
-0.0153454808087991 1
-0.0198698527511188 1
-0.0209908731608021 1
2.41850271146746e-05 1
-0.00152045644259378 1
0.0124014818925932 1
0.0162535425490158 1
0.00103505867096592 1
0.0185229081328107 1
0.00381168304100824 1
0.0170492670217282 1
0.0102763473961197 1
0.00717264436434094 1
0.0397336060193856 0
0.00563654509631505 1
-0.00636762205898846 1
0.00323941937639787 1
0.0414501179052673 0
0.0276978916607966 1
-0.00985457249248127 1
-0.0119818617944581 1
0.0143746907028182 1
0.0113010053130756 1
0.018073201572876 1
-0.0146438663294939 1
-0.0378462244289447 0
0.00663692099230455 1
-0.00462655653079918 1
0.00585218658022867 1
-0.0138955427846516 1
0.0340325256011913 0
-0.0126510822056492 1
-0.00242644965664566 1
-0.0191356551220313 1
-0.00854873039199969 1
0.0427770309217096 1
0.00139380640969209 1
0.00596244704447331 1
0.0132739506118241 1
-0.0124748155900525 1
-0.00405938071492768 1
0.0052387677550863 1
0.0313807011093789 1
-0.0217618648950129 1
-0.0362747246334463 1
0.0090170007602112 1
0.00673409929981794 1
-0.0167708901654426 1
0.0194558873581088 1
-0.00137051338578474 1
0.025328745047888 1
-0.0265068605268942 1
0.000585264534419196 1
0.00918523865839701 1
-0.00536861262532726 1
-0.00769964733470661 1
-0.00754203689580198 1
0.00416762089484866 1
0.0114479956135278 1
0.0101569473986508 1
-0.0225323711646901 1
0.0212501750668979 1
-0.0243692505275986 1
-0.00282536722143015 1
0.0155103841385022 1
0.0109555917964891 1
0.0204469303422018 1
0.0159110078168511 1
-0.014912856847586 1
0.0235801918443601 1
0.0111772273128401 1
-0.00795365679389814 1
-0.0113815790365705 1
0.00697862642795304 1
-0.0322375264031887 1
0.00553365768394811 1
0.000665408241945422 1
0.0375342291926065 0
0.00707995221556386 1
2.63499030324049e-05 1
0.0202908156819669 1
-0.0137984795123237 1
0.015391452009646 1
-0.0219800625090384 1
0.0167413465763071 1
-0.00497327524663631 1
0.0306429755735031 1
-0.00328981317994599 1
-0.00872895591223029 1
0.019796044623637 1
-0.00289337905551973 1
0.013365960598714 1
-0.00344905910414117 1
-0.00559452626898543 1
0.00256093382473624 1
-0.0109296229823895 1
-0.0222244171130737 1
0.00318337790872771 1
-0.00653539804027012 1
0.0226428125599008 1
0.00423761293329261 1
0.0207527199006328 1
0.00684405761406469 1
-0.00542318216909699 1
-0.0423085011921235 0
-0.0355841399632822 0
-0.0259144978187602 1
0.00831270711460138 1
-0.0171377081590648 1
0.0418593239300477 0
-0.00853947512295689 1
-0.0426782334648578 0
0.0175260073664962 1
-0.0109287709965142 1
0.00219160925059142 1
0.00337018826328248 1
0.0200698673937983 1
-0.0102113355785762 1
0.00100283938545234 1
-0.0254500132680563 1
0.00161806930791622 1
-0.00126701916451968 1
-0.0233758914684306 1
-0.00748998395906111 1
0.0230355022933662 1
-0.0107201402286655 1
-0.0194494876855169 1
-0.0144553407426986 1
0.028964686529382 1
-0.0431360709198639 0
-0.0193072922299149 1
-0.000474780454865501 1
-0.000656469802908449 1
-0.00769931370203978 1
-0.0155784179558517 1
0.00554404528210011 1
0.0394554210202182 0
-0.0181751904402128 1
0.0353704154461084 0
-0.0296967918319961 1
0.00173336145986737 1
-0.00914636181969425 1
-0.000222146313213928 1
0.0229352728269563 1
-0.0163781130144795 1
-0.021684960058435 1
-0.020873388037086 1
-0.0076468764902736 1
-0.00345942498596657 1
0.00691460285442274 1
-0.0191168336508679 1
0.0246327151132323 1
0.00481568695608447 1
-0.0102633445859832 1
0.0142272615234376 1
-0.0112919568545644 1
0.0134266813135957 1
0.015010278458325 1
-0.0226950526040776 1
-0.0237406417022799 1
0.00644616897206154 1
0.0047903838467766 1
-0.0126113569819032 1
0.011423694410618 1
-0.0194360171953534 1
-0.0163971409221205 1
-0.0116912193096104 1
0.00668482110168505 1
0.00360210484882316 1
0.00464786271664479 1
-0.00548323703193204 1
0.0320643302861573 1
0.000501223633917244 1
-0.0170489510507803 1
0.0037760153501036 1
-0.00677003447175389 1
0.0144592184976694 1
0.0210800586867917 1
0.0151135415008534 1
0.00269068471864261 1
-0.00252998370994526 1
-0.0209783097275506 1
-0.0231010607855593 1
0.00393561781175147 1
-0.0185703179111197 1
-0.00755062162168398 1
0.0121348748840351 1
0.00355352056504819 1
-0.0203583036103919 1
0.0278262780774147 1
0.0120331794228654 1
-0.020425291898313 1
0.0102352251993667 1
-0.018956860518954 1
0.00999948829901495 1
0.00385940272349079 1
-0.00800380266936999 1
0.0224061431507084 1
-0.0110860146209303 1
-0.0215714108966334 1
0.0166438495214507 1
0.00435453171141165 1
0.000840409099644443 1
0.00648770197323314 1
0.00937352145132679 1
-0.0272357087250373 1
-0.0242144191938828 1
0.0219805769609389 1
0.0437460042818396 0
0.016835799492653 1
-0.0131923869949976 1
0.0115251639770737 1
-0.00102571449928721 1
0.0456245563213009 0
0.00919784263022007 1
-0.00396191858547436 1
-0.0163084625151734 1
-0.00480151561464951 1
-0.00903511176417157 1
0.0144867563338278 1
-0.0169081323975177 1
0.032560430202988 1
0.00125166083162235 1
-0.00520398710822666 1
-0.00150249565681558 1
-0.00712505729597478 1
0.00565205208454994 1
-0.00287197621359939 1
0.00779688506419232 1
0.0180260868053105 1
-0.00414902104985835 1
0.0156428230191854 1
0.0140784854735069 1
0.0284791440268852 1
-0.00165566566482759 1
-0.0321388329424599 1
0.00981758625976166 1
-0.0175779161205099 1
-0.0325173094443528 1
0.020438418434792 1
-0.0126438261899773 1
0.0184959437617949 1
-0.0130600038303525 1
0.0152268058431498 1
0.00173746738540012 1
-7.22087517951737e-05 1
-0.0214285896465746 1
0.00177920692262101 1
0.0118329805079554 1
-0.0015662548044849 1
0.00177890307076387 1
0.0259809474680236 1
0.00473039712705373 1
0.00595448346589249 1
0.0300762752882846 1
-0.0170533790111923 1
0.0219660733313904 1
0.0145189584485354 1
-0.0118838719399077 1
-0.0189254845019223 1
0.00212856262167831 1
0.0136444927767559 1
0.0221788439325665 1
-0.0138287683560103 1
0.0137175022914911 1
-0.00713112086565112 1
-0.00589258472002065 1
0.000294012624775406 1
-0.0196107865063604 1
0.0511837864621167 0
-0.00903971875412329 1
-0.0105218518311628 1
0.00308457419498091 1
0.00439143389130917 1
-0.00160058616029126 1
-0.0242640307309245 1
0.0120640556976473 1
-0.0125378843760411 1
0.031479771519385 1
0.0073694266193545 1
0.00612299055131475 1
0.0232208562878326 1
-0.00194971114563887 1
0.0219848799804993 1
0.0225544461986192 1
0.00202329222425639 1
-0.0249228408249616 1
0.0315529276991462 1
0.0136070879444355 1
0.023807361596562 1
-0.0150520993553737 1
-0.00497346004525763 1
0.00155658535617691 1
-0.00176678592280682 1
-0.057110489739135 0
0.006151307039176 1
0.0102890485874647 1
-0.00827378847288405 1
0.00157446479557485 1
0.00794703443062422 1
-0.0157901585281878 1
-0.0108192609736422 1
0.00761133563408874 1
-0.00173799612355383 1
-0.0138976390847654 1
-0.0048489888791125 1
0.0205642161720793 1
-0.0442213215525597 0
0.00386491759273191 1
-0.0489580914134618 0
-0.0107000129786474 1
-0.0156716467310823 1
0.0258803974984857 1
-0.038785464421612 0
0.00111650998807859 1
0.00592992520685655 1
0.00312836321192367 1
0.0216817302914276 1
-0.0102474738901445 1
0.0149386217129616 1
0.0229259506541952 1
0.00868531839826119 1
0.0185599659547489 1
-0.00677838193502144 1
0.00411519190492441 1
-0.0134510393862722 1
0.0010351369942615 1
0.0188316914588116 1
-0.0210931970762488 1
-0.00819071829007345 1
-0.0403453132071462 0
-0.0405118261910752 0
0.0139073951141007 1
-0.0205180498863393 1
-0.0126966255384755 1
-0.0257589682497823 1
0.0138772560303165 1
-0.0278900176353924 1
0.00643202760216025 1
0.0148093351604292 1
0.0298179333905908 1
0.00359262017455177 1
-0.0136498860489912 1
0.0192252414060007 1
-0.0043175936281008 1
0.0198790105679978 1
0.0149091928453555 1
-0.00814332657090893 1
0.0227725975061568 1
-0.0231053176745392 1
0.0469395680166504 1
0.000143938532671679 1
0.00307168202897813 1
0.0275321062192198 1
0.0195532870557861 1
0.0182535277231773 1
-0.00935932039972753 1
-0.0204478292473924 1
-0.0103051282251221 1
-0.0238665170056395 1
-0.0106550807705733 1
0.010305275502403 1
-0.00513916113477518 1
0.0212997588024901 1
0.00587594313889847 1
0.00324413639662475 1
0.00960440295277832 1
0.0464266902679987 0
-0.0142226875100308 1
-0.00174372122288712 1
0.0217117036102469 1
-0.0159504837345624 1
-1.59821653994581e-05 1
-0.0304921977569224 1
0.0216255643402514 1
0.0166735724063864 1
0.0312978374940819 1
0.0360095838006732 0
0.00244669573680938 1
0.00880533596225325 1
-0.00398457701268164 1
0.00699298097260712 1
0.00860432386609046 1
0.0197587099690861 1
-0.00334205364870963 1
-0.00289031130596841 1
0.0102301047082951 1
-0.0107438441507165 1
0.00126421054140115 1
-0.00324725361541693 1
0.0267320310941539 1
0.00291030314015556 1
0.0097365360854029 1
0.0114069211007726 1
-0.0166296176288109 1
0.022988480489484 1
-0.000684795876371876 1
0.00224800392828276 1
0.0124717457887888 1
-0.00775113590272424 1
0.0194452830825952 1
-0.0248391676117572 1
-0.00781507175693169 1
-0.0333058108825781 1
-0.0297084507928008 1
-0.0335297034102365 1
-0.00129171416681643 1
-0.0250795199950242 1
-0.00178476170428651 1
-0.00727894174103672 1
0.00367124271829738 1
0.00713194231079694 1
0.00432376892182126 1
0.0135345799012176 1
-0.00531656588346652 1
0.00813115261979213 1
0.00214059109880219 1
-0.0164408731946538 1
-0.0109725095537931 1
0.0291357730665739 1
0.00065185384824633 1
-0.0209216065058134 1
0.0123942591110684 1
0.00419691120711135 1
0.0183710867063466 1
0.00672930665388221 1
-0.0114144006963756 1
0.00564647256777462 1
0.00955112377527089 1
0.0302183950625259 1
-0.000815036497301431 1
0.00896194687423269 1
0.00704312908010636 1
0.0185271455348267 1
0.018240876480469 1
-0.0225296357623262 1
0.0266854223929537 1
-0.00919045318396228 1
-0.00527479334895133 1
0.0296077489274184 1
-0.00588157966314816 1
-0.010814536643701 1
-0.015011902874096 1
0.00808027128847969 1
-0.00509667017084995 1
0.0206696645730389 1
-0.00637065099579033 1
-0.00453351283493464 1
0.023802503979923 1
-0.0258258957728435 1
-0.0136778952321148 1
0.0115793204565541 1
-0.00884376580429146 1
0.0133594929082202 1
0.00531925607094756 1
0.00125015530307681 1
-0.00188796732241805 1
0.0037315707232655 1
0.0324049437607481 1
0.0136876883023471 1
0.0231926037125525 1
0.0141102585187468 1
-0.0462014037840837 0
-0.00621041645168982 1
-0.0101836161267514 1
0.00714726391236372 1
-0.00421137129075692 1
-0.00404529539558644 1
-0.00706767326083124 1
0.00761761041017493 1
0.00515938810831532 1
0.0200925695145092 1
0.0421304984309956 0
-0.0138623951320448 1
-0.00643253561739037 1
-0.00986158018435605 1
0.0330710804460591 1
0.00135064104283075 1
0.00597566490311286 1
0.0201787711782581 1
-0.0175327900253406 1
0.00396479761145319 1
-0.00395198401847677 1
-0.0260821127578122 1
-0.0185187336705148 1
-0.0270635056576952 1
-0.0284317918929603 1
-0.0312733105457677 1
-0.00223300424198586 1
0.00347758472098015 1
-0.0368261737038391 1
-0.0116973024031478 1
-0.000810774055920097 1
-0.0455552630362392 0
-0.00316762076710273 1
-0.0067025052007216 1
-0.0139342104954673 1
-0.0195777766274916 1
-0.00164462893211838 1
0.00958808504607124 1
-7.76016814589284e-05 1
0.0156587730292686 1
0.046570131323703 0
0.0209723352120754 1
-0.00252212242815292 1
-0.010576150176107 1
-0.00114529758377074 1
-0.031326050634046 1
-0.0211008549658556 1
0.0181884492366723 1
-0.0097150699169545 1
0.00913634261390067 1
-0.00651602379416969 1
-0.00388402998121685 1
-0.00191170294637511 1
-0.0416914496755625 0
0.000463275005358462 1
0.0111279605787282 1
0.0254864162769732 1
0.01490514603825 1
-0.0029175463498781 1
-0.0396214879526999 0
-0.00873718775715946 1
0.012734230876231 1
-0.0049069575439693 1
-0.0159384909149635 1
-0.0176261408838143 1
0.0132967308546851 1
-0.0305608211357386 1
0.0240465777752582 1
-0.0205551467162045 1
-0.0123809417398245 1
-0.00304308036525503 1
0.0157527031758191 1
0.0425144022856518 0
0.0275178661240623 1
-0.0106812719201369 1
0.0123055429940408 1
-0.0318302112584872 1
-0.0218160746565097 1
0.0238978355952152 1
0.0430367463167241 0
-0.018470669254534 1
-0.00356965443429192 1
-0.0262771639278493 1
0.0267846698255646 1
0.0276713701765762 1
0.0142798136801559 1
0.0180797889477135 1
-0.00921703650991745 1
-0.0161569538920107 1
-0.00892019455753913 1
-0.020272553296685 1
0.0381187230988717 1
0.0308317199366161 1
-0.0246655010186081 1
0.0204064340789435 1
-0.0139046419055411 1
-0.00646326075605121 1
-0.0105630711911539 1
0.00791442500168672 1
0.000623096378307653 1
0.0487051036942081 0
-0.0194396061681808 1
-0.0121786795476483 1
-0.00688043032123975 1
0.00770118223549462 1
0.00672267415705841 1
-0.0178864132166322 1
-0.00118402205106308 1
0.0120797827790525 1
0.00473824961298729 1
-0.0093901937751049 1
-0.0147015999894355 1
-0.0165692089648626 1
-0.0192489139085873 1
0.0329405838509935 1
0.0331635743967678 1
-0.00596964204544395 1
5.54270744543674e-05 1
0.00411175435911627 1
0.0295724834913996 1
-0.0253144128755275 1
0.00680550675017024 1
0.0339214661969212 1
-0.0138721647625299 1
-0.00486959754757093 1
-0.0227141191112131 1
-0.00119672600559628 1
0.0156846918960551 1
-0.00981661798657576 1
0.012969304243181 1
-0.037185820605396 0
0.00038946614858951 1
-0.0220887588405945 1
-0.0149941699936421 1
0.00598259985414275 1
-0.0147935627146457 1
-0.0183675569228196 1
0.00326967510061721 1
0.00917136038886708 1
0.00872976762019382 1
0.0117934724826341 1
-0.0194140711238536 1
-0.0107119102087814 1
-0.000883532604737875 1
0.0173761462544785 1
0.00751241229164926 1
-0.0086151360032026 1
0.00922157352078112 1
-0.00256590184834039 1
0.00651115872666804 1
-0.0383129713682418 1
-0.0240374500325377 1
0.00988689827020199 1
0.00727869298010471 1
0.0102769024424537 1
-0.00517820985735999 1
0.0080538485544043 1
-0.0179188448858941 1
0.0297214621061005 1
0.00795042796388665 1
-0.00345729384884634 1
0.0118369011648879 1
0.0142583273696763 1
0.0160023610675778 1
-0.0071161406615933 1
-0.00274127232997878 1
0.0348326714065893 1
0.00906315887784078 1
-0.0055259181595073 1
0.00379327946639925 1
0.0172110266168918 1
-0.00629406217981225 1
-0.0308680752724971 1
-0.000689462464172976 1
-0.00496177493494937 1
0.00232054264821715 1
0.0263077589262697 1
0.0200754744678232 1
-0.0109866332570166 1
0.0110745754985541 1
-0.0168078842622958 1
0.0182787609497054 1
0.00151687762378404 1
-0.00980515115847172 1
-0.0042399008044296 1
-0.00456525237886697 1
0.00334474054322855 1
0.00942294437834675 1
-0.0124760484592419 1
-0.0115474542646828 1
0.00605354193715245 1
-0.0297552033153122 1
-0.0194902747795283 1
-0.0344463893623228 1
-0.00894513926504315 1
-0.00380250339530206 1
-0.0108880100202089 1
0.0131433018544775 1
0.0206412681140764 1
-0.00251507357166417 1
0.00538241678267778 1
-0.0146394357381821 1
-0.00642536880849382 1
0.0158285763077811 1
0.0140509895895901 1
-0.0238971912982527 1
0.0111577958378833 1
-0.0282666139845491 1
0.0150517375638551 1
0.0322618722093284 1
0.00712415035133665 1
-0.0129229575978696 1
-0.0341633850797284 1
-0.0531478911465114 0
0.00410136136303096 1
0.0245315799324277 1
-0.00575598253603607 1
0.000746012978612192 1
-0.0104838348888823 1
0.0359438375889565 1
0.0101058381434456 1
-0.00569584274623487 1
0.0242625455899904 1
-0.0168171552903414 1
-0.0394117205569685 1
0.00821355966657634 1
0.0159143463886603 1
0.00492895880898458 1
-0.018715670997596 1
-0.00185572318820837 1
-0.0319562336971325 1
-0.0075527317646513 1
-0.0366355183945721 1
0.0402090609192799 0
-0.00656470414233721 1
-0.018343780485156 1
0.0138368521453911 1
-0.00900203132660337 1
-0.0361167529480289 1
-0.00510373717019136 1
-0.00581226507765619 1
-0.000349945292682846 1
-0.00126420517578088 1
-0.0324630860198725 1
-0.00445969214000287 1
-0.00861622181882241 1
-0.0489333876568595 0
-0.00868623658074037 1
-0.0349838845552476 1
0.0100396801887982 1
0.0252503365875215 1
-0.0220906483447967 1
-0.0209599968530324 1
-0.0331979706841166 1
-0.0116128364625621 1
-0.0376733144352554 0
0.0171066300467654 1
0.00836666105348676 1
0.0176577021722523 1
-0.0231793722135302 1
-0.0123702210314134 1
-0.00454448850602654 1
0.0308941739945701 1
8.24799045201373e-05 1
0.0118385924798884 1
0.018469397461016 1
0.0101860339469871 1
-0.00706022427683534 1
-0.0223896358862895 1
-0.00833196557508865 1
0.0525248656089856 0
0.0275903163819606 1
-0.0207756883937729 1
0.00886571693982968 1
0.00684014261333508 1
0.0170719789894834 1
-0.00700659297906791 1
-0.00193411391167889 1
-0.0347320785910035 1
-0.0365827069949672 1
0.0190132281170106 1
-0.012725156904133 1
-0.00777658981620809 1
-0.00667303905157837 1
0.00242553634750212 1
-0.00750935951305299 1
0.0238546772530058 1
0.0166401264980358 1
-0.00677501934262255 1
0.0108616024084561 1
0.000224625968221096 1
-0.0195839275929715 1
0.0099404136748087 1
0.00874305082122357 1
0.0234229892731622 1
-0.00831888358381786 1
0.0358117347668355 0
-0.00545333218816264 1
0.00710316426131402 1
0.0291599009077024 1
-0.00495424977238063 1
0.00810081113691804 1
-0.011198987005456 1
0.00455226105042278 1
0.0177923750023862 1
0.00749513754050554 1
-0.0185708934008719 1
0.000340121353499167 1
-0.0120602133668612 1
-0.00121948845950863 1
-0.0146113178202537 1
-0.00702478177496351 1
0.0291431234336445 1
-0.0113944543020211 1
0.0134825481793523 1
0.00631526612541259 1
-0.0228148391482457 1
-0.00402957444152393 1
-0.0180440396241006 1
0.0285976660302252 1
0.0152696378087142 1
0.0249691399182758 1
-0.0108715818988095 1
0.0246908032708566 1
-0.0121028297244836 1
-0.00655196364763524 1
-0.00186464295561743 1
0.0239104213959944 1
-0.0122941678302378 1
-0.0366943413360311 0
0.0181986036734015 1
0.00598231331624957 1
-0.00849145121257735 1
0.00942455840004095 1
0.0100133098569443 1
0.0304956572274212 1
0.00454842285646506 1
-0.00713105283184972 1
-0.0225736264588572 1
0.00351065322336943 1
0.013060426102053 1
0.00375652960146281 1
0.00686033634497415 1
0.00726441939251651 1
0.0169598277328735 1
0.00873571312524964 1
-0.01359107412076 1
-0.00829438473548377 1
0.0114171715591402 1
-0.0397626595503297 0
-0.0123945541585571 1
-0.0268818108842606 1
0.000622791764829903 1
0.017802973661551 1
0.0083539076204093 1
0.0203412243547384 1
-0.0175355571288759 1
-0.018914801737126 1
0.00397700160555198 1
0.00982569419417167 1
-0.00584562583616993 1
-0.00729400644283982 1
-0.0124546574211764 1
0.0154774127095896 1
-0.0105628493218121 1
0.014113195147822 1
0.00699317904640958 1
-0.0146813978744269 1
0.0178446706309316 1
0.0070985726997219 1
-0.00194549367479199 1
-0.0289069577726641 1
0.000274837356083566 1
0.00542853613714016 1
0.00867171094039493 1
-0.00446764039573875 1
0.0221831587295173 1
0.00167496844415554 1
-0.0624481396996244 0
0.0100352455174178 1
-0.000433622902798185 1
0.00824426838981362 1
0.00283203104640469 1
-0.00108868870085275 1
0.0190153390844332 1
-0.00174064545231508 1
0.033496948678467 1
-0.0222524500449018 1
0.000313764218103624 1
-0.0283860785639604 1
0.00366156315257 1
0.00136923267273473 1
-0.018951657305837 1
-0.01432652705198 1
-0.0191291317244141 1
-0.0275362437915337 1
-0.0108660187470349 1
-0.0128265974771094 1
-0.0147128059864682 1
0.00668022652460604 1
0.00603569567602005 1
-0.0162334974654311 1
-0.010237387512275 1
0.0128506335521922 1
-0.0300463673808153 1
-0.0219020968035568 1
-0.0353102566603074 0
0.0196302274349999 1
-0.000317435042280012 1
0.00976226106426335 1
0.00710368610948673 1
0.0135924550683476 1
0.0180325960406678 1
0.0176032803914912 1
0.0242695675024021 1
-0.0346427396777593 1
-0.0144839905789191 1
0.0118230937292465 1
0.0173781639319432 1
-0.057957760678745 0
-0.00779793136019519 1
-0.0198323486530013 1
0.0140835516412276 1
-0.00534371166378644 1
-0.00702501740238911 1
-0.0132259266421718 1
0.0105768141703569 1
0.00406250293532321 1
-0.0117094948678404 1
0.0077238931468393 1
-0.00660458662568423 1
-0.0145647512962307 1
0.00998588588894538 1
-0.0361633029057792 1
0.0206049549296709 1
0.0080078438756214 1
0.00361994363143905 1
-0.00263018090207895 1
-0.0271913921552427 1
0.0143960877336574 1
0.0020965570551549 1
-0.00755389187979287 1
-0.00993595490271892 1
0.00541929253414786 1
0.000456465173420509 1
0.0136351887878075 1
0.0173645298015071 1
-0.0136817309065976 1
0.0117778335056328 1
0.024628643211353 1
0.022368235626367 1
0.0105535314615982 1
0.00229137317600746 1
0.0163060140505624 1
-0.00477135813433816 1
-0.0286486948186158 1
-0.00151991154849008 1
-0.0237895143236316 1
0.014634710870629 1
0.00938570369019091 1
-0.00405873214135904 1
0.00952462407067108 1
-0.00990932712596099 1
0.000222031091082364 1
0.0312570478645386 1
-0.00261144176074832 1
-0.00422310307784119 1
-0.0236490272919726 1
-0.0135039309760252 1
-0.00985107202320345 1
0.0368808386239499 0
-0.019952070101621 1
0.0293001975718844 1
-0.0480764068792909 0
-0.00228295778192483 1
-0.0153008076903154 1
0.00354920018067999 1
0.0332695779550035 1
-0.0255347801626961 1
0.0136432059029868 1
-0.0219780664452628 1
-0.00311566616328576 1
0.0131941335625395 1
-0.00450438181864572 1
-0.0189336813638084 1
-0.0049279993563097 1
-0.0120481088994888 1
-0.00143242676861473 1
-0.0357607044955496 1
-0.0064179595226314 1
-0.00979954515222097 1
-0.00138806527203106 1
-0.000286830264029027 1
0.00250821285695871 1
0.0106260779052784 1
-0.001826522094728 1
0.00379275043866085 1
0.0201775302733738 1
0.00109435107812899 1
-0.00973402246257925 1
0.0212220039656807 1
0.000439202911748163 1
-0.0174260613625778 1
-0.0124616232856071 1
-0.00600426068856132 1
-0.0106401768151334 1
-0.00454487916112468 1
0.0176725027982999 1
-0.0194672545706493 1
0.0325170301326335 1
-0.0364393723004764 0
0.00960375848078589 1
-0.0296232218334934 1
0.014568202659168 1
-0.0108295981642046 1
-0.036124991794912 0
-0.0159006623517946 1
0.00152225208670052 1
0.0247812643188793 1
-0.0282443566400804 1
-0.00654080500754385 1
0.039498077321861 0
-0.0569200176207601 0
0.0196487008639008 1
0.0219789194805635 1
0.0270826684891387 1
-0.00745461133373955 1
0.0133336401660087 1
0.0337395480365566 1
-0.00928414508955678 1
-0.000682334995553899 1
-0.0113598121546651 1
0.001093674809928 1
-0.0130510476188208 1
0.0262368106269162 1
0.000273883108340413 1
0.011754931550982 1
0.00205547492535125 1
-0.0116078989725363 1
-0.00245526087363396 1
-0.000365600097063852 1
0.00970651322387951 1
0.00784989893301345 1
-0.00352413207734611 1
0.0228432861265411 1
-0.016071061766858 1
0.00887087368625893 1
0.00147188103742338 1
0.0281342868242014 1
-0.0210909304766209 1
-0.0331251786022483 1
0.00342232412795315 1
0.00868053852197729 1
0.00677836735279917 1
-0.0174787899867126 1
0.0369969542612009 0
0.0194121019679976 1
0.00870348564013959 1
0.0079758531113341 1
-0.00740590561685577 1
0.0403291471836374 0
-0.0169825695685279 1
0.0443312613954649 0
0.0212693169685188 1
0.023492431209155 1
0.0180501584633485 1
-0.0101649680050589 1
-0.00911276788482556 1
-0.00074134869356391 1
-0.00613624841596912 1
-0.0196783911437629 1
0.0339603083363146 1
-0.00539045814596701 1
0.00583440029818001 1
-0.0270758955942607 1
0.00232478958408354 1
-0.0205072473715919 1
0.0258624270506663 1
0.0420321539409808 0
-0.0087213442793339 1
0.00457145443591245 1
0.0103520793971765 1
-0.00172875152929839 1
-0.00558139009335933 1
0.0284879764789743 1
0.00389841109631031 1
0.030835881552186 1
-0.00779071936754497 1
-0.0504690382059085 0
0.00235554497315324 1
0.00907734643976747 1
-0.00661357075867004 1
-0.0139538430913211 1
-0.0057448232524622 1
-0.0113784470987449 1
-0.0119244347419236 1
0.0475875680764143 0
-0.00954444083330377 1
-0.0427367472339085 0
0.0024637239374556 1
0.00499655962781625 1
-0.0147606862827103 1
-0.0161054235637559 1
-0.000951178278204288 1
-0.0127685411881271 1
-0.00919153308242232 1
0.00287423752313959 1
-0.0304907808292569 1
-0.0201084526302792 1
-0.00176280164755193 1
0.00488502498107453 1
0.00934288921764212 1
-0.0225584832271086 1
-0.00067048725089979 1
0.00762383169520707 1
-0.00979145764882042 1
0.00126763828988161 1
-0.0289391233664167 1
0.00227468493673747 1
0.00235946364146739 1
-0.00504556567363104 1
-0.0215072117783526 1
-0.00221429598663715 1
0.00874472590688269 1
-0.00143019542445918 1
0.0258579953214486 1
0.0145526393332366 1
0.0108843584248526 1
0.0265848493169179 1
0.0231049572819555 1
0.00681214280437705 1
0.017887851631673 1
-0.0238393853682245 1
-0.0280892908663381 1
-0.0151695667716316 1
-0.00387649887063347 1
0.0266719296937928 1
-0.0279356508349369 1
0.00479750869377818 1
-0.037620372832161 1
0.000242618930022636 1
-0.0085765631752774 1
-0.00800418817661284 1
-0.0304980617187071 1
0.023338085728432 1
0.00873178454733933 1
0.00410125020247669 1
-0.0139913558257875 1
0.0166085048048534 1
-0.0178614841802967 1
0.000202052541510541 1
0.00537610030007093 1
-0.0168895343073001 1
0.00030089082968949 1
-0.0153443938261958 1
-0.000679760232412097 1
-0.0167739353510609 1
0.0245426417243909 1
-0.0163963844929615 1
0.0168975416642444 1
0.000517624140188759 1
-0.00444382186333213 1
0.00759705583379732 1
-0.0225728307481565 1
-0.0115938013510617 1
0.00655070521414179 1
-0.00559550845297726 1
0.00915578355061296 1
-0.0164672172268627 1
-0.0298834876848871 1
-0.00645481629970098 1
0.0224498475538947 1
-0.00220467896284499 1
0.0344568583870956 1
-0.0182869434714447 1
0.0149761533918681 1
-0.00956422886942763 1
0.0478958930247606 0
0.0104480559336889 1
-0.0356378338394324 0
0.0204293261550916 1
-0.0289457290640902 1
-0.0014936046371725 1
-0.0100398555183694 1
-0.00343402595911787 1
0.0130021682403373 1
-0.00387458212117392 1
0.00713489350013954 1
0.00512597700084346 1
0.0109609070945206 1
0.0299048068180375 1
0.0167292354114893 1
-0.00228137593993398 1
0.000226498754786027 1
-0.00560673937046955 1
-0.0112944917386728 1
-0.0142679212195619 1
0.00968569055055103 1
-0.0189144587217495 1
0.0158681756166382 1
-0.0049302083411491 1
-0.00680210235048232 1
0.0138454566967606 1
0.0044754591539935 1
-0.013757606585598 1
-0.00781609274917678 1
0.0200471508934587 1
-0.00575514794930299 1
0.00232862365242418 1
0.0116474869371059 1
0.0203112459455356 1
-0.0145810843681142 1
0.00441185585084634 1
0.0166171802439419 1
-0.0165794816039708 1
-0.00452720730122034 1
-0.0196947769766483 1
-0.00837319919998401 1
-0.0204578832074898 1
-0.00296872337428976 1
-0.0349624148554811 1
-0.00232859376596195 1
0.0199964089747298 1
0.0311510638474844 1
-0.0192451572836325 1
-0.0126827902577926 1
0.00481699967339316 1
0.00689123574959246 1
0.00449670262083113 1
-0.0202604939226231 1
-0.00406953059111903 1
0.0268754808742779 1
0.0236619196343407 1
-0.0279428212269814 1
0.00492164975187686 1
-0.0308076922947944 1
-0.0117119975011669 1
0.0216901681229059 1
0.0304398052518291 1
0.000395120339231596 1
-0.00738346353277777 1
-0.0348378693815275 1
0.00334503671326516 1
-0.0166313301126672 1
-0.0356429718310447 0
-0.00390870469513782 1
-0.0214426953840616 1
0.00197254123836327 1
-0.0132195158534036 1
0.00123914183056957 1
0.0184446646096705 1
-0.0119662890759666 1
-0.0206219859072193 1
0.000669830891434918 1
-0.00885433484246532 1
0.0176511503784603 1
0.0220553851767669 1
-0.0159270378410175 1
-0.0026684682297301 1
-0.0359548363744631 0
-0.0130978772364397 1
-0.00721995877904057 1
-0.00977385561562797 1
-0.0236267945392297 1
-0.0179798426450334 1
-0.00948718969057917 1
-0.0163241535660907 1
-0.0151872773208825 1
0.00467976939029552 1
-0.000448640753463569 1
-0.0185132640941549 1
0.00849312157173352 1
0.021160142453899 1
-0.016551578121478 1
0.00106434181186982 1
0.0111937896762617 1
-0.0303566370676425 1
-0.0290084291361154 1
0.037530625531725 0
0.0188235520091488 1
4.4192436294687e-05 1
0.0217220573985011 1
-0.0175537942934578 1
0.0282142112871335 1
-0.00730315449941347 1
-0.0038561917455355 1
0.0043746619171461 1
0.000543765130635923 1
0.0105607711660494 1
-0.0254566789131322 1
-0.0289511256478544 1
0.0200783350207959 1
-0.0130828594467695 1
-0.0568965252092995 1
-0.0278873041972313 1
0.0268839930517972 1
0.00762608129498678 1
0.019073936431439 1
0.0240775428595989 1
-0.0106232744893172 1
-0.0164939940925992 1
0.0195334492331871 1
-0.0299492452722195 1
-7.03246857963317e-05 1
0.0357254793378047 0
0.000581162633777137 1
0.0211530783493221 1
-0.0147492935794641 1
-0.0118873136372886 1
0.00934324230356182 1
0.0114997263848395 1
-0.000498395123508384 1
-0.00953787351566212 1
-0.0374572086385385 0
0.00873939764518178 1
0.00498692512186494 1
-0.00665084320322221 1
-0.00090782756950233 1
-0.00717881740709854 1
0.0131706471079575 1
0.00492621504149835 1
-0.00420022931627161 1
-0.00573813162043178 1
0.0143525643617461 1
0.0234240746440983 1
0.0170169784782967 1
0.00673158236139383 1
-0.00818520126260249 1
-0.0049196665993569 1
0.0023336843529533 1
-0.0237044666962043 1
-0.000911252740614896 1
0.000601825175777645 1
0.00817066635429209 1
-0.001327202933273 1
-0.00892822369680941 1
-0.0409553126841232 0
-0.0133638615859984 1
-0.0284813660800331 1
-0.0136252679826966 1
-0.024051876843465 1
-0.025082981657069 1
0.00734449442754853 1
0.00160482950095606 1
0.012021794849099 1
0.00312392623845488 1
0.0202844515742381 1
-0.00195919783422179 1
-0.0178824249226212 1
-0.006973506948194 1
-0.0163740788775618 1
-0.00558558049637844 1
0.0132734452701934 1
-0.0051253886108124 1
-0.0158105653138233 1
-0.012069632569351 1
0.00203967739046993 1
-0.0224110095187272 1
-0.00347757897169668 1
0.033194632632038 1
-0.0146276986129452 1
-0.0102128853193171 1
-0.0439767052098068 0
0.0108925562260275 1
-0.04259848766773 0
-0.00690691134316812 1
0.00110207667927864 1
-0.00494493002427041 1
0.0031071871147512 1
-0.0120585607759846 1
-0.0189568446759785 1
-0.0393474057987028 1
-0.00596508202793909 1
-0.0130644859418177 1
0.0161878636584492 1
0.00278097425491904 1
-0.0372476434127814 0
-0.000527075813593469 1
-0.0159279692903654 1
-0.0147229832293677 1
0.0133734903690608 1
-0.0148785261675589 1
-0.00886265501251752 1
-0.0181916032544406 1
0.0213524082653819 1
-0.00901326083643129 1
0.0157191205763074 1
-0.004634656755836 1
-0.0288765566607978 1
0.00518398684918064 1
0.0271660282221463 1
0.0206253558258738 1
0.00727948175806513 1
0.019115084450851 1
-0.0266836627595121 1
0.0132639066569991 1
0.0035648427848927 1
-0.0197198693510425 1
0.00951081686245505 1
-0.0253731050541896 1
0.000299520861140074 1
0.022512542151311 1
-0.015699878528417 1
0.0104370799157297 1
0.00423564338840639 1
0.0209943672411196 1
-0.0119401990354223 1
-0.00418184182456759 1
0.00158637351484133 1
-0.00328043400742042 1
-0.000525549859595318 1
-0.00329079800790919 1
0.0089136739466556 1
-0.010622689158168 1
0.0110565102638323 1
0.0105528716803505 1
-0.0210796365155846 1
0.00446570359395763 1
-0.014377497563589 1
-0.00862507918656633 1
0.00339796314051113 1
-0.0187389246605949 1
-0.0170513899197308 1
-0.00465705650953757 1
0.0115012523845689 1
0.000682594322415646 1
0.00340182115071077 1
-0.00167554766206538 1
-0.014415764906888 1
-0.0252358154839149 1
0.0379391115147752 0
0.00224687279293511 1
-0.00477200950240707 1
0.000415509931249684 1
-0.0120712949838744 1
-0.00062928387413394 1
-0.0256091953162188 1
0.00750872175841879 1
-0.00467512138802134 1
-0.0045004746690259 1
0.0119063908928221 1
-0.0146460422527284 1
0.000585113052672194 1
0.00438511409610284 1
-0.0200163865104478 1
0.0155924145118583 1
0.0605715638221258 0
-0.00285585668582445 1
-0.0343499469516321 1
0.0193696122426257 1
0.0393181741813779 1
-0.0055578402492335 1
-0.0294980398237478 1
-0.0190438095541011 1
0.00233798352032725 1
0.0199803473761066 1
-0.0174249444954018 1
0.00677158115276918 1
0.00662343311296686 1
0.0226436422639977 1
-0.0118274365950637 1
-0.0137526068824956 1
0.00184523676355687 1
0.0146393828450239 1
-0.0189315409518767 1
-0.0402595323890416 0
0.0197673370891189 1
0.0323507518249919 1
0.0168532781059491 1
-0.00174073926416015 1
-0.0311514684278772 1
-0.0132279161146296 1
0.0187049048810057 1
0.0251238318212063 1
0.00792755411258218 1
0.00984638475918677 1
0.0238167224681648 1
-0.0065804533574818 1
-0.0185550165166078 1
-0.0112607559501426 1
0.0322120296936527 1
-0.00201778539294885 1
0.0297382174927257 1
-0.00915583384048899 1
0.0154756311313469 1
0.020086841262041 1
-0.0112929941909001 1
-0.0124756320072965 1
0.0242661735980965 1
-0.019204590048543 1
-0.00427057714875038 1
0.0262716070863975 1
0.0308192245171609 1
-0.0282688487627845 1
0.00813354446356944 1
-0.00960429277985738 1
-0.00596482905172465 1
0.0136138855719783 1
0.0164644300421311 1
-0.0420222236869677 0
-0.0209134459046021 1
-0.00574804559691741 1
-0.0102643964249674 1
0.0143272316957972 1
-0.00969203639765314 1
0.0104476016228016 1
0.00984680190706847 1
-0.0186487160201335 1
0.0151642163525501 1
-0.0160228417200321 1
0.0106421065190085 1
-0.0287551731949846 1
0.0155127464143414 1
0.0144292724373797 1
-0.0216216168767679 1
-0.022987184172147 1
-0.00806097549670268 1
-0.00730219577002656 1
0.0316731407995957 1
0.0307357064157195 1
-0.0262447147102042 1
-0.00165130473080943 1
0.00268502592840892 1
0.00689660589302063 1
-0.0156222051408048 1
-0.00270054225029123 1
-0.00913804420573083 1
-0.0439748288284377 0
0.0298910184327651 1
-0.0172210897352833 1
-0.0233658583884242 1
-0.00222377656027726 1
-0.00497662070010154 1
-0.0313694144527341 1
-0.00237433641208788 1
-0.0042857644650641 1
0.0139006261955116 1
0.00488503665960922 1
0.00831706456179951 1
0.00495862460671125 1
-0.0103356496370138 1
0.0148830445889527 1
-0.0134930305713962 1
0.00653872954740681 1
-0.024985407869942 1
-0.0033139481623969 1
-0.0296344081809676 1
-0.0152130699787701 1
-0.0139612355047495 1
0.000947783970490833 1
-0.00326618847330748 1
0.0303665374803175 1
-0.0215120035586873 1
-0.00280817054894728 1
-0.0202693954198836 1
-0.0116685158116183 1
0.00627375251453836 1
-0.0230801759344908 1
0.000363820236155186 1
-0.00216926086596442 1
-0.0266311780806094 1
0.0144621709260503 1
-0.00828622807654753 1
0.00851460395969185 1
-0.00736724217625796 1
0.00255631995691715 1
-0.0113728913232621 1
0.0171502252388656 1
0.0134205182050966 1
-0.0262684022883324 1
0.0151152389028508 1
0.0107214323284525 1
0.00368035172443585 1
0.0155742906255734 1
-0.0177262031244647 1
0.00772302948263289 1
-0.0413176654952529 0
-0.0382461474222826 1
0.00647880435962457 1
-0.0364746136082408 1
-0.012205501203864 1
-0.0396816854550359 0
-0.00469791453639568 1
0.0309921415911692 1
0.0200287507793882 1
0.0313402394478716 1
0.0153988578905914 1
-0.00688070100692344 1
0.00708755563591897 1
-0.031650781864764 1
0.00768439849402979 1
0.0156622856307304 1
0.00434208728653207 1
-0.0025791643304081 1
-0.0304210414432381 1
-0.0348035454396242 1
0.0301891713452858 1
-0.00538646380487603 1
-0.0112143533813868 1
0.00177578483692855 1
-0.00303937892084514 1
0.0154152812041009 1
0.0108994247255608 1
-0.0309290278661486 1
0.0182066610267653 1
-0.0270143361530889 1
0.00945714073754563 1
0.0171822372815842 1
0.0220968495594367 1
-0.0259509329210881 1
-0.00259775745778079 1
0.0206809597081479 1
-0.00496563456756718 1
0.0324495013611335 1
-0.0300540902572629 1
-0.0107102729858019 1
0.00991970385355791 1
-0.00129194020235664 1
-0.00907281141937949 1
-0.0162664213992002 1
-0.0295902570487123 1
-0.0298907223578966 1
0.0264980842312802 1
0.0112595874737385 1
0.00363248158266062 1
0.0172071194846129 1
-0.00706169474132908 1
-0.00750000484407749 1
-0.0171773625731769 1
-0.00766454463439656 1
-0.000995875311470335 1
0.0280788557307086 1
0.0233775875964205 1
0.0166689317223881 1
0.00795251995767357 1
0.0106232163456704 1
0.00189597901237139 1
0.0289544187696598 1
-0.00322526137739831 1
0.0271063916099595 1
0.0141609966116251 1
-0.000644428077302383 1
-0.00373786945714426 1
-0.024912300610627 1
0.018984902606369 1
0.0225637131434281 1
-0.016339779993357 1
0.0244011750369045 1
0.0236730650627422 1
-0.0205306600770789 1
-0.00155564806768508 1
-0.0104201597058898 1
0.0131148912867397 1
0.00139650688783106 1
-0.022025709285706 1
0.0121496100277066 1
0.0142001516230433 1
0.00670077689958241 1
0.00102148440142389 1
-0.0132158653703388 1
-0.00390326294551836 1
0.0258134252179296 1
-0.0154370622026297 1
-0.00258823312335898 1
-0.000589405760057535 1
-0.023143989540216 1
-0.0154628104445758 1
-0.00644264804688425 1
-0.0117907992330304 1
0.00662465192920759 1
-0.0372160396453874 1
-0.0191991187642907 1
-0.00453797512693327 1
0.0223804307318477 1
0.0299595797521966 1
-0.00904460319400865 1
0.00969872601017219 1
-0.00617147134143724 1
-0.0300129835957382 1
-0.0138406404583268 1
0.00540954939864198 1
0.00397351628466581 1
-0.0153402957653269 1
0.00644303173160265 1
-0.00210258004907005 1
-0.0131954440936626 1
0.029073595418806 1
-0.00626332737880656 1
-0.00079410133073103 1
0.0113266352268103 1
-0.0161498884666956 1
0.0107669346845566 1
0.0188324341431728 1
-0.0304691326724152 1
0.037045067847017 1
-0.0135690330725581 1
-0.0475972700829829 0
0.00221164482299713 1
-0.0180505987322242 1
0.015610094510632 1
0.0200328201516883 1
-0.0133620353780512 1
-0.0307438167075272 1
0.0238309257586258 1
-0.0287963009568128 1
-0.00176425102420053 1
-0.000871544488348284 1
-0.00829099201655867 1
-0.00314855704996941 1
0.0172664525072962 1
0.0291452654206404 1
-0.0508621518578645 0
0.00378994782915905 1
0.000571113463317153 1
-0.00137303432795474 1
0.0105607314745625 1
-0.0130542662883825 1
0.00359338303497121 1
0.00425592818710944 1
-0.00114109404809842 1
-0.00385287589983905 1
0.0259582830833864 1
0.0190772555787204 1
0.0328147356833208 1
-0.0159284023797552 1
-0.00654463244308092 1
0.0131293802616549 1
0.0127958037116705 1
0.0235185715921395 1
-0.00933528555022554 1
0.0183767462102079 1
-0.0276078887570805 1
-0.020265468556978 1
0.0270412207873619 1
-0.00689834426570938 1
0.0175644981142192 1
0.0207165213588705 1
0.00127268785968846 1
-0.0071997073255947 1
-0.00972944672353113 1
-0.0163979559549314 1
-0.014799718259022 1
0.0156676351427928 1
-0.00145196669304401 1
-0.0349195174222364 1
0.00379137887773812 1
-0.00838448922514124 1
-0.0115738511718524 1
0.0058123533247511 1
0.0149674868549484 1
0.0161054258421647 1
0.0186948356769677 1
-0.00225711970746769 1
-0.0104289190527774 1
-0.00177300905041895 1
0.0197274072897788 1
-0.013619144956354 1
0.00817461763854874 1
0.00662763377381911 1
0.00353279717487895 1
0.0109510323195459 1
0.0125200431665455 1
0.0149554746871559 1
0.00495520470088396 1
-0.0173654673858327 1
-0.00170778868501091 1
0.0155626959170964 1
-0.00556578967537202 1
0.0231443826777946 1
-0.00824264601499671 1
-0.0359489483807625 0
-0.0335186083439076 1
0.0216835798350453 1
-0.00858793516514413 1
0.0031067769864306 1
0.00970038824155225 1
0.0163768849019168 1
-0.0202945504722359 1
0.00458449151118959 1
0.010446426235706 1
-0.0180956399264165 1
0.0151160894675388 1
-0.0068407353619341 1
-0.0257612848382486 1
0.0120296842889799 1
0.00924513110177477 1
0.0274098509997957 1
-0.00822627617205436 1
-8.54528096352379e-05 1
-0.0165823351802084 1
-0.00626811058763079 1
-0.0126502879867095 1
-0.000467486337882299 1
-0.00777489375085888 1
0.00307484558887872 1
-0.0145778220011359 1
0.0218372529391714 1
-0.00528596309162466 1
-0.0180098043735029 1
-0.00969811969878652 1
0.01562716532228 1
0.00862707714958967 1
0.00760807280112596 1
-0.0258556481673552 1
-0.0174867768537673 1
0.0176303464885141 1
0.00101037300073227 1
0.00736854880705702 1
0.00191230391117951 1
-0.0316090837126712 1
0.0163833348822028 1
-0.0107265821794295 1
0.0314608627713135 1
-0.0143687010448542 1
0.046776717144898 0
-0.00511286896142016 1
-0.00525181662009593 1
-0.00489344469005046 1
-0.00200758737632444 1
-0.0170586005715617 1
-0.00778805969172441 1
0.0237445612793411 1
0.0120343342586779 1
-0.0157329691583637 1
0.0153179137906079 1
-0.0123784061674164 1
0.0369470123001683 0
0.0168168239446647 1
0.0094974287818311 1
-0.00351136802190092 1
-0.00641274082762396 1
-0.0106791047015347 1
0.00800097681378817 1
-0.0296473777657626 1
-0.00974471963221406 1
0.0193145165220006 1
-0.0293814608949033 1
-0.0185098368844116 1
-0.0165094589094269 1
0.0010509881090296 1
0.00945520085668699 1
0.0119095005728275 1
-0.0497398344670928 0
0.0466792589946461 0
0.0214292031871692 1
0.00939569935161922 1
0.0161771936436255 1
0.0133049775718187 1
0.000786513729711257 1
-0.00876580323483116 1
-0.00371634354297965 1
-0.00495304946951417 1
0.00123992606659757 1
0.0277027521617019 1
-0.000679966510739202 1
0.0165078388447403 1
0.019881390997077 1
-0.0330009081392908 1
-0.013004621662398 1
0.0374074199520396 1
0.000245928912318721 1
0.020369875337844 1
-0.00262307937822035 1
0.00135476180940959 1
-0.0123400719848875 1
0.0236582434666579 1
-0.0102927708560209 1
-0.0176525932418266 1
-0.00138406589633079 1
-0.00717406610622339 1
0.0203740794064721 1
-0.0318805453442876 1
0.0168716537664294 1
-0.00728779145883508 1
0.0180584280393834 1
0.0402092943650526 0
0.0118582992117095 1
0.00537377948150321 1
0.0291844258784033 1
-0.0108436230551846 1
0.00753444511517785 1
-0.0187423332204979 1
-0.0306982452520113 1
-0.0123475246343211 1
-0.0213170420538934 1
0.000524219231788671 1
0.00765818533216957 1
0.0240868992841756 1
-0.00960613139227823 1
-0.018438553498816 1
0.00786779845346426 1
0.0215331582627916 1
0.0191923672901657 1
-0.0177186636218646 1
0.00545808941728124 1
-0.0225721279297002 1
-0.000529141005144832 1
0.00990242471557945 1
-0.0398164911522932 0
0.00554369478325427 1
0.0209508261937505 1
-0.00922772848003715 1
0.0073879747069294 1
-0.0179715544552153 1
-0.0126021258738446 1
-0.00879311524655109 1
0.0016127494394448 1
-0.0138070087169272 1
0.0116844923961308 1
0.0105545078609062 1
-0.0179443668002783 1
-0.0122268838080027 1
-0.00532981859578289 1
-0.0242601722392309 1
0.0143045061157467 1
-0.00575441044266407 1
-0.00235062501118379 1
-0.00910378911970579 1
-0.0192849367398355 1
0.0201921155748398 1
-0.0148432892394773 1
-0.023728752375874 1
0.0101792756063859 1
-0.0170489374169477 1
-0.00955780687705519 1
-0.014207638966768 1
0.00430666607598064 1
0.00467155486242233 1
0.000515738068290198 1
0.0122328214847101 1
0.0226270805052966 1
-0.0255428079236112 1
-0.00784961674213756 1
0.00324640886711084 1
-0.0245183154526839 1
0.0104076483232918 1
3.3962720497353e-06 1
-0.0207896493360517 1
-0.00261467285945951 1
0.0293456105055236 1
0.0219183794660404 1
0.0143242032425675 1
0.0391114465201335 1
0.0172018166584715 1
0.0472923177565923 0
0.0153863424678636 1
-0.00470539836550459 1
0.000957422256027728 1
-0.00936474811243165 1
0.0174960792893012 1
-0.0470193733432415 0
-0.0094413898133811 1
-0.014123286953027 1
-0.0164866202202666 1
0.0266026991453635 1
-0.0317714776332834 1
0.00975431092858658 1
0.000633732385263679 1
0.000343733546949048 1
0.00313279126826037 1
0.00954353474473958 1
0.0283994681773874 1
-0.00310824013939318 1
-0.00941039857050927 1
0.0310919866225345 1
-0.0163625660942778 1
-0.0208708212217695 1
-0.00565471594784805 1
0.00697104114619078 1
-0.00980447562391735 1
0.0179703926129886 1
-0.0147460812529669 1
0.0216675225996617 1
-0.0200773848854503 1
-0.00477117777022682 1
0.0466050394496684 0
0.0190869538183906 1
0.0094271856373352 1
0.00348742242888852 1
0.00407662443275482 1
-0.0171516391421845 1
-0.00222337830466532 1
-0.00229035823312051 1
0.017254125577688 1
-0.0028339009075706 1
0.0443987604557265 1
-0.00445437121639018 1
0.0256782342363997 1
0.0311335341572577 1
-0.00639442676344587 1
0.00883781940802787 1
0.00344210176463959 1
0.0145134296360496 1
-0.00769982339520486 1
0.0234934598448447 1
-0.00972950636377659 1
-0.00344405772011082 1
-0.00693182693199111 1
-0.0147237838988991 1
-0.00961258632035539 1
-0.0134576728581858 1
0.0165440305511632 1
-0.0467297893649301 0
0.0161399724378045 1
0.0150021880295626 1
-0.00245361495560915 1
0.0259001578569319 1
0.0185858214943874 1
0.00306633811922181 1
0.00636700500537526 1
-0.0467859391794121 0
0.0337774751859661 1
-0.0394319872741865 1
-0.0120360768398764 1
0.00869873701178512 1
0.00473044720730563 1
0.00633503395476993 1
-0.00602933098359066 1
-0.0056205925228131 1
0.0348780690231669 0
-0.00827613362052815 1
-0.0148425338006286 1
-0.015551784599512 1
-0.0433259973164435 0
-0.00828918104809406 1
-0.0120855279895738 1
-0.0272685121327689 1
-0.0177583424637668 1
-0.0138121081842572 1
0.0134055041305048 1
-0.00822791959789498 1
0.00717545233155589 1
-0.0123256431773585 1
0.00396489553072815 1
0.0128296783307888 1
-0.0284837654319074 1
0.0160297865696298 1
-0.0164211044969422 1
-0.0195356819881725 1
0.0157343307083911 1
-0.0139007138813038 1
0.008248588811041 1
-0.0021750041379532 1
-0.0281703837290748 1
0.0076326656848483 1
-0.0251332313808318 1
-0.0165384508335684 1
0.021083781325898 1
-0.0135089581245697 1
-0.00364020790937496 1
0.0158118406532278 1
-0.0365130186274255 0
-0.0165521208642657 1
-0.00110782157850515 1
-0.0276192175877877 1
0.00725637051276633 1
0.0129587195019162 1
-0.0206698992683595 1
-0.00767787844362215 1
0.025093937406115 1
0.00763292003338399 1
0.0218546586302451 1
-0.0202509592271151 1
-0.00152270606725615 1
-0.00343495990317217 1
-0.0091748243937607 1
0.0163060962591263 1
0.0265480940779156 1
0.022539969219015 1
0.0123940358002686 1
5.33327170171554e-05 1
-0.0160712102937777 1
-0.00375083838839028 1
-0.00401871958940083 1
-0.00375231715490689 1
0.00560883647462629 1
0.0122328927701802 1
0.0126658554184 1
-0.00569196626331892 1
-0.010980504957704 1
0.0164295345539739 1
0.0130627248083609 1
-0.00614833155695455 1
-0.0281046292250748 1
-0.0162845775493201 1
-0.0118928669096144 1
0.0223663018303134 1
0.0230421163347095 1
-0.0126556822221962 1
-0.00246384243273199 1
-0.0231465201930891 1
0.0251464578452017 1
0.016218152179785 1
0.0257496789073129 1
-0.0200738313687406 1
0.00331979336698147 1
0.00220392921331239 1
-0.00885788775619219 1
0.00325442722074379 1
-0.0109029047668843 1
0.00610894173884476 1
0.00099481704626376 1
0.011149109962631 1
-0.00156361991316936 1
0.0090062295988385 1
-0.0262857005819788 1
-0.0251451282662438 1
0.000325973956939121 1
0.0327510996132001 1
0.00688877366746234 1
-0.00618084043268695 1
-0.0394314089744806 0
-0.0126560966675021 1
0.0200782829409401 1
-0.00727576339709005 1
0.0211552207442169 1
-0.0173482368814053 1
0.0244931330850699 1
-0.0171404805202573 1
-0.0359751710898565 1
-0.0167412103654359 1
-0.0100615996802334 1
0.0350096048805361 1
0.0196788582130142 1
0.0201370973586629 1
0.0273036219858242 1
0.0243561848166438 1
-0.00240294224695819 1
0.0201939261868919 1
0.00845755061734539 1
-0.00687550657889804 1
-0.0238555671316101 1
-0.0149742452647783 1
-0.00171351387460779 1
-0.0188370921208155 1
-0.012960731082831 1
0.00286535047173177 1
-0.0115032113001007 1
0.0193130497427541 1
-0.00656591654204288 1
0.0248723739130743 1
0.00656968840365391 1
0.0391871311160108 0
0.01349935973967 1
0.0579298569229379 0
8.54072875660786e-05 1
0.0319671187725614 1
-0.00494112984118976 1
0.0241683782610965 1
-0.00413848435364204 1
-0.00334548737780777 1
-0.00275810279998492 1
-0.0150997846274086 1
-0.0323602677800201 1
-0.0193360264917837 1
0.0408276754108788 0
-0.0363572697769552 0
0.00933445015821207 1
0.0112529132998038 1
0.0110801831206586 1
-0.00466192572743784 1
0.0109126183272814 1
-0.00441744725951563 1
-0.00988081271308518 1
-0.022678158049789 1
0.0258311681166927 1
0.00482958463708238 1
-0.0105417057866535 1
0.0152037457920781 1
-0.00961377516112208 1
0.0704946433717224 0
0.0051405153810897 1
0.0102736146180359 1
0.0138816134999881 1
-0.0138654198517693 1
0.0291790741967177 1
-0.0133746384376636 1
-0.0244173809159245 1
-0.0236861774081084 1
0.00504329725457962 1
0.035834803503559 1
0.0117410964292661 1
0.0108396599794813 1
-0.0268591986059346 1
-0.0114717583617372 1
-0.00635517260993614 1
-0.0167653505331346 1
0.00814561674502029 1
-0.00781846463905916 1
0.011248844134704 1
-0.023789380120289 1
0.0216979978691015 1
0.013756523207621 1
0.00306384137989797 1
0.0114919590103495 1
-0.00502846800724075 1
0.0575695062968314 0
-0.0156801565339076 1
-0.00488539937278021 1
-2.95814446951219e-05 1
-0.03406937109509 1
-0.0284605480348713 1
-0.00913971926703158 1
-0.0111529825427026 1
-0.0131639856147396 1
0.0164705978276704 1
-0.00633759180222547 1
-0.0191992571735814 1
-0.00682685491243731 1
-0.0163363325041633 1
0.00269991449365158 1
-0.0062453230446709 1
0.00276235048915343 1
0.0454375438875883 1
0.000202458597898091 1
0.00641619807647867 1
0.0137548557793576 1
0.00208927760462183 1
0.0134455612274787 1
-0.0138247713728836 1
-0.0247258270869453 1
-0.00890121042558474 1
-0.002969507117615 1
-0.0124467541966744 1
0.0011956895897355 1
-0.022749825039993 1
0.0193612301315811 1
-0.013739171116533 1
-0.0331089914392838 1
0.0179938464232178 1
0.0104911152118853 1
-0.0165351869992948 1
-0.0143056524894695 1
0.00325508575211942 1
-0.0111365466910482 1
0.00302669083149436 1
-0.00719931606251297 1
-0.0148021648457901 1
-0.0229778384849199 1
-0.00420056065724679 1
-0.034807366075494 1
0.00220834916849892 1
-7.2295565948414e-05 1
-0.00812629337063758 1
-0.0292277929341245 1
0.00201474223526532 1
-0.013274148599094 1
0.00832980939538982 1
-0.0162915713927123 1
-0.00376750361510136 1
0.00186176295430847 1
0.034061742974608 0
0.00556222961914633 1
-0.0133518063506764 1
-4.78103140553708e-05 1
0.00410992540979797 1
0.00622473070508139 1
-0.00460867623526477 1
0.00438938569497063 1
-0.00584360641157398 1
0.00229978413535989 1
0.026730967450881 1
-0.00182079284960027 1
0.0171728964994551 1
-0.012441502686157 1
0.00352917240026245 1
0.00676841384564915 1
0.0134394186884768 1
-0.00831276655308068 1
0.0553588242321854 0
0.0302539577458412 1
-0.00973085273351168 1
0.0132312959935236 1
0.016689957397626 1
0.00258433288291966 1
-0.0174243304832897 1
-0.0106053821245373 1
-0.0155596582008452 1
0.00139617248273369 1
0.00939933709314042 1
-0.0166998817386474 1
0.0181599954056071 1
0.00144579779029625 1
0.0192471999137171 1
-0.0142708088022347 1
-0.0167987197941349 1
-0.00702799991633286 1
-0.00974570016856934 1
-0.0128436481027682 1
0.0230598328465525 1
0.0228729531909588 1
0.0136116778621498 1
-0.000269306791880356 1
0.00045856576159687 1
0.0260489190278324 1
-0.0226929402872332 1
0.0148567155576799 1
-0.0191897477335817 1
0.00450675160687953 1
-0.0426837710085459 0
-0.015002216913667 1
-0.00202292189041779 1
0.0321825916720044 1
-0.0109195712376343 1
0.0165211878677712 1
0.0101822559288339 1
-0.00643146586007061 1
0.0351608427034074 1
-0.0228907623811186 1
0.0176573737606859 1
-0.0471196408134351 0
-0.0249718129337715 1
0.0210668533408778 1
0.00518564583533472 1
0.0114946828328634 1
0.026736228326456 1
-0.0148106546582826 1
-0.0272511955469709 1
-0.0123144902651939 1
-0.0143917029724837 1
0.00584245276865689 1
0.0290285997713278 1
0.0234175597889059 1
-0.00320429902598659 1
0.0165813504008112 1
-0.044360366299053 0
-0.00295595462990866 1
0.00419246186430925 1
0.00666850070679453 1
-0.0121771266502344 1
0.00771954024046965 1
0.00511124544097692 1
0.00501590821680137 1
-0.0180853081528084 1
0.0142321498426274 1
0.0167752113456315 1
0.0122637990865102 1
-0.00915543210658418 1
-0.00656423222014123 1
0.0230606338038836 1
-0.00212692941053155 1
-0.0197388548937424 1
0.0335427271949019 0
0.027976327777721 1
0.00930846877230855 1
-0.00245805401331497 1
-0.0108069309069387 1
-0.0084892481317582 1
0.0149084323608507 1
0.00475684604798642 1
0.0143792945827184 1
-0.0085923849343902 1
-0.00188536464170206 1
-0.0292421107849261 1
-0.0163169857858617 1
0.0027900078299509 1
0.026794721404819 1
-0.012164513767483 1
0.00236028235868576 1
0.0505949957319627 0
0.0117836820082304 1
-0.0136445590265507 1
-0.0083334350643704 1
-0.0151661795305071 1
0.0143967648433783 1
0.007777203158686 1
0.01653652438723 1
-0.0224576318508893 1
-0.0109440699088514 1
-0.00274282464177114 1
-0.00955030890732245 1
0.0237097288396699 1
-0.0149223020945255 1
0.0198897963451768 1
0.0141529596204976 1
-0.0214481095543754 1
-0.00450620537698146 1
-0.0131720524437799 1
-0.00318095507910855 1
-0.0079848647548798 1
0.00334354361446413 1
0.0188925640162601 1
0.013602853855809 1
0.00791617084676691 1
-0.00828008445516397 1
0.00609241360626319 1
0.0299959502137842 1
-0.0445794000717539 0
-0.0291519855545602 1
0.00123188061709305 1
0.0059552145950208 1
0.0157540263808761 1
0.00133652294153169 1
-0.0014686556866295 1
-0.00646374346182795 1
-0.0117762196781434 1
0.005695808553295 1
0.0200894539547552 1
-0.0447015328244465 1
0.0260376095378775 1
-0.0346636346932871 1
0.00325325962166304 1
-0.0325801756721942 1
-0.0165463670464884 1
0.000865889789000414 1
-0.0288538491983361 1
-0.0121700442779595 1
0.0227447041917615 1
0.0109571614792516 1
-0.0087745280463448 1
0.00446877446007633 1
0.0156047204249774 1
0.00940384978518786 1
-0.0230605910985699 1
0.00203979160562193 1
-0.00935224738400854 1
-0.00979862973510425 1
-0.0170281712561512 1
0.0265374161228647 1
-0.0150227621733046 1
0.0117113029720944 1
-0.0145209445922496 1
-0.00500741888065931 1
-0.00521193689638653 1
0.00149419663000822 1
0.00650756069321149 1
-0.00223025590688437 1
0.0201025731117523 1
0.00954951542732422 1
0.00668697137078286 1
0.0135730642458402 1
-0.041275255231521 0
0.0152691848992886 1
0.00160787207488014 1
-0.000914566660015341 1
-0.0298894401291042 1
-0.0114905337596873 1
0.00292510341869757 1
0.0257502495095128 1
0.0182345554839588 1
0.00287469003246798 1
-0.0222293301613437 1
-0.0176260915628454 1
0.0117054978434198 1
-0.0131153953903916 1
-0.00756855287882285 1
-0.0118429459805919 1
-0.0158818889325635 1
0.0244329851874776 1
0.00600996295907508 1
0.0165926341979501 1
-0.00417528170977287 1
-0.0218157013334988 1
-0.00928872001768967 1
0.0157970096352813 1
0.010313539643724 1
-0.00898779350582441 1
0.001236075998554 1
-0.0129746916571902 1
-0.00320325853318008 1
0.00167647499904308 1
-0.00319113338074922 1
-0.00547347619812623 1
0.00895363813289783 1
-0.0322392931378376 1
0.00714608557947852 1
-0.0127073457435804 1
-0.0170861346342431 1
-0.0168855068257316 1
0.0284599845045393 1
0.0172473580328213 1
0.00866357617936382 1
-0.0191810940326929 1
0.0238572705410541 1
-0.00443737570799821 1
0.010817738461999 1
-0.00422650449637771 1
0.0221929414733803 1
-0.0228232310150372 1
-0.010165631777529 1
-0.0161008132464687 1
-0.0114492943862547 1
-0.0195465045690589 1
-0.0375901298060188 0
0.0420124968325815 0
-0.00843934685426555 1
0.0184640567692087 1
0.0367257207667876 0
-0.00102973795535396 1
0.000814440394574307 1
-0.000936656609428879 1
-0.0206241792836032 1
-0.0160812606739103 1
0.00699259351789087 1
0.0211376826290073 1
-0.000267337631185397 1
0.0351891205552534 1
-0.0254069997122408 1
0.00389324884758241 1
-0.0174687742951178 1
-0.0084986996241229 1
0.0120626738242382 1
-0.00655833921741955 1
-0.0111034476849221 1
-0.0154756174957378 1
0.0113880591855757 1
0.00382098082253494 1
-0.00685324626028735 1
-0.000912704028529581 1
0.0147404993526646 1
-0.0216272946142148 1
-0.00494333209694313 1
0.00337981690553264 1
0.0157901107812349 1
-0.0320383302662216 1
0.0193311352599084 1
0.0138156245314313 1
-0.00418500720663707 1
0.000725138552606121 1
-0.00702075779232637 1
-0.0130093617076027 1
-0.00456583998027974 1
0.000482611200099445 1
0.0152271963852936 1
-0.00274742719793113 1
-0.0350939683883237 1
-0.0323662212359794 1
0.0109570281162696 1
0.00110723220866157 1
0.0250113008230154 1
0.0156919417318737 1
-0.0134193746154988 1
-0.00613175186609102 1
-0.014390153443223 1
0.00019729960368012 1
0.0234389543805225 1
-0.0187096700227174 1
-0.0319736990629165 1
-0.0268492769595617 1
0.00814271984578546 1
-0.0230928264219188 1
0.00976591957764057 1
-0.0134817718277354 1
-0.0208437401931359 1
0.00515014293411434 1
-0.0141554947904592 1
-0.00485536681660113 1
-0.0099609694661652 1
0.0125222537824598 1
0.00984439786273897 1
-0.00817800908283942 1
-0.000132212879898543 1
-0.00518885932605944 1
0.0285100428566369 1
0.0235644550330709 1
0.00200748168197178 1
-0.00624932390208426 1
0.000898703516915141 1
0.0282506343712271 1
-0.024789982253767 1
0.00231388673229847 1
-0.00452752014738894 1
0.0113987584764973 1
-0.00310600027918595 1
-0.0104169967375932 1
0.0234011645994338 1
0.00442474379736088 1
-0.00249490522950141 1
-0.0139646116382045 1
0.0327751033662573 1
0.0150546118345656 1
-0.00760981032239114 1
0.000473411680692605 1
0.0407929316175447 0
0.0239356158152023 1
0.00397778007253447 1
0.00184437309995867 1
0.0298514234494082 1
0.0104023535185845 1
-0.00701174661539773 1
0.0255913706861426 1
-0.0161331770807623 1
0.0110024301881177 1
-0.000217475876640358 1
-0.00232013723907443 1
-0.0112740117352894 1
0.0161212528732779 1
8.50667024655381e-05 1
0.0036217063205163 1
0.0361360283088598 1
-0.000900269646784317 1
-0.00249085786332067 1
0.00231727727733556 1
0.00868171231623207 1
0.0089405725455618 1
0.0110781681813897 1
0.0170944653521919 1
0.00410682447407828 1
-0.0180101565454336 1
0.00608662877726702 1
0.0116197251414708 1
-0.0111455723340774 1
0.0115910327657626 1
-0.0279899170719441 1
-0.0335862802777939 1
0.00068515696259769 1
0.0155915162507174 1
0.00878260543619276 1
-0.00107399813994522 1
0.0131751397888592 1
0.0418867394856659 0
-0.0411421770698527 1
-0.0294848414969979 1
-0.0125243968570511 1
0.0127585839898712 1
0.0100011860131822 1
-0.0052395848292705 1
0.0261788301087295 1
-0.0194407594266808 1
0.0157031956610174 1
0.0144436443361894 1
-0.0234609460815184 1
-0.0234746144703749 1
-0.0185971945330249 1
0.00050972295750233 1
-0.0160078488112111 1
-0.0126882378553649 1
-0.00137662395676289 1
-0.0051958389719511 1
0.0382453713903669 0
0.0161371633125038 1
0.0125132689646477 1
-0.00066104060489305 1
-0.0318958879728147 1
-0.0104253729859057 1
0.0232952673371805 1
-0.00408192373559237 1
-0.0154732156436646 1
0.0268600262316633 1
-0.0213555254452787 1
0.0212414699843367 1
0.00371997793977212 1
-0.0557295362548715 1
0.00602381639245485 1
-0.0204012119835623 1
-0.014252060248086 1
-0.00255167028454538 1
-0.0102574325856768 1
-0.0174033721228059 1
0.0108470864518564 1
-0.00741771538791767 1
-0.0198042029828204 1
-0.0195323534277664 1
-0.0102475430853628 1
-0.00857334931954945 1
-0.00153413813561062 1
0.0133817806450609 1
-0.00151853440066136 1
-0.0152311817677399 1
0.0286245272789417 1
0.0314335040162467 1
-0.0267957661328145 1
-0.0302437518348095 1
-0.0114353156500815 1
-0.0120608352461868 1
-0.0177224410852683 1
-0.00560989009353778 1
0.0064895600953404 1
-0.00146127716760104 1
-0.0394134775662799 1
-0.0216943468551168 1
-0.0203719591902405 1
0.0282856551547429 1
-0.0283216355471887 1
-0.00220472504680051 1
0.0141475178278578 1
-0.024479317819317 1
0.00678421655640392 1
-0.0073426365746104 1
-0.00965743249999286 1
-0.0280310398246359 1
0.0108001577689331 1
-0.0163569024767995 1
-0.0274124493212184 1
-0.00395795909896993 1
-0.0267371480142735 1
-0.0105519886416727 1
-0.00935088187827949 1
-0.00295120180562211 1
-0.0217953156935923 1
0.00264378297797292 1
0.0200054281536362 1
-0.000636606627341107 1
0.00376158173282094 1
0.00730997978904255 1
-0.0178568223930398 1
-0.012466256069211 1
-0.0167303493857558 1
-0.00237841861477656 1
0.0043075993703721 1
-0.000434210609818162 1
0.0315834087313448 1
0.031621651772826 1
0.0112768964591362 1
-0.012343574883639 1
0.00762493720736557 1
0.0172737357854439 1
-0.0157400281851528 1
0.0208596466076415 1
0.0014245406868564 1
-0.0119120093319081 1
-0.00341182360472877 1
-0.0214086769903563 1
0.0147552787541894 1
-0.0191137324763768 1
0.0176507740095946 1
0.0184204997038561 1
-0.0268351340058455 1
-0.00768313964239133 1
0.00422761790771554 1
-0.0218547805270219 1
0.0216174343405171 1
0.0108264190327231 1
-0.0306817876896516 1
0.0179860985013538 1
-0.0152868225499716 1
0.0003026678745935 1
-0.0236715349779461 1
0.0214498670485024 1
-0.0232421956889039 1
-0.00170210264997126 1
-0.0439837070782692 0
0.00386384364315846 1
-0.00432407215748859 1
0.00386673517772061 1
0.0113687745333901 1
-0.0218035185564649 1
-0.00883063347913237 1
0.0202408714697109 1
0.0137116476941368 1
0.0184024842828936 1
-0.0157598222098057 1
-0.0056986480163567 1
0.0102101407227451 1
0.0177750778757441 1
-0.00906697842524318 1
-0.0186564111707059 1
0.0300578202744683 1
0.00403971466657082 1
-0.0115274569981779 1
0.0395508732337191 1
0.0129776311923459 1
0.0245107360723165 1
0.00690612944648111 1
0.00845924041448832 1
3.93365215745939e-05 1
-0.0367982515429273 0
0.0195657711260344 1
-0.00486103969068359 1
0.014956402889076 1
0.0285301671954579 1
-0.0149701664425919 1
-0.0101846363324148 1
-0.0272170297191564 1
0.0584730595587844 0
0.0181696195863629 1
-0.016165550281067 1
-0.0107964787165908 1
0.0100735701154273 1
-0.00918530649894472 1
0.00730599401504911 1
-0.00310322557058762 1
-0.00640412519140153 1
0.0231522914975076 1
-0.0167726313028944 1
-0.0185038619983401 1
0.00947268285525181 1
-0.00237003160857936 1
0.0153753019458163 1
-0.0316423480471884 1
-0.0391593983095757 0
0.0175444217037441 1
0.00426245376753743 1
0.00301054216776495 1
0.0113034509528287 1
-0.00581900509080596 1
-0.00161452200734739 1
0.000649393138817815 1
-0.0107743327588311 1
-0.0326783682695572 1
-0.0214505812822351 1
0.000445218800817033 1
0.022069334315329 1
0.0103266017417671 1
0.000366630832713237 1
-0.00703808703965824 1
-0.0230250730613602 1
-0.00621843936748964 1
0.0215396479335866 1
-0.036175702033239 1
0.00763127293497392 1
0.0155787050178247 1
0.0128367500123581 1
0.00868785023452893 1
0.0228133046316663 1
0.0299097832436289 1
-0.0243766553799723 1
0.000967545509123876 1
-0.0074164044930286 1
0.013301297249067 1
-0.0295015252361718 1
-0.0380991559559312 1
-0.016878674691956 1
0.0232425437091846 1
-0.00333689829305483 1
0.00320774176879991 1
0.00208541285692797 1
-0.0257228752295501 1
-0.0169603518680505 1
-0.0027793836259756 1
0.00325670519733887 1
0.0141605052794191 1
-0.0188621328566268 1
-0.0245886369946635 1
0.00874785280643914 1
-0.0189372823041048 1
-0.00983388259072535 1
0.026405475959029 1
-0.00407418104645566 1
0.0156460496882773 1
-0.00328048607532711 1
0.00669368844243967 1
0.000494478318740172 1
0.00593619661241439 1
-0.0223484756702549 1
-0.00104650910843323 1
0.00394412417440369 1
-0.0145304475164123 1
0.0100537175105759 1
-0.0242753163169622 1
0.0077972775589907 1
-0.00587142324832756 1
-0.0269538483832573 1
0.00745132443296374 1
0.00569466831130961 1
0.0335456849787115 1
0.00701021662157648 1
0.00234417480120204 1
0.0382072390817388 1
-0.0160689983976503 1
-0.0110225592310932 1
0.0269345901097552 1
0.0010665564866768 1
-0.0168894157589022 1
-0.017425967371147 1
-0.0330540047596764 1
0.00926281701551004 1
-0.00500488921224717 1
-0.0387454759162711 1
0.0225081137728618 1
-0.0280230655096505 1
-0.00524935684753497 1
-0.0222083168767931 1
-0.0302340037453869 1
0.00707759538074129 1
-0.0110937841366598 1
-0.0101506712091814 1
0.0116046188687953 1
-0.00859762620450195 1
-0.00569767690371859 1
-0.0133026893165934 1
0.0289318145247054 1
-0.0184770984380318 1
-0.0199165400694418 1
-0.0197197265768446 1
0.0168156791241858 1
-0.0314195522160563 1
0.0376818461528225 0
-0.0139440090998669 1
-0.0316707804364843 1
0.00843456649576519 1
-0.0226004330723203 1
0.00991934448229747 1
-0.00266160392259719 1
0.0025188977944215 1
0.0184863327381551 1
-0.013665793632931 1
-0.0204009616934562 1
0.0433191406701365 0
-0.0301087071080643 1
-0.00352697674315459 1
0.0235974181077535 1
0.0180201993180199 1
0.017487324639416 1
-0.012225529401565 1
0.0102648802411833 1
-0.0143877991088326 1
-0.0108874341230655 1
-0.0211867675349267 1
-0.00231317746995798 1
0.00370665268675821 1
0.0110227371082782 1
0.00234575614163215 1
-0.0439325252581115 0
-0.0213214507846966 1
0.0157400821543148 1
-0.0318866763194425 1
0.011728198039683 1
0.0224809358591115 1
0.0105813980099004 1
-0.0091966561736983 1
-0.0373525151317107 0
-0.00460888731775874 1
0.00364805616854419 1
0.00488736337286742 1
-0.0160682083980595 1
-0.0088490648371628 1
0.000397243185451022 1
0.0355893397878862 0
-0.00788204658615535 1
-0.0166147025806668 1
-0.0205307922796582 1
-0.00760214656280005 1
0.000745085820598523 1
-0.00432823839951763 1
0.0102301738244471 1
0.00456589355045881 1
-0.0122320199268908 1
-0.0121168397282186 1
0.00987652656904522 1
-0.0224693065332671 1
-0.00910325609067631 1
-0.00550291875567157 1
0.0170711421782258 1
0.00642863528091209 1
0.00253897638544401 1
-0.0211919363196888 1
0.00993577029699486 1
0.00715588697634304 1
0.0258441201645162 1
0.0265861214564391 1
-0.017354827034283 1
0.0287739452311393 1
-6.30624885983866e-05 1
-0.00243983409841918 1
-0.0169350289212654 1
0.0113025818558036 1
0.000146942497056825 1
0.00102376506866036 1
-0.00316180717343584 1
0.0334239066973385 1
0.0212605524917748 1
-0.0192454246958562 1
-0.0077317735108251 1
-0.0011225800992689 1
-0.0101177325376788 1
-0.0267285839729137 1
0.00743459935279099 1
0.00479989342490288 1
-0.0280111781931422 1
0.00402029174013693 1
0.00856284514822153 1
-0.00451162567830072 1
-0.00406380461432979 1
-0.0049275503360658 1
0.0137894284455107 1
-0.00221938924972948 1
-0.0149199536314725 1
0.00427680466884905 1
0.0127317383697196 1
0.016467947169878 1
0.00862424811769911 1
-0.00591210747159656 1
-0.0021654135447099 1
0.0234910183617834 1
-0.0186430366002559 1
0.0384658349014605 0
0.0178554474664287 1
0.0432032149297193 1
0.00275678895668967 1
-0.0234989947139399 1
0.0192802500768018 1
-0.00527576207720352 1
-0.00337942530846512 1
-0.0114144774848743 1
-0.010794395910803 1
0.0136106194129289 1
-0.0412519023366222 1
0.00866353856629298 1
0.00403111392361369 1
0.00426651745041151 1
0.00955262005164901 1
0.0227471130696567 1
-0.0195890949515097 1
-0.0148227637754973 1
-0.0248839463447958 1
-0.00290803646526204 1
-0.0040894929229929 1
-0.0307680742102344 1
0.00968484988293161 1
-0.00767192389613265 1
-0.0169033111999283 1
0.0162494014404628 1
-0.0180276009264866 1
-0.0108189132025509 1
-0.00353929167454958 1
-0.0175342005622917 1
0.00999278765070493 1
0.0195475584752891 1
-0.00426815965458468 1
-0.0142687414693934 1
-0.0202352688479328 1
-0.00869227739496734 1
-0.0023231850061489 1
-0.0215633293030944 1
-0.0109344306670344 1
0.000922714115843255 1
0.000804186341978105 1
0.0211558336492824 1
-0.00417525731840445 1
-0.0137510774432276 1
-0.0220688781233962 1
-0.00804509018144486 1
0.0133995934716066 1
0.0174241627912883 1
-0.00626839983242811 1
-0.0118834542436691 1
0.0449285402750099 1
-0.00472421864491453 1
-0.0155876711528671 1
-0.0298928384694963 1
0.0100425881160077 1
-0.00996879986480334 1
0.0210861807524259 1
0.0150040042110598 1
0.00432907018903737 1
-0.015167800872364 1
-0.0168234286429168 1
-0.0308678861312148 1
-0.0504783598027848 0
-0.0183431605014519 1
-0.00281763113389129 1
0.00795141203930098 1
0.00182843457210009 1
0.039931985013293 0
-0.0345931952511258 1
0.0093062495164714 1
0.0124513272231169 1
0.0148601467020249 1
0.0207973703646636 1
0.00078143474909092 1
0.0136622155859186 1
-0.012561528786254 1
-0.0259099195477821 1
-0.0229986347594291 1
0.0228214640590609 1
-0.00305635762713881 1
-0.00362784434889658 1
-0.00218620509319326 1
0.0261899699100088 1
0.01405927646161 1
0.00179120296263762 1
0.00338430475963602 1
0.00392574369332792 1
0.00120348680855995 1
-0.00621429000071849 1
0.0228802464504719 1
0.00268723142756416 1
0.00632869607705755 1
-0.00583046106338789 1
0.0440480770558721 0
-0.0238980233650004 1
-0.00532865718968383 1
0.0179683644683183 1
0.0152695352583531 1
-0.00788859303217202 1
-0.0249506409142757 1
-0.0348182566580984 0
-0.00884957320192871 1
-0.0115743759885154 1
-0.000855749562024608 1
-0.0146530345325484 1
-0.0170166441496491 1
0.00680996999561024 1
0.00501116251474312 1
-0.0166849987038336 1
0.00185332755064296 1
-0.00986957939597133 1
-0.0319691294083069 1
0.0363086254839577 1
0.0166980192477077 1
0.0194080099503433 1
-0.00381932977246556 1
0.00592798880913334 1
0.0378216551457224 0
0.012186894828116 1
0.00934280699117346 1
0.0252097496092042 1
0.0089524464542189 1
0.0449051508684069 0
-0.0107664435782992 1
0.000165033909500335 1
0.00329616636572749 1
-0.00944415345229904 1
0.0363824910285962 1
-0.0256846898999065 1
0.011751812218838 1
0.0136223277426127 1
-0.0230647424738189 1
0.000878829382957781 1
0.00760216154476043 1
0.0219887247956629 1
0.0338063898063653 1
0.00418480172226456 1
0.00824508903438799 1
-0.019792081123274 1
0.00249739250528092 1
-0.00680471790652066 1
0.00527476470656771 1
0.00725711010439005 1
0.00183089202371996 1
-0.0244580896870337 1
0.00104984703264466 1
0.0212619230877776 1
0.00209303401650343 1
-0.00229809288418162 1
0.00878568884292144 1
-0.00577935145195978 1
-0.00795818289806627 1
0.0418562091853708 0
-0.0190622562384374 1
0.0202076293297172 1
0.00547409664771819 1
0.0171866048831217 1
-0.00673191801369913 1
0.0254970951407305 1
-0.00959432831599237 1
-0.021747323483252 1
-0.0159024639610472 1
-0.0328529069860886 1
-0.026645306490435 1
-0.00170831242925132 1
-0.00240336193227433 1
0.0215421609359579 1
-0.00543679038239511 1
-0.00339434787323595 1
0.00393825423164733 1
0.00242031906997208 1
-0.00152194584250205 1
0.0126906714942186 1
-0.014992610115738 1
0.010417471452821 1
0.0121859323330736 1
0.00129837333130951 1
-0.013798834263639 1
-0.017227206289793 1
0.0183705280420683 1
0.0182157602638728 1
0.0199754449689355 1
-0.024145469353763 1
-0.00151403946841665 1
0.0161530113200205 1
-0.0148648322369246 1
-0.00789598614932696 1
0.00613198647479536 1
0.00574564983915247 1
0.0033826732634285 1
0.00158878176313043 1
0.0317789251007215 1
0.00528015675564327 1
0.0102556248546899 1
-0.000523348202448255 1
-0.0207189728478515 1
-0.0170783164531238 1
0.000578932749426333 1
-0.00659654994169807 1
-0.0048936121886598 1
-0.0329134669797537 1
0.0324076377230162 1
0.00995953618172878 1
0.0165299125018569 1
0.00921904045936956 1
0.00904351697776277 1
0.0189126264031366 1
0.00467778326652543 1
-0.0190224071072242 1
0.00789817910396502 1
-0.0168438005445467 1
-0.0038527575582571 1
-0.0209172426774652 1
0.0187253936617431 1
-0.0306895138574533 1
0.0147285402103239 1
0.0183226294858276 1
0.00901813874771707 1
0.0141295351021465 1
0.00205693726886498 1
0.00315274820255956 1
0.0253198947427462 1
-0.00902125563858427 1
0.0147269145703525 1
0.0271745930163452 1
-0.00316487023828974 1
0.0282351237232949 1
0.0256693603880532 1
-0.00513974766908498 1
-0.0165753597436738 1
0.000682260320925227 1
-0.00216870886063473 1
0.00125661154477824 1
-0.011952465810983 1
0.00353316420494656 1
0.00255528199452112 1
0.00395429548213232 1
-0.0493821228612853 0
-0.0108527148198034 1
0.00496067186188715 1
-0.0317333690653699 1
-0.00395452300807705 1
0.0302349726820693 1
-0.00587519475294935 1
0.0228436007517331 1
0.00941036869170872 1
0.0123377811881972 1
0.0165801302397971 1
-0.00613617993157085 1
-0.0190046230449621 1
0.0216931423462226 1
0.00325141512479983 1
0.027517072134264 1
-0.00725629041686499 1
0.0302767670511252 1
-0.00957277903195761 1
0.00699963254752968 1
-0.00750424324539548 1
-0.00449031489630553 1
-0.00781364794508437 1
-0.000667159589263471 1
-0.0183451368472367 1
0.0273759855268996 1
-0.00704696603662344 1
-0.0162810623724931 1
-0.0071853159148538 1
-0.00787333753022131 1
0.0280703371863462 1
0.00972267791801685 1
-0.00835330215783169 1
-0.0197199985501333 1
-0.0107412730757436 1
-0.030007220305926 1
-0.000204400417521554 1
0.0212748266643462 1
0.0189489272014942 1
0.0201243101502397 1
-0.00273544200718471 1
0.0217114876154327 1
-0.00769987842205724 1
0.0129388778137517 1
-0.00548226963328515 1
0.0118876032764683 1
-0.00234904323796755 1
-0.0223381549923397 1
0.00347778245411593 1
0.00498568998908325 1
0.00839838586823595 1
0.0341237745787518 1
0.0114502528895178 1
-0.00904346301962971 1
-0.0217713852199976 1
0.0120849526003349 1
0.0216760260897736 1
0.0140290426408766 1
-0.0376404041248564 0
-0.0158378756144582 1
0.0319328091325963 0
0.0246697161056633 1
0.00618217547727024 1
-0.0180431428993219 1
0.00261456121744626 1
0.0031312490686774 1
-0.0308897957790942 1
-0.00862750336892538 1
0.0126352742473112 1
-0.00859004402713788 1
0.0153642529890603 1
0.0114734122914317 1
-0.0436896468765523 0
0.0356130956151427 0
0.0124567833212801 1
0.0098756140434423 1
0.0239546790953115 1
0.00640831848105216 1
0.0222128738899711 1
-0.0182422297418071 1
-0.00728042094488465 1
-0.0275987678008434 1
0.0300647565692794 1
0.0112612589475397 1
-0.00262105984181495 1
0.0127477076231544 1
0.0143548528710514 1
-0.0505946682761341 0
-0.0367000969573718 0
0.00566937598334083 1
0.00574924251567548 1
0.00464777726094297 1
0.0320028183771499 1
0.00755760469716027 1
-0.0343516552159343 1
0.0143226174279823 1
-0.00786140289493689 1
-0.0132656231277528 1
0.00892355820781045 1
0.00147495069786693 1
-0.016031608119165 1
0.0155948810462992 1
-0.0104869721607258 1
-0.0148246667580322 1
0.0174065906800768 1
-0.0144373979409628 1
-0.0133499603646308 1
-0.0241012641220741 1
0.00197972079393613 1
-0.0103435711393028 1
0.0130300803514742 1
0.0107714187556349 1
-0.0111946475608563 1
0.0164281454018104 1
-0.0124283486822457 1
-0.00823506389856305 1
-0.0123011557944332 1
-0.0094365566526198 1
-0.0141716565276371 1
-0.00139907621855039 1
-0.00890243454048787 1
-0.000879447642076566 1
-0.0558665096062776 0
0.00490685372668941 1
0.00720260552454017 1
0.0105147237790491 1
-0.00909876734800282 1
0.0333177404864845 0
-0.0185949997913267 1
-0.00914843831393001 1
-0.00275543937258321 1
-0.00414377376846191 1
0.0286360235725635 1
-0.0299056029909919 1
-0.0261118810224919 1
0.0197086608243706 1
-0.0266159209644809 1
0.0119720579454898 1
-0.00593094254585741 1
0.0131660490320091 1
-0.00291664797375791 1
0.0100404742255441 1
0.00975981832241654 1
0.0083075098415261 1
0.020202129036057 1
0.00363522621564815 1
0.0272870979682966 1
9.60754421209555e-06 1
0.0140493182346048 1
0.00417398310435597 1
-0.0136032146603214 1
-0.00841610824383079 1
-0.0189949500339155 1
0.017713219947038 1
-0.0301204790039807 1
-0.00940754193253114 1
0.0366081115866307 0
0.031348803442214 1
-0.0328204891019581 1
0.00732576667208929 1
0.00770756097179136 1
0.0172812014255164 1
0.0129824308532613 1
-0.0207328810100446 1
-0.0305386633183838 1
-0.0119148944473443 1
-0.0339571534968834 1
0.018536915054224 1
-0.0093110101515581 1
0.00683372381437019 1
0.00436334621956192 1
0.0016994944646517 1
-0.0198513179854447 1
0.0121482610192183 1
-0.0176499095342437 1
-0.0131199155211699 1
0.0328253464143339 1
-0.00398477126655215 1
0.035068417178515 1
0.0204199960233334 1
0.00912081697148643 1
-0.00666806898968617 1
-0.0135330727954105 1
-0.0183533280918664 1
-0.00386372225623214 1
0.0173796262102422 1
0.0017739771183638 1
-0.000171282309410723 1
0.00853861228308106 1
-0.0067585591576449 1
0.00673916049300219 1
-0.00587888489643808 1
-0.016487673033323 1
0.0143636939617763 1
0.0269605468709893 1
-0.00804742963586122 1
0.0227046407430854 1
-0.00138554966651311 1
0.0131567838746393 1
0.0270665018041964 1
0.00826244305729673 1
-0.00831301110144159 1
-0.0293450789578781 1
-0.0312100726817651 1
0.00856801008129315 1
0.00352132505348944 1
-0.0231782074748298 1
0.00968983630339202 1
0.0135484346608055 1
0.0120016998909453 1
-0.00705792859112792 1
-0.00779466108572194 1
-0.0353162904682031 0
0.0208574843778657 1
-0.017467879534324 1
0.0273742539723433 1
-0.00278953057594508 1
-0.00238637748729429 1
0.0205729898995968 1
-0.00590800620661688 1
-0.0168479452059715 1
0.0179850072447323 1
-0.0337496114153611 1
0.0124605983983193 1
-0.0351670458744504 1
-0.00726915853809347 1
-0.000272609352205263 1
-0.018473001536201 1
-0.0109117040625284 1
-0.0387553736364334 0
-0.0163915919375369 1
-0.00828478972087873 1
0.000766472165151721 1
0.0446842709564981 0
0.00237677247662467 1
-0.0175894126110863 1
-0.0379424220042416 0
0.0211088304389351 1
-0.0397262863345084 0
0.0284790903064683 1
-0.0144648608616713 1
0.00743053939908395 1
0.0281325983631009 1
0.00824418139026804 1
-0.00938744292074534 1
0.00490305334833207 1
0.00219227273337768 1
0.00138797225871054 1
-0.0241977047570855 1
-0.0227212298200709 1
-0.00191072765712683 1
-0.000120338682955007 1
0.0147088474936657 1
0.0085701494229143 1
-0.0155914719284036 1
0.0088587362018015 1
0.039117786315271 0
-0.0271564318539627 1
0.0439456778579072 0
-0.0206190690086139 1
0.0108732802052995 1
0.0254985150787168 1
0.00492257211231743 1
-0.0079154223772576 1
-0.00242858694203581 1
-0.0221434193459198 1
0.0233351365874316 1
0.0175188754701874 1
0.012346176073766 1
0.012451084021469 1
0.0371888073533973 0
-0.0264265238932008 1
-0.012377359712386 1
-0.00758893571562649 1
-0.0338348743109289 1
0.024127161299668 1
0.0119826830703954 1
0.000113230632334059 1
-0.00869881489047476 1
0.00458482669486848 1
0.0222607367722328 1
-0.00518329905062267 1
0.0113828974862022 1
0.00682239385778347 1
-0.0168871928895914 1
0.0108115580817878 1
-0.0382039484622657 0
0.00884904486397784 1
0.0215951470499461 1
-0.00935324624817327 1
-0.00148878714925467 1
0.0248101217965635 1
0.00507020553056421 1
-0.0281278747595891 1
-0.0174933611022949 1
0.00473679756351328 1
0.00444200969629226 1
-0.0198148459256534 1
0.00149217708847789 1
0.00435136717685129 1
-0.0157167897347011 1
-0.00274994469470396 1
0.0134081108752986 1
0.0245097074701102 1
0.010565171494711 1
-0.0280601841512449 1
0.0143072573233732 1
0.0164741639813994 1
-0.013169057456978 1
0.0214941110981747 1
-0.0240905963332614 1
0.00575658773804117 1
-0.0308086858033188 1
0.00743320362726153 1
0.0278258460079931 1
-0.0021185715763444 1
0.0268064679537936 1
-0.014799802781153 1
0.0143308373522326 1
0.035128564694971 1
0.0110305533735876 1
-0.00433700969687924 1
-0.0139518315019371 1
0.00141207662534833 1
-0.00530745650970969 1
0.0123155694572489 1
-0.00634017910263229 1
-0.0170457731826796 1
-0.00187592596309739 1
0.00802147477558479 1
0.0126898113819767 1
0.00175450305712702 1
-0.00224708376402216 1
-0.0312250805742626 1
-0.0367822656256857 1
-0.00615366495319804 1
0.00280783224125832 1
0.0191838948529846 1
-0.00176074069337389 1
-0.0169136636266265 1
0.00328946728125452 1
0.0106520687662203 1
-0.0171996414868024 1
0.0228745706682809 1
0.00930889081073955 1
0.026445373181631 1
-0.00246293767178473 1
0.00143447596586514 1
-0.0231381746406822 1
-0.0175494835121577 1
-0.0102468239401684 1
-0.0180889614226006 1
-0.0183482999702174 1
-0.0100114964548116 1
-0.0138409605628704 1
0.00420442892993273 1
0.0207433326748578 1
-0.0153329036093294 1
-0.0188906187103497 1
-0.00321916596964841 1
-0.00671555023631139 1
-0.00914633692094067 1
0.00994477386731743 1
0.00796654155284058 1
0.015600996439046 1
0.0259375936783904 1
-0.0144676726976671 1
-0.0131548249514673 1
-0.0199715992311906 1
-0.0137835708776168 1
-0.0160689509380771 1
-0.0239971303293093 1
0.00468551919281642 1
0.0183903593213474 1
-0.00407025012285355 1
-0.0144254342777 1
0.0156432932770552 1
-0.0307236601997373 1
-0.0129047848519687 1
0.0100144741529143 1
0.00401795408598216 1
-0.0143499539453041 1
0.011922614718051 1
0.00500343530650104 1
0.000497457682023519 1
-0.0205346181683779 1
0.00789243291551512 1
-0.00611164180277128 1
0.000608328580153779 1
-0.0345353169458986 0
0.0115072176042678 1
-0.00274920470513152 1
-0.00278716430362804 1
-0.0193976679391054 1
-0.0336652496302365 1
0.00216756667510775 1
-0.00054267866138975 1
0.021787081437159 1
-0.0206911439259029 1
0.00934578621196344 1
0.0227492979882061 1
0.00464529563964624 1
-0.0393653283044853 1
-0.0156796141740037 1
-0.0171478795693336 1
-0.00374420621088934 1
0.0113218755465931 1
0.0261846817126422 1
-0.01488940577391 1
0.0164335689632224 1
0.0148188003206692 1
0.00212905580789336 1
-0.0101275021507954 1
-0.0209577034537245 1
-0.0132928115458224 1
-0.0205106779043309 1
0.00923191393920256 1
-0.0352067590287619 1
0.0138428574350772 1
0.003981555251382 1
0.0385406956723347 0
-0.00298027140745171 1
0.0103878179014898 1
-0.0240326835325422 1
-0.0353678980172846 1
0.0253741203380612 1
0.0272353756329218 1
0.0179929606285924 1
0.0137610937064082 1
-0.0098892785771315 1
-0.00319404435955073 1
-0.0473661658265507 0
-0.0268425505571307 1
-0.031441854577491 1
0.0270876057116301 1
-0.0188664595159087 1
-0.0176944793213018 1
0.00982625045297173 1
0.0103541328195922 1
-0.00921352729093029 1
0.0167364678105147 1
-0.00156996343830643 1
0.00444877225739242 1
0.00248468249478328 1
-0.0307636837064209 1
0.0121645345311888 1
-0.0065855997574072 1
-0.0205832395694717 1
0.0374691899727225 1
-0.0131718196975701 1
0.0091771788102838 1
0.0216773482454095 1
-0.00815461800711086 1
0.00687782972067835 1
0.031114972504531 1
-0.0231752873158436 1
0.0396452431898657 1
-0.00878884746936456 1
0.0259421258677822 1
0.0138583767116703 1
0.0172812375141058 1
0.0148754739677343 1
0.00145231985893082 1
0.0114447007130027 1
0.0232714889792351 1
-0.0473599877091107 1
0.0184101261901609 1
-0.00714166760945602 1
-0.00531017127658558 1
-0.00347283592384965 1
0.00881260165532088 1
0.0187892597667605 1
-0.0127101327504335 1
0.0165134198651651 1
0.0123806899925564 1
-0.0140150462564356 1
0.0075718263582293 1
-0.018698764230872 1
-0.0488701687072025 0
-0.0241920683627469 1
-0.0121855050511974 1
0.021203285271845 1
-0.0137579861526123 1
-0.0219571426609418 1
-0.0321949340472817 1
-0.0189476624153606 1
0.0237276850079802 1
-0.00953403114632893 1
0.0103870366732938 1
0.00256600788672705 1
0.0219723860357638 1
-0.0366768350312003 1
-0.00701925226011833 1
-0.000396550318824751 1
-0.0295532408790256 1
0.0103330932502357 1
-0.0337842004137351 1
-0.0173960758325543 1
-0.0180807216852424 1
0.0181378547063724 1
-0.0454186677613957 0
2.56973709792442e-05 1
-0.000122616284350008 1
-0.00441087567412748 1
0.00524247145097186 1
0.0166852781737073 1
0.0139855716560295 1
-0.0248566220861246 1
0.048690536865902 0
0.0147215122615921 1
0.012696094450737 1
0.0124106988367425 1
-0.000269972750548957 1
0.0186148324757921 1
-0.0362284597463134 0
-0.0203123803131387 1
-0.00306513614914415 1
-0.0029765877033131 1
-0.00153023584697715 1
0.0134672180329326 1
0.00507362567189321 1
-0.00466403270193119 1
0.0261363674146519 1
0.0226899816157561 1
-0.0435405258005187 1
0.0079335900807265 1
-0.0016421469559345 1
0.0245843626748229 1
-0.0430392250839862 0
0.0147412708019311 1
0.0204783091234818 1
0.000227179598631428 1
0.0222767347107369 1
0.0204117955932267 1
-0.0222392220720997 1
-0.0316730307347956 1
0.00666358839494833 1
-0.0165429664906226 1
-0.0375100374352047 1
-0.0139345639258686 1
0.0113030071732603 1
-0.00875800247760317 1
0.0154146082914702 1
-0.00445576164933735 1
0.00417010180107684 1
0.00428968802768618 1
0.0280178054530322 1
-0.0033596035018518 1
-0.00704305727002789 1
0.0446635903227875 0
-0.0164727031743265 1
-0.0080732011322169 1
-0.0167858796549236 1
0.0369728909786476 1
0.00895989486598456 1
-0.00943118079113577 1
-0.0213831750822931 1
0.0310336819470911 1
0.0227338440147318 1
0.018940982566463 1
-0.00567312964556591 1
0.0112969211934873 1
0.00164037296064586 1
-0.00253625296661036 1
0.0219846199869901 1
-0.00953324310862536 1
-0.0187175760945001 1
0.0114734050722841 1
-0.0089889172897285 1
0.0193991521273273 1
0.0175433425845679 1
-0.0159190154063288 1
-0.00808184390150817 1
0.00504231918854675 1
0.0110562819714697 1
0.026411110102335 1
0.00255232034133267 1
-0.00568619359501053 1
-0.0189328833721432 1
-0.00525423193578489 1
0.0227691763728138 1
0.0144145955523129 1
-0.0182946710315373 1
-0.0142518764241912 1
0.0136758919168392 1
0.0104691693366495 1
-0.0280383995187764 1
0.0375437432255538 1
0.015929415940667 1
0.00614705826695495 1
0.0227027182069882 1
-0.0202548010356505 1
-0.00149066982897782 1
-0.00632128130874236 1
-0.0436276458917103 0
0.0146446961766933 1
0.00672577036299958 1
0.021383628219921 1
-0.015522840319741 1
-0.00362452315671544 1
0.00200470417569871 1
-0.0248751713262028 1
-0.012055368396099 1
-0.0399746960334971 0
-0.0127095147406717 1
-0.00659122967391751 1
-0.00151720782381345 1
0.0351489031899122 1
0.00128773436967394 1
-0.0276349033558839 1
-0.0211547634086084 1
-0.0236413706097243 1
-0.00567755454293949 1
-0.0348779375898247 1
-0.0205670971850665 1
0.0257372659520172 1
-0.0240438676624653 1
0.00708598655230029 1
-0.0202126945235928 1
-0.021766347809521 1
0.00293133929362717 1
0.0136282349097524 1
-0.00535932991573177 1
-0.00465593391708592 1
-0.0125486450494307 1
0.0110449327539961 1
0.00873007107754166 1
-0.0210183421339453 1
-0.00949199959280356 1
-0.0055366359054389 1
-0.00574050074331515 1
0.0115054420741494 1
-0.00719430072210863 1
0.00755358974319556 1
-0.0470364534694351 0
-0.0212651585440135 1
-0.0201981387812634 1
0.0010067974239026 1
-0.0147187925236842 1
-0.00885576586687234 1
-0.027115557803538 1
-0.0163079079117581 1
-0.0121455277102168 1
-0.0254081164667886 1
-0.0256714322975721 1
0.00506023634663696 1
-0.0113737333529389 1
0.00795220892100203 1
-0.00712619183050063 1
0.014928701271937 1
0.0121100193693825 1
0.0147663071782594 1
-0.0378402132507073 1
0.0256697877431624 1
-0.018797269053674 1
-0.00885030750646462 1
-0.00695384977820525 1
-0.00499659307085674 1
-0.0116784728865056 1
0.00661611252632579 1
-0.0146264222948309 1
-0.0304976559555248 1
0.0141739874508149 1
-0.0030009525223227 1
-0.00267577280768052 1
-0.0225792309086882 1
0.00795162511845708 1
-0.000362458462717194 1
-0.00256436503786377 1
0.0177587463523609 1
-0.011182862205736 1
-0.0229129092368509 1
-0.020144353163041 1
-0.0230118811422179 1
0.00567182771911544 1
0.00829216445917584 1
0.0063992258117963 1
0.00140064043127122 1
-0.00727731288844665 1
-0.00777509075005793 1
0.0135822561740241 1
0.00803946838505325 1
-0.00669256329501067 1
0.0161413552304317 1
0.0291394684214198 1
0.00222245786251479 1
-0.00619758488046607 1
0.0043046355756174 1
0.00434848586100822 1
-0.0267055061534664 1
-0.000583760552393114 1
-0.0161023873894958 1
-0.000728251882918654 1
0.0209965498941535 1
0.0181334250438597 1
-0.00432577149114721 1
0.03706897667697 0
-0.00309177152257596 1
0.00549132459925747 1
0.0243326442901789 1
-0.00885438894799385 1
0.00956519799843657 1
0.00477686399796703 1
-0.0068914654217212 1
0.0257803086293811 1
0.000358231783610911 1
0.00644285024698198 1
0.00437005279839195 1
0.0265134527155234 1
-0.0191287633840438 1
0.00813563756144421 1
-0.00746211458220541 1
0.00257710944099871 1
-0.0125323622109182 1
-0.00628659352573814 1
-0.00479467897092168 1
-0.00271199217053117 1
0.000806526602809587 1
-0.0346098579390371 0
0.00417389587839177 1
-0.00023263550859042 1
-0.0263198199716051 1
0.0205972739436061 1
-0.00941793736715234 1
0.00576409689149557 1
0.0390278840121797 0
0.00151240385745697 1
-0.0163741382455481 1
0.0141421791414558 1
-0.0264243370510276 1
0.00775396994183987 1
0.00990761963534665 1
-0.0146844355463012 1
0.0189556933604115 1
0.0152777332992325 1
0.0198836869871825 1
0.011853947889483 1
0.0220917419451246 1
0.00918037701523614 1
-0.0458174061566638 0
0.0351009953282659 1
0.0408997749073327 0
-0.00936180425693938 1
0.00105814637339192 1
-0.00725520311891 1
-0.0495252953330671 0
-0.00292772198731822 1
0.0145010019774765 1
-0.00989743087216814 1
0.0127190488073769 1
0.00276559345546861 1
-0.0227565272732915 1
0.00619633673240558 1
0.00320289287265084 1
-0.0104234075837009 1
-0.00736864001048161 1
0.00921306687516473 1
-0.0185451910622819 1
-0.016248069171921 1
-0.00265334400721805 1
-0.0206674335016864 1
-0.00375161417362085 1
-0.00495911794342397 1
-0.0197144280634762 1
0.0362711480971749 1
-0.0226226108689241 1
-0.0270657422400308 1
-0.0308949960093609 1
-0.0276500818933515 1
-0.0209743451656298 1
-0.0118019059345719 1
-0.0149741847865407 1
0.0141454300602883 1
-0.00131167972286499 1
-0.0482272186806836 0
-0.0140610883435467 1
-0.000960019295943598 1
0.0148768066499814 1
0.00363901839942649 1
0.0368721967761961 1
0.0236909346690461 1
-0.0124411258179241 1
0.00225048657014547 1
0.00531611931988768 1
0.0516119642333389 0
0.00830341602217246 1
-0.00506612808075934 1
-0.00642005807936886 1
0.0166345850032728 1
0.00549220548040453 1
-0.00373807099471661 1
-0.0103110269418611 1
-0.0212658672916923 1
0.0198717470344352 1
0.00189628908588094 1
-0.0284511231397756 1
0.000307644588247373 1
-0.0184198113874846 1
0.0494394642981149 0
-0.00190333543413593 1
-0.00947708483773824 1
-0.0183372960108267 1
0.0130605942285846 1
-0.0139996223780955 1
-0.00885718608843197 1
0.0188622441366435 1
0.0234181507381114 1
0.00911547526190337 1
0.0121912730376552 1
-0.0344890089140438 1
0.0635469976562107 0
0.0173145271600159 1
0.00907994207344132 1
0.0140251200012458 1
-0.0428707234985068 0
0.0149794748135108 1
-0.0317080086679951 1
-0.00783136275907875 1
0.00639278929776412 1
-0.027842433386052 1
0.0536448658165145 0
-0.017008463588117 1
-0.00969794423931302 1
0.0196721025035206 1
-0.0101305666357419 1
0.0256721872656385 1
0.0218167673772545 1
-0.0350438709011661 1
0.0169405943169413 1
-0.0061902784552564 1
0.0174595537675008 1
0.00889035134384577 1
0.0318033786165964 1
-0.0170812707453087 1
0.0452638759185233 0
0.006224273710083 1
-0.0081974704729587 1
0.00841621141071544 1
-0.0186492702973473 1
0.0169683136863288 1
0.0138800321612182 1
0.00683670828238595 1
0.0137207215747368 1
-0.00503310987562441 1
0.0250492370253249 1
-0.0170187568222376 1
0.000893002457987537 1
0.00962504261244422 1
-0.00847432162975719 1
-0.00575601874930386 1
-0.0454924197755359 0
-0.022950966344983 1
-0.00951068216485676 1
0.00902668700769952 1
0.00648259035760567 1
-0.00613170580037934 1
0.0253828109310265 1
0.0108603772042759 1
-0.00875077578548075 1
0.013387353471344 1
0.0052886561680159 1
0.0185429120505664 1
-0.000836674362929576 1
0.00470830173597411 1
-0.0154684671870573 1
0.00834044517158169 1
0.0354663097037015 0
-0.00869390065235731 1
-0.00127017264637834 1
0.0314497252571996 1
-0.00456784674521089 1
-0.0098017567030062 1
0.00497866228124451 1
0.0434809503273316 0
0.0386336060930627 0
0.0136921926571546 1
-0.00509658869113934 1
0.0342194466599611 1
0.0177203519662651 1
-0.0277371429492989 1
-0.00229490517774477 1
0.00890070841723297 1
-0.0155131989061897 1
0.00914713088670639 1
-0.011014096918758 1
0.016493508839607 1
0.00264882370842453 1
-0.0288706525344911 1
0.00809491928983896 1
0.0120794440073682 1
-0.00443007292455266 1
0.0120812211565102 1
-0.000439431258406042 1
-0.0216645634867403 1
-0.000727892727670143 1
-0.0156810188708704 1
0.0107470138931598 1
0.00470437846920179 1
-0.00963720649799422 1
-0.0244757660916366 1
-0.0300414484007259 1
-0.01335011284365 1
-0.020398857145459 1
0.0176861141266045 1
0.0184094128066975 1
0.0478130062202763 0
-0.0285622620073662 1
-0.010709423117168 1
-0.00179227032674448 1
-0.00572549578292599 1
0.0396952626958495 0
0.0192882060507974 1
-0.00890809688710086 1
-0.00164038818423974 1
-0.0469095281086149 0
0.0250596626761283 1
0.0480118345820126 1
-0.026088291798707 1
0.0139926468758461 1
-0.0292351871070478 1
0.0138965130672076 1
-0.0180772129524131 1
-0.00182144363939468 1
-0.0306989938559453 1
-0.0125904686734326 1
-0.00650043073241475 1
0.0566790427588671 1
0.00216678661446454 1
0.00831031851456876 1
0.0149141836354988 1
0.0191040770294164 1
-0.017160503470685 1
-0.00130619502609734 1
0.00821557568651497 1
-0.0251742442173423 1
0.00371616980568051 1
-0.00789863197674109 1
0.00224523493173173 1
0.008570607072977 1
-0.0197892980252859 1
-0.0139570533426441 1
0.0082829120172853 1
0.0137772176522945 1
0.007622681171789 1
-0.00634763335332542 1
-0.0181845715214393 1
0.0278049499249338 1
0.00187014562243736 1
-0.00460599128026504 1
-0.00980849801933401 1
0.00492841565462908 1
-0.0143563447116684 1
0.0349103602616364 1
-0.0126422471899473 1
-0.00242095984612281 1
-0.041913966281437 0
0.0234483512928617 1
0.00453824320617423 1
0.00157060081718348 1
-0.00582914320888955 1
0.0430984434264798 1
0.00415670542151747 1
-0.00225089837687653 1
0.00608875888256259 1
-0.0336695479965656 1
-0.0101996302763316 1
-0.024881424228083 1
0.0395070594263495 1
-0.0311080191785692 1
0.00138487809049381 1
0.00148179974065194 1
-0.00214573696964232 1
0.0106992309860993 1
0.00530096523168786 1
-0.0328626891954364 1
0.0103111540029365 1
-0.0168973070156928 1
0.000693033910061721 1
-0.0209407723874745 1
-0.0228845111673898 1
0.00152097039536691 1
0.0148695960487648 1
0.0153078508305937 1
0.00917970010245756 1
0.0125505747194539 1
0.0251904535667681 1
-0.00156302079198711 1
-0.0136392461218373 1
0.0114967518961492 1
-0.0343416820920961 1
0.00131714748183369 1
-7.2109152930724e-05 1
-0.015422484988912 1
0.0021838953623845 1
-0.0129516870807421 1
-0.0164895512925508 1
-0.0413102033217042 0
-0.0167528758542485 1
0.00125164108857076 1
-0.00944523295929402 1
0.00829632402363115 1
-0.0172057384728498 1
-0.0134332486447573 1
-0.00639548923355165 1
0.0241173840222718 1
-0.0256975411591887 1
-0.00906853072079025 1
0.021967973792032 1
-0.0197883943068767 1
-0.00523995751265878 1
-0.00961992926007245 1
-0.00883632997381193 1
-0.00421269911141414 1
-0.0360595512117684 1
-0.00199802605652904 1
-0.0156265260628072 1
-0.0142922738426856 1
-0.0105925370649291 1
-0.0103894849958736 1
0.0156441524325672 1
-0.027652625047221 1
-0.000677790612456601 1
-0.00801866438362658 1
0.0327676161369542 1
0.00233186596846108 1
-0.00406395355883157 1
-0.0121810862263341 1
0.0111088933352678 1
0.0166320673136282 1
0.0169734495132211 1
0.0289615659911895 1
0.00253318794978879 1
-0.00055010459984977 1
0.00212611585364966 1
0.00949083020077634 1
0.000185552753549312 1
-0.0249561577889756 1
-0.00196912579709423 1
-0.0100157804232292 1
-0.0294360570292634 1
0.00872450009556367 1
0.0107163101730101 1
0.0285837985836836 1
-0.00614337566849634 1
-0.0054462698380356 1
0.0242059857120437 1
0.00811028738730117 1
0.00326848365767353 1
-0.000697910495045707 1
0.0282777857186397 1
0.0118004354076574 1
-0.0421842580922983 0
0.00761165852163904 1
0.00916631721138739 1
-0.017900245082374 1
-0.013653530157245 1
0.0296049642723934 1
0.0136645295332068 1
-0.0138351812327173 1
-0.0266559832234815 1
0.0254854659475599 1
-0.00665304152269317 1
-0.0356060272577676 1
0.00599980241027792 1
-0.0105335814093069 1
0.0376828711706155 0
0.00321351157165333 1
-0.00721877054350285 1
0.00494420727873486 1
-0.00418411716627016 1
0.00566218491982353 1
0.0143570666757503 1
-0.00924517248443293 1
-0.0108342800185643 1
-0.0193883852045853 1
0.021879285619062 1
0.000638328112528284 1
0.0150055542371575 1
0.0153583754920085 1
0.00162808724614993 1
-0.0306715320372849 1
-0.00908161258203199 1
-0.0124020835677593 1
-0.0395508615183743 0
-0.0221959546526496 1
-0.00436825768598855 1
0.0223803008442702 1
0.0165082481817997 1
-0.00570211449270769 1
-0.0243321352461573 1
0.00304982267326521 1
-0.0272197739458047 1
-0.0127553141254694 1
0.00355252923647232 1
-0.0178351601677517 1
-0.0191218131882096 1
-0.019234081350662 1
0.0208011496362876 1
-0.0226660369138584 1
0.00647128409743931 1
0.00190690969689714 1
-0.0055839673804021 1
-0.0027938728235704 1
0.020294363205127 1
-0.00205341598430605 1
0.00193979052541044 1
0.0532855899649228 0
0.0284419806587135 1
-0.00313152089632056 1
0.00883804043013496 1
0.0267218108800065 1
-0.0246294566219592 1
-0.00393758813443854 1
0.0180360630071185 1
-0.0253269940054182 1
-0.0341779570410058 1
0.0252295540700419 1
0.00866049211705098 1
0.00243702741492422 1
0.000898316326641294 1
0.0289046640668171 1
0.0188976972507151 1
-0.0105071957873483 1
-0.000527629255785076 1
-0.00585654619084725 1
0.016871890760537 1
0.0126562466377298 1
0.020036737387047 1
0.00355397983785532 1
0.00756223959214997 1
0.00234203729703491 1
0.0249771960288357 1
0.00915412853952738 1
0.00095833104869069 1
0.0133490683437152 1
-0.00427113872517635 1
-0.00554526774181415 1
-0.0053792225465108 1
0.0199297316372862 1
-0.0181565149869629 1
0.0215182962005847 1
0.010859711794782 1
0.00131057583689129 1
0.003629438562634 1
0.0276853727736343 1
-0.00441593656959317 1
0.0285460998686106 1
-0.0116194907622873 1
0.00940413513885551 1
-0.018924082920634 1
0.0264660749061591 1
0.0316818579944848 1
0.0124938414592688 1
-0.026201564524867 1
0.0061540415091225 1
-0.0141170489715316 1
-0.00456603027040639 1
-0.014601968111961 1
-0.0259849824444132 1
0.0263176695700495 1
-0.0208957870205413 1
0.00753540075199982 1
0.0107302129364266 1
-0.000932165051717131 1
0.00956292524190381 1
0.00830859530961843 1
0.00915407185045269 1
0.0137385000154033 1
-0.00306401817633811 1
0.0104618048672863 1
0.0157103042177602 1
0.00199261312715978 1
-0.000232333987846249 1
-0.0104600112138406 1
-0.0112468461902843 1
-0.0197697758273475 1
-0.00982483640355109 1
0.00837107844395316 1
-0.00602210927712008 1
-0.0280535502116139 1
-0.000602054693389263 1
-0.0201695089492714 1
0.027896777784999 1
0.00883182037520882 1
-0.0313003441985711 1
0.0261505827114038 1
-0.0145739073382649 1
0.00562813069415361 1
0.0276043353382404 1
-0.0211858057541539 1
-0.0344790991558925 1
-0.0267553621239829 1
-0.0152869685947212 1
-0.00710784973860707 1
0.035154457703955 1
0.0219658947597112 1
-0.0179021553839628 1
-0.0171388206090483 1
0.0189267688238514 1
0.0182132146435818 1
-0.0223650064095185 1
-0.0415347138976341 0
8.71161965341669e-05 1
0.0171905921592976 1
-0.0011075890159578 1
-0.000401224893559088 1
0.0112396261152779 1
-0.0103592417715183 1
0.012961797550921 1
0.0220026298466691 1
0.0170325836924974 1
0.00509327738395066 1
-0.00772201446621711 1
-0.00714163894508805 1
0.0290479362613824 1
-0.00269173211779481 1
0.0155639575682593 1
-0.00435231125269873 1
0.00365945514710503 1
-0.0410756728498979 0
-0.0107920431871492 1
0.0100974684137885 1
-0.00746150470693831 1
-0.00619084358759123 1
-0.00418269144978297 1
0.0135940095719237 1
0.0282369445474176 1
0.00485727831163937 1
-0.0340299968362955 1
-0.0140473853180916 1
-0.0115601371416202 1
-0.00126120159556776 1
-0.0162346510516334 1
-0.0188302599431372 1
-0.0142701478626142 1
0.0142842117279305 1
0.0205789867669733 1
0.000676696923845798 1
0.00721308954488842 1
-0.0221264034213881 1
-0.018539786704371 1
-0.00556049887962858 1
0.0117336571670594 1
-0.03012754085265 1
-0.0185732353720503 1
-0.0129747769619332 1
0.0223677712957146 1
0.038738016691318 1
0.012434446025871 1
-0.00729943458060592 1
0.00303391358686023 1
-0.0310221925585715 1
-0.0156664415732071 1
-0.00642359514225169 1
-0.00795706448681993 1
0.00653402836107229 1
-0.00844789644636348 1
0.0200167837727822 1
-0.0179360300120161 1
0.00464866497003676 1
0.0150242023202905 1
-0.0100768735155073 1
0.00753117064058052 1
-0.00937343062288928 1
-0.00769010260523531 1
-0.0220861955648903 1
0.0062860279043129 1
0.0189176397258718 1
-0.00178509847394513 1
-0.00456742518645551 1
-0.001612584862078 1
0.0115584765363745 1
0.00581626147445164 1
0.0175551708797505 1
0.0335434816509786 1
-0.0306669606489048 1
0.0332447592444552 1
0.0082238742276146 1
-0.00153280598770917 1
-0.00150761699059428 1
-0.0330007866524322 1
0.0235656647787526 1
-0.0269806609489613 1
0.0123858033167394 1
0.0213551218727372 1
-0.00270918420337051 1
0.00621207563575929 1
-0.00272532144050512 1
0.00766591097097675 1
0.0136034357593048 1
-0.0309233468773207 1
-0.00419237064342918 1
0.0079771096220934 1
-0.00289564623300952 1
0.000278676996648642 1
0.0192469790163425 1
0.00901678182748197 1
-0.0239406338318273 1
0.0195596113265479 1
0.0179050947803659 1
0.0475965714876495 0
0.0590604627172008 0
0.0173256129555122 1
-0.0116207147271228 1
0.00846971232140674 1
-0.00886677254017104 1
-0.00318603648187373 1
-0.00676183317598701 1
-0.0093039006016824 1
0.0314007381112898 1
0.0275802364697878 1
-0.00437023220247577 1
-0.00646013241284222 1
0.0249030572509389 1
0.00606495787213217 1
0.00651853198746608 1
0.0154150175028396 1
0.0233290507125033 1
0.0358400088240212 0
0.019850930790158 1
0.0158076208853458 1
-0.0146743759936803 1
-0.00737396356884763 1
0.0269698282427818 1
0.00578347522782682 1
-0.0142945087995062 1
0.00180391170757483 1
0.0250711792265508 1
-0.00198040240810022 1
-0.036471838531244 0
0.0222968381593494 1
-0.00336499724136382 1
0.0218628885595814 1
-0.0011496787878624 1
-0.0153984261288549 1
-0.0149593477283838 1
-0.00885217162594507 1
-0.0252538048629255 1
0.00189914526085553 1
0.0392091845200091 0
0.00245204478809006 1
-0.0350622530816112 1
0.00144826393955465 1
-0.0176454226734861 1
0.00515802824488052 1
0.0262493762577635 1
-0.0130425038807296 1
-0.0150722521524676 1
0.0336408736627115 1
-0.00889623414418073 1
-0.0022850232767045 1
-0.0143114311836039 1
-0.0057776349098195 1
0.0156328409856165 1
-9.28596466041709e-05 1
0.0149261221481085 1
-0.00863558409255828 1
-0.0165146696937519 1
-0.00582019038245983 1
-0.00463566560702181 1
-0.00725198180037736 1
0.0138596188660264 1
-0.00840964671806814 1
-0.00549501431427466 1
0.0334370492425025 1
-0.0277111154914853 1
-0.00701819987229107 1
0.000584551988770736 1
0.0162916886820296 1
0.0183127596940917 1
-0.00471501197586575 1
-0.0235757813873983 1
0.000112404279163378 1
-0.0034787013587938 1
-0.0255994458569606 1
-0.0161153601274631 1
0.000691981825868783 1
-0.00411159805552903 1
-0.0180781891284477 1
-0.0374921929396137 1
0.00392801943019264 1
0.0230800721302377 1
-0.0145553664604668 1
0.0150710880153655 1
5.58264473428617e-05 1
0.0287169175030285 1
-0.0341140790588106 1
0.00558786564007445 1
-0.0048200553980964 1
-0.0188586559462693 1
0.0252523539276536 1
-0.0212903888488911 1
0.00694872788801181 1
0.0077587056724733 1
-0.0271329239403405 1
0.00153869499220708 1
0.00681074714766675 1
-0.0036473963598184 1
0.00212079024683532 1
-0.00294635567529327 1
-0.00759099283881179 1
-0.00088328332748015 1
-0.0325367073185153 1
0.00599449970478433 1
-0.0223882797824267 1
-0.0374845950754381 0
0.00543562387336448 1
0.0243426057959685 1
-0.0160065271152314 1
0.0195981926009774 1
-0.0166825028966051 1
-0.0178614587762942 1
0.0173982325535401 1
0.00807640124486862 1
-0.00218177794712964 1
-0.0213081783144561 1
0.00104250401655027 1
0.0166954198314296 1
0.00317362661972975 1
0.0055270947165582 1
0.0170406566947922 1
-0.0305341507826416 1
0.0258927420108539 1
0.00129191762839492 1
-0.0102429781243578 1
-0.00801902281978145 1
0.0175731999708078 1
0.0111804666809397 1
-0.00907916377515865 1
0.0227671520921663 1
-0.00954458199817999 1
-0.00912821884550506 1
0.0035488353318428 1
0.0325311481134061 1
0.015812811229647 1
0.00231339649200157 1
0.00529223051816229 1
0.0222354828249543 1
0.000300773015337349 1
0.0213473454969022 1
0.0236295873257712 1
0.00903712311279448 1
0.0385356014383254 1
-0.0161186423474453 1
0.0069657411877345 1
0.0201184600924268 1
0.0205345596122726 1
0.00209425353622589 1
-0.0303755777634076 1
0.0163344112721164 1
0.0115443690243392 1
0.00586164905033291 1
0.00604518429888521 1
0.0248156598702113 1
-0.0015822237608988 1
0.00564135122026203 1
0.00602471223477959 1
-0.00269332582995476 1
-0.0073012816663712 1
0.0123835045911982 1
0.0175289376328253 1
-0.0458123573295331 0
-1.85848005653357e-05 1
0.00329812930229978 1
-0.000559281724688636 1
-0.00840079556008529 1
-0.00318896011670941 1
-0.0120236062463129 1
-0.00820531990107345 1
-0.000850528075523439 1
-0.00409219011799191 1
0.00675186766441838 1
-0.00877267741152119 1
0.00351267099625395 1
0.0296269359259702 1
-0.00373670803114376 1
-0.00767351480953689 1
-0.00275253297236552 1
0.00538120966762685 1
0.0217352302876849 1
-0.0138748541103244 1
-0.00683830034120016 1
0.0489629511526484 0
-0.0110699951332554 1
0.00241715023215078 1
0.0185837002597383 1
0.0429369278190159 0
0.0102467821219624 1
-3.75748475932476e-05 1
0.0171334044592888 1
0.0115511960133021 1
-0.0285967531596276 1
-0.00178327022422626 1
-0.0112086244659826 1
-0.00854959136936339 1
0.0235583660377469 1
0.031342451086106 1
0.00374828360300369 1
0.0216708117319294 1
0.0268385177228105 1
-0.0147444272773842 1
0.000511033780111881 1
-0.00934903977996193 1
-0.00993642597287113 1
0.0161684004245931 1
-0.0126168406973325 1
0.015543472908322 1
0.00186788634202972 1
0.031414558363381 1
0.0166326310012453 1
0.00702169480194936 1
-0.0151027902358772 1
-0.0105052639091816 1
-0.0107715244005642 1
-0.0269342398311491 1
-0.0197976751301694 1
0.0202130495921619 1
-0.0179023488657397 1
-0.0228020120194081 1
0.00201664428690691 1
-0.0174967333694972 1
0.014302555620147 1
0.0109823492821386 1
-0.0125303806368703 1
0.0105472186153138 1
0.0348596326212856 1
-0.0408414353539097 0
0.0254574311462659 1
-0.00635902045201743 1
-0.0124274903501285 1
0.0108810518653307 1
-0.0441222958893385 0
-0.0176724629818817 1
-0.0264534283858358 1
-0.0250021373708435 1
0.0149599718256278 1
-0.00866840659977707 1
0.0015227582183281 1
0.00594148002760481 1
0.0202459162182319 1
-0.00380249802803713 1
6.83643338561409e-05 1
0.0108923796524829 1
0.00479547687523272 1
-0.0161979939737162 1
-0.0148346149639716 1
-0.0113970530865282 1
-0.0085395622720759 1
-0.0118236069582657 1
-0.00657863108538387 1
-0.018220598798128 1
-0.00674894230251368 1
-0.0171551289874176 1
-0.027577179100722 1
-0.00807857598010674 1
0.00160753953210622 1
0.00211151188482751 1
0.0216559069930623 1
-7.06962515145199e-05 1
-0.0210084849370938 1
-0.00253402911087564 1
-0.0275164946180352 1
-0.00686264509218102 1
-0.00641195321909126 1
0.0304393154071974 1
-0.00822827348196906 1
-0.000371057095057992 1
-0.00620811267774224 1
-0.000146007176604979 1
0.0215488726691747 1
-0.00180822094228396 1
0.00198226571306933 1
0.00189249213607811 1
-0.0232948915287116 1
0.0142759990713816 1
-0.0136756550775401 1
-0.00977777867290586 1
0.00559945102203588 1
-0.0309987027370825 1
0.00849935768472718 1
0.0289703888518917 1
-0.0172273446688508 1
0.0278358196173252 1
-0.0101936168034914 1
0.00930238273521805 1
0.0125379096595869 1
0.0160727724646392 1
-0.00694066582715038 1
-0.006092933185959 1
0.0233961066947657 1
-0.00395976531691846 1
-0.00969762290195375 1
-0.0359680554772981 1
0.00273127363038812 1
0.0115247844299411 1
0.000379770847082558 1
-0.000410073416265435 1
0.000805938712916049 1
0.0121404002182515 1
-0.00570498789684424 1
-0.0099510024438595 1
-0.00908207429219649 1
-0.0102110641485769 1
-0.0095967010275836 1
0.0047955163658691 1
0.025368809614923 1
-0.0233801579062394 1
0.0282071740703533 1
-0.0249950520000177 1
-0.01527424220755 1
0.031004942238366 1
-0.00483352056170378 1
0.00109555922372154 1
0.0220542282487551 1
0.000116702010976025 1
-0.0169748903871574 1
-0.0126164627319252 1
-0.0201845047830243 1
-0.0318857760755375 1
0.000140747726687359 1
0.00509397563524624 1
0.0308722945499301 1
-0.0168189148114172 1
-0.0203359354915999 1
-0.0113317929483918 1
-0.0197646105560635 1
-0.00801028406806113 1
0.0351282509294343 1
-0.0254459001651842 1
-0.00370619938203772 1
-0.0146630509374877 1
-0.0261563499383245 1
-0.000424735065840092 1
0.00461986373882571 1
-0.0213301447918627 1
-0.0211408787630182 1
0.0183467526341285 1
-0.00553604688656846 1
-0.00940887253709569 1
-0.0143799193347593 1
0.011567898040735 1
-0.0264972261568912 1
0.0211972672786866 1
-0.00560218299211617 1
0.016401895176355 1
-0.0215910917513505 1
-0.000431010039626784 1
0.0212072741507702 1
-0.0165811542879513 1
-0.00338199474590932 1
0.00931180485221528 1
-0.0136881915320491 1
0.00567901142296579 1
0.0137557122115001 1
-0.00184269190810019 1
-0.00555785915920713 1
0.00819543484074159 1
-0.0126737445801544 1
3.99817077124725e-06 1
0.0207989953263894 1
-0.00159595631762379 1
0.0310145664131188 1
-0.00885398006984963 1
-0.0119823337059131 1
-0.00993915704335765 1
0.00342377547989126 1
0.0247352965757939 1
0.018160834829791 1
0.00661553511779843 1
0.00151710719045924 1
-0.00902166494244173 1
-0.00926163705733968 1
0.0121788145250045 1
0.00647954492732618 1
0.00558583134501529 1
-0.00262557089589385 1
0.00721479846361971 1
0.0139701237383961 1
-0.0210520903655997 1
-0.0281689346362299 1
-0.010059528675057 1
0.00470157020167 1
-0.00705667360073458 1
0.00246490158198787 1
-0.0138410786087049 1
0.00961714496212292 1
-0.0127390716452287 1
-0.0166719082995896 1
0.00645003796252432 1
-0.0290166283596197 1
-0.0287564966009337 1
0.0027368901345043 1
0.0113293339966624 1
-0.00223485382848642 1
-0.0140858722722803 1
0.00686751954171132 1
-0.000268522224634288 1
0.0129450573016819 1
0.0200954375559656 1
0.0320683113739492 1
-0.0110755120745968 1
-0.0078407317755791 1
-0.0246007116180827 1
-0.00546547910066891 1
-0.0225108637890886 1
-0.0280881998068069 1
-0.0248446352152025 1
-0.0129984418444748 1
-0.003735723057462 1
0.0117183278139676 1
0.0238765177446272 1
-0.00539114168945664 1
0.0527257479608973 0
-0.0175987654183397 1
0.0109737480360879 1
-0.0252304740201336 1
0.0289376422978171 1
-0.0155880269845493 1
0.0178386044976446 1
0.000124344293328881 1
-0.0238991942738375 1
-0.0176390689008923 1
-0.000334099045582731 1
0.0132667786482686 1
-0.0278182172535143 1
-0.0111098129969239 1
0.00985004285921411 1
0.0343524956918108 1
0.0225393562104692 1
-0.0112803205489622 1
0.0166577985424299 1
0.0280593384368068 1
-0.0179112116743763 1
-0.007923167956267 1
0.00702956184580452 1
0.00653694315828573 1
0.0526394597829695 0
-0.00106450852746717 1
-0.0235287999299438 1
0.00473986501894048 1
0.0158284559648995 1
0.0290034613834637 1
-0.010797812037975 1
-0.00123106810300441 1
0.00678549492640268 1
0.00625560934028176 1
-0.00841278707452118 1
-0.0102527402642866 1
-0.00661464771500428 1
-0.00639829121410625 1
0.0131157293845483 1
-0.0318483243967778 1
-0.00686744641938069 1
0.00809869788224441 1
0.00152849752983203 1
0.0288483587020997 1
0.00397856434561184 1
0.00108891782109085 1
-0.00918039971815846 1
2.8345212911402e-05 1
0.000821406107526 1
-0.0389977017862691 1
-0.0240853663378461 1
-0.0152259665812813 1
-0.0105955082274255 1
0.000879480279868385 1
0.0258964109015862 1
0.0209517105357502 1
-0.00839179047545932 1
-0.019279482281987 1
0.0175857622985529 1
-0.0008649535260606 1
-0.0156857029487448 1
0.0412229159440423 0
0.018121326673107 1
0.0214987342870876 1
-0.0021294552413066 1
0.0407981620183121 1
0.0147986166080997 1
-0.0211513787758018 1
-0.00651641282612111 1
-0.0517991231147537 0
0.015609029927311 1
-0.025508754603238 1
-0.0119675783712768 1
0.0126637477064732 1
-0.0361859022572151 1
0.00725968783749391 1
0.0341024858476521 0
0.00346803687393166 1
-0.0143940386184978 1
-0.0105440394231023 1
0.00156850895955528 1
0.0153403277027776 1
0.00658550612132944 1
-0.00936956159904125 1
0.0309092509281027 1
0.0169360694643425 1
-0.0267472432752859 1
-0.0256298324229243 1
-0.00437633263906826 1
0.0155159865419792 1
-0.00950191782334901 1
0.00419428821194644 1
-0.0110899077482919 1
-0.0194988499544509 1
0.00512369450214436 1
0.0380873481643919 0
-0.00026259314773065 1
0.0308364484517632 1
-0.0176403936709065 1
0.0168423554737563 1
-0.0119388227218545 1
-0.014973989049186 1
0.00102925864207844 1
-0.00435045737297122 1
-0.00454923325585948 1
-0.00540789317199627 1
0.00479276905116247 1
-0.000870700887021399 1
0.0144882894306886 1
0.00772267979380609 1
0.00388879430155696 1
-0.0119875321399035 1
-0.0209230246361123 1
0.00887260888316291 1
-0.0405368469214474 1
-0.0364043264156448 1
0.0214674383789344 1
0.0237920484701906 1
0.00313262053889597 1
0.00576965648966373 1
0.0146219207595633 1
-0.0186581192684855 1
-0.00374611544638252 1
0.00365525436089483 1
-0.0145707126910569 1
0.00851830050486105 1
0.00855933955722063 1
0.0258022304924679 1
0.0103585371687956 1
0.0072271110674756 1
0.0236001643696431 1
0.00732039157499482 1
0.00513020926195683 1
-0.0239064841706871 1
-0.00365510250847381 1
0.035125694435046 0
-0.0246399428490764 1
0.00809539408649081 1
0.0287310001778052 1
0.00138725609871263 1
0.0100961259679215 1
0.0186184851902214 1
0.0146434583857086 1
-0.0352333163347744 1
-0.00406435954906645 1
-0.0119384941483264 1
-0.0143074651928344 1
0.0159148899156638 1
-0.0154558751789541 1
-0.0259751111103633 1
0.0322436748737551 1
0.00646592134130341 1
-0.000709437263997011 1
-0.00947538037492499 1
-0.00695340567047734 1
-0.000431617140250508 1
-0.0154809491783738 1
0.0159718147740369 1
-0.00369403541215696 1
-0.0142145869174313 1
0.0291857763644634 1
0.0115355821763708 1
0.0177526875915513 1
-0.0138372527310069 1
0.0212575639772118 1
0.029694962666646 1
-0.016625006553837 1
-0.0029510075027699 1
-0.0120378207198078 1
-0.00654494147380775 1
0.0212252978958959 1
0.00444920443443718 1
0.0330675859049996 1
0.0106789511203102 1
-0.00663146164019781 1
0.00497084975675316 1
0.00973029145536927 1
0.0341660370592008 1
-0.0146198601805564 1
0.0223763138576372 1
0.0123828892057516 1
0.0120196912015606 1
0.0233179527907787 1
-0.00631631909395456 1
-0.00128098806227867 1
-0.0286719683479324 1
-0.00640553427833005 1
-0.0059267431772947 1
-0.00513754638911514 1
0.0134968396934805 1
-0.00873660867106776 1
-0.00842997861581363 1
0.00515638453350674 1
-0.0062000691242359 1
0.0333442473045561 1
0.0220124434139555 1
0.0269910019079826 1
-0.0108122259888553 1
-0.00672870292448675 1
0.00186442036568007 1
-0.00314917845754019 1
0.021219510700832 1
-0.00542300439104724 1
-0.00434112788875837 1
0.00790054797881306 1
0.0180746148897363 1
-0.0107849010191234 1
-0.0020540660473045 1
-0.0180187902194018 1
-0.0194140208586 1
0.0092442963063133 1
-0.0149285899729676 1
0.0302371231179167 1
0.0222226466670787 1
-0.0146283158643744 1
-0.0098357532988434 1
0.0100947836424474 1
0.00560599630684821 1
0.00456318910615838 1
0.0209101639242775 1
-0.0105854338090707 1
0.0585118940313382 0
-0.0228168764445249 1
-0.00539232977902554 1
-0.0245103706338529 1
0.0508999401597049 1
-0.0183751015491305 1
-0.0299119454209798 1
-0.0105454352842895 1
-0.0108003245241006 1
0.0012505689617165 1
-0.00013353158441518 1
0.0195888975619509 1
0.0161192339295497 1
0.021056076815078 1
0.0190658502283216 1
-0.0343298331504594 1
-0.0144381093273868 1
-0.00296793810837303 1
0.0134275323547162 1
0.0236861401522629 1
-0.0176156058790999 1
0.0166002127217183 1
0.0114176736717935 1
0.0165412363319223 1
-0.00923207696923448 1
-0.00670664511469364 1
0.00869021419784094 1
-0.0251355367535047 1
0.0230817974015414 1
-0.0166995641083 1
-0.00757137724373644 1
-0.00739604639703366 1
-0.0105963024040623 1
-0.0176533023393398 1
0.000691208595869101 1
0.00559286283712189 1
-0.00611732812626592 1
0.000507574363814554 1
0.0104036097274532 1
0.0298885575589072 1
-0.0269407809235095 1
-0.00440716282213811 1
-0.00941376624174334 1
0.00576514963702826 1
0.0166392030076122 1
-0.0247744139756704 1
-0.00256782738496258 1
0.00959163917013376 1
-0.00741119635397792 1
0.00227273826294509 1
-0.0151605440852152 1
0.021424303398233 1
0.0131118638663671 1
-0.00580138680460522 1
-0.0167529289215534 1
0.0107364940476097 1
-0.0253399096171179 1
0.00650987721339555 1
-0.0290247107664328 1
0.0205996424685506 1
0.0298150804562725 1
0.00550936368456183 1
-0.0203407286185515 1
-0.00744828009609658 1
-0.00892618924840047 1
-0.00401167487094979 1
-0.00767892042186043 1
-0.0192438431660542 1
-0.000863108620084154 1
0.000181969493659724 1
-0.00985135201155426 1
0.0509844304969363 0
0.0132441269807211 1
-0.00157908471050408 1
0.042885602271377 0
0.00243897524773342 1
-0.020118467116073 1
-0.000500465880222832 1
0.00946902168314282 1
0.00763103781541826 1
0.0014486225544489 1
-0.0348081774408653 1
0.027682945368405 1
-0.00512019495893784 1
-0.0196395978847085 1
-0.0081491362315232 1
-0.0289709768977715 1
0.0146010146350891 1
0.00411129699443991 1
-0.00144481781637748 1
0.0110230649513287 1
-0.00484908203558344 1
-0.0110388045845118 1
-0.017025198777189 1
0.00954909081704101 1
-0.00321870038391574 1
-0.00553329022198723 1
0.0169445398343398 1
-0.015559598229029 1
-0.00415630245159137 1
0.00318157771514087 1
0.00487253753222622 1
-0.00383733453564723 1
0.000320089205007336 1
0.0166689291303185 1
0.00938643230867147 1
-0.00562432903198496 1
-0.00605447315391524 1
0.032533099214441 1
0.0379025255890571 0
-0.00337492382706872 1
-0.00600651388083326 1
-0.00490413755709519 1
0.00865387309996567 1
-0.00534637474428678 1
0.0172673835428002 1
-0.017532378775128 1
0.0130779026150505 1
0.0026068581391876 1
-0.0100562753356446 1
0.0537481519843668 0
0.0139805680188459 1
-0.0197760445486665 1
0.000777796150106666 1
0.00609379459286546 1
-0.00803774410600389 1
-0.0364762851070323 0
0.0291580080424946 1
-0.00719676053184712 1
0.0121050967160386 1
-0.0148460621784885 1
-0.0117688123421285 1
-0.019861796779608 1
-0.0347395644521597 1
0.000854011747537493 1
0.0154558361755589 1
-0.0229866045511831 1
-0.00288337072001955 1
0.0112194590462888 1
0.00757483541491942 1
0.0066126085862423 1
0.0185333109791132 1
0.0208029085712309 1
-0.00286818463453677 1
0.00824661900222176 1
-0.0163555010787491 1
-0.0240179268514061 1
0.0371714167506333 0
-0.00267922798560523 1
0.040171610248953 0
0.0142212258220818 1
-0.0339755342625454 1
0.02171046388981 1
-0.023620178634827 1
0.00918438015319414 1
0.0189580607901355 1
0.0253221627210957 1
0.0127805879425252 1
0.00878991167655999 1
0.00874112787132418 1
-0.00986032542804509 1
0.00319195898418252 1
-0.0188655955022573 1
0.00276494858730816 1
-0.0178251297536438 1
0.0298683352544081 1
0.0366725328653994 0
-0.0162247202399431 1
0.0202760377940444 1
0.0222502825719314 1
0.0129647178749522 1
0.00591585902358288 1
-0.00323446610496574 1
-0.0302313625855854 1
0.0164982324270384 1
0.00462823956689281 1
0.00467438320085933 1
0.0113556943573448 1
0.0119567952888899 1
-0.00105899594886927 1
0.00814967649819296 1
-0.00532471992630535 1
-0.0437002517232818 0
-0.0268305642643618 1
-0.0139963194582436 1
-0.0352019032513363 1
0.0010397141438704 1
-0.00616345061998825 1
0.0193576177701678 1
0.0201875430414736 1
0.0117690288094644 1
-0.0120351650745821 1
-0.0279827577636953 1
0.0186935249538569 1
0.00180592713444474 1
0.0411073231412507 0
0.00138603739712717 1
-0.0297635966583564 1
0.00826348292721827 1
-0.0101073154280154 1
0.0101981433616428 1
0.0245589686219278 1
0.015073783879225 1
-0.00878407925144008 1
0.014009354086892 1
0.0234166065660082 1
0.00994327789928195 1
-0.0085665844626989 1
-0.0115147753381319 1
-0.00349042106130365 1
-0.00059939037646595 1
0.00914059792304518 1
-0.00182673946064319 1
-0.00371579416009356 1
-0.0291112662526599 1
0.023003601286848 1
-0.0115835545367215 1
-0.0253554807856517 1
0.00583753632208076 1
-0.0152571417877057 1
0.0405445495620683 1
0.00154262591350812 1
0.0229536631852101 1
-0.0103211893670908 1
-0.00782339784235432 1
0.00843095888193087 1
-0.0283907580705137 1
-0.00465253652532996 1
-0.019037594869989 1
0.00978745965573402 1
0.0138092335581876 1
-0.0273297074870584 1
-0.00496120628914287 1
0.0325772044786897 1
-0.00833514528411389 1
0.00997854827689486 1
0.0307750227790934 1
-0.0199030932831989 1
-0.0243088446629809 1
0.00855487154235405 1
-0.00600696617251811 1
-0.00729805265780127 1
-0.00230811010502262 1
-0.0327961838145219 1
-0.014090960538025 1
-0.00877381392871693 1
0.0236207266363865 1
0.0189227648710161 1
-0.0195410473275731 1
0.00366696435816526 1
0.0256315399119074 1
-0.0191778376607182 1
-0.019809636314872 1
0.010655200453125 1
0.00165743543451652 1
0.011039446150119 1
0.00167079234329741 1
-0.00580811334749546 1
0.00463432035689383 1
-0.000280808919334692 1
0.00232381351216041 1
-0.0171387877739849 1
-0.0170463508873864 1
-0.0136253205247996 1
0.0138401186731363 1
-0.0401632279741252 0
-0.00974958013275374 1
0.00313576096728279 1
-0.0281817858713537 1
0.0286927932759818 1
-0.00326494571984175 1
0.00133742666070322 1
-0.00375553882454992 1
-0.0214710932256935 1
-0.00741036594574655 1
0.00918447505789733 1
-0.0149418023485022 1
0.0120957409190558 1
-0.00271562384848654 1
0.0043193223865679 1
0.00812671200525401 1
0.0156707780327232 1
0.0178716746330164 1
0.00263099059144412 1
-0.0135181876633206 1
0.0271288443312523 1
0.000232252816007417 1
-0.00165877384723553 1
0.00946032411869101 1
-0.0275249602529822 1
-0.01887872534573 1
-0.00176588126737913 1
0.0236414110652453 1
0.00266562750021933 1
-0.0267852988774068 1
0.0156324177929493 1
-0.00127837208089853 1
0.0106133408467351 1
0.000471108301264442 1
-0.00286510891960106 1
-0.0191497972992183 1
-0.0171129029713226 1
0.00295900245178296 1
0.00736591312497744 1
-0.0297962063227558 1
0.0119412312813498 1
0.0140950578846444 1
0.0199569447245216 1
-0.0142281052954182 1
-0.00180843915311653 1
0.020417737126163 1
-0.0556871861282862 0
-0.0136401319125255 1
0.0153140292217819 1
-0.0305729474091601 1
0.00224897943762902 1
0.0207180355529471 1
0.0151786193102204 1
-0.0229398752748112 1
-0.0120132948964245 1
-0.0502019326543448 0
0.0242007294963443 1
0.00403335876323732 1
0.0166472889241683 1
-0.0455261992274399 0
0.0120045224082371 1
-0.00928193068570109 1
0.0449659060131981 0
-0.00745575603678774 1
0.0214228844836747 1
-0.000720580684475695 1
0.0103615568940897 1
0.000155448800093744 1
-0.00179600250335646 1
-0.00191548173218368 1
0.00887392468687362 1
0.0189476763971036 1
-0.000210522530101087 1
0.0170684843090316 1
0.0410588266153908 0
-0.00110155476870955 1
-0.00180107666357821 1
-0.00601507979270303 1
0.00282749075917046 1
0.000704541565090061 1
-0.00106422513353516 1
0.00145873785372821 1
-0.0142527971109336 1
-0.0233112016846926 1
0.010258217982103 1
-0.0209519639058939 1
-0.00998341964020201 1
-0.00930226638722997 1
-0.0170000881081289 1
0.0108895186146811 1
0.00429076621438058 1
3.93437935856103e-05 1
-0.00255289577974872 1
-0.0120584632670681 1
-0.0151245897952634 1
-0.0169810473407421 1
0.0184216216915639 1
-0.0467116266032225 0
-0.0404582841706522 0
-0.00400394144827662 1
-0.00885810459856529 1
0.0347580699020063 1
-0.00426206022400793 1
0.0262971924636012 1
0.00162982235536905 1
0.0339870347933632 1
0.0046605977775409 1
-0.0237019947914194 1
0.00408532672716391 1
0.00206629278806763 1
0.00329514166428807 1
-0.012204227354532 1
-0.0177361156497683 1
-0.00857673040598961 1
-0.0039434586127398 1
0.0159105246914551 1
-0.0227202866401575 1
0.00823618884601309 1
-0.00761972030122159 1
-0.0173633546265404 1
-0.045276949398839 0
-0.00915942555195224 1
0.0349883101745098 1
0.00274403867737005 1
-0.00087587545354894 1
0.00384135826036341 1
0.0440139454603768 0
0.0260699262449782 1
0.00283448814021064 1
-0.0241522527255588 1
-0.00947507406023327 1
0.00385520894800245 1
-0.0136688846577487 1
0.023466253241516 1
0.00155507279948366 1
0.0151848521236779 1
0.00899516022697804 1
0.0102437874855927 1
-0.0147149812394814 1
-0.0179180038092152 1
0.0236148687843996 1
-0.019841459072571 1
0.000338269570045095 1
0.00778307755798824 1
-0.00441063155187238 1
0.020168606200354 1
-0.0392034342076294 1
-0.00179387037941551 1
-0.017004766453868 1
0.0165198101174412 1
-0.0125963240712141 1
0.0156671850370337 1
-0.0270510977144326 1
0.0167054818482662 1
0.0186659344588287 1
0.000834295412604245 1
-0.014361918204479 1
-0.0202500241128579 1
0.0196402906103283 1
-0.00125841531661837 1
-0.0427094972822243 0
-0.0404946560060453 0
-0.00581564925615877 1
-0.024250098976016 1
0.0104564528024422 1
-0.00632704710006578 1
-0.00588470971940898 1
0.0183717129428863 1
-0.010984567523305 1
-0.00698581211154811 1
0.00165780919079236 1
-0.00768136570932236 1
-0.0467351557436547 0
-0.0132351033016923 1
0.0171500656987892 1
-0.0388800552104556 1
-0.00244981454078395 1
-0.000391198379798007 1
0.0103513285030455 1
0.0113499955568899 1
0.00266027698668407 1
0.0499774911441672 0
-0.0149036345947221 1
0.0124920430747929 1
0.0134563657408708 1
0.0269887691564892 1
0.0185025997107892 1
-0.00311447108320115 1
-0.00469860956170745 1
0.0167829392024534 1
-0.0117424352093754 1
-0.00910830713518913 1
-0.015339241626713 1
0.00237249373049615 1
0.00739588689714336 1
-0.0277468701012448 1
0.0128366891128921 1
0.0271472304812805 1
0.00222093282715506 1
-0.034617578306597 1
0.0160070952937631 1
0.0213645854520909 1
-0.00464536368927822 1
-0.00808642251307816 1
0.0115193545073658 1
-0.000756318042001119 1
0.0101631647586362 1
-0.0101329239313219 1
0.013127772430263 1
0.00970379185732531 1
-0.0151693327949048 1
0.00618474195772208 1
0.00440952338784138 1
-0.0213881059040013 1
-0.010000674893499 1
-0.00957600647654425 1
0.0303129581966033 1
-0.00403965695468608 1
-0.00810594404281031 1
0.0265856997419839 1
-0.0192058253203561 1
0.0205172635527422 1
0.0422971115805687 0
0.0402594399812501 0
-0.0137216725702053 1
-0.0290996248725789 1
-0.00490187422171447 1
-0.00973920530335119 1
0.00620759997255595 1
-0.0163060091816202 1
-0.0024296859489869 1
-0.0169986477588161 1
0.0125247372355377 1
0.0325671020275299 1
-0.0201926248347468 1
-0.0015033665962598 1
0.00520807012393929 1
-0.0232725832379787 1
-0.00615862407882337 1
0.00644605348482657 1
-0.0367349843156443 0
-0.00661007488214824 1
0.0132769489155202 1
0.00655822921262726 1
0.0103281698554706 1
0.000499834005724259 1
0.0189637676027778 1
-0.0235131010010785 1
-0.000206941635325248 1
-0.0147839803335753 1
0.0132193086119739 1
0.0140626667018584 1
-0.00160603272302245 1
-0.00205263560502914 1
-0.0201195780646431 1
-0.00393133409303594 1
-0.0311585958774344 1
0.010073612300969 1
-0.0189768821346055 1
-0.0161490384412708 1
-0.0169762430560095 1
-0.0129900773453624 1
0.0221750133140048 1
-0.0354966395748755 1
0.00709769848492548 1
-0.0310010913856634 1
0.0108433099849302 1
-0.0118222538524689 1
-0.0104061134016363 1
-0.0197389718196654 1
-0.0197938392678725 1
-0.00331393527039486 1
0.014172523762978 1
0.0225275565517156 1
-0.0161263029958575 1
-0.00507279388060622 1
0.0415711772467895 0
0.00543379616078899 1
0.0129648425027394 1
0.0292505758514876 1
0.0169925558579791 1
0.0041512287284957 1
-0.00805709555185918 1
-0.0378470355237801 1
-0.0091981170136935 1
0.0206277707245428 1
0.00699125139147576 1
-0.00741637629793813 1
0.0137443610874142 1
-0.00896721991706033 1
-0.0197478851676534 1
0.0146765394117014 1
-0.00701910500210905 1
0.021632582979853 1
0.020972678822098 1
-0.0488221511859718 0
-0.00856156666728161 1
0.0154396102876624 1
0.0260947378761605 1
0.0113284147852467 1
-0.00988442647571962 1
0.0369942550997282 0
0.00208249234504027 1
-0.0482085224473744 0
-0.00646385125315019 1
-0.0127615213677925 1
-0.0193936602212006 1
-0.00236989103668087 1
0.00300438751224353 1
-0.0027559370041082 1
0.0170973456210875 1
-0.00320005880043635 1
0.0275224663940238 1
-0.0200173016758754 1
-0.0103078432206622 1
-0.00454927575508294 1
-0.0201888539254888 1
0.00736874428789462 1
0.00737610698205746 1
-0.0173537556467867 1
0.00146465440694229 1
-0.0169928600380591 1
0.00946960524207575 1
0.00248728176290708 1
-0.0025972322963301 1
-0.0331153298186198 1
-0.00289825060303278 1
0.00576132686364991 1
0.0208736312343581 1
-0.00321292575832558 1
0.0458251790038669 0
-0.0129704325663165 1
-0.0103721565387763 1
0.012340569646698 1
-0.00245649018606755 1
0.0270565386871495 1
-0.00764098205122199 1
-0.000934428911904455 1
-0.0167438068395426 1
0.0215863038763579 1
0.0222171376073745 1
0.0205959325477114 1
0.0387585155534786 1
-0.00919720192431181 1
0.0124840103202854 1
-0.0044811835788768 1
0.0130196252596265 1
0.00333189805544698 1
-0.0095026642650385 1
0.0197434577840384 1
-0.0508270943422165 0
-0.00225349764242135 1
-0.0229700409414391 1
0.0314737067481726 1
0.00606069545140515 1
0.00604457763422437 1
0.0116146896703924 1
0.0127920196372502 1
0.0139375560977486 1
0.0185809551002083 1
0.0143054084944117 1
0.00655124306142315 1
0.00838959820815239 1
-0.0128805711816008 1
-0.000614526722643589 1
0.00233620763474712 1
0.0248889396130671 1
0.00210635830237483 1
-0.0223623330265618 1
-0.0175377990715824 1
-0.0142274842891079 1
-0.00865190180522519 1
0.00931274139971006 1
0.024730392301975 1
-0.00380696287557888 1
-0.0243990685040085 1
0.00455723857665163 1
-0.0169840721378624 1
0.0140720235262743 1
0.00285746679725255 1
-0.0419816399621239 1
-0.00313303959037035 1
0.0133815543864311 1
0.00640160492130891 1
-0.0140141422455699 1
-0.0185994011393564 1
-0.00358072093698785 1
-0.00193994041053093 1
-0.000761236573252893 1
-0.0261913892739198 1
0.00436941797120481 1
0.00838114817549564 1
-0.00269609253942832 1
0.0221030108468522 1
0.00233362260654497 1
-0.00429941272814031 1
0.0186133960220081 1
-0.00535197811210263 1
0.00867469427064173 1
0.0273070526600591 1
-0.0268354916858462 1
-0.0275245368985037 1
-0.0232913030504458 1
0.0117748543090404 1
-0.00632434927642833 1
-0.00973535994527696 1
-0.0152375241892839 1
-0.010601514143986 1
-0.0208541078732161 1
-0.00363583813530196 1
0.0155636493741903 1
-0.0327956052619416 1
0.0301889825684196 1
0.0153654943422184 1
-0.00385011275903118 1
-0.019257974472535 1
-0.0311416174895779 1
-0.00184793553128517 1
-0.00246401429877312 1
-0.00835588167135496 1
-0.0176995147579111 1
0.00791834668006802 1
-0.0182027508168077 1
-0.0173411525939911 1
-0.00546896364885751 1
-0.030927036301264 1
0.0125878686543322 1
-0.00736423947435524 1
0.00872643420856864 1
0.0174434118993133 1
-0.00348468956044972 1
-0.0269735030702424 1
0.00214563014956006 1
-0.0183753194284259 1
0.00769741330825008 1
-0.0126687948263585 1
-0.00348988458267005 1
-0.0179596294380889 1
0.0144424447281134 1
-0.00410683508035309 1
0.0271762712867678 1
-0.00698334083093568 1
0.0258664551664941 1
0.00434175117008613 1
0.0150190627703711 1
-0.0292943686614177 1
0.00233175799712774 1
-0.0242888503048643 1
-0.00747001908449553 1
0.00648846245520688 1
0.00493368111806696 1
0.0127447696608496 1
8.92809281680725e-05 1
0.0612380588017329 0
-0.0602427573180079 0
0.0115363980142409 1
0.0111100582871381 1
0.0041552064328374 1
-0.0119009339590471 1
0.0159647397680295 1
-0.0124225829016785 1
0.00176546115257352 1
0.0119559427020371 1
-0.0365399543030222 0
0.00982118075402943 1
0.0136391976032799 1
-0.0256289962115086 1
0.0160161748626247 1
-0.00813725260455006 1
-0.0143158647271565 1
0.0102570776809248 1
-0.0176447290040312 1
0.00573498501314385 1
-0.0192626767594477 1
0.0237482154409799 1
-0.00487966449951141 1
-0.000943243082560933 1
-0.0223974143890705 1
-0.011371994636849 1
-0.0187272199849038 1
-0.028439902370277 1
-0.00575346071637769 1
0.0121606186446057 1
-0.0162949481374938 1
-0.00342999730582959 1
-0.0443380041344359 0
0.0331754058174293 1
0.044574615834779 0
-0.0181600420603914 1
0.020272979233111 1
0.00476510161746775 1
-0.00211655910076218 1
-0.00716029648401085 1
-0.00130998662896329 1
0.0135407112539907 1
0.0297297309229329 1
0.0174392522291957 1
0.0184159867496708 1
-0.0102468768388721 1
-0.00948323924967783 1
-0.017035254650805 1
-0.00875379682862211 1
0.042039884715796 0
0.0134718170061968 1
0.0159878190137395 1
0.00965563403884163 1
-0.0261616113142396 1
0.0110955658428672 1
-0.0288989569661781 1
0.0347172974479592 1
0.0434586237231187 0
0.00952673435780045 1
0.0263587282421157 1
0.00671899145535242 1
0.00129569589596131 1
0.00654922460651642 1
-0.00572850573078955 1
0.0138936380426952 1
0.0158639974218275 1
-0.0371410803432121 1
-0.0262749180081636 1
0.0100499552988148 1
0.00833002498279861 1
-0.0256696721917978 1
-0.0365695789828653 0
0.000620247929770807 1
-0.00376237289678121 1
0.0147751466080461 1
0.0172592363268872 1
0.0164920940404314 1
-0.0233735152232997 1
-0.024846846891815 1
0.0113234439162782 1
-0.00825671986801515 1
0.0124204881556685 1
0.0119457760759717 1
0.0500793455377858 1
-0.00572701454987844 1
-0.0188212165425559 1
0.0105989818218028 1
-9.39707994761068e-05 1
-0.00525116457936851 1
0.0282256793477177 1
-0.00264003371031715 1
0.0215158604782217 1
0.00691949474607182 1
0.00239617273277893 1
0.0216590535136169 1
-0.00101164091332662 1
-0.028893565477877 1
-0.017434105852236 1
-0.00133764956457966 1
-0.0067852335933623 1
-0.00740199547994837 1
-0.00967756418842439 1
-0.0234390953656014 1
-0.0293948125084183 1
-0.0272456615450065 1
0.0150287973446503 1
0.0077606133121321 1
-0.0150206754047475 1
-0.00778734619171312 1
-0.00720712283108296 1
0.0203760175928505 1
-0.0162993264703939 1
-0.0226244881571861 1
-0.00638932859836655 1
-0.0110298861798773 1
0.0187360856632253 1
0.0178903119465343 1
-0.0467085481845285 0
0.0188753520804239 1
0.0102231917109622 1
0.0250491611446179 1
-0.00516518109093473 1
0.0134093887604117 1
0.00237916086002081 1
0.000437412889401157 1
0.0140589593979981 1
0.005616519127792 1
-0.00410936127912253 1
0.00313723412118561 1
-0.00852300997868388 1
-0.0179149202159495 1
0.0175960695341225 1
-0.0269648042690653 1
0.0241001479979407 1
0.0363101474359649 0
-0.00839653390193437 1
0.0112601820304695 1
0.0312046179041697 1
0.0132822957559587 1
-0.00196738114131817 1
0.0295901669269353 1
0.00590623611980752 1
-0.00455438560707817 1
0.0148928758644009 1
0.00880531280400106 1
-0.00223954119089188 1
-0.0278449245619365 1
0.0502629170374275 0
-0.0157966686630948 1
0.0177454326766662 1
-0.0145379596996097 1
0.0133653504990816 1
-0.00457292056138738 1
0.0341509137244023 1
-0.0115854518397767 1
-0.0176273937172513 1
-0.0161129361807592 1
-0.0018555347083963 1
-0.0106016589849921 1
0.0130406010344089 1
-0.0119165705416583 1
0.0285162474523458 1
-0.0057509917928601 1
-0.0118399532683674 1
-0.013183121003553 1
-0.0029723642379114 1
-0.0221895543532517 1
0.0356631749360505 0
0.0520109796593132 0
0.015226411396431 1
0.0122878653022948 1
-0.0124037794874784 1
-0.00327250154104142 1
0.0218923752745717 1
0.00907764883570008 1
0.0264437579951295 1
0.00189775988675153 1
-0.00560047307322957 1
0.0079940768872323 1
0.00325100441702446 1
-0.00529080686758768 1
0.0200174009109557 1
-0.0142374204808551 1
0.00588206300444125 1
0.0164927995233326 1
0.0421804224963855 1
-0.000531069565700325 1
-0.00793230679256226 1
-0.0194097492242811 1
0.0033798709929645 1
0.00174910273876688 1
0.00560528215303917 1
-0.014088845787411 1
0.00593807283484708 1
0.0137662130428152 1
0.0239111958042477 1
0.0164500965482819 1
-0.0383137705516224 0
0.00378999002932166 1
-0.00774752867754833 1
0.0065873296054148 1
-0.00948855861815521 1
0.0194450794468877 1
0.00786612726810749 1
0.00840980468313235 1
-0.0465246676572639 0
-0.00354815511565598 1
0.0297345714062416 1
0.0176389014330485 1
0.0131000332772825 1
0.0155610708100664 1
0.0261275932380083 1
-0.0258271020968602 1
0.00672637274841463 1
-0.0147895322092555 1
-0.0120530723539554 1
0.00624211098869837 1
0.029901225335448 1
-0.0122406622865655 1
-0.0208809148732924 1
-0.0222970561838045 1
-0.0053462711799024 1
0.0142699876560429 1
-0.0074895477068011 1
0.00324205733625272 1
-0.0117973627329088 1
-0.00276720927025949 1
0.0114353604592676 1
-0.0181616058130163 1
-0.00167536769947195 1
0.0416738716350232 0
0.0255368054920779 1
-0.00430332577890407 1
0.0201020586271893 1
0.00506076066069224 1
-0.0399457085314145 0
0.0194788985870685 1
0.0158300379302501 1
0.00786918947334765 1
0.0175567547268462 1
0.0159572321085418 1
0.0140562949266362 1
-0.0046103104235415 1
0.0351315615272169 1
-0.0127505180937289 1
-0.0120291198386621 1
-0.0018842741129235 1
-0.0217712652073162 1
0.00710813545430032 1
0.0036918507305901 1
-0.0353139495233541 1
0.0292031089001172 1
-0.00484172622936479 1
-0.0221638764018022 1
-0.0157417125984475 1
-0.000979758689700093 1
-0.0160725332410464 1
-0.00496019775527673 1
-0.0130098026370139 1
-0.0267558281567346 1
0.0349795080601435 1
0.0126775713794853 1
0.0364591586280043 1
0.00572732191516366 1
0.0163429649688994 1
-0.00480876036289768 1
-0.000215562699854744 1
-0.000469828700655924 1
-0.0176659642811099 1
-0.0422826211128071 0
-0.0071662868495218 1
-0.0275575694643903 1
-0.0495230113850535 0
-0.0330201448540787 1
0.00765727767651218 1
0.00937479800039403 1
-0.000373317481647132 1
-0.0138063360396312 1
-0.0211960864671286 1
-0.00475732083700138 1
-0.00778434527115208 1
0.0206329512401068 1
-0.0211204941366482 1
0.019605222906565 1
0.00369609770953505 1
-0.00967688545764699 1
-0.0190846495598107 1
-0.0119925118388429 1
0.0220672548617741 1
-0.0120233277237084 1
0.0111411015646022 1
-0.00240445050202625 1
-0.00669827692527533 1
0.0105271704405406 1
0.00602282217089819 1
-0.00149034513632134 1
0.035895887754632 0
-0.00546292608037752 1
-0.0265849512915352 1
-0.0256652339783539 1
-0.0134309976667204 1
-0.0378867002667246 1
-0.00399030524971063 1
-0.00814675454956381 1
-0.00608358866071626 1
0.00529545488595005 1
0.0293547821845841 1
-0.0272154782779618 1
-0.0152982668391842 1
-0.0170064860564773 1
0.0377522889607247 0
0.0211994627115812 1
0.00378650490650435 1
0.0114342272058523 1
-0.021007986801284 1
-0.0319341730131245 1
-0.00828637123318061 1
-0.052952669423058 0
-0.0185549617773017 1
-0.000756940213119991 1
-0.0110193034718453 1
-0.0132771154879894 1
0.00670823965608977 1
-0.0108359572635395 1
-0.0220490943937613 1
0.000201890360249959 1
-0.0424656713302059 1
-0.00731663606253197 1
0.00927502485038135 1
0.0183620190650293 1
0.0201873366002124 1
0.0147680977058823 1
-0.000692914858013836 1
0.0325479725775062 1
-0.0145677594779655 1
-0.0145007110071562 1
0.0139402520191208 1
-0.0185424128559147 1
0.00953909008807532 1
-0.00750589204354161 1
0.00162653359975526 1
0.0338328217096872 1
-0.00535669917881533 1
-0.00882992171172314 1
-0.000935588412255216 1
-0.00834024623225043 1
-0.0365781657332284 0
0.00141876505737373 1
0.0196408632576348 1
-0.00640393583412721 1
-0.00681650773138957 1
0.0362440375842996 1
-0.0197771776810365 1
0.00623817694570073 1
-0.0150036971859144 1
0.00161025086764087 1
-0.00338608940246923 1
0.00427205869249936 1
0.0148114079287236 1
-0.0106471243757651 1
-0.0323705678095889 1
-0.00192136888698217 1
-0.0156944154934996 1
0.0424906961204708 0
-0.0228261112113337 1
0.00898077665029246 1
-0.0121050685307504 1
0.00975157196405198 1
-0.0137076002089277 1
0.010129221599388 1
0.0114912489929949 1
-0.00604584317014214 1
-0.00216907657163384 1
-0.0130098587872829 1
-0.0112192491665728 1
-0.0100834704723083 1
0.0289241303382115 1
0.0116095228140566 1
0.00544966121269645 1
0.017911170295476 1
-0.0175357549362603 1
0.0117136805661352 1
-0.0215814547758533 1
-0.00185656148921585 1
-0.0147327970768099 1
-0.0145932074823088 1
0.000100261415706911 1
-0.0159412249419213 1
-0.0248196013947258 1
-0.00601949029230071 1
0.0175035734617756 1
0.0254511179620322 1
0.013712618005345 1
0.028253526209673 1
-0.0243600930333469 1
-0.01453510639012 1
0.0188941379080463 1
-0.0104948097919115 1
0.00237779541980867 1
0.0236509575042602 1
-0.00847410956605273 1
0.0134275438966772 1
0.019024254360026 1
-0.020938944735348 1
-0.00644222890058691 1
-0.0060989037413147 1
0.0136886450830562 1
0.0155424389390043 1
-0.027322471023796 1
0.011078617312782 1
-0.00996117008126189 1
-0.0321482310721278 1
-0.00319141251606953 1
0.00784657159193748 1
-0.0180330578122357 1
-0.00623195061442102 1
-0.00845461365269045 1
-0.0269600933775907 1
-0.0145107035108011 1
-0.00148600549054827 1
0.00298800470688053 1
-0.0313578196678688 1
-0.00124606048582734 1
-0.00369016041754362 1
-0.00690351135307836 1
0.0197051394211248 1
0.000719951559010747 1
0.0130947063560235 1
-0.0193740208035166 1
0.00565829604214743 1
-0.0336478011837942 1
0.0153836718189817 1
0.006065214359504 1
0.0208729977785603 1
-0.0104090173286924 1
0.0189541613623295 1
-0.0285612476582977 1
0.0188848759722697 1
-0.00841230712673769 1
0.0168786520464048 1
0.0240146741836422 1
0.0383584074115381 0
0.00594660613705243 1
0.0239530739024928 1
0.00320642474130781 1
-0.00982968062579872 1
0.0123537701136772 1
0.011931493547143 1
-0.0054089775805749 1
-0.0121590558360786 1
-0.00684973015012774 1
0.0236594633047919 1
0.0298197336797433 1
0.00724398434767294 1
-0.0152027556010149 1
0.0112847051813703 1
-0.00459338785471899 1
0.00280330651777842 1
0.0102161558594025 1
0.0151298168370032 1
-0.0088141051303781 1
0.0016546379203739 1
-0.00398503072406979 1
0.0104479618583262 1
0.00511769150432349 1
-0.00402378835717646 1
0.00303101223953501 1
0.00619317328099236 1
0.010507656240574 1
0.00242168746796383 1
0.0213552198236757 1
-0.00618485108244186 1
-0.0195158249071659 1
-0.00309449341624109 1
0.0183490497323619 1
-0.00316689090996524 1
-0.0194167592424451 1
0.0039059897342253 1
-0.0194433198617223 1
0.0172260891600437 1
0.015744683365503 1
-0.0102264278991086 1
-0.00767099932318521 1
0.00174459718573935 1
0.0270956355335071 1
-0.0312856274409214 1
-0.0270624525561289 1
0.0114440192620772 1
0.00834323330387292 1
0.00473082143781487 1
-0.000123052176206139 1
0.0267598117643174 1
-0.0042523598723295 1
-0.00898527207028527 1
-0.0132024825113367 1
-0.0308428697281233 1
-0.0101381922025229 1
-0.000927354955402516 1
-0.00371434806949373 1
-0.00520398964810332 1
0.00468720251969768 1
0.0210639454723978 1
-0.0092958808440075 1
0.0110592062062412 1
-0.0184904899518319 1
0.0236994870103736 1
0.0214464585569536 1
-0.00966784054339427 1
0.0253333421570993 1
-0.00435937188938346 1
0.0139196576270892 1
-0.0232900300155471 1
0.0234126702971829 1
0.00516307717002085 1
-0.0134758355294597 1
-0.00702703222930541 1
0.0308981539896578 1
0.0072716247939432 1
0.0194878604675403 1
-0.0118382338177077 1
-0.00793773763440142 1
0.0112078610947376 1
0.0432471289119243 1
0.015482888180981 1
0.00412946119859738 1
0.00252088401616845 1
0.00902264128813106 1
0.0259318420703561 1
0.0153770283653156 1
-0.00460791360910361 1
-0.00128861550803102 1
-0.00547714944946563 1
0.00844948785392869 1
0.0344194797641127 0
0.0146817119535998 1
0.0188095509274697 1
0.000299287292573652 1
-0.00151252107665201 1
0.00676762016417304 1
-0.0218128891404438 1
-0.00607775062928049 1
-0.00229557360355554 1
-0.0383454896025513 1
0.000426940233140572 1
0.0213538340048493 1
-0.00683082433554421 1
0.0246191093146315 1
0.000125144215106092 1
0.00434769570568105 1
0.0135901588882411 1
0.0150719556030013 1
-0.0164735310196362 1
0.0322225621024831 1
0.0108150933027531 1
0.0239935400497776 1
0.0210862530134948 1
-0.00573281549334959 1
0.000444737484596495 1
0.00150085214865213 1
0.0119870861474867 1
-0.00662596319753193 1
-5.34916852876488e-05 1
-0.0314409100186952 1
0.00154199524191446 1
-0.00040928388524499 1
-0.000111450232792357 1
0.0102049248413737 1
-0.0132597816257934 1
-0.0136562997593467 1
0.0385556036385248 0
0.0659939838422372 0
-0.0350375356015379 0
-0.0188758890398831 1
-0.0176969220011376 1
-0.0153715194399432 1
-0.0159449390851286 1
0.00623186898981257 1
0.0121440736164784 1
0.00233094588752139 1
-0.0102713132671825 1
0.0188477224811817 1
0.0222075751555871 1
0.0193013375063454 1
0.0425208037786052 0
0.00309429592201996 1
-0.007765885652028 1
0.00598830532512203 1
0.0348359150455955 0
0.0175305569923067 1
0.00351696309392333 1
-0.00249463593563218 1
0.00200489611904403 1
0.014553301351249 1
0.0229766246370098 1
-0.0239975232900507 1
-0.00550202767007145 1
0.00470946205806365 1
-0.0127340152253262 1
-0.0266925165927681 1
-0.00782276225534889 1
0.0105159045028986 1
0.0176455496620062 1
-0.00162340025243869 1
-0.0316153357449949 1
0.0110613199700525 1
0.0175953666410858 1
-0.0114463996798942 1
-0.0255089340621554 1
-0.0289929917177361 1
-0.00623138975211689 1
0.0113550455382715 1
-0.000415105926184297 1
-0.00984239402080068 1
0.0310409513658486 1
0.0263169927771709 1
-0.00634728101544806 1
-0.0321166842925867 1
-0.00220319139146152 1
0.00318522025738239 1
0.0141132568549545 1
0.00181391551766354 1
0.00728582558649115 1
0.0102957804897648 1
-0.0153720675462763 1
-0.030815307478129 1
0.0386887558245438 1
0.0104345355154153 1
0.0359490608465364 1
-0.0233609114444607 1
0.00514855989395245 1
-0.00823903485879926 1
-0.0395947804770591 0
0.0102260166959912 1
0.0228994903500114 1
-0.0423761731032337 1
-0.0142753193571562 1
-0.00366088746570873 1
0.0104123830573785 1
-0.0139775931174438 1
-0.00956784861884854 1
0.0188010101870645 1
0.0125062036267196 1
-0.0261076342506023 1
0.0179861715788682 1
0.0075448039500937 1
0.0165695211691715 1
-0.0209047859985285 1
-0.011436444899706 1
0.0133558881254865 1
0.0263852281371475 1
0.0374039922032106 1
-0.0144871927119372 1
-0.00368041748114378 1
-0.0160385508642906 1
-0.00155334119941683 1
0.0119153076308343 1
-0.0201612893159745 1
0.0408291340853059 1
0.0028392858017056 1
-0.0156508765733509 1
-0.0110555214644075 1
-0.0116605503771191 1
0.000176872518557608 1
0.00254891332664469 1
0.0184323439693779 1
0.0273991527290384 1
-0.0110862818444674 1
0.00804103160097265 1
-0.00794857551577683 1
-0.0204674684180861 1
0.0156938596788762 1
-0.011190398126007 1
0.00588591599311392 1
0.00868199175289307 1
0.00820787298616022 1
-0.00238997904432472 1
-0.0175147975243022 1
-0.000641721825526393 1
0.0352550997693475 1
-0.00828605276115198 1
0.00226288136651968 1
-0.00175410476410592 1
-0.00554016763720332 1
0.0319328302793174 1
0.0239614462901491 1
0.0264769347021576 1
-0.0113355055497364 1
0.00310737501690284 1
-0.0110656171692136 1
0.000637314956153951 1
0.00364822587638604 1
-0.0103370920837349 1
0.0074027157535944 1
0.0190481598538699 1
-0.0230685245187646 1
-0.00925864744241041 1
-0.0285332046009027 1
-0.0312492252248026 1
0.0147446081480328 1
-0.0138496716106837 1
0.000404067885165097 1
-0.00444763511488948 1
0.00838749337684325 1
-0.0119710375060339 1
0.00145698546675826 1
0.000620972636941499 1
0.00202449066690207 1
-0.00808360814462318 1
-0.0299269256297933 1
-0.0150643548950339 1
0.0263780704729927 1
-0.0146983514500508 1
0.00785809978443306 1
0.00825744362183917 1
0.00580378092066923 1
-0.0272825186045671 1
0.0559005322079439 0
0.01746498310432 1
0.0254201376278996 1
-0.0177709988030499 1
0.0193471304095737 1
0.0348095087635141 0
-0.00932201780350014 1
-0.00560602838704748 1
0.020664309959731 1
0.0133338149430972 1
0.00268197813117367 1
-0.00331568057237139 1
-0.0283858515533217 1
0.00870133812483726 1
-0.00520683247801704 1
-0.006533951635002 1
-0.025716440527166 1
-0.0297583555011659 1
0.0157348587789892 1
-0.0094696022178678 1
0.000351234634665645 1
0.0171924455893952 1
-0.0176154751857637 1
-0.0540763825813982 0
0.0141513499016104 1
-0.000346942808006757 1
0.00995604810043279 1
-0.00102707573702647 1
-0.0150248772932809 1
-0.00421608672712772 1
0.00914175742926437 1
0.0238980178745236 1
-0.0110572620653808 1
0.00693326529020187 1
0.0126589513126661 1
-0.00129457079021943 1
-0.00787047693244905 1
0.00282682691054319 1
-0.0187417328271641 1
-0.0173546027510125 1
0.0334033699748496 1
0.0112643264292543 1
-0.0256755142168141 1
-0.0176774720803739 1
-0.0188819200933018 1
0.00478471400249607 1
0.0127538263246249 1
0.0101684349692756 1
-0.0121508506338426 1
0.00137469711217805 1
-0.000612852944226104 1
-0.0379350598618162 0
-0.0572101531586203 0
-0.000842170412641535 1
-0.0229604024605622 1
0.00156210212048819 1
-0.00807633328142568 1
-0.00447295824254816 1
0.0117316862287371 1
-0.00283537054052703 1
0.00119855692794542 1
0.0020737655180393 1
0.029241136802634 1
-0.0211294496222275 1
0.00616363545844774 1
-0.011291138815091 1
0.00809659838414866 1
0.0288586362624474 1
0.0223617733629536 1
0.00946304906776386 1
0.0159443524527053 1
-0.00265896511080154 1
-0.0259292754190393 1
0.00987434740039346 1
0.00398301658868477 1
-0.026677039774604 1
0.0299602453742001 1
-0.0455410751057754 0
-0.0226226992435799 1
0.0355497663501496 1
-0.0103866086769563 1
0.00734332434603768 1
-0.0417290667367864 1
0.000766409591314812 1
-0.00261956555923945 1
0.00180228612196885 1
0.000528925770471314 1
0.00599877781118096 1
-0.0201611767743916 1
-0.00268782300115804 1
-0.0275727382091858 1
0.0141975860459083 1
0.0342633947125006 1
0.00358341720235943 1
0.0197025976411326 1
0.002554242285262 1
0.000154197259701957 1
0.0280976525884716 1
-0.0139608025516594 1
0.000946876479378506 1
-0.00842095089461049 1
-0.0227429534876502 1
0.0254578809298785 1
-0.0123124633901834 1
-0.00542929256679834 1
-0.0176017152476708 1
-0.00742090557496016 1
-0.00887205515345393 1
0.00501403953994062 1
-0.015890809625819 1
0.0209507935765553 1
-0.00136504504512509 1
-0.0225345412352911 1
0.00743019797465042 1
-0.017314652536863 1
0.00306939998533658 1
-0.0212068026860381 1
0.00423731321713215 1
0.00343550525637429 1
0.00855001933675485 1
0.0330649024579595 1
0.0295224469789799 1
0.00939435730792719 1
-0.0252013443731144 1
-0.00675857192855146 1
-0.0231336086848358 1
0.0231794454898084 1
-0.0292119616317238 1
0.0137038701081111 1
0.0215766992172978 1
0.0114959416801349 1
0.0344524266596266 1
-0.00477355352932898 1
0.0199007950019824 1
-0.0146890438362332 1
-0.000595076715968769 1
-0.0185647972532719 1
-0.0316385775856017 1
-0.0253672260319422 1
0.00447535784520407 1
-0.0124860451132288 1
0.010237129568456 1
0.0317641649151501 1
0.0099408769039886 1
0.00365104392742146 1
-0.0134214431255005 1
-0.00702320785530991 1
-0.0229741369896839 1
0.0122041322105079 1
-0.0107674391626112 1
-0.00629460644827078 1
-0.077477470516731 0
-0.01899795152319 1
0.00536685959506344 1
0.00519802168898902 1
0.0068533687347279 1
-0.0545243625207682 0
-0.0372748136689238 0
0.00543849460320099 1
-0.0401043018924566 0
-0.00300877879216538 1
-0.004670392444124 1
-0.0283085835621052 1
-0.00720681684386873 1
-0.00873535737958955 1
-0.00279726717458548 1
0.0190228961522298 1
0.005176469970202 1
-0.0102924241740627 1
0.0353528313935396 0
-0.00331667828198129 1
-0.00525492743549435 1
0.0173077212631308 1
-0.0302037951360922 1
-0.0176819875537357 1
0.0154168591133153 1
0.0427451873859331 0
0.0177247554850943 1
0.0120577055318986 1
-0.021747367142306 1
-0.0125369105904147 1
0.00768165651082467 1
-0.0148857774697337 1
0.00962769180641367 1
-0.00827702043076974 1
-0.00406108604787498 1
-0.00138546217598499 1
0.0200805833014406 1
-0.0306155178044471 1
-0.0135736954048483 1
0.0181749909905572 1
0.0118974518252924 1
-0.0255838357765708 1
-0.0313199423951941 1
0.0186864734235543 1
-0.0184310671535147 1
-0.0337093677973755 1
0.0371227870414859 0
-0.023361610224688 1
-0.010744344928376 1
0.0158390323052398 1
-0.0247610599462924 1
0.0128738420331146 1
0.00811965881111685 1
-0.000158539511097287 1
0.00777139827843611 1
-0.0157015480700286 1
-0.00683036759054171 1
-0.00432664250945094 1
-0.00771389752583992 1
0.010919922606277 1
-0.0136043753809709 1
0.00413114767872548 1
0.03287416041939 1
-0.0161892460632769 1
0.0116390762222309 1
0.0350394568035407 0
-0.0277128114395513 1
-0.00646007848053504 1
0.0205057298709212 1
-0.0257782536615513 1
-0.0361553650062851 1
-0.00826724884495468 1
0.0317256527866166 1
0.0107975836537371 1
-0.0129967739817482 1
-0.0476750536529256 0
-0.018827784375698 1
0.00464871704016412 1
0.00959668510093069 1
-0.00572000442891954 1
0.00203611121484564 1
-0.00519519120618354 1
0.00332472710015204 1
0.0146485941152874 1
-0.0102796020910104 1
0.0249193246253328 1
0.0294563733262418 1
0.00176906597991703 1
-0.00177018274717041 1
0.0043257469599847 1
0.0204069679489203 1
-0.00115073709590718 1
0.0185732046204467 1
-0.0146018939531231 1
0.0215721976911644 1
0.0106267281132621 1
0.013961653065045 1
0.0460984423549408 1
0.00682965850067872 1
-0.0128088322273359 1
-0.0112898081290669 1
0.0153278591617804 1
-0.00504653916541927 1
0.00161540747725702 1
0.00448562057100863 1
0.0132025144795601 1
-0.00136762151943683 1
-0.000671060644603946 1
0.0439410032961156 1
0.004510993716568 1
-0.0138199035012519 1
0.024239126709575 1
0.007879526681646 1
0.0176395919290565 1
0.0206186355599531 1
-0.000329100819119611 1
0.0226745177020438 1
0.00327816308017342 1
-0.0142927249268824 1
-0.0119333497836175 1
-0.0184940099711905 1
-0.0233097157644499 1
0.0149252596642878 1
-0.0126987917408748 1
0.0340802639978459 1
-0.00793440988694845 1
-0.0100046278238032 1
-0.0212201745406108 1
-0.0114189505415367 1
-0.0110103801965782 1
0.0442531217157263 0
0.0244928206006703 1
-0.0211804822925946 1
-0.0133155639830411 1
0.0102390264751803 1
0.0284288570076031 1
0.0162780447200868 1
0.014004098747477 1
0.00242179788587221 1
-0.016263580792456 1
0.0172669094964721 1
-0.0414676252204027 1
0.00488964246145048 1
0.015589204611599 1
-0.006131193573253 1
0.007093332249777 1
-0.000728906454278391 1
-0.0087192723492755 1
-0.0111921836150699 1
0.00181683773056698 1
0.0257637095184326 1
-0.00071751484073637 1
0.0165380791975506 1
0.0295569701888251 1
-0.0325872752746908 1
0.00475407674335917 1
0.0311658449890374 1
0.000979522986314558 1
-0.0355150133932112 1
0.0062028078836148 1
-0.0190229359205525 1
-0.0157668720447837 1
0.00625475877080755 1
0.0074890627998041 1
-0.0165924541387573 1
-0.00671467254566746 1
0.00817654610910594 1
-0.0169859524663985 1
0.00335979407327145 1
-0.0115319684451165 1
0.0306719475053825 1
0.020367534408917 1
0.0263332842186843 1
0.004097700732186 1
0.0057391431015772 1
0.0107006427638911 1
0.0137961158069333 1
0.0129485110102846 1
0.0133153109290817 1
0.00708643597320814 1
-0.0256795069549031 1
0.00599290847292048 1
-0.00676745320463585 1
0.0270116982516365 1
-0.00142458637138888 1
-0.0166285725760531 1
-0.0224389100745146 1
-0.0502106830192807 0
-0.0255451273394169 1
0.0185188101212605 1
0.0338199895971653 1
0.00534708302289027 1
0.0313302038556006 1
0.00925235017498079 1
-0.0165919439063949 1
0.0222021598187056 1
-0.00083438176540427 1
-0.0123169139014205 1
-0.00609379609236863 1
0.011079313965567 1
0.0206339608271959 1
0.0165636203016049 1
0.00368267033772383 1
0.031302568121339 1
-0.0378450484203213 0
-0.0192772164961621 1
0.00963862068061647 1
0.0183215864106797 1
0.0256408107554214 1
0.00562856474346551 1
0.00662174732379645 1
0.00745387707817004 1
-0.0121237091345939 1
-0.0128589205263751 1
0.00691113569906624 1
-0.0122604585727493 1
-0.0116602921337437 1
-0.00748945238715874 1
-0.00851802827396806 1
0.000415347756578143 1
0.0106193285068362 1
-0.0447028788413192 0
-0.0110734514015296 1
0.0234403342846882 1
-0.0247186625874294 1
-0.0130858390027505 1
0.0229087127583714 1
-0.0155353201400301 1
0.0323807325098659 1
-0.0197472415874035 1
0.0192670549728773 1
-0.0180300997263102 1
0.0122407767016673 1
-0.0113864690567871 1
-0.0314799646732305 1
0.0110762639683787 1
0.0257809433038587 1
0.0147936963668699 1
0.0234747073870445 1
-0.00305597490509429 1
-0.0188462080728567 1
-7.6095057044486e-05 1
0.0301751750686041 1
0.000921917827851202 1
0.0221290971484283 1
-0.0172520869218357 1
0.00475509080956588 1
0.00191573545443213 1
-0.0237010922158362 1
0.00137188663926845 1
-0.00962736150737797 1
-0.0111101040239699 1
0.000423533318588745 1
-0.0171817077534128 1
0.0311737663167339 1
0.0193108843622943 1
-0.0252916103028049 1
0.0169427667493272 1
-0.005559433608889 1
0.0138740939925364 1
-0.0310544290452999 1
0.0337772887848717 1
-0.00339817598377475 1
0.00634127199048397 1
0.00695689291852967 1
0.0354415348853219 1
0.035855547171958 1
-0.00168738175225823 1
-0.0299576153534434 1
0.05786615202914 0
-0.0346318488049299 0
0.0410248110317721 0
0.00405373254127197 1
0.00779676516950167 1
-0.0314694857237197 1
0.0160470881763427 1
-0.0212699885121558 1
-0.00659693323926435 1
0.000468801044244701 1
-0.0360038645741973 1
0.0233788699407308 1
0.0107182047494691 1
-0.00327596298298788 1
-0.0118626836308539 1
0.0452802298662891 0
-0.00588127737172329 1
0.0324284922666576 1
0.0121180090268815 1
0.0150553001726288 1
-0.00757178655559 1
0.00719643796559564 1
0.00677007383383968 1
-0.00821025233702238 1
-0.0113686633530165 1
0.00812076905957487 1
0.0182074227446439 1
-0.0258984890900644 1
-0.00721072449023615 1
0.0250763279677252 1
0.0132491029518927 1
-0.0321874624110869 0
0.0106540881118877 1
-0.00941340660470021 1
0.0104656457350537 1
-0.00792556398814781 1
0.0184003985492078 1
-0.0345790625029063 0
0.0140146750213594 1
0.0383593046821225 1
0.0280456847283578 1
0.0231509306204712 1
0.00601626001378647 1
-0.00668144748611136 1
-0.00273868313764332 1
-0.0211481815345717 1
0.0387237059457856 0
0.00939155495034623 1
0.00831907020365671 1
0.0327285603742146 1
-0.00488401293974301 1
-0.0460575066566354 0
0.00767908740326788 1
-0.0011277278988047 1
-0.000503784345511047 1
0.02350415900249 1
0.00836010223677482 1
0.0262278126418704 1
-0.016587385762308 1
0.0137267558163702 1
-0.0230776550699358 1
0.0124129860228531 1
0.0215585098212065 1
0.0232062271636756 1
-0.0139243833587065 1
-0.00195862171866914 1
-0.0166203145295671 1
0.00378205065327577 1
-0.00328747999660175 1
0.000947139092732967 1
0.0155995132805296 1
0.000842979302741358 1
0.00341225240184049 1
0.015322694119801 1
0.00682860068141347 1
0.00959154250907543 1
-0.0184878231213995 1
0.00904520409913962 1
-0.00465134296870751 1
0.0322583964396959 1
0.012007092412411 1
-0.000578025264092021 1
0.0280193413448922 1
-0.0443932080738072 0
0.00337823769618034 1
-0.0220445961100035 1
0.0261226283091839 1
-0.0248599358298604 1
0.0112680784102532 1
-0.0173790474375016 1
0.040106120504278 0
0.00995147244619676 1
-0.031952993816942 1
-0.00456880896676781 1
0.0126543069338899 1
-0.0348056006463339 1
-0.0327675437793584 1
-0.0245100721464522 1
0.00509990706571087 1
0.0156652130664516 1
0.0139265690475064 1
0.00847885014117985 1
-0.00718035750838578 1
0.00568850508234638 1
-0.0175895380539751 1
-0.0137960811224308 1
0.00568793205096997 1
-0.0390270279518605 0
0.00179289464262453 1
0.0119074786964178 1
-0.0278043592479583 1
-0.00428249341070436 1
0.0344817926281228 1
0.000586290077560436 1
0.0333800980491992 1
0.0131512093996267 1
0.0387275552212203 0
0.0112694742952706 1
0.00165595976714157 1
0.0142641960245926 1
-0.00315954147017873 1
-0.0207259632543049 1
-0.0151736305173867 1
0.0126929605679036 1
-0.00808991196241944 1
-0.0235277527304917 1
0.00471200645137596 1
0.015695742177638 1
-0.0265037391438983 1
0.00108741827194395 1
-0.0252640421717879 1
-0.0291988545091285 1
-0.0315834701525322 1
-0.0303725895607927 1
0.0203714478828925 1
-0.0279090355684707 1
0.0103215446578739 1
-0.0356091366674039 1
0.00922574053121114 1
0.0181877716873931 1
0.00452723966602122 1
0.0310879753700274 1
0.0129288385311061 1
-0.0169909134084414 1
-0.0474849381648098 0
0.00901741046014312 1
0.016093006190825 1
0.0111872153396333 1
0.000410566588456858 1
-0.00304023219333598 1
-0.0206795708332385 1
0.0127416204859539 1
0.0339584074357572 1
-0.0365781817489007 1
0.0184893299250237 1
0.0282599987205621 1
-0.00186977637886763 1
-0.0490299453723392 0
-0.0312170480816096 1
-0.02892318634187 1
0.00429913410884626 1
0.0083790974400464 1
-0.0215669758909642 1
-0.013617481633858 1
-0.00676126419910759 1
-0.0198833134836775 1
-0.00807289536084974 1
-0.00347510291546243 1
8.86992542124187e-05 1
-0.000790292538541758 1
0.0247902211245118 1
0.0262160257705117 1
-0.0113301935689353 1
-0.0152441247623645 1
-0.000451658920367838 1
-0.0207096273770226 1
-0.0400838303085489 0
-0.0179039953081785 1
-0.0296737849160772 1
-0.0179164554250017 1
-0.0242370083756933 1
-0.0229308853253464 1
0.0288397530343144 1
-0.0215587701620197 1
0.0165588892819394 1
-0.0019055182327851 1
0.0100986110261368 1
-0.0197242027938254 1
0.014336317373834 1
0.0270312673927539 1
0.00369539806273533 1
0.0169582556021714 1
0.0233546151028255 1
-0.0118439939395703 1
-0.00678383791222791 1
0.00956036911713837 1
-0.0118785577150318 1
-0.011261669254983 1
-0.0330544652634951 1
0.0129868328460807 1
-0.0122274899492615 1
-0.00908977284276068 1
-0.0121004044838841 1
0.00138150135693371 1
-0.0384855292016368 0
-0.0229299121636352 1
0.000539482753488898 1
0.0116198023295029 1
0.0370106734791724 1
-0.0116748308876295 1
-0.0151977050948516 1
0.00520655900757589 1
0.0138009667172571 1
0.00920873366682314 1
-0.0129091247001768 1
-0.0283750830178246 1
-0.0182407190024461 1
-0.0164773174827431 1
-0.0169263962999532 1
-0.00484981381916607 1
0.00513301298673598 1
0.00169890906850363 1
0.00078831327966509 1
-0.00148562307659352 1
-0.017707129423584 1
0.0211766461395814 1
0.000619279687026159 1
0.0425758714172793 0
-0.0039832399544599 1
-0.000481421701896639 1
0.0170676050342624 1
-0.0433679729124003 0
-0.0224829329209928 1
-0.00516549780186183 1
0.0167836413240359 1
-0.0177641491028757 1
0.00349514826260452 1
0.00261339064506136 1
0.0107571008480739 1
-0.00969204870156112 1
0.0132828335678622 1
-0.0217775405566792 1
0.0072343368011451 1
0.0332464291533466 1
-0.00627973336476861 1
0.00971181239596743 1
-0.00780150206558514 1
0.00135313402382893 1
0.00287379062775092 1
0.00702506089110744 1
-0.0105890852410352 1
0.0395850491260158 1
-0.0153068426202291 1
0.0124982893036434 1
0.027166224496645 1
0.0128396152380858 1
0.00436956764158235 1
-0.0076415859222122 1
-0.0111263756648982 1
0.0226689607222084 1
-0.00485387223009503 1
-0.00848213835264027 1
0.00703677791269204 1
-0.0236504017499049 1
0.0141458721653901 1
0.0396157014698889 0
-0.0386939584961122 1
0.0196974154558229 1
-0.00172028756572068 1
-0.00457211636080984 1
-0.00395859911819385 1
-0.011361919268478 1
0.0132412024691807 1
0.0103942915150233 1
0.00974660288911791 1
-0.0103814547468338 1
0.0156348334572328 1
0.0165027522626386 1
-0.00510920684249132 1
0.0198916962001448 1
-0.010602079312922 1
0.0166706154338115 1
0.00376044130321073 1
-0.00253532894516611 1
0.0335058465363766 1
0.0148192617565875 1
-0.00928230034320391 1
-0.0407533493317084 1
-0.0180103696922772 1
0.00699171844183062 1
-0.0185846688379906 1
-0.00912998855939341 1
-0.0235600078442569 1
0.0291032522378992 1
0.031817022781671 1
-0.0018575048719449 1
-0.00807734449884095 1
-0.0297471267059221 1
0.000211557435620501 1
0.0100729873077427 1
-0.0139145800695554 1
-0.0200343719201979 1
0.00684270627938878 1
-0.0016553759866411 1
0.0216708366247868 1
0.00984282502572958 1
0.0145096162876003 1
-0.00497379420462464 1
-0.0234180175683473 1
0.0238556726906958 1
-0.00738541431940014 1
-0.0251631188156046 1
-0.0028123838523756 1
-0.00342267996626699 1
-0.0134370521618677 1
-0.0131963135514739 1
-0.0132094689538344 1
0.0106786439534715 1
-0.0149499320898711 1
0.00263287040754894 1
0.0170163735004134 1
-0.00535579148823321 1
-0.00660658758390366 1
-0.00954277914309483 1
-0.0152265524620263 1
0.0139822558726765 1
0.0150988002374342 1
-0.00016618116261516 1
0.019847970378851 1
-0.00458844726672968 1
0.0115519559153661 1
-0.0267426937790624 1
0.00270758681637635 1
-0.00769174206738626 1
0.0100584964058196 1
0.00823526584635491 1
0.0248594073981524 1
0.00122068369423736 1
0.0200001545523788 1
0.0143392462241653 1
-0.018854252834322 1
0.00315745545252015 1
-0.0173319380038662 1
0.0301215918457912 1
-0.0198328628703941 1
-0.00276774582468179 1
0.0389527885635221 1
-0.00814476140424891 1
-0.0103772947043549 1
0.00518986270476659 1
0.0050040809007788 1
0.0162454578617588 1
0.0145231269959676 1
-0.0272174755686886 1
0.0318144717717433 1
-0.0129467911928753 1
0.0154590068243498 1
0.0103148917490387 1
0.017518381605362 1
0.0112991906912154 1
-0.00279118217892967 1
-0.0359832509057411 0
0.0157010729193671 1
-0.010610647228007 1
0.0236073713176198 1
0.00806145414532044 1
0.00344043708538247 1
0.00103148889289553 1
0.0154406628935541 1
-0.0205540733653984 1
0.01741553166445 1
-0.0192958205356911 1
-0.00601349604171247 1
-0.0198869603607691 1
0.00034676242823602 1
-0.000278892382463055 1
-0.00328450341173329 1
-0.00244244275159111 1
0.0149010065913985 1
0.0078607779112731 1
-0.0205643194338792 1
-0.0208550067673333 1
0.0149571388557908 1
0.0346922303338307 1
0.020587110512231 1
-0.00216780676878301 1
-0.0343706448244545 1
-0.0179816233975318 1
0.020406579170991 1
0.0104161570672454 1
-0.00283614310700789 1
-0.0078898865739268 1
-0.00187455213140358 1
0.00153518193721424 1
0.0143434331772766 1
-0.0058530713961234 1
0.0441860872792841 0
0.00298624758306385 1
-0.0102028815370597 1
0.0189605368182094 1
0.0121303417287324 1
0.00519867163776102 1
0.0170759274136141 1
0.00549053462626696 1
0.0304383587789024 1
-0.0120298150042092 1
-0.0365667655419852 1
-0.0100258670783985 1
-0.000661078036789143 1
0.0355438798933885 1
-0.0126559881395751 1
-0.00319472294957827 1
-0.0156766100935868 1
-0.0207826741237633 1
-0.00208046978818216 1
-0.0110742638132749 1
-0.0160192327123432 1
0.00227765572312905 1
-0.0318700570020902 1
0.0447407703006325 0
0.00365241204135365 1
0.00495592452269379 1
0.0175635709545094 1
0.0155745487836894 1
0.0134459317200532 1
-0.034253848806925 1
-0.01331684415651 1
0.00278192845180881 1
0.0289864374030767 1
-0.0162030715354417 1
-0.0161469370514923 1
0.0176864674085981 1
-0.0189444521326736 1
0.015002032770874 1
0.0237592991917874 1
0.0156171185937493 1
0.000767726120794855 1
-0.00616540067385197 1
0.0198451827951016 1
0.00143045180146192 1
-0.0313829677791858 1
-0.00571733767416001 1
0.0197230721799653 1
0.00267455941180182 1
0.0120107674698347 1
0.0195638316936005 1
0.00290028397775267 1
-0.00777926220076989 1
0.0135520951341956 1
-0.0237973719401705 1
-0.0180315203632296 1
0.0186723996527266 1
-0.00342929807304139 1
-0.0199546188902941 1
-0.0402182960701395 0
0.0073226536890194 1
0.00529673403971779 1
-0.00167449266170384 1
0.000592145990495827 1
0.0211007646176239 1
-0.00131092487064976 1
-0.00232301076124238 1
-0.0168817702141048 1
-0.0118789389595702 1
-0.0221723221423406 1
-0.0174445227402561 1
0.0103006039208648 1
-0.00763783704237793 1
-0.00458508176285532 1
0.00449389664609451 1
0.00662252043708856 1
-0.0202413704096159 1
-0.00276753881714323 1
0.0210058947666749 1
0.0278317350255594 1
-0.010368814500563 1
0.00870694073776519 1
0.0168878401305008 1
0.0249916481071677 1
-0.0116325439787761 1
-0.0175683637476751 1
-0.0161010676767948 1
-0.0346386605334673 1
0.00400238488669703 1
-0.0145375587075725 1
-0.00102121890036632 1
0.00201544440601496 1
0.0298465411257166 1
0.0270425742673585 1
0.00522329785519258 1
0.00235046452194438 1
-0.00514637994202092 1
-0.00885181989582328 1
-0.0092017236974393 1
-0.00220687549431232 1
0.00526504919938428 1
-0.00738717327784285 1
-0.00806374682231051 1
-0.017206102980347 1
0.000132790605518188 1
-0.0244355028880362 1
0.016343085293283 1
0.0136819875936735 1
-0.0212459390923138 1
0.023772541029231 1
0.00581245103254463 1
-0.0373689036287186 1
0.0162694928544625 1
0.00574157854573678 1
0.016020664669512 1
0.00200281254842527 1
0.0185295727369039 1
-0.0173137332913407 1
-0.0167383541825133 1
0.0230946516151733 1
0.0103741513854436 1
0.00633479698700125 1
-0.0149010344252499 1
-0.0363966529604004 0
-0.00222260996546561 1
0.0209701540419293 1
-0.0040370416561702 1
0.0132212564463999 1
-0.0108473829539714 1
0.0102174018564217 1
0.0080625808671611 1
0.0363419377348543 1
0.0113203206304841 1
0.00535843790974307 1
0.0277240030508834 1
0.0240769430618089 1
0.00548866193596336 1
0.00229134774959865 1
0.00869380900956007 1
-0.0307155233564173 1
0.00698071529002181 1
0.0249407911614538 1
-0.0020787097033486 1
-0.0172129327285237 1
-0.0130592061993694 1
-0.0245521248712685 1
-0.0170265732128572 1
0.0157444144329737 1
-0.00290811899917458 1
-0.0156884091218487 1
0.00203314459255508 1
0.0182693640997983 1
0.0190106854944553 1
-0.00969343669231943 1
0.0100177143234067 1
-0.0325992864915589 1
-0.0259456715661193 1
0.0371229931260582 1
0.000268209947747371 1
0.00125285115405352 1
0.0193456907812932 1
0.0316252462015759 1
-0.0186209092048112 1
-0.00705806036785602 1
0.000876222434856131 1
-0.00389459844740525 1
-0.0127994461443602 1
-0.0227128425071123 1
-0.00691285331080944 1
0.0033968072823387 1
-0.0255023552723652 1
0.0164911510314215 1
0.0280297673941438 1
-0.0298455097952742 1
0.00275934845003944 1
-0.015771238648801 1
0.00932489112667346 1
-0.0165960195575587 1
-0.0193739720273063 1
-0.0113425398856615 1
0.00766013952116185 1
0.0220705271372789 1
-0.011926336881659 1
0.00135522721464668 1
-0.00298560893840043 1
-0.00201145995061625 1
0.00221259713220987 1
0.00441566940723533 1
0.00417679967472731 1
-0.0139652156749342 1
-0.0232402058231442 1
-0.0402512987485072 0
0.0123892444724463 1
-0.00585580308297109 1
-0.0185720603448086 1
-0.00862640931426725 1
-0.0111577381151831 1
-0.000233145407074765 1
0.00386564942148465 1
0.0203638651718713 1
0.0136683300844728 1
0.000566452746062799 1
0.0225928674545018 1
-0.0133889908323382 1
0.00104946459431214 1
-0.0225938147314727 1
0.00911009553450204 1
-0.00786570469832236 1
0.00347914988064632 1
-0.0377862334610763 0
-0.0158476683256525 1
-0.0093684835758072 1
0.00595788588482051 1
-0.0114766286324188 1
-0.0270379377685469 1
0.00349357893114526 1
-0.0211696614630513 1
-0.00346642671911643 1
-0.00716547551190492 1
-0.010215230685165 1
-0.00175338984171616 1
-0.0527688777537803 0
-0.017044319295812 1
0.00970973239702388 1
0.0133409346942167 1
0.00369746881762035 1
-0.00436973595987822 1
-0.016845721933677 1
0.02097788986756 1
-0.0164506386825112 1
0.0188891564859128 1
0.0049315471332445 1
0.000182935881132659 1
-0.0095286769870168 1
0.033991644234377 1
0.00043598076173706 1
-0.0321458227104777 1
0.00194060977056803 1
0.0288808934487135 1
-0.0168724894985668 1
0.00566393960105569 1
-0.00668727680098301 1
-0.0364983305691539 0
0.0164412676028029 1
0.00701920337910927 1
-0.030975088037086 1
-0.0391761484145468 0
-0.0118205295039604 1
-0.000194777813848776 1
-0.0245438178954535 1
0.0154582659582732 1
-0.00761274109093562 1
-0.000249755778067852 1
0.00920664231604952 1
0.0380040010768523 0
0.00784046362298003 1
0.00234431173627391 1
0.0088756817400641 1
8.39706241808533e-05 1
-0.00703841972566292 1
0.00492940452400425 1
0.0422888814866599 0
-0.0196324780441387 1
0.0187579832418888 1
0.0104917050463531 1
-0.00742420188463391 1
0.0145075013575924 1
0.00997801707236395 1
0.0103517591591009 1
-0.00116749754256248 1
0.0142552763491335 1
0.0175554532889137 1
-0.00429231432739667 1
0.0168909832256235 1
0.0115563138055178 1
0.00122975458075103 1
0.00453516165610672 1
-0.0483527948153632 0
-0.00849297305722961 1
-0.00720349863142043 1
0.00174740144817113 1
-0.0429432650338327 0
0.0038360677284055 1
0.0244375905290741 1
-0.00976005783361575 1
-0.0120592789813137 1
0.000692640515180951 1
-0.019037311110367 1
-0.00703065033459578 1
-0.0222924353732903 1
-0.00541704352907046 1
0.0233255868192906 1
0.0144140646462432 1
-0.0126807586560069 1
-0.0170872510522811 1
-0.0455169377861074 0
-0.0240668854576492 1
0.020485895767701 1
-0.0110999803161762 1
0.0149494690638153 1
0.0217454434581272 1
-0.000498456614885965 1
-0.00166064848809404 1
-0.0366099068380074 0
0.00136734364874045 1
-0.0142477434970428 1
-0.0150990576832916 1
0.00411071843091237 1
-0.0179679064845422 1
-0.0370503826358031 0
0.00298720637682317 1
0.015583386495825 1
-0.00611999023678484 1
-0.0170940731532682 1
-0.00740134145195856 1
0.00406468310878577 1
0.0196270947456865 1
-0.00932138901625129 1
0.0134755031696558 1
0.0299190218128015 1
-0.0151783546689917 1
-0.027474954243495 1
-0.01270204999449 1
0.0214928385772679 1
0.0147832481172672 1
-0.0278972651428311 1
0.034607255687013 1
-0.0131145923575792 1
0.0102971785060318 1
0.0486688338541338 0
-0.00459368723209531 1
-0.0181448275824752 1
-0.00261145530179787 1
0.0284680717414034 1
0.0165164179561537 1
0.0204541944528059 1
0.00520601611258018 1
0.0239339282178642 1
0.0235661912965288 1
0.00357896625546469 1
-0.0270023714694192 1
0.0070816510945582 1
0.00549178661573488 1
0.00262240126650831 1
-0.0069113193836186 1
0.00443956169449742 1
-0.0290853361063836 1
0.0151806977261605 1
-0.0165029826225058 1
-0.00485986378439723 1
-0.0195068085726881 1
0.00851485600589261 1
-0.00633070291922443 1
-0.0120717411749531 1
0.0367083738169772 0
-0.00292133590301086 1
-0.027374343378693 1
-0.0189680888440029 1
-0.00354812258705261 1
-0.00358258634463411 1
0.0310595030074246 1
0.0348629046999157 0
0.0219064142878615 1
0.00673057159651425 1
-0.0185375264157569 1
-0.0181674821404106 1
0.0153880573754813 1
-0.0140547163320023 1
-0.00482222838638859 1
0.0185202827737473 1
8.0065848453008e-05 1
-0.00893212219427058 1
-0.0121816766966422 1
0.0269856493907501 1
0.00618236437187092 1
0.00930294475926752 1
-0.00634101912556251 1
0.0096173012898489 1
0.0152958948637912 1
-0.00902209096663649 1
0.00191427694318753 1
0.021687394358421 1
-0.000345544119486667 1
-0.0254148414806741 1
-0.0147802686508818 1
0.0048785531358798 1
0.017352390984672 1
-0.0426825188540797 0
-0.0644530927974318 0
0.017210773567957 1
-0.0101466855704277 1
-0.0242288538716162 1
-0.0378238340327355 0
0.0205301600749679 1
-0.0172031370922947 1
0.00528687078895762 1
0.00508811320816329 1
-0.0226277122094616 1
-0.0279223137004576 1
0.00462784105316698 1
-0.00797750577827179 1
0.00493717381422715 1
-0.00462178566563144 1
-0.043289303613997 0
0.00489671075992915 1
0.0206016522263125 1
0.0112388729526059 1
-0.00852380255205617 1
0.0135623816629532 1
0.0126062621520261 1
0.0135270732606492 1
-0.0195360812586568 1
-0.00767844981822569 1
-0.0154403460905795 1
0.0179212796695885 1
0.000695305339774316 1
0.00269322009733303 1
-0.00149486071845411 1
0.00437051415962922 1
-0.036566968824995 1
0.0075543157841571 1
0.0038902827192979 1
0.0314309310102563 1
0.00336118844153361 1
0.015431937125011 1
0.0193371589785649 1
-0.00472546712626028 1
0.0345472972963327 0
0.00572104094800826 1
-0.0274986012689148 1
0.00791014309865749 1
0.00969049582899308 1
-0.00249601426178542 1
-0.0029941038988528 1
0.00974944687665863 1
0.0115225011895211 1
-0.0234675944627695 1
-0.0279470562022786 1
0.00188644050978405 1
-0.0206274197906352 1
0.0163827550449181 1
-0.00496000114977483 1
0.000621241998398302 1
-0.017736691343055 1
0.00380172837106742 1
-0.0144515025476538 1
-0.0173099773890903 1
0.0309750937574492 1
-0.0128494834472682 1
0.031753825315581 1
0.0163651480599729 1
0.000423727785025411 1
-0.00157938504573362 1
-0.0103491217764252 1
-0.0246832858506021 1
-0.00225901280542319 1
0.00780190985889235 1
-0.00330853879393243 1
0.0115166479162278 1
-0.00903208954233981 1
0.0701108737684101 0
-0.0155764529430843 1
0.0180887216019292 1
-0.0157884737589965 1
-0.0199568968014743 1
-0.0224065990376921 1
-0.015551175650137 1
-0.00709346820602509 1
0.0246699591305631 1
0.00090944436402159 1
-0.00266923067287921 1
0.0264270625544592 1
0.00293190966629608 1
-0.0207252502229099 1
0.0072380468649717 1
-0.0140625498798505 1
0.0214876645816969 1
0.0158113579655695 1
-0.00541053655619938 1
-0.0216847086239323 1
-0.00721533233907642 1
0.0201114968014125 1
0.00402696386667007 1
0.00869715913480285 1
0.0112488948393935 1
-0.00459905335334909 1
0.0102352459339591 1
0.00321671887667633 1
-0.0192825718338881 1
0.00571652823937965 1
0.000236081919768544 1
0.0212169819202537 1
0.00055571044312263 1
0.00416301743173644 1
-0.0162892047668809 1
-0.0190870062421972 1
-0.00376766422834342 1
-0.000620197815787666 1
0.0257086823076888 1
0.0172712777762996 1
-0.0162344363214351 1
-0.0321493058840682 1
-0.00408885798682139 1
0.0104932488944736 1
-0.0248711584630392 1
0.0311757849104493 1
0.0158660518297072 1
-0.0246708704833565 1
0.00417008562492971 1
-0.00361320508400233 1
0.0154458693295668 1
0.00938658651603334 1
0.00747743629842532 1
-0.00360099768550647 1
-0.00381716315946448 1
0.0155719041718715 1
0.00083309828358736 1
0.0234601527083448 1
0.019800651578046 1
0.0400267055829489 0
-0.00284340556316276 1
-0.0108354864584987 1
0.00498293752517573 1
-0.01264267281938 1
-0.0165574977544181 1
0.0313862431206527 1
-0.00072828712019455 1
-0.00719658884398456 1
-0.0144327047697893 1
0.0305250783282833 1
0.0217472699789332 1
0.0202279192937585 1
