# Supplementary material for: Bias caused by sampling error in meta-analysis with small sample sizes
Source: PLoS One. 2018 Sep 13;13(9):e0204056. doi: 10.1371/journal.pone.0204056 (PMC6136825; doi:10.1371/journal.pone.0204056)
Supplement: S7 File — (ZIP) [file pone.0204056.s007.zip › results N = 10 theta = 0 tau = 0 sz = 20-30.txt]

"dl.theta" "dl.cp"
0.0635343834216302 1
0.115116390884864 1
0.0267137932715857 1
-0.0504374643557107 1
0.0851715594826423 1
-0.0346556454430196 1
0.00950937149707384 1
-0.0337205899078086 1
-0.0390241799501914 1
0.0226609812977318 1
0.0460161270980436 1
-0.124576535259681 0
-0.184756878806856 0
0.0311059917048007 1
-0.0914174579707671 1
0.078778096445476 1
-0.0442449437887849 1
0.0321349853151489 1
-0.111999201885656 1
0.047541422845639 1
-0.0811119179603711 1
-0.110614242268623 1
0.00900898765419499 1
-0.0507562939280682 1
-0.0559955302654534 1
0.0129792290370357 1
0.0218017988323324 1
-0.11095309091483 1
-0.0778263628101494 1
-0.00239480535849056 1
-0.0633989495177083 1
-0.0188335629636587 1
-0.0635041942749408 1
0.058393169574021 1
0.100123108671291 1
0.0568170139138473 1
-0.0248326759604928 1
0.00455472672351803 1
0.0276238311925134 1
0.0607980171784244 1
0.0127164889726838 1
0.0445452662783 1
0.0507581003296887 1
0.0168026830667805 1
-0.0824840149156711 1
0.00989698075460331 1
-0.0172279982400523 1
-0.0988118475398261 1
0.0092145368864736 1
0.109320529070031 1
0.097503795779917 1
-0.103424137068955 1
0.0675991375637093 1
0.0132864792412691 1
0.134681888393055 1
0.136117192989965 0
0.0399073341149685 1
0.0346426324720391 1
0.049518802609867 1
0.0391680216486776 1
0.0743419766667165 1
0.0770222053262302 1
0.0151017161314131 1
0.140412531702062 1
0.00424218635500646 1
-0.00204982497461111 1
-0.00673741142342848 1
-0.0333891277478223 1
0.064329318555215 1
0.0302340160061582 1
-0.0424538812205641 1
0.00112107326281642 1
0.0247662624021457 1
-0.0572732130235263 1
-0.068593280220591 1
0.0455856729955506 1
-0.0125737545215389 1
0.0873097423252234 1
0.121114512258224 0
0.131560977257839 0
0.000868833346469425 1
0.0884981255625317 1
0.108950119524606 1
-0.0292371526573474 1
0.0348101488035389 1
-0.0185706508387023 1
-0.124479905420012 1
0.0950622433748329 1
-0.0704266499887065 1
0.0204428943242973 1
0.0256003624598077 1
0.0905254117465999 1
-0.0702474840423065 1
-0.112113794425102 1
0.0585195048726504 1
0.114369677609613 0
-0.0234395443685468 1
-0.0417334375953636 1
0.0714340450483457 1
0.0389178185837577 1
-0.0658635735455332 1
0.0494364127359075 1
0.0510784644178824 1
-0.140017176139735 1
0.0407565154881215 1
0.00572265022946935 1
0.0220796876853134 1
0.00600567076120514 1
0.125670643079349 1
0.133983431377881 0
0.113037655855506 1
-0.0268470614483345 1
0.0417669436913282 1
0.126391041882532 1
-0.110888577593623 0
0.0588292361756478 1
0.0704084068156371 1
-0.0108243124775714 1
0.123191426098163 0
0.076990046409746 1
-0.00699947691444619 1
0.000787654699017953 1
0.0362461388944022 1
0.0495804173671321 1
0.0757168580059745 1
-0.0906487866082164 1
-0.0486762030139987 1
0.0810002318340049 1
0.0233074375468734 1
0.0773471789205642 1
-0.0405412396272932 1
0.0705591398526311 1
0.0169596371250775 1
0.0104107146089237 1
0.0505863912132952 1
0.0831552320098325 1
-0.021123522355328 1
-0.00856845604279957 1
0.0338325329668442 1
-0.11326595806697 1
0.0371759019640006 1
0.0568579853821976 1
0.0617875705435477 1
-0.00305552166573511 1
-0.0742296512627877 1
-0.0728956791862232 1
-0.0327560400847069 1
0.0582848930855131 1
0.0677664938738749 1
0.0153499108053091 1
-0.0315316874487706 1
0.00983032138617225 1
0.0930022854120365 1
0.0369478987956031 1
-0.0800954015245612 1
-0.0340751215040707 1
0.0838747690815131 1
0.00712794186419516 1
0.125996395290796 0
0.0394007594711206 1
0.0589405957678899 1
0.00307920691658231 1
-0.0332236500048358 1
-0.0358117563589059 1
0.0214470275739506 1
-0.0224647534444346 1
0.0286011065301633 1
-0.0204543156396595 1
0.0531505748146203 1
-0.0813579876490048 1
0.0459464261431951 1
-0.0153219608340769 1
-0.0459276106776337 1
-0.0992426728841608 1
-0.0499773137188121 1
-0.0915530354581343 1
0.0991534241596779 1
-0.0496791481058782 1
0.00584696658525466 1
0.0246793286008436 1
-0.016271993984332 1
-0.0634672409343648 1
0.00695548794365014 1
0.0594073000495442 1
-0.000913369148914042 1
-0.0492840952280843 1
0.00610821255573113 1
-0.0930818009075269 1
0.0507782461007185 1
0.0244417085611901 1
-0.192538990414569 0
0.117076132295397 1
0.0435359152807002 1
0.0205142519450911 1
0.0781073751548825 1
-0.0248203293545938 1
-0.0788224556742523 1
0.0261894910342728 1
0.0694506153778817 1
-0.0115297712530958 1
-0.103946572324123 1
-0.0253488237742816 1
-0.00567866546433498 1
0.00842715628061659 1
-0.011393162534434 1
0.0560013659466329 1
0.0914667117596475 1
0.0144400242791567 1
-0.0058118197434688 1
-0.00586466841564213 1
-0.132775068088314 1
-0.127384078862483 1
-0.00984489872361642 1
0.111960569134071 1
-0.0477217223097439 1
-0.117868590485864 0
0.0269993540886795 1
-0.0208163886358374 1
0.00466987824183983 1
-0.0823611647866058 1
0.0935181345602307 1
0.0542921661791369 1
-0.082430980450777 1
-0.0884143389696008 1
-0.142979285799528 0
0.0557192082601469 1
0.0434362585449291 1
0.00940778365815867 1
-0.0359193405225743 1
0.0326493753514805 1
0.000651951672361914 1
0.052888346945005 1
-0.0639653381154721 1
-0.0153591452927536 1
0.0646672500117133 1
-0.0570304532972851 1
-0.0279457193364654 1
0.00502125215402341 1
-0.00970321274757691 1
-0.0629948410488 1
-0.018934716246226 1
0.0276832183894682 1
-0.0644937228566341 1
-0.0802683167298514 1
0.0195982603483161 1
0.103044475313878 1
0.0883148988295234 1
0.0613627517865878 1
-0.00674726075902405 1
-0.0188383061316022 1
-0.0233370735190491 1
0.0752921219682856 1
-0.0983273040940923 1
0.0415516821108484 1
0.0669608118098298 1
0.103868788668216 1
-0.0791735063829893 1
0.0480396860329618 1
-0.0771442857328394 1
0.0324421212528845 1
-0.0346627289552684 1
0.0623846518623495 1
0.0566847987582965 1
-0.0591716784367904 1
0.0180931991930522 1
-0.0808098768784883 1
-0.139383538854789 0
0.0719303832253558 1
0.0903933849835429 1
-0.0346771927641496 1
0.00736799093359007 1
0.00225269744954857 1
-0.102387595828094 1
-0.0951947500636998 1
-0.0518876274381836 1
0.0155339301160312 1
-0.0972372622782002 1
0.000123042531062914 1
-0.156741791869996 0
-0.0671958715573129 1
0.0707460371226545 1
0.0141453327739404 1
-0.0399725057844965 1
0.0177487276750028 1
0.0206821880550868 1
-0.0154959988877008 1
0.0899820771268818 1
-0.02936738441231 1
-0.0278732548362679 1
-0.220475642260882 0
-0.00549886541512721 1
-0.00979413350354999 1
-0.104498662334664 1
-0.0131544192521161 1
0.0160709031458234 1
0.0198600100019881 1
0.00719331952087392 1
-0.0392178557759847 1
0.0540350028193683 1
0.058492699896206 1
0.0363626726489794 1
0.0920503375980717 1
0.00565268085675631 1
-0.00324911467748376 1
0.0313743738076034 1
-0.0637040655888031 1
-0.0529715275487958 1
-0.104628130598776 1
0.0179126971045685 1
-0.0111242917251913 1
0.0453696812149344 1
0.0904702627532821 1
-0.0580823908397453 1
-0.0248828139928156 1
0.0437410214164043 1
0.0635562663897974 1
-0.0285145307484019 1
-0.021820002278467 1
0.0231880456754404 1
-0.0934301295944614 1
0.000779414910015232 1
-0.131436874129904 1
-0.0540458341211326 1
0.060113885203831 1
-0.0714604169048841 1
-0.0840194392329235 1
0.0691231780052635 1
-0.0236072240474866 1
0.0316744265685056 1
0.0109614396865114 1
-0.0893304056295151 1
0.066053270467628 1
-0.0426818539726837 1
0.179786690256101 0
-0.00823928161844348 1
-0.00545986671555973 1
0.0426597765158226 1
0.0749507482337232 1
-0.0345736654208234 1
-0.0130790747634956 1
0.0610863421119108 1
-0.0365805267588186 1
-0.0543861114770601 1
-0.0686624535874482 1
-0.0910616501212817 1
0.115446910728157 1
-0.0794920095002461 1
0.0453920761563191 1
-0.188370536906385 0
-0.0483811847769255 1
-0.00412579598582512 1
0.0205733511322438 1
-0.0389583241529849 1
0.0502564509148526 1
0.0628769283471388 1
-0.0541543726616774 1
-0.0493740763164076 1
0.0865798742010856 1
-0.00619308929477064 1
-0.0125447096873901 1
-0.0024310058515929 1
-0.00675149936882696 1
-0.0283622861304701 1
0.11034065426439 1
0.042389375356206 1
0.0252385500609712 1
0.0118563523663822 1
0.0364571881722956 1
-0.0598073512652294 1
0.068984269978504 1
-0.0369983167616716 1
-0.00955582182899086 1
0.0854138093929681 1
0.0158885509151107 1
0.134035423984761 0
0.0158738477573063 1
-0.0785876679810767 1
0.0498349008880391 1
-0.0263821416710564 1
0.0421281978056776 1
-0.0695921167266399 1
-0.0277899385788956 1
0.0145719761751223 1
0.164260569421977 0
0.0161135313378162 1
-0.0149415807688106 1
-0.101529934987873 1
0.0238837128470824 1
0.00853013503879881 1
-0.0689356438498789 1
0.0169366670151894 1
-0.0459319794234074 1
-0.0157343186301492 1
0.0462545945760881 1
0.0639683368953121 1
0.0711845094157244 1
-0.0619295121815913 1
-0.15021720985825 0
-0.0555182038980767 1
0.0472983890591847 1
0.101117118676772 1
-0.041143303972047 1
0.0319320035301891 1
-0.0679526368158984 1
0.00873754385341117 1
0.157402516400432 0
0.0852079790651169 1
0.080856545455241 1
0.0244028131731665 1
-0.0276194385803561 1
-0.072521180064538 1
-0.166300302884288 0
-0.138632195271131 0
0.0448117399964205 1
0.00595591821738391 1
-0.0654532341040568 1
0.0221008629261515 1
-0.0453183867466679 1
0.026777820836006 1
-0.0287068681696271 1
-0.00621852054436954 1
0.0940838137377101 1
0.0463963547834211 1
-0.0481818542925545 1
-0.0403410098045187 1
-0.0388003776749353 1
-0.0847295904606546 1
-0.0567034763807931 1
0.0494947367072061 1
-0.0736407322505489 1
-0.0524901819285628 1
0.105111698500214 1
-0.0896282297264676 1
-0.00182387946006172 1
0.00809491233172146 1
0.0302289296964369 1
0.0456529380077338 1
-0.0772174965599143 1
0.00337256614741669 1
-0.018139020134832 1
0.0465128602978224 1
0.0503646591819328 1
0.120031055926134 0
0.0500223573278778 1
0.0546923029154981 1
0.0305733077432363 1
-0.0491223934755893 1
0.0560174173221344 1
0.0255523070394087 1
0.0488173894598273 1
-0.0318203664610943 1
-0.0534574777351634 1
0.00571709952766751 1
0.0817076631827401 1
0.0332865603363824 1
0.0315413545686419 1
0.0642325226072003 1
0.0542068615722133 1
0.0866509613793384 1
0.0230427889562449 1
-0.0108103350806421 1
0.0579938143184703 1
-0.00557587922358345 1
0.117504340881739 1
-0.058995310189465 1
-0.0581770774795693 1
0.0513078517633736 1
-0.0176095294322614 1
-0.0161739654840128 1
0.0676941144988729 1
-0.0615686380928548 1
0.0279021681991331 1
-0.0488514310636483 1
0.0376405365851726 1
-0.0137491399919722 1
0.0058356427074298 1
-0.0285721563123668 1
0.0323479625094801 1
0.0414676151416135 1
-0.0475538218918166 1
-0.0781526529883905 1
0.0546381325011243 1
0.154421933703858 0
-0.0124625755411803 1
-0.0500374697596163 1
-0.0459069333708649 1
0.107107351056047 1
0.0467328953843231 1
0.00964026095286603 1
-0.150123316385411 0
0.044777347845346 1
-0.0657565541126866 1
-0.085957148166801 1
-0.0295182454983724 1
0.00502075399613118 1
-0.103701559925649 1
0.0665025241452206 1
-0.0388757040655448 1
-0.0818436336107777 1
-0.0262642464138433 1
0.0913585196818261 1
0.116950726992532 1
-0.0814321122099812 1
-0.0630312139977018 1
-0.0221745190611547 1
-0.00437829786783959 1
0.0541553199049645 1
-0.066778751353032 1
0.120608752806417 1
0.0192241192792042 1
-0.0416233460213168 1
-0.115865669349684 1
0.0353644169014839 1
-0.000940592755161691 1
0.0446203317732271 1
-0.0907192822940167 1
0.00954037692942578 1
0.00489876597391887 1
0.0393170397107739 1
-0.0859527402882142 1
-0.00570831063577144 1
-0.0536797358856409 1
0.0750438547931038 1
-0.00478714286646461 1
0.050351263019674 1
0.053839294491692 1
0.0110362708775686 1
0.0102796899982828 1
0.0121726735732708 1
0.0751951753551684 1
-0.131219986952808 1
0.0481141086090145 1
-0.0203354000817074 1
0.00610667207936273 1
0.000745650991569796 1
0.00050070233740393 1
0.064781982399853 1
0.0447386522919479 1
-0.00214184777705989 1
0.0723256287423631 1
0.0199986986488757 1
-0.0217781354322844 1
0.0239391576700192 1
-0.0226326686402078 1
-0.0643510731826896 1
0.00744186811540411 1
0.0243061038949579 1
-0.00437381575673707 1
-0.0750638238322479 1
0.080056951783632 1
-0.0285093644656341 1
0.0556991430816517 1
0.0421659227531085 1
-0.0767334914997849 1
0.0703565644281475 1
-0.0300051366014913 1
0.00370082233369849 1
0.0907965986994752 1
0.0618352540700064 1
-0.0370782910052745 1
-0.0300657090506904 1
-0.107978936136516 1
-0.057563746521076 1
-0.0675670336719171 1
-0.169987150602334 0
0.0167446102496774 1
0.0160266315821241 1
-0.0563016530964211 1
-0.0517220079850411 1
0.150876989272807 0
-0.0424300589638786 1
-0.095554647889302 1
-0.0800385034277465 1
-0.0938634860019451 1
-0.0246448629298548 1
-0.0793869828393574 1
0.121649307170887 1
-0.109130786587123 1
-0.112401130956861 1
-0.00578404281531835 1
0.0168000367676019 1
-0.0881221311017692 1
-0.0315452542571285 1
0.00273981059303977 1
0.0766824339275056 1
0.0490711116319867 1
-0.0232477655189086 1
0.0353375601751835 1
0.00642230716444223 1
-0.104184541904923 1
-0.0292389634894263 1
-0.0015776670452845 1
0.174167047032222 0
0.0674222521311075 1
0.000146135193597269 1
-0.0371417504855778 1
-0.0729585874215731 1
0.0313574334974693 1
0.0431705326668779 1
-0.0454457335089001 1
-0.0767688973466578 1
0.030401992016146 1
0.0456814236071977 1
-0.0994971675434075 1
-0.0956305217543361 1
-0.033250820197199 1
0.0596286146285294 1
0.0850557688395898 1
-0.0727108724800389 1
0.015234493344887 1
0.0158811842133352 1
-0.158377405689608 0
0.0366077184299579 1
-0.100414508680991 1
-0.0323438921899378 1
0.00589971301851068 1
0.0451063360610427 1
0.00922326662136245 1
0.070674997907082 1
0.0137193751981993 1
0.0316041776598921 1
0.0205901499831497 1
0.0838153103066591 1
0.0256813408379055 1
-0.0439208605423339 1
-0.116526685307568 0
-0.0992680025863302 1
0.0597586639891677 1
-0.0348960346859655 1
-0.0219378013711507 1
0.053476625331143 1
-0.00243906491938351 1
0.00875589652250809 1
-0.072144710035343 1
-0.0174337106232091 1
-0.0136159609387117 1
-0.0449016033975964 1
0.00906333284042323 1
-0.0951596645000113 1
-0.0277360896988744 1
0.0238936462911095 1
0.0473318761641404 1
0.0577886111636965 1
0.066406784059665 1
0.0751660354031999 1
0.0474882536239971 1
-0.0895884834732776 1
-0.105781374725635 1
-0.0268089438987001 1
0.0602106237315774 1
-0.0107078516275263 1
-0.0419443692428566 1
0.00663673695798092 1
-0.0706202354475307 1
-0.0982388489248363 1
0.0279163814559014 1
0.01448174501236 1
-0.103818751490486 1
-0.0062690753449512 1
-0.0234766100467525 1
0.00414478216483391 1
-0.0616928333268948 1
0.0548873571341158 1
-0.0629440597323934 1
0.10662832600711 1
-0.037271245242246 1
0.0996923300184117 1
0.0336199411357859 1
0.0661786909645314 1
0.00140933712260197 1
-0.128008234191589 1
-0.049169055781085 1
0.087276444950134 1
0.0523655423665464 1
0.00169338752058787 1
0.0766886062300653 1
0.103065852485832 1
0.0581312549026655 1
-0.00124198400232018 1
-0.0427845758858361 1
-0.0107970851745294 1
-0.0650075388182983 1
-0.098939068596524 1
0.00623769538191177 1
-0.00735385371404275 1
0.0650594170219432 1
-0.0671041500811384 1
0.0279022206397105 1
-0.0781596973292273 1
0.0295693190699044 1
0.0575753091659863 1
-0.0194430983719368 1
-0.0632995608435171 1
0.12918901079622 0
-0.0802036019383753 1
-0.0871179389192811 1
0.00954284671175186 1
-0.0787202532928085 1
0.144104181438535 1
0.0493542836814141 1
-0.106186648542382 1
0.057305174586164 1
0.0313520433505329 1
0.0174661868636274 1
-0.00105903209909459 1
0.00191515550116573 1
0.0348736049126564 1
0.0101991403932759 1
0.0365876222116407 1
0.0657527104175531 1
0.0189072119392835 1
-0.00700966861566602 1
0.0732471223855695 1
-0.119335892919041 0
-0.0915893197971328 1
-0.032255104311798 1
-0.0356217416994332 1
-0.0341462650534538 1
-0.0296817930539073 1
-0.015828464856257 1
-0.0573983383594859 1
0.0797824527263623 1
-0.0494761673936949 1
-0.0284337902205661 1
0.105505777424467 1
0.0853361648179733 1
0.103399915785687 1
-0.0254100682112308 1
0.0570069202645354 1
0.0286433703490551 1
-0.0550207572519259 1
0.026000533681337 1
0.0162804407898708 1
0.0157101753057144 1
-0.0327058890121603 1
0.0472198486218265 1
-0.0303650873232365 1
0.00962576188717415 1
0.0314174705385612 1
0.00597466842109531 1
0.0705077608766077 1
0.0386567358638555 1
-0.0920933644854363 1
0.0742786454162944 1
-0.0436067212112745 1
0.0295053528080235 1
-0.00592519635909661 1
0.0891572240570907 1
0.029854821849798 1
0.0361076031334017 1
-0.0202794987068418 1
-0.0380245172834174 1
-0.0448120661052927 1
-0.05472866468814 1
-0.0708579277232958 1
-0.0676285321922981 1
-0.0386531249414088 1
-0.096969538135318 1
0.138041372954114 0
-0.045003303204822 1
-0.0554080283208261 1
0.0621127382087368 1
-0.0528685361583636 1
0.0348695149106683 1
0.0392198466172299 1
-0.0181748115385225 1
-0.0292356301158331 1
0.0426656733167844 1
-0.0354462505792065 1
-0.0616614517762365 1
-0.125929146764668 1
0.0709166443984296 1
-0.0651816832752654 1
-0.0279669244607933 1
-0.0522619504337134 1
-0.0245970511956113 1
0.0552708602795452 1
-0.0302769054834904 1
-0.118011535809485 1
-0.208010683509052 0
0.0661945811487417 1
-0.0249570533876535 1
0.0459671965953761 1
-0.0336321694731478 1
-0.0251816983371777 1
0.0565036418304178 1
0.0520702262541553 1
0.0811968024168629 1
-0.0466327773833595 1
-0.0681125887727334 1
0.0946033181817088 1
0.0314182632218569 1
0.0475800848443479 1
-0.0493256056285045 1
0.0897797629185841 1
0.0149831403107178 1
0.0323161866086806 1
0.0159488335340791 1
0.0281465912746758 1
0.0623703282147671 1
-0.0331693316049678 1
0.0763077157341094 1
-0.0151746357063821 1
-0.0185754660902132 1
0.0679869441256933 1
-0.0264273444300826 1
0.12079085606393 1
0.00550787756761189 1
0.128720004866753 1
0.0335875823197899 1
-0.0251502903679624 1
-0.0553593077171245 1
0.14075206622634 1
0.0954667723165535 1
0.0146882103468464 1
-0.0218992537965658 1
-0.0763305722611278 1
0.0138457049232859 1
0.0511155538380123 1
0.0500386407546688 1
0.0487879876281942 1
-0.0561624517378184 1
-0.0459486591874066 1
-0.0790493905315583 1
0.073115682667186 1
0.0351348905373553 1
0.0259890697557969 1
0.0344289054780665 1
-0.0419144305039624 1
0.00437566690082953 1
-0.0871997138003131 1
-0.0462572396584418 1
0.0429777000636147 1
0.0299522225049879 1
0.0247377988921958 1
0.0441769823574727 1
0.00812444174553988 1
0.00513500266516455 1
-0.0782967450480005 1
0.0904053481902554 1
-0.0942940519182046 1
0.0305797314337129 1
0.0229795023596767 1
-0.0357991588175501 1
-0.00385409757777042 1
0.102979198075838 1
0.0965881894346903 1
0.0118014274028359 1
-0.00587773161482986 1
0.0423125648755334 1
0.00448140538679553 1
0.0383875687474186 1
-0.0110878655429201 1
0.0481476768984438 1
0.0512290907221111 1
-0.0144271263206176 1
0.0308169229488524 1
-0.066966604768566 1
-0.0438613760735983 1
0.0780761754025754 1
-0.0123810816426095 1
-0.0017200238920321 1
0.0375516102177678 1
0.0748469678451738 1
-0.0894346876422539 1
-0.0430055634953514 1
-0.00274326151952583 1
-0.126676968288857 1
-0.00509988548435475 1
-0.0342777477974027 1
0.000722789508422913 1
0.0324215597081635 1
-0.0201178040851732 1
-0.00119759662290874 1
0.0789173244855225 1
0.0910096264465749 1
-0.00622698524400133 1
0.0061260775869691 1
0.0350026142544018 1
0.00755688773238795 1
0.0678498967804336 1
0.0880630583579216 1
-0.0443642807413394 1
-0.00161142415304081 1
0.10900046253923 1
-0.0249095922794812 1
0.0288074716719743 1
-0.0505575024762821 1
-0.0188327525718419 1
-0.0891134885995483 1
-0.0543031363851782 1
-0.0744762826478884 1
0.0491051910058346 1
-0.089402034342898 1
-0.119978586266145 1
0.0249768809707673 1
-0.0967007837346531 1
0.0304353966912997 1
0.00261187843341919 1
0.0616240419589656 1
-0.0217283712005612 1
-0.0406334289383998 1
0.0189418728853727 1
0.00941271294483367 1
-0.0950377611801119 1
-0.0792645681244797 1
-0.0061643225420493 1
0.0119121426619384 1
-0.075135396757008 1
-0.00759333519089408 1
0.0212864883249743 1
0.0483323508232538 1
0.00942358323767358 1
-0.0929660635054999 1
-0.0443173919971653 1
0.0801110026767401 1
-0.0266586171037399 1
0.0240740905970347 1
0.0185638388302743 1
-0.119998557484846 1
0.0119665401656772 1
0.00476846249554808 1
0.0799042322872265 1
-0.0215468507695009 1
0.0295741917001806 1
-0.0289601886421277 1
0.0909904032116643 1
-0.0622463907002759 1
-0.028290252590698 1
-0.0840274151153774 1
0.00434125522312581 1
-0.0710776989995714 1
0.0680604283289306 1
0.094163803722995 1
0.0436175431337936 1
-0.115206542197196 1
-0.0132322566026981 1
0.0612484387549732 1
0.0622036757376958 1
-0.0668309890731214 1
0.106139493217535 1
0.0321163855075752 1
0.00867791263910612 1
0.0520072908092666 1
-0.0561609163601236 1
0.0297764395503938 1
0.0328295404069768 1
0.0265270023425187 1
0.0100376420038054 1
0.0164925688829146 1
0.0271324851993948 1
0.098196492845692 1
-0.0191585674533814 1
0.0467097040295115 1
-0.0654916603172244 1
-0.0824902097264418 1
0.0580785699790145 1
-0.0400830765061924 1
0.0467107296474954 1
-0.0284193758288043 1
-0.0207259554707602 1
-0.115278177373874 1
0.0643282192318739 1
-0.0279863443009264 1
0.00265734847728468 1
-0.258733790783277 0
-0.0800782785954952 1
-0.0118451913803727 1
0.0922230625635645 1
-0.0145592319658694 1
0.0402298692128665 1
0.180751436489391 0
0.0240686391374474 1
0.109647966763538 1
0.0521068926440918 1
0.0970930665488349 1
0.0349767644143591 1
0.0963437545274364 1
0.130758623120522 0
0.00489744238758059 1
0.0498984505043675 1
-0.0858395635817567 1
0.0105224725442491 1
-0.0948641224174575 1
0.0285617871301572 1
0.0141773039118583 1
0.0063092849129783 1
-0.10613939848341 1
-0.128580049068205 0
0.0357112625439392 1
-0.0660166396516112 1
0.00558058686816308 1
0.00142126908191957 1
-0.125897680045848 0
0.112141373868275 1
0.0168900338943561 1
0.0601206600402119 1
-0.0944006177340679 1
-0.0695116884231388 1
-0.0768799684284775 1
0.106471579176213 1
0.00803594406711687 1
-0.00890563875710042 1
0.0548356899432191 1
0.0691597062995347 1
-0.0558693490840739 1
0.124900528742209 1
-0.00582870762820292 1
0.0405824403958229 1
0.0194708625594928 1
-0.00385611390106855 1
0.0271624177561181 1
-0.00814006792670782 1
0.0192704404880267 1
0.0270160174821585 1
-0.0880734437803049 1
0.0208014498730656 1
0.0580439435348499 1
0.0545878065682861 1
-0.0108517031681339 1
0.0238675467989532 1
0.064279163539844 1
-0.0196700466018585 1
0.0554363537396063 1
-0.0089859354939439 1
-0.0666604249927376 1
-0.0297421486291503 1
0.104334512179645 1
0.0336821905474573 1
-0.0252247979125476 1
0.016587873312884 1
0.0874152393038793 1
-0.0593434763312877 1
-0.0540890835560929 1
-0.0137163124798337 1
0.0347686408020764 1
-0.0789660442224476 1
-0.0414577957649384 1
-0.0823143239408834 1
0.0617872407017494 1
0.106581799330287 1
0.0970480314581945 1
0.0721451846657821 1
0.160065499298727 0
-0.0452954569558717 1
-0.0151513976283544 1
-0.108053180179019 1
-0.00343900892413451 1
-0.0681987201580689 1
0.030282889480035 1
-0.0740654627317695 1
-0.134142364760782 0
0.0605829149326655 1
-0.0111803669790748 1
0.0523247314445433 1
0.0132775514028939 1
-0.102941242664651 1
-0.00884011292594986 1
-0.128129084648196 1
0.0288171036218526 1
0.0342001442592053 1
-0.00711737221933847 1
-0.0469564296264019 1
-0.0680595489186515 1
-0.122062645833695 0
-0.0596488686849235 1
0.0128057685413361 1
0.0529132758209948 1
-0.0439792046995872 1
-0.0278670090987811 1
-0.0498108260779072 1
-0.114474168351566 1
-0.0802312533648783 1
0.0284550390999898 1
-0.0980318864726737 1
0.0519188179631485 1
0.0545534665970305 1
-0.0585647152269508 1
-0.0398397944606912 1
-0.0478076633451553 1
0.013869226166861 1
-0.0650882751209787 1
-0.00480840642221116 1
-0.0263076130264017 1
0.0757895045932595 1
0.0451194814613628 1
0.11352798647717 1
-0.100537226078624 1
-0.10374042648706 1
-0.0359590719985267 1
-0.0530001421494421 1
0.00414746173584854 1
0.0139829136934041 1
-0.0420324048764001 1
0.0698277478398226 1
0.0889920610773353 1
0.102280546713739 1
0.0203315088340206 1
0.0295568555680618 1
0.0468025243897722 1
-0.0926564630774064 1
0.114929832146043 0
0.0317739034514662 1
0.0321070651227593 1
0.0743175143891612 1
0.0168590294532458 1
-0.0468926759468646 1
0.0626896313600701 1
0.0179122914477406 1
0.0410897962827419 1
0.106007067475572 1
-0.0409793174437291 1
-0.123214197559114 1
-0.0550422828416414 1
-0.104747714662488 1
-0.111839636564484 1
-0.0402174159293578 1
-0.00395228006588758 1
-0.000301094522480939 1
0.0346939732636524 1
0.055864894991051 1
-0.0221396008743105 1
0.0760814519704842 1
-0.00962261870647034 1
-0.0669904795943202 1
-0.0892778294182539 1
-0.0182257070546825 1
-0.063878703707579 1
-4.82087116273899e-05 1
-0.0478356160707286 1
0.0494397827028899 1
0.0446212914892498 1
-0.0149145824418677 1
-0.0947574177307772 1
0.0358510271776941 1
-0.0506777345380274 1
-0.022003745526943 1
0.106114417030359 1
0.0348682326159264 1
-0.0771933093220832 1
0.0747306672998093 1
-0.0646231471019536 1
-0.0203678842457986 1
0.0384844313234323 1
-0.107069973861786 1
-0.0620246257942868 1
0.0142055217445494 1
-0.00407708460033027 1
-0.0520027718757599 1
-0.0174712148669862 1
-0.10964521119215 1
0.173693635841386 0
0.100067287921267 1
0.109052142946651 1
-0.0626654326888831 1
0.00460653168832903 1
-0.0530014580009537 1
0.0226744002874711 1
0.0261770049271658 1
-0.0862191648258312 1
-0.0210769260223908 1
0.0725874318795132 1
0.0015894884413448 1
0.0172833318804817 1
0.037565023087153 1
0.0422612967118951 1
-0.00411076931294175 1
0.0599406111068807 1
-0.0736637376230167 1
-0.0239707820471753 1
-0.025369439266554 1
-0.0069745595160183 1
0.126667537752446 0
0.0798134995277836 1
0.0463478575849232 1
0.0950415113902877 1
-0.0723324459499395 1
0.0613078548144992 1
-0.0575488182289797 1
-0.0755997035323792 1
0.0189352650829221 1
0.0759306778600931 1
-0.0837199789388914 1
0.0728320855561451 1
0.0548800439690842 1
-0.037157078811619 1
0.0261775717096811 1
0.0234502340487824 1
-0.0255371752341266 1
0.0424347893771811 1
0.00396938485310791 1
-0.137556867827123 0
-0.00587313503318157 1
-0.0835255261791716 1
0.0636841408700426 1
0.00740505735622625 1
0.0309399215380395 1
-0.00368467677395158 1
-0.0577531841578396 1
0.0176003513162801 1
0.115519343501784 1
0.0657858032825583 1
-0.0690565785176962 1
0.0290282319909695 1
-0.0142659720830375 1
0.0531020098488793 1
0.0512593073606216 1
-0.03734010811116 1
0.0905649041875113 1
-0.036121821888839 1
0.0329243551491074 1
-0.0471725291741676 1
0.0317924785820958 1
-0.0654404500141951 1
0.0541966785819777 1
-0.0206026474311664 1
0.102929224453139 1
-0.0131926020427894 1
-0.037258471410721 1
0.0383931660604211 1
0.166486575193746 0
0.0350257136578323 1
0.0613636241619795 1
-0.0889140363308131 1
-0.00271758471095105 1
0.00675651846032241 1
0.100844413294479 1
0.0350188899278998 1
0.0831463292194182 1
-0.0451833985625262 1
0.0590841157411308 1
0.00415208292458998 1
0.0867610117791319 1
0.088766499177763 1
-0.0707623421490094 1
0.0694750657561132 1
0.0799115407332148 1
-0.0817731607687122 1
-0.0273416938055328 1
0.0854603075080251 1
0.0139985070582739 1
0.0208646139394639 1
-0.0130897097697352 1
-0.0183858264867629 1
0.0869673261901302 1
-0.0814038083176481 1
-0.0288954219703132 1
-0.0843079724596559 1
-0.141214038587257 1
-0.09709206943431 1
0.0906720034131513 1
-0.0974140529138 1
-0.0417462631725311 1
0.0199027018846666 1
0.122705144999094 0
0.0770306439666729 1
-0.0333043733099805 1
-0.000870796195589975 1
-0.00896685004826758 1
0.0935602905578882 1
0.0139370404228686 1
-0.0968674050602218 1
-0.108680973700591 1
0.0329912746194295 1
-0.0791501271535502 1
0.00334811041261756 1
-0.0821141386926297 1
0.00361710259508794 1
0.0422219321482611 1
0.0966414800036153 1
-0.0919953028101815 1
-0.0920637345091951 1
0.0206469350910709 1
-0.0297759101360739 1
-0.0434441734587747 1
0.0190496384738606 1
0.0294959700469502 1
-0.0117148797089657 1
-0.113510769164621 1
-0.0486024891125039 1
0.0179900509849245 1
-0.129762199784287 1
-0.0578390161309927 1
-0.0835971680249763 1
0.0848719117421903 1
0.0202275532132921 1
0.0568784911731694 1
-0.000303037130129968 1
0.0300880993241411 1
0.0102655100253671 1
0.0281513126449686 1
-0.180822606788895 0
0.154442897165406 0
0.0453649443210132 1
-0.0323770965493834 1
-0.0210802258703457 1
-0.0208084286556224 1
0.0936789497723727 1
-0.0418594613250727 1
-0.0236577261085273 1
0.0614012289057444 1
-0.130821472332875 0
0.0556779566509253 1
-0.00142817449739361 1
-0.0844685274985933 1
0.127717948682826 1
-0.0441891870656968 1
0.0202151033733333 1
0.00671068630307728 1
0.0908490362993182 1
0.0227390296736358 1
-0.0280252382894934 1
0.0119212805960848 1
-0.00936410828719284 1
0.074119226158224 1
0.00449486542383682 1
0.0730198816679955 1
0.00964531971681178 1
-0.0533451231775519 1
0.098432339534383 1
0.116682874761374 0
-0.0523141246438148 1
0.0102494950624498 1
-0.0074504851478397 1
-0.0538955525456251 1
0.0118842468279378 1
-0.0897176230829284 1
-0.0485288403928414 1
0.0559775132902335 1
-0.00914758368378722 1
-0.0177619017964571 1
0.0977211738970703 1
-0.0657393570770462 1
-0.0395439141679362 1
0.100317539411567 1
0.0376206794523028 1
0.0330399390741323 1
0.0320278809827748 1
-0.111381609149297 1
0.0021851570344892 1
-0.0298157270846558 1
-0.0591499689776107 1
-0.158377188360157 1
0.0257056445082664 1
-0.0110210532009161 1
-0.0427172002070717 1
-0.0483769065716059 1
-0.0489117508335671 1
0.0142846813870812 1
0.0461756485392747 1
0.100202765950554 1
-0.0812066927200528 1
-0.0404876684467003 1
-0.0539083502660591 1
0.0102546580529149 1
-0.10091652253909 1
0.0322583369972994 1
-0.0280280133492068 1
-0.0137252818357408 1
0.00946214279247791 1
0.190625057335733 0
0.0199704350019252 1
-0.0729226260662221 1
-0.06605260642267 1
-0.108735005489317 1
0.00175421109982406 1
0.0406995221468362 1
0.00407728614999808 1
-0.00786346344410748 1
0.0512505763189145 1
-0.0659824264621007 1
0.0533167466266113 1
0.0269224585390473 1
-0.0102323112104909 1
-0.0372098857203472 1
-0.0497675307297441 1
-0.0466278147397833 1
-0.00712758629086984 1
0.07446949818472 1
-0.00116447023332569 1
-0.0789516920952744 1
-0.0340984315658642 1
0.0301404553232591 1
-0.0056702961513445 1
-0.00789874352477912 1
0.0381183395858289 1
-0.038643880985518 1
0.0610193591202196 1
-0.00865458550531946 1
-0.0519596299169541 1
0.0346191217920671 1
-0.0168310670861514 1
0.0576528795699129 1
0.00452309566861687 1
-0.0579958656676932 1
-0.0109513152701825 1
0.0272166296341078 1
0.050827356076731 1
-0.0782482489370754 1
-0.120629094869332 1
0.0152969557605315 1
0.0523205418746524 1
0.0520604569967831 1
0.000752066107285711 1
0.094994986736813 1
0.043053579532118 1
-0.0431167564350746 1
0.0168347984538963 1
-0.0367385142869656 1
-0.0536570973476221 1
0.0164018985473567 1
0.0225838935146405 1
-0.0671164628287344 1
0.00680615202225747 1
-0.081699464408285 1
-0.0492714808428126 1
0.0107183675759926 1
-0.0385415277157309 1
0.0598315919645649 1
0.0670694175042197 1
-0.0214928411896852 1
0.00642901480065443 1
-0.0873573458160586 1
0.0328546185864772 1
0.14353140610702 0
-0.0469088291527708 1
-0.0363196028853279 1
-0.089443293952307 1
-0.0226188585687146 1
0.0996400981941379 1
0.0178908082167423 1
-0.0253673461172709 1
0.0211588783436566 1
0.0361544888825812 1
0.0324804556336238 1
0.0149100178897948 1
-0.0128560643203759 1
0.0971712946084211 1
0.0432865230314783 1
-0.0554126585607909 1
0.00943407174201812 1
0.0232069458381453 1
0.0804305838827033 1
-0.0388265284435639 1
-0.015134963624466 1
0.0503563439742103 1
0.056788144790358 1
-0.0334632966776194 1
-0.0185472941925481 1
0.11238948599228 1
0.0531708245514659 1
0.0223988435020701 1
0.0891688042338976 1
-0.0449066906902283 1
-0.0426997965117377 1
-0.0205156052244131 1
0.0700642575579681 1
0.102090078459465 1
0.0671886554317119 1
-0.0139205158689313 1
-0.0332402954431062 1
-0.0735831135189887 1
0.00100488791482631 1
-0.0744741920154014 1
0.0966335317314801 1
-0.0139118231713401 1
-0.132473328573146 0
0.110400526496482 1
0.0127156320498349 1
0.0548275866143714 1
0.00729634516740692 1
-0.0928582856827242 1
0.0429744859393577 1
-0.0122851854482625 1
0.00570297679482143 1
-0.102878632987208 1
0.0301215196608967 1
-0.130044465327008 0
-0.0517298621689774 1
-0.0470591776077387 1
-0.126989283045263 0
0.0578314344718941 1
-0.0243986634728388 1
0.0237501823917265 1
-0.0472925406333079 1
-0.0552949569767754 1
-0.0640546386281676 1
0.0162670917928987 1
0.00350209466090622 1
-0.0187402479458887 1
0.0315942408365784 1
-0.0033027831946852 1
0.0685190734662105 1
0.10311436610087 1
-0.0697288987489499 1
-0.0357483739217087 1
-0.00724667798910501 1
0.131395853798063 0
-0.0389281407899632 1
-0.0569555375256981 1
-0.0585850448519376 1
0.0805825669039247 1
0.104741093466481 1
0.029966358206018 1
-0.0568892636249047 1
-0.0226524782213656 1
-0.0801428262309452 1
0.018418720927539 1
-0.0979940218936967 1
0.0435675391538289 1
-0.101149221228054 1
-0.0970467145150706 1
0.0430453590494368 1
-0.0378386735552876 1
-0.0147490382914389 1
0.0424262685376181 1
-0.0531369565055023 1
-0.110873640944807 1
-0.0292939982599848 1
0.110769248434667 1
0.0129574992304503 1
-0.0852370705190804 1
0.10258420433108 1
-0.109628710614523 1
-0.0910171132803181 1
0.00651335156449565 1
0.0963819109105188 1
0.00194028076690178 1
-0.0177634808354065 1
-0.0173423248529577 1
0.0250959068343283 1
0.0120485046406044 1
-0.0223177241868073 1
-0.0394139810394603 1
0.00493365825970349 1
-0.0588776358904995 1
-0.0542742389543509 1
-0.0238333842783817 1
-0.0478855148324523 1
-0.0359099047268129 1
-0.054093918889678 1
0.0237285834080599 1
0.00821936621038804 1
-0.0415870478713673 1
-0.052282612384115 1
-0.0240127744493035 1
0.0218868961841455 1
0.11460545659631 1
-0.028945293397387 1
0.0811399579738364 1
0.068472868637488 1
0.0112300619106573 1
-0.0973927413625487 1
0.0172740787144123 1
0.0243343638491995 1
0.0392150423340442 1
-0.102178970172342 1
-0.0366096792875455 1
0.0374726912755552 1
0.0157397202761501 1
0.0274227538085998 1
-0.0851879119460144 1
-0.0852014034013096 1
-0.0679458277491938 1
-0.0662607564927727 1
-0.0598644009936768 1
0.0183307982415609 1
-0.0185125330443729 1
0.145987005144003 0
-0.0337398377279274 1
0.0807793725748871 1
-0.0829846024621311 1
-0.00263031718590085 1
-0.0486703832981284 1
0.0216381074667679 1
-0.00251288353531901 1
0.0748551566497332 1
0.0013836976678759 1
-0.0217989103521455 1
0.0561509951855697 1
-0.0841151642951954 1
0.0566596195379194 1
-0.0198165617013855 1
0.0912429929022074 1
0.0887404883743152 1
-0.0049285786420002 1
-0.0909662240588763 1
-0.0324798475598634 1
0.0579744228850103 1
-0.0222899491280077 1
0.0062333360566904 1
0.0123925391533321 1
-0.058695761606566 1
-0.00970315108518248 1
0.0439483985406355 1
-0.0183457973814718 1
0.0900626621200536 1
-0.0824321561281183 1
0.0836530366433879 1
-0.0652958046617473 1
-0.00344301300794928 1
0.05438245560199 1
-0.00703239369574031 1
-0.0477834253210058 1
0.0630802099641769 1
-0.132319949221737 0
0.00379890548413911 1
-0.0195185519361546 1
-0.0414468689740368 1
-0.00208538847202187 1
0.0121704100509738 1
0.0154165353365043 1
0.000712942035208084 1
-0.0443805901323952 1
0.0279404368858908 1
-0.0596398874500054 1
-0.0619431633192647 1
0.0555633128494614 1
0.0453643605388491 1
0.00649476941680813 1
0.096325912723065 1
0.143675952630614 0
0.103624286587783 1
0.111512737851266 1
0.0620527058441812 1
-0.0176012367984652 1
-0.000524659586645414 1
0.027255666478134 1
-0.0584491730031597 1
-0.00323545554750273 1
0.0555483635926563 1
-0.0184693012940786 1
-0.0362556353675221 1
0.0414873624191431 1
0.0404822693483444 1
0.0615677131652794 1
-0.0193511011512173 1
0.00518911135022474 1
-0.00936569394989728 1
-0.0253188364079741 1
0.0415429940112915 1
-0.0153562928210451 1
0.0173061906660192 1
-0.0880802450002745 1
0.0845035982294933 1
-0.00470297748515697 1
0.0489424655011188 1
-0.0467194260125745 1
-0.00825535056323269 1
-0.0115871440665993 1
0.000665407093149814 1
-0.044522414758173 1
0.0429324247246542 1
0.0284056619192312 1
-0.0862995220843415 1
0.0161179515929999 1
-0.0248857190735259 1
0.00699447268765653 1
0.0802727842817373 1
0.098819307823065 1
0.0287369032617729 1
-0.041378443674686 1
-0.0818601233178698 1
0.0976378565899307 1
0.0361874510328457 1
-0.0202462510862579 1
-0.00149542855832193 1
0.0748304056148871 1
-0.144876178050163 1
0.0153315432218002 1
-0.0308937151057553 1
-0.0939927981782289 1
0.0170132538904801 1
-0.0125252844355438 1
-0.0923166718088118 1
-0.0102983558168489 1
0.0872083844677914 1
-0.075599519442972 1
-0.0883584943425608 1
-0.0418332552169982 1
-0.0343523511581949 1
-0.100425386887962 1
0.031416656637117 1
0.0281125696117814 1
-0.0335998136233922 1
0.0175505533905206 1
-0.0482336113896508 1
0.012244058587678 1
-0.00651255373162046 1
-0.0415979075895596 1
-0.00331642021439551 1
0.0364745345620955 1
-0.0713126163783341 1
-0.0100691891601462 1
0.080713396638611 1
-0.103843109230596 1
-0.0143805262950946 1
-0.200823371249776 0
0.0120523121538769 1
0.00136951504731178 1
-0.0309098146111975 1
-0.0276663682438447 1
-0.0055592076666707 1
0.0366106331800372 1
0.00883430509659226 1
-0.0246276382347199 1
-0.10301344163811 1
0.00594749733122094 1
-0.113134004643779 1
0.023977345703925 1
-0.0426613917930198 1
-0.0882782423325173 1
0.0501994875161191 1
-0.0174408701085997 1
-0.00584471183419529 1
-0.00875124431150132 1
0.0669687616853405 1
-0.00152953238774666 1
0.0568607522522905 1
-0.0615735568813708 1
0.0105152146231732 1
-0.0161271920875651 1
0.146253845586681 0
0.0630455628351307 1
-0.0441645207037528 1
-0.0174773346142142 1
0.0455768904848941 1
0.0753765643313002 1
-0.0342867794533808 1
0.0845658601497684 1
0.0851164482275222 1
0.129537495227128 0
0.0634579989544223 1
-0.0449195586422532 1
-0.0262419385239614 1
-0.0374964388576406 1
-0.205507051035322 0
0.0314404573204718 1
-0.0136923188945637 1
0.142134646070333 1
-0.049334791455043 1
-0.0124946931372251 1
-0.0351852178252296 1
0.0118113915426447 1
-0.0294805467811232 1
-0.0627358847021173 1
-0.0182623439043271 1
0.0235508175128289 1
0.147173380943482 0
0.0500504581565948 1
-0.0494102014661155 1
-0.0796010394714574 1
0.0331781413539147 1
-0.102353063571029 1
-0.0523551982704578 1
-0.0306636216297201 1
-0.087122409681706 1
-0.0512368577393115 1
-0.026301204629687 1
-0.0526237385180981 1
0.0154506588808806 1
-0.110524811406291 1
0.00856854108018136 1
-0.102191195469206 1
0.013678675240777 1
0.0341875596657515 1
0.0239233570878866 1
-0.00593766011659168 1
0.0199032526845746 1
-0.0840649821618369 1
-0.00814447863569234 1
-0.0566381001854706 1
-0.048194520147096 1
0.0392514210537164 1
0.0203383546663987 1
0.0987391818430074 1
0.127956908535272 0
-0.0614931250158698 1
0.0156641088949479 1
0.0615822959299184 1
-0.00267964905235639 1
0.0486156437836956 1
-0.0443018794563926 1
-0.0575203671940397 1
0.100107839416739 1
-0.010397179264665 1
-0.102565702210637 1
0.0379624230849053 1
-0.0634615785200495 1
0.015562148932337 1
-0.0406350837307078 1
0.128583918247372 1
-0.109235870788213 1
-0.0526696579095299 1
0.0370961486194159 1
0.0284763380687529 1
0.0522543861282977 1
-0.00590118438830129 1
0.0441809503108348 1
-0.102081370699986 1
-0.11197062153044 1
0.0381615469451421 1
-0.0513009999472809 1
0.0504662882027767 1
0.0464586714114101 1
0.00891184468911218 1
-0.0682780870004567 1
-0.0208247482224611 1
-0.0501215083630979 1
0.0450856894243677 1
0.0329339592764902 1
-0.0277382968274358 1
-0.005273148708744 1
0.0110650801207302 1
-0.0869828692610106 1
0.0866192978616932 1
-0.085661597712894 1
0.00265908811778389 1
-0.00148039368833539 1
-0.098530914027831 1
-0.0055952768724786 1
-0.0216039167046304 1
0.0420079645232657 1
-0.0224541840477042 1
0.0506488506406291 1
-0.0531663453086651 1
-0.014130440841114 1
0.0539127972404755 1
-0.0224800611313762 1
0.0454049317841666 1
-0.0185223726430007 1
-0.0383331210565547 1
0.0130762347794507 1
-0.0419168388148951 1
-0.00860433320180011 1
0.00329334005304959 1
0.0951203762160334 1
-0.00961101958593281 1
-0.0618650878383943 1
-0.0252655003774983 1
-0.0349132154643572 1
-0.00346280473984801 1
0.0527852898325831 1
-0.125504415433812 1
-0.0239589232198995 1
0.0842007553342085 1
0.0531045437822914 1
0.077401058475299 1
-0.0224175777506867 1
-0.0585145536306009 1
0.0341152440925058 1
0.0975745697280895 1
-0.0569375855590405 1
0.0597552716142728 1
-0.128632560635498 1
0.116640670945149 1
0.0155194744548556 1
-0.0414932789753394 1
-0.0761580184656365 1
-0.00472668355349948 1
0.018890053249281 1
-0.105186602562555 1
0.00333810677143929 1
-0.082324619147069 1
-0.00515321988631887 1
0.0594428520182808 1
0.0048525142378998 1
-0.0278679332916736 1
-0.12584658682062 1
-0.0713038100399827 1
0.0246926832509902 1
-0.110804975573198 1
-0.018807839115289 1
-0.086050692116557 1
-0.0774326852558099 1
-0.077630241490794 1
-0.0474766724646343 1
-0.0561483983138851 1
0.000523503018905538 1
-0.174090991741798 0
0.0471178775359049 1
0.124682930323613 1
-0.149129138047506 0
-0.0532050160380418 1
-0.0415881955627877 1
-0.0380175022784306 1
-0.0898568122409562 1
0.0254231446096982 1
-0.0808985828689638 1
0.00257869712253607 1
0.0325469670835335 1
0.0205042095109756 1
-0.120782776614211 0
-0.0319037396458737 1
0.078235171814615 1
0.0432909664134661 1
0.0259640891817422 1
0.044553037750343 1
0.0618632580541852 1
-0.0351323615698119 1
0.0633911947208991 1
0.00972207931218272 1
-0.0755536857005362 1
-0.0209964797416026 1
0.00571233529005811 1
-0.062325854639728 1
0.127990000516968 1
-0.0600298791155703 1
0.0713168925169431 1
-0.0125528930353741 1
-0.0801689372332585 1
-0.0163842474738987 1
-0.00255311398001832 1
-0.0429306403630068 1
-0.0563674788835078 1
0.084531654017186 1
-0.0394162091154881 1
0.0078781375341187 1
0.0228653288636572 1
0.0630453654321257 1
-0.0303010407417226 1
-0.0204373127477469 1
-0.0299555011605239 1
0.0127117095714258 1
0.0523170111665248 1
-0.0392313015645706 1
0.0617958781139302 1
0.172839134461439 0
0.0241334236699827 1
-0.0485338099032067 1
0.05669848228916 1
-0.054340384583181 1
0.0832120274988328 1
0.0923633014208765 1
-0.034212065746296 1
0.0427435703927293 1
0.022620388576259 1
0.0939390449061291 1
-0.034861130337855 1
-0.00845797965168968 1
0.0561963977180688 1
-0.0465302217195146 1
-0.036650595198699 1
-0.0680595872196834 1
-0.0189284332020812 1
0.113313910151651 1
0.0370427336761055 1
-0.123391937682005 0
0.0240599229094669 1
-0.0926069918294775 1
-0.0823532950255794 1
0.0151019354438094 1
-0.0153425177297781 1
-0.00381499154447987 1
-0.00944046925070971 1
-0.0120969297800211 1
-0.0475742424743918 1
0.0300906717741081 1
0.0098902027140878 1
0.000135504215782966 1
0.101073058548438 1
0.0174606492940121 1
-0.0105553185327313 1
-0.0983473096809075 1
0.036768009827117 1
-0.00515245684989428 1
-0.00211310683375108 1
-0.0271762806031892 1
-0.0207831013892695 1
0.0764800014009578 1
0.241489871475957 0
0.0204537790758433 1
-0.0821205879173312 1
-0.0977072305247233 1
0.0073357602601506 1
0.0847294153785045 1
-0.0170773895845047 1
0.0946296443069658 1
0.00465259662531943 1
0.0185268787063348 1
-0.0546807495498283 1
-0.133206954762368 1
0.0200137468155498 1
0.0850722830887154 1
0.147426498042989 0
0.0982579254357559 1
0.000135907676642845 1
0.0802718924301148 1
-0.103665985144359 1
0.0456050498353623 1
0.039310405020591 1
0.0239472185119604 1
-0.00627684654475601 1
0.0500670742804934 1
-0.0127077251636375 1
-0.0661378030803738 1
-0.005376653961139 1
0.0955012732318099 1
0.0349430011082922 1
0.0167775393644643 1
-0.0397015014220769 1
-0.0240572753360496 1
0.0315173008241108 1
0.0222924198293262 1
0.0272608179869381 1
-0.0707686956774852 1
-0.0659187767027324 1
0.0595024554449253 1
0.0411457106450135 1
0.136743694922252 0
0.0892083373037054 1
-0.00765220028261816 1
0.0794078557704193 1
0.0291260101019905 1
0.0532545607948798 1
0.0190030632022741 1
-0.0549182682981749 1
0.0873493247047593 1
-0.0878136471687213 1
-0.0856165410532281 1
-0.0242328119188598 1
0.0176164261796176 1
-0.0951319470624384 1
0.0252182258383704 1
-0.0508648288405222 1
-0.011909240172677 1
0.032153398256385 1
-0.0315023438507578 1
0.0323102536969312 1
0.0752911583727303 1
-0.0767200094727561 1
0.022669319364463 1
0.131576073787471 0
-0.0275343219916653 1
-0.0178944583139905 1
0.0424065734669736 1
-0.0325493794450962 1
0.00505073367334341 1
-0.00175495151181095 1
0.0178531249017388 1
0.063365848414442 1
-0.0809480571370129 1
0.0447383665161803 1
-0.148072689839475 0
-0.0537070272309268 1
-0.0333920971739547 1
0.0170460447372893 1
0.0997250007115896 1
-0.133189740393873 1
-0.100323163308979 1
-0.00632782281251774 1
0.0297890091432353 1
-0.0745732599183155 1
0.0697405335365927 1
-0.0756946518953105 1
0.0900935544312647 1
0.0447485108098436 1
-0.0268730198478792 1
0.0337138221942194 1
0.0288036593377684 1
0.0299448250844807 1
-0.0383185990448893 1
0.0235972381599915 1
0.0097733779329612 1
-0.0114223558001702 1
-0.0341815335221371 1
-0.0413288768128155 1
-0.018121042865633 1
0.0636576712509177 1
0.0284022807769096 1
0.0332909552039351 1
0.0494394447362456 1
0.0568176187414157 1
-0.107522929922702 1
-0.095025005847554 1
0.102368938904157 1
0.0906936983275951 1
-0.0176416466312283 1
0.0267759151536642 1
-0.043673652987549 1
-0.0450707697881738 1
0.0401877416230743 1
0.0111460319278671 1
0.0765473191935289 1
-0.0341074013438691 1
-0.0352730319378959 1
-0.0207117074178651 1
-0.0402122410390059 1
-0.0220230771320473 1
0.000898926507618847 1
-0.00814230789876062 1
0.0108673890935188 1
-0.0481243271276569 1
0.0472234850263218 1
-0.0682181739068348 1
0.0298782430361644 1
0.0270781491944161 1
0.0687036522052204 1
0.00311324966694953 1
-0.042051729739279 1
0.0513076924775799 1
0.0598405265611805 1
0.000158536513489165 1
0.079469743119812 1
-0.105716055961301 1
-0.0579075008582411 1
0.0632960236349251 1
-0.00720528649547243 1
-0.0681153443993399 1
0.0426307475909081 1
-0.0238105641545681 1
0.0611312474116599 1
0.126701971536528 1
0.0677594481317905 1
-0.0660980013072342 1
0.0528549725187569 1
-0.0500179939117551 1
0.0227343116714624 1
-0.0470630548619878 1
0.0563108246839433 1
-0.0863997634173673 1
-0.0207557104165134 1
-0.01944351428286 1
0.0799182786216527 1
-0.0505742968270852 1
-0.0731192867134708 1
0.00984284502641306 1
0.0242399674046497 1
0.0045891829320625 1
0.0226278311790032 1
-0.0356531767875517 1
0.0687636256647166 1
0.0058381290391084 1
-0.0539563556412234 1
0.0152614594112975 1
-0.0168895314894638 1
0.0786963328680262 1
-0.125831762373165 0
0.103553808415206 1
0.0725876102543671 1
0.0597306402343922 1
-0.00207823447356704 1
-0.0496568849479028 1
-0.0423941633965293 1
0.0935422234450434 1
0.0144790104534731 1
-0.0107765591094593 1
-0.00104964275728966 1
-0.164657987078074 0
-0.00730599957890921 1
0.0695815729299513 1
-0.0416528108966783 1
-0.0204781189184705 1
-0.0567294213386794 1
-0.0445200766263225 1
0.017835807250008 1
-0.00246355993220265 1
-0.0368655703030029 1
-0.00614737322162306 1
0.0430574901279611 1
0.0156951073337887 1
0.0269964511482439 1
0.0453950690877862 1
0.066001902983333 1
-0.117427764308752 0
0.0979507791068633 1
0.0908031772163668 1
-0.156104649581668 0
-0.0466187288333483 1
-0.0533874685145953 1
-0.0868503684602727 1
0.0632856984881008 1
0.0203214974930596 1
0.0758152198432281 1
0.0645385187715546 1
-0.134734830593137 0
0.0120278718174632 1
-0.0110671005193365 1
-0.0809211075170609 1
0.0738127332850766 1
-0.0260170274468024 1
0.127545806346102 0
-0.0493989394699196 1
-0.05771166020575 1
-0.0242064492147452 1
0.0586692362432755 1
0.00408096643242519 1
-0.0683900739137581 1
0.0441064695228554 1
-0.0115300675855011 1
-0.140718086106863 0
0.00582167292025946 1
-0.13344285257752 1
0.000602742539612614 1
0.00927581541339899 1
0.161699659652906 1
0.0897292864931256 1
-0.0882698360965831 1
0.0810649646113739 1
0.0762969148322755 1
0.0449676934086132 1
-0.00616256964992047 1
-0.0539739646250457 1
0.0787102869992288 1
0.0981400635701093 1
0.097431358342992 1
-0.055305574583483 1
-0.0711247903250977 1
-0.063102981068165 1
0.0487164400752368 1
-0.0261798388362771 1
-0.0186450946617346 1
-0.0233676122132391 1
0.0232632850959566 1
0.036494663630307 1
-0.0323535097022141 1
0.11139477112625 1
-0.0777566960955589 1
-0.0042115046222628 1
-0.0652423115841136 1
0.0468970783023233 1
-0.0900177221411735 1
0.122523714150327 0
-0.0186318706305441 1
-0.131156512762598 0
-0.07238889961335 1
-0.00574999702866675 1
-0.0245698171616967 1
0.0203943305741169 1
-0.0612734662463202 1
-0.0457414933940212 1
-0.063049723212986 1
0.0861229663303736 1
0.0412222895539711 1
0.0423545594105328 1
0.0161739703363995 1
0.00598981556065696 1
0.0822073477626916 1
0.110462129974157 1
-0.06028753446538 1
-0.0143798179346898 1
-0.172852106592163 0
0.0207446475593538 1
-0.0382388234513074 1
0.0757583007723791 1
0.0870641715308914 1
-0.0155303161428416 1
0.0165684823378876 1
-0.024958089453441 1
0.0291752006601106 1
0.0658551357599468 1
0.0870340925733469 1
0.0312680885079743 1
-0.0964499377551478 1
0.0518101086700154 1
-0.0122965840790635 1
0.0705879242972528 1
0.0124412565838804 1
-0.108564270102603 0
0.0526852939119379 1
0.0281536639289164 1
0.0134744359905545 1
-0.0463875356075791 1
0.140525995466295 0
-0.0242405065600939 1
0.0386924728008571 1
0.0583440019842396 1
-0.0242001830007031 1
0.045284365748193 1
-0.0991504323388074 1
-0.0333479806787144 1
-0.00624774030812906 1
0.0740464066957605 1
-0.140536532632471 0
0.000365521874979895 1
0.0580317147446655 1
-0.012768929927049 1
0.0700422653621318 1
0.0126050836802292 1
0.00167822730314448 1
0.00489800551045276 1
0.0015490042315866 1
-0.0819667343652901 1
-0.0803971303241282 1
-0.0970315433721835 1
-0.00950293992629466 1
0.0678625401794697 1
0.0930767822129833 1
0.0404467109078465 1
0.0554316108757782 1
0.0396081510743354 1
0.0172634782490454 1
0.109421654237497 1
0.0527456125359541 1
-0.0338418549255454 1
0.0519140585129515 1
0.0253848288890353 1
0.00338189112256447 1
0.0122888141873874 1
0.0167924890708272 1
-0.0333196100744637 1
-0.0701502635227353 1
-0.0202462187518396 1
-0.0279080701793157 1
-0.0232882408226547 1
0.042248470921689 1
0.02686179934947 1
0.000266600564987216 1
-0.0227717846600221 1
-0.00046656972989331 1
0.0332104051129098 1
-0.031860007552539 1
-0.0317932159590326 1
0.0286149841143474 1
-0.069946922498194 1
0.012953354855284 1
-0.0765711102462867 1
-0.103962891856473 1
0.11616866074278 1
-0.111703882520773 1
-0.0211886970483019 1
-0.0563185454922282 1
-0.0310055577147537 1
0.0899754685879723 1
-0.0750629162413944 1
-0.0700564653161422 1
-0.0471592746652765 1
0.0771171422975767 1
-0.0945082088247445 1
-0.0332442453325413 1
0.0681733331218862 1
0.00229017711496551 1
0.0478720874592881 1
-0.0887319529400615 1
-0.00276591034486363 1
-0.0769043973340438 1
0.0242457267550138 1
-0.0973834029632827 1
-0.00940248764871337 1
0.0337330306381624 1
-0.0100136281673075 1
0.031448999742453 1
0.00887424112292441 1
-0.113386786868029 0
-0.141721121057425 0
-0.0910425380742432 1
-0.0177460364956301 1
0.0802896112927231 1
0.0264150024019273 1
-0.0137148150855225 1
-0.0461449153769877 1
0.0909458765186432 1
0.021764451609825 1
-0.162684072642492 0
-0.00975802172169232 1
0.0820061841744222 1
-0.157044764906718 0
0.125838384881305 1
-0.0308116842049417 1
0.0600106599340054 1
-0.118403302625979 1
-0.0511793893428173 1
-0.118856417682375 1
-0.0568698128404011 1
-0.109274564605466 1
0.0055798104123166 1
-0.0869016568727028 1
0.0287405052636163 1
-0.00125483119052249 1
0.0931673502606138 1
0.0209156136804149 1
-0.155995466897663 0
-0.0535728791795564 1
-0.0574442895599937 1
0.0545877155276906 1
-0.0773204084547869 1
-0.0541590596426581 1
0.0559129502439171 1
-0.0556330685429141 1
-0.0432724364906415 1
0.0775056070740881 1
0.00825772811041304 1
0.025196650312742 1
-0.00117817804453144 1
-0.007696769209948 1
0.0804231565689467 1
-0.0193653220898143 1
-0.101304908550378 1
0.0137693458722984 1
0.00988041003400013 1
-0.0223464271538871 1
-0.0550144411193691 1
0.00926403144048314 1
-0.115129345632888 1
-0.0288198258989705 1
0.0108746871542285 1
-0.055266384703059 1
-0.0103696207872499 1
-0.0265699422314187 1
0.0611363653585136 1
-0.089022171590948 1
0.052814596333452 1
-0.0544371339472879 1
-0.00413687071515132 1
8.97076644579137e-05 1
-0.0617790081084293 1
0.0619300658640547 1
0.0434364698450408 1
-0.0327394518543838 1
0.0883319850170583 1
-0.0649506941934846 1
0.0280119394618153 1
-0.040358414933192 1
-0.0707749268963243 1
-0.0429553096090145 1
-0.0225084445325397 1
-0.0117101164765272 1
-0.045559210049087 1
0.125090704247889 0
-0.0464754453828438 1
0.0182980810379451 1
0.0358054026647309 1
-0.0235620760531494 1
-0.184170032080879 0
-0.00362412500463762 1
0.046692404188983 1
0.0270233498905514 1
0.00494110551979498 1
0.159141416798439 0
-0.0757524693139171 1
0.0923559593373703 1
-0.0228715114140279 1
-0.0297976803494934 1
-0.116297322893278 0
0.0431645218504377 1
0.019473915098642 1
-0.103389187315251 1
-0.0331914936430306 1
-0.0308160101836966 1
0.0283484626601243 1
0.00718001469951037 1
0.00570971120716932 1
-0.027356849802182 1
-0.017996297247796 1
0.10495943005511 1
0.129637930902691 0
0.0635308082195696 1
-0.0735426843464496 1
0.113583795630963 1
0.00508558909674497 1
0.0242645329713654 1
0.0240000157511966 1
0.0162153921597137 1
-0.0398813806992052 1
-0.0394859985763763 1
0.117696129750985 1
-0.0100207784230841 1
-0.122775763140889 1
-0.0626692466998241 1
0.0312708429001412 1
-0.0558457657782626 1
-0.0945342272673211 1
0.0466783007117512 1
-0.00463279407018877 1
-0.0351654160698698 1
-0.0222125924665333 1
-0.0552534847903474 1
0.0650449363490411 1
0.0793038829792549 1
0.0898187151472453 1
-0.0439580264274904 1
0.0107831390985102 1
-0.0507592951265615 1
0.0423712317126796 1
0.101436702654535 1
-0.0386245707153112 1
0.128533153878866 1
-0.0332005878821645 1
-0.0530134070620636 1
-0.0271979869029676 1
0.0239177868658338 1
-0.0934747092698499 1
0.0680737040565754 1
-0.0505678496027602 1
0.0692389900763452 1
-0.0104182801660916 1
0.0724694487116858 1
0.0238439561487824 1
-0.0344077469451601 1
0.00700156088299688 1
-0.0201617344417978 1
0.0149575947398621 1
0.16085637573865 1
-0.0632978263341244 1
-0.0234582695667854 1
-0.0267035143666531 1
0.0175678403720848 1
-0.0805382138333186 1
-0.0076962862992579 1
0.0277212611224845 1
-0.0668144922527584 1
-0.00162598894290878 1
0.0476541231599002 1
-0.0173012079587397 1
-0.0341493962380242 1
0.0217585773392917 1
-0.0327764072238325 1
0.0146726389947597 1
0.109466211829494 1
0.0685212512023543 1
0.101924695455103 1
0.0226543415218058 1
-0.149949698910199 0
-0.114352972729184 1
-0.0623434553924399 1
0.0736708721961377 1
-0.0191716613681052 1
-0.12439517825999 0
-0.0849753801048566 1
0.00955082947499059 1
-0.126906321853632 0
-0.105469904988406 1
0.0883924388375594 1
0.0611016948678172 1
0.0443472543325014 1
0.0643786958417439 1
-0.119078268170325 1
0.0311307911038256 1
0.150710641235905 0
0.0312791749054282 1
-0.0623073726282252 1
0.00654206294117274 1
0.0404686455160213 1
-0.0708399941990518 1
0.0551808143277719 1
-0.0335905072404066 1
0.000805828515562532 1
0.0012059830956607 1
0.0408356188300085 1
0.0106008229032348 1
0.0596411446914335 1
0.0432578321275072 1
0.033556127170136 1
-0.00970292516200207 1
-0.0243572781513176 1
0.0173486695090537 1
0.0478759037516219 1
-0.0105663279764922 1
0.129324849369072 0
0.0446212337485352 1
0.00683136410252509 1
-0.0738675086476127 1
0.0332004877017259 1
-0.0637756347941807 1
-0.0413263078818365 1
-0.0160656251470038 1
0.0331243944182823 1
-0.0344086980501267 1
-0.0564482401747194 1
-0.0831080346253253 1
0.0630804439054504 1
0.0382765683240964 1
0.106237657930951 1
0.0455031416484244 1
0.105076342114142 1
0.0411090094042539 1
0.0615250645378258 1
-0.0759324667697577 1
-0.0876668301216739 1
0.0201371868115328 1
0.0648360427497638 1
0.0698079285246664 1
0.125043682455831 1
-0.0226105110406538 1
-0.0805970979230606 1
0.0741298968099609 1
0.0625900084589241 1
-0.0188445033724088 1
0.0211779608690757 1
-0.0156363163078981 1
0.131942667734988 0
0.0518977905837577 1
-0.0222823090865174 1
0.0727418694913753 1
0.00272542720211931 1
0.0204902970024089 1
0.0277690651378174 1
0.0475685240962093 1
0.0468026395294561 1
0.0451898778848435 1
0.044314358861151 1
0.00528444550108113 1
-0.000497309896169383 1
0.0429662304607818 1
0.0319853127111663 1
0.0045356231782653 1
0.0116072408267888 1
-0.0519052217649777 1
0.0624343418909426 1
-0.111222738820508 1
0.0991689490762997 1
0.0781271313568582 1
-0.0847117305157052 1
-0.0411989432402631 1
0.0676949099797121 1
-0.0796702847459473 1
-0.115320301971773 1
0.032906518707349 1
0.0510279364681861 1
-0.132314927215261 0
-0.00964591226685609 1
-0.021878257340089 1
-0.108352226396559 1
0.0320124399482396 1
0.011019834634005 1
0.0660865222214082 1
-0.0480369177121098 1
0.0279365182872405 1
-0.0147244026794829 1
0.0373818994747954 1
-0.0403078591739481 1
-0.0629702327279857 1
-0.016320437827139 1
0.0575549737289732 1
-0.0425492873264881 1
0.0534708038090036 1
0.0582041162901578 1
-0.00668803869806194 1
0.0520852099143401 1
0.0175254641528487 1
0.0161826288404123 1
0.00983569349716744 1
0.071077934872051 1
0.000515233345761269 1
0.0410596533008469 1
0.0965905797141184 1
-0.0322434008410402 1
0.0753430039084161 1
0.0321494834849689 1
0.137997979281178 0
0.0697012086176599 1
-0.14903648770041 0
-0.0191952847949349 1
0.0263740371030612 1
-0.0458962260089517 1
-0.0164816889307852 1
-0.0475112284103212 1
0.0292586609148605 1
0.0645795502033477 1
-0.0121154170554455 1
0.0176114100733444 1
0.0416462731711661 1
0.0388814546613568 1
0.0322818236876615 1
-0.0510894547797193 1
0.0872485741587991 1
0.0327379569327926 1
0.07129734361347 1
0.0179976386343125 1
0.046324304858901 1
-0.00319434579248992 1
-0.0381108318961777 1
-0.0373255980186001 1
0.047571839539257 1
0.0174279941853549 1
-0.0387928184721621 1
0.0175014102582884 1
0.0667431068121486 1
0.028026285514558 1
0.214945888976399 0
0.0251522309239161 1
-0.0648392428594403 1
0.0859276448352904 1
0.0168917977880694 1
-0.00601045577363371 1
0.00856176227508358 1
-0.0862698194940523 1
-0.0825599705502129 1
-0.0670904138267436 1
0.121371908639667 1
-0.00316063315392454 1
0.0812957877697609 1
-0.0717697425237272 1
-0.0217161286526855 1
0.116171480969188 1
0.0243144721278744 1
0.132527966955525 1
-0.0258062014723352 1
0.00843239606565178 1
0.0218423681194243 1
-0.0399615667765848 1
-0.0270872561314316 1
0.0133207787916394 1
0.138019198265856 0
-0.0721991884686386 1
0.0418081378102037 1
0.00938962626284093 1
0.078175836079181 1
0.0116733327676121 1
0.0459686886128792 1
-0.00692526341237617 1
0.000413857294420485 1
0.0952920177492084 1
-0.0321850453514603 1
-0.0498995052110242 1
0.0494006640387105 1
0.0823633007693583 1
0.0833947999753097 1
0.0334677682717706 1
0.0342809422072641 1
0.0301925511261857 1
0.0237369251848396 1
-0.082285598367683 1
-0.107989367038082 1
0.0638274369978496 1
-0.0219254848351665 1
0.0471926806577349 1
0.0284409525672379 1
-0.0837883659337754 1
0.0598898668583242 1
-0.0771034874360929 1
0.0243989141376173 1
0.0110043091279455 1
-0.0360715559819638 1
0.137332187254958 1
0.0579982376308275 1
0.00697381243353722 1
-0.0330206956712786 1
-0.00276272994121739 1
-0.0535239060505247 1
-0.0665617128496727 1
-0.0614558761793617 1
-0.033893180604383 1
-0.0140272718998082 1
0.0159705925286098 1
-0.0762231574013133 1
0.0223633201123604 1
-0.0396084708028401 1
-0.00666396807642943 1
-0.0202921827909957 1
0.0889911859831759 1
0.00309667785609517 1
0.0321491425100276 1
0.0411695393245109 1
0.016549314097972 1
-0.145833097070916 0
0.0942034939153197 1
0.0621681146128925 1
0.0247589050788778 1
-0.132985273745327 0
-0.0251655271365014 1
0.0225864435407374 1
0.0137050437614299 1
0.0119203256961644 1
0.0832158501480743 1
0.0127617583864336 1
0.107852132347026 1
0.0877940043966658 1
-0.0803704890176008 1
0.00683497861168368 1
0.0433467487674817 1
-0.0349965994983513 1
0.00544273006080361 1
-0.0797078425156332 1
0.0145086940872 1
-0.0232406938590465 1
-0.0173933655052268 1
0.0217221843510637 1
-0.134937412713761 0
-0.00236256694341334 1
0.0912804954031771 1
0.110093496212036 1
-0.0323297717801208 1
0.10011992220548 1
0.000449556836104367 1
0.0268001703903649 1
0.0514957443019091 1
0.0244293609514942 1
-0.046562681636759 1
0.0031143367106975 1
0.0210443359666086 1
0.0194884131626431 1
-0.00594681735782017 1
-0.0177337367337319 1
-0.0974954307581512 1
0.0270225492818218 1
-0.00999262132740207 1
-0.0867882887095376 1
0.00762214357709219 1
-0.0810821027389194 1
0.00439197135458372 1
0.0620792701074658 1
-0.0923058648705232 1
0.0387907069454207 1
-0.0393622655676195 1
0.0971202730036694 1
-0.0890109031215366 1
-0.103401394494659 1
0.123479162503218 1
0.0361850281763371 1
0.0216201289794332 1
-0.055459264514404 1
-0.0290678581553948 1
-0.11122101375411 1
-0.0165150777342384 1
-0.106884904088562 1
-0.0339399112255373 1
0.0469268266238751 1
0.0783140927486392 1
-0.096755342489557 1
0.0846693886303208 1
0.0587808001268011 1
0.100149180795242 1
-0.00583078583183222 1
0.0118839418323986 1
0.0323098231207228 1
0.00247230355157251 1
0.0384638492242172 1
-0.0366167134678526 1
0.00310807726559346 1
0.0674948119886525 1
0.076811591902601 1
0.00134562120363365 1
-0.0632146473480333 1
0.142489993875198 0
0.000934122037497685 1
0.00137344857382519 1
-0.0112567427404077 1
-0.0373502385672433 1
-0.00860152715621376 1
-0.0841954367876095 1
-0.0623609634003313 1
0.0236460378089333 1
-0.00899163084434684 1
0.0211750387403458 1
0.024336299010251 1
0.0463219556003308 1
0.00170811517149316 1
-0.0200279996324199 1
0.00147155045114157 1
0.10243074160035 1
-0.00683110403136045 1
0.0866102095397588 1
0.0345242971926308 1
-0.0291023828830355 1
-0.0232304100297886 1
0.0384953796419984 1
0.0630254281101391 1
-0.115638180891453 1
-0.0506876769194491 1
-0.020764694251109 1
-0.103683683664597 1
-0.0405718660998087 1
0.0170732190570213 1
-0.00868892777934685 1
0.0606202392490781 1
-0.0714640693277282 1
0.0520922836394363 1
0.00927264471035244 1
-0.00348885872853119 1
0.00635849107582248 1
-0.0201374231919238 1
0.105536405969876 1
0.0213831550144839 1
-0.0190349026440543 1
0.0192218836905691 1
0.077233678856628 1
0.112201589573866 0
0.00190410882387091 1
-0.0710470869394473 1
-0.0779822845957518 1
-0.0354204115900859 1
-0.0703084946358051 1
-0.0831294897533996 1
-0.0312738262230298 1
-0.0758029323366174 1
0.129542896207731 0
0.0573967067396536 1
-0.0449267841161536 1
0.0649214611590748 1
0.0185263539846259 1
-0.118982618640145 0
-0.0617807932461639 1
-0.0728102967279273 1
0.0796956293149197 1
-0.0851891022217815 1
-0.00490277233228639 1
-0.108249047566942 1
-0.111998320194125 1
0.0841180479732811 1
0.116953727927178 1
0.0453556449928328 1
-0.0346135212505462 1
-0.0294385101399574 1
0.025051984188938 1
0.0237478957130501 1
-0.0766794006532513 1
0.0279571226804714 1
-0.0423239845211336 1
-0.0701951671312996 1
0.0578113915604665 1
-0.0949411128851315 1
-0.00345824368012211 1
0.0175405298414734 1
-0.0360626461923568 1
-0.00623436760405516 1
-0.042839955288157 1
-0.0667699484601849 1
-0.00233917545606035 1
0.0152390510332364 1
-0.128108535202053 0
0.0724437072729961 1
0.0054982371906277 1
-0.0312811234039176 1
0.0624823760998675 1
-0.00598670543389131 1
0.0185759236895165 1
0.0553214650351652 1
0.12356165559134 0
-0.0921345307494951 1
0.0386944297419187 1
-0.0362397600267135 1
-0.115580023458546 1
0.00470723148909873 1
-0.048306870766819 1
0.0822719388853914 1
0.00451270739691884 1
0.0737233904293924 1
0.0968359542804879 1
-0.054899152551493 1
-0.0511014937923276 1
0.0438701738629927 1
-0.0327016780201127 1
-0.0925966533918642 1
-0.0462007414781416 1
0.138137470983744 0
-0.0840598031553315 1
0.0983684844493122 1
0.0377524776185591 1
0.0371789658644118 1
0.0518122211144857 1
0.0362741105194745 1
0.00817883411193928 1
0.0601280434119228 1
-0.0247184838968926 1
0.0288863986012564 1
0.0401406982519072 1
-0.0240031160831043 1
0.0636020971308002 1
-0.0213070412968242 1
0.0558402932792925 1
-0.00402131883744629 1
0.0240292326544023 1
0.0861850126293849 1
0.122028599930219 0
0.0389308478234205 1
0.0628223766527844 1
0.0885686921252912 1
0.117438571354064 1
0.0248349455897995 1
-0.0590503152264437 1
-0.0144951706226237 1
0.00997037690910213 1
0.0375764603377021 1
-0.0025423559872447 1
-0.022009141146852 1
0.054352669680331 1
0.000275268114542995 1
-0.0157015707190571 1
0.0160109980361053 1
0.0246628569831784 1
0.0111279464684572 1
0.0457461577920536 1
-0.161900991744768 0
0.1405529378769 0
-0.0136714646770164 1
0.000311958893305568 1
0.0114283269447205 1
0.0103494804906869 1
0.00161004483435477 1
0.00963395187017948 1
-0.00701701681520084 1
-0.0496655183789437 1
-0.048182642145112 1
-0.0260288078517361 1
0.021357503904091 1
0.0728831363619026 1
-0.0387196428847938 1
-0.0289894768014019 1
-0.0882945679376457 1
-0.0465491635954853 1
0.0715264519080432 1
-0.0952439325337891 1
0.0850793545826491 1
0.0709140267251544 1
-0.115931024919357 1
-0.0261303861526005 1
0.0821872728982904 1
0.0132750550799779 1
-0.0224001503818626 1
-0.0686968468506392 1
0.0199123210090184 1
-0.00684566111216465 1
-0.046699187305918 1
-0.0148606181657102 1
-0.0473333522473601 1
-0.150641684228238 1
0.0417966084690293 1
0.107930360938524 1
0.0745089346259628 1
0.0220200937153512 1
-0.0317260020217694 1
-0.0901279346887782 1
-0.0423830201413016 1
0.0667325767603148 1
0.0138606909553396 1
0.0604237356149769 1
-0.0144161924653907 1
-0.00378889664284173 1
-0.0281059987466048 1
0.0710112653157253 1
0.102452571570247 1
0.00238973563335309 1
-0.0015588067514191 1
5.78530610569018e-06 1
0.0300332354736867 1
0.0353844275512979 1
0.0443424868385809 1
-0.112439432625472 1
-0.0233395281916838 1
0.0329930023429307 1
0.00609601666781296 1
-0.123380994056513 1
-0.0122345761539644 1
0.0210019240983874 1
0.0447569127420828 1
-0.00640172322528322 1
0.0571733099194752 1
-0.0484125694607163 1
-0.0371162233998976 1
0.0677972284031435 1
-0.0653716941624851 1
-0.0400351508334168 1
-0.0610680929731073 1
-0.0176914582946237 1
0.00469301114155006 1
0.0393655520543052 1
-0.0328107182995151 1
-0.020461210795903 1
0.0819414781461274 1
0.00693761448623342 1
-0.00168473042505355 1
0.0596056224738306 1
-0.103302603389849 1
-0.0363786255417788 1
-0.0911922356871222 1
0.181253082543365 0
0.00170119588101807 1
0.0605921100677889 1
-0.0412522215592901 1
-0.0558714285097646 1
-0.0556828408847623 1
0.00126303767526469 1
-0.111566634226455 1
-0.0623509278804385 1
-0.0331647404101495 1
0.00973184247389373 1
0.0443556698690299 1
0.0168461172750024 1
-0.0256280099828138 1
-0.0443891076528053 1
-0.0481586545483804 1
-0.0932536887097966 1
-0.0172561598949707 1
-0.0126824240299457 1
0.00148858119623879 1
-0.0291097160918396 1
0.078218027872166 1
0.06475714234354 1
0.127704283259081 0
0.042981643479036 1
-0.00541693615329937 1
-0.0148797277368377 1
0.00748186507149364 1
0.0906820506577149 1
0.0260571208874 1
-0.038915600790873 1
0.104496517813475 1
0.157590789552114 0
-0.01602103833841 1
0.0107916391741026 1
-0.0878141210015107 1
0.0571393601816104 1
0.0817985784524071 1
0.0136522767410135 1
-0.0268065490643671 1
-0.0747880184716323 1
-0.0138729373792329 1
0.0459361745892596 1
0.0441514420032696 1
-0.0756547244557715 1
0.0812539018746957 1
-0.0440037066648854 1
-0.0523313575163058 1
-0.0140025616626056 1
0.0427281188412878 1
-0.0150781175990352 1
0.0444550307347525 1
-0.089635112337567 1
0.0341244951065209 1
-0.0775818452822979 1
-0.0646438835726833 1
0.0357600255213824 1
0.00747648323772675 1
-0.00495011257252118 1
-0.119355409002468 1
0.00403838980687861 1
-0.0257012807142463 1
-0.0337122811849863 1
-0.0103966451689533 1
0.020583599416275 1
0.0467983800455339 1
0.0502643496983952 1
0.0669548512860231 1
0.0668300014684702 1
0.00304088051992345 1
-0.00491441178514901 1
-0.0796998297183487 1
0.0209323713723611 1
0.105832532367499 1
-0.0597370435147932 1
-0.0378343816673325 1
-0.0125687759507259 1
0.0792023047978138 1
0.0987069568976121 1
-0.0887316300945236 1
-0.0547830553186679 1
0.0677449786657156 1
-0.0618307219416668 1
-0.0283197017841143 1
-0.0709572412087035 1
-0.00631951254943122 1
0.0113536349306392 1
0.157484404318051 0
-0.0704116901804538 1
-0.0720467831458265 1
-0.0410466613064644 1
-0.0332065274963873 1
-0.101676838927101 1
0.0645639811531133 1
-0.0839464790859753 1
0.045725002833246 1
-0.15329450161277 0
-0.0377594498900248 1
-0.027865533990334 1
0.00659134257197732 1
0.0605490827927255 1
0.0506141601982411 1
0.016230430410787 1
0.0716804980121379 1
0.0447705123588786 1
-0.00320056001870743 1
0.0290052321266263 1
0.122500509336771 0
0.0836615797408406 1
0.0168606459050415 1
-0.121595367732144 0
-0.11763197278008 1
0.0667371928607827 1
-0.0856798426803575 1
-0.00971434216216229 1
-0.0206767958188904 1
-0.0356614878635569 1
0.0580086949173288 1
0.111918602145797 1
-0.0203995580651457 1
-0.0387723694741379 1
0.0731685610339819 1
0.141668017984326 1
-0.0347014350199806 1
0.058475953167062 1
-0.00051429759738453 1
0.00330639031001538 1
0.0536913562249241 1
0.0732358666023675 1
-0.0396018347633918 1
0.0332848286902257 1
-0.0523372478974357 1
0.0512632542064917 1
-0.0214610289567582 1
-0.0237369316732286 1
-0.0621630541974171 1
-0.0333003238631053 1
0.00589505140865109 1
0.0763064326590188 1
0.0528730722708656 1
-0.00923032882336089 1
0.086330022686703 1
-0.0677657272126273 1
0.0176035018513538 1
-0.0387847482095082 1
-0.034444848485782 1
0.00992200350309289 1
-0.111002021887101 1
-0.0400760710370313 1
9.14822015167672e-05 1
-0.0231171674279548 1
-0.0910928307536883 1
-0.0187947884967931 1
0.0153038432589469 1
-0.0687842070452768 1
-0.0537320293497682 1
0.0010448905243233 1
0.0542106538710645 1
-0.00682336177908191 1
0.105173979377881 1
0.0501253468091333 1
-0.0438718114380474 1
0.0587816345792843 1
0.0763573600521174 1
0.0467066332258432 1
-0.0333601149580403 1
0.0927040318801303 1
-0.000904239248109333 1
0.0715377417319725 1
-0.00292374992313714 1
-0.10866483996916 1
-0.106122890668467 1
0.0510577549308024 1
-0.0627738590079587 1
-0.0717541594762853 1
-0.0278679697093724 1
0.118929551222018 0
-0.0437898258399986 1
-0.0302960523184494 1
0.100859569608723 1
-0.0533615222096394 1
-0.0143035965772899 1
0.03459071539252 1
0.0498310145249822 1
0.0474141671552629 1
0.0262647677105462 1
-0.128154016821673 0
-0.0501730787679683 1
-0.030237606110368 1
0.105139488409453 1
0.104389914537681 1
-0.0143352192458838 1
-0.00248053738191721 1
0.148525329573406 1
0.0183489778381729 1
-0.0316347975590847 1
-0.00499626051329811 1
0.0395263681739424 1
-0.082565766929131 1
-0.0469612845183968 1
0.12248137968604 0
0.0653433517056528 1
0.0834723250415867 1
-0.0488278323115929 1
-0.0637076896277793 1
-0.0126166232616671 1
-0.0118147838221624 1
-0.0370213351103126 1
-0.0583424765310119 1
-0.045020031986443 1
-0.0131255642865031 1
-0.0200899302859846 1
0.0395414624439106 1
-0.0221477914052567 1
0.0425807358398146 1
-0.121520732728152 0
-0.132319717961102 0
-0.080435540499754 1
-0.105163737545247 1
-0.138673802227685 0
0.0444344732634223 1
0.0271819024322589 1
-0.0163322750764396 1
-0.127840728504053 0
-0.00531430205670643 1
0.0876222998428879 1
0.0136995452727922 1
-0.0413348654650904 1
-0.0315720692132592 1
-0.0628370370557516 1
-0.0897686131773301 1
-0.0505404721867562 1
0.019075524915132 1
-0.0299535320009311 1
0.0178883670239551 1
-0.0702348252033786 1
0.0267392015079937 1
0.083631193820967 1
0.0294235256235076 1
0.0140617232803711 1
-0.0254999592992267 1
0.0313479649473768 1
0.142818290355696 0
-0.0723631659723486 1
0.035887859091515 1
0.0528960348379314 1
-0.0574766651524696 1
0.0415897315920736 1
-0.0370566910006085 1
-0.00560543890521654 1
0.0186237607098137 1
-0.158445787630101 0
0.0665108874483459 1
-0.00352264625140434 1
0.00697801658001815 1
-0.0626700920085267 1
-0.0334428403958132 1
-0.0530440818317198 1
0.0315404430353864 1
-0.0382795012206176 1
0.0314008560982469 1
-0.00731364847769433 1
0.0325783441119907 1
-0.00224073216869897 1
0.0391251786159193 1
0.0305195299143309 1
0.012150122112379 1
-0.049355845638322 1
-0.0597440110194031 1
-0.0608014758161129 1
-0.0437868730989019 1
-0.0436256047319622 1
-0.0640536742828915 1
0.0258369290204084 1
0.000359069206806888 1
-0.0244065640122212 1
-0.00862367970307883 1
-0.0643890495925585 1
0.0127060607603543 1
0.0295483186373006 1
0.0409721214956434 1
0.0382149190168967 1
-0.00180617590657763 1
0.0035285644580921 1
0.00905021891624289 1
-0.00153459054933247 1
-0.00888245274575309 1
-0.018675733425128 1
-0.027749559813317 1
-0.0209771773402304 1
-0.117961967352271 1
-0.0213807500969216 1
0.00717837105963815 1
0.00734314149538945 1
0.0506156655163662 1
-0.0069802709677882 1
-0.0178999200690992 1
0.0497349982895027 1
-0.0236040039292963 1
-0.0574396606633273 1
-0.120360457785596 0
0.0298404153760259 1
0.0230543828251914 1
-0.0354874924192645 1
0.0780438176899743 1
-0.0322086277461868 1
0.0539956173718435 1
0.111637893071645 1
0.0455488299796686 1
0.0149061451842376 1
0.0221448891063705 1
0.0806855432409725 1
0.0349527138047064 1
-0.0167453783820172 1
0.0344613268410651 1
0.0413365565793979 1
-0.0556874271301916 1
-0.0264613300113697 1
0.0536265796770835 1
0.0882030634662368 1
0.0518155955444984 1
0.0267399486310739 1
0.108408231943723 1
0.00477335748378944 1
-0.0742282917729823 1
0.0385213417188646 1
-0.0231445706231569 1
0.133501537192134 0
0.0554890209814999 1
-0.0651043461652882 1
-0.143163540423713 1
-0.0218674177145617 1
0.0182198948422255 1
0.000554673238513687 1
0.0966704222373662 1
-0.00299395617736918 1
-0.0256472700961474 1
-0.124355512001008 0
-0.0349499117913595 1
-0.0388284300326482 1
0.0106364364167435 1
-0.0139265659703036 1
0.0833681930797403 1
-0.0350139520792222 1
0.0815708845684624 1
0.119015202113648 1
0.0442706992310851 1
0.000717949989668971 1
0.10906316088414 1
-0.0958635047743981 1
0.000417694169639401 1
0.0427460770153981 1
-0.0318675568696464 1
0.0229280189688109 1
0.0522885037875822 1
-0.0163224819338329 1
-0.0315478018288181 1
-0.0739359227108621 1
0.0290072568922222 1
-0.0186965951154163 1
-0.0966241756233467 1
-0.0693915414602123 1
0.0269814493902505 1
-0.122632887995933 1
-0.0236087536295141 1
0.0631073543830956 1
-0.0897682491132258 1
0.0104269998570841 1
-0.0201636929653181 1
0.0066497261736203 1
-0.104018997300132 1
0.0220995036522236 1
0.000130410559015613 1
-0.0207583691316349 1
0.0536700326395714 1
-0.092052911780059 1
0.0101254619800774 1
-0.0118513277038789 1
0.0473004323733254 1
-0.192645285577458 0
0.0472699843643143 1
0.0523672155262653 1
-0.00251367787491961 1
0.0363862539777689 1
-0.0553539602543971 1
-0.18162981833285 0
0.0896208598370648 1
-0.0192579008880491 1
0.0248692481378956 1
0.167120383564051 0
0.00534336063550737 1
0.0208923615033204 1
0.0268337620847658 1
-0.0226423847257985 1
0.0944254544329676 1
0.0405118450070004 1
0.0769349655551251 1
0.0339745044657922 1
-0.00217663220034659 1
0.100260166558318 1
0.0260658145459541 1
0.00437710695166019 1
-0.0558282460518816 1
-0.0266666618437683 1
-0.0389530922877047 1
-0.0717975036914152 1
-0.0490820151440738 1
-0.0807525924346508 1
0.03578684699497 1
-0.0535020852862852 1
-0.144127251021409 0
-0.0561936770244253 1
0.0264823698090542 1
-0.00918317054950435 1
-0.0664030398514552 1
-0.0789388803503471 1
-0.0164693252603731 1
0.0175472770060228 1
-0.0521622370884296 1
-0.0545698932685096 1
-0.0805031802093357 1
0.0315157523993591 1
-0.0209082548672632 1
-0.012712340748978 1
0.0149468600297391 1
0.0750669634605871 1
0.0410584727870106 1
-0.00514477042671971 1
-0.0582333471722333 1
0.029046689399948 1
-0.0302047136081727 1
0.0150060960050299 1
-0.0938190704741382 1
0.0401587132716308 1
-0.124961217775191 0
0.00515508588220984 1
-0.0329573721269578 1
0.0123925663849872 1
-0.0205086559642186 1
0.0196335411416563 1
-0.0576184181567047 1
0.0059332873083896 1
0.0411515945151521 1
0.0531206379819721 1
0.0571731965772823 1
0.0514877808901803 1
-0.12965230399783 0
0.0129845102514723 1
-0.00212287439678627 1
-0.0534993128598654 1
0.107376349887832 1
-0.0664161835049809 1
-0.00329010617705144 1
0.000921168687999213 1
0.0186611830590043 1
0.155306223771391 0
0.0618607561635665 1
-0.0208205069122868 1
0.0164629548041461 1
0.0317694937546994 1
0.0485639622030021 1
0.0259982022107148 1
0.013922046606864 1
0.137927697484747 0
-0.0337597884265232 1
-0.0481180092241661 1
0.00174644520877522 1
-0.0612860229165554 1
-0.0266432542670127 1
0.0706355252538388 1
0.0206016868895892 1
-0.0101563775308482 1
-0.112530634728876 1
0.0372870448619253 1
-0.0203239857167505 1
0.161443119562152 0
0.0412896003196045 1
-0.00819756349477271 1
0.0806438889024135 1
0.00601077575962466 1
0.00356946117710378 1
-0.0972520388518813 1
-0.0193765192112538 1
0.0740920917834113 1
-0.0586159828869555 1
-0.0274788490061499 1
0.0214843928892006 1
0.03062468436154 1
0.0309316117887072 1
0.00926823800173787 1
-0.0952438963211062 1
-0.0282624389826981 1
-0.0117597144996391 1
0.00478836726299589 1
-0.0248133457601404 1
-0.0605276962544857 1
0.00360196400561664 1
-0.0310174895704977 1
0.012934060772772 1
0.0600649954072673 1
0.133139176831796 0
0.0341509443415823 1
-0.103861710808004 1
0.0874732002584828 1
0.00915973399637791 1
0.0759470499449695 1
-0.00495021090237815 1
-0.0407193436124452 1
-0.0275835467765399 1
-0.0376686137355159 1
-0.0847797492600733 1
-0.103850014797001 1
0.00441161233039646 1
0.0339231522008881 1
-0.03948935846363 1
0.133687989327222 0
-0.0224338148161726 1
-0.0612963576028882 1
0.0451115998242943 1
-0.0429394809543861 1
-0.0401374453071147 1
-0.0530093895863897 1
0.0900579337482591 1
-0.0285632019245198 1
-0.188510393689195 0
0.0355786079491809 1
-0.0596165055360087 1
0.0422587893298141 1
-0.0212516119014391 1
0.080210961623161 1
-0.0816414798410189 1
0.0164702844132005 1
0.0250968503042413 1
-0.0560245111092661 1
0.0641671839736047 1
0.025443089490481 1
0.00109838434724754 1
-0.0242452928682123 1
-0.0362046561930255 1
0.143080474432325 0
-0.125477044397367 0
0.0592783294100759 1
-0.0377007764475737 1
0.048638609081509 1
-0.0545042208358824 1
-0.0373864822310706 1
-0.00161556005405475 1
0.107609236656112 1
-0.0327624684098772 1
-0.0534217003260561 1
-0.00456360884476034 1
-0.0760652728145405 1
-0.00575863151958838 1
-0.141322239215859 0
0.116160478863516 1
-0.0241553403300242 1
0.0194618063552721 1
0.0536040880854547 1
-0.0891905158256168 1
0.0238535279974512 1
0.0964930111715863 1
0.0244951382041305 1
-0.0242435182595412 1
-0.0200765862132417 1
-0.0249270945333459 1
-0.0563185008306159 1
-0.0569558780154931 1
-0.0237773185104622 1
0.0651212616874825 1
0.0144335395151611 1
0.154133253540344 0
-0.0088499887910246 1
0.0290707322665351 1
-0.00578190229679577 1
-0.0845728195655896 1
-0.0216418962291446 1
-0.0217108603942607 1
-0.0325060435932015 1
-0.0261011878203959 1
-0.140831335118225 0
0.117876807076671 0
0.0901059375921636 1
-0.0725067956878361 1
-0.0237709772109845 1
0.0612744374464902 1
0.0657924588589639 1
0.00290948124460062 1
0.117191931296338 0
-0.0230360130871267 1
0.117078530399861 1
-0.0414422153812705 1
0.101864235773252 1
-0.028321383148082 1
0.0185116545560865 1
0.0750643540082031 1
-0.0852936846380627 1
-0.175065309248176 0
-0.0148110908777028 1
0.000947165461477814 1
-0.129426474232301 0
-0.010969714651709 1
-0.0882498246974183 1
0.100978668522044 1
0.0344691811391417 1
0.00192008410134895 1
0.0293535634076475 1
-0.130124119383837 1
-0.0820572711988762 1
-0.0407004775927521 1
-0.170455847918111 0
0.0160256384739946 1
-0.0202766944371157 1
0.0759549004123166 1
-0.103094699923113 1
-0.00879301812088628 1
-0.0681983111616397 1
-0.179341456129649 0
0.0447964113325701 1
-0.125443434978937 1
0.0369505101378012 1
-0.0596038373180428 1
-0.131749999830543 1
0.0669318836857906 1
-0.0236774443703402 1
-0.0752433896274223 1
0.0958812469567259 1
-0.0579841245381753 1
-0.140924389195434 0
0.0830877491134922 1
0.00522330480568763 1
-0.0487302543999141 1
0.083120964122709 1
0.06120912532702 1
0.0370975208211036 1
-0.0616417823941131 1
0.116470909277751 1
-0.115486929260558 1
-0.0420125567656539 1
0.0593877329177348 1
0.0809605462597277 1
0.0652792491589285 1
-0.0437903217438115 1
-0.0796499296971784 1
0.0818116281354306 1
-0.0752422978390626 1
-0.0148957561948669 1
0.023470950246298 1
-0.0367430932107448 1
0.0224812081392134 1
-0.0149827737964494 1
-0.0385930170181322 1
-0.0321746929373106 1
-0.0374043507149906 1
-0.0345519113137923 1
0.0151066640174321 1
0.00933730672162045 1
-0.0897306143377155 1
-0.000129743495519991 1
-0.0680339518149384 1
-0.115602344949866 1
-0.0489150357467639 1
0.0554034309138076 1
0.0268154065815669 1
0.102652160284825 1
0.0603378876138371 1
-0.0534507574735372 1
0.0408806411525314 1
-0.0641009788002463 1
0.00228880144785751 1
0.0688691087461347 1
-0.00944692672182481 1
-0.0726915351760336 1
-0.123878662529854 1
-0.0650702845471943 1
0.0787085994540169 1
0.0767950761112337 1
0.0712806792716185 1
-0.0726707539987906 1
-0.105025378630692 1
-0.137197148120764 1
0.0720614548704204 1
-0.0325522423320112 1
-0.000465663761099733 1
-0.0793640496577494 1
0.0517382878119909 1
-0.00889108968367373 1
0.048222038121222 1
-0.0127653684384527 1
0.0464533543371878 1
-0.107266315238354 1
0.0393359266041229 1
-0.0748560902251273 1
-0.0293337091117969 1
-0.00196284020715153 1
-0.0786184867748478 1
-0.00337017223987694 1
0.0735357231759001 1
-0.013106262909457 1
0.0605864616534275 1
0.0192100323331138 1
0.0189091190503522 1
0.0953767817119381 1
0.105147956705382 1
-0.0685746268557399 1
-0.0069722722944901 1
-0.058348077369969 1
-0.0324074888153262 1
0.0528315142565533 1
-0.0626911233200004 1
-0.0538349645777729 1
-0.0294383593403435 1
-0.00390927461130364 1
0.0440130175522535 1
-0.0229701514892434 1
-0.0502676267241422 1
-0.063354410459131 1
0.00438703044633411 1
0.043242364884428 1
0.0161731932823971 1
0.0883565703753561 1
-0.0399510605027668 1
0.047421300049283 1
0.0156488216070666 1
0.0589512144725155 1
0.102654278617177 1
0.0306164843608233 1
0.00383387018936542 1
-0.0153768743404835 1
0.00951467884525907 1
-0.0405869986521203 1
0.0501277255340347 1
0.00222225623007449 1
0.135526557488994 0
-0.0605080614186795 1
-0.0363771776844622 1
0.00671230451426116 1
0.0942763770775199 1
0.0275071397946839 1
0.0867661078499956 1
-0.0689587403291561 1
0.0256819689665067 1
-0.0371731911221199 1
-0.0562947863045476 1
0.0595345763480326 1
-0.0537325608150091 1
-0.00197447582574589 1
0.117304848198394 1
-0.0404596806108774 1
-0.0176810777660217 1
0.00585836017019594 1
0.0428007056046694 1
0.0847294841533696 1
-0.0637295079598936 1
0.0765994761992268 1
0.149852045474477 0
-0.0294860714860515 1
-0.0680163173223845 1
-0.0855448990413401 1
0.00357676427404556 1
0.0213280913723948 1
0.105425922180833 1
-0.0375396110589444 1
-0.061197934675402 1
0.0100485731849423 1
-0.0703538718466498 1
-0.00671708899160055 1
-0.0352429695263687 1
0.0166384993416241 1
-0.0664926549697364 1
0.0889606914298338 1
0.186024656572753 0
0.0794640219846516 1
-0.00367827921154499 1
0.081820752661847 1
-0.0400231714177697 1
-0.039030153825841 1
0.130294333001509 0
-0.0354900142865921 1
-0.0666780389732355 1
0.0233645515052734 1
-0.127247181484099 1
-0.0995186608497211 1
-0.0436798600893344 1
0.0876469753089133 1
-0.026431948023143 1
0.0411116571736515 1
-0.082522742099194 1
-0.135802578038464 0
-0.0882021749341058 1
-0.0545446660557798 1
0.00336199770656738 1
0.146874493410928 1
-0.0145076760434304 1
-0.0713938508600034 1
-0.0362006265935499 1
0.079908628499431 1
0.0383504825556022 1
0.03528131539674 1
-0.0465012109555904 1
-0.108332991412239 1
-0.111863014685699 1
0.00675691463550702 1
0.00787742936131675 1
0.0847948239242544 1
0.078944925199893 1
0.0795179078589551 1
0.0661712573800883 1
-0.0171428374260533 1
0.0409150544361404 1
0.0437830893964024 1
0.029621781816033 1
0.0687480587712801 1
0.00249495987227061 1
-0.0398416098416574 1
-0.0807528612039911 1
-0.0850627884618865 1
0.105877644965892 1
-0.020567719749549 1
-0.0583026347421155 1
-0.0125413929714681 1
0.0271830070915297 1
0.025139702785724 1
0.000420648860624102 1
0.0925930597040795 1
0.0340425871005994 1
-0.0896373914026044 1
0.0622557860635601 1
0.0191513742983562 1
0.00263977948229289 1
-0.0617451278026974 1
0.132788453816675 0
0.0944891709680545 1
-0.0698456236324941 1
-0.0518779849203738 1
0.0421537468009072 1
-0.0373717238779389 1
-0.0550727308408859 1
-0.0207673395332114 1
0.0250951353785266 1
0.00488390768585399 1
-0.0253873766797637 1
-0.0375533132638272 1
0.0166168626908755 1
-0.083665739466858 1
0.0335354673621742 1
-0.0547803774402749 1
0.0730094126178533 1
0.0498466692429487 1
0.0724549940826502 1
-0.0484345077946268 1
0.0307630875744012 1
-0.0419726699922434 1
0.0670218224275149 1
-0.0608488917369311 1
0.0641379118732821 1
0.136224434585996 1
0.000682780032024037 1
0.0984080943055336 1
-0.0870483731071761 1
-0.112213973362769 1
0.0436349356396304 1
0.11624876863515 1
-0.115419706212455 1
-0.000575052191088203 1
-0.0107867810356388 1
0.129779914800177 0
-0.00794960137324947 1
-0.0465651236882919 1
-0.0354998075720256 1
0.107815623473561 1
-0.00608955940113724 1
-0.130414294359959 1
0.0684982711580209 1
-0.145645502798796 0
-0.144545843031451 0
0.0578143961015726 1
0.148235024488311 1
0.0687282039991098 1
0.00796106019330996 1
-0.00810110251631055 1
0.130548389903279 0
0.0430191748328895 1
0.0490410435845371 1
0.040996360076614 1
-0.00509448778798481 1
0.0734883034797281 1
0.0490619056507346 1
0.00280540844498465 1
0.0968783696484941 1
-0.0371136275187727 1
0.117811508914737 1
-0.0100915918390914 1
0.0759598825383798 1
-0.0287462933593232 1
-0.0337917653593889 1
0.0428402451163976 1
0.136251029248922 0
-0.145608096155299 0
-0.0776495989719251 1
0.00472989349260797 1
-0.0105327347072887 1
-0.0718330269796871 1
0.018624786706581 1
-0.0066831655020853 1
-0.00683515900568357 1
0.038716015342258 1
0.000319348317734424 1
0.0552367226740278 1
-0.0362651413858492 1
-0.0469331198275735 1
-0.00624379979884017 1
-0.121299637837472 0
0.0795278422945948 1
0.0667893251530252 1
0.00376434861013065 1
0.01660142657511 1
0.05041750480275 1
-0.0153060580624566 1
-0.0236060154234192 1
-0.0280562713474268 1
0.109632773884254 1
-0.105059278756478 1
-0.0762683443940434 1
-0.0124581809101173 1
0.0127186102058029 1
-0.00538699252526327 1
-0.0252109027284299 1
-0.0580144743960675 1
-0.0152597822475918 1
0.0839361937482175 1
-0.0682427496034545 1
0.0192734478784028 1
-0.137105136699652 1
-0.0643826503141983 1
0.00656149345883125 1
-0.0439449822459655 1
0.00817976858190428 1
-0.0245489014526792 1
-0.0797760398285306 1
0.0227155598075927 1
-0.0111006252593996 1
0.0244219703967463 1
0.10035512699248 1
0.0286209146349525 1
0.0661993367310274 1
0.0941234029166873 1
-0.124343598830479 0
0.0576742948579598 1
0.0308970370640359 1
-0.0365434841536967 1
0.0766656721647569 1
0.0728805685817893 1
0.0658988666744782 1
-0.0192758157484324 1
-0.00272295152190712 1
0.0495808863515402 1
-0.0657025959010245 1
-0.0360807291189681 1
0.0609285447784923 1
0.0971780367756575 1
-0.013249410061164 1
0.0402638088611881 1
-0.0274392914370032 1
0.0304270495128761 1
0.0847494601602246 1
-0.0101348120433636 1
-0.0523545565455396 1
0.010469184638311 1
0.0132924036610012 1
-0.0597978300652298 1
-0.0148415192056847 1
-0.0383915293235916 1
-0.0339106445357433 1
-0.00144831636650502 1
0.0474854130868825 1
-0.0108243951124192 1
-0.0441962889653445 1
0.0182619855311111 1
0.143623574938615 0
-0.000369939358526767 1
-0.130066533388627 0
0.0470018486739349 1
0.111879126219875 0
-0.0242386668915857 1
-0.0691182554387241 1
-0.0997682522670057 1
0.0521475401938139 1
-0.0134508348820614 1
-0.0238114306262129 1
-0.0620931177067817 1
0.0205532314767675 1
-0.00770304906968036 1
-0.00418627961186328 1
-0.0789473118047015 1
-0.0781951641886226 1
0.0902463164112134 1
0.0193492411133792 1
-0.0250785984545856 1
-0.0830622245296251 1
0.044509675811139 1
0.124758385179112 1
0.00568749456461376 1
0.0266436895444278 1
0.0247853605414083 1
-0.0879398797936182 1
-0.0971526920573005 1
0.0133371651378667 1
-0.0293702370606168 1
0.00513561845613708 1
0.0260222465154454 1
0.0445451576364981 1
0.119527503164954 1
-0.0287542340322991 1
-0.0667003867711081 1
0.0379329315182914 1
-0.00179155042432295 1
0.0908897060135058 1
-0.0260286772771701 1
-0.0938347103450166 1
0.00698614157902879 1
-0.0742876575721705 1
0.0226844994961506 1
0.0398756925366501 1
-0.00845589270323293 1
-0.0211270761264877 1
-0.0340187790440131 1
0.00746777163667229 1
-0.00139255442332181 1
0.00836713148794099 1
0.00204593894369088 1
0.0158220776523385 1
-0.0721244424087191 1
0.0148098009919882 1
-0.0986830160966598 1
-0.165234704447945 0
-0.0359238215108033 1
0.106629459010939 1
-0.027615143006692 1
-0.0193111210843364 1
-0.0470261981678587 1
-0.00100365804234887 1
-0.0387928145016303 1
-0.125004250056102 1
-0.0590764385703304 1
0.0575999187473695 1
0.0570335221429433 1
0.0550695007352929 1
-0.0548574895263755 1
0.0727044132331436 1
-0.0740525063474772 1
-0.0177185719464146 1
-0.0383976349048754 1
-0.0280113242211541 1
0.00285688597448074 1
-0.0537450240277881 1
0.137173042291988 0
0.0411423054224559 1
-0.00939565696229091 1
0.0824515407750115 1
-0.0151186049842346 1
-0.0553386703852212 1
0.0932678345790055 1
-0.0526865323471581 1
0.0805756208637092 1
0.098201582961787 1
0.111879170650433 1
-0.0144670505680298 1
0.0335225704276407 1
0.0209891053946912 1
-0.00825793601290776 1
-0.0098873397161059 1
0.00174024747262769 1
-0.130029789972192 1
0.0197680847278383 1
-0.0864521461778983 1
-0.00732864877371782 1
-0.0531452033832388 1
0.049995721584878 1
0.0283429400030819 1
0.0696474860393853 1
-0.0153438938736078 1
0.057073218902735 1
0.0230709541942451 1
0.0175713923478595 1
0.0641958022933717 1
0.0120142203658269 1
0.031073670402805 1
0.0110703838671474 1
-0.0132944305424871 1
-0.0895667849004662 1
0.0385866685369371 1
-0.0125409896340954 1
0.030327167632474 1
-0.0297514429683139 1
-0.103306713865051 1
0.0273159027311576 1
0.0282726135392222 1
0.000637508103543242 1
0.0529971776390057 1
0.0320536296280702 1
-0.0852064170166009 1
0.00950969416479804 1
-0.0146334796584642 1
0.103166989642347 1
-0.0478087482459939 1
0.0960253940550607 1
-0.0218452378187199 1
0.0265611250774187 1
-0.0620886368850461 1
0.126186372424251 0
-0.0196172725781706 1
-0.0885183006295233 1
0.036696096879999 1
0.0378705766623687 1
-0.121358128479201 1
-0.0171950443064787 1
-0.127637879264941 0
0.00587121402249648 1
0.0169193800842738 1
0.0136147902629215 1
0.01772547548601 1
-0.018240906453054 1
-0.0240949762976095 1
-0.132571933936977 0
-0.0868178307066112 1
-0.024279184596979 1
0.0271890423977195 1
-0.0134331839824645 1
-0.0398958188369913 1
-0.0667337121996626 1
-0.133216718218545 0
-0.0102799397715266 1
-0.0528700030894931 1
-0.0712639425231777 1
-0.0365524952386049 1
0.0211804082766352 1
0.109114400077898 1
-0.0117591016931996 1
-0.000761091393925165 1
-0.00665598282708748 1
0.120875806429165 1
-0.00167342532217893 1
0.0426085535507727 1
0.000917510578358587 1
-0.0767840092278972 1
0.0638913883821533 1
-0.0301829121721981 1
0.0491855814771396 1
-0.125725866356583 0
-0.0125428373865117 1
-0.066643281553805 1
-0.0819636187348945 1
-0.130338900597929 1
-0.11565052738875 1
0.0651652618145242 1
-0.00698044575948307 1
-0.00189426920445751 1
-0.0325487346578213 1
-0.0734999192427073 1
-0.0227200719952902 1
-0.0816806702448035 1
-0.0404548954718231 1
0.0145937070052437 1
0.0994122477643723 1
0.07281560947949 1
-0.0877833278802375 1
0.0397561142809333 1
-0.101891310032528 1
0.0203927049125874 1
0.057219494144415 1
-0.0703097156552148 1
-0.0314317321949309 1
0.0440269990456026 1
0.0120758470455999 1
-0.0311956645687105 1
0.00699329099439829 1
-0.0102091470259912 1
0.0794684613210588 1
-0.00743001394494243 1
0.0841761907087098 1
-0.016446809464513 1
-0.0102321959366502 1
0.0270215225219079 1
0.0352356664044618 1
0.0475994904094842 1
0.0849943474013089 1
0.0480408145695957 1
-0.0249183077584517 1
-0.041481534101032 1
-0.0935682557092168 1
0.0417659331416701 1
0.0516740045349425 1
-0.0394203323574354 1
-0.0532323431442198 1
-0.0285641811174066 1
-0.0383689573156467 1
0.00345981280664469 1
-0.0552638793246117 1
0.0933682828851139 1
-0.00979880446934431 1
-0.00156322899379517 1
0.0731263722388562 1
0.0879154288866193 1
-0.0607417564605143 1
-0.018198414180923 1
0.0646002413443686 1
-0.117331962007396 1
0.0688825693512198 1
0.101424617087814 1
-0.0722664297325565 1
0.0113085665587092 1
0.0918311875482599 1
0.0975109270743824 1
0.065909612164454 1
0.0226393510914696 1
-0.11873889773764 1
0.00908573035050328 1
-0.0341545289714871 1
-0.0319649746072477 1
0.053583811198364 1
0.0105912566933395 1
0.0837910041828711 1
-0.00523954202359654 1
0.0798340213666586 1
0.0245581449465451 1
0.0421284438229198 1
0.0615890803513923 1
0.0188550944445927 1
-0.0388386439824928 1
-0.00810692870350995 1
-0.0327315885036912 1
-0.0101028619114606 1
0.0333659401073447 1
-0.126459736614486 1
0.0925563138373058 1
-0.0111169459333269 1
-0.0451361140158691 1
-0.00110862238730704 1
-0.0563588421001682 1
-0.0203204343217386 1
0.0117059852136122 1
0.0498039532598428 1
-0.0147260102500704 1
0.0197999265759544 1
-0.0373892306930882 1
-0.0597983578333314 1
-0.0343147906842817 1
0.0753510870162579 1
0.0523207306545674 1
-0.0420424688381371 1
0.0717997160231423 1
0.072935464350205 1
-0.0702035386937057 1
-0.0942108303851467 1
-0.0382776997894154 1
0.0445291149001927 1
0.0302084979658758 1
0.163024427406471 0
-0.138992986175385 0
-0.00757060561909458 1
-0.031979175743494 1
-0.00861948335227233 1
0.115687481744252 0
0.14113859284771 0
0.00120344405305397 1
-0.0222317823151611 1
-0.0768424095853963 1
-0.0647767039059759 1
-0.0478345079356572 1
0.0523024511857721 1
-0.019163788982391 1
-0.0645832430379383 1
0.00679021421760286 1
-0.0763157879469863 1
0.106652850599196 1
-0.0540382008600531 1
-0.00733369015980306 1
-0.0975113583775539 1
0.0883702530739761 1
0.130485134945569 0
0.0911117445051235 1
0.0503725435913878 1
-0.0134238081410774 1
0.125061503808136 0
0.0802040835025091 1
0.0240723125510752 1
-0.0020125925266442 1
-0.0467173592421403 1
0.0137261297030727 1
-0.135688650431736 1
-0.0274721386045225 1
-0.016500508733009 1
0.0375882244474804 1
-0.126060170648467 0
0.0774663063678823 1
-0.0497642231951855 1
-0.0904207544513565 1
0.0665621570068016 1
-0.147445021267675 0
0.12901469090485 0
0.0132298277111211 1
-0.0957500656420322 1
-0.0248168059549557 1
0.128524847608864 1
0.0405564506109368 1
0.136673546816976 1
0.00860269634804144 1
0.0177375099366813 1
-0.0216306120369766 1
0.0761885777655344 1
-0.0478538192042671 1
-0.0743191694950771 1
-0.0136235643778039 1
-0.078505358493677 1
-5.11349219738839e-05 1
0.00217719280042611 1
-0.0143127488949527 1
-0.0818913361098264 1
-0.0292555510864329 1
0.0481791764575908 1
-0.0354102293590148 1
-0.0356697301122939 1
-0.0498956095356349 1
-0.00328939006666505 1
0.0397972894976186 1
0.142079339238925 0
-0.0238156644140026 1
0.0687183502190132 1
-0.143529650130526 0
0.00318780684492863 1
0.00686618992960128 1
-0.0782229065152713 1
0.0191767917271567 1
-0.0147707728551042 1
0.101180301554929 1
-0.00657079964613444 1
0.0203216568439374 1
0.0202832732298348 1
0.0328711240177929 1
-0.0292890767755555 1
-0.125281676445873 1
0.072769502516975 1
-0.0350827641873701 1
-0.0345439376854793 1
0.0711090773131084 1
-0.120222368983089 0
-0.0897353835856422 1
0.0214979161749031 1
0.0757746432258694 1
-0.0606931647729169 1
0.0297018477737415 1
-0.208379983209727 0
-0.0290143652984086 1
0.0632564738408087 1
0.00259742745024517 1
0.000237751779977351 1
0.05484840427177 1
0.0469079421893091 1
-0.103777698661647 1
-0.032514861009877 1
-0.0242762894100883 1
-0.0705112530121444 1
0.0448111631616643 1
0.0560132587239518 1
-0.0260401916894232 1
-0.0216942422536829 1
0.0457456508981632 1
0.0804186574413819 1
-0.0290212142568113 1
-0.0218154798776459 1
-0.0648310541732744 1
-0.0664773212868164 1
0.0174134431568639 1
0.0407204234998149 1
0.062505942231743 1
-0.00319757882396026 1
0.0628480482129248 1
0.0133788724925641 1
0.0149708316880646 1
0.0476495224178815 1
0.141636637641121 0
0.0555488307600914 1
0.0921690409277163 1
-0.052725033405498 1
0.00138815081311247 1
-0.00934178939750738 1
-0.0760686366423276 1
-0.00900351325650296 1
-0.0826620146825306 1
-0.0689433366488118 1
0.0352371959580853 1
0.0351059741755586 1
0.0955988526771248 1
0.0314518600220973 1
0.0138102191956058 1
-0.0470356406215381 1
-0.0192134433787371 1
0.068852589565768 1
-0.148741748628631 0
-0.0476785562123483 1
0.0392427866104062 1
0.032988520834818 1
0.0365294736767748 1
-0.0312096491865277 1
0.037695270055418 1
-0.0316730194748552 1
0.0225513043685978 1
-0.0566758934875929 1
-0.0604221637530682 1
-0.0106584186828242 1
-0.177063875096456 0
-0.0631040133954548 1
0.0300326401493527 1
0.0702356867740066 1
0.00787842075164879 1
0.0215168918240773 1
-0.0469025871918928 1
0.0923142781795103 1
-0.0795822116801251 1
0.0495917206477537 1
-0.0339734669122678 1
-0.15428521996068 0
-0.0106500263153791 1
-0.0667972710439299 1
0.0265653356040969 1
-0.0415865176286949 1
0.0536732047560248 1
0.00742123457286561 1
-0.00647187932268796 1
-0.0010176946348078 1
0.00632147762244218 1
-0.076654838166882 1
0.0349282179565411 1
-0.00996241955109979 1
0.0619806045228326 1
0.0720231812757943 1
0.0974715169808296 1
-0.00471478962714618 1
0.0759946311037116 1
-0.0110972009751963 1
-0.0540239794450496 1
-0.0152523195331153 1
0.0409404810574606 1
0.0887870189079096 1
0.0171367909474296 1
0.0834084591078753 1
0.0346934757618059 1
0.0329449504514201 1
-0.0237694452518608 1
-0.0175739463142409 1
0.0747753148876196 1
-0.0198501624079112 1
-0.10227127535747 1
0.0837689290310056 1
-0.0555443406934879 1
0.0161984083299894 1
-0.0625972020444671 1
-0.0397671726039636 1
0.0247646274578841 1
0.0337146653125917 1
-0.116926190724516 1
-0.0614938281439239 1
0.113431533358034 1
-0.0438236162439703 1
0.0902263595470049 1
0.0309471690708969 1
0.0269634114209099 1
-0.0371011695658902 1
0.0570156605847756 1
-0.00509744838328212 1
-0.100353273985669 1
-0.0950833443330446 1
0.0199824315460164 1
0.0629052302846271 1
-0.134999120310428 0
-0.0388850970695405 1
-0.0841378220556419 1
0.0093690315474925 1
-0.0717859409857598 1
0.0393546238628657 1
0.128600945286506 0
-0.0420387211612738 1
-0.0150563751272397 1
0.0708475216542919 1
0.0411991470715437 1
-0.0464512763745765 1
0.027786622985233 1
0.0337819525445227 1
0.0683371796360108 1
-0.0340755403744826 1
0.00314517552394721 1
-0.0310793460918283 1
0.0213495448148609 1
0.176029443357288 0
0.0735502896593258 1
0.0325026534825184 1
-0.0561487073681795 1
-0.0386798088160279 1
0.0809025586383074 1
0.106123985778967 1
-0.0122981623388616 1
-0.0259489032640086 1
0.0134821860841169 1
-0.0534714002536523 1
-0.106748915765876 1
0.108696923724965 1
0.0502487774195755 1
0.0604343090036128 1
-0.0321790369554102 1
0.04078311319293 1
-0.0586334386118716 1
-0.0318004684854023 1
0.0646239710443065 1
-0.0175354608842328 1
0.042634949622488 1
0.0376731304784606 1
-0.139284159300383 0
-0.00804770467640875 1
-0.0130710577020748 1
-0.0332190099742316 1
0.0955181086119797 1
0.0305342568980089 1
-0.0737988661600543 1
-0.178105854974111 0
0.02413295228756 1
0.0888063106433655 1
0.0241514173333936 1
-0.0378399443005807 1
-0.0285160480093096 1
0.0362224010233697 1
0.0756919064590943 1
0.0108331335539051 1
0.0502248462232775 1
-0.0269779920561042 1
0.0105003713550563 1
-0.117838969162688 1
-0.0145371998924557 1
0.0270757640669968 1
-0.0698865539803409 1
-0.00367942013905613 1
-0.0804771816683342 1
0.120889371979102 1
-0.0463620706032755 1
-0.0173964255475383 1
0.0787304222402175 1
0.0676576422019173 1
0.0914214074005253 1
-0.0506883815664208 1
0.10020949962752 1
-0.0951186027178195 1
0.00729824530468504 1
0.0332166878877118 1
0.113509958497906 1
-0.0279476296744655 1
0.00867516197551688 1
0.0123278322366335 1
-0.00149983320275411 1
0.0788883284112154 1
-0.07406212252064 1
-0.0136489835381699 1
0.02972047909381 1
0.150287927273156 0
-0.07323097977967 1
-0.0513225734483506 1
-0.0550969025796862 1
-0.0756435059257507 1
0.00168693124280277 1
0.011682573561078 1
0.0238172668859971 1
-0.0756569434987764 1
0.000645463002200117 1
0.0903225317446455 1
0.00301277382757884 1
0.0480544663923355 1
0.107494334132704 1
0.0124302505233867 1
0.0649032730996097 1
0.0565939616987313 1
-0.0838585762599833 1
-0.117649621077656 1
0.0614543735032008 1
-0.0669951226881407 1
-0.00438939295710826 1
0.0205063618412855 1
-0.0871709011976864 1
-0.0156400476726208 1
-0.0261684560479477 1
-0.0352816217133351 1
-0.0393136573109656 1
0.0535497153438545 1
0.0868116662107082 1
0.0652611542040826 1
-0.0681298562904142 1
0.0574937810610361 1
0.0429569731249519 1
0.127315629645468 0
-0.00971633924362068 1
0.0263616970813228 1
-0.191989388611392 0
-0.0845516914787591 1
-0.108206799930838 1
0.0367872894794182 1
-0.133442855834388 1
0.0409011224181102 1
0.0127567043483456 1
-0.0455081600160301 1
-0.0018000321153689 1
0.00493052217247754 1
0.0176469161012777 1
0.0249846274839785 1
0.0283317268230996 1
0.0258702295485256 1
-0.0120731653555951 1
-0.120745923430088 0
0.0841970342801842 1
0.0473071358660829 1
-0.0530892055247405 1
0.147249390126112 1
-0.183480807113092 0
-0.00588048237897225 1
0.0183426244352725 1
0.0850642649486834 1
-0.00442597002255459 1
-0.00610228338905542 1
0.0595911862225497 1
-0.0408418461849318 1
0.0654833563462095 1
0.0953037885569834 1
-0.115014786519412 1
-0.0058472325737496 1
-0.00218108514768493 1
-0.0947180277981901 1
0.146499432525028 0
-0.0374953098439218 1
-0.0645809340772912 1
0.0282571602102917 1
-0.047234344126604 1
0.011789699154138 1
-0.160951082052779 0
0.0136759160024907 1
0.0261003227494851 1
0.0980712672047624 1
0.046128388683355 1
0.0517137768530443 1
0.0525667598889732 1
0.00925731628481769 1
-0.0204299367172313 1
-0.164502201843785 1
-0.0294452564300093 1
-0.094607977763682 1
-0.0390242296353493 1
0.0428192892716924 1
0.057111676688508 1
-0.0730641809745274 1
-0.0926942230174787 1
-0.0475620293654752 1
-0.0399927490085748 1
0.0039266785007291 1
-0.124249618840767 0
-0.0286249509491941 1
-0.0421108464428969 1
0.00518854939196394 1
0.034019078945221 1
-0.0769144112707993 1
-0.0338634301045431 1
-0.0122094277012511 1
-0.106591520423974 1
-0.0371626795731219 1
-0.0873998474054479 1
2.63313959924724e-05 1
-0.123579727579845 1
-0.0465694918547478 1
-0.0308013504070285 1
0.0672073131975678 1
0.0291514585574592 1
-0.0175817468105525 1
-0.0032026986418016 1
-0.0721945082113328 1
0.104804107824839 1
0.014681742803805 1
0.0184097469135573 1
0.0478785877893221 1
0.0588116898172545 1
0.00420198173800679 1
-0.0747303578565058 1
-0.0783157442453804 1
0.0841747884153596 1
0.0256367643324722 1
0.142458375231354 1
0.0981323982589323 1
0.0527827569553003 1
0.0544295505834537 1
0.0585419365395888 1
0.122320010049221 0
-0.142792675585433 0
0.0699990005930017 1
-0.121581358732855 0
0.00350397770030236 1
-0.0219793598269413 1
0.162766037348114 0
0.0219529784021916 1
-0.0187844494238512 1
0.0629151748161116 1
0.00764909519327352 1
0.070763422341378 1
-0.00373617665948156 1
0.0324964357456806 1
0.0795752689930075 1
-0.0690930185000963 1
-0.0443416294974191 1
-0.0573205392282311 1
0.0256658125389272 1
-0.0118561638538564 1
0.0996464153583571 1
-0.0291605386181483 1
0.0304802520176741 1
0.0380843765416161 1
-0.019177719002838 1
-0.0243813618646754 1
-0.00641832456516875 1
-0.0597021655124468 1
0.0550802679438707 1
0.0268104366075154 1
-0.0772979646139335 1
-0.00257085611539057 1
0.0703926548873407 1
0.0300398330200222 1
0.109614055856721 1
-0.0758042935238379 1
-0.0992887990600788 1
-0.00389950125880273 1
-0.0475639271200896 1
-0.027961842016907 1
-0.0869179371262937 1
0.0745754991497556 1
-0.0343864429760392 1
0.0976806775394649 1
-0.0743367847491183 1
0.0450441872346875 1
-0.0817758090729673 1
-0.0439399525775068 1
0.0636945810300843 1
0.117959535069255 1
0.0460938610043194 1
0.141810340763772 0
0.0930934561113457 1
0.0115389091570872 1
0.0395885859870243 1
-0.148274681968055 0
0.0994086529696414 1
0.110764509310683 1
0.0696993992472073 1
0.160849631696501 0
-0.0474095105046482 1
0.00502120596841774 1
-0.0438575527418158 1
-0.050617154387806 1
-0.0119584664345233 1
-0.0160626834394048 1
-0.031897781166182 1
0.0297707420970937 1
-0.0189879023975585 1
-0.0179280636991828 1
-0.157864845273148 0
0.157905550172566 0
0.0788751708206214 1
-0.0403450796551814 1
0.128322825037215 0
-0.128119144523995 0
0.00615254992119626 1
-0.0829557247899801 1
0.0463382166474404 1
0.0386126840269798 1
-0.0135646894571285 1
-0.0132959079513384 1
0.0020434738378971 1
-0.00706581981714187 1
0.0061307897947724 1
-0.0245510958731805 1
-0.0638626931179759 1
-0.0476025031100692 1
-0.0672664234704321 1
0.0914815643130071 1
0.025422625577106 1
0.127226555799863 1
0.062524039044944 1
-0.0668623261062314 1
0.0464566198313623 1
0.0125823484943175 1
0.00358530016287178 1
0.0434732877198274 1
0.118389738281469 0
0.0740390410365805 1
0.0131548465649092 1
-0.0406511779517037 1
0.0919335006974668 1
-0.046320197848653 1
0.0873848383378883 1
-0.131075179289449 1
0.0206388249680962 1
-0.165077458942646 0
0.040276711061082 1
0.144672891602849 0
0.0479700470893206 1
-0.0339724762117367 1
-0.0529435867331819 1
0.0616037725884477 1
-0.0519177852588936 1
-0.0132848701342003 1
-0.12419035855912 0
-0.123271261536518 0
-0.0589674673777118 1
0.00459890188105579 1
0.0533817355101401 1
0.0370461869669066 1
-0.0997496303027855 1
0.03922704213573 1
-0.0244391930361967 1
0.0184100638763297 1
-0.0377133943967811 1
0.0878525923794607 1
0.0361821361724366 1
0.0381102259364326 1
-0.192498667330247 0
-0.0569261826478574 1
-0.0991570847090587 1
0.0487952012206495 1
0.00256449182178916 1
0.0761041216886313 1
-0.0666498526942182 1
0.0612484794117322 1
-0.0364346435153678 1
0.00487638375794904 1
0.00325238664563453 1
-0.0974773066177537 1
-0.0874999111369027 1
0.148326504676798 0
-0.0521196353185253 1
-0.0490080931996364 1
-0.0321677106247731 1
-0.0156401045391457 1
-0.0888026926309779 1
0.0146707377929631 1
-0.0516421790878085 1
0.0514404796970578 1
-0.0412622611529191 1
0.0193311671482082 1
0.0599528301484357 1
-0.0138751234787308 1
-0.0190455024173394 1
0.00649828067634928 1
-0.0617586167424344 1
-0.112472033859495 0
0.0481807352298484 1
-0.153668239542832 0
0.0266961687435764 1
-0.0551332126267185 1
-0.065672349721629 1
0.0500311858211972 1
0.0105618277714867 1
-0.0449114620991124 1
-0.0143497766009756 1
0.0255691388407686 1
0.0527133037280521 1
-0.0991929072531091 1
0.0505042912961622 1
0.0596868352349614 1
-0.0654490819032721 1
0.10336282984455 1
-0.0765957205263641 1
0.0598006996013913 1
-0.0368838707292376 1
-0.0956115550693245 1
-0.0291343137504569 1
-0.115635890820533 1
-0.0128193280803757 1
-0.0795562327173631 1
-0.0592839903535834 1
-0.120601255753306 1
-0.00611697755478637 1
-0.0103176434530271 1
-0.0301320406928758 1
0.0468089256098965 1
-0.0577981071620748 1
-0.0599782860437634 1
0.117468769422863 1
0.0315228240121831 1
-0.0502843409582037 1
-0.00784227011672518 1
0.0697179812380308 1
-0.024397159641634 1
-0.0658648847660201 1
-0.0107742386951356 1
-0.0535715142178783 1
0.0398303159348382 1
-0.05195927837043 1
-0.0198138191959743 1
-0.146541013936623 0
-0.133632276245749 1
-0.0334565923674494 1
0.0715262089450371 1
0.0820767484110101 1
-0.00702214900479616 1
-0.110700665735994 1
0.0416473423355144 1
-0.0295563782319971 1
0.0406960287016342 1
-0.0108930084493607 1
-0.0598179364622629 1
0.0085919317018533 1
0.0498842194489383 1
-0.00977442624749234 1
-0.103297889921067 1
0.0810399789089091 1
-0.064414605945597 1
-0.03929826196679 1
0.0385426852682988 1
0.0798216447878715 1
0.0928647814091819 1
-0.0384201529381749 1
0.0232213714742604 1
0.0579341631584672 1
-0.0273913519776041 1
0.0772188842976439 1
0.103773829710507 1
-0.117641124379233 1
0.0264197594984819 1
-0.0159238056825724 1
0.0811475731546452 1
-0.0268512299694226 1
-0.0260987171201766 1
-0.0350178524055501 1
-0.0147317014891766 1
0.0486370122123965 1
-0.160437420221819 1
-0.0237638321346293 1
0.0706230634604553 1
0.051235283444267 1
0.113320494253301 1
0.0311888080472836 1
0.0413240753792588 1
-0.122186223083235 0
0.0291153474118363 1
0.0339881651221441 1
-0.0284047066852883 1
-0.0385402549364159 1
-0.108291085505261 1
0.016087028025501 1
-0.0972691555712344 1
0.0777570721113909 1
0.0674527527089988 1
-0.0299407248017231 1
0.035550164589693 1
0.0530326502831067 1
-0.0920848011898821 1
0.0887092455888745 1
0.11191893110941 1
0.0753969205150161 1
-0.00385470872039229 1
0.116795521434231 1
-0.104876819036083 1
-0.145077683844792 0
0.0143580844193564 1
-0.0576032357742124 1
0.0170771235172287 1
-0.0447027765479793 1
0.0125590680998154 1
-0.080677995177427 1
-0.103533304781331 1
0.00388911010629527 1
-0.0153179682924242 1
-0.0523450033757721 1
0.0649664894213549 1
-0.0723970848920205 1
-0.0662927419759451 1
-0.0348787795921087 1
0.110058109275201 1
0.0640673609135766 1
0.00808266683827243 1
-0.0579973303633611 1
0.0735653092944451 1
-0.0523351733060219 1
-0.0880860222248666 1
0.116900490757661 1
0.0494678845677221 1
-0.0130187785603513 1
-0.0851694825511413 1
0.0257748310751373 1
-0.111797248106992 1
-0.0182924992881203 1
-0.0192486940554202 1
0.0863350640295069 1
-0.0280230210952619 1
-0.0976873636232038 1
-0.0402101923761283 1
0.0471270516858801 1
0.0376131296363534 1
-0.0165529862470345 1
-0.0305669231141941 1
0.031199593714209 1
0.0901365963324523 1
0.0343430614201853 1
0.0585849204191264 1
0.0879979629001194 1
0.0292374998783334 1
-0.0216670734056285 1
-0.00605075323219895 1
-0.0549951960298211 1
0.0214192324425397 1
-0.0362020492203546 1
-0.0854314119371983 1
-0.0462983465313325 1
0.0571657558558488 1
0.0169403411792712 1
-0.0710931650790215 1
-0.0736786586977914 1
0.0772419544659732 1
-0.0597346485777965 1
-0.0678379976786168 1
-0.0461138892956439 1
0.0328561846278008 1
0.0615285304891492 1
-0.0364644638407341 1
-0.124043905986241 1
0.0143128227892542 1
0.0817312551973271 1
0.036310807361149 1
-0.0334730183924227 1
0.130131036246262 0
0.00747152108320492 1
-0.0134965713644845 1
0.0728844946051585 1
0.0331505269448362 1
-0.0696865713850443 1
-0.0257638308247216 1
-0.0399038372851153 1
0.0258885378964042 1
-0.0512765896016235 1
0.102114133022102 1
0.0295191571413342 1
0.00668259997720579 1
0.0229688401707656 1
-0.0446933823448092 1
-0.0948246245883589 1
0.0964582366179486 1
-0.0245859318407226 1
1.43859157236553e-05 1
-0.0533611959603442 1
0.0807225488552517 1
0.0374869462841281 1
-0.0316648524184839 1
0.0351179083611109 1
0.043546135375379 1
-0.0692213289619641 1
0.0186848006136186 1
0.0568259121172422 1
-0.090765396888324 1
0.0350553599412756 1
0.0936778894380542 1
-0.071549554169076 1
0.0678568139701847 1
-0.0992195685155366 1
0.0847443140314604 1
0.0669281402143257 1
0.0336519155101128 1
0.0724268909537738 1
-0.124721762442997 0
-0.0173547587359429 1
-0.0341671224450648 1
-0.121807099968751 1
0.0235123219418026 1
-0.000609648968174022 1
0.138883544573325 0
0.0335919930258232 1
-0.0647915533082055 1
0.00649165249372126 1
0.012272092108241 1
-0.0726076416864298 1
-0.00286555212654764 1
0.060191410276794 1
-0.160949821667861 0
-0.152388472423048 0
0.0260171360137769 1
-0.00468865916430196 1
-0.0789766578834894 1
0.134325011936303 1
0.00700421921403696 1
0.0200367744286097 1
-0.103819391034296 1
-0.106686436570033 1
-0.0261206400884741 1
-0.0105217170748318 1
-0.0103777589745794 1
-0.0417398989662899 1
-0.0212218624647472 1
0.0322813969985064 1
-0.0941123790631818 1
0.10583386929366 1
-0.00158790040385798 1
-0.00382216388562152 1
0.0709844922679799 1
-0.0498228308212125 1
0.0403743098906476 1
-0.00824974327251105 1
-0.0864469559208101 1
0.0238049862429561 1
-0.0301285373280313 1
-0.00660158304503721 1
-0.145271441384658 0
0.154653772290202 0
-0.0694209314394402 1
0.00613026324394814 1
0.0187562319705811 1
-0.0873286669216952 1
0.0857595034955717 1
-0.068251952713173 1
-0.0462881976893269 1
-0.00202268166465278 1
-0.00644800645436926 1
0.0763397923412857 1
0.0736161924922033 1
0.0893396813142394 1
0.109030807892497 1
-0.0115697467627189 1
-0.115852893455822 1
0.00155968855487653 1
-0.0397706173822081 1
-0.104009274124352 1
0.00613451083545209 1
-0.0647055513427108 1
0.0016189028436933 1
0.0652694660143468 1
0.191956449917567 0
-0.0829768502263928 1
-0.0868277579270011 1
-0.0496363378928683 1
-0.0316954216515139 1
0.0375299822233808 1
0.0695195084389267 1
0.00295837848302755 1
0.0979049682444186 1
0.0531911120136451 1
0.0543721378533036 1
0.0533749455273849 1
-0.08633485545559 1
-0.0658905922234132 1
0.0521834689668592 1
-0.0521324056363186 1
-0.0169009423264548 1
0.0241412691373011 1
-0.0561004351323272 1
-0.0863356602868116 1
-0.0472261127609376 1
0.0547013399550345 1
-0.0552551798353395 1
0.00604810281676311 1
-0.0526103534866826 1
0.0423964479984728 1
0.0436619574997885 1
0.0111026293948553 1
-0.0314328591686641 1
0.0351881076660358 1
0.0341152563232717 1
-0.0286343389646177 1
-0.0280969138330756 1
0.0129580656061632 1
0.0694641356307901 1
0.0822335661556484 1
0.0555973989528045 1
-0.027998863905338 1
-0.0320876394692413 1
-0.11884875315354 1
-0.00860433255539074 1
0.00293577563745722 1
0.0546174478027255 1
-0.0796451837669001 1
0.00506328173610912 1
0.116252476976676 0
-0.0753695036458906 1
0.00901594275681734 1
-0.0384295919943467 1
0.0170237351284374 1
0.00729557120602486 1
0.0976422244093248 1
-0.00595324554706084 1
-0.0136609698498426 1
0.0735390864307786 1
-0.108911781052029 1
0.0315705270283498 1
-0.0999638249404432 1
0.0875479283440142 1
-0.0392851399884439 1
0.0103729625279518 1
-0.0919738516628372 1
-0.11814955852569 0
-0.0101482048353619 1
0.0565418938588437 1
-0.0271777296033859 1
-0.0643558690661047 1
0.0209690887241357 1
-0.0422287542107307 1
0.00466235915648427 1
0.0263776676058725 1
-0.00988670832012066 1
-0.0105861917380761 1
0.0584180357254275 1
0.0572805927733195 1
-0.0203017345225669 1
-0.0267195895382746 1
-0.0612952020129791 1
0.0686219385640387 1
-0.0270020595327896 1
-0.117152909998847 1
0.0565986869638909 1
0.0643007054223435 1
-0.0462872947195134 1
0.0220784596939534 1
-0.13459263403583 0
0.132734747288966 1
0.0705153630961266 1
-0.0896525995054265 1
0.0634522899440144 1
-0.0214822000422739 1
0.100028989111709 1
-0.0524035316683048 1
0.0737990998005863 1
0.0355721396185713 1
0.0393144252880337 1
-0.0188650305599922 1
0.0452365270217558 1
-0.0618402666825766 1
0.0283449913356826 1
0.00413420396830635 1
-0.00608853955903358 1
-0.0565335615381778 1
-0.0562070954686494 1
-0.0578081700255724 1
0.0563991781365685 1
-0.0127293582694 1
0.139495826425146 0
0.0617312584129006 1
-0.05486801014418 1
-0.0358728403464254 1
-0.0651915520706162 1
0.0646057517664839 1
-0.00860076234747711 1
0.075864129575639 1
0.047720390995173 1
0.0933844688350754 1
0.0212341249060908 1
-0.0566130323883254 1
0.0291391402967549 1
0.0474377330705594 1
0.0172884385806674 1
-0.0528276356249636 1
-0.0486674670751921 1
0.0740075700760656 1
-0.0330989433053988 1
-0.0104321424784558 1
-0.0309386882458885 1
0.172233716665492 0
0.0344301241342954 1
-0.124691945909487 0
-0.0750790432480569 1
0.0384978287179345 1
0.00200407304215683 1
-0.0725463089391268 1
-0.0923825496335125 1
0.0859973841128318 1
-0.04590468412284 1
0.0430525847000833 1
-0.0458161854999643 1
0.0592308211773185 1
0.0239113867207799 1
-0.0143527521772649 1
0.0227177460458569 1
0.033665711635241 1
0.0503498839495892 1
-0.001223253640224 1
-0.0721885751753277 1
-0.016056559475418 1
-0.0089984766641864 1
-0.000588232666688494 1
-0.00487604493435063 1
-0.0436021338713323 1
-0.11434577570838 1
0.00251490053941307 1
-0.0569204122119247 1
0.00194927460798812 1
-0.0442336952741896 1
-0.00925700996128949 1
-0.041008101882961 1
-0.0716432533824056 1
-0.0502738719194038 1
0.0929708475369602 1
0.134021965344694 1
0.0198302957367737 1
0.0632733512459612 1
-0.023066405776513 1
0.107947306884219 1
0.0119119275408575 1
0.0239857796819043 1
0.0213492375751064 1
0.0456903674039076 1
-0.0981527813195032 1
0.05330925131367 1
-0.0969302527775339 1
0.00326528219584804 1
-0.052087573836948 1
0.0675880380664165 1
-0.00688351650110709 1
0.00797773617545224 1
0.0377361498494832 1
-0.0694091745570874 1
-0.0309186203766575 1
-0.083741493226547 1
-0.114930136136001 1
-0.0207916210128975 1
-0.146469812605001 0
0.135198111043136 0
0.0330395041870599 1
0.0422334296034841 1
-0.00169125697098397 1
-0.0870937293278417 1
-0.0162977113359483 1
0.0584827722213737 1
-0.00335306383280442 1
-0.00866596219729207 1
-0.0186278910757434 1
0.0806401842959327 1
0.0461873762829432 1
-0.000421267781113942 1
-0.0114583662507739 1
-0.0168180636549486 1
-0.0437768112021896 1
0.121016603038641 0
0.0673368616455938 1
-0.0336124350048822 1
-0.0414282116033175 1
-0.140648800792937 0
0.0884295958674696 1
0.0311556638739882 1
-0.0707561055281432 1
-0.0120763496505826 1
0.040548886356813 1
0.00791316478371432 1
-0.062534353554396 1
0.0662637482899868 1
-0.010768882385837 1
-0.00365540315302111 1
-0.0497421031328305 1
-0.00250628744439381 1
0.0834389277328693 1
-0.0862915691891612 1
-0.0691648688623372 1
-0.0140998689930823 1
0.0135761327853068 1
0.0545661074426555 1
-0.0124330555106633 1
-0.0804056284796039 1
0.0659705881468474 1
-0.0479970237882698 1
-0.0665517847665477 1
-0.0141714115252546 1
-0.00378847306960938 1
-0.0217292576335362 1
-0.0927316876718102 1
0.0485792624663893 1
0.012414421352352 1
0.0680932563341262 1
-0.056741756149178 1
-0.00205323310692728 1
-0.0881175937495776 1
0.0170387598522567 1
0.072732288891719 1
-0.230995312010155 0
0.0135701632590308 1
0.0260682193004474 1
0.0323226158126079 1
0.0223078778016508 1
-0.0784005275783957 1
-0.111039297232308 1
-0.102335357070681 1
-0.028475736617153 1
0.0193566497288875 1
-0.0607228408172454 1
0.0691777333470575 1
0.0519588479332637 1
-0.0638587775153472 1
-0.0419919643977772 1
-0.0696796198447109 1
0.0311395625797868 1
-0.0798103465446647 1
0.0658457636930348 1
-0.0470754929597014 1
-3.9822089798712e-05 1
-0.106473351955863 1
0.0126732092848137 1
0.00761388501819084 1
-0.0349076861580104 1
0.0379744190098893 1
-0.0796073833933711 1
0.0951896906656776 1
0.00954685783168057 1
-0.114110445089643 1
-0.0532511457036952 1
0.091523569183015 1
-0.0733321838170444 1
-0.070225225838533 1
0.0610161582146767 1
-0.103738808905056 1
0.0290735747162704 1
0.0386910481889465 1
-0.100416574108207 1
-0.0138572199592141 1
0.0247321553041906 1
-0.0338680404529706 1
0.0972519151990974 1
-0.105486502154354 1
0.0651521971107431 1
0.101752793611899 1
0.0964801441938436 1
0.0322822113469661 1
-0.0414785354807978 1
-0.02435670088074 1
-0.123449923255931 0
-0.128645183113148 0
0.0578429253175951 1
0.0437685903081592 1
0.0254650445965449 1
-0.011786104306745 1
-0.055729073338502 1
-0.111172532251381 1
0.0113315480748594 1
-0.0160757909092369 1
-0.0192646609960447 1
-0.127952074133441 0
-0.0190126929397488 1
-0.094191335456103 1
0.129133270503987 1
-0.102664172293884 1
0.0455691916290975 1
0.0017009162280723 1
-0.0592949854901895 1
0.118323077279721 1
-0.0296214631725947 1
0.0327343673570315 1
0.00296859705562929 1
0.0415888840947081 1
-0.0112514672183867 1
-0.010342107992947 1
-0.0197158527377796 1
-0.10803211651401 1
0.0570429869790015 1
-0.0278140523135311 1
0.0860093564437333 1
0.059953766037773 1
0.0785246075307731 1
0.0388833871013656 1
-0.0239831468986799 1
-0.0467321098205548 1
0.0544883263305859 1
-0.0256621071142799 1
0.0222403517038951 1
0.020189893719341 1
0.0576418278613207 1
0.0482433159518435 1
-0.0378052776928247 1
0.11003206632841 1
-0.0453382933353964 1
0.00376507022684856 1
-0.0102432974328109 1
-0.0508234915642244 1
0.0428008019407204 1
-0.0240175659233487 1
0.065375455748813 1
0.0554753276753304 1
-0.0389197555829466 1
0.0163691812652279 1
0.0507270041735596 1
0.000758659783495979 1
-0.0227463440293147 1
0.0713393691353968 1
0.12136472528614 0
0.0158566086375125 1
0.0178366069150518 1
-0.0941806931574285 1
-0.0500227908400387 1
0.00628845969793895 1
-0.0469901502417956 1
0.0576181235873837 1
-0.00850439157732734 1
-0.00251740375737812 1
0.00553884367482302 1
-0.0144344630699473 1
-0.0862597231033619 1
0.0261519692120382 1
-0.00263286228687344 1
-0.047013347107879 1
0.0931938844049563 1
0.0365439425324191 1
0.0995838896051865 1
0.0540993052571886 1
0.0454117161418173 1
-0.0823574191294157 1
0.0326661676347441 1
0.0368555388921427 1
0.169903615596815 0
0.0236858973981523 1
0.0205152664649148 1
0.0710790293117083 1
-0.000904171591129996 1
-0.0223617143633943 1
0.073857143089305 1
-0.0424379598998573 1
-0.012568039113291 1
0.0176095932634412 1
-0.00609281472262666 1
-0.00991556614271261 1
0.0593117005558653 1
0.0440514028950647 1
-0.0184474965351514 1
-0.00627903005321703 1
-0.0100100418542406 1
-0.0868144955695302 1
0.114124339882723 1
-0.0332442030415572 1
0.0258136932004976 1
0.0346850168712016 1
-0.0237795920060078 1
0.0129417790808426 1
0.0343367150365806 1
0.0451414061601502 1
0.00934415199484423 1
0.0680597139107287 1
0.00102132098358486 1
-0.0387118174422128 1
0.0172717341178761 1
-0.0419629779592356 1
0.0171475577235318 1
-0.0312499048942961 1
-0.0690918689464471 1
0.0372262118899529 1
0.00255913947894475 1
0.0155217997575859 1
-0.0201740485502999 1
-0.0693009202347614 1
-0.0134733914204516 1
0.0705324738648852 1
-0.0504703965138008 1
0.0912553359938239 1
-0.0135319272283302 1
-0.0667497010840085 1
-0.0369366181674849 1
0.0317405979930677 1
0.0277213200413045 1
0.123374514382031 0
-0.0444482303326328 1
0.0450807063373746 1
0.0338316565038105 1
0.000199419654211268 1
0.0855678948460429 1
0.0528765417418842 1
0.105463782028255 1
0.0472625552857707 1
-0.0477930091302196 1
-0.0458336871549531 1
0.0700200417565029 1
0.00083575882933656 1
-0.105880278180875 1
0.126007362237455 0
-0.105801612983898 1
-0.0490333062507216 1
0.0282545906230037 1
0.0213601983716644 1
0.0423067068948054 1
-0.0448750019843121 1
-0.0330506528738015 1
-0.01128359846474 1
0.061947719821557 1
0.0219679214679231 1
-0.0867622455024113 1
0.0105932375731264 1
0.00635661691649221 1
0.0769883557012687 1
-0.0772417976056887 1
0.075319921539092 1
-0.0436432490262587 1
-0.0740904979556867 1
-0.116686639166149 1
-0.00654517261201028 1
-0.0221259925761837 1
-0.00484081474478444 1
-0.161125272030057 0
0.0480414279494511 1
-0.0604153377270619 1
0.0516198530300701 1
-0.133729281574777 0
-0.103133359543995 1
-0.0225150537251488 1
0.0104936082377162 1
0.0920854794916057 1
0.105368438930229 1
-0.00693264211111113 1
-0.0408249221195478 1
0.00689513706155305 1
0.0517574842509901 1
-0.0322803652471814 1
0.0286956693488418 1
-0.0179813359904344 1
0.00356411051709162 1
-0.0690122542710134 1
0.0794024718589465 1
-0.166780776549439 0
2.55877574456874e-05 1
0.0212958941741719 1
0.0422456372843628 1
0.0421487068319548 1
0.105799861537327 1
0.00681697662683756 1
0.0436614828174075 1
-0.110627558539835 1
-0.00622640126133152 1
-0.00881986594440987 1
0.0179789020821233 1
-0.134187411210676 0
0.0220864084767553 1
-0.034367203902478 1
0.105999231985642 1
0.0594744590690558 1
0.0520931862133424 1
-0.00698696744337143 1
-0.00759492310373001 1
-0.0738229918111281 1
0.0104155943895959 1
-0.00359801399502324 1
-0.0709816836767495 1
0.139280576873552 0
-0.0177192429684078 1
-0.152739041170214 0
0.0592375163191607 1
-0.00326918071985665 1
-0.0566417480493858 1
-0.0704935065332639 1
0.0423495540339001 1
-0.0801301379027689 1
0.0558863040665105 1
-0.0135711589269509 1
0.0295200471396262 1
0.0456755423704298 1
-0.03471926451263 1
-0.00378728099201774 1
-0.0466856292905518 1
-0.0754216604160134 1
0.0297438000747786 1
0.102101765805223 1
-0.0197346314678315 1
-0.0190967218030677 1
-0.028691728602257 1
-0.0373020515613567 1
0.0265897665048813 1
-0.0816335987084938 1
-0.0856259622642264 1
-0.0894677350727351 1
-0.0670313624567708 1
0.0490037849930694 1
-0.025746452257707 1
0.0113116806104041 1
-0.0508172684826059 1
-0.00997005866399932 1
0.0502735851736354 1
0.0231798669689929 1
-0.124014640215862 0
-0.0287770823397135 1
0.0542946667131816 1
0.0937719226455596 1
0.0756325272870817 1
0.00197020888630746 1
0.0596394696540532 1
0.0748864144543337 1
0.0101758730918548 1
0.00535310316951178 1
0.0249761728983815 1
0.0860723197728366 1
-0.0474688605955149 1
-0.00819021863563565 1
0.0509121218352825 1
-0.0224523469968036 1
0.0651817723977494 1
0.0528888213394859 1
0.0893185729741052 1
-0.074279205297226 1
-0.0210424323835414 1
0.0131258974636322 1
0.0211686927899391 1
-0.0617346031398442 1
0.0075537352043905 1
-0.0833587507480665 1
-0.122702580890723 1
0.0757942641979571 1
0.00465233829304204 1
0.0395942122286898 1
-0.0136078643549712 1
-0.00760324708165666 1
-0.00524301238724319 1
-0.0446296168110101 1
0.0209067361195696 1
-0.00962000608103502 1
0.00756957319123939 1
0.0653519033036642 1
0.0579745549008667 1
-0.0632816633525637 1
0.0722288116015496 1
-0.00948276601022998 1
-0.0264620928556135 1
0.0120015259900656 1
0.0645873759529965 1
-0.0657374706262353 1
0.0384009116339639 1
0.104249733664207 1
0.00700662914554571 1
-0.0999797528906768 1
0.0686363074676012 1
-0.0158458796548909 1
0.0751068424029682 1
-0.0477232722483304 1
-0.0241311484757742 1
-0.0645097454920976 1
0.0631229139163995 1
0.141849834286353 0
-0.0422917911745836 1
-0.0465688144059643 1
-0.0321715750500652 1
-0.00751399715185851 1
-0.167627425129958 0
0.0656423042927262 1
-0.0647805377969013 1
0.0729782368666836 1
0.0887805899243157 1
0.0463887546758207 1
0.0202483822684175 1
0.0044070972929912 1
0.0182107163044331 1
-0.0171217645904199 1
0.0614046212544457 1
-0.00163714310345151 1
-0.0330461673107403 1
-0.0119862632645347 1
0.0828313391955973 1
0.0410623763535044 1
0.00112622919062278 1
-0.0184816906435075 1
0.0158475478640908 1
0.0444363990566112 1
0.056372628159843 1
0.000533777883471833 1
-0.0492247148520128 1
-0.00784535228260758 1
0.0383101550883602 1
0.0802162180620877 1
0.0688715242056684 1
-0.0401120585642792 1
-0.0590085667393715 1
-0.0452874979087916 1
0.0918858782631522 1
-0.0561420388111608 1
0.0318826768158893 1
-0.0397476809445001 1
0.0201417185923348 1
-0.0348287045445535 1
0.0414873430506 1
-0.00778879556508134 1
-0.00913664303124259 1
0.0248115935544791 1
0.00651622898983082 1
-0.158301524286127 1
-0.000394876989206251 1
-0.0464659207282046 1
-0.0111481983315745 1
-0.0703706099765227 1
0.0191698544298557 1
0.0148595977768581 1
-0.0483183515055747 1
0.0137287734298042 1
0.107684833587708 1
-0.0573800053399454 1
0.0894295843725017 1
0.0289531019745192 1
-0.137832255617065 1
-0.0361705897958586 1
0.00575192782578055 1
-0.0496007024090093 1
0.0320328942675736 1
-0.0957966087341787 1
0.0156212901829262 1
0.220288676035442 0
0.0186870706637463 1
-0.0433473680409741 1
-0.00734402417606018 1
0.0455350113358214 1
-0.0971512361174571 1
-0.130095326871589 0
0.00165328952945673 1
0.041078043189125 1
-0.00609760557308187 1
0.180638444609809 0
0.0655934990225353 1
0.054852664210454 1
0.0695167350867953 1
0.00396494995571882 1
0.0533923180977259 1
0.110698399937849 1
0.0300494053249011 1
-0.0163594386721612 1
-0.0063103689251269 1
0.00639171655855574 1
0.0169418655497486 1
-0.0359243518633306 1
-0.0347798441937018 1
0.0971267749155972 1
0.0716578780696948 1
-0.0415980846895138 1
0.0154627660234058 1
-0.178350674009955 0
0.0862077931571533 1
-0.0639561492128036 1
0.0238399928704343 1
-0.0728028181375068 1
0.0815192059720612 1
-0.0548486918836884 1
-0.234952725982354 0
-0.054037372807057 1
0.0733997039298562 1
-0.0874551726216697 1
0.0112826270507606 1
0.056875724285377 1
0.0870090649249376 1
-0.0287881549288624 1
0.0973754769199443 1
-0.0191264183364275 1
-0.0354984299764305 1
0.0367416842859057 1
0.0851294727076433 1
0.0299509958764148 1
0.0283251896286417 1
-0.0614848578511809 1
-0.02852705412329 1
0.0687954455762711 1
0.0594950775012524 1
-0.0826137462478571 1
-0.0706350476224759 1
0.00140978555360045 1
0.00692507544275828 1
-0.00783975248571444 1
0.02994895508711 1
-0.087744146695296 1
0.0172922695091072 1
0.00633894869010838 1
-0.0631683649644141 1
-0.185200005606822 0
0.0168594142633455 1
0.23246269403488 0
-0.00289625699432131 1
0.0639384094248776 1
0.071342914436781 1
0.148483739677156 0
-0.0283805849561188 1
0.0299883342276034 1
0.0614004865668208 1
-0.01222859157674 1
-0.0479889832865464 1
0.0527474312320673 1
0.0580125464999657 1
0.0357021657109341 1
0.0261842956077086 1
0.0464467789241915 1
0.10895748966747 1
-0.0953678202832091 1
0.0187432529473317 1
-0.0104157531427992 1
-0.0393478924331197 1
0.0495682860794688 1
0.0137263094460727 1
0.0175344510073296 1
0.0114719400872861 1
0.0163963667613228 1
-0.0842856986699826 1
-0.0227234190490711 1
0.10183476232635 1
0.0088140269292656 1
-0.0492996589257522 1
-0.0448783836296412 1
-0.00361597360405593 1
0.0620279119819493 1
0.00616529844264054 1
0.120030711535798 0
-0.0156497191512732 1
0.122674461574082 1
-0.0800956639245953 1
0.025738822075789 1
-0.0877571952244714 1
0.030401823778349 1
-0.0794727280404624 1
-0.0647849410130123 1
-0.00663544677505884 1
-0.0836098089849971 1
-0.0201726824293198 1
-0.0380322662899029 1
0.119521867865146 1
0.0121088396094448 1
0.0186807937623909 1
-0.0223971128884916 1
0.015563570891845 1
0.00163677708018329 1
0.00324579650289168 1
0.021487003287447 1
-0.0456580019589539 1
-0.0186326116573337 1
-0.0270445914698246 1
-0.0038277068834646 1
-0.0170681870414293 1
0.0379856810263173 1
-0.0549256150510299 1
-0.00761159986146825 1
-0.0778416554639303 1
0.102696813029445 1
-0.0108120789501284 1
0.111198039232353 1
0.102790974347489 1
0.153473698285924 0
0.0302463049767364 1
-0.0845591358887225 1
-0.0640813374791957 1
0.0646521381978736 1
-0.00989215914264526 1
0.0278118626661893 1
-0.0252606666964799 1
0.0784780639489896 1
0.0815702801136195 1
0.0802490859323813 1
-0.0459337792448814 1
-0.00163322780234561 1
-0.12308037715117 0
-0.0302488701810295 1
0.0725995121364351 1
-0.0798234445675046 1
-0.103919441344246 1
0.0164687890911293 1
0.0218880056491556 1
-0.00693728094529115 1
-0.000784428127992166 1
0.0523632173251904 1
0.00526889881548119 1
0.0979149056925985 1
0.0576395127748626 1
0.0159734275757484 1
0.0806158923421174 1
-0.0444810333514558 1
-0.0577387908029095 1
-0.0425136007047263 1
-0.0979721376324319 1
-0.0883783373885749 1
0.0677648399912745 1
0.000380609470501061 1
0.0693866176626767 1
-0.0172515413799124 1
-0.0676728519743286 1
0.00945120134677968 1
0.0139947675942212 1
-0.0382770928554662 1
-0.0779581183621735 1
0.0471256274804731 1
-0.0177772195877585 1
0.00586419792577499 1
-0.0360727710253518 1
-0.014955364185325 1
0.0493874981224125 1
0.00558783158748395 1
0.0529498355549159 1
-0.0620138342927244 1
-0.059274541705341 1
-0.0704373671617539 1
-0.0211820407311566 1
-0.0222820551411298 1
-0.0343166258889681 1
0.00959464647095332 1
0.038069403614657 1
-0.0540455259897005 1
-0.0368705284138386 1
-0.0410093105725293 1
-0.0291681818029071 1
-0.0496886080062215 1
0.117170909644262 0
-0.0237357517126783 1
0.0157989445068194 1
0.0650152891659199 1
0.0110638584225711 1
-0.0582742943109325 1
0.0624991707476621 1
-0.0954119927823229 1
0.10345479418014 1
-0.0666254678821542 1
-0.0303534676615462 1
0.0532969938039068 1
0.0167305555821878 1
0.0143250894507206 1
-0.0934422003414316 1
-0.0237518638650357 1
-0.036544639299301 1
-0.0036335880155476 1
0.0110596339196629 1
0.0602304413238609 1
0.0247067143823937 1
0.0214312376491792 1
-0.0746575311567187 1
0.0767634233671158 1
0.0448482456324922 1
0.0704498428756101 1
0.0440619056628659 1
0.0505834152588647 1
-0.0128195585249527 1
0.00502137859623426 1
0.05489761900988 1
0.113077707507668 1
-0.106381423739341 1
0.00747113729350133 1
0.0289169918591318 1
0.0190101667456716 1
-0.0015293534159647 1
0.0235083620527676 1
-0.0144551487749842 1
-0.0356271843817882 1
-0.0921375298086776 1
0.0607077854120161 1
-0.0174339304537218 1
0.00438202883015941 1
0.0375845237421537 1
0.092085214271666 1
0.00915362145953968 1
0.0600766670058724 1
-0.101703265110959 1
0.0113230799955283 1
0.0799073379404423 1
-0.079890983775096 1
0.0598109951099132 1
-0.0523971959319724 1
0.0612089477994458 1
0.0804316411739814 1
0.119140535405163 1
-0.0761668311394665 1
0.115693589611483 1
0.0696323857953338 1
0.0969905717907858 1
0.12504247067833 0
0.0160575893529748 1
-0.0153999101271103 1
-0.0841066356691439 1
-0.140629485960648 0
0.0138955736302196 1
0.0649889777460977 1
-0.015852508092418 1
-0.154856596767704 1
0.0369636456413006 1
-0.00692078675781287 1
0.0038008005977012 1
-0.0834735563223553 1
-0.0640181727538752 1
-0.0289067487353491 1
0.0956865028453628 1
0.119214489473973 1
-0.0522582360916449 1
-0.0402714491593994 1
0.00885651378292423 1
-0.0341340685536647 1
0.0833268300198698 1
0.090981480554931 1
-0.0636282677456105 1
-0.0494109198517993 1
-0.0300754140117945 1
0.0318846332573 1
-0.0918937779987628 1
0.0963643536084341 1
-0.0497215459465547 1
0.0686301248783062 1
0.0253831213053444 1
-0.143213093853833 0
-0.0793913308976093 1
-0.149855292049284 0
0.0739684383450509 1
-0.00578743708329544 1
-0.000411118651240383 1
0.0339006894092377 1
-0.00734666692712894 1
-0.0608395393984524 1
0.0261269471247448 1
-0.0853366239781258 1
-0.0270573430294954 1
-0.0348801547484275 1
0.0787106894632252 1
0.0557836821331159 1
0.0476247551317024 1
0.0801290591505821 1
-0.0281574358783236 1
-0.0322692868622627 1
0.00236537782740827 1
0.0189406120936349 1
-0.00564482692904274 1
0.0186875807524148 1
-0.135175198623545 0
0.117973283624256 1
-0.0865443694900003 1
-0.0307215470401794 1
0.0656158135860197 1
-0.00729111190580501 1
-0.0901573113048404 1
-0.0238440914688505 1
-0.00296245800451886 1
-0.0713728368142186 1
0.0616488193650292 1
0.148113837135988 0
0.0247869510201573 1
-0.0168040095124373 1
0.00774908536509424 1
0.0258907939091025 1
-0.0960896999984591 1
0.00597857600147089 1
0.040540538772867 1
-0.168381946038523 0
0.0246546124438758 1
-0.0379695450167856 1
0.0339023898741187 1
-0.0625440866416833 1
-0.0736008422409751 1
-0.111802893905431 1
-0.0713513121947431 1
-0.0630857842109673 1
-0.0176073194886961 1
-0.0464655602377702 1
0.118934241833372 0
0.0556122711230492 1
0.015863225991216 1
-0.0484564191973034 1
-0.0339539299227317 1
0.00501577091800938 1
-0.0731011572085103 1
0.0265698851661503 1
0.140933015525105 0
0.152887465585165 0
0.0395174453824534 1
-0.147426488612557 0
0.00643406195330138 1
-0.00752066406089456 1
0.0527794558635292 1
-0.0224363615930566 1
0.00651885937049953 1
0.127382092779188 1
-0.0148664489427155 1
0.00735015944617526 1
-0.0706046439300731 1
-0.0173718703151456 1
0.0839738508895302 1
0.0215267561329667 1
-0.0745804317304671 1
-0.022836255207532 1
0.00644578906358101 1
0.0530272329425057 1
0.0983932962121981 1
-0.00332865093360697 1
-0.0477917418599754 1
-0.112735182869832 1
0.00991155220197176 1
-0.0120408459671622 1
-0.00580823804553926 1
0.123231339371741 0
-0.105721875545924 1
0.000503990359868568 1
0.0806951681501413 1
0.0129778975241922 1
-0.0358876126973624 1
0.109368632888426 0
0.0637350663078613 1
0.00331856338873917 1
-0.0498808016760685 1
0.0132640801201832 1
0.0664918361536693 1
-0.0479547172918503 1
0.083247282651044 1
-0.0582610599749206 1
0.0250661843810675 1
-0.00799940356292997 1
-0.141031542905371 0
-0.0543643351847316 1
-0.0511223663077301 1
0.112964977773965 1
-0.0794843074762673 1
0.0854074875513995 1
0.072291783742301 1
0.106861266732298 1
-0.0687817957815234 1
-0.0389843907719107 1
-0.0826034300000645 1
-0.0888770428100272 1
-0.0506585861684655 1
0.0556941985725203 1
-0.0300429448342125 1
-0.011009448988513 1
-0.0125913773890999 1
0.0521117610720035 1
0.0173130380178526 1
0.114213173261521 1
0.0666568978438541 1
0.084518072643108 1
-0.0148774329685901 1
0.0273548757290327 1
0.0688712598155082 1
0.0200256332051985 1
-0.00369492400999748 1
0.0386816749634416 1
-0.0504264462186224 1
0.0177907736841546 1
-0.054453058427857 1
0.129193540851528 1
0.0688290814635183 1
-0.0386889565547745 1
-0.000296803774625791 1
0.197947504393968 0
-0.0379984930974312 1
0.123978453925961 1
0.105411026949992 1
0.0881156380161912 1
-0.0452362283955212 1
-0.0921990180569041 1
-0.0629574558257568 1
0.0410098933171308 1
-0.199863820649638 0
0.0293965648270957 1
0.0542550219226777 1
-0.0235628074684509 1
0.00483049905306262 1
-0.0156137109678138 1
-0.0669350273176662 1
0.109186961226506 1
0.108709851310985 1
-0.00779037092644171 1
0.0138874256340831 1
-0.131208759024638 0
-0.0604489759105252 1
0.0402931125329845 1
-0.0825714537505921 1
-0.0335910095343075 1
0.140748990269001 1
-0.0130540563238943 1
-0.0462712455902726 1
0.112931230657286 1
-0.0368145217980277 1
0.0281309991379427 1
-0.0943425535219362 1
-0.00574207128442348 1
-0.0655512846179692 1
-0.0280493611627816 1
-0.0403909753482308 1
0.0260217758266549 1
0.0589696876499841 1
-0.0214928660592696 1
0.022801221595482 1
0.0311143030555936 1
-0.000379074888090289 1
-0.118841789930541 0
-0.024892553650011 1
0.0632172012864603 1
-0.0944547840884969 1
-0.0188549529121479 1
-0.0739066833456717 1
0.0740417589027703 1
0.0498568100631427 1
0.0906349177183987 1
0.0365098498087098 1
0.12100075492252 1
0.0258552988862402 1
0.0144608145296475 1
-0.0501624997511349 1
-0.00616449866705596 1
-0.0215475306464369 1
0.0265352968619098 1
-0.0463878423730619 1
-0.0683954926772699 1
0.0170986178618025 1
0.0361987599535819 1
-0.0783570582416469 1
0.0322474174342033 1
0.0332799750054515 1
-0.00435754934184195 1
0.0568687249419018 1
-0.0655740805354122 1
0.00382270617013133 1
0.0208775484973366 1
0.0146360169054576 1
-0.0382625287133549 1
0.0388378570675446 1
0.0586509041769085 1
-0.0158874988967808 1
0.0568282666880606 1
0.0763671735136285 1
0.0278740403148344 1
-0.0124314567920843 1
0.0226129488887148 1
-0.129556787905951 0
0.00130411220888344 1
0.0138312244766972 1
-0.0338923827232699 1
0.0457983218515683 1
0.0348700863675208 1
0.076511779391617 1
-0.0332197915494841 1
-0.0844135555631516 1
-0.0841502681754451 1
0.0213630876579155 1
-0.102699807664184 1
-0.0343345507650966 1
0.094591299098652 1
0.0458133489570123 1
0.0271100766085373 1
-0.0871694515920861 1
0.10129556519228 1
-0.0220351761846476 1
-0.0320875047425422 1
-0.0145008464316997 1
0.0674729313407293 1
0.00564320960178608 1
0.0415226418929896 1
-0.0317234542483664 1
0.0510516964420989 1
-0.0537973724086678 1
-0.017219693816458 1
0.0532086499389899 1
0.102096865373532 1
-0.0815393095569896 1
-0.103698876675073 1
0.00822412956974981 1
-0.0235245396861253 1
0.0329788084158902 1
-0.0615931103485961 1
0.00113223735791967 1
0.118054481895131 0
0.030781134489022 1
0.0744154200186714 1
-0.00331835006415436 1
-0.0308443901644543 1
0.0779554370617832 1
0.0327906513217608 1
-0.158206672636593 1
-0.0372157384246736 1
0.130709861140453 0
-0.0363904653696356 1
-0.042768963255576 1
-0.0362735337869511 1
-0.0608058233879073 1
0.0387399280668055 1
0.0565075220708372 1
-0.0344840785236751 1
0.0938551969988538 1
-0.0711145254518866 1
-0.0226762746217627 1
0.0994869058901054 1
-0.0327165394649326 1
0.112581641576374 1
-0.0469217384310964 1
0.0226653447203718 1
-0.115502108245269 0
-0.042533601705929 1
-0.111513764063723 1
0.0350989275054044 1
-0.100418256135882 1
0.00243354254711918 1
0.025877136473084 1
-0.0452920307983331 1
0.0676820681820961 1
-0.00511990994875487 1
-0.00335888984472558 1
-0.0211939031185041 1
-0.0564563609255206 1
0.0718981580403667 1
-0.00779897602596333 1
0.138328524899314 1
-0.0443433364931449 1
-0.0187240378739555 1
-0.115098165538667 0
0.0840850606623573 1
-0.0851818751509161 1
0.0594168137125511 1
0.0134615546511046 1
0.000112707071514048 1
0.0907614544352958 1
0.086135334596196 1
-0.0283237524463882 1
0.00751024393184488 1
0.222593417420603 0
-0.0650432261776314 1
-0.0218922575759312 1
0.0641005481785047 1
0.0665249415297735 1
0.086052031955525 1
0.124519940491747 1
0.00527540414051348 1
-0.10703974494402 1
0.127002951272798 1
0.111854296793556 1
0.107346335383546 1
-0.031744914885272 1
0.0137981689041757 1
0.0936673099175343 1
-0.00637841210384626 1
0.0557306051895428 1
0.116242300861286 1
-0.0299718074448871 1
-0.0524944961603178 1
-0.02347023557016 1
0.0244120791422563 1
-0.0481663131325624 1
-0.12868955441796 1
-0.0108312882197737 1
0.00745687346453176 1
0.0194255327761617 1
0.0175095695671259 1
0.0586468277846448 1
-0.0197560712283858 1
-0.0538069275585215 1
0.0177321763309118 1
0.0407192437865242 1
0.0219060329164953 1
0.0617158856330988 1
0.0530477042473333 1
0.00937553126140269 1
-0.0710162107114347 1
0.201548065500894 0
0.14553506870593 0
-0.00652933166175748 1
0.028944928444318 1
-0.0637387137581479 1
0.0531529268850453 1
-0.0728052368857657 1
0.0327840986000751 1
0.047394883219109 1
-0.0223800270040221 1
0.0637466102354891 1
0.0791431354231757 1
-0.0110633060988445 1
0.0487037683616288 1
0.0873439343381616 1
0.00846497357208255 1
-0.00970805536043647 1
0.19325033490671 0
-0.106984762536169 1
-0.0332964767459086 1
0.0197885229181564 1
0.012589919061627 1
0.0980271659841838 1
0.0231575762086214 1
-0.0220943336167268 1
-0.0222926616708313 1
-0.0164373304642044 1
-0.0224612190711763 1
0.0407393100341538 1
-0.0339481683752269 1
0.035682855889457 1
-0.0793710772806492 1
0.0329119489810389 1
0.0151140197433726 1
-0.00915610277635332 1
-0.025643745515978 1
0.136907756420584 0
0.0791254250024625 1
-0.0200873315155347 1
-0.00174672567408651 1
-0.0452201731795845 1
-0.00867622807659924 1
-0.00745860155156152 1
0.0639852221664862 1
0.0312057249547938 1
-0.118147938931436 0
-0.000981244430284068 1
0.0412671264753643 1
-0.0800122893742475 1
0.0558500153038762 1
0.0162690902381301 1
0.0504898630287474 1
-0.0512539425349757 1
0.0206387114827321 1
-0.0528327752706419 1
-0.0417347760560053 1
-0.0458581699430811 1
-0.0236105003465678 1
0.0298264641480964 1
0.0813390050683107 1
0.0235069582589123 1
-0.00612444821105195 1
-0.0597214606072325 1
-0.0151976759604336 1
0.00148642074965313 1
0.00230682508388451 1
-0.140587242210124 0
-0.0185266777837761 1
-0.0501989867144718 1
0.046563045596557 1
0.00684370392739515 1
-0.048469805510591 1
0.0840356022275127 1
-0.0849640389747883 1
0.00515391924617578 1
0.00375404654977637 1
-0.048434622871673 1
-0.0175799385996176 1
0.0576752372760421 1
-0.0217163087343165 1
0.00219965265026138 1
0.0801731117375881 1
-0.0285332175154634 1
-0.0674712821498878 1
-0.126653944443566 0
-0.0663655826914427 1
-0.0554752772894672 1
-0.0461527786824856 1
-0.025572150562445 1
0.0601853776270997 1
-0.10566913293379 1
-0.0603144067135898 1
-0.10566645086471 1
0.0403690501812543 1
0.000899901820102862 1
0.0112274662520773 1
-0.101663797561264 1
-0.0232829674812757 1
0.077336457131241 1
0.117529271865403 1
-0.0382784702370949 1
0.0489506094740474 1
-0.0540301972879854 1
-0.0189509268392994 1
-0.0995014432202432 1
-0.0164173046754808 1
0.0743169267585293 1
0.0181507898464829 1
0.0994133119089697 1
0.0509588851622607 1
-0.016421085789455 1
-0.0170524968056906 1
-0.0216301331538892 1
-0.0961558750357719 1
-0.0109020682059618 1
0.024085490853235 1
-0.0747789620983429 1
0.105454058315074 1
0.017957140665545 1
0.0241055679202174 1
0.0982802196160843 1
-0.0317496890785436 1
-0.00110301683264293 1
0.0640875270654198 1
0.114848809618741 0
-0.0866986721734333 1
-0.0198571298366762 1
-0.102647072772962 1
0.00961810038011054 1
-0.0712813269594155 1
-0.116420362122993 1
0.0095351484622456 1
-0.0656269906691825 1
-0.0999202868648388 1
-0.0277201762896945 1
0.0701800143436255 1
-0.0107629628670506 1
-0.0974194951556361 1
0.00875714211872775 1
0.112062365515368 1
0.0438053677261693 1
-0.126850263893693 1
0.129481864777403 1
-0.0203029256825678 1
-0.036074072496281 1
-0.0393058248148502 1
-0.0962821798096418 1
-0.0538793842699361 1
0.0197312825505011 1
0.0270742756060819 1
-0.0260995239707741 1
0.0918967720249821 1
-0.0900808528290045 1
0.0146358408020855 1
0.0602935694958207 1
0.0103767627089587 1
0.0165803976655141 1
-0.00984977452310604 1
-0.100076250133803 1
-0.0285242025856722 1
0.0272505323552952 1
0.0215615073195642 1
-0.0157720179557431 1
-0.0708224105258511 1
-0.0789793448452941 1
-0.0178506830827266 1
-0.0143279156689582 1
0.0916627391717965 1
0.167518671989271 0
0.048310897905863 1
-0.0256420687899949 1
-0.0586326629332098 1
-0.062173685774575 1
-0.0709540664966251 1
0.0894389867687762 1
0.108744581781867 1
-0.0129254246178615 1
-0.0500324096352059 1
-0.0452594644113648 1
-0.0871572363928554 1
-0.0176854046330308 1
0.0402436191810342 1
0.00878729619251736 1
-0.0592420150697463 1
-0.0583119674258955 1
0.0145957171002491 1
0.0950012547795991 1
0.0156466083747934 1
0.0930336562598817 1
-0.087948721174874 1
0.0864167904087948 1
-0.0502817936429881 1
0.0574335264184178 1
0.0348783385250753 1
-0.0372751286317063 1
-0.0855217909051792 1
0.0526582237665243 1
-0.0364205188739633 1
-0.0756377392749245 1
0.087444849531667 1
0.00149461673289214 1
-0.204133176151558 0
-0.141889412812043 1
0.00449527719317841 1
-0.149827605519829 0
0.0350651374402296 1
-0.0104984283728653 1
-0.0164739668328012 1
0.0329363355558699 1
-0.0415060370026394 1
0.0430293380801236 1
0.139210758989404 0
0.0100502940601766 1
-0.110147336675626 1
0.0236624058663594 1
0.00836110193815522 1
0.123487674571159 1
0.0186549429570713 1
0.0299122039032341 1
0.0826625325585258 1
-0.0864798809590501 1
0.0541421080803629 1
0.073090057281972 1
0.086642415112946 1
-0.0329358900636142 1
0.0375968589144664 1
0.127372791680181 0
0.0284782805966472 1
-0.0248027409652662 1
-0.0223823553014111 1
0.104180083903428 1
-0.0213260618242308 1
-0.0692837787257956 1
-0.0801263622549662 1
-0.0137656137126831 1
-0.00198249159574776 1
-0.00642598584927805 1
0.0732486981937075 1
-0.0121522157801118 1
0.0180680306552981 1
0.0714108039272747 1
-0.0999143245354523 1
0.0290882001459156 1
0.10247363789459 1
-0.0734664527437272 1
-0.0363348405273992 1
0.0592391893037314 1
0.102840295958282 1
-0.12648216951873 1
-0.0508355318246708 1
0.0151043055527393 1
0.0127612201358139 1
-0.00287486849942933 1
0.00119144245641901 1
0.103480494510064 1
-0.0544404874773495 1
0.0192395341567566 1
0.0351940215814796 1
-0.0527600809538376 1
-0.113176155488074 0
0.0997805980106733 1
-0.0346045388623759 1
-0.0587886423386761 1
-0.0483206776411538 1
-0.0439758263827 1
-0.00959376026629638 1
-0.00641585775324614 1
0.0356773009123748 1
-0.0280628950424154 1
0.0152657503367144 1
0.135082522921503 1
0.0676409849051621 1
0.0836689428320222 1
-0.0737514780207305 1
0.0438683532301055 1
0.0446329799247796 1
-0.132898574138466 0
-0.0460817381464101 1
-0.0286057943084937 1
-0.05829730768067 1
-0.0568590138320911 1
-0.0353412624148583 1
-0.00353200448747728 1
0.0543143888737367 1
-0.0114253275909901 1
0.0185142662306111 1
-0.0657673439653105 1
-0.0160855227661947 1
0.0330005100947638 1
-0.152581862907602 0
-0.0519189308544762 1
0.112469929664984 1
0.0424896415951123 1
0.0632308332989718 1
0.0792807961342243 1
0.0168724408483541 1
-0.0869619819171195 1
0.0124723912901826 1
-0.00109860443749592 1
-0.0741527790357269 1
0.0219383843355971 1
0.0463318531573845 1
-0.052172561092384 1
-0.0100685940490764 1
0.0328750979860592 1
0.100492082285397 1
0.0406870208883943 1
-0.0222704641262835 1
-0.000661200690041771 1
-0.153414768937816 0
-0.0688168443972354 1
-0.00371278408300921 1
-0.0241675419355265 1
-0.0539451861472757 1
0.0171956925565349 1
0.0113023067169025 1
0.0102851599323113 1
-0.00968262327615916 1
0.0229198921510232 1
-0.152844302555604 0
0.0507139041043403 1
0.00984841716448003 1
-0.0129398472280425 1
-0.0538500056198271 1
0.030764105824059 1
-0.00567220570923729 1
-0.0183093864631538 1
0.0538472836846003 1
-0.165415122216664 0
-0.0027789462306297 1
0.08178246549574 1
0.0202922388475741 1
0.0349046035638895 1
-0.0322306032275525 1
0.13716615526267 1
-0.00281419716921872 1
0.0150300852532419 1
0.0127162808663403 1
0.0633030867884516 1
-0.0645639418736499 1
0.0919812450491079 1
0.0687637294336867 1
0.0249422455670273 1
0.0412186478550957 1
-0.0129379164281417 1
0.0341342762653173 1
0.0579571075308997 1
-0.0142660364406072 1
-0.0515601651733923 1
0.0905365167549211 1
-0.0146994537001444 1
0.0505245170073127 1
-0.0302719210227534 1
-0.0533238198753922 1
-0.0527727575890333 1
-0.00602389458496203 1
-0.0112179400299078 1
-0.0532847656712412 1
0.0637355041650006 1
-0.0510865085763109 1
0.0407264331605913 1
-0.0452669354266999 1
0.0191667873449324 1
0.0809631463334889 1
0.0455546022429394 1
0.0143090487124849 1
-0.182513570241789 0
-0.00213362340976787 1
0.0652364974484004 1
0.0123451478771322 1
-0.00862694429936763 1
-0.0570102272268206 1
0.00598878419044975 1
-0.0770380828276248 1
0.0576802400104129 1
-0.0893401597373275 1
0.062287457866419 1
0.186409517407653 0
0.0439482497160194 1
-0.0489237895091286 1
0.0495175287916825 1
-0.0275057049608325 1
-0.0735033738684401 1
-0.0716882322144612 1
0.0295120083812377 1
0.0734302066589463 1
0.0413696002742378 1
-0.0289560801408785 1
0.0110866539258099 1
-0.0299501027942751 1
-0.00134885267229385 1
0.111774920255044 1
0.171299125960563 0
-0.0628975187243643 1
0.162816166831423 0
0.0107958346361706 1
-0.0532835569779739 1
0.0866173020178824 1
0.110624793860131 1
0.0905598142758021 1
-0.0282462560356279 1
-0.042685490793424 1
-0.121965272539978 0
-0.0209783617386885 1
0.0130236593780312 1
0.052969188794972 1
-0.0276969238372995 1
0.090353876123837 1
0.0434414374778859 1
-0.00676165573492778 1
-0.00703932221630849 1
0.028123107451883 1
-0.0287861748536521 1
-0.0110000115174107 1
0.0254794160285626 1
-0.0131660524887694 1
-0.000743192460505727 1
0.0801351579710664 1
0.00849390954877353 1
0.0225496172819968 1
-0.0858302399410871 1
-0.00775933710524999 1
0.143772057842643 1
0.114686509681181 1
0.0550038645919957 1
0.00413660850968843 1
-0.0603632629110089 1
0.00664687525160983 1
0.0207554418372469 1
-0.0222322977382569 1
-0.0285912117897023 1
0.00692719735504299 1
-0.00967296194403362 1
-0.0416436613123801 1
-0.0757861761808775 1
-0.06691394877266 1
0.0657038047928145 1
-0.0154367856392151 1
-0.0895003061324917 1
0.018561315439827 1
0.0159186188533601 1
-0.00907016857960602 1
-0.0191991936068976 1
0.077496032879877 1
-0.117287490210272 0
-0.00134548152550107 1
0.0329862180131613 1
0.0145444326838022 1
-0.0161527522995489 1
0.0368961689037699 1
0.0513285377801486 1
0.0161115140135591 1
0.0449723458550765 1
0.037280744652354 1
0.0063300163433565 1
-0.12873688421956 1
0.144047326291805 1
-0.0638280137308771 1
-0.054919917310527 1
-0.0358945027882232 1
-0.0151360992718932 1
-0.0568277910871066 1
-0.0735684055953472 1
0.0367454616788496 1
0.0614899181512682 1
-0.0160607337715252 1
-0.0559541469544278 1
-0.00289424973652841 1
-0.115589607731059 1
-0.098576776243179 1
-0.00316717891662639 1
-0.0164982299197102 1
0.0243742696142088 1
0.00454815438942623 1
0.062778305834721 1
-0.00685886378158547 1
-0.0936195430763828 1
0.0047791773275396 1
0.0505613277450719 1
-0.00785676299877052 1
-0.0857000578405431 1
0.0687548555341473 1
-0.0758255480058528 1
-0.00729298040717488 1
0.0418986580426568 1
-0.0612686869661235 1
-0.0510651611206818 1
-0.0899885225461098 1
-0.0500189662376955 1
0.114986728313237 1
0.0320388761802681 1
-0.0389891037351646 1
0.00981274331469454 1
0.0169996928038156 1
-0.0134305634012479 1
-0.0625545206037518 1
0.0621090393232371 1
-0.0207201948771744 1
-0.00514813557474083 1
-0.0398326098238791 1
0.00798782075078723 1
-0.109285608941414 1
-0.0164953759639487 1
0.0949419430603409 1
-0.00335660769200857 1
0.0363489501844036 1
0.0133341500045668 1
0.048626400184119 1
-0.0709690357277599 1
-0.0204665322263373 1
-0.0721845100206655 1
-0.0830170475321088 1
0.0119534637277326 1
0.0642157662561341 1
-0.0623948861663498 1
-0.0573348273707085 1
-0.0635290438484566 1
0.125315048263371 0
0.039346270270869 1
0.00281112979869726 1
0.0120389444140598 1
-0.081363484931754 1
0.0634062571067689 1
-0.00567807709260499 1
-0.0601218540037637 1
0.0148518910736295 1
0.0475920570187266 1
-0.0156044172896925 1
0.0579990881703914 1
0.127651630338406 0
0.0882793322723995 1
0.00318594678374609 1
0.0405401245412801 1
-0.00932750134180459 1
0.0223481228504566 1
-0.0770451217467095 1
-0.0119447094296162 1
-0.0412817029384941 1
-0.0872117934516323 1
-0.0668088123432599 1
0.0588792193076104 1
-0.0521625265589631 1
-0.0807271094621709 1
0.0704643197407508 1
0.173658751211183 0
-0.0802698603292282 1
-0.0318055305493214 1
-0.00527384574618716 1
0.0922315842113159 1
-0.0613549326863038 1
0.117739364633847 1
0.031476219723105 1
0.10641354856394 1
-0.0678926236796832 1
-0.0195464031030865 1
0.188229599517646 0
-0.0856280070945527 1
0.0371364370645956 1
-0.00538695723098532 1
-0.0893473474721806 1
-0.0504450712206703 1
0.0277683772174335 1
-0.0896973592670723 1
0.0591479001877613 1
0.0245501371020773 1
0.0914340348546482 1
0.0358465990240245 1
0.100670951736846 1
-0.117768026382483 1
-0.0617289863936921 1
-0.02826735241161 1
-0.0458239533483336 1
0.0255708233668321 1
-0.0029203485965711 1
0.0998414201295724 1
0.0339689906024761 1
0.0575457647852105 1
0.115309084599466 1
-0.0203320838584886 1
0.010957136671334 1
-0.0524920454250176 1
-0.0391732923512618 1
-0.0343068243653786 1
0.0972709171168358 1
-0.00785353771430207 1
-0.00179933292223623 1
0.0219612944950906 1
0.0159994985440189 1
-0.0289325190404503 1
-0.0314530869070067 1
-0.0657393934271751 1
-0.0225961851402223 1
-0.0123280070648347 1
-0.0199398765440428 1
0.0863662615340152 1
0.028587137039782 1
-0.0337615769466586 1
-0.0913241285130032 1
0.0815229013066768 1
0.00534573651619892 1
-0.0207128202227254 1
-0.048555789905897 1
0.0657366205186991 1
0.0100876957548917 1
0.057736966690037 1
-0.104152891131033 1
0.037144739144082 1
-0.0273871589680308 1
-0.0143662374139948 1
0.0628828030660322 1
0.0382560372012764 1
0.0445062871848717 1
0.124690187559094 1
0.0699020700183136 1
0.194822410451242 0
-0.055467527193966 1
0.0400406370288456 1
0.0399144441735725 1
-0.0686468259117992 1
0.0420147605395948 1
-0.032335551683879 1
-0.119380927961815 1
0.0189219461815927 1
-0.0534600115975255 1
-0.031257511110289 1
-0.0478049690720393 1
-0.0158727937086032 1
-0.0132680565607542 1
0.0289675327107823 1
0.0341753774200403 1
-0.133989204470351 1
-0.0757183472781291 1
0.132915242678831 1
-0.0853047087544832 1
-0.0384701128396453 1
0.0983967506847745 1
0.05177659449359 1
-0.0907334586492542 1
-0.0112072453207711 1
0.00410701667811218 1
-0.072246176594523 1
0.032630010043156 1
0.0468717248868352 1
-0.0300697944971631 1
-0.00610304000228072 1
0.0618808981126756 1
0.105294521960868 1
-0.0018631654785077 1
-0.113416368691261 1
0.0644601329495173 1
-0.0946888659958246 1
-0.0648276105427044 1
0.00255025471525613 1
-0.099263042771647 1
-0.0802645009687805 1
-0.105534407086794 1
0.00365263111202121 1
-0.0185908626594334 1
-0.0755052386268548 1
0.0945098469275323 1
-0.0747580963722465 1
-0.0260737143136051 1
0.0200153633635622 1
-0.114749592402778 1
0.0245544227401454 1
0.0584862062423561 1
-0.0186466505143067 1
-0.00532437696908991 1
0.076461335988727 1
0.0439843580669233 1
0.100953097737995 1
0.0245890368628645 1
-0.101679006200406 1
-0.0260982432992971 1
-0.0148914274796562 1
-0.106483977936976 1
-0.112266332138346 1
-0.087302653558142 1
-0.0181782604533189 1
0.0558760714711282 1
0.0430615244636801 1
-0.0741807703328634 1
-0.00150821756390182 1
0.0437884975124279 1
0.0911690811324218 1
-0.00306263771897212 1
-0.0392953218120231 1
-0.0668568469485659 1
-0.1136509135304 1
0.0563148256972132 1
-0.149434233800685 0
0.0824367116694337 1
-0.0295599381646479 1
0.0694487608843797 1
-0.0704483976694073 1
-0.0117423951285837 1
-0.0434375656379035 1
-0.0534609930932195 1
0.0373891638353959 1
-0.000891004556482281 1
-0.0900547484255831 1
-0.0555774441580617 1
0.0830790055690893 1
-0.031287932318792 1
0.0615208455263233 1
0.016800474184695 1
-0.0305279570147809 1
-0.0189508609298824 1
-0.0589783084053087 1
-0.0503035884184648 1
-0.0657585003960445 1
0.0626296906781576 1
0.0795433056642492 1
-0.034960746088473 1
0.0514978095330277 1
0.050893554882243 1
0.058958191884194 1
0.0400834376976528 1
0.0112887830958641 1
-0.000602331179998148 1
0.0727049065326529 1
-0.0284993479712438 1
0.0267733097915127 1
-0.138615077536357 1
0.0894164134091565 1
-0.0729146601535034 1
-0.151987910501725 0
-0.00842129138782866 1
0.0746460215179899 1
-0.0744032437059357 1
-0.0307741936718339 1
-0.0130667789288262 1
0.015410329563666 1
0.0542735813936226 1
0.00361077561731411 1
-0.0434252201829591 1
-0.0240685844454643 1
-0.143389714796742 0
0.0745348461950695 1
-0.0953390960633529 1
-0.016245313673198 1
-0.0530004501419826 1
0.0242897593411224 1
0.0884086328935701 1
-0.122007597938839 1
-0.178517586300184 0
-0.0590082748513029 1
0.0570162144414094 1
0.048216642373248 1
0.00163098864494281 1
-0.00128484778210231 1
-0.0671305062655727 1
-0.0749129007058509 1
0.0759945935024464 1
-0.00334328833791802 1
-0.00680179084310534 1
-0.0052003523672292 1
-0.0288940830159643 1
0.0315710363451415 1
-0.0124712673698422 1
0.0246044170353029 1
-0.053094280813635 1
-0.0914100972475664 1
-0.0387915705136746 1
-0.0794118413221123 1
0.0104506239133023 1
-0.111227582881899 1
-0.0215197573782765 1
0.0223960285939937 1
-0.0326073776666721 1
-0.0578005031404004 1
-0.101959666899885 1
0.0175683218934968 1
0.00342464520555655 1
0.0315272616917595 1
-0.0336042349417144 1
0.0705671404119861 1
0.102386887913665 1
-0.163889094712985 0
-0.03855675992638 1
-0.0815785508644211 1
-0.106159215361694 1
0.00820041277350981 1
0.0912170256529281 1
0.00834375402037104 1
-0.0617808995442121 1
0.049587626619057 1
-0.0276636946376807 1
0.0362367875532089 1
0.0100448349609734 1
0.0770236880438889 1
-9.20532443729576e-05 1
-0.00223320664134462 1
0.104001952035198 1
-0.0974803354954032 1
0.0808757588295282 1
0.106562404288306 1
0.0231216129400766 1
-0.0352066983545708 1
0.0465380363702362 1
0.0862969307218415 1
-0.0676521192688382 1
-0.0950882835712953 1
0.0468481963161439 1
-0.0131078280063682 1
0.0038593389061112 1
-0.00111956279499221 1
0.0325748509635077 1
0.0369289207133003 1
-0.0928919284036206 1
0.0309701652084267 1
0.0938270913231745 1
-0.0224638466362811 1
-0.0931040027738303 1
0.00640499949863659 1
-0.0635215686396828 1
-0.0835134942754122 1
-0.00653295405917866 1
-0.0443385004323556 1
0.014732972454037 1
0.000551468408610702 1
0.0721638521347752 1
-0.0606232754206203 1
0.0280364022383575 1
0.134695847530857 1
0.00132305753301273 1
0.0516838533187643 1
0.0439110544434937 1
-0.0565472743337021 1
-0.000387007034468082 1
-0.0421356947269314 1
0.0503933284535293 1
-0.0304911273566288 1
-0.0210571685544756 1
-0.0447899415247773 1
0.0712706723333407 1
0.0231701322393863 1
-0.134227790724711 0
-0.00357819937764742 1
0.0279455909253377 1
0.0239890049810909 1
0.0554349322334044 1
0.00248531408498911 1
0.0505107755702075 1
0.022770626652129 1
-0.00941376983767392 1
0.0970190710923799 1
0.0316127537876389 1
0.0146675770666748 1
0.0241316753899987 1
-0.0435591117286749 1
-0.0775311319493325 1
-0.0308588414802073 1
-0.0546355091384659 1
-0.021102703305628 1
-0.00257703736208621 1
-0.0583176287740319 1
0.0357790237686753 1
0.0131810206879032 1
-0.078756562146695 1
0.142018193522015 0
0.0733696672490724 1
0.054343879956581 1
0.0730540226615989 1
-0.0303423949592747 1
0.0520833364527721 1
-0.0323023129220797 1
-0.00551812174165505 1
0.0270649686569963 1
0.00976981439480724 1
-0.108247628637958 1
-0.0945648491887133 1
-0.0643079195182997 1
-0.00972627665194239 1
0.0264495529981593 1
0.0448960738469779 1
0.102654623506394 1
-0.152836733103203 0
-0.114367278847466 1
0.0116379225745762 1
-0.0306767793090817 1
0.0192911762977793 1
-0.116927695945678 1
-0.032781440416725 1
0.0141075989292716 1
0.0305092481361928 1
0.101777246365783 1
0.0349317845552405 1
-0.0138916461363165 1
0.0105760562762595 1
0.0761400539953541 1
0.0369527881443395 1
0.156821491605884 0
0.0345896860391244 1
0.0846270465405896 1
-0.0360691356506107 1
-0.06992363460761 1
-0.100024417237221 1
0.00699989972452038 1
0.115641006039874 1
-0.0337512956704934 1
-0.0479849557927345 1
0.116137939420699 1
-0.0023644738306812 1
-0.00596057915694653 1
0.065204779321526 1
0.162551121181475 0
0.0343850687923177 1
0.0482189317941694 1
0.0603225980321749 1
-0.0790889928211884 1
0.126644389025184 0
0.0348946418616119 1
-0.0182879855626775 1
0.0377219532298194 1
-0.128303989124564 1
0.00386349017500616 1
-0.0312768014604713 1
-0.0859805180146926 1
0.0108115418070001 1
-0.000576418754874776 1
-0.0714463287474321 1
-0.0327150421801954 1
-0.00659114547078898 1
0.0916369065403821 1
0.0931100327977029 1
-0.00137922582313215 1
0.0850423930199009 1
0.0724687950268266 1
0.0174513466326488 1
-0.0949537409622009 1
0.00323285285014316 1
-0.11140020097256 1
-0.0138133371800035 1
-0.0742501508364164 1
-0.0223773112761137 1
0.066869467388795 1
-0.051821807984894 1
0.0329516493912105 1
0.031931602551755 1
-0.0234443910505508 1
0.046181821920167 1
0.174187128501038 0
-0.064021135393875 1
-0.00219184519389905 1
-0.107431340903054 1
-0.0766994571696248 1
-0.0227858230910889 1
-0.0926671086692847 1
-0.0123777731555208 1
-0.0277525736400271 1
-0.0271831076210727 1
0.0710642371204556 1
-0.0237433100786925 1
-0.125575134184287 0
-0.191313340591776 0
0.0578376731200882 1
0.084892633693814 1
-0.00397466532146723 1
-0.0446095800618057 1
-0.0828976848827259 1
-0.000632895858466972 1
0.028188550092757 1
-0.0123263198522074 1
0.0528417337954518 1
-0.0445874838543016 1
0.0556785443760834 1
0.00279786406529991 1
-0.0715028105905143 1
-0.0277977648465805 1
0.0239502252783015 1
0.00639503861425317 1
-0.0119022972307771 1
-0.0136898788230573 1
0.074649215847742 1
-0.0262312752019352 1
0.0579393729988266 1
0.116319126546858 1
0.031911121606781 1
0.15941317685317 0
0.0287976448394946 1
-0.0450337304668508 1
0.0521033182600951 1
0.0265824854914288 1
0.0733672221298769 1
-0.0969417292276371 1
-0.139133825631304 0
-0.112028137688927 1
0.0839796940995046 1
-0.00789710245821738 1
0.0910546137389785 1
0.0420285761936712 1
-0.0465174382244196 1
0.126463044392378 0
-0.047577217680734 1
0.000651651287399507 1
0.0767618580912088 1
0.0188893309338043 1
-0.0186752274501397 1
0.054975951813315 1
0.0163845228563003 1
-0.010163499294719 1
-0.0681683582351195 1
0.0873501944115998 1
0.00271476271070633 1
-0.108125345118132 1
0.0595933266989827 1
0.039805782105968 1
0.105654727132119 1
0.0647585391263785 1
-0.0256422049212992 1
0.105802118759228 1
0.158138127302338 1
0.114941128520284 1
-0.0252961155739691 1
0.0077141195544335 1
0.119475064329484 0
0.0515662144502891 1
-0.00197779521885202 1
0.0318647335257243 1
-0.0124099888891179 1
0.122760115533184 1
0.0165585981973146 1
-0.149807245986833 0
-0.0959342987808202 1
0.0521033415756179 1
-0.00648524383074931 1
0.0124980177113253 1
0.0163325319049717 1
0.152659451555774 0
-0.000386001445653131 1
-0.126008047642047 1
0.000548496176496757 1
-0.0237348357175715 1
0.00613067266528681 1
0.07663791199602 1
-0.00908327088446266 1
-0.0238432013590339 1
0.0574564985124346 1
0.0270264989580575 1
0.0147685777649536 1
-0.0487613639260886 1
-0.0168777665706536 1
0.053570366361191 1
-0.00853625586830166 1
0.0292103631254364 1
-0.0454638448794111 1
-0.0583006807586173 1
-0.00143885966554259 1
0.00253481134981798 1
-0.0567358980721894 1
-0.0417580909381214 1
0.00927360839761061 1
-0.00891314461851369 1
0.0258413459247325 1
0.0178458521433641 1
0.0671640327419573 1
-0.0588966818353842 1
0.0790843197156182 1
0.00450086207573657 1
0.0618413778125021 1
0.0665376685213025 1
0.085363353184132 1
-0.0708975217234614 1
0.09770592845054 1
0.0111252787198233 1
-0.0289749539401388 1
0.0109405009767766 1
-0.0421565417975046 1
0.049639217739336 1
-0.0356863229219909 1
-0.107978822250804 1
-0.0739123631300664 1
-0.0110074872874891 1
-0.000323171570209402 1
-0.045494664760578 1
0.0419545604925321 1
0.114898470055979 1
-0.100127782371114 1
-0.0433569372491116 1
0.0673351211494381 1
0.053087212152889 1
0.073770453785742 1
-0.0436781210684116 1
-0.0597447029256814 1
0.0182107744653597 1
0.0335971746083834 1
0.0458111557735003 1
0.0190608723061825 1
0.0979211652331425 1
-0.0157980982045937 1
0.0141760055928665 1
-0.0288373554592705 1
0.0743274541522193 1
-0.0109351297931381 1
0.151364309815259 0
0.0868785296909562 1
-0.101340750976041 1
-0.034033381807416 1
0.0324672166375568 1
-0.0374208162482743 1
-0.0480574848103543 1
-0.0602649756202429 1
0.099168586242294 1
0.0512490727664253 1
-0.00427141499857824 1
-0.0119141454725137 1
-0.0512080436731837 1
-0.0246569148681366 1
-0.0182454377322286 1
0.0288116248037149 1
0.040002999316952 1
-0.0509435745044593 1
0.0290652007513222 1
-0.0343160345813187 1
0.0467725517898041 1
0.0417993673599472 1
-0.0875299073246268 1
0.000239700806303658 1
-0.0509692968044057 1
-0.0172489049604335 1
-0.0398854089678047 1
0.00147367244637063 1
0.0386190181839193 1
0.0433609866671826 1
0.0108828099504614 1
-0.0999708529072156 1
0.00229564883047473 1
-0.0907967431561793 1
-0.0755296785250105 1
-0.0506203441409877 1
-0.0326497413076371 1
-0.0096995672181626 1
0.108811735976594 1
-0.04326087215521 1
0.0428992480849509 1
0.0680879692633135 1
0.0609685497173008 1
0.104536403862947 1
-0.0656718739909846 1
0.0170156703936901 1
0.0455299780870594 1
-0.0917688452091075 1
-0.019381556793146 1
-0.051108505036863 1
0.0208581269013877 1
-0.03672521194979 1
0.0529421383114966 1
-0.118071490618007 0
0.0224747786157988 1
-0.0817450951560297 1
-0.178142386532056 0
-0.0416315442119969 1
-0.0452590460598672 1
0.0633786588307461 1
0.0373267611891182 1
0.0424830942822705 1
0.115476517712046 1
0.0672349945679584 1
0.102208296871756 1
-0.100338753173961 1
0.0275837381515312 1
0.0678071223818188 1
0.00618365756675942 1
-0.111880142229024 1
0.0549071793603769 1
-0.023064147913185 1
0.0324567607541489 1
0.0372971675468869 1
0.0983694219223736 1
0.0527856432193494 1
0.0732628982100642 1
-0.00327075191198127 1
0.094342231842224 1
0.0678549686549662 1
-0.0548712400450385 1
-0.136784644096989 0
0.0280190746073182 1
0.0198361410205605 1
0.0469835786996673 1
-0.0214744753622761 1
-0.0520524289766303 1
0.0381932865809697 1
-0.0788430936619201 1
-0.0933910618283036 1
-0.0272432822977592 1
-0.0194279769263841 1
-0.0445154053006241 1
-0.0407795784619242 1
-0.0706025031461662 1
-0.0213479433781773 1
-0.016549085652896 1
-0.0471246934842231 1
-0.00198642963725087 1
0.0655636236718331 1
0.029236313821724 1
0.0789797436969026 1
-0.0909646046771952 1
-0.101219610488686 1
0.10507915361473 1
-0.0224912323602446 1
-0.0423377217956828 1
-0.0305206434108157 1
0.023759777149365 1
0.0409620468541139 1
0.000179043454677969 1
-0.0516422913831934 1
-0.0743085255788614 1
-0.0172202476000516 1
0.0380820623797411 1
-0.0113888619275208 1
-0.0918378741188415 1
-0.0322315626029104 1
0.00347229089961982 1
-0.00272528001515718 1
-0.0620913338288365 1
0.0221947976824287 1
0.0397614138335361 1
0.0284333427073862 1
0.0371284056328023 1
-0.0150707002817572 1
0.0244566489536177 1
-0.0632736631582037 1
0.155879079857205 0
0.110294507462691 1
-0.117551197349733 0
0.0265384788945789 1
-0.164665713308849 0
-0.0508620214281 1
-0.0341393704966634 1
0.0991707698004823 1
0.000885375708416473 1
0.157445424366018 0
-0.0313543199219389 1
0.00762668787355863 1
-0.0266419318507444 1
0.014754874738497 1
0.0321717674564991 1
-0.0146405489155904 1
0.0558317325225847 1
0.0216920422089054 1
0.0920176099611428 1
-0.106206955707521 1
-0.00167743078377994 1
0.096836169216193 1
0.0130975595009497 1
0.0908861463794496 1
0.126581059266321 1
-0.0813356935958963 1
-0.0979655636660467 1
-0.0706263549686342 1
-0.0146961421503355 1
-0.00579608589815615 1
0.0619749119817439 1
-0.0422498499542917 1
-0.00211309325673054 1
0.0449976586276448 1
0.00357870492126347 1
-0.0364290271927017 1
-0.0181115889841734 1
0.0755867732979424 1
0.0864864525748841 1
0.00530383445470298 1
-0.0250261834111977 1
-0.0485627064212344 1
0.00119687046660428 1
0.0146120367366992 1
0.064800397574673 1
-0.00863569720644363 1
0.0241030658389025 1
0.0317773020401268 1
-0.0133501618045998 1
-0.0319448338156792 1
0.0759960081846486 1
-0.0491403591116496 1
-0.0360654588774075 1
-0.165521889694653 0
0.103410670564761 1
0.0359415853643834 1
-0.122098434980128 0
-0.00375063975741656 1
-0.0482490608241377 1
0.00690691368126838 1
-0.0718050149297373 1
0.11668159627401 0
0.138979828885336 0
0.0764990780010132 1
-0.0636857520571065 1
-0.0551400581684916 1
0.00487986943475436 1
-0.0906136616307988 1
0.132850003591931 0
-0.0747580323723878 1
-0.0763066393162479 1
0.0386024587960604 1
-0.163915343643864 0
-0.0011205671714195 1
0.0198071563048837 1
0.0942407270383242 1
0.0130213484627205 1
-0.00931231947720895 1
0.137386860685416 1
0.0957987852630181 1
0.0633935655081024 1
0.0752261255048024 1
-0.0594756756431016 1
0.0940488225997722 1
0.0273029607679479 1
-0.0221604206958092 1
0.00468720022735473 1
-0.100247825390571 1
-0.114360758593632 1
0.0866102902581044 1
-0.0378638081641444 1
0.0746933858614066 1
0.0831925547362499 1
-0.0594226115106181 1
0.0938063725586085 1
0.10609539672874 1
-0.0227947467891914 1
0.0576661404571495 1
-0.0432367825117852 1
-0.0723691906052525 1
-0.109584317910523 1
0.0902798314142741 1
-0.0914241901287586 1
-0.0578380416936751 1
-0.03793690935156 1
-0.114827627961768 1
-0.0142509979943972 1
-0.0497812238444643 1
-0.0517537500124132 1
0.101378051952834 1
0.0354643127587974 1
-0.036598862055804 1
-0.0156449419441593 1
0.0110068924223709 1
-0.0365343619329723 1
-0.0605918417472999 1
0.104086460799129 1
0.058401466303652 1
0.0362802508904981 1
0.000949995336005895 1
0.0722357483234691 1
0.0642241490903751 1
-0.0079644257502591 1
0.0293087952772478 1
0.0106325634623852 1
-0.0368836838933182 1
0.0162509077673824 1
0.0525635532093591 1
-0.0402212928809828 1
-0.0853319051996414 1
-0.0986065605872027 1
-0.000687296481776359 1
0.0038288621106801 1
-0.00652779681533219 1
-0.0611040817767796 1
-0.0273324348193261 1
0.0749452314421448 1
0.00333161646410896 1
0.0913036334874104 1
-0.0647293210742332 1
0.0313882515003686 1
-0.0240255208678623 1
-0.0122475773387527 1
-0.116888970712247 1
-0.0606633270392398 1
0.0680944805002074 1
0.0302179480256608 1
0.0715811564363439 1
-0.0298669029299377 1
-0.0747266273872794 1
-0.121059480359585 1
0.0914161777280825 1
0.0539259885376128 1
-0.0387187838760867 1
0.0646280671826762 1
0.0149839162365924 1
-0.0256131739077053 1
0.0635252614333762 1
-0.0228170160338053 1
-0.0568486763850415 1
-0.0935582702239828 1
0.0505323331130337 1
-0.032550065825757 1
0.0402099833488445 1
-0.0895880434522385 1
0.0383520017914278 1
-0.019626438515895 1
-0.0281299078911151 1
0.0183480660348819 1
0.0210652155568656 1
-0.0460105306284661 1
-0.0892515384247311 1
0.0155723137683368 1
0.018034488198641 1
0.0167330793159291 1
0.017109603695152 1
0.046592369075941 1
-0.0626250175328352 1
0.0516017330373841 1
-0.0901684576073969 1
-0.0592779686426423 1
0.0334573013104306 1
-0.00835059765767058 1
0.0634673179440581 1
-0.124476024713943 0
0.0856701964343964 1
-0.00844537237130295 1
0.0325546110738514 1
-0.0122534391081685 1
-0.106493603278933 1
0.144687254561922 0
-0.0188876298625286 1
-0.0518940727422771 1
0.0221270339336725 1
0.0452423255634974 1
-0.00259249238457536 1
-0.0329985173685837 1
-0.0356004220260119 1
-0.0209403027897233 1
-0.0474685560483183 1
-0.0982177030864142 1
-0.0102656725491239 1
0.0365124370227833 1
0.0422853350163288 1
-0.0108390770830225 1
0.0597549274049525 1
0.0745034556490651 1
0.0191825805246779 1
-0.00583684676388974 1
-0.0911651395218371 1
0.0131820849620255 1
-0.0581674337763531 1
0.122258880955384 0
0.0625226377949871 1
-0.156577059252391 0
-0.00454005476803787 1
-0.044132963587512 1
-0.000453083169277446 1
0.0297702204198382 1
-0.0552988394415185 1
0.0219768368990318 1
-0.0291126209490633 1
0.106582281723343 1
0.00360811139852759 1
-0.0139791177545167 1
-0.00628513767576083 1
-0.0764964608282342 1
0.0199599092465512 1
0.109008420263707 1
-0.0488084262536189 1
-0.0711319862149801 1
0.0110894749245296 1
-0.0162169024323367 1
0.0309720654374445 1
0.0444063437447023 1
-0.0288840768879532 1
-0.0917933261279884 1
-0.00333067362546287 1
0.0392596986313538 1
-0.098734941995535 1
-0.027296024467158 1
-0.108518914412179 1
0.0694978093677825 1
-0.153402591624549 0
-0.0522684495284932 1
0.0667894210356513 1
0.0544770082244775 1
-0.0988184815772009 1
-0.0476789228213293 1
0.0449673259036526 1
0.0246726421174308 1
0.0960713928872963 1
0.0317927988110651 1
-0.00269678262749757 1
-0.00653781801184779 1
-0.00117123142013244 1
0.0718799278874182 1
0.0483523905750959 1
0.0145580396680532 1
-0.00948514868675124 1
0.0820502253197735 1
0.0170978971409318 1
0.197382431493726 0
-0.0508525576385554 1
0.0372376939083313 1
-0.0469846255369204 1
0.0422237969524476 1
0.0598303336162485 1
-0.0268671751367128 1
0.104144399163728 1
-0.188897612229493 0
0.125486352156 1
-0.0683948035404764 1
0.119498234406861 1
-0.116085812102095 1
-0.0287306363265197 1
-0.0505099474640936 1
0.0216155076065007 1
0.0154616411496801 1
-0.0377136033996003 1
0.125805673213953 1
0.0373205857340251 1
-0.059896319430933 1
-0.0764609363776663 1
-0.0425942085502563 1
0.074116029772645 1
-0.0195693346661347 1
-0.0780007929249494 1
0.0151250728855262 1
0.00873732303810363 1
-0.03379267324348 1
-0.107149864092239 1
0.0454572707315997 1
-0.0670738219176547 1
-0.149768640331569 0
0.0704176878983745 1
0.0305795592173496 1
0.0247618983571386 1
0.00549997025906946 1
0.0833641755476037 1
0.0137545129457398 1
-0.0371648825976506 1
0.0398201497740469 1
0.0443005468053712 1
-0.0264072405356388 1
-0.107372148273879 1
0.109072034237714 1
0.0401355551138845 1
-0.00862924562926725 1
-0.041153948580804 1
-0.00747104883224659 1
-0.0152084959335341 1
-0.165557847368035 1
-0.10041939786477 1
-0.0128339250122849 1
-0.0358284502318298 1
-0.0155451176227263 1
0.0934709315673829 1
-0.0807398090949754 1
0.0342282577933107 1
0.00427992971215102 1
0.0649190049968681 1
-0.0822068009674161 1
-0.0728759503073736 1
-0.0869242121755955 1
0.0646376214026333 1
-0.0404928661808998 1
0.0417685869274681 1
0.0482941456626198 1
-0.0274156121949184 1
-0.140421466162569 1
0.0532791449761638 1
0.119758312297593 0
-0.0451453572800311 1
-0.0803211592938433 1
-0.0785254630605938 1
-0.00422977550255933 1
0.0402275565335241 1
0.0918738312397889 1
-0.016429425979916 1
-0.116006970097968 0
0.130145227265842 1
-0.0192698044062688 1
-0.0587766132618927 1
0.0584234853712661 1
0.0683506363371914 1
-0.148525993824981 0
0.0724528490943431 1
0.113504870593033 1
0.0785779625136964 1
0.0151974402981968 1
-0.0515537812515707 1
-0.000446339359304944 1
0.035186002671125 1
-0.0332032761355439 1
0.0335371395088367 1
-0.118711343368178 1
0.0142609786307155 1
0.0394574827555942 1
-0.0983878452141179 1
-0.0576803571169087 1
-0.0569158198475371 1
0.109847432538585 1
-0.0327492207667936 1
-0.00640159691279067 1
-0.0101543267796181 1
0.00447938490064254 1
-0.128087672172725 0
0.0233607394562424 1
-0.00305344648118028 1
-0.0933326499748832 1
-0.0255458935027475 1
0.105819571518772 1
-0.0167250444149398 1
-0.135285918715821 0
-0.055207231822642 1
-0.0391030848459258 1
0.0574842801535248 1
-0.0215937105052994 1
0.0282151179602133 1
-0.0906076771211818 1
-0.00131890361477579 1
-0.110317189516883 1
0.0443354112314215 1
0.0394897485008106 1
0.0266795797897042 1
0.00885647779689966 1
0.00516557034496273 1
-0.0300341056240622 1
0.025819243847088 1
-0.0197111370715031 1
-0.027518267937194 1
-0.0517425262181175 1
-0.08333844066096 1
-0.0485973034436366 1
0.0698840995115359 1
-0.0749126234962136 1
0.0783410539408641 1
-0.0710362937326441 1
-0.0289934429017267 1
-0.0897843560473577 1
-0.0577804248797164 1
0.101110035088278 1
0.0433831026058852 1
0.000592147340064956 1
-0.117344774929221 1
-0.0209394340815328 1
0.0353236564390241 1
-0.0134268673551745 1
-0.0447368831025095 1
0.00938031087941513 1
0.0360128187303789 1
0.0253331712814015 1
-0.180357850933811 1
-0.0211570788543474 1
0.0355050712355057 1
0.0325186345292686 1
0.0513568103670024 1
-0.132328534576149 1
-0.0507077212371934 1
0.00883994426166786 1
0.0390512322660551 1
0.100031560647913 1
-0.0536717869212078 1
-0.0449310176205996 1
0.0777488694986538 1
-0.0223678305961264 1
-0.0265643822743598 1
0.0507098266401797 1
0.00677755050659056 1
-0.0825726418564835 1
0.0206553786411628 1
-0.015677295577079 1
0.0862292314287875 1
0.0492850292718518 1
-0.0289234569631878 1
-0.00813946740086288 1
-0.00257703543037295 1
0.00684316361557699 1
-0.228810335853465 0
0.0772645861361564 1
0.105551305429454 1
-0.025166049218645 1
-0.141202582314987 0
0.0389905425549071 1
-0.0208731298494276 1
-0.0355808825218027 1
0.0431877871456124 1
-0.081417267726687 1
-0.0238707143599635 1
0.157508921794518 0
-0.0104569034819971 1
-0.0598732864679908 1
-0.0412369209076945 1
0.0377647804943531 1
0.0475464364005135 1
-0.0638160142900764 1
0.00907214962592862 1
-0.0931513607220041 1
0.0507427964585861 1
-0.0426612082890793 1
-0.126193867674476 0
-0.0598273048949039 1
0.0625359764502516 1
0.0454440674006128 1
0.0559551489656042 1
0.00535617528494767 1
-0.0809168322432626 1
0.0518453045839052 1
0.00342585210877658 1
0.106609983887231 1
-0.0069252198244945 1
0.0474552311239226 1
0.0198469410326946 1
-0.0760005221131281 1
-0.0966842801414891 1
-0.0414768534934457 1
-0.0184906650427234 1
-0.0162529026735048 1
-0.0207447179675078 1
0.0557563187799107 1
-0.0471511966451771 1
-0.116344935021466 1
0.0146894181275358 1
-0.0454037618435337 1
0.0364029354364295 1
0.0269769355883359 1
0.0758167839699887 1
-0.00758336584435379 1
0.0166531974062846 1
0.10090080359162 1
0.001203409361305 1
0.0771652372174767 1
0.0173213367472825 1
-0.0959795624985741 1
-0.0874702880599899 1
-0.0690803363860653 1
-0.0415651056724553 1
-0.00685701510826529 1
0.0176465084069991 1
0.0229119414851652 1
0.0438002326745734 1
0.0447746282609246 1
0.142868042374432 0
-0.0457396152807871 1
0.100242376515603 1
-0.0581277576950432 1
0.112318838137832 1
0.0672194899423469 1
0.00157982697799784 1
-0.0628858448073533 1
0.0142594467589251 1
0.0560076079007033 1
-0.0566211530508097 1
-0.0992582784846978 1
0.0139044039524409 1
-0.0104026872653561 1
0.0512028537456391 1
0.129213885949745 1
0.0366176588448242 1
-0.00694405259579236 1
0.0624492862081884 1
0.0579162480861002 1
-0.115686700057841 0
-0.117135802168245 0
0.100643656858038 1
-0.0672074574172345 1
-0.0279014730684411 1
0.109533967694625 1
0.053968867486695 1
-0.01149979493682 1
5.25345485732952e-05 1
0.0174418888414896 1
-0.0913122196668617 1
-0.0855215782898522 1
-6.80245334089714e-05 1
0.0518599282076832 1
-4.41355226290831e-05 1
0.0262511688187337 1
0.002486566084177 1
0.0510190391567332 1
-0.0428361766072008 1
0.0512042518528579 1
-0.0285303756393529 1
0.0143214368991768 1
0.0774611125468143 1
0.00377165484087929 1
-0.0432922673535139 1
-0.000339409592383183 1
-0.123863706611323 1
-0.12613576415919 0
0.127287418071844 0
0.0939652110737176 1
0.0201886234982259 1
-0.0491498244075426 1
-0.158496654042564 0
0.153072213772124 0
-0.0601422425485269 1
0.0156477050356378 1
0.0574133631070093 1
0.0191460429652009 1
-0.0296875943618669 1
0.0557372959947576 1
-0.116985517034987 1
0.0919285005245434 1
-0.0252638154340128 1
0.033252854740721 1
-0.0212864482562012 1
0.0353947917801105 1
0.0367523519118019 1
-0.0117929778750402 1
-0.0599776641056345 1
0.0379580877408914 1
0.0112997128858305 1
-0.0433219806051711 1
-0.062060035011243 1
0.119322965553988 1
0.0578197791267007 1
0.0620842252752634 1
0.094863694050796 1
-0.01602805772159 1
-0.0215277528761368 1
-0.0246637756303907 1
-0.0422193475422405 1
-0.0634912967402729 1
-0.0411579941929853 1
-0.0488069091534638 1
-0.0220176293294097 1
0.0693351338740155 1
0.135812507427011 1
-0.0557168573673408 1
0.0647247510562708 1
0.0575796315915131 1
-0.118233042164392 0
-0.0462319233188931 1
-0.029656709343244 1
0.030765037572772 1
-0.0522138108327169 1
0.00934967060550008 1
0.0898888652429672 1
-0.00391242748154217 1
-0.0506725251559818 1
0.0362922158403516 1
-0.019158888584436 1
-0.00326866745625079 1
0.0382107519191836 1
-0.0589921262388444 1
0.0646697144064215 1
-0.0231771338075065 1
0.0923512366766722 1
-0.0666667924974891 1
0.0515156191330771 1
0.0752208210673849 1
-0.013339268109851 1
-0.0697630603935266 1
0.0319145014190966 1
0.061690609402838 1
0.0691620047313976 1
-0.0368102160247396 1
0.0294136114216112 1
0.0199048334431265 1
-0.104837569020883 1
0.0430707106027038 1
0.0660833454532243 1
0.0200054395788036 1
-0.0162872748233074 1
-0.00623064816093927 1
0.0576108767395321 1
-0.0221098262564425 1
0.024482295626822 1
0.0243795425977556 1
-0.125222760275242 1
0.0172798035151558 1
-0.0906733417881947 1
0.0180117206731875 1
0.025796832782663 1
0.0817545629476948 1
-0.0219160024667474 1
0.0271945462978836 1
0.0820677705565683 1
0.0929089773648269 1
0.0954535758834241 1
0.0184386799484967 1
0.120759079244869 0
-0.0730231086612686 1
0.0348736558479421 1
0.1385950264795 1
-0.0892819603110042 1
-0.0445012207744877 1
-0.0592890904249535 1
0.0142650069311883 1
-0.0203990431769873 1
-0.0603534334240375 1
-0.0681275423117189 1
0.0143197950113548 1
0.0611742628317025 1
0.0381973006173829 1
0.0278995636623746 1
0.0348155430646351 1
-0.0583338295775477 1
-0.0814881682034967 1
0.0119518361744961 1
-0.0517269849207108 1
0.0533367797633706 1
0.063631071436424 1
-0.0597833322949356 1
-0.0219515916202428 1
0.0552017218942085 1
0.0330380543635121 1
-0.0298637160564106 1
-0.0122818374128189 1
0.0283366634658681 1
-0.0344546216163909 1
-0.0157489796210718 1
0.0960902828392146 1
0.0363694782875087 1
-0.0628153079799806 1
0.170847449942718 0
0.112086543971365 1
-0.136670615371983 0
0.0110647025545545 1
-0.0055481263023485 1
-0.0266915581909049 1
-0.0326237773324648 1
0.0262381724750362 1
0.181500519246144 0
0.0583502097458603 1
0.0112196936843944 1
-0.0137323991009896 1
-0.0310399291121693 1
-0.0755620690194179 1
-0.0279515259969082 1
-0.0626681135305245 1
-0.0221103231794541 1
0.0275190996191162 1
-0.0431014577199833 1
-0.0443993422881381 1
-0.106525148290653 1
0.000360868737030041 1
-0.128314769867685 0
0.0875462053665255 1
-0.0384250999695433 1
-0.0219157336660508 1
-0.0705919639493589 1
0.0397802408102672 1
-0.0810111421426933 1
-0.0195915981974109 1
-0.0672879026414073 1
0.0294872829256453 1
-0.0765240736200122 1
-0.0275086737193258 1
-0.0727179453426278 1
0.0435161645284349 1
0.167493940234646 0
0.0910120522629458 1
-0.0942240236216176 1
-0.0211413652944031 1
0.0741411173279607 1
-0.10104785667297 1
-0.00227314604171928 1
-0.039664761508847 1
-0.0219568237598893 1
-0.0140811281025482 1
-0.00214856343086244 1
0.046706122816283 1
0.0982671693431917 1
-0.0705729253393393 1
-0.0489658960051931 1
-0.123183319499739 0
-0.0855910610959778 1
0.0132068176022279 1
0.0120800986113981 1
-0.0224449936586672 1
-0.00272524628262675 1
-0.00847443025726392 1
-0.0824517113145205 1
-0.000768584814306559 1
-0.0442981112936109 1
0.0699859191747733 1
0.0961387021192568 1
-0.00480832123262889 1
-0.0577664657387148 1
-0.0875773793589241 1
0.0380931089195245 1
0.101774584731932 1
0.0554401160603968 1
0.0195900307417071 1
-0.0267548975747671 1
0.035046647952661 1
0.019437279883601 1
-0.0255601249389614 1
0.0379131561103835 1
0.0298183290477442 1
-0.0525285472443602 1
0.016077856054448 1
-0.12999179797759 0
-0.132913219577322 0
-0.0101841479911883 1
-0.0987311734339267 1
0.0660782178076328 1
0.139540050107035 0
-0.0589780800363621 1
-0.0636233690261868 1
-0.0307835169589621 1
-0.0186295774467114 1
0.0514756765461623 1
-0.0717525055347864 1
0.0266802860505744 1
0.0439893487127658 1
-0.0124383353042828 1
0.160658666239344 0
0.00152996827917887 1
-0.0376628830379961 1
-0.0957041968695224 1
0.00495252090655533 1
0.0621555197233752 1
0.0250497633433655 1
-0.0806764783725865 1
0.137989751647652 0
-0.097113924939705 1
0.181108335065152 0
-0.0942806953849018 1
0.0224283058299823 1
-0.101973584745005 1
0.0573059245527829 1
0.134684055744219 1
-0.086689269204895 1
-0.0507752168418173 1
0.0556306242618163 1
-0.042255026559041 1
-0.202633529000011 0
0.0183459514786568 1
-0.0249986437702795 1
0.0252203084402093 1
0.0445510729524503 1
-0.0553307980771948 1
0.0431833704101589 1
-0.0334475250121365 1
0.0470022269261141 1
-0.148940205244681 0
0.0988267542267855 1
-0.0962133161666548 1
-0.0160354941224934 1
-0.13137113505257 0
-0.0842275586980456 1
-0.0151709936970687 1
0.0576621469713171 1
0.0134086327729182 1
-0.0752435837761214 1
-0.137569030138488 0
0.00135798341599551 1
-0.0421655057557649 1
0.0222706340324284 1
0.0305817231353889 1
-0.0817318761705432 1
0.0600253407914929 1
-0.0775725910908576 1
-0.0556102802941484 1
0.0891498747661409 1
0.0122225234956256 1
0.0562234469107406 1
-0.00772244229925166 1
-0.0236646551487044 1
-0.040251484929808 1
-0.0484440774259587 1
-0.105656280785971 1
0.0508472379005953 1
-0.0336434398414813 1
0.0157228758247358 1
-0.0184142941966333 1
0.0817414276251937 1
0.072300312578528 1
-0.0496647265757445 1
0.0970766354440741 1
0.028054397489043 1
-0.0105454535627825 1
-0.216628292210361 0
0.0311738713142443 1
-0.0938927447350714 1
-0.0775912237278539 1
0.0393550496266778 1
0.0871714451911707 1
-0.173353721009518 1
0.119898238442723 1
0.00453062891202944 1
-0.0214371835522141 1
-0.196830915686592 0
0.00371985628429038 1
-0.0798182188389996 1
0.0510388439208535 1
-0.0810443635202803 1
0.06688182697651 1
-0.000795899951469845 1
0.0536830898458329 1
0.0215917828586608 1
-0.0253028184638478 1
0.0465737438172928 1
-0.00891097167229205 1
0.0233771409239918 1
0.00310454587209953 1
0.013022592138071 1
0.082364150411257 1
0.0846815819797789 1
-0.106919319406693 1
-0.0610216289265017 1
0.0157400135853292 1
-0.0253839496769492 1
-0.0803110636171569 1
0.00581643452814522 1
0.0513110958427358 1
-0.0513414176258702 1
0.12041304155887 1
0.0773736761168116 1
0.0124122012929086 1
0.0477897177903908 1
0.0387940460204367 1
0.0455010399389138 1
-0.0306666133636354 1
0.0653031284071823 1
-0.0514012493018409 1
-0.0702745631902498 1
0.0946291686603217 1
0.102701084073622 1
-0.0733682362026095 1
-0.106859742472499 1
-0.00520578960864151 1
0.0491698843001766 1
-0.05715405434239 1
-0.0700914014366851 1
-0.0598385580194633 1
-0.205841056069005 0
0.0779342137993558 1
0.117771803105376 1
0.0651841655765271 1
-0.0171313218433222 1
-0.0627268375624669 1
-0.035580643956757 1
-0.0150207576834264 1
0.0350536759610262 1
0.0614565691996278 1
0.0221183079375764 1
0.0244287075060357 1
0.087869789187089 1
-0.00751556529702239 1
-0.0182871330406125 1
0.0446999554064987 1
-0.0352770245408684 1
-0.0609427446474659 1
0.0975006382795689 1
-0.0441948627160963 1
0.0792697137021789 1
-0.00501237798075374 1
0.0554183650964155 1
-0.00560953335485352 1
-0.0571013227357392 1
0.0443494096125535 1
0.0365860802195623 1
0.0129154208900151 1
-0.0596895217054604 1
-0.0334234007495847 1
-0.0353769207083193 1
0.0444598047805032 1
-0.00772291426637777 1
-0.0188292489874781 1
0.135784610657142 0
0.181697355751621 0
0.0321637002397357 1
0.0170177943355422 1
-0.0830485823625918 1
0.0384519571309373 1
0.0826099512020396 1
0.00165977982380828 1
0.0665392654795108 1
0.077481242938003 1
0.0366720038533267 1
0.066521152201275 1
0.102761018850511 1
-0.0106619522673038 1
-0.0551229303252981 1
0.0530949788392426 1
0.00322805195463502 1
-0.020299852336241 1
0.0165057651715358 1
0.0360580648426201 1
0.0642634520978884 1
0.057596042292262 1
0.0840028817682556 1
0.051371033540138 1
-0.0115876537826827 1
-0.0184191236766393 1
-0.0125904701107061 1
-0.0369971019424313 1
-0.0604340810129623 1
0.00253880004126227 1
-0.059684154560947 1
-0.157299563587952 1
-0.0733311736320207 1
0.0186816404423242 1
-0.000464594118959341 1
0.0306625114706039 1
0.120150826769482 1
0.0165239364487188 1
-0.0924723882534922 1
-0.0146164145413474 1
-0.0435405037763415 1
0.0240561475424992 1
-0.0924548901533454 1
0.0131673018791044 1
0.0186972107681884 1
0.0224640804147553 1
0.0635260052652754 1
-0.00675847743755952 1
0.0590496890658586 1
0.0715265676405951 1
0.0381631104409333 1
0.082625517443246 1
-0.163463292594153 0
-0.0915720920838599 1
0.0125475674445081 1
-0.0588626822713709 1
0.00191455065747061 1
-0.0344821979662467 1
0.0307523353974766 1
-0.00846646327635999 1
-0.145651511452388 0
-0.0542206000611554 1
-0.0811249225698824 1
-0.0841714319496701 1
-0.00695507975094629 1
0.135573251084753 0
-0.0550487167014303 1
0.0803059727115455 1
-0.146449894193356 0
-0.0570358102947147 1
0.0209754143248566 1
-0.0991890391766501 1
0.0842973901439885 1
-0.0101919244916047 1
-0.0733675424950032 1
0.0644455783064954 1
0.0146293203807571 1
0.0597573748175509 1
0.0558344334846566 1
0.00717847054340449 1
-0.0971785460476869 1
0.0344220532294009 1
-0.0127398109934396 1
-0.0379879666883883 1
-0.00362492059127319 1
-0.010652869116678 1
-0.068472659225266 1
-0.0928222765376846 1
-0.00304195885217405 1
0.124105901211142 0
0.0810206388600932 1
-0.0980802583547374 1
-0.0869489116886207 1
-0.0409753577341174 1
-0.0943708092923534 1
0.0616485561696354 1
-0.108251668437486 1
0.021779046516312 1
0.0874155753478508 1
0.0299542943739197 1
-0.0307649980723074 1
-0.0968409692449787 1
-0.0220438824729019 1
-0.0189517382080989 1
0.013874256330791 1
-0.089440711426626 1
-0.0304243083649599 1
-0.0499318361421333 1
-0.0495750635993846 1
0.0401496697884077 1
-0.0308832997400799 1
-0.00166952458330273 1
0.0336405646701632 1
-0.0571348825687399 1
-0.0644517226209101 1
-0.0456565197196351 1
-0.118673838400033 1
0.0111838671350723 1
-0.0326074179234338 1
0.076430668781896 1
0.00448110406433995 1
0.0293579332970508 1
0.0142648638902969 1
0.00239886348598187 1
0.110004687781143 1
-0.00709714718221229 1
-0.0482827947119854 1
-0.00932940097424636 1
0.0433515811944402 1
0.0197860693663508 1
0.057083557697894 1
-0.0107843271413005 1
-0.0298334888233856 1
-0.0105666572471165 1
-0.0168834653479357 1
-0.0772506397569698 1
-0.00801858744967147 1
-0.013581283144716 1
0.118706396328218 1
-0.0579826835759804 1
0.142424178812506 0
0.0412960166548357 1
-0.145050471612135 0
-0.0516370304219445 1
0.0786658238884812 1
-0.0569518767005485 1
0.0236007142487165 1
0.1141286005606 1
-0.0122576906325294 1
0.0170912858566258 1
-0.0605787730561928 1
0.0587711709896338 1
0.0226391982012217 1
0.0336758885716332 1
0.049231549906505 1
-0.0512112358685879 1
0.0135599423007768 1
0.024286107773502 1
-0.0361782904414404 1
-0.172373953322989 0
-0.039997099509061 1
0.0782353097416198 1
-0.0774920611903751 1
0.0150317488023587 1
0.0130640103666749 1
-0.0232575667117213 1
0.033017596139253 1
-0.0536176295031633 1
0.0791536471111571 1
0.119078079494997 0
0.193976939529827 0
-0.0875140292779872 1
0.0771222882611168 1
0.0537316781395839 1
0.143791239015235 0
0.135767325880749 1
-0.00530820458547948 1
0.118498193572382 1
0.00313660280878244 1
0.0415151328768291 1
0.109497321891224 1
0.0786099958986548 1
0.0298758246414365 1
0.119182327103406 1
-0.102324655936888 1
-0.0216816777748707 1
0.0252435895478326 1
0.0337991793030634 1
0.0844743288549601 1
0.0805820303082826 1
0.104080710323418 1
-0.145887456259625 0
-0.115683122052284 1
0.0766973177474388 1
0.0060436237180761 1
-0.0611827346583373 1
0.0634439133601625 1
-0.059713860938561 1
-0.078003456756506 1
0.0325879761095214 1
-0.0137075721034824 1
-0.0671071740042767 1
0.0609451662172809 1
0.0405557100611808 1
0.0530455296235766 1
-0.0508307331532266 1
0.0513264102740839 1
0.0713865752812655 1
0.0541864806481153 1
-0.0805881670258995 1
0.0786273333019078 1
-0.0562104333689088 1
0.0201404674399363 1
-0.0235765010861547 1
0.157576990523287 0
0.0377120315274511 1
0.0480003618762122 1
-0.0343065013432037 1
0.0060590973520975 1
-0.154323245916054 0
0.0925131514225357 1
0.0598708130012535 1
0.0659587341890638 1
0.0844552228636803 1
0.10584997379417 1
0.0228412267217026 1
0.0102610655174305 1
-0.105747535424497 1
-0.0821622222639174 1
0.0215447847646561 1
-0.0405275224832423 1
-0.130233781618882 0
0.105427695861264 1
0.0790321220125985 1
-0.0235659436725668 1
-0.0377316635940725 1
-0.104026679871807 1
-0.0993182511161278 1
-0.134258751205767 1
0.0053404242219129 1
-0.0693281357159662 1
0.0867841631158935 1
-0.00819806225962247 1
0.0833682898731452 1
0.0319920502238488 1
-0.038712169152133 1
0.0462481318103759 1
-0.00852622173079639 1
0.05620449474155 1
0.0354927521656997 1
0.110906359534094 0
0.0475037554475472 1
0.0886426646574615 1
0.0365740908019489 1
0.00785086631662158 1
0.014137327802463 1
0.0555037857561478 1
-0.0941340883606132 1
0.0122337949429984 1
0.0765094475483991 1
-0.0873153084790792 1
-0.00478606021120309 1
-0.0432336011432135 1
0.0689386832498248 1
0.0920154049053073 1
-0.0829070869218346 1
-0.0155536999623374 1
-0.02868326737503 1
-0.0495708120821237 1
-0.0361857285462536 1
-0.055219776702765 1
-0.102934065696202 1
-0.0306499603343133 1
0.00105684496091674 1
-0.0448014568537635 1
-0.0151869297932798 1
-0.00768162467833252 1
0.0226252886134503 1
0.0528174720619056 1
0.0643102488850111 1
0.052527801659041 1
-0.054290899740835 1
-0.0677749457114065 1
-0.208276458638251 0
0.0626119317364713 1
0.0156389732176036 1
-0.0219460687271818 1
0.110491234252385 1
0.0349741350511676 1
-0.146061184407588 0
-0.0120500275057154 1
0.0126756074150212 1
0.0235433508706503 1
0.0334700000012634 1
0.0279049893493202 1
-0.0505048985791001 1
0.0142292316552074 1
-0.00357150436962649 1
0.0472455788256919 1
-0.014852190875853 1
-0.00916213856270767 1
0.00659630293620607 1
-0.0151173607370769 1
-0.0589069698509112 1
-0.0654153249671107 1
-0.0503576512425452 1
0.0661724567813619 1
0.10269438843086 1
0.115833964264858 1
0.0138804315914 1
-0.0783973110191087 1
-0.0181353655374778 1
0.0637030876504679 1
-0.0757774673796987 1
-0.0112877675729657 1
-0.0358983469420688 1
-0.0451059197556602 1
-0.0530022531338439 1
-0.0673201835725405 1
-0.015140181077763 1
-0.0670469603918493 1
-0.0388456540106564 1
-0.01817875090893 1
0.0297237163155906 1
0.0359112022499484 1
-0.00972344511334475 1
-0.0676489620676704 1
0.0554633357695422 1
-0.0581140733414756 1
-0.0603444658987548 1
-0.0329450452824644 1
-0.101668981266273 1
-0.0739909483072597 1
0.0573527803516098 1
0.019601722463326 1
-0.0191210117748485 1
-0.0313964950004253 1
0.0978419892467015 1
-0.119002991241245 0
0.265128078189374 0
-0.00863658272919567 1
-0.0664801885900871 1
0.122539398124729 1
0.101630050397388 1
-0.0597182377017176 1
0.0499414184460648 1
0.0695746108519809 1
0.0483349434452624 1
-0.0379909615991725 1
0.103068666923604 1
0.0310871063352634 1
-0.047870442576939 1
-0.150766236826774 1
0.0317809039436576 1
0.0466878494163427 1
0.106477654078187 1
-0.00400890979617264 1
-0.105529905369846 1
0.0127020900162762 1
-0.0378132870506622 1
0.00421740378736624 1
0.0427087731560213 1
0.0234731932836167 1
0.204541200385692 0
0.00615834162852798 1
0.0058997468760293 1
-0.0692048454932737 1
0.0698013322308165 1
-0.0142526140149083 1
-0.0519717073395909 1
0.0131141034479526 1
0.05431371031464 1
-0.0609398605847876 1
0.0443736495081296 1
-0.0633266310314017 1
0.0225966921326067 1
0.0149508319543238 1
-0.0271486782232927 1
0.0316013555830651 1
0.0708642335113386 1
0.00634437285076093 1
-0.0223678194983666 1
0.0239064564733046 1
0.136300562772899 0
-0.134719112743925 0
-0.0704181383224952 1
-0.0391090684487655 1
0.0324266026879217 1
-0.0156551443185645 1
-0.120011966535828 0
-0.0819637381503308 1
-0.0292369956403709 1
-0.0323205513417877 1
0.0140379338745268 1
-0.0338327993557569 1
-0.0416244406070587 1
-0.00370410368374441 1
-0.0323993684067318 1
-0.0065958475858289 1
-0.0317177338453642 1
-0.0487462613862026 1
-0.0933012032011204 1
-0.0567693512131097 1
-0.0915381252895053 1
0.044189355375775 1
0.140240823170553 0
0.018646539249218 1
0.0840440379232878 1
0.00757377442513122 1
-0.0476849421420676 1
0.0656162139518738 1
-0.0048716817973243 1
-0.0639837624199492 1
-0.0534216638593866 1
-0.00810952724638112 1
0.0739908115142603 1
0.00647671169237139 1
-0.0687244404903461 1
-0.0312843050753345 1
-0.00655190220818447 1
0.00201480274301472 1
-0.0524138334598288 1
0.0872851183745304 1
-0.127767823714399 1
-0.111243958838319 1
-0.0631324244713443 1
-0.103671568821267 1
0.0134257288417121 1
0.0125118250740148 1
0.000525067461441302 1
0.0278221896325921 1
-0.0149875592267162 1
0.0808644221583598 1
-0.00190299933578498 1
0.0143206899784796 1
-0.0504192034462558 1
0.0267985176033981 1
-0.0152479996100817 1
0.116697709790932 1
-0.0606214628079421 1
0.0651071445008608 1
0.0253170819489559 1
0.0635670003867154 1
0.0193845507745477 1
0.0230369903800488 1
-0.00703359624611631 1
-0.00374722132752858 1
-0.0708683630905634 1
-0.0152914142047226 1
0.0113040609936843 1
0.0217498066975229 1
0.0103697137101937 1
0.0818948598092475 1
-0.0991946271418078 1
-0.043832376870168 1
-0.121692014253486 1
-0.0314686459996503 1
0.0920240374122041 1
0.020966004520973 1
-0.05258639605686 1
-0.00299075373048201 1
-0.0421119886693245 1
0.0755985517058944 1
0.00221440464720843 1
0.119250480266039 0
0.0400276131663017 1
-0.0441568809757595 1
-0.0104688484961683 1
0.0416865056225555 1
0.0528997548069991 1
-0.0364683781718766 1
-0.108239875869712 1
0.162733865731948 0
-0.0503973679847075 1
0.0161672924212618 1
0.0461054226075321 1
0.0340036128731356 1
-0.00212194637399631 1
-0.00958399667802293 1
-0.0243402809419872 1
0.0298883783511914 1
-0.00547282985992573 1
0.0186112016478429 1
-0.0248677543520471 1
-0.0573963555415081 1
0.136681277969011 1
0.0597467869748106 1
-0.00993610128506111 1
-0.0131435980121845 1
-0.0747238392740813 1
-0.0248563217157934 1
0.0163887778859766 1
-0.144668321535035 0
-0.172630516541005 0
-0.0462441111721296 1
-0.0690791968487354 1
-0.0401040241113737 1
-0.0942463170267105 1
0.0878131658714612 1
-0.0103144930770006 1
0.0321139362812217 1
-0.0222463315650889 1
0.0589494053842919 1
-0.044900763174776 1
0.0130834980633392 1
-0.0245894860332689 1
-0.0842989397717656 1
-0.00201487420247536 1
-0.031665034217897 1
-0.108343758738114 1
0.055767036618937 1
-0.0601782727874824 1
-0.203943210798835 0
-0.0383480441864071 1
-0.115658045858522 1
-0.0354206260684545 1
0.0054381715436315 1
-0.0475656582902891 1
0.113280584921567 1
-0.0210386429141034 1
0.0707993319809562 1
-0.111731753426844 1
-0.0656731791937909 1
-0.00264659073301724 1
0.0600710346626183 1
-0.0582358879718856 1
0.0369199038070276 1
-0.00323437239402111 1
0.0283760877775599 1
0.0580194921232346 1
-0.00786928245845613 1
-0.0719548519246729 1
-0.082053186687685 1
-0.00813028811390911 1
0.12701667081458 1
-0.0404818969273977 1
-0.00294376668458798 1
0.0406654848799751 1
0.0149711539573994 1
0.0181710906883321 1
-0.0150556905224215 1
0.0821144677736965 1
0.0360690854727057 1
-0.120201330278912 1
0.115720498053831 1
0.00678411064244792 1
-0.0332006099684674 1
0.100782548639688 1
0.0791159431752889 1
-0.0903596985632679 1
-0.00789273600748142 1
-0.0507972665868365 1
0.00872023454465175 1
0.0545854948729641 1
0.0290831543429534 1
-0.0725537002392697 1
0.171703485583935 0
0.0308393375432526 1
0.00503521894581495 1
0.0427695926152799 1
-0.0694206376379342 1
0.0212234154113262 1
0.147804306823482 0
-0.0725823262506539 1
-0.0271810878985414 1
0.0655710037134902 1
0.064451639318092 1
0.078002243625848 1
0.00575535881011649 1
0.0129997662759237 1
0.00501940860139766 1
-0.0101872196261637 1
-0.037497434891866 1
-0.00230901119274104 1
0.0634547921414285 1
-0.0249593533607045 1
0.156787034225021 1
-0.0119215970952068 1
0.0212907309422411 1
0.0614305285618927 1
-0.13389117104252 0
0.0289194895098825 1
-0.0205443603851122 1
-0.0172603457089599 1
0.0209259952698332 1
0.00327113499513923 1
-0.0115116253828422 1
-0.0310252135745247 1
-0.0310728038712042 1
0.153841867305656 0
-0.0809554113660096 1
0.0250122050676964 1
0.1061361822766 1
0.028370554938895 1
0.0052080627741536 1
-0.0293304007283754 1
-0.130379504167363 0
0.0429080420655278 1
-0.0330477642154746 1
0.095321928619845 1
-0.0349180451093372 1
-0.0159514889721342 1
0.0468747107143221 1
-0.0517639805310254 1
0.0433024331463711 1
0.0736763422490033 1
-0.0634396841189045 1
0.118856959101955 1
-0.024923308424761 1
0.0742742811853827 1
-0.0249645902606593 1
-0.0699001440752512 1
-0.006805546842124 1
0.0874058707665791 1
0.0548426050808491 1
0.00497898806770451 1
0.0355982678467092 1
0.0603101114959773 1
0.0667817634080111 1
0.00589416789172569 1
-0.0804461494695067 1
0.0673202678170443 1
-0.0875972353882735 1
0.0115263710853877 1
-0.143932570589841 1
-0.0381480898674419 1
-0.0121103893162234 1
-0.0876050643726371 1
0.122624955163057 0
0.0896672884218504 1
0.00532458038599431 1
-0.0176684742832815 1
-0.142397932958271 1
-0.046655431873953 1
-0.00962777928503518 1
0.0413350484932272 1
0.0423978318648498 1
-0.0228037152707741 1
-0.032782780678184 1
0.0375670948213076 1
-0.0331301553805158 1
-0.0316180865633182 1
-0.0699380178126662 1
-0.0521315112239989 1
-0.0564264002494418 1
0.0402683400681292 1
0.0431746911225127 1
-0.0192362855863713 1
0.0804804581874832 1
-0.100761366806023 1
0.0391172869105738 1
-0.0251569026502355 1
0.00884665705840643 1
0.0329197270646576 1
0.0584016766203394 1
0.0172670376562617 1
0.135827780078729 0
0.0271886824197299 1
-0.0222715428712971 1
0.0923486542778798 1
0.00801580797093324 1
-0.0158804529131057 1
-0.0888390776846091 1
-0.00294916332722364 1
-0.061385276350248 1
0.0371758870018027 1
0.0349251965305975 1
0.0594490374654761 1
0.0844556344158296 1
0.0578160054752112 1
-0.0675935506143143 1
-0.00906960814233838 1
-0.0235945916491103 1
0.0366670635115279 1
0.00210086137152068 1
-0.0309285979722945 1
-0.121316627447995 0
-0.0318035088413194 1
-0.0707821137694399 1
0.0984655393910682 1
-0.0182343301673211 1
-0.0636965114845645 1
-0.00235256081445773 1
-0.0661684854425915 1
-0.0541392260516602 1
0.0179256509565622 1
-0.152724285462092 0
-0.0921822506313619 1
0.072266326449618 1
0.127472445042922 1
-0.0866255224790061 1
0.000579382951693318 1
-0.0709994009114855 1
-0.0727825065157692 1
-0.0780506952310079 1
-0.0452093261131933 1
-0.0719335245747628 1
0.0686549193245505 1
0.0486668497903192 1
0.0401980298742732 1
-0.12352270766756 0
-0.00179586562080596 1
0.0291691952696269 1
0.120834974393597 0
0.0585946620825762 1
-0.00266430158245826 1
-0.0567377880370511 1
-0.00948126098813524 1
0.0908188805126512 1
-0.042586511099942 1
-0.0237536878491242 1
-0.0712285185980615 1
-0.136689312189001 1
-0.00219491445462373 1
-0.0378596175645237 1
0.0611802456264406 1
0.0207421333933455 1
-0.0202146649623004 1
0.0798979972728439 1
0.0877925096613361 1
-0.00243546118134789 1
0.111386306285337 1
0.0173935312004069 1
0.0499122012836008 1
-0.133790784290545 0
0.0275902690593108 1
0.0794906086091667 1
0.0399951184663088 1
-0.0575268316406225 1
0.21333177954903 0
0.150405870445229 0
0.0174277856815412 1
0.0769627680659304 1
0.0215307141747497 1
-0.0308069627010043 1
-0.0111244727546677 1
-0.00489856295671247 1
-0.166684096755797 0
0.101847203115128 1
0.000905855082070615 1
-0.104048855872262 1
-0.0146963461646001 1
0.0313773967937067 1
0.0354958712192197 1
-0.0672246669930276 1
-0.00990699614112625 1
-0.0354021714318145 1
-0.0242404351955799 1
-0.00318170864667986 1
-0.150771189448452 0
-0.0097720045473736 1
0.00694552275367534 1
0.00572251304629993 1
-0.036076661222904 1
-0.122397929382893 1
-0.00507007984166782 1
-0.0216916379003656 1
-0.0153625568224523 1
-0.0474003982882681 1
0.0163397285957058 1
-0.028272079435885 1
0.0181034309599206 1
0.138630664093429 0
0.0656497602851402 1
0.0635435503421401 1
-0.0454223461707151 1
0.0178404800853499 1
0.0263789893552026 1
-0.121228326026227 0
0.0555689226494998 1
-0.118852328905447 1
0.016987340049269 1
-0.00849954299775956 1
-0.0596182173168799 1
0.026194448681738 1
-0.15897781476186 0
0.0876654283516919 1
-0.048290734152289 1
-0.101639918102605 1
0.00961892632804326 1
-0.0531484894877363 1
0.0269885321416899 1
0.0799932930425518 1
0.108340599694063 1
0.0166536777764672 1
-0.0264616208099515 1
-0.0635344858690021 1
0.0381923186842727 1
0.0443338409022881 1
-0.0107923996877287 1
-0.0161357163077413 1
0.123408603667426 0
0.00195030681369194 1
-0.0836697501852184 1
0.0338658460531612 1
-0.0806806303551072 1
0.0144500070867924 1
-0.059928780897212 1
-0.0392290555517023 1
-0.0233911349378408 1
0.0688371737163962 1
0.0335922073923004 1
0.040112262756886 1
0.0863462506995572 1
0.0358706404788652 1
0.122247168074212 1
0.0747404362436225 1
0.0871845022165887 1
0.0543785723341226 1
0.0378931722062045 1
-0.066142343618541 1
-0.0785018935602661 1
-0.0391734694781754 1
-0.0318212973922365 1
0.0787308609454264 1
-0.118734726105041 0
-0.00404178940826434 1
-0.045627764097554 1
-0.02520200314581 1
-0.0272891124759492 1
-0.102253407713592 1
-0.0449680101101267 1
-0.0020197157361451 1
0.213330967193909 0
-0.0701859535991693 1
0.0408016082201152 1
0.0214635614083395 1
-0.000925555338947748 1
-0.00402263620196916 1
-0.0462454464351047 1
-0.106607692573964 1
-0.104822346322211 1
-0.0589258122507989 1
0.0500260226372087 1
-0.0107255665779782 1
0.0411801689459753 1
-0.150465332375914 0
0.0265244878248556 1
0.0777287504182059 1
-0.00944462721762621 1
-0.00691476702797883 1
0.0160874602617474 1
0.00717371696494808 1
-0.0104774117640713 1
0.0782752984088034 1
0.0521303941772114 1
-0.0890512467840022 1
0.078392693156655 1
0.0816993282540706 1
-0.0484932643029166 1
-0.0339121959752273 1
0.0811269893550673 1
-0.12099425073687 1
-0.0143342591860672 1
0.0784728882447389 1
0.0831614644060081 1
-0.0625391488584554 1
-0.0586972136119151 1
-0.0629794852513446 1
-0.0597404607799151 1
-0.0384839454946776 1
0.00338158533019336 1
-0.0243839694629463 1
0.0678611993580459 1
-0.134971823119437 1
-0.0424276063906455 1
0.0982518778507189 1
-0.00962489322938698 1
-0.131633813657299 0
-0.0130609959058574 1
-0.0353533732381554 1
0.0492511075351748 1
-0.0975475164850739 1
-0.0210921360936229 1
-0.0183414473065339 1
-0.0620922267210243 1
-0.00599465981555912 1
0.00471246090508822 1
-0.0467449071415137 1
-0.0306716149507901 1
-0.125422767637255 1
0.0224731834642277 1
0.0484834984391892 1
-0.105259732722377 1
0.0158306354477637 1
-0.074111894903568 1
0.100811003539821 1
-0.0192897224744475 1
-0.0088537296355192 1
-0.0231203286782673 1
0.0680324363298166 1
0.0198002027436145 1
0.0100059997069584 1
0.0818771851183823 1
0.0482784439853797 1
-0.00417026658066334 1
0.0439616439761396 1
0.0292550744836053 1
0.0123269420865395 1
-0.0566778026910918 1
-0.0408663878954862 1
0.119857765245138 0
-0.0611096037986261 1
-0.0635078281389092 1
0.029315617106597 1
-0.0121855135490837 1
0.0555036636259777 1
-0.0678325394914321 1
0.0951690449893409 1
0.092704798484005 1
0.03075427534664 1
-0.0367081388065582 1
-0.0499659391179193 1
0.031922874448306 1
0.0146586162167525 1
0.0804328456968755 1
-0.131110732777049 0
0.0795133099926239 1
-0.00975032395233777 1
0.0700130994043172 1
0.152285110945074 0
0.0878400766138469 1
0.0485187749609406 1
-0.0774386044354068 1
-0.0419691656932077 1
0.0598221639373115 1
0.0221440372404326 1
0.048762959697059 1
-0.0929893759427081 1
0.017715573534125 1
-0.108757712941205 1
0.000355652379916537 1
-0.0707721210300519 1
0.0667593636776361 1
-0.0115716437008776 1
-0.0028194952240183 1
0.0208828766719263 1
0.110103966363853 1
0.0230177490982043 1
-0.012123837442173 1
-0.0821089511106933 1
-0.0559055018746542 1
0.0254874977735055 1
-0.018575755025758 1
-0.0148097065998839 1
-0.0464960206349742 1
0.061921179393214 1
0.0317253894678235 1
0.0235705819986855 1
-0.162450849700528 0
-0.106049326948833 1
0.0150493665269054 1
0.0529527593363773 1
0.0437215077380882 1
-0.123774646069452 0
-0.0814334565799807 1
-0.0467524232133539 1
0.0683211424848281 1
0.0621110895868004 1
-0.0416965051299692 1
0.0922679454175625 1
-0.00601084229326988 1
-0.0479504878709972 1
0.115969596047392 1
-0.0969996108610083 1
0.0885974042370475 1
-0.0631617863013363 1
-0.0674597795291161 1
0.0334728735159548 1
-0.0551339432594943 1
-0.0193018446842988 1
-0.0486165181702222 1
-0.0666327016485116 1
-0.0348118985331163 1
0.00646386866621813 1
-0.0404429568831513 1
-0.108244993288802 1
0.0740862398594698 1
0.0919285033413678 1
0.00449360426938592 1
-0.0256161071940143 1
-0.119868991517398 1
0.0130024896691302 1
-0.119753467483923 0
0.000534227596174355 1
0.0647733257471577 1
0.0575869952500444 1
-0.153180949879527 0
-0.0297753300278243 1
0.0866002595212696 1
-0.0379563883560867 1
-0.164638723466095 0
-0.0363326405675098 1
0.0114502860501563 1
-0.0161204812599442 1
0.0637243268876255 1
0.124410605572061 1
-0.0276113476363686 1
0.0450449234297149 1
0.0753950929154401 1
-0.00645884987966148 1
0.107491812689406 1
0.0482143320171002 1
-0.067389664069997 1
-0.0763550652752514 1
0.052546108490454 1
-0.0755089784452252 1
0.0293499758786465 1
-0.00418900343139714 1
0.0635047935002661 1
0.0220142559937222 1
0.0391204557799944 1
-0.0630771457335254 1
0.0634475357274501 1
0.00626668902639831 1
-0.0303978389096868 1
0.0648692784206365 1
0.00647963198609382 1
0.0896188216065776 1
-0.0400690149097708 1
-0.00799496037899744 1
0.00610253138593899 1
-0.040633252772801 1
-0.0944542990667522 1
0.0100855668603349 1
-0.0368217360565377 1
0.0418130618214984 1
-0.0242972726865169 1
0.0262347369168176 1
-0.051797487618408 1
-0.0156294932788718 1
-0.0606064187038862 1
-0.071437250430038 1
0.026958196738972 1
0.118984220985138 0
-0.0668768818442674 1
-0.0406643826572969 1
0.0437824880311327 1
0.0148138367795517 1
0.0522294028483284 1
-0.101012508592792 1
-0.00839081015960351 1
-0.0458283562198576 1
0.0607087550698516 1
0.0919951499229889 1
0.0251967672306028 1
-0.0158928939228697 1
0.113277704130722 0
0.00709933358224185 1
0.0712544423812899 1
-0.111483998778013 1
-0.0641316845540462 1
-0.000859284812204309 1
-0.00246514699040851 1
0.00331842916449741 1
-0.0965547844676283 1
-0.0416048977963213 1
-0.0218010656818678 1
0.0666096979110707 1
-0.00157566219845368 1
-0.0381225731683252 1
-0.027773988320474 1
-0.0339910263164235 1
0.0049324092032077 1
-0.0110739787289183 1
-0.0796455594059132 1
-0.10368161627993 1
0.0770854552167144 1
0.0504231632040584 1
0.158250758902646 0
-0.102907214070689 1
0.112829124608168 0
-0.0155153740933227 1
-0.037856994371372 1
-0.0793047890955225 1
-0.0329678697956025 1
-0.0623013660409012 1
0.0143661605456995 1
0.0217029279007127 1
-0.103561509831643 1
-0.0187594549957655 1
-0.0363038090880309 1
0.0477719874222827 1
0.137963103120254 0
0.053158433839115 1
0.0469249144631887 1
-0.0588868111789621 1
-0.0580969102319457 1
0.0275354031236074 1
0.0643519809412744 1
0.0554055005150464 1
-0.0427492507732892 1
0.0155335590674255 1
0.0287543017594749 1
-0.0255271317413407 1
-0.0788200375441405 1
-0.0411859168526662 1
0.0763144180651226 1
0.105732569131495 1
-0.0536785280465386 1
-0.0060674873034552 1
0.0259215030333642 1
0.00819875141732209 1
0.0546124625715292 1
0.0836290573097022 1
0.0901939957231413 1
-0.0983590671607272 1
0.0957406121209078 1
0.046802943372668 1
0.0938808825017395 1
-0.0322875891346735 1
0.111832742337092 1
0.0547845535791845 1
0.0216574094245429 1
-0.0384471561748742 1
0.0355778087106928 1
-0.0203411041499672 1
-0.0227937739734611 1
0.0105057053064758 1
-0.0865799440788539 1
-0.0869921629123693 1
-0.128579144927502 0
-0.0264044776564693 1
0.0174270250572956 1
0.00915105017353979 1
-0.0292397272489489 1
-0.0316562333389366 1
-0.0721266499878581 1
-0.0230053470019575 1
-0.0695584156091227 1
-0.0799172504154542 1
-0.00471381365592155 1
-0.0205997842242401 1
-0.0220563547561514 1
-0.00439282228355273 1
-0.023055190959787 1
-0.0242665232847056 1
0.07866306037259 1
0.017604948537354 1
-0.0964761834479245 1
-0.117194584227214 1
0.0487777748513983 1
-0.0415446378581001 1
-0.0254994649614185 1
0.0397390801831098 1
-0.025725532642176 1
-0.0534175212805143 1
-0.0225428282800807 1
0.119451494445198 1
0.0299352890405162 1
0.0512915656917724 1
-0.0659305878729013 1
0.00809748189546726 1
0.00655724863774778 1
-0.0331790661161565 1
-0.0427120782007333 1
0.00671137813051685 1
-0.0497970861578845 1
-0.0286029449768156 1
0.00327202341288516 1
-0.0308567941147993 1
0.0101700238532936 1
-0.0142404125115638 1
0.0473504245423633 1
0.0611003283937118 1
0.0543396602598815 1
-0.0642779844790212 1
0.00343040792639435 1
0.0068105975866178 1
0.092386516859301 1
-0.0226469294415517 1
-0.0355599186087004 1
0.0502938963458783 1
-0.0520224233270073 1
0.0921476928208783 1
0.00852653136972637 1
0.0192722685276491 1
0.0554821767755739 1
0.111517297078764 1
0.0152520553458443 1
0.0192931563310282 1
0.0483178094027306 1
-0.0584873296205545 1
0.0400135370477117 1
-0.000200862158653045 1
-0.0102731712411049 1
-0.0761513353396786 1
-0.0159630218969937 1
0.0614621689902509 1
-0.0318751934843782 1
0.0863918677567948 1
-0.0486923571078748 1
0.0347053129079507 1
0.0377315873850421 1
-0.0676405543006977 1
-0.0751885414496579 1
0.0226787121171913 1
0.0578905533697947 1
0.154310880422966 0
-0.0281530471603837 1
-0.0256997779933523 1
-0.0267343431673543 1
0.0193404737442206 1
0.0389859684391575 1
-0.098300722499738 1
-0.0431779235859832 1
-0.0318202153214715 1
0.0957923855934006 1
-0.157861706653851 0
0.0435221026447656 1
-0.127444472276903 0
0.114257987858313 1
0.0307678592662428 1
-0.0401663029254664 1
-0.0639301245133177 1
-0.0346264382969002 1
0.119015894175933 1
-0.0585171199156853 1
0.0475670666924194 1
0.0819364549547037 1
0.0878868103174051 1
0.0311303146727718 1
-0.0168120793886891 1
-0.0576914065984735 1
-0.0586197827898358 1
-0.0329334415603464 1
0.0088664457667969 1
0.0076894063060508 1
0.0205713962042849 1
-0.0567999636757536 1
-0.0344751134207794 1
0.00961910378597044 1
0.0568583053540053 1
0.107392245107486 1
-0.00772087613409135 1
-0.0511331304050176 1
0.0315873974562584 1
-0.0784364430409819 1
0.0126200753890784 1
0.0697357094478699 1
0.0272612812456889 1
0.00775522217004642 1
0.0709152090020504 1
0.0433959618054464 1
-0.0177220724881959 1
0.0743889088766876 1
-0.0487723357782616 1
-0.00582135741811722 1
0.0298331725615099 1
-0.11022528880076 1
0.0625936004838802 1
-0.0287455052837906 1
0.0193107077681128 1
0.00393036138121969 1
0.0446383591186188 1
0.0470430029517219 1
0.034734570276232 1
0.000176705064848598 1
-0.0582180861757746 1
0.0480086554900579 1
-0.124257802003215 0
-0.000271009748780051 1
-0.136622518858277 0
-0.0600900469466328 1
0.0567439284910044 1
-0.0395031963325415 1
0.00971656715410533 1
0.0495302775183781 1
-0.0600616808570312 1
-0.0619002426295076 1
-0.0427824611657266 1
0.0292261081519079 1
-0.0159200157167774 1
-0.0414009116476242 1
0.131133860601054 0
-0.0249846218708208 1
0.0412873372778059 1
0.130568751118744 1
-0.0332379208325868 1
0.0517821904845191 1
-0.00297847429549542 1
0.0809038283634738 1
0.0648176596513521 1
0.02900147361579 1
-0.0544802900288951 1
0.0875088263550638 1
-0.0446328629441814 1
-0.0864274443371743 1
-0.0217771339051211 1
-0.0323432622291549 1
-0.0568062679223493 1
-8.40882744762017e-05 1
-0.047352430326334 1
0.0124529165600412 1
-0.0543131743124902 1
0.00119813852638175 1
-0.123014299060149 0
0.0630557976303266 1
0.00787062530481842 1
0.0105244877905588 1
-0.107517381511457 1
0.0595064299755891 1
0.00220042260911088 1
0.0543142990846389 1
0.0127702949540987 1
-0.0352742715590496 1
0.01935665347529 1
-0.0722652930896355 1
-0.004482395128232 1
0.0918780425251543 1
-0.0656279354842608 1
0.119226978530725 1
0.0233083850585489 1
-0.0660795384309025 1
-0.0226163630951748 1
0.00575806575004201 1
-0.0931269174412855 1
-0.122150917341923 1
0.0316460100362052 1
-0.0582373103068861 1
-0.0281222904856885 1
-0.000252422110689981 1
0.0600159028465604 1
0.111064349662204 1
0.0401984805539267 1
-0.0781441045392118 1
0.0743944114894571 1
-0.0985930039730045 1
-0.0121169172138535 1
0.00610521087511966 1
0.0245236689013866 1
-0.0174448517184349 1
0.143785989013464 0
0.0079312252564646 1
0.0399388677371783 1
0.0301554963547152 1
0.0142634826387264 1
0.159961243700157 0
-0.119722199215583 1
0.0470948001997824 1
-0.0614270758695612 1
-0.0492646533901007 1
-0.0620594015304154 1
0.0222549639835085 1
0.119504835996592 0
-0.034217963375487 1
-0.0236563264472377 1
-0.0143396759180143 1
0.102800783115397 1
0.0613418523794936 1
0.08419104871229 1
-0.119508253110064 1
-0.00246078018097212 1
0.0153811720039375 1
-0.088088814789105 1
0.0420455015608868 1
-0.0597732447651738 1
-0.065202162073889 1
0.0190392801421013 1
0.0146277971196911 1
-0.103065387076904 1
0.00051978327423307 1
-0.0599953065958616 1
