# Supplementary material for: Bias caused by sampling error in meta-analysis with small sample sizes
Source: PLoS One. 2018 Sep 13;13(9):e0204056. doi: 10.1371/journal.pone.0204056 (PMC6136825; doi:10.1371/journal.pone.0204056)
Supplement: S7 File — (ZIP) [file pone.0204056.s007.zip › results N = 10 theta = 0 tau = 0 sz = 30-50.txt]

"dl.theta" "dl.cp"
0.0234521152053499 1
0.0799124420026472 1
0.0256163910249626 1
-0.0495386970785217 1
0.0558799804846834 1
-0.0264342472050158 1
0.0133645083768971 1
-0.0325957905800109 1
-0.0403195701630803 1
0.0125100123824475 1
0.0390372158138513 1
-0.100688310909698 0
-0.142243225470717 0
0.0280012131496376 1
-0.0949772623940044 0
0.0663507511037371 1
-0.0363702054678845 1
0.0288736775822018 1
-0.0922216604862216 1
0.0281588914997256 1
-0.0470540440643404 1
-0.0754634229198961 1
-0.00450763972700548 1
-0.0470443948953504 1
-0.0529838398326654 1
0.00916664337625029 1
0.00623132172457868 1
-0.0829829853921796 1
-0.0538307836978909 1
0.00688282312473139 1
-0.0382552940782114 1
0.00175014704203329 1
-0.0418224189978139 1
0.0472398977792895 1
0.0487619438018618 1
0.0395842389613 1
-0.0128688285487257 1
-0.00457210248316871 1
0.0318075365801696 1
0.0309568214032244 1
-0.00237737582015491 1
0.0300059361529851 1
0.045031556793565 1
0.0283148589449268 1
-0.0655892786111384 1
-0.00292949356194883 1
-0.018303303929594 1
-0.0677124982075824 1
0.00970396791336454 1
0.0771254580826354 1
0.0633635086246773 1
-0.0844301307680809 1
0.0566499523172634 1
0.0153263091547374 1
0.0983627445736937 1
0.12292353082515 0
0.0524127822749775 1
0.0512710942063383 1
0.047139655857131 1
0.0429224332910889 1
0.0564978855928691 1
0.0493878038983638 1
0.0383327260827476 1
0.113435942608631 0
0.0116352374625382 1
-0.017128927535776 1
0.00932950580311286 1
-0.0130849474690606 1
0.0668688821517711 1
0.00222854973367041 1
-0.0420612511315535 1
0.0113528404654712 1
0.00304576677649157 1
-0.0326844651574532 1
-0.0758951596157712 1
0.0270850021889498 1
0.0112435424325515 1
0.046100772330217 1
0.0973132577761476 0
0.104063295181726 0
0.000704959491951519 1
0.0706348078956333 1
0.100482536486074 1
-0.0266408914134085 1
0.0418502952498638 1
-0.00923647208905563 1
-0.106920360448168 1
0.0593470130996382 1
-0.0473973967520718 1
0.0195317507021817 1
0.0135037170965316 1
0.0783397972311014 1
-0.049063804948178 1
-0.0726844321390317 1
0.0480958704415398 1
0.0810447065236664 1
-0.0024524517412446 1
-0.0376730210418584 1
0.055324087517601 1
0.032982515202685 1
-0.047297964002489 1
0.050565626215233 1
0.0372128139943742 1
-0.0975233642274823 1
0.0417169863449994 1
8.65889798836519e-05 1
0.0111621861615054 1
0.0107629893843042 1
0.110787551157693 0
0.0908277983310179 1
0.0942476954287581 1
-0.0274421219097538 1
0.046083753077699 1
0.107290300183621 1
-0.0729975916244677 1
0.0348704956139476 1
0.0380633131802664 1
-0.0274194778269659 1
0.0916077125881988 1
0.0470205957485639 1
-0.00980355738638105 1
-0.031221163884049 1
0.026235784255123 1
0.053861229679816 1
0.0658236914348172 1
-0.074975051323313 1
-0.0430167446974537 1
0.0539826758321314 1
0.0194167610017082 1
0.0664803051145558 1
-0.0317633372051246 1
0.0474437638533549 1
0.0270992798331077 1
0.00977496543133803 1
0.0478024480526176 1
0.0495299856274969 1
-0.0113375322750479 1
-0.0116155711978372 1
0.0285882107090917 1
-0.0837554162523989 1
0.0332384131733421 1
0.0383168905222267 1
0.0353880119990405 1
0.0048490319391991 1
-0.0433722170404125 1
-0.0478500150662933 1
-0.00646626404477686 1
0.0370905087834151 1
0.0466147302506105 1
0.0387782711083696 1
-0.019496155686577 1
0.00916597020349762 1
0.0747108886952133 1
0.0057337951413593 1
-0.0424102184649516 1
-0.0282781786995807 1
0.0568767732119956 1
0.0101575833869226 1
0.0888243460664309 0
0.032403046537819 1
0.0330192768253444 1
-0.0170533537296833 1
-0.022156707556939 1
-0.0216659439016266 1
0.0121366636857256 1
-0.00999510938944663 1
0.0265390375703838 1
0.00244021690296658 1
0.023740635286588 1
-0.0790649319789013 1
0.0458520189438077 1
-0.0275906104813016 1
-0.0329764096960556 1
-0.0736048215532748 1
-0.027228660800883 1
-0.0739478248285454 1
0.0650813568911365 1
-0.0350627487078648 1
-0.0113229651374815 1
0.0168980386211112 1
-0.0204886893759634 1
-0.0356952989532961 1
-0.0166294061661128 1
0.0490542248297653 1
-0.00659831478556427 1
-0.0201625358078401 1
-0.0110900938477254 1
-0.0461408448267495 1
0.0491361972067227 1
0.0012024237094879 1
-0.124557931401214 0
0.0860461219583561 1
0.0473742523670219 1
0.0191573050814084 1
0.0522441174324853 1
-0.0134342602780155 1
-0.071684236335547 1
-0.00171347381593001 1
0.0605071131560709 1
-0.00711402952790921 1
-0.0923381282513551 1
-0.0323591010495552 1
-0.0148480655737836 1
0.00254071377609191 1
0.000498833739686806 1
0.0377569170653266 1
0.0449011957759314 1
0.00440505052126874 1
-0.00194021583804812 1
-0.0166310725577394 1
-0.104990757622062 1
-0.0951818105232323 1
0.00316140786646089 1
0.0813932594996099 1
-0.043319413511892 1
-0.0802422636186606 1
0.0317421164891182 1
-0.0109720222825579 1
0.00490440067713859 1
-0.0513788698836877 1
0.0452540988238223 1
0.0458069248003592 1
-0.0629037853220974 1
-0.0923428642283873 1
-0.109043812721051 0
0.0422095755754854 1
0.0171545895503401 1
-0.00279231735845491 1
-0.0254120074831909 1
0.0273766873085132 1
-0.0149748738958662 1
0.0346179344993252 1
-0.0581848647195139 1
-0.0233687864610064 1
0.0522918251639383 1
-0.04573480487628 1
-0.0322259040764279 1
0.00735517824301474 1
0.00383664839141987 1
-0.0333244452815772 1
-0.00531768383943517 1
0.0201500038573357 1
-0.0486809752754581 1
-0.0573953104027387 1
0.0360681218883196 1
0.085226795471881 1
0.0608228948490188 1
0.0411963975009039 1
0.00237286021625078 1
-0.017269150847989 1
-0.00465544240538701 1
0.0764287105146968 1
-0.0777278461615643 1
0.0144802046924568 1
0.0548942966183972 1
0.0776460397551643 1
-0.0504479984756511 1
0.0432558821687562 1
-0.0609444748638035 1
0.0422312545415241 1
-0.0477886456776222 1
0.0382826060013125 1
0.049297458998842 1
-0.0461968780053306 1
0.0183555799738207 1
-0.0641106697315276 1
-0.102643345332355 0
0.0655095243107118 1
0.0576643713869607 1
-0.0253659403857433 1
-0.0093754491883163 1
0.00648833712386117 1
-0.0684958026013331 1
-0.0814734310312036 1
-0.0483583955047483 1
0.0261901628175784 1
-0.0832866104622658 1
0.0135056990405063 1
-0.11107577033107 0
-0.0553992436314931 1
0.0770498080824607 1
0.0187644047429502 1
-0.0212297217888809 1
0.00106474418909367 1
0.0237126886360975 1
-0.000656174480931156 1
0.0700502701563354 1
-0.0129188150152249 1
-0.00693947338323128 1
-0.151381217283679 0
-0.00863745834229756 1
-0.0287385867435566 1
-0.0854545209974658 1
-0.0235514653752344 1
-0.00612560523557247 1
0.0142589192328152 1
0.00406912482789329 1
-0.0348408821835444 1
0.0433338192678146 1
0.03969222950525 1
0.0251664163423672 1
0.0565485674054799 1
0.00693355962559626 1
-0.00619056174585205 1
0.0355694001591904 1
-0.0678224685940778 1
-0.0495944699390677 1
-0.0923824966778141 1
0.0189052943814844 1
-0.0227576850517841 1
0.0546878123214001 1
0.0442574051288859 1
-0.0439604370194169 1
-0.0289573740519696 1
0.0424741916612024 1
0.0400452768030873 1
-0.0327370687491628 1
-4.36290955606556e-05 1
0.0229945835546189 1
-0.0771314858237295 1
0.0361052721591875 1
-0.082244030620602 1
-0.0204970982971402 1
0.0302021455541935 1
-0.0558982731472635 1
-0.0689388715516212 1
0.0675487154157443 1
-0.0267446709979167 1
0.0303250536925493 1
-0.0105056692057186 1
-0.0704342467120644 1
0.0367306671470878 1
-0.0144463525804665 1
0.141698492244122 0
-0.00522706912687857 1
-0.00421879141497517 1
0.024689387852695 1
0.0828314343129313 1
-0.0387678215900105 1
0.00281893592983101 1
0.0536129573101788 1
-0.012189604783368 1
-0.0309174317231576 1
-0.0473348479203883 1
-0.0758533640956816 1
0.0687134785423867 1
-0.0644268216471977 1
0.0254098542062773 1
-0.154665915608029 0
-0.0514519864763122 1
-0.0126219899319193 1
0.0247769351860181 1
-0.0292844202580354 1
0.0488553914323053 1
0.0360023750488811 1
-0.039132341823069 1
-0.0288179032005114 1
0.0453755089757996 1
-0.0090352202198753 1
-0.0186347577890054 1
0.00285421842200138 1
-0.0139336454168296 1
-0.0238447770399969 1
0.0878166020054431 1
0.0304010118041871 1
0.0242591320634035 1
0.00829513973942389 1
0.0375932670429521 1
-0.0505026748902419 1
0.0656194367323979 1
-0.0351350810576066 1
-0.0107299726049404 1
0.0733473620043104 1
0.0144411624785212 1
0.104060799469359 0
0.0160116145474374 1
-0.0673237592661049 1
0.0358479267895152 1
0.00079402647724399 1
0.0489584516942851 1
-0.0714693594492742 1
-0.0218694479352308 1
0.00362292396105511 1
0.1181588449511 0
0.0296630364677604 1
-0.00867527171122752 1
-0.0809679045830429 1
0.00657521533628408 1
-0.00286634936398736 1
-0.049279135922371 1
0.0143052242031086 1
-0.0303131500927681 1
-0.0119961062782035 1
0.0509624568558481 1
0.0319351519216537 1
0.0455349299074717 1
-0.0529398367511687 1
-0.117093925921533 0
-0.0521222868098038 1
0.0443571987099569 1
0.08745581209009 1
-0.0276709610282159 1
0.000760366540089388 1
-0.0534765044495467 1
0.0170128482817202 1
0.104215472277051 0
0.0627002827832693 1
0.0723848114396527 1
0.0234982321084244 1
-0.0277644711735233 1
-0.0497306517913849 1
-0.120982094697376 0
-0.106445800432914 0
0.0186682744799772 1
0.00245610104989514 1
-0.0615701524416673 1
0.0118400904517015 1
-0.0161470544795981 1
0.0204547430419749 1
-0.0256425563628483 1
0.00196951640357194 1
0.0653626923611381 1
0.0193231569229375 1
-0.0410338513671722 1
-0.0295328258391325 1
-0.00817174101728479 1
-0.0547587589704432 1
-0.0511182265820433 1
0.03543262674364 1
-0.042814964040799 1
-0.0652447091552938 1
0.078875546658208 1
-0.0521313913803884 1
0.0102369366338411 1
0.0181438488033793 1
0.0123457249854365 1
0.0380833253510431 1
-0.0788886935358657 1
-0.0127332350471743 1
-0.024719410901942 1
0.0295662581620071 1
0.0350757081309505 1
0.0907423160166392 1
0.0435119058128702 1
0.0431218825816868 1
0.0311802637037673 1
-0.0396636691865925 1
0.0404736721975757 1
0.0183737427470117 1
0.0443428461928654 1
-0.0485020099205091 1
-0.0319561046462608 1
0.0196461690919706 1
0.0625019695075998 1
0.0410171041113392 1
0.00124610354681083 1
0.0583574553406058 1
0.0412216453670517 1
0.0643814736163 1
0.0184809369377667 1
-0.00713439422157411 1
0.0401662925152425 1
-0.00682140397741401 1
0.0934567895528832 1
-0.0209253331600218 1
-0.0441064500277717 1
0.0384742486193502 1
-0.0127901379590594 1
-0.014725114262624 1
0.0537612089563074 1
-0.046265475456262 1
0.0101435502976529 1
-0.0475427172097587 1
0.0263677732366646 1
-0.013601895378636 1
0.030731035115977 1
-0.0299160284384562 1
0.0187740748082607 1
0.0487362589951985 1
-0.0638194735165584 1
-0.0839943165159016 1
0.04560985351076 1
0.094232543653614 1
-0.00722936624581046 1
-0.0500612339814862 1
-0.0154806986938902 1
0.0681860108553476 1
0.0455216563710548 1
-0.00952154179646239 1
-0.118785333836686 0
0.0386182782287918 1
-0.0395175561849651 1
-0.0729297901331234 1
-0.0269476642062628 1
0.00888773043260424 1
-0.0624218056408639 1
0.0613327961624147 1
-0.0399662366767048 1
-0.0559157769566406 1
-0.0336635714579121 1
0.0676834167656012 1
0.0876188447479374 1
-0.0641107783326211 1
-0.0503185411630221 1
-0.0138525226074739 1
0.000297700996820655 1
0.0418089436063452 1
-0.0555116983912772 1
0.0833032463331832 1
0.00460491654339601 1
-0.03830721750935 1
-0.0962016937005446 1
0.0253607651164694 1
-0.000239041086087305 1
0.047514208261389 1
-0.0582353661815011 1
0.0131878966965724 1
0.00845295890331418 1
0.0474341233181827 1
-0.0696205759217855 1
-0.00965420856164908 1
-0.0445980475617542 1
0.0483338591980195 1
0.0174805874038976 1
0.0292025975232651 1
0.0709835293247194 1
0.00505412239360729 1
0.00250298406321489 1
0.00880211617739257 1
0.0589591110773875 1
-0.0960855179670595 1
0.0305750411211123 1
-0.0219564167793264 1
0.00108523237900627 1
0.0128635874679453 1
0.00694743818623625 1
0.0326629130909165 1
0.0451642172537588 1
-0.00318430975289251 1
0.0436857849943651 1
0.0070636602582137 1
-0.0152710755127516 1
0.0271323199714306 1
-0.0225339867715688 1
-0.0400640164709529 1
-0.0135833892779637 1
0.0120711356993385 1
-0.0153741214750139 1
-0.0542938720489754 1
0.0472123100044978 1
-0.0394918182165316 1
0.037905266431365 1
0.0434323790723731 1
-0.0523573835853849 1
0.0613913761232352 1
-0.0187246821148017 1
0.00600774466088363 1
0.0494763112756268 1
0.047373130957164 1
-0.0207708883807788 1
-0.0230387726057907 1
-0.098218189850142 1
-0.0443486366577466 1
-0.0623286746334917 1
-0.1302429060064 0
0.00647053567917123 1
0.0112471371706765 1
-0.0432812525340569 1
-0.0644350612931435 1
0.140852411338928 0
-0.054819712015843 1
-0.0846151623536022 1
-0.0684770345523246 1
-0.0841298129870905 1
-0.0113636907615159 1
-0.0552698861353013 1
0.0906046809474712 1
-0.101704133687883 1
-0.0964572674701409 0
0.00286151263731073 1
0.00490372353255421 1
-0.0911364844810737 1
-0.0312924182469761 1
0.00594866798630592 1
0.0560238068831323 1
0.0435494152915302 1
-0.0240451186888179 1
0.011976657520649 1
-0.00258039861710211 1
-0.0831582105570352 1
-0.016048651396487 1
0.00142433832582583 1
0.158043573601886 0
0.0473089806132583 1
0.00156996109865445 1
-0.0325391499156559 1
-0.0598118804444157 1
0.00727527513860005 1
0.0377979946741872 1
-0.0448799922832803 1
-0.05938764315926 1
0.0260452304501617 1
0.0499845793783532 1
-0.0894961916748874 1
-0.0718002255255823 1
-0.0382661138187475 1
0.0504559274561913 1
0.0790400878463888 1
-0.0555424566641695 1
0.021644758991913 1
0.00346306468808854 1
-0.121091495132294 0
0.0284654627608565 1
-0.082364735343323 1
-0.0356724827488319 1
0.00765722272105614 1
0.0214998340830002 1
0.00806968868693553 1
0.0577445131567694 1
0.0161208729260885 1
0.043205019648802 1
0.0286419195635403 1
0.0582039253886811 1
0.0275846199828992 1
-0.0469103329816454 1
-0.0820550839657588 1
-0.0953788678983745 0
0.059843913850074 1
-0.0248448555578347 1
-0.000126507763560187 1
0.0477111541615948 1
0.0119828257192476 1
0.0229876398615613 1
-0.053397157659202 1
-0.0366132738949997 1
-0.0317263042302399 1
-0.0355233323579069 1
0.0225161282326461 1
-0.0525431651562661 1
-0.0154307667728727 1
0.0161629837789193 1
0.0420184044715474 1
0.0305289415129154 1
0.0538907543262883 1
0.0246830081378414 1
0.0270375798218188 1
-0.0790430740004963 1
-0.0905423956184673 1
-0.00717258746050927 1
0.0473694112238206 1
-0.0297543400594787 1
-0.0308156788800558 1
-0.0133913304444008 1
-0.060674337212316 1
-0.0713378297974891 1
0.0292720533936003 1
0.00296915171892374 1
-0.0903970767600087 1
-0.00397841763033727 1
-0.0233511244225614 1
0.00388303468073845 1
-0.0761500502472024 1
0.0554679498268556 1
-0.0622746018972745 1
0.098964182904246 0
-0.041060068976594 1
0.0574928592376405 1
0.0317427847032264 1
0.0383744428786295 1
-0.0083829730465695 1
-0.097001994350922 0
-0.0520187934879528 1
0.0506175402499984 1
0.0366899746523615 1
0.00520708528109614 1
0.0562509871642221 1
0.0665459274110316 1
0.0482785537261359 1
0.0118707087260332 1
-0.0478801522383651 1
0.00451577361518923 1
-0.045956329587648 1
-0.0757769986678344 1
0.00157409845476734 1
-0.0123173771401295 1
0.0397219009745317 1
-0.0302237928867792 1
0.0120513547135872 1
-0.0700605075456327 1
0.022547166671159 1
0.0278600580019629 1
-0.0169277622472031 1
-0.0367344578351646 1
0.111718430575593 0
-0.0649742927522695 1
-0.0542629755025011 1
0.0279630204594949 1
-0.057711213710168 1
0.115076778159715 0
0.0260237222099192 1
-0.0646542951330319 1
0.0398117197560844 1
0.0047659459659615 1
0.00892923391628923 1
-0.00626310421232566 1
-0.00206751787237892 1
0.0294354590605441 1
-0.00321565854727531 1
0.024867312634088 1
0.0422495008654288 1
0.0186968941621596 1
-0.00155905077256988 1
0.0624527596388767 1
-0.0861005986867643 1
-0.0742887715712669 1
-0.0409701881161936 1
-0.0360366000199073 1
-0.0426164421893447 1
-0.0265367516633737 1
-0.0227492729753113 1
-0.0353132375984233 1
0.0490820156924397 1
-0.0272433248485111 1
-0.0388730755380528 1
0.0853017857196233 1
0.0637219220703889 1
0.0855248102717864 1
-0.0270409046440833 1
0.0446029178963243 1
0.030071433193032 1
-0.0542061097103149 1
0.0339876751275325 1
0.0165411842139244 1
0.0407867565485923 1
-0.0166705912970688 1
0.0362934407118443 1
-0.0280097511090035 1
0.0162128349878973 1
0.0320556113437867 1
0.0107099895016056 1
0.0566820947242667 1
0.0249233536427282 1
-0.0785221901649388 1
0.0651105549875758 1
-0.0390523005174277 1
0.0264592237880417 1
-0.020240029834776 1
0.0689353261691275 1
0.0468625386119377 1
0.0388961990676542 1
-0.0127296321005773 1
-0.0505945464436142 1
-0.039746935724321 1
-0.0232685808706005 1
-0.0401101738377475 1
-0.0521270498866646 1
-0.00854627531881014 1
-0.0696548718167983 1
0.0772477611572824 1
-0.0270709682531301 1
-0.0484835380043949 1
0.0367285371647126 1
-0.0170762585465683 1
0.0116774705258628 1
0.0254318933191091 1
-0.0137062466222117 1
-0.011462901100065 1
0.0231158631346007 1
-0.00844562585757091 1
-0.0407178910450087 1
-0.0783318614423623 1
0.0501537349553439 1
-0.046442623382353 1
-0.0100642143731875 1
-0.0275998898075765 1
-0.0185890977424992 1
0.0336546703810308 1
-0.0239831527312649 1
-0.111611069092112 0
-0.160210286518142 0
0.0643006962405652 1
-0.0205247901126632 1
0.0211491471869117 1
-0.0405898855234663 1
-0.0149081509995463 1
0.040258703132202 1
0.0351444396388242 1
0.0607731378122783 1
-0.0282565850922588 1
-0.0434412179660341 1
0.0797916179053588 1
0.00380066216394788 1
0.0588913686231445 1
-0.0288493102853536 1
0.0761625991003143 1
0.0247562687788714 1
0.0331965872586541 1
0.0303178893667905 1
0.0325627675698611 1
0.0427130006966181 1
-0.0218524776735144 1
0.0541695889990128 1
-0.00394279542781841 1
-0.0212636939560597 1
0.0256324701629565 1
-0.0236120642224487 1
0.10035257014667 0
-0.0125811986068174 1
0.10752312378539 1
0.0255059584548835 1
-0.0372902358591843 1
-0.0253638434954931 1
0.124387769903727 1
0.0555424398749396 1
0.0174808453895315 1
-0.0104140469974799 1
-0.0491774553637224 1
0.00361811029805373 1
0.0422995580612973 1
0.0475104471511533 1
0.0453056281362798 1
-0.0292105209000179 1
-0.0547188884801126 1
-0.0622519111690665 1
0.0484193654201507 1
0.010047950790542 1
0.0189784330100881 1
0.0373655938603669 1
-0.0129923685557404 1
0.0176513543644867 1
-0.0478727605045076 1
-0.0504595641821091 1
0.030633503335509 1
0.0250601502456689 1
0.0165112036539158 1
0.0258928802142808 1
-0.00509454416282805 1
0.00905992033001983 1
-0.0616619405950655 1
0.063002717525168 1
-0.067747849450903 1
0.0154543967501828 1
0.0195375113685493 1
-0.0235564915126229 1
-0.0102899591852474 1
0.0753471270339439 1
0.0653290931437649 1
0.00709005372975673 1
-0.0030438076063113 1
0.037432079785372 1
0.00409311448037716 1
0.0151272163863367 1
-0.0154288858127195 1
0.0543175812788813 1
0.0463708434001671 1
-0.0142350732248184 1
0.0308236736529992 1
-0.0495656614200848 1
-0.0452399014802266 1
0.0562172219979602 1
-0.0122846786185001 1
-0.00860527234145093 1
0.0198920453173944 1
0.0610630854767746 1
-0.0678267150256566 1
-0.0542537299698785 1
0.00582412221105984 1
-0.0782704997578784 1
-0.00433952174181622 1
-0.0396280501223972 1
-0.00777705755268678 1
0.0407562314032289 1
-0.00761369465837706 1
-0.00823651810148194 1
0.0635927580085961 1
0.0764758500777645 1
-0.00155209765144292 1
0.000283253414273196 1
0.0260407632075401 1
-0.0114194398767594 1
0.0486749344327451 1
0.0821334264289989 1
-0.0472692646906875 1
0.0015939328436605 1
0.0704295260355466 1
0.00441731320770097 1
0.0215225065478774 1
-0.0478977193597935 1
-0.0313283719435924 1
-0.0703066879893965 1
-0.0460978048511258 1
-0.0551527020747404 1
0.0334567810742661 1
-0.0667533167637214 1
-0.0748525343034389 1
0.0167040511377873 1
-0.0700539324140317 1
0.0310104957221554 1
0.00177797738536356 1
0.0268147991245634 1
-0.0309366901163205 1
-0.0257878304920134 1
0.0282892091404808 1
-0.0122671112957244 1
-0.0629077435268075 1
-0.0860794268510114 1
0.00252886347116142 1
0.0114783257689672 1
-0.0590156026420778 1
0.002926081067422 1
0.015632503260691 1
0.0452567829182924 1
-0.00417685421180299 1
-0.085990499013962 1
-0.0350171149222864 1
0.0501129022793294 1
5.65834342109457e-05 1
0.0129711531585301 1
0.00514306396249065 1
-0.0669976881534256 1
0.0134825823535274 1
0.00127409074228399 1
0.0569019985525511 1
-0.0195384203594866 1
0.043016623229937 1
-0.0134794589566172 1
0.0491597693193689 1
-0.0321100963325258 1
-0.0101328023699386 1
-0.0629823481011431 1
-0.00793832891022555 1
-0.030471837659142 1
0.0506858406795764 1
0.071958664012474 1
0.0310228515186476 1
-0.103593115404016 1
-0.00992867638759804 1
0.0473086630171246 1
0.0641225559856027 1
-0.0353058836737228 1
0.07109545827603 1
0.0276645494010284 1
0.0205146330922479 1
0.0566056910537455 1
-0.0368703747882785 1
0.0324994846686086 1
0.0176845190064735 1
0.031951996170564 1
0.0125994937825381 1
0.00620847294336691 1
0.0193988758508479 1
0.0769843914167564 1
-0.00126708999428662 1
0.033422527318851 1
-0.0268687969469176 1
-0.0809245864140207 1
0.0391846150553437 1
-0.0282734284475755 1
0.0541992002641659 1
-0.0226907493217509 1
0.0104182614381969 1
-0.099928802520956 0
0.0328589710942978 1
-0.0439177598826068 1
0.00508054759251401 1
-0.183487740432304 0
-0.0674539319548016 1
-0.00945676481857559 1
0.0797522808336091 1
-0.021807549078416 1
0.0298236964260466 1
0.121929021216033 0
0.0297604710556809 1
0.0963726251415572 1
0.0478823503897687 1
0.0861150015134095 1
0.0397098129620715 1
0.0651894319414688 1
0.0818188972161885 1
0.0116852765273204 1
0.026819340595127 1
-0.0634110031852033 1
5.27879259639638e-05 1
-0.0557168308315692 1
0.0204133442014485 1
0.00542675165996869 1
-0.00319528742078133 1
-0.0840137907966929 1
-0.100065347607461 0
0.0272212162405216 1
-0.0528914751521235 1
0.0163144875510016 1
0.0105189676933321 1
-0.0916449118660774 1
0.0751998446052088 1
0.0175902500903444 1
0.0372351886747556 1
-0.0756811381056361 1
-0.0582361366396433 1
-0.0553821886438412 1
0.107087259452637 0
-0.0018054922410302 1
-0.0139664528598013 1
0.0120184436418493 1
0.0305052715469675 1
-0.0531342576299323 1
0.108133733997618 1
-0.00264188843425122 1
0.0361863266821301 1
0.0119157377126314 1
-0.00529841472154258 1
0.0398299631430623 1
-0.022674414644625 1
0.010534729564083 1
0.0374523272238478 1
-0.0759517213675942 1
0.0198493320053853 1
0.0265706654263812 1
0.0455505932774231 1
0.00305500150610149 1
0.00832813064110811 1
0.0592470399463824 1
-0.0396717715922807 1
0.0361725979092713 1
-0.00119724579352797 1
-0.0470057046973265 1
-0.0287426649495556 1
0.0817973105918442 1
-0.00223607483175524 1
-0.0215059490534334 1
0.0163823248785296 1
0.0699271731888793 1
-0.0264657105393657 1
-0.032815810074702 1
-0.0240148480358 1
0.0268810785390464 1
-0.0362354575500602 1
-0.039342493509315 1
-0.0541952279105814 1
0.0609807030351362 1
0.076505436346654 1
0.0664335226579679 1
0.0530258810454603 1
0.129622917297267 0
-0.0233637830030184 1
-0.0195101307766107 1
-0.100535254610918 1
-0.00177470511622218 1
-0.0578926245045896 1
0.0147103503437719 1
-0.0480061990418912 1
-0.0848401496811595 1
0.0236295494495253 1
-0.0170694491741817 1
0.0409734173097917 1
0.00683583216560495 1
-0.0874452574769019 1
-0.0179287864318572 1
-0.0913013354616032 1
0.0159699575909683 1
0.0325811300643656 1
-0.00649299438262365 1
-0.0319370809516995 1
-0.0476126567076514 1
-0.0848151159952066 1
-0.0437794031226181 1
0.00656141237514202 1
0.0572714124467884 1
-0.049804083996001 1
-0.0172174021486774 1
-0.0338832999707108 1
-0.0678611559761865 1
-0.0671934321885844 1
0.0214691117663026 1
-0.0791929208443321 1
0.0267777923980503 1
0.0276535412640171 1
-0.032246597024673 1
-0.0328551714709746 1
-0.0301453342407032 1
0.000742128893777786 1
-0.0556141886846297 1
0.00183295473399778 1
-0.0348475688062407 1
0.0729951042033838 1
0.0331253002317904 1
0.0720393107411383 1
-0.0753694915321472 1
-0.0910656246865828 1
-0.0392222065165905 1
-0.0441413582650972 1
-0.00589730127136438 1
-0.00312369753100641 1
-0.0375809020555444 1
0.0480223987005517 1
0.056695152334755 1
0.0660176153557489 1
0.0100232289142795 1
0.0184386081406522 1
0.0325690449368988 1
-0.0624666493205706 1
0.0924309042655405 0
0.0124318385552041 1
0.0382452664289855 1
0.0794639211943676 1
0.0252090346336159 1
-0.0271743593796308 1
0.0498176390191433 1
0.011081905983699 1
0.0322069485376653 1
0.080778028930891 1
-0.0374805570284471 1
-0.0898479245546665 1
-0.0217997340649538 1
-0.0669754881958437 1
-0.0830301372234536 1
-0.0355530566778362 1
-0.0124911665827683 1
-0.0103406224380228 1
0.0218521492292353 1
0.035182302489407 1
-0.00155244927256947 1
0.0540421925714865 1
0.0143472020034372 1
-0.0463922027080987 1
-0.0554436225083254 1
-0.0110908165971276 1
-0.0455349334222128 1
-0.0155926792654499 1
-0.0350293300196588 1
0.0554745522427079 1
0.0411343603237365 1
-0.0012900635690762 1
-0.0579486191429323 1
0.010110020923208 1
-0.0531807673952468 1
-0.00609574895709282 1
0.042484362662239 1
0.0145063444180908 1
-0.0531743802080429 1
0.0531572756855815 1
-0.0400704225138465 1
-0.0415179557818417 1
0.025924833451481 1
-0.074898519263567 1
-0.0599862438141203 1
0.00880177713424386 1
-0.0227202858625488 1
-0.0463347194144727 1
-0.0174253695374223 1
-0.0906667826716639 1
0.125417333517367 0
0.0686948731271796 1
0.0905775970151231 1
-0.0567585710548324 1
-0.00198659701156356 1
-0.0317534685753122 1
0.0267869100664773 1
0.0348394576963205 1
-0.0418236929523873 1
-0.00817715082417782 1
0.0710483477614074 1
0.0159262389881519 1
0.0166932396815255 1
0.0238975432034989 1
0.0350577587383301 1
-0.0170707562042085 1
0.0310016743937889 1
-0.0700449359463589 1
-0.0171519007101738 1
-0.0425253801521849 1
0.00452240336199405 1
0.115977293792431 0
0.0487048834720129 1
0.0599250659868568 1
0.0828369670804938 1
-0.0557044219663582 1
0.0342112890869247 1
-0.0694146466078645 1
-0.0623671253723311 1
0.014211240395116 1
0.0576781644019122 1
-0.0588960720360463 1
0.0512602255558676 1
0.0340459575258716 1
-0.0347245821227755 1
0.0189115370038347 1
0.0313158694947761 1
-0.0357688166879957 1
0.0238917897330821 1
0.0101732690680298 1
-0.10559731917742 0
-0.0319232777303854 1
-0.0624566376800816 1
0.0500081823869289 1
-0.00140513382834504 1
0.020584787464553 1
0.0114315270781314 1
-0.0567422586647354 1
-0.00491472663457177 1
0.0910225744709964 1
0.0502083610679524 1
-0.0545500243263859 1
0.0212575905573372 1
-0.0109427243347738 1
0.048130911197662 1
0.0680340580970232 1
0.000725082152617469 1
0.056018093759711 1
-0.0374275760411621 1
0.0301454063678209 1
-0.0363120717567561 1
0.0196755772823901 1
-0.0291443505645919 1
0.0476201938785182 1
-0.0146887680401225 1
0.076319139053903 1
-0.0117417055287683 1
-0.0193991951700949 1
0.035663590934915 1
0.129668227132492 0
0.0237591822088156 1
0.044978197918294 1
-0.0728597871172185 1
-0.0189638873563235 1
0.0182649999965876 1
0.0898676002639701 1
0.038924831905032 1
0.041847803064756 1
-0.0227891367547399 1
0.039483979407976 1
0.0100708079564226 1
0.081517291826731 1
0.0849076171513935 1
-0.0545579792275216 1
0.0550335620022996 1
0.0650740926271012 1
-0.0341566886512202 1
-0.0153527869739422 1
0.0771478758762518 1
0.016833349883502 1
0.0242376223708075 1
-0.0185473695395503 1
-0.0105844523652227 1
0.088825145084771 1
-0.0500686089747085 1
-0.0319532668096137 1
-0.0468331529502982 1
-0.0978186920235248 1
-0.0796457662985736 1
0.0664117886233565 1
-0.063947336734988 1
-0.0360041791982941 1
0.0100181852308451 1
0.0929960309393375 0
0.0489615018661215 1
-0.0258534552394085 1
0.00270064483673993 1
-0.000781059577333182 1
0.0744888908564888 1
0.0401508695926428 1
-0.0941044484381064 1
-0.102029225746482 0
0.0301526596417945 1
-0.0842011461482912 1
-0.00679479466240538 1
-0.0613510854574197 1
0.00367089842529747 1
0.0581129498329176 1
0.0925968002978537 1
-0.0504637659836416 1
-0.0697022581806291 1
0.00836414532826831 1
-0.00678295320707383 1
-0.0516575454678767 1
0.0201573078823917 1
0.0170117202065448 1
-0.0102991850651958 1
-0.0875398483696293 1
-0.0166264111340729 1
-0.00133019451967012 1
-0.0893957120053917 1
-0.0647896577343124 1
-0.0844992744058345 1
0.0735417302261758 1
0.038843906112358 1
0.0614656073733332 1
0.00513885393242925 1
0.0331417033816697 1
0.0236144712747124 1
0.0269203126290146 1
-0.161704664381792 0
0.122576602646935 0
0.0161031392297636 1
-0.00775691452095703 1
-0.033856649150464 1
-0.0228388129912421 1
0.0825225652868959 1
-0.0213212453891469 1
-0.0174414017981581 1
0.0440303224263297 1
-0.100263827156907 0
0.0498806987804378 1
0.00549920869616194 1
-0.061596134114154 1
0.0983784947187189 0
-0.0451663147985889 1
0.00889404031038655 1
-0.00041813959461753 1
0.069942203822997 1
0.0305111874881719 1
-0.0121723384608398 1
-0.0117427245891342 1
0.0229339617459038 1
0.0539973889794516 1
0.0181287926673276 1
0.0676772535839149 1
-0.00976014040748229 1
-0.0434948798008547 1
0.0684283013957708 1
0.0655830224547582 1
-0.0497927971591162 1
0.0125032366813106 1
-0.0110506093591184 1
-0.040220123308813 1
0.0296398700110752 1
-0.063307552601285 1
-0.0373882341616826 1
0.0445502644902375 1
-0.00031099686322458 1
-0.0439620534810078 1
0.0645638088645485 1
-0.0420448110410732 1
-0.0456044720222327 1
0.0941774370989696 1
0.0325527126317927 1
0.0094749353931189 1
0.0219675944179797 1
-0.0904867718325514 1
0.0117539268479172 1
-0.00486582325112586 1
-0.038715029299878 1
-0.119352707517263 1
0.0257541055262548 1
-0.00422610660797543 1
-0.0261889135449767 1
-0.041197057023459 1
-0.0191793925443427 1
0.00690233363327669 1
0.026270176090889 1
0.075148637670883 1
-0.0535495492063323 1
-0.0123963710116822 1
-0.041883649699404 1
-0.0139171392704915 1
-0.0713686053483859 1
0.0253545415900035 1
-0.0117381743320005 1
-0.00216530301408819 1
0.00858305266616752 1
0.151320925579511 0
0.0410883517291018 1
-0.0367220921466845 1
-0.0282984931792804 1
-0.0951687119967539 1
-0.00676942349555926 1
0.0302685704892214 1
0.00212587164906916 1
0.0026279262778037 1
0.0255558802988062 1
-0.0579640919054357 1
0.0338566917208638 1
-0.00151044872811262 1
-0.0181633639241139 1
-0.0266744484005932 1
-0.0196279173046387 1
-0.0397276437889276 1
0.0127639468443164 1
0.0522189446623973 1
0.00377741189919268 1
-0.0598872415286254 1
-0.0303976452109007 1
0.0116040521807712 1
-0.00959400114008974 1
-0.0108104442825423 1
0.0498840762885411 1
-0.0380578319745263 1
0.0301754223880311 1
0.00263651303371938 1
-0.0353549899818732 1
0.0291097828654071 1
-0.00633930869388266 1
0.0282464193954712 1
-0.00479679769281971 1
-0.0511276246208783 1
0.00514999951434579 1
0.0186917192748215 1
0.029572615187157 1
-0.0709733540633063 1
-0.100185292283564 0
0.00870036212583046 1
0.0446096114911868 1
0.0482529917117681 1
0.000140319362096776 1
0.0714947767304796 1
0.0365143204542891 1
-0.0236417850557283 1
-0.000781581277049755 1
-0.0092348792273178 1
-0.0311385055339594 1
0.0166792989553241 1
0.0359443927652058 1
-0.0430410123222538 1
0.0164641249183924 1
-0.0594965247995153 1
-0.0406317261622235 1
0.0133165080500457 1
-0.0381704997707678 1
0.0363477816049612 1
0.0409135754735625 1
0.0132488662020858 1
0.0295531061766098 1
-0.0635942285753541 1
-0.0038907957937499 1
0.114223798699728 0
-0.0207275100542822 1
-0.00858429709582599 1
-0.0796116948456856 1
-0.012044120661666 1
0.0776536575671638 1
0.0196564204725763 1
-0.010155993207809 1
0.0184586515466623 1
0.0319790743761626 1
0.0137166153692706 1
0.0247681729424726 1
-0.00186600086295798 1
0.0749231213459418 1
0.0203703891510535 1
-0.0375237380224891 1
0.00944788935283929 1
0.0133096869809936 1
0.0458921036512896 1
-0.0340509505139443 1
-0.0112954741203743 1
0.0311906180471413 1
0.0824709185364378 1
0.0028546174734084 1
-0.00697294970063921 1
0.0746157254650488 1
0.0405115665890666 1
0.0162084091365423 1
0.0868300960825569 1
-0.0365546373388251 1
-0.0333844363500155 1
0.000108122581077646 1
0.0553281879840188 1
0.0749708565334135 1
0.0492575356790518 1
-0.00143473149257422 1
-0.0445194749418214 1
-0.072382921989274 1
0.00806558913195961 1
-0.0359231482616337 1
0.0620048887541486 1
-0.000959995317160643 1
-0.0852459865763609 1
0.0798487857902408 1
0.0213177143427746 1
0.0350477446395426 1
-0.0149720351474021 1
-0.065498822112784 1
0.0210024695950358 1
0.0105632010457386 1
0.00106552330145456 1
-0.0747552704943524 1
0.0262505017476337 1
-0.101994925055407 0
-0.0375853961982136 1
-0.0469743836840851 1
-0.102856004715746 0
0.0509193624299707 1
-0.0294699489109554 1
0.0318411510273547 1
-0.0463600100893149 1
-0.0523587945474234 1
-0.0411101116885745 1
0.00901918416826527 1
-0.0101148981033365 1
-0.00376528263729851 1
0.0393775477823664 1
-0.00692890413143641 1
0.0359095892611452 1
0.0915892058994302 1
-0.0471918570497996 1
-0.0234812828398939 1
0.00684401447079511 1
0.0986486272335973 0
-0.0310158029254523 1
-0.0568634344808104 1
-0.0406670339767805 1
0.0614894166763126 1
0.107387064717492 1
0.0311342383027924 1
-0.0538759265768769 1
-0.0320348516958775 1
-0.0564378058845467 1
0.0171231213535874 1
-0.0718728569867757 1
0.0300884626393691 1
-0.0797157221037746 1
-0.0784066506542364 1
0.0341394194351207 1
-0.0252449873363827 1
-0.0210790734715753 1
0.0165463897903627 1
-0.0473037302109908 1
-0.10880575716414 0
-0.0325375793512187 1
0.0760532341286462 1
0.024987363111789 1
-0.0535480258661986 1
0.0759359604540945 1
-0.0869012713068604 1
-0.0707400074533684 1
-0.0036021586791774 1
0.0615923899484534 1
-0.00462594980841881 1
-0.0102865122597977 1
-0.00366159198378119 1
-0.00128313793666827 1
0.0214337344811993 1
-0.0275633688856204 1
-0.00792149497411602 1
0.000982984198510719 1
-0.0563426720095532 1
-0.0452627494325081 1
-0.0307206471802917 1
-0.0262778534796207 1
-0.0276198534792988 1
-0.019315604042653 1
0.00478281228961424 1
-0.00756491458175699 1
-0.0285917213291341 1
-0.0442991315009647 1
-0.011119138178477 1
0.0092291038331423 1
0.102929066165159 1
-0.0120199487172083 1
0.0592875760951255 1
0.0379458990394047 1
0.0126053059928538 1
-0.0668712895359014 1
0.00796832693476694 1
0.0148626033441468 1
0.0283962046072357 1
-0.0695631056033078 1
-0.0328989993373417 1
0.0285418027487435 1
0.0067512801908564 1
0.027525704393022 1
-0.0618546323200976 1
-0.0741106827857357 1
-0.0349799094077679 1
-0.044919451042696 1
-0.0357937996432579 1
0.00245817431510277 1
-0.00959080120521303 1
0.106126544280228 0
-0.0367974814081046 1
0.0388805336883333 1
-0.0538893938434195 1
-0.00696840526960003 1
-0.036568420072965 1
0.0289167395984909 1
0.00835665200260443 1
0.0586298342758405 1
-0.012172041980723 1
-0.00883911277654381 1
0.0549819123901076 1
-0.0697395391077093 1
0.0402009103111318 1
-0.0252967311776453 1
0.0688209018043691 1
0.0688474050658654 1
0.0125767677420079 1
-0.0770328862892779 1
-0.0213445696814447 1
0.0446885510821857 1
-0.0167636561639508 1
0.00446028365246604 1
0.00572856404749706 1
-0.0528201309212893 1
-0.0194546635947401 1
0.0292850878009847 1
-0.0203941595752512 1
0.0742722324662509 1
-0.0678422720780861 1
0.0519853813164349 1
-0.0451384443734382 1
0.015740208635547 1
0.0274971669256588 1
-0.0434088384984807 1
-0.0327627524274758 1
0.0451375384336457 1
-0.0986702810948284 0
-0.00776742849095376 1
-0.038195069939272 1
-0.0335691308468469 1
-0.00443085247829191 1
0.0216064692328072 1
-0.00293916336062283 1
-0.00757256835692942 1
-0.0439578416377211 1
0.0302568203199015 1
-0.0601857298289358 1
-0.0547213038434401 1
0.0457173256391898 1
0.0524602454234562 1
0.00687569478082437 1
0.0802999959999467 1
0.131270993394349 0
0.0709792501105316 1
0.0946440565600171 1
0.0474357395116204 1
-0.0137974751613506 1
0.000599544865927865 1
0.0306518448637239 1
-0.0372971239482033 1
-0.0100223229720513 1
0.0524774344866423 1
-0.00430311007965972 1
-0.0269074379547664 1
0.0587621277406213 1
0.0369507376278508 1
0.0558207939338109 1
-0.0180054643596453 1
0.0099889367879709 1
-0.00157059997035622 1
-0.020674331030974 1
0.0312914992324101 1
-0.0135025081191304 1
0.0129264197526051 1
-0.0544199861684446 1
0.0670076376171814 1
-0.00505482875827516 1
0.0482039177401105 1
-0.0330182700864515 1
-0.0176770837815226 1
-0.02567085759377 1
0.0132933419899152 1
-0.0289149255559762 1
0.0578301515040209 1
0.0176606075733844 1
-0.0578773833284684 1
-0.0167533002813089 1
-0.0223206738219792 1
0.00539160692397496 1
0.0782783491940666 1
0.0746703091837578 1
0.00996090965098595 1
-0.027789676414887 1
-0.076322703455737 1
0.0936918387370162 1
0.0264421363763111 1
-0.0110613289433293 1
-0.00528921801798077 1
0.0666873540426732 1
-0.0945237001471717 1
0.0131106602903554 1
-0.0148415299496974 1
-0.0695597694648789 1
0.0321306962189427 1
-0.0247893745015628 1
-0.0721212798845451 1
-0.0141945222019749 1
0.0766488846626659 1
-0.0599757817442783 1
-0.0775622217733962 1
-0.0458893196284579 1
-0.0371662015060715 1
-0.07003533328025 1
0.037169800304569 1
0.00373338997580603 1
-0.00894729116567293 1
0.0155855634458955 1
-0.0428823692729059 1
0.0153561697092096 1
-0.00947365111777701 1
-0.0249594876812362 1
-0.00651772262978847 1
0.0208545822079008 1
-0.0629551761080917 1
-0.0212301428583506 1
0.0603106793486819 1
-0.0701658970149984 1
-0.0203548803433552 1
-0.164187341124867 0
-0.0163378119271256 1
-0.0249289383671816 1
-0.0219338772171441 1
-0.0225843685893368 1
-0.00839013540933416 1
0.0389962087904717 1
0.0309053588525243 1
-0.0195889804956831 1
-0.0701755736859457 1
0.00807469599611272 1
-0.0886321402977718 1
0.0358233558483313 1
-0.0110276408375796 1
-0.0906604416943367 0
0.0551499630469642 1
-0.0158981427219028 1
0.00324135930524749 1
-0.00259298627138175 1
0.0327011975029881 1
0.000618077294012196 1
0.0428172860451559 1
-0.045996923940663 1
0.0196554169184563 1
-0.0124713029200823 1
0.132812250137422 0
0.0559220151042962 1
-0.0262721814097502 1
-0.0120496053496184 1
0.0395167921467193 1
0.0412090051902947 1
-0.0123777095736405 1
0.0684488072085005 1
0.0688516221404688 1
0.0811219602448453 1
0.0428906321487165 1
-0.0323649097511382 1
-0.0246068358484688 1
-0.0269209611472561 1
-0.16470463225374 0
0.0351938128210384 1
-0.0180274685366308 1
0.113463679440657 1
-0.0385234226306866 1
-0.0134614223877263 1
-0.0356310593891531 1
0.0213127095084639 1
-0.0262741967817899 1
-0.0466281889655442 1
0.00380882989533378 1
0.016102403595414 1
0.104510269569463 0
0.0446464820809834 1
-0.053236631747211 1
-0.0530167100752564 1
0.0251265391567506 1
-0.100551854489544 0
-0.0358576098688348 1
-0.0300091624743894 1
-0.0796986469134621 1
-0.0470406814086186 1
-0.0132706645549493 1
-0.030627540759767 1
0.0109682479824119 1
-0.104221164103578 1
0.0076660398762635 1
-0.0975693756086594 1
-0.00393037886988398 1
0.0305003945894009 1
0.0281677486230798 1
-0.0105555608452894 1
0.00481970139496646 1
-0.0489175816838434 1
-0.00766148519799075 1
-0.0534448312699323 1
-0.0502768701418099 1
0.0287981156911894 1
0.00209572403276128 1
0.0936258348047198 1
0.0883012736948818 1
-0.0435865482017717 1
-0.000572197692212166 1
0.0422299134363977 1
-0.0160625801482726 1
0.0313855614210932 1
-0.0420692312952354 1
-0.0711698508680235 1
0.0692809988449931 1
-0.00577954220525533 1
-0.0989075878929277 1
0.0340933079564593 1
-0.0550324021491534 1
0.0204621002001228 1
-0.0275533816908538 1
0.0762017842199349 1
-0.078252685070278 1
-0.0366631264705621 1
0.016298436832012 1
0.0214796262016269 1
0.0373456728179715 1
-0.0101662190262095 1
0.0387656325736829 1
-0.073683077277728 1
-0.0750501992771579 1
0.0268824814436199 1
-0.0446780307790939 1
0.0535318707615063 1
0.0187882328602951 1
-0.0050569235129532 1
-0.0460770230636105 1
-0.0469999472303527 1
-0.0460240879167093 1
0.0416725213900729 1
0.00818546100685262 1
-0.0329334685646083 1
-0.00423851568970959 1
-0.00146663909430483 1
-0.0621797247229321 1
0.0768354711724788 1
-0.0575466085776249 1
-0.00474763740405904 1
-0.0244832235236958 1
-0.0724139292671155 1
-0.0105296648636291 1
-0.0289549884800966 1
0.0160227025143442 1
-0.0213277027392088 1
0.0304674145849297 1
-0.0345223516863685 1
-0.0208907795601123 1
0.0434925593479578 1
-0.00421584202226615 1
0.0211537152181976 1
-0.016977551473829 1
-0.0467779032827513 1
0.0094757917964718 1
-0.0434332559176484 1
0.00471684621498264 1
0.0103881720725791 1
0.0724857631651918 1
0.00424113591528948 1
-0.0647077233596497 1
-0.023274971331421 1
-0.0445594656763358 1
-0.00176628272952271 1
0.042611693105085 1
-0.103798290453352 1
-0.015085624321801 1
0.0455287741471642 1
0.0387700383870644 1
0.067426138885253 1
-0.0184750032668911 1
-0.0458542749215136 1
0.00542223498857041 1
0.0637161990171243 1
-0.0486634645225272 1
0.0514666656491276 1
-0.0981054985933378 0
0.0887943141508792 1
0.0212180915713266 1
-0.0185234581402593 1
-0.0687916408210421 1
-0.00693795264511973 1
0.00745066176624077 1
-0.093846256628849 1
-0.0157406211794576 1
-0.0658461523624395 1
-0.000234214344589152 1
0.0364089434238221 1
0.0118244957573068 1
-0.0106424912442836 1
-0.102031603209741 1
-0.050571330144026 1
0.00711987929437482 1
-0.0896333142336272 1
-0.00407735242115199 1
-0.0648560918027953 1
-0.0515829893086669 1
-0.0585664129866287 1
-0.0311738824355833 1
-0.0387943022647301 1
-0.00989378939255088 1
-0.128795371069509 0
0.0397600291401409 1
0.112803312800876 1
-0.103012486908294 0
-0.0384426205493037 1
-0.0661187156102369 1
-0.0448576622517956 1
-0.0700823176981043 1
0.0262964358539898 1
-0.0382049624061681 1
0.00320260297249383 1
0.0238098201626499 1
0.0250780838883829 1
-0.098362777787068 0
-0.00234263823386805 1
0.0433211213227246 1
0.0255233114264729 1
0.0121315803328453 1
0.03173871811994 1
0.0563005323194837 1
-0.0316581242683344 1
0.0555739460448936 1
0.0121121301740945 1
-0.0590251604657826 1
-0.0335891431818483 1
-0.00218630709794793 1
-0.046057068393829 1
0.0978002117738519 1
-0.054677821242793 1
0.0451360952282379 1
-0.00516514259947005 1
-0.0608338356613318 1
0.00146379097261476 1
0.00362896017352768 1
-0.0288320249452833 1
-0.0520122560029276 1
0.0630472355309957 1
-0.0317825956336082 1
-0.0156355470913444 1
0.0128545727041355 1
0.0527025341973384 1
-0.0235188136942112 1
-0.00626294920096817 1
-0.0162026680295546 1
0.0088971137175239 1
0.0303396071467418 1
-0.0181690760795194 1
0.031275190435469 1
0.125281446112785 0
0.0264958534670053 1
-0.0302995189264777 1
0.0336851707573016 1
-0.0542044171276264 1
0.0472748286705736 1
0.0463979041524831 1
-0.0300128072058477 1
0.0476250997907114 1
0.0119502543958255 1
0.0727049912506122 1
-0.0288388987424025 1
-0.0136073186781068 1
0.0440371658686594 1
-0.0481681934218979 1
-0.0398652798384343 1
-0.0578188728830653 1
-0.00639937999485553 1
0.0791492232870996 1
0.0411446520892055 1
-0.0911894443582213 1
0.0267120276550854 1
-0.0799977279299137 1
-0.0687649148495996 1
0.0247355456533765 1
-0.00656857157628132 1
-0.00358316244510002 1
0.00555959903345395 1
-0.00723339908691857 1
-0.0409025776529494 1
0.0463070512490924 1
0.00931611023277539 1
0.0103411281736352 1
0.100868086045849 1
0.00231663841196427 1
0.0116964831681871 1
-0.0490384453162783 1
0.0320885366819714 1
-0.0113941618507281 1
0.000191754219600326 1
-0.0212857444582372 1
-0.00272919993931572 1
0.0629729828624796 1
0.18575027603338 0
0.00578385507026123 1
-0.0621867597082044 1
-0.0839763812915267 1
0.01254791347764 1
0.0584391016184491 1
-0.00353793125079063 1
0.06980185865431 1
0.000728538508907699 1
0.00791059829881963 1
-0.0360026180665103 1
-0.0887985461389091 1
0.0141975929647303 1
0.0776636769948482 1
0.0980207285268166 0
0.0541791012802603 1
-0.0293091226169956 1
0.0635040569460567 1
-0.0811165164234584 1
0.0409411788383486 1
0.0306186907641547 1
0.0158493341194321 1
-0.00535201242039407 1
0.0348010874175565 1
0.0131553511602366 1
-0.0431992878129471 1
-0.0122275793890144 1
0.0643578825253066 1
0.00807730919637983 1
0.00776571814148885 1
-0.00889218516716462 1
-0.0231588003326367 1
0.0256716756326359 1
0.017161078497989 1
0.0209653791628857 1
-0.0554433864493583 1
-0.0554803834188138 1
0.0557164231435549 1
0.0399693317230836 1
0.0955197705279072 0
0.0708677550232232 1
-0.0105575126974286 1
0.0763783177218195 1
0.0262464206664137 1
0.0555640486619294 1
0.0246950231492269 1
-0.0396662264634674 1
0.0535949707528115 1
-0.0815291231559128 1
-0.0683222384862142 1
-0.0304394597091909 1
0.0150644565784947 1
-0.0728396005244864 1
0.000935799421963722 1
-0.0290411516848988 1
-0.0139462512733041 1
0.0461423270236859 1
-0.0429862736231279 1
0.0280193704995853 1
0.0624096086602391 1
-0.0613858414825554 1
0.0131552777234704 1
0.103187050610994 0
-0.0323445319167856 1
0.0132343349634936 1
0.0336148933150658 1
-0.011262202574736 1
0.00918411274128446 1
-0.015009993242072 1
0.0162251768557342 1
0.058054360582458 1
-0.0711798960144024 1
0.0391579031513959 1
-0.100688042496927 0
-0.0386664961321142 1
-0.0217192866673997 1
-7.37336509434895e-05 1
0.0724192481083977 1
-0.0974074727579324 1
-0.0655703226043101 1
0.00640258320442318 1
0.0287683104230156 1
-0.0616651445929908 1
0.0303921604375275 1
-0.0644680504269214 1
0.0562758801133554 1
0.0259876466060632 1
-0.0211280541393574 1
0.026368070813649 1
0.0163677516655443 1
0.0129741611775086 1
-0.0250202764937846 1
0.00569787386636112 1
0.0237584293005651 1
-0.00676031650874436 1
-0.0472986703392432 1
-0.0250988210776553 1
-0.00183435268911884 1
0.0335494721783987 1
0.00646519970691745 1
0.0221346566331417 1
0.027666098761797 1
0.0696765791992244 1
-0.0690773387629189 1
-0.0787364325382091 1
0.0665108330407549 1
0.0586387020570164 1
-0.0044350985145455 1
0.0112888217206093 1
-0.0256257890757652 1
-0.025567334296448 1
0.0332663170212701 1
0.00840246011738165 1
0.0948358258095578 0
-0.0153935532965552 1
-0.0167104599095554 1
0.00662772740966831 1
-0.0248378528027636 1
-0.0131168429846888 1
-0.00977142792402381 1
-0.00502788437728337 1
8.61152189936295e-05 1
-0.0105636943204444 1
0.042389088715885 1
-0.0556276875123043 1
0.0178301240928335 1
0.0289081675067607 1
0.0480056431694191 1
-0.000941120486387791 1
-0.0580228306097823 1
0.0222417027764502 1
0.051845608049736 1
0.000878499207162833 1
0.0680547467096319 1
-0.0737861758257714 1
-0.0263505198398284 1
0.0612828025712439 1
-0.0364318778819987 1
-0.0404448727974298 1
0.0273324747623651 1
-0.0261515588599013 1
0.0364001055034912 1
0.0872815491045057 1
0.0610950630159777 1
-0.0602698472016928 1
0.0519073085398362 1
-0.0333661411417354 1
0.0251552970997083 1
-0.0402432588787825 1
0.0453651808828456 1
-0.0740219040147757 1
-0.0324058096682372 1
-0.011691148176751 1
0.064772814260563 1
-0.0416541640893473 1
-0.058109512465156 1
0.008437648912889 1
0.0354455626722521 1
0.0208725202648552 1
0.0137978064690112 1
-0.0240506698495956 1
0.0629453428851604 1
0.0251429836451086 1
-0.0591412333815916 1
0.00189543456296016 1
-0.0173544102917598 1
0.0732070771434985 1
-0.0872703892129484 1
0.071919791188617 1
0.0740756420764452 1
0.0606154958576443 1
-0.0130012052814546 1
-0.0671585447829562 1
-0.0113546177515034 1
0.0779528376626813 1
0.00683260076093742 1
0.0116367658489466 1
-0.0160627358726282 1
-0.137483368760427 0
-0.0281230211716806 1
0.0574016229721674 1
-0.0370699454144074 1
-0.019600521318768 1
-0.0279910375218635 1
-0.0254766157024876 1
0.0192706683227479 1
-0.000963882332595983 1
-0.0240223481638518 1
4.2405700779579e-05 1
0.0346513448422124 1
0.0157017779893804 1
0.0212398698606689 1
0.0412941702044192 1
0.0619711765758822 1
-0.0890606583779374 1
0.0638891485076588 1
0.0823474612513356 1
-0.102719824072962 0
-0.0217186677320218 1
-0.0399117993098334 1
-0.0777246309213662 1
0.057768979307127 1
0.0104410875598776 1
0.0411698302078396 1
0.0438608598418457 1
-0.11389757859569 0
0.00498347923404282 1
0.00429692552340317 1
-0.0446332457915927 1
0.0859657497392099 1
-0.0211525667751196 1
0.0984672927741812 0
-0.0147968158155019 1
-0.039735680836403 1
-0.00139745080865218 1
0.0279750914419402 1
0.00938566763141743 1
-0.0433703566183953 1
0.0380073319537401 1
0.000973886432991442 1
-0.100334422733319 0
0.0216922197564423 1
-0.0936611086325857 1
0.00620334203722902 1
-0.0224988084362132 1
0.117988572003607 1
0.0867661597717046 1
-0.0626614461206955 1
0.064889491954501 1
0.0692609927064543 1
0.0187181280243386 1
0.0152673960294387 1
-0.0433622423963042 1
0.0345486254174384 1
0.0730009320506447 1
0.0944514508369041 1
-0.0503945442417016 1
-0.0668119566692863 1
-0.0560215170221139 1
0.0463489416416601 1
-0.0135356208597695 1
-0.0226312269361758 1
-0.0227981126567633 1
0.0263070710432031 1
0.0437833640441762 1
-0.0328362947958281 1
0.0793576623783699 1
-0.068699888300429 1
0.0150397191129946 1
-0.0582273353419027 1
0.0406756878569158 1
-0.0285465050894789 1
0.0984424711518946 0
-0.02519063227814 1
-0.0942989294685533 0
-0.0563789352766562 1
0.00967574611272256 1
-0.01091790913643 1
0.0250435068763659 1
-0.0327102811973232 1
-0.034335345758206 1
-0.0446368837247908 1
0.0649613295089128 1
0.034724657262089 1
0.0552849634750292 1
-0.00566109935277226 1
0.0011398574264241 1
0.0686122336329337 1
0.0614971393490808 1
-0.0572139250736329 1
-0.0169200956139439 1
-0.129227226351393 0
0.0258326376054831 1
-0.0221384347747001 1
0.0542661175458545 1
0.07618645865952 1
-0.0161091901010639 1
0.0166021914692248 1
-0.0144141825486745 1
0.0362598166660065 1
0.0462782289027059 1
0.0520900951340955 1
0.0101903746135679 1
-0.0686856316742138 1
0.0587207168230113 1
-0.017889262902348 1
0.0561480373263038 1
0.00241592422285838 1
-0.0949938068722685 0
0.0386781749641957 1
0.0139008015320588 1
0.014379573709195 1
-0.0223572215358997 1
0.107979959980072 1
-0.0107199925166877 1
0.0379876884446831 1
0.0705711676689039 1
-0.010725172371436 1
0.0401518231150034 1
-0.0815753769702268 1
-0.0346888939553556 1
-0.0248288403923247 1
0.0516558613649435 1
-0.110677895223748 0
-0.0128684618549118 1
0.0436183300183002 1
-0.0217604096032671 1
0.0553540384290482 1
-0.0040061321466713 1
0.00963106818257793 1
0.0201552315204327 1
0.0195939913009538 1
-0.067336848725651 1
-0.0765235362975439 1
-0.0708267474518998 1
0.00429197575701809 1
0.0495358931947844 1
0.0745415840992216 1
0.0248578386125832 1
0.0320336799322013 1
0.0426283964250816 1
0.0119777314180346 1
0.0668246806906257 1
0.0487940615245926 1
-0.0205420381251046 1
0.0437548033194205 1
0.0291829434389789 1
-0.00561877558094018 1
-0.00406009028471648 1
-0.0165029068627648 1
-0.0219777305683882 1
-0.0571170866575591 1
-0.0389399819719878 1
-0.0237300046236053 1
-0.0259002618638475 1
0.0332984406952988 1
0.0303017055709814 1
0.00382939719501544 1
-0.041449316416634 1
0.00706205407000255 1
0.0289342311072461 1
-0.0190817086246848 1
-0.035069717459429 1
0.0250597196494213 1
-0.0437466995940939 1
0.00955596959851491 1
-0.0467865791171261 1
-0.0768464532802018 1
0.0774402257178311 1
-0.0737366050352268 1
-0.0188310436855264 1
-0.0364310529177766 1
-0.0297916692599806 1
0.0847465461608599 1
-0.0394436042435955 1
-0.0527510795219307 1
-0.0517749054844178 1
0.0840948886097868 1
-0.0776152088896489 1
-0.0267384706363471 1
0.0599301197696503 1
0.00726993171964429 1
0.043743502757469 1
-0.0850794302603168 1
0.000689609600584291 1
-0.0504657733244379 1
0.0154323865632284 1
-0.0872997003352357 1
0.00897842367611807 1
0.0186518391080458 1
-0.011573717471579 1
0.0235329986612552 1
-0.00173113949926439 1
-0.0675336274676083 1
-0.112771911371847 0
-0.0706531558811466 1
-0.026863631065964 1
0.0380643095377203 1
0.0272269907930815 1
-0.00808026305268558 1
-0.0397246518067935 1
0.0635959056303033 1
0.0187906785172917 1
-0.104695075717866 0
-0.0155970990138113 1
0.0631928911833749 1
-0.114235085021275 0
0.0972547624303127 1
-0.0247996461462342 1
0.0482231296156512 1
-0.0794335654632958 1
-0.0112790402529869 1
-0.0848254424412466 1
-0.0405211044533452 1
-0.0926435248311768 1
-0.00154625637162927 1
-0.0733278885644563 1
0.0288619637465788 1
0.00331863237685436 1
0.0848613903698762 1
0.0167538517403726 1
-0.138030860665037 0
-0.0153415100980661 1
-0.0548834547624859 1
0.0200936584376494 1
-0.0558516041134412 1
-0.0620044124528401 1
0.0409886352234653 1
-0.0612174527200311 1
-0.0453810040202199 1
0.0595469821103109 1
0.0039208065588354 1
0.0271750469484362 1
-0.0227934009601205 1
0.0124187125764464 1
0.0842787307053903 1
-0.0136431718488618 1
-0.0673513680765816 1
0.00469559123461489 1
0.00573515102401423 1
-0.0273619718827966 1
-0.0501549934687289 1
-0.00386745240683201 1
-0.104719804130188 1
-0.00586528397672686 1
0.0117507488095159 1
-0.0434157479231221 1
-0.0201402568790773 1
-0.0198540849111424 1
0.0411227165944389 1
-0.0741621877170486 1
0.0401764732784806 1
-0.053247592487883 1
-0.0125609513560894 1
0.0140762529683522 1
-0.05838363702222 1
0.0312010884541728 1
0.0395545739763223 1
-0.0189104922609297 1
0.0576921796326434 1
-0.0366531585983983 1
0.0295560724783985 1
-0.0355281842582203 1
-0.0434394799436869 1
-0.0485765297620523 1
-0.0185184337919587 1
-0.000174366246282604 1
-0.0301929095895012 1
0.0927600075115088 1
-0.0337094306923204 1
0.0324964594418621 1
0.0377165761181374 1
-0.0135250673958892 1
-0.111704290171615 0
-0.00117489362403104 1
0.0368513810238603 1
0.0275868298089973 1
0.0143634389121684 1
0.108311143433628 0
-0.0539182342597455 1
0.0659644695260908 1
-0.0190054223404889 1
-0.036932796565867 1
-0.0828379082882581 1
0.0275717038503642 1
0.0245438638994708 1
-0.0771850013324953 1
-0.0303322241446153 1
-0.0279711245129894 1
0.0333536098089704 1
0.0181759720507383 1
-0.00642557210350185 1
-0.0261923814173319 1
-0.00850226698019001 1
0.0701753927498543 1
0.10267308014278 0
0.0481933401653829 1
-0.0490691355948481 1
0.0925404805897416 1
0.010672330297972 1
0.0188227438997326 1
0.0218653045189812 1
0.013761379069863 1
-0.0280183860424663 1
-0.0147881425061527 1
0.100060831450241 0
-0.0174462918403665 1
-0.0818197557431162 1
-0.0377106711663347 1
0.00325393311665441 1
-0.0346853639793081 1
-0.0765036052376192 1
0.0187697133681351 1
0.000368224752608344 1
-0.0500622432384224 1
-0.0198982999838016 1
-0.045394668505462 1
0.0716609441208809 1
0.0489565410162751 1
0.0769526502321139 1
-0.0451165687886806 1
0.0209788962356059 1
-0.0190495384356558 1
0.0427440698340461 1
0.0717998850216776 1
-0.0279797282706246 1
0.0789808541959542 1
-0.0253312327654184 1
-0.0346638631660914 1
-0.0290942446203537 1
0.0146933423659145 1
-0.0647530891113657 1
0.0400961891087479 1
-0.0383947001805305 1
0.0479095653725544 1
0.0125274339962866 1
0.0587078267260704 1
0.00596452386339048 1
-0.0249575094016701 1
0.0138639919144041 1
-0.0122060939878447 1
0.014929794589639 1
0.139500040638907 0
-0.0457704339468402 1
-0.0153253738500069 1
-0.0216750003055039 1
-0.00125204232780687 1
-0.0543958918813227 1
-0.0274601567444034 1
0.0285120574427069 1
-0.0362653410755721 1
-0.00816085939346785 1
0.0409928052659739 1
-0.00605882303901911 1
-0.0179336257750129 1
0.0233353703050858 1
-0.0234979196325363 1
0.0131449601709406 1
0.0846703081081635 1
0.0614161666111518 1
0.0905965181867804 1
0.00764430338985351 1
-0.118592054574204 0
-0.0825474110547914 1
-0.0400033368746225 1
0.0662959872952967 1
-0.0181802190306017 1
-0.0919225206528572 1
-0.0343715645576796 1
-0.000877571039168985 1
-0.0952379968810288 0
-0.0846661717459389 1
0.072976464140026 1
0.0237056225046648 1
0.0258205670710495 1
0.0507853221365419 1
-0.0835319776915076 1
0.0188397211620077 1
0.122957512578468 0
0.0210990632992308 1
-0.0446085153950156 1
-0.00560640644627096 1
0.0321791490048757 1
-0.039327616838591 1
0.0568083573319114 1
-0.0365241253567542 1
0.00365392630187371 1
-0.00421887072085815 1
0.02918312065223 1
0.0123190624727809 1
0.0534334308867637 1
0.0314081092092792 1
0.00924414359567464 1
-0.0112012427186041 1
-0.0189398153082363 1
-0.0200589433141499 1
0.0207428509090331 1
-0.00398189857939546 1
0.0858523562553265 1
0.0390697957476265 1
0.0165466104034153 1
-0.0345751733941328 1
0.0414322011437623 1
-0.0582615045177957 1
-0.030840479579525 1
-0.0211316434125596 1
0.0162894848722933 1
-0.0259894231168312 1
-0.0557628042418663 1
-0.059149360155734 1
0.0604396771342589 1
0.0271305972298528 1
0.0831496012509916 1
0.0439718856439944 1
0.0977466659184291 0
0.0302985581840921 1
0.0607302713332747 1
-0.0596232125994672 1
-0.060246439872392 1
0.00912095113190827 1
0.0406294502185501 1
0.0595543568938747 1
0.100247141695877 1
-0.0204870122187183 1
-0.0593198029295876 1
0.0521203233043689 1
0.0346219382914166 1
-0.011962096481916 1
0.0277214695165571 1
-0.0192026440433093 1
0.0985151355435908 0
0.0462856996395352 1
-0.0211840850937198 1
0.0426664880403147 1
0.0100538954678915 1
0.0202332299336042 1
0.0201542800605412 1
0.0355510687847636 1
0.0307116698455695 1
0.0434974111188937 1
0.0288098163741263 1
0.0277992443273104 1
0.0127646116518602 1
0.0386537996070303 1
0.0354087864148333 1
-0.0104466581040826 1
0.0140198204631834 1
-0.0330357004823691 1
0.0542853257567694 1
-0.056088464598969 1
0.0717463002596461 1
0.0626484648551916 1
-0.0352897985011592 1
-0.0414518696052691 1
0.0503224350821217 1
-0.04755910835424 1
-0.0663639886904248 1
0.0354143842975075 1
0.0273630532319976 1
-0.0849860638356623 1
-0.0196549132696017 1
-0.0372946547249761 1
-0.0615670338762287 1
0.0424701115555394 1
0.0130215666629834 1
0.0427670961006857 1
-0.0458820096352939 1
0.0343890962238971 1
-0.0113466998125042 1
0.044846194903314 1
-0.0242592577088667 1
-0.036043332417444 1
0.000545251477956721 1
0.0413107233174771 1
-0.0307618619703489 1
0.0246661247022876 1
0.0290086886172723 1
-0.0403574976619034 1
0.051203458043995 1
-0.00382074436982782 1
0.0019984291633002 1
-0.0132807330349747 1
0.0509996836743548 1
-0.0137440794882915 1
0.0356066446923346 1
0.0816245253042536 1
-0.0132223203379601 1
0.0783168412714974 1
0.0222387460007036 1
0.0955264948839689 1
0.0513255557456613 1
-0.106316920028308 0
-0.0153926554521535 1
0.024294932994552 1
-0.0269167737008865 1
-0.00418475797553411 1
-0.0412466778575904 1
0.0253625001251914 1
0.0381641048546413 1
-0.00121961787787732 1
0.0100609990467835 1
0.030732144741529 1
0.0182139780559032 1
0.0430732191599928 1
-0.0119928306194065 1
0.0760452732685239 1
0.00991551103300605 1
0.0599908352613581 1
0.0285430826486111 1
0.0330462282582416 1
-0.00922193087829044 1
-0.0254897562925737 1
-0.0415752360996913 1
0.0447304355640859 1
0.0180135422404642 1
-0.0327552233794268 1
0.0176579162667061 1
0.0404080588913823 1
0.0196518813099922 1
0.150932939861581 0
0.0231238223547106 1
-0.0475205924671938 1
0.0700867608857594 1
0.012678823179693 1
-0.0193701427309106 1
0.00885610028533096 1
-0.0584100562430233 1
-0.0810184295425362 1
-0.0401626228865289 1
0.101463639196621 1
-0.0292066331690025 1
0.0577887146956791 1
-0.053996787328113 1
-0.0157399526663117 1
0.0786796860816474 1
0.00716430032801864 1
0.0962028687909182 1
0.00625735030869629 1
0.00946818321370223 1
0.00725412574122433 1
-0.0343911806467886 1
-0.0278940085083311 1
0.0251564639853753 1
0.112989183680467 0
-0.0686047037289796 1
0.0476592456641924 1
-0.00953144050327591 1
0.0667359174261695 1
0.0136857172188716 1
0.0505007079238489 1
-0.0130013849062297 1
0.0118997372982152 1
0.083600364570403 1
-0.0243320776911703 1
-0.0116319188088545 1
0.0507804543662397 1
0.060886907800562 1
0.0764167129891047 1
0.0147854636033538 1
0.00623528202477867 1
0.0112089448807585 1
0.0272066186277067 1
-0.0581518705959143 1
-0.065255516192716 1
0.0453795954385236 1
-0.0230563324193037 1
0.0194506365588931 1
0.0118196371044514 1
-0.0772416818577418 1
0.0215678296789602 1
-0.0727415630627419 1
0.0309051137404316 1
0.030686721893573 1
-0.0136090837893393 1
0.101654996394454 1
0.0432149940583333 1
-0.0138295380172212 1
-0.0269278701179863 1
0.0120953544421024 1
-0.0299877069075911 1
-0.0573653679351158 1
-0.0565911632429035 1
-0.0204707294205394 1
0.00316341214094673 1
0.00687331444178331 1
-0.0518313721521466 1
0.022610067622334 1
-0.0332086234812212 1
0.0124944337399168 1
-0.00531153136678005 1
0.0856649145648343 1
0.00685515984281617 1
0.0191933635127587 1
0.00986320258328426 1
0.02114382621547 1
-0.105128299971303 1
0.0589422960053602 1
0.0566973582187639 1
0.00580656720317075 1
-0.10372618186269 0
-0.0199246117788403 1
0.0132845681324509 1
-0.000838834170973201 1
0.013106037353566 1
0.0723524856109321 1
0.0106460307168874 1
0.102368547117354 1
0.0544632461604182 1
-0.0511567971842111 1
-0.0124173697489938 1
0.0233499016072692 1
-0.0295062342892799 1
0.0118752721135438 1
-0.0518225802452764 1
0.0204025307801528 1
-0.0166503170178831 1
0.0237879275689428 1
0.00745339066949197 1
-0.107489628026677 0
0.0069158608303307 1
0.0721035149668702 1
0.0779987426773131 1
-0.0297035989530551 1
0.0492532470679143 1
0.000266310630959431 1
0.0282175860259284 1
0.0429346001353789 1
0.0166732470079378 1
-0.0310720921620223 1
0.0281789882370078 1
0.0197885939630796 1
0.0127091290557347 1
-0.00728720905631604 1
-0.0203048670321748 1
-0.08667056105846 1
-0.0059431243495074 1
-0.00256270297937323 1
-0.063806216035664 1
0.0125593234789699 1
-0.0631847291628458 1
-0.0119828107709675 1
0.0698363139390984 1
-0.0592878851748855 1
0.0292361683683984 1
-0.00869293567542635 1
0.0816695602119169 1
-0.0658561744431781 1
-0.0795777588902258 1
0.071792038091859 1
0.0159322437646487 1
0.0132075616011341 1
-0.0506253320318584 1
-0.0329667843257211 1
-0.0974730021860094 0
-0.00811260311929323 1
-0.0844333891012018 1
-0.000227037256681885 1
0.0239088602269902 1
0.0707338443303647 1
-0.076551813080506 1
0.0751179613146215 1
0.0473209245907563 1
0.076456630582646 1
-0.0130098169673891 1
0.00519187245775535 1
0.0374288878577956 1
-0.00853130227916209 1
0.0129298231216517 1
-0.0625729796578333 1
-0.005697744998141 1
0.0397773710919831 1
0.04034818831716 1
-0.0142671974835 1
-0.051622446370338 1
0.10025648758636 0
-0.00623221668871304 1
0.00565624445779628 1
-0.00388975445595889 1
-0.0267578780929217 1
-0.0184248969624044 1
-0.0725136654092132 1
-0.0418246776490569 1
0.00385433484122524 1
-0.0117639640804123 1
0.0308212748173404 1
0.0209882868374232 1
0.0401448995431392 1
-0.000675246591647347 1
-0.0160431382401947 1
0.000806047032861875 1
0.0617380743210725 1
-0.0123089137985964 1
0.0772880374097272 1
0.017105772690626 1
-0.0350638956405082 1
-0.0217837865522388 1
0.01834511086111 1
0.0639080305986311 1
-0.0891258278270793 1
-0.0370306769847599 1
-0.029681167595348 1
-0.0810700032819803 1
-0.0255117278695175 1
0.0214597753289456 1
-0.00420743163167134 1
0.0452224994932778 1
-0.0441585453046369 1
0.0359649827180099 1
-0.00297288107991939 1
0.0130202733222292 1
0.0168594453260034 1
0.000468891729166386 1
0.0611139706119396 1
0.01506790132152 1
-0.0237818714179873 1
-0.0088352120919194 1
0.0546517067472511 1
0.102645294144225 0
0.0220822116689327 1
-0.0602380492028392 1
-0.059592849694984 1
-0.0204045755090857 1
-0.052976433173162 1
-0.0607684773107943 1
-0.0239063543235368 1
-0.0491130416541321 1
0.0921780422269761 0
0.0295411285665623 1
-0.0214191496217085 1
0.0483918120093716 1
-0.0096581303557973 1
-0.0875856912276711 1
-0.0332999805791295 1
-0.0845510043610421 1
0.0533139842218252 1
-0.0732715876423261 1
-0.00158403014372578 1
-0.107578039051636 1
-0.094378075793045 1
0.0620858383537343 1
0.08204909405479 1
0.0255097181139199 1
-0.0167416614429314 1
-0.0239547041488646 1
0.0256428539530789 1
0.0254937152479469 1
-0.0517807106786778 1
0.020815138808755 1
-0.0382412337141937 1
-0.0702448345720498 1
0.0555196661741162 1
-0.0733401416781801 1
-0.000984805090349438 1
0.0229058657310046 1
-0.0278700284050888 1
-0.0113218224185418 1
-0.0440810879215683 1
-0.0683211381286374 1
0.00676958488044806 1
0.00992407241507474 1
-0.0967363729175273 0
0.0612404622548601 1
-0.000989294981420861 1
-0.0394443962941644 1
0.0377159388327412 1
0.0148284105778718 1
0.0222494674009533 1
0.0436159152710565 1
0.10233031019767 0
-0.0665002374688375 1
0.0451507956892175 1
-0.0372606376364082 1
-0.10007002847891 1
0.0106089362950276 1
-0.0436697997811198 1
0.0558401622372841 1
0.00548231066363415 1
0.0469319027319345 1
0.071694209356241 1
-0.0261175563094436 1
-0.0610437470842562 1
0.0360869021303861 1
-0.0190003183419294 1
-0.0805389284870323 1
-0.0299684592289018 1
0.115511539212238 0
-0.0861040256374425 1
0.0648370558873472 1
0.0216425646345781 1
0.0282343337126874 1
0.0191818435360783 1
-0.0046010632915756 1
0.0204183307781459 1
0.0428556053801203 1
-0.00678091586058322 1
0.034297807521567 1
0.0336838529018463 1
-0.0241849409105423 1
0.0491213033859793 1
-0.0175140644583468 1
0.0477485665991609 1
-0.00882572896572832 1
0.0275998830808866 1
0.0780377373824921 1
0.102828067996132 0
0.0327607582877842 1
0.0485637485948091 1
0.0739212408965667 1
0.0974167167707533 0
0.0229716670326753 1
-0.0440812768332567 1
-0.0200139022063006 1
0.000881942334930448 1
0.0269507394160386 1
0.0103883245573142 1
-0.0249287719668796 1
0.0304133665384574 1
-0.0160086870610869 1
-0.0173059592357372 1
-0.00287113599544263 1
0.00835613719606874 1
0.0105864691028435 1
0.0201876965498986 1
-0.140408818135596 0
0.115675725336686 0
-0.0213993352192893 1
0.00604451542996537 1
0.0307176623366235 1
0.00607209257597417 1
0.00939115591485864 1
-0.012072981281124 1
-0.0138211957500423 1
-0.0418263712138338 1
-0.0366935725546143 1
-0.019623103597095 1
0.023749680465683 1
0.0426162656129252 1
-0.0241573819013261 1
-0.0124914504815363 1
-0.0655216366546579 1
-0.030466839050093 1
0.0491979184808205 1
-0.0746503480615845 1
0.0648099340340696 1
0.0680804451238545 1
-0.103600317027316 0
-0.0368335143113014 1
0.0685017850411052 1
-0.00340255650691645 1
-0.0238175037335655 1
-0.0560003420624803 1
0.00969293077547447 1
-0.00765147286655644 1
-0.0398157727657926 1
-0.0322716376895668 1
-0.0431782523798715 1
-0.114141388454942 1
0.0113603799152361 1
0.0776571420217662 1
0.0482225543403183 1
0.00751165604578434 1
-0.0286465791010031 1
-0.0759888190972262 1
-0.0232101148873569 1
0.0466841542500697 1
0.0162644829261334 1
0.0748953477712739 1
-0.0217497286727932 1
0.00623007978983011 1
-0.0281153063465126 1
0.0463542320688276 1
0.0701269300171413 1
0.011833456147371 1
-0.00785796523034983 1
-0.00162215927010458 1
0.0311875615194375 1
0.0475966676060253 1
0.0448472801526515 1
-0.09307381357544 0
-0.0113960178494445 1
0.0156853967440634 1
-0.00304590997010393 1
-0.0727841111276157 1
-0.0259494469281915 1
0.0107432268681693 1
0.0242804012002139 1
0.00216784967758238 1
0.0565910245784178 1
-0.0347197525877029 1
-0.0313127337214061 1
0.0462860587022823 1
-0.0505937754075494 1
-0.0274740633917136 1
-0.0417463606608205 1
0.00202356348234781 1
-0.0116532262098928 1
0.0397652151182179 1
-0.0116151000908292 1
-0.0105411062086367 1
0.085066605218927 1
0.0202073916548979 1
-0.00268352380113226 1
0.0472303291539961 1
-0.0673636052329562 1
-0.0234416444960782 1
-0.0873929411590482 1
0.125237811919098 0
-0.00954208289592807 1
0.0449864510467796 1
-0.0357765519842239 1
-0.029745118979938 1
-0.0337920023638941 1
-0.00679189250565572 1
-0.102125262045119 1
-0.0460109627403594 1
-0.0187786725272299 1
0.00974610247475202 1
0.0422204898309339 1
0.00457274474811376 1
-0.0307958594561787 1
-0.0320706895039512 1
-0.0469734392392124 1
-0.0735340388172582 1
-0.00831229135187616 1
-0.0047966041357391 1
0.00660772803784388 1
-0.0102255464449725 1
0.0404889523197872 1
0.0437705130872362 1
0.0678255319539481 1
0.0356038750429031 1
-0.0209800332028064 1
-0.00436814132597184 1
0.00132860229115958 1
0.0642916595722747 1
0.0130462848035918 1
-0.042330410447001 1
0.0808201573599745 1
0.115349233354649 0
-0.0233607584375666 1
0.0186734396056151 1
-0.075177651434027 1
0.0502516259746807 1
0.0569001721055608 1
0.0140127899124927 1
-0.0242324513070807 1
-0.0559635279249744 1
0.00808117203453297 1
0.0175062809223286 1
0.0456872854953555 1
-0.063796586894418 1
0.0534413934502179 1
-0.0422245852708214 1
-0.037973993598275 1
0.00530079147462983 1
0.0267008093934299 1
0.00155093048441148 1
0.029682852234332 1
-0.0717832273983312 1
0.0302480380763231 1
-0.0526656868396587 1
-0.0256194109603631 1
0.0362512005425966 1
0.0176213772548312 1
0.00601373608094284 1
-0.08202221625501 1
0.0186669765036002 1
-0.0186814888466681 1
-0.0296099651352488 1
-0.0164595796134138 1
-0.0104381133689024 1
0.0403253423810454 1
0.0483162083965193 1
0.0520332484966086 1
0.0325980927416511 1
0.0174781268294003 1
0.0211449048916546 1
-0.0717190912020744 1
0.0219215691983608 1
0.0713961270172291 1
-0.0609583859070081 1
-0.0160455133661113 1
-0.01924853229157 1
0.0603997534388598 1
0.0700332599266041 1
-0.0726514886645275 1
-0.0497352772893181 1
0.0329361186459411 1
-0.0464428734766849 1
-0.0489222816550375 1
-0.0650071287435221 1
0.00805558303090308 1
0.00657757017110089 1
0.125120934204515 0
-0.0472103000329908 1
-0.0510544681549642 1
-0.0157365664191729 1
-0.0364849765400196 1
-0.0871467126631009 1
0.0673466907321147 1
-0.0830892080619097 1
0.0158067076004605 1
-0.112273795882422 0
-0.0218877090652638 1
-0.00902982746029973 1
-0.00194124836663607 1
0.0522273834114146 1
0.0387518728173552 1
0.011487144673671 1
0.0526955375540839 1
0.0205663835736005 1
0.0115998240332669 1
0.0330676380495334 1
0.0875579801373056 1
0.0528993972335621 1
0.0128704763061469 1
-0.102579032510877 0
-0.109633565110231 0
0.0486706162092766 1
-0.0724315040448242 1
-0.0282637892208187 1
-0.00983774550232776 1
-0.025901443735291 1
0.0219318503885305 1
0.0868658701293822 1
-0.00463443490197473 1
-0.0401691230161316 1
0.0708856850556299 1
0.123940862295236 1
-0.0267581730101083 1
0.0502689594272348 1
0.00666285205579104 1
0.0236082114001764 1
0.0316362869988214 1
0.058966341391473 1
-0.030002556462693 1
0.0112611385420894 1
-0.0242540086214677 1
0.0194874082257879 1
-0.0322712066888994 1
-0.0511557324906841 1
-0.052910111665153 1
-0.033439412968702 1
0.0102990405936249 1
0.0733421527081837 1
0.0332536411676512 1
-0.00265208106608602 1
0.0538577520716028 1
-0.0634830623967868 1
0.0163147583604545 1
-0.040698854949715 1
-0.0178431648502819 1
0.001224744792251 1
-0.0676903725914786 1
-0.0219506996963019 1
-0.000341707557942593 1
-0.0192165711980513 1
-0.0812625383900001 1
-0.0136286453427496 1
0.0137815458141163 1
-0.043800085197553 1
-0.030432109399434 1
0.0047614338697748 1
0.051887208347371 1
0.00539157275285086 1
0.0857389954958032 1
0.0382123668524283 1
-0.0338814578828495 1
0.0410522193915614 1
0.0535245609698099 1
0.0262826939197367 1
-0.0305905945632711 1
0.0833464009863038 1
-0.0203156350614964 1
0.0541671458685329 1
-0.00917952380913336 1
-0.0918880405976094 0
-0.0859096529891397 1
0.0271320536731143 1
-0.0673034613409029 1
-0.0739101635872791 1
-0.0287399407627685 1
0.114036705265419 0
-0.0365555724375811 1
-0.0320460964652738 1
0.0690205331655034 1
-0.0399240061536429 1
-0.0170184660120502 1
0.0314896605239039 1
0.0376608741091733 1
0.0287835676365851 1
0.00803837332697084 1
-0.110620521310362 0
-0.0510849276147501 1
-0.0236190138894126 1
0.057080201703246 1
0.0813531876718815 1
-0.00933679189740734 1
0.0078912640136733 1
0.10195657312831 1
-0.00272950612286158 1
-0.0168122252946278 1
0.0149742983620574 1
0.0216597019846261 1
-0.0570022161163014 1
-0.0364502984386079 1
0.0939904954684902 0
0.0395080703468885 1
0.0673740766401716 1
-0.0404595413318895 1
-0.0396572830048202 1
-0.00658906216581731 1
-0.0248607421815486 1
-0.0363448768975646 1
-0.0566336747540509 1
-0.0366382092867584 1
-0.0136324004879601 1
-0.0059314169494827 1
0.043230510599213 1
-0.0166174023896344 1
0.0329753770571923 1
-0.076753140228015 1
-0.106836899636026 0
-0.0571143749728903 1
-0.063433030682203 1
-0.0920326214761147 1
0.0323235941948594 1
0.00982387251795722 1
-0.0182085645129391 1
-0.095366658016243 0
-0.00505645919319571 1
0.0581015510950751 1
-0.0050701273244403 1
-0.0546157191511048 1
-0.026466851300688 1
-0.0445097316227364 1
-0.0691801355771436 1
-0.04508447734314 1
0.0251877437917272 1
-0.0168886261520276 1
0.0216901026953688 1
-0.0478559555226352 1
0.0303487075313666 1
0.0750772104080475 1
0.00307152974753011 1
0.022404761221498 1
-0.0117988234427343 1
0.0207444719714377 1
0.113996169417893 0
-0.0590402402158827 1
0.0361445891068898 1
0.0337421204324143 1
-0.0446133830384574 1
0.0115893073086953 1
-0.0336280756541488 1
-0.00390115191325863 1
0.0141877775480216 1
-0.121142296251824 0
0.052394141753642 1
-0.00409776017078954 1
0.00596061932161579 1
-0.0481732162138299 1
-0.0268611573751759 1
-0.0226977517642672 1
0.0322300194496159 1
-0.0107749830059493 1
0.0228347325119849 1
-0.0128156165150294 1
0.0135652094123434 1
0.0053544717603609 1
0.0334458036899394 1
0.0145451248726798 1
-0.00347520508816483 1
-0.02587187248339 1
-0.0402022063894818 1
-0.0238036620812172 1
-0.0372435875425033 1
-0.0345845861687848 1
-0.0461322060634782 1
0.0274171875073044 1
-0.00224088668446531 1
-0.0236161114211039 1
-0.00701333426090847 1
-0.0541963771789018 1
0.00343819312590635 1
0.00902775759399715 1
0.0333608427295956 1
0.042534650596781 1
0.0245007771811053 1
0.00905650556048266 1
0.00088697365014297 1
-0.006485408571004 1
-0.00982333852926108 1
-0.024923206015166 1
-0.0166339959572768 1
-0.0249808675271374 1
-0.0777838236144887 1
-0.0334262356028183 1
0.0173463649576853 1
0.00842125597159159 1
0.0444847205871865 1
-0.0125912308611657 1
-0.00700483182631489 1
0.029396190222668 1
-0.0348549882335835 1
-0.0288337236560614 1
-0.0975533187222206 0
0.0361458125731212 1
0.00704937882595052 1
-0.0141443686303456 1
0.0665774318355841 1
-0.0279875766080892 1
0.0363848856813172 1
0.0811386109256736 1
0.0430120462264954 1
-0.011568075666049 1
0.0261310476143474 1
0.0577815363757582 1
0.0314314688306361 1
-0.0294840686472831 1
0.0283272091836642 1
0.0491818929313514 1
-0.0397319100733343 1
-0.0244344921752532 1
0.0489890361970272 1
0.067870637639954 1
0.0335665882783389 1
0.0152152383401937 1
0.1006333429317 1
-0.010845101691262 1
-0.0576458652719102 1
0.0179434311128494 1
-0.0140499300408326 1
0.112511638430812 0
0.053740978791008 1
-0.0649456917621591 1
-0.117475610089554 1
0.00159792938173757 1
0.0143334242977615 1
0.00465824447798451 1
0.0722257417474775 1
-0.0181692811652012 1
-0.0344154196437868 1
-0.110103220825782 0
-0.0259830788675159 1
-0.0294854947687714 1
-0.00393826405861432 1
0.00692876242023572 1
0.0619872566297071 1
-0.0125253726535677 1
0.073204348437386 1
0.0930242928266211 1
0.0234739574427648 1
-0.0152546052756568 1
0.0838304598458562 1
-0.0780814434381478 1
0.00253120639382172 1
0.0410266621879799 1
-0.0362812142981663 1
0.0128480107033816 1
0.0236422789154822 1
-0.00156145494485625 1
-0.00578883957484416 1
-0.0439103520446386 1
0.0314943986504832 1
-0.0246448162283065 1
-0.0540345821716028 1
-0.053820641183436 1
0.0254753676794567 1
-0.0955703129879797 1
-0.0197720719777515 1
0.0484724665662418 1
-0.0751983273684177 1
-0.0204192073443059 1
-0.0222756118192219 1
0.00659985910850832 1
-0.0721988464331103 1
0.00927354908418448 1
-0.00598812179135995 1
-0.0338172236218821 1
0.0362384810813775 1
-0.071278139895811 1
0.0162943328015958 1
-0.0315521415311587 1
0.0370024776724426 1
-0.139092070899971 0
0.0374369438221411 1
0.0276331111699303 1
-0.00371049276830611 1
0.0201493071252546 1
-0.0683162948902581 1
-0.163440079202466 0
0.0755045706393471 1
-0.00133867130728191 1
0.0120091819834782 1
0.12603998512541 0
0.00632827636974593 1
0.0167845194317141 1
0.0137199227399549 1
-0.00686705998444799 1
0.0780072881491987 1
0.030157146924686 1
0.0564643835754441 1
0.0163063360005855 1
0.0111608722609871 1
0.0738265617833891 1
0.0248462413665039 1
-0.00482319776866534 1
-0.0350608661061721 1
-0.00840154173686277 1
-0.0388590941442929 1
-0.0433649704611061 1
-0.0502346654098641 1
-0.0583105426219277 1
0.0359383939855905 1
-0.0419012780988848 1
-0.104843978086726 0
-0.0383566853245427 1
0.0252035871340327 1
0.00530994784596494 1
-0.0336028258175329 1
-0.0757175930277318 1
-0.00487747718099284 1
4.02379233770123e-06 1
-0.038916057966377 1
-0.0543143508787003 1
-0.0419246536650343 1
0.00639618124581573 1
-0.0113677842600365 1
-0.00813395091775473 1
0.0213415324025221 1
0.0592334047095394 1
0.0236644605527558 1
0.0075208284707976 1
-0.0435899689651838 1
0.0204583575110156 1
-0.0348522686612654 1
0.0231173311623015 1
-0.0865987513283959 1
0.0402500124082146 1
-0.118915161007802 0
0.0193891915399295 1
-0.0221567682990811 1
0.0105707311168107 1
-0.0164048192674837 1
0.0108542252622197 1
-0.0352893823053839 1
-0.00156290157696278 1
0.0304007086804687 1
0.0377224440931223 1
0.0295129122459206 1
0.0418880014827084 1
-0.100831098538232 0
0.00375308373334094 1
0.0110726646044098 1
-0.0473708322418691 1
0.0809856117018393 1
-0.0348741716966022 1
-0.0193732822751284 1
-0.000958336920744155 1
0.0280579782527545 1
0.13534111455369 0
0.0497548628048789 1
-0.0224348757666343 1
-0.000184407047533421 1
0.0167972093287245 1
0.044710362215634 1
0.0129165773417372 1
0.00913650598687627 1
0.13021284941467 0
-0.0181174333100919 1
-0.0528366426814596 1
-0.00958902870367373 1
-0.0302685893384812 1
-0.0112209615612811 1
0.0560100538240066 1
0.0180777580116088 1
-0.0106571369435682 1
-0.10798274061884 0
0.0305847926423253 1
-0.00412097024581463 1
0.117723705815789 0
0.0255048599649042 1
-0.0149174591007701 1
0.0518644574342675 1
0.0207992415046891 1
-0.009178631862422 1
-0.0679375202004774 1
-0.00889057008115119 1
0.0608230301398544 1
-0.0386713572858907 1
-0.046923862336445 1
-0.00351761935173601 1
0.0204400957919197 1
0.0191456465598609 1
0.00283205988789214 1
-0.0746421128887871 1
-0.0057188831441653 1
-0.0316044990975883 1
0.0028629186318584 1
-0.00693357369344117 1
-0.0383640234952123 1
0.00511668973158275 1
-0.0202032730526736 1
0.0164060462846025 1
0.0419738396996963 1
0.10323253563546 0
0.0333709877236675 1
-0.098217769341405 0
0.0427791808203248 1
0.0116081143272966 1
0.0628145332697439 1
-0.000546249058552771 1
-0.0364630335247281 1
-0.0212564153794366 1
-0.0242402669306061 1
-0.0701792590999949 1
-0.0716311626596884 1
0.000671918514383326 1
0.0255343738338284 1
-0.0358986214878466 1
0.0887024028226485 1
-0.0290884598938635 1
-0.0467388011911593 1
0.049137288795717 1
-0.0349398902804587 1
-0.0254334575744998 1
-0.0413220840565466 1
0.0660154734901917 1
-0.0147176722680086 1
-0.144906889817712 0
0.0239536570022832 1
-0.0547054781646911 1
0.0208979319264225 1
0.00810530787205548 1
0.0603310291285746 1
-0.0644354767881947 1
0.0177871961434665 1
0.007551765806252 1
-0.027843587481671 1
0.0593024441434076 1
0.0436771256495321 1
-0.00674757233672029 1
-0.00277847209405449 1
-0.0190614831416527 1
0.102267778235594 1
-0.0715704090683577 1
0.0324944314429063 1
-0.0191837917822217 1
0.0143952688196672 1
-0.0292296459981995 1
-0.00364724893798423 1
0.0112187880078997 1
0.0914961555834934 1
-0.039016702946121 1
-0.0339446263932169 1
-0.00472649535282544 1
-0.0468101754594986 1
-0.0115828022011484 1
-0.119831556280772 0
0.0897780415241009 1
-0.00815288908711029 1
-0.00102834996460514 1
0.0464213712651874 1
-0.0569060496470171 1
-0.00727699110242543 1
0.089232951642201 1
0.0285036641405457 1
0.00148040574030232 1
-0.0241132293874596 1
-0.047480632971463 1
-0.0444336828415373 1
-0.0274142088976588 1
-0.00118873436856824 1
0.0334282606998804 1
0.00230293997920363 1
0.115792965977176 0
-0.0118256561351088 1
0.00834616763130777 1
-0.00817527702575667 1
-0.0526424922604135 1
-0.0009733589194772 1
-0.0276691173722487 1
-0.0220090850107981 1
-0.0131239744018655 1
-0.108775045220878 0
0.105103643427432 0
0.0589000299066206 1
-0.0444628752314608 1
0.0129793844589422 1
0.0346132184884919 1
0.0621497029321903 1
-0.0127398754074995 1
0.104024460195083 0
-0.0239023920402566 1
0.0841105077919735 1
-0.038682756067545 1
0.0739932790496275 1
-0.0280904501601668 1
0.0202938296032862 1
0.0386880187498436 1
-0.064913897622659 1
-0.137392244986334 0
-0.0284639984943345 1
-0.0075725949911108 1
-0.105593022905268 0
0.00148638216805928 1
-0.0602678679142816 1
0.0855752957062564 1
0.0330005428262666 1
-0.00801349567528349 1
0.0287227141940693 1
-0.10785786384889 1
-0.0503864462296616 1
-0.0307980779062028 1
-0.120380359175809 0
0.00621369661163028 1
-0.0205837226912126 1
0.0518922858650606 1
-0.0831602970827183 1
0.00279923969993217 1
-0.0400537501980925 1
-0.142127577909611 0
0.0325132674717248 1
-0.101996400524862 1
0.032728967619142 1
-0.0360197163543224 1
-0.0879985745737231 1
0.0614934548646788 1
-0.0227120925858728 1
-0.0608778860854404 1
0.0657080966273427 1
-0.030895125267431 1
-0.103982888581658 0
0.0619327193157684 1
-0.00781881699147391 1
-0.0249518337400882 1
0.0625171065815758 1
0.0580535948592322 1
0.0241535692078622 1
-0.050009194541912 1
0.10646942979358 1
-0.0890520141341167 1
-0.0376347399448414 1
0.0313057376001838 1
0.0638170621540981 1
0.0456559724489511 1
-0.0155122497654917 1
-0.07400218094598 1
0.0786845359007388 1
-0.06332185425557 1
-0.0108658951089558 1
0.0249200313468102 1
-0.0265792923481187 1
0.0262769780525352 1
-0.00896239635111339 1
-0.0253356539017041 1
-0.0138943093500061 1
-0.0178236859620946 1
-0.0112376612169811 1
0.0126889328951683 1
0.00550380610860735 1
-0.0806263686124489 1
0.0138748666910096 1
-0.0486538353144934 1
-0.077505876108236 1
-0.0393536655405166 1
0.0644882565300023 1
0.0223551775830619 1
0.0682877688624652 1
0.0365536943712058 1
-0.0414607045518968 1
0.0185333123138745 1
-0.048903665482577 1
-0.0233947047021694 1
0.0566308773661014 1
-0.0138165288728962 1
-0.0475536759657315 1
-0.0986576307550515 1
-0.0503416686499478 1
0.0659698755339681 1
0.0733101775244107 1
0.0521482864710584 1
-0.0586975359910146 1
-0.0801705715062674 1
-0.0852463148606389 1
0.0614635463970526 1
-0.05413424162184 1
0.00514003094799017 1
-0.0688242883645506 1
0.0492910542062875 1
-0.00858679291119095 1
0.0329701912926452 1
-0.0227214494485253 1
0.0340283163230828 1
-0.0811584524853329 1
0.0400069856112177 1
-0.045892240699137 1
-0.0183081375664324 1
-0.00796456586721105 1
-0.0495852379877939 1
0.0175108399244075 1
0.0799260805552649 1
-0.0179272187334262 1
0.0395584013901812 1
0.028956786851212 1
0.0116374908601754 1
0.0690624536481129 1
0.0819687164578829 1
-0.0503575549157308 1
-0.00629339820402223 1
-0.0535120500763447 1
-0.0273646192992536 1
0.0547412176365283 1
-0.050541791471215 1
-0.0363631200003297 1
-0.0255344274730941 1
-0.0133931979674699 1
0.0533781299993014 1
-0.0234904155316295 1
-0.0410950691520237 1
-0.0360588991138905 1
-0.00136266310972032 1
0.0489604163067664 1
0.00658840548798995 1
0.0789616560577658 1
-0.0311960706179517 1
0.0181661613794825 1
0.00846751898174785 1
0.0481693575363307 1
0.0718917935544611 1
0.0143835090539904 1
0.0117664967566088 1
-0.0022840801680406 1
-0.0122586975033871 1
-0.0165479791155726 1
0.0380710035519355 1
0.0139931485461768 1
0.098592763087509 0
-0.0387470539363987 1
-0.00255200184843017 1
0.0170568928481109 1
0.0677559899779988 1
0.0151437688845433 1
0.0772591123538737 1
-0.0675169252294792 1
0.0324212079380448 1
-0.0404739197071057 1
-0.0488351404986446 1
0.0364670528013664 1
-0.0470307327800862 1
-0.021510679806916 1
0.0957217192457805 0
-0.0331116891642879 1
-0.0148889153104726 1
-0.00939374823837357 1
0.0488918134059798 1
0.055534271470321 1
-0.050664633310091 1
0.0721549249487663 1
0.10300277590554 0
-0.0163230434333789 1
-0.0387261438780377 1
-0.0471466672951067 1
-0.0343234607286349 1
0.0220965491551634 1
0.0866810426478491 1
-0.0324355121679036 1
-0.0538606047690621 1
0.00438893938587234 1
-0.054049319584853 1
-0.00704570455661868 1
-0.0386699943176336 1
0.00923636691200539 1
-0.0509903109723561 1
0.0742315894624653 1
0.131054157609831 0
0.0670402941076393 1
0.00257856420473975 1
0.0658245820820915 1
-0.0239287394181596 1
-0.0313872515408919 1
0.111141226793575 0
-0.0338108558181051 1
-0.0630725934683181 1
0.0229451402749595 1
-0.0997969088538864 1
-0.0821861445219553 1
-0.0399850016225873 1
0.061796115509862 1
-0.009251122718408 1
0.024045938596388 1
-0.0639454486425214 1
-0.103650172765776 0
-0.0620420168425194 1
-0.0310648741228989 1
-0.00631467422617257 1
0.108029166946744 1
-0.00711486149370232 1
-0.042342940804364 1
-0.0231344907851556 1
0.0552071616877018 1
0.0288182121033709 1
0.0208757720364499 1
-0.0484976946723637 1
-0.0914952193712045 1
-0.0707409307178463 1
0.0102721385405584 1
-0.000127999948441301 1
0.0587772683312698 1
0.0617202705104603 1
0.0637576937403574 1
0.0449232668059661 1
-0.00980069507796894 1
0.0380386174708379 1
0.0206305212105335 1
0.0310820482764328 1
0.0713818984333318 1
0.0225977585793374 1
-0.0313191650149207 1
-0.0716808829840962 1
-0.0581187262791806 1
0.0730019836847309 1
-0.0295845110516691 1
-0.0465853326652302 1
-0.00228965748022878 1
0.028833074581529 1
0.0204467750276284 1
0.00301656405361795 1
0.0744537280718823 1
0.0012891590494666 1
-0.0697442792146085 1
0.0572178752382302 1
0.0275756200751561 1
0.00805851277750813 1
-0.0346367430634539 1
0.104017102867699 0
0.064486110275576 1
-0.0326641262581477 1
-0.0383773130443217 1
0.0402227419689238 1
-0.0371525728191593 1
-0.0433973546880705 1
-0.0381602388668578 1
0.00319789592700209 1
-0.00764030565404101 1
-0.00886182263067317 1
-0.0265038707086399 1
0.0134854800914419 1
-0.0630536907063095 1
0.0388284262615733 1
-0.0350834104582228 1
0.0640254208490211 1
0.0321659477039446 1
0.0356330072860346 1
-0.0467285986672868 1
0.0329328381673838 1
-0.0174304528488095 1
0.0510626086293305 1
-0.0542707553350438 1
0.0454927819302473 1
0.113749971426727 1
0.00133420858268025 1
0.0804862055004422 1
-0.0727506414476777 1
-0.0832505804367229 1
0.0379735795098427 1
0.0809066531617032 1
-0.069916445055856 1
0.0111420527407366 1
-0.00602220268565166 1
0.0882201818252192 1
-0.0128639130603788 1
-0.0281702031232881 1
-0.0205093099879623 1
0.0614240356453257 1
0.000134072964182523 1
-0.0804282735096946 1
0.0315143838790483 1
-0.104492276728005 0
-0.122416611283808 0
0.0510172101812042 1
0.114438711165562 1
0.05200218775178 1
0.0209847940363745 1
-0.03117389037615 1
0.0992249005647028 0
0.0536129466210313 1
0.0413952342807535 1
0.0396402117011197 1
-0.00117838456661244 1
0.0507580232418341 1
0.0402117924396217 1
0.00272093689489938 1
0.0950042304232577 0
-0.0231497214520175 1
0.0963847628221687 1
-0.0209908764585337 1
0.0621512133903856 1
-0.0328310314724923 1
-0.0303305476930886 1
0.0371992015616254 1
0.10541349866903 1
-0.098937778958723 0
-0.0720045049073915 1
0.0082902480836153 1
-0.0162092545754889 1
-0.0507327211394896 1
0.0109049235937299 1
-0.0250772074777014 1
-0.00906389863729019 1
0.0214217810745207 1
-0.00142610515261853 1
0.0560260889708665 1
-0.0452924628220891 1
-0.046584743617406 1
-0.00241291728661156 1
-0.0794067544172024 1
0.071081923316213 1
0.0371726239527888 1
-0.00648395746528563 1
0.0097246650246315 1
0.0202966863431414 1
-0.00671821420287129 1
-0.0307215176779844 1
-0.0158163714936103 1
0.076773498061529 1
-0.0818628351732207 1
-0.0510071027305363 1
0.000341736410260652 1
0.0042770901347014 1
0.000669646666419688 1
-0.0219476679026327 1
-0.0553533245581329 1
0.00662589751564956 1
0.0708828217698653 1
-0.0573266828100882 1
0.0274779964874742 1
-0.11213518143932 1
-0.0393701665250803 1
0.0147213793353661 1
-0.0336818308462976 1
0.00527271053949341 1
-0.00685774610984215 1
-0.064467891587382 1
0.0118972873436167 1
-0.00976557166507844 1
0.0216762453451945 1
0.0778244909343808 1
0.014347137619328 1
0.0532112299977259 1
0.0697524437241668 1
-0.0820326226959984 1
0.0529358457843165 1
0.027011727819002 1
-0.0251788577569177 1
0.0669287815655758 1
0.0442457688965665 1
0.0500519629656346 1
-0.0220858659606916 1
-0.0278367964007399 1
0.0264253721501587 1
-0.0770864306909816 1
-0.0242096784995571 1
0.0316877784767568 1
0.068708177331482 1
0.000583121865060427 1
0.0097424293682372 1
-0.0263870091328018 1
0.0463773047206684 1
0.0606971494505258 1
-0.0266774966409607 1
-0.0352753116850142 1
0.0187429976359288 1
-0.00773645764374023 1
-0.0279764344539065 1
0.0206082147210469 1
-0.0302572207773764 1
-0.0251000462877188 1
0.00576938630767063 1
0.0592734997767142 1
-0.0127937992079356 1
-0.0328875554309103 1
0.0240488723421296 1
0.0995392636706073 0
0.0124098509260041 1
-0.0935221815181207 1
0.0429761999541218 1
0.0942595970356106 0
-0.0218321248279985 1
-0.0715733535754635 1
-0.0820630946957338 1
0.0263167474892227 1
-0.0168508777045382 1
-0.000494131080197229 1
-0.0434336845026622 1
0.0105568589337459 1
-0.0131900618603016 1
0.00125573341796277 1
-0.0586410354345256 1
-0.0568166963636618 1
0.0544049206589608 1
0.0171741930892468 1
-0.0220836067618437 1
-0.0651940013726075 1
0.0180461246494666 1
0.0778311545577105 1
0.0285336608164376 1
0.00265269417934964 1
0.0121843348936267 1
-0.0551667719373623 1
-0.0821764421522412 1
0.013319163118379 1
-0.0304600701777038 1
-0.0039173003831056 1
0.00572089311402793 1
0.030670399505262 1
0.0885705992630983 1
0.000183689377397547 1
-0.0551831597663143 1
0.0277795701963376 1
0.0121238843904859 1
0.0562343093630126 1
-0.0320733489590996 1
-0.0625967647972814 1
0.0220224094807187 1
-0.0641160965299157 1
-0.000562030631111903 1
0.0433232068411222 1
-0.0183992728867016 1
-0.0113432243239607 1
-0.0487983456551601 1
0.00402560358595491 1
0.0117101185220355 1
0.00529792680013825 1
0.00446649428958524 1
0.0214015560725655 1
-0.0535068790334336 1
0.0357912375949997 1
-0.0777519857856529 1
-0.123327849491947 0
-0.0266840550503431 1
0.0893066745861217 0
-0.018970514110077 1
-0.00386371177169943 1
-0.0285361375918606 1
0.00260710800479202 1
-0.0464463993279677 1
-0.092201143390777 1
-0.0451881096673712 1
0.0313714830527213 1
0.0456781444820844 1
0.0450166749204044 1
-0.0508041414476692 1
0.0543996907752481 1
-0.0359670134682488 1
-0.00880356146720775 1
-0.039369551095155 1
-0.0253174436298394 1
0.00491879029880135 1
-0.0297157121061702 1
0.120737915536495 0
0.0423317073750189 1
-0.022124519189402 1
0.047332275084121 1
0.0164569921487497 1
-0.0468050676527501 1
0.0628363755101983 1
-0.0529561316871265 1
0.0527029713129009 1
0.0878679121165314 1
0.0717925010397901 1
-0.0149671061033926 1
0.0295571938962764 1
0.00645856636076273 1
-0.0155828848604138 1
-0.0182686887630101 1
0.00586069730699081 1
-0.0941109949516617 1
0.00787759648808563 1
-0.0646406561693363 1
-0.015056072494812 1
-0.0506536225614716 1
0.0537923606976519 1
0.0198066673595345 1
0.0598211014195978 1
-0.00674260656857494 1
0.0397662936021865 1
0.0233343777905205 1
0.0216433245654052 1
0.0606964140265075 1
0.0144012376845231 1
0.0163390065124292 1
-0.0199657909490053 1
-0.025938306572466 1
-0.0696781008341329 1
0.0394201566537042 1
-0.0221453324265881 1
0.0204854738873891 1
-0.0193458622650816 1
-0.0765237508048035 1
0.0431551788440691 1
0.0427397965907154 1
0.00421202263005559 1
0.0462806129520207 1
0.0215968135426255 1
-0.0756629391867021 1
0.0366801617799683 1
-0.0202515881688849 1
0.0735994578967023 1
-0.0268184662024602 1
0.0666665742912245 1
-0.0216329665335773 1
0.021049894837053 1
-0.0274048103346577 1
0.0958579671814125 1
-0.00103002519723168 1
-0.0855767046181038 1
0.0241058890458423 1
0.0270970139560784 1
-0.0878640962704085 1
0.0177438773941709 1
-0.102100296307572 0
0.0095581154329536 1
0.0204528030239728 1
0.00676110273071811 1
0.011884285331215 1
-0.002771064334647 1
-0.011977482184824 1
-0.0996131088788794 0
-0.0795900131784239 1
-0.00963368048745222 1
0.0224328656040989 1
-0.0249970923246334 1
-0.0344514455358811 1
-0.0364983081809189 1
-0.109089793704458 0
-0.00612363809835011 1
-0.0404169914883154 1
-0.0613962231982052 1
-0.0293426233946103 1
0.0368327498463528 1
0.0890603186805162 1
-0.00567129501764864 1
-0.0236233780667661 1
0.00437266050362973 1
0.0863376022534776 1
0.00659489122442383 1
0.0355015315730272 1
0.0267176364682083 1
-0.0540416063350325 1
0.0717305085386669 1
-0.0318995824938351 1
0.0273103204498161 1
-0.0794069675465843 1
0.00378360107907385 1
-0.0519027217115062 1
-0.0436993788801982 1
-0.110568237876418 1
-0.0836313510920322 1
0.0554149670563528 1
-0.0236476888579714 1
-0.0055703979753157 1
-0.0206125700727322 1
-0.0492328327178384 1
-0.0138097351191715 1
-0.0592508887780381 1
-0.0452565239644457 1
0.0193545259888874 1
0.0576804662637224 1
0.0637227268677066 1
-0.0611104210506582 1
0.0269094335352685 1
-0.0783956703936134 1
0.0118065067783438 1
0.0650067418306406 1
-0.0574415116716307 1
-0.0239664540327096 1
0.0187802439315799 1
-0.00611094435829171 1
-0.0355861240003729 1
-0.00357455439394923 1
0.0104954992066786 1
0.0408421848945033 1
-0.000242697474629948 1
0.0592125019005521 1
-0.00798306568579 1
-0.0110259993414755 1
0.0129915016187675 1
0.0380230584904914 1
0.0463052001772514 1
0.0601910838621716 1
0.0290226445874994 1
-0.00454367151834763 1
-0.0299907005868517 1
-0.0907131860858543 1
0.0425389159885226 1
0.0274302267183316 1
-0.0362241478139642 1
-0.0420432721360992 1
-0.00226071075845532 1
-0.0505173478221705 1
0.00945854020974946 1
-0.0423415821147267 1
0.0805180865018291 1
0.0014206774284146 1
0.0104300752593245 1
0.0448656124942267 1
0.0544497588136528 1
-0.0405282189112296 1
-0.0146814988197862 1
0.0454968894460361 1
-0.10051851216607 1
0.0598788340368091 1
0.0689399976025672 1
-0.0470449159263637 1
-0.0069629246302381 1
0.069778204375805 1
0.08155506270915 1
0.0602895346617606 1
-0.00801744911710569 1
-0.0872445307323041 1
0.00677430645164566 1
-0.0298540653800507 1
-0.0318237648913559 1
0.0218667985364001 1
-0.00417332401164033 1
0.0788236518832947 1
-0.023546480700891 1
0.0489982093714603 1
-0.000412503149373713 1
0.0368168149207515 1
0.0535986160577165 1
0.0201831209534146 1
-0.0275497757286318 1
-0.0326810510993457 1
-0.0221234215424281 1
0.0028093083374894 1
0.015595829825901 1
-0.0948326187378707 1
0.0676984765360946 1
-0.00281583928147432 1
-0.0208257507430695 1
-0.0142228273313763 1
-0.0479102992241242 1
-0.0253097511530779 1
0.0085041284674 1
0.0451396227579566 1
-0.0178992002239083 1
0.0186365724203698 1
-0.04054963130094 1
-0.040213678290827 1
-0.0248674568699846 1
0.0639525486229266 1
0.0489472397299665 1
-0.0434845922923651 1
0.0576639219215396 1
0.0752809431677908 1
-0.0668865193667787 1
-0.0689432556307851 1
-0.0313188690621885 1
0.0258556948366342 1
0.0205540935659351 1
0.117565449852722 1
-0.122521352158594 0
-0.010201460912617 1
-0.0406494219770672 1
-0.0209161939987211 1
0.0936908229288632 0
0.108032904608556 0
-0.00316377230450453 1
-0.0110382770563011 1
-0.0328677722555772 1
-0.0651801129303355 1
-0.0476806694779673 1
0.0289190780547439 1
-0.0113494258754308 1
-0.0528895853914386 1
0.023482310561763 1
-0.0487276638695343 1
0.0778392416716828 1
-0.0482607583709546 1
-0.0100320366633373 1
-0.0775511532032032 1
0.069246281300502 1
0.106214639005074 0
0.0614428899506992 1
0.0232789385818028 1
-0.00638287643843158 1
0.111090343031285 0
0.0769459552043317 1
0.015422560876449 1
-0.00704861859419087 1
-0.0260787407849968 1
-0.00208357454250166 1
-0.0958743101968163 1
-0.0153076297266036 1
-0.0164600672388768 1
0.041556510055739 1
-0.0882054988413089 1
0.0631505093544312 1
-0.0418062523034298 1
-0.0835435765612914 1
0.0564103017240597 1
-0.117959865737093 0
0.105348694610465 0
0.00534450788903916 1
-0.0407968393937025 1
-0.00899678080491311 1
0.0849524792531113 1
0.0332451575270854 1
0.0830201672570009 1
-0.000127271955808209 1
0.0132603908769535 1
-0.00864814874481181 1
0.0583139525559387 1
-0.0452997362749738 1
-0.0598757801985345 1
0.0101348104935618 1
-0.0492989592909319 1
-0.00511728196152539 1
-0.0263532286621199 1
-0.0401140454972051 1
-0.064428342138956 1
-0.0236059857522905 1
0.0466231680870488 1
-0.0117018981572922 1
-0.0200811494246116 1
-0.0471040971303549 1
0.0144361093590745 1
0.0385244477499878 1
0.108482131213194 0
-0.0276130827727967 1
0.0443003235561649 1
-0.101771269021359 0
0.000293134073122707 1
-0.0111270903236965 1
-0.0531406627439345 1
0.0255970872780233 1
-0.0208807443626637 1
0.0794862691751267 1
-0.00505774069990607 1
0.00145882498453283 1
-0.00243091000930173 1
0.0320251643488882 1
0.00371025662914564 1
-0.0790346606560225 1
0.058275300970306 1
-0.0276413847058297 1
-0.0211273005080039 1
0.0507249010776408 1
-0.102291386170748 0
-0.0572210684057299 1
0.027367168643135 1
0.0543953803256879 1
-0.0545680850460394 1
0.016326770205317 1
-0.171234879109874 0
-0.00502120406324767 1
0.0308595167189509 1
0.0240863875916239 1
0.00440862388918737 1
0.0455537304520774 1
0.0287947047820446 1
-0.0903849356634606 1
-0.0222171163300399 1
-0.0232073998697398 1
-0.059288767006266 1
0.0287096072880618 1
0.0435169574804897 1
-0.0279355247997284 1
-0.00341012905916856 1
0.053734337161278 1
0.049997505391521 1
-0.0109065896878005 1
-0.0234775359530491 1
-0.0484539903545584 1
-0.0305373108338898 1
0.0190748854200519 1
0.0379349386595294 1
0.0345755238864866 1
-0.0152990640814761 1
0.0537293409238797 1
0.0423522008647734 1
0.0187026899380677 1
0.028693640160186 1
0.0984855197921106 0
0.031888500190813 1
0.0523593774083103 1
-0.0336481009650239 1
-0.000490501861923714 1
-0.0220096748295944 1
-0.0800487984011252 1
-0.00309738015995499 1
-0.0735871823771593 1
-0.0366558661602887 1
0.0364637898145264 1
0.0191719046665684 1
0.0507467617505165 1
0.0497624319463124 1
0.0267916103687617 1
-0.0262691901069035 1
-0.0179626634459279 1
0.0744662229311457 1
-0.121360466154392 0
-0.0291242927904934 1
0.0349171918435715 1
0.0559885716333297 1
0.034977345068495 1
-0.0395336494650648 1
0.0140866975607763 1
-0.0201590132267557 1
0.010335334194729 1
-0.0617765233439218 1
-0.0423554927091335 1
-0.0090457607183815 1
-0.130264796248171 0
-0.0500220683110269 1
0.0241199309982187 1
0.0341637528017128 1
0.0211063250383957 1
0.0224410889214092 1
-0.0391846426563544 1
0.0760305298797614 1
-0.0903232110748332 1
0.0314491107042038 1
-0.0317723226805005 1
-0.111885040631724 0
-0.035574347122438 1
-0.0755811338260511 1
0.0206329605543003 1
-0.0375610515107434 1
0.0520602783655686 1
-0.00635013426805652 1
0.00114238740828674 1
0.00884517540596189 1
0.010061498881654 1
-0.0557930993982588 1
0.0321463514312599 1
-0.00944433815784751 1
0.0470587766841869 1
0.0355375558593108 1
0.0652516967467426 1
0.0168127733139605 1
0.0633906548842782 1
-0.00290481618505115 1
-0.0306743984596911 1
-0.0253575875354593 1
0.0299615382057412 1
0.073473134999548 1
0.0178882590097659 1
0.066164038954975 1
0.0254771391677014 1
0.0346573109678371 1
-0.0302433404402346 1
-0.0201044316093541 1
0.0525783926852791 1
-0.00419037039992523 1
-0.0917040955612344 1
0.0661517907895029 1
-0.0251287434829715 1
0.020848065077516 1
-0.0285876394404738 1
-0.0317825350182176 1
0.0162709113641912 1
0.0311635593390367 1
-0.0731801428552123 1
-0.0535440165643784 1
0.0825197259434259 1
-0.022626946749127 1
0.0501698187481958 1
0.0226266905397134 1
0.0194182254355432 1
-0.00542625306027538 1
0.0311530960102882 1
-0.0129602427184341 1
-0.0595791498726219 1
-0.0684373304597199 1
0.00606134061959457 1
0.0419600799947341 1
-0.119398682424658 0
-0.0173890934153424 1
-0.0577020597558394 1
-0.0040090462610907 1
-0.0522626857337497 1
0.0342746472601756 1
0.0858968038478915 1
-0.0207927920539412 1
-0.0162235383890737 1
0.04920117088777 1
0.0283026449665394 1
-0.0375430295044697 1
0.0126007567825888 1
0.0193110324899328 1
0.0511080775333028 1
-0.0269293120893267 1
-0.00916655574886573 1
-0.0256538512078329 1
0.0164802305693076 1
0.149987464699016 0
0.0422119411713196 1
0.0250082710260339 1
-0.0572938224430766 1
-0.0300892104818763 1
0.0709335621960115 1
0.074496186688896 1
-0.0136661478911523 1
-0.0235466371995278 1
0.00475145133499943 1
-0.0463877970585337 1
-0.0644400447508462 1
0.0777475542876982 1
0.0389681220750741 1
0.0435699890865121 1
-0.0317839506602099 1
0.0271706931614049 1
-0.0289395789851786 1
-0.0102590552042474 1
0.0449498324095178 1
0.000619610128631352 1
0.048495345389597 1
0.0173143370910736 1
-0.103223602063434 0
-0.0131147806997836 1
-0.0127109764878143 1
-0.0398942150974025 1
0.0669209309450497 1
0.0361950197967378 1
-0.069484279177608 1
-0.146041833755913 0
0.027560659067612 1
0.0619830734325656 1
0.0188538971961812 1
-0.022055888780084 1
-0.0214021677841808 1
0.0169949418238247 1
0.0827418920943016 1
0.0153673746515839 1
0.0554171793181115 1
-0.019473411210948 1
0.0139287542792237 1
-0.0771378316510949 1
-0.0152247046907335 1
0.0345116529369306 1
-0.0505424834762586 1
-0.0144639255602519 1
-0.0590078127078395 1
0.0774597304991383 1
-0.0553136216119445 1
-0.010849599981068 1
0.0486590520340518 1
0.0552880484715802 1
0.0682264324603071 1
-0.0505204741209502 1
0.0699643810181177 1
-0.0664304723529192 1
-0.00179764523627499 1
0.0263791964984727 1
0.092098610055503 1
-0.010749855304658 1
0.000842038314081262 1
-0.00177405556328483 1
-0.0062289742486345 1
0.06052680251988 1
-0.0732997870675222 1
0.00616308113157811 1
0.0345131776465415 1
0.140646213134497 0
-0.0486531288683156 1
-0.0391952839058559 1
-0.0457517361356982 1
-0.0627073585782733 1
0.00781009225893934 1
0.0110833706891997 1
0.00444674551523603 1
-0.0667882003372365 1
0.0053243992798192 1
0.0522048475102026 1
-0.00865122404953883 1
0.0330072377763233 1
0.081497681142114 1
0.0200327222620263 1
0.0629446706295365 1
0.0509951065678205 1
-0.0771930721504707 1
-0.0724194053887032 1
0.0490799075220029 1
-0.0581801214118216 1
0.0211569523691411 1
0.0338937369586775 1
-0.0619872524146487 1
-0.0128116815874197 1
-0.0274110566154648 1
-0.0222532701998894 1
-0.0518283705953038 1
0.0192766354230168 1
0.0707678854315567 1
0.0483129191108296 1
-0.0660554300722723 1
0.0458815507239592 1
0.0350085986903941 1
0.106744856235115 0
-0.0151192807166088 1
0.0202599610429883 1
-0.133521416946529 0
-0.0697719772664423 1
-0.0931556865232967 1
0.0375202468841262 1
-0.105798008138253 1
0.0234976425874965 1
-0.00250616431881362 1
-0.0523981366473192 1
0.00606090468051577 1
0.0175811308669315 1
0.00316207965414209 1
0.022580085401222 1
0.0538243033280049 1
0.0262186034203698 1
-0.0223135709280592 1
-0.0720771157583364 1
0.0723541968234656 1
0.0327269333014438 1
-0.0484393048176619 1
0.106595552718541 1
-0.116473090741691 0
0.0032123416796785 1
0.0187410444664023 1
0.0438468119093157 1
-0.0259099332504324 1
-0.0161938675304562 1
0.0444699906884884 1
-0.0360802341906584 1
0.0503836972686808 1
0.0623099530896037 1
-0.0899804200372069 1
-0.0257619990329708 1
0.0155619232881307 1
-0.0715322885519253 1
0.0929732508128348 0
-0.0228848243518652 1
-0.0508217105955157 1
0.0345948994997777 1
-0.0157250533130187 1
0.0170478394827123 1
-0.133515417518377 0
-0.00688574426947253 1
0.0294301605809356 1
0.0547752996957911 1
0.0336375778021508 1
0.0484753400501507 1
0.0387700586229211 1
0.0166342726935154 1
0.000666672230267558 1
-0.125503528649385 0
-0.0283433126652487 1
-0.0694241348082453 1
-0.0247102417756186 1
0.0454077637571027 1
0.0536405690867128 1
-0.0555147755323477 1
-0.0674313068754242 1
-0.0463191919389772 1
-0.0357447303739641 1
-0.00881614854455293 1
-0.112852511426333 0
-0.0174795693288142 1
-0.0351509772825546 1
0.00504217903404354 1
0.0351364692837288 1
-0.0749346847982027 1
-0.0183906299675937 1
-0.00273912668615072 1
-0.0704386823975669 1
-0.0611049379405869 1
-0.0705579593341793 1
0.00884535763984547 1
-0.0631940359849427 1
-0.0338015394319798 1
-0.0460813639105363 1
0.0590778739608116 1
0.015332538132255 1
-0.0318303817506576 1
-0.002727655904249 1
-0.0501199422834053 1
0.07480352742522 1
0.0195262389180195 1
0.0277429580595745 1
0.0406701737186482 1
0.0469616717507667 1
-0.00194857563923307 1
-0.065400479817461 1
-0.0638282742973361 1
0.0448203204466237 1
0.0169217992598742 1
0.109930729126468 0
0.080169851709834 1
0.0434048665877651 1
0.0418329232988075 1
0.0382739646811431 1
0.105735589967542 0
-0.0987027460366222 0
0.0376412547349127 1
-0.07476693498465 1
-0.00451570669214287 1
-0.00735881653185561 1
0.115864732703004 0
0.00761810304866876 1
-0.021531029504419 1
0.0427549056813878 1
-0.00194422326927517 1
0.0533586981945477 1
-0.0206794246729547 1
0.0209429067826077 1
0.0455530410935908 1
-0.0460569184590022 1
-0.050055165733167 1
-0.0416809004489025 1
0.0357468000882596 1
-0.0050059298756037 1
0.0933032315474127 1
-0.0261209101397459 1
0.0239914815262749 1
0.0364446323933748 1
-0.0225340779207117 1
-0.0107254853162893 1
0.0116586635614034 1
-0.0498423154832837 1
0.0434469322065461 1
0.0387356438411485 1
-0.053957028275564 1
-0.00664420798935384 1
0.0319375144227276 1
0.023081336576805 1
0.0631424972634679 1
-0.0491963049408864 1
-0.0778251861211219 1
-0.0123258167998749 1
-0.0346563274951694 1
-0.0294923872155107 1
-0.0783276555638471 1
0.0730877908461227 1
-0.0128194334911656 1
0.0772201135517058 1
-0.0855866321883646 1
0.0217218338830022 1
-0.0599637201924849 1
-0.0402045570241983 1
0.028881782032538 1
0.0904596695332854 1
0.0328344659431238 1
0.100212626888573 0
0.070547243382119 1
0.0101432943711621 1
0.0260911270357298 1
-0.114785688300658 0
0.0688977482317808 1
0.0867727509729112 1
0.0583175243811656 1
0.120084394816304 0
-0.0380541186556168 1
0.0072732275745516 1
-0.0131706673911579 1
-0.0569735425810071 1
-0.0126765750921513 1
-0.0186549277649618 1
-0.0468495788210442 1
0.0331771531464208 1
-0.0251379234568138 1
-0.0129928876086394 1
-0.124091274257796 0
0.129161440781223 0
0.0521310765670241 1
-0.0289416018681092 1
0.092820804836443 0
-0.106442485808506 0
-0.0207496195081084 1
-0.0604164366769346 1
0.0199510572607366 1
0.0160876496792173 1
-0.0127826812566633 1
0.00474233620922192 1
-0.0228867075267621 1
0.00335513391900545 1
0.0148985671636288 1
-0.0317871392609736 1
-0.0598232253203043 1
-0.00861791097169616 1
-0.063582155209744 1
0.0714848500989437 1
0.0145771793333914 1
0.0929215754321205 1
0.0524383815702037 1
-0.0537349200277842 1
0.0395640129486034 1
0.0342820080891543 1
0.00196162940157403 1
0.0332704221417757 1
0.0918709476639803 1
0.0491419872169367 1
0.00754301426589183 1
-0.0100386951200759 1
0.0778242324780431 1
-0.0204929396910845 1
0.0693854931633204 1
-0.110030266813013 1
0.0102487592517537 1
-0.143536922890975 0
0.0157890730775584 1
0.110553110674253 0
0.0421231134942574 1
-0.0141658781218519 1
-0.0280079250071962 1
0.0486153015628794 1
-0.0396677731849786 1
-0.00705107875204813 1
-0.101080770871383 0
-0.0736488450423802 1
-0.0301486950075119 1
0.00798338914336721 1
0.0358549050954499 1
0.0115570915189426 1
-0.0813340675048081 1
0.033988891232132 1
-0.0130412710875262 1
0.0192658429129504 1
-0.0269524577275919 1
0.0645328768214663 1
0.0464638484372316 1
0.0360888065474422 1
-0.141230190117685 0
-0.0321415476755321 1
-0.0920261634213729 0
0.0198288020852942 1
-0.00280788669705257 1
0.0543310725657234 1
-0.0480261548178603 1
0.0345091894902441 1
-0.0326159529769967 1
0.00841362860019192 1
0.00128592483762928 1
-0.0725293039530379 1
-0.0647038517605111 1
0.120218611188395 0
-0.0322418356756002 1
-0.0402231028212712 1
-0.0272002702168648 1
-0.0166396170710969 1
-0.0699600967486111 1
0.00876439021025895 1
-0.0166134835785887 1
0.043630418724872 1
-0.0450334927519773 1
0.028583358011488 1
0.0400072995680776 1
-0.0210157729143807 1
-0.0114514678348863 1
0.00298714782087221 1
-0.0346933608437306 1
-0.0909609675515018 0
0.0231677400246469 1
-0.135330516445841 0
0.00955547811151651 1
-0.0450967742764724 1
-0.0434401529581172 1
0.0387031941848404 1
0.0111856126002292 1
-0.0361593942086574 1
-0.0155480808948525 1
0.0219877412027439 1
0.0241328486458779 1
-0.0881398072667031 1
0.0480248468397476 1
0.0317213547760327 1
-0.0520201063878452 1
0.0816216844602693 1
-0.0518175724356055 1
0.0518522157319284 1
-0.0227765253224315 1
-0.062918945980816 1
-0.0290330152959629 1
-0.0894393040349902 1
0.00521779026330669 1
-0.0392027907237428 1
-0.0437757859413754 1
-0.0898583977853485 1
0.00358385779466663 1
-0.00667155920302005 1
-0.0398027639319476 1
0.0287016535526066 1
-0.0474968471236048 1
-0.0508499552309098 1
0.0827181536050621 1
0.0375770790452649 1
-0.042136614360787 1
-0.00658863064484839 1
0.0538740810206027 1
-0.0381373104108123 1
-0.0329410179698009 1
0.0106675457578826 1
-0.0407928668863863 1
0.0267921196113821 1
-0.0407056243042119 1
-0.0014955013712579 1
-0.0949660994299118 0
-0.074730445175293 1
-0.0287418982647929 1
0.0498991927226701 1
0.057297289678551 1
-0.0053750077365923 1
-0.0760543256108753 1
0.0263810973354297 1
-0.011956480424997 1
0.0301711854332057 1
-0.0126466622748531 1
-0.0403540816927216 1
0.00273949805068368 1
0.034569467165975 1
-0.00430250963517597 1
-0.0992467451441271 1
0.0787350812630174 1
-0.0595946142839242 1
-0.0195193237178268 1
0.0380095294107218 1
0.0601038603919405 1
0.0611129493260137 1
-0.0360876784631398 1
0.00485129742679959 1
0.0512598386530262 1
-0.0242318744865946 1
0.056718141629385 1
0.0870321727579294 1
-0.0976730987148055 1
0.0208968152206069 1
-0.00858764233173328 1
0.0525235549686062 1
-0.0172446823264031 1
-0.0306273837178124 1
-0.0352348091442608 1
-0.00705749485842327 1
0.0248195852743011 1
-0.130368433448305 1
-0.00918900228373055 1
0.0677508976052402 1
0.0562604471016585 1
0.101611064767607 0
0.0357695132777437 1
0.0314285675485612 1
-0.103588846220178 0
0.0222600392805553 1
0.0329615398200425 1
-0.024898752950404 1
-0.0230850905977042 1
-0.0933274768051885 0
0.0176689089629952 1
-0.0887112960018925 1
0.0563834307802643 1
0.0546050834300382 1
-0.0187101551152469 1
0.0207641184028283 1
0.0369557214192309 1
-0.0659942971434712 1
0.0712871991560755 1
0.0746012324311448 1
0.0600941442898964 1
-0.0240202773099551 1
0.0961988188968863 1
-0.0944227791000084 1
-0.101986592505039 0
0.00867617696576845 1
-0.0224797574855335 1
0.0150914269012054 1
-0.0416432182542246 1
-0.000322557480374599 1
-0.063002936950908 1
-0.0767352161096064 1
-0.00570647852190308 1
-0.00143231366576775 1
-0.0186389636483742 1
0.0610343145276182 1
-0.049911297995616 1
-0.0524305312462096 1
-0.0179136644480061 1
0.0761394881157518 1
0.0522101937554318 1
-0.000585606673637135 1
-0.0487685019276689 1
0.0488877963119323 1
-0.0186255095937847 1
-0.0700018822858607 1
0.0863471969642696 1
0.0216058630639476 1
-0.000506551040188591 1
-0.066789193482994 1
0.0303912044295057 1
-0.0875805132517277 1
-0.0211200936568898 1
-0.0176712630008138 1
0.0654632295274046 1
-0.0186489393802301 1
-0.0805664719294524 1
-0.0308297257242245 1
0.0219566684156961 1
0.0397867346691084 1
-0.0088186382860975 1
-0.0176764067361461 1
0.0306006448831303 1
0.0640146438101879 1
0.026430054903169 1
0.0422315820028136 1
0.0594336715904272 1
0.0185414178122778 1
-0.0120871728857942 1
0.00120457500905655 1
-0.0201535296095884 1
0.00534797264231984 1
-0.00776923730665379 1
-0.0675239496227142 1
-0.0432868342318036 1
0.0616068395536547 1
0.0171624706546588 1
-0.0707639622284792 1
-0.036033632283093 1
0.0624891126216666 1
-0.0481506231722023 1
-0.0403531153518723 1
-0.0295487488676595 1
0.0354784097702111 1
0.0600798088390553 1
-0.0303220087842521 1
-0.0961894058098871 1
0.0146856781991527 1
0.0710461456967226 1
0.0333171063562722 1
-0.036166228155628 1
0.101775924684769 0
0.0151466175574082 1
-0.0188221040465497 1
0.0527915758303767 1
0.0209891542183743 1
-0.0691181194069304 1
-0.0218239438160791 1
-0.0193450167439817 1
0.0219449561848298 1
-0.0555007322504574 1
0.0752897048573 1
0.0104408323114624 1
0.0024017428958908 1
0.0321566566812732 1
-0.0479185847016173 1
-0.0690182794692185 1
0.0602819592120094 1
-0.00573929188339156 1
-0.00973395017962794 1
-0.0316409227790293 1
0.0717657392690414 1
0.048661481804628 1
-0.0210413651114924 1
0.0197902363878468 1
0.0112421442825272 1
-0.070404393306042 1
0.0193780252804803 1
0.0251451080506755 1
-0.0891511216764895 1
0.0221191540489349 1
0.0602766595359656 1
-0.0526471466830223 1
0.0453296362324527 1
-0.0643453337950613 1
0.0599645341759211 1
0.0440750073513631 1
0.0170418015118563 1
0.0528145649352642 1
-0.109347255723547 0
-0.0102959674985933 1
-0.017687423212609 1
-0.0938711660667968 1
0.0104726792071654 1
0.0101427702873073 1
0.100587406412427 1
0.0247248383067923 1
-0.0425827484809832 1
-0.0140413137681706 1
0.00902561439583581 1
-0.0504246095834326 1
-0.0192741320017417 1
0.0509888171066445 1
-0.112694037198447 0
-0.118449028279391 0
0.0167926962593928 1
0.00274182841306525 1
-0.0690631419608206 1
0.0952329611767855 1
-0.00627682132430738 1
0.018987578016315 1
-0.0900122533109317 1
-0.0625635412913834 1
-0.0213502052241645 1
-0.00571512083069713 1
-0.0028407178630129 1
-0.0374807530832665 1
-0.00465696241899493 1
0.0123789326551374 1
-0.0783644002415637 1
0.0651685248200215 1
-0.000415337355936515 1
0.0157127946618097 1
0.0666986762956097 1
-0.0294332042769744 1
0.0178547348020434 1
0.00497833622246987 1
-0.0767175290482287 1
0.00753817977621615 1
-0.0324514508172086 1
-0.00562752312793704 1
-0.102625771690367 0
0.114988598829121 0
-0.0541709493839408 1
0.0442400748434944 1
-0.00259699130377437 1
-0.0501532028635367 1
0.0790096579800404 1
-0.0488541659046808 1
-0.0461151632838212 1
0.0187881014386473 1
-0.0219494961858218 1
0.0631359936601816 1
0.0634699395000846 1
0.0486502866417488 1
0.0817481105649322 1
0.00748573985226545 1
-0.0909913812962405 1
-0.00117217609614965 1
-0.0274885092399018 1
-0.0783516289322733 1
0.0291825435575632 1
-0.0419499378960476 1
-0.00730067312780062 1
0.0479667518234593 1
0.151283387806227 0
-0.0568847640756594 1
-0.0401711424032004 1
-0.0486904528843733 1
-0.00958418881702907 1
0.032130408822816 1
0.0717411455859816 1
-0.00164034309205787 1
0.0781650856441263 1
0.0363287985592046 1
0.0364628155961688 1
0.0352479819528471 1
-0.078273342219311 1
-0.0594076686878966 1
0.0392012473174314 1
-0.0303356763376254 1
-0.0196854989828433 1
0.00546363355267582 1
-0.0381704969372468 1
-0.0580486991032561 1
-0.0340597506292387 1
0.0219678375562829 1
-0.0523761672928994 1
0.00606273932125289 1
-0.0559825868463764 1
0.0291038928386555 1
0.0266265339983662 1
-0.00897640381601191 1
-0.0437574908040627 1
0.0461782357079628 1
0.0195591800019262 1
-0.0356291948837018 1
-0.00875643458755327 1
0.00342939913189003 1
0.0579789910061908 1
0.0829576222736404 1
0.0225501329465764 1
-0.0259821431691736 1
-0.016019118404053 1
-0.0929979592627263 1
0.00107609324468804 1
-0.0186147740127534 1
0.0201654014478111 1
-0.0698343290935455 1
0.00260896784363542 1
0.0762120361929434 1
-0.0797933190954245 1
0.0178553276945864 1
-0.0424654472286544 1
0.0116679542070121 1
-0.00143680692942875 1
0.0626507493247532 1
0.0150356159305316 1
-0.00665662133563427 1
0.0543537213654698 1
-0.0777788950533072 1
0.01519166644792 1
-0.0737889597663575 1
0.0798934366796045 1
-0.0328278969183502 1
0.0139498895590485 1
-0.0854882576960204 1
-0.0920961405288646 1
-0.0198040472322023 1
0.0583851814886033 1
-0.0131681167940811 1
-0.0453327978030452 1
0.0289954028567551 1
-0.0529892375284056 1
0.00888082234951683 1
0.0427581665605378 1
-0.012125897595424 1
-0.0169989097673493 1
0.0336308839438112 1
0.0356887699126917 1
-0.046895281892399 1
-0.00511062515119825 1
-0.0536344380729053 1
0.0577893947621947 1
-0.028719785072999 1
-0.0912893890944704 1
0.0338479413486655 1
0.0674977373776801 1
-0.0528840101187474 1
0.00942315638883246 1
-0.117621996604554 0
0.0904853892686689 1
0.0518078222707689 1
-0.0682558831232823 1
0.0270003581832391 1
-0.0126645899071169 1
0.0748904905192651 1
-0.0412434599399769 1
0.0538783227354062 1
0.0327194802234825 1
0.0432493099896521 1
-0.0011360925273176 1
0.0468374935530128 1
-0.0550224151350575 1
0.0476332282429217 1
-0.011880761701747 1
0.00666363308838859 1
-0.047576809103646 1
-0.0450325095614291 1
-0.0192459878318432 1
0.0316968800374546 1
-0.00920010900223315 1
0.114130717341838 0
0.0561837837878001 1
-0.0416676635329104 1
-0.0206490203238185 1
-0.0578823154183801 1
0.034749627625418 1
-0.0205885593037002 1
0.0532217575409186 1
0.0367985282700021 1
0.0655327998589286 1
0.0159040232114084 1
-0.0310851294555082 1
0.0288634379774799 1
0.0222975668472241 1
0.0171039037861223 1
-0.0507482747922598 1
-0.00874192738627185 1
0.0376432630268884 1
-0.0229290702833208 1
-0.00446965499835171 1
-0.031636513844812 1
0.124386813489752 0
0.0142222050893708 1
-0.101538604539856 0
-0.0524101545685941 1
0.022256024083371 1
-0.0108541977394155 1
-0.0539645809794486 1
-0.0666253113527161 1
0.0915029335873052 1
-0.0282944504572937 1
0.0347891377445468 1
-0.0392289095122011 1
0.0614481835399532 1
0.027272779523544 1
-0.00776537010828479 1
0.0244398150305577 1
0.0269743699329592 1
0.0265565778354367 1
0.00963209681479255 1
-0.0642599983825978 1
-0.0163097557071748 1
-0.018014249416483 1
-0.0114507204049473 1
-0.0253872606870171 1
-0.0290327929583256 1
-0.0889333567695673 1
-0.0264991859520868 1
-0.0415621126685494 1
-0.00167709349757754 1
-0.0252867555314348 1
0.0198322659762958 1
-0.0144504886157507 1
-0.0776865700017446 1
-0.0465652161998848 1
0.0884757799217254 1
0.098104019920586 1
0.0299347191610353 1
0.0360549789284366 1
-0.00218136420930095 1
0.0993492643105093 1
0.0163350171946568 1
0.0127573880171078 1
0.0342160643804364 1
0.0276883984757855 1
-0.0743244403408869 1
0.0546738070366304 1
-0.0778905163294145 1
-0.00209940630638758 1
-0.0357493479834714 1
0.0464501868486372 1
-0.013445443488079 1
0.00326715799944144 1
0.0477142760134709 1
-0.0590931985870252 1
-0.0324242736870177 1
-0.0728861491568603 1
-0.0887892583207509 1
-0.0246490386766207 1
-0.0915925546905095 1
0.0982608504304862 0
0.0403457721505172 1
0.0218657395527208 1
-0.00253449781634539 1
-0.0475366958349904 1
-0.0144981569412797 1
0.0501053799078187 1
0.00294470494370521 1
-0.00611609153969871 1
-0.01709548531465 1
0.0537469023446429 1
0.034360551071179 1
0.00679707569560912 1
-0.00572821759663216 1
0.00385230838706786 1
-0.0309455173749221 1
0.104122009025909 0
0.0481162230638365 1
-0.027248034184959 1
-0.0579323543815551 1
-0.111445378024868 0
0.0761635951808402 1
0.00586034685100888 1
-0.0626711496914635 1
-0.0159386605900446 1
0.0180342967556755 1
0.0236312209187846 1
-0.0593792968763811 1
0.0426958516075707 1
0.00195909541386733 1
-0.0106936347239752 1
-0.0471664111607605 1
0.00133860605402988 1
0.0659082070385475 1
-0.0532118163250136 1
-0.0542332196044825 1
-0.00303914275211178 1
0.0285494153070758 1
0.0277328014651009 1
-0.0242636284058657 1
-0.0653478711401835 1
0.0547333800559281 1
-0.0183577727921424 1
-0.0339031263798128 1
-0.020461336338459 1
0.00292940153185778 1
-0.0181203479717453 1
-0.0553852771240482 1
0.0449624690639117 1
0.01960897856563 1
0.0632318363906081 1
-0.0634560588284276 1
-0.0129165511785829 1
-0.0766509642320938 1
-0.00157078242075384 1
0.0363530334822241 1
-0.181433546413157 0
0.00115698206182783 1
0.0240421378907614 1
0.0125783026711619 1
0.0145340071816358 1
-0.0751030580505431 1
-0.0858917494294704 1
-0.0738845441292136 1
-0.0265762859831734 1
0.0217139755897106 1
-0.0426634758161755 1
0.0591092186755829 1
0.0478324041346453 1
-0.0322353439432175 1
-0.0292855298849103 1
-0.0601617560432953 1
0.0293818555336525 1
-0.0661195352384668 1
0.0465514215039816 1
-0.0390401202360521 1
-0.0138878248524373 1
-0.0973176306891423 0
0.00991644799404082 1
0.00860406517783555 1
-0.0235501655155594 1
0.0309747607740035 1
-0.0468942904965958 1
0.0761531109733782 1
0.0128720490253098 1
-0.0783901968211041 1
-0.0476944667891055 1
0.0751137750663875 1
-0.0353428241434898 1
-0.0813340211843075 1
0.0391138877485675 1
-0.076755310294684 1
0.0228512137042609 1
0.0311994656326172 1
-0.0662305511748677 1
-0.00503250719366055 1
0.014907460421112 1
-0.00871586926671271 1
0.0674680274073708 1
-0.0818097680806448 1
0.0287035581736876 1
0.0684806128775366 1
0.0728186611247701 1
0.0138818690316249 1
-0.0357429101283492 1
-0.0253074454165837 1
-0.0837823940948015 1
-0.0780836740350971 1
0.0411856704968174 1
0.0259605473278554 1
0.00943318839181312 1
-0.020571495795992 1
-0.0296047856659363 1
-0.0792369396711398 1
0.00783934843760832 1
-0.00698096184945118 1
-0.0170686264321779 1
-0.0991824553882625 0
-0.0165105552083085 1
-0.0591141620376968 1
0.0836190137600745 1
-0.0513294218821335 1
0.0385220019584793 1
-0.00150389884011451 1
-0.0497810492442679 1
0.106454356415753 1
-0.028959884604878 1
0.0322683809012517 1
-0.0125131651702968 1
0.0320547591788908 1
0.00548454171544859 1
-0.0093676144010161 1
0.000560511803553645 1
-0.0815361100755863 1
0.0421153952865182 1
-0.00657691506106037 1
0.0722155125183965 1
0.0543673580964086 1
0.0622742499995013 1
0.0120949750215277 1
-0.0287241341545668 1
-0.0463403046726597 1
0.0288189831365084 1
-0.0245195529844187 1
0.0130365577478899 1
0.021725414158388 1
0.0503609784566664 1
0.045537613864016 1
-0.0323660205598697 1
0.0858923761689552 1
-0.0443348704306521 1
-0.0340104970303345 1
-0.0155733398709519 1
-0.0398981797569777 1
0.016220245100646 1
-0.0249085401940047 1
0.0627796607171169 1
0.024310405118891 1
-0.0344700427784595 1
0.0270645417344928 1
0.0292447854669232 1
0.0301170165529939 1
0.00684342976181025 1
0.039071968811211 1
0.0944214486602138 1
0.0217829561443685 1
0.0148597727529697 1
-0.0888738614588952 1
-0.0390922574934435 1
0.00441535545544058 1
-0.0403574367558345 1
0.0447057119389109 1
-0.0121079796304475 1
-0.00851459766196659 1
0.0175030037601778 1
-0.0112570906476196 1
-0.0608990649843454 1
0.0168318338315117 1
-0.00437922872025075 1
-0.0355607479239518 1
0.070138029274311 1
0.0327719584093526 1
0.0525618529534661 1
0.058521683606824 1
0.0452434800093479 1
-0.0737438104789423 1
0.0142610211182997 1
0.0175005273285964 1
0.13751837485487 0
0.00821414097835111 1
0.0186667527823095 1
0.0658788136040771 1
-0.0127595893505616 1
-0.0190406361493142 1
0.0570295067277373 1
-0.0346460908634211 1
-0.0385250617579676 1
-0.0199963300104529 1
-0.00528803612845796 1
0.00919973761605728 1
0.0504862791920413 1
0.038181936766879 1
-0.0156286414329623 1
-0.0138315229544772 1
-0.00676271108456991 1
-0.0727278834501555 1
0.0645909289176982 1
-0.0321982922542552 1
-0.0031171230766606 1
0.0308601384778874 1
-0.00781446576817664 1
0.00370750047756382 1
0.0264764903967172 1
0.032537615371792 1
-0.00801562532271573 1
0.0583961502727553 1
1.2194621093589e-05 1
-0.035827283654691 1
-0.00836844890533269 1
-0.0374017404346331 1
0.0109389624580164 1
-0.0271768709789846 1
-0.0568317585066072 1
0.0197484265471032 1
0.00884867852215443 1
0.0142829909278176 1
0.000469851530027311 1
-0.0563737206266058 1
-0.0159827083298052 1
0.0608563410573582 1
-0.0347166429739471 1
0.0744868503838991 1
-0.0145396320096746 1
-0.0503329603701766 1
-0.0302078563380903 1
0.016536046028523 1
0.0373057367780012 1
0.0841524004458824 1
-0.0240623222760847 1
0.039808675347815 1
0.0160623822298426 1
0.00650039519815639 1
0.0485103396503833 1
0.0424110222519002 1
0.0825590312620735 1
0.035007588810544 1
-0.0252519076989383 1
-0.0299168097522136 1
0.0584157586099405 1
0.0194449951570891 1
-0.0843935216148514 1
0.0841900289129767 1
-0.072309757266576 1
-0.0295039178388553 1
0.0271082832961448 1
0.0108396081639846 1
0.0458316764066414 1
-0.0505020104726609 1
-0.0379657531439622 1
0.00148726997097254 1
0.040379098007311 1
0.0191810142867857 1
-0.0774162033504687 1
0.0178356629452253 1
0.010890318690768 1
0.0549773270394178 1
-0.04857600267693 1
0.0514813843023327 1
-0.0252889352464475 1
-0.0453831207360314 1
-0.0918748242063245 1
-0.00840121021815157 1
-0.0357781727041616 1
-0.0140999274478665 1
-0.12281860494458 0
0.0493098739553228 1
-0.04577809504007 1
0.0541929788801042 1
-0.108755179429202 0
-0.0804744020571816 1
-0.0029436575200505 1
0.0244003332177688 1
0.0642435935894942 1
0.0568124016479169 1
0.00669072579395051 1
-0.0413023253591155 1
-0.00515589199837378 1
0.033735842937027 1
-0.0177824886218465 1
0.0345897407294575 1
-0.0316991722877832 1
0.00543133704813448 1
-0.038712496517738 1
0.0807664822912562 1
-0.0976111668626051 0
0.00966065445324293 1
0.0356389103822061 1
0.0338168885688019 1
0.0308008837201793 1
0.0966229584285364 1
0.00898666220127162 1
0.0371641526925809 1
-0.0857457689888399 1
0.00755385611366099 1
-0.00677856941741028 1
0.0172355336016342 1
-0.101421485983911 0
0.0318928152676038 1
-0.00815013150447947 1
0.0786732613279852 1
0.0381458978546443 1
0.0336377642040194 1
-0.000692860068639412 1
-0.0183850391554355 1
-0.0552706350733113 1
-0.00932260361675208 1
0.0247772939989061 1
-0.0556829348126021 1
0.112206161365018 0
-0.0184024002606171 1
-0.11867175343681 0
0.049365792656897 1
-0.00827321179743648 1
-0.0304250572518478 1
-0.0367257982080762 1
0.0382464597048394 1
-0.0619816183904706 1
0.0363716235596918 1
-0.00599430857213722 1
0.0274684618241915 1
0.040545963554922 1
-0.015755638537374 1
0.0030820495068804 1
-0.0642481728239952 1
-0.043116679108559 1
0.0149712898455234 1
0.0773545975320652 1
-0.0444834935235722 1
-0.0199780273819856 1
-0.0248504119835299 1
-0.0309124251490583 1
0.0278357555590951 1
-0.0593909329554111 1
-0.0709719099607634 1
-0.0796174599691339 1
-0.0577432945615083 1
0.0173610748522553 1
-0.0160478389820713 1
0.00452877103958237 1
-0.0301873914199833 1
-0.0101571750906913 1
0.0373351079413619 1
0.00195140234866034 1
-0.101739152154073 0
-0.0133817242138806 1
0.0376996421143513 1
0.0873542589468116 1
0.070746505764969 1
-0.014217361606425 1
0.0220192832343148 1
0.0315608998550828 1
0.0087360229289203 1
-0.0079033794908168 1
0.0169853502704847 1
0.0786172355998679 1
-0.0240348334800765 1
-0.00976085883239744 1
0.0269123336103947 1
-0.00702830772762251 1
0.0550313597124639 1
0.0373125242034499 1
0.0584899385371091 1
-0.0554809916931944 1
-0.00102824519491113 1
0.0185951800729602 1
0.0198291322571733 1
-0.0317119042773611 1
0.00516154103031505 1
-0.0732744188750194 1
-0.0826794038814847 1
0.0681316282750388 1
0.00195373950837742 1
2.56019427764403e-05 1
-0.0253422189573059 1
-0.0127137719253486 1
-0.00396471877227788 1
-0.0120079672158325 1
0.0105517972064773 1
-0.0107829925108133 1
-0.00722709611633915 1
0.0493096487682198 1
0.0568111986332264 1
-0.0629264472456171 1
0.0652371713183323 1
-0.0247355395896057 1
-0.0356500770424137 1
0.0242798366893625 1
0.0632408147625159 1
-0.0615374608590628 1
0.0330131265046129 1
0.0793368263541811 1
0.00985931148989843 1
-0.0709804785302183 1
0.0647402794796097 1
-0.0226502619296929 1
0.0601361735473978 1
-0.0397102017053194 1
-0.0302005081060474 1
-0.0390602674191901 1
0.0441144942946054 1
0.0906560178830489 0
-0.0265607183053094 1
-0.059903305885831 1
-0.0267330130777322 1
-0.0087471292542939 1
-0.121524509127106 0
0.0427509278126412 1
-0.0467387975192627 1
0.0447125458834092 1
0.0884546562784486 1
0.0142012470192294 1
0.00475563309526384 1
-0.00205560029721132 1
0.017384712460568 1
0.00403722820303999 1
0.0392666813832668 1
-0.0127732426533733 1
-0.0176128729888186 1
0.00238666354010421 1
0.0837597262772492 1
0.0355642295341686 1
0.00334201653509893 1
-0.00188083420808199 1
-0.0100283401379873 1
0.0323084073097106 1
0.0464194876238305 1
-0.0161510448807168 1
-0.0342457625970826 1
0.00295578280249194 1
0.015634458715472 1
0.0584967338022648 1
0.0721954578729687 1
-0.0111949025411702 1
-0.0448905449953365 1
-0.0320689199870142 1
0.0821524835384979 1
-0.0371907918743536 1
0.017486861760511 1
-0.0271731670766508 1
0.0196178881067053 1
-0.046268255394752 1
0.0322126799743893 1
-0.00352095148523509 1
0.00931759283371927 1
0.0241939439380368 1
-0.0318028547946835 1
-0.110679132314183 1
0.0168950345079453 1
-0.0370233569224075 1
-0.00499446489186957 1
-0.0579537368836066 1
0.0290974638572704 1
0.0209391974084677 1
-0.0472151358222722 1
0.02560443096854 1
0.101164607305032 0
-0.0401815757120461 1
0.0734578247746977 1
0.0297602102667488 1
-0.101828220380632 1
-0.0353020688393735 1
-0.0047907664065313 1
-0.0393233996457474 1
0.0277772831629004 1
-0.0742136641960759 1
0.00530375994559478 1
0.149903033253575 0
0.00946157398755572 1
-0.0304013168888483 1
0.00418402655002612 1
0.0485299380580557 1
-0.0599401877762478 1
-0.0863675246953713 1
0.0132019082198424 1
0.0254247024844378 1
-0.0159590317617888 1
0.115557946898067 1
0.0425180836945764 1
0.0524322321903953 1
0.0349541974746866 1
0.0102819792190765 1
0.0333371914722516 1
0.0888654438236327 1
0.0213140396408989 1
-0.0213073880309164 1
0.00580380915490502 1
0.0144777963395744 1
-0.00976573959725152 1
-0.0313539512794881 1
-0.0409537685743273 1
0.0677499441679388 1
0.0382913571663397 1
-0.0273250882727285 1
0.0137202574805352 1
-0.121977328712789 0
0.0827125525573514 1
-0.0349469109297491 1
0.0103692328153925 1
-0.0467328107300158 1
0.0573988561885003 1
-0.0454760757042993 1
-0.18190351449343 0
-0.0242195409047516 1
0.0717885256248532 1
-0.0717642779571072 1
0.0149499470464509 1
0.0604811177569611 1
0.0536488011070058 1
-0.0291736067153688 1
0.0745698644334214 1
-0.0160927331156032 1
-0.0327834841232938 1
0.0423651159753756 1
0.0488010492472834 1
0.0565460987972347 1
0.00928464364480322 1
-0.0616982136600218 1
-0.021350639309773 1
0.0503666202091046 1
0.0435771121893725 1
-0.0560452831006534 1
-0.0530604973840226 1
0.0165132444359422 1
0.00124366447603456 1
-0.0304408547123929 1
0.0304602575659645 1
-0.0941409437258232 1
0.0199873137156604 1
0.0042808095733461 1
-0.0553918640056803 1
-0.135758416795831 0
0.0186747477181107 1
0.191530346213826 0
0.00790440213102715 1
0.05392662518603 1
0.0537671255299382 1
0.118715791698225 0
-0.0086162984489149 1
0.0336290986970251 1
0.0534003726101688 1
-0.00230387583270349 1
-0.0418444573456464 1
0.0583108703094051 1
0.058230238236763 1
0.032327168607704 1
0.0444504438144056 1
0.0276858951685398 1
0.0771009455708998 1
-0.0685629167031779 1
0.0108446183364324 1
-0.00480370421551142 1
-0.0371440735283255 1
0.0337602213254478 1
0.0256604387169645 1
0.0263810742752859 1
0.0240543970181173 1
0.0118226963233262 1
-0.0427506072445227 1
-0.038498087611113 1
0.0867111170106214 1
0.0157458997702253 1
-0.0288375859328049 1
-0.0241942791636767 1
-0.00751050705861952 1
0.0441096071647195 1
-0.000848752923763761 1
0.109944747094303 0
-0.0207951693266583 1
0.0936005607418116 1
-0.0511250598520159 1
0.00207124092296148 1
-0.0457143100939327 1
0.0172883941145678 1
-0.0406896153451769 1
-0.0421604159154497 1
0.0178140880471349 1
-0.0777443635168044 1
-0.0310287700247959 1
-0.0156496863053136 1
0.101495387663258 1
0.00617187276649341 1
-0.00136571206971909 1
-0.010731612489842 1
-0.00197030403250916 1
9.63382601078221e-05 1
0.00026065659278034 1
0.0182932847874801 1
-0.0441337400451251 1
-0.00852872698548687 1
-0.0284678119370223 1
0.0125107828798205 1
-0.00498107690137477 1
0.0221199953451486 1
-0.0470944785224317 1
-0.0249282649451695 1
-0.0322652371668015 1
0.0661344003348975 1
0.00216523342539677 1
0.0941370897422306 1
0.0851058487084691 1
0.128081939179796 0
0.0202313000878177 1
-0.0611948735753929 1
-0.0472390112422827 1
0.0379942284742609 1
0.00184299111366284 1
0.0232384954120944 1
-0.0050460660736649 1
0.0575545395871616 1
0.0675654700040856 1
0.0429119404564137 1
-0.0294478373735652 1
-0.010459814590875 1
-0.0825879482441687 1
-0.0294078111716693 1
0.067840613605695 1
-0.0572533524180159 1
-0.0962055154180054 1
0.0109651847400763 1
0.00884254213873861 1
-0.000699549197528222 1
0.0017293426280761 1
0.0390248628118794 1
0.0104378457677435 1
0.063202983675894 1
0.0481693134068546 1
0.000791737745955839 1
0.0560674508387638 1
-0.038829736987729 1
-0.0619167951580861 1
-0.0539108611841599 1
-0.0686301869455979 1
-0.0569372456708682 1
0.021550038251998 1
-0.0258536510524316 1
0.0500937669754133 1
-0.00690665895575211 1
-0.0452378084141453 1
0.00533295456219664 1
0.0212764643834731 1
-0.00801369678944191 1
-0.0554224825011343 1
0.0373015213597834 1
-0.0103430181401671 1
0.00947510037091563 1
-0.03901161498831 1
-0.00706868201352222 1
0.045824708923358 1
-0.00421273644489355 1
0.0426037647025125 1
-0.0498630849990549 1
-0.0417403642599035 1
-0.0696781811435963 1
-0.0286471688050065 1
-0.0208248523883035 1
-0.0155534223460262 1
-0.00632510651950443 1
0.0343049799251977 1
-0.0447492329069598 1
-0.0205498350858312 1
-0.0109391649484885 1
-0.00425365728392295 1
-0.0347722404454526 1
0.0848306785558853 1
-0.00249182149913626 1
0.0184874134946985 1
0.0679633434501556 1
0.0243021342595128 1
-0.0372570239928649 1
0.0396314413852255 1
-0.0909342090058703 1
0.0548038595270399 1
-0.0469743130301696 1
-0.0167319729336193 1
0.0344409756278082 1
0.0152415679927699 1
-0.00978910870304565 1
-0.0762490533508496 1
-0.00959647299979164 1
-0.0279440511271508 1
-0.00665661280706189 1
0.029190187990755 1
0.0356941331603808 1
0.0347684103616626 1
0.00811063841427423 1
-0.0232248199626696 1
0.0471725389219902 1
0.0294214785829872 1
0.0526687947472983 1
0.03486835876728 1
0.0247976183991672 1
-0.00816907882539223 1
-0.00751743719614504 1
0.0605605378525433 1
0.0704669863341426 1
-0.0891490000867777 1
-0.0112739071825714 1
-0.00283474914174509 1
0.00928953141006343 1
0.0131487694715798 1
0.0171037775958985 1
0.00574950681213342 1
-0.0205117428318507 1
-0.0832758789379167 1
0.0421998638512775 1
0.00816629960082162 1
-0.00598154125882206 1
0.029721661739959 1
0.0730236603553097 1
-0.0214295508523685 1
0.046831838165328 1
-0.0871592680191074 1
0.00796316137234573 1
0.0495802101486896 1
-0.0663694268563108 1
0.0317982474654282 1
-0.0457287157792867 1
0.0409758447704182 1
0.0499315925997367 1
0.0988960930841005 1
-0.0605709952864204 1
0.0793321323337531 1
0.0340199152414216 1
0.0824824946871528 1
0.102982640999727 0
0.0465564562698688 1
-0.00872321318891462 1
-0.0579116530510396 1
-0.0911118112612027 1
0.0255615752189708 1
0.0465885562633664 1
-0.00752325857094295 1
-0.101752314660665 1
0.0134955140172327 1
-0.0032527931849094 1
0.0119521169124002 1
-0.070002835961675 1
-0.0589957105927962 1
-0.0219361118235308 1
0.0527949575396223 1
0.0827769663138019 1
-0.0576567307346301 1
-0.0163808700348359 1
0.0173487064146412 1
-0.0176762930705122 1
0.0633581306959575 1
0.0767843882241624 1
-0.0500199774030012 1
-0.0419920483573788 1
0.000531631035304532 1
0.0370661261943725 1
-0.0824908379743026 1
0.0704935712719193 1
-0.0454983045018756 1
0.0387033580554988 1
0.0235922622300084 1
-0.111494708290591 0
-0.0632647843727244 1
-0.105671513606174 0
0.0588931390684392 1
0.00758877767647451 1
0.00987318576110789 1
0.0227376301273766 1
-0.00460626095927108 1
-0.0545274096116513 1
0.00810423632722794 1
-0.0580327504560654 1
-0.0343249368032145 1
-0.018215709200861 1
0.0551705399131027 1
0.0473611721411237 1
0.0537080900546322 1
0.0679029015831447 1
-0.0387392538391386 1
-0.0197597799991257 1
0.00185141260137977 1
0.0281560824222333 1
0.00813945164335442 1
0.0278536892851475 1
-0.104761212183185 0
0.099102659606358 0
-0.0683225254484319 1
-0.0159558192011505 1
0.0612368742900433 1
-0.0212328631068664 1
-0.0622802001088601 1
-0.0219777394505679 1
-0.0126644846891417 1
-0.0613346295902489 1
0.0427282155000189 1
0.0950859809319565 1
0.0260965226933468 1
-0.0196551461283362 1
0.0139367050060928 1
0.0331358742974309 1
-0.0801694003200388 1
-0.00515723839928865 1
0.0339383594975566 1
-0.126772171176381 0
0.00901511328018006 1
-0.0262788859733781 1
0.0217788125867836 1
-0.0412050045663815 1
-0.0587000716031318 1
-0.090062906667634 1
-0.0537017979337789 1
-0.0492676308407469 1
-0.0108114833245979 1
-0.0308390250076536 1
0.0971143504790018 0
0.0402224846905383 1
0.00869106401976203 1
-0.046263646060084 1
-0.0459568902939381 1
0.0118114853612757 1
-0.0597003823226889 1
0.0352534832265478 1
0.0788273811197647 1
0.111756594884025 0
0.0544626803074822 1
-0.116290544835816 0
-0.0140234035046081 1
0.012874184298822 1
0.0576215069187557 1
-0.0133724742226595 1
-0.00933540892011213 1
0.0935792896060299 1
-0.0395740958039522 1
0.00928206402777959 1
-0.045904893194099 1
-0.0237583039367103 1
0.0497653115812527 1
0.00966500035077808 1
-0.0677319338096478 1
-0.0117168945795079 1
0.00907202946812949 1
0.0405040849332086 1
0.0661741864089554 1
-0.0115303557270468 1
-0.0122770699907388 1
-0.0915975069126698 1
-0.00706918889189101 1
0.0338236491693989 1
0.0110726339686016 1
0.0949341081789134 0
-0.0771493646615125 1
-0.0107828239211196 1
0.0334678664502227 1
0.0265228160454635 1
-0.0385222215397787 1
0.0872570611759754 1
0.0468774452491335 1
0.00758371144237556 1
-0.0377566233518688 1
0.0232569893666822 1
0.0469401260333425 1
-0.0438301735942552 1
0.0493445985675931 1
-0.0150666127426675 1
0.00794985036922205 1
-0.0132658527629168 1
-0.115994161170024 0
-0.0631231121310963 1
-0.0445373491559471 1
0.088089126925621 1
-0.0488819223444373 1
0.0449901238097386 1
0.0756093545153964 1
0.0784841474858338 1
-0.0573251201648172 1
-0.0525110351976527 1
-0.0499673153666934 1
-0.0621234871994289 1
-0.0498378812383566 1
0.0423849555026638 1
-0.0346865673938765 1
-0.0219142287878935 1
-0.027416480891312 1
0.0381464213609457 1
0.0235081270664963 1
0.0764636757344434 1
0.0551817196894626 1
0.0412748175873483 1
-0.0105088976343772 1
0.0149945434230852 1
0.0754083072583643 1
0.0247287164309808 1
0.0132304370636781 1
0.0512401209528837 1
-0.051448664430437 1
0.0225122239760132 1
-0.0419594447748303 1
0.092539256008928 1
0.0595041777303199 1
-0.0308362442729718 1
-0.00103439047109426 1
0.138444296161642 0
-0.0399961245661481 1
0.0930486346961987 1
0.0951830245044867 0
0.0805243144670452 1
-0.0323809359111738 1
-0.0705956838216762 1
-0.0298959284202422 1
0.0309401212003457 1
-0.14459658627795 0
0.0232777397150671 1
0.0537107736343147 1
-0.00359915761721201 1
0.00884546349257909 1
-0.00116367259795238 1
-0.0508510532643801 1
0.10243476901045 0
0.0639653527942579 1
0.0131730393129269 1
-0.0159363383998938 1
-0.121629871047127 0
-0.046842364476262 1
0.046505024533029 1
-0.0743279626250178 1
-0.0283450308021834 1
0.10219126837013 1
-0.0190583762591994 1
-0.0316804652513084 1
0.0865473443476945 1
-0.0438687284198171 1
-0.00795689290800459 1
-0.0675913754685884 1
-0.0172388016292224 1
-0.0468185496180461 1
-0.0109285949844286 1
-0.048160007705138 1
-0.0029750261711836 1
0.0358940984742416 1
-0.00670643277753828 1
0.0356375305011201 1
0.00506842647092237 1
-0.00334026172059649 1
-0.0753429460484209 1
-0.0317175307448355 1
0.0529589184171394 1
-0.0655523586206444 1
-0.00324027247757167 1
-0.0424475835272926 1
0.0616518791670305 1
0.0451046001550784 1
0.0660426212486118 1
0.0546315874455557 1
0.0825961853509302 1
0.0316863346182467 1
0.00855273938109271 1
-0.0469450694259855 1
0.00446843748752448 1
-0.0129648720864302 1
0.0237102776554257 1
-0.0170944461188759 1
-0.0474357961699427 1
0.00301566151008958 1
0.0231061741734903 1
-0.0548431479606131 1
0.0318632945674492 1
0.0229781487337687 1
0.000263142409139411 1
0.0477092013218182 1
-0.061525544555022 1
-0.00148272931156312 1
0.0215679022987055 1
0.0110981477467142 1
-0.0419747261243635 1
0.00477474819906846 1
0.0290142202322612 1
-0.0247533467090317 1
0.0494972751042464 1
0.0573412828687903 1
0.0321985218768011 1
-0.00350939665691732 1
0.0387879812978544 1
-0.0921114232221504 1
0.0187967953053019 1
0.0258154941645452 1
-0.0215907969511148 1
0.023410966605984 1
0.0294828802875136 1
0.045530713222039 1
-0.0229071444494677 1
-0.0745351359683482 1
-0.0529497155577888 1
0.00428790689816376 1
-0.0906045152454062 1
-0.0272900837598722 1
0.0683858464481656 1
0.0154666363479143 1
0.0183553993633549 1
-0.0534241410124195 1
0.0835495907967837 1
-0.01194411128928 1
-0.0292010099041351 1
-0.0194406652673618 1
0.0552438598315774 1
0.0185581106808041 1
0.00211275439903573 1
-0.0416065208541146 1
0.0438314621335677 1
-0.0522230416656272 1
-0.00678825102560309 1
0.0331888318739423 1
0.0854452794792278 1
-0.0653968963170189 1
-0.0820444364231263 1
0.0410655014954967 1
-0.0149444464035825 1
0.0361241065180627 1
-0.0471265429238344 1
-0.0156806418138227 1
0.0875623015288343 1
0.013791219153417 1
0.0463792592732361 1
0.0145558845824716 1
-0.0232844113489139 1
0.0457527912856004 1
0.0304408386875967 1
-0.122228413419982 1
-0.0327439581149019 1
0.106433364159085 0
-0.0217257502349254 1
-0.0305973004389523 1
-0.0395690537298162 1
-0.0313303851266495 1
0.0276699606308323 1
0.0448432682883183 1
-0.0101827557623408 1
0.0824997438346779 1
-0.0627204361142468 1
-0.0323603776530134 1
0.0807954202042945 1
-0.0213243511896127 1
0.0808199910127046 1
-0.0488231710507977 1
0.0312821759000002 1
-0.0934742568834626 1
-0.02772349399803 1
-0.0987373735813334 0
0.0265702432968035 1
-0.0847696107373177 1
-0.0180585392254738 1
0.0043215719620818 1
-0.0302676313254386 1
0.0431141184058033 1
0.00657332727696166 1
0.0122797249638631 1
-0.0122609463597785 1
-0.0397421843219066 1
0.0694719755436531 1
-0.00326005162561915 1
0.0933135080139693 1
-0.0306433294791729 1
-0.0232328377324595 1
-0.0895112032621723 0
0.0541988697530786 1
-0.0640048554628293 1
0.0517055109273714 1
0.000916987451573634 1
-0.00926783342380263 1
0.0735880005777933 1
0.0431500973485739 1
-0.0299060037941409 1
0.0221478651888467 1
0.175873191970103 0
-0.0375287695763697 1
-0.000727094820234322 1
0.0465133821161423 1
0.0435805025583076 1
0.0787849916880768 1
0.103029354715752 1
0.00881013057826175 1
-0.0762757714406424 1
0.107564440539006 1
0.0962535543295673 1
0.0747981922764702 1
-0.0234255082211129 1
0.0302518903892059 1
0.0692023546719337 1
0.00888304406122397 1
0.0577178285211989 1
0.104062861426897 1
-0.0277171301337539 1
-0.0277475448240321 1
-0.0120317334996909 1
0.0178464782429136 1
-0.0226188085811381 1
-0.0861650955587935 1
-0.014935400206403 1
-0.000784202591060537 1
0.0102198366717912 1
0.00687686043908303 1
0.0256711379031506 1
-0.00841924312855772 1
-0.0600350386329816 1
0.00729719604631383 1
0.0366309553560445 1
0.00399520039860373 1
0.035336644583618 1
0.034630766336777 1
0.00536254656810993 1
-0.0510894224168052 1
0.157683894827548 0
0.110352524707033 0
-0.00347967076633457 1
0.0436868070102807 1
-0.0351735634491655 1
0.0401538867883243 1
-0.0486842021256211 1
0.0165717511847735 1
0.0314555202420443 1
-0.0364928196810245 1
0.0427792453277649 1
0.0579114243894886 1
-0.0155641852274714 1
0.0190726723743104 1
0.0774620420577479 1
0.0289116684042033 1
0.000241704508765421 1
0.140338325996894 0
-0.0899147062640021 1
-0.026932629300524 1
0.0185033837212752 1
0.0234816598312599 1
0.0655144878933333 1
0.00510535085709473 1
-0.00826477419607653 1
-0.0301810890573981 1
-0.0166053744773622 1
-0.00523037779004072 1
0.0289026593133784 1
-0.0218849143183144 1
0.0342228913336993 1
-0.0797594662469262 1
0.0104402976997632 1
-0.00186506336599573 1
-0.0246556508448932 1
-0.017712654769274 1
0.108845455128419 0
0.0814002403437083 1
-0.0284799090615697 1
-0.0149309684972259 1
-0.0336990793353788 1
-0.0129935982323538 1
-0.0121289032121031 1
0.0485073686636405 1
0.0115116962302542 1
-0.0829558711730326 1
-0.0216935751038038 1
0.0421927931601221 1
-0.0627578486705024 1
0.0358649230694167 1
0.00792453989025323 1
0.0340407220260174 1
-0.0351255829146218 1
0.00814445594068589 1
-0.064876825536867 1
-0.0370032211181823 1
-0.0403835226397412 1
-0.00382510656798358 1
0.0230083448445465 1
0.0740996665611645 1
0.0164247520481881 1
0.023516388632169 1
-0.0667032873435143 1
-0.00684477429039258 1
-0.00627565677500302 1
-0.0240658545600552 1
-0.110862082689423 0
0.00240458233936923 1
-0.0332945287915622 1
0.0243672432659685 1
0.00752820273338916 1
-0.0240698831456863 1
0.0790351839431142 1
-0.063997163105849 1
0.0221491611096749 1
0.0115028113902309 1
-0.0480168116668352 1
-0.0171535423932709 1
0.060942195161912 1
-0.00785986773631731 1
0.00403296614163186 1
0.0625954233039065 1
-0.0309912759941293 1
-0.0651739609086606 1
-0.102210264545089 0
-0.0393221270762819 1
-0.0383344224236368 1
-0.0440720458850264 1
-0.0111807982122545 1
0.0553714069501532 1
-0.0788017065625008 1
-0.0512697873835726 1
-0.0849230565839297 1
0.0244722978843071 1
-0.0167414449894733 1
0.00219789340576311 1
-0.0512725875421758 1
-0.0230931579852324 1
0.0803131919553821 1
0.088876801664189 1
-0.0120879012263246 1
0.0211950497496356 1
-0.0484954386028259 1
-0.0283410645308743 1
-0.0664964908727731 1
0.0100077521912462 1
0.0582045048240384 1
0.0272430830268341 1
0.0853815218659307 1
0.0213901499937665 1
-0.00903006047005524 1
-0.0197049911192623 1
-0.0113165027639858 1
-0.078173171141342 1
-0.00701454842914392 1
0.0298158918237956 1
-0.048782774999357 1
0.0867266271879168 1
0.0215116171683654 1
0.0188669709043428 1
0.0825897614820366 1
-0.0303560117970515 1
-0.00271275337681148 1
0.0479139862783623 1
0.10289120865563 0
-0.069543286522769 1
-0.0156378658213302 1
-0.0605196232504295 1
-0.00187201141491173 1
-0.0383554675963177 1
-0.102594503761239 1
0.0161655738990953 1
-0.0722771738932557 1
-0.0938146912987591 0
-0.0276510848807112 1
0.0531653824606303 1
-0.0145752345432077 1
-0.0535344555902131 1
0.013318284835358 1
0.0911893775703526 1
0.0289369634733085 1
-0.0793508361774367 1
0.111366282842797 0
-0.0238237902495623 1
-0.0210366820148746 1
-0.022651454953324 1
-0.0713954858839979 1
-0.0410807572131175 1
0.0230711028409802 1
0.0224794160283253 1
-0.00369003353448258 1
0.0689198132410664 1
-0.0645972733776836 1
0.00736822118741337 1
0.0295717423698293 1
0.00207728064843675 1
0.0104758857725112 1
-0.0038391625143513 1
-0.0860348203545774 1
-0.0133733977752416 1
0.0292137000773933 1
-0.00175134424479336 1
0.0142011631495823 1
-0.0591953683918762 1
-0.0757051495723473 1
-0.0164249718113178 1
-0.00737350934551321 1
0.070945353047884 1
0.133564752359222 0
0.0382535947589729 1
-0.000705821960070745 1
-0.0525760901173009 1
-0.0442959432026393 1
-0.0752409922314578 1
0.0787746825352719 1
0.0834056881952827 1
-0.00698550671444322 1
-0.0359904194756592 1
-0.0321286282032932 1
-0.104550864558215 0
-0.013563112153943 1
0.0197107747982461 1
0.00828455131061766 1
-0.0498496949112487 1
-0.0576266240016289 1
0.00615012172280983 1
0.0646999178565605 1
0.0112574115019053 1
0.0655503549614015 1
-0.0840085633721692 1
0.0570270644520805 1
-0.0374197811950407 1
0.0550517570696623 1
0.0250964485388519 1
-0.000789784835149569 1
-0.061105302129813 1
0.0386779391935651 1
-0.0450517181386918 1
-0.0491239495593687 1
0.0694880655761773 1
0.00399173993844767 1
-0.158072258772526 0
-0.107083582077 1
0.0171124515662287 1
-0.0930252307609046 0
0.0172576615108607 1
-0.00588993078197215 1
0.0047500054770716 1
0.014770865636437 1
-0.0444058924189499 1
0.0452897996549251 1
0.0984217432902855 0
-0.00633113310237419 1
-0.0754077198934213 1
0.0202050033738996 1
0.0069302659830234 1
0.0880942368264747 1
0.017148507562381 1
0.0239975412127843 1
0.0681551607057847 1
-0.0467904219384868 1
0.0394059929845523 1
0.0452147566054836 1
0.0682048035180353 1
-0.0288859741592583 1
0.0363845143450773 1
0.0988154487760433 1
0.0250278358677756 1
-0.0199985640642213 1
0.00162667579631608 1
0.0711542048617478 1
-0.0167378965525071 1
-0.0607407775198742 1
-0.0627110899760824 1
-0.0113002502296428 1
0.00311051731840392 1
-0.00799181775756463 1
0.0619276263633933 1
-0.0155345159802492 1
0.00223974042742595 1
0.0473224183741477 1
-0.0516583347511753 1
0.0195192035175644 1
0.0546211837621467 1
-0.051058637277487 1
-0.0159551117092519 1
0.0396374665803403 1
0.102368425857799 0
-0.0939625490146477 1
-0.0375969003233845 1
0.00345100246212994 1
-0.00564978090504575 1
0.00681460273627446 1
-0.00514173999783921 1
0.084470559062935 1
-0.0334136486892513 1
0.00681944654869077 1
0.0506236598753361 1
-0.0478700160965894 1
-0.0868074007887363 1
0.0784364588891484 1
-0.0283663113834641 1
-0.0484356254295208 1
-0.0513208683163901 1
-0.0385330357726975 1
-0.0212185697838236 1
-0.0165525984338196 1
0.0286678875507702 1
-0.00954296691095192 1
0.00331632668845911 1
0.0905725639979291 1
0.0492156262831002 1
0.0671068955708553 1
-0.0620555719183468 1
0.0325205268163046 1
0.0189272452552282 1
-0.120241764011877 0
-0.0343304242021121 1
-0.0269233130564234 1
-0.0623309733853191 1
-0.0301515255247128 1
-0.0473175002715185 1
-0.0157766420919783 1
0.0447179019819872 1
0.0152064352984905 1
0.0201664654476143 1
-0.0512112639746732 1
-0.0114454868020783 1
0.0253723048610036 1
-0.110199067410585 0
-0.0285350183071314 1
0.0668462970536275 1
0.0193540532915543 1
0.0442330278983252 1
0.0583190404876503 1
-0.0126519227603796 1
-0.0677370273647076 1
0.0108945715128012 1
0.00164086578143269 1
-0.0468584394931219 1
0.0224314810428673 1
0.026016092548835 1
-0.0082278943331201 1
-0.0170057371702816 1
0.00268013500512908 1
0.0702041674226468 1
0.015176451893731 1
-0.0122676089659799 1
-0.00630631714954481 1
-0.115637911879317 0
-0.0411374610190398 1
-0.00333286835323548 1
-0.033944376371472 1
-0.0348284837102779 1
-0.00144452635990186 1
0.0149428645283538 1
0.0167538594378293 1
-0.0242808277677768 1
0.00166227004417858 1
-0.104737071373374 0
0.022054200136816 1
0.0281959399983197 1
-0.0286041741909141 1
-0.041235550874204 1
0.0215400093568279 1
-0.00903108585839122 1
0.00758435994051769 1
0.0402358049427994 1
-0.117099433270486 1
0.00054066618861656 1
0.0859215586395694 1
0.0119130000234575 1
0.0385924246464903 1
-0.0105985345315812 1
0.103290837241981 1
-0.0109569765769539 1
-0.00407507071838673 1
-0.0123834232609308 1
0.0479581774047301 1
-0.0611455710256464 1
0.0768493239674743 1
0.0369080007163946 1
0.011316499425597 1
0.0411305494943313 1
-0.0253269064451418 1
0.020717718634658 1
0.0437797318598069 1
-0.00776185069800863 1
-0.0406243081887834 1
0.0611501441104779 1
-0.0264737218460171 1
0.00791643122115964 1
-0.00574206103666587 1
-0.0609745150636142 1
-0.0296140653539581 1
-0.0128213970997031 1
0.00103107965979339 1
-0.0455383542335985 1
0.0431682808247322 1
-0.0373118827626684 1
0.021200525189631 1
-0.0400570094196486 1
0.00457599791667105 1
0.073877590643127 1
0.0314287446250593 1
0.00372614023797074 1
-0.129442475588811 0
-0.00425705043059279 1
0.0563608740650527 1
0.00623059370876333 1
-0.0340510073744527 1
-0.0321645050174704 1
0.0018183656220281 1
-0.0662804549370506 1
0.0297137860795455 1
-0.039258176302781 1
0.0498374442370388 1
0.148171331061598 0
0.0272583382796868 1
-0.0434939268606074 1
0.0566312410439341 1
-0.0212310524741805 1
-0.0688921467775156 1
-0.0464352884190571 1
0.0219165400068047 1
0.0550224069431261 1
0.0278607020596862 1
-0.0448182726577996 1
-0.00157898071284469 1
-0.0191192004898847 1
-0.0104813248173235 1
0.0855114594506825 1
0.15981783712941 0
-0.0476437261620009 1
0.121359542219854 0
0.00348672845297537 1
-0.0466185709649515 1
0.0670813865655947 1
0.0844600144652808 1
0.0672732447380784 1
-0.021977144855814 1
-0.0294837211464278 1
-0.0933770493136206 1
-0.0294406167552122 1
0.00255568415340394 1
0.0413874245513805 1
-0.0181634089220088 1
0.0697901650488296 1
0.0325215578440261 1
-0.0145697908371605 1
-0.00491148444107334 1
0.0133894132824699 1
-0.0104549588292518 1
-0.00250679927169625 1
0.0232397910352763 1
-0.00124109186520921 1
0.0116201609046496 1
0.0589391572481746 1
0.00903267907561178 1
0.0330084438706203 1
-0.0617707462613666 1
-0.00654565539183638 1
0.110837909558715 0
0.0832105697067509 1
0.0417880836808638 1
-0.00356872325621086 1
-0.046374939393768 1
0.00809178147781403 1
0.00943036331738479 1
-0.0131846039374001 1
-0.0120309604327823 1
0.0179704929957192 1
-0.0200182429959323 1
-0.0165104542696811 1
-0.0854551563145399 1
-0.0581871019714584 1
0.0428635052844365 1
-0.00545661773765708 1
-0.0421421620796028 1
0.0131386856019373 1
0.0130630359079596 1
-0.00720375043785702 1
-0.0125814397723825 1
0.0431766400826085 1
-0.0823671928051767 1
0.0101643011367021 1
0.0168245017329581 1
0.0201904531254399 1
-0.0217166693283389 1
0.0228197508322591 1
0.0433985842178788 1
0.0292062384460569 1
0.0270305493628655 1
0.0225409971280074 1
0.000439504111458704 1
-0.110381776436844 1
0.0880682989318445 1
-0.0513279478408005 1
-0.0241937001465584 1
-0.0337373518441233 1
-0.000967974550652284 1
-0.0483318808802061 1
-0.0447000171150881 1
0.0459962152283544 1
0.0476467220664786 1
0.000674443121625208 1
-0.0268279212589609 1
0.00541372716242725 1
-0.0783933564084096 1
-0.0691579698002432 1
0.0042223872099195 1
0.00571794002338233 1
0.0255102797751535 1
0.0107404799569133 1
0.0490335357566895 1
-0.0135717090828726 1
-0.0683989922546158 1
-0.00145082988420412 1
0.0352139607965736 1
-0.0155514193044481 1
-0.0653846446544679 1
0.0475844134829285 1
-0.0645499326823529 1
-0.0125505517626631 1
0.0390718911426571 1
-0.033214542207173 1
-0.0420151428595777 1
-0.0842764713818247 1
-0.0331026511387846 1
0.0713153105458873 1
0.0291381841892629 1
-0.0359930017350796 1
-0.00497584004089389 1
-0.00565462220022091 1
0.0131899089399572 1
-0.0497995284464179 1
0.0582373683950194 1
-0.0218652127371193 1
0.00712493509324151 1
-0.0252267426139474 1
0.00711709289432777 1
-0.0740475150387304 1
-0.0248443813159769 1
0.0801907949936005 1
-0.0180254705080936 1
0.0323437230007828 1
0.00327816952123224 1
0.0292942921089495 1
-0.0730734728257799 1
-0.0117230614481584 1
-0.0672757010614173 1
-0.0644178225006365 1
0.0283423519058977 1
0.058465646693356 1
-0.0441492690137121 1
-0.0411401111249421 1
-0.0414063064492452 1
0.103833637382654 0
0.0148435527023013 1
-0.0160601927678395 1
0.0118731002901833 1
-0.0673770046218719 1
0.0359628952678896 1
0.00865849231177584 1
-0.0384255916964622 1
0.00290687677431085 1
0.0313771868371816 1
-0.00295353484040544 1
0.0545737747419583 1
0.107936058867971 0
0.0793329935614625 1
0.00294259685392319 1
0.0175863823804514 1
-0.0138796735213035 1
0.00903948660427307 1
-0.0650426183550815 1
-0.0259625647189882 1
-0.0354641796809721 1
-0.0730201907150619 1
-0.0697922692101092 1
0.0460353649757966 1
-0.0178390324635334 1
-0.0451096124053304 1
0.0451387730352097 1
0.142258718547318 0
-0.0591168853356733 1
-0.0353218393072978 1
0.00664341798972158 1
0.0501114528867361 1
-0.0460549503341288 1
0.112445287927042 1
0.0136432960168923 1
0.0607951153310877 1
-0.0499673862232551 1
0.00434824267366364 1
0.137899827065071 0
-0.0679866371288613 1
0.0303093060252635 1
0.0106191678997193 1
-0.0718487841481697 1
-0.0379688206652013 1
0.0248914994449925 1
-0.0545952591668701 1
0.042226179529331 1
-0.00228377572791477 1
0.0619219065299525 1
0.0459231363821962 1
0.0841530476213348 1
-0.0827048908740921 1
-0.0442867702817116 1
-0.0236438823644542 1
-0.0261897193997072 1
0.019358277213416 1
0.00320050567391872 1
0.0848700337649868 1
0.0237213400391365 1
0.0424899306070521 1
0.0835618990971799 1
-0.0220142880618665 1
0.0125498611465887 1
-0.0315551723886741 1
-0.0448967113643435 1
-0.0186656660328466 1
0.0727941576346726 1
-0.0124182126725674 1
-0.00434711379248786 1
0.0254839215645769 1
0.0267408662417642 1
-0.0243973808771102 1
-0.0124657540827077 1
-0.0655312738101917 1
-0.0287881029355582 1
-0.00404741200686912 1
-0.00967477806565924 1
0.0568912263639239 1
0.0210394614222436 1
-0.0136351470617077 1
-0.0701676369722034 1
0.0656544401938038 1
-0.00047630581946328 1
0.000973325917047328 1
-0.0246397627389273 1
0.0712627380592178 1
-0.00295854748582808 1
0.0346697884667675 1
-0.0968075376053662 0
0.027264474627298 1
-0.0249705174037214 1
-0.0179210553188214 1
0.0274163246654346 1
0.0444645643597303 1
0.0453071655797192 1
0.112372343098795 0
0.0511443758766013 1
0.134705767311104 0
-0.0152092973503262 1
0.0439822215277003 1
0.0504441049542134 1
-0.0459176501284473 1
0.0246813848258971 1
-0.0217200079231379 1
-0.104014388551806 0
0.00223848404232762 1
-0.0426009649798543 1
-0.022360869429141 1
-0.0452703358720899 1
-0.0212249870439765 1
-0.0160078702081337 1
0.0170946924647044 1
0.0450036870758337 1
-0.0756899853081906 1
-0.0507318614287553 1
0.129616151104619 1
-0.0528355679071116 1
-0.0452552595012114 1
0.0884814209946073 1
0.0322403742195882 1
-0.0555004831712866 1
-0.0137997948352728 1
0.00178964188923809 1
-0.045398445906961 1
0.0133806444893003 1
0.0320777219398397 1
-0.0152078833554154 1
-0.0251949435473654 1
0.0519672146374897 1
0.0837401137982559 1
-0.00594069789308421 1
-0.078586913198273 1
0.046236911275479 1
-0.0770341987965129 1
-0.0578583647466414 1
-0.0192875846594766 1
-0.0700122220706289 1
-0.0503787030932177 1
-0.0975691858692341 1
-0.011115405837878 1
-0.0322954634923534 1
-0.0669190681404075 1
0.0860448992436656 1
-0.0903091493623919 1
-0.0323395141170056 1
0.000729758731051982 1
-0.107711810090212 0
0.0194314841546864 1
0.0385102416533962 1
0.0162298463704227 1
0.000667774903074934 1
0.0610925212520063 1
0.0405199917008677 1
0.0950382231733841 1
0.0389962545338875 1
-0.074634578588578 1
-0.018535928276174 1
-0.0133849568399517 1
-0.0708406937285659 1
-0.101809103709955 1
-0.0638122848814431 1
-0.0237695711407633 1
0.0399304760884276 1
0.0266026272470379 1
-0.0392870228537855 1
0.00261534006760507 1
0.0296964006815008 1
0.0687204246051063 1
-0.0118684604022306 1
-0.0488314802405573 1
-0.0569436859336464 1
-0.084707832405029 1
0.0430254631326324 1
-0.0972035656660753 1
0.0591741920183508 1
-0.0150016265534409 1
0.0475820329023482 1
-0.0654108266944986 1
-0.0054904399930421 1
-0.037886515336508 1
-0.0505954601986578 1
0.0336428612745125 1
0.0139187995924248 1
-0.0734446370710289 1
-0.0508668468504522 1
0.074934576337994 1
-0.0150046805966005 1
0.058384964877035 1
0.0323158935399065 1
-0.0296752004332248 1
-0.0267533734783982 1
-0.0597593619347687 1
-0.0453534825513953 1
-0.039995423960596 1
0.026042084189197 1
0.0855673141456854 1
-0.0251307234407367 1
0.0343640382399689 1
0.0540952627360492 1
0.0224905652993538 1
0.045245653308341 1
0.00860081470796386 1
0.0037144890586514 1
0.0374171614811749 1
-0.0263492530541113 1
-0.00300575813476275 1
-0.0917301949985918 1
0.0627134201304784 1
-0.0478037294623776 1
-0.0943435084343077 1
-0.000787379423553612 1
0.0466274756048609 1
-0.0511231816350239 1
-0.0406076308794259 1
-0.0234678548818224 1
0.00143985133975901 1
0.0282087974960889 1
0.00635094143300161 1
-0.0473627707817958 1
-0.00763003727350433 1
-0.103260346251179 0
0.061957714897218 1
-0.0759293958538072 1
-0.0080855077974089 1
-0.029911928286005 1
0.026240164230358 1
0.0471135527115096 1
-0.0961676899190985 1
-0.158751608922455 0
-0.0407094541759246 1
0.0510928669203546 1
0.0437498929534653 1
0.0199731534134867 1
-0.0067348334994593 1
-0.0400779113815326 1
-0.0723112661634838 1
0.0712172253799472 1
-0.00354336302096671 1
0.00702973463405538 1
-0.0226126926668319 1
-0.0198334313593398 1
0.0187487411609824 1
-0.00102955240696085 1
0.0265352176697684 1
-0.0592730135686422 1
-0.0681652661265866 1
-0.0211416377859496 1
-0.0493319406542754 1
0.00107619336598913 1
-0.0749529657791036 1
-0.0160732398545902 1
0.00337459003091216 1
-0.0164438755798589 1
-0.0466247990516377 1
-0.0951696016760366 0
0.00446359383867884 1
-0.00506648585231463 1
0.0373013061607045 1
-0.0399519920793159 1
0.065420467526994 1
0.0731154611751722 1
-0.130714812163842 0
-0.0438223002913666 1
-0.0504750488791316 1
-0.0974229072096336 1
-0.0010912148322276 1
0.0653589981949848 1
0.00398201249691744 1
-0.050485888305581 1
0.0471351055566052 1
-0.0174941758258022 1
0.0227225354844676 1
0.00319904316971996 1
0.0895930133305699 1
-0.02451425113779 1
0.00651871813296241 1
0.0977122313055845 1
-0.068566987911522 1
0.0519918893777308 1
0.0857985591026121 1
0.0266396123436234 1
-0.0198637687258265 1
0.0273302553066349 1
0.056433264008702 1
-0.0576316723854742 1
-0.0642999296471611 1
0.0219752436744269 1
-0.0197440730942404 1
0.0155897056535144 1
0.00406140702505128 1
0.038494157797234 1
0.0122853981250372 1
-0.0735168920678216 1
0.0159165237139327 1
0.0853068003151136 1
-0.00298268537106887 1
-0.0478273327720383 1
0.0164008725748852 1
-0.0656838237004932 1
-0.0530382060086367 1
-0.00916489496646129 1
-0.0346802553747962 1
0.00764914464685253 1
0.00623705799790009 1
0.0619997805871764 1
-0.0545072192025284 1
0.0280861070154426 1
0.11089400636288 0
-0.014873156206885 1
0.0502130079436696 1
0.0209324316945343 1
-0.034669420040245 1
0.0131308494559679 1
-0.0418543830300303 1
0.0416596324084748 1
-0.0243271651135589 1
-0.0118916920566284 1
-0.0375805397339719 1
0.0431201055359782 1
0.00156265117040494 1
-0.0805943212979174 1
-0.000829525545446692 1
0.0148527532540511 1
0.0187203239487682 1
0.0528212143662393 1
0.00129867897995546 1
0.0444317544188149 1
0.0163549055734076 1
0.00332432010659931 1
0.0613579185163554 1
0.0096511402735536 1
0.018683287155772 1
0.00276225059188745 1
-0.0246181039688701 1
-0.0723614310522795 1
-0.0181911237735928 1
-0.0341663424688426 1
-0.0117480696248818 1
-0.0215992188989953 1
-0.0524854294150006 1
0.0296904640039891 1
0.0137070922773774 1
-0.0351210169099659 1
0.116463587871891 0
0.0546456075593624 1
0.04921145294789 1
0.0377025991302194 1
-0.0151310692146545 1
0.0384705645220094 1
-0.039497056759832 1
-0.0243815027137278 1
0.0383930964750113 1
-0.00106767071866968 1
-0.0928876683580283 1
-0.0770411079151246 1
-0.0467852384308056 1
-0.0150795514666317 1
0.0078207410631923 1
0.0351406073757276 1
0.0946977322583248 1
-0.123593616630029 0
-0.0871477650628216 1
0.0114109905385411 1
-0.0164988637520315 1
0.0112946054089395 1
-0.107823304063996 1
-0.0232418627100783 1
0.00387140887759257 1
0.0293758512479629 1
0.0775638322495969 1
0.0392701662987675 1
-0.00203438102653994 1
0.00643820598776675 1
0.0579577924629555 1
0.0377042571346204 1
0.0897963209451152 1
0.0290369737128407 1
0.0547543502025894 1
-0.0302830079995336 1
-0.0554454182525111 1
-0.0837667261324737 1
0.00558927322310949 1
0.0921289772444244 1
-0.035446181848095 1
-0.0252420873959223 1
0.066143336245233 1
-0.0159769026144582 1
-0.0162251464422978 1
0.0522821876659251 1
0.140250712343403 0
0.0370090878663061 1
0.046058582295337 1
0.0504275901911311 1
-0.0557020360659819 1
0.0881622598092563 1
0.00367856443907307 1
-0.0139594680986274 1
0.0260793731418785 1
-0.0982035062649219 1
0.00677336255504243 1
-0.0371117378750545 1
-0.0553475372624972 1
-0.0163942568446069 1
0.00219668911093825 1
-0.050749412225936 1
-0.0176502509386706 1
-0.00268391997009348 1
0.086307319389011 1
0.0878731686338049 1
0.0034123704908684 1
0.0487420424896328 1
0.0604762780598965 1
-0.00604451329654493 1
-0.0703404357260505 1
0.00440330879012759 1
-0.0720926456393694 1
-0.00525452436366999 1
-0.0477997509298488 1
-0.0137208607646278 1
0.0493502474570497 1
-0.056352585706337 1
0.0290340532820565 1
0.0258430670766312 1
-0.00919214597305072 1
0.0240334757496167 1
0.139397161813292 0
-0.0387097266879784 1
-0.0144954768000379 1
-0.081366235625145 1
-0.0517539804495977 1
-0.0285586193311337 1
-0.0569296705312978 1
-0.0221004186778023 1
-0.0160472383117684 1
-0.0266066021712891 1
0.0403093561237535 1
-0.0113168811484782 1
-0.118769922694638 0
-0.144379827220863 0
0.0668225317993901 1
0.0587594448283431 1
-0.00287414797632122 1
-0.0264015118985263 1
-0.0670354658203676 1
-0.0269528966917405 1
0.0315857490042651 1
-0.00594924942240422 1
0.024678214366316 1
-0.0301367823443594 1
0.0500853949607886 1
0.0231716165917943 1
-0.0415224209557159 1
-0.026262983767532 1
0.0145967511759162 1
0.0278293055724594 1
-0.0211122156844862 1
-0.000615121424537532 1
0.0554428199465779 1
-0.0195683038858474 1
0.0327111814889015 1
0.091581684770695 1
0.0293688133491893 1
0.116092996020333 0
0.0320403250252293 1
-0.0382040533187849 1
0.0470303793104252 1
0.0175574167841364 1
0.0455820551962071 1
-0.0756133608715658 1
-0.0934063934696063 0
-0.0962896058983324 0
0.0614028379503973 1
-0.00468563756538814 1
0.0675651556553709 1
0.0372177475347812 1
-0.0306084219723669 1
0.105656629106633 0
-0.0336639407084288 1
0.0111635155259692 1
0.0594791181693297 1
0.0215373327178051 1
0.0051143646755208 1
0.050199048316705 1
0.0320689283213933 1
-0.00459814083700848 1
-0.0694141559977916 1
0.0807727423911467 1
0.00450318851045143 1
-0.0766517709552507 1
0.0419279528375153 1
0.0461248065566397 1
0.0817788348043947 1
0.0321398474339752 1
-0.0133078031268257 1
0.0856071421174784 1
0.114058900367159 1
0.0768524552980501 1
-0.0221867187768979 1
0.00274699812248519 1
0.0814856208604169 1
0.0451138624625149 1
-0.0152898857891942 1
0.023225857632789 1
-0.0130963614268205 1
0.0901519009839543 1
-0.00178927343253779 1
-0.0949368465391958 1
-0.0539776323716517 1
0.0545277206293019 1
0.00459280674812924 1
0.00650215578512457 1
0.019822581518969 1
0.116620788761763 0
-0.0106786395763952 1
-0.0852062733525801 1
-0.0307829371978847 1
-0.0166304288187494 1
0.00809409431462929 1
0.0615039935072255 1
-0.0146748472275502 1
-0.0169498767893801 1
0.0401520447289373 1
0.0248041469597583 1
0.00395013094950321 1
-0.028429522732162 1
-0.0148863977144846 1
0.0507809632207319 1
0.00762014442974122 1
0.0184942283064247 1
-0.0201187717134013 1
-0.0452533225686038 1
-0.00530899658282276 1
-0.0107610196342743 1
-0.033695577985512 1
-0.0359059183609989 1
0.00120976054265534 1
-0.0111406864912711 1
0.0137920567462001 1
0.00949269136317884 1
0.0684090358231287 1
-0.029457355551032 1
0.0713306285220648 1
-0.0127446948564727 1
0.0510405751124196 1
0.0654881278064594 1
0.0606012176635718 1
-0.0527673199058484 1
0.0590856950226318 1
0.0118172463624511 1
-0.0322397137947062 1
0.0359233737636236 1
-0.0354550652724888 1
0.0283974143475215 1
-0.0248440663807343 1
-0.0915241063840275 1
-0.075988485467471 1
-0.010326733793058 1
-0.0166922305342533 1
-0.0336463039480669 1
0.0211055639910807 1
0.0952724366447755 0
-0.0824413326860742 1
-0.0221260381197245 1
0.0442849242084369 1
0.0406594779260703 1
0.0508443881881493 1
-0.0413333780057912 1
-0.0519872632619868 1
0.00119640381565738 1
0.0299219271842888 1
0.0419154774970845 1
0.01800039110719 1
0.0575074520189815 1
-0.0104529404727215 1
0.0235703872722542 1
-0.012873933923029 1
0.0654777255187455 1
-0.0319762993634034 1
0.10634599413165 0
0.0660233007654168 1
-0.0825890323022368 1
-0.0210277287503295 1
0.0318086661539194 1
-0.00768508157852059 1
-0.0299266176745099 1
-0.0415803030488337 1
0.0715251331128768 1
0.0584723815178132 1
-0.0223312265300948 1
-0.00235716763492269 1
-0.03777957124888 1
0.0013868716770002 1
-0.00221103692393838 1
0.0287426084551824 1
0.0376439759590156 1
-0.0404799013241713 1
0.0124089456549059 1
-0.022400930392243 1
0.0479592509407123 1
0.0112967196977513 1
-0.0550162312869946 1
0.0127792321315552 1
-0.0502478222351593 1
-0.0161325359863126 1
-0.0197549749398256 1
-0.00766190256659461 1
0.0611561580914346 1
0.0309020692796703 1
0.028884178923558 1
-0.0625066163501985 1
0.00724734214884839 1
-0.077898988590946 1
-0.0477079531256804 1
-0.0355954360175909 1
-0.0201411844998072 1
0.0119302040059847 1
0.0906222537162716 1
-0.0422272418747528 1
0.0368088785725665 1
0.0380068073279697 1
0.0456841712490547 1
0.0948024117019103 1
-0.052277093011438 1
0.0298963801310216 1
0.0519554412475371 1
-0.0655364182702356 1
-0.00678461762213037 1
-0.0350417137569817 1
0.0356511518414641 1
-0.0350636402838401 1
0.0283728891602057 1
-0.0762493179164855 1
0.0100245017811282 1
-0.0644711130677498 1
-0.155369752518949 0
-0.0281629044020545 1
-0.061403740301489 1
0.0564670263617215 1
0.00828120365848279 1
0.0297901453299492 1
0.103198734870027 0
0.0738063367344079 1
0.0799321045326001 1
-0.0880149556510508 1
0.0395063025426489 1
0.0600930612160717 1
0.00284545315158039 1
-0.0846170592131671 1
0.0519805001842844 1
-0.0147536035999853 1
0.054205631717962 1
0.028983411502911 1
0.082893444742732 1
0.0358385560784846 1
0.0557066636822417 1
-0.00649313174595311 1
0.0787181867609958 1
0.0655441867580577 1
-0.0382934107948888 1
-0.0887728369248087 1
0.00830322869085963 1
0.00182255270538088 1
0.033407012806273 1
-0.00896668759662323 1
-0.067628853252257 1
0.029448449162 1
-0.0647915788937691 1
-0.0707690621654145 1
-0.00825765774474868 1
-0.0295664354183074 1
-0.0443806139141432 1
-0.0206943577597932 1
-0.0570075344074508 1
-0.0131889839128852 1
-0.0251892465839237 1
-0.0308612945075495 1
-0.00983257558795778 1
0.0381772351904358 1
0.025111032039316 1
0.0589076118489503 1
-0.0530540200641798 1
-0.0771434594467092 1
0.0873747692643723 1
-0.00157115978271932 1
-0.0434245894366922 1
-0.019875509302935 1
0.000687856595210089 1
0.0248271503172731 1
-0.0190833686003699 1
-0.0328041460759886 1
-0.0633768981736823 1
-0.0189134141327835 1
0.0179131741458045 1
-0.0486383488639689 1
-0.0509004037627743 1
-0.0109551137605572 1
0.00321955304571659 1
0.00688670239255257 1
-0.0486022725159591 1
0.0209759901368315 1
0.0483623452051364 1
0.0218719814262966 1
0.0234997842929734 1
0.00270554749191891 1
0.0108748465934051 1
-0.0671489230887672 1
0.130689013403694 0
0.0804356225945384 1
-0.0952680742828179 0
0.0124506588376042 1
-0.122728612880313 0
-0.0450962752766333 1
-0.0180020607037435 1
0.0911704701760934 1
-0.0116434669262689 1
0.113544535551788 0
-0.0366072230980735 1
0.0213341839604431 1
-0.0238732860139003 1
0.00271372157234098 1
0.0379242698200897 1
-0.0140191475226379 1
0.0465142009165683 1
-0.00770387308885685 1
0.0840480841260756 1
-0.0794065611374913 1
-0.0121596892076029 1
0.08986005405606 1
0.00297031204780682 1
0.0594805838338515 1
0.0858354673360946 1
-0.0625650862544969 1
-0.0696358207506332 1
-0.064863686942964 1
-0.0231677319115084 1
0.00469808905744648 1
0.0478295562685528 1
-0.0282931680221241 1
-0.00778727343063606 1
0.0339483286987764 1
-0.00967813753787031 1
-0.0376771424424131 1
-0.00799443898431304 1
0.0687276455760987 1
0.0623685835949755 1
0.0163079443691581 1
-0.0115085665314162 1
-0.0334283182334538 1
-0.0138442179706027 1
0.0131069747671207 1
0.0535393304219242 1
-0.0128856088322652 1
0.0209984666234961 1
0.0299272490962735 1
-0.0259621144541223 1
-0.016011829865316 1
0.0698969498866746 1
-0.045597713096351 1
-0.0292299635697472 1
-0.125825655899345 0
0.0666608527403036 1
0.0224212419742227 1
-0.0931985885831912 1
-0.010006251391966 1
-0.0360228233457771 1
0.0237716695385517 1
-0.0597374652596809 1
0.0947089200207907 0
0.116809536678286 0
0.0653739132044669 1
-0.0410610771969163 1
-0.0318841367419637 1
0.0116501153429101 1
-0.0713720638899275 1
0.0907473852204661 1
-0.066142925063252 1
-0.0631403889131048 1
0.0293466982753842 1
-0.113555262936779 0
-0.00585313665206683 1
0.00479335869507254 1
0.0654334933149087 1
-0.00733979452048837 1
-0.0100572964057119 1
0.115832999702846 1
0.0755377504203846 1
0.0363089175668849 1
0.0688188179090784 1
-0.0332247666032307 1
0.0726714276491325 1
0.0196230801998326 1
-0.00262237926433808 1
0.00501848950134932 1
-0.0685543495850847 1
-0.089298080371183 1
0.0673960898881057 1
-0.02865898231668 1
0.0715364105682895 1
0.0671355730233355 1
-0.0385117356762915 1
0.0720824221129766 1
0.0786508760342791 1
-0.0186636872492131 1
0.056313421704538 1
-0.036968696886159 1
-0.0598530363865281 1
-0.0725968240462501 1
0.0743379943816646 1
-0.0702977131856933 1
-0.0466525155206911 1
-0.0280106183012149 1
-0.100046122210236 1
-0.0195624284587108 1
-0.0376775161658758 1
-0.0450394350112685 1
0.0769240961486162 1
0.0152402424950125 1
-0.0276963289864273 1
-0.00612019719059629 1
0.00473135144053793 1
-0.0134867412466839 1
-0.0371684166942755 1
0.0785326095949853 1
0.0574476772544304 1
0.0185133180263784 1
0.0125971873050209 1
0.0776062608585682 1
0.0482839658590682 1
0.00892929410072455 1
0.0243882531546674 1
0.0122121934636812 1
-0.0327014018906108 1
-0.00515638780789564 1
0.0378379135191404 1
-0.0351978169186284 1
-0.058721754831903 1
-0.0568101107712415 1
-0.00234716630650517 1
0.0139089828380915 1
-0.0208632238653079 1
-0.04292627282343 1
-0.0105995805026624 1
0.0537827857765243 1
-0.0111745163881957 1
0.0711115419509408 1
-0.0286813928520793 1
0.0340080232961405 1
-0.0198598912171185 1
-0.023153357605498 1
-0.104680754707499 1
-0.0314251996937003 1
0.0386431285478551 1
0.018782271895346 1
0.073781728446604 1
-0.0502880322347609 1
-0.0353935061255735 1
-0.0956470675496577 1
0.0808605115863365 1
0.0368058300032971 1
-0.0154649920216417 1
0.054202071559055 1
-0.00441322566915738 1
-0.0193268035166822 1
0.04682552801041 1
-0.0328778837051345 1
-0.0738772079864205 1
-0.0642543445701757 1
0.0347063013675594 1
-0.0179786351252857 1
0.0394242181629216 1
-0.0789393653467569 1
0.0345528838328944 1
-0.0316376341822088 1
-0.0143386339082466 1
0.0108882897244144 1
0.0360594891800334 1
-0.0254247447015355 1
-0.0620837544159635 1
0.00193444318438666 1
0.024131873757089 1
0.0298173731326851 1
0.0181119444698671 1
0.0404549692230707 1
-0.0595039551486302 1
0.0277850888713978 1
-0.068118045360794 1
-0.0285146234199707 1
0.0175343118708474 1
-0.00208864827803176 1
0.0307843481094656 1
-0.0962969170935898 0
0.0626909562512518 1
-0.017023576733463 1
0.0238107916969735 1
0.00689240174595986 1
-0.0935850619248055 1
0.113822896977627 0
-0.0144940706463716 1
-0.0387227861596185 1
0.00471927592475072 1
0.042173645277704 1
-0.00343353844044781 1
-0.0309406113171451 1
-0.0350831379101132 1
-0.0242384335644151 1
-0.0238522507906795 1
-0.0879851309301554 1
-0.0120449733878103 1
0.0118531718701291 1
0.0294374768565147 1
-0.0172608229043978 1
0.043688626108491 1
0.0497138803734569 1
0.0182275368963331 1
-0.0175579615246216 1
-0.0605409382445314 1
0.0200207104602555 1
-0.0326996550438905 1
0.0957895017015715 0
0.034931670928518 1
-0.112115134509405 0
-0.00429153447562518 1
-0.0424570086249311 1
-0.00563790343402102 1
0.01091766307454 1
-0.0583389890168373 1
0.00731609614518549 1
-0.00808349631225441 1
0.0713635242636742 1
0.00118578616036012 1
-0.0206519977191033 1
-0.0150290570183644 1
-0.0619072688852333 1
0.0106464172103445 1
0.0783834893861037 1
-0.0314446289189765 1
-0.0556944074553127 1
0.0122543581660775 1
-0.0123975406595227 1
0.0250165933405718 1
0.0391010569389092 1
-0.0275648173012819 1
-0.0905359440880465 1
-0.0337221769935521 1
0.0157983730913508 1
-0.068453717579193 1
-0.0313638187891247 1
-0.0925143054919979 1
0.0364878820774713 1
-0.104916389999074 0
-0.0363086061698882 1
0.0390673488708131 1
0.0542217298046408 1
-0.0669721567263998 1
-0.029257608959344 1
0.036084473860682 1
0.0176784736285614 1
0.0698459745568205 1
0.0194326964844803 1
0.00646004540590362 1
-0.00735906286470266 1
-0.00665612745685751 1
0.0516655175125873 1
0.0456625004390315 1
0.0140123638520985 1
-0.0019346937590624 1
0.0532369677167546 1
0.0018926178101199 1
0.136564797160895 0
-0.0449578180644628 1
0.0194230865594953 1
-0.0391096372276535 1
0.0455938742836959 1
0.0478906490450063 1
-0.0327367923255604 1
0.0915220704998189 1
-0.149496011410201 0
0.0997372617068993 0
-0.0280875903136714 1
0.0889486591741628 1
-0.106582854000794 0
-0.00970822835651516 1
-0.0321788483933054 1
0.0168612154993811 1
0.0044124251855136 1
-0.0250085926192726 1
0.10765653223146 1
0.0311939259923366 1
-0.0555906564729505 1
-0.0580805104126839 1
-0.04265839377117 1
0.0591243617774098 1
-0.0147205627570321 1
-0.0589195694986045 1
0.00210905343605441 1
0.0190156478518567 1
-0.0276401287049886 1
-0.0726940524264556 1
0.00880558754279874 1
-0.0607229978208453 1
-0.132581305354345 0
0.0507674963215346 1
0.0248453621425834 1
0.0154518911450503 1
-0.0117825948543251 1
0.0381662575493034 1
0.0236975474136387 1
-0.0232028571132062 1
0.0167997643297063 1
0.0386602662735918 1
-0.0296563432645546 1
-0.077100244633762 1
0.0673115295519435 1
0.0324366849750654 1
-0.0110299761000106 1
-0.0369295453655287 1
-0.013184415464851 1
-0.00802072478563081 1
-0.116746541654355 0
-0.082785538396195 1
-0.000953841071833141 1
-0.030290099396419 1
0.00322953616691672 1
0.0978009009405913 1
-0.0705024838755814 1
0.0279392422601633 1
0.000605153918584846 1
0.0489945584899946 1
-0.0675318735172172 1
-0.0426940968484634 1
-0.0742172093611217 1
0.0425908504254784 1
-0.0458225898721311 1
0.0468870277334337 1
0.0288908674007637 1
-0.00784500574301474 1
-0.0767349518538757 1
0.0628859498036522 1
0.083644008141285 1
-0.0261578453908197 1
-0.0664477076393325 1
-0.0707040446022259 1
-0.015005062835186 1
0.0365038153683827 1
0.0648438405233793 1
-0.00671717312885611 1
-0.0801840722596498 1
0.0987856445749106 1
-0.0129938619554042 1
-0.0351391020623691 1
0.0269067368839279 1
0.0289732386293697 1
-0.109484206675577 0
0.058899326256122 1
0.11311222596443 0
0.0625347603823254 1
0.00944710583874878 1
-0.0341686931291219 1
0.0280378688702327 1
0.036595735389234 1
-0.012184359631 1
0.0210387768666326 1
-0.0824160457731321 1
0.00968194949515544 1
0.0288946772080829 1
-0.0639686424758803 1
-0.0332129324770725 1
-0.0499362960330451 1
0.0656554023254843 1
-0.0154300836637116 1
-0.0206409236454023 1
-0.000226681613634606 1
0.00280764024226981 1
-0.0930616952212255 1
0.0239317818461726 1
-0.0249922835782197 1
-0.0750560613582243 1
-0.0289936356245018 1
0.0822847459845501 1
0.00426243322049357 1
-0.11790571756306 0
-0.0627956710084657 1
-0.0382164755141053 1
0.0426911154697951 1
-0.0105318206055076 1
0.0181735248629131 1
-0.0509385566065631 1
-0.00642687948902563 1
-0.104912153446505 0
0.0516617116853777 1
0.0116105854417818 1
0.0296230243651162 1
-0.00381442378181953 1
0.0204684413986966 1
-0.0362714813801813 1
0.0170363042062236 1
-0.0142100729254243 1
-0.0264949260653293 1
-0.0247660007584647 1
-0.0598331857216485 1
-0.0499265477345717 1
0.0522653412856382 1
-0.0742035893061511 1
0.0641952604079092 1
-0.0615781048602131 1
-0.0353174667760553 1
-0.0845216327774738 1
-0.0268665869113388 1
0.0720009967900047 1
0.0187098704226166 1
0.00861921090636498 1
-0.0882980419354673 1
-0.0216171982427001 1
0.0292708963460108 1
-0.0263429483535547 1
-0.0254790104370372 1
0.00917564939155 1
0.0275918647275907 1
-0.000437535913671205 1
-0.14863832141676 0
0.00783237625020185 1
0.0244620127510138 1
0.0306267352869195 1
0.0384467625194705 1
-0.0906136401255117 1
-0.0191830271434495 1
0.00809020333074642 1
0.021025288993883 1
0.0766399040495321 1
-0.0410575339131527 1
-0.021013834630963 1
0.0738418015891529 1
-0.0197435909853599 1
-0.0191716470548019 1
0.0650612916589939 1
0.0154515473719301 1
-0.0638753055840525 1
0.0138609951940375 1
-0.0307906934620767 1
0.0658347819606256 1
0.0346602655893114 1
-0.026812913817279 1
-0.013876470804652 1
0.00978044987852215 1
-0.00407142338989102 1
-0.182054351952331 0
0.077120931532708 1
0.0834880047267311 1
-0.0172884372106164 1
-0.0894329015944635 1
0.0304687494560905 1
-0.00143325935639023 1
-0.0130306483113899 1
0.00844343976339455 1
-0.0712662907358149 1
-0.0203936976005165 1
0.113012281397416 0
-0.00320691094613745 1
-0.0807472542661194 1
-0.0334103648240452 1
0.0320360560298829 1
0.0366992658711862 1
-0.0510529029533788 1
0.00178133853160744 1
-0.0596714186640225 1
0.0565465709082759 1
-0.0448737268592598 1
-0.087984169128974 1
-0.0397021524256147 1
0.0493525796941992 1
0.0345148121994777 1
0.0357868419022683 1
0.0034331990814564 1
-0.045461788719576 1
0.0384708411334089 1
0.00707392296974362 1
0.0933831737605506 1
8.84010920788525e-05 1
0.0330315026055087 1
0.0107562378378512 1
-0.051726062644627 1
-0.0603797747693517 1
-0.0410962641480579 1
-0.0159001889711737 1
-0.00195034088932279 1
-0.0287395570988577 1
0.0507038681893244 1
-0.0425148959963211 1
-0.0912763415073854 1
0.00697744473095627 1
-0.0351507370038158 1
0.0148589670793013 1
0.0356226003730587 1
0.047382597082056 1
0.00624351327177558 1
0.0102628857381917 1
0.0679124891902856 1
-0.00884673057792037 1
0.0760665013318421 1
0.0154192063375365 1
-0.0855821530507245 1
-0.0590858983163521 1
-0.0781864333945314 1
-0.0439364519313435 1
-0.00767361005808808 1
0.00152880549474689 1
0.0231858552927337 1
0.0356503709147061 1
0.0314895272544952 1
0.108645936817269 0
-0.0377289705080703 1
0.0763230770234696 1
-0.0500277147109752 1
0.0795265713157151 1
0.0730729639140399 1
0.00388719561726261 1
-0.0318772800539761 1
-0.00179713663956103 1
0.0228063361436612 1
-0.0357875611598573 1
-0.0700320872336669 1
0.0279028832113988 1
-0.0126976780383697 1
0.0418193342547393 1
0.116996365178111 1
0.0318583374237449 1
-0.0180454802698268 1
0.055539769926155 1
0.0432676358773618 1
-0.0824898744740025 1
-0.0858143994426845 1
0.0718710843318913 1
-0.0589163750306323 1
-0.0152535757206864 1
0.0794022792982873 1
0.0299992932925678 1
-0.027926212808452 1
0.00490096858875858 1
0.0186222954061961 1
-0.0834552831715739 1
-0.0765043901144614 1
-0.00633376437345275 1
0.0549652630064222 1
-0.00263131120621415 1
0.00853086470827765 1
-0.00209472800916648 1
0.0271921112741585 1
-0.0402604991379199 1
0.0393212442048508 1
-0.0176991068539096 1
-0.00370620817221499 1
0.0720352039325302 1
0.00301182780090261 1
-0.0540099243800977 1
0.00229069019274328 1
-0.0964691410252124 1
-0.0882659617171641 1
0.0974036524551943 0
0.079449232033826 1
0.0263039818191479 1
-0.0331299541787328 1
-0.126515992364866 0
0.112806529216184 0
-0.0293366128641412 1
0.00876188556294191 1
0.0474786054681739 1
0.0104800335379938 1
-0.0130248734720281 1
0.0250883329668279 1
-0.108795542887845 1
0.0675149116714214 1
-0.00690089292816982 1
0.0115556849803474 1
-0.0214837512898758 1
0.0435096256295397 1
0.0270461387385389 1
0.00890782732546151 1
-0.0624060160354199 1
0.00692105584084987 1
-0.00279332529138463 1
-0.0326991396736197 1
-0.0408755327300999 1
0.103571233944593 0
0.0610208943624366 1
0.0575386764237099 1
0.0769102727309359 1
-0.0152198730078998 1
-0.0179771203918804 1
-0.0284342465203079 1
-0.0288468422079758 1
-0.0349313292590488 1
-0.0341467764949236 1
-0.0341123644413185 1
-0.00979729472762 1
0.0500591629124179 1
0.0829313775664504 1
-0.0697445052749574 1
0.0484279360404121 1
0.0349217522041767 1
-0.0831345611948092 1
-0.0321487888577848 1
-0.0059187303494255 1
0.0329819955828075 1
-0.0399976854651371 1
-0.0119254816597159 1
0.0681371490617713 1
-0.0109512831670872 1
-0.0270245839274702 1
0.0209226763133636 1
-0.000313621899363773 1
-0.0102375468633667 1
0.0250680142212657 1
-0.0521545582830819 1
0.0503469640810679 1
-0.0153690098954517 1
0.0839298903076337 1
-0.0838248337316907 1
0.0412417653046895 1
0.0665355925965253 1
-0.0150404265216993 1
-0.0442714011565221 1
0.0386808609391563 1
0.0412764048121144 1
0.0354415389317647 1
-0.0418661402527734 1
0.0243721113305496 1
0.0180187227292244 1
-0.0774136573033202 1
0.0328169683787452 1
0.061098842909434 1
0.0130680930802873 1
-0.00751903528492583 1
-0.0309761885881294 1
0.0737593064913793 1
-0.0210459167678499 1
0.0211609184009857 1
0.0153909414123407 1
-0.0786977960859748 1
0.0143354877507735 1
-0.074913418994486 1
0.0205013878976484 1
0.0176389785237561 1
0.0655748483183524 1
-0.034136866459076 1
0.0205690044432082 1
0.0589485913031102 1
0.0779396639668151 1
0.0752861860408871 1
0.0404825369459167 1
0.0869583371316518 1
-0.039621090600233 1
0.0229560125684192 1
0.110931237264666 1
-0.05661481872967 1
-0.0316519427400662 1
-0.0539913155477688 1
0.0119730950089379 1
-0.0187303274135788 1
-0.0490570915965787 1
-0.0539313038909076 1
0.0238040944756819 1
0.0567244002320533 1
0.0321511199901795 1
0.0274315893058646 1
0.0241098003226074 1
-0.0452503828030677 1
-0.0687924795379016 1
0.0104063995750152 1
-0.062381637704544 1
0.0431262888686193 1
0.0600334424617501 1
-0.0409605130201688 1
-0.0394363811471617 1
0.0484507886954929 1
0.0251084448836569 1
-0.0314134108369409 1
-0.0017890586431622 1
0.0318663306065318 1
-0.0185351420138818 1
-0.00323151360310796 1
0.0715017378099671 1
0.0195237430445302 1
-0.0503537286282242 1
0.115995636024471 0
0.0941421485872492 0
-0.086660006244156 1
0.0147592186141281 1
-0.0100428420074666 1
-0.0153265486923389 1
-0.0183438399461651 1
0.0187905626220783 1
0.139000305143561 0
0.0502719649540546 1
-0.0010035904356862 1
0.000154499307241408 1
-0.0164786142153154 1
-0.0783910019972022 1
-0.0302450790681653 1
-0.0422680673703474 1
-0.00372981722299881 1
0.0203675648377418 1
-0.0390667591838252 1
-0.0265473236343977 1
-0.0841505560636319 1
-0.00897326278022638 1
-0.100592389271997 0
0.0770222464827886 1
-0.0444941793082589 1
-0.029024033127709 1
-0.0749943403133212 1
0.0260731196843377 1
-0.0631426000708295 1
-0.00581927069888669 1
-0.0641133773476038 1
0.0355359470559538 1
-0.0597377251863118 1
-0.0254566828668456 1
-0.070723214412363 1
0.0286572068204287 1
0.11117051324916 0
0.0781581316664542 1
-0.0790395404589289 1
-0.0396632593170076 1
0.0501806755746766 1
-0.0888438303212725 1
0.00253440472854876 1
-0.0455296539263446 1
-0.0157605053084562 1
-0.00902589748313981 1
-0.0148967849257664 1
0.0393268082394633 1
0.088383133086319 1
-0.0492216727631236 1
-0.033211172609976 1
-0.084900551293613 1
-0.0717044719564486 1
0.00306359116088944 1
-0.00185667224363361 1
-0.0191935342767082 1
-0.00366622831740282 1
-0.00553188005684295 1
-0.048862166226651 1
-0.00480955073608379 1
-0.0310907653306108 1
0.044691892838842 1
0.0582434761934433 1
-0.00316832712285909 1
-0.0481759225397393 1
-0.0458640210940717 1
0.0177636666993642 1
0.0886337855144397 1
0.0289433723506473 1
0.0186678327577442 1
-0.0213040689600988 1
0.0185158586730205 1
0.0109800252631302 1
-0.0105653606636257 1
0.029167396252033 1
0.0281056698589134 1
-0.055257163093468 1
0.0191155258905639 1
-0.113554400824434 0
-0.120503186616127 0
-0.00268261719965346 1
-0.0407227500992012 1
0.0651153051434136 1
0.090619863714949 1
-0.0392008224565125 1
-0.0500093219430998 1
-0.0188248035873245 1
-0.0102924719695902 1
0.0595133457098277 1
-0.063108009956761 1
0.00680553190679735 1
0.0404616433284641 1
-0.0133364513678309 1
0.124343841606719 0
0.00835597857270302 1
-0.0112132585505633 1
-0.0792693632126406 1
-0.00797233797592278 1
0.0285162444249158 1
0.0262374829633134 1
-0.0443869297768613 1
0.103863985885072 0
-0.0750340496703479 1
0.129012095370518 0
-0.0821961166478377 1
0.0263259452755431 1
-0.0966027628555965 1
0.05528288430182 1
0.0932338127793509 1
-0.0681018392062617 1
-0.0439448225949584 1
0.0513799061466128 1
-0.0526715089512585 1
-0.167682392525888 0
0.0257497560818514 1
-0.0357776794943928 1
0.0132168305593374 1
0.0445652885488361 1
-0.051892637014937 1
0.030625417871269 1
-0.0170903387708734 1
0.0260938590013346 1
-0.112621227275515 1
0.0536498546829037 1
-0.0636918094681583 1
-0.0112702156708834 1
-0.106816355185334 0
-0.0629496823371921 1
-0.0269343446560957 1
0.0433695976529633 1
-0.0170376062837382 1
-0.0565432253480945 1
-0.0895505265526667 1
-0.00194064099890383 1
-0.0278029826078222 1
0.0125389312831037 1
0.033104680893072 1
-0.0485243088384703 1
0.0643800378253986 1
-0.0554472917060001 1
-0.0570989512069132 1
0.0645255067812181 1
0.0136677071709395 1
0.0200070366380735 1
-0.00919754140755444 1
-0.0236762267109312 1
-0.0375788701036913 1
-0.043113803859369 1
-0.0726662046562195 1
0.0491252649865115 1
-0.044004920441442 1
0.0072857047962671 1
-0.0198727791595664 1
0.0481210610060862 1
0.038077300181047 1
-0.0580751740954171 1
0.0674546138459158 1
0.0345609477596395 1
0.00967687602324343 1
-0.16571399776862 0
0.0120075324069755 1
-0.0797295177082517 1
-0.0708632665749721 1
0.0451086048534395 1
0.0842340960479905 1
-0.128590408103344 1
0.0779090454924606 1
0.0144585795807551 1
-0.017115013237481 1
-0.15968302649807 0
-0.0120055011826298 1
-0.0577244937402879 1
0.0429913015387193 1
-0.0578985784737486 1
0.0296522925827043 1
-0.0136687061386964 1
0.0523219311430103 1
0.0117359385297043 1
-0.0286728268785671 1
0.0274314904968012 1
-0.00244274657168861 1
0.018592379647537 1
0.00433493627996861 1
0.00304400639495315 1
0.0316813770503817 1
0.0639807585070692 1
-0.0842936364524082 1
-0.0741395492542376 1
0.0150675046073186 1
-0.0274397393249305 1
-0.0445455718251599 1
0.00713755994753196 1
0.0179223406060578 1
-0.0263480078472386 1
0.0969132576147868 1
0.0613769443631166 1
0.00166217704470368 1
0.0288060620394391 1
0.0221276784281545 1
0.0205774740540537 1
-0.0247280237624316 1
0.0469299857140331 1
-0.0395148615368023 1
-0.0626248623560801 1
0.0585787994969549 1
0.0699703988006048 1
-0.0559896631972867 1
-0.0881916345834338 1
-0.00927216864812374 1
0.0423569192516912 1
-0.0550828487375346 1
-0.0596320410214871 1
-0.0516991650579979 1
-0.149174136414558 0
0.0471859246594054 1
0.0829525773605943 1
0.0542401738654913 1
0.00238777208358623 1
-0.0504672827221426 1
-0.0371303526587523 1
-0.0103490220600605 1
0.0267753275400366 1
0.0630459904019564 1
0.0113130809704961 1
0.0215570128104006 1
0.0712934760380632 1
0.00258371310485545 1
0.00202727477818542 1
0.0571869585805028 1
-0.0499224578222327 1
-0.0404894602700689 1
0.0686870058999945 1
-0.0290828827123551 1
0.0617130828335795 1
-0.00596982323557586 1
0.054949995736607 1
-0.000507517788839148 1
-0.0297922210037709 1
0.0254689353249322 1
0.0285636386869233 1
0.0194029671853115 1
-0.040541815910358 1
-0.027136689887892 1
-0.0210442247124202 1
0.0433909289904008 1
-0.00807114345916616 1
-0.0159839162720883 1
0.0743932764310005 1
0.145598397519521 0
0.0138787253914329 1
0.015190061567354 1
-0.062501507607674 1
0.0343561076803805 1
0.0601393972893713 1
0.00756532243058704 1
0.0208113934040232 1
0.0570856522915854 1
0.0216625353970635 1
0.0295552686420059 1
0.082658564430373 1
-0.00387380860805845 1
-0.0316355293693457 1
0.0203729116462461 1
-0.00618614254847867 1
-0.00670178111107703 1
0.00926109658439797 1
0.0242822622955004 1
0.0668059235531476 1
0.048751120106615 1
0.06733991644703 1
0.050814935381026 1
-0.0032041984105149 1
-0.0135559896349832 1
-0.0124785622643093 1
-0.038392165952192 1
-0.0380924838299067 1
0.00476109975200046 1
-0.0311951834826917 1
-0.113913539179954 1
-0.0663706330363261 1
0.00467369711987571 1
0.00443664505504264 1
0.0195202612340233 1
0.0967503619053691 1
0.00574279226396349 1
-0.0521821794401346 1
-0.00105394419516494 1
-0.0324545698662533 1
0.0320447902595176 1
-0.0688707321701845 1
0.0137662071573918 1
0.013975314288056 1
0.0262034297552097 1
0.0505775900299454 1
-0.0258757637408856 1
0.0491537419860581 1
0.0471999132253693 1
0.0166041951893195 1
0.0406394017549848 1
-0.117778500363262 1
-0.082419921207065 1
0.01404690616605 1
-0.0498449182776919 1
0.00924892969940017 1
-0.0313829897971588 1
0.0138871917037625 1
0.00707896927574026 1
-0.116129537686826 0
-0.0418262062890957 1
-0.0613730666614597 1
-0.0782422341999931 1
0.00544528916843616 1
0.0987631034892623 0
-0.029202261385061 1
0.0553836810512987 1
-0.120083532125975 0
-0.0506717244461133 1
0.017702135607288 1
-0.0825288908546185 1
0.0824727575855789 1
-0.0194015177911499 1
-0.0363872811013358 1
0.0494729053043823 1
0.0248340134073758 1
0.0388083861331753 1
0.0552901618471017 1
0.00519287694103935 1
-0.0598746580879613 1
0.0245887596508994 1
-0.0134399125766044 1
-0.0370267044672528 1
-0.00886683168022773 1
0.00227354319866787 1
-0.0489444970648671 1
-0.0858329934953769 1
-0.00879385774896331 1
0.100825142346114 0
0.0664767273413639 1
-0.0748268713966739 1
-0.0630639058629125 1
-0.0507180174235811 1
-0.0817913022753968 1
0.0672591249877573 1
-0.0995018851063307 0
0.0304608405284806 1
0.0520330679177278 1
0.0104618256595225 1
-0.0161705208619898 1
-0.059375854005836 1
-0.0251087862340698 1
-0.0222858855633372 1
0.0228450161196 1
-0.0682653503084769 1
-0.0332642367389104 1
-0.029616169815741 1
-0.0415574996301556 1
0.0201015513454526 1
-0.0151365097905287 1
0.00667630971303345 1
0.0168400607151009 1
-0.0343305759315154 1
-0.0612868854117811 1
-0.036597348206538 1
-0.0783907779602484 1
-0.00269263188470635 1
-0.027822016078148 1
0.0748993553643137 1
0.00669931182555441 1
0.0226582256776327 1
0.00595366119422826 1
0.00531574589944337 1
0.0588857685833646 1
-0.00576965742659906 1
-0.0414943714519361 1
0.00198362498143481 1
0.0253817690173838 1
0.0155583466258817 1
0.0300869815745942 1
0.0108553887003473 1
-0.0387880629296399 1
-0.021148001836652 1
0.00324631469734017 1
-0.0743391373797843 1
0.0165822454912283 1
-0.0168835977472261 1
0.0926448970388188 1
-0.0495467473146675 1
0.0989131381403167 0
0.0295571651992021 1
-0.112771397860094 0
-0.0267938526358631 1
0.0482205680644496 1
-0.0471699247976294 1
0.0214244672957185 1
0.0673114774185243 1
0.00239520828609666 1
0.0124810769051453 1
-0.0407475937706829 1
0.0676545684480685 1
0.0232676228004171 1
0.037876207170494 1
0.0384416252025905 1
-0.037618309421421 1
0.0118043380643373 1
0.0346040716863944 1
-0.0103269495364842 1
-0.136589074147395 0
-0.0299981663221364 1
0.0397324497613308 1
-0.0650055358127354 1
0.00603772639217172 1
-0.00697760260654777 1
-0.0205253904979708 1
0.0258801904566897 1
-0.0418918474652807 1
0.0694838487558921 1
0.0879153874401789 1
0.154389548754672 0
-0.0691725681034128 1
0.0665078297347511 1
0.0121872009072534 1
0.10364040105001 0
0.0967161379084173 1
0.000711291026312601 1
0.0881146852092275 1
-0.0334553271202828 1
0.0311918083258558 1
0.0913152598852054 1
0.0398010311391935 1
0.0226248795084847 1
0.0853556393956317 1
-0.085491732511444 1
-0.00793561822448351 1
0.036953643567449 1
0.0243763931201621 1
0.0523703255285845 1
0.0554916041688351 1
0.0731873902059667 1
-0.131485120673456 0
-0.101463037211033 1
0.0665118928440598 1
0.0129881030242381 1
-0.0519488726012874 1
0.0694452626901561 1
-0.0386902468825611 1
-0.0476120487667715 1
0.0467453153713899 1
-0.0176187898539458 1
-0.0499460518517183 1
0.0515726706355382 1
0.036196117525114 1
0.0333346356169364 1
-0.0595583072538541 1
0.0376034782754702 1
0.03830871455518 1
0.038234965633798 1
-0.0581121958460735 1
0.0645775046360111 1
-0.0410797020498672 1
0.035779694381129 1
-0.00997614451738263 1
0.100006241271892 1
0.0274108989326717 1
0.0194862388248286 1
-0.0368312366516909 1
0.00216318109451956 1
-0.141120811168919 0
0.0654071156407464 1
0.0609909842580459 1
0.0655177190024626 1
0.050833660731239 1
0.0829493849792233 1
-0.00339024528880266 1
0.00868846059359928 1
-0.0965550712832123 1
-0.0677807501288995 1
0.0114033737939145 1
0.00013274166837032 1
-0.100111411349787 0
0.082422636415393 1
0.040126006712077 1
-0.018591301501809 1
-0.0268696616664638 1
-0.0936689966116753 1
-0.0644403501935713 1
-0.105876534114756 1
-0.00015707122811549 1
-0.0544951764801303 1
0.0773295961905341 1
-0.00701257341752533 1
0.0341643263489003 1
0.0216550678693348 1
-0.0289460569240183 1
0.0514909415871991 1
-0.0243380226325982 1
0.0467963334999762 1
0.0242579267023445 1
0.0830880922692859 1
0.048330511661261 1
0.05814778116889 1
0.0295279812402972 1
0.00972981193810955 1
0.00602509995461 1
0.058992137063689 1
-0.0689782635999202 1
-0.00865401220535769 1
0.0471742943516655 1
-0.0750108506453516 1
-0.0135620608179182 1
-0.0169567308868109 1
0.0587748970600493 1
0.070176826135902 1
-0.0674689814073331 1
-0.0152069737516328 1
-0.0383308084130398 1
-0.0326164018336574 1
-0.034289933480941 1
-0.0295095795222005 1
-0.0860766800914716 1
-0.0250682517696576 1
-0.0152518382824459 1
-0.0500398163783668 1
-0.0235615955758802 1
-0.00666544298629737 1
0.016233833988793 1
0.03746458236443 1
0.0360598669756203 1
0.0314872566795965 1
-0.0358924654316497 1
-0.05232362105208 1
-0.169987674518005 0
0.0610815620182403 1
0.0162141624213644 1
-0.00399262718896017 1
0.0841806285246971 1
0.0157158239583477 1
-0.0977910571666227 0
0.00901024852462042 1
-0.0103855361430901 1
0.0165239472617546 1
0.0397300199216742 1
0.0157645563281297 1
-0.0499228366908627 1
0.0133037991185588 1
0.00165787760026135 1
0.0377852728527977 1
0.00516394364615144 1
-0.00196299244071512 1
0.0121244591024178 1
0.00472341615574214 1
-0.0478952838811593 1
-0.0373816676341585 1
-0.0587437226307957 1
0.0542312884304978 1
0.0934148204705178 1
0.0877819478148977 1
-0.00206455692053582 1
-0.0714206798889787 1
-0.0100079525219047 1
0.0300210861526794 1
-0.046399033017705 1
0.00457758878554973 1
-0.0458057069646581 1
-0.0247776770076655 1
-0.0210885694733201 1
-0.0417525525953037 1
-0.0125289442126813 1
-0.0537894542729478 1
-0.0227782990889712 1
-0.00282029785555514 1
0.0321098736657125 1
0.0405201799432382 1
0.0010933462953943 1
-0.0572509092577323 1
0.0491961091777963 1
-0.0418649939661508 1
-0.0490101686392886 1
-0.0125701990274647 1
-0.073424879372071 1
-0.0580174392046225 1
0.0609834496651486 1
0.0317103097189365 1
-0.0432963759944022 1
-0.0420845895172652 1
0.0988121046955371 1
-0.0962934600833796 0
0.190753881449818 0
-0.0234060364834591 1
-0.049318179674333 1
0.101449655401662 0
0.0651518060212407 1
-0.0303431857768371 1
0.0361254842263234 1
0.0680096997666079 1
0.0594212384422864 1
-0.0401734204563643 1
0.0728389599956819 1
0.0297274159129687 1
-0.0480948511258159 1
-0.0987614822075011 1
0.0246777823806121 1
0.0539317001103594 1
0.0768533263710407 1
0.002400291696925 1
-0.0576371483795794 1
0.0197084192559067 1
-0.00580196260559781 1
0.00817315339642236 1
0.035313348760341 1
0.0245924584989588 1
0.168986848966384 0
0.015249827643 1
-0.00739795965490803 1
-0.0692782637553003 1
0.0465592414989864 1
-0.00658683342892573 1
-0.0565948683255126 1
-0.000877295042948503 1
0.0377592673787354 1
-0.0406811646595539 1
0.0427851553178054 1
-0.0490888639909328 1
0.0103330305169322 1
0.0179346876471231 1
-0.00540335557209651 1
0.0334451320465741 1
0.0552265492557305 1
-0.0046031587183822 1
0.00326003917956658 1
0.00746085310754765 1
0.0920742371282108 1
-0.092587489995492 1
-0.0526938761779398 1
-0.042971174667071 1
0.0394651325710568 1
-0.013555817548847 1
-0.0810661209597628 1
-0.0473182956139885 1
-0.0331644657685183 1
-0.0326188835004489 1
0.01502299362185 1
-0.0124814799077769 1
-0.0374742911939008 1
0.0127610140244718 1
-0.0211016007136515 1
0.0176109701569026 1
-0.0265177701537717 1
-0.0527406635022257 1
-0.0593099614819538 1
-0.040305750775644 1
-0.0592290014889188 1
0.0465285029675836 1
0.108725158003973 0
0.0170425603419124 1
0.0559135826042223 1
0.00747873669920084 1
-0.0441832912752292 1
0.0483107933956224 1
0.007949033526489 1
-0.0471114568566438 1
-0.0344832965211808 1
-0.00854742127446062 1
0.0631191546608144 1
-0.0146064364661119 1
-0.0491385983268303 1
-0.0368229935699774 1
-0.00378799739215318 1
0.00382621795227402 1
-0.0412764319719727 1
0.0554196174064935 1
-0.0850323529686437 1
-0.0862169196043727 1
-0.056592946535887 1
-0.0743613425628628 1
0.0316692844454908 1
-0.00153156405809055 1
-0.000306762183128318 1
0.0155166733459838 1
-0.0248371198654368 1
0.0865328861169698 1
0.00358846933961457 1
0.0166391200970994 1
-0.043163079057248 1
0.0220782653525431 1
-0.00959720458251408 1
0.0990861897612231 0
-0.0593668726880582 1
0.0633874097774973 1
0.0102628207601156 1
0.0603221221480286 1
0.021752441808008 1
0.0250515848146463 1
-0.00239090495770765 1
0.00301318094165982 1
-0.0605557093030931 1
-0.00681017826697545 1
0.0104175782292611 1
0.0371480059905269 1
0.00645446110518679 1
0.0568374385693672 1
-0.0496447108382258 1
-0.0448414814018717 1
-0.101741595815585 1
-0.0113891386134829 1
0.0641273598713051 1
0.0204910231823428 1
-0.0244367663896792 1
-0.012938654341586 1
-0.0143890072335768 1
0.029804757608875 1
0.00557242824606072 1
0.0832996136173269 1
0.0380142697542006 1
-0.0270651349149829 1
0.00460145913132199 1
0.0272900200808695 1
0.0375234216785755 1
-0.033869205425672 1
-0.0963237739719049 0
0.128538405136837 0
-0.049227529792436 1
0.00802293031327114 1
0.0359492024652154 1
0.0447929581353388 1
0.0123307434540547 1
-0.0166077207768159 1
-0.0195348153027462 1
0.0247114100654095 1
-0.00789158227487025 1
0.0221268039710587 1
-0.0131456239115363 1
-0.0590169556110932 1
0.0889477702177831 1
0.0505255751720039 1
-0.0135238202446066 1
-0.0116137214716811 1
-0.0672259876185247 1
0.00120958309693821 1
0.0312972393313076 1
-0.107553847443921 0
-0.11252133706431 0
-0.0366796247148673 1
-0.0629458363371374 1
-0.0297366103960428 1
-0.0743194914225368 1
0.0753036987589376 1
0.000204685217217741 1
0.0308523980564879 1
-0.0127487205405863 1
0.0410094670726062 1
-0.0478542970305035 1
-0.0226841978822998 1
-0.0124815300366908 1
-0.0714880257795731 1
-0.031115843854115 1
-0.0259055518426544 1
-0.0852056855926006 1
0.0317359991973439 1
-0.0508317449361916 1
-0.142790921171688 0
-0.00399509914116823 1
-0.086102332815406 1
-0.030055016231136 1
-0.00646445394162435 1
-0.0405344078916566 1
0.0806304940343592 1
-0.0179740362618787 1
0.0445942705831675 1
-0.0876581244976834 1
-0.0550947757158215 1
0.010439150856969 1
0.0389368664872624 1
-0.0251323717702555 1
0.0298521775723468 1
-0.00232298814336023 1
0.0405558387892698 1
0.0530605489051404 1
0.0116615861732179 1
-0.0394905980938192 1
-0.0588473406649839 1
-0.0135631659833475 1
0.104499865582928 1
-0.0165960366584747 1
-0.0179498587490657 1
0.0308192815563953 1
0.0337428554904138 1
0.0156905389859085 1
0.00394270429699533 1
0.0813674752745649 1
0.0214405398581213 1
-0.0831188631048736 1
0.0927521057888085 1
0.0141012898518476 1
-0.0363687298486785 1
0.0773390742357811 1
0.0584225210469726 1
-0.0751898678419904 1
-0.0277817967908237 1
-0.0325127329596094 1
0.0112950198517573 1
0.0380810558242418 1
0.0348307759558496 1
-0.0508958402643766 1
0.12189897999696 0
0.0234401000341827 1
-0.00858062577593775 1
0.0433308653333712 1
-0.0479841983224715 1
0.0020034335929138 1
0.109327079752619 0
-0.0572658816939331 1
-0.0390861066638367 1
0.051373677283694 1
0.0634708808293528 1
0.0565913461403146 1
-0.00363631847694425 1
0.00846528997479564 1
0.00869011446081978 1
-0.0184364170437451 1
-0.0289982161677327 1
0.0162704857654572 1
0.040700103347162 1
-0.0257244127226735 1
0.124928241321697 1
-0.00825892339884049 1
0.0340258955909165 1
0.0539081162615084 1
-0.0725860341705763 1
-0.000432582432154409 1
-0.0188972125462484 1
-0.00728511865441396 1
0.0249956680908009 1
0.0053297466701408 1
0.00173658524411889 1
-0.0326665818625924 1
0.00339759119644841 1
0.11430120876477 0
-0.0722817807103738 1
0.0161654698858043 1
0.0976049764534106 1
0.0195152110190337 1
-0.000742023680442057 1
-0.0333067268819764 1
-0.0953537277699838 0
0.0232631971467214 1
-0.0216417624540428 1
0.0779433256401808 1
-0.0203093361049954 1
-0.0140988357800194 1
0.0296694562322717 1
-0.043832178936346 1
0.0304628050565073 1
0.0642809267459505 1
-0.0128478561328876 1
0.103094868952399 0
-0.0407732144668604 1
0.0607523476165426 1
-0.0174208334262435 1
-0.030918879241845 1
-0.00513768979770063 1
0.0722898701381098 1
0.0500806562784622 1
0.0203924330755101 1
0.0263858700394753 1
0.0621019648545982 1
0.0459230224520616 1
-0.00867064056707866 1
-0.0537576265096316 1
0.0588133358133898 1
-0.0659551922165462 1
0.00638214766795017 1
-0.112165387240602 1
-0.0325321082486957 1
0.0048336062670568 1
-0.0588535520704496 1
0.105063685260486 0
0.0660782839488291 1
0.0247713994604038 1
-0.00495654074767563 1
-0.128756330217053 0
-0.047433067262838 1
0.00447273277166326 1
0.0497049730605857 1
0.0464576755411396 1
-0.000211638945952261 1
-0.0464781146790771 1
0.0381356616088022 1
-0.0442842539267391 1
-0.0290252073777895 1
-0.0569002483204642 1
-0.0410612501451805 1
-0.0395260333268939 1
0.0627584940503354 1
0.0272092081293325 1
-0.0188919270101118 1
0.0558319034591928 1
-0.0847732445705817 1
0.0348345414299738 1
-0.00702382525852372 1
0.0162793973909703 1
0.023923553513917 1
0.053809534506722 1
0.00263237689282516 1
0.0983509409747579 0
0.0302169831265674 1
-0.0113622189884664 1
0.0758543422483577 1
0.0180207123802257 1
-0.0183219066797113 1
-0.0825025018231486 1
-0.00914463571670006 1
-0.0397598872818302 1
0.0293926045522326 1
0.0166451812097094 1
0.0462991373816111 1
0.0614213160075925 1
0.0437101719650353 1
-0.0609377363076976 1
-0.000601133423821612 1
-0.0168734451176446 1
0.0248709294965596 1
0.00111529868343183 1
-0.0246012104112608 1
-0.0640122735042179 1
-0.0372309638805565 1
-0.062781535295488 1
0.0762478797475831 1
-0.011414616981001 1
-0.0437393251663553 1
0.00940140549708797 1
-0.0520139737625786 1
-0.0593646578139153 1
0.0188843102059368 1
-0.135397164303985 0
-0.0484447718346613 1
0.0525911009125403 1
0.105104366417466 1
-0.075165133212978 1
-0.0113439954520411 1
-0.0578220698691612 1
-0.0436874729544352 1
-0.0528311679517225 1
-0.0226748680489151 1
-0.0630374863707992 1
0.0429256865602711 1
0.0360001635214454 1
0.0134790184353552 1
-0.0687155689816991 1
-0.00889405063673403 1
0.0391310304432954 1
0.0934756353771964 0
0.0481154431647802 1
0.0193113332582579 1
-0.0272893588355279 1
0.0198306485795392 1
0.064666901154531 1
-0.0356777869788462 1
-0.0202464356935207 1
-0.0700210402968854 1
-0.108247343249213 0
-0.0190762281063029 1
-0.0164606809765514 1
0.0546579849013798 1
0.000302520464880151 1
-0.0207681032513467 1
0.0400584223078083 1
0.0444191227755495 1
-0.0204341847126564 1
0.0822408718208458 1
0.00941332763526399 1
0.0389939686061119 1
-0.0996611123558123 0
0.0277970563798003 1
0.0726576150798923 1
0.0381835404571161 1
-0.0216791814938855 1
0.16689989673045 0
0.113284305634009 0
0.0147466426040493 1
0.0371731289274219 1
0.00321521417667587 1
-0.0230443512619245 1
-0.0186411417231856 1
-0.00485336789557743 1
-0.106671781793414 0
0.0665831142268215 1
-0.00437215334069582 1
-0.08713236146843 1
-0.0295137720401184 1
0.0325316739334249 1
0.0329027336467469 1
-0.0323691681439758 1
-0.00716602700147692 1
-0.0117926203120732 1
-0.0174439378945853 1
-0.0191116823754276 1
-0.0969053621037118 0
0.00294742969870681 1
-0.0148499856595539 1
-0.00119791963417369 1
-0.0281245764728818 1
-0.117212307885586 0
-0.00286190546576074 1
-0.014241821877072 1
-0.015172143792633 1
-0.0523262044180097 1
-0.00304042999275712 1
0.0105783309148666 1
0.0145087066116098 1
0.114995756985682 0
0.0438087909007619 1
0.0665320214998195 1
-0.0337784815874718 1
0.0084339336881919 1
0.00759611171281981 1
-0.0966769498197599 0
0.023894502638499 1
-0.0992499645977018 1
0.0258220016271796 1
0.00282930494758185 1
-0.0676344786452646 1
0.0166570004751825 1
-0.111138499805168 0
0.0676952972918163 1
-0.0313361975470806 1
-0.0833640965583631 1
0.00473114456799573 1
-0.0559152069080645 1
0.0260242024275196 1
0.0586983832954163 1
0.0725540269359782 1
0.0195926256304389 1
-0.0274990173779726 1
-0.0694507419845418 1
0.0404348497156865 1
0.0275078644010073 1
0.0119563369889111 1
-0.0180298830158245 1
0.104632271051134 0
0.0101276738546283 1
-0.0648626383108121 1
0.039186282782699 1
-0.0461330481334155 1
0.0149286004037957 1
-0.0519460785391648 1
-0.0249872496583953 1
-0.012734984912018 1
0.0430397283178825 1
0.0354687523311025 1
0.0292688378695025 1
0.073815768953431 1
0.0212889470102437 1
0.0842956648129729 1
0.0528681621937758 1
0.0719701679501189 1
0.0442532074103426 1
0.027237965564628 1
-0.0527260340741465 1
-0.0468232160442807 1
-0.0148075939140914 1
-0.0233580188572671 1
0.0626753568895787 1
-0.098703727141802 0
0.00220259071750574 1
-0.0322209174531962 1
-0.0269806949946569 1
-0.03632309691904 1
-0.0947243185613129 0
-0.0151262849548333 1
-0.012477730851274 1
0.143299387839062 0
-0.0601761755419671 1
0.0294882084670067 1
0.0242767867851976 1
-0.0101693260913779 1
-0.0114669449381351 1
-0.0333855598863627 1
-0.0993495523597923 0
-0.0775457634446623 1
-0.046764932190989 1
0.0278547788402593 1
-0.00206569491128848 1
0.0264849898906722 1
-0.111832340339404 0
0.0205589392368093 1
0.0695913020458088 1
-0.00601291909986114 1
0.0118286426694425 1
-0.0158960887160455 1
-0.0104016818306434 1
0.00333446286613515 1
0.0587141702742519 1
0.0289096521311082 1
-0.0722105704363063 1
0.0532044729348818 1
0.0660622284266656 1
-0.0511372114021995 1
-0.0335987802916931 1
0.0606835594842018 1
-0.091984944700787 1
0.0086267961113357 1
0.0598197489289766 1
0.0647189653775151 1
-0.0307049252253013 1
-0.0411625911551729 1
-0.0561280218025153 1
-0.043641829135666 1
-0.0173797844609452 1
-0.0126885127708091 1
-0.0243158351498554 1
0.0522791854964693 1
-0.0846136482971876 1
-0.0203549866070846 1
0.0637844281475906 1
-0.00979365497333198 1
-0.0996703205085062 0
-0.0138751232981155 1
-0.0319655192756551 1
0.0260332066242042 1
-0.081929637731386 1
-0.0248953998530296 1
-0.000671217523523598 1
-0.0188037935927025 1
0.0173143059182156 1
0.0161038993109382 1
-0.0380549911180024 1
-0.0107455343476798 1
-0.0964546224605236 1
0.00671612287548037 1
0.0161891755948479 1
-0.0797611486012859 1
0.00980329746434421 1
-0.0349030435273555 1
0.0815115369431519 1
-0.0193001983720409 1
-0.0116652058995019 1
-0.0216090345881354 1
0.0698106575439042 1
-0.0015836622735567 1
0.00855596339215756 1
0.0651850150061883 1
0.0362061434594174 1
-0.00913946869745897 1
0.0484433901715382 1
0.0275848647886137 1
0.0169011556055273 1
-0.0222313989146654 1
-0.0433479869440754 1
0.097173774605314 1
-0.0351866496442137 1
-0.0588309965977117 1
0.0298079680254678 1
-0.0271637531359251 1
0.0359683180170367 1
-0.0514973298027067 1
0.0686478004305971 1
0.0793173632240646 1
0.0231169122021941 1
-0.041782320049853 1
-0.0534187988358929 1
0.0119894510132025 1
-0.0123360720974219 1
0.0672109423852066 1
-0.102180273539447 0
0.074609382334086 1
-0.0134240459588191 1
0.0351658038535973 1
0.116121713610036 0
0.0685227114033572 1
0.0158474570614189 1
-0.0800349814134865 1
-0.0484365682199944 1
0.0549002646541045 1
0.0203496306381633 1
0.0343025654509034 1
-0.0845694992489325 1
0.0103546957407585 1
-0.0801890350466374 1
0.0113974416358804 1
-0.0307962278661605 1
0.0371771051708786 1
-0.00753532058999168 1
-0.00184889741540147 1
0.000573320217350919 1
0.0633339975459106 1
0.0288436137905188 1
0.0199736138315839 1
-0.0500563587597602 1
-0.0468702250478043 1
0.0188550767252352 1
-0.0214224166676578 1
0.00792132747524333 1
-0.0315677763287674 1
0.0268790552435256 1
0.0292010790615356 1
0.0136843453359133 1
-0.131574495148508 0
-0.0678525987288004 1
0.00778715571733505 1
0.0271190839780607 1
0.0297714994726059 1
-0.106838806674862 0
-0.0437513559863795 1
-0.0331697156894018 1
0.0667365093081954 1
0.0577407737942406 1
-0.0353302664225306 1
0.0637116192489881 1
0.000601671591231529 1
-0.0468380558483776 1
0.0910415618458918 1
-0.0805082839108543 1
0.0606874570802221 1
-0.0664718712871628 1
-0.0478101703249087 1
0.0255841340407944 1
-0.035372043575454 1
0.00697601106288231 1
-0.0457706976043168 1
-0.0246555357025658 1
-0.0142416839240331 1
-0.010358007048663 1
-0.0220305583668818 1
-0.0739846158915888 1
0.0565181838613867 1
0.0894600265977317 1
0.00048931804797678 1
-0.0233675107706688 1
-0.088212304751879 1
-0.00183655014387684 1
-0.0829463471755511 1
-0.0259397152240141 1
0.0617953956128178 1
0.0281478366501367 1
-0.12295579057648 0
-0.0116878523784614 1
0.0587583902131358 1
-0.0318042652429407 1
-0.125315755140114 0
-0.040360307545917 1
-0.00674894644533106 1
-0.0113130951283139 1
0.0384426036407952 1
0.0803575883713258 1
-0.0132116439880101 1
0.0214905755665511 1
0.0626207713141793 1
-0.00669670369285762 1
0.0843940394673052 1
0.020031037184137 1
-0.0295355959583639 1
-0.0544023554008291 1
0.0404563522854681 1
-0.0734033189997802 1
0.0133049376420279 1
-0.00265569159254687 1
0.0290150127520046 1
0.0111426453966464 1
0.023257277058858 1
-0.0646495199894271 1
0.0290318381082573 1
0.00952594402846542 1
-0.0281169871109041 1
0.0466541056989026 1
-0.00156631077773995 1
0.082391685205655 1
-0.0266709729886564 1
0.0140632294179232 1
0.0283924854428792 1
-0.046857862122822 1
-0.083460656114846 1
0.0057221432856454 1
-0.0244655418790909 1
0.0410011053921318 1
-0.00435697860508289 1
0.017549634675462 1
-0.0470291829210796 1
-0.03043466482362 1
-0.0666840579287862 1
-0.0510672668955755 1
0.0167430302171431 1
0.0908494344583297 1
-0.0760573599107273 1
-0.0339089517738999 1
0.0444001741353718 1
0.00711182799321839 1
0.0594264792060292 1
-0.0750490347817834 1
-0.0110449670737192 1
-0.0305474385264574 1
0.0569731523046633 1
0.0722937552199195 1
0.0112177474077811 1
-0.0204451342825599 1
0.079050197633075 1
-0.0152684257755401 1
0.0624573199149295 1
-0.0747862537653313 1
-0.0610149272906994 1
-0.00747078256720429 1
-0.00144029608657841 1
0.0256768592427852 1
-0.0838669679783431 1
-0.00949902225482575 1
-0.0236043530317485 1
0.0437970796293669 1
-0.00927323018441865 1
-0.0346890032210289 1
-0.000967640825318124 1
-0.0298396507198608 1
0.0325778050104838 1
-0.0123943446695526 1
-0.0663698069912426 1
-0.0617584364583086 1
0.0522327251530493 1
0.0320649900599031 1
0.0972605770221493 0
-0.0819579773517747 1
0.0869767266278959 1
0.0014619021683829 1
-0.00997303067561825 1
-0.0497018533961942 1
-0.0407097665260994 1
-0.0480412305697781 1
0.0151001314881322 1
0.0290385925049007 1
-0.0801879790423649 1
0.00549465998446487 1
-0.0354262813301713 1
0.013721615090904 1
0.107271707840223 0
0.0281097145230656 1
0.0267929945065829 1
-0.0386053659304292 1
-0.0318490999625281 1
0.025773143143769 1
0.0611395357735281 1
0.0546827474796327 1
-0.0393488882045237 1
0.0240935121735332 1
0.0199191832012159 1
0.00143951292991286 1
-0.0817769288604691 1
-0.0410645068099368 1
0.0651044541503189 1
0.0789266611275279 1
-0.0459615160292173 1
-0.014541239269534 1
0.00223737780352145 1
0.00103307339972693 1
0.0275387410950321 1
0.0789778758833414 1
0.052736455310341 1
-0.0883152337184596 1
0.0829869996433498 1
0.0294530098447525 1
0.0756097648201665 1
-0.050786720106815 1
0.111147017649841 0
0.047752311054643 1
0.0236866744537558 1
-0.0217341016780817 1
0.00161137435117754 1
-0.0186786768893702 1
-0.0096132321237959 1
0.00488520126650818 1
-0.0633957137520458 1
-0.0678781179670448 1
-0.0928769711005383 0
-0.0414176417736713 1
-0.00667320325064432 1
-0.000371884721199128 1
-0.0102732933697398 1
-0.0419450400552054 1
-0.0484012793040365 1
-0.0110343477471371 1
-0.0522050686404184 1
-0.0517532735446872 1
-0.00771564279173194 1
-0.00998783116725631 1
-0.018461718145257 1
0.00362965043084001 1
-0.015603483027446 1
-0.0320585502790951 1
0.0671392484105589 1
0.005570030748904 1
-0.060218783697999 1
-0.0960632068360059 0
0.0299228642520042 1
-0.0297811941501907 1
-0.013780388232777 1
0.0361397481598422 1
-0.0154328269192689 1
-0.0449413983093386 1
-0.0300851567379491 1
0.0773188812833695 1
0.0162292064001562 1
0.0363437345467061 1
-0.0474112868243786 1
-0.00104634232280607 1
-0.00166067842274363 1
-0.000571038598934766 1
-0.0149717246213375 1
0.0103704594945958 1
-0.00871356405641557 1
-0.0235040166811869 1
-0.013474078233237 1
-0.019094142103633 1
-0.00713913547917753 1
-0.0156198465022022 1
0.0207280690633288 1
0.0411973243650939 1
0.0366984812250938 1
-0.0552916834511632 1
0.0078036812077319 1
-0.0112790514885376 1
0.0685361657832297 1
-0.0256626546372674 1
-0.0147296297996931 1
0.0503847199844316 1
-0.0389775803988001 1
0.0726650445134132 1
0.0230980098771398 1
0.0277508687509581 1
0.0427551154665475 1
0.0850423092808754 1
-0.000259237413454592 1
0.00357238808508917 1
0.0249179893771274 1
-0.0499849963474428 1
0.0113685887542053 1
-0.00444509895680406 1
-0.00933317738485064 1
-0.0485331627614783 1
-0.0272667524979457 1
0.0305901764504712 1
-0.0233252832060961 1
0.0520382069077006 1
-0.018844233139463 1
0.0356775622234733 1
0.0398848489031494 1
-0.0484897982683969 1
-0.0578225952380462 1
0.00832251363614666 1
0.0369415039878405 1
0.118423584470645 0
-0.0175139867328498 1
-0.0389355787555855 1
-0.0206402647817981 1
0.0153369121375466 1
0.0321615322960592 1
-0.0716189867701612 1
-0.0415792231443345 1
-0.0112833417126079 1
0.0767668103300283 1
-0.123254930702735 0
0.0363067651582046 1
-0.0910880192315575 1
0.0696161255762604 1
0.0174348708804649 1
-0.0340561890213287 1
-0.076692908998971 1
-0.0171087825701552 1
0.0818586261466059 1
-0.0343796261787369 1
0.0334299705216801 1
0.0771874667824771 1
0.0725797046529822 1
0.0208174120695003 1
-0.00934460867658499 1
-0.037904667851174 1
-0.0349528650271816 1
0.0050612975404757 1
0.0045519208414112 1
0.0222905144675002 1
0.0207237218021251 1
-0.037083350466141 1
-0.0364523265591444 1
0.00647429822445645 1
0.0290281039723686 1
0.0568579416211 1
-0.00442762363441666 1
-0.0337489389228359 1
0.0323450515219438 1
-0.0574641907774709 1
-0.0162253813200829 1
0.0609081271492053 1
0.028376708647038 1
-0.00496039306346348 1
0.0768034357758744 1
0.0362247341062703 1
-0.00304365645363775 1
0.0552127583172723 1
-0.0509789097433221 1
-0.00536582693712857 1
0.0201064642984999 1
-0.0700046665523741 1
0.0462009189033369 1
-0.0283562696634812 1
-0.00253299743878952 1
-0.00330955187084732 1
0.0339941817591305 1
0.0165096483365695 1
0.0195469140671293 1
-0.0111769660138728 1
-0.0434334527237204 1
0.0413691988801961 1
-0.0839072379635493 1
-0.0168405927062537 1
-0.122443899658355 0
-0.047194712369756 1
0.0421599957346623 1
-0.0375739114310334 1
0.00587064526173383 1
0.055588112383051 1
-0.0512939548881607 1
-0.0446977319173139 1
-0.0184856873993396 1
0.0185850075167913 1
-0.0126169118524906 1
-0.0209025606059617 1
0.0919191019272264 0
-0.0119484260529835 1
0.0194941325871037 1
0.0879831459076978 1
-0.0245289735727094 1
0.0404776873646115 1
0.00147309965440786 1
0.0484711826897112 1
0.0737447372451703 1
0.0434095578288674 1
-0.0523853868136732 1
0.0808742418474062 1
-0.0493163443482077 1
-0.0582243408200786 1
-0.00288479361103318 1
-0.0216151360377997 1
-0.0507267690385199 1
-0.0102857371351773 1
-0.0385735545784239 1
0.0242779616738661 1
-0.0229219367812271 1
0.0020045936694267 1
-0.0849385209918231 1
0.0336614288284 1
0.0127628362721055 1
-0.00214144453141356 1
-0.0724906440159541 1
0.0558763698545681 1
0.00920615778919787 1
0.0493409692059813 1
0.00214486359560288 1
-0.0201961392762139 1
0.000578007037333971 1
-0.0572082715865456 1
-0.00952139840476874 1
0.0587941286503606 1
-0.0484067873659088 1
0.0965761225498954 1
0.00275453067002193 1
-0.0455811630501568 1
-0.0179865452783656 1
0.000853305551957357 1
-0.0653108567394473 1
-0.0665395479794616 1
0.0170794758333787 1
-0.0570626918974665 1
-0.0169661622898792 1
-0.00587352871430646 1
0.0353864884405189 1
0.0852898001425571 1
0.0167865054307216 1
-0.0394034368389149 1
0.0537816487770531 1
-0.0776617313396376 1
-0.015200051564667 1
0.00288117143285622 1
-0.00136784733391615 1
-0.0219052355388734 1
0.0848832377641492 1
0.00288871681180674 1
0.0337652551803605 1
0.0133042883887954 1
0.00444713324937492 1
0.128781625828108 0
-0.0854378440904049 1
0.0198323848375289 1
-0.0511468633152181 1
-0.0407556113716038 1
-0.0370542996916701 1
0.0110160542396799 1
0.0997328522738289 0
-0.0321669792235416 1
-0.0227548950656342 1
-0.00715426540632315 1
0.0678977166859306 1
0.038169185987252 1
0.0557315826245032 1
-0.0862856813130534 1
0.00255452705029659 1
0.0169472063000582 1
-0.0678027392494997 1
0.0199706588922634 1
-0.0626643001147305 1
-0.0335261205601304 1
0.0331526831787898 1
0.00769379915570399 1
-0.0683938381962424 1
0.010303222986936 1
-0.0361847684103306 1
