# Supplementary material for: Bias caused by sampling error in meta-analysis with small sample sizes
Source: PLoS One. 2018 Sep 13;13(9):e0204056. doi: 10.1371/journal.pone.0204056 (PMC6136825; doi:10.1371/journal.pone.0204056)
Supplement: S7 File — (ZIP) [file pone.0204056.s007.zip › results N = 10 theta = 0 tau = 0 sz = 5-10.txt]

"dl.theta" "dl.cp"
0.0709443811399877 1
0.162864467766055 1
0.0758181998632108 1
-0.131106697217079 1
0.109623530116728 1
-0.0496974918401265 1
0.0494134348937185 1
-0.00802953173640786 1
-0.011931957096091 1
0.0988835543945559 1
0.0590178266989615 1
-0.244545857049689 0
-0.258191723354088 0
0.0323808328335711 1
-0.171765118388618 1
0.153413931304863 1
-0.11971483545516 1
0.033337308668142 1
-0.16082101935863 1
-0.00494375535166227 1
-0.117132221488443 1
-0.0871484247568951 1
0.029808881998881 1
-0.0685880251925657 1
-0.106497137407913 1
0.0272932685981625 1
0.0127816512006787 1
-0.202200838603324 0
-0.0890604734826729 1
-0.012802591309302 1
-0.0361259906689699 1
-0.00752648838771447 1
-0.0802287810396551 1
0.126721881875895 1
0.182021713476642 1
0.109452152125017 1
-0.0497299928467247 1
-0.0337495474513873 1
0.0498681840039356 1
0.0562575965099683 1
0.0799847384081361 1
0.0467336872589139 1
0.134081823801618 1
0.127989300732872 1
-0.141260281058257 1
0.0209365336069759 1
-0.0229818047945802 1
-0.17938104969789 1
0.00181622990706727 1
0.167823865368875 1
0.111703449599598 1
-0.157215792482078 1
0.0702440634764761 1
0.0597276295929375 1
0.22784965079332 0
0.254169318932585 0
0.107578047301632 1
0.0427147962095542 1
0.0571357935739436 1
0.0410982413891211 1
0.138390503270862 1
0.117893725556147 1
-0.00705211750926298 1
0.179345050959185 1
0.0639920047888308 1
-0.0117684529142735 1
0.0263297398718639 1
-0.0382030277778846 1
0.0902649806450652 1
-0.0622942094249181 1
-0.0620105024466955 1
-0.0101487326471404 1
-0.00980913674990409 1
-0.0651904363337089 1
-0.0917611479460112 1
0.0946622842466856 1
0.0334690710719094 1
0.126121850524369 1
0.250797040682418 0
0.268649400227888 0
-0.0333262716871584 1
0.174662606114401 1
0.105439265232722 1
-0.0184388669163816 1
0.0639445459725398 1
-0.0283461557071708 1
-0.18835568825666 1
0.0965676730533904 1
-0.00426095284464928 1
0.00790270451017515 1
0.0105042325530191 1
0.257820543288278 0
-0.0814342755530821 1
-0.221566397580663 0
0.0531447763923487 1
0.106226413898507 1
0.00265493569994109 1
-0.0760909905488434 1
0.0701432020060753 1
-0.00805026983927218 1
-0.0645487553303763 1
0.0592638805078345 1
0.0325081126311387 1
-0.159730869566437 1
0.043371243207509 1
0.00967183610046554 1
0.0148227369060211 1
0.0148678981612679 1
0.223189544610755 1
0.246603329417827 0
0.14072812471652 1
-0.0411694393016417 1
0.0840268652179867 1
0.21483444174598 1
-0.227615608070078 0
0.0635760674767918 1
0.0737314252757507 1
-0.0917970518166758 1
0.250243966620687 0
0.108715731548282 1
0.0343023746200053 1
0.0547311013821188 1
0.0285541440083751 1
0.0345368193256297 1
0.145834086800134 1
-0.162261639834189 1
-0.0688347294693087 1
0.116502243130551 1
0.0762950405174553 1
0.141131576599817 1
-0.0545316071018968 1
0.137770751655937 1
0.0704280214146996 1
0.0389748790591949 1
0.013383941426992 1
0.146590527112461 1
-0.0772723986656233 1
-0.0276285467476877 1
0.00937012315113599 1
-0.229045454337409 0
0.0959808149955542 1
0.056958560498848 1
0.0957623987362464 1
0.0266979364777665 1
-0.0852779398313048 1
-0.0970159755989588 1
-0.0476300013334084 1
0.0432485049003665 1
0.0947387358928119 1
0.0264165228277946 1
-0.0453445780666539 1
-0.016179312026392 1
0.101201215095105 1
0.0282436678019395 1
-0.097288658993797 1
-0.0277648972392485 1
0.14850429703361 1
0.00821433469032645 1
0.263793882828965 0
0.0497209524559125 1
0.0664609447344612 1
-0.014950173985645 1
-0.087264341351934 1
-0.0478202228871484 1
-0.091958155517863 1
-0.0920346893980978 1
0.0553760609073647 1
0.0351275746440125 1
0.0159259704257351 1
-0.108300481343271 1
0.14111120526455 1
-0.0281345670885595 1
-0.094562948070624 1
-0.209682227198008 0
-0.0635947205714854 1
-0.225038583838431 0
0.143102526257805 1
-0.124212525886138 1
-0.0220728253071055 1
0.0029174485200163 1
-0.0167499100316512 1
-0.127157780702654 1
-0.0734773384269756 1
0.0667116585325607 1
0.00851432500315956 1
-0.129625988240334 1
-0.0030409541359693 1
-0.111028463984124 1
0.110252967804267 1
0.025270120044309 1
-0.335301471395989 0
0.231212144262871 0
0.111419530884862 1
0.0900150939951113 1
0.134525105009017 1
-0.109355312586199 1
-0.17763592223754 1
0.0182737778861015 1
0.0733225881225442 1
-0.0303250433002485 1
-0.255590515400067 0
-0.0586398096272283 1
0.0381036663931412 1
-0.0924722444950036 1
-0.0284390874986449 1
0.0430846613782195 1
0.1652690523855 1
0.0507000217186047 1
0.0162714077929682 1
-0.0146901593310555 1
-0.163881333734725 1
-0.176109098599849 1
-0.0432142155434292 1
0.134315782375831 1
-0.0195765034998306 1
-0.232355676808611 0
0.074378582196409 1
-0.0750976407948722 1
-0.07115234567191 1
-0.174213131869916 1
0.145991994146037 1
0.117061703248554 1
-0.116166242986776 1
-0.171575783825244 1
-0.244333968938504 0
0.060088390902666 1
0.0498373812095369 1
-0.0497554545053453 1
-0.0939079843210542 1
0.054046698686647 1
0.00851622801451979 1
0.0475107822829743 1
-0.12501783343161 1
-0.0761677448482197 1
0.112306985645483 1
-0.0889338964270802 1
-0.0592195936652639 1
0.0195360998301928 1
-0.0722661033581888 1
-0.0725781029083702 1
-0.0165948389475819 1
-0.0248713673427849 1
-0.135296807580123 1
-0.186462486985814 1
0.141918765343266 1
0.154375054533173 1
0.214799054964802 0
0.0751487242579512 1
0.0711201646356673 1
-0.0978929115975452 1
0.0436431884991624 1
0.140016427855958 1
-0.135753205051651 1
0.0546790198389696 1
0.167396941214736 1
0.144356813959205 1
-0.100613915906612 1
0.0402507191537553 1
-0.153708143987851 1
0.0539535482798485 1
-0.0315266055771724 1
0.0764350126711669 1
0.10322580298789 1
-0.0204412669964486 1
0.0703602719778885 1
-0.136619534978579 1
-0.153167651107568 1
0.168788414316549 1
0.0302343515291037 1
-0.0884304134646794 1
0.026273203135621 1
0.0094081036748222 1
-0.233059519988238 1
-0.154639258313776 1
-0.117739436415083 1
0.0599665821023784 1
-0.155354908650388 1
0.0186461350519191 1
-0.232747574592931 0
-0.0811623442160097 1
0.135485764717321 1
-0.0119798606900594 1
-0.0205226915955083 1
-0.0153497007903575 1
0.0204385558338768 1
0.0154491773356405 1
0.185202866765394 1
-0.0359820158391493 1
0.0129404952592119 1
-0.26871068562909 0
0.00886662096918297 1
-0.0585404167174546 1
-0.0985062376293158 1
-0.0880375628432477 1
0.0107078899683043 1
0.0551946023038327 1
-0.014995207377759 1
-0.10006213882339 1
0.0457855558724742 1
-0.0301864555743841 1
-0.0182899026104635 1
0.0708857966206716 1
0.0351121052841915 1
-0.0740981118891426 1
0.022734256222569 1
-0.11418100823286 1
-0.119437246977979 1
-0.161047787221494 1
0.00119286419015316 1
0.0176146761366117 1
0.130896460599696 1
0.139616506491743 1
-0.0766494428922821 1
-0.0451173030992108 1
0.0988183699663092 1
0.111015327240967 1
-0.120024281038388 1
-0.00173024657962002 1
0.0768853660986945 1
-0.141517005551785 1
0.155398773643308 1
-0.198239198506131 1
-0.0837305418407281 1
-0.0195570392847376 1
-0.11395516337255 1
-0.202171901338765 1
0.164976655781029 1
-0.00349594919221502 1
0.0573682846783199 1
0.0614143567669973 1
-0.161636668669797 1
0.0541226580666458 1
-0.061886340819915 1
0.274173512813571 0
0.00334351316928168 1
-0.0047717520419034 1
0.115637239317458 1
0.113880986548711 1
-0.0724512941197839 1
0.0350663908831726 1
0.0493976009960089 1
-0.0604387506207424 1
-0.0226230774975459 1
-0.101014489393887 1
-0.0678200427715974 1
0.141219347284443 1
-0.149233715723484 1
0.0820135284708611 1
-0.291589448951543 0
-0.121158191832419 1
0.0281902351308409 1
0.064197803423803 1
-0.0756684535426798 1
0.0462913415921185 1
0.0294107207198468 1
-0.0809837031523062 1
-0.0235726992320176 1
0.0711202354204672 1
-0.0549448337751957 1
-0.0766628751679568 1
0.0783842051293632 1
0.0278353941961692 1
-0.00442644914011015 1
0.234386039416611 0
0.0242758574278298 1
0.056032175469668 1
0.0721908145140983 1
0.0633763738240367 1
-0.0810476682934677 1
0.113991243956155 1
-0.0639884292152284 1
0.0325667641494931 1
0.170827511339262 1
-0.0697108027485842 1
0.224379166260567 0
0.046771833357489 1
-0.155885253142572 1
0.0530388356166651 1
-0.0371570036730033 1
0.160082747042808 1
-0.135632626907582 1
0.00026101400787513 1
0.0412461110576595 1
0.223170171650618 0
0.0780498165177619 1
0.0230375921637745 1
-0.218373104312805 0
-0.0554000656109678 1
-0.0278570228751399 1
-0.155941622105387 1
0.0006607691254365 1
-0.105236753210648 1
-0.0292973579948971 1
0.0253267375703901 1
0.0846554661969768 1
0.119914088962198 1
-0.167878559446907 1
-0.252974814874352 0
-0.0365242868541314 1
0.0768054948486121 1
0.173643142834102 1
-0.0122768769519864 1
-0.0486497999622078 1
-0.0881279633198674 1
0.047356705354385 1
0.147253684236499 1
0.06033202355245 1
0.152416010294747 1
0.0543929085118476 1
-0.102569927358134 1
-0.0671309523269297 1
-0.253627803609086 1
-0.223854870277174 0
0.00501553927136926 1
0.044741206380708 1
-0.102723477647675 1
0.0259072030595309 1
-0.0324265357043429 1
-0.0245331276630655 1
-0.0124688083970003 1
-0.0764920576010091 1
0.112786931667821 1
0.0414066982840464 1
-0.0596798165082981 1
-0.0510969466373486 1
-0.0209739521102223 1
-0.140249510482114 1
-0.127301858661311 1
0.108851203330974 1
-0.125873734226635 1
-0.137363770111506 1
0.146514595886738 1
-0.0765085746174254 1
0.0603273343865102 1
0.0434471505691889 1
0.0319695845913632 1
0.0873964174493267 1
-0.0913853067525419 1
-0.039463806598524 1
0.0277389164818327 1
0.12614214613896 1
0.110643716729097 1
0.208425981168594 0
0.0785738831123747 1
0.073364180849207 1
0.0234761865930893 1
-0.133413751938638 1
0.156999221239084 1
0.0399114416528959 1
0.080727807279988 1
-0.116569177129265 1
0.0216997200978264 1
0.0456323358362201 1
0.153068402692645 1
0.119794546026389 1
-0.0143617075505368 1
0.120891228930517 1
0.0935478493100433 1
0.104419104821881 1
-0.00415647723736537 1
0.00429909686522485 1
0.117789917453692 1
0.0366350060742527 1
0.250291165637153 0
-0.0927553495622948 1
-0.0468139502119721 1
0.160934317212086 1
-0.0352700488962319 1
-0.0561295056838323 1
0.0749122136878874 1
-0.0360692119746064 1
-0.0114963235255996 1
-0.0609734030528139 1
0.0835631946354414 1
0.0568001469286603 1
0.0611825829844726 1
-0.0619630670220962 1
0.00278383685485862 1
0.0815396490584386 1
-0.149094323777953 1
-0.204447064961736 1
0.117265944497765 1
0.216109277871105 1
-0.013435140817304 1
-0.0874344228065413 1
0.0325116471510833 1
0.169551626666567 1
0.0864107260613402 1
-0.0908916249018153 1
-0.201610214296432 0
0.0288057012267485 1
-0.0467597673299946 1
-0.175554278083692 1
-0.0587868847523858 1
0.0224788821813999 1
-0.193261906371821 1
0.021001770980546 1
-0.0175266022093698 1
-0.117181691169101 1
-0.0276891489074404 1
0.0898998285734998 1
0.125154573194524 1
-0.126192240576197 1
-0.121171609935543 1
0.0479487583497093 1
-0.0399285614336228 1
0.039817050009766 1
-0.0862628671784505 1
0.190134057971394 1
0.0283726443222352 1
-0.0461089798636827 1
-0.137928855986791 1
0.0727992466878984 1
0.0483618569936174 1
0.0633201342825552 1
-0.12784562769095 1
0.0230976583458448 1
0.00732469195674607 1
0.114694743388254 1
-0.120885768481561 1
-0.0402043901941788 1
-0.135911418410002 1
0.0190494615146329 1
-0.043847868175178 1
0.0415730039866527 1
0.131457365976337 1
-0.0203405889105488 1
-0.0408325436272484 1
0.0523138435005154 1
0.0509361727708091 1
-0.222553270665292 1
0.138942679795857 1
-0.0638449482737724 1
0.0181772283718942 1
-0.0386077022152866 1
0.0192864630715848 1
0.0884201680045164 1
0.0824329271149402 1
0.0204142283682396 1
0.155884324466352 1
0.0234391868074889 1
-0.0302585950428241 1
0.0131117519639213 1
-0.0702839234900997 1
-0.0975998146422443 1
-0.0589464068224103 1
0.044828224364569 1
-0.0511455731294851 1
-0.130759444853419 1
0.11702814105583 1
-0.0530369949294748 1
0.0871276884483553 1
0.112828951215672 1
-0.0315774749976621 1
0.122992548125986 1
-0.0427517978481937 1
0.0274483682495084 1
0.0688948599814365 1
0.100950409791741 1
-0.0767854286737675 1
-0.0136848066508018 1
-0.202147435926733 1
-0.0675747794801035 1
-0.0875637085768624 1
-0.246434757247171 0
0.0401736735325319 1
0.056029908522207 1
-0.116387451227162 1
-0.162590857781058 1
0.195586818103402 1
-0.141199874995503 1
-0.15617359822614 1
-0.0962361646068806 1
-0.158590631837733 1
-0.0444649318923232 1
-0.132770438896639 1
0.245136474853229 0
-0.131500585225314 1
-0.176656303468113 1
0.0242197540614493 1
-0.107108364985458 1
-0.122720428291122 1
-0.0151385848106842 1
0.0425906506270567 1
0.137997668281807 1
0.10795717699281 1
-0.0565398470460499 1
0.0799157493477524 1
-0.0320781240180624 1
-0.131416787197138 1
-0.0248351310801841 1
-0.041228127890644 1
0.37158676130479 0
0.137913062037348 1
-0.0743498119173887 1
-0.0340459810446091 1
-0.207628842030427 1
-0.0392604801733783 1
0.104762408286005 1
-0.0242885353968217 1
-0.127575481324695 1
0.120476121471948 1
0.111132449305189 1
-0.217072059476263 0
-0.189805720673737 1
-0.0677525761497035 1
0.0877906370665673 1
0.134541270116104 1
-0.152824531274193 1
0.0669907143355354 1
0.0313427327080906 1
-0.234594324144746 0
0.0825704495492932 1
-0.115435755252866 1
-0.0103006861334969 1
-0.0103832321548849 1
0.0126420394307924 1
-0.0479051335167473 1
0.0607777360406967 1
0.0751657631571662 1
0.075256193527013 1
0.0437453093645946 1
0.12899905825401 1
0.111025644022623 1
-0.0623308111221714 1
-0.12546183034217 1
-0.206755835132687 0
0.107188138022596 1
-0.0573742992482741 1
0.0119760572471042 1
0.0338016241014749 1
-0.000806308711617063 1
0.0460508498613496 1
-0.168803047782798 1
-0.0370072647861682 1
-0.0259865886438099 1
-0.0574227418422412 1
0.0329997834077928 1
-0.100676243728984 1
-0.0602608586576009 1
0.0369959368803289 1
0.0318429058667098 1
0.0649103690279325 1
0.104301812261057 1
0.0946122022952103 1
0.120202945100526 1
-0.13345517407915 1
-0.106352177522663 1
-0.0342235948951172 1
0.0120940301527406 1
-0.0497927131214093 1
-0.0744177939728037 1
-0.0195919603233157 1
-0.09795309851543 1
-0.126938122311213 1
0.0564260449982527 1
0.0643568555382997 1
-0.00464332422059451 1
-0.0291457752033065 1
0.00914730798821746 1
-0.0422274298445595 1
-0.0880517709693342 1
0.0714020085512668 1
-0.20707198101807 0
0.151530624010872 1
-0.0902012816153796 1
0.0636094667659097 1
0.0172770241040359 1
0.0692086021407796 1
0.015691413063983 1
-0.230179195459179 0
-0.0586788969992863 1
0.15393904173909 1
0.114108070960483 1
0.0687764074477249 1
0.0935548830336261 1
0.187576347420172 1
0.166239747555793 1
0.0122598616793217 1
-0.0371256174296446 1
0.00271587073776369 1
-0.0595553760925454 1
-0.159941628480322 1
-0.0381819724159225 1
-0.102042836311539 1
0.0648268479943685 1
-0.0584805715099221 1
0.0716998098701925 1
-0.135584241378359 1
0.0474211769803555 1
0.0486117438960276 1
-0.00843538608370061 1
-0.0770124388446964 1
0.147768753532648 1
-0.0725720882512403 1
-0.0686136221621977 1
-0.0243479663301774 1
-0.103107255240429 1
0.255637091349363 0
0.0841698267260401 1
-0.108540483655286 1
0.055030134967012 1
-0.0269330057567704 1
0.0548152949636462 1
-0.00645113036906172 1
-0.00271091985803926 1
0.0701897968087881 1
0.0392473692733843 1
0.00705598278990413 1
0.149495222765848 1
0.0248942080053847 1
0.00326688813356933 1
0.108527444336768 1
-0.0680249926197469 1
-0.138739634714905 1
-0.127117292453446 1
-0.0538651421914591 1
-0.0786961354667891 1
-0.0138923970725637 1
0.0107933920145036 1
-0.0605016507332619 1
0.103728694833145 1
-0.0988617457026572 1
-0.0507563915000197 1
0.1668017702809 1
0.0773861565836592 1
0.159101372660586 1
-0.0875798150451286 1
0.110593725188316 1
0.112942095030747 1
-0.0802886897518107 1
0.028283970223284 1
0.0354645376847854 1
0.0771501674544216 1
-0.0365057552464702 1
0.0212508822159118 1
-0.0279829656370175 1
-0.0246714112788826 1
0.000118811204816653 1
0.0441096697722515 1
0.171094558629347 1
0.0272016376739925 1
-0.188734291521541 0
0.140504850628492 1
-0.0727993994109402 1
0.0869753627804729 1
-0.0876523559297346 1
0.159515777524165 1
0.0555347966842025 1
0.00990680919896537 1
-0.00341085325823852 1
-0.0429777221742848 1
-0.0845710573066054 1
-0.0757689111476742 1
-0.17479183194035 1
-0.0267310082022347 1
0.00409781860051677 1
-0.0913983653235264 1
0.156444688778136 1
-0.0854156613180177 1
-0.14204574339627 1
0.0226127125897338 1
-0.0745998040794891 1
0.0310440345714706 1
0.0392924227864887 1
-0.102340250092008 1
-0.0426201502413302 1
0.0450484063944214 1
-0.020154350542958 1
-0.0127099933750507 1
-0.254861443223637 0
0.140412510155178 1
-0.12646013080873 1
-0.0111012609181383 1
-0.0228348504955115 1
-0.0463041609916639 1
0.0524753581736497 1
-0.0525018685539777 1
-0.230276430254468 0
-0.376828453959428 0
0.10141206566019 1
-0.0457182885253876 1
-0.0217939578612512 1
-0.053795242995191 1
0.0551543793079393 1
0.0917275509909094 1
0.00284547339118289 1
0.213893695947441 1
-0.102727363363419 1
-0.132423483308271 1
0.172058497104646 1
0.0254701161294195 1
0.0345422890189742 1
-0.161267308029391 1
0.0998882603981899 1
0.0575638235239123 1
0.027299240251592 1
0.0232868129271005 1
0.005529270627395 1
0.0318420725426053 1
-0.0720416385984121 1
0.0828918769654813 1
-0.0105743616936665 1
-0.0301288348960864 1
0.0724129115663987 1
-0.0604887488911039 1
0.312626446150559 0
-0.0144468453412255 1
0.22964399149795 0
-0.0179693963074257 1
-0.0259275066427555 1
-0.0216191668232865 1
0.200098765660733 1
0.131132734681763 1
0.0648408652704108 1
-0.0895587401646416 1
-0.0346210914268287 1
0.0173792634690217 1
0.0821404251693039 1
0.075882786958716 1
0.0669641033596858 1
-0.0794591772788528 1
-0.0991091456749363 1
-0.109332718312426 1
0.111765079864694 1
0.0586799656404759 1
0.0946596536864978 1
0.0863601325426226 1
-0.0749643465475966 1
0.0430259319089882 1
-0.131164293260694 1
-0.0704801751541438 1
0.00967423713470357 1
0.0508478664588579 1
0.0109410978118055 1
0.0155551967192998 1
0.0797067276944605 1
0.00557181389575638 1
-0.109006363318973 1
0.100926860597178 1
-0.170573574806621 1
0.0517938163262886 1
0.0159520327603431 1
-0.0628765439897291 1
-0.142085622398387 1
0.221341853657999 1
0.145164260700171 1
0.0114874785118582 1
-0.0817577626084184 1
0.0757532859706849 1
0.0592526609315306 1
0.0248954665847637 1
-0.0483399055836904 1
0.120161510007421 1
0.0884042451081637 1
-0.0939045237819873 1
0.0317162039983464 1
-0.133695904760775 1
-0.100313587271938 1
0.140602139850861 1
-0.119893299602429 1
-0.0645850021538585 1
0.0340945883313605 1
0.166270326669914 1
-0.190785052500941 1
-0.127315475791362 1
0.0017185029022076 1
-0.190970956925945 1
-0.0470953812830229 1
-0.110595718486158 1
0.0186794777115051 1
0.0860898376230042 1
0.0963054448042546 1
0.000982489891240916 1
0.0965358705374072 1
0.199075787022264 0
-0.037815450617793 1
0.0287880101629718 1
0.105268944024399 1
-0.0183778350351582 1
0.109158217643387 1
0.0859591953630974 1
-0.0307065527277216 1
0.0626389536055465 1
0.195002134318252 0
0.0632509225877517 1
0.027362593384264 1
-0.106194797949839 1
-0.0430056879794069 1
-0.158445195487937 1
-0.0412739587596236 1
-0.127256753902065 1
0.121259832049858 1
-0.0844952478678573 1
-0.099204091052083 1
-0.0150768970356535 1
-0.133542863566324 1
0.0289661151494539 1
0.0104266183346033 1
0.0865675621766448 1
-0.0551519377027884 1
-0.102587496316142 1
0.127987873754404 1
0.0523044972878295 1
-0.138798794040593 1
-0.133931728651245 1
0.0128132692127706 1
0.0261752005709279 1
-0.122246921724904 1
0.0309521456066603 1
0.061141527233139 1
0.0606284858754192 1
0.0262385074778968 1
-0.280189725018612 0
-0.0373065658029308 1
0.0523762154323655 1
0.0242807650941984 1
-0.0117996411130908 1
-0.0326235408919044 1
-0.106230400007419 1
-0.0466323164015186 1
0.00558712271630219 1
0.170689538191456 1
-0.0761196920848364 1
0.0738663974508728 1
0.00381967186851615 1
0.062039051836119 1
-0.0373078921583204 1
-0.0778286249014149 1
-0.161323224750298 1
-0.0509099116653133 1
-0.0566164754684376 1
0.146884503439863 1
0.148839547675696 1
0.0262218392541359 1
-0.173213391790125 1
-0.0268860583578619 1
0.158923754978041 1
0.116404217205481 1
-0.103745055075607 1
0.173424239283944 1
-0.017016415327583 1
0.0656279553242386 1
0.134731681788159 1
-0.0417763505579336 1
0.0512438038214418 1
0.0346316417783973 1
0.021442987636568 1
0.0185656913948196 1
0.097511770845434 1
0.0604454265610292 1
0.192962490285691 1
-0.0490998631508824 1
0.145829878708773 1
-0.103314799568965 1
-0.174750818783781 1
0.0972218803896601 1
-0.0794508124526098 1
0.0653979489649921 1
-0.0252151449565352 1
-0.0162068277092546 1
-0.170908612807345 1
0.0824054420843593 1
-0.0532089954053871 1
-0.0414725457499445 1
-0.38582113042714 0
-0.0672809675099151 1
0.0257983331830084 1
0.219434686217338 1
0.0135625242433424 1
0.0746672923236652 1
0.299337325182821 0
0.0264683656401052 1
0.169956462752184 1
0.0787486730754256 1
0.147803126426102 1
0.16803770993939 1
0.127870752500852 1
0.204153307953834 0
0.000796075139611802 1
0.0489397128097207 1
-0.155056846553342 1
0.0911435121877275 1
-0.0995530762158735 1
-0.0159570469492534 1
-0.0682751467292741 1
0.0342436167228134 1
-0.182545896775249 1
-0.131054872996546 1
0.0734375732294957 1
-0.140169330928935 1
0.0659779068059156 1
0.02838584973108 1
-0.10345521295238 1
0.119314321675321 1
0.0706718167962334 1
0.051138610483797 1
-0.224160441086656 0
-0.116470164404786 1
-0.152500667011565 1
0.267328616658954 0
0.0180785408961081 1
-0.0999866683373097 1
0.0665698091909504 1
0.0607996810251869 1
-0.131104957302657 1
0.164955747867634 1
0.0134007481185886 1
-0.000652223004729925 1
-0.0270147465566521 1
-0.0304006600551329 1
0.0579142534167912 1
-0.120691049147964 1
-0.02360197743171 1
0.0294022481051676 1
-0.212646307689589 0
0.123799889992434 1
0.036328884752397 1
0.02606199687506 1
0.0204683481126787 1
0.0468450154635448 1
0.114676640513111 1
-0.0113043261096556 1
0.13322872811038 1
0.0753308812069978 1
-0.116670222859926 1
-0.0859133161683425 1
0.148588947241029 1
-0.0314049532195734 1
-0.0484873628137756 1
0.0170059678672474 1
0.142769065470734 1
-0.0422356625492967 1
0.00539964075972856 1
0.022890868998684 1
0.00287704650959897 1
-0.111647163006499 1
-0.158985048812266 1
-0.11598028417365 1
0.0564603206863174 1
0.205884749039484 0
0.121983629312369 1
0.108814353691075 1
0.251036362173915 0
-0.0110594664640279 1
-0.028541029464575 1
-0.084362573377414 1
-0.0626141854107729 1
-0.114431354864558 1
-0.00643293563882802 1
-0.123514247706979 1
-0.14214846042986 1
0.0599321090908574 1
-0.00115283739734222 1
0.125266520336202 1
0.00525235873754979 1
-0.15896223643402 1
-0.0291238767610385 1
-0.141212820515732 1
0.0652617746376988 1
0.0721720504444463 1
0.028661054167317 1
-0.047192053811914 1
-0.142140674613962 1
-0.242994982974044 0
-0.089581673294976 1
0.0645281393017992 1
0.0462113558557996 1
-0.0986105565935067 1
-0.105561901328441 1
-0.13655773347767 1
-0.106108378744052 1
-0.0343270931247148 1
0.0565297131748651 1
-0.117319502188915 1
0.0462731651536309 1
0.0655790273608141 1
-0.11338457200227 1
-0.114230375864687 1
0.019828302056718 1
-0.018700087360802 1
-0.101031511001139 1
0.049117296135485 1
-0.0438240533972468 1
0.110536674548773 1
0.0490316922673784 1
0.101661935640362 1
-0.118680588839879 1
-0.126081034926829 1
-0.0278710991880112 1
-0.0730185098859596 1
-0.0793126916132945 1
-0.0121861648179025 1
-0.079750889651451 1
0.0990098257988558 1
0.121940300600389 1
0.131682478693012 1
0.0498078203043757 1
0.0847892779648894 1
0.0797915762196982 1
-0.135270758289899 1
0.260208975113709 0
-0.0154611068392666 1
0.075827665052526 1
0.0643471471237038 1
0.0856835084898546 1
-0.0246420930850843 1
0.098752801893013 1
0.0536175878848629 1
0.0878194514641441 1
0.151173298706192 1
-0.0669519771193216 1
-0.196552403756098 1
-0.0646529057355147 1
-0.0795469103687717 1
-0.153649780499187 1
-0.09992376840276 1
-0.0323173337952561 1
0.0096407443105245 1
0.00457526873162559 1
0.0287866646200316 1
0.020831023757336 1
0.119661460349481 1
0.020474612645459 1
-0.16427649794105 1
-0.119410818900737 1
0.00249171185041528 1
-0.132897534705728 1
-0.0347029021600814 1
-0.0874017421566788 1
0.176836099919437 1
-0.0261425717011889 1
0.0302461854257929 1
-0.155503634962307 1
0.0483667644156338 1
-0.163849217867707 1
0.00898823276510403 1
0.0948225635791594 1
0.0575054999544079 1
-0.235227680668161 0
0.092176966966462 1
-0.0716294844956196 1
-0.062514263891948 1
0.110247030061326 1
-0.157768561523195 1
-0.131686149431767 1
0.0974102639842989 1
0.000704069924335547 1
-0.110762554798382 1
-0.0291915585793352 1
-0.189629026622465 0
0.2985625988546 0
0.134452686913946 1
0.102562317058424 1
-0.105679639633632 1
-0.070728691427319 1
-0.11288655056094 1
0.0219276803251997 1
0.142866052748583 1
-0.0172281776990011 1
0.016295317436187 1
0.2008698799166 0
-0.00352026240115331 1
0.0692791106583173 1
0.094420051520099 1
-0.0412891191064965 1
0.00415814395400779 1
0.0141068161075317 1
-0.206086201125121 0
-0.00522881151954226 1
-0.0291679949072676 1
0.0544499583597765 1
0.299282746151172 0
0.109281844794535 1
0.0910885355524678 1
0.11270567933566 1
-0.0994794032213626 1
0.0537905910866095 1
-0.0751582895894758 1
-0.140984598885578 1
-0.0276855509411491 1
0.110877585886104 1
-0.15724407326865 1
0.0901098329313923 1
-0.0155022748311087 1
-0.124906971429466 1
0.015371164153618 1
0.015048614050312 1
0.0037216919420555 1
0.0649958483652325 1
0.0539412833458678 1
-0.226392925925067 0
-0.0133099351505716 1
-0.16458239536727 1
0.19564278062922 1
0.0265461254034107 1
0.0409106594138194 1
0.0335307640153652 1
-0.101433770335906 1
-0.0352327793718629 1
0.0894732698500519 1
0.0569924790500433 1
-0.17165369367525 1
-0.0413161816384405 1
-0.044361684608602 1
0.0788974000148021 1
0.0337856674398244 1
-0.0205139255540694 1
0.121758471138811 1
-0.0481815435114475 1
0.0364461423336228 1
-0.0651677253332892 1
0.00263957087988433 1
-0.0302744434831283 1
0.14140694394207 1
-0.0745940583615116 1
0.223086639268844 1
-0.0671883024041297 1
-0.055043913347744 1
-0.00979435758057695 1
0.273453787544496 0
0.00943523062083027 1
0.129982644664296 1
-0.140108320967269 1
-0.0711588176966291 1
0.0547305338206196 1
0.222078888000191 0
0.0819852530966648 1
0.15671683129804 1
0.0589569762725892 1
0.00925228545235164 1
0.0131100183880299 1
0.174062754770001 1
0.122980002112386 1
-0.123758568121383 1
0.136783723949606 1
0.132940664483335 1
-0.0256158849380716 1
-0.0573323241887902 1
0.148241309235971 1
0.0149269015475597 1
0.0107931548867573 1
-0.0592810144303206 1
-0.0552052517124831 1
0.155803002932692 1
-0.114525521847129 1
-0.110419674585008 1
-0.0205307408513993 1
-0.233103793201934 1
-0.175789968657352 1
0.192448575942622 1
-0.192216425285188 0
-0.0204277294908806 1
0.0358078591182966 1
0.212712496735615 0
0.0733474048762149 1
-0.0564264852851119 1
-0.00471314187521821 1
-0.00638712219392624 1
0.136232643465587 1
0.123931375485246 1
-0.122484775359421 1
-0.276881199337768 0
0.042472426416193 1
-0.173122121724739 1
0.0137640527567287 1
-0.141357166191789 1
-0.00372971758002758 1
0.0782977583885467 1
0.15452146349431 1
-0.150152036655019 1
-0.162438012990208 1
0.0712928228043993 1
-0.0719114713646568 1
-0.081784548329656 1
0.0178528032051272 1
-0.0383313337277867 1
-0.00522677676768706 1
-0.1247909385279 1
-0.0602271303771044 1
0.00833347506184373 1
-0.188148242076039 1
-0.0438685807876064 1
-0.192795201812114 1
0.185362817743972 1
0.0531583858680428 1
0.0839751240492082 1
-0.000181205423358796 1
-0.03679942664725 1
0.101588927547522 1
0.101456272934156 1
-0.23229350156255 0
0.293588794939112 0
0.0167774307334116 1
-0.0590206283815615 1
-0.00516779335592055 1
-0.0766571736415873 1
0.116842972798344 1
-0.107348398108467 1
-0.0859878761898113 1
0.133034338129845 1
-0.12393687584101 1
0.116988607477812 1
-0.0513359220667094 1
-0.228715779691883 0
0.172441647814903 1
-0.149353167425698 1
0.00687591962116448 1
-0.0420525341506764 1
0.11204996981579 1
0.1333687702038 1
0.00987738389400626 1
0.0170113217333134 1
-0.0247491882864277 1
0.131213968056705 1
-0.0301905355723289 1
0.108281939515226 1
0.0253052916939614 1
-0.0994136164628091 1
0.10849080072071 1
0.126684334763732 1
-0.129148431012788 1
-0.00530929561730797 1
-0.0224013831672457 1
-0.133555580015889 1
0.0128485985833486 1
-0.189074080254269 1
-0.0788125629444902 1
0.115751446052607 1
0.00378362488550789 1
-0.0673601023647079 1
0.175180289127391 1
-0.137021655909928 1
-0.0594379960557039 1
0.206226079355229 0
0.0973904741096505 1
0.104582760607545 1
0.0345595670844084 1
-0.193193993570775 1
-0.00594192148118729 1
-0.109967136002541 1
-0.0523160976000296 1
-0.215994174741473 1
0.129713378111823 1
-0.0122371502513481 1
-0.0750172738112482 1
-0.0240636911321187 1
-0.0121817915315444 1
0.0747832515437623 1
0.0772478306053909 1
0.157863211244394 1
-0.0757556894853988 1
-0.0129291603937322 1
-0.0814623464199803 1
-0.0376233992044797 1
-0.12971736595347 1
0.0209062454182329 1
-0.0418957310491094 1
0.0539429585042397 1
0.00348009401512514 1
0.239066302779058 0
0.0826290994050789 1
-0.0677539957388392 1
-0.073584775857677 1
-0.148410181921431 1
-0.0286202749954116 1
0.0627357518950857 1
0.0267824671014418 1
0.0482084622717799 1
0.0121736646995545 1
-0.183879263023826 1
0.090134035641216 1
-0.00415021143234295 1
-0.0209832777802361 1
-0.0302812098853622 1
-0.114184794851915 1
-0.0728766117069699 1
0.00680739567751423 1
0.083416643722596 1
-0.0125048865216507 1
-0.115802544176617 1
-0.0834809509273096 1
0.0639102086259443 1
0.0347271033285255 1
-0.106399237628022 1
0.0820177977974593 1
-0.0384808792659729 1
0.137467550696749 1
0.00177108690829572 1
-0.0346231974821134 1
0.0651242402750144 1
-0.0477237923210519 1
0.0646005126022225 1
0.0729684968372909 1
-0.122930444597527 1
-0.0182125295597012 1
0.0757861733781328 1
0.106188512351182 1
-0.170531703473651 1
-0.206427560534122 0
0.0615281644277407 1
0.0292156686624414 1
0.107309944685332 1
0.0160104688233987 1
0.147581075611338 1
0.103948354743603 1
-0.0103550723850169 1
0.0457114296309706 1
-0.0542661383458772 1
-0.0196036094373756 1
0.0400658171282255 1
-0.0180701486684552 1
-0.0680036062941733 1
0.0841445718161599 1
-0.133796835883653 1
-0.083868582949066 1
0.0629781928950324 1
-0.0646485599080844 1
0.083483055335154 1
0.04593645598049 1
0.0137034578205865 1
0.0188811007846038 1
-0.14351699418278 1
0.0829666170353773 1
0.254958489920509 0
-0.0777830269988272 1
-0.0216140597522332 1
-0.0797150260706714 1
0.000309824665950621 1
0.124482784103123 1
0.0241636538325169 1
-0.0678021131028598 1
-0.00238063507618421 1
0.0351370029390371 1
0.0534855321879836 1
0.0167991235716233 1
0.0314844351307926 1
0.182586489258236 1
0.0239499732028775 1
-0.0155684410559899 1
-0.0497885406382122 1
-0.0169312409841155 1
0.0936102988770469 1
-0.117912633816839 1
0.0638534957435821 1
0.101730590314743 1
0.0654572245333768 1
-0.0205454300200377 1
-0.0101241574734085 1
0.15226458786227 1
0.120219001472984 1
0.0305343704669139 1
0.117248412561689 1
-0.15001800704621 1
-0.0746714415345989 1
-0.0150460542324187 1
0.144864406799619 1
0.197645714704946 0
0.1136039468175 1
-0.0216920644725666 1
-0.0777320772261917 1
-0.10078123652447 1
0.051509632860878 1
-0.093518672907166 1
0.147235371095501 1
-0.0247730866163184 1
-0.228903028006896 0
0.166808519845697 1
-0.0426560941011853 1
0.0884339524891656 1
0.0166612705096804 1
-0.0777027011315459 1
-0.0088712402139596 1
0.0557444104861656 1
-0.0048838395294015 1
-0.153223598686718 1
0.00030225196632757 1
-0.226228142360577 0
-0.0242368169825718 1
-0.0828854780166257 1
-0.15611923218652 1
0.0909906621475545 1
-0.0729321179671284 1
0.0531351238396602 1
-0.0299642813548093 1
-0.0831515243797696 1
-0.0557433550163987 1
0.00596931733334574 1
-0.00158612563079566 1
-0.0999262920838924 1
0.0873339807875962 1
-0.00680065942934603 1
0.0693432874981977 1
0.181443760821462 1
-0.0881498972991798 1
-0.0952708646776668 1
0.0281977631099941 1
0.169000070973505 1
-0.0495018543079586 1
-0.0580191522739503 1
-0.0729943173003238 1
0.116725091645117 1
0.196966006873895 0
0.0517783389102818 1
-0.161747135982239 1
0.0102326001161047 1
-0.129106489569504 1
0.075205107610323 1
-0.215030445195457 0
0.0495089742911988 1
-0.181331106824534 1
-0.200051121180834 0
0.0176257760329361 1
-0.0726470712699739 1
-0.0240365964003626 1
0.05188026864988 1
-0.134612988349107 1
-0.221147339927802 1
-0.0676558100971334 1
0.0973355905563455 1
0.0408519059044137 1
-0.10628252733056 1
0.163505898076711 1
-0.196905849216575 0
-0.147502081148191 1
0.0363385179048163 1
0.132615029410648 1
0.00317705625316435 1
0.0230947097181349 1
0.0160892503765921 1
0.0849246231155779 1
-0.0133584128038483 1
-0.0790667838999699 1
-0.0139034489004445 1
0.00802246249900067 1
-0.0913566219651496 1
-0.0535153916158972 1
-0.0864584536505816 1
-0.100079067805603 1
-0.0157860945720481 1
-0.0520340342629521 1
0.0654716067938552 1
0.00891030103762521 1
-0.0922696632244858 1
-0.0942079807703701 1
-0.0239344369201732 1
0.0749321687702088 1
0.183600875757537 1
-0.0232184126515212 1
0.179606214673125 1
0.0892439130544319 1
0.0575385632826763 1
-0.107262355352551 1
0.0546002603377681 1
0.0287850402209239 1
0.0586078133740284 1
-0.117402290097245 1
-0.10885600010978 1
0.172234699343906 1
-0.00917583868113477 1
0.0286440349350712 1
-0.115675310956524 1
-0.179399164533792 1
-0.0610284993292302 1
-0.0653476119618591 1
-0.0584137729027209 1
-0.00849329815081804 1
-0.0425060744091637 1
0.138783033226271 1
-0.0615124314857172 1
0.0983767646658489 1
-0.093065262213073 1
0.0515098074280778 1
-0.0841923994160015 1
0.0498530865237049 1
0.00975110738794759 1
0.0756425992622983 1
0.0278740907728461 1
0.0717210970917304 1
0.0767298906318632 1
-0.120616086684387 1
0.136130060549415 1
0.00432035299947883 1
0.163013114466117 1
0.167038238301163 1
-0.0232929698230093 1
-0.120400753801751 1
-0.0546617497569982 1
0.119858736818864 1
-0.0320214242508031 1
-0.0104405885409374 1
-0.00406242675777909 1
-0.175490508156273 1
-0.0442305711631213 1
0.0922230979355518 1
-0.0211400653560445 1
0.0979837372037742 1
-0.0462236646593614 1
0.0634795863404365 1
-0.132799281707163 1
-0.0104652850371961 1
0.0187547882513606 1
0.0157566664673356 1
-0.0530462215994332 1
-0.032606949953194 1
-0.243774715705883 0
-0.036977976287067 1
-0.0679357697190942 1
-0.0423816887314301 1
-0.0374233572872211 1
0.0245606817495703 1
-0.000260078492363681 1
-0.013738623772786 1
-0.0852775155474605 1
0.0536847081435556 1
-0.130467739275318 1
-0.0825979135493679 1
0.0567137118788149 1
0.0726953620986861 1
-0.026914129849798 1
0.123776985410963 1
0.175486176985599 1
0.168586649632741 1
0.168100516678352 1
0.0407881957651342 1
-0.0918828655312122 1
-0.0436276160715013 1
0.0381668179310078 1
-0.131898639461529 1
0.0186732522829846 1
0.151300469463443 1
0.0491437186599032 1
-0.0474510933699598 1
0.136812237010504 1
0.0272283148276498 1
0.15748524163087 1
-0.0189321269909843 1
0.0269287457543884 1
-0.00557922872359548 1
-0.0803778104899992 1
0.0835888732218903 1
0.00662179639024716 1
0.0581725424624609 1
-0.188251488517546 1
0.140189468231579 1
-0.0328325308122371 1
0.069581321286721 1
-0.0499791720806677 1
-0.00684900781758348 1
-0.052555469065675 1
-0.0617840330885941 1
-0.0201845130337182 1
0.183865592881358 1
0.0714138404616645 1
-0.175326980824873 1
-0.0382583896060059 1
-0.0885955926859738 1
0.0450478423164334 1
0.135361630991461 1
0.145181003847316 1
0.0977602329632606 1
-0.104747739665245 1
-0.110159995974136 1
0.163109385109175 1
0.0610394603764518 1
0.0158693726273166 1
-0.0608614173959233 1
0.177371632926547 1
-0.181390548158584 1
-0.0167785706860496 1
-0.0697307343944898 1
-0.121372399648805 1
0.0454611747640067 1
-0.0203632761049729 1
-0.170659439668919 1
0.00420048489877126 1
0.0698254600915557 1
-0.0544023411988514 1
-0.123652796519846 1
-0.0541500012750196 1
-0.128025718964887 1
-0.159166440678752 1
0.0613803911881364 1
0.0220200971463567 1
0.00567051007248778 1
0.0743485780856653 1
-0.0970197562813763 1
-0.000466761779316711 1
-0.0417618050655165 1
-0.0420399881337449 1
-0.0358006036283932 1
0.0257617714207449 1
-0.0650664337208881 1
-0.0628262464826133 1
0.159338867840665 1
-0.162910844180683 1
-0.0747680726210859 1
-0.317943798541958 0
-0.0177661088086596 1
-0.0777344324100713 1
-0.0631946982633201 1
-0.00675222197215334 1
-0.000262250940906717 1
0.057958139998754 1
-0.0670849696833649 1
-0.126309796360113 1
-0.135346738805965 1
0.10918513863194 1
-0.134938810113389 1
0.0785699246100568 1
-0.0623510388071195 1
-0.0848001900385862 1
0.097035212759351 1
-0.0170115996403461 1
0.00177332692018915 1
-0.0546597091587605 1
0.132984445856756 1
0.0296395791257384 1
0.103896533154929 1
-0.0892022101122787 1
0.0921708825675343 1
0.0574397489540095 1
0.302767689707349 0
0.156529914264989 1
-0.114501688504098 1
-0.0249470120889427 1
0.0525145745206627 1
0.140500824918746 1
-0.0189719221463312 1
0.0744481553472065 1
0.126763482231147 1
0.0924851390377934 1
0.165715728312345 1
-0.047469039759345 1
-0.0285399037854513 1
-0.0875899517604549 1
-0.417834315576968 0
0.0492934384365088 1
0.0232035504992642 1
0.29480901789498 0
-0.0575697261205697 1
-0.0579735846107016 1
-0.0329877252535121 1
0.162395575849917 1
-0.0457481121743838 1
-0.0697944516162739 1
0.0516039865377878 1
0.0211540401075235 1
0.169473953421649 1
0.129393306329547 1
-0.111330448097385 1
-0.137902191743181 1
0.071822682864802 1
-0.180027198720834 0
-0.131647941137193 1
-0.0963418406502042 1
-0.069081987883882 1
-0.100517252876282 1
-0.0322969861561144 1
-0.071405363643553 1
0.0674779494962806 1
-0.149380238111571 1
-0.00273464393207341 1
-0.146269117171562 1
0.0122991338916008 1
0.144419294096295 1
0.0391637931753665 1
-0.0108249162956803 1
-0.0555234692653183 1
-0.126457474563054 1
-0.0213624401948045 1
-0.168867188804193 1
-0.0873204073985566 1
0.0444694295980321 1
0.0678340189900523 1
0.177437491961875 1
0.222917373385281 1
-0.201876315603311 1
-0.00170948717593343 1
0.0861598609698539 1
-0.012517617595431 1
0.0385033039212529 1
-0.0936476899116651 1
-0.172107832576099 1
0.140564883182164 1
-0.0634629358581243 1
-0.13726543165204 1
0.00452415531780632 1
-0.0965325310897449 1
0.00144418243490499 1
-0.0770175582845137 1
0.222215983646183 1
-0.195094991620173 1
-0.116254225331793 1
0.0331371940072095 1
-0.00847359615582061 1
0.128300733724226 1
0.049424035887818 1
-0.0121496006439685 1
-0.166000228000679 1
-0.218421875433164 0
0.0798835868945643 1
-0.172408739527202 1
0.0594992562778295 1
-0.0374131399596334 1
0.018320643310485 1
-0.154131699364124 1
-0.0872919807788029 1
-0.0319089565073384 1
0.11172387278624 1
-0.040854169097033 1
-0.0119250692913807 1
0.0435216119014313 1
0.0176112185518148 1
-0.118319822761233 1
0.143501002604554 1
-0.126208050206371 1
-0.0229135775427502 1
-0.0596827900748012 1
-0.155547753920455 1
0.000315251568833847 1
-0.147227011367937 1
0.120721531298204 1
-0.107932425717399 1
0.06069775097877 1
-0.118254795441155 1
-0.0863796163822012 1
0.102360584254804 1
-0.0349658941310314 1
0.00371027648822338 1
0.00765287571913335 1
-0.0102227685663163 1
0.0271154195563466 1
-0.0838991762938464 1
-0.0206611459230553 1
0.0263833992462293 1
0.141028592579625 1
0.0236021844449521 1
-0.128207119216986 1
-0.0706709216750044 1
-0.0610405202258928 1
-0.0454731591387594 1
0.126103832819976 1
-0.219682170955044 0
-0.0948923465369846 1
0.163321444852706 1
0.119254610059364 1
0.134029247938099 1
0.0115819783470066 1
-0.0692197425370854 1
-0.0147228523577803 1
0.153915200169763 1
-0.0652125465762674 1
0.136054407777529 1
-0.190144020761712 1
0.214606352368704 0
-0.0096318325808817 1
0.02237294587716 1
-0.163199478091809 1
0.00552579496621698 1
0.0318956943025509 1
-0.14800767032821 1
-0.000259001227236252 1
-0.0986493860809712 1
-0.0693981449356033 1
0.0392624009922951 1
0.00339854112279238 1
-0.0954890361405751 1
-0.245516228614191 0
-0.13798749130264 1
0.0602893760016826 1
-0.171918965725153 1
-0.0967334525862548 1
-0.23227806407095 0
-0.0718555823733226 1
-0.19373209214024 1
-0.0225835646161445 1
-0.125908873309967 1
0.0295629220730761 1
-0.290054847060384 0
0.0942828297427075 1
0.189355937453218 1
-0.287368335197552 0
-0.0832336245302699 1
-0.0681481962047246 1
-0.0971011843305269 1
-0.136492458076168 1
0.114948992978229 1
-0.108372131849692 1
-0.0481646609864435 1
0.0741519179811936 1
-0.0358308605952009 1
-0.169297859174257 1
-0.0287362833459152 1
0.109268719607733 1
0.0697019532417638 1
0.00886034429098847 1
0.00813717563531977 1
0.144235398830482 1
-0.0708832272517338 1
0.15418540655494 1
0.00811575206186878 1
-0.0370540162320544 1
-0.0489159195056694 1
-0.00562528616366932 1
-0.152623022083286 1
0.181230644780168 1
-0.15166232452016 1
0.143846329993404 1
0.0334200900141868 1
-0.0666077516194875 1
-0.00807247662901112 1
0.0354188461795205 1
0.00884815227885398 1
-0.139825384784745 1
0.110603613610773 1
-0.0740479701905783 1
0.0403481110221048 1
0.0750019047709899 1
0.00766642513914345 1
-0.0380413286870542 1
-0.036918098451974 1
-0.0676315522035119 1
0.0708941985736713 1
0.0370071356295109 1
-0.0461477195633284 1
0.0555613342572143 1
0.261142743642872 0
0.0304908176096699 1
-0.0951997756645987 1
0.0874380240262188 1
-0.0981003694834717 1
0.0146669690963244 1
0.0380108134673053 1
-0.0220467108833056 1
0.038385833115169 1
-0.00105346952354304 1
0.138033595607427 1
-0.0407495922973836 1
-0.0198926710372712 1
0.179227600733234 1
-0.0879281887648619 1
0.0208444886019179 1
-0.0959325393804187 1
0.00418076145134079 1
0.20864931486868 0
0.00597104518912745 1
-0.127212945121138 1
0.0316146492961593 1
-0.138327402080817 1
-0.0788757849691525 1
0.0569722484900642 1
-0.0173211498413038 1
-0.0517320605847617 1
-0.0229573942650067 1
-0.0689347632072775 1
-0.0223505608780243 1
0.0745442454977634 1
0.0255755645132564 1
0.0234071645931157 1
0.142505780469165 1
-0.00331608168404084 1
-0.0780705161182483 1
-0.116928594282346 1
0.0360285208759512 1
-0.0253089510137499 1
0.0459603845378302 1
-0.0266127548481162 1
0.0167385827251392 1
0.116042663760357 1
0.375263928259675 0
0.0293418785661987 1
-0.144253890589848 1
-0.142356837760233 1
0.0318719380142552 1
0.106278384666363 1
-0.0238574738056239 1
0.0802617806040902 1
0.0171572650284547 1
0.0491521647966507 1
-0.14268113274408 1
-0.173752133514233 1
0.00776173637272229 1
0.11668719706555 1
0.234588339248174 0
0.0904681359423921 1
-0.0533696903590153 1
0.148994568627058 1
-0.170126362569886 1
0.111818437722417 1
0.0262404248149743 1
0.0250872625689413 1
-0.0773687045836502 1
-0.00747654016840184 1
0.0495446271162887 1
-0.107305156124377 1
-0.0150554534290053 1
0.183008559459194 0
0.0546241052829292 1
-0.0254235787547147 1
-0.0770167770902432 1
-0.023484424429176 1
0.0376129973905133 1
0.0345389506098541 1
0.0147353992586903 1
-0.11720856427293 1
-0.116246669246207 1
0.0933562320048106 1
0.0567828154891167 1
0.219822016997762 0
0.150402090431315 1
-0.0464469992634712 1
0.196868241217494 1
0.0693330806505083 1
0.118594166276057 1
0.0152815643130704 1
-0.0834766793030352 1
0.0751597588921981 1
-0.133022189044297 1
-0.238197257760242 0
-0.0249555416513621 1
0.0168691509887134 1
-0.168852208390142 1
0.000786755607450687 1
-0.179226033627618 1
-0.0554754496132187 1
0.0570766332392555 1
-0.0667968829126913 1
0.0287031893730119 1
0.0968956815455551 1
-0.0776466085495623 1
-0.0383547404678805 1
0.236759797928009 0
-0.0745423091254349 1
0.0197805937611917 1
0.0799043838141751 1
-0.0027502896605 1
0.0221864048385769 1
-0.00159226168199884 1
-0.0283308797835876 1
0.0751564966420353 1
-0.0712840446973369 1
0.0409585987155273 1
-0.245869123789023 0
-0.133972975581335 1
-0.00757594341440151 1
0.00327726223290707 1
0.152855883868442 1
-0.233113351918513 1
-0.183401329537586 0
-0.0198214600276972 1
-0.00267784831925319 1
-0.100138011920272 1
0.0710752365137308 1
-0.194754162893751 0
0.1093263922571 1
0.0366957555321866 1
-0.0160305925134963 1
0.0770483126407033 1
0.00763140768719664 1
0.00880383538618051 1
-0.0725133866575345 1
-0.0317928525515658 1
0.00850480340077756 1
0.00492137413896632 1
-0.103799288493964 1
-0.124400007225932 1
-0.0427782468509421 1
0.136015031601086 1
-0.00718891033474483 1
0.044356814084802 1
0.0650419059951327 1
0.168423639325357 1
-0.187522714229344 1
-0.119258197574799 1
0.133337869850865 1
0.110767446426856 1
-0.00996477484563617 1
-0.019703524870622 1
-0.10864245529633 1
-0.12627582736169 1
0.0724213417571192 1
0.00184343792301199 1
0.18553985027474 1
-0.0408504464277484 1
-0.0389131845758046 1
-0.0442068467307132 1
-0.139676412100352 1
-0.0205832324351351 1
0.0271828818448261 1
-0.0376300799479988 1
0.0114174684931651 1
-0.0492383307893538 1
0.0312241134970319 1
-0.149751896355343 1
0.0563775516161651 1
0.111819715764231 1
0.0394905107041457 1
-0.0102788420230899 1
-0.120037103175397 1
0.0731670870053089 1
-0.000229537489885037 1
0.0385198024188909 1
0.114642343973464 1
-0.127189976055109 1
0.00274302758441634 1
0.132775548873411 1
-0.0244802376555936 1
-0.0416209341679113 1
0.114492439859166 1
-0.125779426320598 1
0.0920455767686348 1
0.204348082573353 1
0.117053951418119 1
-0.0889490167671559 1
0.0221940330477692 1
-0.0665660461494628 1
0.0668823759761884 1
-0.141517498603454 1
0.0800957104448884 1
-0.118172470489613 1
0.00139429422404846 1
-0.0343951436382698 1
0.0804980305491193 1
-0.080373745236224 1
-0.1618061153429 1
0.0352005454585927 1
0.0405892493959578 1
0.0122074948457701 1
0.0664475190588479 1
-0.0229546542553128 1
0.199007063080216 0
0.00634156520558304 1
-0.1218225276275 1
0.0346153311033505 1
-0.0222358458733093 1
0.16016905709963 1
-0.220508234315333 0
0.203290261252531 0
0.110378517732947 1
0.0497873675809954 1
0.00835854926796981 1
-0.106200248290479 1
-0.0209779846966533 1
0.147562486861818 1
0.0774605846295922 1
-0.0174444776444142 1
0.0182626493725244 1
-0.221203969633241 1
-0.0807197228701379 1
0.0551606077162919 1
-0.150807171972464 1
-0.00845507765677547 1
-0.0812750324990574 1
-0.0720825096907445 1
0.0506323188018886 1
-0.017951425901758 1
-0.0721543883665738 1
-0.0289841336771485 1
0.05193438601441 1
0.00938868510610809 1
0.0432483509339963 1
0.104751973982237 1
0.135162144336983 1
-0.196631450700005 0
0.0994218944133967 1
0.228354244316264 0
-0.205371033214854 0
-0.0794642989664248 1
-0.150245826912911 1
-0.16943998742348 1
0.0800617106020249 1
0.0211818077252721 1
0.0863036568140215 1
0.111496415857004 1
-0.190633544434761 1
-0.0572746066703067 1
0.0669849423729191 1
-0.0866919587108052 1
0.160513371010826 1
-0.00895654743317228 1
0.189730534573663 0
-0.0799932591329179 1
-0.0345316978782055 1
-0.0155995002814314 1
0.0677322566126119 1
-0.0124089808685961 1
-0.0859684175489236 1
0.0933914246372283 1
7.69166332622029e-05 1
-0.177918875235011 1
0.00191473729629207 1
-0.224267466678608 0
-0.0439585875866426 1
0.0445389902672779 1
0.253909810364016 0
0.104644547355319 1
-0.191123945403289 0
0.110876005140429 1
0.15574180100219 1
0.0789215668706591 1
0.0508237003793419 1
-0.086836380037708 1
0.101912820669461 1
0.17966242035732 1
0.230210115843015 1
-0.0737858483007012 1
-0.0958845419110684 1
-0.156781745551869 1
0.104281691522414 1
-0.0156746865404938 1
-0.12543041163982 1
-0.0704592610982231 1
0.0726815971411333 1
0.140708467295938 1
-0.0311884579944595 1
0.157280564592368 1
-0.0926379625496983 1
0.0634691493265054 1
-0.114850871094622 1
0.073497079344002 1
-0.0669824473109446 1
0.233774649024889 0
-0.0438662784752764 1
-0.137091139054561 1
-0.0754962255152762 1
0.0641862890388058 1
-0.0551253583454444 1
-0.0383471806735619 1
-0.0636677546671436 1
-0.0715295729965323 1
-0.0534807398068674 1
0.139105751181821 1
0.0818834378009497 1
0.138916768750898 1
0.0295228611227775 1
0.0160739144668568 1
0.125119943105191 1
0.15359549190169 1
-0.118626830762589 1
-0.0888973274297983 1
-0.188648145543605 1
-0.04578291039903 1
-0.0992862256561262 1
0.0742134245678305 1
0.150937188800614 1
-0.0793393461950469 1
0.0118582128908727 1
0.0174026952832146 1
0.0126241357493821 1
0.167604827332351 1
0.118582102219852 1
0.0374527836508822 1
-0.144362721360422 1
0.128605761949067 1
-0.0212813493068248 1
0.136850923579939 1
-0.0169828099728159 1
-0.14809424605118 1
0.10055770025647 1
-0.0410701647813767 1
0.0245176184411442 1
-0.0410124242772232 1
0.168690983729476 1
-0.00934523347422196 1
0.0766411486484121 1
0.155785723136622 1
-0.0340465608459255 1
0.0419153290080511 1
-0.217596452370237 1
-0.0204241248076585 1
-0.0298822246754347 1
0.0742486973446436 1
-0.221856129969672 0
-0.0585491744017267 1
0.0863820008650812 1
0.014714753488297 1
0.083461059693607 1
0.00430645565727497 1
0.0670163568139008 1
0.142078791725649 1
0.0346967833999926 1
-0.138277691492935 1
-0.155939537976192 1
-0.16873782191183 1
0.0104444292117115 1
0.0666848533919834 1
0.148820801222446 1
-0.0135678198690684 1
0.0635142092103018 1
0.0875873349265191 1
-0.0879894873370629 1
0.155970503323951 1
0.136639849048608 1
0.00375864632623525 1
0.13382908663492 1
0.104105342209881 1
0.0124892134505336 1
-0.0431738224645705 1
0.00605806281559223 1
0.0199274769412122 1
-0.11091162565016 1
-0.054975788759743 1
-0.0118119245825283 1
-0.0112705355416007 1
0.00260249121912417 1
0.0497156610336135 1
0.00506978773333736 1
-0.053319368206667 1
0.0267668762558053 1
0.0451573487633947 1
-0.0463483563866213 1
0.00609420415685324 1
-0.00869733771437221 1
-0.0439804231628433 1
0.0491821839912336 1
-0.0879853519674981 1
-0.1571274257602 1
0.132390905163083 1
-0.145444932071533 1
-0.1118022117286 1
-0.105759622159201 1
-0.0751101525476247 1
0.157346282444496 1
-0.0803347503209623 1
-0.100806805232433 1
-0.0890015432005033 1
0.168294144786299 1
-0.152752864913101 1
-0.0177042905209061 1
0.113420013302738 1
0.00705128693875965 1
0.0321449058136119 1
-0.0604309171034767 1
-0.0424506656447109 1
-0.0651347970710326 1
0.00598377349958922 1
-0.198492675851597 0
0.00948044071688357 1
0.102512459433447 1
0.0179493971172182 1
0.0599504507577095 1
-0.00805320627006183 1
-0.13347340357626 1
-0.260125847396027 0
-0.0394747740517512 1
-0.00885119751436915 1
0.051365445533881 1
0.0133013404462035 1
-0.0757768894245515 1
-0.0855629647509294 1
0.178570272947197 1
-0.0144834826849706 1
-0.283748112778755 0
-0.0410599253529122 1
0.11891127593481 1
-0.270124198987699 0
0.144029019353288 1
-0.051077528219403 1
0.0646797374166627 1
-0.16724702929899 1
-0.110917575378292 1
-0.207290721761477 1
-0.143139645316319 1
-0.277930375145634 0
0.0483875527457676 1
-0.187534562651031 1
0.0801936450943236 1
0.0350928595513464 1
0.126631714549447 1
-0.00143432005347039 1
-0.271575570438346 0
-0.0372359773828557 1
-0.0900225819909314 1
0.0212607468941648 1
-0.0695627529515442 1
-0.157444032505361 1
0.103053249938647 1
-0.119718622137395 1
-0.0511353031758398 1
0.115575756317813 1
-0.0124590824772972 1
0.0472193170197759 1
-0.052178642419398 1
-0.0586952042783248 1
0.166715799152836 1
-0.0224697702311392 1
-0.0990667716394901 1
0.00207070899017381 1
0.0328572090984565 1
-0.0675136522971743 1
-0.108597671210176 1
0.0173013818613296 1
-0.208993383659496 0
-0.0772269277575074 1
0.0415760635696888 1
-0.107104802972854 1
-0.0379369298230829 1
-0.079438261770193 1
0.134224346054116 1
-0.109029169130422 1
0.0244271428984669 1
-0.053789536597553 1
-0.083742028190851 1
-0.00452558506917949 1
-0.09746034157334 1
0.0261388214015503 1
0.0553521346270902 1
-0.0331827614941197 1
0.0871536430111908 1
-0.0286740776568878 1
0.113390350659268 1
-0.0845471385797926 1
-0.129806842604401 1
-0.131784175944279 1
-0.0501012836874142 1
-0.0895349683828941 1
-0.145244215069189 1
0.202815807874273 1
-0.0243761010400039 1
0.0176278084754892 1
0.0821746380430729 1
-0.0754870164339593 1
-0.164678709198556 1
-0.0326142051892269 1
0.0345097738985784 1
0.0266005388299981 1
0.0553919618354409 1
0.292736507309589 0
-0.105280130984651 1
0.0794735682951258 1
-0.0414639196658441 1
-0.0693683556817911 1
-0.133926913266132 1
0.122948858609878 1
0.0762122371949096 1
-0.184345280840707 1
-0.10711427076912 1
-0.0438725092071037 1
0.026850745081127 1
0.0364368662685548 1
-0.00316696860156523 1
-0.0754677170769744 1
0.046029644727285 1
0.139209254826459 1
0.161166315730052 1
0.00680925436550818 1
-0.0920588971951999 1
0.202321127771771 1
0.0429880133771959 1
0.0408811472628312 1
0.0234827580508301 1
-0.0561861934430274 1
-0.090895455387765 1
-0.0376261543927419 1
0.255958290066129 0
-0.0963289990255842 1
-0.208193569439568 0
-0.145275202767423 1
0.0995737511323947 1
-0.0637026675663512 1
-0.222342137179045 1
0.0566718176587612 1
0.0614253982000353 1
-0.110878562463384 1
-0.0520414254526341 1
-0.0940753057830169 1
0.149541128642616 1
0.0810533338249147 1
0.10123481953146 1
-0.0259958963167133 1
0.0725501935427794 1
-0.116583683201952 1
0.0325144834865551 1
0.138130475787462 1
-0.0583000587774411 1
0.166386769094903 1
-0.0867059612566225 1
-0.0187171776261463 1
-0.0778714119760995 1
0.0113098269786894 1
-0.137535649198892 1
0.0872696024624487 1
-0.123626759957753 1
0.0357316290201678 1
0.0176772034598286 1
0.0904078355389625 1
0.0955771106110251 1
-0.0118030540596106 1
0.0680738942162897 1
-0.0384982732060463 1
-0.000211794643201861 1
0.22759118414688 1
-0.187646552731049 0
-0.0187979050826976 1
-0.0794874627181886 1
0.0600805000324136 1
-0.121770393976527 1
0.0379131349796646 1
0.0741726870077607 1
-0.0619877831272403 1
-0.0336445139389585 1
0.128372176845887 1
-0.028069302148677 1
-0.0862582723409922 1
0.020973937974463 1
-5.65969092552465e-05 1
0.0117246445035247 1
0.240240975595457 1
0.0325613999426457 1
0.146385950103349 1
-0.0290962118149044 1
-0.24353699474216 0
-0.167586889487851 1
-0.109157109356539 1
0.124463796385974 1
-0.00814172546742015 1
-0.24870030191161 0
-0.0552414834334215 1
-0.00052449815136206 1
-0.18912933230431 0
-0.151971845106746 1
0.119535996667664 1
0.0507462957384587 1
-0.0312381150839891 1
0.0961736242843751 1
-0.116909419476836 1
0.038524333907081 1
0.284570767861097 0
0.0557304880270147 1
-0.170334404512204 1
0.0154751084172136 1
-0.016565978796012 1
-0.0737986823505849 1
0.0720181677390901 1
-0.0337069527792878 1
0.0370745843357498 1
-0.0391230141143094 1
0.0115976865160433 1
-0.029609865000363 1
0.103236799181501 1
0.0732852640547879 1
0.0720236435143157 1
-0.0841806532707864 1
0.00776245286317696 1
-0.025104263688189 1
0.0258920738154073 1
-0.0194100269306054 1
0.153628254587565 1
0.0648642794961985 1
-0.0153541123812686 1
-0.126063118265511 1
0.0195011966765953 1
-0.156504657069166 1
-0.119573437613817 1
-0.0228188658162014 1
0.0573893143815953 1
-0.02769118595579 1
-0.119271243198748 1
-0.0925455223123326 1
0.0796544909905177 1
0.0676873871419066 1
0.198693069048928 1
0.141159451692034 1
0.194267962920326 0
0.0388666664818286 1
0.135437706622088 1
-0.109836540723476 1
-0.087719337606173 1
0.00540114273371087 1
0.0169896410341583 1
0.118757456106787 1
0.149167242677679 1
-0.0632932599904737 1
-0.0917409443414849 1
0.0902871720703982 1
0.0432578631496724 1
-0.0598376612207241 1
0.0543365300223983 1
-0.103440736474794 1
0.186345895024121 1
0.0117006934820606 1
-0.0140420789968989 1
0.106862700414013 1
0.0487141197699081 1
0.0710731157945214 1
0.00510805766763951 1
0.0519085259984661 1
0.0681280555826949 1
0.0523318706433204 1
0.0404027424256551 1
0.0057470472728686 1
0.0245838703077741 1
0.0595816036758233 1
0.0554966508689949 1
-0.00921357928533148 1
-0.0424380016484444 1
-0.0447402634141888 1
0.119943536199184 1
-0.126632755189755 1
0.136561415540468 1
0.0781861782035273 1
-0.178739719388973 1
-0.0955896404531274 1
0.073347257605801 1
-0.112185961636853 1
-0.150045263813042 1
-0.0219206627499895 1
0.0491851367850279 1
-0.214679750369994 0
-0.0916638122830318 1
-0.0999350674643097 1
-0.122946615827131 1
0.130955936030545 1
0.0196521835293277 1
0.0966226954695873 1
-0.122102894737526 1
0.0992590740759343 1
-0.116147015973134 1
0.0251004156178141 1
-0.029195156273993 1
-0.116016431099024 1
-0.00197654830027409 1
0.0899512873783687 1
-0.131931104890172 1
0.0895470262358662 1
0.0648288521435443 1
-0.0672640155126193 1
0.0652770668745758 1
-0.0307169963755355 1
0.0665556534029154 1
0.00555648869345182 1
0.0740670512904992 1
-0.0556795796916853 1
0.0550762169233873 1
0.160033517966602 1
-0.00686693799519227 1
0.180949259374076 1
-0.0193736836916035 1
0.152291351883136 1
0.123147832520597 1
-0.202483091361939 1
0.0129412415144237 1
0.0714422042202233 1
-0.054826313315426 1
0.0136972139270712 1
-0.0568366943701116 1
0.0400334120549153 1
0.133533444134846 1
-0.0245167140097328 1
0.0338299340894614 1
0.0653346989159634 1
0.0578494061239104 1
0.0692276978734558 1
-0.0853894266275156 1
0.209565523615514 1
0.0292688062863461 1
0.058783205255483 1
0.0722522034691081 1
0.0831847998613366 1
0.00283485678832638 1
0.0175425713902112 1
-0.164942141274642 1
0.126680645256086 1
0.0701507644826844 1
-0.0605348087485436 1
0.0196490026787006 1
0.0119905093900661 1
-0.02878898609058 1
0.36563347128145 0
0.0905753593711106 1
-0.0456885799531704 1
0.0191945281394638 1
0.032865181277589 1
-0.076924337963611 1
-0.0315087521410038 1
-0.114329996454694 1
-0.0714440641880963 1
-0.0594376651101386 1
0.163947137356233 1
0.0168896412940921 1
0.149036948844706 1
-0.0934042388310884 1
-0.0742812217662206 1
0.0925802572683075 1
0.025876649725475 1
0.119534045772994 1
-0.00409047237307691 1
0.0445956966947668 1
-0.0110278028645691 1
-0.0711628807215412 1
-0.0496176476178827 1
0.0745734616761344 1
0.241102592227122 0
-0.128267530208996 1
0.0573940723863852 1
-0.0218555460474096 1
0.170711045169962 1
-0.047743983309907 1
0.105118376596493 1
-0.0676909046197323 1
0.0166704262780904 1
0.186713299704885 1
-0.0585377054088456 1
-0.0229898853907949 1
0.119471012112625 1
0.155956685271172 1
0.0841288998290435 1
0.0225755666039984 1
0.035281877761913 1
0.0590048658704613 1
0.104272458317628 1
-0.103275136379146 1
-0.196738835580874 0
0.118042647179995 1
0.00505111522515884 1
0.0604309873890105 1
0.0549225901204751 1
-0.139347215145033 1
0.0656292836332599 1
-0.116330841227171 1
0.091930433579842 1
0.122295446950007 1
-0.0406648622462641 1
0.202584898660816 0
0.0626837493149418 1
-0.00641075006438479 1
-0.0733776080878189 1
0.00620069610622919 1
-0.0827672331610005 1
-0.189011476551543 1
-0.0964188401260812 1
-0.100568266554664 1
-0.00576214233327273 1
0.0170760782249935 1
-0.0888928786675689 1
0.0661267795023467 1
-0.0455771827052008 1
-0.0764413184565926 1
-0.0998375612425217 1
0.110192944919933 1
0.0800063456184403 1
0.0546876662066559 1
-0.0069825498815613 1
-0.00291340510946409 1
-0.108973458116707 1
0.0856381932968274 1
0.100712142068269 1
-0.0201180447607086 1
-0.203931117780523 1
0.00173956686317288 1
-0.0496388681309917 1
0.00212119133739515 1
-0.0587390690241166 1
0.0558586535570787 1
0.0559999692102552 1
0.195286030658155 1
0.117930034965546 1
-0.122812709762505 1
0.0214405819075834 1
0.0710664244490094 1
-0.0248070958691465 1
0.0277748488893869 1
-0.179942440792855 1
0.0665841424379575 1
0.0500313254318609 1
-0.00639554847559133 1
0.0610364166232299 1
-0.206506825996402 1
-0.0313906597423551 1
0.196207309762486 1
0.150242823999052 1
-0.0374996560202108 1
0.114323609681496 1
0.0206357721490105 1
0.0506404729747582 1
0.190247248384026 1
0.0500625445499017 1
-0.0812350247872321 1
-0.0825845434252709 1
0.0585984102743844 1
0.0339723472871458 1
-0.00440058821730387 1
-0.0483450444048946 1
-0.173888939987763 1
0.015206463379069 1
0.0312359500918444 1
-0.103388264645594 1
0.0411829174820184 1
-0.119856100450839 1
-0.0211806336973288 1
0.107407735374857 1
-0.0347927364145339 1
0.0685001239270439 1
-0.0599639920381873 1
0.165674858176968 1
-0.0933956260462959 1
-0.0939916545226476 1
0.163011740551174 1
0.0607572333526522 1
0.0398310587446821 1
-0.0574331259480247 1
-0.0963003111458567 1
-0.190687385315622 0
-0.0425891766111163 1
-0.151347911587595 1
-0.0524105034387247 1
0.033831553072122 1
0.163213189619428 1
-0.186351257061127 1
0.171804692708722 1
0.0760353152552488 1
0.168591780540051 1
0.00204854397535417 1
0.0129897015903538 1
0.101148123300866 1
-0.00867581780096185 1
0.0945276291299298 1
-0.0921668884101421 1
-0.0491032347529267 1
0.0871625454388933 1
0.0229615420012209 1
0.0477500577641628 1
-0.0835798164142299 1
0.209452293859204 0
-0.0761291557960579 1
0.0399523378287221 1
-0.0300438659912954 1
-0.0313437952795179 1
-0.0885787279814199 1
-0.0945219539846091 1
-0.123421744637622 1
-0.0475819165878638 1
-0.0355032706095832 1
0.0992273579473409 1
0.0317631760487085 1
0.0468394552277071 1
-0.059145413950218 1
-0.0433065764394935 1
-0.0228977278837876 1
0.116952735797135 1
-0.0159435542624904 1
0.161128778806189 1
-0.00482575398543176 1
-0.0055111996120363 1
-0.0188865610795153 1
0.0801912527674132 1
0.12991200128042 1
-0.147533654944449 1
-0.0685978218826232 1
-0.0502001555822398 1
-0.200379173292609 1
-0.0934389681832614 1
0.0783057248644304 1
0.0288738706338559 1
0.10175753932274 1
-0.181575875717225 1
0.125023927889364 1
0.0888557123901747 1
0.031993305241223 1
0.0221403765799041 1
-0.00102077807191864 1
0.183232219732531 1
0.041916336273766 1
0.00213645344120122 1
-0.000210963074922559 1
0.140092379430946 1
0.219124159916184 0
0.00178874715266199 1
-0.155222234456612 1
-0.197524196311909 0
-0.117735780254999 1
-0.128406541470214 1
-0.093926689157032 1
-0.0625068334145865 1
-0.158404279101581 1
0.187070769049409 0
0.097296540749782 1
-0.0800990170503368 1
0.106280702754772 1
0.00977384538791878 1
-0.185793541673467 1
-0.0166330967230631 1
-0.142133280054931 1
0.124487451159127 1
-0.083219151954298 1
0.0195847107258408 1
-0.0860291718899853 1
-0.141203401002473 1
0.0889907175272508 1
0.14649786867888 1
0.0444331999167523 1
-0.0339553687909375 1
-0.0889911257053862 1
-0.0141828775177197 1
0.0119170859199967 1
-0.143823102560356 1
0.0840730943014524 1
0.0450371398659851 1
-0.165284817778613 1
0.223463529374272 0
-0.159917683626419 1
-0.0416255076361899 1
0.0393497223371872 1
-0.0878280608233871 1
-0.0794565964726178 1
-0.0319479315108009 1
-0.0713931763513551 1
-0.0292612119556872 1
0.00360275432769772 1
-0.252617031348236 0
0.171629481233524 1
0.0678089923337499 1
-0.140772883251959 1
0.0527469273054208 1
0.0428195215528901 1
0.0441963857839274 1
0.124497786173437 1
0.177583573127328 1
-0.160768461146126 1
-0.000798281368750924 1
-0.0640923361562148 1
-0.244628048069121 0
-0.0355511293167085 1
-0.0201704660038314 1
0.16846394217189 1
0.0439248741039965 1
0.108848586300719 1
0.118391306775692 1
0.00265888154063672 1
-0.0584848167595035 1
0.0990079549518467 1
-0.0723078336485991 1
-0.165617477106093 1
-0.0623039894805735 1
0.255397867482761 0
-0.188812047487981 1
0.114898111512529 1
0.0736060411058844 1
0.0916800796026482 1
0.110706783259917 1
-0.0168713716262933 1
0.063216417955664 1
0.125903617434495 1
-0.125717558932566 1
0.0916643351445621 1
0.0829378615748389 1
0.010151292667617 1
0.142339723355044 1
0.0342585358754392 1
0.0750556443419307 1
-0.0812482812453037 1
0.0532227267092605 1
0.169453999594012 0
0.226524725565227 0
0.0945915623749206 1
0.0462645818701917 1
0.139000324065094 1
0.221834990804613 0
0.0412219111602987 1
-0.0441421068261122 1
0.0167047448161882 1
0.0556022875404012 1
0.0656321852746744 1
0.0733968371058121 1
-0.0885258933961648 1
0.0351988350556703 1
-0.00835089567548229 1
-0.0333384706997648 1
0.0147315565488284 1
-0.0423795607262896 1
-0.00683585654825727 1
-0.0091898155686469 1
-0.216286975441707 0
0.264262574984304 0
-0.0680701108043916 1
0.0401349684404171 1
0.0658590723952671 1
0.00531925683351973 1
0.0780436960089834 1
0.0166718681710669 1
-0.0363700068586222 1
-0.0294987014521327 1
-0.102016792439308 1
0.00443750805145376 1
0.0591989226518771 1
0.0995988406160506 1
-0.112814948484077 1
-0.010458908340069 1
-0.155455220756865 1
-0.0236913333265781 1
0.102887594996056 1
-0.0964283405312251 1
0.111472553507012 1
0.0518116225489005 1
-0.202256788945734 1
0.00355635825926556 1
0.19276291739956 1
0.0281659207795275 1
-0.0277431782908286 1
-0.125096033761816 1
0.056004267375434 1
0.0754545654321677 1
0.0252090652406968 1
-0.0532204565010257 1
-0.102355882422238 1
-0.17754384079815 1
0.0353787765583565 1
0.181723455508637 1
0.117409052695232 1
0.0460177152949879 1
-0.0025366265069649 1
-0.180027487963036 1
-0.087899421503518 1
0.186824646429092 1
0.00491051474811711 1
0.161651563366588 1
-0.0378637874390891 1
0.00176569249070838 1
0.00229814393210614 1
0.164951584041855 1
0.180498182054605 1
0.000568612647171733 1
-0.00718531082424186 1
-0.000881284662913817 1
0.083872574285705 1
0.0489944178313364 1
0.060596246679183 1
-0.168773550635884 1
-0.0284094198201274 1
0.0593220211970048 1
-0.00604425127658204 1
-0.176418685157031 1
-0.0143810754094743 1
0.0619276308723313 1
0.083262708867791 1
0.0927987653335718 1
0.136959682896518 1
-0.0783644614001252 1
-0.112421568399282 1
0.107844217717612 1
-0.141509933454904 1
-0.0793657684773283 1
-0.0970444007575506 1
0.017849882834403 1
0.0671109971413844 1
0.0890939384361156 1
-0.0226594024763301 1
0.044351683174035 1
0.127395994217903 1
-0.00969341099574942 1
-0.0290170702360772 1
0.0698062212672109 1
-0.174007580898011 1
-0.0652225344503179 1
-0.136363651134453 1
0.210008518265997 0
-0.0528467555633228 1
0.100058079898092 1
-0.0592433728689725 1
-0.0295257505032062 1
-0.0516658443948795 1
-0.0469751997981688 1
-0.171483249529883 1
-0.0836113914407739 1
-0.0672797645745821 1
0.0442493401170522 1
0.087557534639786 1
-0.0301493153192951 1
-0.0888213522741254 1
-0.0790323613902767 1
-0.0396003048494035 1
-0.170645865962304 1
-0.0398087287767543 1
0.0406280573644217 1
-0.0110585532691955 1
-0.0566852282030269 1
0.0972590627265116 1
0.167845207580408 1
0.149340243769238 1
0.0507679923672582 1
-0.129930600484303 1
0.0688276525167998 1
0.00580976998217247 1
0.166296964549963 1
0.0569954301566335 1
-0.0651688816976355 1
0.1425192027094 1
0.227455478069986 0
-0.0883915547643607 1
0.00853893178466332 1
-0.19829418470292 0
0.0548165755637539 1
0.0636719307286589 1
0.0516321580435661 1
-0.032331010917415 1
-0.0647277895837131 1
0.0445997318598238 1
0.0588884193340692 1
0.109216426687847 1
-0.162062233782746 1
0.142333305010773 1
-0.0862740358422161 1
-0.0398262494379241 1
-0.0207669469075931 1
0.0287224255141912 1
0.00867654903609455 1
0.0777927720630026 1
-0.109016042361999 1
0.0948156983448427 1
-0.173072810196784 1
-0.131886911786017 1
0.0593142421233108 1
0.0642303387327294 1
0.0102019073750064 1
-0.142388974652623 1
0.0529031813010979 1
-0.149005141449874 1
-0.0649138468428395 1
0.0134577175281477 1
-0.0379646464781593 1
0.0445263441402424 1
0.063586791859545 1
0.159240267657246 1
0.0986379292490524 1
-0.00771229090815722 1
0.0144420726790409 1
-0.127258198772137 1
0.0257901034942778 1
0.141556862447604 1
-0.0756391953033409 1
-0.0170434758333489 1
-0.0826112344689748 1
0.0925863166836938 1
0.132297245037082 1
-0.114312063184875 1
-0.169414994643876 1
0.164293050505949 1
-0.0744945822449307 1
-0.0709059421994842 1
-0.108032738717167 1
0.052814601866453 1
0.00538945360974677 1
0.180425470590413 1
-0.171393676418293 1
-0.0549726787249773 1
-0.043704776824255 1
-0.0879105086909808 1
-0.124219404233681 1
0.111690439729743 1
-0.109535916172803 1
0.0675812630311442 1
-0.286456661210782 0
-0.034602050340412 1
-0.0454435300270893 1
0.012930515153729 1
0.164809753355385 1
0.0129974704825411 1
-0.0388914663088591 1
0.148756376634162 1
0.0195206714553155 1
0.00219823606612348 1
0.126745765404046 1
0.210730606971597 0
0.133047414612091 1
0.0802467410839776 1
-0.166091911484934 1
-0.171990598419418 1
0.0870891175308727 1
-0.142274395141327 1
-0.0211463986109136 1
-0.0337054087407247 1
-0.0203801140531817 1
0.0646306326275212 1
0.126749351295336 1
-0.0265545053805236 1
-0.0338380373889077 1
0.147022746902724 1
0.211688625677481 1
0.00926408222829025 1
0.0999181024380361 1
0.0189039855235135 1
-0.0191435717790421 1
0.15765623979112 1
0.135330970280236 1
-0.0618631931416967 1
-0.00637378805912366 1
-0.103442245073739 1
0.0515083865016581 1
-0.024981859512066 1
-0.164175353804557 1
-0.0715236083152841 1
-0.0324259981579101 1
0.0545576097824717 1
0.191255207348743 1
0.0478735385636085 1
-0.00896803224062077 1
0.147434622160171 1
-0.121718131011736 1
-0.0213368747660937 1
-0.0887439275223401 1
-0.0415556813013807 1
-0.00726432161566447 1
-0.158619615789067 1
-0.0417402425023583 1
-0.0656930084476947 1
-0.0625760913304636 1
-0.129316121708531 1
-0.00329744041632533 1
0.0673556607136313 1
-0.0532275647638339 1
-0.0596153499554867 1
0.0426531211709347 1
0.138902161224242 1
-0.0497006257691609 1
0.150042316020598 1
0.107302071229403 1
-0.0611912033979897 1
-0.0220578480961076 1
0.131873798688497 1
0.115321440036127 1
-0.0603070024995019 1
0.139383274335849 1
0.0434678776477655 1
0.107705970333084 1
0.0457656532812505 1
-0.145306635167278 1
-0.199623093621113 0
0.103338169016487 1
-0.201827163321054 1
-0.198374064249314 0
-0.112437697374046 1
0.218872576518162 0
-0.0231549807835406 1
-0.00291415165975684 1
0.143031738492479 1
-0.107621912122914 1
-0.0317329202932182 1
0.0463006098196231 1
0.0742711826987762 1
0.0298031736448672 1
0.00896572190920067 1
-0.288316591062072 0
-0.135455934639748 1
-0.0805997905617796 1
0.115721417201583 1
0.132054174000525 1
0.019807167560474 1
0.00404583284337872 1
0.300482550727582 0
-0.0109855357197016 1
-0.0165220180729068 1
-0.0242945081778413 1
0.057725138107803 1
-0.145122843836364 1
-0.0999082181475883 1
0.208978404934274 0
0.0519457985974234 1
0.0954804441833161 1
-0.0855224557528181 1
-0.164261368319489 1
0.0422025232346435 1
0.0157479194105741 1
-0.0556603398783164 1
-0.150993279317965 1
-0.0154464897156476 1
-0.0537822550433397 1
-0.00803867546827232 1
0.10134751459987 1
-0.0396226903209442 1
0.0242036462054764 1
-0.187072218442795 1
-0.150187380967399 1
-0.0620628418006875 1
-0.179643133670588 1
-0.257967477804494 0
0.0442364184633844 1
0.0760782610995559 1
-0.0391398940032594 1
-0.17691629173498 1
-0.0423395847958066 1
0.134961049106844 1
0.0505930854243257 1
-0.0988963447732259 1
-0.0724312106265696 1
-0.0714905770313164 1
-0.124620862184816 1
-0.100494858214477 1
0.0813667828516929 1
-0.0363142400531816 1
0.0507768495894568 1
-0.18235785460925 0
0.0558562298669526 1
0.167561797863881 1
-0.0123225731203343 1
0.001221459347142 1
-0.0145894089455961 1
0.105267341290715 1
0.243793820387547 0
-0.0580145339947687 1
0.165866152955423 1
0.0924321906699017 1
-0.133817636878449 1
0.0435391128249824 1
-0.101196314476432 1
-0.0133366500601224 1
0.0827220364065036 1
-0.158195752857615 1
0.125266541579515 1
-0.00133322343720864 1
0.0414249307948409 1
-0.110642534706487 1
-0.0243639381021553 1
-0.0836800521201139 1
0.0359943123265488 1
0.00143274402474499 1
0.0762942559119685 1
-0.0435559863213345 1
-0.000500553253659376 1
0.0113178193394674 1
0.0647546644829663 1
0.0990925961797364 1
-0.0401371570198786 1
-0.0270099969891412 1
-0.0383354926005684 1
-0.0739226635566332 1
-0.00457836795465199 1
-0.000999114359241784 1
-0.158976702729516 1
-0.0184698051044133 1
0.057957351452272 1
-0.054922474474055 1
0.00710574240042779 1
-0.138648793003076 1
0.066281380990061 1
0.0233593643402252 1
0.0471135657790772 1
0.123127726326148 1
-0.00136410576943866 1
0.0402492449661433 1
-0.00833131534475676 1
-0.0325140945409716 1
-0.0602185166062078 1
-0.0516702459423722 1
0.00382270129839038 1
-0.0179037276732013 1
-0.151864879474503 1
-0.0981996768447828 1
0.0333830973225011 1
0.0609262660341428 1
0.0253541294046418 1
0.0193697109667244 1
0.014251373773063 1
0.0597575911320402 1
-0.108175678761368 1
-0.011954765584606 1
-0.169384044485095 1
0.0254092467760067 1
0.029438032619803 1
-0.0155007679352258 1
0.100701711922644 1
0.0250119312037208 1
0.0514878301620545 1
0.167459606121793 1
0.0514804288667077 1
-0.045645729982816 1
0.0777790284579088 1
0.094250281410575 1
0.0443444193850763 1
-0.0390835123790913 1
0.0493587063974045 1
0.107284143328478 1
-0.171353669119466 1
-0.0396326333487697 1
0.000107891772898324 1
0.176958641048432 1
0.0645452161142396 1
0.0221741441122502 1
0.248106339037255 1
-0.102550360855104 1
-0.181115037884995 0
0.0553905412159032 1
-0.0499840138889202 1
0.258267691296394 0
0.00370978975867796 1
-0.069535540602716 1
-0.241206366559022 0
-0.0156916744993557 1
-0.0401356329770449 1
-0.0464644646035576 1
0.105118765711265 1
0.0478619741969842 1
-0.109730596157057 1
-0.246879603779418 0
-0.0939888449756949 1
-0.109395812720153 1
0.0442407504944002 1
0.0352684881662344 1
0.163651844233033 1
-0.0197011220899424 1
0.143215935743176 1
0.135189939368744 1
0.0451881853054992 1
0.0339957061174005 1
0.174012924920415 1
-0.181581498453517 1
-0.0396044140044746 1
0.0856574521660416 1
0.0118004856771938 1
-0.00459553524164389 1
0.0875268166126271 1
-0.0182981345658818 1
-0.0296807708922312 1
-0.0327340392686248 1
-0.00999457165382514 1
-0.1144582191103 1
-0.0972004086426903 1
-0.0954241001435833 1
0.09542867397309 1
-0.182000568582024 1
-0.0227521675845614 1
0.112123597762536 1
-0.128846457663964 1
0.0265184106795475 1
-0.0682612513023764 1
0.00180672416196969 1
-0.0990047615066998 1
0.026904538545943 1
-0.0241119915954846 1
-0.0593890273164223 1
0.0787318187355006 1
-0.141779798209508 1
0.129861831280481 1
-0.0934759507107633 1
0.066170734214246 1
-0.258930408473874 0
0.102648182369632 1
0.0847963464283114 1
0.0528441892979754 1
0.0848853309416928 1
-0.130425672814818 1
-0.27692813688862 0
0.129473525375967 1
-0.0839169432147763 1
0.0479117985850393 1
0.25817344446683 0
-0.0569822857224589 1
0.0356401462855691 1
-0.00332115285993367 1
-0.0136110298262835 1
0.17165137463804 1
0.0210473214401691 1
0.12711899402276 1
0.0837478943480778 1
0.0589727133508043 1
0.172084034027723 1
0.0851535104482345 1
-0.00388756392053767 1
-0.0641835506887198 1
-0.0431344215650887 1
-0.0674853094531555 1
-0.178196155402919 1
-0.0340788803672633 1
-0.11522956710498 1
0.0634826073705477 1
-0.114212263616865 1
-0.274447109833617 0
-0.115922957153931 1
0.0793140579150795 1
-0.00261401721997755 1
-0.0572031164332495 1
-0.115484204382285 1
0.00657813535932631 1
0.00639209862803118 1
-0.0843731902297393 1
-0.195840254966142 1
-0.101638494589487 1
-0.00830234760489832 1
-0.0817270173147285 1
-0.0890386137315883 1
-0.00725411446489191 1
0.0949258983660459 1
0.0130084367679739 1
0.023659724210434 1
-0.146771912883619 1
0.0105356547050781 1
-0.00849450493985689 1
-0.0373819297181113 1
-0.187169876952636 0
0.0802792769367451 1
-0.242312690563946 0
-0.0145479887489014 1
-0.000566221157131504 1
0.0337432769018588 1
-0.0528110643644245 1
0.0132358658635497 1
-0.114934397157167 1
0.0172658584604708 1
-0.0115286840738479 1
0.0208946542609624 1
0.0526049335047161 1
0.10588453484853 1
-0.224258841749852 0
-0.0444864032402399 1
0.0114709765935111 1
-0.100977371786931 1
0.159253547225579 1
-0.0628066954484863 1
0.0163628578011848 1
-0.0449667770057195 1
0.0210278388951477 1
0.299006284780127 0
0.0341682174659941 1
0.00225899675529028 1
-0.00607463702631103 1
0.0509391814362259 1
0.0722990935510273 1
0.0285951734021536 1
-0.0118922400269867 1
0.241440035480453 0
-0.0296066135936822 1
-0.119208937790869 1
0.00857857025193447 1
-0.0190415139261749 1
-0.115766346965025 1
0.18713639403372 1
-0.0292886845218938 1
-0.0671866792384766 1
-0.20213450313438 0
0.0788448454342586 1
0.000940559721157433 1
0.297617922742587 0
0.0598283010594706 1
-0.0499016940158669 1
0.0869864378634835 1
-0.0517517663840601 1
-0.025129373765681 1
-0.127656510614751 1
-0.0901299457717687 1
0.0785056712754527 1
0.0182423108625398 1
-0.0423948870902906 1
0.0580205785623288 1
0.0835623224566512 1
0.105407028610311 1
0.0170875201134035 1
-0.188371136044797 1
-0.0491371513504666 1
-0.131652872326193 1
0.022157684737628 1
-0.0605079151455602 1
-0.0737939204166115 1
-0.00219840136688481 1
-0.139431209537123 1
0.0903688099029221 1
0.0639770425369519 1
0.274548780312793 0
0.111319444786738 1
-0.226651331479049 0
0.143707781702805 1
0.0261306051988132 1
0.0964444898151089 1
0.0216155183769577 1
-0.0442544610305753 1
-0.00319869437456924 1
-0.0739483611323438 1
-0.152197851668266 1
-0.232915044687576 0
0.0104294685585975 1
0.0618882336763377 1
-0.0116544322849305 1
0.210485354885804 0
-0.0644319309161172 1
-0.0264318026624933 1
0.0353956033962044 1
-0.0486661768493779 1
-0.110757936365806 1
-0.0589384339955496 1
0.188157436531623 1
-0.0157367959463017 1
-0.264530351562395 0
0.0527698396232984 1
-0.0958568763225535 1
0.0972049726065781 1
-0.0347926356846208 1
0.0655835257259346 1
-0.123927326624148 1
0.121234690080981 1
0.100559436476587 1
-0.0697124052191113 1
0.0427875895003189 1
0.104975346771159 1
0.0709059593391025 1
-0.0278659497660455 1
-0.0827455978795979 1
0.21597109555436 0
-0.208683195523306 0
0.0381778796512693 1
-0.0959945867146623 1
0.0751627387534346 1
-0.0729580495888783 1
-0.0258184937097664 1
0.0800534440909388 1
0.210006202425983 0
-0.0889710071408756 1
-0.0513047758507833 1
-0.0370141921344538 1
-0.168794090392631 1
0.0887542734094791 1
-0.225709952007637 0
0.15680393373825 1
0.0183944873129049 1
-0.0155179168097481 1
0.0505620979378843 1
-0.170788633479686 1
-0.0759098747687958 1
0.173156378750619 1
0.0735368159431258 1
0.0356531521980622 1
-0.071609620478866 1
-0.0557286844718625 1
-0.141651329794386 1
-0.0964956675624792 1
0.0288642169580896 1
0.0701407137973434 1
-0.0527855835380975 1
0.225367839246102 0
0.0192128261097721 1
0.113312084151678 1
-0.0512870431677137 1
-0.0429241168839613 1
0.00407403240525792 1
-0.0863872792246784 1
0.0242990230034733 1
-0.0955359270051919 1
-0.262277101379623 0
0.243662476685041 0
0.0880941448065209 1
-0.12683967657932 1
-0.0300886141467167 1
0.0915045035853708 1
0.186983305273409 1
-0.0133740188369082 1
0.19651945594357 0
-0.0722026404655655 1
0.191026811845321 1
-0.0443858290551523 1
0.104479857667967 1
-0.0922361732247368 1
0.015234931074759 1
0.0694151616316917 1
-0.107247723290523 1
-0.302396758902033 0
-0.0847674817566587 1
0.0242992480257716 1
-0.144626808290073 1
-0.078784317625441 1
-0.144296914879264 1
0.138237742348986 1
0.0976960447815227 1
0.0126847236327087 1
0.102558431099102 1
-0.147218803315114 1
-0.143693257062179 1
-0.097962894675141 1
-0.305309560378777 0
0.0462646838031157 1
-0.0704007920550823 1
0.188588848588823 1
-0.117843326907499 1
-0.0105200102828565 1
-0.117466076451278 1
-0.283050763892719 0
0.0961529100277546 1
-0.207222873096552 0
-0.0123360427852543 1
-0.0915782955579102 1
-0.185021087708433 1
0.185818230562894 1
-0.0696247122112285 1
-0.113445585398202 1
0.103562188935445 1
-0.0885376892519627 1
-0.149163725757729 1
0.132824737499676 1
0.0428193354424448 1
-0.026633932774279 1
0.084567742866558 1
0.0865709982610826 1
0.0653191364754827 1
-0.0457538808145039 1
0.14188569188439 1
-0.0833233640372079 1
-0.149828844616021 1
0.131333558895398 1
0.132371947074257 1
0.0698655559992635 1
-0.085235568837377 1
-0.0814698447644227 1
0.107634198748499 1
-0.0957073535339975 1
-0.0363950884634385 1
0.0352817767258723 1
0.0719440020519237 1
0.0127637327282908 1
-0.0320988326028794 1
-0.0309935933385109 1
-0.00557523599073588 1
0.000361508832887575 1
-0.0501251694706384 1
0.043483041723418 1
0.00276428291852775 1
-0.152335018180874 1
-0.00259283003912838 1
-0.056680712627732 1
-0.106533011030995 1
-0.0799501266578023 1
0.116290898552618 1
0.108852661619857 1
0.147274503407724 1
0.128520164891094 1
-0.0581131299824359 1
0.0635115702970916 1
-0.0604404931840738 1
-0.000276591882115221 1
0.0980662438213167 1
-0.0316255636546166 1
-0.10491222940338 1
-0.21390020437162 0
-0.041031875420533 1
0.156681190794336 1
0.166796924272245 1
0.120040183558235 1
-0.125436567880262 1
-0.211497257161333 1
-0.202864490721714 1
0.0630541452986378 1
-0.165770063246342 1
0.0422086259447499 1
-0.118339698206869 1
0.14880340814961 1
-0.0524958873121804 1
0.11227902476743 1
-0.109456032599554 1
0.0595949687651864 1
-0.137917207017836 1
0.0786318806215345 1
-0.0639256092420865 1
-0.0486871967334374 1
0.0639996116080354 1
-0.172943373124749 1
-0.0381650962409233 1
0.118836970249706 1
-0.0116243571098278 1
0.0548456716613407 1
0.0426932189703576 1
0.00713513655940039 1
0.132260719736386 1
0.099820510457823 1
-0.0851771225173452 1
0.0534523875577323 1
-0.135269000950964 1
-0.00655871186608356 1
0.142357909768482 1
-0.140590767468935 1
-0.0967841804015683 1
-0.0486936900904925 1
-0.0185426249051341 1
0.0967326377957528 1
-0.00474454680758235 1
-0.017649524304986 1
-0.0882895070106944 1
-0.0431274047948555 1
0.175612948594742 1
-0.0457516037155503 1
0.206210122930165 0
0.00600238914061731 1
0.0852860558853606 1
0.0248075181259313 1
0.135729156721451 1
0.0946621904614367 1
0.0641106229002948 1
0.0807708781097363 1
-0.0160967148426762 1
-0.00916036047580283 1
-0.0739667462819712 1
0.0436920240945247 1
-0.00817275151103608 1
0.228547944201489 0
-0.149346423234951 1
-0.00770912810135264 1
-0.00052510785984989 1
0.0915523664881431 1
0.0780622655076213 1
0.17625699572651 1
-0.109700859818785 1
0.1605349200518 1
-0.143651120029893 1
-0.0689368800482423 1
0.0682573224491593 1
-0.0448410421745357 1
0.0283116972308856 1
0.225521840100116 0
-0.0370099815366611 1
-0.0787307574765026 1
0.00290413836151595 1
0.125114150566195 1
0.0240896561305799 1
-0.0690890951156993 1
0.188683066284374 1
0.232791449434456 0
-0.0370059629519718 1
-0.123066482921425 1
-0.12005836688789 1
8.89491872838044e-05 1
0.0134899370791187 1
0.124775375269403 1
-0.0783975826655338 1
-0.203768614881862 1
-0.0400135575823636 1
-0.0888993199498024 1
-0.019200590505246 1
-0.029748375036776 1
0.0385218284725288 1
-0.0742653193531606 1
0.137296357267338 1
0.276466790329469 0
0.154051460882475 1
0.0350845343124927 1
0.0906042736134181 1
-0.0532948117889332 1
-0.0819526845616951 1
0.159926724923094 1
-0.0185721219944731 1
-0.114453574636128 1
0.0236087111556645 1
-0.228929108826966 0
-0.231985135861607 0
-0.0839912345010793 1
0.0749565994449661 1
-0.0463565957392501 1
0.0477653038628244 1
-0.11668869841963 1
-0.188152608261518 0
-0.181129623419653 1
-0.0272092300639293 1
0.0183533922412548 1
0.264500592126231 1
-0.0355291192897547 1
-0.158571525828575 1
-0.112060484747367 1
0.0931123464838091 1
0.0854200078373591 1
0.110767799105373 1
-0.0740009192524273 1
-0.148141986606873 1
-0.174628151508782 1
-0.0271467309986803 1
-0.100616985752518 1
0.0837857259149823 1
0.0935712826340432 1
0.109773974722987 1
0.0438454705498006 1
-0.0340702842392106 1
0.0937934959743202 1
-0.034100054741093 1
0.10404212298755 1
0.226751234206929 0
0.0642978514823295 1
-0.0894864482619886 1
-0.143385879854348 1
-0.139182755101701 1
0.151800123070723 1
-0.0375107852696976 1
-0.0512823473220254 1
0.0530149585438004 1
0.0211434607016115 1
0.0281036478855892 1
0.032268747791087 1
0.129124580001186 1
-0.0140993954480977 1
-0.136780400709978 1
0.113855197956135 1
0.101334018380095 1
-0.0132764919556486 1
-0.0496801293104394 1
0.230676549826574 0
0.164899159411316 1
-0.0721242379338497 1
-0.0832334150696697 1
0.108671148922224 1
-0.0311497128095593 1
-0.0122182479313936 1
-0.0781205429119718 1
0.0149874376142494 1
0.0557761409753278 1
-0.0750670282927293 1
-0.0438865275399763 1
0.0320260927130881 1
-0.00175559385746641 1
0.0383860988890913 1
-0.104848198921054 1
0.0591296198499505 1
0.017979396392232 1
0.0470053908934588 1
0.00382977501424162 1
0.0900297595332687 1
-0.00132929404072364 1
0.0930949632711476 1
-0.124188747623677 1
0.113643995012334 1
0.203690468537888 1
0.0419614524452802 1
0.116575039056931 1
-0.22617364838586 0
-0.227141446629973 0
0.00464080321034817 1
0.153453651513014 1
-0.117853250465425 1
0.117796573451025 1
-0.0506094132127773 1
0.223978696601482 0
-0.0716831996753871 1
-0.145367606374574 1
-0.0944678253501509 1
0.184540421902949 1
0.0314161915384058 1
-0.227746844299116 1
0.104102574286284 1
-0.197026469652421 1
-0.237172896311326 0
0.0583939914474978 1
0.196285813885196 1
0.0578650612537167 1
0.043918743289139 1
-0.0770974143065178 1
0.175897467256784 1
0.0835070752713125 1
0.0283280565460177 1
0.0393706672423352 1
0.028383311974429 1
0.102876351045812 1
0.0769685888692033 1
0.0149999955067825 1
0.202920038429963 0
0.0430840343140989 1
0.132873052117705 1
-0.0514555544181179 1
0.113762542680358 1
-0.0500182968959554 1
0.0058489905390479 1
0.13805330093175 1
0.229657140892115 1
-0.206544808785695 0
-0.21057185581405 0
0.0395473688743922 1
0.0393864008039276 1
0.00047809754580342 1
0.00678074445519111 1
0.000807428567764709 1
0.0065916199415263 1
0.0205520329415823 1
-0.0520669917221266 1
0.0736621253779752 1
-0.0842893696181225 1
-0.159242183873425 1
0.0160428002415014 1
-0.175465697991124 0
0.152699774584501 1
0.100422959973509 1
0.0129698008116265 1
0.0656091227298743 1
0.117683048045732 1
0.0152532358644857 1
-0.0726631603352982 1
-0.0361408471871669 1
0.134569763979972 1
-0.172497966224085 1
-0.0555096364137484 1
0.00769897468647703 1
0.0577507721988581 1
-0.0295120995569457 1
-0.0804332002617176 1
-0.034392414477828 1
0.0378580214062071 1
0.159160225625231 1
-0.0697224753177368 1
0.047029267408315 1
-0.219602516055458 1
-0.11898141248853 1
0.0213003280656004 1
-0.00235269628660729 1
0.0340754809493508 1
-0.0264144400483579 1
-0.0941183198609651 1
-0.000134673125702472 1
0.0590342104207752 1
0.0431259695395385 1
0.108221630867614 1
-0.0196119669218571 1
0.0723177780285102 1
0.0825168634643395 1
-0.201530768258138 0
0.170901111837245 1
-0.0268058247183842 1
-0.0988787507325189 1
0.162140152993836 1
0.156143154694984 1
0.100387210440491 1
-0.0282927152974776 1
-0.0437663696527439 1
0.0632593028300479 1
-0.105831818436165 1
-0.0226425646837991 1
0.0928207635654255 1
0.144347934730991 1
-0.0468405518070079 1
0.0508190672732163 1
-0.0610220573492288 1
0.0932148400403544 1
0.114758031112983 1
-0.152939527652642 1
-0.12063136141929 1
0.0537533445065404 1
0.0109197543552618 1
-0.0184319671776681 1
-0.0245384193723283 1
-0.0173168080424662 1
-0.0239932933405019 1
-0.00352605600862656 1
0.119653148062132 1
-0.00216738490179402 1
-0.0477144076219343 1
0.0425921524694072 1
0.265474203997433 0
0.0340156027234765 1
-0.220950823140178 1
0.0998918362139447 1
0.168668467299932 1
-0.0023282639967248 1
-0.113134420957742 1
-0.154562603777169 1
0.067252758764286 1
0.0629296950326812 1
-0.00128343376329535 1
-0.00624370169608432 1
-0.0577708354142674 1
-0.0145017557746087 1
-0.040396605032231 1
-0.171899527314417 1
-0.113393799391657 1
0.145789503255433 1
0.0770809024424658 1
0.000553683312791708 1
-0.209207381372216 1
-0.0114480756299216 1
0.14403998393637 1
0.0323181102659877 1
-0.0244360933523631 1
-0.00357945038759989 1
-0.185630706135725 1
-0.142821809190518 1
0.0335506719206969 1
-0.0232137495805192 1
0.0852401179890376 1
0.0590426824283046 1
0.0573559921264039 1
0.202137658744174 1
0.00837907985311321 1
-0.121459345929871 1
0.0494553354848416 1
-0.0543699345237663 1
0.122414260308878 1
-0.00813941332245317 1
-0.0911913427233576 1
0.0279930731325492 1
-0.043124962550045 1
0.0440086360845986 1
0.0779568966940632 1
-0.0448620181874684 1
-0.00921306402017592 1
-0.0713373122958893 1
0.0477914649868314 1
0.00717927434971243 1
-0.0166560368744977 1
0.0311093804910701 1
0.0282114860064624 1
-0.120707817177044 1
0.0386410733115008 1
-0.108039671943305 1
-0.24268828381359 0
-0.0491000503693901 1
0.202619106699848 0
-0.0154942019558397 1
0.001086867521373 1
-0.10610741416775 1
0.0671483838049066 1
-0.0951063839125214 1
-0.217700360998314 1
-0.111427677523443 1
0.0728900666631255 1
0.039621323197048 1
0.11803289016721 1
-0.0592717092477346 1
0.130614912363691 1
-0.121257656785995 1
-0.00361732923930538 1
-0.130352277918519 1
-0.17299435418872 1
0.0163340667921692 1
-0.0828702102927821 1
0.286697993726359 0
0.0566491554508212 1
-0.0539466266962086 1
0.158937707608889 1
0.098392100111123 1
-0.10395401223191 1
0.117151588424203 1
-0.136751753659126 1
0.132626534967936 1
0.0644454014976347 1
0.15004142847162 1
0.013060212757167 1
0.0627586508809996 1
0.0128019599745642 1
-0.032925618295796 1
-0.0694595977539564 1
0.0128421991938377 1
-0.191499270276649 1
0.0214159700529205 1
-0.103248529502762 1
-0.0600917491921677 1
-0.0358162822156692 1
0.069619435166773 1
0.0349796231804421 1
0.0724567672009961 1
0.0169614495191496 1
0.0790892493631511 1
0.0185310271274728 1
0.00628011055546947 1
0.195940739826037 0
0.0905467532917359 1
0.00797378472502916 1
-0.0495481891726007 1
-0.0669463589560683 1
-0.110736186923953 1
0.139795849537276 1
0.0287527782839893 1
0.0707154760298019 1
-0.00455994799997062 1
-0.166006714046932 1
0.0358791967860135 1
0.061725104989663 1
0.0302772842012012 1
0.135746045223847 1
0.0541560493061219 1
-0.129037327858498 1
0.0786165155924528 1
-0.0417405609218955 1
0.149853253390509 1
-0.0243753534688767 1
0.143210202627399 1
-0.0510117459262467 1
0.036286053520588 1
-0.0230006620610908 1
0.171346602807639 1
-0.0537656100063193 1
-0.121415512870305 1
0.0818281106798141 1
0.0371265536691792 1
-0.0873889880046921 1
0.0157926426002923 1
-0.216641813434355 0
-0.00769110072498211 1
-0.0155510015872568 1
0.0770720339300335 1
0.0462442033359754 1
-0.0382872941418219 1
-0.0364141133897872 1
-0.254639521251692 0
-0.148721522634767 1
-0.0368776778773037 1
0.0528628911793452 1
-0.0151030601595572 1
-0.0361935788971391 1
-0.132370531415942 1
-0.225363131518576 0
0.0511005520397385 1
-0.0462819473504211 1
-0.0880270657795338 1
-0.0770911863898216 1
0.00957976379027174 1
0.14343264030418 1
0.0310749158739341 1
0.0324062248388801 1
0.0087206480951057 1
0.271664757622295 0
0.0121257652233987 1
0.0338194359176263 1
0.0284866458722148 1
-0.152031903033572 1
0.157604171833678 1
-0.0224020985201976 1
0.0103998262662422 1
-0.263788395312971 0
0.0652287522210872 1
-0.109295453153895 1
-0.0942188398980561 1
-0.210484136991395 1
-0.162978797911747 1
0.119067744482312 1
-0.00711476834758066 1
0.0197702631970187 1
-0.0800484361327767 1
-0.0808715406436508 1
-0.0481339977584967 1
-0.0678867330315881 1
-0.0852660301281677 1
0.0899030688225422 1
0.158437897105163 1
0.108746568430023 1
-0.201154561982858 1
0.0185977324204622 1
-0.167509108742895 1
0.024703217842987 1
0.117131466622561 1
-0.099767470581084 1
-0.000760004621329018 1
0.00106867267560134 1
0.00988830605165926 1
-0.0562603874940711 1
-0.0521497616317826 1
-0.0299347549403289 1
0.113555626474984 1
-0.0222553218728597 1
0.163271221835745 1
-0.0431279865921212 1
-0.0109241958367433 1
-0.0371854288198699 1
0.0511048287431433 1
0.0559916984473074 1
0.0386169680119436 1
0.0760637857552682 1
-0.029176921658969 1
-0.123479129105958 1
-0.17448566581816 1
0.0532398527214146 1
0.0596061803461461 1
-0.0544815218541605 1
-0.096448005578306 1
-0.0379394165409672 1
-0.0358253090570603 1
0.0771609261637915 1
-0.118151815772057 1
0.0613313041470712 1
0.0229544854144148 1
0.0165551000639541 1
0.158482949569441 1
0.18227902107057 1
-0.126498732395833 1
-0.00582207060017728 1
0.0618600272455653 1
-0.187768452679785 1
0.0982998275441088 1
0.0884358448080426 1
-0.0760957201818196 1
-0.026242187936416 1
0.115320004439947 1
0.0719871742004906 1
0.105992699188885 1
0.0363174949682989 1
-0.226600251404544 1
-0.0241662570795056 1
-0.14891993500799 1
0.00691712513424197 1
0.0222093186032623 1
-0.00518091878394611 1
0.151093332169471 1
-0.0864436626366501 1
0.20910518114551 0
-0.0350557931458794 1
0.124221454929853 1
0.0847789876432103 1
-0.0369311989768069 1
-0.0935874955867526 1
0.0182821510499175 1
-0.0159536242406772 1
-0.0275590564518828 1
0.0488511257694405 1
-0.213027172885881 0
0.140898747946827 1
0.0218706283901658 1
-0.0316520337695384 1
-0.0172452838426161 1
-0.115863270387889 1
-0.0262516298372179 1
0.0178901209514395 1
0.135904226586255 1
-0.018668147149505 1
0.0658080264227038 1
-0.0457902510672121 1
-0.0882142613715304 1
-0.144189427372966 1
0.139184111235252 1
0.139734516409615 1
-0.0958350651067826 1
0.155412370385968 1
0.121644707236703 1
-0.112257664977224 1
-0.120832182923547 1
-0.127146263426491 1
0.1149667073603 1
0.100708564024479 1
0.224379039389994 1
-0.186392391847553 0
0.00941773899887855 1
-0.0933188819862282 1
-0.0196994196941504 1
0.206094249121 0
0.22065047301508 0
-0.0169787632981308 1
-0.0608772450940567 1
-0.0752560239236794 1
-0.137213225840959 1
-0.0303748491107691 1
0.0591666760690541 1
-0.00564076711109735 1
-0.103789223445857 1
0.11867377340063 1
-0.0546380448755484 1
0.187569589296747 0
-0.121823588322358 1
0.0414443550628937 1
-0.119401316695686 1
0.126599099000192 1
0.147343197718352 1
0.130232903630793 1
0.0527732807218676 1
-0.0428362275026791 1
0.23814368420405 0
0.0465075686210951 1
0.0961082133283363 1
-0.00139133116993756 1
-0.105184407848559 1
0.0231023788091558 1
-0.217526887662428 1
0.0508926918050574 1
0.00507256574304993 1
0.0480760059802931 1
-0.198242067836547 0
0.0905633950915919 1
-0.122906258576142 1
-0.155248147479231 1
0.114523798047919 1
-0.237679331264656 0
0.213231233580027 0
0.0276416426946976 1
-0.13036951228552 1
-0.0725795125665313 1
0.17205925641335 1
0.0607707706854176 1
0.210572390666247 1
-0.00800789317579836 1
0.00371435347887139 1
-0.0728086543148007 1
0.151075279183142 1
-0.0418504229217853 1
-0.0854306295728522 1
-0.0309239750564007 1
-0.158717604838761 1
-0.0821016368610102 1
0.0141638582635371 1
-0.0198366675974112 1
-0.156249652838427 1
-0.0229533750123848 1
0.0541872992610447 1
-0.0452026595743113 1
-0.0562496681654317 1
-0.0554069020178036 1
0.054723131117005 1
0.0817431184046817 1
0.216025940136819 0
-0.0611142042326279 1
0.079900315782472 1
-0.243729514354044 0
0.010625472910917 1
-0.085428908580241 1
-0.110340013781698 1
0.0824229634511295 1
-0.0839970777417409 1
0.11991347299049 1
-0.00131159583917711 1
0.055728007438136 1
0.0590273053866441 1
0.0412086297913352 1
-0.0156210616330361 1
-0.243692842806321 0
0.0816104833546245 1
0.0147405941545752 1
0.0116352293094817 1
0.0372236116455164 1
-0.193755128517348 0
-0.111634473244873 1
0.132189991904793 1
0.0993165050841713 1
-0.159315740181971 1
-0.00179791188980304 1
-0.282306766668833 0
0.000533158319580812 1
0.110388241481674 1
0.0795720555976129 1
0.0594304102478442 1
0.069358912740742 1
0.0186446885389043 1
-0.195733620658609 1
0.010277556684846 1
-0.0681430235170769 1
-0.141386154777532 1
0.0954214176997018 1
0.0966996200017118 1
0.00453607835748172 1
-0.0362999375727806 1
0.0902306321687068 1
0.144224826453271 1
0.00278534106775602 1
0.00107784031051864 1
-0.0460559080060696 1
-0.135783274516915 1
0.0967662810703054 1
0.120977576147661 1
0.0323432072868715 1
-0.066370269931963 1
0.0831661274726955 1
0.0939732657475473 1
0.0537077589605602 1
0.00172767697151319 1
0.208431847734828 0
0.0687358987903829 1
0.141758314517746 1
-0.0325135483931384 1
-0.0600771711310526 1
0.00241993051672331 1
-0.220798399906612 0
0.0154259918774713 1
-0.146316444601676 1
-0.114466727431704 1
0.102700461380921 1
-0.0179868166093414 1
0.0459197346240456 1
0.0289549968544893 1
0.158351553843973 1
-0.0870056513452191 1
-0.0721640889550638 1
0.0900382554092491 1
-0.245341232195822 0
-0.0470075037450317 1
0.0736661187189266 1
0.149179264651072 1
0.0850171926417745 1
-0.0292434088075878 1
0.061228992936997 1
-0.00245048988709006 1
0.00491165080018391 1
-0.0682187732409301 1
-0.0464004097980137 1
-0.00438524990254139 1
-0.227747462975017 0
-0.0222547716094415 1
0.0450884521803595 1
0.0814507955422411 1
0.0572577012929745 1
0.00128656256418486 1
-0.196042071330406 1
0.0756851748687052 1
-0.156465618018042 1
0.0239888451427432 1
-0.100757218226506 1
-0.20531214762985 0
-0.0299554986980042 1
-0.0868096566884606 1
0.0289376138426124 1
-0.141802090154969 1
0.0725135179815277 1
-0.0135826182531288 1
-0.0662847888964387 1
0.021569643076673 1
0.0130794821359666 1
-0.199376948409655 0
-0.0700770788236908 1
0.0191405183206321 1
0.139020135909632 1
0.0762750496599337 1
0.173368832697687 1
0.0320382030204571 1
0.116848213712051 1
-0.0381863591386963 1
-0.0458221571727317 1
-0.0767704120238429 1
0.0764097911273817 1
0.184419770418535 1
0.0482539215981251 1
0.11276161352884 1
0.0372850671476466 1
0.0516510141773106 1
-0.186489104338964 1
-0.0460115868421554 1
0.0692266593205208 1
-0.120617750893322 1
-0.178019290542338 1
0.135274733933642 1
0.0516187948417239 1
0.0920473110213706 1
-0.159617895655921 1
-0.132614787981238 1
0.0546473161867305 1
0.0583203901807074 1
-0.203516883311326 1
-0.0448067763849557 1
0.114656765182179 1
0.0488789527749913 1
0.0488808319393111 1
0.011365277080942 1
0.0372133989475611 1
0.00435866391740949 1
0.0728447046052497 1
-0.00605473167493095 1
-0.259854202727799 0
-0.160644428128403 1
0.00123214085907795 1
0.0718205557293301 1
-0.200540338182611 1
-0.0538614093234583 1
-0.143963047116868 1
-0.0144173261280019 1
-0.0541866904338063 1
0.0910253991008098 1
0.152240757584091 1
-0.0874660540474694 1
0.0386284169977075 1
0.0824211931897457 1
0.0745279303616985 1
-0.0715750843736413 1
0.0546080660957002 1
-0.0194802542440653 1
0.0123146931759513 1
-0.000703492592775759 1
-0.0112575150120321 1
-0.0300106384617214 1
0.0281343596118892 1
0.311679232646173 0
0.0420962617062837 1
-0.0126545935795042 1
-0.123381259529131 1
-0.0851530801527896 1
0.144861474522143 1
0.137898662384917 1
-0.0206412852921776 1
-0.135588047973425 1
0.0507133303547138 1
-0.117132916026421 1
-0.0888683592404829 1
0.0927815295135633 1
0.0770215143351162 1
0.121244364642719 1
0.00330725259291431 1
0.0414323871595695 1
0.00640466627481299 1
0.0138578843965229 1
0.0557512272930748 1
-0.0679379007606246 1
0.00394729790694661 1
0.0594106040708934 1
-0.219627114330227 0
-0.0398744467242862 1
-0.00386275863082144 1
-0.141626422791202 1
0.0244376101970486 1
0.0454680789369819 1
-0.0319659328486718 1
-0.294168606268866 0
0.0500659375757804 1
0.158821690327704 1
0.0459684209744824 1
-0.0569804117251291 1
0.00472103321002904 1
0.0859872461655123 1
0.146957185457988 1
0.0431718962720916 1
0.014215478954332 1
-0.0594853963656622 1
0.0731642208917257 1
-0.14358051611825 1
-0.0108802366809596 1
0.063061692581202 1
-0.0587325433449424 1
-0.0342487255319593 1
-0.153381066797635 1
0.21123293656845 0
-0.0953983045227506 1
-0.0940252876860718 1
0.111567033274861 1
0.117388899560826 1
0.172286242625326 1
-0.110009615396861 1
0.148603619697796 1
-0.100899961494851 1
-0.0356222066224818 1
0.155057386978774 1
0.194547325086704 0
-0.0971269397364794 1
-0.0703982947998934 1
0.0642141946390247 1
0.00877305223814084 1
0.0723172502203784 1
-0.13306168295882 1
0.0486459891889083 1
0.0370608792991785 1
0.312054194331259 0
-0.0648323318569904 1
-0.102189989271344 1
-0.131751751595967 1
-0.147596301384965 1
0.0528270374318799 1
0.0462564704769721 1
0.00781020459557656 1
-0.211704609864656 0
0.0719959286653557 1
0.103704531112392 1
-0.0797950679878408 1
-0.0167530193443806 1
0.13490065378665 1
0.06941851636154 1
0.127474278930618 1
0.0797020196073723 1
-0.15193451885458 1
-0.108897119630763 1
0.0810308883034795 1
-0.018746047869108 1
0.0517113778878397 1
0.0174157956017519 1
-0.108215842725158 1
-0.0330844010168325 1
-0.0393546502314023 1
-0.0594964846535674 1
-0.0785080033451881 1
-0.026201690039021 1
0.205423253168687 0
0.0376378895230258 1
-0.0551639204943564 1
0.0942558228596773 1
0.0459470683696443 1
0.191733920516686 0
-0.132759444243298 1
0.042471034234173 1
-0.271462090933212 0
-0.188778565471486 0
-0.182975074941972 1
0.0330853673693205 1
-0.173667050048233 1
0.0272360450698885 1
0.0283882241501111 1
-0.0327267132725124 1
-0.0234546272026204 1
0.0599010436737791 1
0.0132516670583602 1
0.08307445420961 1
0.0594189019313848 1
-0.000816521199049309 1
-0.0175699175080451 1
-0.182337908490481 1
0.121739559360132 1
0.0696120588057238 1
-0.0977518960995106 1
0.175703780671435 1
-0.246859106813294 0
-0.0495387279975305 1
0.0343685636904724 1
0.197224006633373 0
0.0680452623488726 1
-0.0484517938164546 1
0.10898912685567 1
-0.00391842333569177 1
0.0914195974056959 1
0.14970976422356 1
-0.1449204689302 1
-0.099299155147422 1
0.0114608858367159 1
-0.0763316629784172 1
0.174484441620305 1
-0.0663254534130059 1
-0.137377869756187 1
0.102426466032005 1
0.0315356693998699 1
0.0775169754784385 1
-0.232943368969017 0
-0.0124279866381953 1
0.0110388608788611 1
0.150875230837265 1
0.0319884496163655 1
0.0637706567739143 1
0.0904018179375376 1
0.0174602963483836 1
-0.00932814792868902 1
-0.235337137835716 0
-0.0129711199944141 1
-0.0698049410455178 1
-0.0247640454909682 1
0.0816725647372515 1
0.112461136633355 1
-0.201722628364154 0
-0.19582263463151 1
-0.119251536802213 1
-0.0682944366877787 1
-0.0806300684869259 1
-0.198489377587982 1
-0.0370169565225152 1
-0.0855589376257404 1
0.0183118276848727 1
0.0765363167509768 1
-0.0843723955400232 1
-0.0931426857088798 1
-0.0663822989575636 1
-0.176177385375577 1
-0.109745244957453 1
-0.108699597613094 1
0.0643103231629304 1
-0.142968346992352 1
-0.0647063544090268 1
-0.031176854697109 1
0.121683828522777 1
0.0825968569818347 1
-0.0301402058930372 1
0.0501644850025367 1
-0.0219588095023862 1
0.185795491857976 1
0.016860042289991 1
0.0995602124460702 1
0.0460448222373108 1
0.102824370455965 1
0.083429991352385 1
-0.144927431480916 1
-0.130652108693005 1
0.0403698844148696 1
0.0528344267457349 1
0.252225048461522 0
0.158745459459292 1
0.123504928188866 1
0.0759240746321429 1
0.0701288063202369 1
0.220870695165874 0
-0.196154923460411 1
0.122577693899276 1
-0.169663876506573 1
0.00863528990505805 1
-0.0116403424245484 1
0.287742449521689 0
-0.016031028526859 1
-0.0185975886088566 1
0.0996661800207306 1
0.0216949339479364 1
0.0868108235132196 1
-0.0504952748126289 1
0.0167040521126105 1
0.0926577763813256 1
-0.105030772956474 1
-0.100010168875783 1
-0.00639460546550849 1
0.0151541889212141 1
-0.00889174394176924 1
0.120731658778046 1
-0.0147519307152472 1
-0.0320280086066628 1
0.0215855138137544 1
-0.0527571592181823 1
-0.0369208886322597 1
0.000162746963625511 1
-0.0955843883366059 1
0.0671986529903636 1
0.0516304119986789 1
-0.130156309153126 1
0.0367684039396581 1
0.0734730276751496 1
0.0601196109627228 1
0.182239583207283 1
-0.0439113238554466 1
-0.12569637855004 1
-0.132639849714583 1
-0.0971784865760537 1
0.0468242824350328 1
-0.107717419046222 1
0.0993337378978159 1
0.0616142404378471 1
0.176056276178004 1
-0.17013890122992 1
0.125631973172113 1
-0.058508452129963 1
-0.0862617609193435 1
0.110254351651114 1
0.155008693399828 1
0.00588622216131348 1
0.23041553950101 0
0.163198073876359 1
0.0196145375565342 1
0.0487178138677706 1
-0.159456411227245 1
0.137953099399871 1
0.174058670338099 1
0.104389303147651 1
0.246414501744747 0
-0.0495028493616138 1
0.0423903376850327 1
-0.074067136559074 1
-0.149658849032918 1
0.0418528933359055 1
-0.0100551419434076 1
-0.0815260543326606 1
0.0644149657194123 1
-0.0779929801723405 1
-0.0806604909546205 1
-0.203675009440597 0
0.323829191204262 0
0.134207132160796 1
-0.0719978367911859 1
0.155982883111695 1
-0.269403145147964 0
0.0198704883354493 1
-0.159154468239082 1
0.0946044089025162 1
0.0702946076164049 1
-0.0652963384512843 1
0.0489413104481616 1
-0.0519279931545301 1
0.0182503200744829 1
-0.0195183159934477 1
0.0464885067143039 1
-0.0587806319445305 1
-0.00833278004451192 1
-0.178982872946122 1
0.199695381999082 1
-0.00664229120255057 1
0.146339030419717 1
0.13214253729427 1
-0.105243887372428 1
0.0605029873996142 1
0.0441035291579548 1
-0.0203306473133481 1
0.140213942795638 1
0.216854822842687 0
0.126708686081695 1
0.0567390601752922 1
-0.0332240990487951 1
0.119020196461338 1
-0.122889930015995 1
0.0962700032363767 1
-0.125637758574751 1
-0.0361691604471842 1
-0.199583510657975 0
0.0714342262826163 1
0.215735589536616 0
0.0645194012213124 1
0.0154987584400052 1
-0.0683489692178105 1
0.0487504258965282 1
-0.0450589944267551 1
-0.031608389069201 1
-0.195625991963555 0
-0.165360398056081 1
-0.090885474732493 1
0.0195362730684939 1
0.0378059346849198 1
0.0103130289882862 1
-0.174800466639495 1
0.0418938640940117 1
-0.0895193828631231 1
0.0410858092466272 1
-0.0660729163281276 1
0.0536468599115605 1
0.0966676275645775 1
0.0550192225871149 1
-0.286422678480037 0
-0.00515100238468957 1
-0.154755910424841 1
0.0947489908608295 1
-0.0523907806284766 1
0.117287006711834 1
-0.0660197645686164 1
0.0461796369724498 1
-0.117164702142597 1
0.0422319775615112 1
0.0641191893888869 1
-0.100176447433547 1
-0.0539867009818045 1
0.293767211436955 0
-0.0278589473726346 1
-0.0750341413437529 1
-0.0463595069409829 1
0.0294130751415892 1
-0.233094504946921 0
0.016091771148276 1
-0.033636088444599 1
0.0772668067934018 1
-0.120987107078908 1
0.0907252213234065 1
0.136170436071716 1
-0.0457210918576101 1
-0.00174966938847756 1
0.0211802759712164 1
-0.0516037465717562 1
-0.243759481705497 0
0.0847877428294046 1
-0.181922472208168 1
-0.00609744742122152 1
-0.038462383780485 1
-0.120817876464249 1
0.0119447814263102 1
0.0945855843886504 1
-0.0949585763364849 1
-0.0744475514557895 1
0.0770711344402715 1
0.0655933656587027 1
-0.166203574091182 1
0.136327660149392 1
0.0472632813822765 1
-0.113813223396071 1
0.108490400346956 1
-0.256518280146627 0
0.0850657365261833 1
-0.150365028571815 1
-0.175219811215987 1
-0.0722411625349827 1
-0.150358042824085 1
0.0298299184177252 1
-0.0998223300572995 1
-0.0794969106412744 1
-0.157666804265266 1
-0.0192740528724845 1
-0.0511250304786238 1
-0.0774238991569681 1
0.0904973714789826 1
-0.134935536622574 1
-0.124145119049307 1
0.140529276655956 1
0.0350588625076232 1
-0.139789037676599 1
-0.0334916042013082 1
0.115400655859062 1
-0.126754099448195 1
-0.0178058175123172 1
-0.0780963835977933 1
-0.101865404680422 1
0.063728292301255 1
-0.103947007110079 1
-0.0421436107922772 1
-0.143046719204033 1
-0.162271907050205 1
-0.0282615256567232 1
0.0484855168921874 1
0.0149934434634435 1
-0.0548327927679593 1
-0.172557670757881 1
0.0361115239625634 1
-0.0341184904021603 1
0.0900585280497018 1
-0.0676563604527123 1
-0.0469162651326898 1
0.056066542314453 1
0.0649314526225367 1
0.00932461827471261 1
-0.206908055166946 0
0.181898902258938 0
-0.133639713182253 1
-0.0279431132121955 1
0.0678019533404021 1
0.102207778563899 1
0.119242437287387 1
-0.0780224285722665 1
-0.0171298059443419 1
0.110676914792185 1
-0.0347591351359132 1
0.0994517885867748 1
0.217663937748823 1
-0.177204058722167 1
0.0770155557588495 1
-0.0453704297697786 1
0.14793670428158 1
-0.0542925406083997 1
-0.0558521065751748 1
-0.0646759709716257 1
-0.0477790995985778 1
0.0717458261428928 1
-0.208714497902583 1
-0.0676114935333559 1
0.18528410660394 1
0.0986842566588567 1
0.138782552147559 1
0.010819972378243 1
0.0476538133758146 1
-0.232499376378898 0
0.00597840119664654 1
0.0701175015728427 1
-0.112729263752898 1
-0.0105080825529453 1
-0.223326840502831 0
0.0490101573688939 1
-0.182326692618736 1
0.152709190220376 1
0.183539268366722 1
0.0150209880789245 1
0.0534342942035054 1
0.0386604309194196 1
-0.157837125409482 1
0.146846183296781 1
0.098028277585843 1
0.0644555573250648 1
-0.103746582110312 1
0.263037266256969 0
-0.168582769731657 1
-0.216000462856179 0
0.0381674757392477 1
-0.0873554631811701 1
0.0209525993619162 1
-0.0776168979361004 1
0.0831638889603338 1
-0.169049413709416 1
-0.0798756600144784 1
-0.00488284132795531 1
-0.0370796519072484 1
-0.0542642520240257 1
0.146697200964869 1
-0.111408035598854 1
-0.125069660351757 1
0.0166200299847436 1
0.0540063333501089 1
0.136870637095525 1
0.0583598759566465 1
-0.155161722581508 1
0.115069557414832 1
-0.0675323663097791 1
-0.0960549920047433 1
0.238525173432778 0
0.0428421637825437 1
0.0591739942478811 1
-0.122879966046093 1
0.0475127508981407 1
-0.137939827372881 1
-0.0110189648027366 1
-0.0201908414907818 1
0.0647804850917171 1
-0.122209665888256 1
-0.236377888481419 0
-0.088124388530325 1
0.0555851553085969 1
0.120033444241266 1
-0.0160100303670458 1
-0.0219399466562227 1
0.0427116823658343 1
0.103791494652935 1
0.0055493581360163 1
0.0930320324114669 1
0.16279127933065 1
0.0354652208010158 1
-0.0410120053240292 1
-0.0195649252420196 1
-0.0839408510216318 1
0.0300479594134377 1
-0.063646619065218 1
-0.0968637981004103 1
-0.0832804082593859 1
0.0629650849470587 1
0.0365358412571307 1
-0.117276949535373 1
-0.0663490286019662 1
0.0694844693572105 1
-0.125581534838565 1
-0.12634892890584 1
-0.0729872522100417 1
0.0240796368377511 1
0.129308474169256 1
-0.0464907216395334 1
-0.113067645875783 1
0.0101334749898028 1
0.138319908083294 1
0.0532020528533235 1
-0.0316827340936262 1
0.174085348663292 1
0.100586939276191 1
-0.0669039296619896 1
0.136377918552054 1
-0.0187313747088904 1
-0.118208577655959 1
-0.00435333751282445 1
-0.0624296284817519 1
0.0632565304132645 1
-0.0794968400059427 1
0.194048938367788 0
0.0679714587784422 1
-0.0194670242475045 1
0.0447451164408392 1
-0.128746748433423 1
-0.152749500396502 1
0.108313709910199 1
-0.02337554499928 1
-0.0382469290888345 1
-0.0462723693549533 1
0.159123349407651 1
0.143290965720644 1
-0.0291003535815501 1
0.07794259003565 1
0.0335542833817434 1
-0.0794367187441445 1
0.0247601510746823 1
0.0880603612081932 1
-0.147573504020763 1
0.0144024964146193 1
0.13922938756638 1
-0.153157718303611 1
0.0453489210082443 1
-0.175564824959934 1
0.0870301797685427 1
0.193680575660629 1
0.095232299432337 1
0.111280321848091 1
-0.184442510280305 0
-0.0494216758855267 1
-0.00587784149628363 1
-0.184116092100356 1
0.13933499116594 1
-0.00661530049874197 1
0.131309900644715 1
0.0310754883973488 1
-0.139932785959526 1
0.00514986994222092 1
-0.00383711974273454 1
-0.0558677923315594 1
-0.0551016538696824 1
0.0929305701479435 1
-0.299214851938509 0
-0.22645350022493 0
0.0362849766147344 1
0.00652046624913816 1
-0.0546398941107933 1
0.225234038037415 0
0.0153746194382479 1
0.0811773604091896 1
-0.229562833202483 0
-0.161958314593698 1
-0.0115786694926233 1
-0.0340410842685463 1
-0.00220427807129846 1
-0.047175695551988 1
0.0120055113808774 1
0.079166633195612 1
-0.248326067746197 0
0.186553251091688 1
0.0843956805554993 1
0.00652802021919501 1
0.124790818889555 1
-0.109238920158343 1
0.113417748519775 1
0.011026631572924 1
-0.186304871378135 1
0.0161155981648572 1
-0.0805090125575539 1
0.0537034267384773 1
-0.264926811856947 0
0.285260353574247 0
-0.147779238873442 1
0.039176051367467 1
0.0177665812357172 1
-0.142958311869564 1
0.135293647164821 1
-0.0684986871223446 1
-0.13514355790741 1
0.0718714958070116 1
-0.108532561860238 1
0.123898019531508 1
0.172323543129024 1
0.125601496785146 1
0.101796066124089 1
0.0259230013064529 1
-0.152094191838871 1
-0.0611239029440638 1
-0.0687810304246466 1
-0.153259640754947 1
0.0804843782461988 1
-0.125445833605964 1
-0.0370902923421761 1
0.130848656153789 1
0.328633419766528 0
-0.103646354982292 1
-0.117238112897164 1
-0.109706342532626 1
-0.0306433563530493 1
0.088927638870851 1
0.220603059278556 0
-0.0210511908147855 1
0.169954376293065 1
0.00662102848159439 1
0.0283031467619858 1
0.114165090021788 1
-0.198709672391198 1
-0.120311344244094 1
0.115492334577259 1
-0.0498138807992976 1
-0.0364623797733888 1
0.0771253853991128 1
-0.0962095465245058 1
-0.203589543562469 1
-0.0823798467106934 1
0.0051567321592359 1
-0.0552413791003678 1
0.0266349786563326 1
-0.0598633917209623 1
0.120823894125229 1
0.0341802625125983 1
0.00790739144285155 1
-0.092439704493795 1
0.11691793179393 1
0.112141409424675 1
-0.0448144167319706 1
-0.0227681434223589 1
-0.0418919864119653 1
0.0912922992191072 1
0.17910535798394 1
0.143847515789746 1
-0.0247098816652823 1
-0.073586225591048 1
-0.148810358367156 1
-0.0255010593095301 1
-0.0176038244018199 1
0.0653288474911544 1
-0.119244392676091 1
-0.0330800496028834 1
0.196072639893095 1
-0.150731427905695 1
0.0334921085318437 1
-0.0685695780121613 1
0.0509213218715755 1
-0.00527695753072707 1
0.208767157961335 0
0.0205408063037661 1
0.00673425073888875 1
0.0694492156717521 1
-0.155653410642934 1
-0.016946304951678 1
-0.189899501724799 1
0.113333077563188 1
-0.0853146693509634 1
0.0206732191971871 1
-0.250301521429109 0
-0.196731051411084 0
-0.0195097845254615 1
0.121285534052191 1
-0.0205078062283755 1
-0.121286478934533 1
0.0811222207642418 1
-0.151949413937245 1
0.0828073594733976 1
0.116650966486867 1
-0.0522984503332257 1
0.0217580394599471 1
0.0377172906472143 1
0.0860880677603628 1
-0.0475471469136173 1
-0.0554370876793897 1
-0.0712115415603057 1
0.0287747532942639 1
-0.0136043568173773 1
-0.179091243853428 1
0.0412827161919695 1
0.0833004104596118 1
-0.126378346461673 1
-0.00457602767511691 1
-0.22998885945216 0
0.166378229054699 1
0.0407734201074421 1
-0.188367961577055 0
0.0590441233959369 1
-0.0714662297529669 1
0.166908890402508 1
-0.115922700967808 1
0.106102280115863 1
0.0930972078492621 1
0.132415225252143 1
0.0175310365790973 1
0.145169651252716 1
-0.0677519286337106 1
0.0471493401412533 1
0.120181109659078 1
-0.0257472100236371 1
-0.141818150325691 1
-0.0744294901580263 1
-0.102300914755689 1
0.0020066113817642 1
-0.0426458045756433 1
0.34464190880202 0
0.104687954292662 1
-0.20220220590799 0
0.0160141291605838 1
-0.115366686935399 1
0.103817312572126 1
-0.00485517024588974 1
0.13952880619562 1
0.0661116404660051 1
0.194483702286994 0
0.0608950670843379 1
-0.113943103914302 1
-0.00244504594069313 1
0.0575099108721555 1
-0.0185442520794459 1
-0.0812778393590644 1
-0.0597220906092472 1
0.0997141569024736 1
0.0214294548072662 1
0.00508316137882082 1
-0.0692443065643306 1
0.216521518441768 1
0.0850163216958062 1
-0.186093516630854 1
-0.059088236913322 1
-0.032882266188844 1
0.0440374029106993 1
-0.106536078565926 1
-0.136686102144962 1
0.14784799728493 1
-0.084873192187771 1
0.136180219774234 1
-0.0311471285915618 1
0.179832856267966 1
0.0738621365650829 1
-0.0278925442270558 1
0.0341546540580948 1
0.0968880266292087 1
0.0877247611989456 1
-0.0436257174631142 1
-0.0576412407779132 1
-0.0325483578238267 1
-0.0124186770627514 1
0.00819642093374848 1
-0.0506787832892539 1
-0.0700181228780055 1
-0.185464990318831 0
-0.112641389795761 1
-0.0752732603766201 1
-0.01645589144937 1
0.0164104424584484 1
0.00495238292515462 1
-0.0819752051349168 1
-0.165196240526339 1
-0.0972532903056269 1
0.227613421344952 0
0.170522700971326 1
0.117260671529726 1
0.0395689601697367 1
0.0741707170305455 1
0.192927826670067 1
0.00135467273049086 1
-0.0307843892305361 1
0.0365738969843176 1
0.110313259257827 1
-0.134922274225842 1
0.0877690502803174 1
-0.122628358977986 1
0.0261250810229082 1
-0.133035684716063 1
0.110856334432077 1
-0.0443743206976236 1
-0.0366925521193907 1
0.0798618548637202 1
-0.137233782008193 1
-0.110098886765257 1
-0.178383452608291 1
-0.146944505454541 1
-0.0368006391894185 1
-0.216621818179904 1
0.142505011728236 1
0.0719028978755534 1
0.0203905098596186 1
-0.0326813388613717 1
-0.0949876969376145 1
-0.0654270669765224 1
0.139545083224511 1
-0.0395349359666277 1
0.0666219958622639 1
0.0969450584359619 1
0.225983466427157 0
0.0955093254908561 1
0.0528627869204234 1
-0.0185203084889565 1
0.0153135149167513 1
-0.016743215550099 1
0.205180144411183 0
0.101005041383892 1
-0.0148523893242768 1
-0.135578867829053 1
-0.141731071702075 1
0.134771510008573 1
-0.0657110986371581 1
-0.12611454553461 1
0.0235740256039694 1
0.0304424495515777 1
0.0234461585600236 1
-0.120020107639626 1
0.0764899829032607 1
-0.0701799079417467 1
-0.0702029604251862 1
-0.0676584510593964 1
0.0496906966542117 1
0.152379597146413 1
-0.141341927745971 1
-0.0932246455191396 1
0.0194123711446483 1
0.0216894649278369 1
0.0548217433817843 1
-0.0932033227043196 1
-0.13823016345817 1
0.0921364513236526 1
-0.0106149817944509 1
-0.110073552042875 1
-0.0404669499405062 1
0.00502894543214298 1
-0.0174307075478718 1
-0.203668233931236 0
0.148909432250467 1
0.0274740885034918 1
0.0879235153326561 1
-0.125143327579472 1
-0.000136185250580694 1
-0.168382306313637 1
0.0344247163720341 1
0.0660611380830563 1
-0.198284723675346 0
-0.00226331753131121 1
0.0890236356603543 1
0.107045869442191 1
-0.0337792648549924 1
-0.125426619798054 1
-0.222656168596526 0
-0.113968694698652 1
-0.0362981888281926 1
0.0771960792067866 1
-0.117687076188702 1
0.103601754420014 1
0.0575321455992815 1
-0.0592371734161898 1
-0.0725060999240022 1
-0.0877725507215243 1
0.0378613300631844 1
-0.149525953357346 1
0.0910692019455171 1
-0.0966705746662414 1
0.00863548040505508 1
-0.215965629742884 0
0.0177219038409718 1
0.016434304581294 1
-0.110005615795084 1
0.0591044665181009 1
-0.120178237976788 1
0.156779564911665 1
0.0586080815747779 1
-0.164920033498225 1
-0.140513586428262 1
0.175899591746732 1
-0.0658634902246489 1
-0.137932158849758 1
0.115608983537484 1
-0.211063856676183 0
-0.0109333944845276 1
0.0260879734222086 1
-0.140090697607739 1
-0.00162681737532801 1
0.0359656558503086 1
-0.0319346580824678 1
0.123401449336236 1
-0.279138614635982 0
-0.00737243804460286 1
0.127941374330464 1
0.0769908321868174 1
0.0177211305199159 1
-0.129623036078754 1
0.0322494847965256 1
-0.190280431511007 0
-0.21122587166609 0
0.158703838254917 1
0.0346826967248267 1
-0.0500114846195811 1
0.0194929862069959 1
-0.0797956409789446 1
-0.116396063497952 1
-0.0248037747624275 1
0.00216255894810071 1
-0.0179426803355147 1
-0.195908381076212 0
-0.0383097830215698 1
-0.149781417727453 1
0.159028213463911 1
-0.101301001867514 1
0.0496183638740393 1
0.0304440613666887 1
-0.103921885531376 1
0.16235181230585 1
-0.0497818953020173 1
0.141729421031974 1
-0.00948526442879114 1
0.0497314576643007 1
0.0480745073932176 1
0.0526660037691323 1
0.0488482374691961 1
-0.21693511434159 1
0.0700745219258681 1
-0.0587575525295179 1
0.0743048231256841 1
0.0626871034237634 1
0.136139190049421 1
0.0639527704589532 1
-0.0464703738749649 1
-0.0259532662166187 1
0.0814634286963938 1
0.0126501956355248 1
-0.0632819827530676 1
0.0973494987585806 1
0.131255849509696 1
0.131546185111659 1
-0.0830457184309104 1
0.138936199120554 1
-0.0523288407062128 1
-0.0416018218276525 1
-0.0163992002032732 1
-0.0302265380109498 1
-0.00288124061186942 1
-0.108899503641671 1
0.0420908355949565 1
0.0836509382013889 1
-0.0472323520160179 1
0.0545170782792111 1
0.115911624327533 1
0.0346059371809683 1
-0.0515639091522235 1
0.1209083576826 1
0.204870554766325 0
0.013526626248728 1
-0.0910975964772216 1
-0.241008441704298 1
-0.112520114343905 1
0.0388252954713208 1
-0.116876488591098 1
0.0951183823265562 1
-0.0433413313151571 1
-0.0301185532488089 1
0.0596867875463488 1
-0.0681069245312235 1
-0.0479775710676334 1
-0.00292078304493128 1
-0.0562717327906804 1
-0.070137059395551 1
0.147619592773842 1
0.108011173307618 1
0.127060921257009 1
0.13162275538702 1
0.108625314597191 1
-0.17152557951501 1
0.0678045858431805 1
0.0531554699937219 1
0.245870596898636 0
0.0766263420397729 1
-0.0132064999628143 1
0.111302491448453 1
-0.0278557197866279 1
-0.0253637686716108 1
0.0326169099633517 1
-0.0853210727971821 1
0.0239396394233768 1
0.0128166560935772 1
-0.0387430915680704 1
0.00471155927405062 1
0.103930581145305 1
0.0906274552640815 1
0.00965063147864864 1
-0.108553437164024 1
-0.0730198713449741 1
-0.175534933688042 1
0.169314713820309 1
-0.109329254298158 1
0.0899434446653494 1
0.0167563684495971 1
-0.0283724667680296 1
-2.62233279196347e-05 1
0.112120319875723 1
0.0965449138147528 1
0.0224070634971192 1
0.0738588330795883 1
0.00251010581289312 1
-0.0747552258308714 1
-0.0625425132547545 1
-0.0608205729693017 1
0.163424646623725 1
-0.0612655731422944 1
-0.0853979396873474 1
0.0335282319835985 1
0.0677946775376602 1
0.00883851351307861 1
-0.000935371434199771 1
-0.140923884372592 1
-0.0453658616416153 1
0.047485054310139 1
-0.088770857796462 1
0.0866835311341901 1
-0.0718623290905204 1
-0.0394435396081741 1
-0.0719119140932629 1
0.0664430823995408 1
0.101587234294894 1
0.193815896964637 0
-0.0123873991013523 1
0.0727326762077033 1
-0.0249055732451008 1
0.0229114789208435 1
0.125096958186447 1
0.063697643669277 1
0.164465822020168 1
0.1018149950298 1
-0.0368385183098283 1
-0.0906204565601057 1
0.0626968443119991 1
-0.022416475453769 1
-0.1561785014735 1
0.163562330880434 1
-0.089435104825955 1
-0.0593209455424286 1
0.0706526400720051 1
0.00614480816604186 1
0.0766076005514228 1
-0.104024922103069 1
-0.0479322280255044 1
-0.046169702256152 1
0.0801600261878553 1
0.0144942950415074 1
-0.163716592587839 1
0.0198639760576547 1
0.096964112862559 1
0.10096913778826 1
-0.111387447204043 1
0.14371185843446 1
-0.136738267216392 1
-0.0857299580818389 1
-0.166330112771153 1
-0.0396089047820578 1
-0.019083126414163 1
-0.037682429407245 1
-0.23993261554506 0
0.115050766458135 1
-0.125164591105894 1
0.0845295107906967 1
-0.202316479132317 1
-0.171752460012085 1
-0.0368795239800722 1
0.0380066757423049 1
0.151370727260822 1
0.0645137330065707 1
-0.0380469831782876 1
-0.0930049886202872 1
-0.055407357721715 1
0.0932366986979032 1
0.0292841576272865 1
0.0483481030687874 1
-0.027903261057274 1
-0.0269175042339724 1
-0.0677155876076413 1
0.101496663318669 1
-0.210767451323869 0
0.0159090934245334 1
0.0550760413550348 1
6.97530777891073e-05 1
-0.00419421067141649 1
0.254827028961091 0
-0.0546010270780848 1
0.0454297344109975 1
-0.175148278576585 1
0.0414475795931248 1
-0.00888834514897607 1
0.00889844331314003 1
-0.207551262199653 0
-0.0308441593018386 1
0.0132117784449 1
0.0716335709091123 1
0.0445282820462313 1
0.0799944218824626 1
0.0362813888536655 1
-0.0355784810276572 1
-0.0805603541989777 1
0.0552991311655847 1
0.00347495813926437 1
-0.118122343602428 1
0.182809313540589 1
-0.0688622477075076 1
-0.133031907235534 1
0.0467675039361012 1
0.0521216341316805 1
-0.0835154978636529 1
-0.0721840805104968 1
0.0251908565046521 1
-0.13562744795747 1
0.114020597683851 1
-0.0342905635296908 1
0.147871732168833 1
0.134274585071162 1
-0.047472273812463 1
-0.0507589277731357 1
-0.0616416033567099 1
-0.0786114700189901 1
-0.00845820957518249 1
0.184219682980431 1
-0.0200379566417161 1
-0.00299582545543941 1
-0.0170539608471596 1
-0.0736608061651807 1
0.057165775716684 1
-0.141555916989779 1
-0.129927816878319 1
-0.124637720893996 1
-0.0776726097019751 1
-0.00934002647140498 1
-0.0258334570581285 1
0.0676245209814064 1
-0.0478146875118034 1
0.0216780684931918 1
0.134218765018183 1
0.0437223173564404 1
-0.253730484916482 0
-0.089967989586686 1
0.136623162027013 1
0.128651391745211 1
0.0835734298495515 1
-0.0437481177688465 1
0.0397522390602523 1
0.0456654355682913 1
0.0395584666354468 1
-0.0549133083804449 1
0.0689746904361484 1
0.0930366016101357 1
-0.105364726104692 1
-0.00191192268070332 1
0.0580647584481257 1
0.0344120813839206 1
0.142993745008708 1
0.131590169306504 1
0.130925226532702 1
-0.144087846524193 1
0.0304785139373922 1
0.0239617216616424 1
0.0715249271271271 1
-0.109570447010552 1
0.0369343924118607 1
-0.171759731870538 1
-0.209139985722207 0
0.105798552533699 1
0.00222489368423633 1
0.0287147813852186 1
-0.0437570268704765 1
0.0364322893305988 1
0.0393089159787639 1
-0.0117134009880767 1
-0.0132534528633141 1
-0.0128658493604432 1
-0.0611096907275441 1
0.0474077734221672 1
0.00429762207638613 1
-0.126003438960761 1
0.217358209817496 0
-0.00914643842715451 1
-0.0519824480848114 1
0.0163507841847403 1
0.108516106690412 1
-0.104812215270553 1
0.0231768758941729 1
0.0915895185334969 1
-0.000603066052028006 1
-0.205365233572263 0
0.119192591640554 1
-0.0239679749562571 1
0.0962246245842311 1
-0.050895069924897 1
-0.0946661153746732 1
-0.133468435717523 1
0.0878710511182493 1
0.259103450560654 0
-0.150210956911187 1
-0.148834026797404 1
-0.11755290213123 1
0.00141129530754984 1
-0.174132412980394 1
0.109522355863237 1
-0.0254055293130611 1
0.12561208479256 1
0.140036795230242 1
0.0197863030931075 1
-0.0648655646074894 1
-0.0155097291532733 1
0.0583995981646214 1
0.0173611725712336 1
0.0354329368374758 1
-0.0616570987553354 1
-0.00805345283843003 1
-0.0502467482431596 1
0.168522347919647 1
0.0483279767587549 1
0.00986607256891915 1
-0.0484467275572466 1
0.0485569379823712 1
0.0618867539608803 1
0.108684619504422 1
0.0536211562473581 1
-0.050558099429983 1
0.0561739835871361 1
-0.065609511929429 1
0.122286663174825 1
0.142098354622966 1
-0.0191794393286365 1
-0.0489150276394974 1
-0.0633812801764705 1
0.172579483706224 1
-0.0770360011331697 1
0.0742358849729728 1
-0.0608605057521119 1
-0.0526101072185118 1
-0.0596933839257113 1
-0.00287505896654264 1
-0.0471883207078276 1
0.0537450270200795 1
0.136066312861591 1
-0.0649968731253225 1
-0.212168207818551 1
-0.0417603476828865 1
-0.0170556814425689 1
-0.0173722433418724 1
-0.143477289902189 1
-0.00884847819455153 1
0.0577225813298737 1
-0.0995960577058659 1
0.0983972784379281 1
0.254674952173516 0
-0.141192784201059 1
0.0764393264782356 1
0.0560019718991903 1
-0.199385959281555 1
-0.0772472301044044 1
-0.0190629156073117 1
-0.140373467460729 1
0.0268890678473665 1
-0.173191468181478 1
0.0669618914037226 1
0.363983937103009 0
0.0927707417993335 1
-0.0762447519604678 1
0.0241458619187486 1
0.113384829788006 1
-0.170221029083318 1
-0.199091936996096 1
0.113963571276768 1
0.0199143041121782 1
-0.0511762843670394 1
0.223317622284037 0
0.0676060942240817 1
0.131720681340374 1
0.0368673787262469 1
0.0553773775952831 1
0.0656102207215125 1
0.193654954107346 1
0.0314034984316181 1
-0.026469484016607 1
0.120619466784916 1
0.0283910584090029 1
-0.0624749732942358 1
-0.0443577278395353 1
-0.0763252677124275 1
0.178659084385064 1
0.0749116589509766 1
-0.0513257516656865 1
0.0041702783326473 1
-0.194082780038211 0
0.0966859489960523 1
-0.0346162633942972 1
-0.0331603350234624 1
-0.14234416316713 1
0.13783454719215 1
-0.0520609536033311 1
-0.459772040156686 0
-0.00723045881846044 1
0.127439939896149 1
-0.113753502027367 1
-0.0186805719532544 1
0.112823719065712 1
0.11265506032735 1
-0.0457538565716608 1
0.144108107342182 1
-0.00127732419455831 1
0.003775620123969 1
0.0829807099934584 1
0.0890325078480056 1
0.1129121766301 1
-0.0988356053004877 1
-0.105282510026584 1
-0.0569061158831119 1
0.0817438544809156 1
0.143090418094565 1
-0.129649858663861 1
-0.114592324282101 1
-0.0105062349224757 1
0.0134135055363771 1
-0.00878917897331684 1
0.0439524280293808 1
-0.0635833667732553 1
-0.0412156044324526 1
0.00585164088485236 1
-0.149148290309799 1
-0.233574557211714 0
0.00767933788040367 1
0.43941195782041 0
-0.0174429752429546 1
0.0785510960740644 1
0.217120352582334 1
0.185320640095337 0
-0.0559680013399533 1
0.0588621345739097 1
0.160924700073886 1
0.00201720978428816 1
-0.105492170598087 1
0.0701658610869883 1
0.117152591022262 1
0.0889056733939566 1
0.0561073294003021 1
0.0486685257665248 1
0.152139844757442 1
-0.188704167846089 1
0.0636611700319128 1
-0.0538893157605694 1
-0.0597215035229359 1
0.0387355606772946 1
0.0692570949822192 1
0.00731980437114428 1
0.0436818098680747 1
0.0699591023516709 1
-0.0936169059398971 1
-0.0856747949411622 1
0.0985588221940353 1
0.0191968632064167 1
-0.0555542467420625 1
-0.149402393563956 1
-0.0727205621832157 1
0.152688326947039 1
0.00187423407980409 1
0.221901398205123 0
0.0008021011982094 1
0.164995660958279 1
-0.100799135147865 1
0.0795704393243056 1
-0.0694277460891708 1
0.0192885400263472 1
-0.0877892521894186 1
-0.085600879881114 1
0.0118279500666891 1
-0.140944530466125 1
-0.0405919445661492 1
-0.033023084072706 1
0.234655151308894 0
0.00645678624393469 1
0.03400825051901 1
0.00225439759501633 1
0.00306778802016577 1
-0.0256327402832481 1
-0.0091161291150198 1
0.0202051974604624 1
-0.101985704882554 1
-0.145965167729207 1
-0.068868480784028 1
0.0509237698386006 1
-0.0971782000133628 1
0.055847251226581 1
-0.104129345923765 1
-0.0584353360486478 1
-0.0722443238164495 1
0.128996925430202 1
-0.0299909944613278 1
0.179248360741477 1
0.189170769484566 1
0.282652892402404 0
0.10201240636434 1
-0.0475071802425725 1
-0.0421323186443411 1
0.0458610284235193 1
-0.0284418800315543 1
0.0385516361916187 1
-0.0342592325484305 1
0.0316374751569029 1
0.142085934175512 1
0.086270463715566 1
-0.0762894049514778 1
-0.0971318996300113 1
-0.189960225238118 1
-0.0547741924817234 1
0.119453007800875 1
-0.0750539313689718 1
-0.193988272772529 1
-0.00930513183057333 1
-0.0042845001385307 1
0.0764503317215549 1
0.0495573996875278 1
0.0845558863271265 1
-0.00181430812706925 1
0.149335312541161 1
0.17587544928913 1
-0.00311377667228645 1
0.145080187178344 1
-0.00677478827142042 1
-0.127489549004437 1
-0.139678295553877 1
-0.0593536513396055 1
-0.133913237081278 1
0.0190531660346068 1
-0.04962501250546 1
0.12813308653187 1
-0.048437479891902 1
-0.066182547749608 1
0.0309940187096612 1
-0.0274289905218004 1
-0.0147473385989792 1
-0.148642725334284 1
0.0790970284975586 1
-0.0350576885921773 1
0.00557976245274415 1
-0.112141914410329 1
0.0446824577581263 1
0.0605720572263554 1
-0.0487795897079555 1
0.156911909172976 1
-0.112891262194357 1
-0.125354973460273 1
-0.137633248087547 1
-0.108783089471573 1
-0.0722785150525253 1
-0.0363154485861219 1
0.0538077642037639 1
0.0559765235025205 1
-0.0777731530000781 1
-0.00508845576204288 1
0.0301696767724878 1
-0.0432116649080577 1
-0.153778564930388 1
0.233922362176537 0
0.0351676949605382 1
0.06547749888258 1
0.146722174704378 1
0.0317693354134409 1
-0.0688713888643744 1
0.122835423630205 1
-0.175597587960584 1
0.0854284102091793 1
-0.0615438929171456 1
-0.0125867598471985 1
0.0924493422931058 1
0.0400146577225101 1
-0.0355204538506921 1
-0.141602093508024 1
-0.0486032176005556 1
-0.034154695152808 1
-0.0421987839618847 1
-0.0468874493001807 1
0.055245614172922 1
0.0209214379393474 1
0.017749755900852 1
-0.0868195729838784 1
0.131667431390379 1
0.0470506988350991 1
0.1674998600173 1
0.153007486961685 1
0.0230885604728401 1
-0.0103359038121706 1
-0.00682022299607246 1
0.0972527672677095 1
0.157223128541427 1
-0.147695368436477 1
-0.0319006274995098 1
0.0169379391758847 1
0.0295405159450168 1
0.0384787119711241 1
0.103529758641258 1
-0.0556415338963375 1
-0.0553469558395908 1
-0.183509264159321 1
0.115158030842137 1
0.0299872458888483 1
0.00354124610851833 1
0.0581393546576893 1
0.136736994386875 1
-0.0148473043811023 1
0.140860052685301 1
-0.19303115727206 1
-0.00909470694252772 1
0.119462642227058 1
-0.0708000591374375 1
0.0167817013842393 1
-0.0880888738741295 1
0.0766160855604922 1
0.0622451096130023 1
0.231214848607931 0
-0.106582469158517 1
0.166529275976385 1
0.0642798429346096 1
0.217966441743525 0
0.220145071261505 0
0.0410095375780616 1
-0.0286469743237765 1
-0.18798604022666 1
-0.183458524266709 1
0.0506010589004098 1
0.0696847992263193 1
-0.0402828862520137 1
-0.121789604052547 1
0.0599593009712106 1
0.00619346745760239 1
0.0841942309860592 1
-0.146367910388672 1
-0.0766116653014074 1
-0.0492043637061169 1
0.145954497717631 1
0.0994363598353293 1
-0.132453619866826 1
-0.0612339729194221 1
0.0594008181911066 1
-0.00700962650089602 1
0.123015543376132 1
0.164459326626102 1
-0.130052736771617 1
-0.0941455450631697 1
-0.0643091822068867 1
0.0694892221219165 1
-0.178258632101543 1
0.142425912551355 1
-0.107733342215403 1
0.0445768493531144 1
0.0207488084883905 1
-0.222131220632287 0
-0.113624036702206 1
-0.186491532496999 0
0.0923452323992248 1
0.038493840351291 1
0.0404169165780568 1
0.119888852045896 1
-0.0153526948920018 1
-0.168173809666774 1
-0.0361265413031923 1
-0.096769649222318 1
-0.0564488099648241 1
-0.0298499379102924 1
0.132750544728138 1
0.111985881800677 1
0.165733242209624 1
0.16634777016903 1
-0.0650315284973328 1
-0.0377301812488726 1
-0.00264411474063289 1
0.0869091105309694 1
-0.0702504301177889 1
-0.0337018420044634 1
-0.206460824300265 0
0.227488681044262 0
-0.153491643289848 1
-0.0836037028637217 1
0.102905468595693 1
-0.033992260243423 1
-0.103052903962446 1
-0.049070650189182 1
0.0503197406143512 1
-0.209499280243814 0
0.0570092213894094 1
0.211777756235425 0
0.0832417214439008 1
-0.0738795135087015 1
0.0541540968761546 1
0.116473292742694 1
-0.161716818110111 1
-0.0423185881614733 1
0.10087035742248 1
-0.22899370421035 0
0.00301459248718321 1
-0.0380819425797824 1
0.0588053283157841 1
-0.145780362251954 1
-0.113769374060227 1
-0.171721949219523 1
-0.0617250084601136 1
-0.127955886073559 1
-0.0581061120811015 1
-0.0288772425261026 1
0.157867736103521 1
0.118537392297385 1
0.0316364440587137 1
0.0650523772970259 1
-0.0490187360548323 1
-0.0490337447045757 1
-0.204143073231803 0
0.0256111118973456 1
0.218546106016313 0
0.277778279518319 0
0.0885488185015556 1
-0.270754539959999 0
-0.0438117435295482 1
-0.039098122126987 1
0.102622478232158 1
-0.0364403234319331 1
0.0121596741353677 1
0.174494952159768 1
-0.024202903864616 1
0.03888494000569 1
-0.16437318856698 1
-0.0279616131386213 1
0.101102712819239 1
0.0778734752955296 1
-0.166888607071983 1
0.0291348088976999 1
0.0500527693353299 1
0.0540531548861127 1
0.0865299343027664 1
-0.0670091187816333 1
-0.0670440338611652 1
-0.148737271235121 1
-0.0957503230886319 1
0.0831833784175432 1
-0.0539333349559665 1
0.223434083272418 0
-0.239253267396792 0
-0.0278141429250442 1
0.0826701130143816 1
0.0370045640504736 1
-0.0889736555977117 1
0.15134341803427 1
0.1214845576927 1
0.0366635725340873 1
-0.0939769154069238 1
-0.000152217880794146 1
0.0868305335445069 1
-0.0359775559398583 1
0.0849730982979216 1
-0.0991411719237268 1
-0.0274759890705805 1
0.0357112948896303 1
-0.245506550486506 0
-0.188771319667085 1
-0.0288213348222868 1
0.177091554569233 1
-0.0632005415249654 1
0.0343126881411997 1
0.0852758697605534 1
0.156529729363981 1
-0.122297084475079 1
-0.120601864609588 1
-0.107839981957967 1
-0.0581340601417847 1
-0.0280860805468736 1
0.146461310211942 1
-0.0531298396613713 1
-0.0135764871529316 1
-0.035329867120785 1
0.0487864399692057 1
0.0791341586518541 1
0.122883496048965 1
0.135170313784568 1
0.0991967204831402 1
-0.0514982080166727 1
0.0220390935717374 1
0.113828159071559 1
0.0243744415963431 1
-0.0403850777844842 1
0.0205931491704379 1
-0.0797842841748655 1
0.127351511881621 1
-0.104376610627955 1
0.229785826160421 1
0.0805932646803879 1
-0.0377193587069509 1
-0.0220437006783511 1
0.289107280040614 0
-0.0779562110602486 1
0.23173821190579 0
0.201190987372646 0
0.173831132428207 1
-0.0869366527087532 1
-0.234659316237781 0
-0.0688791255906911 1
0.0538556286901979 1
-0.233476620479884 0
0.0190271300820434 1
0.106900553985953 1
0.0403098197380021 1
0.0584950354432996 1
-0.0166978774513109 1
-0.0926900608580908 1
0.195171500794106 0
0.0756324984670378 1
-0.00849945761030076 1
-0.0965139505944292 1
-0.174678349583273 1
-0.11723608976531 1
0.114280660922384 1
-0.131838606643676 1
-0.0669301208822211 1
0.229477723584214 0
-0.0348470473745798 1
-0.0545405390924904 1
0.188589080193093 1
-0.0383423419598022 1
0.0818575459291553 1
-0.0949571057269203 1
-0.0323858520634962 1
-0.153081679861109 1
-0.0269731097805923 1
-0.122208883964372 1
0.0267693992275758 1
0.0357796491985672 1
-0.0264007624464409 1
0.0614352308928579 1
0.114314670389119 1
-0.0338322201402562 1
-0.188413743122251 0
-0.0670012659183116 1
0.104023287449589 1
-0.161683458897013 1
-0.0512174929588012 1
-0.0756703971160216 1
0.129547994058348 1
0.0676126482722381 1
0.0577938968824848 1
0.0897564156519201 1
0.196839829818926 0
0.0906739965950955 1
0.0166407610804727 1
-0.129953966748163 1
-0.0460893080738176 1
-0.0163279049694114 1
0.0567831193434023 1
-0.0243049169991164 1
-0.0528705426029629 1
-0.0142737927653281 1
0.0943490112173173 1
-0.0937802113914739 1
0.0246950877792091 1
0.0867998974985237 1
-0.0407953437163233 1
0.154985794303014 1
-0.170319396880436 1
0.00178879254102171 1
0.0938962473115613 1
0.0429952858650469 1
-0.0923293676516952 1
0.0401464619850068 1
0.0490909889243739 1
-0.011950880046623 1
0.170529021569947 1
0.197973731095697 1
0.057735726757221 1
0.0298022854319198 1
0.0271087864786759 1
-0.115551215181236 1
0.00459435281343596 1
0.0596732834531844 1
0.00110568041040378 1
0.0502182206289157 1
0.0227006231645399 1
0.0636815721986419 1
-0.0422832941220798 1
-0.150373072249242 1
-0.115070697414436 1
0.057881924126351 1
-0.154663063740976 1
-0.0498975728093301 1
0.241303831855535 0
0.0215732722706768 1
0.0486660261044857 1
-0.177400706348819 1
0.220325841420214 0
-0.0715540083689265 1
-0.0914158830447823 1
-0.0824154441552368 1
0.141292627921915 1
-0.0213085022524205 1
0.0356256912709144 1
-0.151449897266433 1
0.139018646946658 1
-0.12548910992928 1
-0.0173478550279188 1
0.133253487520118 1
0.14949587905164 1
-0.157892626493895 1
-0.148218944221868 1
-0.0152128624779243 1
-0.106565369165755 1
0.00503505825273311 1
-0.153759655863425 1
-0.0184346568255768 1
0.172536326847929 1
-0.0124874435846949 1
0.126783090562429 1
-5.01604951194043e-05 1
-0.014397105015664 1
0.0440534161046975 1
0.0495885904027622 1
-0.208106462538874 1
-0.010393173171873 1
0.198624886000196 0
0.0147190584503555 1
-0.0104063965231832 1
-0.11515462256751 1
-0.0458758723669302 1
0.102233345609612 1
0.126109689037031 1
0.0663450425637968 1
0.113543757379853 1
-0.0948799303892172 1
-0.0513537062636915 1
0.150049708249821 1
-0.0308858066985198 1
0.233122559685252 0
-0.145189221492724 1
0.0600088252919953 1
-0.0931477920037973 1
-0.1161529853158 1
-0.192858480575992 1
0.0132653695465057 1
-0.167258142418894 1
-0.00683979875364729 1
0.0598643919650217 1
-0.0130422811026857 1
0.12608554431983 1
0.0312512371397824 1
0.0194031204894778 1
-0.00878245755108471 1
-0.0765972798822248 1
0.182355545019375 1
0.0712327452143523 1
0.128716294258841 1
-0.0334754761323973 1
-0.0113657102173252 1
-0.18856278374973 0
-0.0056874725739765 1
-0.102891040463577 1
0.0933054204900736 1
-0.0401821604517717 1
0.0264303169377594 1
0.119088009863898 1
0.211143075762584 0
-0.119236376776063 1
0.050898684093879 1
0.337503050254667 0
0.0104968894673756 1
-0.0702468040344424 1
0.119275178397703 1
0.094553088750013 1
0.15142308321561 1
0.123396478763289 1
0.0355154062524745 1
-0.181432523118809 1
0.214984291669946 0
0.189024118682868 1
0.193338803322816 0
-0.0913680428824961 1
0.0477191830569822 1
0.19168300020248 1
0.0550115653903221 1
0.127447156216879 1
0.198113357496525 1
-0.000859698208953381 1
-0.0498390884921223 1
-0.090062217043659 1
0.0092764419826306 1
-0.0337016474206262 1
-0.130186041898471 1
-0.0350180656816812 1
0.0520636995022759 1
-0.00765600007197565 1
0.0149083407617878 1
0.0300401503443611 1
-0.0657663547372514 1
-0.0419245700469741 1
0.0872022706479613 1
0.0418442785551902 1
-0.0102656813276092 1
0.157653655091059 1
0.0735339696571214 1
-0.0309098279354438 1
-0.0652345000653438 1
0.214517999608989 0
0.200704904378329 0
0.0466046906843707 1
0.0321696272329725 1
-0.0385605370884693 1
0.133202178672571 1
-0.0523104194716525 1
0.0763709160545729 1
0.0333681290500101 1
-0.0729216629595105 1
0.118369035903594 1
0.117214704282753 1
-0.00205492940117749 1
0.00579596495838464 1
0.192202809204574 0
0.0717528135411858 1
-0.0247615711138102 1
0.271188030218341 0
-0.223140214260018 0
-0.0995909105527618 1
0.0482635840663331 1
-0.0193480924556048 1
0.135781378891599 1
-0.0367741906487378 1
-0.027976535440872 1
-0.0793733918575651 1
-0.0511226287687555 1
-0.0315968451633043 1
0.0451835056655239 1
-0.0598842823579836 1
0.0954798306716137 1
-0.224806171465922 0
-0.0364782275527516 1
0.0401995123918159 1
-0.082059766040973 1
-0.0602332004743709 1
0.229212820228632 0
0.180221003854737 1
-0.049031822120886 1
-0.0396798121936944 1
-0.0688735058954264 1
-0.026774628501284 1
-0.00401176834616049 1
0.0802963466459639 1
0.00407409477191732 1
-0.157252369447906 1
0.0194189876449953 1
0.0393270170279051 1
-0.147424326499205 1
0.0812223772751675 1
0.0874707055797371 1
0.0741386041811819 1
-0.0504618589996205 1
0.0255728849709018 1
-0.0654637207858479 1
-0.0216136747735111 1
-0.146461498385584 1
0.0104530938017306 1
0.0259960356211186 1
0.121362760559282 1
-0.0354810195293016 1
0.102785423974868 1
-0.0744999376186918 1
-0.0662080474533533 1
0.0295032581613671 1
-0.0652713391759368 1
-0.236577291727508 0
0.00362312976936231 1
-0.0548333140714687 1
-0.00502945742408141 1
-0.0267297484325877 1
0.0149855019426634 1
0.108363917218774 1
-0.164120296782777 1
-0.00629961156767569 1
-0.00346087990885228 1
-0.112701178101068 1
-0.0209152957816133 1
0.051359504000525 1
0.0508945359405839 1
-0.0105191329272308 1
0.130684349923822 1
-0.100816307468264 1
-0.050618281728687 1
-0.200660290804035 0
-0.0632628773830217 1
-0.0886915819392439 1
-0.132720300257457 1
-0.117397179840789 1
0.0986215469928381 1
-0.11133843555082 1
-0.101495042873735 1
-0.18055635873591 1
0.0115387573908105 1
0.0259483715474377 1
0.0430188764472652 1
-0.149504544947271 1
-0.044536351419053 1
0.0809104509469543 1
0.149381446690897 1
0.00854713310025923 1
0.0146581785538855 1
-0.0547337873941979 1
-0.0444100615681177 1
-0.14482148654778 1
0.0249374425194473 1
0.122329822443825 1
0.0204492438364252 1
0.262776474567572 0
0.00888014049487302 1
0.00469952660780497 1
-0.035367107946118 1
0.0217222349611205 1
-0.213125634126826 0
-0.0517362544456382 1
0.0887755076071152 1
-0.1413931446236 1
0.146365855661241 1
0.0708234668783817 1
0.0398190029786242 1
0.175516554128283 1
-0.0593026051151611 1
-0.0389004152297111 1
0.0569737389074364 1
0.118217815025759 1
-0.142807358210635 1
-0.0136419411006383 1
-0.103310423128548 1
0.0537943724162757 1
-0.0219413828517801 1
-0.184695141119373 1
0.0102127353298466 1
-0.0715169129136288 1
-0.250658641349693 0
-0.0437869617448175 1
0.0427996104147967 1
-0.0541818422082641 1
-0.156768063362403 1
0.0343288681859313 1
0.2083679405399 0
0.0609623220621934 1
-0.0628662595226998 1
0.250636661911108 0
-0.0135376892947388 1
-0.0297740480987346 1
-0.0264853735359815 1
-0.143285417849334 1
-0.135154142678312 1
0.0578259206785281 1
0.0239862336244643 1
-0.0181463987508003 1
0.109677912636936 1
-0.177453173900139 1
-0.00479777912010347 1
0.0777698708001659 1
0.0215422501405483 1
0.0503080750382907 1
0.0656544099532388 1
-0.14739762137334 1
-0.131912101888781 1
0.0845588158470055 1
-0.024408738303593 1
-0.012874106636711 1
-0.150883862046934 1
-0.137273400188454 1
0.0475863722935885 1
-0.0658657510171052 1
0.12892160411307 1
0.24555086396245 0
0.0726790861246616 1
-0.0144532982721991 1
-0.0962669711461972 1
-0.13817823974456 1
-0.220397380526848 0
0.135628869643358 1
0.162314753637684 1
0.0364896035613601 1
-0.133223881236231 1
-0.00113844748865878 1
-0.193295512673005 0
0.0401909717333212 1
0.0587299518114141 1
0.0453473087931374 1
-0.169324512851607 1
-0.101727949011517 1
0.00887697534862298 1
0.095526876350749 1
-0.01549381634286 1
0.140562050662 1
-0.172399817205852 1
0.143159013388876 1
-0.0442721060425196 1
0.100207026162798 1
0.125098869190626 1
-0.038225498210735 1
-0.106958946558636 1
0.0299214704526318 1
-0.0542883562858323 1
-0.10041039010039 1
0.126791158678227 1
0.023611855871567 1
-0.403893543084336 0
-0.274755876652341 0
0.0189759894845911 1
-0.208880671386181 0
0.0328220364562164 1
0.000675107109305153 1
-0.00831526670656777 1
0.123391068353483 1
-0.037691976602039 1
0.0642046923097065 1
0.223682976870304 0
-0.0676597705282093 1
-0.193419581277688 0
0.0029183404479366 1
0.0288252675944012 1
0.197422790141188 1
0.0237481905117348 1
0.000370436223742755 1
0.129649613148291 1
-0.167562036566596 1
0.144896997068438 1
0.166511782282527 1
0.113728995218114 1
-0.0540704735204277 1
0.0922317199889628 1
0.136664038391429 1
0.0221848233219971 1
-0.0153084664047209 1
-0.0238125859019844 1
0.058360218852057 1
0.0357526262133451 1
-0.122146917403575 1
-0.0765720974239816 1
0.0086744244564955 1
0.00585219441471639 1
-0.038060038715059 1
0.149910874209409 1
-0.042086134285118 1
-0.0229338828273765 1
0.143904084101949 1
-0.184450706561711 1
0.0609159472585745 1
0.147690769729196 1
-0.131008409294765 1
-0.0833359807520409 1
0.0654197015622699 1
0.199942016953029 0
-0.195294073335076 1
-0.00345251044084358 1
-0.0582785859582676 1
0.0558732432739869 1
0.00396139863876298 1
-0.0929927088590494 1
0.225495267990782 0
-0.0842819693543988 1
0.0286589085197747 1
0.0602067386388729 1
-0.190337824975643 1
-0.13554081692018 1
0.162116217572487 1
-0.0958150994291535 1
-0.102175662276829 1
-0.0992680630108579 1
-0.121043996487068 1
-0.069955624578053 1
-0.00639547666782572 1
0.118703533844272 1
0.0110788336314794 1
-0.0591093689748711 1
0.109605131135783 1
0.147411642429499 1
0.0826435588200414 1
-0.170408273915629 1
0.122597922217276 1
0.0697827338182365 1
-0.205827129491065 0
-0.126857943145386 1
-0.0311604676011935 1
-0.113244409822696 1
-0.0782224458187648 1
-0.100800094912208 1
-0.0849448446928161 1
0.107366080645105 1
-0.0128683885408422 1
0.0137671964086888 1
-0.116185947972838 1
-0.0316120464172638 1
0.0551848092900079 1
-0.230312562382922 0
-0.105260202064111 1
0.135506516528479 1
0.118377203076172 1
0.0694528633227262 1
0.0857439809368599 1
-0.0592335997386768 1
-0.182376665462727 1
0.0219264001506211 1
-0.0445311838840953 1
-0.0722522790703846 1
0.094814569495132 1
0.0596108141320359 1
0.0122865066826036 1
-0.0494565219970496 1
0.0548187846083403 1
0.136962055161155 1
0.061453592821367 1
-0.0243500353057381 1
0.0457056201170776 1
-0.256457600361515 0
-0.108721312714141 1
0.0410118229328009 1
0.0674803971427852 1
-0.122394997805208 1
0.0190490939857627 1
-0.0407286464312941 1
0.0438616071506238 1
-0.015850826892667 1
-0.0317886798749506 1
-0.302374563128718 0
0.0191533128531741 1
0.038395841607674 1
-0.0287836782026745 1
-0.0888318064781931 1
0.0909278195382748 1
-0.0639959360924661 1
0.0254006601267729 1
0.0903780186272921 1
-0.311366333578755 0
0.0306506127446286 1
0.150880832076943 1
0.0704491592197366 1
0.059050442871273 1
-0.0302044959776817 1
0.179579237351407 1
-0.0132372020344066 1
0.00699282227648478 1
-0.0386354522767104 1
0.109359041925271 1
-0.0201925428429649 1
0.110465726597339 1
0.041235388563075 1
0.0333043765312844 1
0.0171044612553378 1
-0.0109624215663669 1
-0.0558357153284158 1
0.143371911494246 1
-0.0222700008158823 1
-0.0710739019119325 1
0.122710949019376 1
0.00150227960360793 1
0.0640760954295716 1
-0.0407011429363861 1
-0.151480803732191 1
0.0219332766287615 1
-0.0644641618415969 1
0.00791137702048872 1
-0.0824286073151631 1
0.0934896318620024 1
-0.09769275166046 1
0.0655718387938038 1
-0.0568676760520002 1
-0.0311305234156967 1
0.182532379501017 1
0.175910846094569 1
0.0126368774346112 1
-0.236469605317652 0
0.0278750261883179 1
0.141422490698563 1
0.048876930906566 1
-0.0626256445464755 1
-0.0830556964463422 1
0.0883952365443121 1
-0.141130156012982 1
0.101444117630681 1
-0.157343836681645 1
0.0706301477197165 1
0.349495090815871 0
0.061611060018543 1
-0.0706648085079873 1
0.123182490477674 1
0.0436461642282672 1
-0.15159799754174 1
-0.000195802117467066 1
0.0319242931348475 1
0.105535735220583 1
0.106001813838969 1
-0.179249016090577 1
-0.0265419215706946 1
-0.0320669968272706 1
-0.059535938220761 1
0.0796384297999633 1
0.25841691531773 0
-0.0159330718916816 1
0.305642992439468 0
0.023494377459853 1
-0.156065542772894 1
0.152648803600674 1
0.178792663072908 1
0.144722664100899 1
-0.0621832930586655 1
-0.116837518042249 1
-0.227417707663771 0
-0.0252771498546936 1
0.0410519997919068 1
0.065699035093564 1
-0.0424717163073267 1
0.146728495092453 1
0.011692162147135 1
-0.0562760254853391 1
0.00241749886066084 1
-0.0242805350400586 1
-0.0445989151477477 1
0.000787983807947286 1
0.0439708986888068 1
-0.020260405922085 1
-0.00235690027610952 1
0.140670172635554 1
0.00357250338952855 1
0.104615858789942 1
-0.114382542080299 1
-0.0361847669867257 1
0.160582937953282 1
0.11596286993369 1
0.0646444129642759 1
0.00942361940378864 1
-0.0898202261981334 1
0.0103797038037395 1
0.0153093231027572 1
-0.0560843233571149 1
-0.0689619072265335 1
-0.0310423596258906 1
-0.00462233261664645 1
-0.0552575949975937 1
-0.150170748906183 1
-0.141644071976306 1
0.0808872441345265 1
-0.0250454525164563 1
0.00460468970650712 1
0.0653563032361401 1
0.0397091564076511 1
-0.06740966435642 1
0.030441975546804 1
0.0408235026158687 1
-0.189587090255663 1
-0.00725237767343798 1
0.0727431541633753 1
0.0296739341144574 1
-0.0765447772758989 1
0.0299616435356562 1
0.126191026292223 1
0.0665179695932085 1
0.030848760114865 1
0.0427062655699504 1
-0.0168630676842023 1
-0.226501192153996 1
0.137088060290196 1
-0.121371235811816 1
-0.0262313196821682 1
-0.028074402478215 1
0.0388902869323353 1
-0.114114503376755 1
-0.127753650396771 1
0.0865231719303607 1
0.0111253471784855 1
0.0522570490155085 1
-0.163087918730075 1
0.124047297579727 1
-0.156610412367131 1
-0.127732438310904 1
-0.0689822856526393 1
-0.0698223972579576 1
0.021402665241153 1
-0.00194669405251981 1
0.0349399797801955 1
-0.0620275426509996 1
-0.167999359804883 1
-0.0503815844591757 1
0.03127728960534 1
-0.0669891617900824 1
-0.214605456160008 0
0.0792625932926312 1
-0.155891237500793 1
-0.0560897137436222 1
0.0755729378597642 1
-0.042770872042137 1
-0.0443823062700773 1
-0.171305118888747 1
-0.0589977187031384 1
0.25027011574268 0
0.0402709906347846 1
-0.030581518655325 1
0.0954795639412179 1
-0.0338599453946054 1
-0.0684019405100556 1
-0.042326329052249 1
0.183273267597112 1
-0.0344115801943978 1
-0.0111021023226979 1
-0.0443539076529039 1
-0.0315039824299639 1
-0.105769604704477 1
-0.00145277760279119 1
0.108759023814423 1
-0.0255149041544631 1
0.0448126581842897 1
0.0482115502101193 1
0.0530323983941775 1
-0.138240114025395 1
-0.0103004730227731 1
-0.121882972506124 1
-0.0995064374024674 1
0.0367458147894481 1
0.0550314552604765 1
-0.0831986039702747 1
-0.135119296192027 1
-0.0901108699943142 1
0.187369244203668 1
0.0342554698210866 1
0.00564301626351104 1
0.0538009320408108 1
-0.101288225772445 1
0.0219651724334754 1
-0.0332036717410886 1
-0.00759014073456851 1
-0.00451198783260312 1
0.101158932672103 1
-0.0462229115715977 1
0.164903376779944 1
0.28166851998346 0
0.177348453677555 1
0.028314869220924 1
0.0124630551897103 1
-0.014511592900035 1
0.0671526967594361 1
-0.132889895390634 1
-0.0254838819258978 1
-0.0669039440372825 1
-0.151164502394856 1
-0.140718156937839 1
0.119419414867479 1
-0.0374371945267508 1
-0.0603109215428446 1
0.0995730681403248 1
0.251415192067833 1
-0.124427109748682 1
-0.0545494318820925 1
-0.0452707193778183 1
0.0978278534749177 1
-0.0715604844841999 1
0.257343193414525 1
0.0258602932307136 1
0.137346946498914 1
-0.0917249372374003 1
0.0767770172528772 1
0.275049810722624 0
-0.0845775017931435 1
0.0613775339491704 1
0.00126999040982401 1
-0.0832601144593779 1
-0.0871656629004591 1
-0.0151493272514064 1
-0.219429580318101 0
0.110805863103824 1
-0.0381204494812569 1
0.0836166088835487 1
0.0340413238297998 1
0.207428976583493 1
-0.192784294908917 1
-0.121810151960234 1
-0.0373594818873553 1
-0.0635044973655687 1
0.0605108489190321 1
0.00676966469626935 1
0.251923299431889 0
0.0610109244028401 1
0.0572746538333899 1
0.224898196540228 0
-0.00441335436971462 1
-0.0274699633874549 1
-0.112743643468163 1
-0.0741837186698558 1
9.60063739251157e-05 1
0.189460423747831 1
-0.0236203016880212 1
-0.0147070664768005 1
0.0010163115070563 1
0.00372666280145171 1
-0.100101740942413 1
-0.0330705950408183 1
-0.133529833243837 1
-0.022839332760472 1
-0.012188538555415 1
-0.0554307290081075 1
0.086376613823496 1
0.0279282043616974 1
-0.0828282734443876 1
-0.0872055585414363 1
0.125548420582647 1
0.0321958720985652 1
-0.0094648324239728 1
-0.0282973130541948 1
0.17988034839132 1
0.00305941215510713 1
0.0812686943510478 1
-0.135952995189906 1
0.0446295441265489 1
-0.0430955760050021 1
-0.0962493736513 1
0.104474405874729 1
0.149213295665384 1
0.192019485699045 1
0.238316360384666 0
0.118119984499324 1
0.269453547715735 0
-0.138682284289856 1
-0.00163033990557206 1
0.126137177372865 1
-0.0796273811887943 1
0.0625977527652147 1
0.0146154001025311 1
-0.21899961215488 0
-0.0130431969704268 1
-0.044362456977983 1
-0.0225876479882715 1
-0.115677623481767 1
-0.0819160142674328 1
-0.0384293330074311 1
0.0314931594444007 1
0.0734205524045199 1
-0.212323766815247 1
-0.141616223881116 1
0.228298133929149 1
-0.0937832210846424 1
-0.0902867275306944 1
0.141180977260102 1
0.0351436129585481 1
-0.147103773930888 1
0.0170726688915205 1
-0.0150587910913437 1
-0.0971269454653576 1
0.0171758804007815 1
0.127422577072456 1
-0.0621748139789118 1
-0.0563311322133583 1
0.142671163915208 1
0.0878957925824847 1
-0.0777452425236139 1
-0.165191647558052 1
0.134885748558651 1
-0.144899237466377 1
-0.155733833940556 1
0.0174364296092562 1
-0.192695180154793 1
-0.140068697611951 1
-0.241657134497813 0
-0.036961242613176 1
-0.0293624511728577 1
-0.127975138575393 1
0.183750646253287 1
-0.173411261153336 1
-0.0707749932587504 1
0.0832367479694799 1
-0.213941974553744 1
-0.0091753581199901 1
0.0885886972633595 1
0.0506153948324174 1
0.0121920951159842 1
0.0942809014850748 1
0.0181303251468335 1
0.244308576120128 0
0.0036551132571505 1
-0.0609072208256947 1
-0.0677453452786338 1
0.0346651384271038 1
-0.131783975578758 1
-0.144956273184908 1
-0.134531802941941 1
-0.0177857322064982 1
0.073051813575734 1
0.00255433645551558 1
-0.118213873504095 1
-0.0566115908003688 1
0.0648985971354821 1
0.102279220413676 1
-0.100202929723038 1
-0.0729519366066858 1
0.00752256940784452 1
-0.153984649717893 1
0.0803888409237525 1
-0.162499697706168 1
0.123184670883431 1
-0.0471947173109275 1
0.0950465369687227 1
-0.140975552271451 1
-0.00612739922669964 1
-0.0293432505401588 1
-0.198626015909495 1
0.06720058976415 1
0.00926670961143457 1
-0.129141795281629 1
-0.112102289139584 1
0.0682582896166777 1
-0.064611260719028 1
0.192859824025975 1
0.033290467882333 1
-0.142500201482874 1
-0.0932097182327044 1
-0.0904917069847631 1
-0.0884186878279295 1
-0.063493607474764 1
0.0912635196897608 1
0.269249245348891 0
-0.0173084948345788 1
-0.00624621645747288 1
0.0883333554236916 1
0.0608340550972083 1
0.0775345348016596 1
0.0755713004425087 1
0.0819061389287512 1
0.109110696858581 1
-0.00455784661725396 1
-0.013905945334158 1
-0.148360473274709 1
0.129296734893038 1
-0.136567834763622 1
-0.290493241012299 0
-0.027797377906718 1
0.117597565430945 1
-0.108333629535126 1
-0.106325515829315 1
-0.00688825492734114 1
0.072641969224522 1
0.0952125029816895 1
0.0194898325343299 1
-0.0886529333749398 1
-0.0263861934496097 1
-0.207485906910306 0
0.0576521452885756 1
-0.109418894195523 1
-0.0350092672656753 1
-0.125740191113968 1
0.0542620541291942 1
0.161532817802163 1
-0.178556565069272 1
-0.312976897560968 0
-0.0633378395418449 1
0.113554344471048 1
0.00756796116658557 1
0.0371471428233447 1
-0.0179383703563253 1
-0.0228223601125804 1
-0.0487274479701071 1
0.0846164205124232 1
0.0270418140553281 1
-0.0288512934875929 1
-0.0964133841970001 1
0.0330886341415239 1
0.0135964230121228 1
-0.0663412279199394 1
0.123133225983027 1
-0.0945058778062103 1
-0.143268505621709 1
-0.0626403052461263 1
-0.0799521237357719 1
-0.0154361661794024 1
-0.154715897645454 1
-0.0517100209387084 1
-0.0334153972224752 1
-0.0610405233016131 1
-0.124127239696574 1
-0.175659320517146 1
0.00344127495752257 1
0.104076546961838 1
0.116922400073134 1
-0.0354904920944904 1
0.185756622246909 1
0.189594703319557 1
-0.281140292042175 0
-0.0688963060039116 1
-0.136919610464459 1
-0.095784626980302 1
0.0482414967523125 1
0.178893400353465 1
-0.00701840008985687 1
-0.0911215527851837 1
0.160679971736505 1
-0.0118046787174206 1
0.0568038172639543 1
-0.00935993058377692 1
0.190272621495048 1
-0.0664108753597311 1
0.0341968591716688 1
0.162299565197373 1
-0.203829863105902 0
0.0981361363910861 1
0.11879344606142 1
0.0300667158487721 1
-0.0322886819777079 1
0.0450286929195544 1
0.0947038899741314 1
-0.0805269663722812 1
-0.117132195645567 1
-0.0156565907826727 1
-0.0383744425412134 1
0.0469125777501689 1
0.0667810055786105 1
0.0575003300195424 1
0.0851994587112947 1
-0.203758991831569 0
0.0329025472161277 1
0.207610750538591 0
-0.0627230534017847 1
-0.103754199200041 1
-0.0462607267673121 1
-0.148069835533225 1
-0.0985163304114329 1
0.0476849970685094 1
-0.0726654737610238 1
0.0330517344829779 1
0.0171780940822024 1
0.15737570737364 1
-0.0825373310189378 1
0.0661071564360594 1
0.218496411017358 0
-0.0772061199962012 1
0.0915165745736369 1
0.0522154113239407 1
-0.146501670393992 1
0.031853896542044 1
-0.0610984715324344 1
0.0191118289994622 1
-0.0769861584499642 1
0.0256173387343642 1
-0.101109015962647 1
0.0978297703680115 1
-0.000444789955472286 1
-0.200350106467142 0
0.0697248950107563 1
0.00913335153992514 1
0.0675448246668448 1
0.0699603309961024 1
0.00195549447608977 1
0.0953875996926931 1
0.0383077145232459 1
0.0619011558700489 1
0.084560668015426 1
-0.000165503115426943 1
-0.0617451835640946 1
0.014024908769648 1
-0.0964131922690368 1
-0.160270744505359 1
-0.0352660197376341 1
-0.0665392404660767 1
-0.0139278871868242 1
-0.0664596255693614 1
-0.142193750792448 1
0.0962033412449547 1
0.0994393291780312 1
-0.047636120945192 1
0.215684035030403 0
0.12068375248063 1
0.14154971000408 1
0.164714088004347 1
0.0467344514021045 1
0.0644649472426629 1
-0.0599361474217321 1
-0.0291873523448933 1
0.122297642528073 1
-0.00239559910194101 1
-0.244615879277229 0
-0.159063788677846 1
-0.0686080553003387 1
-0.0799710615001041 1
0.015533367134544 1
0.031624086415603 1
0.149433870114685 1
-0.226220904804484 0
-0.18932035696162 1
0.0550769301014067 1
-0.0384458483919296 1
0.0182689705553275 1
-0.23794494049051 0
-0.0581032904035491 1
0.0247466073444614 1
0.0277029607521195 1
0.140543463250286 1
0.12565597688786 1
-0.000397830100505338 1
0.002029207087305 1
0.133009194210078 1
0.0543816748784555 1
0.179822871323321 1
0.0206069152403856 1
0.132637404830242 1
0.00751004782186228 1
-0.120508998929238 1
-0.184405463134147 0
0.0727467651264449 1
0.165116685831693 1
-0.0449764313977898 1
-0.100525535641832 1
0.108587660768613 1
-0.11659686383369 1
0.0339434412311898 1
0.103096614370751 1
0.288926379675184 0
0.00877577033280569 1
0.0483454161898852 1
0.175684064285402 1
-0.0941792249082827 1
0.235810936448873 0
0.0472996185863032 1
-0.0298135080634986 1
0.0859509217702553 1
-0.131344528502467 1
0.0555288872693431 1
-0.0102100068842847 1
-0.0827338252780912 1
0.0582614157118216 1
-0.0132296584358934 1
-0.0541886317556133 1
-0.0780778108941609 1
0.0347143584447775 1
0.192969995272446 1
0.233010998613456 0
0.0781868871289898 1
0.0934338489261454 1
0.160173298099794 1
-0.107656825900931 1
-0.187119963267058 1
-0.0464748248439727 1
-0.0869834337229778 1
0.00886577580098771 1
-0.0864938388046259 1
-0.0987546236200424 1
0.118594765849662 1
-0.0320958886783185 1
-0.0362218260227772 1
0.0951927897780194 1
-0.02970053939131 1
0.154812722043019 1
0.295256341751443 0
-0.0900433905254734 1
-0.083457982580876 1
-0.234256021298475 0
-0.102007918908162 1
0.00864438357947903 1
-0.0660905814050385 1
0.0287753456789046 1
0.0195973816714302 1
-0.0994921783911518 1
0.0227513283335269 1
-0.0603521756129453 1
-0.167493327925246 1
-0.255765077093353 0
0.104538013911758 1
0.137510591643163 1
0.0686174543917393 1
-0.139605420245967 1
-0.1459773924478 1
-0.0521531087840313 1
0.014016293176642 1
0.0509920742856298 1
0.0592752317064874 1
-0.0314961964437962 1
0.119257737928392 1
-0.00611409096347963 1
-0.119358982338034 1
0.0182484810620523 1
0.0401485883816778 1
0.0277348344120982 1
-0.0419260239426638 1
-0.00623206149968914 1
0.213214900985442 0
0.0616366699986992 1
0.143352369777802 1
0.144769287677946 1
0.0936757549084846 1
0.180222842440364 1
0.133179382543797 1
-0.110009076095468 1
0.120733194167147 1
0.101641505665349 1
0.102697049437639 1
-0.153260944970761 1
-0.228344465682632 0
-0.219632278684886 0
0.0972315955184436 1
0.0464951437834457 1
0.201812573078363 0
0.0608890450402621 1
-0.0767343101637822 1
0.163959387688038 1
-0.0685564943863207 1
0.0616546798212073 1
0.167010501377325 1
0.0314909381137111 1
-0.0177492253039773 1
0.102685361109723 1
0.0443402951419776 1
-0.0188828923246615 1
-0.134862415568197 1
0.114039635149549 1
0.000747411234743839 1
-0.18683297210059 1
0.0845935698789888 1
-0.0243484532057365 1
0.120362073623931 1
0.0913889186763933 1
-0.00610187147160413 1
0.18808753072867 1
0.17627040882159 1
0.140685005358896 1
-0.0384526337531098 1
-0.0210402173129131 1
0.196578371706071 0
0.15276853280504 1
0.0252410840499491 1
0.0788597721548092 1
0.030207199263112 1
0.156192330416782 1
0.0241593324966041 1
-0.190681552594288 1
-0.0899436436043118 1
0.0376879530369808 1
0.0221580098494205 1
0.0431235805009242 1
-0.0717446048650232 1
0.272337287912208 0
-0.0395020146073142 1
-0.141695748980508 1
0.0511315039246601 1
-0.00145550732287293 1
-0.032546221236272 1
0.078688698656898 1
-0.039334975617747 1
-0.0797439425680948 1
0.103163526608954 1
0.0595715284919856 1
0.0121115458856959 1
-0.0573609620512495 1
-0.0372243355463929 1
0.0698669665700671 1
-0.00312920938272561 1
-0.0649047741595348 1
-0.0782596281124978 1
-0.0300528869093743 1
0.00704456751899535 1
-0.051413811604165 1
-0.117412564672843 1
-0.105045774441473 1
0.0238501069637423 1
-0.0638314937989477 1
0.0396273403622038 1
0.0114651126155377 1
0.174679884598769 1
-0.0753349815964867 1
0.206799856523615 1
-0.0675761142868481 1
0.100684991254799 1
0.116718767057376 1
0.128828870073619 1
-0.153491457991005 1
0.0977492863518307 1
0.0631739735388043 1
-0.0315652242726208 1
-0.0312981124223932 1
-0.0661890908333825 1
-0.0106602675802916 1
-0.0398863475483148 1
-0.167719238130699 1
-0.122762278451977 1
0.0407040239744714 1
-0.128213239197461 1
-0.0204357692007129 1
0.0476522417852288 1
0.212047839661794 0
-0.178232858080632 1
-0.0688176942458111 1
0.116545403565415 1
0.0547152840024838 1
0.104617221633887 1
-0.0906910009983765 1
-0.0101254950178704 1
0.0250996887700079 1
0.12091547966352 1
0.0477878467733177 1
0.0547300094717039 1
0.0734502079382216 1
-0.0513311182844879 1
0.0332528717201175 1
-0.0230190797548444 1
0.101427398898514 1
-0.0904066165993977 1
0.125397613841081 1
0.0714253696643611 1
-0.213818543578509 0
-0.0094467476678488 1
0.0523360903003881 1
-0.0629078347133313 1
-0.114680923656652 1
-0.115857118493341 1
0.140795854520492 1
0.0954346720800968 1
-0.0370500454655209 1
-0.0541794668865561 1
-0.0851832466323222 1
-0.0591355451240435 1
-0.0136537146523032 1
0.0382189822065222 1
0.0595596245511205 1
-0.0638989357409554 1
0.0372342968113463 1
-0.0999678135894295 1
0.0645960045146513 1
-0.0276835176061411 1
-0.168261381235266 1
0.0227119385601581 1
-0.111391165902146 1
-0.0713588683947071 1
-0.113873007067536 1
0.0496160344539383 1
0.0764491628442274 1
0.0367410249475793 1
0.0743023602873833 1
-0.109789678587085 1
-0.00644695842184191 1
-0.122587551104751 1
-0.0770534869214374 1
-0.090965610230635 1
-0.111394348875097 1
0.0234240489562548 1
0.210869762821889 1
-0.0548638714672412 1
0.14034412269093 1
0.0503443173158447 1
0.102696015184064 1
0.0898727044249151 1
-0.13467318093791 1
0.076531396746066 1
0.0883707006028296 1
-0.0896689478275128 1
-0.0270621494157452 1
-0.092496691118873 1
0.020256635521986 1
-0.0633599000481452 1
0.0343846475416269 1
-0.162577848649043 1
-0.0260287494288311 1
-0.092916569225047 1
-0.360684893188085 0
-0.116291047203703 1
-0.0967984031574449 1
0.0983953901382276 1
0.0283282219603694 1
0.102197744157704 1
0.227295480325868 0
0.0828589897263345 1
0.131403361303215 1
-0.171930491436596 1
0.059777090656155 1
0.167658932664572 1
0.0620607048438738 1
-0.201080148995454 0
0.159021588045129 1
0.0207912819190243 1
0.104079407567149 1
0.0774855301230103 1
0.235178765031877 0
0.13306141935672 1
0.189501143875768 0
-0.0306057454226174 1
0.120597570569792 1
0.195272897002353 1
-0.112704066649884 1
-0.168281321523108 1
-0.039784075145552 1
-0.0023023411903068 1
0.0569638813828595 1
-0.0544657013282557 1
-0.0387801744331566 1
0.0207049938732551 1
-0.0914542842006715 1
-0.106073979860648 1
-0.0195533073813961 1
-0.0919443982671235 1
-0.0939331865719177 1
0.0236963309838446 1
-0.178043821262801 1
0.00150334151937949 1
-0.107538328441895 1
-0.0646343062596126 1
0.0271430069465856 1
0.11158776797012 1
0.0913374851687544 1
0.0762216487564884 1
-0.0628262027336298 1
-0.101444156066909 1
0.212943753095524 1
0.0117631648816761 1
-0.038870111098195 1
0.00521398503533703 1
0.00597226073991874 1
0.0202223950212972 1
-0.0476459844081438 1
-0.0114029472897912 1
-0.137010452132747 1
-0.070419012678534 1
0.0557674470272567 1
0.0318109093789487 1
-0.0752905255001479 1
-0.028520497023575 1
0.0533900687351584 1
0.00695206285386485 1
-0.0673951622427878 1
-0.016290493060955 1
0.0857015191659788 1
0.0574776238333755 1
-0.0222718198990621 1
0.0146304166323358 1
0.000752457580566857 1
-0.142085912480386 1
0.327455253133787 0
0.271982587250379 0
-0.181413076748547 1
-0.0134518612753787 1
-0.204847196774136 0
-0.00595715810929931 1
-0.0434053070717273 1
0.188070662087347 1
-0.0344949358604796 1
0.194516189055356 1
-0.0527941351121002 1
-0.0175093118479095 1
-0.0151271391766866 1
0.0442645534084061 1
0.0741766920928257 1
0.00813077119602675 1
0.13033220253198 1
0.014139047984591 1
0.209294537042232 0
-0.205324888440603 0
0.020417520091729 1
0.192787786090889 1
0.0433579097133848 1
0.128523328393691 1
0.131798276401838 1
-0.18439680508542 1
-0.0976901843195916 1
-0.143829231375316 1
-0.0208068347657767 1
-0.0701866326041629 1
0.151665217762149 1
-0.0955931471560629 1
-0.00188236459598255 1
0.0751941786151263 1
0.0268838010890989 1
-0.0577523268287846 1
0.00159948889651449 1
0.125826382217523 1
0.135355757632318 1
-0.0306159450519687 1
-0.0416574635985038 1
-0.0801439272869938 1
-0.0122736736522037 1
0.120592280667212 1
0.104011737398015 1
-0.0116028075405837 1
0.0514298176190859 1
0.12590815398839 1
0.00843519950077926 1
-0.0598425710871699 1
0.209667012237394 0
-0.177259189839861 1
-0.023966130978796 1
-0.254647476011996 0
0.144312838065582 1
0.123202641940958 1
-0.227363823050482 0
0.0221082423012248 1
-0.083257705161945 1
0.0191277331136554 1
-0.121496482902089 1
0.153800445726294 1
0.268385294533237 0
0.124683812776835 1
-0.116718070121913 1
-0.166335498056069 1
0.0345549956968074 1
-0.120238139880887 1
0.225876447455464 0
-0.0897155048335383 1
-0.162909875648005 1
0.134839379886937 1
-0.277480036731545 0
-0.0273729706901091 1
0.0261424805124847 1
0.212272856677853 1
-0.014060707236728 1
-0.00702031017800292 1
0.198239734935207 1
0.152558546656766 1
0.0920153878483765 1
0.107196601453397 1
-0.0682436864734614 1
0.167948947701556 1
0.0845793914683747 1
0.0193037374409018 1
0.0627151779744289 1
-0.13137252282577 1
-0.136710820049373 1
0.11880544350199 1
-0.0232443944160484 1
0.156470718774096 1
0.109784309719693 1
-0.0902557791696715 1
0.180480216572741 0
0.181544764748695 1
0.0337450752208532 1
0.128807215707025 1
-0.0686178430035287 1
-0.114304564617829 1
-0.17786052988686 1
0.167158099825063 1
-0.186024233009918 1
-0.0321990417844752 1
-0.0233792173288033 1
-0.177153538008409 1
-0.061791245858638 1
-0.0754576115223248 1
-0.00658936883723781 1
0.119497354728917 1
0.0574391929640359 1
-0.0369065314105428 1
-0.0293155213837031 1
-0.0216179156169828 1
-0.111500482143632 1
-0.0957229084988694 1
0.225592224461843 0
0.101923646953982 1
0.0162980604345039 1
-0.0608017692488337 1
0.136244847461866 1
0.0635557736927476 1
-0.0472417154971341 1
0.0891442199479165 1
0.0946737166397409 1
-0.046480297320346 1
0.0321334477824098 1
0.088999323326465 1
-0.0712002211393479 1
-0.183290675708945 1
-0.173744072096693 1
-0.0249901113410851 1
-0.0098533861802968 1
-0.0711326647701885 1
-0.181233752138986 1
0.0111410924105307 1
0.0851816289305434 1
0.0241111838083725 1
0.073193831008578 1
-0.0733116635780598 1
0.0394130310681728 1
-0.0730741015464725 1
-0.0951727103697428 1
-0.211375069017941 0
-0.112254856105074 1
0.0969157533123338 1
0.0219357001289006 1
0.147763460924735 1
-0.0921002623585619 1
-0.0627023281339738 1
-0.266861680284137 0
0.0634955852210871 1
0.0286838562159506 1
0.0319316943730067 1
0.122555573784777 1
0.0612945373941393 1
-0.00315840609702777 1
0.120783429666002 1
-0.0736242084149414 1
-0.123513153937715 1
-0.108392931912636 1
0.0637067733651882 1
-0.0160242696029172 1
0.0868528139301082 1
-0.160501578294166 1
0.125609938803505 1
-0.0510762802047675 1
-0.066082299632847 1
0.0991439329639297 1
0.0797071361452973 1
-0.0791638769774248 1
-0.111524934831426 1
0.0107024875766262 1
0.0531531099009097 1
0.0384591926537036 1
-0.0512109408058885 1
0.121106605234148 1
-0.15496693137935 1
0.00889233563857962 1
-0.0448957135722207 1
-0.128304247085215 1
0.00746632492078102 1
-0.0691564692529784 1
0.0562817686478693 1
-0.136545849713102 1
0.136182611591181 1
-0.0854924148444736 1
0.0734511920559948 1
0.0437182815374778 1
-0.196520985306893 0
0.196504848002325 0
-0.034023368312363 1
-0.0928984329908034 1
0.0276370641629499 1
0.0439291950924957 1
0.0420673961535664 1
-0.0931004967185435 1
-0.00618208348522309 1
0.00205538934037688 1
-0.0471643075275222 1
-0.104514794897065 1
0.00218556751518713 1
0.0921296893009248 1
0.0194934273026736 1
-0.0625826843021252 1
0.0580047444329139 1
0.104981158621507 1
0.000638772661418766 1
-0.0208830234195292 1
-0.0906139343989202 1
0.0398436478012201 1
0.00722777353975471 1
0.16499105472991 1
0.0674074347727129 1
-0.163507362172349 1
-0.0329902949869807 1
-0.100714891185565 1
-0.0163102203807324 1
-0.0145089580006736 1
-0.124358110771303 1
0.00857426277685407 1
-0.0137710600213292 1
0.14996095977422 1
0.00956510000562534 1
-0.0397424494844435 1
-0.102416938476854 1
-0.0464641047498667 1
0.0102119462925978 1
0.159781191198537 1
-0.134730410345049 1
-0.0760945412166812 1
0.0521405779280716 1
-0.048183333438286 1
0.00840389251065761 1
-0.0142168888134486 1
-0.0391341777481015 1
-0.111653059307807 1
-0.0276678878952046 1
0.102549007704065 1
-0.150237758442199 1
-0.0456180347647772 1
-0.135139722096234 1
0.105302260261095 1
-0.177622358890531 1
-0.173996179495198 1
0.0522495316282289 1
0.114932524857448 1
-0.136852706532696 1
-0.0561296196189554 1
0.0688428092190587 1
0.0248259585698962 1
0.017741230151214 1
-0.0111721513003494 1
-0.0344289098741748 1
0.042653261518657 1
-0.00482030171880043 1
0.125359689691399 1
0.162510843659722 1
0.0397844128876839 1
0.0227467119021662 1
0.174766884459623 1
-0.0352303579410631 1
0.332210459451299 0
-0.0600177458749118 1
0.0354823928660051 1
-0.0178604102458619 1
0.0478171004430554 1
0.0691389768016328 1
-0.0661994116053648 1
0.190401814586591 1
-0.298337499896375 0
0.163908150791665 1
-0.0430796308690685 1
0.134307584206895 1
-0.117866527447102 1
-0.00271082924149224 1
0.00129302018413438 1
0.0869183537332091 1
-0.0401040909179154 1
0.0311459448160941 1
0.233425517287016 0
0.108947365377198 1
-0.115483200777548 1
-0.145524573714486 1
-0.0851771252538761 1
0.091977981141108 1
0.039446254521163 1
-0.116872943495287 1
0.0304165322887218 1
0.0541566261408733 1
-0.0371338508396662 1
-0.133383983562343 1
-0.00421646300913636 1
-0.0767741846388849 1
-0.311799417306469 0
0.0969972603150208 1
0.0178998640068023 1
-0.00822093394740776 1
0.0041297347153509 1
0.0105277624007293 1
0.0581220012588332 1
-0.112520261860139 1
0.0750368072653226 1
0.0655526004269604 1
0.00405987179236197 1
-0.167895324138918 1
0.170732749564919 1
0.0869305218229018 1
-0.0620199861868335 1
0.00473022909420403 1
-0.0207985927500015 1
-0.0396347746084896 1
-0.246189541191798 0
-0.153709845109329 1
-0.0207970566274882 1
-0.0670134075796175 1
0.0709590354623117 1
0.12675812216716 1
-0.103369016442059 1
-0.00470669595678093 1
0.0861447428389818 1
0.0511210534765417 1
-0.0933585306213904 1
-0.10083330456357 1
-0.170013765091071 1
0.0468083898307722 1
-0.04559288715065 1
0.182756655776221 1
-0.0240745570425644 1
0.0166886217858269 1
-0.176308232885182 1
0.214810530968808 0
0.167281606913991 1
-0.0791929777763357 1
-0.147493504036537 1
-0.168783589649371 1
-0.110981412900967 1
0.106226794887103 1
0.139580243557867 1
-0.0202853889269595 1
-0.161225112308351 1
0.171729787106761 1
-0.0523933599671484 1
-0.0249152654676022 1
0.135515915126304 1
0.0312017216572036 1
-0.259346002903145 0
0.137409059419873 1
0.195550312732278 1
0.119887723396186 1
0.0597276960101864 1
-0.0163970555155598 1
0.0137243848933976 1
-0.0144941680123917 1
0.00667226574372456 1
0.0312501761718148 1
-0.164594171661503 1
0.0293810045871866 1
0.0752229792820453 1
-0.205395298265477 0
0.0258221612090792 1
-0.0265442551944958 1
0.22570056614514 1
-0.144525009616164 1
0.021732784011284 1
0.0828125617624204 1
-0.0118636075667437 1
-0.223502156898898 0
0.0326133317276517 1
0.00218701342646312 1
-0.101704370142547 1
-0.024289335522782 1
0.0897295331525412 1
0.00787851668881558 1
-0.236107416459773 0
-0.131141218855664 1
-0.09159807586377 1
0.0725777574337888 1
-0.0478799448438063 1
0.125082016116303 1
-0.0987222204253508 1
0.00414923049641461 1
-0.154224080700714 1
0.130690359883486 1
0.0334319642980296 1
-0.011538239672406 1
-0.0140443252840524 1
0.130595159944164 1
-0.109516900534509 1
0.0160482048313446 1
-0.0426409524020409 1
-0.031717809963909 1
-0.0586513624989717 1
-0.0835581293003157 1
-0.100975169607945 1
0.0850419330248495 1
-0.119882541185926 1
0.182899234031907 1
-0.0608855762253644 1
-0.0963794437220001 1
-0.156438694727297 1
-0.0152506177100482 1
0.121661189624492 1
0.057924125789762 1
0.0778268572719913 1
-0.181025365921235 1
-0.0605630443529101 1
0.0553071376084184 1
0.00442680723183596 1
-0.0363487907114994 1
-0.00621974801693763 1
0.0700401155384499 1
0.0283411295216889 1
-0.218021845108119 1
-0.0187365959112259 1
0.0129965652030811 1
0.0096642857953719 1
0.115681004298226 1
-0.176100766821387 1
-0.00365832890818243 1
0.00886739828813273 1
0.0467562668607549 1
0.206885019730008 0
-0.0822211166074577 1
-0.143454966994877 1
0.15437760618833 1
-0.0245357465834969 1
-0.059642850839337 1
0.0628729105054333 1
0.0834029761453606 1
-0.156970162607884 1
0.0681753794951777 1
-0.0135224082606818 1
0.137027753336804 1
0.0742419081560288 1
-0.0483607658857329 1
-0.0509872688304146 1
0.00863648203876192 1
-0.0181800015455196 1
-0.359149160057745 0
0.19830355815867 1
0.226395022585956 0
-0.0655173731098922 1
-0.219486566588777 0
0.0512888209213216 1
-0.068616682071279 1
-0.0246661390035642 1
0.0740932516879596 1
-0.0980968467965588 1
-0.00484274667990516 1
0.228367696136513 0
-0.0719497941458095 1
-0.169797346041676 1
-0.0274155434684462 1
0.0858972728943041 1
0.116026432153637 1
-0.128527935502447 1
0.00383706262454044 1
-0.141786327748162 1
0.100789551003777 1
-0.0566352964984411 1
-0.202151394534064 0
-0.0616900510393786 1
0.0586329788035486 1
0.10539745333908 1
0.0752032628965621 1
-0.00306513501780464 1
-0.0478414198449821 1
0.0758059746415723 1
0.0386675177024926 1
0.144473227933843 1
0.00158619839969692 1
0.0621875146446536 1
0.0562572115404708 1
-0.111926724110998 1
-0.122675063533924 1
-0.110535711642381 1
0.0485561369179692 1
-0.110226033938761 1
-0.0598447379684614 1
0.0692837856594292 1
-0.0418962321010107 1
-0.197657672096258 0
0.0319756449910721 1
0.0134687156521918 1
0.0594030003677831 1
0.0415504614435033 1
0.135352632622902 1
0.124423659518048 1
0.0643661764125879 1
0.0855095721449666 1
-0.004501205258555 1
0.189692921830447 1
0.0351689205408071 1
-0.13463141226213 1
-0.151086534229307 1
-0.173622547043033 1
0.0409703036033593 1
-0.0629727282913669 1
-0.0275305608229543 1
-0.0207702163357458 1
0.0177020936870643 1
0.118724939080735 1
0.142799812679468 1
-0.0629318055167484 1
0.127542177421617 1
-0.118630062927478 1
0.166645804405124 1
0.157074883554005 1
-0.00666181642755775 1
-0.104414758370798 1
-0.0212053442518425 1
0.131766367392739 1
-0.0724931790212527 1
-0.114275836946577 1
0.0503965503728748 1
-0.00855794624256057 1
0.127075043865334 1
0.203563799712518 1
0.1652981081109 1
-0.083531243862706 1
0.163476820716894 1
0.0079303912160967 1
-0.166892439633799 1
-0.165292036127992 1
0.160778853292858 1
-0.0082385699363524 1
-0.0140162145151041 1
0.123697989797592 1
0.0453311832082255 1
-0.0543811419800299 1
-0.030920945098852 1
0.0347930434109098 1
-0.200204133947047 0
-0.114873804827685 1
-0.0456779425297453 1
0.064222671003079 1
0.0191539376989517 1
-0.0283635984266757 1
0.045647498490227 1
0.11818947734886 1
-0.0226989276143033 1
0.0880441848863932 1
-0.0828719603943867 1
0.0456158876419248 1
0.113369401119748 1
-0.0144342336499577 1
-0.0619295486746573 1
-0.0643140108445951 1
-0.18941887944101 1
-0.176446025166897 1
0.132094432955005 1
0.194205271005971 1
0.0247236104486444 1
-0.0627026395092303 1
-0.243657882683008 0
0.173152281360409 1
-0.0215055721092925 1
0.0167445917680128 1
0.0971275005124882 1
-0.00878275352307396 1
-0.0999925451013781 1
0.087964988859813 1
-0.193674624502175 1
0.145928112949428 1
-0.00547856027305612 1
0.102482899012159 1
-0.0367491378812127 1
0.13304957042901 1
0.0105433329737031 1
0.00934169792526889 1
-0.0842029450393359 1
0.0595631762356836 1
0.032506699471264 1
-0.0760772263198279 1
-0.153396999812915 1
0.175154594484782 1
0.169123430781963 1
0.152506654301108 1
0.123228259075241 1
-0.0536626687119518 1
-0.0686933208138682 1
-0.0280018952281818 1
-0.147705394745511 1
-0.082024919717533 1
-0.0374037683830998 1
-0.0703337190139276 1
0.00291353138702342 1
0.166664590427194 1
0.163013892165164 1
-0.119265865476784 1
0.106107180511413 1
0.123960347144407 1
-0.138680475887527 1
-0.0463278541989492 1
-0.0354604905915845 1
0.143279728292889 1
-0.0628637377626946 1
-0.0609645562120043 1
0.156202706399594 1
-0.0283635730312823 1
-0.0788329571859443 1
0.0510545838438615 1
-0.0188422334594718 1
0.014842176156943 1
0.079755553469205 1
-0.0878048204470295 1
0.0967326463180322 1
-0.0903375950543025 1
0.14205481657346 1
-0.17114942958699 1
0.087849666191203 1
0.124359630844575 1
0.0147432631555864 1
-0.135242882487712 1
0.08129322800316 1
0.106574541267447 1
0.0737176015651077 1
-0.0760665855875139 1
0.0360951672053069 1
-0.0229085227345053 1
-0.0741253105331409 1
0.121149545067559 1
0.154488589519542 1
-0.00980719710577942 1
-0.03949319962565 1
-0.0208523355044448 1
0.196094530036242 0
-0.0734277489514666 1
-0.00438172049457236 1
-0.0177206414895616 1
-0.146742376367491 1
0.0854702648187001 1
-0.156991136091406 1
0.0249721324195087 1
0.063955432383207 1
0.147814798656778 1
-0.158630845161687 1
0.00078030632571815 1
0.175430851743521 1
0.108697282932778 1
0.168141647010386 1
0.104657071009376 1
0.193166872154924 0
-0.0878968596792232 1
0.00583291833866804 1
0.147827752520668 1
-0.184077256820583 1
-0.0743010363651693 1
-0.14403481671147 1
-0.0360107878034803 1
-0.1270195026227 1
-0.00508955677332875 1
-0.107206075907803 1
0.0608565685242737 1
0.0705497839845514 1
0.0445280857506259 1
0.0331546354137661 1
0.094566948735417 1
-0.0431718027990102 1
-0.0865031304055457 1
-0.0351282171907446 1
-0.152295708156139 1
0.140102145084759 1
0.0939995055867233 1
-0.102854948196453 1
-0.0388001376643809 1
0.0367071989159022 1
0.0570580486574279 1
0.00544326717682286 1
-0.0012917364820153 1
0.0296430922801202 1
-0.0378516614703393 1
0.0576157087914356 1
0.105523868132286 1
0.0647175485348714 1
-0.107069173693063 1
0.272904004761784 0
0.119405125686984 1
-0.112108979591626 1
-0.027124850238379 1
-0.0208783387729825 1
-0.0428358938362211 1
-0.0714506163625923 1
0.0311035318304013 1
0.186405885208528 0
0.0446680185876434 1
0.00383353747230374 1
0.0251265440862228 1
-0.0164989984095299 1
-0.155292822583264 1
0.0275367731608652 1
-0.0950152634827729 1
-0.0561367194817096 1
0.00981999174565463 1
-0.0596016239594633 1
-0.0419725627105985 1
-0.238911794363125 0
-0.0179049339839008 1
-0.17403076592696 1
0.102844882977572 1
-0.0711119588003022 1
-0.0742467880959133 1
-0.204128111191335 0
0.0628125831874707 1
-0.128562056907925 1
0.00394037172820483 1
-0.17518417655188 1
0.104302996448327 1
-0.102620825949323 1
-0.12527510173163 1
-0.205874887936201 0
0.0794242009165708 1
0.200291934393454 0
0.0859476296276746 1
-0.201496399234665 1
-0.0501098408122295 1
0.0420988212625038 1
-0.183164186430142 1
-0.0364373832070907 1
-0.133329767363261 1
-0.0777118869760524 1
0.0167342952390948 1
-0.0057282384843238 1
0.105802404299112 1
0.102465418942638 1
-0.07455281571522 1
-0.0197030244076093 1
-0.232420451133948 0
-0.12004412248735 1
0.0921772074451713 1
-0.0756993242305906 1
-0.0794376025621607 1
0.00361434368352598 1
-0.0376231722556118 1
-0.0375612727393795 1
-0.0306635101874128 1
-0.0872141534115151 1
0.191511242233115 1
0.125394978954784 1
-0.0137976277200777 1
-0.0899519745356894 1
-0.067025569959112 1
0.0334044415352995 1
0.136301251849449 1
0.0694046107394938 1
0.0654337592099782 1
-0.0561031895230329 1
0.047267669689975 1
0.0505067727986642 1
-0.0539175281785083 1
0.0368568700132114 1
0.103622357977384 1
-0.152637233987789 1
-0.0281983432648306 1
-0.135913736734127 1
-0.182067353648842 1
0.0040492732992929 1
-0.176159064776919 1
0.119765847802576 1
0.203051601351046 0
-0.0689425683585528 1
-0.16331732876162 1
-0.0137158881363087 1
-0.0103620899745554 1
0.101970674334032 1
-0.174243989773811 1
0.0426784682802041 1
0.141365754794636 1
-0.0517594866188045 1
0.291397333467668 0
-0.0509058372274853 1
-0.0417211722706306 1
-0.105678842360853 1
-0.00989381215243597 1
0.123694500930845 1
0.118376671131434 1
-0.056902959503304 1
0.217199895832266 0
-0.125675982132967 1
0.261303745009776 0
-0.114528090575051 1
0.0922771246079737 1
-0.201875897940991 1
0.099727932550085 1
0.171650367285875 1
-0.138408630811489 1
-0.114222190832388 1
0.0789275878888843 1
-0.174633923932336 1
-0.331772340918415 0
0.075351092318518 1
-0.0287074589393559 1
-0.00099215734601564 1
0.136279583540969 1
-0.127950418986326 1
0.0165768678030847 1
-0.0411038902594692 1
0.0539779408522978 1
-0.157824725039368 1
0.0853250508469975 1
-0.146288659428368 1
-0.0359694378002802 1
-0.232217068480116 0
-0.0968945616865353 1
-0.0232997244232944 1
0.140281905447583 1
0.0944541226994471 1
-0.13605319273315 1
-0.221055604230203 0
-0.00153386304888837 1
-0.0338440954708891 1
0.106304741677106 1
0.0769193999852875 1
-0.0290640836992528 1
0.136894053508597 1
-0.189075485168257 0
-0.0875895340903661 1
0.116227355381618 1
0.0214463272114133 1
0.0709869136850734 1
-0.0552218528512539 1
-0.0690971576315036 1
-0.176435065081783 1
-0.120442570087766 1
-0.208551606036048 0
0.158569213370011 1
-0.0891537052678692 1
0.045358598365661 1
-0.0438477874339624 1
0.196505329932972 1
0.0732527390565497 1
-0.0820287717003258 1
0.176896997695708 1
0.0345972586851937 1
-0.0129791964880747 1
-0.306157132436307 0
0.0519330043161677 1
-0.159310279194124 1
-0.187462683417174 1
0.0905551006504325 1
0.138981899749748 1
-0.282286229206288 0
0.218083157837454 0
0.00813572344053062 1
-0.0379629001192287 1
-0.306557911261933 0
-0.0888862175619851 1
-0.125780357021078 1
0.0990135048089728 1
-0.129617989615167 1
0.0782767325040736 1
0.0355575702096484 1
0.0938095154172673 1
0.0112698401456937 1
0.0139418598289648 1
0.0920725386104863 1
-0.0277902350573392 1
0.043861568697343 1
0.0104179731204531 1
0.00616088867064486 1
0.0825586317771486 1
0.124741977333841 1
-0.21133872301694 0
-0.139073375666291 1
-0.00789852070471651 1
-0.0923490339439588 1
-0.103732805250456 1
0.0450033578118703 1
0.00214400678105571 1
-0.0536234962445183 1
0.185738312054093 1
0.0821269760550835 1
-0.0145977615628597 1
0.104931225787788 1
0.0534584626431289 1
0.0413023444961355 1
-0.0542950476705844 1
0.101213256352697 1
-0.0951845955994456 1
-0.141259450764069 1
0.13354025681784 1
0.216971952148219 0
-0.124798911012244 1
-0.113669720614844 1
-0.0727453972245358 1
0.10318796884302 1
-0.0970270666653434 1
-0.188767212828826 1
-0.116972819476699 1
-0.327859205064593 0
0.0817536857718972 1
0.152129737392613 1
0.0964090727243165 1
-0.0381085996435445 1
-0.0915165323565764 1
-0.0466333767579474 1
-0.0574257737919944 1
0.0304376655553274 1
0.122058003311779 1
0.0493985992052507 1
0.0914704749578863 1
0.0691889589046968 1
0.00957216415489514 1
0.01008009202819 1
0.125282231186222 1
-0.0760706797967333 1
-0.100474341671919 1
0.0901865091993609 1
-0.0434568318860068 1
0.134768396555924 1
-0.00265454004835322 1
0.0985505911517822 1
-0.0751397725802256 1
-0.00520385730713017 1
0.0446261641109952 1
0.0517690719339221 1
0.00260976454215141 1
-0.0653659307742507 1
-0.0654075419172099 1
-0.0863415586315297 1
0.0547122457476417 1
-0.0112296794776846 1
-0.0563850815814851 1
0.165653983513472 1
0.293572726757119 0
0.00802962315770942 1
0.0211129674588236 1
-0.108750029489773 1
0.0200519060891498 1
0.126517403180908 1
0.042939419126371 1
0.0611999110690176 1
0.144997880051257 1
0.0147552920639268 1
0.0953964203872216 1
0.170241458125697 1
-0.0618688764038006 1
-0.113534091197102 1
0.00857221015318546 1
-0.0245833860471155 1
-0.00934389681564055 1
0.0204434147731337 1
0.0385165479391556 1
0.0770103912020742 1
0.107393213985247 1
0.175492302036509 1
0.0708823399141632 1
-0.0140057516721919 1
-0.0185641122914555 1
0.00944079714041847 1
-0.130783938120863 1
-0.0961758885282049 1
0.00319804362838494 1
-0.0737120514252205 1
-0.143085770608048 1
-0.174650433053438 1
-0.0228362078428908 1
-0.0434526959372721 1
-0.0123912523488887 1
0.15321627986404 1
0.0178595661970692 1
-0.170493649699229 1
-0.100258825795824 1
-0.0246912242945459 1
0.0521871224158587 1
-0.127325777287524 1
-0.00157772714328416 1
0.077327324097691 1
0.0622536312528804 1
0.073935899663498 1
-0.128169693102061 1
0.132399418860547 1
0.0949292520644617 1
0.0701333145830637 1
0.0567820634356717 1
-0.296134064262174 0
-0.189315107243615 1
0.0556672494791097 1
-0.127236315747801 1
0.0291287733779311 1
-0.0626866968027662 1
0.0490101249154367 1
0.0108064762608527 1
-0.226473712528422 0
-0.0480741352160609 1
-0.128612403765831 1
-0.230791233012402 0
0.0499689267261156 1
0.122395096322942 1
-0.0748072028768434 1
0.107086947564713 1
-0.254286587266737 0
-0.128554374808909 1
0.0700824174723137 1
-0.147916440270734 1
0.113377658472989 1
-0.039641819077861 1
-0.110792005284433 1
0.0774110608930773 1
0.0350750533424893 1
0.131260950128935 1
0.065480329853452 1
-0.0104569930299019 1
-0.142990847202512 1
0.122685245466306 1
-0.0579172101977034 1
-0.111383881240932 1
0.012846778978396 1
0.0342778594973222 1
-0.0967057780497059 1
-0.189129232614669 1
-0.050156994622374 1
0.207592302756 1
0.134307225500764 1
-0.087805737783261 1
-0.120413637182501 1
-0.0363380771649537 1
-0.0477903064741285 1
0.083577240756306 1
-0.164081594561599 1
0.0442050637343398 1
0.18263060942264 1
0.0271488774297219 1
-0.0667027029938155 1
-0.112108106644873 1
-0.100822197810346 1
-0.115443405833468 1
0.0398230303569735 1
-0.134250400048893 1
0.0286397255103214 1
-0.0386496422326064 1
-0.0918629566974226 1
0.077815624916879 1
0.0317147968789812 1
-0.0365905857710403 1
0.0449132321290604 1
-0.0652301099035121 1
-0.103245812305586 1
-0.0838074134529476 1
-0.130466654677057 1
-0.00852702230891996 1
-0.0722711446768803 1
0.0823176861722346 1
0.00674862643834598 1
0.00219814034781011 1
0.0448751610849759 1
0.0521911015267397 1
0.0898558621810334 1
-0.0165949188594664 1
-0.128564045816654 1
-0.00248538465968701 1
0.0687320543397764 1
0.00324071180615017 1
0.112858598622299 1
0.00509774846855245 1
-0.0673234000566087 1
-0.0710718087486751 1
-0.0023127900289551 1
-0.121995325723223 1
-0.0551883088095486 1
0.0204112520260591 1
0.275521345125574 0
-0.129326127651442 1
0.207070483855405 0
0.0662356336550344 1
-0.274675268718637 0
-0.0870772276962746 1
0.127431720331152 1
-0.114039702581865 1
0.0537896186594596 1
0.103479958744563 1
-0.0617663475359557 1
0.0346741895194551 1
-0.0824306471816902 1
0.00167986696461753 1
0.0315177126535154 1
0.0972116141956822 1
0.112878932242645 1
-0.0933739553612453 1
-0.02127617546139 1
0.0515592189110367 1
0.073364965677689 1
-0.333675841699796 0
-0.0944183293126955 1
0.0562830138934994 1
-0.126713266314999 1
0.0491741404589048 1
-0.00534288052106725 1
-0.0431257544269452 1
0.0891082764125718 1
-0.110510322007518 1
0.127607757492259 1
0.21201424365339 0
0.31929958413 0
-0.0673176316595956 1
0.102460826056785 1
0.00269445624634835 1
0.234555568213314 0
0.256304843180767 0
-0.0531204968043946 1
0.164470432818141 1
-0.0615533271874023 1
0.066945732821809 1
0.250791175549059 0
0.156416632004835 1
0.0771735596522496 1
0.206766594055988 1
-0.20452957406414 0
-0.0591303649654666 1
0.072879241190773 1
0.0861033198386282 1
0.15490999398545 1
0.129170899021934 1
0.0372338508093128 1
-0.250857039251022 0
-0.168731336166674 1
0.102882617722818 1
0.0861313796860211 1
-0.109323111998551 1
0.0769848027145973 1
-0.0935432165334836 1
-0.133543279235944 1
0.0644417925816031 1
0.0136099383625593 1
-0.0869862799394258 1
0.0740136101118379 1
0.0169911847922923 1
0.0825323991622409 1
-0.111009973715358 1
0.126938884443587 1
0.0786868359830229 1
0.132638446243194 1
-0.130854177540633 1
0.148064579014982 1
-0.0304903855761442 1
0.0616709782282755 1
-0.0551116919840071 1
0.187250815611084 1
0.0393531052673504 1
0.072234087679876 1
-0.0188259420167316 1
0.0225485302130914 1
-0.206497981950602 1
0.146055342578529 1
0.0551391784867092 1
0.0575049142104686 1
0.188647293100896 0
0.219543794586762 0
-0.0146731175438664 1
0.075610956656471 1
-0.136228654276024 1
-0.132029217762783 1
0.0129165565494116 1
-0.0429041798622278 1
-0.178026077262928 1
0.0702258844905484 1
0.0361445275516856 1
-0.0490529488502273 1
-0.0296537587319079 1
-0.13470407148645 1
-0.179813830709267 1
-0.163807264277425 1
0.0691122237249224 1
-0.0741832907745893 1
0.0936313858174121 1
-0.00835731333807936 1
0.0536415562585527 1
0.113874497120254 1
-0.0448660980185816 1
0.0729137344868446 1
-0.019972471004361 1
0.0479626414550599 1
0.0830964099679362 1
0.230652212108759 0
0.0978870945851939 1
0.205765990656433 1
0.0453695058511409 1
-0.036494828777022 1
-0.0391436323018232 1
0.0614801005972278 1
-0.196866948921645 1
-0.0299985881664745 1
0.0687534562867445 1
-0.120269287279648 1
-0.0645023503369133 1
-0.053021558435559 1
0.182871510258805 1
0.155729018374791 1
-0.18410547147031 1
-0.088372030932436 1
-0.0653758157822757 1
-0.0578256498294029 1
-0.0471666480650058 1
-0.0231041237416588 1
-0.14671487275741 1
-0.0692750703597112 1
-0.0616619814391502 1
-0.0344457624070143 1
0.0195610102537202 1
0.0627307031630217 1
0.0134060933851558 1
0.0541213046115492 1
0.054828304170754 1
0.0576281554517193 1
0.0195514919461207 1
-0.0900624976571316 1
-0.320094492119118 0
0.0818732326665018 1
0.100808720382937 1
-0.0256399835894853 1
0.0790595063926156 1
0.0936242269263608 1
-0.189983554031655 0
0.070798103094139 1
-0.0169782609665834 1
0.0262698880291249 1
0.0932786335602046 1
0.043910719428759 1
-0.0500556348397525 1
-0.0151804872651252 1
0.069386579664788 1
0.0351783122538172 1
0.0456158927786165 1
-0.00267447923759431 1
-0.0389787013228063 1
0.01751038280058 1
-0.0587682581456009 1
-0.0496532186319609 1
-0.100118772597043 1
0.117265442294684 1
0.151646774970955 1
0.10588613509199 1
0.03896695659276 1
-0.0947528318739064 1
-0.0336370365891595 1
0.199008268137322 0
-0.117859023981809 1
0.00622950935577586 1
-0.0922632415266946 1
-0.0295087966655372 1
-0.0240314430357707 1
-0.119590686030099 1
-0.0671593485164086 1
-0.0778333774502595 1
-0.0203906550769456 1
0.0865628462783506 1
0.0751602523938346 1
0.142775865246155 1
0.0607796756812278 1
-0.082999432913952 1
0.113054336971008 1
-0.0451015841777556 1
-0.108957494218104 1
-0.0357032906591825 1
-0.15210713284895 1
-0.112363415680682 1
0.066847301124851 1
0.0269732636848218 1
-0.0294026605645072 1
-0.0615759310620694 1
0.102273539056803 1
-0.131518647580952 1
0.368612880884367 0
-0.0883130119705191 1
-0.105708701685643 1
0.190267559456956 1
0.184934764524641 1
-0.0831604804773756 1
0.0757157926941448 1
0.145084840822686 1
0.0797237693869347 1
-0.17473128839232 1
0.170204730368848 1
0.144051575752685 1
-0.0835995489030481 1
-0.244520593460821 0
0.0132461630751882 1
0.112395619453315 1
0.142667130291284 1
0.0443652734303236 1
-0.146715432488744 1
-0.0394118189290888 1
-0.0394131480129152 1
0.0694837756483071 1
0.0607238813464798 1
0.0608673183355864 1
0.341711705480633 0
-0.0260265003024985 1
0.0452123318420253 1
-0.04674536135867 1
0.12734479971432 1
-0.0342987332034911 1
-0.106949142891212 1
-0.0229752729082808 1
0.0841730480346702 1
-0.0208122235236201 1
0.0242965381279504 1
-0.128740976780942 1
0.0596551908569479 1
0.0428662970569163 1
-0.100979670521158 1
0.111214954299426 1
0.126543492118457 1
-0.0463933334216515 1
0.00488642154731908 1
-0.013496965803447 1
0.178255119135275 1
-0.174427760079346 1
-0.077073449083727 1
-0.0184898064300391 1
0.0681833964627178 1
-0.0527764486688888 1
-0.122669228910169 1
-0.0784383049769029 1
-0.00975254049475025 1
-0.0869776709867331 1
-0.0326942635843599 1
-0.0519527919223001 1
-0.0664758827043014 1
-0.0133729655876911 1
-0.0253460675248182 1
-0.0220330580652674 1
-0.0614723663095687 1
-0.059738873322897 1
-0.15068356157083 1
-0.049295583912104 1
-0.179537048380778 1
0.103302997704458 1
0.196731364565989 0
0.0659174425760395 1
0.180369796389486 1
-0.0351452083550701 1
-0.13033116146546 1
0.147294723232329 1
0.00904090150021844 1
-0.101675849583111 1
-0.0910772121469941 1
-0.0424264082530118 1
0.181190325994185 1
0.00929089236569835 1
-0.0897758298155186 1
-0.133877676817422 1
-0.0212152959664746 1
0.0645459988212157 1
-0.0656215064859251 1
0.148494034364368 1
-0.125150232625068 1
-0.194518879390888 1
-0.106135838635482 1
-0.140165055376988 1
0.0343454074156485 1
0.0335969522945378 1
0.0146934298565556 1
0.0399300666894578 1
-0.0091475838868388 1
0.101197158110099 1
0.0751122772633994 1
-0.018545483385073 1
-0.00360151566476095 1
0.065803257963454 1
-0.0727208607778681 1
0.188800777590239 0
-0.0551891230418315 1
0.113201565174505 1
0.0820573844684515 1
0.0856815845993983 1
0.0961702979391347 1
0.0498263821952588 1
0.00971365597092289 1
-0.0218938808791437 1
-0.118808417993809 1
-0.069323491277934 1
-0.0859753064985513 1
0.0279629820702888 1
-0.0223847254076927 1
0.209393910503848 1
-0.140139369906726 1
-0.0931267521421086 1
-0.257530702368419 0
-0.0863905772790042 1
0.110895420894948 1
0.0979892681173886 1
-0.0962451471068851 1
-0.0592973440615558 1
-0.0826041676688008 1
-0.0191416678627488 1
0.0959584744594716 1
0.154730183844552 1
0.159604092495636 1
-0.0850132377866414 1
0.0164237447504632 1
0.113771049127785 1
0.0322483616745469 1
-0.0357796667076358 1
-0.257399053578876 0
0.24470015293261 0
-0.0226080561181434 1
-0.0483890119194613 1
0.0488481490280159 1
0.0735419562571557 1
0.0113066194910615 1
0.0234110847806471 1
-0.0939157087479491 1
-0.0564512176169411 1
-0.00761230473638165 1
0.05274409470651 1
-0.0823516697326462 1
-0.0773803384851168 1
0.191014214667254 1
0.199639619652175 1
-0.0049868682573091 1
0.0357467418616696 1
-0.0839322381527611 1
-0.047019132466828 1
0.0719002867561033 1
-0.289520540774969 0
-0.163311128859796 1
-0.0911346008116105 1
-0.109867170020723 1
-0.0120924391677013 1
-0.165928585822437 1
0.192124384373759 0
-0.00116976375581146 1
0.0949943456400479 1
-0.0367770103047676 1
0.0856446798925952 1
-0.112096798980793 1
-0.0571366417338224 1
-0.0534559179464003 1
-0.136864221059909 1
0.0218715170124792 1
-0.05942116196883 1
-0.159990021115094 1
-0.0242952510589912 1
-0.0796574120652152 1
-0.304093069493044 0
-0.0292462559173086 1
-0.206022661481827 1
-0.102825073306354 1
-0.0241830938542052 1
-0.100078870537805 1
0.169500309626804 1
-0.0795474459976752 1
0.228266428256778 0
-0.12573159536275 1
-0.0776667141242538 1
0.050727027163117 1
0.0648990003610657 1
-0.0946286383881105 1
0.0290721890927965 1
-0.00168859031630337 1
0.0654371858263306 1
0.133399186833035 1
0.0635092145443839 1
-0.097516872718785 1
-0.133889415890541 1
-0.0457797151096925 1
0.195579393221913 1
-0.0573266637360029 1
-0.0176807942089403 1
0.0570206278817821 1
-0.00417889439567954 1
0.109865032344919 1
-0.0193056748427812 1
0.0512170611404647 1
0.0151356994374201 1
-0.221062403274727 1
0.245771324658143 0
0.0960905441099868 1
-0.0812814762840549 1
0.139731808559547 1
0.0822430008175826 1
-0.216171098844779 0
-0.0339085403561508 1
-0.0694596635435472 1
0.0345656913886475 1
0.0271796515140595 1
0.0171922493123736 1
-0.0921022608467163 1
0.239160189503704 0
0.0697518845802492 1
0.0330162846075003 1
0.0778520651979707 1
-0.17469122131851 1
0.0116240502222306 1
0.290009934581012 0
-0.0966806761131132 1
-0.00731655429318683 1
0.04713475029186 1
0.0972087807549843 1
0.183009760055817 1
0.0417239963311432 1
0.063000202176494 1
0.0174949305166272 1
-0.0285050383057664 1
-0.058839090752099 1
0.0265600171928691 1
0.107764445455124 1
-0.106624806208268 1
0.212042094089431 1
0.0478962971875643 1
0.0478016595147394 1
0.0635832058215375 1
-0.178835263080309 1
0.0638569556673032 1
-0.044834651759407 1
-0.00892534038985544 1
0.0206286269833176 1
-0.0289214128116598 1
0.0270268376959975 1
-0.12160946776855 1
0.0118879467663123 1
0.18883786518727 0
-0.0453389847623542 1
0.0709921183308588 1
0.156262801866063 1
0.0240026110162033 1
0.0111452547244861 1
-0.0484701407369196 1
-0.206512537422867 0
0.0891572427258888 1
-0.0320320142385869 1
0.17140947782532 1
-0.0575524055605023 1
-0.0224933821572818 1
0.107586521292906 1
-0.0996437346564643 1
0.115640685752042 1
0.124292478709123 1
-0.0303533263133451 1
0.202452077062903 0
-0.0620146544252211 1
0.136289678732985 1
-0.0444983299752883 1
-0.091860763356995 1
0.0039176474078427 1
0.13906514140965 1
0.170891919588357 1
0.0628246106545668 1
0.0784244104522599 1
0.113731112140378 1
0.0419310103279183 1
-0.0356469542819527 1
-0.164853959579411 1
0.140561493273123 1
-0.151444679888633 1
0.0283701553378764 1
-0.172094454151187 1
-0.0189146014547178 1
0.0202817342036345 1
-0.156372179166539 1
0.245988490497146 0
0.236118032466103 0
0.0569444989092183 1
-0.0570553693220764 1
-0.253168308913445 1
-0.0602353050013674 1
0.0622712248263395 1
0.00786861539239778 1
0.0569389563560076 1
-0.01368370520323 1
0.0163558774329594 1
0.0551983873829816 1
-0.0176894447994843 1
-0.0610478453246262 1
-0.139713724067715 1
-0.113777272375025 1
0.00436853458134245 1
-0.00895716581726407 1
0.0587245238470735 1
-0.0122513504646885 1
0.156368728157076 1
-0.164111128243867 1
0.0350190279753227 1
-0.0175008573158306 1
0.0407089675444913 1
0.0922046455245011 1
0.110186555185747 1
0.0575823822374072 1
0.204420366571542 0
0.026404470173378 1
-0.0467579327888102 1
0.144493446945737 1
0.0552988040152806 1
-0.0374011547387899 1
-0.146401209252918 1
0.0464465722321752 1
-0.0608675733801177 1
0.0779516135390662 1
0.0852769669897043 1
0.0424332600294988 1
0.100443772953883 1
0.110199850395081 1
-0.12035713450734 1
0.00862430521293204 1
0.0161447054293709 1
0.00211887266906846 1
-0.0111765126848169 1
-0.077183149583505 1
-0.123840695412216 1
-0.0517820567151494 1
-0.0773999821693371 1
0.206156237683772 0
-0.0440191205202527 1
-0.0513169948947673 1
0.0262411986017411 1
-0.101178589912884 1
-0.139278964449072 1
0.0170055200747878 1
-0.253617558984114 0
-0.0613757673082359 1
0.118114667857584 1
0.15221085187706 1
-0.148056083972488 1
-0.010019387091799 1
-0.0500239320377162 1
-0.135674767065068 1
-0.139812751398217 1
-0.0201435363189495 1
-0.0648232240610196 1
0.163810673868516 1
0.0668392400819939 1
0.0864077759516238 1
-0.195649922981583 1
0.0583184823538727 1
0.0661514861719024 1
0.195492320209335 0
0.0842575741179963 1
-0.0253497951036829 1
-0.129547137001868 1
0.0418003721572618 1
0.0883975484696109 1
-0.0770208199812457 1
0.00100780493574484 1
-0.160360219461297 1
-0.244381866716839 0
-0.044096587947136 1
-0.0178076310703277 1
0.084449383000306 1
-0.0578198219648837 1
-0.0554501507785065 1
0.0936664763379855 1
0.0932402677007134 1
-0.0327137459069673 1
0.136299813730792 1
0.0327748577492131 1
0.067490995306359 1
-0.183214014241588 1
0.0497707594617714 1
0.168408512073263 1
0.15210518008321 1
-0.00676275872586788 1
0.271791875043115 0
0.216753166447015 0
-0.0209062250579675 1
0.0247454404775346 1
-0.00786981429981528 1
-0.00064099373451542 1
-0.0924742786755229 1
0.00860701335961276 1
-0.312349337072445 0
0.129723512305644 1
0.0359668605350398 1
-0.149854114120597 1
0.0022527627351624 1
0.0530684887424811 1
0.107095934100829 1
-0.102195360140202 1
-0.0212534300722311 1
-0.118633869266104 1
-0.0493167477615158 1
0.00457679765922629 1
-0.188146749198662 1
-0.0958796682716018 1
0.0393131756819147 1
0.00334432285672471 1
-0.0472695723382004 1
-0.228041282219524 0
0.0265199362223182 1
-0.0483040011727576 1
-0.0302340265522088 1
0.0131839790846779 1
-0.0551151139109849 1
0.05941217543579 1
-0.0127413073077792 1
0.272270836590674 0
0.0531144894229479 1
0.0841556897789972 1
-0.0414857262334927 1
0.0307587863426334 1
0.0349853449957502 1
-0.186198724018504 1
0.0676569979970372 1
-0.182817111671501 1
0.0744897273520298 1
-0.0612072208312049 1
-0.0667013773975814 1
0.0572111679874595 1
-0.203910983655301 0
0.126355873893041 1
-0.145737312310691 1
-0.230542982511671 0
-0.0283835576849314 1
-0.10418171093573 1
0.0513555462477996 1
0.0723598981576107 1
0.112563411994267 1
0.0126147935093974 1
-0.0166008800853316 1
-0.185312173214161 1
0.110556276750583 1
0.1231930262198 1
-0.0624761448605661 1
0.0291744276835339 1
0.194097389063799 1
-0.00214527468416353 1
-0.0822287334545786 1
0.12151733563558 1
-0.110056044595743 1
0.0393265369229446 1
-0.118407794764778 1
-0.0617518349831969 1
-0.057767679027224 1
0.110641136441811 1
0.0133523405932039 1
0.129839252781461 1
0.0706872781901675 1
-0.0133683546750613 1
0.204534116258781 0
0.0916555170563173 1
0.133427245718527 1
0.106828787028409 1
0.0477739474229829 1
-0.105397642725503 1
-0.0671627734969052 1
-0.0301383621167261 1
-0.126119228328323 1
0.0565645870109332 1
-0.0764243451569421 1
0.094276852859813 1
-0.0985281703699331 1
-0.080575591158152 1
-0.0647844113604147 1
-0.21607262031404 0
-0.0316185889480066 1
0.0346525871122377 1
0.290429096281049 0
-0.0590612526063629 1
0.0441318308157672 1
0.0941915344238579 1
-0.095831057868354 1
-0.0622489378763244 1
-0.0812472835710471 1
-0.151305747886844 1
-0.112426018945438 1
-0.115182755687393 1
-0.0378117416635525 1
0.0146090257421977 1
0.0244221927034985 1
-0.192434932503014 0
0.0463604742241075 1
0.0458394593451744 1
-0.0699982761755767 1
0.0479088648620989 1
-0.0644727748581539 1
-0.020760435480691 1
-0.02347040350634 1
0.128478685267271 1
0.137880122987177 1
-0.0208321153366893 1
0.141026224818161 1
0.0494587732739926 1
-0.0530582432193952 1
-0.0928773396397297 1
0.089449618818415 1
-0.185518768417705 1
0.0552752240519887 1
0.12591663059546 1
0.0880132720673591 1
-0.0354811189072323 1
0.00714404128123596 1
-0.11757245220354 1
-0.0814115471985683 1
-0.0352364071089182 1
0.00324032992218296 1
-0.0808425560376899 1
0.130840528504096 1
-0.200980809654962 1
-0.0325945712729792 1
0.105217981619944 1
-0.029441166411275 1
-0.252085010962244 0
-0.0512717126850068 1
-0.062950455691184 1
0.0569475115193718 1
-0.160387230396832 1
-0.0982260962781292 1
-0.0487569607247917 1
-0.0873918767856494 1
0.0560956384944617 1
-0.0126947984846131 1
-0.0712342662352607 1
-0.0772361529288012 1
-0.173509988375124 1
-0.0356112116168465 1
0.0640594333400832 1
-0.175715772262967 1
0.070968928279062 1
-0.122348617350156 1
0.160056526825687 1
0.0141426809635911 1
-0.0562986127590166 1
-0.0872916440088989 1
0.0885384055381289 1
-0.0464647696249652 1
-0.00311701718927812 1
0.0697471505269181 1
0.08074721452842 1
-0.0382583013345895 1
0.0929873496589148 1
0.0719759913803236 1
0.0325213880964247 1
-0.130703851059371 1
-0.0990932525825415 1
0.203343076291436 0
-0.0916036601794556 1
-0.186553043674938 1
0.0987211686324211 1
-0.0851921753147246 1
0.128931277885143 1
-0.0391239615351794 1
0.126015255903701 1
0.247417529223194 0
0.0976811374946827 1
-0.113986061953048 1
-0.100442244798925 1
0.0348365009068671 1
0.0619577895063565 1
0.0815843326911692 1
-0.210018718532502 0
0.167169895110168 1
-0.0511679803031904 1
0.081189302589965 1
0.280712085270914 0
0.0355009095865248 1
0.0371125862457252 1
-0.138784775224049 1
-0.119558013200563 1
0.138406551595131 1
0.0575126051299272 1
0.13172945963013 1
-0.117902914553019 1
-0.00361118748480618 1
-0.15818361923948 1
0.0202861068060098 1
-0.103965258586252 1
0.102406079044213 1
-0.0066499298231095 1
-0.0139287755638322 1
-0.0485721925528955 1
0.145323761906028 1
0.0391291984614144 1
0.0273719084487072 1
-0.0747369234822507 1
-0.0640433388488795 1
0.0382765598790681 1
0.0273272637624368 1
-0.0280148865616873 1
-0.0427440546365476 1
0.071143579514684 1
0.046952602598517 1
0.0491745569660579 1
-0.321008862715165 0
-0.158401220454493 1
0.00295078754640082 1
0.10192201951131 1
0.149996538983509 1
-0.212493223623526 0
-0.0919792467929249 1
-0.125723635491514 1
0.110532159323742 1
0.147135040408865 1
-0.10309487284297 1
0.0976464202493787 1
-0.116842380559344 1
-0.0402136238655862 1
0.206651871031641 1
-0.160892408719079 1
0.167545208537773 1
-0.121011615920987 1
-0.0585319412048692 1
0.0167818444767924 1
-0.122084194756473 1
-0.0178063888750484 1
-0.0736637179453413 1
-0.0831100954465848 1
0.0554265202264552 1
-0.0923321800304428 1
-0.0137812164006578 1
-0.0985193409292398 1
0.053395840047532 1
0.175593054504907 1
0.0501488316335861 1
-0.0764134727837034 1
-0.0931258340824945 1
-0.0601594928645255 1
-0.121105532939286 1
-0.0179516327738835 1
0.14444362316664 1
0.0699496792645103 1
-0.213191706816731 0
0.00264752193873218 1
0.138917654349973 1
-0.0525018362740916 1
-0.319157464777062 0
-0.0816666089800046 1
0.00749076858039187 1
-0.0281724229069761 1
0.119561709438956 1
0.191132636759963 1
-0.0870204086178633 1
0.11281025337846 1
0.105233232313743 1
-0.0240585415846802 1
0.0235614556860409 1
0.0172382580632171 1
-0.0125510767657508 1
-0.11750829747054 1
0.117757747206333 1
-0.137009925641262 1
0.0907307047712952 1
-0.00672722411260072 1
0.113785531068725 1
-0.0295212428901545 1
0.0601083687058315 1
-0.155272017052224 1
0.0442869501765529 1
-0.0294901540789156 1
-0.100520386002709 1
0.0807010709923588 1
-0.0109894474081168 1
0.190834454283977 1
-0.072545980846238 1
-0.0886245659067673 1
0.025389298091665 1
-0.0221359850041865 1
-0.166130230356925 1
0.0350614138476097 1
-0.047178777879639 1
0.0578168267232403 1
-0.101904832727836 1
0.0462572893054091 1
-0.147402814536681 1
-0.0110868111565712 1
-0.0986786033009537 1
-0.15206252902838 1
0.00668745926159943 1
0.17467452406698 1
-0.171465891032668 1
-0.0324602017356364 1
0.0542559554783499 1
-0.0229611567817022 1
0.144747449096559 1
-0.175870496951808 1
0.0276013681585471 1
-0.0250190604988736 1
0.0858517834515753 1
0.144927184667765 1
0.0208475248069488 1
-0.0687489741104594 1
0.1660426079421 1
-0.0206243559154782 1
0.121569574318967 1
-0.229505685089954 0
-0.146938682770187 1
-0.0356863392995017 1
-0.0155370084966282 1
0.0543243407568127 1
-0.108953440293127 1
-0.0466475120845651 1
-0.025663301859976 1
0.0364155500587073 1
-0.00808726268657456 1
-0.107300900614388 1
-0.0902076366336961 1
-0.0779245480841093 1
0.114550315862154 1
-0.0740214898541893 1
-0.08945131408463 1
-0.113447358332797 1
0.106854328789398 1
0.155376121968988 1
0.206661150715981 0
-0.180434881866559 1
0.115388161998087 1
-0.0128972686952397 1
-0.0340147190022387 1
-0.119061619830353 1
-0.047045744461121 1
-0.0695309699038934 1
0.0554413485088994 1
0.066008121447567 1
-0.129503078733583 1
-0.0388834681779913 1
-0.0701259887587708 1
0.00906240159879938 1
0.108995592997837 1
0.0803720777819356 1
0.100366072945807 1
-0.0304042205435608 1
-0.0628870890319357 1
0.0655066368236185 1
0.168975208100873 1
-0.00347554975351412 1
-0.0894858467474116 1
0.0751652747715084 1
0.021728641655991 1
-0.0296902954439328 1
-0.128733966864201 1
-0.103685022175218 1
0.11968105612538 1
0.166590465917973 1
-0.0967313494521303 1
-0.0501005358358914 1
0.0610624476107174 1
-0.0654893482521786 1
0.023455804094993 1
0.138038036951321 1
0.0940639868374611 1
-0.209558400092103 0
0.160060736035733 1
0.0991685554717171 1
0.14299424372026 1
-0.114861694352464 1
0.269002417015493 0
0.000627525187989933 1
0.0126406331688599 1
-0.0661300083141081 1
0.00727310326182454 1
-0.0817958906915775 1
-0.0475789344213983 1
0.0543961101178665 1
-0.0908712830767838 1
-0.150187329119739 1
-0.233833703378401 0
-0.00874910817852992 1
-0.011228994526299 1
-0.081150239390568 1
0.0525383594323812 1
-0.0680463242474378 1
-0.0548110494571196 1
-0.0678781329175791 1
-0.0906960033723553 1
-0.0527063325992139 1
0.0131301076221511 1
-0.0748083465846504 1
0.000749925481287411 1
0.0730969553259852 1
0.0265685899912837 1
-0.101238176222649 1
0.181038702006027 0
0.0344578393311285 1
-0.167625187560683 1
-0.215406665430534 0
0.0459839252727664 1
-0.000163681560849602 1
-0.0215263903878672 1
0.0118276372437968 1
0.018978709605345 1
-0.152814734156636 1
-0.0334043688674071 1
0.243149527660355 0
0.0244132607167307 1
0.12786623880963 1
-0.144247079380424 1
-0.013228276946211 1
-0.0172648401710589 1
0.024022814706723 1
-0.0909503326164943 1
0.0360753604256275 1
-0.0273414614438223 1
0.00107013039404658 1
-0.121473729779931 1
-0.0987354304985125 1
-0.0151142154323738 1
-0.045917964649641 1
0.0222040158723486 1
0.102910665513742 1
0.0370910386280489 1
-0.103159187116552 1
0.0239861172473394 1
-0.0823683649424725 1
0.144056781495499 1
-0.0190978878921789 1
-0.0531276606731881 1
0.139534639698541 1
-0.00977304510808592 1
0.133656313561702 1
0.0553689733453983 1
0.0965850043952868 1
0.0809162507157004 1
0.191122897480335 1
0.0578734967645095 1
-0.016578604063341 1
0.0868580308870034 1
-0.0879794038862945 1
0.00744792736470864 1
0.0124068003962557 1
-0.0941342923325269 1
-0.0908551151133365 1
0.0243294698612012 1
0.0883896316141536 1
-0.00944825717039665 1
0.205818561687812 0
-0.0481477899462235 1
0.09041590944798 1
0.0489236939552507 1
-0.0324634945498712 1
-0.123916090865434 1
0.010764937197214 1
0.0476201545868272 1
0.229136028694836 0
0.00967470255661639 1
-0.0344516983384758 1
-0.000499841114663769 1
0.0362633750811337 1
0.14501994280701 1
-0.113290603405302 1
-0.0377070631861353 1
-0.0445062240505288 1
0.161800422868137 1
-0.265629257130232 0
0.0576275323124778 1
-0.258693682026796 0
0.186712519117006 1
0.0158998662577717 1
-0.0291394091770511 1
-0.0603203469558141 1
0.00787913629307237 1
0.18597589191045 1
-0.108779694866997 1
0.15701417242831 1
0.170379872943039 1
0.109813206287934 1
0.108211133286623 1
-0.0287909453353741 1
-0.0570345405392172 1
-0.0848292006531677 1
-0.0159861129646551 1
-0.00858412642930304 1
0.0461310869191146 1
0.0837101170131055 1
-0.0711937922225575 1
-0.118792375217541 1
0.000501185298088548 1
0.0416535693128363 1
0.180745397221555 1
-0.0135279447624523 1
-0.175444629034789 1
0.0536695965074475 1
-0.151821606103811 1
-0.0482777351666258 1
0.142261209843535 1
0.0713687598250221 1
-0.0282217374258525 1
0.0769708204518595 1
-0.00563003626140544 1
-0.055180506020269 1
0.043139155461417 1
-0.0859111093679658 1
-0.11311809962366 1
0.032626446124113 1
-0.192820575838647 0
0.0959548973565889 1
-0.0474750806408195 1
0.0013905507018428 1
0.0289484997372338 1
0.103315449702385 1
0.106875027031253 1
0.08125439469243 1
0.0309841276872526 1
-0.0636806157872873 1
0.0821467252031653 1
-0.132898196025993 1
-0.00327034520672438 1
-0.257732655780482 0
-0.0891586488072754 1
0.0392434534282111 1
-0.073607703734561 1
-0.00231028469214115 1
0.111511629842881 1
-0.114448115111279 1
-0.0588185869829997 1
0.0626941637541737 1
0.0301381025182066 1
-0.0341631632483109 1
-0.0851592111854195 1
0.136558332521539 1
-0.0270903522188651 1
0.0795930654095376 1
0.146054806398094 1
-0.0567926629976122 1
0.129250689105306 1
-0.0570225638520552 1
0.113188329211878 1
0.189888682658076 1
0.117845026482138 1
0.00857632934982816 1
0.0988297316865654 1
0.0408418847632937 1
-0.109549527301381 1
-0.0907203346830165 1
-0.0923547614702563 1
-0.0958327559449061 1
-0.0703269030926986 1
-0.0231644881447353 1
-0.0204204594816836 1
-0.0293097315969264 1
-0.00605310253625011 1
-0.251794291782471 0
0.0343027175850009 1
0.0396472012807463 1
0.0407110656816628 1
-0.121300936365674 1
0.124359486992034 1
-0.0380635499714714 1
0.0653227278936348 1
-0.062169393340756 1
0.04074914822332 1
-0.0789958278905373 1
-0.109568600991687 1
0.0850978528856699 1
0.151370308392796 1
-0.0963408275396832 1
0.150865186872157 1
-0.0373767524388506 1
-0.0739159145152702 1
-0.139663399850429 1
-0.00340813332879578 1
-0.206671144701286 1
-0.191114794677917 1
0.0427186971073576 1
-0.180308793362334 1
-0.0158105719968453 1
-0.0593275005999306 1
0.0760324234791444 1
0.134971270523959 1
0.0938672287951641 1
-0.1044206751604 1
0.0793999630689096 1
-0.140610939391905 1
-0.0307763324544527 1
0.0394698344079088 1
0.0094270125598573 1
-0.046283509382474 1
0.274120342752205 0
0.0201454256645929 1
0.0793522359739059 1
0.0169663462694415 1
0.0547170079995055 1
0.236456547391637 0
-0.212750841474891 1
-0.0439191265152931 1
-0.139156015817571 1
-0.100206049266286 1
-0.0936597135820844 1
0.0258279321768833 1
0.219061966328896 0
-0.0742228278051067 1
-0.048744443290737 1
-0.00208680339810125 1
0.156157173778264 1
0.121899800209858 1
0.128730011796046 1
-0.178704503856238 1
0.0622107093763146 1
0.045024866062799 1
-0.132525047024715 1
0.0551252109167333 1
-0.100957808130671 1
-0.0663379953929612 1
0.0635408193300478 1
0.0169557283900252 1
-0.22367306759544 0
-0.0329437307836744 1
-0.0932868485673848 1
