# Supplementary material for: Bias caused by sampling error in meta-analysis with small sample sizes
Source: PLoS One. 2018 Sep 13;13(9):e0204056. doi: 10.1371/journal.pone.0204056 (PMC6136825; doi:10.1371/journal.pone.0204056)
Supplement: S7 File — (ZIP) [file pone.0204056.s007.zip › results N = 10 theta = 0 tau = 0 sz = 50-100.txt]

"dl.theta" "dl.cp"
0.0221697501393309 1
0.0506368037373442 1
0.0149235952575655 1
-0.0366531130286567 1
0.0449616796281041 1
-0.0166777237675481 1
0.00393287797515115 1
-0.0119493984935246 1
-0.0215228798318787 1
0.0127825478700821 1
0.0282964670023861 1
-0.0661541900558882 1
-0.100476250879753 0
0.0168704458944248 1
-0.0601618020418997 1
0.0520913171571836 1
-0.0284146894329881 1
0.0181448293691587 1
-0.0571435235238722 1
0.0171865682351203 1
-0.0446804270511679 1
-0.0575586053557774 1
0.000573683358754867 1
-0.0256690070319164 1
-0.0294581270260182 1
0.0141343856661537 1
0.0146078559725597 1
-0.0546922288577515 1
-0.0335376447268627 1
-0.00415280825869516 1
-0.0271324252617649 1
-0.00632585624604749 1
-0.0335679059991146 1
0.0492888979279435 1
0.0372447474778327 1
0.032909601328741 1
-0.0157714275860611 1
-0.00623397937510343 1
0.0215046634392395 1
0.0226108438380948 1
0.00638767149733405 1
0.0290844522625225 1
0.0298408227978885 1
0.0130155155296651 1
-0.0491787858207412 1
-0.00308645720898575 1
-0.0176100059480959 1
-0.0525007637441053 1
0.00501398748374875 1
0.0486603697792383 1
0.0533015195346417 1
-0.0599997218657424 1
0.0376271438520594 1
0.0229352116926003 1
0.077630922639907 1
0.0760379532523833 0
0.0256784944308906 1
0.0311768358039098 1
0.0280109417093149 1
0.0250623726113004 1
0.0406073086471673 1
0.0373602313126785 1
0.0170542378821417 1
0.0727749936499126 1
0.0100137659605996 1
-0.00338539331817844 1
0.0056889072287708 1
-0.0134112358973381 1
0.0427531050292896 1
0.00737063720560913 1
-0.0267418287487444 1
-0.00429691914889602 1
0.00948561897790175 1
-0.0360300530982308 1
-0.0467622276939563 1
0.0290470892878358 1
0.00336203996862735 1
0.0348671825451573 1
0.0701281444451699 0
0.0717786197435906 1
-0.0014933208692305 1
0.0491873462527641 1
0.0766570850481672 1
-0.0158175922635836 1
0.0357835227215726 1
-0.00473406674601858 1
-0.0772891346818888 1
0.0499868041935636 1
-0.0340853688064685 1
0.00883065873411083 1
0.00210457361669069 1
0.061478416789797 1
-0.0304901242512154 1
-0.0576324516605463 1
0.0304700074319367 1
0.067505282373222 0
-0.0088408586884094 1
-0.0252783140299969 1
0.0309643851131974 1
0.0273086985853035 1
-0.0389086875968132 1
0.0377353584485978 1
0.0319707525448856 1
-0.0804666348063539 1
0.0311960121300701 1
0.00326940175704468 1
0.00580633780347796 1
0.00993551539181311 1
0.0845251850453696 0
0.06889829454298 1
0.0640609357446968 1
-0.0190377260636841 1
0.0323112359259807 1
0.0706728414312745 1
-0.0561877565120946 1
0.0275836079903447 1
0.0256479944723397 1
-0.023555521133805 1
0.0678801289092532 1
0.0345327539853867 1
-0.00142146678567389 1
-0.00893684711306737 1
0.0174710763490005 1
0.0265403632829647 1
0.0526816152985513 1
-0.051653757660227 1
-0.0377232532313091 1
0.0381701316290036 1
0.0229669259324904 1
0.0448207491955717 1
-0.0121041973272442 1
0.0390746246793649 1
0.0254757127348582 1
0.0119128474190104 1
0.027141378527564 1
0.041075484266578 1
-0.0170162271464137 1
-0.0066625029248066 1
0.0311362605750688 1
-0.0634933658312718 1
0.029182250395616 1
0.0305128754050579 1
0.0299040781329482 1
0.0133379740527006 1
-0.0324834394908393 1
-0.0423004948914923 1
-0.00808258988661848 1
0.0317408963465482 1
0.0354882787521701 1
0.0198522867214209 1
-0.013739104472271 1
0.00425616109056383 1
0.0651763860177247 1
0.00942138585027575 1
-0.0367496675571804 1
-0.00198999992797217 1
0.0441802632712603 1
0.00817391141053402 1
0.0697918274382488 0
0.0194106659642543 1
0.0219902103075472 1
-0.00475365829658875 1
-0.0112985443995551 1
-0.0298018083646374 1
-0.00747724949026231 1
-0.00643689897385957 1
0.0155646887985433 1
0.000746341123851271 1
0.0209311460566522 1
-0.0538516842380614 1
0.0401959750652557 1
-0.010591428898314 1
-0.0241159593472078 1
-0.0551578229585978 1
-0.0188387074709487 1
-0.0531047547249573 1
0.0343655011129177 1
-0.0344092576436361 1
-0.00649615069750843 1
0.0193703807023045 1
-0.0212674546744579 1
-0.032161890090862 1
0.00331250711333904 1
0.0378949141497487 1
0.00266566839757255 1
-0.0184255581745397 1
0.0109470393644527 1
-0.0450293812649797 1
0.0346274197926199 1
0.0105344564591318 1
-0.10037039844616 0
0.0581203144615937 1
0.0304226167119029 1
0.00948978526461725 1
0.0408591068779962 1
-0.0150990118558803 1
-0.0469955052134664 1
-0.00162015931781489 1
0.0390449080489029 1
-0.00760859188471947 1
-0.0674156755305056 1
-0.0223682595926106 1
0.00125840242436501 1
0.000680236568825536 1
-0.00858168818377861 1
0.0277101996498658 1
0.0385148036012913 1
0.0102177772417041 1
-0.000254442623932036 1
-0.00205959672974629 1
-0.0797420549976153 1
-0.0683280950610621 1
-0.0129787658513628 1
0.0641768641757023 1
-0.0335433931700886 1
-0.0642566494335334 0
0.0205237889056144 1
-0.0143788714722599 1
0.00338376953046478 1
-0.0363189294331988 1
0.0446010405582045 1
0.0255254755415854 1
-0.0450316321542109 1
-0.0627216520558175 1
-0.081798702657573 0
0.02702294688741 1
0.0210043256726218 1
-0.00150570730235077 1
-0.0220013854269474 1
0.0202230834400231 1
-0.00865384890238892 1
0.0280330367048145 1
-0.0426065847031424 1
-0.0220979816396173 1
0.0376226283547465 1
-0.0362183779691277 1
-0.0205878298681167 1
0.0117062222605638 1
-0.00357770063669843 1
-0.0251084605658041 1
-0.00538866463550538 1
0.00968275287732471 1
-0.0391713768757559 1
-0.0523615788922072 1
0.0232110097854753 1
0.0590136829858397 1
0.0465206008909874 1
0.0356097412159016 1
-0.00288350278058971 1
-0.0152121427401464 1
-0.0160198913345599 1
0.045978656493023 1
-0.0543223609861876 1
0.0165420882764765 1
0.0472459471857518 1
0.0555502868874002 1
-0.0422464098273994 1
0.0163969118115255 1
-0.0485882263583093 1
0.0182298307302388 1
-0.0343380814435038 1
0.0228504068993224 1
0.0395320887251156 1
-0.0325644792399196 1
0.0142077257522229 1
-0.0542713086499992 1
-0.0720409363830263 0
0.044286741425589 1
0.0454552729945975 1
-0.0244603676740569 1
-0.00115171532197 1
-0.000658836220088358 1
-0.0618944085278073 1
-0.059514034115653 1
-0.0390502939665117 1
0.0202534138393802 1
-0.0525504101582948 1
0.000830861296486582 1
-0.0829047352611001 0
-0.0363806319250548 1
0.0539042290538792 1
0.00923365380643418 1
-0.0158392561731547 1
6.27519198552386e-06 1
0.0108632500582023 1
-0.00286497096713414 1
0.0448794475650258 1
-0.00935963103897807 1
-0.00708161455406033 1
-0.111041282488483 0
0.00399354764811911 1
-0.016989984894508 1
-0.0552664781262586 1
-0.0144772556025067 1
0.00255190012414525 1
0.0100434602019825 1
-0.00057541846272306 1
-0.0137161760538286 1
0.0370727655561691 1
0.0251489134355103 1
0.0174604121239376 1
0.0463208616911275 1
0.00972163673705478 1
-0.0146496240253014 1
0.0240185941577282 1
-0.0445582662644013 1
-0.0397706184913033 1
-0.0621153087820101 1
0.0210656696544201 1
-0.00590050650051626 1
0.035479876005648 1
0.0317402604706856 1
-0.0230152441357484 1
-0.0223177448169833 1
0.0248487327330645 1
0.0273801080949798 1
-0.0311111123637032 1
0.00710443387599168 1
0.00698052836834955 1
-0.0527000764624822 1
0.012218137266823 1
-0.0669443529836972 1
-0.0180340039286858 1
0.0125704333460049 1
-0.0378584049889631 1
-0.0546866875027875 1
0.0353890041607102 1
-0.0148306786491862 1
0.0282155398717758 1
-0.00351026202630497 1
-0.05320853428932 1
0.0248512262202004 1
-0.0162503278595326 1
0.108395731754883 0
0.00258364554252847 1
0.000475433522587758 1
0.0226606137415395 1
0.0443641997113113 1
-0.0261905216824732 1
0.00493812903517589 1
0.0328486094824582 1
-0.0117886085354616 1
-0.0141448079333782 1
-0.0417922624272528 1
-0.0501734130681405 1
0.0597717679208514 1
-0.0432872065016756 1
0.0282166502360686 1
-0.110744645613088 0
-0.0344880906274841 1
0.0006286472775279 1
0.0231721705847387 1
-0.0229994596973664 1
0.0273177335138064 1
0.0289225398765666 1
-0.0151191474116578 1
-0.0235511929885098 1
0.0358195438003351 1
-0.00279722733943279 1
-0.0083737934928871 1
-0.000685874335461481 1
-0.00537409426093192 1
-0.0121875128800478 1
0.0658744823494426 1
0.0188096361888477 1
0.0222514083235207 1
0.0121447612260253 1
0.0247544307055116 1
-0.0404146935798304 1
0.0359989550600084 1
-0.0255093190612301 1
-0.00493643118040253 1
0.0521820172637028 1
0.00329097127163562 1
0.0759588676941601 0
0.00988425455711134 1
-0.04829442309249 1
0.0344186040556531 1
-0.0130629137199057 1
0.0380194325690209 1
-0.0524563342561647 1
-0.015618180708363 1
-0.000552075765243231 1
0.0878533746242197 0
0.0137051318716893 1
-0.00514284438953832 1
-0.0661141807471221 1
0.00277609118260163 1
0.000620054219571646 1
-0.0471649212152706 1
0.00847522012532713 1
-0.0270967815207269 1
-0.0129280434873889 1
0.0250363132160865 1
0.0270917884086544 1
0.0332078554333555 1
-0.0326299275760019 1
-0.0838070042523415 0
-0.035159354788454 1
0.036565121104086 1
0.0554878689573848 1
-0.0205878958680925 1
0.00734108807618922 1
-0.033577394762378 1
0.0187148983907608 1
0.0740987970844862 0
0.0453184284390391 1
0.0589788092733536 1
0.0154057216501826 1
-0.0176299907894889 1
-0.0365202407862467 1
-0.0915751899533195 0
-0.0697245104148173 0
0.0165716877945376 1
-0.00336257441819101 1
-0.0428715312502684 1
0.0170127547271561 1
-0.016621060456337 1
0.00928074693909446 1
-0.0143134714916674 1
0.000436768414592392 1
0.0388601429818687 1
0.017599742597302 1
-0.0253699370159477 1
-0.0164237663905268 1
-0.0164597039943127 1
-0.0318831509818167 1
-0.0450923473763423 1
0.0350131600629957 1
-0.0347687522779983 1
-0.0320556511483185 1
0.0562297523193906 1
-0.041726845942336 1
-0.000803478697684084 1
0.0137964012513015 1
0.0124764237750661 1
0.0250797612719444 1
-0.0477286013168079 1
-0.00650837783333307 1
-0.0269772451326093 1
0.0203817302011036 1
0.0276635873825518 1
0.058562908895119 1
0.0320735081145771 1
0.02798576004548 1
0.0296977514831521 1
-0.0330309685956529 1
0.0387037858267508 1
0.0116476511928354 1
0.0180713244203442 1
-0.034136783145892 1
-0.0121189007103321 1
0.00785363857967136 1
0.0396887373389216 1
0.0288341704378663 1
0.00954053999648671 1
0.0352194678914639 1
0.0293824056870496 1
0.0441528948231063 1
0.0118997070194503 1
-0.00227986819626658 1
0.0242074167972437 1
0.00188732594530812 1
0.0675553085069881 0
-0.0217292633406256 1
-0.0265252580442433 1
0.0309044031030267 1
-0.00508148232622384 1
-0.0117582393170263 1
0.0376919952561013 1
-0.0410143620768439 1
0.0105126168100464 1
-0.0302222281785087 1
0.019376332694682 1
-0.0113080449675572 1
0.0074828761782817 1
-0.0197120833981563 1
0.0130845795148045 1
0.0194930838623142 1
-0.050784802019617 1
-0.0624327431906722 1
0.0297838345534991 1
0.0753070816076226 1
-0.00297387267434093 1
-0.0408406060611253 1
-0.0180924368559676 1
0.0596772343632615 1
0.0293377760770083 1
-0.000222517146555194 1
-0.0798632267328986 0
0.025514048940811 1
-0.041253383976754 1
-0.0545072218263434 1
-0.0172984276812336 1
0.00635333047532811 1
-0.0483009326713524 1
0.0333004597514331 1
-0.0166029387352355 1
-0.0300385844202745 1
-0.0292968481986804 1
0.0557474230033018 1
0.0617990424444677 1
-0.0410688524460916 1
-0.027947845807079 1
-0.0123530241201236 1
-0.00682076434912412 1
0.0236873614542117 1
-0.0309115401204204 1
0.0569874289343143 1
0.00802672847825288 1
-0.0256807289307727 1
-0.0565848915095046 1
0.00793136446611336 1
-0.00394797128020664 1
0.037655812124983 1
-0.0446804700888834 1
0.0106210355344324 1
0.00605320681644654 1
0.0283215444838018 1
-0.0600572031507888 1
-0.00182701776011566 1
-0.040649347156436 1
0.0288147739094633 1
0.0123583701349719 1
0.0316086252575248 1
0.0377291670689722 1
0.00859729649265788 1
0.0041800586203288 1
0.00554818174440151 1
0.044804594619354 1
-0.0694481099304435 1
0.0309481028518832 1
-0.0154030769568731 1
-0.00665190381576814 1
0.00247788333347276 1
0.011540566725819 1
0.0328393473461269 1
0.0297142355485162 1
-0.000402000749648558 1
0.0452568741926661 1
0.00504706742729565 1
-0.00573531880993862 1
0.0261842092477303 1
-0.0157333965381748 1
-0.0375847097940482 1
-0.00516461440452336 1
0.0220018150620552 1
-0.0132849488397252 1
-0.03569443260117 1
0.0353486330704737 1
-0.0251592361010985 1
0.0280290360312377 1
0.0387862518837782 1
-0.0290149421746269 1
0.0447968269315578 1
-0.0201559297961845 1
0.00454457671356211 1
0.0431020678451923 1
0.0336583559016595 1
-0.0146559836224675 1
-0.0136080591860335 1
-0.0670551170007525 1
-0.0396610830727507 1
-0.0492859446652198 1
-0.0969238935835424 0
0.00739149628353269 1
0.0127513942766599 1
-0.0324472112180307 1
-0.0496751941754468 1
0.0949255651858419 0
-0.0346286577539405 1
-0.0521511312644385 1
-0.0440832337330047 1
-0.0605061944099954 1
-0.0153268788569426 1
-0.0411104710047957 1
0.0685791902115385 1
-0.0631096319704795 1
-0.056523481117392 1
0.00546946097131524 1
0.0118576481938492 1
-0.0621101688177239 1
-0.0146379659981293 1
0.00809933847087538 1
0.0440765453544054 1
0.0321266349845214 1
-0.00784562121473754 1
0.0149644593721121 1
-0.00559208153477364 1
-0.0479782723460808 1
-0.0131440187409588 1
0.00904091630236556 1
0.109408820666722 0
0.0325030156426131 1
-0.00956771464902462 1
-0.0236428827428499 1
-0.0440828482247608 1
0.00284583282609472 1
0.0250236115384691 1
-0.0253168654343502 1
-0.0540672214989042 1
0.0187181825499387 1
0.0300772944267348 1
-0.0584667823672046 1
-0.0487575254866638 1
-0.020090571235811 1
0.0324118422906737 1
0.0483220557831297 1
-0.0440722224691454 1
0.0137812901378861 1
0.0131242965070505 1
-0.0931239082627857 0
0.0241474242470094 1
-0.0561147522906738 1
-0.0207058617646373 1
0.00844571189627301 1
0.0297966284873933 1
0.00596081458126905 1
0.0393577060990035 1
0.011965697210803 1
0.0344842341923718 1
0.00388388195830832 1
0.0335780777701456 1
0.0256622158929778 1
-0.0321097340637385 1
-0.0642372606477515 1
-0.0646981950949066 1
0.0312852115029684 1
-0.0146624037186977 1
0.00144154353662571 1
0.0328249893389918 1
0.00703353615812785 1
0.0136490351185846 1
-0.0453699978585008 1
-0.019686823091487 1
-0.00296650293738443 1
-0.0191106651920218 1
0.00430253010391261 1
-0.0407302515094577 1
-0.00993308031116175 1
0.0145637471638486 1
0.0261680548831464 1
0.0165401047573058 1
0.0319346224768825 1
0.0306926528587891 1
0.0274294515480191 1
-0.0557241397411975 1
-0.0644410432713074 1
-0.0136614246478593 1
0.0417549049957977 1
-0.0111612099259642 1
-0.0297655307820585 1
-0.00503389694876658 1
-0.0443621888420542 1
-0.0503115569846171 1
0.0282716480001075 1
0.00783957851350611 1
-0.0552902630667797 1
0.00415969711344703 1
-0.00926213604562724 1
-0.00227690355875194 1
-0.0462339265285011 1
0.0394930299699851 1
-0.0374525062817778 1
0.06523587328325 1
-0.0275277770130353 1
0.0461574004092225 1
0.0186533569255168 1
0.0238691765513222 1
-0.00259328274996266 1
-0.0680972306394278 1
-0.0270692359460997 1
0.0439258271306053 1
0.028025503587285 1
0.00801033762543436 1
0.0406751035788602 1
0.0498955914354188 1
0.0335629315333898 1
0.00471685672326691 1
-0.0291732373241525 1
0.00142819246571428 1
-0.041638883940093 1
-0.051465840896676 1
0.0109130119649574 1
-0.0154495084137885 1
0.0252920125953333 1
-0.0249557497303467 1
0.0102667739502903 1
-0.0462010769696364 1
0.0184123015616247 1
0.012962753893229 1
-0.0062599990131764 1
-0.0324403927522883 1
0.084464463952074 0
-0.0398965731287085 1
-0.0497332850824201 1
0.0166018443868241 1
-0.0379188329273399 1
0.0816497872733435 0
0.0245594342919168 1
-0.0421852956597901 1
0.029500301003675 1
0.000412590139823473 1
0.0148461528995896 1
-0.00245759831949047 1
0.00456694408789547 1
0.0235516194792576 1
-0.00190530599555098 1
0.0123329374940472 1
0.0276816865809312 1
0.0111909267797083 1
0.00687116874775717 1
0.0404521774004051 1
-0.0563187694803095 1
-0.0600685681283397 1
-0.0306791627836719 1
-0.0280225892875727 1
-0.0327793914120081 1
-0.0173185169445015 1
-0.00960576570428065 1
-0.0199216555229459 1
0.0434738639685838 1
-0.0213141530167615 1
-0.0232569266655331 1
0.0496822901239554 1
0.0344143969340985 1
0.0657001348110565 1
-0.0281120883692088 1
0.0303903002115531 1
0.0137910207690981 1
-0.035837398497888 1
0.01563192667346 1
0.0124089428026419 1
0.0215447714824955 1
-0.0144641806609113 1
0.0204394235340276 1
-0.012106074459516 1
0.006868892871287 1
0.022395165586557 1
0.0215125035720464 1
0.0397018315454265 1
0.0192964634191957 1
-0.0551573379761439 1
0.04837088831143 1
-0.0239597140633515 1
0.0214268482231331 1
-0.0125166117689171 1
0.0526277687308966 1
0.0305387096488972 1
0.019555543669339 1
-0.01708115538958 1
-0.038378598077974 1
-0.0317108506752921 1
-0.0265446849012925 1
-0.0251954780176325 1
-0.038751491160868 1
-0.00738196820347557 1
-0.0588151879961302 1
0.0547190689702561 1
-0.0217306340360916 1
-0.0356176833098223 1
0.0251281122029972 1
-0.0177413338609425 1
0.0115091010503623 1
0.0195939570771658 1
-0.0125313005983991 1
-0.00515254804181306 1
0.0225500186096708 1
-0.0124077530509116 1
-0.023003639599343 1
-0.0764478017393861 1
0.0335195047371173 1
-0.0371881229013458 1
-0.013998488433991 1
-0.0319256421630708 1
-0.0137985251406484 1
0.0283828955914448 1
-0.0185923334215511 1
-0.0696093165275295 0
-0.119710429389233 0
0.0359432564045938 1
-0.00271808305437547 1
0.0209736934866621 1
-0.0295261847367753 1
-0.0145590722738088 1
0.0346995095904769 1
0.0221484684524817 1
0.0512446021123154 1
-0.0218571789929698 1
-0.0409624829322263 1
0.0482998531509869 1
0.00613167379603725 1
0.0339754698718031 1
-0.0298809846093078 1
0.0594240239263862 1
0.0210385283295972 1
0.024229108071379 1
0.0156920067314524 1
0.0297180219051382 1
0.0339803554565748 1
-0.00343743582622656 1
0.0311255967459219 1
0.000417278652283144 1
-0.00815441230796895 1
0.0126385374365044 1
-0.0210082157506889 1
0.0752389913467696 0
-0.0087876580464735 1
0.0761770894473737 1
0.0294843350970472 1
-0.0120882572535132 1
-0.0196534994431411 1
0.0793480476649676 1
0.0446964688312956 1
0.00686610301672621 1
-0.0129407581604827 1
-0.0310175446077194 1
0.00439220487507398 1
0.0299346966268052 1
0.0273430210588444 1
0.0321475465821059 1
-0.0164267790815346 1
-0.0364984434914975 1
-0.0461051460452365 1
0.0318182237022195 1
0.0122530949538274 1
0.00692588342665301 1
0.0266741529507549 1
-0.0170495524868568 1
0.0190455459637505 1
-0.051177910164638 1
-0.0250399737602352 1
0.0215951344873834 1
0.0176305566400056 1
0.00460633242862808 1
0.0231799818348708 1
0.00921167051599159 1
0.0060752842325666 1
-0.0454671722344419 1
0.0492273035229422 1
-0.0437629958393632 1
0.0109870350610628 1
0.0196561759163276 1
-0.0170806619845792 1
-0.0135536842532116 1
0.0591681644858656 1
0.0511601302635878 1
0.0144773823956493 1
-0.00567897071427841 1
0.0165028614523029 1
0.00616263765365107 1
0.0109690588331881 1
-0.0146287577277115 1
0.0309759565023759 1
0.0279262943885802 1
-0.0139697390749044 1
0.0225887378551429 1
-0.0339915970249968 1
-0.0268251172530242 1
0.0362224617613781 1
0.00246635321701995 1
-0.00754739459168308 1
0.0144024880756835 1
0.0492541584476839 1
-0.045908126473556 1
-0.0310964815199121 1
0.0105720570987394 1
-0.0688930471750088 1
-0.00993973565711062 1
-0.0268754333216963 1
-0.00444139608567617 1
0.0310518850576656 1
-0.00498781317472137 1
-0.00818992445871889 1
0.0379969117301131 1
0.0505389846914462 1
-0.00047377083386752 1
-0.00148863131119749 1
0.0188520273402909 1
-0.00853183388998952 1
0.0374793499862213 1
0.0442865824889817 1
-0.0282379235138444 1
0.00372578107948972 1
0.0628542675723404 1
-0.0025075489677653 1
0.017275869446094 1
-0.0351249016635075 1
-0.0186982690383658 1
-0.0514400835710794 1
-0.02831224933662 1
-0.0333052727050007 1
0.0367653248377337 1
-0.0546522443404909 1
-0.0546175954963769 1
0.0130091700884533 1
-0.055821012297985 1
0.0233497820906289 1
0.00314686427344097 1
0.0163666634647947 1
-0.0276207068539432 1
-0.0178318656929477 1
0.03081754965837 1
-0.00459627723965341 1
-0.0535252235112337 1
-0.0553859484649109 1
0.0047831366874581 1
0.0110830661644986 1
-0.0425014509520164 1
0.00158834611988555 1
0.00495032258747674 1
0.0252868398348643 1
0.00355137358728955 1
-0.0688201674706321 1
-0.0281527829417258 1
0.0452258159717666 1
-0.00252763560015148 1
0.0174101618437459 1
0.00711987417366194 1
-0.0568821160525782 1
0.0125998519508566 1
-0.00012389440278029 1
0.0520775903399184 1
-0.0223532338178633 1
0.0130460500685181 1
-0.00884450119744492 1
0.0244143020501134 1
-0.018973749789179 1
-0.0120113052369818 1
-0.0490697489903951 1
-0.00276663229477312 1
-0.0342943746208888 1
0.0374702877367315 1
0.0549701452132833 1
0.0320872952336215 1
-0.0702219391003293 1
-0.0184831302934799 1
0.0376885946889978 1
0.0384061152582183 1
-0.0290749317075356 1
0.0562377981397569 1
0.0133580806166378 1
0.00929490685641236 1
0.0344110214166535 1
-0.0122242200849484 1
0.0175171319361809 1
0.0126330746558523 1
0.0207504225188232 1
0.00445065676367932 1
0.00776257037416581 1
0.0132064031514856 1
0.0567812269633615 1
-0.00334956799079815 1
0.0255837796692672 1
-0.0310454450658069 1
-0.0601632437656617 1
0.0283646835312357 1
-0.0218236637430023 1
0.0310963789583436 1
-0.0187015962357895 1
-0.000990582844843076 1
-0.0666563743709184 1
0.0323678458012077 1
-0.0248878221223411 1
0.00931724954640962 1
-0.147119916534734 0
-0.0426940054514232 1
-0.00661629362597825 1
0.0580659929335953 1
-0.0134996417755276 1
0.0268052631823832 1
0.0891894600436329 0
0.0186711428008385 1
0.065894780658044 1
0.0272200051451013 1
0.0568404453594733 1
0.0219229355693372 1
0.0447846767487892 1
0.0564050360690112 1
0.000693310705621465 1
0.016526469456798 1
-0.0500479443237182 1
0.00174002177219118 1
-0.0466766681364082 1
0.0223653069162462 1
0.0019551139802225 1
-0.000495569018976007 1
-0.0649549968086302 1
-0.0638641194105325 1
0.0273806276433751 1
-0.0371552098000115 1
0.00640439578841058 1
0.0142571405011188 1
-0.0704648358532564 1
0.0537945679602224 1
0.0175113258729258 1
0.0229070765572083 1
-0.0416974893505811 1
-0.0373959579120651 1
-0.0568215479485013 1
0.0648448182472051 1
0.00895869236368827 1
-0.0166946115861686 1
0.00903723338786185 1
0.0246333565338556 1
-0.044013849323769 1
0.0784353982260793 1
0.000610634359558026 1
0.0279132305219555 1
0.00642789293946543 1
0.00228018000746976 1
0.0192517406965697 1
-0.0142322682526064 1
0.00466060558914603 1
0.0174865204961172 1
-0.0516106938612824 1
0.0158814518707576 1
0.0213219504989411 1
0.0245330701817242 1
0.00627004645948149 1
0.00871713142692663 1
0.0442203478974683 1
-0.0194820837675422 1
0.0302573429643079 1
-0.00217283789298367 1
-0.034805366662341 1
-0.0126626836234651 1
0.064401367672632 1
0.00403778736402901 1
-0.0127886263691349 1
0.0157863602233082 1
0.0566443062738728 1
-0.0322164804088962 1
-0.0239843576934049 1
-0.00845259332165644 1
0.0176862041222129 1
-0.0277174424769147 1
-0.0308605926465271 1
-0.0433132107952191 1
0.0380523742293544 1
0.051042796000024 1
0.0351577793598111 1
0.0340166896064943 1
0.0911904928657605 0
-0.0255919362601721 1
-0.0159106575638478 1
-0.0666665440159232 1
-0.00644821330585502 1
-0.0270387843154656 1
0.0135614714464492 1
-0.0427812722449872 1
-0.0599683902655321 1
0.0289359849046258 1
-0.0106717834366123 1
0.0303672391284723 1
0.0035199038057643 1
-0.057113732801614 1
-0.00198791839365731 1
-0.0704663891659099 1
0.0172993631012012 1
0.0297797318726245 1
-0.0069326271853525 1
-0.0129660101205118 1
-0.0290271681377766 1
-0.0654535746343529 1
-0.0243336559571865 1
0.0127454293486158 1
0.0379247935148838 1
-0.0334620919194724 1
-0.00607030201365201 1
-0.0239092278168868 1
-0.050397086538051 1
-0.0429523728595774 1
0.0207784085666565 1
-0.0631389984773285 1
0.0195660604783294 1
0.0297232199116047 1
-0.0259241026432141 1
-0.0136241638561267 1
-0.0194637354939344 1
0.00266025095660553 1
-0.0337351691091889 1
0.0088553045203794 1
-0.0165417214980569 1
0.044963588867434 1
0.0304670108402388 1
0.0534434433148698 1
-0.057825192872449 1
-0.0572966596572043 1
-0.0271934103140176 1
-0.0175768953852353 1
-0.00567254364040582 1
0.00436547869222219 1
-0.0306599464337523 1
0.0353054329105639 1
0.0510267181566185 1
0.0614828370729114 1
0.0107013577379539 1
0.0164924773774026 1
0.0233977762140022 1
-0.0376807358633576 1
0.066187729192328 1
0.00852019716952574 1
0.0285953125962209 1
0.0564649139500766 1
0.0148136223936039 1
-0.0230039950921497 1
0.0308883741716883 1
0.0182799378987431 1
0.0231474196711159 1
0.0580871579273118 1
-0.0139520373717665 1
-0.0738106519971419 0
-0.0212680336095583 1
-0.0524386344678201 1
-0.069015899042307 1
-0.0238516625251718 1
-0.00674782121833653 1
-0.00468691689886799 1
0.0129749236221751 1
0.0217811702270408 1
0.00739272285202542 1
0.0322917732733702 1
0.00130784965749183 1
-0.044951318416613 1
-0.0429234871677152 1
-0.0180351482272622 1
-0.0284185674033654 1
-0.00690872583525959 1
-0.0308393783783839 1
0.0351352316871762 1
0.0262132185736779 1
0.00246526598480349 1
-0.0449986616752915 1
0.0185437310333381 1
-0.0393804371786075 1
-0.0203230371436947 1
0.0481122230411457 1
0.0184375424777587 1
-0.0391818804758243 1
0.0401037021311257 1
-0.0315526389674447 1
-0.0278964001344466 1
0.0308875522560795 1
-0.0583071227853843 1
-0.0368728603131582 1
0.00515806542159917 1
-0.00540583842837145 1
-0.019809268978369 1
-0.00351313531171686 1
-0.0595368869166158 1
0.0898160971541623 0
0.0534872066236775 1
0.0590721283152961 1
-0.0395429454483409 1
0.00213615076818446 1
-0.0288096952086662 1
0.0253944774676197 1
0.0163848725143544 1
-0.0286792174288331 1
-0.0194188654405841 1
0.0505716860716 1
0.0147713225609003 1
0.0167868515408338 1
0.0147774137084763 1
0.0198079159200551 1
-0.00895899118861239 1
0.0309411545199921 1
-0.0433828008515904 1
-0.00735195057180964 1
-0.0255884070916743 1
-0.000106274597506841 1
0.0851868700607383 0
0.0382947117176353 1
0.0307737823901953 1
0.0527472177392842 1
-0.0351122978102888 1
0.0263602555926526 1
-0.0402737306678707 1
-0.0486420116644881 1
0.0193338037170848 1
0.0386034412084676 1
-0.0425979397604365 1
0.0323691731235923 1
0.032457573145543 1
-0.021012537967916 1
0.0205521308115028 1
0.0171128971363949 1
-0.0160270282808432 1
0.0259105164696397 1
0.00852403810769328 1
-0.0767155318822932 0
-0.0165135066913058 1
-0.0475763838398896 1
0.0375132424156348 1
0.000317237986668483 1
0.0184006392858011 1
0.0012398322135789 1
-0.0280303341377702 1
0.00627969625086961 1
0.0613926311302125 1
0.0350547977685029 1
-0.0412720214182537 1
0.00775933826334294 1
-0.0190433416370641 1
0.0398813693411725 1
0.0376745585810145 1
-0.00130361618653764 1
0.0410798506227062 1
-0.0226176473456531 1
0.0277614653888081 1
-0.017179611796787 1
0.0143793614990425 1
-0.0246492162884793 1
0.0318291476318237 1
-0.0123792128777937 1
0.0576741118161759 1
-0.003815953436157 1
-0.0212886730695783 1
0.0212869346578761 1
0.0957746398863397 0
0.0128477425118093 1
0.0392458335420259 1
-0.0510427753372343 1
-0.0123182089295902 1
0.00416180597132748 1
0.0732525816398288 0
0.0265295417957713 1
0.0400348554591204 1
-0.0171606399561594 1
0.0271308708138853 1
0.00589255694041955 1
0.0594805826247154 1
0.0631972002842896 1
-0.0331561339502942 1
0.0411206856727746 1
0.0436255158735875 1
-0.0210271387173698 1
-0.00975840424515265 1
0.0556208662642392 1
0.00908520756711703 1
0.0178474991045854 1
-0.00803607557137109 1
-0.0114792174480208 1
0.0576776895377375 1
-0.0389587556325265 1
-0.0255536607044692 1
-0.040722827990173 1
-0.0713410556390278 1
-0.0528168659841836 1
0.0496129735488345 1
-0.0545591653479297 1
-0.015909579427733 1
0.00849447588514362 1
0.0707976846357808 0
0.0300502907332773 1
-0.0182141392300754 1
-0.00515435087444942 1
-0.00646834325954736 1
0.04719358821588 1
0.0212001145625933 1
-0.0576202848606113 1
-0.0757853083415262 0
0.0259031116725811 1
-0.0518013811354522 1
-0.00856675974800789 1
-0.0387633102073815 1
0.00265614805803816 1
0.0413446242316642 1
0.0582082850617398 1
-0.0425134189307026 1
-0.0491512780298147 1
0.0212833848617731 1
-0.00560342743796 1
-0.0299318831021674 1
0.0079379799711279 1
0.0196393068925209 1
-0.00652848767120391 1
-0.0585690549222459 1
-0.0134020067100564 1
-0.00220478690017448 1
-0.0716518010152757 1
-0.0272366106284739 1
-0.0431748244079749 1
0.0473001426915479 1
0.0251147005000529 1
0.0408832333475327 1
-0.00231476452681668 1
0.0136158005549704 1
0.00876242214587685 1
0.026666666461635 1
-0.0945767820577901 0
0.090351872747117 0
0.0157759764640359 1
-0.00497119521753398 1
-0.020582663046876 1
-0.0113345033388877 1
0.066388696087817 1
-0.0255658319207732 1
-0.0130242819282869 1
0.0326189032602718 1
-0.0824910672672489 0
0.0335790507409648 1
-0.00493449109430257 1
-0.0445448574136706 1
0.0690429846135288 0
-0.028159618562825 1
0.00265083379653062 1
0.00541537193125482 1
0.0507368177139847 1
0.0237251093108338 1
-0.00762041929398878 1
-0.00601650505341675 1
0.0131630322896099 1
0.0380874356476947 1
0.0132832618659313 1
0.0478245248511561 1
0.00185951875713617 1
-0.0293469568854327 1
0.04402906732588 1
0.0655901104837683 1
-0.0354859249902078 1
0.00789257186860731 1
-0.0106016655913333 1
-0.0386198311593711 1
0.0234900189610315 1
-0.052348965027353 1
-0.025345111443486 1
0.0345174819269219 1
0.000828213552947769 1
-0.0304770323018408 1
0.0594121136090099 1
-0.0459161753587931 1
-0.0266193910601593 1
0.0621219157049832 1
0.0241349255792394 1
0.00965390488891194 1
0.0205622084505367 1
-0.0630513274766433 1
0.00883176162414477 1
-0.00733074373298298 1
-0.0346774008093806 1
-0.0812008940291969 1
0.017295752529183 1
-0.00575395037357347 1
-0.0324231369442802 1
-0.029133019276509 1
-0.0185842451745405 1
0.00316657732673602 1
0.0334425329905865 1
0.051508750218156 1
-0.0265579455420803 1
-0.00769274583171715 1
-0.034518348329206 1
-0.00897786410192765 1
-0.0526486705719726 1
0.0236185975168517 1
-0.0153663350763362 1
-0.00131373333502397 1
0.00819154256887751 1
0.101599342231908 0
0.0242557136690133 1
-0.0325691307803367 1
-0.024612014253954 1
-0.0743158804641769 1
-0.0115575217618093 1
0.0276523777435824 1
0.00939746532644375 1
0.00297952944913448 1
0.0249467286574795 1
-0.0431883539904898 1
0.0247198887134609 1
0.00326459400895578 1
-0.010325529296859 1
-0.0179740671513047 1
-0.0120716022403868 1
-0.0286780952045226 1
0.00183790558020827 1
0.0446237803008761 1
0.0026391992048962 1
-0.0487931660589623 1
-0.0157948654384321 1
0.013178638979888 1
-0.000688783533427762 1
-0.0222620670201442 1
0.0231295090175647 1
-0.0272402033486766 1
0.0281313505761602 1
-0.00443999284569008 1
-0.0247664747722297 1
0.0242346189151699 1
-0.00265457909650848 1
0.0256392728167814 1
0.00406892079948848 1
-0.0333477372430664 1
0.00618766879232208 1
0.00315871510727814 1
0.0144612678324079 1
-0.047036610443103 1
-0.0641161578641367 1
0.00490584661156511 1
0.0352492818485502 1
0.0385673920674083 1
-0.00545498707711157 1
0.0562353204665659 1
0.0258593264044369 1
-0.0168956251961594 1
-0.00153796337617689 1
-0.0207426997163248 1
-0.0272355376765555 1
0.00577891013202922 1
0.0281477840385551 1
-0.0284026141318386 1
0.00665922062246538 1
-0.0396050555388868 1
-0.0287261010576419 1
0.00897062289314649 1
-0.0272776297897701 1
0.0342127104031155 1
0.0230210755288565 1
0.00534860945534772 1
0.00617562122456348 1
-0.0529608606981553 1
0.0110010237611246 1
0.0841553771891922 0
-0.0115787226395376 1
-0.0135676836943509 1
-0.0665275490433555 1
-0.0170311383687919 1
0.0522374704615497 1
0.0201886582441893 1
-0.00788907722844085 1
0.00639595525451874 1
0.0264307940862818 1
0.0115810061216032 1
0.0147185740251997 1
-0.00313385342843137 1
0.0560351002510979 1
0.0140870810591989 1
-0.0289258781535567 1
0.00924617788091067 1
0.0150013817942643 1
0.0410326309377876 1
-0.032164264247506 1
-0.00365633900965933 1
0.0265497541076914 1
0.0467084738510202 1
-0.00750130147232851 1
-0.00569534541236415 1
0.0594445346128089 1
0.0258972237672444 1
0.0108658146575929 1
0.0488198301437071 1
-0.0257902818695041 1
-0.0231506395520256 1
-0.0043731778218037 1
0.0386612472777397 1
0.0514377929590838 1
0.0350367548466973 1
-0.00567070203285278 1
-0.0270078017721565 1
-0.0525018824295366 1
0.00724386758521476 1
-0.0247312628923295 1
0.0591392423569449 1
-0.0134891561522004 1
-0.0652670224277609 1
0.0688614982597253 1
0.0128736319298701 1
0.0182880959359576 1
-0.00583247262152656 1
-0.0591070171827969 1
0.0171213444226058 1
0.00304758391973728 1
0.00163029275960485 1
-0.0577331089573395 1
0.0134135411479159 1
-0.0763335217054212 0
-0.0284430163383167 1
-0.0318800038336754 1
-0.0764867018332278 0
0.0259208310610587 1
-0.00366137048881506 1
0.0169203218735269 1
-0.0211084300309245 1
-0.0248461187911428 1
-0.0181642848124055 1
0.0116303702410926 1
-0.011435605215866 1
-0.0141382603960444 1
0.0230431430068866 1
-0.00125027963176542 1
0.0282152927441015 1
0.0619813675620556 1
-0.0414817491593948 1
-0.0177641579155085 1
0.0155707406551013 1
0.0754706966686461 0
-0.0366119914249821 1
-0.0365773045558362 1
-0.0294892557520366 1
0.0438939525914857 1
0.0697508775366986 1
0.0245058413581195 1
-0.0370353198740033 1
-0.0164539856249336 1
-0.0387971916590891 1
0.0143514148536409 1
-0.0471960851371181 1
0.0207029129739197 1
-0.0504386390458834 1
-0.0612856591176042 1
0.0286976600335372 1
-0.0229921540863275 1
-0.00706509824127716 1
0.0103745301943559 1
-0.0240388799681982 1
-0.0671476501260616 1
-0.0128169253001835 1
0.0553834047697555 1
0.00555569928986962 1
-0.0346047460400862 1
0.0604164688914594 1
-0.0652707079868897 1
-0.048818522376157 1
0.00217144844157161 1
0.0512917143676762 1
-0.00745413990535302 1
-0.0106048143708405 1
-0.00101787118556292 1
0.0143051830184153 1
0.0176501534989888 1
-0.0165461692524 1
-0.0103780787232373 1
0.00764381951145582 1
-0.0405269093197423 1
-0.0299772330861298 1
-0.0266545623900291 1
-0.0229823409865571 1
-0.0138228378563748 1
-0.0142171432170465 1
0.00208793732567804 1
0.00031651073327442 1
-0.0206647338513834 1
-0.0310043503869006 1
-0.009675748834956 1
0.0147665537957023 1
0.0694197609836873 1
-0.010294306201798 1
0.0492840776760591 1
0.0253058775122041 1
0.00943112648235853 1
-0.0484899444308637 1
0.0101100290498293 1
0.0111938160354101 1
0.0177048209986418 1
-0.0486716259709903 1
-0.0233351002164083 1
0.0239105527410224 1
0.00526561640911675 1
0.0170033706330345 1
-0.0345032781694735 1
-0.0560556357057338 1
-0.0206779875092636 1
-0.0385334380529161 1
-0.0357252882398102 1
0.012365701513763 1
-0.0104960489886876 1
0.082144338569495 0
-0.0304938395805396 1
0.0373439946057669 1
-0.0332652551205623 1
-0.00319807802152166 1
-0.0324470521497466 1
0.0190055115289942 1
-0.000147895198887193 1
0.0357937295755002 1
-0.0101511701556086 1
-0.00575999460001411 1
0.0379701317335457 1
-0.0439963894817421 1
0.0328624278508986 1
-0.0117665993442933 1
0.0562737126940078 1
0.054406166243465 1
0.000815785041701694 1
-0.0494916894325686 1
-0.0244635570346667 1
0.0294419691137607 1
-0.013521367984057 1
0.00599815552305337 1
0.0146811913311373 1
-0.0384136259119283 1
-0.0132978035561574 1
0.0178804835610247 1
-0.0141902100213987 1
0.0529365890816649 1
-0.046826397481373 1
0.0362723907532737 1
-0.0317157834785616 1
0.00986815914590857 1
0.020653793193487 1
-0.02648632421714 1
-0.0258911062072284 1
0.0357409189571975 1
-0.0761781147671038 0
-0.00396951985780846 1
-0.0280213680392887 1
-0.00914126181903942 1
-0.0140248528051458 1
0.0144121573082866 1
-0.00621940375120687 1
-0.00660959503902614 1
-0.0353161932910267 1
0.0149701222278381 1
-0.0338140147436869 1
-0.0395762203556402 1
0.0335644446590259 1
0.030658460788296 1
0.0068367605972984 1
0.056939063884484 1
0.0900384432124609 0
0.0473273285110119 1
0.0720212548246783 1
0.039178549968279 1
-0.0139063026414304 1
0.00674755968456333 1
0.020181799289412 1
-0.031299377716435 1
-0.00299040521764105 1
0.0376026921510617 1
-0.00234660558969407 1
-0.0273354096795121 1
0.0357577659966067 1
0.0240799222126689 1
0.0292762285682463 1
-0.0107059650926648 1
0.00186369057592102 1
-0.00238186319813276 1
-0.00998338139598882 1
0.018315842842832 1
-0.00489848189286278 1
0.0162673703631478 1
-0.0468525790495116 1
0.0507167127563529 1
-0.00742881120221461 1
0.0313017886118593 1
-0.019101133657135 1
-0.00522754862950816 1
-0.01988310566029 1
-0.00240647921369934 1
-0.0150628494268194 1
0.0358044861762639 1
0.0139104885638292 1
-0.0512790130096643 1
-0.00117111675611401 1
-0.0116855150269009 1
0.00223723919682043 1
0.0436793862412624 1
0.0499246402773788 1
0.0105968261236731 1
-0.031037771626771 1
-0.0539494743754084 1
0.0615592260961197 1
0.0218538850813647 1
-0.009936805708165 1
0.00158719569294811 1
0.0584328218070999 1
-0.070300076841709 1
0.0103381063493822 1
-0.0180573424975792 1
-0.0504863408615928 1
0.0195846607842682 1
-0.0113470299217037 1
-0.0608918003733391 1
-0.00702173952105024 1
0.0533623702224819 1
-0.0491483228295738 1
-0.0558586952912695 1
-0.0278196029008737 1
-0.0242476628387428 1
-0.0528858656461987 1
0.0186626119376348 1
0.0018732682287448 1
-0.00935945070492324 1
0.00491023062539241 1
-0.0241749004540448 1
0.0124438585111811 1
-0.00784874352116472 1
-0.0266536337183558 1
-2.18784420769041e-05 1
0.0188604117383823 1
-0.0464842195788441 1
-0.00972644525004289 1
0.0425923755308934 1
-0.0488813861388925 1
-0.00387596199317414 1
-0.124617316214348 0
-0.00987507757135793 1
-0.0106065306804086 1
-0.0241151565562392 1
-0.0158451722353457 1
-0.0126705113892837 1
0.0273286014421385 1
0.00516571812169768 1
-0.01106893031036 1
-0.0539713512386555 1
0.00563733506074822 1
-0.0687701387960369 1
0.0168239578692623 1
-0.0190142428222567 1
-0.0565161011293159 1
0.0366028805715776 1
-0.010263609486072 1
0.00867881080425944 1
-0.0136316330619732 1
0.0210300425692574 1
0.00426431820242658 1
0.0307578530140282 1
-0.03104870452082 1
0.0212138146541096 1
-0.00687381614169173 1
0.0879488245387711 0
0.0424976653568759 1
-0.0233139200499547 1
-0.00974348418550729 1
0.0335223001385505 1
0.0409062339408968 1
-0.0193017306592445 1
0.0484369866588323 1
0.0503375476852187 1
0.0534886653830141 1
0.0366818680315523 1
-0.030232493210436 1
-0.0196890061571734 1
-0.0166092925830181 1
-0.126886543493325 0
0.0226438600827396 1
-0.00102661028134531 1
0.0870618666661102 1
-0.0284987425872434 1
-0.00637802265662029 1
-0.026319042516942 1
0.0220048691851231 1
-0.0178495703468851 1
-0.0309457715313251 1
0.00201633238499638 1
0.0210188978147 1
0.0806849560131597 0
0.0276028641265049 1
-0.0342241958052551 1
-0.0407743041118631 1
0.0164176210884881 1
-0.0669054719420696 0
-0.0272517097099121 1
-0.0233707455968801 1
-0.0487612323128084 1
-0.0247314700541361 1
-0.00909534708673449 1
-0.022294657274013 1
0.00685553768204202 1
-0.062668571222857 1
0.0130490931634362 1
-0.0637575328516659 1
0.00101726958457728 1
0.0212029927872245 1
0.0188630541122697 1
-0.00885397236028374 1
0.00704932346047883 1
-0.0335722200382019 1
-0.000940416384066901 1
-0.0367278840837772 1
-0.0254300075557125 1
0.028399211395148 1
0.0149037087269332 1
0.0669418614192929 1
0.0677241903975807 1
-0.0302936080551106 1
0.0146901508930528 1
0.0336990792768181 1
-0.00921165624231087 1
0.0225214740752706 1
-0.0315881323921504 1
-0.0483715186724796 1
0.0533878404038096 1
-0.0129596839460477 1
-0.0661923706762324 1
0.0181658249719961 1
-0.0465896536366021 1
0.00389141197890282 1
-0.0236851497373388 1
0.0618236161799941 1
-0.0589197752585027 1
-0.0292658215986388 1
0.0222947180578878 1
0.0148889065454308 1
0.0208667476069972 1
-0.00106975292410419 1
0.0237661220230822 1
-0.0564638187028878 1
-0.0451975822790641 1
0.0194231672394033 1
-0.0305912097889793 1
0.0304633280808482 1
0.0129558824022811 1
-0.00354347016578794 1
-0.0409888091473134 1
-0.0314539885562477 1
-0.0305459338555454 1
0.0307811960069183 1
0.00219897176206876 1
-0.0183169746096757 1
-0.000203408722873406 1
-0.00155763339216698 1
-0.0455511941301833 1
0.0554225436030195 1
-0.0424763363295449 1
0.00818017674853816 1
-0.0116136348786502 1
-0.0530914164653901 1
-0.00239326693840392 1
-0.0204503751670006 1
0.0235125005104718 1
-0.0165093339072264 1
0.0186152239609134 1
-0.0322054707051192 1
-0.0185558681463658 1
0.0319407509040268 1
-0.0143021925107463 1
0.0213080450099042 1
-0.0198576831236481 1
-0.0320034475803174 1
0.00726614567658584 1
-0.0255889214678005 1
-0.00604104202838677 1
0.0178854937012844 1
0.058482415460551 1
0.00266233553084226 1
-0.0414312415401672 1
-0.0148516470421263 1
-0.0265113604644561 1
0.00625946798565661 1
0.032253511205371 1
-0.0733645751868207 1
-0.0128536478997325 1
0.0431300084437505 1
0.0326511176301825 1
0.0540911815673268 1
-0.0148748780532276 1
-0.0357211396329814 1
0.00597145923646286 1
0.046031107464849 1
-0.0327231231902764 1
0.0343947395608904 1
-0.0713280211623381 0
0.0590642603613414 1
0.0161515056799487 1
-0.0180571695558173 1
-0.0548745849943914 1
-0.00621622439581324 1
0.00220907096374699 1
-0.0664643182131582 1
-0.00575110655978035 1
-0.0435277786891156 1
-0.00251779085512367 1
0.0297506759983281 1
0.00721021763797821 1
-0.0103281926044782 1
-0.0754324914101677 1
-0.0391242054964339 1
0.00376434831485816 1
-0.067232527559865 0
-0.00897500473671765 1
-0.0529641591561977 1
-0.0396624724250649 1
-0.0446244364399679 1
-0.0217034759004254 1
-0.0215880042491846 1
-0.01353447412453 1
-0.0978153527624985 0
0.0339454662386969 1
0.0739153082564783 1
-0.0814956227654562 0
-0.0231367940302631 1
-0.0267869740511975 1
-0.0341209789812425 1
-0.0465184668558797 1
0.00916374142299783 1
-0.0322192490336032 1
-0.00893887835907851 1
0.021327534436978 1
0.00833884857207719 1
-0.0649532890489759 1
-0.000394117678775358 1
0.0351601584865456 1
0.0259189341853215 1
0.008229597243761 1
0.00748188714382444 1
0.0379498255063715 1
-0.0320972203084104 1
0.0510269862472023 1
0.0107322873428875 1
-0.0345496354385443 1
-0.0164578917226798 1
0.00191402439121 1
-0.0413314379783352 1
0.0743187685733425 1
-0.0383808449879654 1
0.0299239339047574 1
-0.0041128131411293 1
-0.0392838808705186 1
-0.00920904243439485 1
0.00347193873981615 1
-0.0221776879763946 1
-0.0254928779009096 1
0.0422200031954706 1
-0.0202522609596045 1
-0.0113210317400939 1
0.00666822661971219 1
0.0372179159732565 1
-0.0211955068447181 1
-0.00747968542172634 1
-0.0118150815877178 1
0.00493512507457672 1
0.0318367950978059 1
-0.00535691910362713 1
0.0203113429978332 1
0.0905283702795155 0
0.0229176927494653 1
-0.0294358002385175 1
0.0295230207923891 1
-0.0378247037209668 1
0.0379944473116689 1
0.038441706962043 1
-0.0231331671447983 1
0.0276843141323251 1
0.0188709725591542 1
0.0489609023456451 1
-0.0133882487522059 1
-0.000665180178104487 1
0.0362854035798977 1
-0.0203264173713289 1
-0.024981976456922 1
-0.0390986384263201 1
0.00346143038407944 1
0.0536470350997493 1
0.0135115895509995 1
-0.0604140185603502 1
0.0229444466854475 1
-0.0584168758772981 1
-0.039376456351639 1
0.00770899246320471 1
0.00282122239648158 1
0.000963477147508699 1
0.00246008446259392 1
-0.0112350531000614 1
-0.0381816349815564 1
0.0296935136532185 1
0.0072531506757766 1
0.00789221867191165 1
0.0647930743436764 1
0.00693605469111126 1
0.0027477620596683 1
-0.0312106783135788 1
0.0161398104768348 1
-0.0154262240868308 1
0.00407147318589037 1
-0.0214772137211733 1
-0.00317936720328526 1
0.0362992931776243 1
0.135209733486731 0
0.0153441655583714 1
-0.0465852522251595 1
-0.0612082610955894 1
-0.000525550460035871 1
0.050285656598594 1
-0.00645626722341556 1
0.0402571630562853 1
-2.90463484595395e-05 1
-7.49075991400856e-05 1
-0.0326311107120742 1
-0.0667041047645905 1
0.00915177384439915 1
0.0506698302128948 1
0.0815028505708636 0
0.047910557733936 1
-0.0242799887958832 1
0.0533036632789087 1
-0.0520128143353137 1
0.023911547850541 1
0.0187507497859725 1
0.0219509734103116 1
-0.00442088325906881 1
0.0195179281467167 1
0.0079230302357627 1
-0.0316641939704239 1
-0.0151398910926612 1
0.046333525591919 1
0.0092160939379101 1
-0.0059841653187692 1
-0.0154977869195326 1
-0.018491588336635 1
0.0144388129511762 1
0.0205021526001943 1
0.0126022244142565 1
-0.0378309298274765 1
-0.0447791550242539 1
0.0373853756796921 1
0.0278538431415764 1
0.0779750918528584 0
0.05427299284115 1
-0.00769905225519977 1
0.0536103562206898 1
0.0158009674016139 1
0.038983455995398 1
0.0233490716717527 1
-0.0288340608525151 1
0.0334342530779932 1
-0.0586688564220397 1
-0.0426665175052785 1
-0.0150484706344232 1
0.00715735225794299 1
-0.0580739191270549 1
0.00931009113935914 1
-0.0286315546919332 1
-0.0153948689864413 1
0.0287538138857408 1
-0.0220003308332096 1
0.0210388337022453 1
0.0484666671222849 1
-0.0339528838887698 1
0.0155168209162223 1
0.0797778070586107 0
-0.0216563355871367 1
-0.00718887185479876 1
0.0357682611560035 1
-0.0121856058337562 1
-0.00247076112479078 1
-0.00681807839270113 1
0.00994671780078926 1
0.0415697971530837 1
-0.0382331840841892 1
0.030613318793481 1
-0.0756739267926212 0
-0.0262375718035441 1
-0.0137055882602718 1
0.00328426986793494 1
0.061636216532185 1
-0.0603903630068552 1
-0.0451833201992841 1
0.00852831386137681 1
0.00993440203698737 1
-0.0423909659989509 1
0.0293676419545728 1
-0.0542736593234453 1
0.0399306136312228 1
0.0215689299203771 1
-0.0228570196589259 1
0.021264399950465 1
0.00586486178420364 1
0.00162277993608937 1
-0.0120949763048741 1
0.0118357531740227 1
0.0137172696929769 1
0.000156020245708404 1
-0.0286301785388215 1
-0.0236091295495147 1
-0.0110073067904345 1
0.025360188501294 1
0.0135258435638662 1
0.0163356632266401 1
0.0334727241969175 1
0.041870199061927 1
-0.052550094261719 1
-0.0630788187718654 1
0.0535792260975333 1
0.0399718461168722 1
-0.00657100431563357 1
0.00593863246247814 1
-0.0271573590443721 1
-0.0190177107704382 1
0.0186504980744497 1
0.0162532968502279 1
0.0626470931787064 1
-0.0124210820439037 1
-0.015924977345595 1
0.00335333688405239 1
-0.0225947020765255 1
-0.00818297379773216 1
-0.00462487494167287 1
-0.00188192480861856 1
0.00036421371308286 1
-0.012569778522395 1
0.0330218632188715 1
-0.0382018083409664 1
0.0221503795551355 1
0.0137441995009772 1
0.0266093010702492 1
-0.00593089952122486 1
-0.0428241041149458 1
0.0315456540608257 1
0.0181976220524538 1
0.00782014231503506 1
0.0475454670045063 1
-0.0481933833045279 1
-0.0152137906899415 1
0.0413099062379122 1
-0.0270253084704977 1
-0.0307301990926169 1
0.0103015219593397 1
-0.0151573411976585 1
0.029466837874677 1
0.0734540675414781 1
0.0444391611025624 1
-0.0438619925004142 1
0.0294433424193616 1
-0.0253872886382289 1
0.015958447210655 1
-0.0332569352421397 1
0.0274920323902619 1
-0.0507236587812447 1
-0.0156766127006267 1
-0.00422056459606098 1
0.0398508261199979 1
-0.0285053791906447 1
-0.0372896742765275 1
0.00436541491983713 1
0.02439557317481 1
0.0119414083077838 1
0.010732420419249 1
-0.0164274283017246 1
0.0475836276685067 1
0.00465865096275579 1
-0.0429422139260649 1
-0.00184710054194049 1
-0.00929496029632546 1
0.0447561165788035 1
-0.0711376467371808 0
0.0576533243116328 1
0.0488366580213632 1
0.0319062599770631 1
0.00353401083100655 1
-0.0353745467585981 1
-0.014021899293211 1
0.0564848509252805 1
0.0163794945562689 1
0.00184768309621733 1
-0.000909807981820539 1
-0.097496626575525 0
-0.015640236372616 1
0.0426346595397457 1
-0.0336806881866961 1
-0.0114061939338921 1
-0.0330755452347625 1
-0.0213134340157731 1
0.0218438303545257 1
0.00431543567047158 1
-0.015551184659316 1
0.000483612219723048 1
0.0238267670743553 1
0.0147091673743676 1
0.00991954842728263 1
0.0244514063671887 1
0.0439907672098842 1
-0.0617463917574964 1
0.0482609537829347 1
0.0578812106798466 1
-0.0793931106158448 0
-0.0206536114647349 1
-0.021755200085018 1
-0.0482724045411495 1
0.0396427437737241 1
0.0152082236656927 1
0.0340650348087156 1
0.0344498608366657 1
-0.0767506445001752 0
0.0108693801249366 1
0.00665450696979183 1
-0.037058721464455 1
0.0477640565831197 1
-0.0107164808651942 1
0.0639486599967611 1
-0.0173068231621764 1
-0.0146866204412867 1
-0.00316057517653809 1
0.0146035294888955 1
0.00554111218848186 1
-0.0377199889875941 1
0.0318195969813313 1
-0.0103579267089141 1
-0.0760716017449469 0
0.0123697739246643 1
-0.065576988223448 1
0.0073176937139255 1
-0.0118587129901355 1
0.0878969380110983 1
0.0627695052131757 1
-0.0578718108208147 1
0.047028556662722 1
0.0474695221238921 1
0.0211860733414613 1
0.00184410665805541 1
-0.0315830877747839 1
0.0275670016718594 1
0.0607904464343951 1
0.0744711786298516 1
-0.037165629972677 1
-0.0443334571609982 1
-0.0419692183575483 1
0.0283813976679747 1
-0.00581966168830197 1
-0.0178874182251698 1
-0.0169705836647793 1
0.0202303251240058 1
0.0287483253161823 1
-0.0189144375603525 1
0.0572800729224405 1
-0.0493082597705845 1
0.00417630251531653 1
-0.0401126950932117 1
0.0353360607762592 1
-0.0302395101313604 1
0.0715366429269946 0
-0.0162444305137778 1
-0.0610636990082348 1
-0.0388482414760016 1
0.00634463797411549 1
-0.00243240087139329 1
0.0106776883670746 1
-0.0268059490694536 1
-0.0197379292151478 1
-0.0355246262095701 1
0.0497591878603523 1
0.0299923051304807 1
0.0404483246735121 1
-0.00221274997316565 1
-0.00859640247976357 1
0.0460708373449663 1
0.0503805388085849 1
-0.0435034446334 1
-0.0120855289693542 1
-0.0980644972134469 0
0.00050856131754299 1
-0.0161807672052751 1
0.0309833463266478 1
0.050610494166329 1
-0.0100154786773343 1
0.0198470435683801 1
-0.0220278558409447 1
0.0277475181480589 1
0.0383382411906567 1
0.0365642993586219 1
0.01309613657132 1
-0.0421434901472591 1
0.0394950168745877 1
-0.000763125449619369 1
0.0414300792309893 1
-0.000623836845365112 1
-0.0702196296560698 0
0.0258090252701999 1
0.0041749026850853 1
0.00899632265333635 1
-0.0192959978104713 1
0.0853713745392123 0
-0.00948456884905075 1
0.0297608007134079 1
0.0484087740922458 1
-0.0106530763959422 1
0.0233889280342885 1
-0.0603742629360435 1
-0.0187257824972195 1
0.00172806647554175 1
0.036231732048945 1
-0.0789181173456303 0
-0.00417793135990231 1
0.0240100013069336 1
-0.00922944990265699 1
0.040333713404473 1
-0.000274988074786534 1
0.00224353363021098 1
0.0126981756755038 1
0.00501795657070054 1
-0.0554360355984126 1
-0.0496021734099123 1
-0.056013088329466 1
0.00530350863568964 1
0.0329784676795505 1
0.0410605599937517 1
0.0209291926333997 1
0.0306848691604812 1
0.0361628248949775 1
0.0114639307521947 1
0.0632922137130651 1
0.0423339311718949 1
-0.0083306696416217 1
0.0214517884849145 1
0.0244584530041211 1
0.00145089602452073 1
0.0030797439679489 1
-0.00395874318495128 1
-0.0109521149544558 1
-0.0458999147352419 1
-0.0249545900166683 1
-0.0124941122386029 1
-0.0128058090221054 1
0.0243419306668518 1
0.0180938656901268 1
0.00378468553922818 1
-0.0302671003781527 1
0.00522130892234047 1
0.023764242749028 1
-0.0111934668178912 1
-0.0103474275938825 1
0.0143107443700976 1
-0.0310009545059141 1
0.00113308827540394 1
-0.0330861405391263 1
-0.0602715537861719 1
0.0603247422166684 1
-0.0556393602190776 1
-0.0178605298029387 1
-0.0293351393885187 1
-0.0242091358761564 1
0.0502133765749771 1
-0.0342132914813819 1
-0.0441417256137315 1
-0.0272092322762065 1
0.0596703901933176 1
-0.0535675542706164 1
-0.0183788684920395 1
0.0381346282933767 1
0.00537889790350517 1
0.0289556115403526 1
-0.0544488631408535 1
0.000973748309924513 1
-0.0291827468793795 1
0.0130779907971921 1
-0.0605505531807427 1
0.0064159052270661 1
0.0167178873777334 1
-0.00651994449797266 1
0.0181753543460531 1
-0.00469776937415421 1
-0.0572745519197384 1
-0.085813953360734 0
-0.0440174316874311 1
-0.00529146024332356 1
0.0441034890486683 1
0.0129079386421254 1
-0.0182042516278283 1
-0.0174934095241357 1
0.0545509203237672 1
-0.00172624616111096 1
-0.0757609159101789 0
-0.00899850517068662 1
0.0534852997537984 1
-0.0808799327033143 0
0.0714990968501822 0
-0.0209356905810404 1
0.0265604658830547 1
-0.0656360540672983 1
-0.0138463165721655 1
-0.0615295925177817 1
-0.0316437094631032 1
-0.0631180721593977 1
-0.005435150478288 1
-0.0526190260889602 1
0.0158864483907153 1
0.00401518138673077 1
0.0480557685499857 1
0.0226882599190085 1
-0.0944053451828566 0
-0.0250815833170754 1
-0.0386498331254854 1
0.0162510119580262 1
-0.034467568037179 1
-0.0437757926019715 1
0.0296088814444774 1
-0.0448897533962027 1
-0.0284074976933242 1
0.0400736220695884 1
-0.00365028906668879 1
0.0145144033602187 1
-0.0126254171445333 1
-6.69094191802794e-05 1
0.0475299332407127 1
-0.00534255269014711 1
-0.0465493442640424 1
0.00297399910319109 1
0.0119030108572712 1
-0.0141815631275088 1
-0.0400270224413798 1
0.0101593390480574 1
-0.0689044572393441 1
-0.00650981088836961 1
0.0058276316097168 1
-0.0332696937970408 1
-0.0138684098054271 1
-0.0176432069448861 1
0.035707039370843 1
-0.0550333766988356 1
0.0255687317221313 1
-0.034728700431103 1
-0.0109270235813584 1
0.0087414086262675 1
-0.0364277517088122 1
0.0221274819213679 1
0.0332177124615523 1
-0.019479789327791 1
0.0406038287419083 1
-0.0265293808756731 1
0.0340330792057331 1
-0.0204398175521869 1
-0.038902938497215 1
-0.0282177321854646 1
-0.0173220611786867 1
-0.00188841594529914 1
-0.0221441939546143 1
0.0646461801347843 1
-0.0245522686407152 1
0.0202542373497191 1
0.0255698192627643 1
-0.01546944909734 1
-0.0882607475973155 0
-0.00419786508154465 1
0.0281546464287079 1
0.0147584113946545 1
0.00984316519399644 1
0.0903828206295836 0
-0.0538526640696641 1
0.0528262850910577 1
-0.00602811944721853 1
-0.0336002376663909 1
-0.0506172901605349 1
0.0280996626799658 1
0.0138176386096811 1
-0.0589637447483006 1
-0.0180097116256358 1
-0.0205266737535743 1
0.0282584438551361 1
0.00398090869572693 1
-0.00147991084070228 1
-0.0155724834588772 1
-0.00447885638041206 1
0.0576214003122296 1
0.0700547658763884 1
0.0258802885549613 1
-0.0350177258412177 1
0.0700740572524456 1
0.00380885821793687 1
0.0182780019431708 1
0.0174728990414528 1
0.00796569096800662 1
-0.0290820012727276 1
-0.0168378517987106 1
0.0781014058243188 0
-0.0191477369145793 1
-0.0736085808650409 0
-0.0197063887229669 1
-0.000924809959872288 1
-0.029128524630693 1
-0.0627474461359052 1
0.0170040329761299 1
-0.00167373608189609 1
-0.0298718656888312 1
-0.0197715974544369 1
-0.0267416639367736 1
0.0531550808175444 1
0.0453807163425945 1
0.0508921498781573 1
-0.025462440478175 1
0.0131852450884459 1
-0.0346443822343431 1
0.0319253106068623 1
0.0459004582196717 1
-0.0161164962258883 1
0.056955157630454 1
-0.0178068182875544 1
-0.0275247016429262 1
-0.0137476752145754 1
0.00929089646425251 1
-0.0461573718317005 1
0.0356982787206426 1
-0.0375670972712178 1
0.0390282268966191 1
0.00543656682214573 1
0.0322536153381479 1
0.0121917339763194 1
-0.00999763345057587 1
0.00629140179033146 1
-0.0133633899417224 1
0.0100546599552261 1
0.0930995532981468 1
-0.037354226443259 1
-0.00956732330618285 1
-0.0141463196060285 1
0.0121770568765563 1
-0.0461392915273094 1
-0.00530718001005963 1
0.0187182134629899 1
-0.0250392240415055 1
-0.0014508364332187 1
0.0262657283164452 1
-0.0074484908940549 1
-0.0176185552420198 1
0.018260927415313 1
-0.0110933584039416 1
0.00815790525622706 1
0.064021388495806 1
0.0428360809226244 1
0.0626140805822584 1
0.00838260851408432 1
-0.0847692373048642 0
-0.0564792648286223 1
-0.0377364289266849 1
0.0482374726925718 1
-0.0102391885463159 1
-0.0563402320284881 1
-0.0206855998110284 1
0.00960674177179747 1
-0.0727330388786988 0
-0.0516732289407181 1
0.0476922778608341 1
0.0223347545137245 1
0.0210537758932547 1
0.0411388920148623 1
-0.0623394002640243 1
0.00251176736198722 1
0.0945146657188442 0
0.0193276994366824 1
-0.0365025138596369 1
-0.00039739265932057 1
0.0159216526213341 1
-0.0229222590572317 1
0.0393013193019684 1
-0.0291174270266261 1
-0.00169525873579219 1
-0.000400401377006719 1
0.0111112816654798 1
-0.00145749544620615 1
0.0373368406464051 1
0.020951612607233 1
0.00859155525066097 1
-0.00715875352617898 1
-0.00978002896532305 1
-0.00460963034191455 1
0.0239949862300216 1
-0.00648391933973745 1
0.0619046323968687 1
0.0203078963483444 1
0.00605264194033477 1
-0.0314904686160886 1
0.0256726060057069 1
-0.0409347369742767 1
-0.0284040387013406 1
-0.0149532075921493 1
0.0154977910772909 1
-0.0219472932698597 1
-0.0317005969619842 1
-0.0443817673989817 1
0.0384317423186014 1
0.0161380510963866 1
0.064767301017141 1
0.0221451850819802 1
0.0615269045938283 1
0.0181389548696498 1
0.0484473966909078 1
-0.0398729490139548 1
-0.0415864757108334 1
0.00844217401520354 1
0.0315133448553832 1
0.0441506147072046 1
0.0663798877542876 1
-0.0093646238768915 1
-0.0423954461723413 1
0.0356965015705496 1
0.0255994374155526 1
-0.0147413896771496 1
0.0172491427007997 1
-0.0233032969920163 1
0.0754682258356444 0
0.0248697069896668 1
-0.0140182116114605 1
0.0339861919587756 1
-4.94616020096771e-05 1
0.0138996108880751 1
0.00362851339606968 1
0.0148769092062802 1
0.0272481370209274 1
0.0182567748091526 1
0.0165697586509662 1
0.0136178500685788 1
-0.000279984296370214 1
0.0351056413054006 1
0.0291137366084434 1
-0.0130806301961026 1
0.0072680271873093 1
-0.0240580042094267 1
0.0415903373923788 1
-0.0442656990656714 1
0.045903787982635 1
0.0467308438942491 1
-0.0411873612671948 1
-0.0195541869729021 1
0.0285841602546535 1
-0.0412338442830408 1
-0.0495364966684822 1
0.0223007461723832 1
0.0296660986742162 1
-0.0619273444712999 1
-0.0166340615989988 1
-0.0236149142899048 1
-0.0496375755344946 1
0.0220179851025073 1
0.0141295709299588 1
0.0295319598821846 1
-0.0298086953390038 1
0.0226865690558277 1
-0.019185689100882 1
0.033565194207436 1
-0.0187594027314877 1
-0.0257815826084665 1
0.00243986659938101 1
0.0324850076257294 1
-0.0221873089809796 1
0.026971444709095 1
0.0239842525329231 1
-0.0259652673119659 1
0.0326097624080189 1
0.00142538121639895 1
0.00552625420310414 1
-0.00518145354083539 1
0.033701067576917 1
-0.004019713215828 1
0.0278279248337024 1
0.0513818497080159 1
-0.00686811790507929 1
0.0602209557070618 1
0.00619896062409137 1
0.0758262869076772 1
0.0394929960416474 1
-0.075335891522892 0
-0.00778370050790267 1
0.0246738340647106 1
-0.0244712489550592 1
-0.0121293921897172 1
-0.0319263531492826 1
0.0215391189988341 1
0.0339367928584892 1
-0.00333850785831996 1
0.00521731257772282 1
0.0248838415520082 1
0.0209589352947599 1
0.0256487080842982 1
-0.0238019839961042 1
0.0695373170607444 1
0.00929343368173902 1
0.038537058584545 1
0.0159839169918268 1
0.019912670450827 1
-0.00859767335989566 1
-0.0222184732472513 1
-0.0303671311466501 1
0.03837618230498 1
0.00722596787625934 1
-0.0354750097827735 1
0.0108823461904488 1
0.0358768931813699 1
0.027592325757482 1
0.122695586455373 0
0.012278641022968 1
-0.0313588545852993 1
0.0510955841015164 1
0.00307235454621446 1
-0.0150815885453376 1
0.00864251342574132 1
-0.0418001435465795 1
-0.0491955830598548 1
-0.037460406363743 1
0.0614660019462532 1
-0.0190263036054947 1
0.0309645344472505 1
-0.0396701423699149 1
-0.0109037122792113 1
0.0447025261857114 1
0.0113927572765737 1
0.0650904027277933 1
0.0073018519060789 1
0.0053718960102674 1
0.0010028663415733 1
-0.0225492861193082 1
-0.0160711807669115 1
0.0161197073281168 1
0.0797331145504459 0
-0.0503962478746233 1
0.0253054451370602 1
0.00396440486312616 1
0.0431083799910671 1
0.00541142590484341 1
0.0320885350265354 1
-0.00418250925942718 1
0.0173513659761477 1
0.0465850440719215 1
-0.0179206293763209 1
-0.016028610076107 1
0.0357563165984931 1
0.0562654839132338 1
0.0471739749152678 1
0.0115045228526663 1
0.00341672439591185 1
0.0193278575020812 1
0.0175250169295509 1
-0.0375765047147109 1
-0.0498148172255797 1
0.0307567224009476 1
-0.014132811499827 1
0.0220220062573761 1
0.0137712372960538 1
-0.0521757828977598 1
0.0319342456692836 1
-0.0534593999161919 1
0.0173997799907431 1
0.0200847610241938 1
-0.0167544440817352 1
0.0811731159613152 1
0.0370729072147622 1
0.0060410973031676 1
-0.0260229138766339 1
0.00645004058113939 1
-0.022689069082705 1
-0.0501306122234558 1
-0.0367272816056563 1
-0.0131506759676796 1
-0.00685633339944359 1
0.00525562852462247 1
-0.0329390566854289 1
0.0147510869104236 1
-0.0185256693787986 1
-0.00527061240941184 1
-0.00787920640591818 1
0.0475694734050817 1
0.00394223555271502 1
0.017278536093138 1
0.0114860742518144 1
0.0042914272053099 1
-0.071480086831409 1
0.0380589798865955 1
0.0305800453902701 1
0.00885549577250777 1
-0.0720522614248846 1
-0.0169099576832028 1
0.00233837656015773 1
-0.00240873716691268 1
-0.000876978918836927 1
0.0518212654951597 1
0.00348512291164214 1
0.0656481571695197 1
0.041262808100754 1
-0.0439652932296673 1
-0.00877189800636525 1
0.0139918517877078 1
-0.0194905387062308 1
0.00725962430989048 1
-0.0470926373236907 1
0.0117354730993684 1
-0.0129324964562938 1
0.00777488178111983 1
0.00801986638788991 1
-0.0808128750976045 0
-0.00406804764600976 1
0.0515096940739355 1
0.0513724944252175 1
-0.014957605791645 1
0.0486069230143525 1
-0.00759339275066763 1
0.0203804341905893 1
0.0311588764351106 1
0.0160184534691562 1
-0.0262164212071521 1
0.00670903841201878 1
0.00831902886079205 1
0.0102484648669 1
-0.00371020130507716 1
-0.018585113201945 1
-0.0620221057011315 1
-0.00161673124915258 1
-0.00529500406222251 1
-0.0471945990766428 1
0.00760064244085729 1
-0.0476802610588092 1
-0.0124535861529748 1
0.0436387635819591 1
-0.0436968701818703 1
0.02025478944331 1
-0.0115225531779492 1
0.0704685762505796 0
-0.0420569249550813 1
-0.0531977034823618 1
0.0499481327325642 1
0.0179578047676934 1
0.00982711539694489 1
-0.0404028581824516 1
-0.023758366117238 1
-0.0621922167696662 1
-0.00482235504498329 1
-0.0621441008641893 1
-0.00758487295390519 1
0.0124574057716445 1
0.0400992837450419 1
-0.0402186095818804 1
0.0473272367488897 1
0.046971959444466 1
0.0588037631575516 1
-0.0118436699100806 1
0.0045850960153539 1
0.0253101530998401 1
-0.000723799991839923 1
0.0127050391468929 1
-0.0319429569090151 1
-0.00444989291769156 1
0.0329783816614784 1
0.0344848436151542 1
0.00573911939012517 1
-0.0447802247470957 1
0.0745370468429268 0
-0.0134125077722752 1
-0.00572717055923243 1
-0.0124280739007577 1
-0.0241100437268996 1
-0.0146510970048107 1
-0.0451301069091995 1
-0.0290460977628897 1
0.00191953720734309 1
-0.0137081421574287 1
0.017314857038622 1
0.00558885296547614 1
0.0262152752671007 1
0.00254320282555581 1
-0.00425560398787598 1
-0.00753145782544976 1
0.0560014413286841 1
-0.0174615521862382 1
0.0510076500964267 1
0.0225164093589124 1
-0.0181255184302978 1
-0.00973694953963085 1
0.0146083867616762 1
0.0418665336826329 1
-0.0680414060659186 1
-0.0325680852574792 1
-0.0188616988749492 1
-0.0626445752977145 1
-0.0229673015160996 1
0.0189052083617431 1
-0.00316053402745195 1
0.034768172659049 1
-0.0323136621819664 1
0.0227939237763889 1
0.00354021412390679 1
0.0127855807527008 1
0.0149536488842119 1
-0.00148510614046576 1
0.0470277705976542 1
0.007712793113343 1
-0.0123102672682861 1
0.00197534534281068 1
0.0423700285236314 1
0.0670507184670164 0
0.0107110213071728 1
-0.0441933936382912 1
-0.0430024194047835 1
-0.0244211672115293 1
-0.0404911714371919 1
-0.0431313892299538 1
-0.0191094246536726 1
-0.0355236848432071 1
0.0635102719073922 1
0.0368422582935259 1
-0.0222475536068622 1
0.0387226180269391 1
-0.00529722482489083 1
-0.070549648569545 1
-0.0275609363282324 1
-0.0546105020986208 1
0.0390334990521205 1
-0.0509503485609694 1
0.00111737537107079 1
-0.0667801116929594 1
-0.0740249719916188 1
0.0444772212741397 1
0.0666317320712059 1
0.0238447531942798 1
-0.0169986329624387 1
-0.0132103547188178 1
0.0162357254351732 1
0.024422207295293 1
-0.0407664451823384 1
0.0186362870328062 1
-0.0216051193032088 1
-0.0498852107697033 1
0.0404417492009174 1
-0.0503069685792172 1
-0.0048821248471321 1
0.0191932825258284 1
-0.0265985061108444 1
-0.00974360964854705 1
-0.0236511630348296 1
-0.0414457984255148 1
0.0086365105739229 1
0.0161822209984032 1
-0.068241892639419 0
0.042561899385881 1
0.00560668134340443 1
-0.025713225408484 1
0.0348527640148455 1
0.00223431180445113 1
0.0164742889005542 1
0.0346366884152305 1
0.0621360158315321 1
-0.0499775133151981 1
0.0375535911611695 1
-0.027902421118197 1
-0.0704265419250737 1
0.00577069795438994 1
-0.0281444644527747 1
0.0453301357091529 1
0.000549991757512492 1
0.0308593803498055 1
0.0507247163775185 1
-0.0136396123141151 1
-0.0361949896959608 1
0.0316263006696902 1
-0.0205622282356872 1
-0.0543807170792628 1
-0.0222670110884064 1
0.0799147363279361 0
-0.0529678549895741 1
0.0574528915531492 1
0.02163455617381 1
0.031940647069954 1
0.017377975164242 1
-0.00341242076993503 1
0.019453034985821 1
0.0356910041195723 1
-0.00834023255708822 1
0.0286414154428256 1
0.0338821268204754 1
-0.0201447010406101 1
0.0353908783642095 1
-0.0158237983777253 1
0.0319288464240633 1
-0.00860437910054191 1
0.0209274924012581 1
0.054426817957947 1
0.0722297737383903 0
0.034845306761332 1
0.0337728755663578 1
0.0522875621398302 1
0.0720913691816412 0
0.0187805657446819 1
-0.0338023487570194 1
-0.0142008957503366 1
0.00456356308449908 1
0.0147586834534059 1
-0.00164708732919498 1
-0.0144161369475692 1
0.0235635189024019 1
-0.00992631406355816 1
-0.0142548029248567 1
-0.0018880737962787 1
-0.00189228294242817 1
0.00574384393655779 1
0.012064033838572 1
-0.0993588179091889 0
0.0806213763467295 0
-0.0163415417005018 1
0.00472939674251047 1
0.0161351997791491 1
0.001705148582746 1
0.00130277880804706 1
-0.00509203807642392 1
-0.0102516422562454 1
-0.0275519386047288 1
-0.017361281507872 1
-0.0113314702754162 1
0.0231015098057313 1
0.0313606168577508 1
-0.0202721802371324 1
-0.00102694648015301 1
-0.0476650151202766 1
-0.0244422592930457 1
0.0426286911122026 1
-0.0488210621188767 1
0.0340440921944385 1
0.0466331507547833 1
-0.0662867824039552 1
-0.0169558404268721 1
0.0539107866410732 1
-0.00329045013188432 1
-0.0147607876210167 1
-0.0416837136093693 1
0.00447839811900247 1
-0.00533527007054807 1
-0.0270993673145815 1
-0.0215578136306369 1
-0.0324751978742121 1
-0.0795125087520925 1
0.0100693688341688 1
0.0600564456386694 1
0.0308017400928986 1
0.000700442591038405 1
-0.0218467490878385 1
-0.0488700934945473 1
-0.0230857396740673 1
0.0348172432105412 1
0.0187179574870823 1
0.0490168113339034 1
-0.0129350619633017 1
-0.00239375809368135 1
-0.0186693157058637 1
0.0327442618797362 1
0.0509496227779143 1
0.00515220626890198 1
0.0017054971291317 1
-0.00298991581818162 1
0.0289270721688984 1
0.0306382291927629 1
0.0276032588188935 1
-0.0585854814711018 1
-0.0111415257141247 1
0.0143143073643569 1
0.00353504994479104 1
-0.0592809913139134 1
-0.0219442028070089 1
0.00887214334110236 1
0.0173964728181648 1
-0.00696254490691618 1
0.0308967861074449 1
-0.0210942974097823 1
-0.0302908753565042 1
0.0380894161732101 1
-0.0442550490293095 1
-0.0254657343540958 1
-0.0313715694337348 1
-0.0106521685987676 1
-0.0055253982197385 1
0.0217948557734386 1
-0.0152901539297846 1
-0.0150582185623549 1
0.0581787637055161 1
0.00585526170200392 1
-0.00864633383934355 1
0.027663595716443 1
-0.0535594483929759 1
-0.0120480631670753 1
-0.0581966616444484 1
0.0881270946730488 0
-0.00714893980711081 1
0.0208400040082013 1
-0.0319064527693054 1
-0.0205419730422601 1
-0.0276159217789294 1
-0.00376989094003157 1
-0.0731585967415025 0
-0.0371581437550233 1
-0.0247600845206552 1
0.0133540052515114 1
0.0292784192428728 1
-0.000521405050676473 1
-0.0174772770563567 1
-0.0189809168150211 1
-0.0281108641016188 1
-0.0543010617825774 1
-0.00379948515220953 1
-0.00356326554176466 1
-0.00404043771210411 1
-0.0174334292191681 1
0.0401393569731492 1
0.0454728429061192 1
0.054734195745381 1
0.0337279831184603 1
-0.0121844591044952 1
-0.0070395406763092 1
0.00442205991422314 1
0.0593144239198748 1
0.0198693775806021 1
-0.0225413309750353 1
0.051569053420784 1
0.083026072620785 0
-0.0158343248546546 1
0.0100805775581101 1
-0.0566012936185078 1
0.025660307927433 1
0.0421387682879619 1
0.0142801349809815 1
-0.0119258982107414 1
-0.0346048431180949 1
-0.001957704211273 1
0.0134462442545825 1
0.0258594881974462 1
-0.0540053178639307 1
0.0426428789818769 1
-0.030090882837398 1
-0.0259880172497218 1
6.95412947650186e-05 1
0.0240422291178421 1
-0.00375421357801904 1
0.0243807145380018 1
-0.0559751411378812 1
0.024604902134783 1
-0.0433141077373169 1
-0.028488045932738 1
0.0332019001659445 1
0.0118948336607801 1
0.00353909543201155 1
-0.0584824141285527 1
0.0131983840917817 1
-0.00655269173641748 1
-0.0166414668608266 1
-0.00592775249493605 1
0.00560183800375193 1
0.0293333766226787 1
0.0282608426609399 1
0.0387051958105304 1
0.0250348518228102 1
0.00194562127421018 1
0.0154422886134894 1
-0.0446738703303256 1
0.0161548859651197 1
0.059106962731633 1
-0.0370162059340579 1
-0.0205436927364359 1
-0.0120965155914143 1
0.0474919183275046 1
0.0522397275673259 1
-0.0589507562579725 1
-0.0356611677336065 1
0.0374071198679214 1
-0.0371186155071989 1
-0.0276410996642522 1
-0.0528625292187859 1
0.00928452601347386 1
0.00679355769100209 1
0.085773067822185 0
-0.0357581006486507 1
-0.0270237292433142 1
-0.0142241024899463 1
-0.0225329474939227 1
-0.0659622232571131 1
0.0356070982412235 1
-0.0539868045982657 1
0.0175189940504417 1
-0.0824622950710922 0
-0.0214205208071523 1
-0.0129891200937873 1
0.0165476208883631 1
0.0331373035871732 1
0.0339837120208204 1
0.00467939988703447 1
0.0458421046208577 1
0.0202621315149364 1
0.0176024757370961 1
0.0174436345743635 1
0.0682582895781129 1
0.0422977304544111 1
0.00218522221699608 1
-0.0730922052857617 0
-0.0748007263381796 0
0.0258864301262288 1
-0.0508330361980465 1
-0.0130502139734813 1
-0.0113595721432103 1
-0.0170285373853309 1
0.0233296580385202 1
0.0541708333353522 1
0.000186566343720124 1
-0.0228403651277404 1
0.0398751883756404 1
0.0881571774689749 1
0.000251064059798637 1
0.030209755838034 1
0.00813293368825226 1
0.00793357034508248 1
0.0250941773812692 1
0.0405019734158464 1
-0.0308757931466237 1
0.0101631064941185 1
-0.0198649352129916 1
0.0212832974422894 1
-0.0119863117061338 1
-0.0304410533248011 1
-0.0305738608008334 1
-0.0179611488966152 1
0.0102265519140535 1
0.0437415999896687 1
0.0327835275767236 1
-0.00622371281452393 1
0.0461461047996412 1
-0.0356550590825122 1
0.00778348507786829 1
-0.029715043085536 1
-0.0177390994583929 1
0.00481120727320217 1
-0.0526482562483124 1
-0.013243950786552 1
0.00411382253098565 1
-0.0108724853476093 1
-0.0629505258422917 1
-0.0142546062305583 1
0.0139507461971703 1
-0.0337275737490382 1
-0.0257561479675938 1
0.0044176517457866 1
0.0292480720656112 1
0.00123470495724973 1
0.0586262900828716 1
0.028482118611429 1
-0.024843114724926 1
0.0378418283228924 1
0.0434069157486217 1
0.028868877156164 1
-0.0170781136675708 1
0.0590400855676098 1
-0.0213791477844138 1
0.0513878509550324 1
-0.00539699185192006 1
-0.0589049198521038 1
-0.0657651710210419 1
0.0245786827437073 1
-0.0487502848289947 1
-0.0503578300133674 1
-0.0188652462042145 1
0.0792089116124911 0
-0.0244882204051445 1
-0.00944429797892225 1
0.0555882945864737 1
-0.0381628808254988 1
-0.0170756929744091 1
0.0290010701707947 1
0.0293173100391799 1
0.027446801995974 1
0.00664442853474314 1
-0.0839168006818122 0
-0.0284719120822961 1
-0.0174922441589519 1
0.0490202180148666 1
0.0640448276540122 1
-0.00911109650761453 1
-0.00139977033967386 1
0.0756952052850827 1
0.000344528708879379 1
-0.0121786082853107 1
0.00279710295656352 1
0.0262798797820682 1
-0.0386136357365276 1
-0.0282131611762583 1
0.0659722397662105 1
0.0296412765412284 1
0.0558124199156532 1
-0.0266694204439338 1
-0.0368920851784319 1
0.00634953029715203 1
-0.00347147403693892 1
-0.0271992336034395 1
-0.0391945427378357 1
-0.0258004520343704 1
-0.0172724684217179 1
-0.013706955902598 1
0.0276855861661849 1
-0.0119882004745963 1
0.027243814427134 1
-0.0519720224280568 1
-0.0675671783919032 1
-0.0329082780789297 1
-0.051025869721378 1
-0.0673467349131188 1
0.0237514684781019 1
0.0033517857651067 1
0.00265676531859273 1
-0.0715650214603144 0
-0.0126792685918703 1
0.057383353066726 1
0.00462933475626613 1
-0.0384876041851423 1
-0.0176585654679415 1
-0.0317135200303614 1
-0.0479438841283366 1
-0.0281282718253405 1
0.0157701770624864 1
-0.0111111058475282 1
0.00475278151151752 1
-0.0353368938149327 1
0.0122213064533956 1
0.0479744593938764 1
0.000547107460856516 1
0.0151059864273462 1
-0.0158268497555001 1
0.0185948625849164 1
0.0816170685372964 0
-0.0342299993096423 1
0.0344102439052633 1
0.0333156321886204 1
-0.0310180664899068 1
0.0138405670357294 1
-0.0202086068545862 1
-0.011741862438253 1
0.0123699624225668 1
-0.078058575327662 0
0.0384992038505695 1
-0.00228391036701879 1
-0.000572848325368492 1
-0.0293430784093381 1
-0.0222183814797262 1
-0.0181060435939582 1
0.0147375139459402 1
-0.0122307917097656 1
0.00821224438280845 1
-0.00570935487526389 1
0.012246263366837 1
0.00678756006813904 1
0.0249907908472644 1
0.00370957229306195 1
0.00507055759068284 1
-0.0193833932359687 1
-0.0358242457892086 1
-0.0219555648480249 1
-0.0312800365599876 1
-0.0146690550706347 1
-0.0310865614783357 1
0.0117098409216875 1
0.00710509731342465 1
-0.0298368773763448 1
-0.00049278736759762 1
-0.0342701450626786 1
0.00763359008552034 1
0.00562534083041909 1
0.0235740403335196 1
0.0347735919119044 1
0.0110563896745875 1
-0.000323808404513192 1
-0.000630157423985761 1
-0.00913884191107383 1
-0.011364239297011 1
-0.0164777296225231 1
-0.00944604558403221 1
-0.0152219198369868 1
-0.0553282927606618 1
-0.0172295458373891 1
0.00700337821766384 1
0.00434047881457568 1
0.0359893575132214 1
-0.00796400138997769 1
-0.0111600850801411 1
0.0216107596289149 1
-0.0267425683511995 1
-0.0317217228793125 1
-0.0727030508504423 0
0.0198117411002699 1
0.00239766037962025 1
-0.0102872798486101 1
0.0555625581855377 1
-0.0167488251083795 1
0.0289928916683635 1
0.06776623628149 1
0.0299120681383315 1
-0.00597170160905706 1
0.0277325437077983 1
0.0482928112194307 1
0.0240312954445734 1
-0.0136775602861193 1
0.0178512810570179 1
0.0334503251072536 1
-0.0412146070665758 1
-0.0123398889955414 1
0.0329077399095461 1
0.0420762633663618 1
0.024322357282952 1
0.0111295126642948 1
0.061621384322225 1
-0.0102991441969925 1
-0.0404793840394286 1
0.0186020036474802 1
-0.00941932200984851 1
0.0794118418923757 0
0.0444817622086286 1
-0.0395157692265061 1
-0.0906531628413256 1
0.000807089088437899 1
0.00170533530240526 1
0.00369413478965816 1
0.0516464817808887 1
-0.0115387319792553 1
-0.0326590498419022 1
-0.0876621044876745 0
-0.0120342785234629 1
-0.0205647865329911 1
0.00021138590380557 1
-0.00555363234230879 1
0.0415813376566233 1
-0.0179878044655978 1
0.0524014499149106 1
0.0585537268774329 1
0.0249714944257599 1
-0.00668475929360682 1
0.0664080092903682 1
-0.0601470257828955 1
-0.0037580690455886 1
0.025082905802513 1
-0.0139504584567429 1
0.0156975568135064 1
0.0210651708216391 1
-0.00401387256054911 1
-0.00566865037782613 1
-0.0359706114617449 1
0.0247020451606985 1
-0.013194893821149 1
-0.0461989517541081 1
-0.0386654141723955 1
0.0116711357333524 1
-0.0613341431129611 1
-0.0125056731038802 1
0.024804634496652 1
-0.0531780548862891 1
-0.00902605931929528 1
-0.0164099517479424 1
-0.0065175165728226 1
-0.049904771668482 1
0.00748509093571219 1
-0.00965116282588596 1
-0.0203405789478476 1
0.0314627544020672 1
-0.0620569576797726 1
0.0150999903822862 1
-0.0164011058588604 1
0.0211926404948728 1
-0.102481130944239 0
0.0287592973027659 1
0.0271731832137145 1
0.00539754928657787 1
0.0157530837049594 1
-0.0376987057614639 1
-0.111634834036904 0
0.0480749541035353 1
-0.00130439596168775 1
0.0059320386149005 1
0.0917399948182912 0
-0.00706446984474308 1
0.0170810232130795 1
0.0185627179198327 1
-0.00799166440998347 1
0.0544369934989734 1
0.0151406324790866 1
0.0384203858436925 1
0.0091538540734779 1
0.00474603561273835 1
0.0594012846613571 1
0.0157905943835607 1
-0.00259433409957102 1
-0.0362923847004279 1
-0.0144838922873345 1
-0.0235062831680647 1
-0.0453123183026012 1
-0.0251892701305661 1
-0.042642385501385 1
0.0296361180886266 1
-0.0312059637674357 1
-0.0801331448777803 0
-0.0288969901557714 1
0.00982557666698423 1
-0.000988726120125074 1
-0.0218485957400966 1
-0.0517760438295636 1
0.000594940818829571 1
0.00952499141280747 1
-0.0262063152676389 1
-0.0354118506866311 1
-0.0438637855988273 1
0.00501757285415175 1
-0.0106843134578969 1
0.00286601893266212 1
0.00734949343833856 1
0.0410520695734965 1
0.0194942698359774 1
0.00398619425984257 1
-0.0362020797365116 1
0.010526879498746 1
-0.0216049099319164 1
0.00839711365685527 1
-0.0591077677644 1
0.0299018994980248 1
-0.0739486642978504 0
0.00412721053645845 1
-0.0188737877159816 1
-0.000418657695609157 1
-0.0130642481610793 1
-0.00356823778920615 1
-0.0274195319751587 1
0.00149671043541689 1
0.0229198305999566 1
0.0166653009323461 1
0.0284080211393646 1
0.0199024560005472 1
-0.0798562114536862 0
0.00558889230819645 1
0.00559009065127623 1
-0.0292220713548669 1
0.0632780683205682 1
-0.0238344883211835 1
-0.0163498656849341 1
-0.00107207597644476 1
0.011188739623984 1
0.0941640714174032 0
0.0337333053834435 1
-0.00460338279567001 1
-0.00082294760279912 1
0.00780036297216415 1
0.0196289420167824 1
0.00901654855381859 1
0.00746238664648148 1
0.0932106831572021 0
-0.0189148740124976 1
-0.0360461838013839 1
0.00613976726680496 1
-0.0170963773002194 1
-0.0172912893310195 1
0.0442557849569347 1
0.00931868717271674 1
-0.0115025704772454 1
-0.0695972731086669 0
0.0156572860243144 1
-0.014030178340495 1
0.0829394004125976 0
0.0149431619664123 1
-0.00814954229235574 1
0.0423166892237744 1
0.0125422291511299 1
-0.0143184354607672 1
-0.0430611302825506 1
-0.00955939143483725 1
0.0421430024873634 1
-0.0243332737188645 1
-0.0371809528778877 1
0.00796056851848917 1
0.0193194101402854 1
0.0112967818043042 1
-0.0030515641223923 1
-0.0618438438622691 1
-0.0106963327256611 1
-0.0173064381667707 1
0.00648696687213212 1
-0.00927751661957781 1
-0.0262553982349169 1
-0.00322765969945582 1
-0.0171477865656227 1
0.0161240369044751 1
0.0237747013725306 1
0.0795127222343609 0
0.0200064967275083 1
-0.0717180949143074 0
0.0432467168147231 1
0.00439110023731499 1
0.0388507044663343 1
0.00402106551048464 1
-0.0318455932324992 1
-0.017938666028343 1
-0.0254554290131373 1
-0.0549350941607836 1
-0.0603634550346317 1
-0.00209042156153617 1
0.0083838236457026 1
-0.0252712249792376 1
0.073291465523476 0
-0.0184182635047908 1
-0.0358371712706478 1
0.0344316120089738 1
-0.0202646108091764 1
-0.014545114397202 1
-0.0272842621604727 1
0.0486729571461846 1
-0.00197476706626573 1
-0.110030886580163 0
0.00286643333536486 1
-0.0370074538581102 1
0.0207349050577683 1
0.00488495799541855 1
0.0401699999631009 1
-0.0539603562596054 1
0.0117995705184623 1
0.0138303713457255 1
-0.0217988252985353 1
0.0409449103225129 1
0.028187267630242 1
0.00322093054554913 1
-0.00332267879373498 1
-0.0121874593398192 1
0.074098227485648 1
-0.0519723312033226 1
0.0253268245787923 1
-0.00922517832942306 1
0.0151359395144396 1
-0.0180157041925321 1
-0.00547335879962482 1
0.0111927005619325 1
0.0697662789282043 1
-0.017755513755774 1
-0.0204367106626214 1
-0.00415567597217236 1
-0.0363505053754434 1
-0.00576102904663733 1
-0.0797802219340859 0
0.0632271678802211 1
-0.00594316417788608 1
0.00633522745889181 1
0.0343309883472204 1
-0.050118919040909 1
0.0110416843778009 1
0.0541971255075307 1
0.0202814208391899 1
-0.00322103265237556 1
-0.0124875107074756 1
-0.0254352273361739 1
-0.027762641501912 1
-0.0253022706885112 1
-0.00570832365585364 1
0.0304073659128146 1
-0.00974830659558833 1
0.0857442542207086 0
-0.00930514217860239 1
0.0205275070185441 1
-0.0136633320500772 1
-0.0391540381209197 1
0.00633206257511724 1
-0.00610420774689391 1
-0.0132992426791547 1
-0.0193797441520436 1
-0.0757824173481075 0
0.066427503487761 1
0.026028220548625 1
-0.0405711801290269 1
0.00356350252241876 1
0.025029674712096 1
0.0534438997341365 1
-0.00394148996235362 1
0.0666344452460709 0
-0.0131443968060004 1
0.070049537404034 1
-0.0237501949572005 1
0.0560447471861378 1
-0.00852122154302177 1
0.0118131559900261 1
0.0367899299251064 1
-0.050521362444482 1
-0.0915027939758448 0
-0.0165851854931081 1
0.000362968741538594 1
-0.0653119167815601 1
0.00308021765874514 1
-0.0349419778365827 1
0.0659867958322847 1
0.0224279665711626 1
0.00272263087651901 1
0.026446474718447 1
-0.0723027022539169 1
-0.0399084181083538 1
-0.0205754693210939 1
-0.0859049907208326 0
0.00841397323148511 1
-0.0203336705147439 1
0.0422324376923926 1
-0.0595637091207235 1
-0.00255250537402333 1
-0.0329474435375097 1
-0.108991210876102 0
0.0225376717371218 1
-0.0714427206404789 1
0.0224364836305918 1
-0.0288008221246455 1
-0.0628104005111256 1
0.0415369601544278 1
-0.0212421071948455 1
-0.0439176140981407 1
0.040872530065587 1
-0.0268527489937877 1
-0.0749247015085777 0
0.0472870434720415 1
-0.0042868606444944 1
-0.0187327955696798 1
0.0448425330595784 1
0.0423948551351731 1
0.0242760726369739 1
-0.0357803891825051 1
0.0601908476390018 1
-0.0693179230676037 1
-0.0305544683383215 1
0.0287698857109835 1
0.0536336813504717 1
0.0326585830846915 1
-0.0214413513640142 1
-0.0489965244477818 1
0.0481727752244547 1
-0.0350861126294695 1
-0.00398815719305831 1
0.0151591048049538 1
-0.0144278880838239 1
0.0111729691879979 1
0.00458614571888297 1
-0.029597411269927 1
-0.0112176155114733 1
-0.0166724641945026 1
-0.015205670481825 1
0.0067975994742219 1
0.00930263752567088 1
-0.05817521657086 1
0.00317596188778975 1
-0.0260658107115764 1
-0.0682884965775846 1
-0.0326737495747425 1
0.0429030170923199 1
0.0136782900480016 1
0.0443396792011886 1
0.0283712335750442 1
-0.0269016706527242 1
0.0219535509710068 1
-0.0421448510578341 1
-0.00682907527851318 1
0.0447032583141555 1
-0.00541955606373304 1
-0.0341537174370822 1
-0.0703135520024117 1
-0.0354112723136621 1
0.0400382328228463 1
0.0519913088700066 1
0.0412900060834835 1
-0.0425653223344051 1
-0.0551644350329131 1
-0.0646476312529679 1
0.0441428183677235 1
-0.0400759215051532 1
0.00424184157127079 1
-0.0433672076970796 1
0.0360646119076514 1
-0.00340867792670103 1
0.0331087770463046 1
-0.0163923233495748 1
0.0299163359517672 1
-0.0568225969155303 1
0.0156951160603772 1
-0.0373328642387075 1
-0.0157864320727437 1
-0.00403570325479763 1
-0.0309268070357979 1
0.00723441812266719 1
0.0529329694106679 1
-0.0197373275118544 1
0.0194381661618057 1
0.0276671378573562 1
0.00610617776235139 1
0.0514187453115144 1
0.0576400291366841 1
-0.0413706447750351 1
-0.00635194323067496 1
-0.0478738982290747 1
-0.0176924008956769 1
0.0290984216832746 1
-0.0249743643325974 1
-0.0248579161153559 1
-0.0221139518159901 1
-0.0108607369861786 1
0.0326863658379152 1
-0.0169446506341303 1
-0.0383435064458263 1
-0.0282928683059234 1
0.00139024553215595 1
0.0398603180160953 1
0.0024793072649009 1
0.0454766207872602 1
-0.0248656333572769 1
0.0185476774748141 1
0.00342031302582332 1
0.0331779775050723 1
0.0486770642812265 1
0.0126725112854783 1
0.0122905805710256 1
-0.00122875124430601 1
-0.00168533561888003 1
-0.0149815441202182 1
0.026029502460257 1
0.00509292708207473 1
0.0713039660279807 0
-0.0238676273649595 1
-0.0117890684979883 1
0.000949945921467112 1
0.056009695712633 1
0.00884112721020684 1
0.0438527615500494 1
-0.0414732531869013 1
0.0197589158552068 1
-0.0179536834407519 1
-0.0382526340546997 1
0.0266823713584255 1
-0.0327261511703867 1
-0.017615872302585 1
0.0612226088283164 1
-0.0222550433143402 1
-0.0115105606688905 1
-0.00196909571462309 1
0.0296586849287091 1
0.0473632398522145 1
-0.043748392687369 1
0.0455340998657771 1
0.0825428675602583 0
-0.0110608761076324 1
-0.0331224902908091 1
-0.0439174573546737 1
-0.0146571146963384 1
0.0126844248251613 1
0.0696642875351389 1
-0.0192143871722654 1
-0.0327155694879083 1
0.00559956943754819 1
-0.0421154519082915 1
-0.00885446157205085 1
-0.0291090453117224 1
0.0132818856838956 1
-0.0355641694178713 1
0.0522500430159593 1
0.0888454637988124 0
0.0405453369875926 1
6.65335083297608e-06 1
0.0451733552902225 1
-0.0100091410963995 1
-0.0173935427623503 1
0.0693511631934734 1
-0.0163838723103173 1
-0.0436675394973237 1
0.0106235505642127 1
-0.0738885442772307 1
-0.0582218078247639 1
-0.030139397565238 1
0.0372257536071275 1
-0.0149163551670477 1
0.0142432154773261 1
-0.0478656197743696 1
-0.0714645659330092 0
-0.0511718000403996 1
-0.0314992854784703 1
0.00305888252281981 1
0.0733118524878351 1
-0.00292850126713956 1
-0.0317122815886155 1
-0.0176941730919441 1
0.0460768252473111 1
0.0142101113505417 1
0.0178701874383469 1
-0.0296620975253481 1
-0.0557683336210214 1
-0.0655183319332929 1
0.000559445634792121 1
0.0042125757673522 1
0.0400227193554149 1
0.0356644532725688 1
0.0412914210902946 1
0.0337445673703426 1
-0.000585830524806729 1
0.0245368611317601 1
0.0196910523460873 1
0.0179208434841354 1
0.0429579027719297 1
0.0109231579370666 1
-0.0262143391270708 1
-0.0455096871130525 1
-0.0459541171059193 1
0.0581414187417054 1
-0.0224792980868107 1
-0.0305797885333149 1
0.00213953490159632 1
0.017873198481426 1
0.0129867695334805 1
0.00770708002500236 1
0.0611585789378487 1
-0.000491357699252904 1
-0.0510983441531093 1
0.0401755032596168 1
0.0217502835255248 1
0.00688751030447346 1
-0.0292994217992953 1
0.0693942309106819 1
0.055598520281256 1
-0.0357173564376101 1
-0.0336152293707752 1
0.033321319686277 1
-0.0271395629081204 1
-0.0211839968472959 1
-0.0174624880790698 1
0.0105073467013856 1
-0.00423334423473572 1
-0.00536239191799378 1
-0.0144370325040008 1
0.00457987167886662 1
-0.0394689572502012 1
0.0272779914010683 1
-0.0281399012206573 1
0.0343837228474665 1
0.0251613629099211 1
0.0396524954473043 1
-0.0251433649014096 1
0.0252272319024192 1
-0.0119150609695131 1
0.0318775362663577 1
-0.035261198118315 1
0.0332889021271828 1
0.0742739335216204 1
-0.000515038254335621 1
0.0547648608446394 1
-0.0546569311878877 1
-0.0679512900762877 1
0.0254706936899795 1
0.0749053535233949 0
-0.0512695935898182 1
0.0199416970122542 1
-0.0168578662446539 1
0.0677277936469929 0
-0.0111210542302776 1
-0.0282428366417841 1
-0.01893834707026 1
0.0405920519673437 1
-0.00418863364927822 1
-0.0652429496610297 1
0.0219397994355162 1
-0.0767825184451476 0
-0.0856919420904617 0
0.0388477322391427 1
0.0773027228266741 1
0.0408466460799394 1
0.016796646276903 1
-0.0229254053029213 1
0.0646928702161584 1
0.0289012328426684 1
0.0311007150486842 1
0.0215524537330489 1
-0.00165752158779214 1
0.0323740744357973 1
0.0308605637032144 1
0.00725785288997887 1
0.0626179407850516 1
-0.0143948635997769 1
0.0656597682691477 1
-0.0111694258458347 1
0.0339693199971076 1
-0.0216926962612065 1
-0.0270028254123224 1
0.0280563632010374 1
0.0648099709628277 1
-0.0689072705878347 0
-0.0515284828600277 1
0.00683959690376574 1
-0.00655096415435347 1
-0.0319574141858716 1
0.00449200612555209 1
-0.00762545894868714 1
-0.014573563108599 1
0.00617762153252784 1
-0.002242835676504 1
0.030998505626866 1
-0.0312181717969848 1
-0.0260170680832789 1
-0.00931370183861689 1
-0.0626017955021513 1
0.037359241902308 1
0.0390390012975411 1
-0.00648261401429256 1
0.020352061153167 1
0.0214577273551381 1
-0.00295105958757997 1
-0.0193836539883701 1
-0.0138574928802367 1
0.0617370060438524 1
-0.0503142440883457 1
-0.0397582781840286 1
0.00730993438894755 1
-0.00572038972503228 1
-0.00448998536035305 1
-0.017753463028871 1
-0.0359902483330157 1
0.000783402779805946 1
0.0508187577486768 1
-0.0358931491251621 1
0.0128257904217581 1
-0.0842150108429399 1
-0.0366567963863193 1
0.0062286001743354 1
-0.0210691991667559 1
0.0114091815747491 1
-0.0121063520630558 1
-0.0407286294166293 1
-0.00305816893725729 1
-0.00871386766710474 1
0.010438606446495 1
0.0544791295744799 1
0.0115611755859462 1
0.0471036781576363 1
0.0591971678734996 1
-0.0615192346673848 1
0.0328571837845806 1
0.0228312701695358 1
-0.0315936246483392 1
0.0507453117025241 1
0.0346178668840003 1
0.0344471214050554 1
-0.00726161596620871 1
-0.0127014346063731 1
0.0212164183996933 1
-0.0457595562979516 1
-0.0304444379484369 1
0.0241124214237933 1
0.0483781772911844 1
-0.0014360757650858 1
0.0113462083660394 1
-0.024297338437515 1
0.0327032955546081 1
0.0580766027340874 1
-0.0230037643827813 1
-0.0232223792626239 1
0.011395410749065 1
0.00230460812187819 1
-0.017833416472515 1
0.00588051232922246 1
-0.0149425342998964 1
-0.0230715489288837 1
0.00928467483573459 1
0.0349684414653006 1
-0.00561435276887628 1
-0.0277277167718453 1
0.0152019805772565 1
0.0725487880367685 0
0.000801587767481801 1
-0.0692603425848004 1
0.0246307608216406 1
0.0618466994821554 1
-0.0105271135480907 1
-0.0451006411851081 1
-0.0603263017552683 1
0.0303977006713641 1
0.00762249709550704 1
-0.00793438918196916 1
-0.0244853432651133 1
0.0152349936870677 1
-0.00531965571666146 1
0.000523536706815415 1
-0.0397374775751596 1
-0.0354828932729462 1
0.0465931703149354 1
0.0110799253449048 1
-0.0146634196475758 1
-0.0554061802216752 1
0.0107382268198118 1
0.068301979150978 1
0.0182938332890866 1
0.00150487290578936 1
0.00750126788039438 1
-0.0403719494248549 1
-0.0647966177548131 1
0.0137832628700468 1
-0.0259596851171422 1
0.0154952455878902 1
0.0112294562840941 1
0.0199281600720472 1
0.0633752849681441 1
-0.00693689800951918 1
-0.0370437121393193 1
0.0153895299259268 1
-0.00397787860649394 1
0.0435835062494625 1
-0.0167254150470828 1
-0.0611597454133042 1
0.00688960673582116 1
-0.0459714128920527 1
0.00382195257718816 1
0.0312795924834763 1
-0.0105603356391036 1
-0.0091703345847274 1
-0.0392850600964969 1
0.00392133743771624 1
0.00401557357608224 1
-0.00015667168462974 1
0.00525912495592049 1
0.0128697213824799 1
-0.0438733419724192 1
0.0259776646641788 1
-0.056889163817863 1
-0.0868968567110751 0
-0.0165346249712093 1
0.0556613173956194 1
-0.011887888325267 1
-0.00187970049970222 1
-0.0268615291496028 1
0.0038709928664409 1
-0.0329915448729261 1
-0.0665439500768423 1
-0.0283266895179977 1
0.030405870812878 1
0.021911653254905 1
0.0426266423742596 1
-0.026115861726254 1
0.0379125134322905 1
-0.0365896905276868 1
-0.00638106811861343 1
-0.0297195387533982 1
-0.015111337733936 1
0.0087987772174357 1
-0.0219923232340113 1
0.082250955643566 0
0.0275586552621786 1
-0.0209566044586177 1
0.0374609393805825 1
0.0038546402797195 1
-0.0309721097162216 1
0.0428211030395601 1
-0.0364342671085459 1
0.0480815479939227 1
0.0606487946882414 1
0.0577180717339825 1
-0.0088286863371765 1
0.0180853224875722 1
0.011064793719395 1
-0.0125116509825684 1
-0.0129073438995045 1
0.00821345987539869 1
-0.0620903543942316 1
0.0051685584124242 1
-0.0457235945696597 1
-0.0125715657753381 1
-0.0297737233001169 1
0.0412252427951487 1
0.00943741039788589 1
0.0312692211038489 1
-0.0188395002263816 1
0.0332355521854847 1
0.016773548435107 1
0.011890778981459 1
0.0439009814308897 1
0.00920817626114082 1
0.0134835118474894 1
-0.00552177791953032 1
-0.0167344683580074 1
-0.0396109432506299 1
0.0346169517870286 1
-0.0163448251347444 1
0.0216211826267882 1
-0.0121351071161119 1
-0.0476362318118435 1
0.0181745873892644 1
0.0283764947525027 1
0.00245093322751084 1
0.0375451956746555 1
0.0223054565647119 1
-0.055778162346926 1
0.0194192447951941 1
-0.00966589418917796 1
0.0598323346472931 1
-0.0218515688984602 1
0.0552301203068735 1
-0.00420205907130967 1
0.0174197550899701 1
-0.0216981376672656 1
0.0687799087617811 1
-0.00180605912590457 1
-0.052177888639188 1
0.00991081173587503 1
0.0294530640303672 1
-0.0725276287539739 1
-0.00129950993418025 1
-0.0696770309111349 0
-2.82028873978615e-07 1
0.0146300182794056 1
0.00920030741489204 1
0.014208707001362 1
-0.000831195065187234 1
-0.00448552705203261 1
-0.0874113391439481 0
-0.0556343561602984 1
-0.0114958053044383 1
0.0110296722485954 1
-0.0203339615982346 1
-0.0179035352852329 1
-0.0273421883772049 1
-0.0849277386770094 0
0.00442677278720965 1
-0.0307139563503583 1
-0.0509764173000801 1
-0.0244150696634163 1
0.0139731602935309 1
0.0563669273546401 1
-0.00975245273313413 1
-0.00738257702328145 1
0.00514125882817432 1
0.0632794704860364 1
0.00658519172603777 1
0.0220720114523972 1
0.00123555981388494 1
-0.0351337596325148 1
0.0419301842498097 1
-0.0259937531722996 1
0.0178642052349419 1
-0.0600945164376993 1
-0.00186796536360553 1
-0.0444921979817796 1
-0.0434515971476158 1
-0.0774678028573771 1
-0.059704413656717 1
0.0316993459469169 1
-0.00875083742389275 1
0.00624656061788092 1
-0.0151859572303772 1
-0.0338026526153788 1
-0.0133808992858066 1
-0.0515873371957607 1
-0.0268627376516238 1
0.0118284993984945 1
0.0526850561590935 1
0.037405598880567 1
-0.0469820414936649 1
0.0238943893978152 1
-0.0626753230435817 1
0.0138759139000092 1
0.033683028439099 1
-0.0347941178113646 1
-0.0286654525150495 1
0.0208494203079475 1
-0.00155928268032642 1
-0.0260031812516618 1
-0.00992137699242699 1
0.00590867524788267 1
0.0410128235198401 1
-0.015225758673396 1
0.0486965693159434 1
-0.0143575272028345 1
-0.0157979675079619 1
0.0069461284439099 1
0.0323593237159249 1
0.0372003939274664 1
0.0373557475960417 1
0.0324669659430609 1
-0.00239363328176936 1
-0.0185472153863666 1
-0.057499801135244 1
0.0417273368311259 1
0.013928769519646 1
-0.0317034271675531 1
-0.0347896956123697 1
-0.0038619621718348 1
-0.0437711644517813 1
0.00903680527623464 1
-0.0348109771080048 1
0.0537464100004592 1
0.00243380792349408 1
0.00596364360563246 1
0.0401281592521042 1
0.0522242854191515 1
-0.046243693616629 1
-0.00984363520133071 1
0.0330621828643383 1
-0.0648300597202469 1
0.0398859183378586 1
0.0433385382180554 1
-0.0308985631662303 1
0.00364135073905352 1
0.0568372799974595 1
0.0491591944607678 1
0.0310574004980361 1
0.00585488951677748 1
-0.0620977508338615 1
-0.00391714326041227 1
-0.0212857625673484 1
-0.0101947995235194 1
0.0145877972696067 1
-0.000567624258793495 1
0.0520659669913769 1
-0.00759046612620302 1
0.0358023085341216 1
0.00706796941063302 1
0.0261578763801769 1
0.038925305490781 1
0.0154390970171052 1
-0.00738640262101965 1
-0.0137662744549707 1
-0.0145951503531132 1
-0.00343926854323503 1
0.0150619471996251 1
-0.07337265944814 1
0.046941061710814 1
-0.000147405689733808 1
-0.0137694140590856 1
-0.00466920110078382 1
-0.0306008906329203 1
-0.0152927336200245 1
0.00718557788587844 1
0.0319711097309916 1
-0.0185287864467426 1
0.0114888267517389 1
-0.0201182976434424 1
-0.0366753590480029 1
-0.0188651233275409 1
0.0416941168142072 1
0.0342067245602972 1
-0.0285153610761319 1
0.0553300201660734 1
0.0500276061782374 1
-0.0418057871870855 1
-0.0530618078364031 1
-0.0282831590917088 1
0.0243048926899849 1
0.0108632687813934 1
0.0846963774727193 1
-0.0781503395250605 0
0.00654956578322847 1
-0.0293906510474458 1
-0.00817179158687288 1
0.065684065183198 1
0.0777703879041121 0
0.00133605695549656 1
-0.0196962782014074 1
-0.0259020478622055 1
-0.0435346640344925 1
-0.0241868421761804 1
0.0202502557759389 1
-0.00931571739476565 1
-0.0459815837423798 1
0.0221106672613448 1
-0.0389455030113035 1
0.0694603891139685 0
-0.0285407306325558 1
-0.00775205847289682 1
-0.0467232501604871 1
0.0611869373700747 1
0.0806321499588943 0
0.0362921489114766 1
0.0191654760106504 1
-0.00297850286626634 1
0.0782010206359637 0
0.0490897596889691 1
0.01490404990515 1
-0.00600239666729505 1
-0.0241864288036369 1
0.000910149464479582 1
-0.0690223625386665 1
-0.00243131799614644 1
-0.0106303234367805 1
0.0239728852667178 1
-0.0746884516332295 0
0.0428790384844934 1
-0.037206099240499 1
-0.0555764328769265 1
0.0368919002296092 1
-0.0921109673535931 0
0.0730513885950211 0
0.0168481366238933 1
-0.041281250032137 1
-0.0154520255539326 1
0.0713215293340655 1
0.0175658426946834 1
0.0641279218133864 1
-0.00165964918511695 1
0.0020292021169429 1
-0.00776047087922861 1
0.0477152121794875 1
-0.0326412040014642 1
-0.043344887394156 1
-0.00489566956471126 1
-0.0450582429724578 1
-0.00479005915744819 1
-0.0140452558618119 1
-0.0136461012337428 1
-0.050515869239276 1
-0.00901162789113738 1
0.036981315196396 1
-0.0175799725528383 1
-0.0168496648405586 1
-0.0232725403007064 1
0.0024970691483714 1
0.0267758463771095 1
0.0832427275066902 0
-0.0160909945771717 1
0.0283673734629324 1
-0.0840750355779529 0
0.00247602178558943 1
-0.0141698604718313 1
-0.0473311181067212 1
0.0144905056826164 1
-0.0120855616269894 1
0.0578048302368127 1
0.0010838812884969 1
0.00784063729904648 1
0.00877746101048268 1
0.0269076045814346 1
-0.00127506574484353 1
-0.0602227966273443 1
0.0400494582582375 1
-0.0134842939435409 1
-0.0218128957016469 1
0.032331525543057 1
-0.0660053251516697 1
-0.0431292239669262 1
0.019974852557151 1
0.0353108643370602 1
-0.0346581172820221 1
0.0146527475880313 1
-0.113486523956958 0
-0.00537244878455596 1
0.0278684577560641 1
-0.000825391171857402 1
0.00633518505125703 1
0.0253731029666806 1
0.0156334903338106 1
-0.0626857384511675 1
-0.0158596100840626 1
-0.0230470190079502 1
-0.0367272622958984 1
0.0202138379506238 1
0.0300255197806087 1
-0.0297565879307881 1
-0.00485372945723329 1
0.0289869941261537 1
0.056685478169402 1
-0.0170402035415905 1
-0.0155584277001147 1
-0.0300879560208582 1
-0.0327767680162841 1
0.0149327788934348 1
0.0249036195417324 1
0.0231718651658453 1
-0.0102868906889568 1
0.0350284807871469 1
0.0245862492597943 1
0.01253603486298 1
0.0237793169075609 1
0.063440194867351 1
0.0273643337574744 1
0.047329705487286 1
-0.0144535694814922 1
-0.00262724489299537 1
-0.004800198322978 1
-0.0600976012277616 1
-0.011721894519606 1
-0.0600150995518483 1
-0.0333997892544583 1
0.0183642562710773 1
0.0204843023273426 1
0.042690387279149 1
0.0245349251220955 1
0.0174677238748131 1
-0.0292077127442083 1
-0.0201647429540005 1
0.0481991501984975 1
-0.0876360386305484 0
-0.011113556416391 1
0.0272512708940177 1
0.0298420019731752 1
0.0185968616937557 1
-0.0248832903059924 1
0.0123423049719498 1
-0.0181381716535222 1
0.0046965944940152 1
-0.0439873283866085 1
-0.0170028767675481 1
-0.00276009544577503 1
-0.0952163913078085 0
-0.0440801681312793 1
0.0141033669479829 1
0.0367916437770689 1
0.0137113190205 1
0.00902223182396763 1
-0.0411255929419564 1
0.048180920076416 1
-0.0529885070920754 1
0.0181982376356882 1
-0.0192939808047786 1
-0.0842181136842804 0
-0.0195426524605775 1
-0.0684393827938394 1
0.022483441622979 1
-0.0381001520543577 1
0.0316732193947934 1
0.00510382828641793 1
0.000407808598695644 1
0.0101202014607302 1
0.0196590082210806 1
-0.0419368006260804 1
0.0191552988648069 1
0.00203635727806225 1
0.0322340270874391 1
0.0294471802957346 1
0.0514020244844091 1
0.0130173544971297 1
0.0402752030710269 1
-0.0033402824785403 1
-0.0230214314451206 1
-0.0137119752225263 1
0.0189209917426059 1
0.0457917557409586 1
0.0163623197854674 1
0.0479228495550672 1
0.0215306901209081 1
0.0250783081437953 1
-0.0314526522981303 1
-0.0168828141144178 1
0.0376816088647215 1
-0.0116347282135194 1
-0.0685841062031933 1
0.0488688723814061 1
-0.0154007138792872 1
0.0103207720804429 1
-0.0297449158657806 1
-0.0241862648791871 1
0.0216065917780487 1
0.0215921117183677 1
-0.0554705303709923 1
-0.0386916221948722 1
0.0591490330786756 1
-0.00263634483755463 1
0.0392819119996523 1
0.0106302737206837 1
0.0205903420465634 1
-0.00557700122419786 1
0.0240039062491888 1
-0.00381926418441674 1
-0.0446039975999924 1
-0.0557720429713317 1
0.00705047728576807 1
0.0318240423279488 1
-0.0786661367460437 0
-0.016704465654963 1
-0.0430012353610806 1
-0.00433249728128477 1
-0.0299322513348497 1
0.0301916936103847 1
0.0603159030094164 1
-0.0227632836861873 1
-0.00881414611150579 1
0.032359163044267 1
0.0170201683510809 1
-0.0118206074365738 1
0.0162455436975442 1
0.0199934743696358 1
0.0315311691128101 1
-0.0201859031613725 1
-0.00440086258165092 1
-0.0194691382604386 1
0.0011962383073128 1
0.115628924790191 0
0.0307801380902668 1
0.0156018186025582 1
-0.0441293933396958 1
-0.0210323637743039 1
0.0448081020887599 1
0.0582102921504392 1
-0.0154498820171881 1
-0.0205838505238616 1
0.00526691483659475 1
-0.0402636528494117 1
-0.0494905283008839 1
0.0475251332014183 1
0.0245887615774086 1
0.0356393306311367 1
-0.0164145832212007 1
0.0213603358351629 1
-0.0294203424929065 1
-0.00711108628818477 1
0.0388977405082201 1
-0.00432629457576856 1
0.0319699935987739 1
0.0207864155848294 1
-0.0788855361543388 0
-0.00587950570732652 1
-0.016847010612093 1
-0.0342349380982505 1
0.0579842436599816 1
0.0298536762328792 1
-0.0465662357015319 1
-0.102731001418139 0
0.0167115214587804 1
0.0501038843645782 1
0.00651579316463827 1
-0.0182544954589946 1
-0.0139585392667412 1
0.0154649423585478 1
0.0428872024949219 1
0.0173155465125081 1
0.0472367470251431 1
-0.0191623612733785 1
0.00157470082407513 1
-0.0572988692064427 1
-0.00567179359718087 1
0.0294494581134785 1
-0.0346801213644314 1
-0.0098006411435681 1
-0.0505514547309578 1
0.0692911493058146 1
-0.0390025309796326 1
-0.0127504927605448 1
0.0401263431239629 1
0.0388944476129998 1
0.0522909726273303 1
-0.0311663597659595 1
0.0441611805205502 1
-0.0349745931823921 1
0.00843961623729057 1
0.0176501667712139 1
0.0641506637819298 1
-0.00739814044470243 1
0.00661600537377796 1
0.0197803447131107 1
-0.0109837154472014 1
0.0419086698287142 1
-0.0511996354419715 1
-0.00927152387014725 1
0.0173116412055458 1
0.0927688481129776 0
-0.0444068083584502 1
-0.0240901484362124 1
-0.0261649634213143 1
-0.0502924162691327 1
0.0117439115984549 1
0.0048652132476277 1
0.00555522495129892 1
-0.0458697929786056 1
0.00423694792945308 1
0.0402724847158926 1
-0.00230918426757794 1
0.026774257942237 1
0.0641422274267745 1
0.0167573596734171 1
0.0406281088067322 1
0.0350326618205414 1
-0.0608458968530896 1
-0.0468660454524763 1
0.0362951239842971 1
-0.0448982386792266 1
0.00561006941738103 1
0.0151439326911463 1
-0.0425642816810003 1
-0.015379138023777 1
-0.0214012393577332 1
-0.0198199570529558 1
-0.0318296455076626 1
0.0135552078501934 1
0.061364320665952 1
0.0308693959170726 1
-0.0426656943963756 1
0.0260674386706534 1
0.0210926276854785 1
0.0835260671506304 0
-0.020272132785203 1
0.0147140908932953 1
-0.0967459513541475 0
-0.0551279513555694 1
-0.0673551679044788 1
0.0309729268108754 1
-0.0822209121377189 1
0.021021727664892 1
0.00274992384445108 1
-0.0355435466097409 1
0.00405906494867926 1
0.0174577343945573 1
0.00195695955515159 1
0.00985629204061955 1
0.0296340465553299 1
0.0128179492187145 1
-0.0126440814897225 1
-0.0536959728433747 1
0.0482377561607887 1
0.0151179870045991 1
-0.0257138108011612 1
0.0755658832780756 1
-0.0877282593001709 0
-0.00217881862556006 1
0.00470301168169664 1
0.0277460801577704 1
-0.00717191934724607 1
-0.0124247937468083 1
0.0290652175691234 1
-0.0226026411870368 1
0.0345892765842681 1
0.0431446806706308 1
-0.0542943461627258 1
-0.0131286286519511 1
0.00338566357415022 1
-0.0498948633988026 1
0.0727164148372549 0
-0.0192580075082698 1
-0.0449112733181634 1
0.0185131891933233 1
-0.02227652247588 1
0.0148213199437487 1
-0.095514273348121 0
-0.00574241080337001 1
0.0228217700955306 1
0.0582846558481808 1
0.0201618316176632 1
0.0388147548060041 1
0.0340341549528086 1
0.0146512017840312 1
-0.0117317435674373 1
-0.100735471288401 0
-0.021450645777619 1
-0.0476075265336582 1
-0.0173584532630897 1
0.0299512054910254 1
0.0318376879415971 1
-0.0516407226703736 1
-0.0549545978716065 1
-0.0263417270913794 1
-0.0325791295208041 1
-0.00893645720978891 1
-0.0800028225625403 0
-0.0116383171072663 1
-0.0224086890886993 1
0.00155716290491418 1
0.0201044501081996 1
-0.05009584854076 1
-0.00972124839997997 1
-0.00410251244905749 1
-0.0558819821649228 1
-0.0359266543355099 1
-0.0429187698535182 1
-0.00136819671235184 1
-0.0543710378792928 1
-0.0253434754376647 1
-0.0245097914712247 1
0.0356217415970185 1
0.00973595565320339 1
-0.0210760013589788 1
-0.00386577472886648 1
-0.0364983752724244 1
0.0660548825532358 1
0.0210873169571454 1
0.0284160465671432 1
0.0224796153850256 1
0.0333459278488955 1
0.00544336491810322 1
-0.0416889567797089 1
-0.0447493092794822 1
0.027722837583349 1
0.0192192272044739 1
0.0811469512170064 0
0.06233446704178 1
0.02826640984101 1
0.0282540677822937 1
0.0405894021200445 1
0.0731120075085634 0
-0.0697485875835161 0
0.0284506809933249 1
-0.0657348878703481 1
-0.0075925037263805 1
0.00148149473011336 1
0.086722166477589 0
0.00407216058276706 1
-0.0236592279980655 1
0.0346184277529421 1
0.00113492282039484 1
0.0295303850826771 1
-0.0141145562049333 1
0.0163468674824389 1
0.0340917750932547 1
-0.0283390130892458 1
-0.0301536031373255 1
-0.0258476328119271 1
0.0263317212856431 1
0.00349172132422856 1
0.0587574219101542 1
-0.0123380417020618 1
0.0179678172143279 1
0.0281947240182978 1
-0.0242601356391884 1
-0.0152807787135466 1
0.00324164875290269 1
-0.028709217757989 1
0.0318550719350693 1
0.0311716327256553 1
-0.0489096593258515 1
-0.00542440207250098 1
0.0220007419161767 1
0.0127039033284653 1
0.0547238803559942 1
-0.0332532390065671 1
-0.061784358806547 1
-0.0114958260503944 1
-0.0175808339942033 1
-0.0246842116123922 1
-0.0593861626200413 1
0.0469593792834934 1
-0.0133838702554533 1
0.0626427373564631 1
-0.0534031637943651 1
0.0261196518749658 1
-0.0411482946164685 1
-0.021741385266615 1
0.0235436327394446 1
0.0694112549331632 1
0.0173890787993753 1
0.0725132922405764 0
0.0528165742109186 1
0.0132809232521188 1
0.0224693706705944 1
-0.0777751025212107 0
0.0462279190972379 1
0.0618339245325949 1
0.0465795792117033 1
0.0929754757199574 0
-0.0244674895394536 1
0.00120022176254941 1
-0.00326332269159029 1
-0.0345154777511867 1
-0.00931887273753614 1
-0.0141922109573288 1
-0.0282339877649464 1
0.0259345425947297 1
-0.020284202737339 1
-0.0119072238636371 1
-0.0920388756026138 0
0.0914777540180683 0
0.0489704195420225 1
-0.0110926837146526 1
0.0685133417310326 0
-0.0782619282514294 0
-0.000617834867501844 1
-0.0391306161434029 1
0.0151148602026379 1
0.0159248001630471 1
0.00227437813614853 1
0.0107002167160673 1
-0.012774551170648 1
-0.00413896253351372 1
0.00927257575813671 1
-0.0263433340927303 1
-0.0418770257170004 1
-0.0174089850574125 1
-0.050132210690486 1
0.0512061625815876 1
0.00979839190487903 1
0.0611716915361792 1
0.0442395601749841 1
-0.0376852819593994 1
0.0234036714064438 1
0.0213461979827291 1
0.00437236997908749 1
0.0404777067989877 1
0.0610535667189766 1
0.0287171934286486 1
0.00630470776028964 1
-0.0121979176993293 1
0.0485223166603306 1
-0.0234184789694116 1
0.0505010836789926 1
-0.0751338170540042 1
0.00730371994243322 1
-0.0952347205416987 0
0.00711018854265829 1
0.0850000655764283 0
0.0291059114037261 1
-0.00982211241806976 1
-0.0214234307865637 1
0.0183266846426302 1
-0.032012148872217 1
-0.00542557502210845 1
-0.0796560287742428 0
-0.0744700193823008 0
-0.032537841652939 1
0.0026124165952202 1
0.0295234953154193 1
0.0188132942730325 1
-0.0551312224993284 1
0.025299747966315 1
-0.0144796144579419 1
0.00786542176124324 1
-0.0241304558859229 1
0.0405691779486336 1
0.0311716460417285 1
0.0129284633435231 1
-0.0978828725103346 0
-0.021090700922915 1
-0.0626808245198578 1
0.0171465923865862 1
0.00300704756552169 1
0.0358302384169305 1
-0.0364755838820913 1
0.0306499338539265 1
-0.0268781154418962 1
0.00189014487529115 1
0.0117465930346315 1
-0.051931834130905 1
-0.0548889908756818 1
0.0815956954798331 0
-0.026345671969992 1
-0.0301134182411056 1
-0.0182083323415262 1
-0.00488676858052433 1
-0.0482043847924579 1
0.00852419067026192 1
-0.0233617049613413 1
0.031645871561124 1
-0.0278059288285398 1
0.018359253270766 1
0.0339241073758762 1
-0.0212080990694682 1
-0.0067165955044978 1
-0.00208253235548849 1
-0.0232738798288736 1
-0.076701188451412 0
0.0119951508038923 1
-0.09190710586499 0
0.0162050775027121 1
-0.0360430882913296 1
-0.0323875194386325 1
0.0364685035043133 1
0.00350625126040987 1
-0.0222121524586795 1
-0.00494824304005181 1
0.0226725144018681 1
0.0280672558160082 1
-0.0595701134715082 1
0.0404557282544594 1
0.0286067100283078 1
-0.038210909985964 1
0.0539749761994707 1
-0.0389860232996364 1
0.0392447885327285 1
-0.0319233213999648 1
-0.0517576647254232 1
-0.0233304388473672 1
-0.0696079608622903 1
0.010989788866004 1
-0.0365480899937131 1
-0.0344027782464317 1
-0.0596849306949534 1
-0.00415765367179092 1
-0.000175003574544188 1
-0.025892388532766 1
0.0230485197480363 1
-0.0289312833842231 1
-0.0423320992070345 1
0.0629181167428561 1
0.0123571313511414 1
-0.0425639618280572 1
-0.00856446402751675 1
0.0367464758800719 1
-0.0307381700738414 1
-0.0236020764004626 1
-0.00269194518522016 1
-0.0263721305424002 1
0.0127731985594664 1
-0.0209390325868311 1
-0.010779105206016 1
-0.0657729915373569 1
-0.0593536890101884 1
-0.00854276415417853 1
0.0327796131339261 1
0.0439296406683044 1
-0.0100229741429888 1
-0.0564684555109841 1
0.0182758311669996 1
-0.017884150197334 1
0.0246705585627122 1
-0.0163193452552483 1
-0.0279017461706786 1
-3.3415877432056e-05 1
0.0259326313554607 1
-0.0107619373681439 1
-0.0684293018131059 1
0.0474739771550478 1
-0.0324987396728849 1
-0.015923420893675 1
0.019251245798579 1
0.0497929318400641 1
0.0481396361394528 1
-0.0262915298098842 1
0.0123870875112977 1
0.027460300223504 1
-0.0138734501151847 1
0.0378988587333665 1
0.0602529199944927 1
-0.0592367775980972 1
0.0178862193391682 1
0.00791940017765045 1
0.0356342952898748 1
-0.0167230215738581 1
-0.0150928905015182 1
-0.0174408161413288 1
-0.00797086219058081 1
0.0264569081294351 1
-0.0954726788222249 0
-0.00274114283562369 1
0.0405247700112953 1
0.0421158734625814 1
0.0719292951324427 0
0.0191767152272253 1
0.0227841540737482 1
-0.0662478246610843 1
0.0199612267518536 1
0.0128162789418185 1
-0.0309937044926193 1
-0.0196578053367042 1
-0.0727709312336973 0
0.0165035898183923 1
-0.0506488239682242 1
0.0338994660439743 1
0.0384215938169289 1
-0.0166484290660856 1
0.0133180703324686 1
0.0286427902737803 1
-0.0574965357559574 1
0.0469757287966905 1
0.0495372874245789 1
0.052788992290585 1
-0.0183918787305987 1
0.076638413446424 1
-0.0573574180846176 1
-0.0772060260633521 0
0.00654940450846151 1
-0.0163157333676605 1
0.0138649211275894 1
-0.0327341048227015 1
-0.00207572932362643 1
-0.0420076247808853 1
-0.0572476686022983 1
-8.86888178076401e-05 1
0.0031844725990564 1
-0.0130248527080744 1
0.0352018266344849 1
-0.0378609690006024 1
-0.035102191676769 1
-0.0139033185331127 1
0.0544886381235764 1
0.0340968913134322 1
0.00339619895994429 1
-0.0392666283654948 1
0.0282649253107037 1
-0.0137345791098184 1
-0.0566140206893426 1
0.0589645996236181 1
0.0157459423803123 1
-0.00711522605329956 1
-0.0526234240866216 1
0.0225972990186309 1
-0.0539589680837252 1
-0.0152545689689767 1
-0.00687314075610147 1
0.0465456505484331 1
-0.0197110387207628 1
-0.0529654883427449 1
-0.0230417383169284 1
0.0152507753354387 1
0.0307910413127108 1
-0.00902200213037108 1
-0.0131905031911991 1
0.0172124695232014 1
0.0468460325597033 1
0.0241441373837821 1
0.033463643882722 1
0.0563117769246453 1
0.0174899855999948 1
-0.00913939678283191 1
-0.00757917757350476 1
-0.0109479533503607 1
0.011917592462322 1
-0.0108109092863556 1
-0.0487690191989928 1
-0.0382669242675147 1
0.0357266244363318 1
0.00175966394183779 1
-0.0438433939380027 1
-0.037105200245713 1
0.0407818386995637 1
-0.0409954004584242 1
-0.0388001849875391 1
-0.0194352583979328 1
0.0258681835295143 1
0.0406728930255993 1
-0.0273979938692844 1
-0.0649853323010674 1
0.00399959409152726 1
0.0467319795026894 1
0.0307272913247758 1
-0.0178800592106236 1
0.0751821436818975 0
0.0140301397107777 1
-0.00934361641084035 1
0.0309276131514628 1
0.0215991673053726 1
-0.0521221536980812 1
-0.0116459330534898 1
-0.0204225698807457 1
0.0177210419476733 1
-0.0260756893789154 1
0.0541513014413485 1
0.00131315171773257 1
-0.000769316105820159 1
0.0199119700726293 1
-0.0260426602322806 1
-0.0476253231797916 1
0.0458410275625227 1
-0.00809424687554947 1
0.00237891909347793 1
-0.0269777534553304 1
0.0595855788755842 1
0.0256348259476884 1
-0.0133581444268114 1
0.0153950826114047 1
0.0158264332745577 1
-0.0443674532365326 1
0.02218318259847 1
0.0230618054664465 1
-0.056327153791899 1
0.016661768736899 1
0.0325002496812812 1
-0.0443070344333394 1
0.0290055764217375 1
-0.034247800885397 1
0.0503321262225077 1
0.0259123768701927 1
0.0192031372757756 1
0.0311512426757992 1
-0.0729621497343743 0
-0.00101718140547596 1
-0.0111414247523564 1
-0.0599814134666273 1
0.0121579163159037 1
0.010636828558093 1
0.0753110894896281 1
0.0222329326008884 1
-0.0406009523146579 1
2.07053369413292e-05 1
0.00938954557402835 1
-0.0384696196848506 1
-0.0157759619331265 1
0.0290077619003971 1
-0.075814809618579 1
-0.084997778320861 0
0.0114829134855 1
-0.00461504639367869 1
-0.038545200085817 1
0.0827143153239309 1
-0.00721492688643453 1
0.0185390272495796 1
-0.0668057443528803 1
-0.0509245362710877 1
-0.0136771216446281 1
-0.00707845629421813 1
0.000655776712958122 1
-0.0370784432184474 1
-0.00648915802719704 1
0.0121041217227038 1
-0.0568804460560685 1
0.046693572749597 1
0.00412594792388233 1
0.006781488011301 1
0.0478910895492135 1
-0.024901102165528 1
0.0158756615166562 1
-0.00405765212728305 1
-0.0509778444739746 1
0.00303327962124711 1
-0.0239890786469767 1
-0.00972072171167163 1
-0.0804193011550841 0
0.0841405068938302 0
-0.0431579638053102 1
0.0189356744326239 1
-0.000105876546667445 1
-0.0399935643078164 1
0.0487111311302576 1
-0.0472213666955698 1
-0.0302768809501187 1
0.00588495791125883 1
-0.0188177030363473 1
0.0425620827969136 1
0.0500047330693519 1
0.0409273685534893 1
0.0679441871581755 1
-0.00302114620224283 1
-0.0522159749220001 1
-0.00334547813956423 1
-0.0241762147754082 1
-0.053911835943327 1
0.00919877497213031 1
-0.0337803933138828 1
-0.0004603344411589 1
0.029491544061006 1
0.114408385229895 0
-0.0350152793515265 1
-0.0318517709612651 1
-0.0329362809661079 1
-0.0100870936359287 1
0.0261290158719853 1
0.0545504256252029 1
0.00653077025304166 1
0.0621932841653667 1
0.0262846771468353 1
0.0242838792102437 1
0.0238335963698712 1
-0.045895319184417 1
-0.0364173292202954 1
0.0306965803712141 1
-0.0256915475120626 1
-0.0140334761299257 1
0.0212858544207916 1
-0.0329809432644837 1
-0.0454371292682772 1
-0.0286287570542121 1
0.0171361131115057 1
-0.0381769625934714 1
0.00523830715339466 1
-0.0261599290480653 1
0.0230442705807823 1
0.0187621017459927 1
0.00108506267958283 1
-0.0232762859763601 1
0.0294358477069545 1
0.0224744699162551 1
-0.0144533374250043 1
-0.0184036667794822 1
0.010977822345201 1
0.0383533443157048 1
0.0519141140244281 1
0.0274716178575021 1
-0.0269915110761302 1
-0.0104760678578005 1
-0.0734232484483442 1
0.00190439847181954 1
-0.00103815977070551 1
0.013428620125033 1
-0.0407985138366985 1
0.00448116633596726 1
0.0585283632602308 1
-0.0453223975240779 1
0.00937018021161509 1
-0.0264208141209547 1
0.0139683062652881 1
0.000801781314487246 1
0.0500643304849156 1
0.00620888762613205 1
-0.0100346746148219 1
0.033463648599486 1
-0.0559245152679389 1
0.0183060051240631 1
-0.0674172053377671 1
0.0631100388109732 1
-0.0304315152936522 1
0.0103465446136073 1
-0.0661830244739668 1
-0.0688021381565819 1
-0.0127302939399093 1
0.0435658581091765 1
-0.0090442436809499 1
-0.0366430671377798 1
0.0179189055883116 1
-0.0389407506923524 1
0.0138025229126258 1
0.0234558556653525 1
-0.00530329491460324 1
-0.00451711556396631 1
0.0378884161842643 1
0.0278504688402666 1
-0.0228033424780247 1
-0.0135484258402854 1
-0.0403607501395091 1
0.0375516018989599 1
-0.0107146524132864 1
-0.0675165506139313 1
0.031493445791474 1
0.038818238041618 1
-0.0394950365398678 1
0.00752563713481374 1
-0.0865219516237127 0
0.072477801242764 1
0.0417936867020097 1
-0.0497496628153115 1
0.0201905782467084 1
-0.00354578435309503 1
0.0480074551386797 1
-0.0249432343612526 1
0.0372948443970938 1
0.0221750334358976 1
0.0344497515098644 1
-0.00509752264351354 1
0.0362806718123823 1
-0.0348483265579649 1
0.0339451510174753 1
-0.00274001901620842 1
0.00800636468435675 1
-0.0282034760617851 1
-0.0302936979444662 1
-0.0173013218694876 1
0.0334488034381015 1
-0.00713396796375836 1
0.083097797895047 0
0.0308507593655564 1
-0.0353571613061599 1
-0.0261863101608581 1
-0.0324188711574632 1
0.0346810391377304 1
-0.00656600045496736 1
0.0398874483626143 1
0.0271137625700387 1
0.0522110437530809 1
0.0125724629910612 1
-0.02298342518117 1
0.0123919962743764 1
0.0245141460132133 1
0.00651078008133353 1
-0.0298149529477653 1
-0.016365835818994 1
0.0353436951536425 1
-0.0126761585412508 1
0.00109968614444704 1
-0.0143069938411368 1
0.103988093344444 0
0.0116825835463802 1
-0.0691693588933291 1
-0.0397727012901141 1
0.00365470684042235 1
-0.00131011379396704 1
-0.0392568542516275 1
-0.0498922009341325 1
0.0568388883106442 1
-0.0195170779793202 1
0.0284419347151257 1
-0.0197082214516414 1
0.0437726587646535 1
0.0153787444665788 1
-0.00380072606835924 1
0.0209087129462487 1
0.018270186376373 1
0.0163208518970717 1
0.00262502415292729 1
-0.0464071210839265 1
-0.00682137085723711 1
-0.00960161346774071 1
-0.0147619061928197 1
-0.0113633450342279 1
-0.0218899065980979 1
-0.0579275720505134 1
-0.00845238804891599 1
-0.0333596294715826 1
-0.00166195007531223 1
-0.017221050299674 1
0.00218633190705257 1
-0.0194642821384236 1
-0.0549465323217605 1
-0.034130284959666 1
0.0638843805907686 1
0.0697794470803496 1
0.0240450479135932 1
0.0349850735455755 1
0.00512326354073476 1
0.0726886480461961 1
0.0184918327871037 1
0.00719453437201704 1
0.0223110335403722 1
0.0274404458640873 1
-0.0486768770030721 1
0.0353340376660564 1
-0.054721472947872 1
-0.00434799330008099 1
-0.0282896295529293 1
0.0365449166706709 1
-0.00849536577323758 1
0.00484563676544814 1
0.0204837884337524 1
-0.0385427473932573 1
-0.0174323300253244 1
-0.0510654800774907 1
-0.0581906531328548 1
-0.0160931157706921 1
-0.0707808673045425 1
0.0623752563513195 1
0.0211516155259469 1
0.0154364485211488 1
0.00546884098966902 1
-0.0385864765714143 1
-0.0109116775143745 1
0.0366568134769891 1
0.00050212460596972 1
0.00296318182145335 1
-0.00899886116391821 1
0.0460896607098855 1
0.0194080586055777 1
0.00690479517256174 1
-0.0078865666865394 1
0.00708148087532435 1
-0.0212388336686818 1
0.0740816092942731 0
0.0361044408321276 1
-0.0291535224579411 1
-0.0341114229494073 1
-0.0798501308488652 0
0.0542761459793708 1
0.00343450468571686 1
-0.0429793492301063 1
-0.00196337866240463 1
0.021255130457097 1
0.010128690809068 1
-0.0368488143055287 1
0.021043037862708 1
-0.00813136417120337 1
-0.00360095486846255 1
-0.0242545864656915 1
-0.00395613531332768 1
0.0447177480000751 1
-0.0381948881001381 1
-0.0470581145177597 1
-0.00651423178416929 1
0.0106906358251063 1
0.0180501739333036 1
-0.00519742517039991 1
-0.0394199759703012 1
0.0380400179019485 1
-0.016964376169006 1
-0.0280415318164869 1
-0.0198753894632409 1
-0.00346089692271993 1
-0.015138443238261 1
-0.0438315205098851 1
0.032655628918026 1
0.00974917260103414 1
0.0364754096660356 1
-0.0416938592896173 1
-0.00846860598556113 1
-0.0497177875001735 1
0.00813406944277198 1
0.0295794438082557 1
-0.134332441332079 0
-0.00917124737168285 1
0.014871959583784 1
0.00719477491412063 1
0.0109504445549575 1
-0.046187073320182 1
-0.0623855293198274 1
-0.0499294861733061 1
-0.0101841356720906 1
0.011414027041772 1
-0.0319220384793089 1
0.0421693147322715 1
0.0310190741374214 1
-0.0339493285829389 1
-0.0230388456411715 1
-0.0416026369934171 1
0.018862507679702 1
-0.0425697334334901 1
0.0261938812380035 1
-0.0206379887112809 1
-0.0149838293821024 1
-0.0737435895680431 0
0.00248534569959264 1
0.00278833626924813 1
-0.0163183120317585 1
0.0223193392739152 1
-0.0333847184756465 1
0.0557807748496592 1
0.0190282057019305 1
-0.0731398452398117 1
-0.041163602153952 1
0.0646039449906674 1
-0.0371820136574715 1
-0.0559529694348561 1
0.0312273562617947 1
-0.0641095509118159 1
0.0181944434155194 1
0.029982775264613 1
-0.0427528132400074 1
-0.00593916930266389 1
0.0185131843624169 1
-0.0130377820470358 1
0.0510262231726813 1
-0.0632733827921765 1
0.0282487834853927 1
0.0532958350971576 1
0.0453418644220216 1
0.00692488198646787 1
-0.0268045080425628 1
-0.0179047531305306 1
-0.0725280758716496 0
-0.0693926208186098 0
0.0272576522378234 1
0.0168426744987643 1
0.0152292866549647 1
-0.0161854492789061 1
-0.024340263824676 1
-0.0613521810983357 1
0.006870003687789 1
-0.0040804481696696 1
-0.0211730086301993 1
-0.0705931259103665 1
-0.0208679583758396 1
-0.0475958016886199 1
0.0657266081463986 1
-0.0465010945894741 1
0.0253405769299689 1
-0.00530515007480377 1
-0.036648203906607 1
0.0638801755843878 1
-0.0204155999596615 1
0.0293190683297532 1
-0.00647637920244925 1
0.0241183983570136 1
-0.00939799050335889 1
2.39546273096553e-05 1
0.00314401289844855 1
-0.072542714193232 1
0.0337720014705014 1
-0.0114399850687607 1
0.046434235986947 1
0.0373846504595274 1
0.0546586975651444 1
0.0198864306762021 1
-0.0168891577626212 1
-0.0256732094026647 1
0.0297416460778353 1
-0.0078187920337365 1
-0.00210121966406076 1
0.021488871831082 1
0.0405178723678265 1
0.0324458633265607 1
-0.0250651049084969 1
0.0597537032120728 1
-0.0317459712454789 1
-0.0125969012084781 1
-0.00562610617808781 1
-0.0299928089079395 1
0.00642749454623456 1
-0.00985630768094259 1
0.0358250577571605 1
0.0204996538227114 1
-0.023680791355789 1
0.0203237305295297 1
0.0301043105618116 1
0.0210706371267895 1
0.00886349600108728 1
0.0373201617398577 1
0.0823807386769722 0
0.0124596849265776 1
0.00384688878938608 1
-0.0620420212811352 1
-0.0239471791636046 1
0.0053790151309323 1
-0.0238144452613954 1
0.0395736708290186 1
-0.00195565324883585 1
-0.00921967092675418 1
0.01781471910439 1
-0.00656713646072555 1
-0.0464561608195125 1
0.00662835039553668 1
-0.00310805008531359 1
-0.0354766961923683 1
0.0555288892818262 1
0.0295513652940934 1
0.0481757901898317 1
0.0369924961888476 1
0.0390182124792228 1
-0.0575205079708052 1
0.0212195313783676 1
0.0121591859922503 1
0.0970064693468621 0
0.00596863738384704 1
0.00873935669371192 1
0.051922840982959 1
-0.0105684763252912 1
-0.0112109612021967 1
0.0363868229030007 1
-0.0209093625616156 1
-0.0262223598349885 1
-0.00283540395941515 1
-0.0019570818891251 1
0.00507660480038157 1
0.0340076082149886 1
0.0313432591271635 1
-0.00977946045201919 1
-0.00815819211723033 1
-0.00788195531297253 1
-0.0456561275709271 1
0.0522433442916868 1
-0.0178567759071018 1
0.00186806480206398 1
0.0301654852534675 1
-0.0107787867201512 1
0.00190878922969408 1
0.0194823650249566 1
0.0267868177426866 1
-0.00566836009212747 1
0.044845789876872 1
-0.00978160950401555 1
-0.0204201098054961 1
-0.00259537530539724 1
-0.0122315003514394 1
0.0105261307838133 1
-0.0207217418600388 1
-0.0360313728843 1
0.0119941351402741 1
0.00862140622116002 1
0.0122985171409771 1
-0.00451323257272855 1
-0.0387393514036685 1
-0.017859154359149 1
0.0367883736026543 1
-0.0269063270913203 1
0.0557356660489083 1
-0.0172282999922413 1
-0.0323469851543095 1
-0.0197557979705329 1
0.0116413569918406 1
0.0250022627404985 1
0.0779851822095285 0
-0.00928482221137077 1
0.0325451966289279 1
0.0100170755339541 1
0.00553987153776723 1
0.027046687380134 1
0.0233598612312632 1
0.0553408455006904 1
0.019736631354145 1
-0.0190159141966301 1
-0.0218190637482585 1
0.0438036091505387 1
-0.00251252625997127 1
-0.0659742639938604 1
0.0700533927605899 0
-0.0495427068890175 1
-0.0193893871601135 1
0.0165273504656189 1
0.00599647559166872 1
0.022364736116483 1
-0.0341448840238002 1
-0.0241768843318129 1
-0.0123374323898206 1
0.0316965903108972 1
0.0148778768541572 1
-0.0562500447536706 1
0.00276036336264387 1
0.0212694582488701 1
0.0454874042121724 1
-0.0421842951259257 1
0.0432714928402817 1
-0.0280243459172191 1
-0.0316533077188161 1
-0.0656513621231119 1
-0.0024664189585808 1
-0.0247723425977464 1
-0.00669915200987221 1
-0.0922269225096029 0
0.0340520137488964 1
-0.0231229604703613 1
0.0248181103083751 1
-0.0902522784435903 0
-0.0699388340401291 0
-0.0119307958575733 1
0.0190703380862764 1
0.0419637613864475 1
0.0520686005102007 1
-0.000880863030804187 1
-0.0217171904160311 1
0.0039329709909862 1
0.0254326599073987 1
-0.0117254362539154 1
0.0227199327191232 1
-0.0151491857384625 1
-0.00447411520733232 1
-0.0347003481411594 1
0.0582122874383145 1
-0.089510784272346 0
0.00980304010963987 1
0.0285919636571814 1
0.0195132585309857 1
0.0197588788670776 1
0.0717152955771346 1
0.00569992402559689 1
0.0307013402253926 1
-0.0541292042246977 1
0.0075619439504191 1
-0.00479407122867814 1
0.0157055590393102 1
-0.0710169842489215 0
0.030653470035866 1
-0.000946282069752031 1
0.0519643667899926 1
0.0240517977541983 1
0.0220295570702734 1
0.00871980539414935 1
-0.00544653928397308 1
-0.0455694685239016 1
-0.00547693066988926 1
0.00998201597314424 1
-0.040622703146923 1
0.0809312642480437 0
-0.0123738178802008 1
-0.0827424062427883 0
0.0330801193848831 1
-0.00487299558418911 1
-0.0269196042151469 1
-0.0291130148694344 1
0.0280367193915613 1
-0.039369327198012 1
0.0184417066361968 1
-0.00928026677308138 1
0.0230055750553902 1
0.0304410196495181 1
-0.0209319485195351 1
0.000139304370910213 1
-0.0396495331556301 1
-0.04222891507476 1
0.0121202877414718 1
0.0536514752374685 1
-0.0317875635122652 1
-0.00894376608246939 1
-0.0118012815700859 1
-0.0263983028994991 1
0.0094633512813187 1
-0.0496179421013871 1
-0.0403214738588307 1
-0.0537964301114924 1
-0.0305218362029304 1
0.0167375739022859 1
-0.00994610608187243 1
-0.000541683875888431 1
-0.025533116837893 1
-0.00841033003738829 1
0.0317572950071876 1
0.00618105594123998 1
-0.0813644917877264 0
-0.00384856690119153 1
0.0362307329893116 1
0.0544588023575261 1
0.0445706302577757 1
-0.0109216774861872 1
0.020710334743469 1
0.0268135957009842 1
-0.000654835154046555 1
-0.00676777359197364 1
0.0160337962393616 1
0.0386830428396193 1
-0.029580553923559 1
-0.00467764073313236 1
0.0255496086589552 1
-0.00671565051973027 1
0.0392809334931573 1
0.0302615619344336 1
0.0383849308108575 1
-0.0413742657718286 1
-0.00673344941607607 1
0.0170635254631878 1
0.023018397528922 1
-0.0279583155659577 1
-0.0037636930799899 1
-0.0531216131284026 1
-0.0654416738044055 1
0.0455734339031699 1
0.00669158430863714 1
0.00160223968193413 1
-0.0174535525740047 1
-0.00460220811520062 1
-0.00205429341038422 1
-0.0149751153081241 1
-0.00442285327497853 1
-0.00481049929312781 1
0.00297902939889398 1
0.0356691721244065 1
0.0422892547611549 1
-0.0515384683621197 1
0.0570074256514627 1
-0.0117069302971444 1
-0.0266834320392458 1
0.015094837555036 1
0.0375574377706179 1
-0.0415687469417268 1
0.0257144487464844 1
0.067238635505855 1
0.00503994565261824 1
-0.0580791901530674 1
0.0434918712151301 1
-0.0140193681428079 1
0.0455050226291887 1
-0.027098184912376 1
-0.0154812887316222 1
-0.0421004642180745 1
0.0247379294509401 1
0.0721909508976126 0
-0.0119607335421496 1
-0.0440774950290239 1
-0.0124830152505391 1
0.000525670305567601 1
-0.0832198494533855 0
0.0442774484681885 1
-0.0334673461302834 1
0.039917599531575 1
0.0586505934509685 1
0.0138167227509558 1
-0.000346506886738795 1
0.00393912663772297 1
0.00998676860588953 1
-0.00619839173090944 1
0.0325829872361024 1
-0.0119135078086255 1
-0.0113729668649819 1
0.000728037040287339 1
0.0628896014314209 1
0.033151625398339 1
0.00276757652337793 1
-0.014194949022083 1
0.0118742444591828 1
0.0184941398711185 1
0.0284257447401821 1
0.00225514175787059 1
-0.0120737722422039 1
0.00640853033942782 1
0.0200914753726558 1
0.0478101972482387 1
0.0419895854492157 1
-0.0125019309899147 1
-0.0410837782426456 1
-0.0343784642511827 1
0.0657676308781007 1
-0.0254788166884401 1
0.0182423867310062 1
-0.0263438650167 1
0.0071027023721751 1
-0.0238240917131158 1
0.0131165689825009 1
-0.00451858060636526 1
0.00568789340668962 1
0.0209553232839282 1
-0.0105250926973456 1
-0.0883603579705575 1
0.00212658782415026 1
-0.0244390797273032 1
-0.0022194639624097 1
-0.0443534500226188 1
0.0168260599882155 1
0.00608265926066855 1
-0.0324558929823367 1
0.0142593995751923 1
0.0687114350156741 1
-0.0268602416343116 1
0.0483030275588753 1
0.0106339850542136 1
-0.0714529450695884 1
-0.01957509290285 1
-0.00157714740672209 1
-0.0274720187829484 1
0.0169013258766486 1
-0.059986743176734 1
0.00939432695653229 1
0.113098341666241 0
0.00882728429406257 1
-0.02483147516831 1
-0.00243929037698076 1
0.0365485550633726 1
-0.0545281287453842 1
-0.0691215134877622 0
0.0136266200700175 1
0.00746777346442345 1
-0.00862088368666166 1
0.0922988580841534 0
0.0239609267176369 1
0.0309663705784733 1
0.0289230019210565 1
-0.00494089944349795 1
0.0277190047443469 1
0.0602610785054783 1
0.0188703612072383 1
-0.0123495132298614 1
0.00500284573549715 1
-0.000324461081792131 1
-0.00713532122175163 1
-0.0173788306340208 1
-0.0286863278670894 1
0.0425328262027125 1
0.0253163048054783 1
-0.0249866091838418 1
0.019359835868778 1
-0.0963843725835439 0
0.0550256754604659 1
-0.0274866428863313 1
0.000935659890331954 1
-0.0460046139873904 1
0.0407804116302698 1
-0.0284208689282378 1
-0.13839575915706 0
-0.0165457655927761 1
0.0481243537537809 1
-0.0554194224409821 1
0.00678132615027251 1
0.0405107938075362 1
0.0478729277068883 1
-0.0170108506317735 1
0.0530413968716758 1
-0.0121888989991682 1
-0.0331689699065366 1
0.0343162197547766 1
0.0455094040170762 1
0.033455552368515 1
0.0121632245368656 1
-0.035030400689362 1
-0.0225926449966784 1
0.0412696623468474 1
0.0382711771513459 1
-0.0414716243118859 1
-0.0404260592986492 1
0.00941439333102898 1
0.0019101469745343 1
-0.0138258251331754 1
0.0238888931308444 1
-0.0600496743819204 1
0.00884634999944111 1
-0.00128442007337093 1
-0.0430532136976979 1
-0.100695737693628 0
0.00400883110028326 1
0.137512824495779 0
0.00792608385726527 1
0.0320583995452551 1
0.0420673492493188 1
0.0816853586629822 0
-0.0235991436315176 1
0.0256650095754356 1
0.0440593886964911 1
-0.00175877458442899 1
-0.0361467574748087 1
0.0304233245839982 1
0.04044351745069 1
0.027398797836337 1
0.0270298661452657 1
0.0179567948785004 1
0.0665390798672578 1
-0.0510576278681614 1
0.00676227339953139 1
-0.0112297811336312 1
-0.0228082990409287 1
0.0129912068680643 1
0.0241655642774825 1
0.0240359945894971 1
0.0146249212261674 1
0.00801531379059242 1
-0.0368499226035641 1
-0.0181175671571696 1
0.0582027341463838 1
0.00946905260875838 1
-0.0288110997326569 1
-0.0208323042719353 1
-0.016983788257057 1
0.0342150383058634 1
-0.00188484502393033 1
0.0691740197420044 1
-0.00912100456002454 1
0.0608076361011941 1
-0.0438520263505807 1
0.00782891834028566 1
-0.0318584290494679 1
0.0136479825879757 1
-0.0402824742614001 1
-0.0308583771329112 1
0.0120234244026025 1
-0.0479254482498639 1
-0.0167309716705045 1
-0.0112016977962103 1
0.0823483940382787 1
0.0136680499881012 1
0.00689921728932681 1
-0.00198863963032688 1
0.0105299986856091 1
0.000276696818091764 1
0.00273679908605644 1
0.0107225796246909 1
-0.0221142938606211 1
-0.0125815373559673 1
-0.0226419714399942 1
-0.00150845733121084 1
-0.0113181354104052 1
0.00756694269602547 1
-0.0274131384429009 1
-0.0100826403595479 1
-0.0183759369893571 1
0.0377895426552762 1
-0.00236884278696441 1
0.0772432654287788 1
0.0627299156922768 1
0.0780596312577212 0
0.0201628870508771 1
-0.0372008864614629 1
-0.0257029567341889 1
0.0334329072040016 1
0.00449498236622644 1
0.0167378629356814 1
-0.00580455513892246 1
0.0406429100289545 1
0.0553035568502112 1
0.0404916844764833 1
-0.0185818206308723 1
-0.00865019882889827 1
-0.0608400069796004 1
-0.0193180919960751 1
0.0440244636224247 1
-0.037622688820603 1
-0.0615698784799911 1
0.00597649673448086 1
0.0151770336386282 1
0.00727067610747567 1
0.00845248995577807 1
0.023244951366001 1
0.00425005026911228 1
0.0447793378998919 1
0.0339743455424205 1
0.00105177873306018 1
0.0451460358403675 1
-0.0325941267418044 1
-0.0332697754458521 1
-0.0392159692206197 1
-0.0404381214701414 1
-0.0356485605171971 1
0.0187044283750763 1
-0.0104092983250335 1
0.0335462482740084 1
-0.00889411006446632 1
-0.0389849253779131 1
0.00568164019375406 1
-0.00478952274114637 1
-0.0130934439392405 1
-0.0487004344277075 1
0.0278566712738836 1
-0.00637455687306631 1
0.00601322012431752 1
-0.0217807851060863 1
-0.00856174924211474 1
0.038039033547315 1
-0.00463871252791364 1
0.035807962703264 1
-0.035228185604502 1
-0.0249370124964038 1
-0.0408899986827265 1
-0.0225992708677275 1
-0.0172527802864835 1
-0.0171967062772924 1
-0.00787763832401574 1
0.0292646682822872 1
-0.032346246082927 1
-0.0206533554307834 1
-0.00917576850141611 1
-0.0094126729383389 1
-0.0279899708138836 1
0.0711179683123522 0
0.00333397182211463 1
0.0118485555673437 1
0.0355641988434224 1
0.0151373541212911 1
-0.0315030687146829 1
0.0309628705684977 1
-0.0676067633390879 1
0.0514801728273166 1
-0.0297741031562306 1
-0.015429025761889 1
0.0265811956808771 1
0.00857599789983638 1
-0.00312994895849886 1
-0.0589169721698873 1
-0.00233262216381712 1
-0.0194907281396791 1
-0.00416197586947591 1
0.012683967190217 1
0.0356100791646687 1
0.0148704420183833 1
0.00828744766354869 1
-0.0184987194439349 1
0.0469482860147916 1
0.0255658510854633 1
0.0428447417873064 1
0.0197309698189342 1
0.0166011187925628 1
-0.00631274775043705 1
-0.00306268982802402 1
0.0366735553330298 1
0.0515832991660518 1
-0.0580789494604321 1
-0.0052662639299477 1
0.00471071721782922 1
0.00598906258766034 1
0.00672978530387037 1
0.00880319714414569 1
0.00515510766682534 1
-0.0184503760623646 1
-0.0512536424941446 1
0.0309578557039985 1
-0.00543973392597058 1
0.000610438690414217 1
0.0169810569839306 1
0.0442328098540325 1
-0.0165209943572865 1
0.0365616607254711 1
-0.0647153580736247 1
0.00486524579205372 1
0.0386212529631832 1
-0.0591358372743866 1
0.0256582981386289 1
-0.0286493844250896 1
0.0298863646923408 1
0.0477918379538654 1
0.0663723654229016 1
-0.0396242234752029 1
0.0665565588222174 1
0.0262670607061546 1
0.0534733145315078 1
0.0676609972438567 0
0.0211527737736519 1
-0.0019740094374007 1
-0.0459482366652505 1
-0.0675462532788414 1
0.0174352388361502 1
0.0268369828785698 1
-0.00628986206174527 1
-0.0714538543448921 1
0.018578697084036 1
-0.0108544457320224 1
0.00727397289355269 1
-0.0599176218534894 1
-0.0422213930119464 1
-0.0165459919057904 1
0.0485497828281257 1
0.0509700261639886 1
-0.0393293934832694 1
-0.025106221208316 1
0.011027020586704 1
-0.0133948066716349 1
0.0484339182850784 1
0.063797177937799 1
-0.0347905261597281 1
-0.0304263792849167 1
-0.00782466389111313 1
0.01589163999996 1
-0.058316087453494 1
0.0496276678088109 1
-0.0306342244313376 1
0.035215910787709 1
0.0237429225908541 1
-0.0793581521842538 0
-0.0441930647820591 1
-0.0805834873546659 0
0.0423406935558391 1
-0.00304521177994882 1
0.00825582344110595 1
0.0190800456074565 1
-0.00493969017653144 1
-0.0464556901366965 1
0.00741330663449328 1
-0.0393917360429101 1
-0.0133950153777521 1
-0.0127008628706194 1
0.0470374780863169 1
0.0304065090688766 1
0.0409859086562871 1
0.0431493537057634 1
-0.0366745282255131 1
-0.0166412298596011 1
0.00183000675656593 1
0.0235859507541604 1
0.00774703038213873 1
0.0118311224392851 1
-0.0821376966366076 0
0.0712804122148762 0
-0.052931959815855 1
-0.00849196236617567 1
0.0369472006944087 1
-0.00739543426551911 1
-0.0528744256252911 1
-0.0103721731315205 1
-0.0169716645809125 1
-0.0469819781978759 1
0.0282362280075437 1
0.0748054053197388 0
0.0108179674894647 1
-0.0140105771196454 1
0.0028752993248776 1
0.0175810694059948 1
-0.0580627470385673 1
0.00408598329687834 1
0.0141629847433214 1
-0.090614817818979 0
0.0100124260019544 1
-0.0181246598719653 1
0.0192263264918364 1
-0.0390532113790724 1
-0.0379390583403314 1
-0.0658767135926057 1
-0.0379611040844197 1
-0.0356090646365774 1
-0.00757883305999121 1
-0.0216924400126684 1
0.0632031842438233 1
0.0309907521464908 1
0.00629425172096124 1
-0.032071886169852 1
-0.0328374574159891 1
0.005598665686718 1
-0.04919411102256 1
0.0192651120789686 1
0.0616040596124384 1
0.087173988516209 0
0.0364942269225658 1
-0.0860640600795068 0
-0.00548560923574011 1
0.00715670212125848 1
0.0339309551462759 1
-0.00425960040603689 1
-0.00408972642720394 1
0.0699562386995231 1
-0.0139775699081654 1
0.00209597225809759 1
-0.0359170499940881 1
-0.0134276365933951 1
0.0424982767551799 1
0.0188557613526015 1
-0.0488429189740797 1
-0.00431355053496731 1
0.0167379977277289 1
0.0363402308250945 1
0.0465213240492792 1
-0.00639333663858213 1
-0.012900642128134 1
-0.064687211521373 1
-0.001838979349435 1
0.0115163423707935 1
-0.00129731733536995 1
0.0789055715079954 0
-0.0510857279217801 1
-0.00621425987966581 1
0.0337563702273239 1
0.0208004859718253 1
-0.0297454602265603 1
0.0575051434208507 1
0.0375392245934197 1
-0.000317823697869582 1
-0.0314284897945717 1
-0.000788097040549299 1
0.0289139842746422 1
-0.0311289145222352 1
0.0315690684788492 1
-0.012819285552221 1
0.00720296378980298 1
-0.00988021230123207 1
-0.086819300021106 0
-0.0383364955672843 1
-0.0319673917057278 1
0.0691557857448958 1
-0.0361169841578109 1
0.0322422091678431 1
0.0450690037385776 1
0.0549654904389854 1
-0.0459502185592933 1
-0.0388660291675552 1
-0.0426071637407734 1
-0.0511696795044066 1
-0.0331934330086492 1
0.0323145364466617 1
-0.0287978126641275 1
-0.0238454080889101 1
-0.0199629652411935 1
0.0242660799256347 1
0.019293239841461 1
0.0481424698090559 1
0.0333119591154374 1
0.0322365113599759 1
-0.0113205146446936 1
0.00722844083067324 1
0.0448495388704687 1
0.0146875153913024 1
-0.00401281432871417 1
0.0267199494030608 1
-0.0335334549879455 1
0.0209849973196889 1
-0.0272673227949862 1
0.0643734254244869 1
0.0351584945660879 1
-0.0279110940860769 1
0.0125159670657547 1
0.0995249281548099 0
-0.0279419118843625 1
0.0706380040991349 1
0.0765652857517069 0
0.0561623618053721 1
-0.0274190002942318 1
-0.0488367529704921 1
-0.0294199946553812 1
0.0116085781950968 1
-0.0956535780370069 0
0.0149330404256829 1
0.0349212430688271 1
-0.00715247099122533 1
0.0142871307788845 1
-0.00514698298685798 1
-0.0371490462172945 1
0.0781332409408001 0
0.0511196157310487 1
0.0133334320702417 1
0.00722903893475826 1
-0.0832064879749115 0
-0.0266603314247751 1
0.025720487227874 1
-0.0484465659038877 1
-0.0288239627435992 1
0.0745915540173726 1
-0.000912025408285323 1
-0.0163672081286235 1
0.0539866435150055 1
-0.0240648466035553 1
0.00550304635533654 1
-0.0491532002867368 1
-0.00770897363936963 1
-0.0344474158246665 1
-0.0086087354624765 1
-0.0424241323201962 1
-0.00660343713607563 1
0.01981747666323 1
-0.00566885761389543 1
0.0267436620601617 1
0.024289206041297 1
0.00126748351032121 1
-0.0568260853437538 1
-0.0265303462723554 1
0.0320224228541594 1
-0.0491376195875013 1
-0.00813209320138491 1
-0.0388618128702228 1
0.0468655933977142 1
0.0233854656359399 1
0.0390046991720268 1
0.0276363922963232 1
0.0525873274447064 1
0.0154498000349002 1
0.0171835037103579 1
-0.0348774047699714 1
-0.0105920562221754 1
-0.0132042036592011 1
0.0108623444547953 1
-0.0209022752672977 1
-0.0364693406333963 1
0.0062632752435235 1
0.0224038084420334 1
-0.0503361605274177 1
0.0225769790348148 1
0.014659170341594 1
0.00353110874766293 1
0.040592111145898 1
-0.0390726856127477 1
0.00644085051853914 1
0.0159305918984149 1
0.00291963487200914 1
-0.0185843876009975 1
0.00755202286986274 1
0.0222188231403261 1
-0.00677155703516524 1
0.0318281249227493 1
0.0398999477122901 1
0.0188782126925392 1
-0.00512588499649071 1
0.0164528924962952 1
-0.061602602889776 1
0.0167280322104917 1
0.0112051424791423 1
-0.0130292609784917 1
0.00973109413327166 1
0.0135911363920387 1
0.0315194880236266 1
-0.0103451798401079 1
-0.0495154448376346 1
-0.0435702821134464 1
0.00558914275752846 1
-0.0643414081606564 1
-0.0223451511122378 1
0.0505181529482392 1
0.0201334440497545 1
0.016597322456872 1
-0.0501371759390946 1
0.0639552882200376 1
-0.0109972005158118 1
-0.0293540506217072 1
-0.0120205122298889 1
0.0373846192184432 1
0.0133977299780462 1
0.00906206938181169 1
-0.0192700121476934 1
0.0248877787446395 1
-0.0235915428887907 1
-0.00309444282660806 1
0.0225799870601354 1
0.0605384095401713 1
-0.0474706395164303 1
-0.0563084126433117 1
0.0238371370631575 1
-0.00940357000286197 1
0.0174510227559422 1
-0.0402616625080631 1
-0.00681907608568039 1
0.0642762530099541 1
0.00476612212506958 1
0.0410769476186351 1
0.00689868448293171 1
-0.0207416836724402 1
0.0297998259333565 1
0.0204594208937951 1
-0.0750632335467178 1
-0.0205177612605604 1
0.0759531056186092 0
-0.0219604989813324 1
-0.015863049750048 1
-0.0201270556138852 1
-0.0298123209101731 1
0.0169870046175656 1
0.0348159906205087 1
0.00351957504749161 1
0.0481713990364216 1
-0.0431376470235893 1
-0.0281647663551688 1
0.0477794342840355 1
-0.01187686636964 1
0.0562251901943503 1
-0.0279952127569145 1
0.0147493905953938 1
-0.0796472063246389 1
-0.0190123164392356 1
-0.0728794311677291 0
0.0199335757563646 1
-0.0653687461016649 1
-0.00463397614266789 1
0.00413444908564223 1
-0.0187273745380761 1
0.0422989202448312 1
0.00249123095555335 1
-0.00281018532379138 1
-0.00161642800286262 1
-0.0323221205664818 1
0.0504722697453997 1
0.00274755973412419 1
0.0786514731077811 1
-0.0184790380351898 1
-0.0214876669672033 1
-0.0627814369768407 1
0.0351884613619232 1
-0.0486975243347298 1
0.0382897954022938 1
-0.00163390593174265 1
-0.00075018839393922 1
0.0576652687270821 1
0.0329366840239492 1
-0.0258096424496009 1
0.0111234558943987 1
0.123285216459619 0
-0.0253239672601453 1
-0.00860092527914638 1
0.0369353221100979 1
0.0298964796380692 1
0.0453005390933697 1
0.0743805582143742 1
0.00222805632999827 1
-0.0548865589873043 1
0.0680586096714418 1
0.0692429307851228 1
0.0605432590723837 1
-0.0122772490878902 1
0.0181288086552394 1
0.0534711512196376 1
0.00340370899142111 1
0.036781018631449 1
0.069925329838875 1
-0.0216622820061934 1
-0.034511973614658 1
-0.0105111784460115 1
0.0136734574401813 1
-0.0161066971803863 1
-0.0640181399685618 1
-0.0097339825294972 1
0.00263174857616424 1
0.00555149716514946 1
1.07553257796406e-07 1
0.01835632062064 1
-0.00955536639177985 1
-0.043173174290885 1
0.00673568306461696 1
0.0270580319546384 1
-0.00362939446950591 1
0.0280636715356549 1
0.0254100269714051 1
0.00221775327372752 1
-0.0382598477587265 1
0.109289467816007 0
0.0697209586370762 0
0.000669585948619069 1
0.0295442815739489 1
-0.0240395891119946 1
0.0258160527294331 1
-0.0401003973433475 1
0.0197009963301678 1
0.0256683224523904 1
-0.020741813028458 1
0.0261088790429405 1
0.0405956904993329 1
-0.00777882527727125 1
0.00994449383424686 1
0.0648614095473161 1
0.0146138523672633 1
-0.0078698971765589 1
0.107446718121691 0
-0.0647261450799802 1
-0.0178821447280742 1
0.0153642647174174 1
0.00951195268192816 1
0.0491808872069545 1
0.0107328587956026 1
-0.0113581826843974 1
-0.0199340497512486 1
-0.0128931001745928 1
-0.00852534738648442 1
0.0227178007044118 1
-0.0190836455206018 1
0.0266213395365439 1
-0.0508073834667279 1
0.000320480159245752 1
0.000561485622153194 1
-0.0116124667881044 1
-0.00978296008971839 1
0.0684147866708536 0
0.0584159689453743 1
-0.012218376748078 1
0.00319960755476833 1
-0.0351849555087293 1
-0.00209800867528357 1
-0.000304509538245252 1
0.0349311657047203 1
0.0162090026113517 1
-0.0671960309364594 0
-0.0179952016474775 1
0.0319333155018227 1
-0.0524947300648493 1
0.0300827732121984 1
0.00393720870764318 1
0.0363619471394577 1
-0.0309709801922558 1
-0.00187326596337398 1
-0.0374246207746171 1
-0.0195647331642296 1
-0.0257668332167179 1
-0.00563200528392892 1
0.0215404178751268 1
0.0538165453163194 1
0.0104412655514106 1
0.0189449977477549 1
-0.0310489205952078 1
-0.00103287589379481 1
0.00171022992927197 1
-0.0130769486145777 1
-0.079142185982675 0
-0.00710256682827456 1
-0.0295173806095278 1
0.0172130739321165 1
0.0054521233185626 1
-0.0121837588560585 1
0.0467972527866757 1
-0.0515327403808553 1
0.0164370714199994 1
0.0137761824579359 1
-0.0359907335909036 1
-0.00717634533584429 1
0.0373886839275339 1
-0.000163300894387965 1
0.0053579140672274 1
0.0576541756252782 1
-0.0247500863197704 1
-0.033560673084516 1
-0.0764798286950969 0
-0.0273876984252292 1
-0.0353058946168472 1
-0.0241945033428656 1
-0.00386627076843234 1
0.037925066278901 1
-0.0588828608902212 1
-0.0407681122119537 1
-0.0544062665967767 1
0.0160568433151011 1
-0.00420634031913655 1
-0.00156464552391534 1
-0.0483808296378322 1
-0.0135399880487906 1
0.0543047356550569 1
0.0638260406130288 1
-0.0158503066501053 1
0.0213627418047344 1
-0.0348838211113849 1
-0.0254106454943379 1
-0.0532901045849149 1
0.00849227894670648 1
0.0279375504153299 1
0.0116402385935053 1
0.0562102270361916 1
0.0177277329949948 1
-0.00172702572558717 1
-0.00865685194789667 1
-0.00858820244652281 1
-0.0630731386572697 1
-0.000497898310490822 1
0.0144648413776899 1
-0.0329529538768632 1
0.0621892678430205 1
0.0128519807793662 1
0.0123122052889879 1
0.0552338093822903 1
-0.0102048803379885 1
-0.00155944140634145 1
0.0435294984689533 1
0.0726374612441765 0
-0.0474938187308428 1
-0.0165758495490842 1
-0.0431186866275942 1
0.00170382903487796 1
-0.0294198091628519 1
-0.0820050359424518 0
0.0127347036143649 1
-0.0332962011131525 1
-0.0706285479175469 0
-0.019216658730065 1
0.03878329879648 1
-0.00590394113790098 1
-0.0389054089976991 1
0.0114655436805711 1
0.0633422042258734 1
0.0255873403461807 1
-0.0600920252627352 1
0.0882798678103418 0
-0.00108557606567436 1
-0.0197742706480558 1
-0.0194607718194478 1
-0.0497734165405773 1
-0.0255786731451284 1
0.0213558065570937 1
0.023901291067279 1
-0.00398990855357258 1
0.0407750354772995 1
-0.0474384694803345 1
0.00645310927053722 1
0.0171669662220609 1
-0.00731145072028343 1
0.012715835203791 1
0.00208541622151535 1
-0.0605275106055391 1
-0.0134074566861919 1
0.0152319285242118 1
0.00230329876307479 1
0.00540324650073304 1
-0.0364726386383955 1
-0.0530491538595596 1
-0.0110665693446325 1
-0.0147773132204993 1
0.0546040143175963 1
0.090890989035388 0
0.0310824203929266 1
-0.00715288068044309 1
-0.0312091822243382 1
-0.0318168950392057 1
-0.0495241630897209 1
0.0512391254570031 1
0.0637706197500767 1
-0.00163829368817861 1
-0.033081652436723 1
-0.0217803069465766 1
-0.0687179384000691 1
-0.00391308527694017 1
0.0179767677087962 1
0.013884066985348 1
-0.0336187317315936 1
-0.0261483242787353 1
0.00887811646754999 1
0.0520755790754115 1
0.00672464499001361 1
0.0564037758473308 1
-0.0447488764144916 1
0.0318575835658746 1
-0.0261368009067577 1
0.0357695667014472 1
0.0219795442883621 1
-0.00773832319787749 1
-0.0432651966776779 1
0.0282010525183061 1
-0.0303635566997855 1
-0.0524861729560318 1
0.0567599133295482 1
0.0162781850809181 1
-0.122919415808864 0
-0.0827942896231716 1
0.0168691510254826 1
-0.0712603608099906 0
0.0154798596397531 1
-0.0120005764407672 1
-0.00791631604964969 1
0.0210242683166406 1
-0.0367514103945759 1
0.0384479259012808 1
0.0767150610139222 0
-0.00683534340374994 1
-0.0620697957398561 1
0.0208704088036435 1
0.00493257318153111 1
0.0575994886224113 1
0.0157345436835356 1
0.00906281675047122 1
0.0455371544183899 1
-0.0406534217172197 1
0.0245995826343279 1
0.0386937961168979 1
0.0436020859563939 1
-0.0218975293240017 1
0.0304776112464685 1
0.0645983384534546 1
0.0228828244374286 1
-0.00562752931887476 1
-0.00525941648165252 1
0.0523972102539363 1
-0.0110989417322072 1
-0.0420092680146813 1
-0.0418388340192807 1
-0.000375900338636969 1
0.00272778032755182 1
-0.0100496912658723 1
0.0436281881780112 1
-0.0111278028974874 1
-0.00202775569371511 1
0.0378315065007783 1
-0.0519890032115838 1
0.0154821783096434 1
0.0457862824052143 1
-0.0384521285528559 1
-0.0128160540134654 1
0.0255331389375533 1
0.0666134138064326 1
-0.06463758377399 1
-0.0268978147611429 1
-0.00220439041155619 1
0.00274515191767079 1
0.00317082696494309 1
-0.000367515144020798 1
0.0583292788921375 1
-0.0336623806709495 1
0.000675365087045743 1
0.0130450658457089 1
-0.0286584125956358 1
-0.0693278160260707 0
0.0462967610402474 1
-0.0202431083572115 1
-0.0419895863546699 1
-0.0352299282992798 1
-0.037229434462051 1
-0.00388743127706222 1
-0.00055606086304999 1
0.0294874304868042 1
-0.0129035099831416 1
-0.00132982183712312 1
0.049974690907158 1
0.042900506274838 1
0.0426807511937937 1
-0.0420730258374488 1
0.0134633490276647 1
0.0264409534746243 1
-0.0895466139346172 0
-0.0220534393217778 1
-0.0161765645149134 1
-0.0448138091198568 1
-0.0312344732916087 1
-0.0314225575722579 1
-0.00651182861788361 1
0.0329172241310304 1
0.0110398953622233 1
0.0165034386806727 1
-0.0307202539519571 1
-0.0157361127211168 1
0.0242451854506257 1
-0.0836738437800322 0
-0.0259225672716798 1
0.0562481105924252 1
0.0254831152624747 1
0.0442433385521672 1
0.0470047318893718 1
0.0009520060872357 1
-0.04777009632093 1
0.00774730207281753 1
-0.000284292900013393 1
-0.035226148417242 1
0.0149720985697951 1
0.0156203556191605 1
-0.00880841838073079 1
-0.00794323957776796 1
0.0147968943665335 1
0.052435369890135 1
0.0153888783002439 1
-5.39620392159216e-05 1
0.0032052649251982 1
-0.0862128147220042 0
-0.0271887363470181 1
0.00122275543260338 1
-0.0159473784193618 1
-0.0327759235353725 1
0.000190663297278466 1
0.0129530991594992 1
0.0057773868224879 1
-0.00898775073947322 1
-0.00630792315610884 1
-0.0839983748966868 0
0.0231918603911188 1
0.0198872639231279 1
-0.0180982036251288 1
-0.0245769939118079 1
0.0181946856424303 1
-0.00823216473188378 1
0.00354619270944425 1
0.0374482192586493 1
-0.0825627131123467 1
-0.00717216867381061 1
0.0552581382129451 1
0.0064638989141814 1
0.0207539210223933 1
-0.0110492242003081 1
0.0713237155323982 1
0.000386605278464456 1
-0.00375239848369205 1
-0.00264040944283479 1
0.0287010070924895 1
-0.0360447180492062 1
0.046528712721219 1
0.0236503549517709 1
0.0166986332205935 1
0.0322975481042456 1
-0.0136202706281637 1
0.00133138950277436 1
0.036787156172655 1
-0.00704569707553712 1
-0.0269603448203723 1
0.041077560594074 1
-0.0142242814923049 1
0.00788231779875939 1
-0.00886614406951946 1
-0.0341710771438519 1
-0.0116242578256176 1
-0.011341083052841 1
-0.00343472953134306 1
-0.0288131994223478 1
0.0366913003681757 1
-0.0203429657528347 1
0.0315457026445231 1
-0.0207965342741143 1
0.0051805911166414 1
0.0566558188210369 1
0.0313041399879261 1
0.00721249424835456 1
-0.084187574198749 0
0.00802960508391655 1
0.0443625435533685 1
0.010397189644141 1
-0.0209519470719153 1
-0.0252639447244951 1
0.00840186683033741 1
-0.0444882703337824 1
0.0314091820655803 1
-0.0424643385803975 1
0.0379983081262118 1
0.100676060933496 0
0.0166906142487424 1
-0.0393248148758491 1
0.0350725026462932 1
-0.0144686456687605 1
-0.052551302650779 1
-0.0314640774285776 1
0.0170123200336537 1
0.0345587862046371 1
0.0146475336153378 1
-0.0343524850853119 1
0.00739103858348183 1
-0.0142399744217438 1
-0.00168488885353291 1
0.0571648427665953 1
0.0976050924946268 0
-0.0340728862287835 1
0.0805786351833043 0
0.00394000791974293 1
-0.0367093450068104 1
0.0430849113023485 1
0.0534243158271269 1
0.0513377835425641 1
-0.0257945444129211 1
-0.0307321840221423 1
-0.0695965885421099 1
-0.0110565398097909 1
0.00203078086245606 1
0.032381933826511 1
-0.0143257336630016 1
0.0536479583443919 1
0.0149319688623783 1
-0.0062987865912726 1
-0.00247565884721217 1
0.0139336304284501 1
-0.0167393115807148 1
0.00200088818081702 1
0.0240736938007224 1
0.00213111675309649 1
0.0099555108684962 1
0.0440430543905175 1
0.00470960799117714 1
0.0120686945914361 1
-0.0465655903949775 1
0.00158161720493977 1
0.08376093419834 0
0.0484607039720603 1
0.0315395245614319 1
-0.0105114516931867 1
-0.0314873623558013 1
0.0139551285105507 1
0.00316824272944514 1
-0.0017155126965049 1
-0.0165396875404633 1
0.00348843555687311 1
-0.0114489512241858 1
-0.0128119848090221 1
-0.0538761657271251 1
-0.0464144844123758 1
0.0279062141415299 1
-0.00483727670989107 1
-0.0371937805276833 1
0.0179412264846392 1
0.00764549512250536 1
-0.0142747903776828 1
-0.000584707812330052 1
0.0343034235451285 1
-0.0623146284994018 1
0.00203509744814884 1
0.00935578918918952 1
0.00740443152655568 1
-0.0223561685902283 1
0.0223598243765443 1
0.0292218060814341 1
0.0121555459051253 1
0.0282860411481535 1
0.0184626403367804 1
-0.00318853613613852 1
-0.0763101101581896 1
0.0655449287444384 1
-0.0340060854473409 1
-0.0225246953168948 1
-0.0277203699054622 1
-0.00658183752864504 1
-0.0429340427154349 1
-0.0344337891690251 1
0.0299930521296298 1
0.0304609201685066 1
0.000542013940721092 1
-0.0288837108367064 1
0.0118658334568813 1
-0.0611858358462451 1
-0.0546518957285092 1
0.000178807726795764 1
-0.00314791252585811 1
0.0180199895731546 1
0.0131994660105282 1
0.0378182406747933 1
-0.0103474242481659 1
-0.0508798769094566 1
0.00282846811007978 1
0.0249100177768038 1
-0.0101865235680183 1
-0.0409986191688571 1
0.0386094567869813 1
-0.0436518856482579 1
-0.00482880910265109 1
0.0303451719918079 1
-0.0340164693246013 1
-0.029186530537572 1
-0.0527205323724467 1
-0.0218288579452861 1
0.0602801372141224 1
0.00649499271830408 1
-0.0225708381420294 1
-0.0064190745602705 1
0.00235960530063321 1
0.00912099191503818 1
-0.0279888004856504 1
0.0422012666908817 1
-0.0119763523755823 1
0.00434544033373974 1
-0.0307296242781002 1
0.00585556263156568 1
-0.0615929434720581 1
-0.00855636628811085 1
0.0526159865437767 1
-0.00879737097760421 1
0.0257575388574251 1
0.00135565968166511 1
0.0219278791214451 1
-0.0433927268781052 1
-0.020015566316726 1
-0.0469030288552507 1
-0.0547122795960601 1
0.0167449318887309 1
0.0438062127138291 1
-0.0261451314641685 1
-0.0269129719587229 1
-0.0250945461547372 1
0.0661149395594694 1
0.0169426397498727 1
-0.00455292100841858 1
0.011397441955585 1
-0.0457504163981635 1
0.0211546631620486 1
0.00941128523128617 1
-0.0323216398840694 1
0.00148056998636482 1
0.0231836162881226 1
-0.00836197048544408 1
0.0351814594262822 1
0.0812004386477884 0
0.0549778571188687 1
0.00199512547351759 1
0.011637791889624 1
-0.00991632220745488 1
0.00831947862921972 1
-0.0591109048276064 1
-0.0113659353966699 1
-0.0333828593516345 1
-0.0496584647773227 1
-0.0344090926769291 1
0.0369196238355772 1
-0.0183855219104596 1
-0.0344759722497933 1
0.0350404349650003 1
0.0930345931789294 1
-0.0404189443024502 1
-0.0201216057776575 1
-0.00124225078676704 1
0.042163326163349 1
-0.0304894577929822 1
0.082504514792073 1
0.0130755288534675 1
0.0483394566478964 1
-0.0408664066376598 1
-0.00656589593563279 1
0.101585039506035 0
-0.0425551469704656 1
0.028771324702211 1
0.00574566845798165 1
-0.0525937121710079 1
-0.0360624456832979 1
0.0169380763278863 1
-0.0413010462743418 1
0.0330396927067046 1
0.00618724373125863 1
0.0386876555907023 1
0.0273010905196275 1
0.0538946858355981 1
-0.0781914028322239 0
-0.0266882205924103 1
-0.0200291973203826 1
-0.020264814207499 1
0.00577872184045533 1
-0.00622835141675691 1
0.0591934226211801 1
0.0193203532584813 1
0.0307601821357736 1
0.0718656955724264 1
-0.0110946653330402 1
0.000691092369216575 1
-0.0217493947102127 1
-0.0336747456848667 1
-0.010244541067955 1
0.0474532203852298 1
-0.0126484895836185 1
-0.00786894820146852 1
0.0177403799223782 1
0.0181125868596536 1
-0.019127854468344 1
-0.0143465114478998 1
-0.0420178495687975 1
-0.0210222305735294 1
-0.00806465130904144 1
-0.00890898401054539 1
0.0567161653243187 1
0.0100291483026456 1
-0.0229274447703007 1
-0.0581995536982843 1
0.0452387450897108 1
0.00570143132285903 1
-0.000448003233281818 1
-0.0234412962499076 1
0.0480084883047285 1
0.00427359162438371 1
0.028031670657411 1
-0.0624902932250374 1
0.0199402375621376 1
-0.0178023268199542 1
-0.0175899563889713 1
0.0239236311373292 1
0.0310996154050897 1
0.0255235315309681 1
0.0816945915460263 0
0.0378023144624298 1
0.091634119337016 0
-0.0135285108660927 1
0.0348303517771957 1
0.0458174410559605 1
-0.0355619631626076 1
0.0147084667615773 1
-0.00953439136581514 1
-0.0747789911393537 0
0.0163570315292584 1
-0.0375879485902139 1
-0.00346605205830897 1
-0.0322268930552627 1
-0.0171416164258533 1
-0.00913865516081454 1
0.00722788897523349 1
0.0222995475528573 1
-0.0664407748713499 1
-0.0362633950333245 1
0.078552235656021 1
-0.0455169770295252 1
-0.0183330453357963 1
0.0600874665951063 1
0.0318386985600897 1
-0.0449034605265026 1
-0.0041264538408506 1
0.00886799201116795 1
-0.0451169998951506 1
0.0208402729333103 1
0.032630001767759 1
-0.00840542156921193 1
-0.0217662408543723 1
0.041572095642452 1
0.05552130663117 1
-0.00448187594155561 1
-0.0642761127372494 1
0.0373560458428837 1
-0.0558816785823189 1
-0.0467101358594316 1
-0.0108700329252753 1
-0.0564420714926018 1
-0.0360319355125991 1
-0.0673338174108807 1
-0.00796584068462018 1
-0.0100606499184715 1
-0.0479630392844929 1
0.0626853520959753 1
-0.0552279111913765 1
-0.0125563403598994 1
0.00573231387069106 1
-0.0740198685251389 0
0.0110876370578358 1
0.0269006771142633 1
0.0123513158257943 1
1.86116155708529e-05 1
0.0414816184410025 1
0.0298520928375802 1
0.0661834231490618 1
0.0220773326219995 1
-0.0449703165408515 1
-0.0047365440844119 1
-0.00601530688528819 1
-0.0531765145142228 1
-0.0656412249380019 1
-0.0453134461988202 1
-0.0136555104574348 1
0.0249419152256409 1
0.0212953063452076 1
-0.0371233135186869 1
0.00130363140492127 1
0.0240718338241624 1
0.0506731340779256 1
-0.00582593555687873 1
-0.0298309993359381 1
-0.037996079015201 1
-0.062357967821336 1
0.0267437113107428 1
-0.0749134309931741 1
0.0510793600721397 1
-0.0104794416477011 1
0.030834887189969 1
-0.0459245998156842 1
0.00391496279326824 1
-0.0281352343915181 1
-0.0404426038522822 1
0.0203006383469938 1
0.00205590749147503 1
-0.0466023100723327 1
-0.0341776464242209 1
0.0499715711040517 1
-0.0123418567296166 1
0.0341411223642876 1
0.0134319580554151 1
-0.0197223547542662 1
-0.0251040870265235 1
-0.0410477537722385 1
-0.0256953575045169 1
-0.0356141531422389 1
0.0382548563378967 1
0.0647979231498859 1
-0.030818290297447 1
0.0195013809819797 1
0.0375715367657135 1
0.00930764902099651 1
0.0203816449353427 1
0.00773009347079347 1
0.00723418851847845 1
0.0404805769721719 1
-0.0180425008792108 1
-0.00444290730913939 1
-0.0730770051617009 1
0.0422413968797838 1
-0.0461736122282153 1
-0.080069027603373 1
8.17358119571902e-05 1
0.0336676525137525 1
-0.0367860706935791 1
-0.0268634129559604 1
-0.0161068021812423 1
0.00472496881060625 1
0.0264800636453659 1
0.00401282823018694 1
-0.0321670476937274 1
-0.00168810242933173 1
-0.0704246607887235 1
0.0349583289614476 1
-0.0542155926174271 1
-0.00596428218445325 1
-0.0210998908344405 1
0.0145184920539949 1
0.0468997303640176 1
-0.06736554706295 1
-0.108849488563534 0
-0.0316724298881683 1
0.0363193261690651 1
0.0289780211730935 1
0.0053410874545676 1
-0.00827026058679465 1
-0.0281971786899257 1
-0.0531818655673905 1
0.0573248359901644 1
0.00455550572155673 1
-0.000648479735704952 1
-0.0134418754943141 1
-0.0102514565785131 1
0.0191835898893567 1
0.00189127371947983 1
0.0216781102894039 1
-0.0321020953581891 1
-0.0560419777867828 1
-0.0188186473000883 1
-0.0330597548673419 1
-0.0023884512624419 1
-0.0507335299683593 1
-0.0188359271828761 1
0.00684025990493631 1
-0.021638523689924 1
-0.0254242672054177 1
-0.0701028059264338 0
0.0176355431766615 1
-0.00181234393078807 1
0.0242951501363393 1
-0.0221205260892269 1
0.0500045013445668 1
0.05846553445409 1
-0.0909988033875612 0
-0.0273170351442597 1
-0.0364675523192 1
-0.0575798204655959 1
0.00823762952787066 1
0.0442535939484794 1
0.00815735498761627 1
-0.0338786165056671 1
0.0367643303246967 1
-0.0129189552227446 1
0.0181270326330934 1
-0.0019577012764818 1
0.0591549128146145 1
-0.0112468404419958 1
0.000688971588385421 1
0.0639028433977695 1
-0.0468727072094724 1
0.0475185581464575 1
0.0645526616441478 1
0.0217675760594053 1
-0.00843393163120063 1
0.0158430068487946 1
0.0388897428664391 1
-0.0339329779585895 1
-0.0369263063647268 1
0.0106395483645703 1
-0.0146875490402298 1
0.00609669523388737 1
-0.00104338242407356 1
0.0223458963789953 1
0.0275647247971403 1
-0.0619421252929589 1
0.0117954155061643 1
0.0577510517202258 1
0.000911252545374615 1
-0.0402228498722222 1
-0.00835100377475815 1
-0.0406988451574692 1
-0.0439433664813443 1
-0.0050936048277682 1
-0.0232490580858274 1
0.0106651393281517 1
0.00157180576679384 1
0.0445277735648766 1
-0.0354149601363515 1
0.0124716004148069 1
0.0699594552868785 1
-0.0207765584949123 1
0.0321024485228725 1
0.0200752783523641 1
-0.0254498046669677 1
0.00365839428347631 1
-0.0225483730733774 1
0.0256723469616608 1
-0.0146702450412399 1
-0.0103973877319281 1
-0.0315157848635385 1
0.0463770700283995 1
0.00176804883540287 1
-0.0672203637908513 1
0.00583948051113314 1
0.0109252210824149 1
0.0162741434962071 1
0.0291839710845891 1
-0.00174867731246566 1
0.0347790830958836 1
0.0168469468206044 1
0.00341185042746535 1
0.0348524090859013 1
0.021602763217673 1
0.00436422564677467 1
4.00926692711683e-05 1
-0.0194669183073137 1
-0.0447711322799705 1
-0.0137210005685594 1
-0.0287750325733165 1
-0.00502992467225688 1
-0.00407051191433079 1
-0.0377537514771946 1
0.0237787532333787 1
0.0172145064122189 1
-0.0277473445916018 1
0.0822323039738708 0
0.0407252585142786 1
0.0446062973021138 1
0.0354771077035329 1
-0.00855851161277207 1
0.0270444971612463 1
-0.0180014126193024 1
-0.00841922057921389 1
0.029864384410109 1
-0.00590370419964392 1
-0.0695628877606849 1
-0.0531288919869909 1
-0.0301575641015071 1
-0.00896439277046397 1
0.00757622877719463 1
0.030303560270588 1
0.0637958335530982 1
-0.0826752698476741 1
-0.0633441117705986 1
0.00531563382628406 1
-0.0179408442718517 1
0.00930617016695233 1
-0.0802957279794184 1
-0.012371122922564 1
0.0142612887499709 1
0.024700208792878 1
0.0501255347729822 1
0.0318611624698169 1
-0.00823126302482875 1
0.00213381704785825 1
0.0397523543075039 1
0.0279335403120357 1
0.0635070428867506 1
0.0125043654078654 1
0.0495096550254125 1
-0.017283581934279 1
-0.0462678980028057 1
-0.0654867879630524 1
0.0128917995966199 1
0.0637619257485728 1
-0.0214839736184725 1
-0.0206283364679666 1
0.0491747493639785 1
-0.0164114153665237 1
-0.00734271814396005 1
0.0323884612906679 1
0.101744804840539 0
0.0225804274771722 1
0.0230988443399557 1
0.0402887482622187 1
-0.040283072817874 1
0.0581286375944677 1
0.014103351265214 1
-0.0129153001324192 1
0.0163997454417061 1
-0.0732916753256916 1
0.0099562537569982 1
-0.0175092511249315 1
-0.0375494594003686 1
-0.00311857023262852 1
5.63123993300493e-05 1
-0.0359173542369345 1
-0.0235256405323279 1
-0.0136636229486583 1
0.0508921620210281 1
0.0620517265480374 1
-0.000988803059584235 1
0.0379505028423283 1
0.0375853707146792 1
-0.0107979043280728 1
-0.0533814027388802 1
0.000575490082866732 1
-0.0494324140575264 1
-0.015293381352258 1
-0.03188537249256 1
-0.0262778822700393 1
0.0385530920713178 1
-0.0328303068178986 1
0.0154325917311423 1
0.0163576890598042 1
-0.0184125430533124 1
0.0216589995496066 1
0.0918106445716772 0
-0.0250445858092774 1
-0.0113886584039141 1
-0.0597072789915294 1
-0.0423091855185862 1
-0.0155167017826768 1
-0.0374935681836238 1
-0.00406517973009647 1
-0.0192423966245581 1
-0.0220581756115013 1
0.0357927248320166 1
-0.00871923171886147 1
-0.0847543281812429 0
-0.0971847403488874 0
0.0398196123453759 1
0.049567099575867 1
0.00409197541698053 1
-0.0307640778737188 1
-0.0493817277318396 1
-0.0143419013943966 1
0.0185468708969377 1
0.00121816133109082 1
0.00985747260060882 1
-0.0163165631364032 1
0.0357769099806681 1
0.0134806235098934 1
-0.0366566226179113 1
-0.0162353743243092 1
0.0161749755224342 1
0.00510500792946843 1
-0.0037445969822656 1
-0.00800402645497849 1
0.0532860954086677 1
-0.00769275703816196 1
0.0341334706765224 1
0.0632818658699858 1
0.00888617345710032 1
0.083824042214206 0
0.0276820482638821 1
-0.0305018944967662 1
0.0270457497138384 1
0.0128018748391742 1
0.0294511872275653 1
-0.0576553016711819 1
-0.0776426715948921 0
-0.0597719029535222 1
0.0429901071150464 1
-0.00637752045598498 1
0.0598878977838736 1
0.0206444445887881 1
-0.0283240016211817 1
0.0668958955852176 0
-0.0328634464091787 1
0.0064674593958987 1
0.0470844677275152 1
0.0132102650553805 1
-0.0116071932902703 1
0.0317212738356914 1
0.0177224055772097 1
-0.000158015886790219 1
-0.0452861174361665 1
0.051495020330921 1
0.00774900755176762 1
-0.0539778036064168 1
0.0302364465596424 1
0.0270853592701906 1
0.0717103116152117 1
0.0286803193152445 1
-0.0109078726084613 1
0.058431606880224 1
0.0756672603622015 1
0.0591590093287118 1
-0.0118126505485008 1
-0.00336050433284991 1
0.0696910018766117 0
0.0413142258179674 1
0.000985736221059521 1
0.019870627739552 1
-0.0105507634405051 1
0.0686301938450509 1
0.000616120323318403 1
-0.0757496334273983 1
-0.0542639060395953 1
0.0272633799029695 1
0.00228712487815493 1
-0.00114516407506222 1
0.00284839211290641 1
0.0854368089509309 0
-0.0110129497697063 1
-0.0707277766229923 1
-0.0130681117165293 1
-0.0143136412010243 1
-0.000756764251039209 1
0.0415298706958805 1
0.0019535710161226 1
-0.0154280981261617 1
0.0332256997662033 1
0.0148315241122578 1
0.000810673748646339 1
-0.014435055568023 1
-0.00930603918084463 1
0.0295726380482178 1
-0.00490704924745848 1
0.0141335000340098 1
-0.0225301430004892 1
-0.0457821611517664 1
-0.0131073804104078 1
-0.00824879021966561 1
-0.0340530292909454 1
-0.0260098267821063 1
0.00651471417331708 1
-0.00591811429658032 1
0.00918929037873656 1
0.0142011630592944 1
0.045907188626129 1
-0.0187729343935487 1
0.0466985762877275 1
-0.0159793797968795 1
0.0372833531797681 1
0.0439980987456129 1
0.0433546772485374 1
-0.0390771333354641 1
0.0526519078841794 1
0.019294250291492 1
-0.010662264844015 1
0.0274412339862374 1
-0.0301629919460127 1
0.0218107077969231 1
-0.0199894108089071 1
-0.0622658631873072 1
-0.0472943394075909 1
-0.00094097928224627 1
-0.00467415713386348 1
-0.0308605165356257 1
0.0179416843569865 1
0.0661672616845262 1
-0.0635834233234274 1
-0.014345327268372 1
0.0329497299104128 1
0.0164823236489063 1
0.0373650036430965 1
-0.0291114434358857 1
-0.0496240477376879 1
0.0161840686568337 1
0.0280163731512445 1
0.0315487423261944 1
0.00643697210445935 1
0.0483634111888161 1
-0.00658599875179822 1
0.0104500306981595 1
-0.0176439976493052 1
0.0417611309243213 1
-0.0111593409838747 1
0.0814858372457376 0
0.0365642787766892 1
-0.067061580890606 0
-0.00977576355610924 1
0.0242031697487009 1
-0.0100917818755653 1
-0.0232157061852915 1
-0.0257392404201528 1
0.0526860496624958 1
0.0412510321903221 1
-0.00429228869174225 1
0.00459019541651688 1
-0.0220057274116014 1
0.00508911259503483 1
-0.00499102895473178 1
0.0187987884775549 1
0.0283741505777978 1
-0.027857876994824 1
0.0018790077706315 1
-0.0170554894076325 1
0.0407042829210443 1
0.00768912018070981 1
-0.0431687594610864 1
0.00216093044829173 1
-0.0359794883522438 1
-0.00835058545605896 1
-0.00886237604283668 1
-0.0159043832091376 1
0.0364966816980395 1
0.0285447018403064 1
0.0107907264226408 1
-0.0475613597395095 1
0.00357354291559812 1
-0.0547086638246803 1
-0.0382266153067814 1
-0.0325279458012068 1
-0.0173478312000171 1
-0.000358893239041404 1
0.0648680219193012 1
-0.0232303226589758 1
0.0327151958529057 1
0.0364895837364516 1
0.0476724701131165 1
0.061981842777753 1
-0.0301916009488 1
0.021752578337858 1
0.0328254237104564 1
-0.0381953372374087 1
-0.00894178188057565 1
-0.0250076998348697 1
0.0233446617017685 1
-0.0221984155867323 1
0.0228376524081139 1
-0.0561968639762258 1
0.00797411006759624 1
-0.0394035659060307 1
-0.108631641414765 0
-0.016679413453134 1
-0.0282662559133117 1
0.0361700347526006 1
0.00860755239422457 1
0.0271981001912754 1
0.0789829714375488 0
0.0375601020905119 1
0.0557235861267306 1
-0.0549367349585369 1
0.0169034101738311 1
0.0396035771138571 1
0.00314817334647422 1
-0.06349384601876 1
0.0386920266209363 1
-0.0166766497016245 1
0.0263666821503071 1
0.0266212219484402 1
0.0637858825222634 1
0.037343643121175 1
0.040816639963298 1
-0.00926825003348238 1
0.0593860973458046 1
0.056057622696769 1
-0.0371691529586981 1
-0.0780536149054358 0
0.00853238614822751 1
0.00607108593025808 1
0.0215614870958558 1
-0.00676790451870847 1
-0.0367378204857295 1
0.0241948829839105 1
-0.0427142732540087 1
-0.0490868716214484 1
-0.00793499036181437 1
-0.026072163578607 1
-0.0256419180359594 1
-0.00834917365164592 1
-0.0421034168963362 1
-0.00547501539850523 1
-0.00123954570684751 1
-0.0238530409777803 1
-0.00493174961358855 1
0.029694871132121 1
0.013658081342976 1
0.0401729206578124 1
-0.0410394165090945 1
-0.0581590646389847 1
0.0618801574171146 1
-0.01103839952576 1
-0.0307480860816562 1
-0.0058901393867451 1
-0.00154440911070621 1
0.0234686991391585 1
-0.0069200083297707 1
-0.0215075376232634 1
-0.038541888891946 1
-0.00533051647352269 1
0.0204459976459554 1
-0.0247144967589669 1
-0.0479755863978982 1
-0.00551850150211924 1
0.00742098556307012 1
0.00357475308731981 1
-0.0370784436777713 1
0.0142173916968695 1
0.0234846668705142 1
0.0197590735091641 1
0.00870655004217404 1
-0.00856456255992002 1
0.0113309929753268 1
-0.0500573356231578 1
0.0789745522735043 0
0.0712950069457937 1
-0.0603302744937231 1
0.0123668752495443 1
-0.0901039161287652 0
-0.0208136396848743 1
-0.0135020072495431 1
0.0622454662435701 1
0.000583289020914399 1
0.0883507705344095 0
-0.0250741692130867 1
0.00856655409285489 1
-0.00559292929817978 1
0.00576272724387488 1
0.0227717196598599 1
-0.0117476994100924 1
0.0270896478176002 1
-0.00228995216763283 1
0.0605939671917875 1
-0.0582392039205246 1
-0.00413051403787968 1
0.0606998341891536 1
-0.00377806518740803 1
0.0543525602718903 1
0.0619174989624444 1
-0.0483814769677799 1
-0.0494422233326128 1
-0.0493067011903264 1
-0.0116873701523032 1
0.0031767274624869 1
0.0353584815263858 1
-0.0230906960694864 1
-0.00266509439192424 1
0.0149789392998989 1
0.00192974419889245 1
-0.019067520887341 1
-0.0174739322691342 1
0.047023112117807 1
0.0610303909922348 1
0.00666234549083813 1
-0.0148316924086799 1
-0.0230599969998915 1
-0.00370154219248525 1
0.00725770642801644 1
0.042235245842072 1
-0.0162440996530408 1
0.0102862809717998 1
0.0277438959568834 1
-0.00830600408984187 1
-0.0122579566403964 1
0.0523990849780255 1
-0.0422758202052969 1
-0.0205276939765585 1
-0.0888639093536442 0
0.0530152013095254 1
0.020921378532695 1
-0.0663663102901133 1
-0.0148711486686057 1
-0.0212013400677368 1
0.00666165281683313 1
-0.0341804624453792 1
0.0745207425247104 0
0.0731082978357269 0
0.0437503737419786 1
-0.0220867010519191 1
-0.0258062829596491 1
0.0109539337826254 1
-0.0482200393103346 1
0.0682720556600733 1
-0.0384837517625301 1
-0.0412085540502641 1
0.0246161757715407 1
-0.0890819825354527 0
-0.0100521653445535 1
0.0110629996625381 1
0.0466863101388082 1
-0.0117969285674089 1
-0.00955344971407116 1
0.0769978869795664 1
0.059712814323095 1
0.0197449789901933 1
0.0406809333593343 1
-0.0175864277726402 1
0.0457716028682635 1
0.00226210573848176 1
0.000496427296221381 1
0.0139332016918321 1
-0.0577054664655453 1
-0.0571196770945422 1
0.0442056645498283 1
-0.0206280337874107 1
0.0611036947154356 1
0.0515942298380348 1
-0.025801933138862 1
0.0573753017774879 1
0.057169116365324 1
-0.00731234986218703 1
0.0371957559337128 1
-0.0263913602696211 1
-0.0390255186299574 1
-0.0511646392513082 1
0.0557745413668347 1
-0.0505414360791627 1
-0.0353617146969741 1
-0.0206305802904726 1
-0.0695763277028505 1
-0.00465769096930826 1
-0.0286143430395703 1
-0.0201499614169586 1
0.0505758234520692 1
0.0193961714724613 1
-0.0181552311061893 1
0.000739369699935602 1
-0.000832337157132362 1
-0.0203909280000454 1
-0.0367737783251145 1
0.0519530572680869 1
0.0405482205503539 1
0.0135342150960759 1
0.00263014456506651 1
0.050222312946134 1
0.0368787454327961 1
0.00396791996083248 1
0.0136068982274978 1
0.00831568400309205 1
-0.0137749504209477 1
0.00945920155906459 1
0.023334827749331 1
-0.0274845096340167 1
-0.0443764132829461 1
-0.0584827085985415 1
-0.00533426751630143 1
0.00162072681631338 1
-0.00687283086402751 1
-0.0304142383002244 1
-0.0168680919079214 1
0.0388280501648061 1
-0.0021777208716215 1
0.0511081029911549 1
-0.0252355128575021 1
0.0133244310724024 1
-0.0179455179478481 1
-0.012656934409222 1
-0.0712668219567035 1
-0.0340288626460789 1
0.0294113603360161 1
0.0192313621695189 1
0.0507077394649059 1
-0.0302088446440653 1
-0.0245389514244693 1
-0.0816406955190733 0
0.056079527026462 1
0.0217355527997146 1
-0.0102294957788047 1
0.0347802407068794 1
0.00877070331643034 1
-0.014678807715208 1
0.0303675952954577 1
-0.0239061385530494 1
-0.0547701046386412 1
-0.0473043072638141 1
0.0169171222096893 1
-0.0194880597778809 1
0.0269298389572996 1
-0.0511849500746743 1
0.0182829374229624 1
-0.0064193248895548 1
-0.0122997783908469 1
0.0123620719166275 1
0.016349349191771 1
-0.0261031932982377 1
-0.0427548099027808 1
0.00595224964514408 1
0.0138831796678017 1
0.0256716433609238 1
0.00381845189351269 1
0.0318113102510042 1
-0.0508241423663474 1
0.020302859550991 1
-0.0473880122265228 1
-0.0238613594732372 1
0.0105746636045794 1
-0.00200067174933084 1
0.0198330065859267 1
-0.0736464307560439 0
0.046771482631627 1
-0.00710365195827673 1
0.0298848995228536 1
0.00377250253240729 1
-0.0755263344584534 1
0.0760044773727797 0
-0.0248653798950744 1
-0.0272977599932697 1
0.00570825043552257 1
0.0300107017295141 1
-0.00700527907806441 1
-0.0178360937761423 1
-0.023555308496108 1
-0.0223776069497839 1
-0.0239996820034782 1
-0.06697589251869 1
-0.00549449333013997 1
0.0203934582644774 1
0.0255916702741029 1
-0.00901447051287853 1
0.0378231923443102 1
0.0384919706894696 1
0.00952525008245042 1
-0.0100364195663935 1
-0.0392625711596771 1
0.0173362157548789 1
-0.0287944743289738 1
0.0662085087837203 1
0.0286526274785075 1
-0.069436107211033 0
-0.00843121560794832 1
-0.0257283008326961 1
-0.00557725903397431 1
0.00919072501353785 1
-0.0490456240914693 1
0.0106443717387164 1
8.45092995013785e-05 1
0.0532034325850105 1
0.00408357383928808 1
-0.00798982800695281 1
-0.0222074989090753 1
-0.0311045543180828 1
0.00743019330919335 1
0.0492058960164917 1
-0.0260342952593295 1
-0.0378681874434366 1
0.00568824279470433 1
-0.0123538279061152 1
0.0139814699449696 1
0.0103685187587392 1
-0.0201970095383902 1
-0.0634157319316338 1
-0.0182783219900226 1
0.014850947595014 1
-0.0553825291484995 1
-0.0242567755900622 1
-0.057989604502368 1
0.0239716623790561 1
-0.0797227193630362 0
-0.0316865113342334 1
0.0240194089527302 1
0.0315573926755912 1
-0.0445679861323053 1
-0.0191675666313173 1
0.0204936675225477 1
-0.00512440675370359 1
0.0506728854554611 1
0.00780783686532852 1
-0.00105089793519303 1
-0.00650984738059655 1
0.00380870733703758 1
0.0381118730009 1
0.0395560155176721 1
0.0150151014257689 1
0.000326737532322863 1
0.0491128616127819 1
0.00503035592533343 1
0.0937171402727235 0
-0.0292265911362603 1
0.0186219167411218 1
-0.018631405128109 1
0.0298061223341519 1
0.0429498996405172 1
-0.0213602448019733 1
0.0530518670665332 1
-0.105090550354371 0
0.0649863350210578 1
-0.0224552290173308 1
0.0566482992623628 1
-0.0711620238155813 1
-0.0156352684204725 1
-0.0277378129111011 1
0.020739581820691 1
0.000458304567130447 1
-0.00593334360977303 1
0.082217800675056 0
0.0230531992119323 1
-0.0316193998568336 1
-0.0322640151090074 1
-0.0227908912294239 1
0.0469845895901522 1
-0.0174268792769935 1
-0.0436330292057156 1
-0.00102912056162986 1
0.0134798122023477 1
-0.0148889260732192 1
-0.0508999149483545 1
0.0227114325722165 1
-0.0352279493621459 1
-0.101098809177677 0
0.0450859132963259 1
0.0175703772025013 1
0.0123303822400301 1
-0.00406265903369326 1
0.0287735382267817 1
0.0188101588646279 1
-0.00767089441230785 1
0.0187952317114989 1
0.034276463456724 1
-0.0214133706234134 1
-0.0640504212796818 1
0.0559297986688007 1
0.0332037171449636 1
-0.0112578578768307 1
-0.0273107568073482 1
-0.0081023160685843 1
-0.0118592550412385 1
-0.0914435069810818 0
-0.0603114854564189 1
-0.0112590321373064 1
-0.0204395421393252 1
-0.00444695409391088 1
0.0633043605156144 1
-0.045413183478858 1
0.014410913213963 1
0.00116297861255059 1
0.0326134163181388 1
-0.0417081778497011 1
-0.0392475416778528 1
-0.0462633805472509 1
0.0251613634985846 1
-0.0274363908611542 1
0.0345189933742962 1
0.0254137698902661 1
0.00613214089503161 1
-0.0659482499042879 1
0.0447541463832878 1
0.0688638741257787 0
-0.0173964566025755 1
-0.0457711489612421 1
-0.0464635304391663 1
-0.00836738416508353 1
0.0248022403438408 1
0.0485659512815352 1
0.00304552683846721 1
-0.0603007451516555 1
0.0708735352948021 1
-0.00202256872895977 1
-0.0242622158756745 1
0.0284312966117932 1
0.0302653134721959 1
-0.0835255389058238 0
0.0449026969251453 1
0.0703110938088588 1
0.0354636441087528 1
0.00317743405215072 1
-0.0210442506822465 1
0.0174166819990291 1
0.0317362609519725 1
-0.0118885666920491 1
0.0177145636223516 1
-0.0558871612700867 1
0.00688062309200165 1
0.0241322291122173 1
-0.0501198280173932 1
-0.0177536342518338 1
-0.026992557768843 1
0.0409817116121782 1
-0.0184116750962547 1
-0.000481535597797636 1
0.00883439472161733 1
0.00218849153981432 1
-0.0702775573963195 1
0.0203898805699872 1
-0.00667308858646425 1
-0.0593775673126786 1
-0.0242608389103799 1
0.0612305921869389 1
0.00359235750792593 1
-0.0872941434002315 0
-0.0414409479152444 1
-0.023902931990984 1
0.0269349520406739 1
-0.0141326204524262 1
0.0141879191706872 1
-0.0431066951884566 1
-0.00256122186396035 1
-0.0641327645505346 1
0.031771773808887 1
0.0172319463538329 1
0.0121271589804043 1
0.00379803231185916 1
0.00927432235827112 1
-0.0154356028419666 1
0.0186550473053909 1
-0.0108360584547326 1
-0.0170127643371829 1
-0.0162138564970581 1
-0.0419857275571118 1
-0.0454557798695941 1
0.0379740899407734 1
-0.0484381271103523 1
0.0475025151653768 1
-0.0491620628042782 1
-0.0240983003302435 1
-0.0478987914745104 1
-0.0267782794690648 1
0.0571587713502087 1
0.0152409795705374 1
0.00236195060969374 1
-0.0617072984039099 1
-0.0174550586701577 1
0.0238759594745678 1
-0.0108252600182512 1
-0.0185662698668214 1
0.00723356437528262 1
0.0193402856957468 1
-0.00374812852262918 1
-0.101398488655538 0
-0.00173280599190607 1
0.0171810768287251 1
0.0122094359874128 1
0.0200225967003606 1
-0.0655318512648672 1
-0.0235235447689844 1
0.0032774816458096 1
0.0191687384650012 1
0.0486392835221849 1
-0.0349965731435206 1
-0.0181339031758954 1
0.0573541537984795 1
-0.0156625536515113 1
-0.013631921574992 1
0.0414446966201333 1
0.0123047775483535 1
-0.0354845949796544 1
0.0258716455214406 1
-0.0235772594598615 1
0.0470517061176534 1
0.0328316298208203 1
-0.0127803736995907 1
-0.0121801279966384 1
0.0101401743630166 1
0.00791801405566838 1
-0.130273289336165 0
0.0413328165152691 1
0.0637207683885918 1
0.00226081954921215 1
-0.0804307149780153 0
0.0330119768926907 1
0.00981150207538161 1
-0.0139613598930668 1
0.0188785723886111 1
-0.0458540568188161 1
-0.00863240903492067 1
0.0904928948333855 0
-0.00998805179020286 1
-0.0403925560384377 1
-0.0211761085262192 1
0.0241774801988304 1
0.023682151088317 1
-0.034718082097005 1
-0.00386557326175336 1
-0.0469957857205517 1
0.0396615350814504 1
-0.0285993845264386 1
-0.0630134262857971 1
-0.0265230538911172 1
0.0427362218531084 1
0.0195104608296462 1
0.0202486138290483 1
-0.00512038764777115 1
-0.0412110615928884 1
0.0221945764057965 1
0.00241903032242615 1
0.0532350426021099 1
-0.00651377961723835 1
0.0290681569432322 1
0.0115516374609772 1
-0.0346425413082058 1
-0.04919861686691 1
-0.0338049083009446 1
-0.00801221136280315 1
-0.00809727260368879 1
-0.0180466638758848 1
0.038091950681684 1
-0.0368000463395173 1
-0.0605018694331754 1
0.0082772593273299 1
-0.0301136124290431 1
0.0139704082077398 1
0.0194124879006323 1
0.0354006871208015 1
0.0101163235567651 1
0.0105721482713615 1
0.0429094907223631 1
-0.0132206823348818 1
0.0502225586806186 1
0.00105549482958488 1
-0.0572668345827277 1
-0.0423844019259345 1
-0.0456119406616484 1
-0.0290073580374867 1
-0.00925021020974081 1
0.00735995389600195 1
0.00817786500831207 1
0.0175403952376618 1
0.0260752267543205 1
0.0865394693636093 0
-0.0188961503389195 1
0.0567190521157818 1
-0.0321579713666149 1
0.0609663539790321 1
0.0464940086519153 1
0.00906782202248797 1
-0.0351828491338511 1
0.00265826410483118 1
0.019691873470386 1
-0.0269861214922515 1
-0.0519434087359384 1
0.0271322116581355 1
-0.00841714259497678 1
0.0420060501824021 1
0.0776467002221991 1
0.0211984200567451 1
-0.00595373384156983 1
0.0422299035068042 1
0.0316832483800622 1
-0.0624752866957049 1
-0.0666969933949166 1
0.05335877015296 1
-0.0320529470412049 1
-0.0172636398334162 1
0.0611666320281016 1
0.0153504309015502 1
-0.0174059694483275 1
0.00498999489654256 1
0.00735947079156882 1
-0.0476129424747307 1
-0.0445237019786285 1
0.0040181296530603 1
0.0472204521245741 1
-0.00715196501748804 1
0.00147602881991736 1
-0.000256759626879054 1
0.0280689410304331 1
-0.0325903719702149 1
0.0360647665079941 1
-0.0121180307988307 1
0.00991310691288962 1
0.051979797581771 1
0.00321712899708157 1
-0.0274103618612774 1
0.0032420627483913 1
-0.0695019446873303 1
-0.0678723732376317 1
0.0733035846402095 0
0.0431822663368556 1
0.00832852642166101 1
-0.0264602769462682 1
-0.101102393927029 0
0.0876288374161453 0
-0.0224163893730114 1
0.00140923126306937 1
0.0352747727623226 1
0.00518264841213104 1
-0.020579353096487 1
0.0218272906984988 1
-0.0726785183086521 1
0.0415650500104468 1
-0.0037964472936397 1
0.019848671305115 1
-0.0126292949413874 1
0.0355980009633238 1
0.0234571055391683 1
0.00225262654132295 1
-0.034056612279155 1
0.0186576592569787 1
0.0021332096539208 1
-0.0269735512121465 1
-0.0335992814662013 1
0.074272999317622 1
0.0454027229179764 1
0.0361756531827396 1
0.0543648316230967 1
-0.0117678436983985 1
-0.00531809770564543 1
-0.0159540051673672 1
-0.0266264712114421 1
-0.0223605908824581 1
-0.019059651740875 1
-0.0277357257037296 1
-0.00601240260014269 1
0.0414978372590426 1
0.067492543321005 1
-0.0414715438937309 1
0.0320089176810829 1
0.0382747203990201 1
-0.0639649612764441 1
-0.0293099131905253 1
-0.0202271061574091 1
0.0236400536942146 1
-0.0275745973485862 1
-0.00533044929030436 1
0.0529942339226402 1
0.000133386611591797 1
-0.0202968960212541 1
0.0180819257981608 1
-0.00201983434951531 1
-0.011146293663534 1
0.0213441636745408 1
-0.0401484509049887 1
0.0373494849881553 1
-0.00706806537101371 1
0.062193755913675 1
-0.0491089773192755 1
0.0257448000413439 1
0.0405658467567247 1
-0.0134002228498928 1
-0.0424672804089051 1
0.0339173767613587 1
0.0245746888489345 1
0.0300400196049687 1
-0.0306315134540863 1
0.0206545281995644 1
0.0148700153435625 1
-0.0618916053838295 1
0.0294564336509962 1
0.0474714312825541 1
0.000666984998558227 1
-0.00247442359282034 1
-0.0104065791261218 1
0.0503160011052756 1
-0.0141952425403296 1
0.0101032322474105 1
0.0146697382136418 1
-0.048666726686669 1
0.0111862578050232 1
-0.0519110136083157 1
0.0199736684106508 1
0.0130567027312286 1
0.0420870758196155 1
-0.02308887373758 1
0.0076798769041525 1
0.0469572663551591 1
0.0518118188852797 1
0.0473199224606421 1
0.0280616788327698 1
0.0674029940284173 1
-0.0334514887812976 1
0.0178756793733599 1
0.091503579987592 1
-0.0472369674957614 1
-0.0250134793369844 1
-0.0419630954313883 1
0.00367412684450878 1
-0.0166411678738709 1
-0.0423932321568191 1
-0.0476565042614411 1
0.0195843315719533 1
0.0369804236613843 1
0.0162350480325956 1
0.0163486624336234 1
0.0187668335368211 1
-0.0272693915302233 1
-0.0549114992853965 1
0.0054254432997554 1
-0.0386549036979147 1
0.0300198550023728 1
0.0456974122466123 1
-0.0397823446503947 1
-0.0158297218311962 1
0.0291155941310586 1
0.0234849254182567 1
-0.0287606836225602 1
-0.0103347067479394 1
0.0198601365889996 1
-0.00821346231223584 1
-0.00524157152661363 1
0.0518316365236889 1
0.0170270348776892 1
-0.0349911318809811 1
0.0938830403343022 0
0.051718528235085 1
-0.0660062149216465 1
0.0134355327821588 1
-0.00318710562665181 1
-0.0124887528776385 1
-0.0143917078184895 1
0.0162986587117273 1
0.0942544515547191 0
0.0294037158914956 1
-0.00407976374315053 1
-0.00882174999838484 1
-0.00962228558113673 1
-0.0614532452248523 1
-0.0192559219830575 1
-0.0317521849346466 1
-0.00525283211082616 1
0.00657603532657578 1
-0.0287220000180366 1
-0.0287848752002873 1
-0.0687046896338126 0
-0.00430996856892143 1
-0.0717796821716297 0
0.0531083358063688 1
-0.0332717341700455 1
-0.00975740991744109 1
-0.052085189829182 1
0.0161840462144868 1
-0.0432611502047781 1
-0.00381455202977413 1
-0.041233376247578 1
0.016829705792496 1
-0.0421041579414633 1
-0.0177891698738064 1
-0.0459039906340814 1
0.0244712188603353 1
0.0718460280576702 0
0.051574230350371 1
-0.0557720762650152 1
-0.0256953905164144 1
0.0267545477713912 1
-0.0652138182764537 1
-0.00752736575242468 1
-0.0297145270133432 1
-0.0141799841891498 1
-0.0134030005773695 1
-0.00365804716086927 1
0.0288425586807408 1
0.0525670694732433 1
-0.0331012889131117 1
-0.0187539824878131 1
-0.0704447183338624 1
-0.0451981920612365 1
0.00812676351879637 1
-0.00113079100747671 1
-0.00780217093620218 1
0.00342766445109976 1
-0.00394160778802213 1
-0.0338607144508339 1
-0.0053647354501622 1
-0.0144901579515932 1
0.0344108723671157 1
0.0429205645005333 1
-0.000189519764528441 1
-0.0318693661301768 1
-0.038536686560993 1
0.0192017831366649 1
0.0608907866417524 1
0.0231478361068468 1
0.0164003163357211 1
-0.0171439916068411 1
0.0247446955792439 1
0.00938168028087811 1
-0.0181173786022849 1
0.0227613833140502 1
0.015246302878248 1
-0.0377451921811688 1
0.0133564541615082 1
-0.0756009151348641 0
-0.0747604109638088 0
-0.00397209196807154 1
-0.0420095449104118 1
0.0429127808086922 1
0.065040669024163 1
-0.0351408956244754 1
-0.0325645907562852 1
-0.0135220476604093 1
-0.00141400810096927 1
0.0476216159788858 1
-0.0501792741007461 1
0.00806179709428671 1
0.0318040566609676 1
-0.0107057216449906 1
0.0909596345383742 0
0.00341704630888181 1
-0.0122505580047435 1
-0.0552210642365908 1
0.00353422692693426 1
0.023496195647912 1
0.0166601226210634 1
-0.0325668811247959 1
0.0742982127678316 0
-0.0532852319807217 1
0.0862095347486736 1
-0.0531748398271264 1
0.0203243377606788 1
-0.062242136803587 1
0.0344643656857294 1
0.083701079506282 1
-0.0569017052292175 1
-0.0392600747937932 1
0.0388087570263117 1
-0.0350829833915135 1
-0.116246121643829 0
0.0136246077447338 1
-0.0237847678771042 1
0.00183926899104227 1
0.0307658684604603 1
-0.0330909626716778 1
0.0288573061628244 1
-0.0180150213321493 1
0.0122521423328294 1
-0.0841617266394377 0
0.0518361121991428 1
-0.0466570520845253 1
-0.0139138002009093 1
-0.0864536838400276 0
-0.0471647503488328 1
-0.0102244856279257 1
0.0370631174432702 1
-0.00115400495733107 1
-0.0361378349334683 1
-0.0718969465367566 0
-0.00198136916470439 1
-0.0187533234231084 1
0.00941125343154847 1
0.0295294863286814 1
-0.0353479028902574 1
0.0385627563283118 1
-0.0405042590123363 1
-0.0358482506194709 1
0.0570134923354523 1
0.0086330904904358 1
0.0136384475687373 1
-0.00701808077684637 1
-0.0207535313750084 1
-0.0303257888299518 1
-0.0384260253518799 1
-0.0492645096232414 1
0.0292619351858774 1
-0.0220817826755176 1
0.00811370774461398 1
-0.0115640751713541 1
0.0420509993091758 1
0.0384716138309244 1
-0.031475656955111 1
0.0557305641190381 1
0.0177293891323441 1
0.00642090889116996 1
-0.120371546985055 0
0.00817673574387855 1
-0.0558555090982813 1
-0.0500908547968004 1
0.0243416903239276 1
0.0585262054510267 1
-0.0982312483073345 1
0.0627081718736099 1
0.00741020059329086 1
-0.00782212044607421 1
-0.107006106080024 0
-0.00466393294057729 1
-0.0389278999294054 1
0.032614815463663 1
-0.0432136413672839 1
0.0351262799515998 1
-0.0127966546401845 1
0.0329631320373667 1
0.00298459527381742 1
-0.0134639177601021 1
0.0274498165830904 1
-0.00866061557600288 1
0.0149027723098332 1
0.00187681594569713 1
0.00211528295047153 1
0.0370936263282223 1
0.0479581040332242 1
-0.0615213320121159 1
-0.0437350165461977 1
-0.00032156996507453 1
-0.0158917932787333 1
-0.0352949716595862 1
-0.00162380513969986 1
0.0189260840910194 1
-0.02577899293076 1
0.0592715989380243 1
0.0396888238228694 1
-0.00143128337976679 1
0.0239376858131446 1
0.0216402093620116 1
0.0158374567320486 1
-0.0195391510029368 1
0.0326283058496784 1
-0.031730657699867 1
-0.0432173699020565 1
0.0531329665901425 1
0.0561595586506175 1
-0.0406238939485053 1
-0.0614526170599622 1
-0.0060814183211313 1
0.0315907293166517 1
-0.0436512204429819 1
-0.0331901588292385 1
-0.0409987568990952 1
-0.110275595348633 0
0.0305821840693771 1
0.0606749212373145 1
0.0376630294518546 1
-0.0114978063655123 1
-0.0434691147502766 1
-0.024022551317953 1
-0.00645454299807736 1
0.0127993022240592 1
0.0439004153979785 1
0.016319549600095 1
0.00673536259291947 1
0.054059498372102 1
-0.0117696317360278 1
-0.00152207372093205 1
0.0404626832892592 1
-0.0307274803935987 1
-0.0339159748393067 1
0.04723212389522 1
-0.0169957961696089 1
0.0405650007432684 1
-0.0137063299765017 1
0.0354504040698269 1
-0.00360527809779413 1
-0.0209745475963009 1
0.0224006028600994 1
0.0111522541844135 1
0.0037746342783198 1
-0.0294174113118566 1
-0.0197704884254299 1
-0.0216999333044884 1
0.0285084487959434 1
-0.00822043784989552 1
-0.0205021550602486 1
0.0571331662559048 1
0.101612744540923 0
0.0136542951973943 1
0.00676403744208936 1
-0.0445732128862245 1
0.029592871638132 1
0.0400216399453595 1
0.00827451699213652 1
0.0288428628892769 1
0.0370936082579363 1
0.0185439966964095 1
0.0233249068722234 1
0.0574913899588318 1
-0.00444813355736821 1
-0.0244119273077227 1
0.0159259679768005 1
-0.000938545291089157 1
-0.00338160210191393 1
0.00975581191434562 1
0.0124859135863252 1
0.0495697960779932 1
0.0356067778753812 1
0.0506515819717608 1
0.0362059197355188 1
-0.00100170650826333 1
-0.0097285370207135 1
-0.00176981558095923 1
-0.0242971847433563 1
-0.0325303123109155 1
0.0034793809555652 1
-0.023356856966047 1
-0.090609761697916 1
-0.0473345042764131 1
0.00408614141051581 1
-0.00151019848809911 1
0.00643979943547089 1
0.0680444011977616 1
0.0086135565390139 1
-0.0475906724789838 1
-0.00640560515830613 1
-0.0122096593883245 1
0.022300398398666 1
-0.0457936794774831 1
0.00474330829181503 1
0.013858546416856 1
0.0153193005306392 1
0.0341250572614539 1
-0.020744463044463 1
0.0275510951768624 1
0.0506422190475269 1
0.0245693482533266 1
0.0314879290733165 1
-0.0835943531616896 1
-0.0618263799349983 1
0.0125586215726566 1
-0.0300255432390657 1
0.00198057989623458 1
-0.0199544817886896 1
0.0143326541943185 1
0.00204301588031646 1
-0.0804904799407844 0
-0.0396704134208545 1
-0.0463250760653118 1
-0.0540898779498832 1
-0.00238714392018173 1
0.0847747414199891 0
-0.0205492035204945 1
0.0392834202939273 1
-0.0771306738491663 0
-0.023754519159401 1
0.0127806939335048 1
-0.0657852577375652 0
0.0587453022650693 1
-0.00965200187049387 1
-0.0381497004027133 1
0.0330053067877525 1
0.0205774299464867 1
0.0300730230443184 1
0.0346652914712632 1
0.0079605708223382 1
-0.0477717881896001 1
0.0189727047852309 1
-0.0125210912707495 1
-0.0191473027970411 1
-0.0011677434272124 1
0.00337937077850882 1
-0.0422143331712986 1
-0.0615378811763413 1
-0.00377334305524553 1
0.0711531083723633 1
0.051219511794855 1
-0.0425398868196764 1
-0.0385954447016737 1
-0.0292386756118469 1
-0.0531831178726491 1
0.0386955292497936 1
-0.0682747509737616 0
0.0108034382220422 1
0.0429473632136959 1
0.003970791355726 1
-0.0157611530463654 1
-0.046680942300163 1
-0.0160193404559297 1
-0.0182004606602288 1
0.00731121355196533 1
-0.0536426740391893 1
-0.0210767824341048 1
-0.021653210601945 1
-0.0429475992893975 1
0.0208671014673716 1
-0.00839957267510748 1
-0.00041149643548399 1
0.0195543905662242 1
-0.0304176631233816 1
-0.0489181148325387 1
-0.0225035868367104 1
-0.0629194866853668 1
0.0053718469824398 1
-0.0212704185367167 1
0.0413138369473156 1
0.0082229300540722 1
0.0253443548554908 1
0.00380670388692224 1
0.000141072176029211 1
0.0518059087477788 1
-0.0100988880094264 1
-0.0222755125702305 1
0.000111748646973143 1
0.0296885802193797 1
-0.00643535700938806 1
0.0252437783088096 1
0.00186667322264042 1
-0.0177475953061109 1
-0.00922948606329056 1
-0.00304356478306665 1
-0.0529026561498532 1
0.00988300758103238 1
-0.00477280085546085 1
0.0744758478798175 0
-0.0378948635258373 1
0.0734540188666773 0
0.0197706031560821 1
-0.0784348398913545 0
-0.029312474436081 1
0.0336585194332916 1
-0.0315893417821603 1
0.0161464926027276 1
0.0544584778929068 1
-0.00250332635989954 1
0.00470785188735484 1
-0.0213300652494187 1
0.0458585530564361 1
0.0159424457933812 1
0.0276302020168924 1
0.0381124742994053 1
-0.0182079806365794 1
-0.00937620939220046 1
0.0203013249860148 1
-0.0137233088272901 1
-0.106200614066575 0
-0.0378609286915332 1
0.0265944357585256 1
-0.0447338056192173 1
0.0137198496345689 1
-0.00351528279087415 1
-0.0184161599460561 1
0.0199354106180805 1
-0.020194049938185 1
0.0516534455992491 1
0.0589303214585041 1
0.106595194873294 0
-0.0447315489309316 1
0.0546467018945688 1
0.0151222068569003 1
0.0701425122566582 0
0.0659375025264201 1
-0.00166994473362452 1
0.0666396160207847 1
-0.00922851486840471 1
0.0280569357764249 1
0.0609084521415875 1
0.0326389352410889 1
0.0249688745649451 1
0.0720467398561728 1
-0.0661583198196699 1
-0.00961365979165776 1
0.0210655406249962 1
0.00666656467245902 1
0.0403165230118659 1
0.0391138357264325 1
0.0616850850419297 1
-0.0851962366216566 0
-0.0652216934178963 1
0.0413629295329287 1
0.00963131803807723 1
-0.0355027136735077 1
0.0475025930279817 1
-0.0298352004076134 1
-0.0407794124350311 1
0.0180224196574283 1
-0.00169730251590154 1
-0.0349896541962592 1
0.0413159027238957 1
0.0245002615970747 1
0.0198526898243232 1
-0.042583414706621 1
0.032687915032751 1
0.0321099735626097 1
0.0217033432831677 1
-0.0506016553646045 1
0.042794327491884 1
-0.0237388010174236 1
0.0271076855861926 1
-0.00626192510126518 1
0.0790521347378576 1
0.0169272065359986 1
0.0128114455810432 1
-0.0176842669788982 1
0.00622778977694009 1
-0.0997303186127224 0
0.0420145886825681 1
0.0398158100750632 1
0.0358558151272346 1
0.0384663009262768 1
0.0531032137359342 1
0.00113679070884767 1
0.0174328097719875 1
-0.068810533510871 1
-0.0536294066653143 1
0.00642426268910844 1
-0.00766560905520179 1
-0.0711265875202617 0
0.0583273741038443 1
0.033651839675281 1
-0.0144978649972497 1
-0.0194415038476666 1
-0.0581938259287775 1
-0.0416820998781478 1
-0.0753194630004453 1
0.0157193848462788 1
-0.0347904073942196 1
0.0458591529694103 1
0.000105143615993576 1
0.0358885240924359 1
0.0146442856335248 1
-0.0134114135831642 1
0.0354333827673914 1
-0.00644275376380601 1
0.0392690834916326 1
0.013873126977884 1
0.0549044748549143 1
0.0380986676976521 1
0.0502871489829174 1
0.0208267203236047 1
0.000760511044681573 1
0.00317589650753158 1
0.0400736123324653 1
-0.0486827227227077 1
-0.00328217062441621 1
0.0356261134208427 1
-0.0539023892205167 1
-0.0150925817518773 1
-0.0169774424359981 1
0.0425656661416822 1
0.060169194745458 1
-0.0524377975089102 1
-0.0183833112589619 1
-0.0210801917324681 1
-0.0213235008028502 1
-0.0245694401994245 1
-0.0182158524830203 1
-0.0611979135251999 1
-0.0280667061924021 1
-0.00617497768083264 1
-0.0242483075084457 1
-0.0188191918303454 1
-0.00461742193732845 1
0.00765240148427876 1
0.0227516702421681 1
0.0291139524001173 1
0.0226004103574692 1
-0.0186424565383313 1
-0.0334266700357743 1
-0.117606855608156 0
0.0477326502083544 1
0.0144702013879081 1
-0.0112612892217206 1
0.0673769808065671 1
0.0075563767075401 1
-0.0691120973321714 0
0.00704462152395325 1
-0.00813944424665144 1
0.0197497935317268 1
0.034429513499868 1
0.00614388548886437 1
-0.0325111592349124 1
0.010025119468456 1
0.000804856836061056 1
0.0214521607274798 1
-0.00491685726269001 1
-0.00352533766134065 1
-0.00031551596212357 1
0.00717427202434351 1
-0.0405989098311886 1
-0.0272698814295761 1
-0.0468168607234854 1
0.0412296616451585 1
0.0656397834743507 1
0.056623182491565 1
0.0080833888726468 1
-0.0442981019519353 1
-0.0181989576804638 1
0.0392508137933759 1
-0.0337577441810611 1
0.00290737369076554 1
-0.0259489695095166 1
-0.0159395980316482 1
-0.0110843516621905 1
-0.0258973656290866 1
-0.00654221872184207 1
-0.0406266434790618 1
-0.00843116829326235 1
-0.00368090058669778 1
0.0203335203148079 1
0.0364794584062122 1
0.00214292290095087 1
-0.0484505285005796 1
0.0341530053156114 1
-0.0251109966726015 1
-0.034320529462556 1
-0.0101928346259051 1
-0.0545190265430976 1
-0.0492123622168779 1
0.0464188942073743 1
0.0208031967206509 1
-0.0224098994473978 1
-0.0363075598168531 1
0.0627718141148677 1
-0.0737282014802249 0
0.137548816644253 0
-0.0145959558671665 1
-0.041728097905499 1
0.0624767437023078 1
0.0540708406780017 1
-0.0223427397653352 1
0.0236034399800417 1
0.0459968048145537 1
0.0358605767246056 1
-0.0322137302626235 1
0.0597634142829757 1
0.0256770878848789 1
-0.0341762510518335 1
-0.0768852557357213 1
0.0169181853605582 1
0.0297782390605617 1
0.0572348374559712 1
0.00770624815377472 1
-0.0476517748996207 1
0.0102092803259661 1
-0.0127412031349062 1
0.00805349861314987 1
0.022971151176655 1
0.0225620031731092 1
0.118770108632371 0
0.0139310667080657 1
-0.00682636685855367 1
-0.0425991992313656 1
0.0371415832337125 1
-0.00658353218771894 1
-0.0309772875873363 1
0.00343004961782735 1
0.0387105030962401 1
-0.0317347075861206 1
0.0276577846660324 1
-0.0384537058340552 1
0.0153583446491333 1
0.00671051671205221 1
-0.0112854344732538 1
0.0207163575324088 1
0.0453312254144909 1
-0.00327740343080615 1
0.000365316931385226 1
0.00727337413477555 1
0.0687631713377998 1
-0.0710633982549876 0
-0.0270581149817432 1
-0.0228338000464159 1
0.018671702283297 1
-0.0164505165071386 1
-0.0621700498836988 1
-0.0456335895401574 1
-0.0224532822945949 1
-0.0254859744193772 1
0.0112654795092741 1
-0.0140362125582628 1
-0.0262387253618533 1
0.00147619584308918 1
-0.0100533007069488 1
0.000936008050163051 1
-0.00984790432990212 1
-0.0315179459751651 1
-0.0457119668704824 1
-0.0249229714618471 1
-0.0462669857983455 1
0.0328669282831604 1
0.0807533489434006 0
0.0148686496328511 1
0.0401398406134774 1
0.00285750376692855 1
-0.0319928093565599 1
0.0406501754099149 1
0.00792501790989069 1
-0.040946047713492 1
-0.0250670835731215 1
-0.00434413736125901 1
0.0453548326682042 1
3.55817206450703e-05 1
-0.0438744739805869 1
-0.0200975805344654 1
-0.00288308163279062 1
-0.0036732772945481 1
-0.0265043089504371 1
0.0397293626832516 1
-0.062627676244855 1
-0.0530408625770824 1
-0.0356123639481024 1
-0.0523290421970047 1
0.0187754190916721 1
0.00331857027595975 1
0.00572915627346091 1
0.00913837716671194 1
-0.00692193778765043 1
0.0604581168802614 1
0.0153332906173594 1
0.00698398584575561 1
-0.0334437880927331 1
0.014213701170954 1
-0.00987683657154892 1
0.0609835823523602 1
-0.0369125077435535 1
0.0483378763374535 1
0.0062433781112318 1
0.037309373738869 1
0.0126234022957178 1
0.0111957487534975 1
-0.0074127545564685 1
-0.0015793181207845 1
-0.044215136453179 1
-0.000613922632383706 1
-0.000740592065392488 1
0.0260772481822898 1
0.0111760829794461 1
0.0382322879456325 1
-0.0381309061336 1
-0.029520019622467 1
-0.0642309194042281 1
-0.0148189706565336 1
0.0559301461297479 1
0.0102560598474281 1
-0.0224923054012492 1
-0.0110596812308089 1
-0.0118438566699879 1
0.0294836736870136 1
0.00337988457720372 1
0.0557213124050231 1
0.0266310058280262 1
-0.0221989160565923 1
-0.00282507964298893 1
0.0328925879284486 1
0.0300944604478501 1
-0.0213266813470936 1
-0.0669729204100408 1
0.090723063165865 0
-0.0313159320275165 1
0.00843043162487677 1
0.0201128377206958 1
0.0243284600985193 1
0.00686499187983899 1
-0.0207970671618082 1
0.000218758648513798 1
0.00871459451833365 1
-0.00749451870871298 1
0.0128733294669095 1
-0.0018910585992184 1
-0.0398907831756679 1
0.0717170842774083 1
0.0351240826243933 1
-0.00127535530699514 1
-0.00901516835413155 1
-0.0499989594322831 1
-0.00151566941345872 1
0.027843796884479 1
-0.0760169552207527 0
-0.0849118743290005 0
-0.0346301738990979 1
-0.0404639998606937 1
-0.0259941917893406 1
-0.0520016854897438 1
0.0511078400031701 1
0.000768816611777251 1
0.0174552944054685 1
-0.00154996796304887 1
0.0197422378513766 1
-0.0300624077574205 1
-0.00885528568554306 1
-0.0223326589748989 1
-0.0490449549729941 1
-0.0178145155308672 1
-0.0120872977496365 1
-0.0625749473320361 1
0.0164654822338414 1
-0.0421427614616592 1
-0.10173659876644 0
-0.0106369709891779 1
-0.0629623098057982 1
-0.0279560760696858 1
-0.00202209434822948 1
-0.0230222732976821 1
0.0586595424688142 1
-0.0187876737240594 1
0.0371984134784909 1
-0.0565181130717191 1
-0.0322781976832861 1
-8.7336593956551e-05 1
0.0302714806410646 1
-0.0253704033335943 1
0.0181185443006365 1
0.00117364334967492 1
0.027295988680689 1
0.0371439993660413 1
0.00944457567470317 1
-0.0326694430417572 1
-0.0503766763285035 1
-0.0115445942151899 1
0.0780058471797863 1
-0.0120644197239016 1
0.000466764639019153 1
0.0276953883666044 1
0.0174578832143811 1
0.0161220108642775 1
-0.000124406672911342 1
0.0496446638492582 1
0.0193128418156559 1
-0.0692333458599097 1
0.0640290911793804 1
0.00735193291095229 1
-0.0278093619487917 1
0.0707666916748933 0
0.048720161373147 1
-0.05209951584168 1
-0.0151964194812922 1
-0.0291803236790847 1
0.0143598399908369 1
0.0272670875043949 1
0.019825258755316 1
-0.0454181722090106 1
0.0936100440234384 0
0.0208820875458422 1
-0.00602750086304592 1
0.030161835707279 1
-0.0316579542852419 1
0.00520637338005423 1
0.0827555913004028 0
-0.0417885476820251 1
-0.0197102289506669 1
0.0481725442706454 1
0.0441262859223998 1
0.0389643726083803 1
0.000549513213228845 1
0.00715732147402241 1
0.0111727189971581 1
-0.0194678229472977 1
-0.0229926469525969 1
0.0125716495052951 1
0.032212349038366 1
-0.0280987505218886 1
0.0882649581935533 1
-0.0103669925500494 1
0.0316724940240446 1
0.0442712021176949 1
-0.0682628420244723 1
0.00956323691492076 1
-0.00497910202972371 1
-0.000361396046693226 1
0.0191253585126437 1
-0.00134729302734538 1
-0.00470834307929827 1
-0.0148040789314815 1
-0.00579076214561194 1
0.0774093167255742 0
-0.0436917567525367 1
0.0205649697004383 1
0.065504773391065 1
0.00712031091106393 1
-0.00713826697977431 1
-0.0338475500873441 1
-0.0751394706898922 0
0.012050843262986 1
-0.0136660075603045 1
0.0609128819398829 1
-0.0104125644003126 1
-0.0153470147457824 1
0.0136543968451189 1
-0.0347520630914414 1
0.0258219410914394 1
0.0475052565925735 1
-0.0186111702270269 1
0.068128175745071 1
-0.0282733046636875 1
0.0462345370006687 1
-0.0141392705696943 1
-0.0293564950432919 1
-0.0111907460950588 1
0.0548911591303131 1
0.0342365657966064 1
0.0118664398695922 1
0.016456689872723 1
0.0453704633443649 1
0.0313183920442018 1
0.000694090337049004 1
-0.0385778091830976 1
0.0393591494828904 1
-0.0363375834004587 1
0.011345826134068 1
-0.078452607846359 1
-0.0340780357740665 1
-0.000445219416932421 1
-0.0387182757568081 1
0.0761551810452721 0
0.0504807641196218 1
0.0180838456667316 1
-0.016000261275675 1
-0.0864526259410892 0
-0.0276635391294744 1
0.00601068093574138 1
0.0309448974002634 1
0.023324859046615 1
-0.0022873536221938 1
-0.0222940228093809 1
0.0286547463169777 1
-0.0329063673613267 1
-0.0100661695765131 1
-0.0402770467746118 1
-0.038992262403446 1
-0.0245608716060216 1
0.0281851603271729 1
0.0238115039050632 1
-0.00616669181989671 1
0.0329392815783509 1
-0.0526797662459948 1
0.0210980931220661 1
-0.00862785446533105 1
0.00925288150981489 1
0.0135122057017401 1
0.0344483761081533 1
0.0158506096642199 1
0.077715337729828 0
0.0246397283246945 1
-0.0147662751443329 1
0.0547686366877876 1
0.0144876326330003 1
-0.0157298492838516 1
-0.0456866158657349 1
-0.00837786642856519 1
-0.0263956329176629 1
0.0267192404572668 1
0.0122059866335468 1
0.0340540837494921 1
0.0491027353342802 1
0.0262168189523841 1
-0.0383157466547057 1
-0.000363694091618851 1
-0.0163101102878722 1
0.024599407030843 1
-0.00218677640192871 1
-0.0205789522321659 1
-0.0544301824627513 1
-0.0224794311072178 1
-0.0459750074800606 1
0.0557965358100093 1
-0.0120077307043405 1
-0.0449624707293559 1
0.00266487154059624 1
-0.0309837974685667 1
-0.0370150543766449 1
0.00473901797900459 1
-0.0913040375985457 0
-0.0440224078817256 1
0.0504276902741801 1
0.0751717320438585 1
-0.0518497078091584 1
-0.0108046314761457 1
-0.0393358003753222 1
-0.0345112771404748 1
-0.0365717104577975 1
-0.0239997316858202 1
-0.0471201939269183 1
0.0396425789260401 1
0.0285676664479058 1
0.0198632648867222 1
-0.0578470223455179 1
-0.017050153717446 1
0.0196221187795314 1
0.0599065128670496 1
0.0282901721509599 1
0.0036503608252021 1
-0.0313451513013452 1
0.0145228058902305 1
0.0532640991003421 1
-0.0275206069776952 1
-0.00956608686787008 1
-0.0473800237564789 1
-0.0742482755410529 0
-0.0117042719047463 1
-0.0123533966112548 1
0.0356700110179138 1
-0.00554567278277357 1
-0.0160920261034475 1
0.0332455715223138 1
0.0296756882227219 1
-0.0138131920662138 1
0.0552012313627602 1
0.00477523618538662 1
0.0219032559544041 1
-0.0748617964186634 0
0.0271305747417009 1
0.0462382749770495 1
0.0231709367522021 1
-0.0211827775345012 1
0.110897966989537 0
0.083298284519051 0
0.00606668597440348 1
0.0229254116397144 1
0.00548510614358468 1
-0.0108941848894586 1
-0.018381009082657 1
-0.01401068794034 1
-0.0864128798168024 0
0.0472383178526511 1
-0.0121013604586711 1
-0.0623840839262825 1
-0.0110316540785001 1
0.0226575042270679 1
0.0256541258730383 1
-0.0206905798886117 1
-0.00188141500402163 1
-0.0200366997405275 1
-0.0186816388192429 1
-0.0212875675994963 1
-0.0744745350043023 0
-0.00115843425809249 1
-0.00328992429656214 1
0.00220115597105474 1
-0.0184580646583422 1
-0.0683164100873704 1
-0.00153604594514024 1
-0.00820208439104973 1
-0.0231147772210099 1
-0.0344701460486803 1
-0.00134752348758718 1
-0.0074029892742159 1
0.0057151788662624 1
0.0913493962935145 0
0.0288109330043688 1
0.0395452091992917 1
-0.0272501124791521 1
0.00656832068349487 1
0.00262827259106854 1
-0.0683119674681101 1
0.013487511151534 1
-0.0757570911597991 1
0.00985140523947552 1
-0.000578287349245348 1
-0.0411387263513188 1
0.0102452234383657 1
-0.0818288168180127 0
0.0450919036230294 1
-0.0303281429820432 1
-0.0623880782942871 1
0.0163043971852575 1
-0.0433154969583418 1
0.0120144669352499 1
0.0444673381619409 1
0.0525185459043662 1
0.00810028007445165 1
-0.0271136321444009 1
-0.040023139959942 1
0.0303306928425791 1
0.0306878364199873 1
0.00200178770546726 1
-0.0112433213092932 1
0.0766799469704472 0
0.00257370602316283 1
-0.0472230119456754 1
0.0290495907085876 1
-0.0343428596219453 1
0.00459932959108436 1
-0.0424892920674519 1
-0.0250589489210773 1
-0.0111681823281543 1
0.027416134683376 1
0.0259827612836096 1
0.0300825126354488 1
0.0478273126005063 1
0.0138340809255846 1
0.0596932425414366 1
0.0296433618711277 1
0.050405772329028 1
0.035669645479462 1
0.0269472719939544 1
-0.0438425086610541 1
-0.0451761019987234 1
-0.0165798167500945 1
-0.0167018575755747 1
0.0305720078724276 1
-0.0657871157330902 1
0.0047053959315942 1
-0.0245837842924562 1
-0.0193249686790157 1
-0.0284726359821729 1
-0.0691852046927703 1
-0.015462269403632 1
-0.00915024713925708 1
0.108969228625422 0
-0.03073738837593 1
0.0196682463347724 1
0.0195109160430853 1
-0.006748060035863 1
-0.00354966182401931 1
-0.0290277803701234 1
-0.0658163493608878 1
-0.0482192339580473 1
-0.0280308361628372 1
0.0295240834152481 1
0.000416504849043515 1
0.0187607209928484 1
-0.0763042982531782 0
0.0182477490304275 1
0.0494169757081787 1
-0.016640677699748 1
0.0146919156172207 1
-0.0028492010787087 1
0.00630743970400512 1
0.000465546062654906 1
0.0492432610464271 1
0.0209681709088449 1
-0.0471923439635773 1
0.0409056945626942 1
0.0390271524296515 1
-0.0288324778294899 1
-0.0220864606783315 1
0.0369319435228594 1
-0.0677496315123432 1
-0.00877740486382733 1
0.0438799756042873 1
0.0430058032308349 1
-0.012001687506738 1
-0.0195988232190615 1
-0.0358848018630486 1
-0.0315783780384056 1
-0.00809705541435774 1
-0.00823448094656725 1
-0.00730364945971392 1
0.0356433628459895 1
-0.0569550141255641 1
-0.0135860340802963 1
0.0516293298122408 1
-0.00199081787761511 1
-0.067419916516644 1
-0.00671283551879502 1
-0.0161913235699079 1
0.0201346093722873 1
-0.0577006203821683 1
-0.0146136158269754 1
-0.00583438675812749 1
-0.0253919852833876 1
0.0130489801691736 1
0.00663337426295819 1
-0.0300941836067029 1
-0.00704280506437001 1
-0.0637540931289273 1
0.0035931256075405 1
0.0175772057196131 1
-0.0517972294640353 1
0.0078533682128914 1
-0.0331936478739517 1
0.052863551956818 1
-0.0116850045981221 1
-0.0106823905186807 1
-0.00752834112050536 1
0.0384601307633994 1
-0.00828268905023537 1
-0.00539795348396083 1
0.0419211007820383 1
0.0291788247281377 1
-0.0101668312531838 1
0.0324432182254964 1
0.0196920810866515 1
0.0138450365683852 1
-0.0267508930489205 1
-0.0335737053311913 1
0.0691279219662922 0
-0.0265172349208851 1
-0.0330010142579823 1
0.0134155822625695 1
-0.0191242847670141 1
0.0357637668126658 1
-0.0244530253569056 1
0.0394950057910371 1
0.0549385520011487 1
0.0144177530716746 1
-0.0218717093028455 1
-0.0278695116913223 1
0.00331874347009867 1
0.00489597644263966 1
0.0454516712439057 1
-0.0745195419744112 0
0.0488051044218094 1
-0.0093397076915284 1
0.0329152806920319 1
0.084099753073742 0
0.0493730271618116 1
0.0145367417356188 1
-0.0439598581768455 1
-0.0251021930876803 1
0.0397647528825082 1
0.0154483272211481 1
0.0277018475754475 1
-0.0567523856237886 1
0.00438038064704485 1
-0.0623790608828853 1
0.00729363254755701 1
-0.02994137912097 1
0.0374395913869313 1
-0.00771529756828497 1
-0.00769561790398235 1
-0.0025057965054879 1
0.0561579781971816 1
0.0143819874874497 1
0.00972010570185546 1
-0.0309410485068283 1
-0.0259067060469059 1
0.00734357474645807 1
-0.0159203807212041 1
0.00443453349976334 1
-0.0230688262594883 1
0.0186884053605818 1
0.0183816415162799 1
0.0179828112620802 1
-0.0880395650865255 0
-0.0602761247915714 1
0.00884165418399265 1
0.0278604082626206 1
0.0236859890772837 1
-0.080310757513583 0
-0.0343901479965524 1
-0.0226535100355363 1
0.0418781978754261 1
0.0435285274510206 1
-0.0299388431727363 1
0.0472328658849181 1
-0.00379125434518168 1
-0.0322661979635341 1
0.0637215214915625 1
-0.0535303057862093 1
0.0512301246920948 1
-0.0460753353877668 1
-0.0293299268977059 1
0.0122154509735743 1
-0.0290497689700832 1
0.000246015305500849 1
-0.0301976514408595 1
-0.023171936829188 1
-0.0140891565305121 1
-0.0060632878363777 1
-0.0116816591238762 1
-0.0488119908040066 1
0.0438446794134907 1
0.0635291295878689 1
0.0056425506113376 1
-0.0190251053850202 1
-0.0660945622680224 1
-0.000508963190239604 1
-0.0637998030316057 1
-0.011182654881932 1
0.0310548087480972 1
0.0290185274372735 1
-0.0923893710730485 0
0.0107755627419378 1
0.054491765069033 1
-0.0158201361434614 1
-0.093326640770667 0
-0.0146471297974034 1
0.00236474848385472 1
-0.00835282324229745 1
0.0194514056966555 1
0.0664374644638503 1
-0.0105329302681281 1
0.020336117590481 1
0.0382116444226867 1
-0.0120011438070801 1
0.062222356042073 1
0.0204211506003245 1
-0.0273701459087387 1
-0.0412608362901746 1
0.0298491286285977 1
-0.0516122468624381 1
0.00909218255767454 1
-0.00184470910451901 1
0.0225337239349819 1
0.00875556542125872 1
0.017320697616691 1
-0.0426942919964665 1
0.0291606737345423 1
0.00406737731518463 1
-0.0275231843463044 1
0.0464624278083591 1
0.00347572454159615 1
0.0494197251261678 1
-0.0134562091323152 1
0.000134239354622498 1
0.0223149259633528 1
-0.0273802599554458 1
-0.0536717314458806 1
0.00142708753697867 1
-0.0090706084346717 1
0.0202053806235397 1
-0.0145934257371265 1
0.0162363988006564 1
-0.0283555391991147 1
-0.0158503540945219 1
-0.0401094432962736 1
-0.0397983344321017 1
0.0083830985995776 1
0.0585636067826455 1
-0.0555418795891336 1
-0.0300637159255431 1
0.0287994109666562 1
-0.00608322172755063 1
0.0405898892701619 1
-0.0508175791619579 1
-0.00680825535532959 1
-0.0149407406812776 1
0.0383039857975362 1
0.0559912175852426 1
0.00406440365757487 1
-0.0234156523223694 1
0.0502839314319518 1
-0.00488132887499329 1
0.041024532784843 1
-0.0539096516545859 1
-0.0428323558285332 1
-0.00881482303525044 1
-0.00168535106866292 1
0.00790020375870957 1
-0.0526030111209009 1
-0.0167698760775049 1
-0.0226723008356278 1
0.037190321684048 1
-0.0076371185776008 1
-0.0212284544766123 1
-0.0142941349992834 1
-0.0195687917472282 1
0.0192209581828185 1
-0.0148201285193992 1
-0.04491670282906 1
-0.0331058403901734 1
0.040307778021169 1
0.0208027525846618 1
0.0789786737863171 0
-0.0620789064772139 1
0.0681811677099412 1
-0.00102133524733789 1
-0.0094747527325075 1
-0.0348102181299074 1
-0.0275006944710045 1
-0.0246663949954517 1
0.0161719002366479 1
0.0148273916983804 1
-0.0510743785059702 1
-0.00748243879463927 1
-0.0233254739270458 1
0.00376121932867153 1
0.0789232557426558 0
0.0213796885855612 1
0.0240043261137389 1
-0.0188430579276462 1
-0.0252915642533303 1
0.015098714570478 1
0.0453662850880238 1
0.0325314588240469 1
-0.0264351017558667 1
0.015009857149797 1
0.023950960535597 1
-0.00069049513607092 1
-0.0651587549905195 1
-0.0313946505173037 1
0.047209438546947 1
0.0478186378701749 1
-0.0416415759388401 1
-0.0153669210878405 1
0.0101417045113603 1
-0.00510832424564236 1
0.023109330896063 1
0.0586156420970303 1
0.0402410194898393 1
-0.0555235824590803 1
0.0503357605169886 1
0.0211866583185351 1
0.0607616334467468 1
-0.0287852633754659 1
0.0814193980612307 0
0.0363570063568294 1
0.0119420434832688 1
-0.0247283752267067 1
0.00700323887788471 1
-0.00728651740365055 1
-0.0176495164169483 1
0.000496930128128705 1
-0.0444911283695594 1
-0.047670373610805 1
-0.0618748483183482 1
-0.0164852509031854 1
0.00362732846313313 1
0.00028945231690803 1
-0.00561847088690696 1
-0.0197805537782868 1
-0.0361630678523678 1
-0.0100627064249287 1
-0.0335866244879333 1
-0.0423456819733726 1
-0.00832757894390522 1
-0.010085063480783 1
-0.00385194812191968 1
0.00477964353816392 1
-0.00433869129512982 1
-0.0135687186170864 1
0.0445407511579762 1
0.0065587146761687 1
-0.0471754790746324 1
-0.0639921127693483 1
0.0195089035054109 1
-0.0201396161242751 1
-0.0123940551444806 1
0.0217647629654844 1
-0.022261456450735 1
-0.0447374248991792 1
-0.0216516205064308 1
0.0590070215999692 1
0.0124178043828801 1
0.0339694571172326 1
-0.0366743587335591 1
-0.00377635571420146 1
-0.00974917653369849 1
-0.0139591099178596 1
-0.0171135991495088 1
-8.23744120885053e-05 1
-0.0180081533765765 1
-0.0300453700419359 1
-0.00666027093422056 1
-0.022377949869614 1
0.0047426160226491 1
-0.0135256022702581 1
0.0209139420056451 1
0.038524222850493 1
0.0260953133937739 1
-0.0383503371454551 1
0.00933791539824166 1
0.00019971462349843 1
0.0508342047937352 1
-0.00871563026301337 1
-0.0154680170870643 1
0.0369431963456445 1
-0.0124640631434827 1
0.0596201393961152 1
0.0106172005039453 1
0.0127304287016071 1
0.0227204363607442 1
0.0596350257041949 1
0.00763040191663808 1
0.0102223830447158 1
0.0165928571838655 1
-0.0348075490293519 1
0.00950876902806812 1
-0.00224270856553888 1
-0.0110589874306238 1
-0.0280607934534116 1
-0.00903549274734262 1
0.0280991195284224 1
-0.0145778857555281 1
0.0421739725899399 1
-0.0222670718071737 1
0.0141954712865714 1
0.0338444538954633 1
-0.0328168649305537 1
-0.0439098392745933 1
0.000134489244905295 1
0.0248984147285794 1
0.0801938279710014 0
-0.0143439968080802 1
-0.0153519207605039 1
0.00062073381543541 1
0.00818694613971164 1
0.0241016089475037 1
-0.0465958320604922 1
-0.0208403192844966 1
-0.0118021618312777 1
0.0509605443307081 1
-0.0865775982550688 0
0.0182268809554091 1
-0.0657963785807151 1
0.0528461583022488 1
0.0160721914560442 1
-0.0220424915739345 1
-0.0450547942344177 1
-0.00820647149388577 1
0.0632396332842941 1
-0.0258176290020833 1
0.0317007363292721 1
0.0396251106013727 1
0.0532353146549692 1
0.0143988391913316 1
-0.00534765298960752 1
-0.0286455907781345 1
-0.0309072618780821 1
-0.00923525506543168 1
0.00582801814836856 1
0.0110669924189998 1
0.0137085324920037 1
-0.0315697875119084 1
-0.0176951523924205 1
0.00900982996291785 1
0.039009307466555 1
0.0421787300889151 1
0.00335629089728764 1
-0.0317831735826598 1
0.0232254964231915 1
-0.0417246081790475 1
-0.0164368897041394 1
0.0407059644133452 1
0.0266450272827899 1
0.002162413486871 1
0.0484032587713667 1
0.0277102405128572 1
-0.00870106274873917 1
0.0368733693224953 1
-0.0314140970707356 1
-0.00829594731185055 1
0.0101058683872056 1
-0.0559916052016203 1
0.0385018553429595 1
-0.0107318593308098 1
0.00474164363893316 1
-0.000325159581225424 1
0.0200322490880299 1
0.0167094234038167 1
0.00929323655252932 1
-0.000206826686985351 1
-0.0276757888021571 1
0.0263323424639507 1
-0.0647852743646 1
-0.00896037936035003 1
-0.0874697804714203 0
-0.0343065035699939 1
0.0229389700021658 1
-0.0271271340377518 1
-0.00142737761424772 1
0.0383798509169114 1
-0.0287413394174346 1
-0.0328112018612422 1
-0.0176122118934771 1
0.0114691590615007 1
-0.0148031657876775 1
-0.0164778087308911 1
0.0594381940584388 1
-0.0119044124857008 1
0.0227802130456252 1
0.063243949201559 1
-0.0167634712580358 1
0.0265366377765533 1
-0.00737860346278611 1
0.0405892262442246 1
0.0508147335172391 1
0.0228281913766026 1
-0.044921379019379 1
0.0458964985280977 1
-0.0232006263990678 1
-0.033065850821071 1
-0.00619392580697235 1
-0.0203880180866909 1
-0.0362402821471743 1
-0.00560754791333282 1
-0.0279183077667374 1
0.00858067006779783 1
-0.0234415346752667 1
-0.00469986047063801 1
-0.0632769265192257 1
0.0273917392912304 1
0.00963811095912558 1
0.0057737469191011 1
-0.0469935257801065 1
0.0369428942556445 1
-0.00198364807533062 1
0.0387563147716921 1
-0.00241606021940651 1
-0.00992637465414289 1
0.00204933281280756 1
-0.0504810139950839 1
-0.000894901786526184 1
0.0509206364047493 1
-0.0282818558825636 1
0.065271966925982 1
-0.00106311321037335 1
-0.0248626647879899 1
-0.0091715840071859 1
0.00852682661672001 1
-0.0525288947112149 1
-0.0562847153539185 1
0.0252695972674219 1
-0.0410437416356577 1
-0.00958327171923302 1
-0.00697775383277552 1
0.024981713486348 1
0.0526233666651417 1
0.0277507577796589 1
-0.0379788243780673 1
0.0427051749477112 1
-0.0595843499596634 1
-0.0140605954378093 1
0.00975101371783687 1
0.0123190291500392 1
-0.0171258190926856 1
0.077000083501851 0
-0.000893121164459425 1
0.0281228646778786 1
0.0138344512039763 1
0.0125029270712431 1
0.0907117551100159 0
-0.0657508790293808 1
0.0118692541471938 1
-0.0343435453657906 1
-0.0263500042460229 1
-0.0223455487783242 1
0.0179589540440466 1
0.0744738805504034 0
-0.0390072870993491 1
-0.00335127019402321 1
-0.0110047388348599 1
0.0477424108467092 1
0.0314651819793673 1
0.0444892985056693 1
-0.0611645919562748 1
0.0066974412745177 1
0.0091659097119647 1
-0.0510508775340483 1
0.0158679658528171 1
-0.0474812275019398 1
-0.0248351516234854 1
0.0171239870086719 1
0.00163461871093703 1
-0.0569600694379827 1
-0.00360616040625533 1
-0.0266657694482022 1
