# Supplementary material for: Bias caused by sampling error in meta-analysis with small sample sizes
Source: PLoS One. 2018 Sep 13;13(9):e0204056. doi: 10.1371/journal.pone.0204056 (PMC6136825; doi:10.1371/journal.pone.0204056)
Supplement: S7 File — (ZIP) [file pone.0204056.s007.zip › results N = 10 theta = 0 tau = 0 sz = 500-1000.txt]

"dl.theta" "dl.cp"
0.0146918246751274 1
-0.00710065559184151 1
-0.00468412438777213 1
-0.0197335156960198 1
0.00637071952316093 1
-0.00240516154599617 1
0.00283436331152067 1
0.00614897530351463 1
-0.00244970441743548 1
0.0140549395170227 1
-0.022645793257752 0
0.00633207038794248 1
-0.00457503068100412 1
0.00536172285663602 1
-0.00705984193872246 1
-5.4759134433873e-05 1
-0.0126583652957327 1
-0.00348505563430582 1
-0.0067683201074973 1
-0.00302072735362414 1
-0.0145210712054932 1
0.004381036194563 1
0.0173677225800707 1
0.0126753355501102 1
-0.00298221163516884 1
0.00456553186901456 1
0.00723392025445121 1
-0.00437653072117921 1
-0.000554134151674706 1
-0.00317022229163618 1
0.0030208859372267 1
0.00612405398149718 1
0.0104289657844383 1
0.0203464877319706 1
-0.00391678773875318 1
-0.000274880598459676 1
0.0109710023836146 1
0.00623922879081779 1
0.0143754293780285 1
-0.00502609608786756 1
0.0129805226043454 1
-0.0101132143153883 1
0.00468125361823342 1
-0.00698265743577362 1
0.00823734214637406 1
-0.00758275682160338 1
0.00265360932417616 1
0.00304799851579035 1
-0.00823079567830056 1
-0.00404197221739657 1
-0.021919960499771 1
0.000481251915859245 1
-0.0048518226399042 1
0.00105739717519846 1
0.0020968278621984 1
-0.00719220219539183 1
0.0119845652518622 1
-0.00960311422310402 1
-0.00500134708461532 1
0.00628593032583372 1
0.00451356684839777 1
0.0170472738609162 1
0.00801233570268336 1
0.00297717435445589 1
0.0106542006843055 1
-0.0113862391730334 1
0.00427728950441991 1
0.00985968503409456 1
0.0108252793146304 1
0.00452452797629194 1
-0.00583484048383544 1
-0.00333567034824826 1
0.0232833108475846 1
0.0171874686307728 1
-0.0031566351898184 1
0.00604070345291972 1
-0.0166641476892382 1
0.0127901072509796 1
0.0180089221959073 1
-0.021209136868032 1
-0.0314614689305968 0
-0.016231982863785 1
-0.0224248451959272 0
-3.28751673139833e-05 1
0.00162738287768081 1
-0.0188847203419036 1
-0.00290900110295085 1
-0.0161714828956227 1
0.000164172955106087 1
0.00220103472509764 1
0.00402095891777289 1
0.00211075328261019 1
0.00156016178797004 1
-0.01614365670483 1
-0.00332581102474308 1
-0.00603653655751303 1
0.00246148528356713 1
0.00220619708058407 1
0.00233037187865768 1
-0.0168744573236938 1
0.00156994645936681 1
-0.0136281930400809 1
-0.00842163324906164 1
0.0115879308763846 1
0.00136546792116001 1
0.00200594402552824 1
-0.00879834616969058 1
-0.0040494346723141 1
-0.0302747754005165 0
0.00381344520459021 1
0.00697269458976602 1
0.0165726869754242 1
-0.0238334618085391 0
0.0213668551663554 1
-0.00285173473971762 1
-0.0133867929862977 1
0.0220828608871024 0
0.0123897374048929 1
0.00370842285692776 1
0.0104730086251994 1
-0.00724970130671942 1
0.00313570861568984 1
-0.0245159422656522 0
0.00395946852677045 1
-0.00478533218670531 1
-0.00197146488358494 1
0.00140199274419694 1
-0.0352218053028515 0
0.0223950245103891 1
0.00316403344759874 1
-0.0191498822220054 1
-0.026877062626691 0
0.0166549735431373 1
0.00548932503349896 1
0.000909471098409834 1
-0.0135946514099913 1
0.0198111073434288 1
0.00118921081725697 1
-0.01174168345023 1
-0.0101224080287154 1
0.00148555065004697 1
-0.00779537930051465 1
-0.0235893441971472 0
-0.00387088461940106 1
-0.00657593683916972 1
0.00696235815683173 1
-0.0162342441717863 1
-0.00549632042353514 1
0.0031907044653587 1
0.0105109154716086 1
0.00015988398373413 1
0.00346507933146078 1
-0.0246916052294183 1
0.0337006384451912 0
-0.00261742235703462 1
0.0132128936492337 1
-0.0154766232627317 1
0.0140757376263785 1
-0.00665658956735267 1
-0.0134077726676831 1
-0.0111510445757676 1
0.00522411563719483 1
-0.0144264362443648 1
-0.0127874026056413 1
-0.000969561304971133 1
-0.0126893558486818 1
0.00642262535017833 1
0.0128277358786991 1
0.0141576707092767 1
0.00338997182691094 1
0.00803123947537379 1
0.001946062922045 1
0.0052153394420788 1
0.00401993623329698 1
-0.00558135034809862 1
0.00519716327894704 1
6.1863285793314e-05 1
0.00240390899599734 1
0.00176882059188007 1
-0.0187103981198817 1
-0.0066382810997412 1
0.00255479512616839 1
0.0136969098316933 1
-0.0218375515238652 1
-0.0234659206096905 1
-0.00922966594716897 1
0.0088938715167823 1
0.00670878098926883 1
-0.0196446493284084 1
0.00355295190274448 1
-0.00330930206985133 1
0.0073329324180599 1
0.00500169691822369 1
-0.0125863877161517 1
-0.00791595064018765 1
-0.00903972341340268 1
0.00519603481922476 1
-0.0101804384636612 1
0.0153642706032774 1
0.0125172420387433 1
-0.00256251734622879 1
0.0141574315040748 1
-0.00630808420639797 1
-0.00558704784470011 1
-0.00933703414569649 1
-0.00961356319915049 1
0.017162170716945 1
0.0194117606569092 1
0.0163674050650285 1
0.00174990868952601 1
0.00468872399592744 1
-0.00289075323460184 1
0.00688395783454584 1
0.0161034862895707 1
-0.00178452148765496 1
-0.00992249083310413 1
-0.0167159995446834 1
-0.00220334442827479 1
-0.000806318613724437 1
-0.000128769154538176 1
0.0188915181903512 1
0.0119851892388745 1
0.00829277991325702 1
0.00395227394717487 1
0.0180841966786104 1
-0.00252958261526456 1
-0.0030916070148373 1
0.0249073763044223 0
0.0113404988376261 1
0.0199001906018899 1
-0.0171557750027831 1
0.0142232843260791 1
0.00955736929882993 1
0.0322373383438211 0
-0.0174339338058919 1
-0.00324997968800173 1
-0.00532574390137939 1
0.0168080141101725 1
0.00109442714366363 1
0.0137455798535447 1
0.011007167876513 1
0.0182033973538038 1
0.0290180867509219 0
-0.0216077430130252 1
0.00332406424909318 1
-0.00187620774353856 1
0.0191220336489482 1
0.0141430735201766 1
-0.00535797986131598 1
0.00218932730946935 1
0.0241832872783659 0
0.00459364441311632 1
-0.0104211814493506 1
0.0228040162999852 1
0.0134403774327851 1
0.0121996941392492 1
-0.00344427867828315 1
-0.00785338676878654 1
0.000845547589134734 1
-0.00393664838447154 1
0.0103163827570515 1
0.00765921538776832 1
0.00267222678604409 1
-0.00716597145966926 1
0.00379353842488178 1
0.0127910890340513 1
0.0243521185066245 0
0.000728378597929803 1
-0.00473036857087428 1
-0.0067885030300869 1
-0.00999183748533481 1
0.000830661980578476 1
-0.00216367963519546 1
-0.003837418384872 1
0.0106961509382283 1
0.00166772361988317 1
0.00253405506522913 1
0.000464470499094768 1
0.00620242697701641 1
-0.0189158304173189 1
0.0248476869319722 0
0.0067171141951864 1
-0.011486428655228 1
0.00496863408297538 1
0.0161966406572827 1
-0.00552659813622204 1
-0.0159683981819215 1
-0.000673534418705397 1
0.0024460504416717 1
-0.0152075714482586 1
-0.00753639642982909 1
-0.00632963694961232 1
-0.0155778826113454 1
-0.0198348598268028 1
-0.0043776966837515 1
0.0125996153369406 1
0.00537608813372677 1
-0.0146195153050004 1
0.000215498999639642 1
0.00236518832043623 1
0.00758041397546138 1
0.00717135587117692 1
-0.0119969295253859 1
0.00195990392931862 1
-0.00412488367026277 1
0.00430772485169239 1
0.00482955189796054 1
0.0138725163814544 1
0.00893954082391647 1
-0.00805457536069298 1
0.000238551903739807 1
0.00568024762140918 1
-0.0105467567346268 1
-0.0118909889129085 1
-0.0234517025296253 0
0.0109832205885906 1
-0.00224115498474204 1
-0.0172497820932473 1
0.00110006192832234 1
0.00660839530145156 1
-0.00373230543179397 1
-0.00426343229686245 1
-0.00441340582584574 1
-0.00315445680250854 1
0.00687718775452662 1
-0.0248805513576637 0
-0.0159415619741694 1
0.0127382615731064 1
-0.00584133180674826 1
0.00937693093480689 1
-0.0124454770833695 1
0.0170742877088144 1
0.0127791044087449 1
0.0204075672710113 1
0.0022264605166433 1
0.002753811316272 1
0.00661087171513152 1
-0.0103909913478905 1
0.00131410640512443 1
0.00696101190805324 1
-0.0161187400930996 1
0.00136441384926918 1
-0.0190701322985811 1
0.00380962451592077 1
-0.00288025920831227 1
0.00960152450935239 1
0.0181816481241713 1
-0.00161301269699023 1
0.000454334746151047 1
0.0301929602166746 0
0.00713366820276912 1
-0.00241080852643167 1
-0.0158081501415733 1
0.00565381044594752 1
-0.00205702916166433 1
0.0232623004835059 1
0.0134255144725078 1
-0.00770751051916912 1
0.00227366260669937 1
-0.00285419395815707 1
-0.0181005035571137 1
0.00452472081775707 1
-0.00394961723244442 1
0.0145782284349925 1
-0.00806213883635856 1
0.00792974623674339 1
0.000691163806854261 1
0.00377276476247806 1
0.00417964386867126 1
0.00912963280060037 1
-0.0102422235673825 1
-0.00190003009321347 1
-0.0136181316980557 1
-0.0257568705154033 0
0.0124722771169511 1
-0.0138861620196375 1
-0.0114087404384693 1
0.00382235014395164 1
-0.00296848182778721 1
-0.000398085886804904 1
-0.0245329887830444 0
-0.00603185527274237 1
-0.0132137403797665 1
-0.00747451901298612 1
-0.00255837751164854 1
0.00516633354410067 1
-0.00952622762388994 1
-0.00390417517627551 1
0.000885789614003314 1
0.00928944556708586 1
-3.84722605582342e-05 1
-0.000327984496394729 1
0.0101340639247844 1
-0.00912726625218512 1
0.0169593658004225 1
0.0193700825275104 1
-0.018388192806532 1
0.00915255932982433 1
0.00762230378126848 1
-0.0022784447418713 1
0.0160111243448743 1
-0.0123233651179125 1
-0.0302296705892275 0
0.0269158633097915 0
0.0159620244304452 1
0.0191629933266597 1
-0.00253810918553719 1
-0.00457897269075831 1
0.012142854467922 1
0.00936711900330375 1
0.00296560673030694 1
-0.0131019871856096 1
-0.00219517062714384 1
0.00909587804694882 1
-0.000390906929329755 1
0.0130624734528853 1
-0.0137191205916539 1
-0.00340284210904833 1
-0.0132265667778385 1
0.00665131860201409 1
-0.00414489056128302 1
-0.00574805595232774 1
0.0102604521785934 1
-0.00184685113122745 1
-0.00148689748773244 1
-0.0321565178865097 0
0.0106096450057657 1
-0.014759370657303 1
-0.0178300124337936 1
0.00272843499096592 1
0.00691375342982525 1
-0.00174275214912162 1
-0.00742266744107114 1
0.0153165423030484 1
0.0132876933024092 1
-0.018739741808262 1
0.00464845711570967 1
0.0130557245432381 1
-0.00108601621276334 1
0.0160528429970086 1
0.0142301661268089 1
0.00520657625559083 1
-0.00810087222981882 1
0.00781333518818831 1
0.00695559358148035 1
0.00491204663650076 1
0.00639703923193924 1
0.00912885437583361 1
-0.00742670216435116 1
-0.00115919476222901 1
-0.0140354743766463 1
-0.0128293382957736 1
0.00863704461152861 1
-0.00616914993037975 1
0.00821036214494396 1
-0.000267584285689572 1
-0.00643214775106106 1
0.0100465773483984 1
-0.00652181619458214 1
0.0143415551969208 1
0.00280224102278609 1
0.00526071651895496 1
0.0168589331555854 1
-0.00277671925850936 1
0.0076729561515066 1
-0.00147408411776898 1
-0.00711444982520525 1
0.0336588083695088 0
-0.00995756161753463 1
-0.00798297776083721 1
-0.00951272579427436 1
0.00654265616824083 1
0.00775313582153708 1
-0.00271328305876773 1
-0.00500148153458228 1
-0.0192042378175254 1
0.0131919709421971 1
-0.00733112877906714 1
0.00195520875225027 1
-0.015827167749295 1
-0.00420107692700358 1
0.0118032026357532 1
-0.0145934032295533 1
0.013493586486681 1
0.00202791548423141 1
-0.00704386536656251 1
-0.0053961604416712 1
-0.00292186383549888 1
-0.00173049281992798 1
-0.0102395963791213 1
0.0131322048496746 1
-0.011830894926949 1
-0.00329001387571958 1
-0.00902083596784056 1
-0.0106059537668084 1
0.0204764161213023 1
0.0160914449248597 1
0.00301724230948008 1
-0.00354728305856798 1
0.00357439531706669 1
0.0100883743528992 1
0.0228618236520985 0
0.0070997859259563 1
0.00266288014268931 1
0.00372552211876102 1
0.0116321667303611 1
-0.0150245610643248 1
-0.00152303605981415 1
-0.000225255900327921 1
-0.00766054823532738 1
-0.00620453517049772 1
0.00319776849627608 1
0.000785092080982743 1
0.00285517045457246 1
0.00439338475889812 1
0.0002041656813797 1
0.00970631793223103 1
-0.00528237780671675 1
0.00936394577558379 1
0.00992771652471321 1
0.0028043102763625 1
0.00760590973395814 1
-0.0195193570440597 1
-0.00497211895703474 1
-0.00428352022849949 1
0.0164403904353271 1
-0.00857342464295918 1
0.00505018183835907 1
0.0114685466683953 1
-0.00414926073776684 1
-0.00107678534228534 1
-0.0034537458466295 1
0.00866173344104935 1
-0.0190441789743449 1
-0.0074491873241061 1
-0.00131555195225664 1
-0.00816417747730624 1
-0.00861043176723091 1
-0.00119456825916564 1
-0.00730957741394929 1
0.0142667976724089 1
0.00597802249437933 1
-0.0122189290121419 1
0.00905518831684651 1
-0.00223581081005448 1
-0.000583022063162939 1
-0.00756347708502563 1
-0.0161038305041703 1
-0.00723263034823277 1
0.00850257484394913 1
-0.00886864453807683 1
0.0187912735213654 1
0.00613143126503375 1
-0.008768319669586 1
-0.00389553871451274 1
0.00363192024753803 1
-0.00477576609063462 1
0.0147849605185118 1
-0.0135648294850702 1
-0.00799857173580672 1
0.00465624994755357 1
-0.0121930801328374 1
0.00242508390718266 1
0.00141385019516164 1
-0.00856809491738543 1
0.00144015731842744 1
0.0250395334313106 0
0.00334071605292192 1
-0.0199936505184466 1
0.0112951367674182 1
-0.00717878780341454 1
-0.00741811390695574 1
0.00675897990200784 1
0.00239316527410902 1
-0.0108674753336465 1
-0.00324081603440674 1
-0.0117723388502176 1
0.00806785909173295 1
-0.00516657011933266 1
0.00821768456521619 1
0.0113349656169952 1
-0.00947405679103765 1
-0.00327297721515427 1
-0.014334753489163 1
0.00564770677371019 1
0.00190298478115724 1
0.00702585513495831 1
-0.00903320290829915 1
0.00884267619536239 1
-0.00461596761802046 1
-0.0164382056713963 1
-0.00788309998767573 1
-0.00413009368166814 1
0.00387110144331614 1
-0.00534571441207969 1
0.0171991804276531 1
0.0048033258736523 1
-0.0051476801143269 1
-0.00270011267985521 1
1.81138757750267e-05 1
-0.000101920755361389 1
0.00850984608387649 1
0.00248967252619824 1
0.0108077681487284 1
0.00301639437920463 1
-0.00635167876871629 1
-0.0165132433298719 1
-0.00805818168464169 1
0.0151454696134168 1
0.00924086586311456 1
-0.00339243327254505 1
-0.0169716812612459 1
0.00195941395869156 1
0.00841270831369061 1
-0.00846143270555165 1
-0.0114247667317173 1
0.00555154247979555 1
0.00715597942627194 1
0.0129491022090851 1
0.00840956456883934 1
-0.00888173391812756 1
0.00728025818118532 1
-0.00714464096542794 1
-0.00287687439044331 1
0.00803265795812225 1
-0.0229187577160452 1
0.00555728357474189 1
0.00640808608338255 1
-0.0114559337571586 1
0.00859347031429542 1
-0.000269172413719941 1
0.0283345879633153 0
-0.00651132796786957 1
0.000736700444736025 1
-0.00476631795674299 1
-0.00279706463424009 1
0.00289797907695946 1
-0.00105891952732597 1
-0.0273918418390782 0
0.0043792197305149 1
0.00639558724153343 1
-0.00389577692184246 1
-0.00223866404057242 1
-0.00396492142429635 1
-0.012679790602274 1
0.00818392226843378 1
0.00807479368147764 1
0.00151934497839086 1
-0.0178554192736607 1
0.0184999956553147 1
0.0048096575209531 1
0.011826844295082 1
0.00925511840612532 1
0.00494301758390781 1
-0.000220738361446444 1
0.000837908894127444 1
0.00944543097821741 1
-0.00715174586224442 1
-0.0130875055099196 1
-0.0109522858619927 1
0.00523088357474545 1
-0.0038209931296173 1
-0.00050649587604368 1
0.000232742981714557 1
-0.0108483368602386 1
-0.0095643196481536 1
0.0201079325008367 1
-0.00630200011040089 1
0.00546419493741523 1
0.00669621731662281 1
0.0117317933704209 1
0.0013971479652336 1
-0.0273187290841709 0
-0.00203991008807567 1
-0.00698245462585016 1
0.00881719516617667 1
0.0168349754377874 1
-0.00100055022699098 1
-0.00375169485694898 1
-0.00807065427062737 1
-0.010025694826822 1
0.0155390582972606 1
0.00277666395846128 1
0.0112620175387129 1
-0.00615514996020016 1
-0.0210275501699653 1
-0.00847050774968918 1
0.0058399789329231 1
-0.00156138989638926 1
0.00168213084700903 1
0.00652119785584778 1
0.00181592602481677 1
0.00313756320350906 1
-0.00803421849938169 1
0.00196490377987976 1
0.0015690153903762 1
-0.000611008638911567 1
-0.00616215999156308 1
-0.0111358267492869 1
0.012782704617492 1
-0.00856624354897786 1
-0.00690299290408288 1
-0.0112633854123588 1
0.0179742530580908 1
-0.0117517369777037 1
-0.0137806932119777 1
-0.00559106071405603 1
-0.00589239797930275 1
-0.00843850917210579 1
-0.0126180310552209 1
-0.0140012467373247 1
0.0193042080269949 1
-0.0178263120310478 1
0.00445065200674583 1
0.00186992501063085 1
0.0144754295807895 1
-0.00119266292298215 1
-0.019197255880559 1
-0.00205116342812875 1
-0.0137141511775883 1
-0.000870363445748167 1
-0.00558640056300582 1
-0.0174365636433582 1
-0.0123297705556846 1
-0.0161212733952843 1
-0.00618348654598919 1
-0.0170354162062185 1
-0.00446326330398111 1
0.00578045042085994 1
0.0168402153450084 1
0.0104162979089479 1
-0.0249564632723022 1
-0.00669109510719506 1
-0.00163952436907009 1
-0.00468124883225847 1
0.0108926909179909 1
0.00288927079445237 1
-0.0205992197469856 1
0.000106104455605602 1
-0.00675214403679543 1
-0.00638200215037261 1
0.0148702532789725 1
0.00890063998706513 1
0.0138737194611452 1
0.0181136924019514 1
0.0163531108761918 1
-0.00141006154157343 1
-0.00382593897069984 1
0.0114439492258778 1
0.00808014389407331 1
0.0144337446107735 1
-0.00452540982334355 1
-0.000837684028477843 1
-0.0033209718225921 1
-0.00520121808817239 1
0.00247811302762441 1
-0.00380481320342893 1
0.00727373349424571 1
0.00118579435892221 1
0.00692185641471331 1
0.00511154021299794 1
0.0123548326695365 1
0.00424675976009854 1
-0.00405868555160783 1
0.00888291430444814 1
-0.00994856895862226 1
0.000752946408739564 1
-0.0140820006527934 1
0.00486879175907833 1
-0.00191887268341039 1
-0.00429787298437664 1
-0.00611617873293199 1
-0.0397503534730635 0
0.0186808973198844 1
0.00456565082299258 1
0.0166741245632998 1
0.0170145980173516 1
0.00816584841762674 1
0.0255881804269981 0
0.00281544409895506 1
-0.00714570339296748 1
-0.0203772449487328 1
0.00432106339394767 1
-0.0182900146788747 1
0.00185102133567224 1
-0.00571338271188332 1
0.0133818618662676 1
-0.0107038654652785 1
-0.00152760843588633 1
-0.0266382820295849 0
-0.0193159904856958 1
0.015637591861965 1
0.0205303506792052 1
-0.0274676027957062 0
-0.00661913059505886 1
0.0176369718706486 1
0.00317446667053754 1
0.000840303854979034 1
-0.0170120596629989 1
-0.00389296431188263 1
-0.00163608783679806 1
-0.0142381113560256 1
0.0101548412942402 1
0.000683114626769282 1
0.00315635155805281 1
0.0141495231524928 1
-0.0044327848801403 1
0.0214157608512106 1
0.0121326088090217 1
-0.0121350183074085 1
0.0153341919374598 1
-0.00259200520493562 1
-0.00741056409181468 1
-0.0103312155968305 1
-0.0142016789784015 1
-0.000425974860514433 1
0.0180482932975397 1
0.00547567512370326 1
-0.00133567752578419 1
0.0150771291142394 1
0.00802496247364399 1
0.00116549847225869 1
0.00128169042974174 1
0.0152051339039744 1
-0.00313530642624829 1
-0.00534406797962982 1
-0.00803034650016125 1
-0.00824845098920949 1
-0.0101675301302948 1
-0.00115288362648148 1
0.000595925739500497 1
0.0162333632719489 1
-0.0057997971377816 1
-0.00879047110234692 1
-0.031828566635092 0
-0.0028118982780373 1
-0.00529529133693738 1
0.0197440236047618 1
-0.00355943330344826 1
-0.0024765356908828 1
-0.00756382233780746 1
-0.000254499969054929 1
0.0218541153557243 1
-0.0112347279122157 1
0.0144932014774572 1
0.0103740890184677 1
-0.0211171643542338 1
-0.00259760182337316 1
-0.00604476082766141 1
-0.00396066082593859 1
-0.00947252546195349 1
0.016129437199318 1
0.00310780367867008 1
-0.000932458923621816 1
-0.00446061569501481 1
-0.00227697429372814 1
0.000675384574074485 1
0.00146110828405709 1
-0.0060246646081795 1
-0.00165766676729118 1
-0.00438236950632926 1
0.0178001141965469 1
0.000599893128513966 1
0.000505614359908506 1
-0.0129901835041548 1
0.000129791579521321 1
0.0112327259053554 1
0.00280322263318946 1
0.0019778368661739 1
-0.006084471632353 1
-0.00821240733719279 1
0.00285800013199567 1
-0.00224031942553619 1
-0.0103726475750786 1
-0.00177309402059482 1
-0.00837426310844562 1
0.0110219272856591 1
0.00905977583242054 1
0.0101106997127565 1
-0.0256671513663958 0
0.00926608948233801 1
-0.0061026828423856 1
0.00716267233698128 1
0.00162692650450235 1
0.00250288295325884 1
0.00122921745701874 1
0.0137844165096788 1
-0.00512046600318854 1
-0.00734196659836106 1
0.00330074292418237 1
-0.00840853797071611 1
0.00485750983435449 1
0.00615864340410082 1
-0.00213485552476208 1
0.0157765339074134 1
-0.00967525615768915 1
0.00832657186660651 1
0.00507613493014487 1
-0.00105001111877442 1
0.0168496647120566 1
-0.00616149598983472 1
-0.00498227158045197 1
-0.000855195040378725 1
-0.00766821291185255 1
0.0131898307229369 1
0.0060257791427437 1
-0.00181027902937906 1
0.0132882784793524 1
0.00254211263960356 1
0.00036383133989609 1
0.00702463557530099 1
0.00471249139580529 1
0.0119427103160254 1
-0.00702975066331494 1
0.00549465265861287 1
-0.00459112120738202 1
-0.0106375340573175 1
-0.0138430242486806 1
0.00427546190154864 1
0.0158336246652435 1
0.00965793205090218 1
-0.0133175534063653 1
0.0120589296135044 1
-0.00555525787767691 1
0.011144126681849 1
-0.00699328698956356 1
0.000596394696593142 1
0.0111045284059986 1
0.00632720566210112 1
0.0114801805925424 1
-0.000942165974669901 1
-0.0144795795284218 1
0.0147882030592358 1
0.0106562478138863 1
0.000848617821204947 1
0.00224806532254921 1
-0.00745606117792686 1
-0.0185729998056499 1
0.000483118958024833 1
-0.00456236510451839 1
0.0250155264687767 0
-0.00648123218785661 1
0.0193141798103134 1
0.00903900821763497 1
-0.000247555585461096 1
-0.0159770149245267 1
-0.00667384653535131 1
0.00446877705000861 1
-0.00404202044314694 1
-0.000908464485025628 1
-0.00866187694261207 1
-0.00530542791651858 1
0.00846959634668586 1
0.0186151195378177 1
-0.023196604798266 0
0.0215126884770743 1
-0.028848270600236 0
0.000109218612583241 1
0.00725106375341029 1
-0.00230658183661584 1
0.00131932205579708 1
0.0100242665290609 1
0.0249749696626719 0
-0.0120513191766775 1
0.0042644346697629 1
-0.00607665740473941 1
0.0154822167045397 1
-0.00290800866034908 1
0.0128755852566517 1
0.0103352813691901 1
0.000687234186249428 1
0.000966150729024438 1
-0.0169144203478306 1
-0.000358551840312056 1
0.00699145686720337 1
-0.000367984480883341 1
-0.00885306288010402 1
0.0194649612739509 1
0.0205715970715346 1
-0.00733132141344958 1
0.00332538258642031 1
-0.0096962452517683 1
0.0152741183541389 1
0.00708400687661129 1
-0.00861560628914902 1
0.00091845051491835 1
0.0113848254524701 1
-0.00666756963631483 1
-0.00071949800006841 1
-0.00617146522779006 1
0.0096725207261703 1
-0.0105206404627403 1
0.000119986714221644 1
0.00110723147709682 1
0.000554502866549531 1
-0.00419830871623834 1
0.00170900085248579 1
0.000112345614235589 1
-0.00379904807877066 1
0.0069203748547724 1
-0.00863058546608109 1
0.0168771843705162 1
0.0238402198595501 0
0.0196381022732544 1
0.0079040256210364 1
-0.00387987922717699 1
0.00458662788773334 1
-0.00995696507004156 1
0.00227977560224748 1
-0.0312775765869862 0
0.00210067231571236 1
-0.00418517985643407 1
0.0123912812171714 1
-0.00406953953211951 1
-0.00936851527580793 1
0.000818648191637336 1
-0.00739499267575921 1
-0.00135082569201693 1
0.0137710072868172 1
0.00282487838052081 1
-0.0161354872039415 1
-0.00116096703481936 1
-0.00320782263188883 1
0.0303244726571085 0
0.0135240974996853 1
0.0131864902052931 1
-0.00340254324612281 1
0.00202829474733696 1
0.0150773714711613 1
-0.0112725898672113 1
-0.00644694487883384 1
-0.00916748021077037 1
-0.00313280575537477 1
0.0061289933191206 1
-0.00212318493512647 1
-0.0037244764857045 1
0.00592015927445908 1
0.00385992028934449 1
-0.00370934281864016 1
-0.00165609367485521 1
-0.0262068526305069 1
-0.0204751286923624 1
-0.0116938435283764 1
0.01196257624869 1
0.0152644770936677 1
0.00613204587630363 1
-0.00218707991618233 1
0.0119780358165783 1
-0.00782810102585651 1
0.00514993828946037 1
-0.0130687811824206 1
0.00628678715983434 1
0.0152575963563272 1
-0.00499696097982719 1
-0.012336725945325 1
-0.00483870547402832 1
0.00422854256142839 1
-0.00763727963842907 1
0.0202795638271553 1
0.00255039469761084 1
-0.00845499535165005 1
0.00732810761916358 1
-0.0133380986929442 1
0.0217196538175011 1
0.0103451740733562 1
0.00216226134135706 1
2.63963704030513e-05 1
-0.00566672429388042 1
-0.00454414082404986 1
-0.0104037951286081 1
-0.0169020940974413 1
-0.00125047113727986 1
-0.00532698209159453 1
0.00279466305872996 1
-0.00580693849569478 1
0.00705183881804335 1
-0.00619873644790949 1
-0.00821884290196487 1
-0.00382301087685449 1
0.0189666900174399 1
-0.015494682280518 1
-0.0109324051394237 1
-0.0106167037392858 1
0.0055096890206811 1
0.0121390708934979 1
-0.0103903335258589 1
-0.00513259164134185 1
0.0143861825212165 1
-7.36385126920245e-05 1
0.0028000926887611 1
0.00934333646465218 1
-2.81833196891859e-05 1
-0.00800224965778454 1
-0.00874833202510471 1
-0.00647764081530555 1
0.00116822706807991 1
0.00759034353673542 1
0.00228654625721959 1
-0.0117523026272049 1
-0.00476249613222805 1
-0.0116959502040419 1
-0.0040943092094676 1
-0.00142494272871498 1
-0.00545392896504621 1
0.0183902994323821 1
0.00131614293582801 1
0.00837080260826267 1
0.00398300870013123 1
-0.00499984883325252 1
0.00275302419452792 1
-0.0156472320331804 1
-0.00797551952813336 1
-0.00284930908343722 1
-0.00700794010533684 1
-0.00815514500298901 1
0.000953158536164276 1
-0.00437701135398671 1
-0.00592477757860007 1
-0.00759131163961551 1
-0.0127217868999067 1
0.013596849474078 1
-0.000648178509565756 1
-0.00370945570476038 1
0.00415999852399794 1
0.0158117787025082 1
0.0223085324274523 0
-0.0227231917068212 1
0.0126087860300866 1
-0.0270557093389258 0
0.00337482122566671 1
0.0121440290426446 1
0.00554709557809761 1
-0.00654256022249064 1
-0.0131301427174658 1
-0.00246213764670286 1
-0.00604869872287316 1
-0.00995988761302343 1
0.0201329812109779 1
0.0125879013559788 1
0.00247621815963999 1
0.00966562876195367 1
0.0157790409880732 1
-0.0011991079509619 1
0.0206586249393041 1
-0.000665241307650495 1
-0.00182963627748864 1
0.00312631541611998 1
-0.00414338678447847 1
-0.00734251186315072 1
-0.0138600671677543 1
0.0162322523187595 1
0.0210090762080161 1
-0.00191410334791026 1
-0.0122101262932792 1
0.00160114343054366 1
-0.0192688448284848 1
0.00586288622535279 1
-0.000751863475187896 1
-0.0160833199698495 1
0.00041519044265246 1
0.000446695382595639 1
-0.0165395935565227 1
0.00774378152832604 1
0.00680169894464256 1
-0.00749361352867962 1
-0.0404093538375754 0
0.00200694266624762 1
-0.0222919859901882 1
-0.00519820888236618 1
0.0245727376219397 0
0.00215991090467717 1
0.00046803785913574 1
0.0157717623845707 1
0.0130467546751046 1
0.000999218216954918 1
-0.000745957927948875 1
-0.0132999202761065 1
-0.00683557588314881 1
0.0114519003427285 1
-0.0162836511014198 1
-0.00537016092365451 1
-0.0181425130974487 1
-0.00394916426436771 1
0.00623959051959051 1
0.0137511307602269 1
-0.0153250836981972 1
0.00137177903670835 1
0.00194302422135286 1
0.0111388056765186 1
-0.00258369489928118 1
-0.00510570622693922 1
-0.00715686159887272 1
0.0242251599336619 0
-0.000402251896619964 1
0.00940811264303303 1
-0.00374560428565297 1
0.00530403304356111 1
-0.00588735673791141 1
0.0153629437985045 1
-0.00159369311130706 1
0.0185235255046495 1
0.00779958719164791 1
0.0140602310275027 1
0.00458401710506991 1
-0.00464547075006326 1
-0.0152953544671631 1
0.00568861471821445 1
0.00755785100007041 1
-0.00363758360985189 1
-0.00127925037390171 1
0.0120715335173266 1
0.00905006178414117 1
-0.00863272196465577 1
-0.0144538433070874 1
-0.0250989466906316 0
-0.018580463202849 1
0.0273973655328511 0
-0.00718650825489205 1
0.00359418920357329 1
0.00500362681498135 1
0.0107903816054653 1
0.00673698138216721 1
-0.00322849692513603 1
-0.0213550633766155 1
0.00566120590853027 1
0.00337980024403061 1
-0.0110202398925112 1
0.0089935690484151 1
-0.0150844332933453 1
0.0033737742735695 1
-0.00170028269454916 1
0.00604418281448902 1
-0.00511880724728123 1
-0.00809974258114904 1
-0.00437265321769397 1
0.00637312312443348 1
0.00679130966341897 1
0.0109704440006187 1
0.00930509078232549 1
-0.00270085285065306 1
-0.0044769786288722 1
0.0218194284424283 0
-0.00129708587770783 1
-0.0064736978434418 1
0.0041629600427051 1
0.0111950801318977 1
0.0154371980609764 1
0.00388657395099519 1
0.00716381949739095 1
-0.0108999945586464 1
-0.0186825873820924 1
-0.0143260908126354 1
0.00959979270676156 1
-0.00459356291226271 1
0.0202130575852553 1
0.00151822080503173 1
0.0157195198427644 1
-0.00355896424357734 1
0.0167100427614948 1
-0.00794658963681485 1
-0.01243384104992 1
0.00156982632014332 1
0.0152837877608207 1
0.0132133794719357 1
-0.00197074022098708 1
-0.0107185331384004 1
-0.010484374660318 1
-0.0150561154876552 1
0.00135040314390501 1
-0.00924633184261423 1
-0.0142121386052566 1
0.00229088129273105 1
-0.0145856362809257 1
0.00214863720775664 1
7.23063760981607e-05 1
0.001801213008666 1
-0.00328216656957173 1
-0.0150052371160627 1
0.0108023710067635 1
0.0133737324857068 1
0.00168508441238572 1
-0.0081103354963876 1
0.0201418980252514 1
-0.00638676116524787 1
-0.012847467592798 1
-0.00231015644768634 1
-0.00884952260284052 1
-0.00173083238005837 1
0.0127128662508141 1
0.021758391158772 1
-0.00928981603208054 1
0.000304598056334509 1
0.0110969127067739 1
0.00808851029773941 1
-0.00945313448396658 1
0.00738377571968884 1
0.000811647947961247 1
0.0133719555243858 1
-0.000974921229653888 1
0.00602652325478089 1
0.0157750973648471 1
0.00565042582852834 1
0.0166132489368404 1
0.002858357280404 1
-0.0104537698693886 1
0.0072206234049609 1
0.0116597787625815 1
0.00302765094555167 1
-0.00469229093545072 1
0.0159723910810306 1
-0.0085629427626696 1
0.00518505242927721 1
0.000408964325476744 1
0.0170586842653286 1
-0.00226330985957512 1
0.000516416244580883 1
0.0229231961285648 1
0.00476476970762064 1
-0.0086144170346715 1
-0.00224417837851611 1
0.00866021302567399 1
0.0190149477989823 1
-0.0120052195202164 1
-0.0169435295406402 1
0.00760944771464115 1
0.00848660899738364 1
0.00309311207677273 1
0.00572652421096783 1
-0.00318166791337162 1
-0.0100088526091891 1
0.00569180802527326 1
0.00494320015022048 1
-0.00356373734639727 1
-0.00377937665020403 1
0.0367622105392178 0
-0.000930348195992783 1
-0.0178280844319025 1
0.0136833560531802 1
-0.00252089585722216 1
0.0151172434861242 1
-0.0119951211696118 1
-0.0114254045960455 1
-0.0151123497312455 1
-0.000941849446391323 1
0.0167610643098559 1
0.00541822618207116 1
-0.00329174777112748 1
-0.00774878019565541 1
0.00276148446268851 1
-0.000243210402910418 1
0.0129175377630236 1
0.0203116051960599 1
0.00196082193148119 1
0.000380772172360604 1
0.00188074638665185 1
-0.015879659426606 1
-0.0152037583003793 1
-0.0028471497738192 1
-0.00141681510586648 1
-0.000427453572652932 1
-0.0024070999065012 1
-0.00144158284901174 1
0.00616949152517165 1
0.00787573300945021 1
-0.00753433715839218 1
0.016192771052585 1
-0.0132543841574411 1
0.0056576101486736 1
0.00115818775811306 1
0.00850058305843109 1
-0.00244584567786958 1
0.00379351135846735 1
-0.00481863095837841 1
-0.00458393201296878 1
0.0202359032468047 1
0.0151352372984808 1
0.0136724328436519 1
0.00434724554099746 1
-0.0116237127596345 1
0.0124513872124749 1
0.00739878623338017 1
-0.0177063937948316 1
-0.00780277363570641 1
0.00152089176657638 1
-0.00237945107574946 1
0.00469211501108179 1
0.00398842057990573 1
-0.00383351337617886 1
-0.0110074893060444 1
0.0124505740149013 1
0.0105695751474216 1
-0.0157691423080172 1
0.0136722240738528 1
0.0121626222913969 1
0.0100910402871138 1
-0.0116374523113618 1
-0.00397041067501826 1
-0.00939500281744063 1
0.0122986076366782 1
-0.0118840903320447 1
-0.0102138633285264 1
-0.0124683742709504 1
-0.00124674461939432 1
0.00856134048138258 1
0.0155900861405329 1
0.00851379400697612 1
-0.0129145701396242 1
-0.020609575933184 1
-0.00227671360396499 1
0.00798817621741784 1
-0.00765434287598705 1
-0.0172411114095004 1
-0.00603704515406939 1
-0.0094994927826743 1
-0.0192114988470701 1
0.00284034594055379 1
-0.00812228824986879 1
0.00253895593759706 1
0.0100198859698165 1
0.00349198765170466 1
-0.0214634512747613 0
0.0038605679601653 1
-0.0013225082362049 1
0.0168153570268151 1
-0.00190706542683005 1
0.000159514882755982 1
-0.00733850921384695 1
0.02494945716017 0
-0.00831560662899857 1
0.0115874274764937 1
-0.0104827513345168 1
-0.0133913547528676 1
-0.00461354706447184 1
0.0136521532415912 1
0.0241898975285289 0
0.0063709582730745 1
0.00627892269539848 1
0.00509593080043099 1
-0.00996095699980302 1
0.00487402336215604 1
-8.07430978030019e-05 1
0.00255548607332628 1
-0.00187857483927004 1
0.00824924206308369 1
0.000891491486657092 1
-0.0133977018467731 1
0.0211618811153229 1
-0.00742383455342087 1
-0.0106568018647919 1
0.0185338212095616 1
0.00632871143241356 1
0.0282125029246803 0
-0.0110917661324956 1
0.021181237497284 1
0.00964134329422919 1
0.00198942604661489 1
-0.00648852385842002 1
0.00321490825967799 1
-0.002270590349585 1
-0.0165430819820498 1
-0.00544712531268713 1
0.00837650926579023 1
-0.000600712808571201 1
-0.0108224128568553 1
0.02283179401433 1
0.00642357040957998 1
0.0170461436754588 1
0.0149446551488512 1
0.0147073600916849 1
0.00114639884996148 1
0.00347250631057522 1
-0.00536390512373159 1
0.00936709121775334 1
-0.0148226267511798 1
-0.0013234750911884 1
-0.00940249670026135 1
0.00246111065850415 1
0.0102789739599363 1
-0.00012561740350978 1
-0.00761875546795159 1
0.0105228725820163 1
0.0147176131378733 1
0.00255715957389204 1
-0.0111184605734829 1
-0.0101757279900557 1
0.0104142940603557 1
-0.0090312281725352 1
-0.00794451017914458 1
-0.0110689070918967 1
0.00609505665653676 1
0.00411821616387839 1
-0.00138939578085044 1
0.00880111103580146 1
-0.0060062894804459 1
-0.000134203554198161 1
0.000344628710967708 1
-0.00289689791425893 1
-0.00737080290230165 1
0.0244975465308428 1
-0.00346550814166062 1
0.0115757928446014 1
0.00130128842537039 1
-0.0164440623378298 1
-0.00431503849429465 1
0.00929668127319464 1
-0.00137986594453346 1
-0.00049918649943065 1
0.00306499621184129 1
0.00122501358278907 1
0.00461564127987944 1
-0.00542960074656263 1
0.000720614044202083 1
0.00556866779907702 1
0.0110172681439016 1
0.00555587688860237 1
-0.00494411343381324 1
-0.00206853324041575 1
-0.00813656514225621 1
0.0181696475713633 1
-0.00667226291706469 1
0.000491785604814333 1
0.00425421620649906 1
8.67321444903135e-05 1
0.00308818237729836 1
-0.00523566480308303 1
-0.00463405330686111 1
0.013466477456176 1
0.00641076382647298 1
-0.00328116480063349 1
-0.0072192846559645 1
0.00566897381809348 1
0.0145880542573238 1
0.00562388710089295 1
0.00385835129871151 1
0.0162270497946776 1
-0.00577322949604363 1
-0.00314115343674658 1
0.0217888279645629 1
-0.0106339554947471 1
0.00631659525647303 1
0.00128845726412628 1
-0.000969934558263117 1
0.0138861753173615 1
0.00707707541338089 1
-0.0143623826927748 1
-0.00430265885627334 1
0.00206863181439437 1
0.0335128131323391 1
-0.00378790609149373 1
-0.0136296209420421 1
-0.00684305014433436 1
0.0159666018138179 1
0.0104338007198416 1
0.0158385713417716 1
0.0126251624519599 1
0.0010022804751683 1
0.0215894966335013 1
0.0157991892554712 1
0.0119614516095258 1
0.00864699968908731 1
0.0137519583764072 1
0.0100074588782372 1
0.0266399432275342 1
0.00440865656991033 1
3.51980495689646e-05 1
0.0106717749878686 1
0.0184029516782795 1
0.000270441364526417 1
-0.00927099954158274 1
-0.00789731518273301 1
-0.00452797620884188 1
-0.0131347148905392 1
-0.0192220732076385 1
-0.0179373809281513 1
0.00986219563551459 1
-0.018638948795011 1
0.000251671597705781 1
-0.0163046525487986 1
0.00183628724604231 1
0.00730193178699044 1
0.00537110755747182 1
-0.00429470937724509 1
0.0172689554279783 1
-0.00404710510915142 1
-0.0200401058811716 1
0.00511391672862946 1
0.0100936732458673 1
0.0211292027122597 1
-0.000505069133785212 1
-0.00561179889668763 1
-0.00667148732746038 1
-0.0145420918079687 1
-0.0138640419525336 1
-0.00912213157776566 1
0.00916601475512036 1
-0.00372950037406351 1
-0.0136776974764983 1
0.0100979657953627 1
0.00500480262287752 1
-0.000845442977258927 1
0.00354575586525226 1
-0.00929206420743216 1
-0.0145655682809471 1
-0.00813489293439607 1
0.00442801520785557 1
-0.000898395588814829 1
-0.0258058022482177 0
-0.0108938112952137 1
0.00347538354561341 1
0.00544716483521827 1
-0.0063287060259427 1
-0.0215944268663415 1
0.00573279549883842 1
0.0286650433358579 0
-0.0190467664051486 1
-0.00232723396590878 1
0.00617566868562538 1
0.00595786604646139 1
0.0112248689283351 1
0.0025716061881039 1
-0.000634565558080215 1
-0.00253361293564197 1
-0.00370995139265957 1
-0.00340186748667479 1
-0.0169836161660596 1
0.00459586536423974 1
0.00818540112988202 1
-0.00868910817604127 1
0.00493460441003609 1
-0.0159078047745798 1
0.00897298484623901 1
-0.00023987444514607 1
-0.0127745732201771 1
-0.00472674060263968 1
-0.0121968447401527 1
-0.016279962662654 1
-0.0176754918160524 1
0.00948473690335536 1
0.00853602872871022 1
-0.00623911548725206 1
0.0111667709398754 1
0.0168406340730084 1
0.00629073450627669 1
0.00359881121702499 1
0.0101488542664742 1
-0.017239290042148 1
0.000214110727058862 1
-0.0186114719495938 1
0.00383057829833941 1
0.00453160441001935 1
-0.00474905842383101 1
-0.00468012534114483 1
0.00943680252183906 1
-0.0274050397827502 0
-0.00146427513614559 1
0.00234938810131511 1
-0.00799064763886147 1
0.0102637435520124 1
0.0160291501742765 1
-0.0109893295149499 1
0.0136821310830102 1
0.00958428833679955 1
-0.0123586869322415 1
-0.0021324415747102 1
0.00704090680081738 1
0.0144219807424138 1
-0.0133121154704468 1
0.000172140851159106 1
0.00892016569596771 1
-0.00711423818677283 1
-0.0129792279124234 1
0.010050684944755 1
0.0202616894167034 1
-0.00171007516632617 1
0.0152881933646258 1
0.00429249209932554 1
0.00555209478416742 1
-0.00973828132743235 1
0.00737147813109176 1
-0.00912295634406456 1
0.0169859096272469 1
-0.00984903877407334 1
-0.0197652854498392 1
0.0121729076797326 1
-0.00772041376613088 1
-0.0186654354968359 1
-0.0347050295290115 0
-0.00368303612548892 1
-0.010192576015227 1
-0.00121476293577799 1
-0.0122519413212086 1
0.00243001333217408 1
-0.012889216211649 1
0.00463590960226228 1
0.00437323795778718 1
-0.0114862025952127 1
-0.0175045906932491 1
-0.0185992854863859 1
0.0150805335689476 1
0.00630065110380343 1
-0.010602224728364 1
-0.012049037919499 1
-0.00369698758761144 1
0.0189553228927401 1
0.00411882870676163 1
0.00228015962678166 1
0.0176800778780658 1
-0.0223151821579872 1
-0.0089213378088605 1
0.00776433173066399 1
0.00544030068471581 1
0.0052320566243008 1
-0.00367583543381488 1
-0.0126546441870614 1
-0.0109221578611773 1
0.00391136703377352 1
0.0207688410507874 1
-0.00957188031490355 1
0.0117224813380657 1
0.00626087759365719 1
-0.00282346350154237 1
-0.00986257948473138 1
0.0239322540905963 0
-0.00540121777452949 1
0.00453212019947802 1
0.0127942896965128 1
0.00586357804400534 1
-0.00387926609029511 1
-0.0102230930333318 1
-0.0187883829829762 1
0.000131797290485069 1
0.0172210796039115 1
-0.000655306852806921 1
-0.00552622176795658 1
-0.00512266132431767 1
0.0150492914535746 1
0.00555031625986611 1
-0.00106225430801252 1
0.00648872892225936 1
0.00715133023232765 1
-0.0118796662550474 1
-0.00573131411325725 1
0.0240851339413084 1
0.0176705838689224 1
-0.00202695493635418 1
0.00521667399318863 1
-0.00219122509884575 1
0.00139658638765234 1
-0.00576777698713735 1
0.00838980488916894 1
0.00234741663505025 1
0.00951895645460845 1
0.00211534990944329 1
-0.00181926800210723 1
-0.00284274336818383 1
0.0216444650092035 1
-0.0044113958633259 1
-0.00992999521020244 1
-0.0125562782909544 1
-0.00688208408081881 1
0.00885626073279049 1
-0.00629161825943887 1
0.00193528144140753 1
-0.00307025914195124 1
0.00248933723048089 1
0.00428179143007659 1
0.011872474593506 1
0.00740542628646686 1
0.00080595153810346 1
0.00286493430369212 1
-0.0110899217903803 1
0.0171619802586461 1
-3.39614107688103e-05 1
0.00126528164520321 1
0.00254004770852165 1
-0.00249018636728266 1
-0.00220634340966398 1
0.00895309823393541 1
0.0129795979299866 1
0.00714610485515393 1
0.00482357077505552 1
-0.00163966600973479 1
-0.00122554140377399 1
0.00504346232191628 1
-0.00398392239129222 1
0.000740807739976198 1
0.00877631991313108 1
0.00634836173721605 1
0.00595468810124612 1
0.00708318290742139 1
-0.0092362576459507 1
-0.00129620006215178 1
-0.000224030840708727 1
0.0155022829485693 1
0.00557218625075052 1
-0.0163571848982212 1
-0.0163632479130829 1
0.00520196001135634 1
0.00376080180059277 1
-0.00365485911542066 1
-0.0105000080223426 1
0.0229536215501109 0
-0.00830417240237774 1
0.00569071982646296 1
0.0113674543179815 1
-0.0101912758080825 1
-0.0186908792483895 1
0.0134419488677222 1
-0.00417694601659321 1
0.0174077060760976 1
-0.00453883766073197 1
0.00420646067173234 1
-0.00291728814217486 1
-0.011133968847883 1
-0.011275040522712 1
0.0117609926794521 1
-0.00200001990373275 1
0.00222953800850598 1
0.0100038229488934 1
0.0123748876670054 1
-0.00965861690565772 1
-0.00497262523717335 1
0.00494623327533227 1
-0.0077457481955979 1
-0.00513027721322239 1
0.0159036734197864 1
-0.00963589307971493 1
0.0191394454741225 1
-0.00855179719881985 1
0.00331141099869384 1
-0.00758835665942841 1
-0.00282053930717653 1
0.00277826182811268 1
0.00370229016364235 1
-0.00443102442665325 1
-0.0121201510822245 1
0.0176557473591714 1
0.00107048528780454 1
0.0111378553266283 1
-0.0258470367786375 1
0.0122441380206316 1
0.0011732227592856 1
-0.0231420154435397 1
0.00211143119649664 1
-0.00995690173716549 1
0.0305705776700847 0
0.00108589718446369 1
-0.0153394886457309 1
-0.0097339708217437 1
-0.00651335500197995 1
0.0105139227455938 1
-0.0103583425920912 1
-0.000428960592818843 1
-0.00187870868937872 1
-0.00810892550355613 1
0.00678467810627983 1
-0.00857769994761454 1
-0.0136862941961206 1
-0.00192493080971801 1
0.0179245791110355 1
0.00734804128050013 1
-0.00642324100518652 1
0.00119747535022604 1
0.000960301185234517 1
-0.00275066137836704 1
-0.00205149880468228 1
0.00112232170979734 1
0.0119867140112683 1
0.00995281233823227 1
-0.00917035052247255 1
-0.00638261226912796 1
0.0042482903006 1
-0.00832745604063054 1
0.00859564818728679 1
-0.00537612448220303 1
0.0215542911367695 1
-0.0219901848711035 0
0.0145500858191375 1
-0.0171640994227341 1
0.00176565671661478 1
-0.00577702645716733 1
-0.0069915716156109 1
0.00750383538138197 1
0.0130584208058952 1
-0.00628438685619336 1
-0.00786169986184528 1
-0.0204640884398637 1
-0.00783554065214901 1
0.0106291034008271 1
-0.000148665910355432 1
0.0111463150511318 1
-0.0133963860514116 1
-0.00252518346197154 1
-0.016211923003615 1
-4.00014371225649e-05 1
0.00315680484376398 1
-0.00662612573242723 1
0.00492342400933615 1
0.00476668503322858 1
-0.00117470329001404 1
0.0108201967346302 1
-0.00189366555617771 1
0.00336020192496994 1
0.0156794874116867 1
0.0056921907453231 1
-0.0186646005508052 1
0.00158533155161924 1
0.002487700219277 1
-0.0114522174151519 1
-0.0164669405181931 1
0.00390081714034693 1
-0.00798970515852114 1
0.00999983134965908 1
-0.00676771695015818 1
-0.00755018871718519 1
-0.00408136703590483 1
-0.00594102037597127 1
0.00141134685134054 1
-0.00299462722652542 1
0.00528635370868234 1
0.014648179296855 1
0.00127782656262093 1
-0.00233500322277036 1
-0.00959231293048068 1
0.0128436553612767 1
8.6104132250913e-05 1
0.0172326352736232 1
0.00126870112603122 1
0.0092051316846114 1
0.00137109954286166 1
-0.0183475318881199 1
-0.00538582510452543 1
0.00172861871601084 1
-0.00395007513792234 1
-0.0010910018836264 1
0.0182681003640769 1
0.0200635690878476 1
-0.000406036834813067 1
-0.00787849379795064 1
0.00828705747988619 1
0.00121012735894447 1
0.00574448905091034 1
-0.0159581193382554 1
0.0162499307472438 1
0.0181936955362947 1
0.00600086946844614 1
-0.00129330325828633 1
-0.00767319563211991 1
0.0167655992473246 1
0.0041571783169436 1
-0.00256465061053406 1
-0.00828714075827374 1
-0.0144047433739335 1
0.00323154485615229 1
0.00182535254684665 1
-0.0083213133300052 1
-0.00443960267273911 1
0.00515999034995945 1
0.0137532917902064 1
-0.00888502914016148 1
0.0136615533039415 1
0.00467712822439817 1
-0.00826747951982525 1
0.00945809953372792 1
0.0187078582873666 1
0.0108597489823906 1
-0.00694175297609119 1
-0.0109597286591314 1
0.0176298710128968 1
-0.00475427426414159 1
-0.0144657926335946 1
0.0022890181949131 1
0.00217160833429969 1
-0.000852612927130698 1
-0.00892167301621435 1
0.00308456269822729 1
0.00930169232945083 1
0.0125871820247396 1
0.0197287895336159 1
-0.0084846320655512 1
0.0134089671070747 1
0.0280392275557823 1
-0.00937196238038314 1
-0.0116314235780825 1
0.00912219152104942 1
-0.00973022579682094 1
0.0226455356871961 0
0.00957052390270729 1
0.0208895954135643 1
0.00143656070068778 1
-0.0116499477070536 1
0.00409946040657191 1
0.000423163497245931 1
0.000762445621014782 1
0.0132575412083845 1
0.0152894818395915 1
0.00391970526682353 1
-0.00381515133766474 1
-0.00203715550014282 1
-0.0113720982269361 1
-0.0166272758543452 1
-0.00231582846622189 1
0.00128237223344752 1
0.006348171827132 1
-0.00540001705031587 1
0.0176034606744427 1
-0.00469847190440742 1
-0.00208944629682286 1
-0.0185031867208632 1
0.0129088044826288 1
0.0146706296402338 1
0.00201651967773277 1
0.0118516817051558 1
-0.00121914545629838 1
0.00942504718128027 1
-0.00764655578989304 1
0.00331981394544572 1
0.0115967235309775 1
-0.00462746436546261 1
-0.0179294887104009 1
-0.00820163719148766 1
-0.016148429808624 1
-0.00503245829930497 1
0.00468185035922346 1
-0.00573798167924668 1
-0.00369443973737418 1
0.0231819908965771 0
0.011663624546335 1
-0.00660448333535661 1
0.000671979997698603 1
-0.0147405592423936 1
0.0127007842943701 1
0.00701914956206708 1
0.0214906735428087 1
0.0102905416703942 1
-0.0108994649005451 1
-0.00722143281883093 1
-0.014555112763211 1
-0.00287155891597151 1
-0.000474920089351751 1
-0.00899480246612576 1
0.0167954955379739 1
-0.0013830448185289 1
0.00150151316046813 1
0.000871615766345028 1
-0.0157984585498151 1
0.0218617208382746 1
0.00647589962608991 1
0.0119660406888477 1
-0.0125447451346549 1
-0.00155260101375287 1
-0.00185277847283327 1
-0.00786945558821285 1
-0.00840357394204553 1
-0.0260292057755374 0
-0.0282655936455686 0
0.00273008310582868 1
0.0103292650452722 1
-0.00272003625967741 1
0.0233338095360004 0
-0.0166120260381735 1
-0.000671675292493663 1
-0.00183197384434367 1
0.0113340492688857 1
0.00486230202600587 1
0.01179362248095 1
-0.00324743559536034 1
-0.00235735313522235 1
-0.00500261800696414 1
-0.00360819458464626 1
0.00828811328013213 1
0.0085807899508572 1
0.0178888703233189 1
-0.00113917300009383 1
-0.00561248023765492 1
0.0212337309272137 0
0.0136938204714452 1
0.00605393567841015 1
-0.0386351495996338 0
0.00155293994111324 1
-0.0203670582426014 1
0.0103222929105217 1
0.00199060093831969 1
-0.0211566489450163 1
-0.000886698572676942 1
-0.00935393173938338 1
-0.00477602154483701 1
-0.0255593622108628 0
-0.00920212292439942 1
0.00775946842389184 1
-0.0030346387287056 1
0.00483130991073107 1
0.0180054425594845 1
0.00222176369813391 1
0.0158393348399412 1
0.0131749467570932 1
-0.00176216224689045 1
-0.0181642834523517 1
-0.00369080266015987 1
0.0133371526403239 1
0.00448121054351934 1
0.002694653898446 1
-0.000394635778281283 1
-0.014657433964663 1
0.00216299108339012 1
-0.00579854577179041 1
0.0126772497239944 1
0.0038573684313623 1
0.00798393606526415 1
0.00775559433531954 1
-0.0047744479588176 1
-0.00221617119997014 1
-0.00556542241294722 1
-0.0121040094653277 1
-0.000922930375510834 1
-0.000182645895042316 1
-0.00823912240345841 1
-0.00861160391478985 1
-0.0207745682315843 1
0.0265474951607027 0
-0.00184609553942742 1
0.0184500464937969 1
0.0100376170267472 1
0.0122306655589251 1
-0.001696858090327 1
-0.0221391755677297 0
-0.0013320973366179 1
-0.0033960561105515 1
0.0105702065600883 1
0.003842262120691 1
-0.0144827432219249 1
0.00716420116972066 1
-4.38578280393203e-05 1
0.00541641342455908 1
0.00783408772977533 1
-0.000664129409001239 1
-0.0136889053838646 1
0.0127675651520446 1
0.00539220435884349 1
0.0100090386705925 1
0.00317982565618761 1
-0.00588271332429978 1
0.012468758870631 1
-0.0072293288396866 1
0.0119025361223932 1
0.0196219138703726 1
0.00868314127137309 1
-0.00186177824327623 1
-0.0128319428123497 1
0.0134846186110347 1
-0.00408594659794138 1
0.000329992961018421 1
0.0135626045164024 1
0.0175593743402285 1
-0.00110970023982382 1
-0.0213476690676639 1
0.00202298982713449 1
-0.00368577996751252 1
0.00989834774883635 1
0.00322467755080201 1
-0.0133846345893156 1
-0.0148186397139407 1
-0.0118834362591541 1
-0.0199992430571975 1
-0.00376987193799906 1
-0.00763033216505346 1
-0.0165673510771399 1
-0.00295917682230113 1
0.0157964768246836 1
0.0033031512107096 1
0.00104489472219168 1
-0.00568288924149112 1
0.00164019227267288 1
-0.0260286396959434 0
-0.012849951379432 1
-0.00846448526244369 1
-0.0208879419857891 1
-0.019467420818757 1
0.0196315453242416 1
-0.0123577245619112 1
-0.0249133142611735 1
0.0291088675750276 0
0.0134053780513202 1
0.000994816117158169 1
0.0117719517900552 1
0.00130528906583568 1
-0.0184943606146704 1
0.0292484609651913 0
-0.000262192373915995 1
0.00528262646861295 1
0.00183774464380056 1
-0.0232308138389422 1
0.0181926044529549 1
-0.0219277165112029 1
-0.0149000479788929 1
0.00205605260602132 1
0.0134489496145185 1
0.00549033920025916 1
-0.0019595697062788 1
-0.00447088092021984 1
0.0153751668604629 1
0.0058977635285181 1
0.022762303224791 0
-0.0127380703023177 1
0.0101424824194456 1
0.00303075262714788 1
-0.0150998461365163 1
0.00212925942762882 1
0.000211075392594658 1
-0.00133581320131849 1
0.00374980613575026 1
0.00339067753217854 1
-0.00400107433716265 1
-0.0142468182930166 1
0.0139470794692862 1
0.000126932199122263 1
-0.000127491466190203 1
-0.0147310580329499 1
0.00194553929653572 1
-0.0109679433603014 1
-0.0168373220458702 1
-0.00684202522236085 1
0.00140478171049818 1
0.000136041177439697 1
-0.0165351654812062 1
0.00693566816271406 1
-0.00543992385347104 1
0.0151520946213433 1
0.00161519482130245 1
-0.0129840873238965 1
0.00401494382200492 1
-0.0128656927319084 1
0.000873210372889023 1
-0.00202082727481951 1
0.0135360576782279 1
0.00179233619919305 1
-0.00689024785401621 1
0.015868724276323 1
0.00748468922859572 1
-0.001292090871484 1
0.0109590245957412 1
0.00231261872014273 1
0.0142691553175303 1
0.0121896268032288 1
0.0118220354804609 1
-0.00374016518586707 1
0.00365883340630725 1
-0.0105240718459868 1
0.00695818664790688 1
0.00166291747429845 1
0.0104173545097267 1
-0.015144525031432 1
-0.0112293662628197 1
-0.00622929335571364 1
0.00466300437008299 1
0.0128903482878081 1
-0.00393809860750472 1
2.67803188849139e-05 1
0.00802834910945354 1
0.00261017425789849 1
0.00275173468403411 1
0.000630392889915101 1
0.014549333531299 1
-0.00946992492602981 1
0.00103043317784972 1
-0.00646153389359142 1
-0.0173727463772081 1
-0.00408781228367043 1
-0.00419387562050935 1
-0.0195319375165952 1
0.00807591545680138 1
-0.0185716317927682 1
0.0149031178882843 1
0.00865214259308343 1
-0.00242583333063895 1
0.00372324734000472 1
0.0117864094627723 1
0.00354060936044861 1
0.00699094012710701 1
-0.0163611720364564 1
-0.011158995921452 1
0.00813713355723205 1
-0.00402502490411978 1
-0.00319085371937345 1
0.0246396795471793 1
0.014078553086987 1
-0.0190489361282228 1
0.00763541429790439 1
-0.00368699413624446 1
0.00507372660552599 1
-0.00418730664447389 1
-0.0033003825984584 1
-0.0109353103409195 1
-0.00488984893809211 1
0.00774141556370913 1
-0.0124028140534936 1
0.00488818577339325 1
-0.00303528438726664 1
0.00122057493487521 1
0.00601824399116784 1
0.00586213744799401 1
-0.00295423096181224 1
0.0101669458840524 1
-0.00612148564601451 1
0.0151062441286686 1
0.0102803033035124 1
0.00601255956207155 1
0.0033708906695876 1
-0.0109122033201162 1
-0.0164433563336314 1
-0.0123816987458302 1
-0.0163835978143445 1
0.0141717576450813 1
0.00423672671757532 1
0.00223870017965295 1
-0.0232284811362085 0
0.0146650659757807 1
0.0059312937847421 1
0.00229622274356692 1
0.00239234246669053 1
-0.0133618802009074 1
-0.0202796769303911 1
0.00165071160360623 1
0.0199127746867397 1
0.016070054864214 1
-0.009371176109214 1
0.0108345351229615 1
0.00570666581672118 1
-0.0007077088095497 1
0.00642176132981092 1
-0.0167835896652133 1
0.00104615196088355 1
-0.000379670527355194 1
0.02557635940403 0
0.00723982971664608 1
0.0107627462454231 1
-0.0184461308826226 1
0.015140831506104 1
0.00956415170847219 1
-0.0186967565070532 1
-0.00916411004302902 1
-0.0105548531428217 1
0.0138183603627153 1
0.00797299633824224 1
-0.00216221923580042 1
-0.00199091550908668 1
-0.00385267252686478 1
-0.00704213866282757 1
0.00042265217450204 1
0.0229484628332603 1
0.0115191393466491 1
0.00426779580072501 1
0.00119813128578646 1
-0.00823130590365081 1
0.0272091782668127 1
0.0169603028410404 1
0.00520036260276347 1
-0.00628203825122031 1
-0.0146065769557368 1
0.000409836903649623 1
0.00372419233017288 1
-0.024402537516969 1
0.0180170724046171 1
-0.00717241555376227 1
-0.00471923643386793 1
0.000437938526971038 1
-0.0074593460332884 1
0.0131289587856236 1
0.0110643036114945 1
-0.00469959527398363 1
-0.00135363606620407 1
0.00499123821821761 1
0.00987244434510579 1
-0.00141198614596214 1
0.00691915843249677 1
-0.0010550041275587 1
0.00529570928050369 1
0.0177445902784696 1
0.00835029986499227 1
0.0115857110089139 1
0.0240920786680724 0
0.00401347921893143 1
-0.0167647578707004 1
0.0122904143122472 1
-0.00439021082980209 1
0.00106742213963541 1
0.0182711616548975 1
-0.0117116761471712 1
0.0176801778759395 1
-0.0071986593822903 1
-5.46655823568921e-05 1
0.000707237253208843 1
-0.00629527050430887 1
0.0104638250028479 1
0.0172825901624767 1
-0.0114782803959328 1
0.0138055864088578 1
0.00519540456835615 1
-0.00129121057160841 1
-0.00992563057456863 1
0.00964430553158534 1
-0.0168955172374535 1
-0.0140726705518323 1
-0.00790940791095897 1
0.00281547029259327 1
0.00531658858090804 1
-0.0303992118999255 0
0.0236578530324753 0
-0.0341221242010085 0
-0.00369025908540392 1
-0.00424815580970691 1
0.000913142368018731 1
-0.00465914780883603 1
0.00600390243160758 1
0.0281507035814423 0
-0.0225165351947503 0
-0.0164505372613969 1
-0.0134944984080306 1
-0.016721618554564 1
0.0247761428440778 0
-0.021508956110804 1
0.00469984133840347 1
-0.00357004182861168 1
-0.0110919443407964 1
0.00475239963738999 1
0.0122326145108803 1
0.00249659281328638 1
0.0118370192234725 1
-0.00325731341332483 1
0.00234574002052669 1
-0.0322703371549606 0
0.00293988188040127 1
-0.00365789304136794 1
-0.0161946155125292 1
-0.0122888554462132 1
-0.0023946197574783 1
0.00211882694184497 1
0.00110707239616006 1
-0.00607495406171444 1
-0.0147458086656751 1
0.00468713114066748 1
-0.00666695388104547 1
0.00586141982324548 1
-0.000379279988903149 1
-0.00383035583305878 1
-0.0299800503971849 0
-0.000225716048976165 1
-0.00268786020708081 1
-0.0198699407599935 1
-0.0172569093883445 1
-0.00406565299638761 1
-0.0242284347537261 1
-0.0233108567183997 0
-0.0122835627086491 1
-0.0202808504522696 1
-0.00394947882391575 1
0.00387346882968043 1
-0.0060593715323597 1
0.00247993791936832 1
0.00162231635707698 1
0.00937133553212816 1
0.00402005592851888 1
0.020386880701 1
-0.0129474506452358 1
0.00229340798413499 1
0.00146560382519881 1
0.0129848788348438 1
0.00949665206063794 1
0.00450633708461951 1
-0.00202427954754319 1
0.00648505858626711 1
-0.0187408357362135 1
-0.0190669795919791 1
0.0060980776277743 1
-0.00924551255919238 1
-0.0234595195119143 0
-0.0078174706039553 1
-0.00177199636010809 1
0.0294460581674556 0
-0.00214190863050405 1
0.0183217468161126 1
0.0047861501922539 1
-0.0143592509900805 1
0.00553992406482362 1
0.0108999095205308 1
0.00472420940511181 1
-0.00266245590732284 1
0.0124077932426274 1
-0.00353506270305174 1
0.00864840842739324 1
0.0221284339920857 1
-0.00896364322896184 1
0.00113378324117307 1
0.00652893986691803 1
-0.00259107718985208 1
-0.011727804354355 1
0.00634853403026726 1
-0.0269577624308295 0
0.00518832361738307 1
-0.0188258305010223 1
-0.0185200174708674 1
0.00389519726426398 1
-0.000869622349400914 1
0.00338826287113456 1
-0.00255938206821467 1
0.00272611979918876 1
0.010110047926564 1
0.00557354301360838 1
-0.00787484886060308 1
-0.0282236913884144 0
0.0153917213481783 1
0.00669661725229287 1
0.0296010940252997 0
-0.00110934375427294 1
0.00380469854459771 1
-0.00433278181635231 1
-0.001815597829984 1
-0.0305170457561069 0
-0.00920155462378479 1
-0.00316190863086853 1
0.0042034279134566 1
-0.00403255148031247 1
0.013987717524336 1
0.0096692286080866 1
0.00132541492038367 1
0.0134832440794982 1
-0.0163462140579441 1
-0.0132482537540195 1
-0.0115016356117333 1
0.012127865681709 1
-0.0170044865271327 1
0.00325765279153585 1
0.0171505933131907 1
-0.0011191658103512 1
0.00129819488882296 1
0.0083004956647799 1
-0.0169648697126991 1
-0.00530511665867492 1
0.00295390780782099 1
-0.0071568156785217 1
-1.4669584712741e-05 1
-0.0266886017396515 0
-0.0218350577649267 1
-0.00847904094248217 1
0.00433956503877092 1
-0.0047842088780993 1
0.00730618162699559 1
-0.00433570943629555 1
0.00102342569762809 1
0.0195145586246633 1
-0.00129302158250418 1
-0.00526587296344648 1
-0.00712937275983473 1
-0.00588831419173505 1
0.00671062241028894 1
0.00735767048707796 1
-0.00365658916431197 1
0.00175738246855235 1
0.0320057058726488 0
0.0208979859419717 1
-0.00197987798443757 1
-0.00137266896737862 1
0.00613123817388139 1
-0.000240681641644733 1
-0.0314169355298496 0
-0.000773779697441339 1
0.000855316614389715 1
-0.0116417150496015 1
0.00563488063637335 1
0.011017048868171 1
0.000727217773960464 1
-0.0148164021004133 1
-0.00107626788268742 1
-0.012255147343232 1
0.0161932982461905 1
-0.000238361893667728 1
-0.000901416870308577 1
-0.000509536292878277 1
-0.00851674822598026 1
-0.00291026950009923 1
0.0191602397728172 1
-0.00378804724826724 1
0.00460479742761131 1
-0.0214980339009555 1
-0.00225636991412284 1
-0.0192562029905291 1
-0.0070934616918476 1
0.0217821446772455 1
-0.00210247776346062 1
-0.00295428472325562 1
-0.0143477341022675 1
0.0125745164700402 1
-0.00436027796935839 1
0.0208616551740571 1
-0.0138485143796184 1
0.00105262998597543 1
-0.012842826180383 1
-0.00981413730849038 1
0.0109913669058204 1
-0.00770882989697246 1
-0.0142592428407409 1
0.0126141905692255 1
0.000995465145514746 1
-0.0105017011526037 1
0.00649132603381761 1
0.00467621382567186 1
0.00430788551396087 1
0.0153627787294742 1
-0.00538120560275386 1
-0.0222340566083643 1
0.00866646927347314 1
-0.0103214321470501 1
0.00480482723272546 1
-0.00479665968575028 1
-0.00343148066366436 1
-0.0202746141596297 1
0.00922470518616937 1
-0.00372650196746366 1
-0.0170067983716688 1
0.00216446987960572 1
0.00549682551755775 1
0.0245001529775139 0
0.0022018536539857 1
0.0128607957838928 1
-0.00448610498038815 1
-0.0194297176518732 1
0.00582125443777537 1
-0.0126532461120063 1
0.000673386143073239 1
-0.00345992427096084 1
-0.00631990985040589 1
0.00222231255801129 1
-0.00526031178121346 1
0.00942677562085577 1
-0.0246310482243319 0
-0.00168172040896249 1
0.00345456417946869 1
-0.00358259453336283 1
-0.0103839368180222 1
-0.00115550146459274 1
-0.00391970428193545 1
0.00632017859401583 1
0.00808095679160167 1
0.0103904318029802 1
0.000796836517311148 1
-0.000124250702040243 1
0.0179506648913107 1
0.00162943944647954 1
0.00681710722410477 1
0.00400732807956718 1
0.00192194993714886 1
0.0138770798570488 1
0.0243904380671613 0
-0.0113239400237067 1
0.00564954068796147 1
0.0027710166749882 1
-0.000854182746978584 1
-0.0149562619996791 1
0.000495598172701593 1
0.00732692613072754 1
-0.00941316097396125 1
0.000689930934318314 1
-0.0147077329937601 1
-0.00658617045125871 1
-0.00153350339629865 1
-0.00552046024963891 1
-0.000813629347707374 1
0.0152241855477475 1
0.0121196389595932 1
0.02740110018058 0
0.00113341973213587 1
-0.005571761599018 1
0.00954507398427565 1
-0.0137144486149132 1
0.00515303000154504 1
-0.00927694910859097 1
0.0211747493963603 1
0.0047665524961733 1
0.002761035975769 1
0.0115658190900037 1
0.00432110436478093 1
0.0180988819691695 1
-0.0177692831748117 1
-0.0107187570669838 1
-0.00430312037905477 1
-0.00777336932614737 1
0.0187573386181444 1
-0.000306813046546624 1
-0.00836373555852586 1
0.0005619965050228 1
-0.000573346174165201 1
0.00884702276883926 1
-0.000729480793165726 1
-0.00972727956808767 1
-0.00817006150672082 1
-0.00026796156742399 1
-0.0301422629014643 0
0.0206135795015088 1
0.00602922371236624 1
0.00932519025447265 1
0.00892407116165789 1
-0.0111337086836872 1
-0.00352571007985342 1
-0.00397826813105389 1
-0.000874476097862627 1
0.000277368841667211 1
0.000927971729163771 1
0.00181049810728467 1
0.00407875652638895 1
-0.0204313261412732 1
0.00399337140345796 1
-0.00522921907712602 1
0.0150235931317246 1
0.00331677049215764 1
0.0100048363844852 1
0.00370607486023339 1
-0.00498772835924372 1
-0.00921706249365177 1
0.00367792365288488 1
0.000741091054588267 1
0.00539488456716667 1
-0.00942702477674024 1
9.73494989742125e-05 1
0.00589598674734025 1
-0.0153746135396712 1
0.00728090872818672 1
-0.0104172174609869 1
-0.00752230652172171 1
0.0108546700184162 1
-0.0469085514175691 0
-0.0130127867264576 1
0.00596776736477131 1
0.0190689670964168 1
-0.00647246692388556 1
0.0132521813685987 1
0.00329266736298856 1
-0.00544634330597853 1
0.00130952291516693 1
-0.0143390539948998 1
-0.00967549095004396 1
-0.00228743609368599 1
0.0039362971701818 1
-0.00624722502354795 1
0.00695826545522877 1
-0.0104311709224014 1
0.0264443568571644 1
0.0128819689673605 1
-0.00464104445497983 1
-0.0183448623744665 1
0.000805194421504139 1
-0.0194623319064379 1
0.00523043765371122 1
-0.000191046078738473 1
0.00046512759841736 1
-0.00990108761480903 1
-0.00873127528846274 1
0.0175386163336668 1
-0.00549534972557323 1
-0.0287174164041478 0
-0.0150065722635132 1
0.0154499592883452 1
-0.0155132368172337 1
-0.0121703950863844 1
0.0216011588103398 1
0.0184643804804735 1
0.0142237196734649 1
0.0114608340052495 1
-0.000654163503992154 1
0.00528399601740174 1
-0.00321629302736845 1
-0.00913730292994054 1
0.000529716948018781 1
0.00413590259708071 1
-0.0100537608361355 1
0.00300347403960302 1
0.0145697761535781 1
-0.00473345240386032 1
0.012874215744496 1
-0.00621004175896776 1
0.0100439579217556 1
-0.00154973199964597 1
-0.0178682517083779 1
-0.0041502678401638 1
-0.00574893538750546 1
-0.00185848890406242 1
-0.0171755229571938 1
-0.00524520420586003 1
0.0028554731571081 1
0.0116021398739525 1
-0.0241294593071519 1
0.00843489131095337 1
0.0169599694702791 1
-0.0203188226671925 1
-0.0111281756945514 1
-0.0259990663335734 0
-0.0135556817342611 1
-0.00178271956591476 1
-0.00973287686731413 1
-0.006079435786317 1
-0.000528413668687918 1
0.00981030746705507 1
0.0162782793130479 1
0.00123687610879652 1
-0.0174179343076509 1
0.0136025744233428 1
-0.00288443399189706 1
0.0146944940711688 1
-0.0170370536182413 1
-0.00617614122199715 1
-0.00478403131926302 1
-0.00617030155158226 1
0.0025750599784585 1
-0.0191819906226901 1
0.00447279836941689 1
-0.0055136521498461 1
-0.00919130869765538 1
0.00194395569716462 1
-0.0011576265284229 1
0.0191400755288263 1
0.0104850921773696 1
0.00425673369942633 1
0.00939447978000925 1
0.00970766981983321 1
0.00957667518149985 1
-0.0199553785774601 1
0.00536347159729205 1
0.018784208784829 1
-0.0109762610002182 1
0.0155563829676369 1
0.00178256648601013 1
0.0111840663747793 1
-0.0168756483413655 1
0.00264544586629612 1
-0.00429684395660681 1
-0.0111528266385716 1
-0.000749004804761836 1
0.0104658883924603 1
0.0145632081670618 1
0.00942590656610133 1
-0.00761025147275512 1
0.00771652354915523 1
-0.00809282260605792 1
0.00701753330317282 1
0.0129541362163252 1
-0.0089686983470368 1
-0.00632130162755388 1
0.0112352010268501 1
0.00106559936123544 1
-0.00911622306702984 1
-0.0105717199541527 1
-0.0171920951767852 1
0.0208068145006739 1
-0.00623259285031097 1
-0.0175036514120778 1
-0.00281704889466096 1
-0.0193414069040693 1
-0.0059026257447641 1
-0.0191430093625771 1
-0.0215107170215432 1
-0.00941482213407107 1
0.00418478445323327 1
0.00556291715380501 1
0.00577911492847771 1
0.000763580957981428 1
0.00256300829358401 1
0.0123018390711334 1
-0.00951680727356631 1
0.0244861368956088 1
-0.022300503765396 0
-0.00775775744264647 1
0.00369007146391536 1
0.0250289351308312 0
-0.0048417395654678 1
0.001539349854775 1
-0.000342420100086632 1
0.00960236398434576 1
-3.11787422364049e-06 1
0.0231256749057558 1
-0.0178489641261677 1
-0.0128937631824743 1
-0.00187337030752552 1
-0.00094128287100196 1
-0.000334400252901117 1
-0.00986974588933775 1
-0.0101441623349993 1
-0.00764327739419461 1
0.00584784784960375 1
-0.0125204532179505 1
0.0149770558138385 1
0.00695872113673661 1
-0.00777341757619743 1
0.0115015722227287 1
-9.61340602651412e-05 1
-0.00758447807724161 1
0.00680679406274379 1
0.0115663992167038 1
-0.0031639632092683 1
-0.0128493211126462 1
-0.00572697152166706 1
0.00138055308493379 1
0.0164698384052313 1
0.0151616460728726 1
-0.0168259605951563 1
0.0078431193041201 1
0.00217242793414616 1
0.00829245187380354 1
-0.00876603431796028 1
-0.0259514252816809 0
0.00560479355241337 1
0.00507026117883089 1
0.00188220837001791 1
0.0111980579423536 1
0.00284941423524712 1
0.00440553183972966 1
0.00234621636719324 1
-0.00307003799857717 1
-0.0197615240246108 1
-0.0082818042620958 1
0.0125394181850326 1
0.000267298214848992 1
0.000611043611140331 1
0.00466495131731356 1
0.0101015661048397 1
0.00182026469988821 1
-0.00839080072773556 1
-0.00238213927970052 1
0.00901827979638904 1
0.0158875418483285 1
0.0155888768876787 1
-0.0131961846087873 1
-0.0151417444373798 1
-0.00881887202606949 1
-0.0139777968787849 1
0.00897927879481925 1
0.000956565706400916 1
-0.00910319807829424 1
0.00608603674076107 1
0.00881379075755918 1
0.00555167641394259 1
0.000956890043271367 1
-0.0190710651509448 1
0.016837937601162 1
-0.00364434179431424 1
0.00233565611461156 1
-0.00469108694388334 1
-0.00663393201526435 1
0.0107461488809658 1
0.0012317083976735 1
0.0118298290491259 1
0.00857016412997689 1
0.00952930341188921 1
0.00206444368665815 1
0.00155625205803457 1
0.00248007802028325 1
0.0232259034595708 0
-0.00445063790341228 1
0.00427508930431188 1
0.0168714096947448 1
-0.000913558659833666 1
-0.00301739566473434 1
0.013608397318661 1
-0.00493857025852158 1
-0.0175528774354804 1
-0.00778274913560859 1
0.001665689592819 1
-0.0186213095238432 1
-0.00799374280624879 1
0.00897680189359417 1
-0.00463219742297908 1
-0.00779542171607215 1
0.0148627341190892 1
0.000434237051238756 1
-0.00371831247882843 1
0.0085463630096434 1
-0.0102964248198193 1
0.00130976551060476 1
-0.0181784369940357 1
-0.00215360541679589 1
0.00677501406976653 1
-0.007390526701019 1
-0.00963232631484981 1
0.00350710799558468 1
0.0023044174503372 1
-0.0166314903706718 1
0.00801414010238151 1
0.00639343213586074 1
0.0107010151190609 1
-0.00883796850088144 1
-0.00583091001477633 1
0.00797227228391851 1
0.00219124443581169 1
-0.0135653676867165 1
0.0159119252036962 1
0.00886339494556786 1
-0.0192046961250462 1
0.00177985908796116 1
-0.00453245535972973 1
-0.00741308377159784 1
0.00514701820692753 1
0.015448994675409 1
0.00981324298803362 1
-0.0148860042607782 1
0.0115986482219841 1
-0.00510050284012138 1
0.000548389774664017 1
-0.00581269998950512 1
0.000168843524037357 1
0.0089720847069131 1
-0.000402359139165197 1
0.010610768282234 1
-0.0108013408008782 1
0.00645022931181433 1
0.00671258517920327 1
-0.0048730997832692 1
-0.00780982377848481 1
0.00173342281364673 1
-0.0029961299187672 1
0.00906376016063368 1
0.000134571234790338 1
-0.00704437037383741 1
-0.00536049822125299 1
0.0112639628354464 1
-0.00231587425775655 1
0.00395347837196485 1
-0.00293893181088896 1
-0.00378511735932887 1
0.00598424257050762 1
-0.0390499953629407 0
0.00255717641059019 1
-0.00529779464056976 1
0.00756688865876407 1
0.00439422991231494 1
-0.00203107452238421 1
-0.0105087219369121 1
-0.0203787727352383 1
-0.00668696935665372 1
-0.00674493408143194 1
0.00466763053974755 1
0.0111900575769328 1
-0.00675844364661254 1
0.00694313466049679 1
0.00813164203597806 1
-0.000338267519801116 1
6.57811188611553e-06 1
-0.00461892382845944 1
-0.0115455075971866 1
0.0172585199234831 1
-0.0159162287146195 1
0.00953305071498397 1
0.00823117710947867 1
0.00425876025307064 1
0.00551478084368131 1
-0.0168054671096598 1
-0.0169888647717927 1
-0.00119573704988193 1
-0.0029929538891508 1
0.00992230861153883 1
0.00213680739399326 1
0.007201741401281 1
0.016929866249423 1
0.01377612898741 1
-0.00347032241709678 1
-0.00129668917021493 1
0.00846728917514267 1
0.00392250962511592 1
-0.00364874390848048 1
0.0217360317153593 1
0.00707789990182464 1
-0.00963507435248972 1
0.0211731220363111 1
-0.00722436814683976 1
-0.00699228332625057 1
0.00707388359635679 1
0.00678738613650527 1
0.00100866619758776 1
-0.0131690819298997 1
0.000993724727410621 1
0.00312134292259691 1
-0.0242021751115627 1
0.00495940336349723 1
0.0144288732976926 1
-0.000189501245349603 1
-0.0169476043515494 1
-0.00647024521279881 1
-0.00836337682535486 1
-0.0112794896095999 1
-0.00854714848740639 1
-0.00788190226719576 1
0.00389842363385973 1
0.00112692928517469 1
-0.00510396609522483 1
0.000980196735758489 1
0.00406946673008948 1
0.0127003152660083 1
0.0138923331544835 1
-0.00104619501393477 1
-0.00275242969875345 1
-0.00298399611688691 1
-0.0161778116568621 1
0.0148567617932007 1
0.00783030282937047 1
0.00221746245795736 1
-0.0285975207309428 0
0.0246035951073429 0
-0.00989918480357159 1
-0.0170205998636282 1
-0.0164144496074369 1
-0.00751656871654574 1
0.00305410439187314 1
-0.0126630967942885 1
-0.0143034601076846 1
-0.00606089617131183 1
0.016944266658354 1
-0.0114332633637806 1
0.0169662459844876 1
-0.00601627976648372 1
0.0303867022305324 0
-0.00660352872105292 1
-0.00281239177941956 1
0.00461632896991925 1
0.000987644692739597 1
0.0116967421131325 1
-0.017395467008702 1
-0.0109220663448183 1
0.00358588617731254 1
0.00123590083544592 1
-0.00351279155165997 1
-0.00300850641663146 1
0.0035698815036312 1
0.00852252363027928 1
-0.00150919874355363 1
0.000563203077896942 1
-0.00283656018328019 1
0.0212156192492468 1
0.0166560506823843 1
0.00135864979648783 1
0.0231550581485859 1
-0.00258612118524232 1
-0.00472075569277422 1
-0.00930768744783088 1
-0.0119690849767819 1
0.0148497634916644 1
0.00023854107141965 1
-0.0112589567935315 1
0.00361337437954892 1
-0.021572650052998 1
-0.0324737623773227 0
0.0170934141669255 1
0.00150029339947837 1
-0.000193189379522295 1
-0.00129420389816815 1
0.00787353352835436 1
0.00144746289195093 1
0.0162147217357163 1
0.0278488080914927 0
-0.00252374580996218 1
-0.00670797469681693 1
0.0102705968447708 1
0.00621187984362351 1
0.00171632817392185 1
-0.00291469576811861 1
0.0125184856412885 1
0.00583776435587255 1
-0.00645023801537052 1
0.00538272083549137 1
-0.00577134818368412 1
-0.00162360508155596 1
-0.0158668088558475 1
0.00387729613443271 1
-0.0109025067056366 1
-0.0256447778299238 0
-0.00988085229474447 1
0.0264773816403812 0
-0.0130207363944977 1
-0.00357577703482094 1
0.0174927413469117 1
0.000693661575561032 1
-0.00936649370346228 1
-0.00315154370333701 1
-0.0114030247704312 1
0.005831793622962 1
0.0137884413561174 1
0.022520692457449 0
-0.0137990637282336 1
-0.00239561576098989 1
-0.000813016992663146 1
0.0154530132237725 1
-0.00575871874135953 1
-0.0021046300820989 1
0.0007377142734697 1
-0.0197768090689356 1
0.018969089735161 1
-0.00560911190221707 1
0.0283160999242964 0
-0.0258029627895207 0
-0.00968416547986727 1
-0.00266878924329484 1
0.0175617270376034 1
0.00476274709011447 1
-0.0174417030913596 1
0.0116553392447602 1
0.000590317153446262 1
0.0190733615330262 1
-0.0194734680665383 1
-0.0136717294712135 1
-0.00017875547488481 1
-0.00350525321598306 1
0.00481193065702355 1
-0.00499071034123456 1
0.00858365499071966 1
0.00569349511070339 1
0.00572690481389306 1
-0.00183023525006989 1
-0.0229433323256641 0
-0.00748953739343474 1
-0.00854890714414865 1
0.00437374077287567 1
0.00427199537665609 1
0.00244218052291074 1
0.00576086568867129 1
-0.00368157752232294 1
0.00233729469403698 1
-0.0132511584068756 1
0.00227288463867596 1
0.00841146246450198 1
0.00668991531470717 1
-0.00286679733673215 1
0.00720778852499199 1
-0.00476341750554469 1
0.0124572798901386 1
-0.00172286089636183 1
0.00986338619756964 1
0.00220247580378666 1
-0.0157409371944208 1
0.00208208453381144 1
-0.00507049932901877 1
0.00449924362937631 1
-0.0127047788535543 1
0.00872308574435427 1
-0.00155381780842952 1
0.0136296306219031 1
0.0045127148478652 1
0.0168266752237593 1
-0.00730072974961898 1
0.00871559285564609 1
0.0118205180518701 1
0.00912296551158346 1
-0.00891342312188337 1
0.0048887089175569 1
0.00286536362409756 1
0.0034259755408695 1
0.000782301006884199 1
-0.00260506745626015 1
-0.00411334430236654 1
-0.00566862575379648 1
0.00291801799930933 1
0.00933696955931929 1
-0.0177849120218829 1
-0.018044780641454 1
-0.000726774672393633 1
0.0119121694451352 1
-0.0145021690565849 1
-0.00379749716727909 1
-0.000727395574274166 1
-0.0107144201358887 1
-0.000862970838227257 1
-0.0108060318066397 1
-0.0130748592352695 1
0.0110172567487374 1
0.000441685339305707 1
-0.00124785702326958 1
0.00178129896218058 1
0.00786635010580968 1
-0.0153268210593321 1
0.00101379246199322 1
0.007730196462058 1
-0.00316686887645347 1
-0.007831061225857 1
0.00478018400399375 1
-0.00467829923865782 1
-0.00137721606227477 1
-0.0164572137755196 1
0.0145219614294188 1
-0.00420498102234949 1
-0.00416224042093296 1
0.0190422838425662 1
0.00344655560100844 1
0.00190042775062545 1
-0.00688488778063484 1
-0.00857951652295642 1
0.0264541774561261 0
0.0210066928866088 1
-0.013295345378299 1
-0.00233987126434774 1
0.00898634138646337 1
-0.00317491635100983 1
-0.0293933073485047 0
-0.01016478805441 1
0.00586326005072887 1
0.0359014205291079 0
0.0101565111555438 1
-0.00928537406011109 1
0.0108208777106879 1
-0.00720969758524231 1
0.00746901628700345 1
-0.00542501133227705 1
-0.016488622917124 1
-0.0156550135202431 1
-0.00418362175072084 1
-0.0183640522337317 1
-0.0260259522758438 0
-0.0186994394945159 1
-0.0214824601043997 1
-0.0184792105357431 1
-0.010357992937075 1
-0.000425724757887929 1
0.00455840987933308 1
-0.00926488044513076 1
-0.00421991143959384 1
0.0117808489968467 1
-0.0142616363503437 1
0.0223743580696545 0
0.0111223761184141 1
0.0209290050962229 1
0.0132282686887416 1
-0.0032873235820304 1
-0.000138627082598903 1
-0.00168703111495066 1
0.00363872748250049 1
0.00613467542475447 1
0.0158385068676377 1
-0.0273358436075793 0
0.00678418140784272 1
-0.0136716305288792 1
0.00374639560145133 1
-0.0106257495665069 1
0.00226184009474681 1
0.00537804580902231 1
0.0125757188905772 1
-0.0131695276306402 1
-0.00538378719197141 1
0.0166519619733151 1
0.00284534310651243 1
-0.00193347086238365 1
-0.00172876381124923 1
0.0120814903221484 1
0.00185174614532163 1
0.00887793102373534 1
0.00105530337767797 1
-0.0111162770904184 1
-0.00816928880971117 1
-0.0023778541987045 1
-0.0147382280288594 1
-0.00240183912156756 1
-0.00414793361911888 1
0.00245335414192952 1
-0.008013437388159 1
-0.00914507936379386 1
-0.00661201382099194 1
0.00557519511062392 1
0.0165155908966465 1
0.0332398872947914 0
-0.0102025735333081 1
0.00766548762105209 1
0.000933904595984491 1
-0.0101973825413726 1
0.00296650573961203 1
-0.00475980385442453 1
-0.0167727117126998 1
0.00147221081233551 1
0.000109781294349716 1
-0.00232010443937112 1
0.0132423680326534 1
0.0245483550447975 0
-0.00338909268441775 1
-0.000737532376408535 1
0.00135232166760468 1
-0.00618012957567082 1
0.00133888680976637 1
0.000113000162677859 1
-0.00953584641103124 1
-0.0158046168777741 1
0.00554790545218974 1
0.018431169745554 1
-0.00719480291186437 1
-0.00875162151004398 1
-0.00701756538082554 1
0.00882636084006778 1
-0.00306433703257277 1
0.00753773580647253 1
0.00379971651534128 1
0.00432152884362067 1
-0.0116735160056394 1
-0.0194577434277142 1
0.00866976190263985 1
0.00364368992072392 1
0.00273525830817039 1
-0.000139613388144147 1
0.00714864562022589 1
0.00169665620629791 1
0.00669398683770328 1
-0.00542718531432578 1
-0.00434876269388643 1
-0.0101521281849111 1
0.00841186672778222 1
-0.000640748281510403 1
-0.0081207999108186 1
-0.0141205763958848 1
0.00346174023474931 1
0.00747681675522693 1
-0.0122881837896145 1
-0.00238613737656918 1
0.000145826605438471 1
-0.00048440528456249 1
-0.00561682651555703 1
-0.0178527670060862 1
0.0210245880752391 1
-0.00286650768292609 1
0.0182902550566601 1
-0.00656286754857596 1
0.0135156951229862 1
-0.0115424344515516 1
-0.00482770341431077 1
-0.00742574828901528 1
0.00350392343088242 1
0.0059213476622607 1
0.00441917952909254 1
-0.000516418747483324 1
0.0129399911032921 1
0.0024631193429353 1
0.0246193165393384 0
-0.00303491836341454 1
0.0132903545074302 1
0.0215963698795941 1
-0.00164312477160884 1
-0.00692448236028748 1
0.00211057668561863 1
-0.00421531658783556 1
-0.013964831167083 1
-0.00550931291797985 1
0.00162165238530712 1
0.00710517317637229 1
-0.00449278890857225 1
-0.00492909135876984 1
-0.00664134484301044 1
-0.00702319821436541 1
0.00207294849243495 1
0.016504552433723 1
-0.00189279131084482 1
-0.000383256275815948 1
-0.00558102092209463 1
0.00501081350152245 1
-0.0212565274916853 1
0.00810581876666891 1
0.0210785861017404 1
-0.0133965704455026 1
-0.000291527016132167 1
-0.00744740232317148 1
-0.00290342358451279 1
0.00982253476306584 1
-0.0272664111159957 0
0.00449182274576786 1
-0.0051201298266631 1
-0.0135479514973646 1
0.00777360355949292 1
-0.00868641032029667 1
0.012511785607789 1
0.00600605126349961 1
-0.0154585284558341 1
-0.00393789294544357 1
0.00352752985977362 1
0.00848886649783324 1
0.014790627530789 1
0.00236112717737427 1
-0.0149650307910292 1
-0.0071062082410977 1
0.00119032568554059 1
0.0159238958453433 1
-0.0100477260508085 1
-0.00427781562590763 1
0.00470061074964897 1
-0.00136393204928349 1
0.0159957401215544 1
-0.0148479784287521 1
0.0107499195480935 1
-0.00397701619060208 1
0.0248268279139347 0
-0.00388868066098997 1
-0.00718974642516611 1
-0.0173093233694789 1
0.00499983270063758 1
-0.00992857600417003 1
0.00317220074060345 1
0.00396844540851034 1
0.00646821349123599 1
-0.0186464970743286 1
-0.00479884611254073 1
0.0170970140342701 1
-0.00845202803533959 1
0.00762785835929954 1
0.00110680479783822 1
0.00648107462648504 1
-0.00766673747168269 1
-0.015885075114856 1
0.00377681629140494 1
-0.0121274702087823 1
0.00939666957193265 1
0.0275207852475138 0
0.0164908725187144 1
-0.0142180211878797 1
-0.0102224120716642 1
0.00777104577629084 1
0.00165954269487651 1
-0.00621401637564701 1
0.00373366637637825 1
0.00247165277042203 1
0.00395778313506197 1
-0.0208897260184836 1
0.0100475413295783 1
-0.000291920556664726 1
-0.0209066333714316 1
0.0016860377306811 1
0.00597119773833706 1
0.00313144031389845 1
-0.00873173960295827 1
0.00919029796781077 1
-0.0175583284094647 1
0.00507464864612518 1
-0.0136023589890392 1
0.0130915805632676 1
0.00783015720634511 1
0.0171248905203951 1
-0.00339315901562048 1
-0.0212743727332735 0
0.00274043890045761 1
0.0150217885849962 1
-0.0139056530576945 1
-0.000265705252238701 1
0.00613645119970439 1
-0.0219735757564509 1
0.0149155792915671 1
0.00910602692892569 1
-0.000746543907716983 1
-0.0191354780797867 1
-0.0216045790298677 0
-0.00556185138044499 1
0.0053243777563928 1
-0.00572105920261797 1
-0.00698940184860644 1
0.00672496961475337 1
-0.00723333442362767 1
0.00126272109059483 1
0.00338549582441257 1
-0.000878226118677541 1
0.00419318522090156 1
0.0113348375853491 1
0.017030871560322 1
-0.00165035030730179 1
0.00399801372077693 1
0.00088832810834856 1
0.00787638475746234 1
0.0118344593382328 1
0.0130067472104943 1
0.0117541173556389 1
0.00698164630010584 1
0.00508272987339551 1
0.00520091862952451 1
-0.0351569209461642 0
-0.00111018194771555 1
0.0121367091494776 1
-0.0133387207112016 1
0.0153378547699307 1
0.000155403507614087 1
0.00163516653158082 1
-0.00638879580823182 1
-0.00291424232391215 1
-0.0060551758233332 1
-0.00727538285022833 1
-0.00206399137880063 1
0.0160210370256562 1
0.00599474278652046 1
0.0112478890655114 1
-0.00493934769058711 1
0.00920750159318443 1
0.00250035210130813 1
0.000667574595801783 1
-0.00651065198615536 1
0.00627967369684603 1
-0.0149908888375394 1
-0.00908113936804556 1
0.00487011426302954 1
-0.00564416765348146 1
0.00573359164819468 1
0.00239436795488847 1
0.0020544533403103 1
-0.00608357235037632 1
-0.0126594528406878 1
-0.0125733692548766 1
-0.00806343785634446 1
0.0064408909103234 1
-0.00349766565152026 1
0.000473572188567671 1
0.0182993595652221 1
-0.00268977831904011 1
-0.0158319685291176 1
0.0202919043031308 1
-0.0197178571990874 1
0.00328360120795307 1
0.00169623178779849 1
0.00319600086959351 1
-0.000510214731296964 1
0.00206653656607115 1
-0.00965732794761167 1
0.00143117963766424 1
-0.00397131400298028 1
0.0122594321245053 1
-0.00946718041220463 1
-0.0196610069025023 1
-0.0113219318269205 1
0.00828501711844938 1
0.00979052101436446 1
0.00396084972360118 1
-0.0141406365694756 1
-0.00549842758703874 1
-0.0135290108018203 1
-0.00509277144767382 1
-0.0096051915515442 1
0.012789873376559 1
-0.000615563803960375 1
0.00350062205913683 1
-0.0147057770934465 1
-0.0208424974104255 1
-0.00377456360313389 1
-0.000843414434127049 1
0.0174587497485667 1
0.000672838087083936 1
0.0181306602446532 1
0.00858317249706272 1
0.00119777694057507 1
0.00612156480790418 1
-0.000901416246635052 1
-0.00640162328465091 1
-0.00786339801346303 1
-0.00271651582836493 1
0.00326349897667233 1
0.00287448818188287 1
0.00948347337761979 1
0.0136069063344103 1
0.00441099736527773 1
0.00530244343291672 1
-0.00431171511264939 1
-0.0102278473092243 1
0.00138652144051614 1
-0.00439243381116148 1
0.00833530824779316 1
-0.0129828172096582 1
0.0140217799240802 1
-0.00992789677935057 1
0.00506793176859025 1
0.0141009561014938 1
-0.00102718141491728 1
0.000615255482580698 1
-0.0225046377107751 1
0.00362934190155745 1
-0.0175130656235435 1
0.0261744368795589 1
0.00661504301013545 1
0.00171148790115955 1
0.0135705942341063 1
-0.0280019948714295 0
0.000870820022454134 1
-0.0132238828235129 1
-0.00700751671221146 1
0.0232454362760904 0
0.00350054081329215 1
0.00299156018969227 1
0.00519165386370674 1
-0.00981606871217523 1
-0.00448543280819881 1
-0.00259119422161629 1
-0.00107369169749311 1
-0.0108808546517258 1
-0.0089108631502005 1
0.00467785774095703 1
-0.0176084017792242 1
0.000488121375582551 1
-0.00271308863818938 1
-0.00793344905702796 1
0.00548474222910056 1
0.00935875281783561 1
0.00200352871802529 1
-0.0170097069976734 1
-0.0141869070556899 1
-0.00702010407681113 1
-0.00618328235566488 1
-0.00481735940172676 1
0.009060554720234 1
0.00139563632965368 1
-0.00816770605736967 1
-0.0182788599494928 1
0.0194556316046115 1
-0.00189634930564928 1
0.00933385668181619 1
-0.00188534318385846 1
-0.0023025693566155 1
0.004304018238701 1
0.00830674746761467 1
-0.00552308218209689 1
-0.00350932958724355 1
-0.00173161868722667 1
0.0072264541043513 1
0.0172978196488987 1
-0.00655414970627257 1
-0.0126058157403409 1
-0.0199516686545334 1
0.0051027253767241 1
0.00633427460880008 1
-0.00468378354450495 1
0.0179797862788682 1
0.00465153348550021 1
-0.00986550264150785 1
-0.0101772435066592 1
-0.00900031861631815 1
0.00997136218043881 1
0.00675249804867173 1
0.0131990040687952 1
-0.0164570235468297 1
-0.00262141003401707 1
0.00677175459951609 1
0.00723125625909178 1
-0.00275164300753797 1
-0.00592699067123889 1
-0.0244166701774914 0
-0.0102740973894442 1
-0.00689272606371372 1
-0.0110650526259631 1
-0.0136380721301422 1
0.000465594051686537 1
-0.0261234513231432 1
-0.00439453525045549 1
-0.0151012725109703 1
0.00802769060038833 1
0.0123775359440354 1
0.0150484364993598 1
0.00372569097390321 1
0.00684429179323276 1
3.59110202209055e-05 1
0.000706207044401887 1
-0.00530153975994668 1
0.00106712693138681 1
-0.0104281052305704 1
0.00164462123846633 1
-0.0174867854298559 1
-0.0065173141874475 1
0.000115858027575886 1
-0.000202612977267707 1
-0.00696890506497076 1
-0.0125134475392341 1
0.00618981280625507 1
-0.00390892127087336 1
-0.0277502394054564 0
-0.0207209984142491 1
0.0280400016297981 0
-0.000941928257691523 1
-0.00426153979027042 1
-0.0139726272818097 1
0.00480565208296782 1
-0.00582762413952201 1
-0.00763422804370011 1
0.00580125745082318 1
0.00864406864009535 1
0.0023804413192186 1
-0.00115510682673672 1
0.0266169895106197 0
0.0137045879495883 1
-0.000684568485634893 1
-0.000311512165473195 1
-0.0134368432520938 1
0.0106656465759104 1
0.00274284505962961 1
-0.0113542421542549 1
0.00859038457096319 1
-0.00368792042099759 1
-0.0196743491139308 1
0.00542973897365966 1
-0.00189940859216333 1
-0.0130316766813051 1
-0.00952522519831567 1
-0.00557774881187998 1
-0.00109661147898497 1
0.000564725747055008 1
0.00367965609196423 1
-0.0042370541772507 1
-0.00357432287022642 1
0.00787173070857659 1
-0.00323451766469894 1
5.51139079766044e-07 1
0.00242083767714179 1
0.00927202179543124 1
0.00997415999533852 1
0.00937694575637962 1
0.00975886884832218 1
0.00247201817281024 1
0.00452143759110727 1
-0.000491222861859985 1
0.00622288918732677 1
-0.0263070156442821 0
0.0010118541861124 1
0.00259852985526995 1
0.00256241460674647 1
0.00297522664748686 1
-0.00637404882938308 1
-0.00296720875278406 1
0.022013502914077 1
0.0090261902616444 1
-0.020736494040987 1
0.00587578219596935 1
0.0144659958988725 1
-0.000342227838238489 1
-0.00789395165369266 1
-0.00937493523855285 1
0.00881071657040684 1
0.00592975622357586 1
0.0132162310666198 1
-0.0299544889681192 0
-0.00908220106134943 1
0.00397046991590979 1
0.00294611506012997 1
0.00740729675786238 1
0.00102540048709027 1
-0.00358051698953718 1
0.00168556056899975 1
-0.011708441088971 1
-0.0231883162191107 0
0.0199331438296045 1
0.000564181117770038 1
-0.00780884791421615 1
-0.00512734779628528 1
-0.000187449233956998 1
-0.015573574427434 1
0.00371280259205095 1
-0.0112448255577536 1
-0.0100264836015364 1
-0.00924716947753699 1
-0.0123701517312226 1
-0.00680781908303178 1
-0.0137037394192449 1
0.016359248525808 1
0.0116938779207749 1
0.00675447657814985 1
-0.0104953167879695 1
-0.00776652500210819 1
-0.00236723848734878 1
-0.00460910419721582 1
-0.00313402561036636 1
-0.00724123540894296 1
-0.0163869980710394 1
0.00400157379204543 1
-0.000778623305640532 1
-0.00503344517609166 1
-0.0135106697055672 1
0.00466367769484744 1
0.0134450501922533 1
-0.00381562766467495 1
-0.0138637205508145 1
0.00789226975139051 1
0.00759482810439125 1
0.00232311380677027 1
0.00825804969434496 1
0.00554128658098195 1
-0.000976682555969232 1
-0.00365660769712686 1
0.00225990673842971 1
0.006576625880709 1
0.00740677623453664 1
3.66300374857998e-05 1
-0.00320846064357084 1
0.0131529286785181 1
-0.00660105170367677 1
0.00129091770221926 1
0.0190889648963038 1
-0.0167375073128428 1
0.0139710222099071 1
0.0107075968736771 1
0.00679472450619019 1
-0.00387781206890668 1
6.9236320939767e-05 1
-0.00185639167596956 1
-0.00324918618524325 1
-0.00841243223610347 1
0.00936834357361023 1
-0.00704641561039491 1
-0.0134551422879054 1
-0.022713076031627 0
0.011840094049817 1
-0.0122042389214709 1
0.0146108013737819 1
-0.0304263007822331 0
-0.025893617557553 0
0.00567853041260646 1
0.00489640469196698 1
0.00437323750732218 1
-0.007192693616693 1
-0.00203311036939613 1
0.00195495894577897 1
0.0102683559479627 1
-0.00244114064123687 1
-0.00158256354026319 1
-0.00746840014270384 1
0.000712634783573012 1
-0.00912079768371776 1
0.0179055508885814 1
0.0122501909630093 1
-0.00728469591601654 1
0.00617700588364541 1
-0.00951407175918452 1
0.00896006029794266 1
0.00884162609919159 1
-0.0197877336700343 1
0.00215355959117254 1
0.00573142509820124 1
-0.0024656281876828 1
0.00488846632513954 1
0.00177552649602263 1
0.00105018392885533 1
0.00256647356114334 1
0.007571885212966 1
0.00685292779603578 1
-0.0226110951915 0
0.00322009369786016 1
0.0116910229088561 1
-0.0198903183041459 1
0.00618793505692579 1
-0.030606270218652 0
0.0105941357699958 1
-0.00439427956483148 1
0.00739316682330958 1
0.0140603949098759 1
-0.00227863877621663 1
0.0185360157052906 1
0.00595841112709297 1
0.0210069558128342 1
0.0059668152772267 1
0.00379327462109716 1
-0.018360353775688 1
-0.0102361627982063 1
0.00676821311112576 1
-0.00936212694175315 1
-0.0027665321071268 1
0.00131893982579819 1
-0.0128402860638574 1
0.0124385168007802 1
-0.0166160659248228 1
-0.032579396503011 0
0.00342152094958713 1
-0.0329316255595054 0
0.0114706423092635 1
0.00216574697250373 1
0.0156227772820185 1
-0.00409469949278214 1
-0.0158261429566074 1
0.00506003605023692 1
0.00377119000796743 1
-0.00161871693554016 1
0.0116845371125137 1
-0.0215364525403312 1
-0.0154543945483988 1
0.000174624390469979 1
-0.000994133734268203 1
0.00963951466421759 1
0.00226668878260595 1
-0.011954310620114 1
0.000806982917851553 1
-0.00188536642998536 1
0.00299126660178035 1
-0.00875184102350379 1
0.00400624881450134 1
0.00801354399457587 1
-0.00395473595281575 1
0.0103406209737133 1
-0.0187611941447745 1
0.00803709634567222 1
0.00231026950246017 1
-0.00691079677612222 1
-0.00409304786360384 1
0.00532992662804298 1
0.0104438924181692 1
-0.00674909545179076 1
0.00620121554336586 1
-0.00517524915606155 1
0.0100686337047842 1
-0.00573355105482494 1
-0.0104214899680974 1
-0.0178462497894607 1
-0.00971480003136367 1
0.000845539655182921 1
-0.00063682526918986 1
-0.0103989308623919 1
0.000581887517536008 1
0.00405630678342583 1
-0.00903891123433447 1
0.00897742108423859 1
0.0105406392337091 1
0.0236829447835701 1
-0.0191513522084477 1
0.00432904799211888 1
0.00270339962259473 1
0.0131531830940879 1
0.00464266029853947 1
0.00493593988790701 1
-0.00535044459825602 1
-0.00818628451740885 1
0.0133946445697248 1
0.0135736450670711 1
0.0248276674515169 0
0.0172311498295449 1
0.0131436894622783 1
0.0125529126677493 1
0.00368057837935503 1
0.0121828300228624 1
0.00481415155124751 1
0.00866474865680124 1
-0.0060817300132467 1
0.00191620434638162 1
-0.000757379572000614 1
-0.00545476431982542 1
0.0167735251986435 1
-0.00594091287807637 1
0.00236678078153058 1
0.0019979829101504 1
0.00951406489730231 1
-0.00223998046886197 1
0.00093978019187231 1
-0.0124433140960841 1
0.00329988602336997 1
-0.00486737792417649 1
-0.00762113297366619 1
-0.0046588721224074 1
0.0131565022616448 1
0.0030654611009637 1
0.0190378710993133 1
0.0097032245225367 1
0.0017437379824804 1
-0.00997475369290813 1
-0.0159773888377958 1
-0.00475542164568 1
0.0124107410084173 1
-0.0126709376246543 1
-0.031292988331495 0
0.00210865878058162 1
0.00740811694661864 1
-0.0174712912625182 1
0.0194680721749234 1
1.88355712885e-05 1
-0.0125539126231617 1
-0.00105423819928189 1
0.00301706504256795 1
0.00102966150694925 1
-0.00966470687876535 1
-0.00396272754182246 1
-0.00581067166214591 1
0.0198644342552692 1
0.00570849246732198 1
-0.00203618315414399 1
-0.00235705380050295 1
-0.0191667672301543 1
0.00126975067741789 1
-0.00841723174488763 1
-0.0108549872890821 1
-0.000854931618729101 1
0.011709772438167 1
0.0198891903824975 1
0.0117625731738434 1
0.010776498923149 1
-0.00504115007176153 1
-0.00590549612976513 1
-0.0302677930621524 0
-0.0051898663604012 1
0.00139152423118503 1
0.00782893927999274 1
-0.00604735731483406 1
0.00445932204452641 1
-0.00356172119335005 1
-0.00573002758533739 1
-0.00273818303565392 1
-0.00188844383942709 1
0.0240252706333813 0
-0.0082338394809269 1
-0.00505519100415546 1
-0.0031270536466485 1
0.00918366652076422 1
0.00922871409132902 1
0.00985222851014507 1
0.00658215508959648 1
0.0201864454627814 1
-0.00726991592979748 1
0.00655759520099927 1
0.000357398041316038 1
-0.00844340662462958 1
0.00756510079472036 1
-0.00337692187819231 1
0.0154132862102502 1
0.00522017295394756 1
-0.01391377595393 1
-0.00127785886156094 1
-0.0193707705329289 1
-0.0143944991182438 1
-0.000861935824569532 1
0.0159955160238422 1
0.00792931404363124 1
2.02737715960959e-05 1
0.00514148964461235 1
-0.0170135194483241 1
0.00385300310784576 1
0.00777479289326996 1
0.00964689885607359 1
0.0182369072416069 1
-0.00527592033943766 1
-0.00533606276731068 1
0.00210692722032808 1
0.00145607953909213 1
0.019158335343272 1
-0.0181984824956725 1
-0.00243314483415908 1
0.00362616558303149 1
0.00975938197131811 1
-0.00691631137748019 1
-0.00725883139089828 1
-0.013486994085602 1
-0.0192784305442488 1
0.0337221894252492 0
0.00400487067653763 1
-0.0261258804357298 0
-0.00865807650181616 1
0.0170036818213317 1
0.0119383414416403 1
0.00518009376159098 1
-0.00706936654522497 1
-0.00589455934821441 1
0.0119029216611315 1
0.00615697493708939 1
0.00905717353925707 1
0.0245039211638576 0
-0.0235025808819991 0
-0.00397433455306196 1
0.00438561510638878 1
-0.00852472580050839 1
-0.0146017162714548 1
-0.000610154664021434 1
0.00587183522277367 1
0.0137590346359119 1
-0.020033377859742 1
-0.0031917285542098 1
-0.0227961737341462 0
0.00909887971095204 1
-0.00540409292276827 1
-0.00283874689980486 1
0.012619055342794 1
0.00641685539133889 1
-0.01411200168717 1
-0.0198948738724185 1
0.0197666207301442 1
-0.000301094285562062 1
0.00426751408418965 1
-0.00552886368916483 1
0.0312059801387152 0
0.00102457926628938 1
-0.00817879862935584 1
0.00145657790581102 1
0.0128813911630416 1
-0.011137848587529 1
-0.000351759827207777 1
-0.0113444016908622 1
-0.0173733721143561 1
-0.0150101212219613 1
0.00301065353585015 1
-0.0040763782958155 1
-0.00564381304651892 1
0.00301129765969761 1
-0.000695997671174706 1
0.0144175068039046 1
-0.00258077026107598 1
0.0162163507150491 1
-0.00962073396000277 1
-0.00814074559228285 1
0.0144653419079626 1
-0.00407886085737759 1
0.000710328577601017 1
0.000190758995587429 1
0.00580412812728415 1
0.000441482604627154 1
0.00190508446238582 1
-0.00337835480899526 1
0.00498852355724056 1
-0.0110153153659876 1
-0.00272982733966088 1
0.0214067069088898 1
-0.00093592184518739 1
-0.00138404317214099 1
-0.00245842285119259 1
0.00660139767807323 1
0.00606145597281888 1
0.00577897563849923 1
0.0190017513739263 1
-0.000731748917619142 1
0.00741970203607301 1
-0.00360232286376698 1
-0.00864109748495603 1
-0.00699696347724823 1
0.0149948566557435 1
0.0245151985316824 1
-0.00392938154366542 1
-0.00253809344986569 1
-0.000942943763678197 1
0.00115729861778843 1
0.0109836870129677 1
0.00580284130254487 1
-0.0117743167893052 1
-0.0182119156259555 1
-0.00434167128229066 1
-0.00844495470915212 1
-0.000193538304307409 1
-0.00256219703624218 1
0.00235248537121817 1
0.00728411722356296 1
-0.00678967324763731 1
0.000350425149313764 1
0.0206930728835199 1
0.0165014402551538 1
-0.0116573123748769 1
0.00637157721671741 1
-0.00159256928631771 1
0.000866704177360055 1
-0.00200653851845728 1
-0.00350735317014347 1
0.0032451008829244 1
0.00481194764330788 1
-0.0116259348479501 1
0.00793812155415697 1
0.00478539083127945 1
-0.000559719406181988 1
-0.000776001113119304 1
0.00338395223895068 1
0.00123944354723352 1
-0.0103417971185051 1
-0.00739913083973384 1
0.00465189398202055 1
-0.0108130113148594 1
0.00232005239270822 1
0.000818823627091193 1
0.0122178705846824 1
-0.00284621199632151 1
-0.0167291142419521 1
-0.00551468335138019 1
0.0115374738841935 1
0.0239827440025994 1
0.00823254979476155 1
0.00783171593341943 1
-0.00260342299649553 1
0.0209627939264594 1
-0.00271067948017609 1
0.00124452414179605 1
-0.00187838467367766 1
0.00511624363904446 1
0.00360623645675057 1
-0.00725376614966959 1
0.00837410165567316 1
-0.018074499878402 1
0.0143942668219938 1
-0.00128541979987052 1
-0.0026391624527626 1
0.0042764776547694 1
0.00622057817541327 1
0.00609867583192925 1
0.0252884994366234 0
0.00205614944604675 1
0.000884192579290775 1
-0.00700534190731868 1
-0.0210029638177554 1
0.0165545105492857 1
-0.0132094069998684 1
-0.0210643383196977 0
0.00682353562184019 1
-0.00400854423098781 1
0.00359656080394583 1
-0.00106669446147614 1
-0.0182223864696375 1
0.00152604596944765 1
-0.000214341608436091 1
0.00121488932291474 1
0.00627564548986579 1
-0.00804439458080574 1
0.00344428721679401 1
-0.0191050397078901 1
0.00805557644204736 1
0.00478179054414407 1
0.00143652292244844 1
-0.00701399954546316 1
0.000382586136636043 1
-0.00460676866480684 1
0.0134881045095459 1
0.0051459772978524 1
-0.00597194694636531 1
-0.00751337523485456 1
0.0156118495992732 1
-0.0191497826300371 1
-0.00911076826206692 1
-0.00280195770508131 1
-0.0157721785897886 1
0.0131534053952761 1
-0.00569256148368527 1
0.000397878080331651 1
-0.00666164805676479 1
0.00118612850265551 1
-0.00482640920311132 1
0.00734222679388515 1
-0.0103656284936481 1
0.0195471505577452 1
0.0205678329246996 1
-0.0258611646316264 0
0.0216622058926538 1
0.00664839276402384 1
-0.0108522447732015 1
0.0124391559009293 1
-0.0206989712205306 1
-0.00328367759259324 1
0.00905023467502415 1
0.00615017507665396 1
0.0122886052810152 1
0.0044035813507544 1
0.0180279800969753 1
-0.00232209970177551 1
0.000607990255679132 1
0.00339019374538179 1
0.0209844909308135 1
-0.00832799149983846 1
-0.00118885440497987 1
-0.00981279649747158 1
-0.0150683211535878 1
0.00083383803483766 1
-0.00694708894860388 1
-0.00865949996241523 1
0.0067182451117735 1
-0.00720469587785657 1
0.0178636315934495 1
0.012057422284241 1
-0.000489664345308625 1
0.0158442900750351 1
-0.0255299064269619 0
-0.0149100195456884 1
0.0025473666396728 1
-0.0157634198180749 1
-0.00583006722197089 1
0.00248326821339605 1
0.00552020330508156 1
-0.00310914916010111 1
0.00267515666848999 1
-0.00445798255848612 1
-0.0130707028550042 1
-0.0104404638254091 1
-0.00676146496022487 1
-0.0103867778372176 1
-0.00271794043712107 1
0.00470738903405575 1
-0.00446463447554835 1
-0.00624685043683034 1
-0.00432857646087459 1
-0.00937576122673071 1
0.00677196372921851 1
-0.015156073051014 1
-0.00768916773480901 1
-0.0135398953169341 1
-0.00936128303714269 1
0.0119123913588119 1
0.00238399360759158 1
0.000408658607868169 1
-0.00417935707556112 1
-0.00234103016501819 1
0.0154728377824485 1
-0.0230902897398453 1
0.0195318947075631 1
0.00109501369484906 1
0.00426717429471846 1
-0.0122602756207199 1
0.00455792494950468 1
-0.00565446236970535 1
0.00648379391917038 1
-0.00376564451453009 1
-0.000941059030535362 1
0.00688972513691678 1
-0.00706663762196213 1
0.00179707180889703 1
-0.00811319547519761 1
0.0164534298987689 1
0.00061737206350027 1
-0.00233334646533731 1
-0.0034402672080245 1
-0.00532509524888012 1
0.003194064798387 1
0.00115527554694327 1
-0.00188289688104456 1
0.000664844381199664 1
-0.000657057166238174 1
-0.0193179589773657 1
-0.00233152617762783 1
0.0226679005372362 0
0.00844032407797363 1
-0.00438539111016836 1
-0.00870473647516202 1
0.0148886256890938 1
-0.0239099239325772 0
0.00953924521508693 1
0.0181047172785604 1
-0.0173915238030882 1
0.00917889045097895 1
0.000148404998477999 1
0.00524789858123454 1
-0.0187180586459681 1
-0.000620794043769011 1
0.0115304823534162 1
-0.0168452440067145 1
0.00219298368969666 1
-0.00847110870263212 1
-0.000332362247063723 1
0.00255132511005003 1
0.00548733731450799 1
-0.00267371536235696 1
-0.00599100494693469 1
-0.00541116111346973 1
-0.0214831245052171 1
0.0129171031901144 1
0.0167527258249151 1
0.0133874869388738 1
-0.00495818617766296 1
0.000331856128000091 1
0.00131984366864096 1
0.0126193166574627 1
-0.0109690881872874 1
-0.0168289811465002 1
0.00504682825183924 1
0.00279545331669483 1
0.000608764442905753 1
-0.00393054884629498 1
-0.0129994570733493 1
-0.0125737355665785 1
-0.00162077266647822 1
0.00809301511351776 1
-0.0061841054975522 1
-0.00201551507721963 1
-0.0203120407619393 1
0.00288906690248507 1
0.00957781855628084 1
0.0214386972900862 1
0.016797258605117 1
0.0103779016270546 1
-0.00466107271281993 1
-0.00803775933596365 1
0.00414278640492366 1
0.00788688164848817 1
-0.0010415729138102 1
-0.0206239576090126 1
-0.0139517553326144 1
0.0246358886084517 0
-0.0242016129369591 1
-0.00752744015074638 1
0.00187320016200385 1
-0.00651391023038802 1
0.00156830117601926 1
-0.0156778011342069 1
-0.00692653611857273 1
-0.00820264036887269 1
0.00877568441054546 1
0.0112946157036268 1
0.0122020970977492 1
-0.00080570559211687 1
-0.0260729635066298 0
0.00708352425647061 1
0.00118691327140841 1
-0.00503935059262076 1
-0.00593796081048374 1
0.00251605948325194 1
0.00362870512790193 1
-0.00627205111903636 1
-0.00854980679358877 1
0.00378135063212481 1
0.00438031238956267 1
-0.00869362588688449 1
0.00770509396867921 1
-0.0126199757904127 1
-0.0134605009939006 1
-0.00894019008086561 1
0.0130544917146469 1
-0.0105631519408529 1
0.00962306142223914 1
-0.0125108175389524 1
-0.00528075985568235 1
0.00416399540186291 1
-0.00445598470967257 1
0.0156517326357554 1
0.000513269266859436 1
0.00288806801767319 1
-0.0132935646728359 1
-0.0210519496274312 1
-0.00708100804849136 1
0.00509273710226349 1
0.00221627357293776 1
0.00378067481339054 1
-0.00912395293098713 1
-0.00962498557493859 1
0.00548913543283602 1
0.0278779517145695 0
-0.00815912120104474 1
0.00143155199858006 1
0.0162731157143363 1
-0.00526942005596391 1
-0.00117823618495588 1
-0.00132302609227485 1
0.0123819358083047 1
-0.0194647702828182 1
-0.00122493285580632 1
-0.0103011307992666 1
-0.0100099991782496 1
0.00681538054765332 1
-0.0101972193662021 1
0.00647952711748603 1
0.00900779340327856 1
0.0156919321613658 1
-0.00125256954270297 1
-0.0119267465178837 1
-0.00135077398811722 1
-0.014615471741811 1
-0.00385081840633444 1
-0.013327320230435 1
0.00641390140602159 1
0.00541817890587217 1
0.00410332837108364 1
-0.00653079971248276 1
-0.0115841597579272 1
-0.00930534910819178 1
-0.0117860873202351 1
-0.00725087235400298 1
0.000750282095061659 1
-0.0190500577662528 1
0.0163715531893608 1
0.0153294947848708 1
-0.000547772516797104 1
0.0066327936133821 1
0.0113484507975028 1
-0.00397837629746802 1
-0.00965576979145539 1
0.00280093143129746 1
-0.0300661756520559 0
-0.0145244760492931 1
-0.00416002894591599 1
0.0064057369020431 1
0.00226021262980977 1
-0.00162654006169144 1
-0.0191118900574615 1
-0.0189190650813356 1
-0.0138875139186856 1
0.00190344330933266 1
-0.0117872654948932 1
-0.00389611499463536 1
0.00758258662179058 1
-0.0200558610260491 1
-0.0116780805542449 1
0.0342778808273439 0
0.00292622870212297 1
0.011586897671263 1
0.00680657928086329 1
-0.00501507214684406 1
-0.00371566669996634 1
-0.00414014645864202 1
-0.0191358884626151 1
-0.00644314171546803 1
0.00216760520477143 1
-0.0229182383275611 1
0.00471633494848461 1
-0.00825350122393303 1
-0.0264450863223742 0
-0.000536224301375128 1
0.00566079900425194 1
0.0126999065111877 1
-0.0207113776881864 1
-0.00844125335863724 1
-0.0106894480405459 1
-0.00356971546052103 1
-0.00368089258490236 1
0.00577991467698087 1
0.0122155989190721 1
0.0250660672798999 0
-0.00267958558758885 1
0.0161578227563719 1
-0.0131609420988409 1
0.00433387830000579 1
0.0138995036790458 1
-0.00281976828683137 1
0.00171308832899027 1
0.0141841006082289 1
0.00842816025492391 1
0.00120128650116073 1
-0.0114895378627825 1
0.0317977902818938 0
-0.0138464572826583 1
-0.00140002260655615 1
-0.0055970634586044 1
0.00524201213272331 1
0.01291092443605 1
0.0173808756229113 1
-0.0200052769580234 1
0.0208012140899851 1
0.0162290946032948 1
-0.00875964037000412 1
-0.00476823140406991 1
-0.0137238055149513 1
0.00894864429271985 1
0.00122213268799698 1
0.00867009267139318 1
-0.00101015301670456 1
0.0135953684297207 1
0.00299458170346498 1
0.00891779839428085 1
0.0063595197218372 1
0.0048221893160775 1
0.00966151018836919 1
0.00571617410724396 1
-0.0172653177564808 1
-0.0089436968904633 1
-0.000422411914040144 1
0.00422119116681683 1
-0.004627986078561 1
-0.00815565861526493 1
0.00439371429708072 1
-0.00150401552867111 1
0.0179072181438109 1
-0.00150438887030428 1
0.00551389411401191 1
0.00920224376603929 1
0.00716404570663813 1
-0.00105053564041613 1
-0.012973379824698 1
-0.0277939319033163 0
-0.0127530533985748 1
-0.0081123729024955 1
0.015207154137066 1
5.49089281269843e-05 1
-0.00913308819778606 1
-0.000930280062188147 1
-0.00858976020835345 1
-0.000387519201743211 1
-0.000829621871972928 1
-0.0198051744048638 1
0.0115854890296472 1
-0.00305137250929646 1
0.004439384266159 1
0.00150821651112798 1
-0.00580486426891823 1
0.00290253406635175 1
0.0058760410227632 1
0.00265198492946509 1
0.00867082878921696 1
-0.00153330524509348 1
0.00992836372152473 1
-0.0024776043429673 1
0.00369994269753386 1
-0.0056773405043661 1
-0.00575832859797376 1
0.0173530308862051 1
-0.00350536105664987 1
0.0123014955288035 1
-0.00619365275314701 1
-0.00547020882288777 1
-0.00552630057964024 1
0.00301008386451142 1
0.0135169417964605 1
0.000679960007038787 1
-0.00554813193993341 1
-0.00449790856712782 1
-0.0114797565335723 1
-0.0296030019359583 1
-0.00173900733443789 1
-0.0044999784985536 1
-0.00877385992249696 1
0.0130823397382483 1
0.0208202540136484 1
-0.0146224046841107 1
-0.00933924893797812 1
-0.000955073557925485 1
0.018238873275956 1
-0.00140527387228956 1
0.00806924842346335 1
0.0113952047910966 1
0.00223734910329935 1
0.0012290393642775 1
0.0148381847778022 1
-0.00549955358069532 1
-0.00672821973565643 1
-0.0177244663831993 1
0.00729590148578781 1
-0.0147443958430966 1
0.0112426966572064 1
0.00834358393182005 1
-0.0147042966998048 1
-0.0039076107227919 1
-0.00222755512533702 1
0.00703132680958759 1
-0.0162886662138497 1
-0.018795357316229 1
-0.00511793194593279 1
-0.0122850981617953 1
0.00605070419203545 1
0.00949729909931839 1
0.00942766452382366 1
0.0125452895979188 1
-0.00100644291582807 1
-0.00790014901835591 1
-0.0103283446949501 1
0.00620580731160145 1
0.00803988388547241 1
0.0198778418331848 1
0.000285167427360656 1
-0.0185535005700116 1
0.00397783455398265 1
0.0172121444479341 1
-0.00371790164309907 1
0.0111116244802546 1
-0.000126589221159798 1
-0.000579266275466677 1
0.00178114644597193 1
-0.015971473924367 1
0.00816692870808117 1
0.00948931824053192 1
0.0221074414948873 1
0.00340701721266189 1
0.00533115278875426 1
-0.0139240067049601 1
-0.00282910121166101 1
-0.000164920332470699 1
0.001147778115323 1
-0.0155448916264083 1
0.00687332427662811 1
-0.00299694643405693 1
0.00622548446644332 1
-0.0231202634586077 1
-0.00956036325563647 1
0.0207950913271405 0
0.00438557576150343 1
0.00138533725876814 1
-0.010454227200642 1
-0.0115509461734187 1
-0.00377424401896248 1
-0.00368583089340831 1
-0.00555617781964962 1
-0.00502947763162905 1
-0.00214132391719861 1
0.00187623111689161 1
0.00565359750804528 1
0.016185768708317 1
0.00711910886090578 1
-0.004799178148877 1
0.00386629360222131 1
0.00925565684052074 1
-0.00369692094422935 1
0.004560218092918 1
0.00350679958753633 1
-0.00520443407236718 1
-0.0169413485843736 1
0.00382938459193055 1
0.0187503132574762 1
-0.00387175759780162 1
0.00413276629548008 1
-0.0167837841030308 1
-0.0015691156209552 1
0.00222284492506281 1
-0.00210306778296378 1
-0.00367118506065067 1
0.022561160121334 1
0.00754934410876682 1
-0.00133854709011785 1
-0.00774443207848821 1
0.0152136620554915 1
0.0222264310213171 1
0.00525294367888915 1
0.0112261281189971 1
0.00211030832564045 1
0.00323912893518723 1
-0.00845014768378394 1
-0.006451480054555 1
-0.000437190850788876 1
0.012506769787818 1
0.00408729498345496 1
0.0111084076636376 1
-0.0164167288640317 1
-0.00145375370406333 1
0.00150892471152318 1
0.00125572910456971 1
0.0169555033232483 1
0.00986983078667045 1
0.00524364743279119 1
-0.00542290735048882 1
-0.00100621741386197 1
-0.00771351813731991 1
-0.0092723352896155 1
0.00441675016334269 1
0.000546723643920171 1
-0.0112078686865319 1
-0.00418456838291196 1
-0.00479737307058329 1
-0.0053691608932306 1
0.00712692471193988 1
-0.00698423268430664 1
-0.00501044073888443 1
0.0128506952863005 1
-0.0171048556627135 1
-0.0028823790864124 1
-0.0164943598991825 1
0.020286120386639 1
0.0133217850893527 1
-0.00341053471183894 1
-0.0125050608564193 1
0.0108038506964455 1
-0.00155206856870184 1
-0.0202315764242226 1
-0.00234990922549339 1
0.0118045045345537 1
-0.000999807940244967 1
0.0280098637045752 0
-0.0171910453105206 1
0.00994868881341429 1
-0.00439888053150757 1
0.00030819020716126 1
0.00491519359462652 1
-0.0112001829188327 1
-0.0176811857511457 1
0.00790463632273101 1
-0.00280513704440632 1
-0.0192512293026431 1
-0.00605688140909603 1
-0.00138275302793565 1
0.00640788201869874 1
0.00861632966991874 1
-0.0192790975446032 1
0.0206146260631527 1
-0.02245128290166 0
0.0129968107131911 1
0.00796637188657975 1
-0.00743193519141259 1
0.00608245696517118 1
0.00523894255508178 1
-0.0160104149918649 1
0.0112556350849701 1
0.0149999543540226 1
0.00839916850714553 1
0.0148843852912656 1
0.00720021543101347 1
-0.0157925703870026 1
0.00631117168400159 1
0.00486806179038109 1
-0.00141452163843244 1
0.0259635550711702 0
0.000517269155369611 1
0.0035486917465397 1
-0.0115092274910531 1
0.00444363772097391 1
0.00596315369618317 1
0.0142949639990077 1
-0.00472299026814257 1
-0.00842042580875631 1
-0.0192221121212289 1
0.00704256409560365 1
0.0146421149033599 1
-0.00721591569355809 1
0.000675982942048253 1
0.00604647783089964 1
0.00787298840428691 1
-0.0189526606579586 1
-0.000215094863791168 1
0.000889077688996305 1
-0.015033944140271 1
-0.00101320581892412 1
-0.0237268073278722 0
-0.00768542013682537 1
-0.0306292115263243 0
-0.00740332796411122 1
0.0169412714001878 1
0.00181979490657068 1
-0.0104756577783586 1
-0.0124638155238958 1
-0.013296595535289 1
8.1473321314608e-05 1
0.00163567759344897 1
0.0150331018755937 1
-0.0149894179929591 1
-0.00686268876360371 1
0.0157718344160481 1
-0.00138373157311679 1
0.00567471468015752 1
-0.0172674187179533 1
0.00271118417176722 1
0.00718584299505229 1
-0.0101089827915 1
0.00171201847586532 1
-0.0121576955427754 1
-0.00537654438381419 1
0.00394466800083476 1
-0.00956620100111462 1
-0.0192845685986701 1
-0.0122557870061416 1
-0.0162631905520623 1
-0.000958214852122972 1
-0.00819835218632707 1
-0.000565266328544188 1
0.0172343052535609 1
-0.00683808304452259 1
0.00153658038050574 1
0.0124703417292312 1
0.00620916051158653 1
-0.0138569135938213 1
0.00799931708417502 1
0.0147720225298623 1
0.00652612692009724 1
0.00328350737409684 1
0.000930666048150464 1
-0.00110040995953795 1
0.016824542301762 1
0.0163640897767104 1
0.00574211430975948 1
0.00281021920101254 1
-0.000619927264804474 1
0.00139176139214539 1
0.0116785180815001 1
-0.0176195626328214 1
0.00467542474321309 1
0.000331005176044459 1
-0.000203622363951901 1
-0.0224147413965412 0
0.012092460571402 1
-0.0137357653852965 1
-0.00142735095762245 1
0.00319463042726192 1
-0.00613700082874531 1
0.00384754218504443 1
0.00347136706517475 1
0.00404164421918478 1
0.0030651528470531 1
0.0137973846308768 1
0.0155905314460978 1
0.0169670714265298 1
0.00200045885671148 1
0.0206708792508546 1
-0.00701602079493204 1
0.0154298308986721 1
0.0166179545464268 1
0.0094650980416194 1
-0.00856993353924063 1
0.0126278638184964 1
-0.00535867742358376 1
0.00849218614236537 1
-0.0108684096083216 1
-0.00373766289792907 1
-0.0116358441967792 1
-0.00820181135561459 1
0.0222733920222146 1
-0.00145229716897451 1
0.00135362633542837 1
0.00617176778983332 1
0.00203007063873772 1
-0.00011645903875906 1
-0.00204617515993557 1
0.00729122752289416 1
0.0017108944541363 1
-0.00377707770241116 1
0.00386956060583681 1
-0.0156015506208826 1
0.000624187690945476 1
0.0019667361088249 1
0.0130843723305736 1
-0.00182178237303339 1
0.00638489994472062 1
0.00281013112973665 1
-0.00461821595762357 1
0.000962619458572209 1
0.00798960263879451 1
-0.00411667256159081 1
0.0128662585148353 1
0.00225816459997515 1
-0.0165942647347629 1
0.00295282326311888 1
-0.011772925756625 1
0.00186922213293776 1
0.00625681242719095 1
0.00025272564875975 1
0.00556718723462214 1
-0.0222812151252689 1
0.0117099546526475 1
-0.00557592334977064 1
0.0020708663899796 1
-0.00381807612161299 1
-0.0148178521027612 1
-0.00363373098766788 1
0.00631986474548493 1
-0.00947414844211849 1
-0.00449723725348196 1
0.00670486678150497 1
0.0088029888429895 1
0.0104581202130572 1
0.00325809527303517 1
-0.00814741442650373 1
-0.00440389664436215 1
0.00435769993456766 1
-0.0135190296281706 1
0.00793130922535386 1
0.00707004814842735 1
-0.0124922477696467 1
-0.0134256975034105 1
-0.0220173275829167 1
-0.00891486349993651 1
-0.00145086815537858 1
-0.0156869592801578 1
0.00681331948574737 1
0.0157832941242496 1
0.00891309528577789 1
-0.00179954216267833 1
-0.000893274088832713 1
0.000632730477241689 1
-0.00196372098000062 1
-0.00455095524565925 1
0.0010872570016227 1
-0.000181143450959827 1
0.00276295958003824 1
-0.00946679500995628 1
-0.0221511860449507 1
-0.00136311663511077 1
-0.0035993146023265 1
-0.0086570278782411 1
-0.0135114761104381 1
0.00434200061383865 1
0.00288535305597821 1
-0.00200574244775123 1
0.00238386470511207 1
0.0118902308949315 1
-0.00224321501537222 1
-0.00735050613742784 1
0.000146189412206032 1
0.00598393283650675 1
-0.00518321445921376 1
0.00116801501693653 1
-0.0155582014940593 1
0.013737277651731 1
0.00742500118896472 1
-0.0109814341169337 1
-0.00017379539789382 1
-0.0143139538553992 1
-0.0129939767688786 1
0.00446787657730936 1
-0.0134832361936413 1
-0.00596045567574245 1
-0.0326058474412213 0
0.00971208345281257 1
-0.00790019917023946 1
-0.0278568841391511 0
0.00815842890037489 1
-0.00740405419421366 1
0.0138395873872245 1
-0.00935955587379953 1
0.00161975690637263 1
-0.0128994339915187 1
-0.00416503119603895 1
0.0195309123579643 1
-0.0220526850189773 1
-0.0147671046951709 1
-0.000922400328499044 1
-0.0040793995182045 1
-0.00632697952376871 1
-0.00512762277999436 1
-0.00654283766584869 1
-0.000847609699655088 1
-0.00886286665207464 1
-0.00860247921494502 1
-0.0224093625499737 0
-0.0106848974301877 1
-0.000223627387410351 1
-0.000903083679268499 1
-0.0120560935200547 1
0.00525302426401656 1
0.000863447359211719 1
-0.0229434880788671 0
0.00262751010509286 1
-0.00417472807728585 1
-0.00692656108638183 1
0.00778704703023592 1
-0.00537357270669445 1
0.00366460704679532 1
-0.0270408659777791 0
-0.0131415578459168 1
-0.00378589247017598 1
-0.0165233307780218 1
0.00168969119474148 1
-0.0207985583885971 1
0.0083358899273796 1
0.00127320273013187 1
0.0036723054635184 1
0.00990040067030781 1
0.0183036396580035 1
-0.004376845615904 1
-0.00335305721823835 1
-0.00124688116487594 1
-0.0267458753643672 1
0.0021909371716384 1
-0.0113093667167198 1
-0.00510130566660754 1
0.0142620856228242 1
0.0108750825918905 1
-0.0197607505774004 1
-0.00802685368608299 1
0.023030693618049 0
0.0114354971430058 1
-0.00283939022720971 1
-0.00660150061933818 1
-0.00991460907805099 1
-0.00932873576490071 1
-0.00972600283962074 1
-0.0112733597463743 1
-0.00571973561650605 1
0.010598330999702 1
-0.0197114567484402 1
0.0108303043805588 1
-0.00615572048818404 1
-0.00789507291666264 1
0.00413900125722511 1
0.00334807808862543 1
0.0193480050235455 1
0.00961940530415001 1
-0.00657945847380757 1
0.00741678420073117 1
0.00391990571846974 1
-0.0141272325076335 1
0.00536484689239932 1
0.00594194273386023 1
0.00304496929544753 1
0.00092066307420099 1
0.00842662526453855 1
-0.00165610312110372 1
-0.00766069247331866 1
0.00406951798088545 1
0.00733886153045664 1
0.00715779508939866 1
-0.00181197622513672 1
-0.0085273161435406 1
-0.00796943015813838 1
-0.00263688986442772 1
-0.000664142820106524 1
0.00416980781095486 1
0.0217028732914255 1
0.0119052604299776 1
-0.0320219827029432 0
0.00182594601807039 1
-0.0123661335291647 1
0.0198627223887649 1
0.00909859211003687 1
-0.00747330115378565 1
0.0339395491568091 0
-0.0312820192134794 0
0.0103563759230976 1
-0.0215916902551541 1
-0.0016301572407512 1
-0.000454812382600372 1
-0.00645594321956506 1
-0.0142555076253923 1
-0.0115551876042724 1
0.0133981759145459 1
-0.00202781749903604 1
0.00147167071379398 1
-0.019155057421649 1
0.0063264007333609 1
0.00168631958047178 1
-0.00544970116359152 1
-0.00478073111561299 1
0.017493334898444 1
-0.00598005452878148 1
-0.000187267674206728 1
-0.0151626926531581 1
0.00190923681112924 1
-0.0170400334815253 1
0.0147859736298864 1
0.000350191005314133 1
0.00119769613741142 1
-0.00688706100332718 1
0.0137999104516652 1
-0.0138354871033244 1
-0.000138785452515924 1
-0.00597335402255208 1
-0.0067377706961486 1
0.00842518918187722 1
-0.00802309869184335 1
-0.0124113423654105 1
-0.00722317946304398 1
0.00888607138133562 1
-4.78774166215443e-05 1
-0.00749409496374598 1
0.0025894993304087 1
-0.00653390854141348 1
-0.00863135462233004 1
-0.0245735396675869 0
-0.00344016267117099 1
0.00124075194500221 1
0.00579219268166223 1
-0.00702328917074114 1
-0.00956650102058346 1
0.0117624015341162 1
0.015182611648064 1
0.0125709280452237 1
0.0055216496523958 1
0.0113871607166424 1
-0.00335211089201237 1
-0.0176249832464825 1
-0.00046720156794519 1
-0.0080864994249555 1
0.00568373168621003 1
-0.017408897762983 1
0.00858249431378264 1
0.00686700290627057 1
0.0221208235577682 0
0.00751588831401462 1
-0.0091929120169685 1
0.00309367215701022 1
0.000439541909891669 1
0.00379648854066524 1
-0.00278232979589645 1
0.00967118302687587 1
0.00456206859872288 1
0.00659504237824566 1
-0.0131719076834812 1
-0.00461722912678189 1
0.010281700138435 1
-0.0129351019382877 1
-0.00709044234009186 1
-0.00615526384329442 1
0.0144949456336977 1
-0.00984404796879484 1
0.0144811029708727 1
0.0162214584925854 1
-0.00931283980868301 1
-0.000995912577449701 1
-0.00841883021771527 1
0.0128517668217609 1
-0.0108484445836721 1
0.00843727198736536 1
-0.00542849288924696 1
0.00239690838291525 1
-0.00554957533237298 1
-0.000854852604385583 1
-0.00443115335420781 1
-0.00196864260697008 1
-0.0282872381091473 0
0.00661264803630931 1
0.00525527615943905 1
0.00284903053863761 1
-0.0239548082923947 0
-0.0185947475600691 1
0.00397729827279912 1
0.00132026310142856 1
-0.00625303301498177 1
-0.00500670311504255 1
-0.00531945391985088 1
-0.0122515635055218 1
0.0204463272933393 1
-0.00230060607919219 1
0.00163532289492113 1
-0.0170760237402542 1
0.00544426202242432 1
-0.00294511231492357 1
2.16235392636846e-05 1
0.0238281108401894 0
-0.00157009204488751 1
0.00861371603443973 1
0.0154220172137677 1
-0.00774193286886677 1
0.0236717111643755 0
-0.00262757507124039 1
0.000640554415880259 1
-0.00136686744638919 1
-0.00563447986067043 1
0.00690988075870474 1
0.00533887760502278 1
0.000431881704444887 1
-0.00696054699626662 1
-0.00742790556689537 1
-0.0337861232329188 0
-0.0230407830656112 1
-0.00883228491709898 1
0.00630112602697355 1
-0.00636727062097545 1
0.000158816656331675 1
-0.00882452871617959 1
0.00221141371036643 1
0.0192757698559939 1
-0.00450200152199077 1
-0.00960942658744153 1
-0.0104223896821664 1
-0.00530227270243749 1
0.00109712871774392 1
0.0153948614782741 1
-0.012091724643362 1
-0.00314910106188393 1
-0.00891969488124489 1
-0.0027990999547853 1
0.00972650796968696 1
-0.00915593710526573 1
-0.00870864303045586 1
-0.0053838363649312 1
-0.020088948152406 1
-0.00409406336197229 1
0.0110465834938074 1
-0.00465200354782908 1
0.0131272713312858 1
0.00454515535004937 1
0.0122593566514822 1
-0.00298922170733804 1
0.00501506847203433 1
0.0076663471385768 1
-0.0015823541395076 1
0.00142367071786334 1
0.00110934004311581 1
0.00467975262727674 1
-0.00985083423396671 1
-0.00118179538510958 1
0.0146608805739579 1
0.000860272520204569 1
0.00680239413315368 1
0.0184884424088851 1
-0.00478124815927159 1
-0.0205837455531587 1
-0.0128811771021276 1
-0.00639739938907857 1
0.00952724128558073 1
-0.00718981310390617 1
0.00185023809236953 1
0.0021972041678949 1
-0.000177846499977989 1
0.00925729412927849 1
-0.00298763264049346 1
-0.0175295735188279 1
-0.00685086798323905 1
-0.0084977273736033 1
-0.00428333129353119 1
-0.00789585475097562 1
0.0154211100095606 1
-0.00423192856219763 1
-0.000780446122674959 1
0.0162288497029965 1
0.0144230365245695 1
0.0110575918321478 1
0.00955694965704669 1
0.00688864798156373 1
-0.0162896496308739 1
0.00384865367682424 1
-0.00745784718457225 1
-0.0123778705277589 1
0.013860168792234 1
0.0053101966547306 1
0.00213479844392384 1
0.00755721329389765 1
0.00706733542183179 1
-0.0089422863270607 1
0.00216534863232549 1
0.00658533637419866 1
-0.00647675448383778 1
0.0158684768029751 1
-0.0050411803544399 1
0.0072305980789022 1
0.011653624285112 1
-0.0122838002165271 1
-0.00528257180884182 1
-0.00872333232702606 1
-0.00859608316359092 1
-0.00530563542949659 1
-0.000388085409070584 1
-0.00632198165631371 1
-0.0144091510884977 1
-0.0108589642423165 1
0.000843702850028133 1
-0.00932771377927441 1
-0.0076432197211767 1
-0.00345254061606001 1
-0.00428012202195108 1
0.00779054778265302 1
-0.00369546289637373 1
-0.0111133078107999 1
-0.0289019420702724 0
-0.0123273701758908 1
0.00498101437669599 1
0.0129252559404714 1
-0.00165708109723708 1
-0.011287888148418 1
-0.0065898218725632 1
-0.00362518030355502 1
0.016069839117645 1
0.000362589299784147 1
0.0117900423721054 1
0.00627021758390505 1
-0.00217125237079293 1
0.00454163728046456 1
-0.00877180112650203 1
0.0243448397313145 0
0.011880268705795 1
-0.00362823797443854 1
0.00775172695409063 1
0.0055321005970702 1
-0.00478249568600541 1
0.0121217170115042 1
0.0058256900772608 1
0.0107251228405976 1
0.0100430536993625 1
0.0175173616803493 1
0.0110246895844621 1
-0.00571082656151395 1
-0.00596739243875599 1
0.0163228478195904 1
0.00669293336697127 1
-0.0151231382345057 1
0.000257242734051267 1
-0.0218633789986462 1
0.00886400992483618 1
-0.000361471908194804 1
-0.0111502035833587 1
-0.00871018783152289 1
-0.00596523945046867 1
-0.00261036818816467 1
-0.0048066082028098 1
0.016871409727944 1
0.000325804971739781 1
0.00179405299083121 1
0.0114541396266382 1
-0.015287072927889 1
0.00293925141868652 1
-0.0120467407674496 1
0.00338050158661553 1
-0.00179809770500674 1
-0.0164579678732362 1
-0.014197144592755 1
-0.00259798295169086 1
0.00195465796111624 1
0.00613510135108198 1
-0.00108072577863834 1
-0.00210677928559804 1
0.0296949165893808 1
0.000456259860016567 1
-0.00520724583676814 1
0.00829399468058675 1
-0.0135342964685166 1
-0.0037772514547942 1
0.0114670186956097 1
-0.00924022167259195 1
-0.0160457071789766 1
0.00280305166429754 1
0.0175202150677719 1
0.00437598451564958 1
-0.0019758004065504 1
-0.00379582150565534 1
-0.016377085398874 1
-0.0157012736792376 1
-0.0179645008508796 1
0.00793648206262686 1
-0.000304262256328422 1
-0.000464649120311822 1
-0.00317766721281357 1
0.011081298545493 1
0.00479213085896834 1
0.0018398244983224 1
0.0140423315424015 1
0.0287235311310634 0
-0.0124756835424235 1
0.00277442851247834 1
0.00724977441184127 1
0.00641495133993436 1
-0.00498821434010022 1
0.00589777414861969 1
-0.0195495986029282 1
0.0169160830647606 1
0.000967376855509712 1
0.014514039850777 1
-0.0117967888051309 1
-0.000442528380024758 1
-0.00306826939031165 1
-0.0102090189239534 1
0.00861684038103689 1
-0.0320745528051693 0
0.000984131087326006 1
0.0163084780631587 1
0.0134027117257694 1
0.00477267057925574 1
-0.00369043641405415 1
-0.00484014442791853 1
-0.00280046901314027 1
0.0206929014666879 1
0.00761651687112184 1
-0.00293875902036663 1
0.00135433648663604 1
0.0023527233304381 1
-0.00445515220389715 1
-0.00917898313179577 1
0.00035966666732794 1
-0.00621107134290112 1
-0.0152659776780495 1
0.00765573110777797 1
0.00692609255758824 1
-0.00525603479328377 1
0.00466390399097101 1
-0.00811318590675937 1
-0.0201773112325196 1
0.0154199093881506 1
0.00911620763592961 1
-0.0128452313150484 1
-0.00467700747068257 1
0.0151978228436559 1
-0.0030998826143083 1
0.00277556105195751 1
-0.00430941781612781 1
-0.0187121812286795 1
-0.0176771559135834 1
0.00339224920135531 1
-0.00700406059042784 1
0.00237949258694121 1
-0.0213180549504253 1
0.00574200231563069 1
0.0248421951733509 0
0.0111907683422612 1
-0.00817070217389702 1
-0.0237673215057687 1
-0.00922526146674409 1
-0.00750740590109493 1
0.0238547393120259 0
0.00366619344213447 1
-0.00385441216431871 1
-0.00208686617216011 1
-0.0178446337132293 1
0.00896335482150322 1
0.00726955586442394 1
-0.0255939686016219 0
0.00426560156687953 1
0.0304556782876356 0
0.0184982216975882 1
-0.0022400187317818 1
0.00336926300533436 1
-0.000813312758624727 1
-0.00708057783920432 1
0.0216197770250106 1
0.000800491750013918 1
0.000101215576980348 1
0.00517284725583841 1
-0.0104496936547466 1
-0.0045643920144019 1
-0.0206943279265455 1
0.0126274562282696 1
0.0100876746657168 1
0.0267015014627978 0
-0.00788779865330499 1
-0.0135422263645841 1
-0.00193574009173459 1
0.00919452729053549 1
0.00783266141839453 1
0.0143723745695939 1
0.000259316312772056 1
-0.00959045114435714 1
-0.0100611666256426 1
0.005420925141411 1
-0.00279996592057047 1
-0.0166105026985446 1
-0.0109948710149645 1
-0.0138716135044604 1
-0.000248805035607607 1
-0.00323019281556811 1
0.00449858942513078 1
0.00334336138194866 1
-0.00991257812381538 1
-0.0124032262928015 1
0.00532663813293867 1
0.0229099268741122 0
0.0046175825861658 1
0.0115754163501361 1
0.0188844600401238 1
-0.0202866300858237 1
-0.00219328796439633 1
-0.00415346964739012 1
0.00740219570635331 1
-0.000986450771724012 1
-0.0154059786363263 1
0.00141121868052622 1
0.000578252626681106 1
-0.0146724572522881 1
-0.00882987791138769 1
-0.0339348252804838 0
0.0167060448810808 1
0.00625679306170557 1
0.0059234783190289 1
-0.0139449551062969 1
0.00525984089171943 1
-0.000368073964801341 1
0.0156236718324915 1
-0.0103857324555539 1
-0.0131990295752856 1
-0.0072411194779741 1
-0.00746657209981102 1
1.8436448532097e-05 1
-0.0229736190244142 1
0.00598195897769937 1
0.00158494199941736 1
-0.0155237624677555 1
0.00726247750716741 1
-0.00475201362709686 1
0.0202836172197159 1
0.0184386392852069 1
0.00302650875047032 1
0.00236458254141138 1
0.011270700808011 1
0.000950130576407113 1
0.0128427220968596 1
-0.0115363613951129 1
0.00170682183320644 1
0.00138230116001547 1
0.00885179149876003 1
0.00279583588053814 1
-0.00436597060319222 1
-0.00547676579829878 1
0.0140066438861057 1
-0.00942187550656819 1
-0.0034486406054809 1
0.0222536868490637 1
-0.0191190204293402 1
0.0106576008407565 1
0.00833515467153911 1
-0.0131057312632994 1
-0.00673853091339396 1
0.0125479201263904 1
-0.00715792719281501 1
0.020138588991374 1
-0.0104804653596659 1
-0.0089680455357022 1
0.00815497276260486 1
0.00389180834898565 1
0.00660171895834922 1
0.012971671568252 1
0.0168668968896721 1
-0.0154984569728274 1
0.0197186771546572 1
0.0147768450090145 1
0.00395082501824899 1
0.00453516496050851 1
0.00506805020664594 1
0.00331738748629135 1
0.00663862910560276 1
0.00511903102352674 1
-0.00278630296402168 1
0.000510601442529112 1
-0.000880991850107805 1
0.00397671109625194 1
0.00684135064558124 1
-0.00937695243261036 1
0.00560850300044077 1
-0.00811959172357336 1
-0.0223996349833817 1
-0.00102294121248857 1
-0.00459173416645707 1
0.00792688497767178 1
0.0061602461205819 1
0.0173383551019452 1
0.00170833365907176 1
0.00752344168788362 1
0.0172677087542328 1
0.0201154070623427 1
0.00798192339520531 1
0.00763931662237774 1
-0.000449238727798768 1
0.0108467637569225 1
-0.00085975408720518 1
0.0239568175949113 0
0.000747276052543898 1
-0.000452189275436016 1
0.0145371127165201 1
-0.000912185044844457 1
0.000271343143453055 1
-0.00948084019902615 1
0.00575200669016381 1
0.014787801310516 1
-0.00161955038895743 1
0.00692270900544928 1
0.0122100141131235 1
-0.00962318293018786 1
0.019965925854045 1
-0.0118987344320916 1
-0.0131969751117589 1
0.00358038546628166 1
0.00196613114568294 1
-0.00383054988350378 1
-0.0188784410263168 1
-0.00603850812065626 1
-0.00687650641760473 1
0.0111894367700572 1
0.00869562461293186 1
-0.00428263860286076 1
-0.00117051714075793 1
0.00711150334605019 1
0.00431647403200503 1
-0.0283205921221872 0
0.017015319002207 1
0.00440590749087403 1
0.00343092656035266 1
0.00985572135218487 1
-0.0322518049899137 0
-0.00471998211811514 1
0.00949515813436487 1
-0.0147410768190576 1
-0.0107015519882631 1
0.00172904138828809 1
-0.00616369775662693 1
0.0298942479857798 0
0.00373121665746441 1
-0.011990538413409 1
0.0275119408898236 0
-0.00141756679492897 1
0.00565511565725067 1
-0.00252732815059389 1
-0.00343481279133069 1
0.00120945574598383 1
-0.00202498641792686 1
0.00767200382867333 1
0.00142922839194155 1
-0.00260134443105224 1
0.00402160305095215 1
0.0165723404565211 1
-0.0301595124168816 1
0.00916126537736587 1
-0.00551525026261704 1
-0.00576824545826468 1
-0.0202641479349961 1
-0.0130487627319383 1
0.0106995420544857 1
0.0207787772858804 1
0.00509129926208083 1
-0.0181351645857732 1
-0.010967792508373 1
-0.0155043511584612 1
0.00194720895643164 1
0.00351430004348603 1
-0.00673749727266822 1
-0.00259147636066863 1
-0.00822723800286064 1
0.00523057538104275 1
-0.0239483723120068 0
0.0109399985638204 1
0.00289776232669353 1
-0.0136943469126254 1
-0.00117519241496715 1
-0.00210032992093391 1
-0.010800732636591 1
-0.00243112381889025 1
0.00508315607326691 1
-0.00195735552257875 1
-0.00573367981623332 1
0.0085894662354975 1
0.0159070955788344 1
0.00955346329169939 1
0.0414520553941885 0
0.0142703205029379 1
-0.0241541804051105 0
-0.0045148637209187 1
-0.0170418937005711 1
-0.00505454733316565 1
0.00523964328135419 1
-0.0096591653424096 1
0.00715622042658355 1
0.00363752021032345 1
0.00373330831623416 1
0.00113331838511202 1
-0.00331240353091469 1
-0.00743883840585237 1
-0.000594400024470463 1
0.012447202553005 1
0.0101705747734566 1
0.0107317406062666 1
-0.0119261093748061 1
0.0178259984071378 1
0.00124365489853688 1
0.00757693486067675 1
0.00478465194253623 1
0.0172773624832694 1
-0.00363322735882066 1
0.00726176432895057 1
0.000377108002224178 1
0.00454068834974015 1
-0.000448428006424549 1
0.00746432384737887 1
0.0199723406203769 1
-0.00573317912605275 1
-0.00180550812091735 1
-0.0224215189136813 1
-0.0125199902336389 1
-0.00289796677180832 1
0.0190871874123579 1
-0.00720924249725508 1
0.0057389426335039 1
0.00463632362635889 1
0.0146827663646176 1
-0.00845662872893218 1
0.0106754669686519 1
-0.0174948653690824 1
0.0047548635477228 1
0.018216689451225 1
0.029534035357797 0
0.00692819052925877 1
-0.0120181840273389 1
0.00940141236814125 1
0.00530265192496232 1
0.0160042180862391 1
0.0154156500386921 1
0.0386746566556664 0
0.0143782646777382 1
-0.0308112936011578 0
0.00258220536115416 1
0.00129826498049789 1
-0.00528799070286916 1
-0.00245885488241061 1
-0.0170889032319415 1
-0.0167434464875515 1
-0.0141749876266144 1
-0.00129441058165668 1
0.00533811688630143 1
-0.00633055437914563 1
0.0148964315143378 1
0.000108989311538261 1
-0.000330171132766205 1
0.00558012758554919 1
0.00762642242114078 1
-0.0143614700655794 1
-0.0128290206567425 1
-0.00037086468753716 1
0.00501193064303318 1
0.00834182480214504 1
-0.0139683118455982 1
0.0085584266366583 1
-0.0250668499097548 0
0.0215979964325563 1
0.020631530158312 1
-0.00271614570052927 1
0.00131756048286624 1
-0.0161929413114228 1
0.0139114017085779 1
0.0209978346020698 1
0.00861263250672832 1
0.00300623845256167 1
-0.0025642145098159 1
-0.0210405639732914 1
0.00901101023901789 1
0.0130602879340016 1
-0.00807884382552507 1
0.00814672515426916 1
-0.0115450063767323 1
0.00614062637859885 1
-0.00779526155300805 1
0.0147134170858394 1
-0.0167836110385388 1
0.0230984207122953 0
0.0183537531781514 1
-0.0289044939529998 0
-0.00357416723439758 1
0.0146602868429383 1
-0.0133796357280307 1
0.00749540570430924 1
0.00720736402003594 1
-0.00141349357664621 1
0.0258486880765417 0
0.00541181269590538 1
0.00925012959681164 1
-0.0110760926442015 1
0.0134188783629453 1
0.0149161976467121 1
-0.0259327724557718 0
-0.00442681397504925 1
0.00559232509611555 1
-0.0098832900315571 1
0.000357703902628763 1
-0.0176579145979168 1
0.0138020478877984 1
0.0126652696116164 1
-0.0166411475859764 1
0.00391453510359329 1
0.00803923551081934 1
-0.0131599087471296 1
-0.00733828371932989 1
-0.0103338358237396 1
0.00540605113593306 1
0.0108000692780435 1
-0.0196439106277888 1
-0.00546000653658232 1
-0.00927995877182819 1
-0.00800201014687805 1
-0.0025917883415821 1
0.00778010861813674 1
-0.0182245872598452 1
-0.00597991831370878 1
0.00896860171371701 1
-0.0115789069064607 1
0.0119819688464321 1
-0.0118610871155195 1
-0.000589612877314016 1
-0.00832930312240507 1
-0.00800426958899912 1
-0.0114587209245961 1
-0.0194692633201937 1
0.014201025060324 1
-0.0103511791614582 1
-0.00506050359859711 1
-0.00934402109039938 1
-0.0156289725708599 1
-0.0177548758758718 1
0.000135843946017052 1
0.00981606278149 1
-0.0197101320819309 1
0.00613077138184419 1
-0.0129513364858226 1
-0.00807041208984932 1
-0.0118138322722424 1
-0.00394303341740252 1
0.0056804298042318 1
-0.00259163695761084 1
-0.0036700064519074 1
-0.000896544328775042 1
-0.0170816219503671 1
0.00166272169988635 1
0.000911236723547497 1
-0.012013035981794 1
0.0109580082509605 1
-0.013187008648594 1
-0.00489034021060563 1
-0.00628031470111301 1
-0.00249705651923175 1
-0.0289645647481593 0
0.0102754378094736 1
0.0119667848442611 1
0.00173613665221071 1
0.0133398919447536 1
0.00205157741544438 1
0.0103217247954412 1
-0.00397971608010855 1
0.0118586284279023 1
-0.0166806191449383 1
0.00397668278353487 1
0.00114927585737717 1
-0.00470536198747813 1
-0.00219536292553402 1
0.00375831831781863 1
-0.000954333626732322 1
-0.0154003211735704 1
-0.00692506667949792 1
0.0116995425366778 1
-0.0110584627739412 1
0.00459399711851976 1
-0.00190800253755843 1
0.0106771287003111 1
-0.0166960532699284 1
-0.0020155027255314 1
0.010519316793226 1
0.0100941573835651 1
-0.00599299673091253 1
-0.00123001158299988 1
-0.0245986093697452 1
0.0209582375658105 1
0.0105347053496231 1
0.0141441035229224 1
0.0114708096362032 1
-0.00431866118305292 1
0.00949442778949359 1
0.0152452834342078 1
0.0216965426561629 1
0.0107473792766228 1
0.0138942589231196 1
0.00393681063483695 1
0.0122059549819644 1
0.00010601719574637 1
0.018384506464062 1
0.0111390264781128 1
1.06087929518813e-05 1
-0.012136280138469 1
0.00493965620734156 1
0.0124795980043087 1
0.00982886855974114 1
-0.000755139195922717 1
0.0223349917449242 1
0.00134772485222342 1
0.00204600431349964 1
-0.00669605601805425 1
-0.00119311489870624 1
0.00498874186385508 1
-0.00492964521660258 1
-0.00754350171280987 1
0.00175001329971757 1
0.000220867497335386 1
-0.00132007398562123 1
0.00486705139073391 1
0.0166661361316315 1
-0.0102703665951693 1
0.00336311887461899 1
-0.00120288018371971 1
0.0119705798832311 1
0.00818620958363209 1
0.0116937282214527 1
0.00999330044386634 1
0.00132309096351487 1
0.0108603623045721 1
0.000569792516654551 1
-0.00720774397027199 1
-0.0049100031213337 1
-0.0227335125743944 1
0.00767445756054436 1
0.00349857230961659 1
0.011158471914601 1
-0.0151217508895922 1
0.0147526549331793 1
-0.0128183683220231 1
-0.000588649622742091 1
-0.0148372402312803 1
-0.0164605974891591 1
-0.0208964737962627 1
0.00744123298895655 1
-0.00232713484731357 1
0.00160081226497085 1
0.0139632817409804 1
0.00466196333425047 1
-0.00865869893224998 1
0.0155150770709414 1
0.00716464379333281 1
0.00783280885984797 1
-0.0116056734025534 1
-0.0229145786006111 0
0.0204408530836793 1
-0.0120230357508665 1
-0.00734617861948099 1
-0.0141190549203448 1
-0.00928765031017854 1
0.00214396318904307 1
-0.00390093926529478 1
-0.0159833317543621 1
0.0125916486524584 1
-0.0288928249969445 0
-0.00156410423794857 1
-0.0244338641394998 0
-0.00808484887769336 1
-0.00317525169296338 1
-0.0136651506652949 1
0.0123448860737858 1
0.00900565210232327 1
-0.00170285320607745 1
0.00460887443496183 1
0.00226703335800512 1
0.00465588174857673 1
0.00696222858500071 1
-0.00367166236425656 1
-0.0191606186530695 1
0.00802263327419452 1
-0.0175621049501801 1
-0.00130564634094677 1
0.00768558024645649 1
-0.00199702986514166 1
-0.00666310873713217 1
0.00521949604004894 1
0.00092200816375643 1
0.0160260004822185 1
-0.00475913006659969 1
0.0201277633582288 1
-0.00384833004925682 1
0.0100342354216662 1
-0.00603744818960308 1
0.0109822131225522 1
0.0133801337262103 1
-0.00235738244152039 1
-0.00217405579219741 1
0.00442001312876818 1
0.00731753662588675 1
-0.00271328792181804 1
-0.0058563480339793 1
0.00615446383190986 1
0.00912137687875423 1
-0.00790053751579589 1
-0.00568711186772159 1
-0.00360847508373459 1
0.00244689963276412 1
0.0126104191529639 1
-0.0152334440860847 1
0.00297140154285793 1
-0.00744287220012722 1
-0.00161904115077648 1
0.0043199560134551 1
0.0124884565532647 1
-0.0124503723647553 1
-0.00228402380303214 1
0.000271119735362311 1
0.0134906502776097 1
-0.0128756674731097 1
0.00511979120986302 1
-0.0102915878562759 1
0.015228765049788 1
0.00718104001781038 1
-0.0121496113534756 1
0.0278924846686502 0
-0.00468598755841472 1
0.0232347662413768 1
0.00807304017183176 1
0.000622150205326522 1
0.00432571720639297 1
0.00126547139129774 1
-0.0127626208893466 1
-0.010719146593693 1
-0.00450513140038663 1
-0.0127108708089831 1
-0.020544610171199 1
-0.0103145116091062 1
0.00467076861843437 1
-0.00350328717035461 1
0.00761341312225517 1
0.0072833821134456 1
-0.00149260677684652 1
-0.0249117264319816 0
0.0110369022992811 1
0.00285255030540743 1
-0.00857443222847368 1
-0.0184376741187745 1
0.00332162037049181 1
0.00951926423897278 1
-0.00302549553639957 1
0.00089782276238637 1
0.00269742378864593 1
0.00391468095880601 1
-0.00190999719552531 1
-0.0105289847430106 1
0.00801192225865825 1
0.00794764488289946 1
0.0133930855412611 1
0.0231637639200229 0
0.0027545239397381 1
-0.00339036510466691 1
0.0265519502806203 0
-0.00381423776917923 1
0.0225084930144391 0
0.0041014182783413 1
-0.00538160561011344 1
0.0077573418337243 1
0.0149747384124646 1
-0.000334722232662411 1
0.00505684608026245 1
-0.00898715067655994 1
0.00541122753374544 1
0.000380301237548392 1
0.0124041800995763 1
0.00599264687422094 1
-0.0132998246247994 1
-0.00750939874505117 1
-0.0204595335637437 1
0.0102915461432884 1
0.0155762011417282 1
-0.000453199712985622 1
-0.00117812872483962 1
0.00181711156161102 1
-0.0117921972876004 1
-0.00115685779433032 1
0.00488069830183882 1
-0.0169439677795209 1
0.0083942681444489 1
-0.0128927679277747 1
-0.000394020984719027 1
0.000239708180170059 1
0.0107993958499774 1
0.00459533891993129 1
-0.00139764613361093 1
-0.0280408789159018 0
-0.0171706517638978 1
0.0160332799794419 1
0.015912309964268 1
0.00836400815286722 1
0.00690460757489782 1
0.0208842428753311 1
-0.00812121360257282 1
-0.00205520644677589 1
0.0232733369278865 0
-0.00324217357439433 1
-0.00540017205194468 1
0.0222605803763072 1
0.00694327392248672 1
0.00709248805478156 1
-0.00439667650968547 1
-0.00166300925782952 1
0.011442499427755 1
-0.0285805225867492 0
0.00689710379358166 1
0.0239582052730667 0
-0.00848093513439063 1
0.00771325838743408 1
-0.00817097174759571 1
-0.00336834009000012 1
0.000607559870930066 1
-0.0143963709065037 1
0.00678786715631077 1
-0.000269953041063112 1
-0.00935074906446424 1
0.0212000127783608 1
0.0114751514571404 1
-0.00156864808179289 1
-0.000925355020814859 1
-0.00816215248986483 1
0.0160079721179456 1
-0.00305420555494921 1
-0.000112745206021992 1
-0.00437455837434928 1
0.00379336583027578 1
0.00197665153147068 1
-0.000103956219870331 1
0.000952767441465116 1
0.0186420211050345 1
-0.00350563196889857 1
0.000359008701219081 1
0.00612694340240458 1
-0.00585656468927291 1
-0.0178600558908875 1
0.000983625512877742 1
-0.00194661215128167 1
0.00177335913228619 1
0.0111828313544365 1
0.00613103857288625 1
-0.00799021319315001 1
0.00403988595444345 1
-0.0169864845095775 1
0.0101714043952906 1
0.0178527820713167 1
0.00564085323519407 1
-0.00981200894155963 1
0.00256332778692531 1
-0.00910052998753956 1
0.012303335666561 1
-0.0130665289298741 1
0.00909394454152346 1
0.015775290289181 1
-0.0202168609649798 1
-0.0176136925418552 1
0.000195315239105371 1
0.0189021158571959 1
-0.00210219237549148 1
0.00460669999429828 1
-0.014594714205432 1
0.0182450734565428 1
-0.010683237175226 1
-0.00453329438117936 1
-0.00516411583428026 1
0.00688709058755766 1
-0.0099812178425931 1
0.0325733134102906 0
-0.00369608309807239 1
0.0134611454022393 1
-0.00972227001392106 1
0.00288329443224956 1
-0.00124984515705159 1
-0.00826551165275823 1
0.00975506867408385 1
-0.00566638769860192 1
0.00410274981877942 1
0.0150056746468319 1
-0.00216495256049383 1
0.0156170313403662 1
-0.021658376023743 1
-0.00933525305098136 1
0.0111473380788607 1
0.00397853885907667 1
-0.00266765912341586 1
-0.00590924407060017 1
-0.00154818815759534 1
0.00291397331221811 1
-0.0179789090885945 1
-0.00113410375868452 1
-0.00205982557352307 1
0.0021681924520198 1
0.00563897682068788 1
-0.00404115379358911 1
-0.0206637677199771 1
-0.0104798051445554 1
0.0178721162897086 1
0.000165883630159447 1
-0.00196960675518682 1
0.00719221879263767 1
-0.00221285237955222 1
-0.00596263033536134 1
0.0128610605469653 1
0.0112838216057735 1
0.00500476177964239 1
-0.000690314195405713 1
0.00210818812202301 1
0.0107088612058316 1
-0.0108528798107882 1
-0.00297952689468219 1
-0.021865825175706 1
-0.00349254834559558 1
0.0141749838901362 1
-0.00965665308193007 1
-0.00164368880901872 1
0.000206676936154255 1
-0.00347595081472725 1
-0.00872842844997613 1
-0.0170256227869234 1
-0.0196270859688981 1
-0.00758504853017073 1
0.00383419229716444 1
-0.00190735279132347 1
0.0141128346190523 1
0.00171518510217503 1
-0.0112790803949596 1
-0.023416222306523 0
-0.00126834219300215 1
0.0073706167816495 1
0.0123335363976742 1
0.0159478351085175 1
-0.00761070882293621 1
-0.000148426455501231 1
-0.00673525047396493 1
-0.0150528377600694 1
0.002179191197541 1
-0.00785736512478164 1
-0.0135964267121819 1
-0.01001191196671 1
0.00896509435159475 1
-0.00248172951161295 1
0.012990187350385 1
-0.000332735675901794 1
-0.0023830576961441 1
0.0196214305121279 1
0.0128645220221961 1
-0.0208811681317126 1
0.0177907700194629 1
0.000554695172244761 1
0.011945056995118 1
-0.00667242644342712 1
0.00459740447458116 1
-0.00098587249925446 1
-0.0014177771379572 1
-0.0026158618553827 1
0.0113745127964324 1
-0.00199471879038308 1
0.00199109300364153 1
0.0180563280518844 1
0.00649084204638923 1
0.00390115419893292 1
0.0119221754411024 1
0.00553135885500711 1
0.0145692977179605 1
0.00418458720096868 1
0.00100857145591585 1
-0.0105053111548049 1
0.00714788839606254 1
0.00487272537729389 1
0.010572280515602 1
-0.00724128541713148 1
-0.00711679275915731 1
0.00121201964587737 1
0.00815631542373313 1
0.00577684458076277 1
-0.00632377018790884 1
-0.0158014201846864 1
-0.0178849807259553 1
-0.0233607931230254 1
0.00165794680796193 1
0.0154749459993913 1
-0.00663625220651305 1
0.016021933328731 1
-0.000502137209347872 1
-0.00733318828105169 1
0.00285075420138466 1
0.00595375388447452 1
-0.00266686397686986 1
0.00311934883058415 1
-0.0025227294620363 1
-0.0160047210690983 1
-0.00538060269617016 1
-0.00250804776772447 1
0.0111126319749743 1
-0.00479073836393194 1
0.00979265783020488 1
0.0111245826858599 1
-0.00589019555431817 1
-0.00275675271275966 1
0.00284788068433673 1
-0.00647443603116652 1
-0.00701824580736878 1
0.00566734052712094 1
-0.020259045762462 1
0.00477552502179405 1
0.00642475947630063 1
0.00137751597773132 1
-0.00547112169819989 1
0.00673695272314939 1
-0.00142895802810026 1
0.0188375625045088 1
-0.0072011555923655 1
-0.00623047742983235 1
-0.00376804437057058 1
-0.00355507955567226 1
0.0229315272040847 0
-0.0293679306826388 0
0.000604919868042211 1
0.0169513322772689 1
0.00937506103138731 1
-0.00896126862889934 1
-0.0204848927859412 1
-0.0192484486423395 1
-0.00673394103617023 1
-0.00298189796120413 1
0.0119900860565929 1
0.0148118342516066 1
-0.000396371007048419 1
0.000341999706225104 1
-0.0182356804529032 1
0.0183723621547467 1
0.00214870111679272 1
-0.00509620995982783 1
-0.00497649459176389 1
0.0140940409978954 1
0.0086142736294135 1
0.0197102522444405 1
-0.0167163864271045 1
0.006824339876788 1
0.00646526091762485 1
-0.0159316845469866 1
0.00833915152554362 1
-0.00729938716391214 1
-0.0071237967862005 1
0.0120896068862041 1
-0.023749470580268 0
0.00105771323679357 1
0.00543142958601699 1
0.00460562907352909 1
0.00503919705032508 1
-0.00353632865604765 1
-0.00153197139081556 1
-0.00914363723213042 1
-0.0138326267474244 1
0.0134012698108265 1
0.00155975386111406 1
0.00793513585676032 1
-0.00687579597613602 1
-0.00948743790888162 1
-0.000228223110764178 1
-0.00447205334661312 1
-0.00683760949647854 1
0.00781845136476235 1
0.0102163899111489 1
-0.014136590170965 1
0.024367601233792 0
0.00010126353291553 1
-0.00146901791360825 1
-0.00514852624595928 1
0.00236812548435931 1
-0.0207507085921022 1
0.00326181259788096 1
-0.0197250913907233 1
-0.0242125384570176 1
0.0114125681277778 1
-0.00551921921975277 1
0.00585601338757 1
0.00163110772255279 1
-0.0004747436034754 1
0.00270341097415035 1
0.00697298829820849 1
0.0105380047591253 1
-0.0247659585658211 1
0.00442978854875093 1
-0.0141863574987307 1
-0.00559739358523944 1
-0.0174083447828962 1
0.00153156785621067 1
-0.0102632707483662 1
-0.00103508325464128 1
-0.0266694803902638 0
0.00249391371613915 1
0.0187193074539704 1
-0.00112209431130339 1
0.00283808910673674 1
0.00038026050812134 1
0.00481361937721208 1
0.0109725211481786 1
-0.00175101542132927 1
-0.0014974027530933 1
-0.00435305664463674 1
-0.0120561014006219 1
0.0102088136283983 1
0.0119324672050768 1
0.00163718207942079 1
0.000154509370316492 1
-0.000777290160976227 1
-0.0146037051414647 1
0.00950940004013825 1
0.00872371772652978 1
0.017745784327153 1
0.00309318773247014 1
0.00313145142661264 1
0.00529876324079925 1
0.0130345104890772 1
0.00187248042532638 1
-0.00456259476515123 1
-0.0197209624640252 1
0.0198663019569849 1
0.000799093250079318 1
0.0138699715456831 1
-0.0239587505293679 1
-0.00636530736324311 1
-0.00594626978440671 1
0.00688372676722617 1
0.00374526065426655 1
-0.00133251584337781 1
0.00612182661510987 1
0.00077613261498795 1
-0.00930666422166845 1
-0.00102245582675476 1
-0.00730419750821606 1
0.00209962077194367 1
-0.0026237721033983 1
0.0185961556483823 1
-0.0172740518389156 1
-0.0226491578135684 0
-0.004989027587723 1
-0.0147471715492741 1
-0.00914651452220074 1
0.000248565310490623 1
0.00147017242246735 1
0.0149994951169167 1
-0.00911922633723231 1
-0.00506135397591524 1
-0.0270187373803726 0
0.0083854224780327 1
-0.0129735715388483 1
0.0225717407951155 0
0.0101353984849928 1
-0.0120475594489117 1
0.0273210564048514 0
-0.0055789461605473 1
-0.00155667234577141 1
0.00585451123333751 1
-0.0145334041581809 1
-0.0184796049596911 1
-0.020234368438831 1
-0.0191099808707982 1
0.0040332390660976 1
-0.000430809409353726 1
-0.00776792324857034 1
0.00514399789093613 1
0.0125413029676754 1
0.00378209591121901 1
-0.00862429917678046 1
-0.00303949418033775 1
-0.00114639113508783 1
-0.0284474620854828 0
0.00570236799096071 1
-0.0107365456740361 1
-0.0109317118731043 1
0.00868194943532788 1
-0.00337026808172184 1
-0.00770086317216672 1
0.00234805234027407 1
0.0133914810551183 1
-0.0075422442883928 1
0.0123462755916618 1
-0.00168234581680749 1
0.00584868032511324 1
0.00971003784999889 1
-0.013493037031849 1
-0.00444544116488413 1
-0.00740482051116534 1
-0.0139246834626417 1
-0.00107022547666251 1
0.0149834756438669 1
-0.0044290807879196 1
0.00254749784864386 1
0.0135687877168536 1
0.00869379745209134 1
-0.016178563391496 1
-0.00348538093376015 1
0.011212544317238 1
0.0168117704885337 1
0.00603727381390631 1
0.0041295695322933 1
-0.00912941452231983 1
0.00283228158320067 1
-0.0133507351807145 1
-0.00410254794687862 1
0.00288276629896898 1
-0.0185477940812883 1
0.0141562055752799 1
0.0103648059442447 1
-0.0145828771314556 1
-0.0100245582391268 1
-0.00436937065710231 1
-0.00339846883147406 1
0.00804100808662696 1
-0.00145711994107491 1
0.0063216805733526 1
0.0141439950628608 1
0.0133886027165567 1
0.000737159011684236 1
-0.00245276955919116 1
-0.00332584094071812 1
-0.00542499650972721 1
-0.0142610108426652 1
0.0199764719773704 1
0.00541123985502348 1
0.0151697485352019 1
-0.0231286479946034 1
0.00991880236642267 1
-0.00855584171936615 1
0.0124247891963375 1
-0.00985554337186176 1
-0.00653099368151293 1
0.00750819113242122 1
-0.00200979860566982 1
-0.0138190280991807 1
0.00106192014972785 1
-0.00780737652696154 1
-0.00335474251780571 1
0.00372420382566357 1
-0.00748755688292527 1
-0.0147439755953972 1
0.00232694245498066 1
-0.0219820193582172 1
-0.0276651977147568 0
0.00976635804739775 1
-0.00753665966221317 1
-0.0155178423082797 1
0.000363562568551187 1
-0.0100046109141398 1
0.000711287135420081 1
0.02561364298942 0
0.0029574993141564 1
-0.00782461106070803 1
-0.00549291853326252 1
-0.00958812995644747 1
-0.0149177196918291 1
0.00913718247246562 1
-0.00298998840820182 1
-0.00564411749864356 1
-0.0121972186987941 1
0.00912431386688097 1
-0.00270698219513594 1
-0.00137258489911049 1
-0.00360304351208201 1
-0.0157748941413664 1
0.00103958137241096 1
0.00874388101987024 1
-0.00513526320706049 1
0.0201040930971346 1
-0.0114052151700795 1
0.0109265853444266 1
-0.00397885950980996 1
-0.000408027494700794 1
0.00317118692183971 1
0.0078801830766856 1
-0.00417695473825892 1
-0.00332106435383944 1
0.017369253805291 1
-0.00702866118450825 1
0.00501411203312301 1
0.00135291590269918 1
-0.00776360993120757 1
0.000261822200022639 1
-0.00144651303422044 1
-0.000863230439811002 1
-0.00980581711332274 1
0.0148662783791728 1
-0.00225132874661593 1
-0.0107459878607402 1
-0.000131282284562009 1
0.00477487485555064 1
-0.0261157617788907 0
0.000357644080321241 1
-0.00863398541517072 1
0.00670968013828812 1
0.00486581642615462 1
0.00129786335330478 1
-0.00207877055570339 1
-0.0166537648883924 1
-0.00879202570196647 1
0.00193260081324238 1
0.00252129147673152 1
-0.0116162159731404 1
-0.0183470696114283 1
-0.00763363606667577 1
-0.00388507472501991 1
-0.0178333377495627 1
-0.00183150975737641 1
0.00174532382598842 1
-0.00467752070582013 1
0.0111270603534975 1
0.00472229790475259 1
-0.00999532541863238 1
0.00313398588057169 1
-0.00824675468494942 1
0.022135096820175 1
0.00665760409081077 1
0.0178817439447402 1
-0.0381840548775143 0
-0.00214160740495409 1
0.00697808822255107 1
0.00247616541264245 1
-0.00737910604229791 1
0.000847295920543096 1
0.00370566092269111 1
-0.0158138319803479 1
-0.00553266116407472 1
0.000303555888406529 1
0.00132731884317472 1
-0.00273648532523654 1
0.00176816337477115 1
0.010503294217487 1
-0.00630756961323418 1
-0.0100188290366612 1
0.0311778959742192 0
-0.0101624524679314 1
-0.00690683732236456 1
0.0199083582187854 1
-0.00579886301739494 1
-0.00343057016100412 1
0.00859174727871154 1
-0.00267671454254446 1
-0.0150801136182376 1
0.0121723163191153 1
0.00526467125245703 1
-0.0130193563479122 1
-0.0128069190190988 1
-0.00287184957654273 1
-0.00569757985871941 1
0.000633106677275326 1
0.0101446407805156 1
-0.00739113851403428 1
-0.00434068020678634 1
-0.00426729777930266 1
-0.000446321189125265 1
-0.00475802684370025 1
-0.0241463064546329 1
-0.00536497805978457 1
0.0187751199927562 1
-0.00395103022452185 1
0.00812947332047274 1
-0.0162996202838965 1
-0.007968157453066 1
-0.0143931685286484 1
-0.0027264338423557 1
-0.01579041285645 1
-0.0228468778481149 1
-0.0201806185612592 1
-0.0018138880201973 1
-0.0160117135958516 1
-0.0115546331855446 1
0.00256965540800139 1
-0.0194795862520584 1
0.0139396920014971 1
0.005998542576296 1
0.000667076668186367 1
-0.00377439568684597 1
-0.0088197098158617 1
0.00420345448937236 1
0.0105848544630493 1
0.0249230383266282 0
0.00356714117129816 1
-0.00458468409839253 1
0.00158254576598656 1
0.0102002415940673 1
0.00134091230644274 1
-0.0065126485549116 1
0.00567471616846816 1
0.00240563354022703 1
0.00295753923245207 1
0.00982866196155866 1
0.0159035704560397 1
0.0155362366059823 1
0.00201114118493153 1
-0.0142620002417539 1
-0.00204695171739459 1
0.0124524156193387 1
0.0145530165738286 1
-0.00296640319994209 1
-0.0231056716483711 0
0.0193592135033873 1
0.021158821402907 1
-0.000421234247516764 1
0.00821719850942666 1
-0.0152049914180889 1
0.0132011864010809 1
-0.000477899316602348 1
-0.00924689374338013 1
0.0156228687187878 1
0.00276651995775062 1
-0.000732735080587794 1
-0.00568416426033239 1
-0.00142360547320249 1
-0.00250737177877808 1
0.0125098657918587 1
0.00698454341628931 1
-0.00457585715095898 1
-0.00370220191334807 1
-0.00895554115076912 1
-0.0048214212794511 1
-0.00392160345082398 1
0.00580595022465678 1
0.00478456099417668 1
-0.00988188301909932 1
0.0189095085914258 1
-0.00220063209411938 1
0.00444516087798762 1
-0.0037404762268997 1
-0.00127838782429659 1
-0.00392029314895832 1
-0.00680380886491629 1
0.00611598861295952 1
0.0108718350719941 1
0.00279704752655955 1
0.013426855403841 1
0.00330443035137052 1
-0.012839129753033 1
-0.00531798479372517 1
0.00153930890346493 1
-0.0178289302010936 1
0.00650413392394163 1
-0.00225475138460185 1
0.00173124773912988 1
0.00520203502924068 1
0.0174052928823042 1
-0.0177206717280658 1
0.00418811971755763 1
0.00103445200112892 1
-0.000749942595551211 1
-0.0195493110157441 1
-0.00939647657100492 1
0.0343051045012271 0
0.00733193842925896 1
-0.00480960968966407 1
-0.0081975743454492 1
-0.0110026185882357 1
-0.0184228758312023 1
0.00587698296708345 1
-0.01003769461511 1
-0.00884065829466229 1
-0.0235205234570404 0
0.00360093320815943 1
0.0029322122018799 1
0.0084017585226575 1
0.00867572818096385 1
0.000974398773969377 1
0.0154782163402504 1
0.0141991329567415 1
-0.0136794685452722 1
0.00529381858098693 1
0.00611308358861559 1
-0.0157803898758784 1
-0.0103290953795318 1
-0.000841516080125225 1
0.00515611980262167 1
-0.00117509478213428 1
-0.00124268740316765 1
0.0190095956304762 1
0.00916102452095338 1
0.00863626961789826 1
0.0122273711057358 1
-0.00867079846767782 1
-0.00362493640059855 1
0.0107354372722762 1
0.019839576768016 1
-0.0239487390140251 0
-0.0119960136091433 1
0.00353247699086536 1
-0.0132662097960419 1
-0.00428102112046669 1
-0.00945283053232483 1
0.00816447026100275 1
0.00422333909832551 1
0.00830076773051387 1
0.00414996782021804 1
-0.0100582685087298 1
0.0141956614912929 1
0.00609799334181617 1
0.0128163013459851 1
-0.00560462939107695 1
-0.00418959517939421 1
0.00543054976036807 1
0.0036022235200942 1
-0.0162150614747275 1
0.0121728539647608 1
-0.00653640615909858 1
-0.00177901831451736 1
-0.0134659840697929 1
0.000561516898014173 1
0.000728365964760322 1
-0.00983022997084422 1
-0.0043467213038958 1
0.000454301456748768 1
0.000500932700780602 1
-0.00426897326857422 1
-0.0189629575186057 1
0.00403810035584822 1
-0.00361440027465663 1
-0.00917742004863728 1
0.0236293070433094 0
-0.00381889799073941 1
-0.00583975940371042 1
-0.00662232928125988 1
-0.0133230994286938 1
0.018830522630379 1
0.0162222701285621 1
-0.00562769418398715 1
0.00464636185756492 1
-0.00439865868129511 1
0.0217898560954191 1
-0.0187958522265914 1
0.00143957291174233 1
-0.0315835178798007 0
-0.00620882525250642 1
0.000675393629711147 1
0.00221778514932862 1
-0.00277376448146599 1
0.00504662510814756 1
0.00519274544020374 1
0.0175330686638807 1
0.00565555144747782 1
-0.0129290516212019 1
0.00598117742965936 1
0.0146603645865887 1
-0.027082685066621 1
0.00134604130227556 1
0.00085901551044592 1
-0.00171990929557781 1
0.0149394783385485 1
0.0114009190055056 1
-0.00541456148325777 1
0.0156151494663704 1
-0.00697112915167047 1
-0.00944596666501925 1
0.00839174109137727 1
-0.0065818176038853 1
0.0373426749002733 0
-0.0060273239738357 1
0.0159018506956263 1
0.00609271417765294 1
0.0147218977846383 1
0.011189339315185 1
0.00810184524008505 1
-0.0250506254595142 0
0.0206215844947534 1
-0.00495137277430656 1
-0.0025188646153738 1
0.0119380898902366 1
0.0107798442752739 1
-0.0149684509850535 1
0.0128409543288167 1
-0.00813570641370053 1
-0.00384343886801561 1
-0.00939597737757751 1
0.0111220417611463 1
-0.0136556347008547 1
0.00883005939375764 1
-0.00792702560120613 1
-0.00153352288280952 1
-0.000131685050582345 1
0.00638940401056356 1
0.00722145967018653 1
0.0140045948978614 1
0.000382915516727231 1
-0.010347079781145 1
-0.00359929063175245 1
0.0203169062032392 1
0.00617276421217853 1
0.00670717850428037 1
0.0144982225521441 1
-0.00485843412766675 1
-0.00695242043243489 1
0.0204782232403681 1
-0.00151643770137973 1
-0.00141784510192357 1
-0.00284100631452879 1
-0.0171918730500054 1
0.00790668223618952 1
0.00297007239205931 1
0.00560037244007021 1
-0.0159307978926793 1
-0.00670158106739066 1
-0.0105048735996863 1
-0.0037292501611872 1
-0.00310424211003093 1
0.014427957187796 1
-0.00508983853072879 1
-0.0218045060695114 1
-0.000393215021917845 1
-0.00673442230791361 1
-0.031600461634699 0
-0.00212412449314722 1
-0.00282183600331441 1
0.00145253788899688 1
0.0193797989560262 1
0.0153945482737705 1
-0.00982789516174403 1
-0.00512917316062914 1
0.0194192820701471 1
-0.012990006918319 1
-0.00330391653614394 1
-0.0301907733553113 0
0.0129850795696253 1
-0.00606081441104557 1
-0.00397077703142142 1
-0.000305786784039516 1
-0.0142834841720865 1
-0.00449509280306924 1
-0.00737261082469909 1
0.00014875203106074 1
0.00773518200019355 1
0.00638945314961812 1
0.0160438444857524 1
-0.00127725725845718 1
-0.0152077806353792 1
-0.00984798417488415 1
-0.00236118236120847 1
-0.0200941946320056 1
-0.0180456394139712 1
0.00620349533247429 1
-0.0266876065214563 0
-0.00571814273465267 1
0.00840757331028522 1
0.0198957521809511 1
0.0229183072092661 0
-0.00228008018356809 1
-0.0251916707674467 0
-0.0113673946827984 1
0.00189661144405191 1
0.00733776571506959 1
-0.0151004798381223 1
0.00347496465799479 1
0.00223055322488048 1
-0.0118579470760286 1
0.0300738944641096 0
0.00058609764593038 1
0.00245332293337852 1
-0.00494283668298369 1
-0.00166477733661744 1
0.000989028511488339 1
0.00698215536674182 1
-0.00125705120370529 1
-0.0177306712787105 1
0.00636028702014345 1
0.0177315604441135 1
0.00981218139687807 1
0.0218305298317783 1
-0.00643465018561092 1
-0.0053909741407506 1
0.00674497476723904 1
-0.00938122839843373 1
-0.00309404352028992 1
-0.00318789335038041 1
-0.00198303403489835 1
-0.0163007907250354 1
-0.0158557412422849 1
0.00516229264440905 1
-0.00765193450621725 1
-0.00767401129117242 1
0.0103880169538719 1
0.0164147596423241 1
-0.00256166996310976 1
-0.00821689234262189 1
0.0161572499592524 1
-0.0188987618450771 1
-0.00702213492721915 1
-0.00564321094417383 1
-0.0147989684741649 1
0.0170698719943757 1
0.0122994187174493 1
0.00290820375773604 1
-0.00397646527646239 1
-0.00126182447874016 1
-0.0074789190927345 1
0.0103013591345729 1
-0.0247543203382778 0
0.00629813725996459 1
-0.0145654477433633 1
-0.0125025764537891 1
0.0133185862772771 1
-0.00462211664373869 1
-0.00380889067300648 1
-0.000192520740210756 1
0.00148993612129953 1
-0.0113450215218286 1
-0.00333770212233428 1
0.0127050535340191 1
-0.0120186500326586 1
-0.00726661319838356 1
0.0142659569631655 1
0.00884808533068772 1
0.0117617076364091 1
0.0148754998689085 1
0.0129764218434736 1
0.00293551064719789 1
-0.0123059589196568 1
-0.00494057026015391 1
-0.0226216223095245 0
0.0096109644733184 1
0.00264796839982931 1
-0.00338673226645811 1
0.00493491728946864 1
0.00533439538178412 1
0.0157553479240087 1
-0.00175794077533805 1
0.0229721813809876 0
-0.0113206171217421 1
0.000741841179458947 1
0.0121274107628115 1
0.00913275376434787 1
0.0132879785458825 1
0.000920799522330203 1
-0.0143810355031052 1
0.00487636323244348 1
0.0046511334202108 1
-0.0132061403294218 1
-0.00556312382547096 1
-0.0153471390275139 1
0.0117460276622311 1
0.0289703521899177 1
-0.00699320303900052 1
-0.0150626786235072 1
0.011713316924951 1
0.0048031009198463 1
0.00773960997557415 1
-0.00390138644602862 1
-0.00777105289362879 1
0.0318911068967073 0
0.00439101905566733 1
0.011400564714261 1
-0.000334833548764187 1
0.00338922120346264 1
-0.0144414476253504 1
0.00126100053364553 1
-0.00235633911110262 1
0.00834635933087363 1
-0.00789344683827382 1
-0.00119293440438761 1
-0.00664031187302769 1
-0.0131259081578141 1
-0.0223873188886478 0
0.00703666771610326 1
0.00556339737197725 1
0.0134688661691869 1
0.0070564576624263 1
0.010766472042558 1
0.00113805124154768 1
0.0127560753763658 1
-0.00370331059866278 1
0.00924113160984422 1
0.00505989873698708 1
0.0081988868196048 1
-0.0158561924194296 1
0.0135747456147498 1
0.00296025020811545 1
0.00545532365941131 1
-0.00667390896686719 1
-0.00652339002997762 1
-0.0131444805636958 1
0.00287952791150078 1
0.00322360445634906 1
-0.0111704760847939 1
-0.00634155206841397 1
-0.0105207844738994 1
0.0103055626996304 1
0.0156667914330546 1
0.00679721196390695 1
-0.0169521601091958 1
-0.00269599571352464 1
-0.0125084819532986 1
0.0104283475584421 1
0.0121688842331299 1
0.0221265782887689 1
-0.0315634429293047 0
-0.00230393673683005 1
0.0182192912723912 1
-0.00326247011080182 1
0.0047481131203204 1
-0.00506923759205144 1
0.00915548506576998 1
0.00315170894444293 1
-0.0173276408400035 1
0.00939284427828526 1
0.016683655203815 1
-0.00911158435068495 1
-0.00368819241492428 1
-0.0051597031159326 1
0.0069679450893686 1
-0.00570141444706325 1
0.0104743818079274 1
-0.0210450613421211 1
5.07665902401959e-05 1
-0.00976782515185812 1
0.00938144398697325 1
0.00695939120278185 1
0.00105064117948171 1
-0.00978053331670163 1
0.00861454297942958 1
0.0373447838720537 0
0.00855271261009529 1
-0.015957987366753 1
-0.00218660014016944 1
-0.00665277697243707 1
-0.0236020614160631 1
0.000571058774092353 1
0.0089596731516152 1
-0.000685249562171152 1
-0.00240042672786131 1
0.0132493284423286 1
-0.0218750235806738 1
0.0228095774938373 1
0.0024536157466815 1
-0.00242639087312325 1
0.00520832686153839 1
-0.00813033400869082 1
-0.00435807168267635 1
-0.0260883766101316 0
-0.00243213218091717 1
-0.00860369284878667 1
-0.00271515713185823 1
0.0146680934032477 1
-0.00328084739363487 1
0.00161335096760872 1
-0.00328659668990949 1
-0.00214236264772003 1
0.0171458296775709 1
0.00797030359888473 1
-0.0118258931775731 1
-0.01292710397135 1
-0.0105453691459806 1
-0.000341403372797741 1
-0.0122138511978345 1
0.00335124447365101 1
-0.00226481234368673 1
-0.028917024963948 0
-0.00176537533703278 1
-0.0177250075693487 1
-0.00683290672456756 1
0.00867478438403721 1
-0.0128434698525021 1
-0.00820218902022638 1
-0.010413335942561 1
0.00266502582572706 1
-0.01237251162278 1
0.0119115079295891 1
0.00195196783979435 1
0.0103820178531954 1
-0.00768823758503726 1
0.00951719671068547 1
-0.00242729141043974 1
0.0118623696928461 1
0.00176757357814293 1
-0.00524947231338157 1
0.0156008575486601 1
-0.00169033881511754 1
0.000670787503314819 1
0.00701543344796799 1
-0.0161512847882213 1
0.0311626795514694 0
-0.0243051198826909 1
-0.00303733013951132 1
-0.00698068239886731 1
-0.00942178136930189 1
-0.00419174004773044 1
0.0107019174234199 1
-0.000535102495200589 1
-0.000657566059577287 1
-0.00391098579970867 1
-0.00309617695992781 1
-0.0114989520027832 1
-0.0232424747231605 1
-0.0157109620965486 1
-0.000803830314681852 1
-0.00543321626065781 1
-0.000162394109345905 1
0.00392308620151452 1
-0.0013946041989341 1
0.0235155616936506 1
0.00311634257262771 1
0.0101607108492488 1
-0.0197033752446043 1
-0.00210130454519968 1
0.0198280375156258 1
0.0171563448576882 1
-0.011400957236491 1
0.0201405033593877 1
-0.000862728713897131 1
0.0196743910541497 1
-0.0207277110004242 1
0.0048482478822798 1
-0.00252077496328882 1
-0.000353872985678239 1
-0.00569028848638758 1
-0.0122581451285221 1
-0.0103079906708642 1
-0.0208499394084221 1
-0.0028540082327508 1
-0.00150680791353385 1
-0.00111143490202586 1
-0.000164289212943242 1
0.00124307444071311 1
-0.00952242185880854 1
0.0186281294634637 1
0.00366012914729948 1
-0.013098552033201 1
-0.0146626787817012 1
0.0137694364565714 1
-0.015259610004001 1
-0.0112720202893417 1
-0.00561537402124351 1
-0.00202174127070025 1
-0.0180318435359796 1
0.0262740004680154 0
0.00026833928657122 1
0.00367294724875522 1
-0.00212394550835644 1
0.00595692015986931 1
-0.0160156310556109 1
-0.0030692488585897 1
-0.000916093703650629 1
-0.0103353197700877 1
-0.00346439768727658 1
0.0216913925671683 1
-0.0111086042221116 1
0.00908050730395989 1
-0.0159333889766741 1
-0.00464977520743614 1
-0.00133016603056252 1
-0.0177327512537101 1
-0.00201920978346759 1
-0.00445581219955554 1
-0.00347007760491905 1
0.00418715893266501 1
-0.00443095123351675 1
0.010034281824264 1
-0.0235279196645892 0
-0.00332804941117896 1
0.0093099089988457 1
0.0085743882789496 1
-0.00462192041105217 1
0.000557325430906331 1
0.00122745780145663 1
-0.0037614795108698 1
-0.00678717376475361 1
-0.0121062698237104 1
-8.71356698775461e-05 1
0.000246794506240626 1
-0.00725841027496747 1
-0.00657873148543939 1
0.0227284712642641 0
-0.00160576295848352 1
0.00244699602668497 1
-0.00120889772795574 1
-0.0164183218734513 1
-0.00104930111511189 1
0.00112972600327822 1
0.00611784779235733 1
0.0148021792756003 1
-0.0166723870703256 1
0.0307006133751318 0
0.0190612487730252 1
-0.00964872734781307 1
0.0231816090375468 0
-0.00724720067416416 1
0.00889549912180912 1
0.0135660567471778 1
0.00318642894966779 1
-0.00935665773389315 1
-0.00574755809654857 1
-0.00311778772785292 1
-0.00253854449193692 1
0.00589446409439675 1
-0.00525094578659302 1
0.00738245437498103 1
-0.00453228392992632 1
-0.00299370318634946 1
0.00556387109255024 1
-0.00840040183452426 1
0.0207943695718238 1
-0.00852411453779084 1
0.0300688736285315 0
-0.00610711964191007 1
0.0026220880900495 1
0.00662333782853006 1
0.0195900084471627 1
0.00215526145305396 1
0.00179576593435606 1
-0.00982427835052401 1
-0.000808715174412038 1
-0.0244041194115893 0
0.0162409720134535 1
0.00567426834045426 1
-0.00167923093010966 1
0.00463428946448968 1
0.00229564687082102 1
-0.0100584778490827 1
-0.00654258266775077 1
-0.0147486988460041 1
-0.00352893036155101 1
0.00938398091260086 1
-0.00421891818715834 1
-0.00279921271907192 1
-0.00292602903945834 1
0.0232164995408994 0
0.000682584385662319 1
-0.0102491520537263 1
-0.0179997659856507 1
0.00713386900892811 1
0.00184855595849154 1
-0.00579438372792658 1
-0.0136569775984354 1
-0.00565510369632782 1
-0.0107599629894069 1
-0.0237053434425208 0
-0.00980209741376549 1
0.0233757582544329 1
0.00228178802816602 1
0.00395503825729838 1
0.0115963092343766 1
0.0115379571437873 1
-0.000187988540481416 1
0.0253150136062929 0
-0.0269628688533624 0
-0.00361254994978941 1
-0.00575554403543523 1
-0.0118155408221769 1
0.0046302376646709 1
0.0113273430266758 1
-0.0065627952872494 1
0.00135420307404183 1
-0.0150315147295695 1
-0.00510507041466949 1
0.00153490917211919 1
0.00381558623688856 1
0.0062167901601427 1
-0.0100904909784612 1
-0.0099656331665805 1
-0.0102241724410426 1
-0.0105817496462453 1
0.00387017034378568 1
-0.000663641336047252 1
-0.0101212791655563 1
-0.0140928229523612 1
0.00800417169451821 1
-0.00544719207317108 1
0.00213353662246451 1
0.00958601646853251 1
-0.00211773958131948 1
-0.00258583880714444 1
-0.0123035319570622 1
-0.00695228919408732 1
-0.0103596133631292 1
-0.00810085308538709 1
-0.0123535860035721 1
0.000815802643089396 1
0.00704907877587075 1
-0.011041288937681 1
0.00431460892042065 1
-0.00645499209639557 1
0.00567054484226555 1
0.0109324060268188 1
-0.00198962740140941 1
0.000911390237266431 1
0.00542092334634124 1
0.00448303396530588 1
-0.0263357978203771 1
0.00192329842122024 1
-0.00467329397164952 1
0.00440232480839093 1
-0.00153585474382443 1
0.0142406428511787 1
0.00717414248972689 1
-0.000414786595795585 1
-0.0105579175955374 1
0.0132303904958607 1
0.010299676461299 1
0.000583724311999809 1
-0.00787375755388361 1
-0.00892723044108288 1
-0.0194230442245545 1
-0.00427447995954213 1
0.00108936439188826 1
0.0228316453285096 0
0.00908429326614218 1
-0.00725865924509997 1
0.000606428746732794 1
-0.013794180415363 1
0.00186061092480467 1
0.00721545066325773 1
-0.0161999642887082 1
-0.00188095064314411 1
0.00100016872886037 1
0.0114356131092538 1
-0.0191999691845945 1
-0.00169544943121814 1
-0.0214169021860849 1
0.00214797555586179 1
0.0200240986748724 1
-0.00890116504899176 1
0.0176541276965362 1
0.00027883521379974 1
0.00104825702720408 1
-0.00672857545964656 1
0.0142360875558901 1
-0.00818076586822287 1
0.00026740706731916 1
0.00676491736872706 1
-0.0139162835463924 1
-0.00366515035231148 1
-0.000512586289752318 1
0.00435013166723938 1
0.0127712246854465 1
-0.00224363025062702 1
0.0012240755710497 1
0.020190559852818 1
-0.00358082418132317 1
0.00544435008172605 1
-0.0183308326936279 1
0.0163274744258318 1
-0.0125894513822394 1
-0.00770117066188452 1
0.0129271555308243 1
0.00438244360349449 1
-0.00180851013737977 1
-0.00828941476280166 1
0.00175070231172808 1
0.0112203594082605 1
-0.00803266099303812 1
-0.0118604345912556 1
-0.00614816137569081 1
0.00288793447412576 1
-0.0267687783551899 0
0.00766195342551722 1
0.0108667041888474 1
-0.00497495985666288 1
-0.0111362654048964 1
0.00944956398719758 1
-0.0157784455700897 1
0.0141810137593562 1
0.00380865197299817 1
0.00641096166763627 1
0.0112932358268757 1
-0.00940147008359416 1
-0.00430509465612725 1
-0.00813492550188936 1
-0.0111611170650118 1
0.00733416388085233 1
-0.0160245521088611 1
-0.00762135623206054 1
-0.00623904277233699 1
0.00754340302802402 1
0.0117439277501295 1
-0.00719751242546901 1
0.0172957077014438 1
-0.0100935023795099 1
-0.0189704523446373 1
-0.00527864040271885 1
0.00706700472996443 1
0.00518444630512698 1
-0.0196129949711733 1
-0.00018287582582594 1
-0.00797199991000246 1
0.00244990368672446 1
-0.00294874108194673 1
-0.00939792839924701 1
-0.0217347385183256 1
-0.0114247370056805 1
0.00244495218654484 1
0.00954440408082139 1
0.00913333240412349 1
0.0031641621045568 1
0.00903194040015283 1
0.00526422085485913 1
-0.00522671335125346 1
-0.00264011613030362 1
-0.0173357403186777 1
0.0119342154204629 1
-0.0136882200921717 1
-0.00539292945268727 1
-0.0134266123591485 1
0.0144454083374868 1
3.37668494815187e-05 1
-0.0259094105001637 0
-0.0165196694652392 1
0.00760249758346885 1
-0.01300028764509 1
0.00240777032014699 1
-0.00567697900426686 1
0.0145771085578036 1
0.00253581518257241 1
0.0196688499805257 1
0.0159377539087822 1
0.0129353637989967 1
0.00309610428914417 1
-0.000914775887622737 1
0.0132270977864677 1
0.00560753550663625 1
0.00521044524887089 1
0.0131383528178561 1
-0.00161700515947593 1
0.00168410959083258 1
-0.010253712063331 1
0.00657220632971546 1
-0.0044826498434788 1
-0.000507879895799166 1
0.00768086441098049 1
-0.00832606703954343 1
-0.00972671423672193 1
-0.0160577754395665 1
-0.00728097100503536 1
-0.0120607523239757 1
-0.0234841546755723 0
0.0082070326807115 1
-0.00409894568256194 1
0.0217093244221509 0
-0.0130109534532679 1
-0.00937920352701424 1
-0.00931856640696023 1
-0.0157540852584773 1
-0.00168798443110669 1
-0.00372271892592963 1
0.0131810643600176 1
-0.00303831209095 1
0.00091264338434153 1
-0.00323605457624459 1
-0.0075702007515414 1
-0.004318514639777 1
0.00932018908920454 1
-0.0113910117123136 1
0.00848730868389914 1
-0.0288716282995729 0
0.0116525653321788 1
-0.00124268542095138 1
-0.00770525719002783 1
-0.00963972276460112 1
-0.00250456036864823 1
-0.0307576544525154 0
-0.0100865057038847 1
-0.0106475961499722 1
0.0281469321970176 0
0.0367677006946518 0
-0.0055326777464127 1
-0.00425007328224501 1
-0.00564756054122011 1
0.000840975615180448 1
-0.00124888193692568 1
0.00137966508317495 1
-0.0192286330448171 1
0.0132168046265684 1
0.00909229746090421 1
0.0190401349481363 1
0.016801652808123 1
0.0154348006272469 1
-0.0019459818268602 1
-0.0151042427461054 1
0.0134956303854381 1
-0.00902449549282043 1
-0.000119517022520322 1
0.00727541832195645 1
-0.0121760893601846 1
0.00823499052853629 1
0.00323592457783336 1
-0.00499499518155696 1
0.0107403619044226 1
0.004784607030283 1
-0.0264339715597156 0
0.020357198883466 1
-0.00359982532299202 1
0.0195202916596317 1
-0.0159271958140942 1
-0.0130286583255355 1
-0.0113352062127171 1
-0.00839567147200014 1
0.00226549703631817 1
0.0173397519056058 1
-0.00473523702778246 1
-0.00618497243030422 1
0.00527909689237407 1
0.00987140534022492 1
0.00521143198640216 1
-0.00788478618887479 1
0.0120114615396144 1
-0.0124703330479867 1
0.0176347482957126 1
-0.00458482613433272 1
0.0183987658673607 1
0.0206951688899446 1
-0.0156503335737631 1
-0.00883594663910968 1
0.00981494402954729 1
-0.00307928012790952 1
0.00854400029349678 1
-0.00750959125391083 1
0.00274829764899956 1
-0.00637368282362187 1
-0.0132277549550178 1
-0.00260415570730464 1
0.0107713254306085 1
0.00345560573357995 1
-0.00340164650053717 1
-0.014378660722244 1
0.00520011449165506 1
-0.0181666752989793 1
-0.00737763429552732 1
-0.0143507643342472 1
-0.0134178115613165 1
-0.00174942648200755 1
-0.00440648443848703 1
0.0118314030037696 1
-0.0290663230696251 0
0.00200386341192811 1
0.00194018774014842 1
0.0108141036676462 1
0.0017012959303618 1
0.0161378519915163 1
-0.00622786118059977 1
-0.0266629445188657 0
-0.0052143410004371 1
0.00936058067741421 1
-0.00372297103850859 1
-0.0164494177569454 1
0.00778068739047879 1
0.00407214709998396 1
0.0450654493198985 0
0.010742644139308 1
-0.00175185226274754 1
0.00259785910032305 1
0.0077957991900096 1
0.00506288619971481 1
0.0133554391228147 1
-0.0115942321968189 1
-0.0041809366443144 1
0.00245666807225026 1
0.0117507066913958 1
0.00509152014527024 1
0.00118736593510098 1
-0.00219002353033079 1
-0.0175127605652868 1
-0.00603754966061512 1
0.00483726631282718 1
0.013778018360237 1
0.00530512935831022 1
-9.56222628041817e-05 1
-0.00749145503562964 1
-0.014583182950116 1
-0.0200535183020794 1
0.010125088273793 1
-0.0180811561829329 1
0.00180568960018529 1
0.00672106854908872 1
-0.00627765709665339 1
0.00573819449334097 1
-0.00250897767915339 1
-0.00128464562166805 1
-0.00678107452306156 1
0.000436931778613418 1
-0.0196323021660219 1
-0.0112275926757423 1
0.0166456752626771 1
0.00271509516903713 1
0.00319353673253864 1
-0.011600763566954 1
-0.000647599189337087 1
0.0123223045790968 1
-0.010531458141769 1
0.0144991671660174 1
0.011363440044542 1
-0.0176988755545251 1
-0.0080085473308081 1
-0.00598703875744397 1
0.0242056117771455 1
0.00272794257257535 1
-0.00551210840560282 1
-0.00452620735285687 1
0.00137888859986131 1
-0.0101318678315123 1
0.00742711796268705 1
-0.0180717867857587 1
0.00264400219989975 1
-0.00851418329770178 1
-0.00581627749138901 1
-0.00876739553724224 1
0.00714930667595075 1
-0.000936635068772351 1
0.00914690166628961 1
-0.00303515175382892 1
-0.00259185694847894 1
0.00811847628896586 1
-0.0166595090813773 1
0.00426419658529606 1
-0.00789027827331099 1
-0.00758622237475588 1
0.00327783920055494 1
0.00149928355696946 1
0.0207413286833216 1
0.00839473578815151 1
-0.0150442889099118 1
-0.0165693279920065 1
-0.0012721526879614 1
0.00293024413953969 1
0.00670788039987736 1
0.00184842867598597 1
-0.0117481988488892 1
-0.0310614437117143 0
-0.00121977471200479 1
-0.00664956836777454 1
-0.035128167077402 0
-0.00994235055563203 1
0.00824718897891726 1
-0.0126311574823747 1
0.00998252950773503 1
0.0256255709419235 0
0.0117530756115702 1
-0.0188570055213892 1
0.00562929712860965 1
0.00671279088740784 1
-0.0072314698128296 1
-0.0244753065277997 0
-0.00869523767949103 1
-0.00903604775073941 1
-0.00771554128969449 1
-0.000836482667854594 1
0.00400865349929919 1
0.0126831242259993 1
-0.00860580151268609 1
0.0128983121969361 1
0.00508009589222906 1
-0.0131959794160027 1
-0.00293749563732282 1
-0.0103215256631193 1
0.00328229144354711 1
-0.00117073380352109 1
-0.00275373897001086 1
0.0102031212202462 1
0.0108924870480428 1
0.0104528484663832 1
-0.0130712846408404 1
0.00853364261368221 1
-0.0154364207268125 1
0.00250688746468371 1
0.00176938005864442 1
0.00227225743915012 1
0.0022856046496828 1
0.00734074641332462 1
-0.00315736511377104 1
-0.00643765608992185 1
-0.0217446785787823 1
0.00227105034326627 1
-0.0115403457002788 1
0.00722811201782983 1
0.0120758222110894 1
-0.0183869876695053 1
0.00778816908411436 1
-0.00181011185658726 1
0.0209876960073663 1
-0.014068331839879 1
-0.00783730152539823 1
-0.00941441346046563 1
0.0147557924834151 1
0.00646674627870895 1
0.0134310449468832 1
-0.00583502788051672 1
-0.00911428854506218 1
0.000715140477198976 1
0.00856656087624794 1
0.00143845307502656 1
0.00568802109748634 1
-0.00191576362331632 1
0.0120393466312839 1
-0.0103723726913527 1
-0.00298423192425364 1
0.00958399100695183 1
-0.00497656063488355 1
0.00405647892299345 1
0.0076673812937478 1
-0.00728908356706777 1
-0.00239447306274842 1
-0.00460086431090685 1
-0.00628928562401953 1
-0.00149114868556334 1
0.0128298364132569 1
-0.0249288420022038 0
0.0047491418739523 1
0.0135456851377165 1
0.00828955036721432 1
-0.0126968932581755 1
-0.0136158411636462 1
0.00838242875295613 1
0.00767157608279106 1
-0.00550998754870434 1
0.00113426798544723 1
0.00743343884348228 1
-0.0178789935260281 1
-0.00330752926627388 1
-0.000571814272738246 1
-0.0124462161882046 1
-0.00424525267995407 1
0.00118299465064625 1
0.00173307077259724 1
-7.86771045834069e-05 1
0.0135031879975003 1
-0.00889481089415156 1
-0.00110854643065756 1
0.0106014468613565 1
-0.00181382638187692 1
-0.000827192896454702 1
0.0147164008259375 1
0.000548237272471515 1
0.00974741379374538 1
-0.00631001532292531 1
-0.00562325098686458 1
0.0113474167679673 1
-0.0083229848042817 1
-0.01471229766235 1
-0.00507315311540477 1
0.017201174878755 1
0.0163702361130326 1
0.0104655893967294 1
-0.00834706322984663 1
-0.00702089484393892 1
0.0223475457576226 1
0.00894136184555807 1
-0.00575135616233681 1
-0.0125817768577455 1
-0.0122659206335989 1
-0.0142350531263815 1
0.00132552410387178 1
-0.00213541366344816 1
-0.00882469694508665 1
0.0104762073123691 1
0.005129758266947 1
0.00251827634477699 1
0.0107508246346563 1
0.0134477807571645 1
-2.47168470534891e-05 1
0.00559502027846396 1
0.00788009580453142 1
-0.00230566956757563 1
0.00518709185066014 1
0.0119986302615698 1
0.0105737691911466 1
0.000427919582913048 1
0.00260378005218457 1
-0.00434728276571267 1
0.0136019919257723 1
-0.0186314584727212 1
-0.0233663236704306 1
0.0103875212419618 1
-0.0203325176005538 1
-0.00398878579055661 1
0.00259253802692496 1
0.0168435236155421 1
0.00109850618875961 1
0.0021320226390394 1
0.0141129826877348 1
0.0171905274729399 1
-0.0145710327154795 1
0.0151996581432247 1
0.00514443588809156 1
-0.00690258799835762 1
-0.0102786361112767 1
0.0042821383494166 1
0.00397695844703852 1
0.0124048125085062 1
0.00186049882366134 1
0.0102708218482209 1
-0.010540663602714 1
-0.00659241028436751 1
0.00282473454915194 1
-0.0121120803006957 1
-0.00637708753875686 1
-0.0125136151228481 1
-0.00279814995768627 1
-0.0104820675116857 1
0.011192037555134 1
-0.0156859867378593 1
-0.00987030655896716 1
-0.00163041855819023 1
-0.00503810728497173 1
0.0153522137789572 1
-0.0100381402027755 1
-0.0163581282992607 1
-0.0116761541818425 1
0.022829127620788 1
-0.00446765183129274 1
-0.00293351047308028 1
-0.00280344317458184 1
0.016793505000831 1
0.0232199363658196 1
0.00520088483907289 1
-0.0229590577127394 0
0.0129648218156274 1
-0.00956402926500676 1
-0.00951639293833057 1
-0.0014465294297778 1
-0.000182368272891108 1
0.0135365210439279 1
-0.00448574584869287 1
-0.00344094140086581 1
0.0120407205552118 1
0.00780663314207754 1
0.00285258140041892 1
-0.00640948063888041 1
-0.000310982221529399 1
-0.00436197481048331 1
-0.000827276656146104 1
-0.00272573676711719 1
-0.00344599108436916 1
-0.00663009600022365 1
0.012015430103205 1
0.00274378780847422 1
0.00956849886418936 1
0.000510952591224485 1
-0.00824584349079968 1
0.00824339482746828 1
0.0216600691245537 1
0.00525225550109642 1
0.011377391459934 1
-0.00344215436150838 1
-0.0223859825842849 0
0.00398239928520274 1
-0.0299903467167674 0
-0.00175625143835052 1
-0.0148050731676761 1
0.000229222325005969 1
-0.000665992936293985 1
0.0152004153478498 1
-0.0086097226145668 1
0.0213929422463621 1
0.00906089624169582 1
-0.00786966365141763 1
0.00805545221551209 1
0.013341697343174 1
-0.000712525804152376 1
-0.00524867476697142 1
0.00925371292386005 1
0.0244155160226446 1
0.012001381076147 1
0.00999337738007319 1
-0.00447233380059096 1
0.0119757075130749 1
-0.00200207184099023 1
-0.00474832296703387 1
0.00299402642654468 1
-0.00600682953682677 1
0.0228423197961878 1
-0.000246596809048286 1
-0.0018872123240154 1
0.00644094158091116 1
0.0144331505231213 1
-0.00130154542166687 1
-0.00338815542934397 1
-0.0114675938853405 1
0.00443169272273727 1
-0.0271911361210654 0
0.00640254588948504 1
0.0113304868389869 1
-0.0148767509778556 1
0.00842857745671374 1
-0.00729273983808946 1
0.00524055335656283 1
0.0122122933773263 1
-0.00851960885321579 1
-0.0141537989621513 1
0.0276174704983689 0
-0.0189392328010497 1
-0.00216193279247157 1
-0.000175671007097236 1
-0.0128623774122187 1
-0.00869567206105617 1
-0.00305060660292004 1
-0.0128237274334091 1
0.0012490860762268 1
0.00241816533682428 1
0.0135176181353791 1
0.0187816309225404 1
0.00423358245508395 1
0.00577247015150094 1
-0.00701496316077122 1
-0.0179446194519828 1
-0.0141365319079088 1
-0.000851385929228077 1
0.00772634013968247 1
-0.00285313889221608 1
0.00760750402236777 1
-0.01962806975917 1
-0.00524731125999523 1
-0.00154493442539314 1
-0.00746890449201577 1
-0.00912701903289989 1
0.0114727442202578 1
-0.0116042749171524 1
-0.0233391624913616 0
0.0104403495616554 1
-4.5999113417655e-05 1
-0.00941478970190559 1
-0.00331827286766898 1
0.00973444089888342 1
-0.0277528675827074 1
-0.0244855386513627 0
-0.0125836580031048 1
-0.0103224949102674 1
0.00660342365387177 1
-0.00565026590109344 1
0.0145712339297298 1
-0.0206055286230505 1
0.00122754557280079 1
0.030264273574228 0
0.00453852297721979 1
0.00939879857495799 1
-2.83671577504217e-05 1
0.00307221141748944 1
-0.0147490954962192 1
-0.0098585913931144 1
0.00281661489497498 1
0.00957237375493624 1
0.0076105254739896 1
0.0086272382278156 1
0.000266023630197296 1
-0.0143016575009094 1
0.00605620759677423 1
0.0181263404243772 1
0.00385685529443251 1
0.000572293573578739 1
0.0108864740406301 1
-0.00624841269043038 1
0.0194746733495741 1
0.00965436937021146 1
0.00402174718448222 1
0.00530764256862577 1
0.0146454979725152 1
-0.0171967002216476 1
-0.00116842976521353 1
-0.0105535090043832 1
-0.00820629831740988 1
0.0113318800699627 1
0.00235021139938969 1
0.0121496068384615 1
-0.0002835784486312 1
-0.004808369370572 1
0.00986080012628219 1
-0.00214188474505673 1
0.0130978268695398 1
-0.00156784034976385 1
-0.0162283476180934 1
0.0143999195302307 1
0.0223331361163135 0
0.00718825272230089 1
-0.014905343145424 1
-0.00867764738075855 1
0.00211861096589055 1
-0.0012387288851717 1
-0.0108743077543198 1
0.0147982099439724 1
-0.0108063983679537 1
0.0150733735966472 1
0.000708524378453916 1
0.0187635279665112 1
0.0262050818872791 0
-0.00931495906359746 1
-0.000548493038041312 1
0.0276788331621245 0
-0.00201012031059927 1
0.0140997706562057 1
-0.00805557246612476 1
-0.00512784973907699 1
0.0142754037387272 1
-0.00569183267049959 1
0.00145793512329115 1
0.00591131582180166 1
-0.0046206270685592 1
0.000758376398245153 1
-0.0103734327884608 1
-0.0198124184659646 1
-0.00420805098007327 1
0.0150541292519706 1
-0.00541974415255821 1
-0.00944975468633256 1
0.00814531963172967 1
0.0120127962735201 1
0.0116436667904427 1
0.0122585395073157 1
0.00548906123065934 1
-0.0199834413678598 1
-0.00317735773067268 1
-0.00596768005910584 1
0.00303588870523315 1
-0.0207158439274087 1
0.00800794785572886 1
-0.0100887431896423 1
-0.0259588146400308 1
0.000577949020237614 1
0.0144113299754537 1
-0.00751680296864239 1
0.0105521854546616 1
0.00799521872136972 1
-0.00997831221876777 1
0.0125977977912498 1
0.0156440083330071 1
0.00887988731545671 1
0.00997574352036378 1
0.0171682752870516 1
-0.00598668439263617 1
-0.00777210855367264 1
-0.013459956118083 1
-0.0175271725376037 1
0.0121464537495205 1
0.000149721937109586 1
0.0160290691201745 1
-0.014447082446853 1
-0.00248233303522748 1
-0.0072101047046786 1
0.0261860348158993 0
0.00952129345748631 1
0.00394954895859225 1
0.000925583747511961 1
-0.00454600705746635 1
-0.0271181688013454 0
-0.00273553717869766 1
-0.0120654194123018 1
0.000983866546308181 1
0.0053865710532328 1
-0.00734451282640785 1
0.0071802503069899 1
-0.000119026084759143 1
-0.0106889682963001 1
-0.00411969190725 1
-0.00566760364348511 1
-0.00143748938294783 1
-0.00222210354692536 1
-0.00650084911869814 1
-0.00329931480571159 1
0.0190254456649652 1
-0.0073242210702232 1
0.0123761499699735 1
0.000482709024532204 1
-0.0169713287144955 1
0.00674785642291346 1
0.0150356297449238 1
0.00465734189586722 1
-0.00996941829356099 1
-0.000157020642378138 1
0.00851758496570785 1
-0.00515055764392973 1
-0.00720535839521994 1
-0.000818089922784831 1
0.00534448888489297 1
-0.00784524562671488 1
-0.00670737110431767 1
0.00317424439689099 1
-0.0159582291411204 1
0.00734294180553924 1
0.00558867522888058 1
0.00190807229566185 1
0.00789104346429274 1
-0.0103874051011634 1
0.00927026082545192 1
0.0170261480731288 1
-0.0165588515922239 1
-0.00215291618218173 1
0.0149151518013137 1
-0.000456326397593762 1
0.0137260749599811 1
0.000587241460224482 1
-0.0180183622460686 1
0.0134711546424591 1
0.0221958898838984 1
-0.0157366296947164 1
-0.00131531522971038 1
-0.0102956242210174 1
0.00379897113139342 1
0.00454678080654243 1
-0.00921779011747064 1
-0.0155771006708921 1
0.00037923736767891 1
-0.0139411309520054 1
0.00428078705573112 1
0.0118922227966422 1
-0.00824095822855167 1
-0.00469096353633407 1
-0.000533944878123134 1
-0.00289081722856005 1
0.00144114320789737 1
-0.00474606158155777 1
0.0287882551695712 0
0.000345446263899454 1
-0.00922284326332923 1
-0.00172892441059866 1
-0.0140549748998838 1
-0.000680266845491903 1
0.00826847868058237 1
0.0104560656047383 1
0.0202632679009782 1
0.0194638546085279 1
-0.0112652444339136 1
-0.00614136325685485 1
0.0122605201042819 1
-0.00372746070232119 1
-0.00355109343535977 1
-0.00425367761604286 1
-0.00856606042776109 1
-0.00295837448601047 1
-0.00589736750378921 1
0.00145706593002574 1
-0.0193021964691055 1
-0.00824639138383119 1
-0.0178590143204149 1
-0.00525751275422371 1
-0.016982757288078 1
-0.00244489251507067 1
0.0112310790649001 1
-0.0049068911198581 1
0.0164924221538933 1
-0.00606174498816244 1
0.00798433621371505 1
0.00290695154845158 1
-0.00364404845161208 1
-0.00104678350974431 1
0.022066525364543 1
-0.00591869361754172 1
3.23852760517271e-05 1
0.00740928443511113 1
0.00206202483002243 1
0.00510695431692072 1
-0.00472312429831311 1
-0.00320358730620826 1
-0.00976932144592616 1
-0.0128489959892066 1
-0.0171141284430728 1
0.00223162986268829 1
0.00161059033186828 1
-0.0133510267009883 1
0.000551976351586113 1
-0.0025296758762912 1
0.0106541352870094 1
0.00533238513161752 1
-0.0121324914417063 1
0.00526141831345885 1
0.0151540024883593 1
-0.00783088154714253 1
0.0213872235540567 1
0.00204071406929462 1
0.00263797311380692 1
0.003120003455129 1
0.0128343880088529 1
0.00516314186557519 1
0.0145340868042505 1
-0.0088529226906777 1
0.00210561196367696 1
0.0033340537391335 1
0.00645317524463619 1
0.00630835383772407 1
-0.00461725468839502 1
0.00483167653718011 1
-0.0184907572141137 1
0.00995867387558271 1
-0.00389085112171925 1
0.000470800484008704 1
-0.0147071283681269 1
-0.00670531278424988 1
0.0230046566366964 0
-0.0238467886805848 1
-0.00350130138531755 1
0.00732926363399622 1
0.0214919814782402 1
-0.00706110557711247 1
-0.000236088493092423 1
-0.00611094598761425 1
0.00163443392756332 1
0.0119862526460307 1
-0.00821233045036053 1
0.00256447288063762 1
-0.000237771520301698 1
0.0068826994968643 1
-0.0228501589210647 1
-0.0158681860598452 1
0.0270862778743609 0
0.00718113674075413 1
-0.0144955068956003 1
0.0114988657360549 1
-0.00840447888369748 1
0.0118474105037073 1
0.0133491333257952 1
0.00834580069449839 1
-4.50462698942458e-05 1
0.0173521449946178 1
-0.0238805236926071 0
0.00122285142438584 1
0.0107321614955732 1
0.00104147116565221 1
0.01342635594646 1
-0.00152143957234139 1
0.0166420194589072 1
0.00430881149000209 1
0.00580560889611931 1
0.013757647047979 1
-0.00354307242955685 1
-0.0172695401031518 1
0.0108436484879486 1
-0.0217307940889786 1
0.0265656715922717 0
-0.0301545051663277 0
-0.000307867154702921 1
0.00444941923692342 1
0.00196304079591746 1
-0.00317998972056421 1
-0.00373594688725066 1
-0.0100221378865404 1
-0.00950775899366187 1
-0.00644209199923223 1
-0.00881834078680388 1
0.0126584402761762 1
-0.00733649647174757 1
0.00733280191261163 1
0.0138421420092776 1
-0.00232301755158602 1
0.0113382428128641 1
-0.00876486917043474 1
0.00879434385637296 1
-0.00107690254316698 1
0.000629642121713146 1
-0.00643237878549833 1
0.00105052861035099 1
-0.000213746917770355 1
0.000726467350143123 1
-0.00111643555815624 1
0.0124116001378756 1
0.017410419062921 1
-0.00542427588959967 1
0.0169848999940459 1
-0.0143612691397436 1
-0.000184965272916329 1
0.000284301897307404 1
-0.0209743882740509 1
0.000330205146353689 1
0.0132436694178885 1
-0.00123224343043004 1
0.0103119657010959 1
-0.00504187710725197 1
0.0056047494107425 1
0.0129487885282036 1
0.0253998684040714 0
-0.00477461470742216 1
0.000240184080315846 1
-0.00273754589834431 1
0.0291673018363094 0
0.0138109686509324 1
0.00647544851876044 1
-0.0123903782254967 1
-0.0028791042890267 1
-0.0112964424189792 1
-0.0119672729559159 1
0.000415576872053932 1
0.0325311111710558 0
0.0139522563688147 1
0.00869234332650822 1
0.0165971816892515 1
0.0156368817984164 1
0.00847206885527406 1
-0.0118377482140073 1
0.0111067063883988 1
-0.00560102712341227 1
-0.00121545762562939 1
-0.0116293210790881 1
-0.00586833739376873 1
0.0205812532855755 1
-0.0108173549652151 1
0.00531277558307213 1
-0.016204294684594 1
0.00924130524932644 1
-0.0136588675955319 1
0.0107508962338636 1
0.00676579370879331 1
0.00577468539353804 1
-0.00362771058188854 1
-0.0341659095648909 0
-0.0179824179673231 1
0.00610713245187986 1
0.00271680789744976 1
0.0151857673207196 1
-0.00674853812622763 1
-0.0206006130556186 1
0.0161807306352057 1
-0.00973187874877201 1
-0.0120972814766491 1
0.00978602486808836 1
0.0089467548692357 1
0.00128202565479945 1
-0.0122892119695851 1
0.0191547499702253 1
0.0109155070640517 1
0.0106416251527948 1
-0.00726935394285761 1
0.00806318810527966 1
0.00437880022712017 1
-0.00556682695238114 1
-0.0227956060369894 0
-0.0164556374886999 1
-0.0133613005878661 1
-0.00238860663320643 1
0.0210389196473527 1
0.00730114592399071 1
0.00638626222521673 1
-0.00340560787916767 1
-0.0240242552145039 0
-0.00789167998006682 1
-0.000746984159743974 1
0.0128066304136776 1
-0.00724764025494957 1
-0.00645955481499912 1
0.0115157321178609 1
-0.00862023559830463 1
-0.0135198618877028 1
0.00677550931142979 1
-0.0192285076266018 1
-0.0162802097389647 1
0.00158046444406019 1
0.0162048852396877 1
0.0168313427798603 1
-0.00577455873389961 1
0.0199219117094762 1
0.0016052808393654 1
0.0150401363523436 1
-0.0103728169829438 1
-0.00728037616659055 1
-0.0272311287166387 0
0.00431149128567797 1
0.0233803027802315 0
0.014673066826469 1
0.00582209279593084 1
-0.00899741452784921 1
-0.0149296198825642 1
0.0175530950338631 1
0.0196423382860926 1
-0.00204735688156896 1
0.00806102100044076 1
0.00469808746771821 1
0.0054735343419931 1
-0.00156981019212377 1
0.000509870293608509 1
0.0111167934102375 1
-0.00876185680294529 1
0.00137279112507155 1
3.0781175545681e-05 1
-0.00972910144935792 1
-0.00156822259824904 1
0.00540417761787256 1
0.00220118216275497 1
-0.00325198515515329 1
-0.00300235655019057 1
0.0154063702515858 1
0.0178995291342979 1
-0.00174238553157326 1
-0.0212618612996289 1
-0.0093568317495589 1
0.0145523190741821 1
-0.024722250771978 0
-0.0108520314658941 1
0.00997845965990066 1
0.00352435467503976 1
0.028072379689626 0
-0.00806710530527104 1
0.00807336611555551 1
-0.00865632198009023 1
-0.0323913598257466 0
0.00558533624608458 1
-0.0158243784355185 1
-0.000398418842376231 1
0.0138064443626339 1
0.00658491389632627 1
-0.0133274758693799 1
-0.00636306449675524 1
0.00502425917702218 1
0.00256038507986536 1
-0.0151209996342585 1
0.0168433687737295 1
0.000226760938502922 1
-0.0200023199138303 1
-0.00654621766919771 1
-0.00546840221215991 1
-0.0176047703972829 1
-0.0098637829758224 1
0.00135847068262952 1
-0.0138573453109351 1
-0.027462858572696 0
-0.00255415522781723 1
-0.000117662033030026 1
0.0127230628299586 1
-0.0106170475520495 1
-0.00336620185207143 1
-0.0283184231386753 1
-0.0111758991886538 1
0.00237974336903958 1
-0.0225816411258934 0
0.0276217796545899 0
0.00215185337275961 1
-2.52767733753168e-05 1
0.00127718943248127 1
-0.00327351834098007 1
-0.00627393936071189 1
-0.0208687032416041 1
0.00809327791006194 1
-0.00404667558007182 1
-0.0253230981967069 0
-0.000484395776087116 1
0.000840195235040532 1
0.00185427086312031 1
-0.00380667585643245 1
0.012571559114975 1
0.0100914300427048 1
0.00761834273758227 1
0.000684514862586795 1
0.0171154022957316 1
-0.00274909561911322 1
-0.00992194684114221 1
-0.00541912509454909 1
0.00322756023456047 1
0.0199761545116989 1
0.0155674040133067 1
0.00272970870938057 1
-0.00778019203753901 1
-0.0120932382589042 1
0.0189768802193332 1
0.00144468198969011 1
0.0122653665218484 1
0.0246131595420986 0
-0.00592243693107171 1
0.00130573985959681 1
-0.00260780329503257 1
-0.00916457744476903 1
-0.00178317291376849 1
0.00778700799141842 1
-0.0261563084916352 0
-0.0176242362652387 1
-0.00096337530040733 1
-0.00827037357625886 1
0.00632832349947261 1
0.0112171482511156 1
-0.0127943135522244 1
-0.00911398913576857 1
0.00978583424441376 1
0.0112316737513398 1
-0.00387363391377073 1
0.00465170644045254 1
0.000337243157582227 1
-0.00580439123825786 1
0.000685079208362339 1
-0.00181312220901408 1
-0.0130518314183031 1
-0.0137498921858095 1
0.00626792489406675 1
-0.00320114515916824 1
0.0162805686520193 1
0.0114233541108103 1
0.000953900147356147 1
0.012828295736039 1
-0.0161468229357507 1
-0.02069454290563 1
-0.0029787958676431 1
-0.00244708645784694 1
0.00850040714034993 1
-0.00897442741169035 1
-0.0129664171002431 1
0.0190921826776041 1
0.0229452086834072 0
0.0136429328450654 1
0.00380806730694176 1
0.00877175892776856 1
0.00905872244974804 1
-0.00262731928598449 1
0.0126022477914664 1
0.0179162372778603 1
-0.00222404616452003 1
-0.00542944115153243 1
-0.00210587343224354 1
0.00258332289711677 1
0.0253465355151317 0
0.000356874248305907 1
0.00143293996708033 1
-0.00895034921210244 1
-0.00920453474685114 1
-0.00434658090992598 1
-0.00839147920080832 1
-0.0141392513986909 1
0.00248402940021499 1
0.0015152803270256 1
0.00185035484855349 1
0.0119791331974505 1
-0.00842975500600688 1
-0.00516753146703801 1
0.00382157652090881 1
-0.00287499612755648 1
-0.00471549691096878 1
0.0057323553072924 1
0.00170371191693681 1
-0.00545609752507639 1
-0.0184710406635735 1
-0.00989777579502745 1
-0.00452394224225619 1
-0.00298582307191279 1
0.0180462886722281 1
0.0125748119092916 1
0.00886836325024085 1
-0.00513091677009541 1
0.0149059569082397 1
0.00798161056041396 1
-0.00815182894192596 1
-0.00542276682424343 1
0.00337659482056352 1
0.00939122570909127 1
-0.0116767480613219 1
0.00620730397118076 1
-0.00349183817137612 1
-0.00533806744434389 1
-0.00147292774223251 1
-0.00403004241163633 1
5.65470943625786e-05 1
0.00175947498550467 1
0.00139142360709184 1
-0.0147881295329433 1
0.0078709159511717 1
-0.0121569527338989 1
-0.00196231149345503 1
0.00441475982413172 1
-0.00322223240638709 1
-0.0157302232141971 1
0.00451107551842339 1
0.00517582322786875 1
-0.0159682209105716 1
-0.0139946218237999 1
-0.0106983624849731 1
-0.0113535181469098 1
-0.0125334017192793 1
-0.026580253778953 1
1.47246110720018e-05 1
0.0032851507532474 1
-0.000599380675918868 1
-0.00414697032107563 1
-0.00711439121007079 1
-0.00431844679867506 1
-0.000368622752052155 1
0.0114059261231677 1
-0.00244315261527079 1
-0.00980280582862868 1
0.00462660597501378 1
-0.0171155410167486 1
0.0155801499899191 1
0.0304498501388486 0
-0.0212555355817279 0
0.000390400053820113 1
-0.0109799001157008 1
0.00327877123298333 1
-0.0115697627229498 1
0.00661578628971888 1
-0.013563055362015 1
-0.00779008589272734 1
-0.00467263098980507 1
0.0188544991405773 1
0.0116826445521715 1
0.00719576705506788 1
0.014709366603768 1
-0.0138161596268007 1
0.0142882386501382 1
-0.00610218476667643 1
-0.00452815739751103 1
-0.000952249421993514 1
0.018905116481094 1
-0.0211697860687235 1
-0.00235975794848219 1
0.0258091939355418 0
-0.0160939846233727 1
-0.0105741862795607 1
0.00760967827849738 1
-0.0178394253380188 1
-0.00175230567108477 1
-0.00408656821238501 1
-0.0108398566512436 1
0.00875568601349195 1
0.022090656089987 1
0.0150187474281164 1
0.00834936802434773 1
0.00333255568890859 1
-0.00799949745823045 1
-0.00340191613358762 1
-0.0149460937461107 1
-0.0222508135119103 0
-0.00372462193781294 1
0.0021544778178543 1
0.00232145525496683 1
0.0160598958030034 1
0.00643423836431981 1
-0.0127339351872067 1
0.00483077539577676 1
-0.0164658339402278 1
-0.0098096581710874 1
-0.00870093056627078 1
0.0141364831747676 1
0.0118010550159902 1
0.0306875263268952 0
0.00177832377435065 1
0.0117900626720967 1
0.0119401547470003 1
-0.00940538180628512 1
-0.00106558009095812 1
-0.0097710406527287 1
-0.0121128492594323 1
-0.00303216543544214 1
-0.00908703687489427 1
-0.00187558874300766 1
0.00725844569737016 1
0.0121356358471922 1
0.0120504817668438 1
0.00121399060362809 1
-0.00109783389502599 1
-0.0107119364379206 1
-0.0090732382508719 1
-0.00182465238939578 1
-0.0128586903535139 1
0.0077112295786391 1
-0.00465532890827906 1
0.0186727036294969 1
-0.00981176093431165 1
-0.00300241179429995 1
-0.0191815202720154 1
0.020568458957723 1
0.0253621154727792 0
-0.00647344821099136 1
0.00273333398335519 1
0.0189977699673009 1
-0.00627210235705405 1
-0.00111981084735084 1
-0.0224739195738319 1
0.00544787558279159 1
0.00115828586044343 1
-0.0122885795283589 1
0.0134079892376597 1
0.00530400455217806 1
0.021950669785353 1
-0.00691232458496935 1
0.00660542377135811 1
0.00229363179097741 1
-0.0146340723222233 1
-0.00552580930239439 1
0.00233224381352394 1
0.00314774894630659 1
0.0124371424260149 1
0.00745795972000668 1
-0.00601457051392355 1
-0.00722499255957114 1
0.00892874318579655 1
0.00534704691389841 1
0.019921455618442 1
-0.00894057444563558 1
-0.00464862629213658 1
-0.00465169676687219 1
0.0119927683853898 1
-0.00289808862759884 1
0.0137518238516078 1
0.00608176558908209 1
0.0254099732863854 0
0.0240372853431807 0
0.00094824258284853 1
-0.00534901034367114 1
0.0106704808606656 1
-0.00988117341573982 1
-0.00356775159684897 1
0.00190296343816298 1
0.0180097533149295 1
-0.00959121977763679 1
0.00729486835087967 1
0.00273826072335309 1
0.0103059255419112 1
-0.00378345153735193 1
-0.0111511005700982 1
-0.00227853813327298 1
-0.00526048247345092 1
0.0126446827881726 1
0.00882333447163179 1
0.00446995013051518 1
0.00159802440789497 1
-0.0150037030650101 1
-0.0219289907769427 1
-0.0154998912171941 1
-0.00160307698260978 1
0.00272507887304677 1
0.00909418243515526 1
0.00799605590584982 1
0.0381947696849801 0
-0.00943943696756228 1
-0.0175017469827263 1
-0.00848619307674759 1
-0.00140537710773233 1
-0.018270833772775 1
-0.00501722913488253 1
0.036477560948675 0
-0.00767281567636649 1
0.000153585473552233 1
0.00983698322903422 1
0.00566240948221106 1
-0.0038207598964907 1
0.00987018368126022 1
-0.00248296298368809 1
0.0121687822590163 1
-0.000381237188629893 1
0.030786386676713 0
-0.00351877082232789 1
0.00844202001336761 1
0.00858504578117227 1
-0.000742534415371204 1
-0.00216651213635686 1
0.00183970418430288 1
-0.0107303068838154 1
0.00189788277246175 1
-0.00611148357877719 1
-0.0154945997443045 1
0.000116589135883378 1
0.0095104008358069 1
-0.0142209680697897 1
-0.0079686107641876 1
0.00620347298900676 1
0.0164933383777091 1
-0.00658042228791594 1
0.0266165035266897 0
0.00794496763287239 1
-0.00302431868932978 1
0.00928407682235743 1
-0.00703824366977033 1
-0.00538572574821825 1
-0.0141642100981719 1
-0.0038947096508501 1
-0.00897626832606701 1
0.00219975277829776 1
-0.00544782909509569 1
0.000778930284122063 1
-0.0118986078423994 1
-0.00465247532177059 1
-0.00764317980586848 1
0.00418665981032551 1
-0.00280760415866846 1
-0.00544348840637547 1
0.00633604731776365 1
-0.0163042272614978 1
-0.000494142051945429 1
-0.00508337079456824 1
0.00648146211705467 1
-0.0113709052940027 1
0.0111425210600297 1
-0.00383516686856517 1
0.0152818079901054 1
-0.00532692287439773 1
-1.03218907099078e-05 1
-0.0149728443403766 1
-0.00564039155028637 1
0.0084692848466185 1
-0.0138222592323336 1
-0.0179778230478716 1
-0.000617401977647426 1
0.00125924758059681 1
-0.0359446929975161 0
-0.00162206489653768 1
0.0176278893343731 1
-0.00602894029809781 1
0.0255157057008721 0
-0.00944225273751798 1
-0.00826334170985131 1
-0.0111689851305794 1
0.00107987471541881 1
-0.00990173619661486 1
-0.01020749450785 1
-0.0065907172748959 1
7.57933581746763e-05 1
0.0128685916245342 1
0.00514926042272505 1
0.00358596020039266 1
-0.0080510409943891 1
-0.00721171011505035 1
0.00512059335470075 1
-0.0204839502654799 1
-0.0252138150926696 0
0.0112150973122174 1
0.00323951101326376 1
-9.31743628417741e-05 1
0.0170347943497162 1
0.00281946874543221 1
-0.00354810866316488 1
0.0129053435378676 1
-0.00940423235742205 1
-0.00708631688630955 1
0.00498683065920009 1
0.00293390636332388 1
-0.00496439712791576 1
0.00189034832871243 1
0.00742798691697999 1
0.0126138105014999 1
-0.0147636831772013 1
-0.00269041793214584 1
-0.0110296760232981 1
-0.012063886984494 1
0.00164007252870301 1
0.00346391937298725 1
-0.0135577560333291 1
-0.010408651316023 1
-0.0200098142737348 1
0.0126711690477555 1
-0.017195162480293 1
0.00708665566451977 1
-0.00188627176834975 1
-0.00893372327804613 1
-0.000431111382037238 1
0.00907742279430076 1
-0.0281333807954715 0
0.00376554343822343 1
-0.00348054390519766 1
0.00651191219716459 1
-0.00402822242341445 1
0.0147054830635318 1
-0.00168967125175692 1
-0.000858124411382039 1
0.000318541700763815 1
-0.00796540435805291 1
0.0234691383644409 1
0.00662777803114771 1
-0.0097310536661855 1
0.00705519765337688 1
-0.00398423066790126 1
-0.0138659532337878 1
-0.00546112881361313 1
-0.012884857844936 1
0.00426533106587586 1
-0.0140263105497601 1
-0.00947424711920808 1
-0.0160535502906605 1
-0.0238071736614085 0
0.00750019803610177 1
0.00971942317480187 1
0.0158671576937569 1
-0.00120072879229123 1
-0.000150906604856585 1
-0.0091064086995324 1
-0.00841287693826725 1
0.00443114500170045 1
-0.0128346646593639 1
0.0125933479887528 1
-0.00192966481336294 1
-0.00724835676428986 1
0.00522706462854063 1
0.0130536981006378 1
-0.00160468170761767 1
0.0153274368145486 1
-0.00149506293478922 1
0.00737917832337777 1
-0.00128152507158263 1
-0.00079434712532047 1
0.00838001738363277 1
-0.0117159858627093 1
-0.0253383206639402 0
0.00738225415772509 1
-0.0167351125577102 1
-0.00599084923572649 1
-0.010196909218209 1
-0.00507193603386457 1
0.00203696576491057 1
0.00430636409933783 1
-0.00244417614376077 1
0.0134502537356209 1
-0.00459589760859548 1
-0.0118879895119044 1
-0.000985630272068508 1
-0.00439428428856228 1
-0.0177774193232255 1
0.00550777476803541 1
0.00766860888342859 1
-0.00517575129430991 1
-0.00268442428495015 1
0.00683702149859884 1
0.00569199275465304 1
-0.00488159119891456 1
0.00692175546258804 1
0.0167917417359751 1
0.00931993257334616 1
0.02758407639835 1
-0.0131981243414338 1
-0.00988405311547765 1
0.0111781758807062 1
-0.00315789626122387 1
-0.00497737504246146 1
-0.00174775306008438 1
-0.00909366135940736 1
-0.00150381332276862 1
-0.0455164955669277 0
0.00551277136697937 1
-0.000313003914320006 1
-0.00353078957112717 1
-0.00121896669114258 1
0.0148421447506868 1
0.00745051360491949 1
0.00818674767318873 1
-0.00616348301975795 1
0.0121519161882317 1
0.0140962007986248 1
0.00528329160262255 1
-0.00324310574151274 1
-0.00679756939358173 1
-0.00316258040109325 1
0.0164671508003951 1
0.0285477480440531 0
-0.00315217902845727 1
-0.0240667219451392 0
0.0171110771701893 1
-0.0133217608889451 1
-0.0012774429211012 1
0.00705040626903038 1
0.0029181616057798 1
-0.000500506403488508 1
-0.00456003685448516 1
-0.0106682132346711 1
-0.0146626171012341 1
0.0073576120021512 1
-0.013381055902475 1
-0.00750219577915675 1
-0.0204058097304993 1
0.0165551960446966 1
-0.0137512611645995 1
-0.00780309696940495 1
-0.0102368235572941 1
-0.0173771187390538 1
-0.00253992996795262 1
0.006446859747289 1
0.0184136162616344 1
0.0101940630172349 1
-0.0061794358184191 1
-0.00351496705976035 1
0.0007844475692756 1
-0.00757398595666762 1
0.00122077515194001 1
-0.00387456248639678 1
0.01632892764529 1
-0.00110509549728537 1
-0.008533944107594 1
0.000825185475248194 1
0.00849446353253833 1
0.0110133547553657 1
0.0250437717482221 0
-0.0262838177945003 1
-0.00675097846543503 1
0.015636322363669 1
-0.0143762953794125 1
-0.0153665646502607 1
-0.00867364947898392 1
0.00512203035885779 1
-0.0118119953647811 1
-0.00261900274568857 1
-0.0101281349859143 1
0.00628141658351909 1
-0.015962464633879 1
0.00169149830028847 1
0.0115265731405376 1
0.00633678401943482 1
0.0029742431415679 1
-0.0221670745492675 1
-0.00710604408486606 1
0.0030275919829756 1
-0.0166325477589443 1
0.00525149668369749 1
-0.00609475199342632 1
0.000476571048539088 1
-0.0186040147520516 1
0.00494540061542843 1
0.00917350269851456 1
0.000932225876754271 1
-0.00162949012685126 1
0.00554444834437398 1
0.0175714724411801 1
0.00629202933494186 1
0.0208342977766403 1
-0.00854430342188554 1
0.0191200883657345 1
0.0154773863907796 1
0.00744221185641681 1
-0.00160624617538241 1
-0.0139547948799121 1
-0.0228876341075696 1
0.0122955214270319 1
-0.0235199421756556 0
0.00715780473164174 1
0.00846984887551331 1
0.00849462519791922 1
-0.00182922390950441 1
0.0130132178117425 1
0.0120257477916067 1
0.0176819381351864 1
-0.00569457068718946 1
-0.000672694209945081 1
0.00445118412430157 1
0.000899424720299506 1
-0.00833013132510384 1
0.00867829483736201 1
-0.0211220825875487 1
0.0121870934482513 1
0.00315585843215685 1
-0.0185527854564024 1
0.00858227208919117 1
-0.00240424483488617 1
-0.0129474873155208 1
-0.000487336332765652 1
0.00327732797242449 1
0.00136160749094224 1
-0.00602339570307922 1
-0.0118560246112932 1
0.00477558279864158 1
0.00168581546278878 1
0.0212248331545876 1
-0.000395032202758367 1
-0.0108691845411214 1
-0.0101209705804594 1
0.0128392762164812 1
-0.00119289102819797 1
-0.0261027352534178 0
0.0134816069452371 1
0.00673259842845554 1
0.0138379366220974 1
-0.00540801621786733 1
-0.00460873230629449 1
-0.00177990790504819 1
0.000933586800029703 1
0.00878433754713182 1
0.0157591205091651 1
-0.00434124741505392 1
-0.00958367773416739 1
0.00372685369023646 1
0.00934091005462879 1
0.00287943727114394 1
-0.0216837730441693 1
-0.00748754597724399 1
-0.00212222237793818 1
-0.00496150333986507 1
-0.0212156901007766 1
-0.00953737688134224 1
0.00228069552069596 1
0.0119760053341248 1
-0.00111844293075019 1
0.000345045566336703 1
0.0115796376222477 1
0.00164458255930595 1
0.00630135224142492 1
0.0102451540463624 1
0.00678101279346174 1
0.00883869735676935 1
-0.00325344233083901 1
0.0223223335911291 1
-0.00980664536019705 1
0.00141872846717972 1
0.0139767610967923 1
-0.00893654111542336 1
0.0177401831858238 1
0.0108941881383892 1
-0.00135513367587514 1
-0.00189238938340294 1
-0.0179394518837544 1
0.00506986052570975 1
0.006650265606395 1
0.00502959551786156 1
0.000598234284604066 1
-0.0101021833666837 1
0.0107109933843952 1
0.00478779767556923 1
0.00348311999134076 1
-0.0056727341177288 1
-0.000635224670804471 1
-0.00895583701887975 1
0.00239267803656821 1
0.0217583311190345 1
0.0169980573466357 1
0.00728104459683813 1
-0.0142449798518571 1
-0.00308508959729732 1
0.00385258228246648 1
-0.0208848158008653 1
0.00147498383995027 1
-0.0025201287906502 1
0.0104308966469254 1
0.00400795240609567 1
0.0144911537303186 1
0.0136712848267794 1
0.0148622223927438 1
-0.00601822230505032 1
0.00433158661535598 1
-0.00381055407257327 1
0.00256530136083644 1
0.0209793004019412 1
0.000166801666338011 1
0.00452472394932734 1
0.00738295984143674 1
0.00231108307678802 1
-0.00107324355835113 1
0.0123932448827808 1
-0.000200876588342808 1
0.00139022838716612 1
0.00046106452962479 1
0.023471679205073 0
0.00702996560252699 1
-0.0066612434143957 1
-0.00346811214926484 1
-0.0231888839049477 1
0.00309853897700174 1
-0.0144796540759473 1
0.00091068709612464 1
0.0150995180234628 1
-0.00116743074155983 1
-0.0162411733864314 1
-0.00515510117374521 1
-0.00248942941863167 1
0.00360312265429821 1
-0.0061594804464935 1
-0.0289352279987766 0
0.00617949440399214 1
0.00740732307099725 1
-0.00250262957138384 1
0.0111306452985849 1
-0.0215396845602262 0
0.00643979146078393 1
-0.00677054298634255 1
-0.0294223136969045 0
-0.00885204274304475 1
0.012468852846204 1
0.00247891274190387 1
-0.0199811379131449 1
0.00573250078936658 1
0.00113347834210775 1
-0.00605016691278144 1
0.00471262928372173 1
-0.0028794094229699 1
0.00447222673304238 1
0.01025495451747 1
0.020009422630047 1
0.013329952146186 1
0.0194694716946413 1
0.00873782069214594 1
-0.0119509516547957 1
-0.00745756179104917 1
-0.00196023657792904 1
-0.00850132961320031 1
0.00193690739474237 1
-0.031054325822212 0
0.0283491400813769 0
-0.00690800234644148 1
-0.0191828868060385 1
-0.0196938146823778 1
-0.0129806591959926 1
0.00654548528983576 1
0.00287073300437899 1
0.00187794322346009 1
-0.0180560336294781 1
-0.00890022206595293 1
-0.0071832391466932 1
-0.000328472844825182 1
0.00623057875354439 1
0.00200693279611923 1
0.00389202022519513 1
0.0087827077973513 1
0.0105262031179779 1
0.00545418771832615 1
-0.00073189909621628 1
0.0135001331867449 1
0.00285750039304916 1
-0.00452316881142341 1
0.00886668529278081 1
-0.00576296357825556 1
0.00194619988058957 1
-0.0114119402871026 1
0.00824761921143285 1
0.00570506986265876 1
-0.000533106129107396 1
-0.0075171327090501 1
-0.00128661812303593 1
0.00913656118500012 1
0.00461004926032977 1
-0.00216729000366291 1
0.0063149620755414 1
-0.0118659487438611 1
-0.00635715328822061 1
0.0224259494791566 0
0.00173331278270362 1
-0.0283520349831419 0
0.00909698415907118 1
0.00962143087395133 1
0.00815880776376661 1
0.0066641233654872 1
0.0122006439918299 1
-0.000669863546203719 1
0.00456618427233115 1
-0.001624915450278 1
-0.00129165931897127 1
0.0213758353444503 1
0.00752894315873119 1
-0.0108085225386973 1
-0.00896190846407859 1
0.00140080401270221 1
-0.00750899278269195 1
0.00270558823880676 1
-0.00830241902199507 1
-0.0140948859449692 1
-0.00741746796492525 1
-0.00919630871947197 1
0.0122615304841076 1
-0.00978940752788906 1
0.00159470520637887 1
-0.00821914169559342 1
0.0113241504742931 1
0.0300585078265996 0
0.00543609995961612 1
-0.000485821268121168 1
-0.00172522648315364 1
-0.0179456891747099 1
-0.00532226452008168 1
0.0249743605753981 0
-0.0158631322337387 1
0.00166816743367138 1
0.00554075111109345 1
-0.00410121193645214 1
0.00721501917512042 1
0.00623126181051568 1
0.00238897220065472 1
0.0126688004018295 1
-0.00483268357627266 1
-0.00295492300950261 1
-0.0222231025364022 0
0.00583711021772407 1
-0.0105590602068295 1
0.00895266948134995 1
0.0197715393692806 1
0.0141168942455813 1
-0.00503596447254717 1
0.000246763116447561 1
0.0151302852411076 1
0.000121239360440916 1
0.00260074482386199 1
0.00221109230259006 1
0.00428949314880364 1
0.0333748193643978 0
0.00741655122171677 1
-0.00609923396299314 1
-0.00995760672737333 1
-0.0240263692909876 0
-0.0142997133431666 1
0.0145645630537193 1
0.0070170004174994 1
-0.0028073575135259 1
-0.01836307577499 1
-0.00268130662166453 1
-0.00743470445627192 1
-0.00672599743364797 1
-0.0028904380568411 1
0.0109179832187305 1
-0.0216547558832834 1
-0.011353109638879 1
-0.0190413957991348 1
0.00902320041478722 1
0.00119920667957755 1
0.00346437499744565 1
-0.00178625736490442 1
-0.0110533263313937 1
0.00268367057203135 1
-0.00809574943861807 1
0.0139069080499789 1
-0.000406383861522752 1
-0.00562817245043925 1
0.00234591539585554 1
0.000219890186330092 1
-0.00417466146931496 1
0.0140617062050721 1
0.0211206487342091 1
-0.000927333684131481 1
-0.0177347436303903 1
-0.00260019889303839 1
-0.021674715478541 1
0.00144874703873329 1
-0.019690142927382 1
0.00302568027294609 1
-0.0349632135478815 0
-0.00407857110911437 1
0.00365358603005388 1
-0.0059160433726397 1
-0.00116359810381306 1
0.0269891491776391 0
0.0107520375135875 1
0.0144122879251321 1
-0.00794675995848951 1
0.00238836475615688 1
-0.00696771103584196 1
0.00241377250249081 1
-0.00730013410244233 1
0.00682496575931988 1
0.0128186692700975 1
-0.00167320688323335 1
-0.0120106823465127 1
0.0177495648221285 1
0.00998319944654379 1
-0.0122713811812754 1
0.0122586205574254 1
-0.00590562839425125 1
0.015873930271047 1
0.00555410295081314 1
-0.0220573324021901 0
-0.00263573429315116 1
-0.0041806967011713 1
-0.00402529302385943 1
0.0155073433021155 1
-0.0172055385932001 1
-0.0151069960853271 1
0.0105976046076743 1
-0.00168125097999296 1
-0.00488362452107751 1
-0.00653761776051222 1
-0.015639553789816 1
-0.00131940638384923 1
0.0102765247927633 1
-0.000748016437593916 1
0.00311516466495337 1
-0.0133547452169345 1
0.0301924461046311 0
-0.0025423685820293 1
-0.00213396255906189 1
0.00251277460044312 1
-0.0067422282122441 1
-0.000112523418768463 1
0.00342511387524476 1
-0.0175145306300719 1
0.0117786192867204 1
0.00482667672957214 1
0.00960453134501012 1
0.0143364220371773 1
0.00968246865788322 1
0.0120270019626606 1
-0.00365359952958012 1
0.00529744355193694 1
0.00245481429238889 1
-0.0247293678210712 1
-0.00607409821575415 1
0.00356402462324266 1
-0.0054224630185914 1
0.0181408866344253 1
0.00252410042310578 1
0.0171991640846674 1
-0.000517468144996417 1
0.00214224356581147 1
0.00839977868921233 1
0.0213608059525462 1
-0.00671689348972284 1
-0.00854935970793617 1
0.00964244371520641 1
-0.00393203826584076 1
-0.0103935927806967 1
-0.0366736451986042 0
-0.00986159077199234 1
-0.010434345237847 1
0.00208544224752674 1
-0.0125918983006556 1
-0.00320641250203685 1
-0.00013992296405158 1
0.00550972694408866 1
0.0121933526822271 1
-0.0112402118458333 1
0.0117326595766665 1
0.000786470705353103 1
-0.0111797748175993 1
-0.00182268249801007 1
0.0144271481394478 1
-0.0213618108266854 1
0.00225660595830047 1
0.000481848459257393 1
0.00387642714487452 1
-0.0162116228682104 1
0.0116437563073634 1
0.00272386318478834 1
0.0126659324651735 1
-0.0068058822719684 1
0.012045401362373 1
0.000499508142753986 1
0.000143294948586793 1
0.0103958709361034 1
0.0187548583563439 1
-0.0112702845014859 1
-0.0133990695587359 1
-0.0123241378205529 1
-0.0135223203746291 1
0.0191177210334339 1
0.00643620210041471 1
0.00138021506715787 1
-0.0197939178214238 1
0.0167733803600294 1
-0.00783789309363628 1
-0.00105015102468708 1
0.00515093411834288 1
0.00723539608035666 1
0.00178756036591395 1
-0.00597104394116699 1
0.0160939909939673 1
-0.0167740729490292 1
-0.00421141114677201 1
-0.00835936859257591 1
-0.00682678387460759 1
-0.00684643440606028 1
-0.00935385945424118 1
0.0232909288395967 1
-0.00905433605270665 1
0.00347783895803568 1
0.00997809306919204 1
0.0061945937684815 1
0.00257648538195709 1
-0.0316026038119023 0
-0.0190489979791062 1
0.00388432588667691 1
-0.0106892441707753 1
0.00733091058180545 1
-0.00801587351384821 1
-0.00708123409524723 1
0.0033405062821161 1
-0.00141234771068627 1
-0.00103094782857451 1
0.00230415621564024 1
0.00878378219829305 1
-0.00728666115288879 1
-0.013532672375682 1
0.00286203402335768 1
-0.00974869487588274 1
0.00493397210961371 1
0.00425359689915665 1
0.00863234156524407 1
0.0130450390101203 1
-0.0116672390610943 1
0.00163720892489609 1
0.000869363683621289 1
0.00433642596847683 1
0.00577545723478393 1
-0.0122325071321623 1
-0.0149983258318181 1
0.0194136071334511 1
-0.0124077541854226 1
-7.47879827245497e-05 1
-0.00561966053998257 1
-0.00657766357608159 1
-0.00280371693601499 1
-0.0141301005812748 1
0.00558515884445099 1
-0.00518320503513936 1
-0.0061912026000739 1
0.00155104973417449 1
-0.00118461628511812 1
0.00822675029762373 1
0.00516743184271102 1
0.00589365188150399 1
0.00862992756479315 1
0.0194643010129775 1
-0.0132899864734366 1
-0.00222519756505703 1
-0.00154260169208248 1
-0.0149125453678187 1
-0.00237235914112231 1
-0.00503137560544473 1
0.00914696418333489 1
0.00172342653042389 1
-0.018600237933202 1
0.000318509356349084 1
0.0174281302811147 1
0.00686875783411903 1
-0.0210849649389141 1
0.00330781169877406 1
-0.0125959855617591 1
-0.00340316396229851 1
-0.00637642300868411 1
-0.0087491348674907 1
-0.00466427489504016 1
-0.00738755334881636 1
-0.00597060239776333 1
-0.00433204740878641 1
0.00617908596547181 1
-0.0103408383676821 1
-0.00112652217989149 1
-0.00142712678281842 1
-0.0116087703260144 1
-0.0116975807621853 1
-0.00250038989872008 1
-0.0162548153896138 1
-0.0110846765023712 1
-0.0173327545955302 1
-0.00990372635692331 1
-0.00459999608764306 1
0.0123162199301252 1
-0.00236051369615683 1
0.00894219829722397 1
-0.0131205640213303 1
0.00928547261372785 1
0.0136458429851708 1
0.00049415683270664 1
0.0122278487979121 1
0.0133048130031006 1
-0.00405501496809868 1
0.0231573513924535 0
-0.00188579946200419 1
0.021820757367404 1
0.00282557943407989 1
-0.00943005390974517 1
0.0124426177668977 1
-0.00544033251920145 1
0.00971661683026638 1
-0.0163731316278722 1
0.0121829253867996 1
-0.00789829936136879 1
-0.00192821126822247 1
0.00814954866394724 1
-0.00427825823715592 1
-0.00661661147825159 1
0.00664040751572713 1
0.00241413555548889 1
-0.00563091985185275 1
0.00698911437134229 1
-0.00915331016903283 1
0.00299878093239454 1
0.000157709268118251 1
-0.0171329785074188 1
0.00295225092545805 1
-0.00915800775786247 1
-0.00315390006699207 1
0.0155036578691717 1
-0.00779235437397266 1
-0.0220764179299711 1
-0.00191248915803462 1
0.0090748410215638 1
-0.007998677045006 1
0.0150063617637864 1
0.0148383474958604 1
0.00105932255988247 1
0.00632063916168068 1
0.00679275044175787 1
0.0120661202154506 1
0.00791106888888408 1
0.0070225177771511 1
0.00697954357087857 1
-0.021180224673785 1
0.00886348128513273 1
0.00536613924709498 1
0.0065871326761205 1
-0.0124404429386621 1
-0.0130627847573238 1
-0.00170309923575248 1
-0.0157583788760513 1
-0.00023269497483068 1
-0.0113389604185464 1
0.00732565718970197 1
0.0214714469492632 1
0.0115121231083268 1
-0.00229678011407842 1
0.017416376434024 1
-0.0143044748918477 1
-0.00910875342151107 1
-0.00178563562244777 1
0.00255098609655972 1
-0.00413469749658667 1
0.00308948529690121 1
0.00889956674951969 1
0.0080290656212794 1
-0.00378662665746097 1
-0.0239857998692184 0
-0.00518739541508222 1
0.00748760629930862 1
-0.0246142611218858 0
-0.0225901104389129 0
-0.00871173966303241 1
-0.00386290903577874 1
-0.0106784244215208 1
0.0172715034098803 1
-0.000999567000084252 1
0.0026090533512595 1
-0.00748576442486626 1
0.00170936547344721 1
0.0202062933048551 1
-0.00617953436745663 1
-0.011729759314616 1
-0.0128797320780825 1
0.0104375411416942 1
0.0149906979793777 1
-0.0026471894856579 1
-0.00665748887529812 1
-0.0104433925024484 1
-0.0114072160250989 1
0.0178179224241761 1
-0.000810782137328466 1
0.028793350728095 0
-0.0124488307638793 1
0.0133035424560645 1
-0.000784646870496308 1
0.00557250124511368 1
0.0153483740486862 1
-0.00330586335037421 1
0.00414989455952941 1
0.00924734314214072 1
-0.00184375985130044 1
-0.000489299737310823 1
0.00316525115434175 1
-0.00251820980668124 1
-0.00442890194275593 1
-0.000554120434671002 1
0.00119914070616568 1
-0.0190822711069492 1
0.0189137852945229 1
0.00200077214692626 1
-0.0112779038478609 1
-0.0212563058497288 0
0.00381913731083749 1
-0.0165497176475799 1
0.0068303267361423 1
0.0110148482050143 1
-0.0124992344153246 1
0.0046793685105761 1
-0.00301642114631226 1
-0.00372932219135182 1
-0.0088483675681863 1
0.0107996401739064 1
0.000182124498363431 1
0.00465145328415455 1
0.0118474401168137 1
0.00318032507991441 1
0.0014300241672904 1
0.0301205899265739 0
-0.000640364019417241 1
0.00184127132416057 1
0.000568925178882018 1
-0.0125128060124871 1
-0.0150309574216247 1
0.0111760484604118 1
-0.0086440070231754 1
-0.0121544059166427 1
-0.0153949098656616 1
0.00326537542937437 1
-0.0132861558812357 1
0.0123877390561501 1
0.00770300598192545 1
0.00776241314243043 1
-0.00253619741342813 1
0.00118885376664625 1
0.00633938379767771 1
-0.00863524114082654 1
-0.00385522077623618 1
-0.00753482262237773 1
-0.0143679264863011 1
-0.0195306891482974 1
0.0143599638447127 1
0.000716566265073381 1
-0.0190123821328056 1
0.0162543608159181 1
-0.00200829968575897 1
-0.00699791962563685 1
0.0176679253602305 1
0.00482333779061633 1
-0.0109124981917113 1
0.0068779233867199 1
-0.00973287267244263 1
0.00232053334404048 1
0.00891485071886989 1
0.0229154467765546 0
-0.0106191992813828 1
0.00339812014808985 1
0.00972967260838407 1
0.00608609390243633 1
-0.0108449101559614 1
0.00589295563370176 1
0.0149725749764343 1
0.016080352540754 1
0.00364762342883917 1
-0.00625985509841771 1
0.00137411226349158 1
0.0154383238831831 1
-0.00090984645482517 1
0.0169253403516707 1
0.00335780610335757 1
-0.000232338764426321 1
0.00184639521014998 1
0.00743228765184456 1
0.00674100384422545 1
-0.0151903869867266 1
0.033035574315662 0
-0.00391254183214045 1
0.0198026583160989 1
-0.0150753159262773 1
-0.0246446980812655 0
0.00476257076386201 1
0.0122752876501263 1
-0.00271566244204569 1
-0.0177215309376164 1
-0.00132089210246399 1
-0.0101829623572386 1
-0.00368359763153875 1
-0.00048264775753088 1
0.0156708318773519 1
0.0187755866671569 1
0.011096526647189 1
0.0124741063348434 1
0.00458774325771894 1
0.0162386632253984 1
0.00937059659502891 1
0.00823088145223825 1
0.0013650807500111 1
0.00593213917304251 1
0.0243909049513631 0
-0.0100133873798473 1
-0.0107140630446097 1
0.00944248225245037 1
0.00646519478944394 1
-0.00812644718389701 1
-0.00686350007374872 1
-0.0119582776938432 1
-0.0162338957571503 1
-0.0106594718584615 1
-0.00150568946611253 1
-0.0037378042775621 1
0.00961685182401014 1
-0.00680105722761108 1
0.00758975036710476 1
-0.0134106449827056 1
0.0069236632760774 1
-0.00695764108700102 1
0.0126761175946355 1
-0.011342045263768 1
0.00348339993989316 1
0.0125632024953078 1
0.00678254621961735 1
-0.000375938533397747 1
0.00500424595666939 1
-0.00842340256756166 1
0.0087392811637574 1
0.0136715898807479 1
-0.00613569132915606 1
-0.00628163844696355 1
0.00749615521238707 1
0.0108746678048464 1
0.00377279377010219 1
-0.0124390930273116 1
-0.00923541779909477 1
0.00504695219219673 1
-0.00747926742447028 1
0.00106411212274822 1
-0.00790303527698324 1
-0.00280685793219833 1
-0.00227181793363762 1
-0.00309292566467272 1
-0.00898713306162928 1
0.0111946557708965 1
0.00773555876585278 1
-0.011291610952917 1
-0.00458946963014566 1
-0.00918429839437507 1
-0.0187002988077504 1
-0.0138319907790889 1
-0.00759021272090648 1
-0.0109366998820904 1
0.000114634214518321 1
-0.00279121696629697 1
0.00111959473262457 1
0.0159802934336249 1
-0.0096952368260721 1
-0.0121774378954985 1
-0.0014142281507963 1
0.000363037634346061 1
-0.0111004699673969 1
-0.00406905560634378 1
-0.00505354951882316 1
0.0142789890609856 1
0.00367162509528824 1
0.0132751926089159 1
0.00796865547192359 1
0.0194285915876085 1
-0.0157265686011343 1
0.00496714053791588 1
0.0105423861087726 1
0.0112210799857022 1
-0.00640457285123612 1
0.00612117146756413 1
-0.0154190681291736 1
-0.00748626582693431 1
0.0129290199224109 1
-0.00480820168790872 1
0.0117942468979613 1
0.019643536165377 1
0.0118929249647591 1
-0.00328664464309163 1
0.0108243813948887 1
-0.00128684433523874 1
0.0176517924885855 1
0.0104258849998047 1
-0.0117986490380606 1
-0.00158284272111816 1
-0.0135543000783889 1
-0.00345655874141946 1
-0.00965736138997288 1
9.21928846560758e-05 1
