# Supplementary material for: Bias caused by sampling error in meta-analysis with small sample sizes
Source: PLoS One. 2018 Sep 13;13(9):e0204056. doi: 10.1371/journal.pone.0204056 (PMC6136825; doi:10.1371/journal.pone.0204056)
Supplement: S7 File — (ZIP) [file pone.0204056.s007.zip › results N = 10 theta = 0.2 tau = 0 sz = 10-20.txt]

"dl.theta" "dl.cp"
0.0676010463479694 1
0.228085644685309 1
0.134749099974956 1
0.140840445170105 1
0.27450007157101 1
0.0695184695357809 1
0.137293414407017 1
0.229321481713437 1
0.271337325257229 1
0.222202911593438 1
0.326881193124512 1
0.0766407556967365 1
0.115487052477979 1
0.137829901244091 1
0.165881385883923 1
0.377735515695536 0
0.15005126081685 1
0.225943099953967 1
0.119413597072694 1
0.256747743554425 1
0.114612154657226 1
0.113540717134898 1
0.222511420816073 1
0.181917311158667 1
0.178299671363422 1
0.128331062792349 1
0.275089022939713 1
0.131625306515507 1
0.209733684227467 1
0.176641814642116 1
0.143182829486995 1
0.168876663155835 1
0.170840590067017 1
0.292649504134918 1
0.283465022088579 1
0.243268052277638 1
0.176627581337767 1
0.206217347229901 1
0.11552924296168 1
0.0618974576785802 1
0.235556804555007 1
0.106594112003034 1
0.207003215772882 1
-0.0187959317307455 0
0.186552064100494 1
0.21148811061591 1
0.257340365438304 1
0.091364808043958 1
0.270394273710881 1
0.398364200570575 0
0.239333840123277 1
0.208539842306785 1
0.115433486569545 1
0.181476451358876 1
0.278550691910283 1
0.307903003878244 1
0.250346135969831 1
0.185840474671751 1
0.197172960829115 1
0.140385206046226 1
0.260142460644689 1
0.176661671433752 1
0.132260341094955 1
0.438295238781094 0
0.327330532206052 1
0.144349420447016 1
0.348492506471304 0
0.123531046587469 1
0.285339733828033 1
0.199307003939039 1
0.306329864482883 1
0.205182302678042 1
0.247263118003365 1
0.187177975609912 1
0.149770032589789 1
0.233348098516271 1
0.292747955435161 1
0.0825427495030114 1
0.206017314743066 1
0.270237126667396 1
0.136691685989684 1
0.218769337968497 1
0.333266705732613 1
0.124074554295179 1
0.177877336550063 1
0.26254891079585 1
0.0550050573612082 1
0.218864243086877 1
0.280038082491053 1
0.287796243853238 1
0.203879137969688 1
0.291251193396823 1
0.0915888223625336 1
0.0953397501170942 1
0.226182679338064 1
0.175116176020014 1
0.143917991060496 1
0.274997820344393 1
0.276708918000286 1
0.30197027900781 1
0.228550273255832 1
0.296770069517838 1
0.321251844221077 1
0.0248991618685974 1
0.146706844690606 1
0.155134864850034 1
0.247945258867027 1
0.168270258898658 1
0.237697794178993 1
0.200576017024205 1
0.330115212714189 1
0.341654239499024 0
0.165559684583692 1
0.160995759412455 1
0.143586847528776 1
0.151639400189505 1
0.275600755520619 1
0.087079767779307 1
0.282512746546379 1
0.23026340249837 1
0.209834577878172 1
0.192523661190482 1
0.155503922206529 1
0.220000656049926 1
0.257404556556919 1
0.234565646707008 1
0.160045971520735 1
0.21953572866988 1
0.178595850006994 1
0.16653743941315 1
0.210807879716881 1
0.114982313981544 1
0.119711204576463 1
0.283699494046294 1
0.20922704087538 1
0.312397644798679 1
0.158631983847732 1
0.108335338889249 1
0.235931729833762 1
0.173677935940282 1
0.253660640625248 1
0.115278360315817 1
0.178986712250632 1
0.259521485678372 1
0.229825054730677 1
0.129908259324076 1
0.196552754228851 1
0.164412036369745 1
0.325931524357623 1
0.327330726121382 1
0.0766974124814382 0
0.19747210716488 1
0.122376558904648 1
0.266694103137543 1
0.278714272698066 1
0.250773218219314 1
0.209388445734421 1
0.271720829947423 1
0.310542932182942 1
0.310198576848928 1
0.3002459173898 1
0.146968378147067 1
0.174948436000694 1
0.229639496708962 1
0.242867114425201 1
0.318985138966011 1
0.283091933219051 1
0.270109990265488 1
0.218994699997159 1
0.213034183141891 1
0.192987108637025 1
0.193484161203374 1
0.273529114919941 1
0.0363595207646952 0
0.0977148302846882 1
0.164766615036119 1
0.189120028916185 1
0.275364860473832 1
0.138636686661074 1
0.248516232197621 1
0.217127140776272 1
0.143962439523215 1
0.289778016562638 1
0.11152188611721 1
0.25119064705622 1
0.14583164554554 1
0.14951144043145 1
0.0734898888257759 1
0.119937087540067 1
0.294324988594802 1
-0.0121770582454716 0
0.240749244510415 1
0.349462558018264 1
0.158404549891752 1
0.288357831222361 1
0.1065251215642 1
0.143392320602039 1
0.171682743085774 1
0.0978775950154576 1
-0.0606035820015217 0
0.18560304416822 1
0.185222790618996 1
0.250955947740916 1
0.302315899931303 1
0.319237700637037 1
0.232663997941282 1
0.264581969421812 1
0.180775651395969 1
0.2464903417771 1
0.282462796667771 1
0.0920382322050847 1
0.052296886709355 0
0.0990595614852016 1
0.260919258966818 1
0.154407091775603 1
0.191734195301513 1
0.31299918948218 1
0.140367265979304 1
0.224633176732282 1
0.039231196481989 1
0.26381768860528 1
0.177663401421136 1
0.263714408587536 1
0.123456863908184 1
0.0932679427059198 1
0.100799787624283 1
0.122947575848601 1
0.27426917192604 1
0.170208038129547 1
0.317811687416981 1
0.0888580090345296 1
0.299495729820136 1
0.0488976488302566 1
0.208244467544359 1
0.253027637502992 1
0.157046736918859 1
0.11010488111093 1
0.213197154272019 1
0.234379522674306 1
0.147309652428346 1
0.259845531438585 1
0.0935040765406037 1
0.200087158746692 1
0.227338268379385 1
0.232030479341795 1
0.270956907911353 1
0.152628983097944 1
0.174089460323582 1
0.331332793847662 1
0.224832694013488 1
0.337338289969833 1
0.274277483838176 1
0.0388963815293809 0
0.296471181591913 1
0.323299758940728 1
0.276442110729398 1
0.238939392563053 1
0.35045662417001 0
0.0904206226578992 1
0.291844115159425 1
0.193616719543149 1
0.153112577069621 1
0.232688022308541 1
0.124402416679404 1
0.253529656359655 1
0.195349479397665 1
0.10684866062915 1
0.296390060115178 1
0.281955223938212 1
0.160402479422439 1
0.281959723493046 1
0.201953232910408 1
0.0640074885846377 1
0.1909435989465 1
0.243567804141904 1
0.212828054860004 1
0.152242832360828 1
0.16995575110291 1
0.0522135014390205 0
0.0340391815231809 1
0.288065643415034 1
0.173052093339898 1
0.154542357608671 1
0.215726814798975 1
0.304849263639419 1
0.159553251346053 1
0.244170007819974 1
0.145528328561249 1
0.151839089611124 1
0.0770428936375392 1
0.438775294583228 0
0.138675311364631 1
0.255576149158432 1
0.196420960331438 1
0.28315973315054 1
0.299727378365915 1
0.155742554806198 1
0.341417354845137 1
0.285199079375282 1
0.226524859869382 1
0.201464493008023 1
0.254190692151209 1
0.219234592881848 1
0.149369022942276 1
0.275245617684878 1
0.142881692910052 1
0.293559745321524 1
0.205461929631566 1
0.256260457976294 1
0.169750925077388 1
0.239966947345987 1
0.267865919606712 1
0.134261744565537 1
0.14315107290458 1
0.198053363791043 1
0.24287838696038 1
0.201393147035667 1
0.208229375074193 1
0.0821937952769144 1
0.190193789429173 1
0.343581253531791 1
0.13237018555335 1
0.218393057333284 1
0.288468777766416 1
0.104794629178084 1
0.194300854937945 1
0.315876624695493 1
0.141184946866022 1
0.271339554508263 1
0.0882245946537438 1
0.150435751913585 1
0.164936096533196 1
0.166229208890431 1
0.274485479453377 1
0.248972726872221 1
0.198057094205215 1
0.0823044352054497 1
0.191788824615137 1
0.188970419079109 1
0.320595329779767 1
0.216227644738393 1
0.20081929791689 1
0.306189761143409 1
0.0294827910557142 1
0.180270406115846 1
0.298437509750703 1
0.0701865003965325 1
0.235723573947831 1
0.141033871393151 1
0.288251462522564 1
0.132287071160879 1
0.312919905810779 1
0.233554876981187 1
0.180162685660758 1
0.322261044710395 1
0.123155168435588 1
0.239285400217818 1
0.294273646319382 1
0.167450303302429 1
0.113032551524895 1
0.186538371848884 1
0.150408113134492 1
0.143016659181783 1
0.111971747812825 1
0.165354038474735 1
0.369949768319745 0
0.242608063856008 1
0.269892984000883 1
0.283978711840997 1
0.235764185874468 1
0.190232520860318 1
0.263456508255255 1
0.125794458033047 1
0.181854837901251 1
0.206946451021971 1
0.220574719473815 1
0.0687670914523511 1
0.231924905580229 1
0.221417087897606 1
0.352569335091865 1
0.0914991073443824 1
0.261865540484977 1
0.111056290345751 1
0.120657427913519 1
0.304034617418466 1
0.243892738872824 1
0.115317857474114 1
0.163471887589488 1
0.322689254230888 1
0.160683112154696 1
0.256466048161628 1
0.159050141659512 1
0.212558292363166 1
0.310088196597231 1
0.253374565258865 1
0.26296164393186 1
0.20224896130933 1
-0.0402696255564458 0
0.115436737459634 1
0.172267856606362 1
0.267998389729006 1
0.199186181660837 1
0.221713227125265 1
0.188572596635324 1
0.321517264945388 1
0.280202733490424 1
0.229809852428403 1
0.142881833350988 1
0.211233357432922 1
0.12789038211328 1
0.0535496627666839 0
0.00637982611709227 0
0.179857241038748 1
0.253160690467859 1
0.176980670551834 1
0.179255490604797 1
0.10886156170755 1
0.261775450131936 1
0.344541971240178 0
0.326908906750399 0
0.231910846750848 1
0.247683053366296 1
0.206739539235949 1
0.10614680848153 1
0.228579198395701 1
0.0692710878464092 1
0.124211800917506 1
0.204170470092718 1
0.243899257480039 1
0.223566692261108 1
0.264473421855188 1
0.261675690218372 1
0.159794239039547 1
0.320623936548184 1
0.294044550949083 1
0.194665908560335 1
0.252218115117861 1
0.129585721605799 1
0.232950008180127 1
0.120693458477625 1
0.280582744638615 1
0.247422262573322 1
0.267453880549356 1
0.237166530691643 1
0.213315091914466 1
0.221598963537072 1
0.251663270124839 1
0.237915338761096 1
0.205577592475527 1
0.279515652971521 1
0.177428064892884 1
0.232787678019681 1
0.167362119888773 1
0.220559509864036 1
0.21983602336705 1
0.217353491815848 1
0.299393141625828 1
0.209537942146294 1
0.286092385304501 1
0.122473830175182 1
0.210118128579054 1
0.14218837427642 1
0.122883984264294 1
0.253760349295347 1
-0.0175890078036922 0
0.112639854989056 1
0.218816489066992 1
0.260449508251747 1
0.212476311538418 1
0.324600074376295 1
0.386701700246683 0
0.221187382523031 1
0.119452223381521 1
0.137300329604338 1
0.139715689638257 1
0.258319658714431 1
0.13432110929047 1
0.342570168082976 0
0.213001153589624 1
0.108211035760155 1
0.109770892441528 1
0.247206782773752 1
0.270450528903143 1
0.290790610138973 1
0.210034714879994 1
0.256682185002329 1
0.259346241492342 1
0.210046148248874 1
0.315706575053597 1
0.0730610516078588 0
0.169442942141879 1
0.18897315950996 1
0.174112503126893 1
0.140472913022887 1
0.326017398616312 1
0.122972087835871 1
0.22290669833932 1
0.245897421891058 1
0.194638020875559 1
0.144459528353553 1
0.259365787466654 1
0.434550153390524 0
0.220320811900156 1
0.239841852376547 1
0.110527313048545 1
0.225959665566692 1
0.272035432443249 1
0.170149449836272 1
0.229938078809796 1
0.232721582488775 1
0.311664743661406 1
0.117047458821154 1
0.155713539994355 1
0.186482850725643 1
0.174490001428535 1
0.0559076445777612 1
0.22001559436742 1
0.10046911425999 1
0.325163190915777 1
0.143143241292604 1
0.170323368161561 1
0.0994806980052988 1
0.174086191230647 1
0.199944123571696 1
0.271458937616086 1
0.162226990207619 1
0.24502731310135 1
0.23413157651299 1
0.165954712983832 1
0.259379601194161 1
0.271779625794833 1
0.307604012845664 1
0.210483916185063 1
0.272747595783266 1
0.296432558409207 1
0.237899911845296 1
0.294250029312369 1
0.299014730890579 1
0.325317650736262 0
0.096341003355224 1
0.200418621020057 1
0.224029834034031 1
0.175556517557514 1
0.0516193778043364 0
0.140728372160939 1
0.100043925652112 1
0.163325757127966 1
0.20305396052972 1
0.245360615114053 1
0.277931799827504 1
0.295852575547287 1
0.170614523522135 1
0.31315794374313 1
0.194316719420581 1
0.226712278395448 1
0.13898292441236 1
0.0938669111156422 1
0.104721745225489 1
0.229469965501898 1
0.200876481670736 1
0.334357820044195 0
0.15577750734375 1
0.0785623909900267 1
0.277850091005984 1
0.0711594804593078 1
0.244801981864982 1
0.22205570787479 1
0.213486716479873 1
0.181641669804581 1
0.171007914016615 1
0.180406156830468 1
0.14169225559646 1
0.23033452868964 1
0.115470689157008 1
0.133801729789335 1
0.148023700655796 1
0.2392495633851 1
0.322664800941296 1
0.146399210955275 1
0.173170455670809 1
0.220382585778049 1
0.241425777596906 1
0.136676380696592 1
0.169286899770054 1
0.156820734615126 1
0.365629875130627 0
0.24256360327683 1
0.158367839647881 1
0.225420517262183 1
0.149609405033788 1
0.0879261380703735 1
0.24340091244875 1
0.387117367767308 0
0.168217384820552 1
0.164527656993625 1
0.145473582628461 1
0.240083538851028 1
0.299362294562235 1
0.217500430180425 1
0.278163559316824 1
0.0924867737200211 1
0.285856336129369 1
0.2895431935686 1
0.157666939771183 1
0.188793512019128 1
0.297895334501583 1
0.322734276170216 1
0.157138800873981 1
0.148176331822171 1
0.255122988083793 1
0.211845100172016 1
0.0948144554455017 1
0.182815028663841 1
0.105376989866064 1
0.26422462888575 1
0.265678925260705 1
0.302729408453982 1
0.151745567376127 1
0.232543388022393 1
0.160755629195354 1
0.234933696845405 1
0.230119307300992 1
0.224876864786107 1
0.202896709046089 1
0.152414453663131 1
0.119800344952742 1
0.112447888445716 1
0.213362109555967 1
0.137444463484785 1
0.304595679814755 1
0.255190076649596 1
0.322508240897936 1
0.183321652048002 1
0.147762613759096 1
0.118573671089377 1
0.32786149945753 1
0.137184568733053 1
0.221273525361273 1
0.167911809103879 1
0.259490753748475 1
0.276746273804058 1
0.239988105130833 1
0.153611175038905 1
0.183955646803057 1
0.201956170782511 1
0.278790058202671 1
0.113748979033065 1
0.0974239288752214 1
0.137970005539513 1
0.175300833394116 1
0.227671568352368 1
0.130931566611434 1
0.361129100927673 0
0.222978048740027 1
0.185803007763066 1
0.245318781485304 1
0.246958453797027 1
0.191889781517056 1
0.154023428030114 1
0.0798213208118604 1
0.185387167901392 1
0.12895972079587 1
0.262326292478296 1
0.213319541701654 1
0.30085314959212 1
0.270845847041582 1
0.177213616011121 1
0.309506292928403 1
0.201284361983952 1
0.149196804442427 1
0.20464980281357 1
0.126317537399869 1
0.163228187447667 1
0.28886184993061 1
0.284875681056325 1
0.187866889861754 1
0.220202175236108 1
0.237183634947177 1
0.255465971137036 1
0.134756385871964 1
0.170934907772918 1
0.168514482241463 1
0.138790339154365 1
0.221262557401222 1
0.120706847582939 1
0.217908642328837 1
0.205412074569307 1
0.199197292525333 1
0.255115998816712 1
0.229250879864411 1
0.289928695279264 1
0.296145223104753 1
0.0914513750798647 1
0.276118685919714 1
0.193557529997338 1
0.166408677795172 1
0.260032525924826 1
0.0931238928569636 1
0.266169661188651 1
0.416374211221605 0
0.170229123269871 1
0.206424160133003 1
0.221848782107445 1
0.220882575174975 1
0.188181541429492 1
0.21791882014808 1
0.183313912442654 1
0.202505492316829 1
0.249225065249274 1
0.122150513609298 1
0.128684095841489 1
0.218450479089504 1
0.291142438378962 1
0.148659178502037 1
0.154569934257558 1
0.140297106444128 1
0.247477754812483 1
0.0997261129337412 1
0.226492381574647 1
0.202664943188314 1
0.249739880966913 1
0.216727641663647 1
0.23283580226071 1
0.239225668219882 1
0.142019421228771 1
0.15486858834037 1
0.320076266224376 1
0.167254486605254 1
0.215585638348807 1
0.305864902155033 1
0.175169658568557 1
0.119452027726015 1
0.334940454105536 1
0.273923354954596 1
0.285269786032364 1
0.187751277500821 1
0.0384354581635547 0
0.160548425732594 1
0.194927612471015 1
0.234703839659035 1
0.297935266015096 1
0.148919393398515 1
0.232036270668129 1
0.227022313310192 1
0.207400106486504 1
0.263996424983111 1
0.0478190202073513 0
0.375004900734314 0
0.153885080137195 1
0.290015120252463 1
0.310921870620029 1
0.24138687976507 1
0.168258506756901 1
0.142184125322688 1
0.095170195357711 1
0.219995235533838 1
0.116759686638852 1
0.194751031992393 1
0.157006723961801 1
0.227045606502989 1
0.19138323458253 1
0.240949164954045 1
0.063543342071796 1
0.214149498515748 1
0.274304782884986 1
0.185077279220616 1
0.20185235880666 1
0.199150366923796 1
0.252147295519515 1
0.10955315454537 1
0.0962259633393002 1
0.254084499504204 1
0.254306877638286 1
0.246923116821515 1
0.29779058652126 1
0.185983263966637 1
0.270419253391438 1
0.18409604830592 1
0.119300168378057 1
0.0454750501996687 0
0.301549270515864 1
0.158237476648944 1
0.159013507157783 1
0.142317334957742 1
0.0863976537731487 1
0.206092954434452 1
0.178047350626177 1
0.142385507940381 1
0.259453218832479 1
0.132202402989054 1
0.218637839287067 1
0.180270246562433 1
0.246311241181248 1
0.216358094303528 1
0.129931731959007 1
0.293701628967781 1
0.232799268416669 1
0.315526350931478 1
0.314018109893146 1
0.261059163897441 1
0.158094077034248 1
0.24851560550937 1
0.0714874794769652 1
0.162684351054694 1
0.270716584163229 1
0.206099805753487 1
0.235567791147466 1
0.248556448715678 1
0.304484014904495 1
0.226687047765718 1
0.22396000680607 1
0.0771145317733154 1
0.138387909800496 1
0.317036834676284 1
0.1712298350001 1
0.177574192830205 1
0.229406198967127 1
0.116912297364504 1
0.239855609271352 1
0.376007683712796 0
0.254465949597229 1
0.254407617962013 1
0.137276070033832 1
0.12389717928352 1
0.176295706298672 1
0.17403041035759 1
0.156819527955263 1
0.177338140679534 1
0.304132390931692 1
0.102763048024243 1
0.224889774824899 1
0.215084335156604 1
0.222707777868979 1
0.256892171352692 1
0.201620585254257 1
0.31162853828126 1
0.192218961849883 1
0.244284806832107 1
0.17544698483964 1
0.311555608653692 1
0.229539767155714 1
0.225433238646427 1
0.188113478641548 1
0.178573958349303 1
0.0960833875365147 1
0.381317745630424 0
0.103519673988724 1
0.227651421320974 1
0.213268972814357 1
0.154879587351232 1
0.212053309056135 1
0.262705754442994 1
0.200825697215349 1
0.173796444165907 1
0.154018626665224 1
0.279110940859562 1
0.207561181823545 1
0.129330300089672 1
0.162179264688412 1
0.0784769683457443 1
0.246372236796302 1
0.181830883707567 1
0.132064801172503 1
0.152042510789787 1
0.148535737355023 1
0.188181885073435 1
0.229332173699654 1
0.120240808676833 1
0.106714537077861 1
0.198764707080655 1
0.227206256809312 1
0.214477266188806 1
0.228689166679776 1
0.213682490365959 1
0.256598817973927 1
0.265016984255405 1
0.152775797699419 1
0.16384595759978 1
0.148455271200621 1
0.111485241065982 1
0.23506119351869 1
0.262731715548793 1
0.236760770872767 1
0.234427337061732 1
0.318148046497043 1
0.188552961189986 1
0.188998616577793 1
0.137006918379659 1
0.28358748174935 1
0.199417007455121 1
0.349298236665123 0
0.142281022536035 1
0.269834673437336 1
0.119064178243358 1
0.242304553296003 1
0.193486599816764 1
0.117773383567009 1
0.213782920859927 1
0.110750178016811 1
0.213791037290671 1
0.216068775841227 1
0.24994884272206 1
0.282754794692455 1
0.334181473056071 1
0.191829063460151 1
0.213642781358343 1
0.128184163798751 1
0.220479133288817 1
0.204799424892695 1
0.227818393019759 1
0.370668587590015 0
0.25361717185529 1
0.20895925662484 1
0.0857196175823596 1
0.0519418483791326 1
0.143031518977092 1
0.249717379627267 1
0.196654357203005 1
0.247621421673541 1
0.233863917134721 1
0.209232166135139 1
0.159988804603952 1
0.246185006371414 1
0.14816402827844 1
0.278604540564087 1
0.271333732518805 1
0.259530472465969 1
0.281505750334743 1
0.228151109782854 1
0.244950068999029 1
0.233795602611371 1
0.206085872048879 1
0.304195188641871 1
0.328041408627169 1
0.278152795426718 1
0.0450855172386386 0
0.187813845717922 1
0.245652776859989 1
0.185560630384594 1
0.198511562111025 1
0.217149839655312 1
0.260861188546557 1
0.234022654600962 1
0.28414112411356 1
0.282552602301187 1
0.191964215769991 1
0.203342765898248 1
0.218198496724342 1
0.2082825730196 1
0.201583849271675 1
0.278343240295671 1
0.0827790957554643 1
0.213128617262771 1
0.152777586103663 1
0.27009158187449 1
0.106284385256047 1
0.275750071096142 1
0.241955084277746 1
0.265135088594278 1
0.21221173818135 1
0.256988968078683 1
0.179060216158383 1
0.137769136588011 1
0.0965812078621083 1
0.112873263144065 1
-0.0946547254184467 0
0.116186389882535 1
0.20104820429614 1
0.26584933546263 1
0.323117385181253 1
0.196962311131309 1
0.289851368583752 1
0.223585828000392 1
0.17470900304569 1
0.188042496837323 1
0.235560511208261 1
0.275233703150343 1
0.274999623236093 1
0.201949628327312 1
0.282440511950692 1
0.0359063516290393 0
0.20012434344169 1
0.286350824158842 1
0.0703136164864948 1
0.152292835721638 1
0.182122732135284 1
0.184161674668334 1
0.174958865740025 1
0.158118028479054 1
0.234740805380886 1
0.14061549964639 1
0.322785533703143 1
0.277823335427858 1
0.150336552927325 1
0.274558198522339 1
0.197663695025605 1
0.193777087236534 1
0.266531397429086 1
0.314038703856476 1
0.23488889387166 1
0.341669177094689 1
0.156134779625706 1
0.099083969635845 1
0.124452904429437 1
0.236686834388354 1
0.0809897553783432 1
0.224045939984911 1
0.215975374399323 1
0.359083839059397 0
0.188909249245253 1
0.177566563317597 1
0.155417327690895 1
0.219719530930601 1
0.211148113736136 1
0.355449814831458 0
0.199989998923934 1
0.159214680148653 1
0.274891600084837 1
0.198950211225184 1
0.311293140105829 1
0.106471352760729 1
0.353992885043865 0
0.284013958520634 1
0.27319370323558 1
0.17876279647168 1
0.222066388601833 1
0.0268251939763256 0
0.335392922373514 0
0.13199885945012 1
0.168581540103452 1
0.205318075225498 1
0.253512888312858 1
0.155041693523429 1
0.199844540112058 1
0.140238500835515 1
0.141306042512705 1
0.165659951365751 1
0.340743453206115 1
0.217639890688183 1
0.257830027521685 1
0.235544346087996 1
0.239208176063895 1
0.3216091358828 1
0.391410926721675 0
0.20654177940726 1
0.101364699778847 1
0.182726356173067 1
0.140426791151671 1
0.178730766068701 1
0.209716190525939 1
0.159455410739661 1
0.0395212078147844 0
0.163039414306708 1
0.128704794795553 1
0.288371877418963 1
0.222418184812133 1
0.124314959914881 1
0.209503313191182 1
0.159875067674869 1
0.241661038379641 1
0.0828037542631316 1
0.250057592753666 1
0.141729256583557 1
0.149324970819933 1
0.266903686622908 1
0.113269233653356 1
0.226188780710221 1
0.249577463185551 1
0.0968224681039221 1
0.134637488612129 1
0.173524172064947 1
0.224354242831222 1
0.142943954990749 1
0.157349180343791 1
0.146103472869897 1
0.293322642564539 1
0.0976922141234781 1
0.14919441393288 1
0.170240784488128 1
0.227818216516798 1
0.143059527901448 1
0.293739919131229 1
0.269247943688176 1
0.297018838896923 1
0.299496895152265 1
0.226158549673575 1
0.257152637887354 1
0.213071027119853 1
0.141636125685075 1
0.193331576345888 1
0.311184653720283 1
0.200829476036305 1
0.154987188696688 1
0.251694070715341 1
0.340456454937974 1
0.158778121768944 1
0.224744274823048 1
0.100605131950645 1
0.220909641208857 1
0.231529926552752 1
0.148537120951825 1
0.231253838600858 1
0.226647861733479 1
0.138540552357568 1
0.204230684565068 1
0.313286413625433 1
0.201235376243589 1
0.279295310757503 1
0.117749954572672 1
0.20076394606972 1
0.408708679973196 1
0.107296289511083 1
0.10050165613989 1
0.135098900479662 1
0.0505624931986535 0
0.135621355234769 1
0.0939103781557685 1
0.116428510687949 1
0.106527756717561 1
0.173550533759608 1
0.291312841854892 1
0.240474429182768 1
0.1946919828109 1
0.214990977570877 1
0.0248387436289236 1
0.265839741107191 1
0.199966573766556 1
0.191425377057889 1
0.142543657169023 1
0.100836918660995 1
0.281729198014842 1
0.284591462303261 1
0.260671207691258 1
0.374932328790031 0
0.23571834273267 1
0.180343875724244 1
0.24251285710669 1
0.126804387677721 1
0.127438152444381 1
0.167299550700077 1
0.284726692515115 1
0.159642744965568 1
0.0987971975936123 1
0.136988873119889 1
0.146737802113765 1
0.0291099418490608 1
0.411428401192381 0
0.225227237909661 1
0.223525107749594 1
0.268839925211875 1
0.0822263817309894 1
0.205008154598003 1
0.31058778786388 1
0.203520971780297 1
0.100167621669524 1
0.072862688370372 1
0.225286133572933 1
0.198435448963279 1
0.238612285323608 1
0.334844109393758 1
0.0608612292799912 1
0.320595579313281 1
0.244325574720598 1
0.319737257561228 1
0.255064652700068 1
0.186360726784946 1
0.127485022020629 1
0.170345406480175 1
0.176143926594993 1
0.171623451142479 1
0.237791166882419 1
0.184765941104225 1
0.286367112534444 1
0.230346917712047 1
0.390066452505293 0
0.246773011114808 1
0.200422190070544 1
0.259607907970276 1
0.147412784680593 1
0.182377283804625 1
0.175805765718609 1
0.279883429359713 1
0.156843369175444 1
0.307495943323438 1
0.140856437760374 1
0.191691923996263 1
0.201341009814122 1
0.175267001099489 1
0.270789055410148 1
0.341903524533025 1
0.22955087611224 1
0.177968933904193 1
0.0437951676591529 0
0.231789112459982 1
0.183241239453442 1
0.185677616511447 1
0.210437888489983 1
0.199491903663905 1
0.233048452941096 1
0.151851730837174 1
0.258843238026664 1
0.361342709134611 1
0.0959177475493459 1
0.193996769012374 1
0.18511515647162 1
0.227514242550917 1
0.147901205978811 1
0.236483854401124 1
0.20175828566676 1
0.178817356215595 1
0.287481602416925 1
0.146755134054775 1
0.199347216075499 1
0.0963096434457152 1
0.204478347762794 1
0.0672279009475701 1
0.272986749508779 1
0.101828159636486 1
0.304811552135857 1
0.263749257410526 1
0.327628127047991 1
0.170143189258918 1
0.317053090515942 1
0.197991636190889 1
0.106063722118244 1
0.265087900694497 1
0.179705585364731 1
0.193706953522612 1
0.241665321910664 1
0.206373067380916 1
0.248276699127477 1
0.344111618040272 0
0.120331074638996 1
0.149047826615788 1
0.147073450861836 1
0.220632812286862 1
0.390654108860101 0
0.128627928005186 1
0.289482106926892 1
0.334205131632122 0
0.300713164986701 1
0.200707337481018 1
0.207233764367388 1
0.265578791037522 1
0.296734802744255 1
0.128474997999189 1
0.21865031400487 1
0.246234926353037 1
0.123947321342413 1
0.079351040563059 1
0.328818632839795 1
0.179769683279833 1
0.180589900724731 1
0.213937039763561 1
0.317730202908567 1
0.353307484203267 1
0.30633066904437 1
0.29464229096343 1
0.236386657780445 1
0.211051758356134 1
0.173880069456479 1
0.132616409088953 1
0.0371205449462644 0
0.30237805556189 1
0.11653215148221 1
0.191862131278192 1
0.292217064535244 1
0.217567125530311 1
0.11754479443347 1
0.280262265336253 1
0.0964822379626093 1
0.00589591301197344 0
0.291883991162184 1
0.208764611937713 1
0.265125454394089 1
0.240297650193888 1
0.246121339659947 1
0.121702290116048 1
0.223054569886651 1
0.181347832942756 1
0.262178687592736 1
0.148538064288217 1
0.161437353909219 1
0.23854541825949 1
0.264826028598641 1
0.128331340324802 1
0.255185618953648 1
0.168696409922767 1
0.224196076725205 1
0.191819643400151 1
0.315371823367252 1
0.117371207751483 1
0.27946903099964 1
0.219772940073139 1
0.0905250373830179 1
0.192242483609861 1
0.111386506630251 1
0.313380887257115 1
0.139565494632253 1
0.175713959109277 1
0.119233246650961 1
0.208086091033877 1
0.255134863349748 1
0.151360781300291 1
0.14103714407158 1
0.146076099793628 1
0.246752071383315 1
0.159848869897479 1
0.162290029599075 1
0.290509150561234 1
0.289714276085179 1
0.119834145586257 1
0.175836426426072 1
0.266952925462031 1
0.282354128794986 1
0.185532146985338 1
0.344564611975191 0
0.228765735254284 1
0.206888684601372 1
0.16834692559467 1
0.251964918741683 1
0.227538951300692 1
0.206960513769433 1
0.231326347687727 1
0.161772379561619 1
0.20784056583478 1
0.0628046567106025 1
0.157760619256352 1
0.25865122749465 1
0.206209087504773 1
0.210372631928968 1
0.221451866997561 1
0.0814873631077686 1
0.209105287019928 1
0.372260705750135 0
0.285383911526723 1
0.232993570256237 1
0.305865882563935 1
0.180701216822923 1
0.0327595408920585 0
0.13301777001667 1
0.146102510699054 1
0.0606987093172331 1
0.205428842781407 1
0.204371889785269 1
0.27442491692393 1
0.168224854134089 1
0.227882546352194 1
0.23533586998708 1
0.310036831302525 1
0.18585758199616 1
0.172001186625406 1
0.139143741428022 1
0.249761713528232 1
0.175676633494662 1
0.159637347348598 1
0.209849004129204 1
0.213592122238949 1
0.262446348138295 1
0.345753955960229 0
0.406428804815043 0
0.23495858127775 1
0.159715520320233 1
0.195316517090391 1
0.104295122845909 1
0.157587087386707 1
0.187757772298324 1
0.397290713086402 0
0.268122094394067 1
0.263463297399988 1
0.151995033600509 1
0.246118816322544 1
0.173878847005528 1
0.21684781530891 1
0.187069677870753 1
0.204866515212329 1
0.0976941196454304 1
0.0786052642173719 1
0.424071934828935 0
0.269968765892862 1
0.0620517018170475 0
0.263910258914178 1
0.140543786877463 1
0.196518124285393 1
0.214819989021998 1
0.222430599425868 1
0.136316530097316 1
0.281380089470104 1
0.206089546047391 1
0.0361876451551639 0
0.237796916286003 1
0.222270915313916 1
0.233233833926939 1
0.134834598547422 1
0.237412944405087 1
0.258943205121048 1
0.0331640430645981 0
0.224189616807666 1
0.232211660028226 1
0.171478950202918 1
0.255925555547626 1
0.312066864067779 1
0.39743329993428 0
0.0912997587727643 1
0.268784864025765 1
0.20791835781229 1
0.202871851325658 1
0.234425095043646 1
0.232632624504186 1
0.197490977868751 1
0.162531547513275 1
0.232739038327605 1
0.131409413434954 1
0.146795012151169 1
0.140688774960689 1
0.218995654928135 1
0.32169758822405 1
0.296554676928223 1
0.216942013024371 1
0.258871294006368 1
0.227633646670761 1
0.100312674751896 1
0.207622529872605 1
0.133768021812042 1
0.248437454420655 1
0.289612566909207 1
0.378895142748934 0
0.0314345060310071 1
0.251904201294595 1
0.230869643056107 1
0.243011145367542 1
0.306972353864022 1
0.302537235951051 1
0.260711510074776 1
0.157613712930448 1
0.191556420633792 1
0.0148325321293563 1
0.174517266407596 1
0.261118294298621 1
0.126772870429732 1
0.0892846802854438 1
0.167235498877736 1
0.288838609897576 1
0.0978449565406891 1
0.260887213725957 1
0.29454008506659 1
0.181245064066146 1
0.190359365794509 1
0.233411032678387 1
0.308722477271405 1
0.150829705241288 1
0.221820950015881 1
0.3582104745318 0
0.16108790466522 1
0.0543142898316415 0
0.159913841660027 1
0.314431486060558 1
0.259965223893078 1
0.294083009011272 1
0.269134395229786 1
0.297543574178247 1
0.226197062788219 1
0.282434581832612 1
0.215135484149027 1
0.347765506777937 0
0.353564711124527 0
0.143163635487163 1
0.191520901752526 1
0.317341936468342 1
0.234345880059818 1
0.218838725622105 1
0.208400644479913 1
0.220062223420406 1
0.307985510592235 1
0.201394110619259 1
0.272129959976082 1
0.187166705215932 1
0.15318003917315 1
0.150771069952416 1
0.16570063498166 1
0.140648955200919 1
0.187058085483255 1
0.12097581389534 1
0.240136376424655 1
0.295256794446147 1
0.253790691991272 1
0.149971943749487 1
0.25933091707567 1
0.133387500904499 1
0.0854133507236895 1
0.212657502377807 1
0.15374942425085 1
0.229391043684951 1
0.297813072803958 1
0.0998649507979793 1
0.270966438175493 1
0.282346913654457 1
0.299622173802935 1
0.215680839871569 1
0.186639415110439 1
0.105256382795571 1
0.293037066092133 1
0.118204405116264 1
0.188408174726362 1
0.198992262467164 1
0.245625349261901 1
0.258145904695455 1
0.179565138411948 1
0.227047469357926 1
0.230044714100695 1
0.140763532573539 1
0.0927625451978442 1
0.27406077108103 1
0.207357494170461 1
0.305844458447554 1
0.00130139099323739 0
0.138365832630346 1
0.0932988895094915 1
0.222650874074583 1
0.232366167292247 1
0.282698538412777 1
0.111816940851987 1
0.390975030913963 0
0.115254215345309 1
0.181102575203996 1
0.167477370814766 1
0.242203972805048 1
0.179872564896501 1
0.145272049603944 1
0.0853842091615853 1
0.150585708832941 1
0.256319219774559 1
0.203641099196134 1
0.25690400089053 1
0.141757550957972 1
0.203137731117591 1
0.17761654808729 1
0.24344227872735 1
0.19924673140967 1
0.26087306914676 1
0.186243789133135 1
0.174824172093921 1
0.270296559257435 1
0.134010651385779 1
0.168559555691072 1
0.16441713336424 1
0.172165378170715 1
0.343300319300754 0
0.180593089256649 1
0.136260234650146 1
0.222615305418485 1
0.152500474073996 1
0.148135425683591 1
0.269248858971496 1
0.214872961460129 1
0.219262640547664 1
0.177880170651988 1
0.262635286933719 1
0.227031522500878 1
0.200058080625265 1
0.150339830210224 1
0.210943238934863 1
0.142859024082054 1
0.164797902284141 1
0.165782969868777 1
0.0938256034926917 1
0.228005012391768 1
0.208067968332142 1
0.213909195392849 1
0.17836606653439 1
0.221984719008178 1
0.212262834070916 1
0.241019942689766 1
0.0669564309623967 1
0.125474758606893 1
0.352830701571491 0
0.115139061813984 1
0.184379816044902 1
0.211508363808055 1
0.174056318620695 1
0.239984497911115 1
0.281413285282411 1
0.185056352400412 1
0.234979466867517 1
0.178207895369943 1
0.275033139029559 1
0.165512701435641 1
0.243495290788781 1
0.304024936797017 1
0.270526606199117 1
0.268973025462351 1
0.276141359056504 1
0.158155537786564 1
0.202032976172515 1
0.313369750035576 1
0.262437779838687 1
0.19994598281713 1
0.245131013751385 1
0.398943670183786 0
0.177296098393819 1
0.224140574623845 1
0.224503556345807 1
0.155448653860609 1
0.187375370348044 1
0.300048764204295 1
0.158408186420259 1
0.165761766774357 1
0.186198872895778 1
0.138024022787425 1
0.199320403201012 1
0.214931450205367 1
0.106870845009151 1
0.227446953293765 1
0.0987499668436865 1
0.366789399703111 0
0.212828923345909 1
0.101713788719652 1
0.204070252150035 1
0.315213537256364 1
0.176497657076126 1
0.26344263984778 1
0.180275952355529 1
0.331421152445115 1
0.343045757083286 0
0.156628297553369 1
0.204693106915513 1
0.129434573644125 1
0.260600334376256 1
0.0410444869931755 1
0.256882619944223 1
0.0882848152255672 1
0.245380219740467 1
0.330311016638572 0
0.190180352403531 1
0.26701975120776 1
0.0842778856342701 1
0.24107319407937 1
0.136559984403193 1
0.194253386529097 1
0.315688006265029 1
0.251502730007185 1
0.245099422976783 1
0.121212572500879 1
0.131060821037357 1
0.244243482727203 1
0.12354739122509 1
0.239364316426927 1
0.117059627529218 1
0.195961884359809 1
0.156252505469471 1
0.100573232909602 1
0.223433894016019 1
0.243278282685466 1
0.22994322729183 1
0.134858800740827 1
0.248222087420765 1
0.124695435113402 1
0.256357749569111 1
0.257039240047024 1
0.273631448628418 1
0.276435130177054 1
0.162369000713105 1
0.0522661990056123 0
0.309916229274151 1
0.172249826019651 1
0.0995008964822694 1
0.259597185283984 1
0.204269584182387 1
0.102164107128713 1
0.246801169747737 1
0.217999949418498 1
0.148622204306997 1
0.213378803870573 1
0.202636703190203 1
0.144390985032735 1
0.232193567089997 1
0.168862529666676 1
0.15527197451131 1
0.0753715684227788 1
0.0874085735129838 1
0.188682365512084 1
0.0577137009370804 0
0.328962498030741 1
0.180711289104665 1
0.232743694218774 1
0.221675692392703 1
0.209607451349489 1
0.109900938177438 1
0.188955356394025 1
0.2301552454428 1
0.156775086614175 1
0.202194453139265 1
0.125456664243991 1
0.140757109973335 1
0.22997821775403 1
0.154389554456224 1
0.245366746263444 1
0.175439523688972 1
0.200799081928555 1
0.313060756615992 1
0.195438027320299 1
0.265265300588069 1
0.151469021345167 1
0.177588863152547 1
0.0528359064794267 1
0.219828961987818 1
0.163021943909415 1
0.216311040911876 1
0.129625358085552 1
0.17497275688648 1
0.245916484397399 1
0.14828532789824 1
0.273252979299768 1
0.210802150393994 1
0.264107350432792 1
0.0491833975046148 0
0.0907139630196283 1
0.153147028856757 1
0.309437940262193 1
0.180480562326791 1
0.316057443490952 1
0.200919591171701 1
0.42115615371566 0
0.362678556869534 0
0.220397774000919 1
0.194727800291744 1
0.28508570311775 1
0.138467610287371 1
0.14337137329392 1
0.220450264573743 1
0.232541935427969 1
0.411521367007468 0
0.248583347858707 1
0.147642199675436 1
0.20624071442614 1
0.0772698557285277 1
0.0193582690960609 0
0.284208725091003 1
0.259087551717568 1
0.325793583121241 1
0.162977608788991 1
0.166202233856246 1
0.132229292359312 1
0.0850187548447448 1
0.231390418696593 1
0.148552949421905 1
0.184823890848475 1
0.282642804564913 1
0.266533595097297 1
0.220460325597135 1
0.223583743869747 1
0.221741728416985 1
0.242727771024134 1
0.0729046303962081 1
0.242915357076129 1
0.160000390101482 1
0.261559489761392 1
0.195540381125696 1
0.21785768809368 1
0.126195782791775 1
0.212742431036535 1
0.112697395572585 1
0.18543947201456 1
0.0903785918187912 1
0.118286517234588 1
0.12381868090482 1
0.0925819179938312 1
0.25340553355567 1
0.285843111505538 1
0.200365588979667 1
0.354231702289829 0
0.162974888814144 1
0.122614950441181 1
0.270570205294257 1
0.191014667459999 1
0.235978981541392 1
0.383257886242539 0
0.145008861452244 1
0.232977931889371 1
0.298694899270237 1
0.0335699347722838 0
0.201743964555963 1
0.187077197383084 1
0.086075724535895 1
0.29735831007198 1
0.145978437506191 1
0.12197471037074 1
0.122883505517426 1
0.213545211293777 1
0.324670412511174 1
0.199513334986525 1
0.275567319215064 1
0.0378443078510725 0
0.25104636511726 1
0.169998874466556 1
0.161936081932503 1
0.274227228420348 1
0.23290809009999 1
0.177591892626654 1
0.155335214416522 1
0.109416807070395 1
0.298090982065993 1
0.15763891966713 1
0.212448960725757 1
0.233576527793002 1
0.147784914283923 1
0.132077206299355 1
0.270849589513077 1
0.13358042370755 1
0.385968348337934 0
0.197852541930427 1
0.120062404194176 1
0.254740552304454 1
0.172708006898281 1
0.102542032803056 1
0.376632927932418 0
0.335930225854987 0
0.208773039799489 1
0.209591643986679 1
0.10516498679186 1
0.228748067643084 1
0.21391224843942 1
0.178030484839761 1
0.13084207430515 1
0.247980203562547 1
0.23216057504633 1
0.0827908670599777 1
0.207097021235755 1
0.109461110996315 1
0.306937327346767 1
0.0768640364196371 1
0.234595798831187 1
0.314085709768557 1
0.168493182530691 1
0.0669598067881067 1
0.109811777316542 1
0.341458704109043 1
0.201948153526141 1
0.100295407432911 1
0.196351743939023 1
0.298564662736539 1
0.362685118919949 1
0.197070961201442 1
0.129791179558457 1
0.243985475136648 1
0.301547675078265 1
0.279316328721718 1
0.273675331735035 1
0.140993123196505 1
0.163898606779308 1
0.0769234216480867 1
0.278909465713911 1
0.174269894676545 1
0.186190259003063 1
-0.0297076885319897 0
0.184979173105933 1
0.21589173812567 1
0.205089857512966 1
0.0824950001125949 1
0.0519545104624886 0
0.0937498146796948 1
0.159382917354301 1
0.206695918484435 1
0.175717686290077 1
0.261387622583938 1
0.265157858699473 1
0.191142636022256 1
0.193506901197651 1
0.136995057608013 1
0.155073367037706 1
0.273768091778262 1
0.193738705211084 1
0.15198606426167 1
0.194286571498538 1
0.138143878235134 1
0.133308873825119 1
0.18138471561704 1
-0.0551355007121435 0
0.263516701524209 1
0.0838037514821171 1
0.178045447943285 1
0.263983815843263 1
0.0887803405689945 1
0.143333848055309 1
0.230047973063429 1
0.18983473861687 1
0.202801066811702 1
0.145920375621818 1
0.205016352964983 1
0.243451353419997 1
0.29859874171066 1
0.312359299612985 1
0.251277247223356 1
0.118235050209159 1
0.278322150258772 1
0.185064947489131 1
0.388156930760045 0
0.118476309666224 1
0.344365365932617 1
0.205180806385253 1
0.313679906920715 1
0.214237671709786 1
0.340570373122641 1
0.182791999693658 1
0.199026181714148 1
0.214938056210311 1
0.336307263231317 0
0.19823107156526 1
0.179581859240118 1
0.180762304020473 1
0.0446084939927942 1
0.141014995973172 1
0.172199995609993 1
0.156208732183324 1
0.195743830470714 1
0.229808442079067 1
0.2289810568998 1
0.113823289018452 1
0.278022764316215 1
0.289148983914614 1
0.135514203118211 1
0.151572326064239 1
0.227808440925992 1
0.0938195626283124 1
0.213040738118555 1
0.15219453835596 1
0.283841119284346 1
0.287781061722385 1
0.139608099837386 1
0.193123173803595 1
0.165009366382247 1
0.158051908792885 1
0.222068550904232 1
0.263412682860391 1
0.200934011238213 1
0.346273954097197 0
0.258306617263927 1
0.177449470997532 1
0.173714510272359 1
0.201865358765002 1
0.222767949433674 1
0.0942089653646917 1
0.0596655478054769 0
0.0642796548952878 1
0.166971377772281 1
0.193533201096817 1
0.202559844970149 1
0.0731930842555931 1
0.15702178835348 1
0.0951121178386721 1
0.132957573773468 1
0.190905023400722 1
0.263434544946371 1
0.264967219359123 1
0.25379376272894 1
0.154142186655723 1
0.173477958380514 1
0.180653850726282 1
0.234710712004967 1
0.214765051905325 1
0.310422492156939 1
0.190481835949565 1
0.263429218303421 1
0.221992117071877 1
0.341794897431511 1
0.286752704129818 1
0.290639072245585 1
0.255587177866242 1
0.262404857859819 1
0.135501066975322 1
0.443113663589861 0
0.125900967030351 1
0.0865117503061028 1
0.140543710547349 1
0.00715684934815485 0
0.193304989053804 1
0.0939356275089996 1
0.202775880273556 1
0.196795148381962 1
0.154321512377202 1
0.213099126087346 1
0.181382721331384 1
0.120116118620899 1
0.272683232680607 1
0.273980872604212 1
0.320543866566709 1
0.113907882465292 1
0.388370049965647 0
0.133594321224135 1
0.254097029875889 1
0.317285625413137 1
0.251034405244302 1
0.259923260231203 1
0.325181908344913 1
0.240590734966637 1
0.144898507390715 1
0.31965453392101 1
0.329281290725386 1
0.208064815534132 1
0.162048104648454 1
0.165896974963428 1
0.249104999362167 1
0.317432220848173 1
0.264930934155849 1
0.281080305038066 1
0.0966650681046548 1
0.151103385936456 1
0.0841918961800252 1
0.196238596475423 1
0.225371563340262 1
0.243230036374875 1
0.25858772740576 1
0.303150384484154 1
0.173877554006689 1
0.232071105475628 1
0.241229609450497 1
0.111250901037287 1
0.104213120074803 1
0.138084165279308 1
0.20304184186061 1
0.166744003144515 1
0.15147189197327 1
0.125838963924766 1
0.238824739520158 1
0.0927622026568477 1
0.227880816154503 1
0.278705484537031 1
0.309906614840234 1
0.228972832822554 1
0.248960383336319 1
0.300301992568577 1
0.217727435467405 1
0.263164873287427 1
0.101420352824962 1
0.121065030646941 1
0.204012038717052 1
0.147526402164886 1
0.141241116276576 1
0.229832124805874 1
0.0670875308369228 1
0.200669854717692 1
0.141708698502098 1
0.154976164652316 1
0.145560913941175 1
0.190410471537436 1
0.205654774321615 1
0.125927628391147 1
0.263962424524437 1
0.0865395539499094 1
0.228591472488795 1
0.250155949179161 1
0.239856736842911 1
0.0960705857758242 1
0.224026798697604 1
0.162189589621959 1
0.249980650307642 1
0.295687630873857 1
0.290971942747956 1
0.119239861890158 1
0.241654699671096 1
0.130754454191717 1
0.112629309211544 1
0.313683713809648 1
0.249226514429005 1
0.178887225854106 1
0.230440699706244 1
0.0946046402253677 1
0.098729272493074 1
0.162765750755359 1
0.14146747932166 1
0.170549608224229 1
0.284927154742839 1
0.339975785714068 0
0.110140827524584 1
0.180633916128153 1
0.25646812800124 1
0.237981909868622 1
0.13830948156821 1
0.151918716257894 1
0.235718402849113 1
0.265326973611011 1
0.239690087069427 1
0.313349107076804 1
0.277802416634091 1
0.151199118305993 1
0.229020456059672 1
0.107295125804428 1
0.186528381627246 1
0.186572141067286 1
0.160796180783366 1
0.215545737677811 1
0.0620050453135855 1
0.288989079537255 1
0.223781398725047 1
0.127838840917504 1
0.327191616931676 1
0.102957857708508 1
0.197649787028151 1
0.14589955077711 1
0.152093573810876 1
0.241443987419977 1
0.230527369702243 1
0.116838029171822 1
0.117061530702015 1
-0.0159619924828422 0
0.118391602155322 1
0.306219503569854 1
0.185394118224295 1
0.166843138179155 1
0.0655749186186362 1
0.266266216001338 1
0.261808504709157 1
0.201878806982273 1
0.380497145220006 1
0.0654564236712251 1
0.0255311387610538 0
0.180571167370196 1
0.292780207797994 1
0.128472131866489 1
0.17080143262292 1
0.142090030234484 1
0.147329655461322 1
0.104499036985321 1
0.305882759672014 1
0.138680630354234 1
0.150012164663495 1
0.167338775835461 1
0.309120196459996 1
0.231635284363399 1
0.152518759172912 1
0.259690974153976 1
0.226201374846373 1
0.395983864723861 0
0.156426547253987 1
0.164647513902581 1
0.068046887570065 1
0.204866811952773 1
0.0771528210527271 1
0.285855116704958 1
-0.036984860498923 0
0.280030992153234 1
0.151262615613334 1
0.137968658952773 1
0.196448665155872 1
0.259415785951402 1
0.17736386897818 1
0.226564806952127 1
0.111233553966012 1
0.0168754512789635 0
0.151607375117742 1
0.203957038654323 1
0.127119967440169 1
0.150747396485483 1
0.173121431155897 1
0.197977888892515 1
0.272285471694053 1
0.216251877259931 1
0.124814210764166 1
0.116015062153552 1
0.245667126483875 1
0.233208773712103 1
0.185510463091648 1
0.169422074462152 1
0.266263215936862 1
0.0892415202423787 1
0.290962438111593 1
0.132894509304558 1
0.0625950951932164 1
0.154057750671309 1
0.134147577581429 1
0.0314007576325289 0
0.23074506792735 1
0.256880286955833 1
0.0487849662514649 1
0.327523937920938 1
0.216630186330164 1
0.239344747375952 1
0.136343456999359 1
0.236526558559683 1
0.177981777038876 1
0.376715241979928 1
0.157839020108277 1
0.260884145356791 1
0.100247881353868 1
0.210721240958463 1
0.14549742146532 1
0.156992336965195 1
0.255174981966539 1
0.178406207009479 1
0.0577524940318263 0
0.218832450437819 1
0.168190184505779 1
0.200568020488709 1
0.212214321779868 1
0.19007025537744 1
0.207858576194352 1
0.33716929590729 1
0.286663200654505 1
0.222383558368912 1
0.157677677099973 1
0.358942446931777 0
0.172527815023166 1
0.22203242977215 1
0.305327678820728 1
0.332243287574367 1
0.253256499095529 1
0.132929403198723 1
0.19715003755064 1
0.157492174863849 1
0.28187653573281 1
0.223238677825855 1
0.142672534725946 1
0.287892970997176 1
0.227012220252705 1
0.189839172834359 1
0.209774455410902 1
0.33680733425206 0
0.198080619496574 1
0.232684642332057 1
-0.00857348615053356 0
0.260536235474946 1
0.139317540515292 1
0.343515420704783 0
0.191778533877768 1
0.151239324037497 1
0.021793737920988 1
0.245396170367144 1
0.167313536853098 1
0.206551192610197 1
0.225636306975786 1
0.242327695656335 1
0.23860717304647 1
0.386497331174213 0
0.259310277156105 1
0.192400927593745 1
0.240193086906237 1
0.274273457545085 1
0.327728662797104 1
0.301272125841282 1
0.0478474988900575 1
0.20632879037874 1
0.12561247518601 1
0.222929802873404 1
0.295773522412214 1
0.29820586719425 1
0.284775548894147 1
0.16232211884814 1
0.324585262292374 1
0.106381750210051 1
0.249639103985702 1
0.274422636895748 1
0.279522243675332 1
0.199811712771018 1
0.0933509340077757 1
0.38896594023303 0
0.260764549077016 1
0.275176329325246 1
0.206412435260938 1
0.202992358861945 1
0.282144796922731 1
0.10800095498428 1
0.323370916487661 1
0.215478124599993 1
0.29202296739293 1
0.325454872470986 1
0.217294774119919 1
0.191615026046679 1
0.252701526522288 1
0.333320518317989 1
0.095143217366759 1
0.133412898471233 1
0.188473059891659 1
0.266996438159129 1
0.159849503166338 1
0.27304639755275 1
0.117571974359474 1
0.198303476769751 1
0.346245039515778 0
0.152377425238455 1
0.272525745256993 1
0.276111941285806 1
0.281706038075249 1
0.127890223954211 1
0.253396381677613 1
0.192360919806711 1
0.0750942441807431 1
0.228139822188118 1
0.194673985365094 1
0.183217879344113 1
0.289949992501132 1
0.367825960034429 0
0.14481952453305 1
0.171817423873282 1
0.269245281953107 1
0.158697949261659 1
0.269241574835929 1
0.288445562787778 1
0.2054142998301 1
0.171924282053537 1
0.290364726106665 1
0.215537337682497 1
0.0746855791459278 1
0.27804896558381 1
0.181238440538235 1
0.0760543513151186 0
0.359502602857331 0
0.325851479406172 1
0.256749255516987 1
-3.00651438182274e-05 1
0.180429023088156 1
0.271406381542886 1
0.255781264482738 1
0.110544625825822 1
0.180439162285704 1
0.108548084439979 1
0.139134834200019 1
0.193658372634431 1
0.0778154116945956 1
0.257856843922834 1
0.0838884493252807 1
0.0887394774216959 1
0.102766845046272 1
0.166899623751682 1
0.155820693605693 1
0.150470601888226 1
0.21860879272735 1
0.139512067296115 1
0.29508148003479 1
0.20187944174046 1
0.241947965517633 1
0.125391845499787 1
0.321052739201139 1
0.32544991240223 1
0.2823478932822 1
0.174638020026486 1
0.169556246213941 1
0.24319198044448 1
0.120824178447005 1
0.183603131040033 1
0.129502355973133 1
0.155183237355392 1
0.177429943867165 1
0.28302581771432 1
0.0180173213350052 0
0.0882084725949079 1
0.266622420945439 1
0.353047443417635 1
0.182826720196427 1
0.10429335615869 1
0.163677899621346 1
0.226461620706749 1
0.311299925016933 1
0.186916412868398 1
0.0340118141280723 0
0.0631145323834765 1
0.321246993535501 1
0.0749627652845117 1
0.215946848268692 1
0.158039130867523 1
0.223544181326614 1
0.129326860658538 1
0.274109658211647 1
0.12453389430802 1
0.102152255533351 1
0.142302437972601 1
0.128240960106532 1
0.220139114086393 1
0.197214911466119 1
0.291729961730224 1
0.170491115608321 1
0.181258301437602 1
0.225063277224079 1
0.0917853199226387 1
0.079983613426888 1
0.344396834761813 0
0.17646377097485 1
0.246912073497902 1
0.220619588041118 1
0.0271185283905704 0
0.185312649439258 1
0.197984768897251 1
0.322033784901025 1
0.139334635460885 1
0.219055348605974 1
0.119557776103149 1
0.232501507490424 1
0.173458154981482 1
0.188439532323018 1
0.197082951453964 1
0.235170376046298 1
0.182435426248987 1
0.163044238044963 1
0.150483792315552 1
0.0656247894205465 1
0.268761785387179 1
0.209777542812578 1
0.119701342869737 1
0.268085928365494 1
0.157609729262232 1
0.220757996248678 1
0.296931266142769 1
0.356031941026108 1
0.161055005972752 1
0.237346840467043 1
0.0767630443796237 1
0.164780511986836 1
0.264876227487722 1
0.214034703109707 1
0.326608027515834 1
0.279199466940087 1
0.165236443119452 1
0.287115424204058 1
0.238709258839054 1
0.26004484440379 1
0.161896072272534 1
0.222684515684697 1
0.264973477161828 1
0.201711580049155 1
0.229646685009332 1
0.153989310838887 1
0.300228664089597 1
0.245116240158012 1
0.255620945396287 1
-0.0152510308883104 0
0.189269806307551 1
0.249951893105497 1
0.244950151900588 1
0.329870412517799 1
0.285694898589887 1
0.0394464633468355 0
0.211686521025275 1
0.243788156310214 1
0.25750453204461 1
0.201838634146973 1
0.181519896055931 1
0.305766619861623 1
0.204689629428134 1
0.166906281008396 1
0.252964704101549 1
0.255094600670952 1
0.0317812623368592 1
0.193289669935474 1
0.215515328015416 1
0.212002367087943 1
0.296779949401943 1
0.188862699106723 1
0.250642053256989 1
0.222961802895312 1
0.226798143039121 1
0.280104454004244 1
0.276914419498424 1
0.15560914623252 1
0.178858837226845 1
0.170554319562321 1
0.201336978009808 1
0.266399130284828 1
0.18053189638669 1
0.225237381336148 1
0.0575736053233275 1
0.106746134115408 1
0.152938406553065 1
0.163485010477138 1
0.164979964614594 1
0.317432808142224 1
0.173885884287152 1
0.179872809308086 1
0.171416068984024 1
0.34800509680796 0
0.327020043956095 1
0.299061957950087 1
0.113953854288331 1
0.290635766362147 1
0.326718620053572 1
0.0643365564437927 1
0.186633508395081 1
0.165056346359705 1
0.230860396908468 1
0.207645088894466 1
0.126556252038175 1
0.100729966394153 1
0.282217730166886 1
0.0873081833255144 1
0.353320007115695 0
0.109999840609389 1
0.0644795461076995 1
0.242673704931971 1
0.203208236744376 1
0.224313426608225 1
0.179562504485304 1
0.194871005479457 1
0.271799347517474 1
0.269100156649123 1
0.173815070983077 1
0.245304548673019 1
0.202446770790888 1
0.194288282410975 1
0.214136571129161 1
0.115880007291257 1
0.229741396405272 1
0.281570003939636 1
0.219616709999955 1
0.319527876955322 1
0.185821799058273 1
0.098587533346736 1
0.207510175719284 1
0.148814315186759 1
0.266663033360693 1
0.0995214960560956 1
0.265812812684787 1
0.332792779443579 1
0.300629017867602 1
0.146802513662503 1
0.0550626520497495 1
0.0260388735162948 0
0.103340105799527 1
0.290474839887857 1
0.217008810966524 1
0.188407142923403 1
0.134230509140514 1
0.223427792860259 1
0.220384814832262 1
0.0571731604737546 1
0.271459634469161 1
0.373833267456557 0
0.178312284966907 1
0.223233668413578 1
0.151226561177193 1
0.284626857259205 1
0.449574682344041 0
0.240371414472714 1
0.167596491216379 1
0.210398857408255 1
0.267568805206955 1
0.133117813171674 1
0.137838812819948 1
0.124157041068108 1
0.233489093280091 1
0.231746575935487 1
0.232140513411807 1
0.175212707768439 1
0.228187677153249 1
0.332374322064118 1
0.206465986156908 1
0.250632624921645 1
0.144676464846992 1
0.150776843956365 1
0.199928068211311 1
0.248680455148534 1
0.3400686218348 0
0.309845071651454 1
0.354508626747594 0
0.041036322154958 1
0.151296474806278 1
0.162378884290316 1
0.160938609259498 1
0.280710206356222 1
0.242542454492209 1
0.177926880489615 1
0.157886918393183 1
0.196208829596857 1
0.198733201727144 1
0.294283319075454 1
0.322788756638303 1
0.148124209561003 1
0.241275325460682 1
0.148137459708904 1
0.320087793907126 1
0.247620748006572 1
0.184341870395046 1
0.223907494065442 1
0.181928928666565 1
0.294933311687088 1
0.187083648233713 1
0.236930104438525 1
0.299496840562283 1
0.224080518292381 1
0.216422986150513 1
0.177592396048249 1
0.203272096173068 1
0.270843705266293 1
0.226402686926342 1
0.273360649249866 1
0.221858144326165 1
0.267775650507603 1
0.330049793433638 1
0.209474736742163 1
0.228721645891382 1
0.227437105369714 1
0.209154882049943 1
0.308799562030897 1
0.138415825469401 1
0.256414266363598 1
0.292446786802633 1
0.237137955463291 1
0.333061438845496 0
0.164782649834282 1
0.213584631550471 1
-0.0506302015980014 0
0.16809774693305 1
0.144478348149539 1
0.268183556162267 1
0.307761019742313 1
0.166802387040866 1
0.217467758114319 1
0.211999123557772 1
0.0703081451789349 1
0.0495735554551142 1
0.177183321464166 1
0.141062319283484 1
0.0936881580734469 1
0.0832871541737085 1
0.166902638538919 1
0.185526674215508 1
0.174701975108815 1
0.182333783275545 1
0.0800633150730934 1
0.15962279442631 1
0.218508308501344 1
0.165930060110991 1
0.298514249203655 1
0.239176570888686 1
0.181403949122097 1
0.209383311336087 1
0.282062467291861 1
0.180244327386372 1
0.209905143975796 1
0.370798186651163 1
0.167023746669806 1
0.151855923855951 1
0.123662689722386 1
0.156062686617099 1
0.131997754360871 1
0.250667704428992 1
0.136637993087685 1
0.283943038908153 1
0.238094103227372 1
0.258909888027761 1
0.343993080363447 0
0.139666317936531 1
0.230086745336361 1
0.235853171015998 1
0.0932763704944676 1
0.146257594058347 1
0.2517734836567 1
0.132685789484856 1
0.214382294423459 1
0.207075319323543 1
0.310383952132881 1
0.169088738240897 1
0.0954131772330956 1
0.237174855019659 1
0.174688772153855 1
0.220528154537305 1
0.263703511389387 1
0.277884467490366 1
0.301430906493164 1
0.178345297374623 1
0.107680457444908 1
0.233142576695887 1
0.151042305796459 1
0.157627192868347 1
0.0354424914363664 0
0.190970468098658 1
0.303570307160837 1
0.191957217828143 1
0.145888957668099 1
0.311045999083974 1
0.199223010320062 1
0.222272766407039 1
0.382262166613614 0
0.142095641581086 1
0.132422979623437 1
0.335756134106029 1
0.124200653877528 1
0.236729196601322 1
0.128959915597943 1
0.22173998205093 1
0.230461629437434 1
0.14718845880591 1
0.224289236852362 1
0.302711455999644 1
0.0668322647639391 1
0.136709285561656 1
0.139893241046805 1
0.181065710325685 1
0.166563301974951 1
0.285481399567958 1
0.171028271392499 1
0.0447623760878475 0
0.181849049950049 1
0.251449031319615 1
0.18984244680942 1
0.243091381061269 1
0.304909443551081 1
0.103849013470201 1
0.0980064456303942 1
0.161667720780041 1
0.284910726025765 1
0.190054337951776 1
0.260162442183919 1
0.193812085368891 1
0.223328993732653 1
0.317284260994812 1
0.159901835549307 1
0.122744259979582 1
0.136574766734831 1
0.0770031105219733 1
0.405641224596256 0
0.326374722128153 1
0.295582928117647 1
0.198707645817624 1
0.254934043881985 1
0.155653524370788 1
0.135230283319386 1
0.20009441414861 1
0.34552631734087 1
0.209935697220805 1
0.138854152747715 1
0.132525597973735 1
0.283752361190705 1
0.129713361358278 1
0.292296722030838 1
0.261888428652382 1
0.192464474273141 1
0.230312079468553 1
0.245241617481163 1
0.336165288873802 1
0.136310762286964 1
0.15868788472373 1
0.112758635532319 1
0.182241501850229 1
0.125221737709646 1
0.227580384010038 1
0.207719645609024 1
0.23751486451426 1
0.278819199395179 1
0.275046528741185 1
0.226828382531287 1
0.147531764693006 1
0.257767874827374 1
0.194494201185088 1
0.21229125500555 1
0.198000909694886 1
0.241774315391631 1
0.311161011588505 1
0.174893488010295 1
0.175802370006619 1
0.272988448891282 1
0.278511209333344 1
0.18217365703151 1
0.225233846469363 1
0.246207392743166 1
0.229615456318165 1
0.179838648760517 1
0.206196678607001 1
0.132302631139367 1
0.315501448581754 1
0.357437417912439 0
0.0920811895537508 1
0.177334740014462 1
0.207376606766444 1
0.19156673022123 1
0.295771383273209 1
0.205447649993722 1
0.173441916927548 1
0.192122690297117 1
0.220640063742311 1
0.23373167930581 1
0.212609198229665 1
0.353012438536984 1
0.23863696989717 1
0.274594661930248 1
0.234414497157403 1
0.304092634833722 1
0.218953843831446 1
0.0892531729078088 1
0.277191780150412 1
0.163195089506544 1
0.308208428501804 1
0.166868820564816 1
0.14434834212054 1
0.231903348029596 1
0.194382302596677 1
0.250184011135726 1
0.0941897143762868 1
0.200731857186847 1
0.0775501463890125 1
0.162887435726319 1
0.185249393769981 1
0.081818509243265 1
0.311732146537467 1
0.0394729209677813 1
0.18893911314598 1
0.172835713179712 1
0.215127038380673 1
0.241045732962638 1
0.1514611844132 1
0.195955742591466 1
0.22188392664355 1
0.182472994705211 1
0.154854925685235 1
0.289591499745109 1
0.192270535799424 1
0.178457042140833 1
0.219615895485016 1
0.135211755599059 1
0.173117837501632 1
0.124023045529115 1
0.252138072247769 1
0.0304467218264664 0
0.163949977543953 1
0.124266791607398 1
0.351053542608138 0
0.183768394587611 1
0.199765660106415 1
0.242672367560023 1
0.176381704331436 1
0.296250055408839 1
0.145652442427405 1
0.202908524918668 1
0.186414345755663 1
0.0884355532095788 1
0.28214598345511 1
0.148736701610721 1
0.370282634836641 0
0.240638660537486 1
0.136659525265426 1
0.179397525803624 1
0.141219369580575 1
0.171403010846295 1
0.0788182574049048 1
0.0464130072195208 0
0.149801745700894 1
0.283611144638613 1
0.100309071831308 1
0.147047196978156 1
0.409849334378781 0
0.0998843554326904 1
0.19568650191432 1
0.204728278716435 1
0.228421318575731 1
0.267200243286255 1
0.147151632877619 1
0.145369607280593 1
0.316425257518233 1
0.328908959027489 1
0.220463610388342 1
0.213085757512857 1
0.236396693647834 1
0.1865101727441 1
0.0793567110142558 1
0.182084544359608 1
0.317861382645505 1
0.221000973274762 1
0.237057492597182 1
0.199511079479475 1
0.162319301370647 1
0.261458501043315 1
0.186217763289106 1
0.0988794593894417 1
0.19750761420286 1
0.214615068147489 1
0.0829678100562433 1
0.164423618785874 1
0.328845581637026 1
0.22638178340459 1
0.336153014073985 1
0.323268089221037 1
0.282905205792886 1
0.143534712184536 1
0.227504460179533 1
0.18837272743979 1
0.209729650411876 1
0.0691937903557889 1
0.213929972429016 1
0.134728403520166 1
0.303940689625506 1
0.315971237805286 1
0.206482778325733 1
0.268473425762463 1
0.227477415616499 1
0.144511087589309 1
0.280629833861031 1
0.051460825609235 1
0.146166473946361 1
0.0972815302393071 1
0.152000301262347 1
0.184676688920756 1
0.14031338415081 1
0.17725001331871 1
0.322815193590007 1
0.162738529463856 1
0.256856330640689 1
0.194455120935646 1
0.280786854992315 1
0.079497369614426 1
0.145328288906828 1
0.148589262641392 1
-0.094218870019115 0
0.225739004614953 1
0.317059877188214 1
0.199521947939177 1
0.188470023609886 1
0.213003066583424 1
0.217029617285715 1
0.192068079566679 1
0.331658224066654 1
0.13014603647917 1
0.0735157245093086 1
0.1504119277216 1
0.18195163676244 1
0.195556458257518 1
0.205059220424162 1
0.171087538071742 1
0.241332060508673 1
0.0727711521916419 1
0.11794752476268 1
0.269781514676216 1
0.191181960538528 1
0.0585037519578137 1
0.259338072688542 1
0.205401546557214 1
-0.0755372180291284 0
0.241663321189884 1
0.129447491020108 1
0.241336128251672 1
0.174952477023782 1
0.315530014323805 1
0.268742716056667 1
0.1941232929731 1
0.302507231394572 1
0.249037912724765 1
0.242650427188131 1
0.133896861197603 1
0.235565271952249 1
0.193046981583522 1
0.251875920754117 1
0.297678079733883 1
0.332301565182949 0
0.337943280478836 0
0.305430337135819 1
0.223414451574599 1
0.267060380149184 1
0.219004203363987 1
0.241200708859402 1
0.115700698314686 1
0.199647736305579 1
0.238263923507521 1
0.242735339292265 1
0.0448297897647149 1
0.207862160006029 1
0.230827637530769 1
0.284535437403683 1
0.2819829930255 1
0.318521341874212 1
0.180602318611398 1
0.198942465342403 1
0.352093252234649 0
0.235250811483964 1
0.228254485513372 1
0.161065045928802 1
0.12600560952431 1
0.107287881960441 1
0.265374174631708 1
0.114025788064274 1
0.196268545753663 1
0.330790908718848 1
0.219763482581443 1
0.0964499225551397 1
0.208735939087734 1
0.289923727500333 1
0.199437450829061 1
0.0805372443138354 1
0.179619196671323 1
0.264106690341953 1
0.256353292654585 1
0.22505154555651 1
0.269573319067661 1
0.281099995548475 1
0.100869678562242 1
0.123802238812614 1
0.182705342259062 1
0.304569379338826 1
0.270082137656938 1
0.22915126700677 1
0.227715259957528 1
0.270833863254377 1
0.275828078747795 1
0.197504526539701 1
0.120005574422906 1
0.0966449471988025 1
0.266924523513453 1
0.0861737409266967 1
0.139472298612961 1
0.233526352020066 1
0.0825558064483567 1
0.241377385066963 1
0.218437040472418 1
0.206736560359049 1
0.19517765392344 1
0.218025651226012 1
0.335515569761464 1
0.144785867707533 1
0.224121250531764 1
0.259751067046751 1
0.103173825393729 1
0.0690205456432463 1
0.220737227647395 1
0.369646394386843 0
0.205955832549344 1
0.193843885892048 1
0.197286729354019 1
0.162724235530036 1
0.125824817688895 1
0.218156773219607 1
0.277381672312075 1
0.188568912200484 1
0.136125752870681 1
0.252828234653294 1
0.266781958212524 1
0.261948040562345 1
0.211254154570821 1
0.184126216724745 1
0.185868216698412 1
0.224272895306361 1
0.327024841867178 1
0.246923542589597 1
0.261828798375081 1
0.248326175378416 1
0.183188193884383 1
0.137260120838795 1
0.199620590211161 1
0.204297932565574 1
0.214517045473641 1
0.187212021246122 1
0.185428004278824 1
0.24405004799771 1
0.0981674299648116 1
0.345054900810613 0
0.198366415407275 1
0.270497005431739 1
0.154930876729286 1
0.10252947421025 1
0.214262555770226 1
0.300766229970825 1
0.174774173846972 1
0.241298925851505 1
0.225298838855516 1
0.24704438953947 1
0.383362559791351 0
0.0724855967016996 1
0.30218095912596 1
0.289210228723517 1
0.142074526512802 1
0.13287108973482 1
0.157129687334824 1
0.296344205899436 1
0.152094892268083 1
0.227502935085862 1
0.236400491388861 1
0.193718120470291 1
0.0856359481431025 1
0.222418097537289 1
0.23034021807434 1
0.241879730473715 1
0.0931932069477232 1
0.123016911089836 1
0.288626393848232 1
0.289445088748456 1
0.163394967743666 1
0.230429675269261 1
0.112658503315291 1
0.115563773889491 1
0.273980782161957 1
0.270998107272815 1
0.254218385180496 1
0.372670395852215 0
0.352529258948383 0
0.180787949026895 1
0.289158830884704 1
0.179031595247389 1
0.238948494880536 1
0.125626506017919 1
0.300764989860661 1
0.332521260663865 1
0.215329308105938 1
0.231713883059302 1
0.365881613491224 0
0.157772523302973 1
0.182884518704319 1
0.12288583668613 1
0.130164808904073 1
0.323423217101868 1
0.119238699557342 1
0.216470469613023 1
0.192089807989108 1
0.238930160023908 1
0.158079215864288 1
0.333284980509528 1
0.199135946681492 1
0.106291526020627 1
0.516157169830772 0
0.206540606993202 1
0.141379499908307 1
0.178858953818112 1
0.197056732198362 1
0.231270107688887 1
0.175175794547042 1
0.188289812467793 1
0.261325336441553 1
0.0432194209086752 0
0.2139041362802 1
0.261714511121399 1
0.242242867183664 1
0.0390131444192422 1
0.21668753387197 1
0.224887758598475 1
0.227651793131342 1
0.120942709280627 1
0.222358712397046 1
0.238763952151513 1
0.175162652718927 1
0.182997802073936 1
0.369196469010553 1
0.225848350991338 1
0.334408269131089 0
0.190801397480697 1
0.104720631881892 1
0.319691358984382 1
0.245410078759151 1
0.299463537579285 1
0.166517941081784 1
0.123989342076759 1
0.270469086005133 1
0.281628730997909 1
0.181450466448189 1
0.0839544296826464 1
0.125531465830229 1
0.099485674975904 1
0.161192497491159 1
0.103272274422761 1
0.235483248399558 1
0.158401111513924 1
0.179216450726095 1
0.15337164684409 1
0.211267302989747 1
0.213412443405036 1
0.240406943707069 1
0.225481921877707 1
0.234270216459681 1
0.0863463719392607 1
0.0554215158858789 1
0.179869222914279 1
0.259621454973028 1
0.172599061326035 1
0.249468441959353 1
0.268251186431446 1
0.182311530740568 1
0.266099421424082 1
0.453576158353277 0
0.240698936193386 1
0.169004259005266 1
0.167894243456538 1
0.244043915947198 1
0.21915907270649 1
0.142504647161903 1
0.144862538387883 1
0.0882532119587702 1
0.277432289056614 1
0.22956012693017 1
0.124792483512763 1
0.331268268396176 0
0.23454165043711 1
0.0624931194481205 0
0.0935724324682213 1
0.285023818668927 1
0.163031128655687 1
0.171739943978942 1
0.210428900540766 1
0.229484375838815 1
0.220186760514782 1
0.290086084860821 1
0.236482788420767 1
0.251962059441045 1
0.220094232653106 1
0.0869000516686667 1
0.266875423266879 1
0.178336017967038 1
0.358562720326415 0
0.0946744827565672 1
0.176123868774627 1
0.318095846655585 1
0.206317329384261 1
0.179335356640651 1
0.267208422270465 1
0.222337789884304 1
0.2466407151221 1
0.355218376071247 0
0.133799772062632 1
0.157285471912144 1
0.226268792021622 1
0.247867314234209 1
0.224367358561696 1
0.193472075066902 1
0.159424927454346 1
0.122825785371948 1
0.165520258194333 1
0.200676627662495 1
0.212541111598602 1
0.305778126454488 1
0.0695770093298025 1
0.0526945047250452 1
0.248600166596061 1
0.247872143123319 1
0.155957699570762 1
0.199954915805176 1
0.217556792312839 1
0.169301605066063 1
0.217977681653568 1
0.385254763219662 1
0.213676656845223 1
0.261321124578041 1
0.241941965195415 1
0.0997046345847241 1
0.0932024601400288 1
0.318409139816453 1
0.16957910987015 1
0.087565668962832 1
0.288633612713256 1
0.148785277056577 1
0.195012439280956 1
0.139257825561883 1
0.212833655456703 1
0.219165972553487 1
0.210950488829911 1
0.180702461621788 1
0.198962196920581 1
0.303382557023093 1
0.303953958878929 1
0.211744413717784 1
0.21803194093642 1
0.235722046605675 1
0.091779386787172 1
0.241157842335073 1
0.121861151552492 1
0.29803868554954 1
0.132138880738361 1
0.242423354674727 1
0.182095492298006 1
0.263368010285891 1
0.384483072569862 0
0.258540513000441 1
0.181399045770885 1
0.247479268975749 1
0.245913706849411 1
0.166587314241027 1
0.362009909070972 0
0.202206178627934 1
0.286384402175886 1
0.143825762186 1
0.0342991611364166 0
0.224866048963609 1
0.289598061878053 1
0.219702770652809 1
0.0864919595652851 1
0.0840352091884952 1
0.243202940644751 1
0.165263901416078 1
0.295792151307648 1
0.151177434439447 1
0.141313759261774 1
0.195831639856928 1
0.134441530534393 1
0.0934589310071774 1
0.219210764014781 1
0.205907482535284 1
0.181622827986353 1
0.142670739484172 1
0.319837883394692 1
0.210574572410649 1
0.203699014541411 1
0.346229467508752 0
0.139521619583257 1
0.176919933167472 1
0.27130644596583 1
0.138535122040421 1
0.213123457342229 1
0.136957156034383 1
0.236188111896249 1
0.066672205341107 1
0.231024083160967 1
0.0107596973302148 0
0.202931003376891 1
0.318279203643366 1
0.173202195577547 1
0.182273605923299 1
0.146134183213718 1
0.133084531997606 1
0.246215681521198 1
0.236838138004598 1
0.262242836458661 1
0.134258944035864 1
0.101769697662588 1
0.171456666987509 1
0.271347450784866 1
0.175709264889081 1
0.194669270126415 1
0.292831549129042 1
0.211184204259783 1
0.151838699006447 1
0.228400621978063 1
0.274597276864407 1
0.208571052493498 1
0.278332142819979 1
0.243988890941223 1
0.144858225982796 1
0.163454625613107 1
0.194771194911668 1
0.15905114944911 1
0.0733310162486099 1
0.285601392233334 1
0.163337183436811 1
0.105075626525134 1
0.209178794662083 1
0.132078433835916 1
0.190068244295465 1
0.182420814259608 1
0.186404153089576 1
0.199969513601124 1
0.322686161149493 1
0.0820398924099543 1
0.123338666326435 1
0.260445214182543 1
0.106799339865385 1
0.230419537006876 1
0.11394211328119 1
0.137378387386505 1
0.266023993672193 1
0.162240722910484 1
0.300746763050299 1
0.182703976861724 1
0.074925767661337 0
0.119820364598148 1
0.0855426617550188 1
0.278373881149289 1
0.237494032874986 1
0.203359729544401 1
0.23020873653734 1
0.227213177344727 1
0.26977383035688 1
0.289103758400789 1
0.161993817081576 1
0.0970881344488455 1
0.0541724580694965 1
0.235461938320546 1
0.281625091299821 1
0.15417587056762 1
0.152139859130574 1
0.226469002577227 1
0.251708315827161 1
0.289324537647668 1
0.252732443610441 1
0.0914713985480417 1
0.260579732271106 1
0.241406855501466 1
0.0106276906332545 0
0.188989883692594 1
0.234801028436443 1
0.263328653235331 1
0.0997414311636363 1
0.179077644428826 1
0.135356048833068 1
0.193093616794699 1
0.139791040058232 1
0.274185860182337 1
0.311339595123611 1
0.273595100779408 1
0.189575983173446 1
0.168162147673591 1
0.17702449640589 1
0.269955857247751 1
0.103501858951772 1
0.186455743144422 1
0.22785308172143 1
0.334218608222416 1
0.0618807731730142 1
0.121672859602426 1
0.161298279204806 1
0.203923862786372 1
0.168633547704437 1
0.252434574924685 1
0.234838270589276 1
0.075918265531614 1
0.143789808152799 1
0.145776980327193 1
0.239158396713347 1
0.116367751635254 1
0.158989902946154 1
0.224539543808926 1
0.162927790003711 1
0.222113026085454 1
0.367540392484076 0
0.229252690672882 1
0.158089391618981 1
0.266036075537854 1
0.0595502187590977 1
0.173417154400685 1
0.174876761220424 1
0.366952806041789 0
0.133042838132016 1
0.165516224206028 1
0.263842398644213 1
0.128862055934849 1
0.129723027379675 1
0.243550950076068 1
0.219006543227962 1
0.185100952840906 1
0.177076403444891 1
0.226178884012263 1
0.146471220826799 1
-0.0108773185856523 0
0.152736317674311 1
0.176288046239929 1
0.173756081162672 1
0.259558890069837 1
0.172556669809085 1
-0.0698507092959128 0
0.0980117463218937 1
0.272293494509133 1
0.0626364009006463 1
0.325982656528424 1
0.148275481859715 1
0.404733735680173 0
0.192155197670108 1
0.30019062953 1
0.221077774388295 1
0.196101929743722 1
0.228414800573329 1
0.164316516847545 1
0.197553671972195 1
0.00310748021279906 0
0.0497789453003764 1
0.132155603131527 1
0.328879489465731 1
0.296397647466129 1
0.293320319506174 1
0.140163233055608 1
0.173326120806839 1
0.213818523360329 1
0.210120797282493 1
0.355196799771752 0
0.224904777205316 1
0.352400506368117 0
0.230444774884333 1
0.192192095316144 1
0.256350958343172 1
0.069713117763066 1
0.185917136888221 1
0.175967321123534 1
0.265243622224412 1
0.23178456254651 1
0.113720337634965 1
0.2309293119541 1
0.303855321796252 1
0.25327584421276 1
0.121122188877068 1
0.170792139799633 1
0.172393598982969 1
0.263098238907592 1
0.264466600647855 1
0.194063160944062 1
0.155002145917564 1
0.416533997500457 0
0.219141561587558 1
0.38360710836706 0
0.16012162176738 1
0.170408460244869 1
0.191821233332682 1
0.104633912501548 1
0.272635153754988 1
0.121106726843313 1
0.147475863257885 1
0.0671964020908854 1
0.148111293363766 1
0.171138010412452 1
0.296561241834115 1
0.0711029473398862 1
0.176042279579404 1
0.27168922143878 1
0.303480020643747 1
0.148871807964855 1
0.139585267746036 1
0.147608414362661 1
0.16020237844864 1
0.326138692638585 1
0.133666399179885 1
0.335912589271686 0
0.195014538235319 1
0.217726779888811 1
0.292582956780573 1
0.204168509059126 1
0.290048041998243 1
0.116552098491514 1
0.142504384189993 1
0.188360579185885 1
0.287561996420528 1
0.0949639465166393 1
0.116596682939033 1
0.294105763408556 1
0.248106338396614 1
0.176143645249912 1
0.376613706767334 0
0.24397139938121 1
0.240246280362415 1
0.296013497612587 1
0.190215401708111 1
0.101348478584578 1
0.149986161158254 1
0.255269326383318 1
0.363710453642729 0
0.233403409004357 1
0.19957990807214 1
0.210227707993721 1
0.165940025191019 1
0.144572453891247 1
0.220767763856632 1
0.277960204719352 1
0.0808767014469611 1
0.172057992747797 1
0.185794471967015 1
0.197524315725112 1
0.38303063348617 0
0.308003069350967 1
0.258278716977074 1
0.253837539896671 1
0.292613781445848 1
0.206921945975477 1
0.106296932004948 1
0.245320929328038 1
0.134464814239003 1
0.249792706878659 1
0.0810086625052767 0
0.117035922015246 1
0.224449560093398 1
0.322245945293368 1
0.318042370793139 1
0.206096037602088 1
0.167457999205951 1
0.128618601279646 1
0.270515560542503 1
0.169399674090942 1
0.244407561580504 1
0.271607500870445 1
0.112297146767602 1
0.153340382770343 1
0.266922941060097 1
0.11768305971151 1
0.217667980184076 1
0.0551160440446928 1
0.26842327335717 1
0.0857221025841594 1
0.380648548881422 0
0.306027283424602 1
0.155080203149303 1
0.290334128374502 1
0.226801941030415 1
0.194372055017658 1
-0.0528231216063905 0
0.302485507723753 1
0.0888157184003353 1
0.207418352342047 1
0.175893519387872 1
0.184374911732118 1
0.252734505772333 1
0.282744371170984 1
0.190408759070442 1
0.219324703869425 1
0.21179700002058 1
0.172586852025953 1
0.187721190063585 1
0.131691269296085 1
0.211388893310886 1
0.156902511693328 1
0.245413467984704 1
0.0923719186238229 1
0.205375367845613 1
0.0561731552466106 1
0.304150628009816 1
0.246834418945978 1
0.10529482061462 1
0.193307740618587 1
0.26169678778459 1
0.196473336711915 1
0.2039108724488 1
0.234792642958027 1
0.252400823963841 1
0.140468995260214 1
0.303063556377003 1
0.254484031084618 1
0.136326392259116 1
0.131678055370948 1
0.182855402222981 1
0.183055387557516 1
0.239644770197301 1
0.205386579530574 1
0.188222740236424 1
0.179942509135772 1
0.148845716332093 1
0.126704984396616 1
0.147123857756134 1
0.377691367743068 0
0.362764474381924 0
0.297565420444588 1
0.412723955482758 0
0.194591792904653 1
0.126653844496498 1
0.346906389857405 0
0.16003536864678 1
0.124924036547813 1
0.177302949587476 1
0.123907554676056 1
0.129856830723673 1
0.200777914219874 1
0.194374695226515 1
0.307926285479007 1
0.184031278390197 1
0.175796137571344 1
0.241011982803378 1
0.0923023987602533 1
0.18079554804467 1
0.135142894920981 1
0.309067898185235 1
0.129640371959964 1
0.174534396266982 1
0.189446918366825 1
0.0858361126871692 1
0.191536103541823 1
0.0717885319127853 1
0.169365418627015 1
0.244546024512233 1
0.111013264570176 1
0.215360588529521 1
0.164478245181479 1
0.212605541719672 1
0.230060196164382 1
0.216383907535672 1
0.115076808125922 1
0.186379026892523 1
0.227416324163115 1
0.147888218304497 1
0.225222491868033 1
0.160114595520925 1
0.163732935544843 1
0.326401212533927 1
0.307050911695562 1
0.160109193030957 1
0.250782555783439 1
0.175288595750995 1
0.317010733117093 1
0.132335471418005 1
0.192416781299271 1
0.231219695893632 1
0.141474089847437 1
0.124211110217112 1
0.264448019537147 1
0.118140135124332 1
0.00869777788980742 0
0.238820234986002 1
0.289029426317706 1
0.186284177275641 1
0.128471006092261 1
0.290029569473324 1
0.180500207118238 1
0.178557208504914 1
0.113192373733848 1
0.293338890710632 1
0.204173219600162 1
0.113513883118967 1
0.28569152804942 1
0.0846756537062923 1
0.241565353409708 1
0.268586107143059 1
0.1426584181215 1
0.309277933393205 1
0.270163598932442 1
0.103351056210166 1
0.238393813554908 1
0.302397200402851 1
0.327581823206974 1
0.252210188007297 1
0.255278409849402 1
0.342498055685046 1
0.266367595061513 1
0.0919193194006167 1
0.234513426986653 1
0.322752824665077 1
0.323918286950527 1
0.173959371662598 1
0.0724004761131158 1
0.16422688913701 1
0.150285289776333 1
0.263280912264401 1
0.180723674848803 1
0.268321855734774 1
0.214014071053855 1
0.237971267409754 1
0.127680151319937 1
0.132011363665382 1
0.0944125421028817 1
0.210225897432711 1
0.179063945970715 1
0.216546747003723 1
0.0225972154029924 0
0.218746444399112 1
0.327780949870424 1
0.214508267217901 1
0.167278329969443 1
0.271842514580229 1
0.444688606868599 0
0.290386618295659 1
0.185420077632791 1
0.196954936717172 1
0.104297230526212 1
0.206050362724029 1
0.0589844538866386 1
0.201183367718037 1
0.230007774311903 1
0.180608049858981 1
0.120202393568685 1
0.112517019096086 1
0.167172916797327 1
0.251175470849584 1
0.301797884219654 1
0.0591076735794253 1
0.0995876511189841 1
0.119263255369171 1
0.21129465140641 1
0.147394164513536 1
0.227563856805413 1
0.120044702267322 1
0.156443666034968 1
0.128362074149574 1
0.357111453749618 0
0.167754805624367 1
0.283419481634452 1
0.129034569519786 1
0.275159715459016 1
0.340796884989369 1
0.316689055869996 1
0.152408280020054 1
0.0641236398080235 1
0.150828384981172 1
0.266484045602186 1
0.152131559338677 1
0.224013014742669 1
0.284087024682667 1
0.283323112534737 1
0.232661047420734 1
0.238412497604607 1
0.274651442608778 1
0.256243351038018 1
0.171912904762526 1
0.188777282736736 1
0.16180702730219 1
0.228084896183279 1
0.0399668229217747 0
0.241044125284459 1
0.219371825208098 1
0.163296257661584 1
0.260892941936 1
0.164880969411093 1
0.200308189667647 1
0.310704144010552 1
0.118830925626762 1
0.16678591616032 1
0.282271628956661 1
0.246069073088218 1
0.205829157668625 1
0.279881257841486 1
0.244044512803417 1
0.416767288570717 0
0.238004055905124 1
0.217823943018547 1
0.247287227976308 1
0.231135126649675 1
0.177639831207541 1
0.294105422143945 1
0.235942229984986 1
0.290305395696495 1
0.117566485913131 1
0.263577498773501 1
0.153341660423841 1
0.322582761794835 1
0.110558343826165 1
0.285449392986322 1
0.0565403476925085 1
0.0614293267763735 1
0.0818660779395139 1
0.285864028534834 1
0.237508254056052 1
0.288801080741854 1
0.23720352253069 1
0.20771853611465 1
0.119652641266343 1
0.249996732240772 1
0.137690185748114 1
0.278372555522429 1
0.211334830837485 1
0.22284356702621 1
0.192886009942219 1
0.254931509724842 1
0.248994905154736 1
0.110836048319273 1
0.0939736391244269 1
0.215994878483472 1
0.161157836311017 1
0.308008291805962 1
0.243850504332799 1
0.210686788219502 1
0.0615355169784056 1
0.073950415032846 1
0.059814602229377 1
0.17026929799752 1
0.210671164839028 1
0.202014693939538 1
0.175578017015835 1
0.340241898459179 0
0.0089983355345688 0
0.185500195364478 1
0.267432192127649 1
0.117591097476499 1
0.192684473331592 1
0.273662025192964 1
0.0767178386207865 1
0.145040328942467 1
0.237741340085141 1
0.284627017000468 1
0.0682358877526208 1
0.264656641094299 1
0.241795703027271 1
0.244844394779597 1
0.269793482795594 1
0.156476721974498 1
0.158778349827092 1
0.0330954384077214 0
0.188121979347974 1
0.181518080709828 1
0.150203666498354 1
0.276820324533375 1
0.271741319748898 1
0.122760791014163 1
0.240314433110348 1
0.219439084511073 1
0.324393506410893 1
0.0888986529683898 1
0.137597477942355 1
0.170206239429646 1
0.24270858772172 1
0.28026121952801 1
0.394703068045039 0
0.258769370362624 1
0.285831890608074 1
0.265416307911896 1
0.246350621078359 1
0.212157838410699 1
0.256616485201836 1
0.149250434349594 1
0.185526044290918 1
0.182336164893369 1
0.288943402579118 1
0.19967375040881 1
0.0810675618604851 1
0.270542390248686 1
0.0680265605353547 1
0.203102458402484 1
0.0625030479170868 1
0.276728762363709 1
0.223626555522208 1
0.259233425742128 1
0.233221602504619 1
0.192215210271976 1
0.13904622999379 1
0.285084371312645 1
0.215830726850041 1
0.192422196375668 1
0.0490542005397539 0
0.289152470290174 1
0.255752239417975 1
0.139769569363008 1
0.229569322298535 1
0.268007332876596 1
0.186257489727797 1
0.0848024604939601 1
0.132385157386973 1
0.138503909115181 1
0.188277220124991 1
0.220442989567244 1
0.283678550996606 1
0.273335854091007 1
0.160014789089177 1
0.179944328910384 1
0.158531190991419 1
0.0050663085152398 0
0.217893459845188 1
0.252707486907367 1
0.123489572408805 1
0.267661513735676 1
0.267277110284975 1
0.29308351742798 1
0.201484468558049 1
0.20250318829387 1
0.309519384057222 1
0.172242270466839 1
0.172732473489855 1
0.115978873753691 1
0.221888342840083 1
0.216393988417982 1
0.232033319694177 1
0.0178909878421167 0
0.224678115473645 1
0.11618474437835 1
0.115479009809136 1
0.182709780944795 1
0.220432349359572 1
0.279745732605758 1
0.12029282438349 1
0.228217166702256 1
0.134328023412027 1
0.190078154057588 1
0.179258220661049 1
0.169221100086651 1
0.196231284435292 1
0.287913805149231 1
0.240672276561196 1
0.30910292515951 1
0.184312009678837 1
0.285479901876146 1
0.227757469847408 1
0.34903020526771 1
0.159658767384437 1
0.142124373211344 1
0.198646385438655 1
0.119450768680268 1
0.0726644300510092 1
0.287331467030904 1
0.114234410439858 1
0.262901103149452 1
0.14069866790305 1
0.249992749050688 1
0.256548887766362 1
0.00325821294549518 0
0.177189095920697 1
0.263095146505987 1
0.172360687055717 1
0.158993221398808 1
0.29652896034149 1
0.13959599512549 1
0.21016340836613 1
0.27838522630263 1
0.104720455227824 1
0.201859734284371 1
0.27980091791681 1
0.255639926149961 1
0.207143370655912 1
0.194965001639036 1
0.0850331612883978 1
0.259334403280992 1
0.0978481743875622 1
0.226927708434612 1
0.30913273172024 1
0.14065474391037 1
0.186241321269878 1
0.208644381068462 1
0.21086467300171 1
0.204980204296932 1
0.264013059053121 1
0.286285233126947 1
0.179965335169804 1
0.125286893692661 1
0.276079640794098 1
0.238094316572125 1
0.242396640551055 1
0.247235649067105 1
0.119604792040269 1
0.299338645511142 1
0.203932514094323 1
0.157332957235065 1
0.21169916895523 1
0.163613637268427 1
0.151261942792352 1
0.205826171138143 1
0.210236235303677 1
0.256049099058502 1
0.251839958913777 1
0.132231937679428 1
0.238253725073561 1
0.169120811176323 1
0.0593549911145819 1
0.328398990032572 1
0.389433243416015 0
0.243593889920181 1
0.190563097258024 1
0.144593206681635 1
0.244973803279831 1
0.17100682419795 1
0.0908106831898715 1
0.300184449683982 1
0.268070863550288 1
0.271511521460053 1
0.0721114170102277 1
0.305288775328887 1
0.252660529887608 1
0.177892810156256 1
0.0634130053891465 1
0.356722021846854 0
0.146750334019198 1
0.171989595022787 1
0.165466712649758 1
0.142655898260226 1
0.300960585166629 1
0.379075166234696 0
0.0199294447290859 1
0.207620305238752 1
0.218182780001786 1
0.24251148276281 1
0.103149589147947 1
0.251670014858432 1
0.331842971932529 1
0.236702683130019 1
0.203643438673165 1
0.308755003634315 1
0.261665483759581 1
0.140085391879825 1
0.336901766132799 1
0.147268263691148 1
0.0489411471911667 0
0.168456515013036 1
0.310425564191881 1
0.206715604130051 1
0.20967617033215 1
0.0928050194091835 1
0.162110789971241 1
0.298460180120592 1
0.321016920529565 1
0.260068561694974 1
0.218316169334358 1
0.227988674855531 1
0.153021286643496 1
0.217906047470931 1
0.318312871487043 1
0.178591601947714 1
0.311723562003654 1
0.269068906154527 1
0.0711226176271082 1
-0.0436030139068246 0
0.377558101182463 1
0.319071666662096 1
0.153198345683762 1
0.184955757429445 1
0.123326220433751 1
0.107234268027888 1
0.102767562733767 1
0.232262738998862 1
0.204152417733345 1
0.278798284410489 1
0.176044113302399 1
0.344900681765012 0
0.359713057428959 0
0.167700200090665 1
0.0784987794436835 1
0.352478218614957 0
0.220446371098522 1
0.204864586105026 1
0.217247405162066 1
0.0917363785164423 1
0.247014404271338 1
0.2019899077973 1
0.246611164283092 1
0.216824042912207 1
0.168451324986995 1
0.173433371548419 1
0.129770763887981 1
0.131630087091737 1
0.033145355892766 0
0.228193218479233 1
0.239231752950606 1
0.217789811868463 1
0.345863527809262 0
0.118611734289563 1
0.109516504437328 1
0.0823345086093592 1
0.200206192478478 1
0.34963146376463 0
0.145825182502203 1
0.243448655596714 1
0.265873041278641 1
0.222286142141085 1
0.280852493890184 1
0.174012213449051 1
0.0922638573652474 1
0.240588473141301 1
0.366632545071907 0
0.20182843124677 1
0.110734858428699 1
0.225454205154527 1
0.198442953829329 1
0.178603332029492 1
0.218745601263484 1
0.183273691645435 1
0.202392900871846 1
0.150930398691617 1
0.344112954655441 0
0.159030768720784 1
0.295399173353616 1
0.206815858710838 1
0.0994967110002793 1
0.126432008911921 1
0.14792040143449 1
0.165459489409412 1
0.309848792768277 1
0.158546595431127 1
0.327207636936041 1
0.168209720174917 1
0.200930326638939 1
0.163305726190098 1
0.0851767829551851 1
0.133109564323702 1
0.200570868547359 1
0.0873983170407184 1
0.346022969969806 0
0.112492895474547 1
0.295236790615697 1
0.219711611496693 1
0.285668855697846 1
0.178205637893143 1
0.266720231377458 1
0.0814296813828734 1
0.158392434087242 1
0.163250101832914 1
0.260629836193991 1
0.36941896621662 0
0.28079400987441 1
0.23634229705242 1
0.203174874760715 1
0.164939603546783 1
0.292163890680682 1
0.397402591130951 0
0.183163308642012 1
0.301346397256395 1
0.235405703451782 1
0.134786165928153 1
0.229488987711413 1
0.298514994053316 1
0.300881069275301 1
0.3864550038626 1
0.141775540790113 1
0.185100534946898 1
0.272942941438299 1
0.263313792551961 1
0.285523869932658 1
0.258784017073761 1
0.351181990906378 0
0.179768610750828 1
0.234130955534208 1
0.25082344502532 1
0.129674335100729 1
0.137898670371274 1
0.151264252216616 1
0.35294759235163 1
0.210612847264229 1
0.0987417847081104 1
0.241084065278133 1
0.17474543286993 1
0.216283265599811 1
0.382531759819941 1
0.365800066853737 0
0.256746791530367 1
0.199192818158804 1
0.140362063017582 1
-0.0476443001727881 0
0.0780627039151855 1
0.0900403710515507 1
0.137125675271443 1
0.112543045456471 1
0.134887543532936 1
0.231883398367375 1
0.0751535779135952 1
0.279120024265424 1
0.117113063637503 1
0.12813065996597 1
0.228437954521349 1
0.235559633199012 1
0.282501636870559 1
0.178127732438349 1
0.236081070711886 1
0.270739164476371 1
0.267317827263091 1
0.266814630016288 1
0.326852708160533 1
0.231802339617693 1
0.12431279813751 1
0.242137004528423 1
0.118276617241074 1
0.129148456043015 1
0.204856012998183 1
0.131438896947718 1
0.121588085511989 1
0.144392548782261 1
0.126205798643399 1
0.071564499295001 1
0.189747221376728 1
0.286390827154905 1
0.262266628162708 1
0.0340184998122773 0
0.211338991205478 1
0.238326070919682 1
0.110344765179111 1
0.304775217092713 1
0.136566433347672 1
0.12145894705842 1
0.107050316617479 1
0.186969413989772 1
0.231273756879594 1
0.0129447599601444 0
0.0674876694956903 1
0.174077961247579 1
0.142211281824767 1
0.141575708313186 1
0.3163443957853 1
0.193604702903913 1
0.187050670004005 1
0.313875532487045 1
0.118393041901898 1
0.275851319725339 1
0.19028150821542 1
0.444136842288773 0
0.181264199767705 1
0.195461809258792 1
0.189848442753136 1
0.235131707241151 1
0.145730667244061 1
0.313131952396231 1
0.364921972615582 1
0.234838158951499 1
0.198465412137871 1
0.181766642547655 1
0.243771589021088 1
0.228069116171752 1
0.180390712642046 1
0.181125383265874 1
0.220594951782227 1
0.200110527402535 1
0.290170674606114 1
0.240035553159413 1
0.23752494675768 1
0.253791896302206 1
0.196775945450845 1
0.241975032490917 1
0.253217210342767 1
0.22850777634103 1
0.202042950795107 1
0.248540529395707 1
0.0931605993667444 1
0.230690404194876 1
0.222062643652784 1
0.143896857877221 1
0.146423547231685 1
0.239020186021701 1
0.205832020959452 1
0.280674551946165 1
0.154772222746802 1
0.085893472485386 1
0.277183234520442 1
0.186728069033699 1
0.233129475475091 1
0.201747699842474 1
0.243944404655404 1
0.298046223110255 1
0.252741194793756 1
0.268138012837015 1
0.251141966902632 1
0.242639901550607 1
0.234186107388828 1
0.207052385265992 1
0.165853792003487 1
0.135731442137933 1
0.28057558036482 1
0.150849209157138 1
0.237069065193982 1
0.184349117509484 1
0.173899579163689 1
0.20748634567705 1
0.129811098585596 1
0.158197151462034 1
0.148126792941443 1
0.16032233607278 1
0.112172192869412 1
0.170046568531347 1
0.259843810687266 1
0.190240088156924 1
0.0657135280257024 1
0.105013779705681 1
0.191687824811822 1
0.195284196055615 1
0.112656672115194 1
0.124691716047619 1
0.36698124028311 0
0.408966190292911 0
0.161272097881298 1
0.143765079649125 1
0.159232619003598 1
0.195486895861111 1
0.3193937731729 1
0.187312637317738 1
0.172475370471189 1
0.225261724677942 1
0.320284708146837 1
0.0864906648163683 1
0.295581764774558 1
0.331482655307363 1
0.0841317685392655 1
0.198067379585236 1
0.0814956255195793 1
0.0692325822228336 1
0.270484108799886 1
0.264966848109491 1
0.123862699190812 1
0.305274137571938 1
0.194699714210759 1
0.248663670229163 1
0.279487626226675 1
0.166746458082776 1
0.234298079561514 1
0.0422294433094462 0
0.161784605298777 1
0.270506809291179 1
0.0759202056099741 1
0.14532825299894 1
0.187045442203408 1
0.366716949098254 0
0.213988744027016 1
0.215744312659839 1
0.179046456372485 1
0.269245883903607 1
0.264110504124889 1
0.186610467297624 1
0.166047309240883 1
0.16441640613122 1
0.247153617403308 1
0.190621980411125 1
0.1278665157235 1
0.258338162033352 1
0.123934629453853 1
0.296603772432939 1
0.0643075032547357 1
0.253622695251682 1
0.259123844894419 1
0.160898422561445 1
0.218817155321733 1
0.160435665666531 1
0.266092578097559 1
0.261694269754145 1
0.200557474886846 1
0.219327247378648 1
0.148862518934067 1
0.258451673775142 1
0.162983737617264 1
0.160847962066831 1
0.154415643136599 1
0.151841824516715 1
0.236951871345925 1
0.0764443216446523 1
0.232842427721269 1
0.107021779520209 1
0.352498310879008 0
0.20362638696725 1
0.211730913307826 1
0.248262710513256 1
0.205473096581232 1
0.36116750182405 1
0.158752868550055 1
0.37036964098128 0
0.147968540771379 1
0.259012647430217 1
0.139239111539485 1
0.126497217951827 1
0.240340460834539 1
0.237168595945314 1
0.197868938215319 1
0.237921856605203 1
0.225376735029098 1
0.275153377913927 1
0.304944035739323 1
0.271501004322537 1
0.368453500905213 0
0.212654313021245 1
0.114152478591144 1
0.203395578944454 1
0.150975412824583 1
0.239623760633358 1
0.205057538726482 1
0.181408014312033 1
0.265556897115917 1
0.242031497292788 1
0.239654422681306 1
0.189948893213867 1
0.2341204156569 1
0.0433601769801698 0
0.180533167865171 1
0.280376382964854 1
0.227680862973288 1
0.175584789659328 1
0.132054019360577 1
0.135443001880928 1
0.0900027758001432 1
0.0838750318749295 1
0.182969554069007 1
0.193579187045601 1
0.162461984773022 1
0.225919419775661 1
0.329695746296351 1
0.0724436112150491 1
0.146385126323669 1
0.302764288196006 1
0.224270064073979 1
0.267041987804265 1
0.219136506973432 1
0.143634482716537 1
0.287126072130513 1
0.282216622695807 1
0.195480297320837 1
0.272437109820484 1
0.236578901254231 1
0.218766483298513 1
0.177486639281896 1
0.240767153075761 1
0.331336223606442 0
0.174084045425456 1
0.304048369340694 1
0.211913788698374 1
0.313803936588182 1
0.257825042590208 1
0.121034381425066 1
0.21748091215645 1
0.080872791207503 1
0.212399999137555 1
0.0947139249236773 1
0.356520927268668 0
0.348859725994861 0
0.136216676558435 1
0.250262667239324 1
0.214629931632049 1
0.118060092438576 1
0.326751796910396 1
0.0330132289294608 0
0.230708171971762 1
0.290795540788909 1
0.260553120981602 1
0.232231762519247 1
0.108882496542898 1
0.235460972610026 1
0.206545458160036 1
0.195353455566974 1
0.164550161976157 1
0.205651453021507 1
0.24126355952912 1
0.203784052591387 1
0.185209912345115 1
0.131735815939688 1
0.274025767442238 1
0.193008967422753 1
0.218641780724517 1
0.19140171425857 1
0.312952142281532 1
0.207188996698753 1
0.104319507299728 1
0.122128367660529 1
-0.105828990883417 0
0.302687409748331 1
0.142054946955407 1
0.279534984437186 1
0.138302538868813 1
0.179305426864982 1
0.196634842939301 1
0.338662423890362 0
0.220932356341461 1
0.121195565475239 1
0.154740359926195 1
0.168075513538092 1
0.179665648689836 1
0.238885446303293 1
0.355932279213601 0
0.222299695393303 1
0.235562480961608 1
0.287350150280749 1
0.120162032708358 1
0.201194656672868 1
0.280972398822426 1
0.180471429910323 1
0.34398635872718 0
0.131914576067245 1
0.325486145482733 1
0.263978769847398 1
0.344215474016538 0
0.139417644012926 1
0.157930121047793 1
0.134509369637442 1
0.106847595946745 1
0.186008409545355 1
0.157725669392668 1
0.0645955905679894 1
0.30085522175915 1
0.12112458791247 1
0.162406109090552 1
0.216156060252931 1
0.178518221812991 1
0.162797810777861 1
0.277279151025323 1
0.144400158043207 1
0.20911258267507 1
0.167093188772834 1
0.13644811408914 1
0.272378833034282 1
0.104222973351381 1
0.300693641241908 1
0.160899929212714 1
0.101472499747463 1
0.234610267612415 1
0.342872630078163 1
0.350060868258466 0
0.0929243151312927 1
0.271241804241445 1
0.0325965026845791 1
0.283003487416395 1
0.0973411664000565 1
0.338099346260669 1
0.198345932062229 1
0.296802415765149 1
0.190924149376179 1
0.240877020482881 1
0.28082124345788 1
0.155950032545355 1
0.220137288108419 1
0.208081751597945 1
0.276116809139568 1
0.171258425813261 1
0.178347378362302 1
0.113831391745086 1
0.254937972486444 1
0.327368605436248 1
0.310218020661808 1
0.151921227126063 1
0.308800302123538 1
0.193430135076965 1
0.244080772321899 1
0.244255309224038 1
0.195733412101267 1
0.201907715412821 1
0.227650885664797 1
0.0469526074472131 0
0.263059975851194 1
0.265578020510633 1
0.268234566386187 1
0.211068143734356 1
0.170116580183382 1
0.131409661746506 1
0.380439641464083 0
0.226488924411079 1
0.175417221767959 1
0.15640963923535 1
0.132615995331071 1
0.163472170494286 1
0.0344184170413516 1
0.161239701048076 1
0.21891298893361 1
0.224841381101886 1
0.244052333439468 1
0.263318988789437 1
0.164600869629451 1
0.0420288957339921 0
0.140488632588786 1
0.206586955557077 1
0.18708110318094 1
0.195894727205969 1
0.185234369904316 1
0.241203569814094 1
0.350442655433081 0
0.267360299347723 1
0.293047376628642 1
0.227573040241832 1
0.172929418217286 1
0.133315084249869 1
0.20460120109495 1
0.234350354773825 1
0.159565331271215 1
0.267807484808055 1
0.172644094371686 1
0.28327676493447 1
0.216407255506305 1
0.273257715619692 1
0.353000554145867 0
0.201048560440083 1
0.37679525049463 0
0.130031067287226 1
0.160295984372823 1
0.253707935482299 1
0.109617107762454 1
0.253309392342702 1
0.17494886846989 1
0.206989627520551 1
0.13136261438342 1
0.238107930397224 1
0.183905168666746 1
0.211111693471271 1
0.137817830313666 1
0.0797161881020518 1
0.166699340682281 1
0.321223976027877 1
0.247622974295459 1
0.114079943589677 1
0.0999948742434068 1
0.16492038294713 1
0.204617806386926 1
0.335904106455007 1
0.177585689450865 1
0.0890020514718137 1
0.0641153852972659 1
0.243367789007481 1
0.131909827726749 1
0.282286530074012 1
0.319493695422307 1
0.272845287560885 1
0.329926486463691 1
0.239233048893474 1
0.170986912802779 1
0.103858008566379 1
0.286168181805819 1
0.251504796529617 1
0.269227750804816 1
0.229472293346767 1
0.101067246484983 1
0.157837981163183 1
0.193457704451495 1
0.163442184290625 1
0.171788684205153 1
0.147046028739583 1
0.224027303136836 1
0.372899734284711 0
0.11117948928507 1
0.141048861399129 1
0.237090130096049 1
0.0884443787874345 1
0.12264831299522 1
0.291459212688366 1
0.155523936508195 1
0.197841606957357 1
0.281383975300623 1
0.41944773301058 0
0.202035567293165 1
0.213233295479135 1
0.175300746203391 1
0.158320363292233 1
0.271266775689973 1
0.245015823518284 1
0.299011072087755 1
0.25136056430388 1
0.319305491911445 1
0.293369844902238 1
0.242197132348459 1
0.210738541059972 1
0.177278049812667 1
0.174946379128351 1
0.247514553774098 1
0.304208922784041 1
0.316942657330875 1
0.129543485223078 1
0.182692627896009 1
0.193273079590823 1
0.256681766535141 1
0.247026322274019 1
0.345788039586475 1
0.276724149075464 1
0.319749974014894 1
0.178041534316435 1
0.0512166198568157 1
0.160985966751453 1
0.1496227319309 1
0.131862557785998 1
0.326904023154135 1
0.141552014307573 1
0.0375388300600616 1
0.209631100175931 1
0.194092588711245 1
0.370714029524414 0
0.0561676908473653 0
0.197814704888175 1
0.228427818549989 1
0.163219449449234 1
0.210760226263754 1
0.168149025214752 1
0.279824982892876 1
0.318098946339152 1
0.144222951516107 1
0.0815015434036468 1
0.235437261885431 1
0.0840622253822423 1
0.237145516000448 1
0.252330704769479 1
0.243803054533812 1
0.22260892630433 1
0.139527077266287 1
0.180190378457384 1
0.251223420546324 1
0.102839956982819 1
0.0718781124052949 1
0.0812082151544977 1
0.228070190462525 1
0.321589358843505 1
0.152971353281073 1
0.135456269453035 1
0.168910886748515 1
0.228768471739539 1
0.178004236490116 1
0.25078569712566 1
0.169300469274497 1
0.243422994846884 1
0.148933324270986 1
0.21128013558844 1
0.118174231558689 1
0.255152924286899 1
0.329275633364698 0
0.257009838118924 1
0.277407240675647 1
0.134625740580818 1
0.0899340938749368 1
0.182081422307361 1
0.0886983083923015 1
0.201066170279052 1
0.228551097320987 1
0.275187071908327 1
0.236851214293582 1
0.148576240821274 1
0.13718775396684 1
0.202370138025729 1
0.281053945091153 1
0.277267660242851 1
0.246009147598884 1
0.157357362032605 1
0.187763786384427 1
0.289210592639429 1
0.221377075239044 1
0.283081032766542 1
0.26831767161929 1
0.152988906658982 1
0.128650865314309 1
0.338640055131563 1
0.173021861094306 1
0.245890868095703 1
0.283115091199493 1
0.129836503510012 1
0.240364575725731 1
0.174945640897355 1
0.243385439687968 1
0.243345891444178 1
0.176813678888423 1
0.121333320286553 1
0.275402100444064 1
0.187670241582713 1
0.196563301812472 1
0.181399644024311 1
0.139217584003339 1
0.150871504164835 1
0.279339659958316 1
0.135714312857713 1
0.157515225418679 1
0.153521627499433 1
0.182184883505795 1
0.187825747768378 1
0.291735387048077 1
0.10327436445916 1
0.11185010540523 1
0.181412128858457 1
0.239809303319673 1
0.364790475299494 0
0.0168959190800627 0
0.157153568398678 1
0.21256320191716 1
0.156060957416411 1
0.194619226262204 1
0.141479556836155 1
0.350418903579265 0
0.262495853246046 1
0.220507538152296 1
0.0982718281701505 1
0.263100702252834 1
0.252765744419583 1
0.114011174942008 1
0.191195874193828 1
0.213295976082844 1
0.00114406675584146 1
0.360818637855829 0
0.31139223317567 1
0.267923453129041 1
0.206383873430557 1
0.237092321337591 1
0.348800705245111 0
0.286294230432698 1
0.359429904457456 0
0.283892256811707 1
0.256481048486959 1
0.122210265464748 1
0.162740878976218 1
0.20528478588018 1
0.139343224637076 1
0.173042580889112 1
0.36291177299217 0
0.238169940864422 1
0.11276661236775 1
0.0970994826034878 1
0.237611602236749 1
0.273567587248021 1
0.189291319934762 1
0.271525680867648 1
0.262271294162734 1
0.164176962178006 1
0.189355420936247 1
0.159804905500255 1
0.254740472991586 1
0.211924157412596 1
0.0574354368346199 1
0.0936842681889865 1
0.232305849311423 1
0.26303295928463 1
0.207075669758054 1
0.159285468250426 1
0.0849603810167074 1
0.222616813758495 1
0.11129542842113 1
0.329272575700473 1
0.142904338340691 1
0.29661429403964 1
0.17412818994697 1
0.157104943547612 1
0.21237062155668 1
0.294632308463783 1
0.0760597720849894 1
0.299715095646248 1
0.1620173758543 1
0.228442973283269 1
0.29183139699405 1
0.237786075775597 1
0.251750730156965 1
0.152491901467174 1
0.366293358926164 0
0.206427657202903 1
0.222967394863346 1
0.321056080063444 1
0.222269146129322 1
0.253617347531923 1
0.304069956958967 1
0.194511633900141 1
0.0539650443545323 0
0.308714415563669 1
0.255652000432743 1
0.155031809173821 1
0.0978260627953392 1
0.115771090423146 1
0.127430273994868 1
0.373012288666276 0
0.153227076669207 1
0.20663435705489 1
0.111477577672612 1
0.356803861360337 0
0.239805458327847 1
0.266754354183868 1
0.161515507553112 1
0.350825868908611 0
0.193141330740491 1
0.247734196065552 1
0.0734180850058604 1
0.248652441594094 1
0.110212058073693 1
0.071959732524648 1
0.145373542365987 1
0.44498830784494 0
0.0730649464975553 1
0.205799789478754 1
0.293091165795223 1
0.260488469948415 1
0.241329327059666 1
0.0795041231928839 1
0.0986929903534893 1
0.368031095240409 0
0.108319152513155 1
0.108747524024295 1
0.268251983982067 1
0.194522593356214 1
0.0329696601011703 0
0.113829358521702 1
0.217843142437876 1
0.186125031749408 1
0.181436014107023 1
0.0977471563042049 1
0.137229898777061 1
0.240112766353789 1
0.226358298720039 1
0.12892498822551 1
0.118220382699204 1
0.276489508459448 1
0.333532852325626 0
0.0849940307528804 1
0.0157210645673717 0
0.148254166578561 1
0.0542321438870142 0
0.14379721500165 1
0.228559648076191 1
0.226989506014088 1
0.181052826004794 1
0.326540419981447 0
0.113318984467521 1
0.164298237670297 1
0.166782732690356 1
0.361954538651436 1
0.0687178449464553 1
0.244156403836606 1
0.203976330179146 1
0.140415077853906 1
0.21082108906414 1
0.0632004626866164 1
0.161432049003121 1
0.258054916550696 1
0.0900584742857403 1
0.26236601637507 1
0.229517010136544 1
0.133292633721141 1
0.207228612573593 1
0.20072614560305 1
0.250762122027858 1
0.170257541519645 1
0.183046258444077 1
0.0998950269477022 1
0.271783093768621 1
0.237068110653786 1
0.168850839341237 1
0.20815832587245 1
0.148384850734952 1
0.161994121637606 1
0.115389907832539 1
0.188186438828357 1
0.150217804592189 1
0.100501310172127 1
0.139808694859693 1
0.276714380400429 1
0.119760879462199 1
0.105832998328838 1
0.181163605694277 1
0.224998652419564 1
0.285226650249716 1
0.195004855518198 1
0.373403326874701 0
0.184558595601635 1
0.245478958644367 1
0.0924703121318719 1
0.216997245904523 1
0.159811122155959 1
0.238156757850741 1
0.305536608089102 1
0.253236424496226 1
0.191415827645637 1
0.181913902608282 1
0.154398109360013 1
0.297077168502855 1
0.22337015837445 1
0.259937068089379 1
0.299246577657924 1
0.150478996222738 1
0.21737675177319 1
0.29962285752039 1
0.177334686770193 1
0.150689983768108 1
0.268841753117203 1
-0.0335073617934917 0
0.286035607961642 1
0.220879941439465 1
0.256688851394478 1
0.165924222493964 1
0.314331424572038 1
0.0975335293878408 1
0.119561808860106 1
0.196641479135687 1
0.104917442443428 1
0.166218729403324 1
0.338541272260522 1
0.273834995611138 1
0.250780988218846 1
0.163480801208313 1
0.157313748198363 1
0.182735392486559 1
0.269915927997327 1
0.379885199520946 0
0.1134934414486 1
0.108810243663699 1
0.0722912167738315 1
0.235908836968529 1
0.252400390696865 1
0.333090206768082 1
0.330210617839179 1
0.194284829176833 1
0.194797313195414 1
0.254195275233712 1
0.138773104327507 1
0.409026469289398 0
0.313177927406215 1
0.254345352719622 1
0.225785258531344 1
0.345870766220493 1
0.133940937829904 1
0.12294815561095 1
0.198019803191746 1
0.33666275139916 1
0.0985866130980989 1
0.197513338945698 1
0.154645216022168 1
0.194522685170866 1
0.139380036140767 1
0.23793434597544 1
0.166138723390488 1
0.181729237425234 1
0.259539913709576 1
0.142663839524819 1
0.217777709791176 1
0.0685028273885243 0
0.203559758218566 1
0.217015760020458 1
0.187979481712187 1
0.0985585318925706 1
0.256846575977821 1
0.290735041770441 1
0.135528854112507 1
0.272476585970692 1
0.142177989101457 1
0.213274908235329 1
0.0857468060923201 1
0.288366367552015 1
0.064502806988627 0
0.169905885801482 1
0.129928402158544 1
0.199942078756367 1
0.205096495505268 1
0.195313170437988 1
0.135011945160065 1
0.214379484899219 1
0.107874507305941 1
0.0591763704001601 1
0.167824080705843 1
0.304173352124769 1
0.298159381408185 1
0.239475681067822 1
0.196757276346041 1
0.142583515995759 1
0.330858877831909 1
0.221977855311535 1
0.20298898099416 1
0.253991685885601 1
0.181817947079406 1
0.147084268444972 1
0.262533051780063 1
0.158602921487291 1
0.157038379268025 1
0.168888360962271 1
0.292691975117137 1
0.184122960638335 1
0.195034385259912 1
0.107673823041705 1
0.066828127557551 1
0.221453613628479 1
0.291940313235505 1
0.345638712344208 1
0.210765457300573 1
0.210895154114 1
0.17073213926832 1
0.158772264310449 1
0.250361507575632 1
0.116429072074792 1
0.210714766676277 1
0.316464855766592 1
0.207284289900763 1
0.26342247214145 1
0.262488956367907 1
0.162259494415993 1
0.235767618304456 1
0.142775718699025 1
0.207866020228546 1
0.106795642137098 1
0.182249925004929 1
0.190735786269077 1
0.112132929438918 1
0.308924684512728 1
0.161384310429056 1
0.125751491026041 1
0.268901838845906 1
0.272806184055352 1
0.26815038870288 1
0.186423365938503 1
0.403307704591238 0
0.249709471455976 1
0.255507281216141 1
0.18833951160206 1
0.27626660053378 1
0.116294766751489 1
0.3253608228118 1
0.226990427584109 1
0.218857002636901 1
0.159246349098183 1
0.187511465258092 1
0.094854179304644 1
0.334413501281772 1
0.259460709520431 1
0.133852733802763 1
0.251426874280683 1
0.348714519755319 0
0.275477068230307 1
0.106640465876796 1
0.119540385406583 1
0.282970418977188 1
0.120112885994762 1
0.21426824171695 1
0.205669937222048 1
0.154857175823084 1
0.242577622358897 1
0.268160819289785 1
0.322797692794095 1
0.237721350078612 1
0.276702476882032 1
0.177164505193288 1
0.366894793109823 0
0.0525792888824754 1
0.111020272794743 1
0.340184534760779 0
0.272996817275357 1
0.313547590062876 1
0.194743052588072 1
0.216987799155749 1
0.278967111756112 1
0.161904612003718 1
0.119000664363351 1
0.273808671411163 1
0.224593094685744 1
0.232406456124778 1
0.123543351903075 1
0.222632467107559 1
0.295407159407689 1
0.0915257533310919 1
0.0848837332038778 1
0.15945665474124 1
0.271912770307782 1
0.31744633054109 1
0.192046854719373 1
0.218386966289605 1
0.259687833553745 1
0.199910406971277 1
0.203926110969426 1
0.259514057961246 1
0.212497810443042 1
0.136649567802919 1
0.327172799739192 1
0.0742205762322167 1
0.277994009790306 1
0.0845023342896431 1
0.214447734274164 1
0.311719599700867 1
0.124747852296479 1
0.174407748497669 1
0.167502729053846 1
0.19014655630645 1
0.245384876398809 1
0.225673167301634 1
0.313244998961417 1
0.254678828551796 1
0.177250071856432 1
0.00942849549066064 0
0.331860616050702 1
0.0665791541771363 1
0.251923598779065 1
0.154554939661124 1
0.274115046695292 1
0.166825669837932 1
0.243152698249453 1
0.53364542196218 0
0.226209177567368 1
0.24962049187696 1
0.313961243349713 1
0.283173232735589 1
0.15222374408338 1
0.313789935435657 1
0.264288997293062 1
0.337816294251132 0
0.259318125422279 1
0.276412671624228 1
0.228567123329058 1
0.11059711160583 1
0.119481513563619 1
0.258113840774829 1
0.0999193308771554 1
0.390974781325693 0
0.187828584044424 1
0.201288642016392 1
0.140550694113265 1
0.198115489133026 1
0.206943071479993 1
0.104339681119301 1
0.141058086451928 1
0.217747344526496 1
0.174380132299392 1
0.234563111551157 1
0.22338751528963 1
0.312340225938161 1
0.249170152732773 1
0.179345246585965 1
0.146758149845788 1
0.250914371135002 1
0.188266571134966 1
0.275932396123467 1
0.184592339933445 1
0.224576157846362 1
0.236978847653222 1
0.228735895149361 1
0.124431568648324 1
0.172294179198978 1
0.211399664326253 1
0.168524803054566 1
0.145126659773548 1
0.229571364522744 1
0.276965423803558 1
0.125488193354686 1
0.254303270190835 1
0.12076507322057 1
0.245711550111007 1
0.136331782561276 1
0.318225145233237 1
0.179540689431041 1
0.127775272412656 1
0.330953810113943 1
0.155604717844115 1
0.252909218036103 1
0.121524892947517 1
0.273685204145036 1
0.0783462964847114 1
0.170174490643957 1
0.156305479450912 1
0.23570407537184 1
0.108588619691453 1
0.255598145869075 1
0.21068198340544 1
0.196892651275877 1
0.334756651408721 0
0.233845738239945 1
0.202077892589087 1
0.190532326500447 1
0.321528693819897 1
0.253594949659034 1
0.212194940001849 1
0.193150001520197 1
0.119071316222071 1
0.266850984411178 1
0.192203921188548 1
0.189832016304699 1
0.170194387160782 1
0.0982398642311948 1
0.170637385251023 1
0.229840667181844 1
0.239119288286551 1
0.167786269828122 1
0.309756082128108 1
0.273973444217199 1
0.185829615439568 1
0.254593973906778 1
0.287279859941632 1
0.302296469602698 1
-0.0303406308643747 0
0.105181357369094 1
0.28188045800316 1
0.182217005794089 1
0.224163379340412 1
0.237666308183965 1
0.225707285869002 1
0.0733434141333738 0
0.264739890583868 1
0.334851746885934 1
0.304908877179916 1
0.057812880597319 0
0.202839641672143 1
0.276182020593525 1
0.276468665509728 1
0.211323959002824 1
0.150974146786922 1
0.248840389107717 1
0.155788985012152 1
0.211737304569924 1
0.323844646234436 1
0.252042366435577 1
0.0742051737072293 1
0.205469253080856 1
0.193423125183341 1
0.286311541951481 1
0.163774160875419 1
0.172471129030698 1
0.237402675537988 1
0.257712570791462 1
0.145845510422709 1
0.181357554679927 1
0.137383462492591 1
0.241748260418557 1
0.0700638402851311 1
0.266687573828214 1
0.22169014574652 1
0.234223320033763 1
0.209657788562831 1
0.101074555153222 1
0.109816853205484 1
0.136955179362738 1
0.26664614161987 1
0.200373209519243 1
0.200078573516324 1
0.224604885356198 1
0.183949981409317 1
0.197864407068848 1
0.169392112760003 1
0.179256150106091 1
0.135770185800442 1
0.0914214361259144 1
0.143125365217614 1
0.378025291968439 0
0.234578780576159 1
0.208037508999882 1
0.0389408070674808 0
0.0903984265208675 1
0.15535962172593 1
0.228232056372046 1
0.223658319312697 1
0.269384084190528 1
0.300994832997267 1
0.0647675359401175 1
0.116116252840739 1
0.199741916582938 1
0.0749613344063804 0
0.199918876719472 1
0.340885965451893 0
0.140172513970341 1
0.15187328767933 1
0.3367124221493 0
0.352314737504326 0
0.141800343470664 1
0.229883942780631 1
0.142884450174618 1
0.282148793179957 1
0.247399970036879 1
0.214720118458374 1
0.180268181568081 1
0.15832105894854 1
0.111364641522685 1
0.192507944618622 1
0.228414928101473 1
0.176801829314874 1
0.207318715480794 1
0.271374855706632 1
0.297517835276037 1
0.19859521194356 1
0.217230933192133 1
0.0904755448612793 1
0.155438242189331 1
0.138245467828013 1
0.200094210889526 1
0.135651440937179 1
0.176853018161803 1
0.248415184174418 1
0.269054036618617 1
0.194041867488968 1
0.183900840657644 1
0.262469685333836 1
0.187854560266117 1
0.162058910606268 1
0.234924409312662 1
0.220032058641929 1
0.190087351715365 1
0.279300976775876 1
0.0752980097342695 1
0.299585078091726 1
0.240457386864281 1
0.106109284570979 1
0.114025118062086 1
0.199283585933669 1
0.250997145420296 1
0.23887760030677 1
0.236484523995571 1
0.248141823922518 1
0.264639106344789 1
0.215574009534325 1
0.105776253912866 1
0.22821083332213 1
0.246110524176427 1
0.175480695083375 1
0.292458422892431 1
0.157067777105699 1
0.181760857733412 1
0.23422556004867 1
0.188807056992651 1
0.199057042998474 1
0.261823668470818 1
0.248811265532583 1
0.158575411831606 1
0.107568715432353 1
0.135677850957638 1
0.236239830890823 1
0.144833091885602 1
0.112316505585562 1
0.328302821765368 0
0.232691396979435 1
0.103733438195755 1
0.162739765588316 1
0.230556641713882 1
0.10235136658935 1
0.186801290238699 1
0.178315418123182 1
0.239734831444178 1
0.169784458095705 1
0.229973008070574 1
0.197118371146957 1
0.114088325778315 1
0.201374635472337 1
0.176008214427074 1
0.137986819414138 1
0.178710505216368 1
0.167486300197096 1
0.21002702638169 1
0.296510938654336 1
0.0982905764445421 1
0.0896255517660459 1
0.131839947335626 1
0.10689815517206 1
0.175511311417696 1
0.173395817358427 1
0.30925895767518 1
0.168153697811738 1
0.138650973402984 1
0.165882887655444 1
0.189900366752709 1
0.194560055133204 1
0.242537493055939 1
0.31075812225998 1
0.0359366130412358 0
0.0798780118322912 1
0.170352220989322 1
0.331168030010603 1
0.121792820034118 1
0.279088164584778 1
0.154345554063543 1
0.197145371887847 1
0.211236219166899 1
0.288692279181999 1
0.0985052026554371 1
0.131489952871517 1
0.36878794586624 1
0.248614587198012 1
0.322225300710285 1
0.171436711208238 1
0.038901883679821 0
0.260278966318799 1
0.290233195220832 1
0.119896100599243 1
0.214393153106818 1
0.172264503842575 1
0.178924257897585 1
0.216160111449942 1
0.141829519376564 1
0.257878499794378 1
0.239448655138671 1
0.231122576703726 1
0.0662000478839876 0
0.181714839233397 1
0.267997054129758 1
0.165864736878513 1
0.260478236680842 1
0.233917221970353 1
0.141378422475791 1
0.155872566213191 1
0.219829266264463 1
0.154818634032424 1
0.137211417605937 1
0.0571975969029771 0
0.188891544148835 1
0.242910945380632 1
0.0504312208874897 1
0.125710393539815 1
0.0956180776733578 1
0.280511960662323 1
0.149513438027282 1
0.250666555988645 1
0.114477792969665 1
0.178237173138415 1
0.197522068360899 1
0.173460507546038 1
0.350981278238997 0
0.233563242554875 1
0.1699332783557 1
0.113951649377463 1
0.303470143739048 1
0.105366967558743 1
0.254297199857063 1
0.231216640397975 1
0.132403005611969 1
0.306312280590201 1
0.127334065122872 1
0.321321297217315 1
0.261089498542665 1
0.176776880253139 1
0.188106384994289 1
0.319598910433076 1
0.29603546195157 1
0.153091920038298 1
0.0914553639422586 1
0.217897269415856 1
0.18224894290299 1
0.201431042787907 1
0.276079523279007 1
0.0139202051065877 0
0.161586626899721 1
0.28881391555609 1
0.19983154600133 1
0.221018448264882 1
0.235579133966587 1
0.244278082147239 1
0.22596759431134 1
0.116870929102149 1
0.215799056506092 1
0.216721965750807 1
0.277512395287913 1
0.247644664723324 1
0.372459449213435 0
0.243535215140196 1
0.0948679591196361 1
0.111839439932012 1
0.126106727628422 1
0.137223690236642 1
0.176405796736194 1
0.137501069486529 1
0.268388238344262 1
0.119148946828289 1
0.262586894869131 1
0.223596822152901 1
0.14623114952641 1
0.17405680260076 1
0.181998587942973 1
0.115959410700824 1
0.147523956336677 1
0.275318024400545 1
0.160402177165237 1
0.215427557948946 1
0.337679611917203 1
0.284733452424178 1
0.265464001591366 1
0.110467338962863 1
0.197330670421609 1
0.242593647378902 1
0.129739328960537 1
0.209161039001873 1
0.339611887064554 1
0.331980349997833 1
0.0797246877170076 1
0.212587239496956 1
0.058933018905637 0
0.2233818871779 1
0.213584682044042 1
0.072233080938341 1
0.195302460022781 1
0.272239106926976 1
0.284243471476676 1
0.145855950477336 1
0.212523731937784 1
0.215316089692521 1
0.138498581418458 1
0.24158773273355 1
0.192549250604616 1
0.23237980848047 1
0.0665067933362026 1
0.188859646951021 1
0.186310302211123 1
0.212231875723444 1
0.225391558289154 1
0.170097935173341 1
0.334264862144769 1
0.167546844872174 1
0.179534300081072 1
0.207901751017107 1
0.179602815896301 1
0.228382956743848 1
0.104199464972001 1
0.0890858914446735 1
0.152563993191916 1
0.0688101263388643 0
0.180411346978912 1
0.158385622368936 1
0.231552670660931 1
0.28820128495066 1
0.212638827410239 1
0.131849982201 1
0.293884388491847 1
0.224625030801835 1
0.109353512701315 1
0.111530823485747 1
0.300153499590196 1
0.352858204739256 0
0.189856940959134 1
0.342844883177567 0
0.235016844955194 1
0.231487307531816 1
0.16248296118179 1
0.263648791913478 1
0.181508080736552 1
0.245286301066579 1
0.183855650581397 1
0.142903116014286 1
0.321962865626547 1
0.297626068753621 1
0.161729610820639 1
0.245381148657377 1
0.186216877392631 1
0.142375269451608 1
0.102345296066612 1
0.277791941328816 1
0.197701557155418 1
0.300165830374632 1
0.110236540555825 1
0.134229795514494 1
0.118311690454121 1
0.221693146663684 1
0.238240842050499 1
0.169593732894999 1
0.328197061970264 1
0.272962627936965 1
0.295376744462737 1
0.0977146398637272 1
0.213805220161753 1
0.243544498092068 1
0.16058104168385 1
0.144475316870206 1
0.139857793402782 1
0.14703293629371 1
0.311373227955217 1
0.0811360677636091 1
0.285211201330792 1
0.0399103210758576 0
0.266892724914457 1
0.125554369046001 1
0.167579260866517 1
0.15614152051878 1
0.320336881211588 1
0.186098102443851 1
0.260919440697813 1
0.249220931400424 1
0.134765070872952 1
0.209603309881834 1
0.195256642363144 1
0.147598388388412 1
0.181889128063012 1
0.224282025465849 1
0.244318126171849 1
0.149089875415091 1
0.228786300298028 1
0.0211156904342293 0
0.209992032953838 1
0.20533609855161 1
0.250591570148638 1
0.188695662540448 1
0.325301743251491 1
0.186621110919983 1
0.140932237352605 1
0.0676659071867461 1
0.262176350343447 1
0.224192206009207 1
0.179398825146113 1
0.162594024211828 1
0.200611623457533 1
0.194015265379863 1
0.240332887453286 1
0.293884444216719 1
0.178808267560277 1
0.253835828558191 1
0.352242314870048 0
0.153513755700682 1
0.312683223414908 1
0.185581630100666 1
0.163986483717725 1
0.289662851287408 1
0.101481181547014 1
0.0699888197479938 1
0.223556688336222 1
0.201576482333202 1
0.152740739305967 1
0.0545411346960487 0
0.270889293799892 1
0.128729243768597 1
0.228682508585085 1
0.0995112541072209 1
0.431083775957628 0
0.168948879984757 1
0.125148393077369 1
0.160289426552203 1
0.191740932074466 1
0.200075260149209 1
0.162413784191957 1
0.282467567127711 1
0.0906237265103039 1
0.310112187408034 1
0.173473030472034 1
0.0853425860692567 1
0.173129203224315 1
0.35798355493432 1
0.181310464800518 1
0.0980065054796452 1
0.111928869891958 1
0.312867245822712 1
0.0877989072527834 1
0.0657907483336557 1
0.103601864300198 1
0.168756623832181 1
0.310649215082592 1
0.21563306603647 1
0.0407574867227245 0
0.241226028792429 1
0.114790743770311 1
0.270556221733068 1
0.244452316172758 1
0.0885419254539721 1
0.200458625917981 1
0.34367935022999 0
0.263546899690031 1
0.127626901620996 1
0.166285939785947 1
0.23389030834657 1
0.257452197979259 1
0.0931876885353355 1
0.209241712662777 1
0.161528890262946 1
0.168266105055824 1
0.260823411343184 1
0.247057151428866 1
0.199014412664647 1
0.109843530544242 1
0.257088135540385 1
0.241985584303898 1
0.214205072226233 1
0.146688628422614 1
0.140638693409673 1
0.162259635811397 1
0.227548948756829 1
0.188468437048039 1
0.229583384281745 1
-0.0601483725384675 0
0.386360104931237 1
0.175748258041984 1
0.199801551126906 1
0.238874962026995 1
0.268612811917264 1
0.278607959830511 1
0.342334191760946 0
0.202911310338219 1
0.133943683869519 1
0.283240411629804 1
0.184418141146718 1
0.0919205245560468 1
0.121646579063058 1
0.269248793789545 1
0.285524006204886 1
0.297493379410022 1
0.225259653383769 1
0.225872754944763 1
0.135408670010801 1
0.246775702723565 1
0.161604255672799 1
0.282951993991776 1
0.123398004069327 1
0.146734295255283 1
0.163137889540228 1
0.190655107585288 1
0.25047442361397 1
0.140328126707553 1
0.058161297371687 1
0.12771627041178 1
0.18878521832123 1
0.169148935306612 1
0.112423914221024 1
0.205210650869893 1
0.246368828541226 1
0.329961795957487 1
0.215919698694687 1
0.183798617697387 1
0.197353078896531 1
0.217228560791635 1
0.200007086556034 1
0.250362589932915 1
0.158494144874901 1
0.186479451259012 1
0.282392174253566 1
0.237703446263174 1
0.103701320976472 1
0.331472705232143 0
0.224309191790117 1
0.170668335057338 1
0.205390493875435 1
0.236143873362973 1
0.182775512117556 1
0.237997504917495 1
0.160197260662639 1
0.247166540368073 1
0.310294252390239 1
0.383580080349684 0
0.0880024313119627 1
0.0634678651304201 1
0.281025858891346 1
0.225520445354779 1
0.121833779029029 1
0.190804524782735 1
0.126480016415459 1
0.326698106461048 1
0.22355177895817 1
0.139444450544873 1
0.203148121268527 1
0.262034651919695 1
0.180402703266139 1
0.279805896191364 1
0.0489169031447281 1
0.154054968524741 1
0.213705910366593 1
0.197261163775586 1
0.229854110800244 1
0.0743668012022417 1
0.279763207909421 1
0.169138412954787 1
0.352338915489638 0
0.283670843461055 1
0.148055988689117 1
0.46285174664142 0
0.18226485023521 1
-0.0139441690490674 0
0.342585317538315 0
0.232138538254521 1
0.208860576370459 1
0.266023093454501 1
0.132023443694605 1
0.281484213697933 1
0.189679313829417 1
0.106582797954618 1
0.240022574356396 1
0.291280652352589 1
0.226036676692748 1
0.189782964616924 1
0.169010094010524 1
0.153752230869406 1
0.150435708674689 1
0.226398744126209 1
0.231949528607121 1
0.161087206664158 1
0.225742283887975 1
0.176682278236626 1
0.21283341225617 1
0.0757423334480758 1
0.282994994907925 1
0.243007031203867 1
0.176267581375009 1
0.123429768596704 1
0.185104492432217 1
0.228960403320943 1
0.152628538501693 1
0.198754481691608 1
0.248327480348875 1
0.24032922001288 1
0.156389178717176 1
0.2771782545844 1
0.00247605248226851 1
0.270393299998744 1
0.213690635089878 1
0.161033426274994 1
0.143027542120721 1
0.267259063970018 1
0.389680339175618 0
0.119306721210885 1
0.245027791636664 1
0.241102748355379 1
0.0562728129744996 0
0.147421841652175 1
0.204520043865288 1
0.242987098084834 1
0.177547525603419 1
0.294573147645131 1
0.163855212434083 1
0.161646235598153 1
0.261261116576357 1
0.259301670618728 1
0.19113926754691 1
0.123783158375889 1
0.0877817224601506 1
0.142981064216623 1
0.232108527498938 1
0.16477381034203 1
0.288073486934128 1
0.314208860583714 1
0.12385802108338 1
0.117442441066972 1
0.178930633285568 1
0.23002666844524 1
0.122277314630039 1
0.17738712991908 1
0.275964103795846 1
0.158520961187395 1
0.0943166996689112 1
0.20007735839944 1
0.480077607929549 0
0.243826813009514 1
0.230611422749639 1
0.114179791736897 1
0.249892611055268 1
0.211809278849225 1
0.339105343693071 1
0.193013343039692 1
0.080342724830753 1
0.138421831127007 1
0.159829095083112 1
0.145091841681637 1
0.190996311319094 1
0.232155855942252 1
0.194460917862425 1
0.243226914473089 1
0.138003117492646 1
0.167088983063412 1
0.184914132752202 1
0.20194193415072 1
0.255634065638012 1
0.249974974990883 1
0.290558316627318 1
0.25714202895295 1
0.220590186834009 1
0.181831094126464 1
0.266981809720323 1
0.204510378380187 1
0.206805217450125 1
0.156063564106681 1
0.109936017694306 1
0.14623551468016 1
0.264680647659347 1
0.187212364312592 1
0.0587612755507742 1
0.263280963617139 1
0.202323198581898 1
0.323021031525564 1
0.134374014747173 1
0.206244267122126 1
0.275474522927098 1
0.243633564346558 1
0.160249303227131 1
0.24761976538665 1
0.263347456067984 1
0.288237361026258 1
0.170479282478881 1
0.26388849849992 1
0.19613257659334 1
0.222108361498502 1
0.00485092940855491 0
0.271611237184707 1
0.209244316053992 1
0.299531400550634 1
0.254738410327377 1
0.148494735895075 1
0.175780588373831 1
0.258571195760357 1
0.209532832285181 1
0.348260143481187 0
0.24544652463551 1
0.14272690961549 1
0.082587076636108 1
0.140116800125414 1
0.138341761158591 1
0.219358329625885 1
0.24739771820454 1
0.325940741422302 1
0.249226735698182 1
0.207557197139721 1
0.237784455940387 1
0.125103197093557 1
0.166248201461363 1
0.188285021894708 1
0.191626290099808 1
0.211517734680349 1
0.216333686500463 1
0.206999336279539 1
0.326768547146064 1
0.220999972015191 1
0.123020697562094 1
0.127531714357755 1
0.146227632009602 1
0.259395512932774 1
0.250418985426439 1
0.177161791662009 1
0.292650389405153 1
0.135172819836548 1
0.100326256684135 1
0.139392355361096 1
0.190043966095485 1
0.236196714069524 1
0.269501067191917 1
0.191528482803941 1
0.217626086155401 1
0.179767803615376 1
0.175799493727067 1
0.11225285350537 1
0.159627329986446 1
0.163579090192278 1
0.144195191090029 1
0.264430549262316 1
0.136818996632729 1
0.262076858174271 1
0.183519414944817 1
0.150007380625557 1
0.217590904474148 1
0.259786468859036 1
0.221736741754201 1
0.0643465590361917 1
0.259308931778727 1
0.289537905191466 1
0.291990039848106 1
0.230311627273411 1
0.282434468825599 1
0.264295410789744 1
0.159928788519755 1
0.20223944136013 1
0.151866025220082 1
0.122995775758621 1
0.243665577254519 1
0.224827670507064 1
0.159612450548466 1
0.0754439608753118 1
0.271574312491065 1
0.33502833840271 1
0.165350317620181 1
0.225622337076752 1
0.259131440110225 1
0.125853536713735 1
0.138048514715198 1
0.261998614610545 1
0.265541995626018 1
0.288026542507888 1
0.204195281131561 1
0.292167032789166 1
0.0456111077560623 1
0.170632675638068 1
0.169089534532478 1
0.30473545565063 1
0.271362295148736 1
0.120873217392699 1
0.248147873907801 1
0.17828930978106 1
0.227240353190077 1
0.145031071968577 1
0.176479011331432 1
0.135650940359365 1
0.166744929540512 1
0.160597090205912 1
0.205933054173688 1
0.274555048835571 1
0.217747772595482 1
0.106075056520606 1
0.166278932053539 1
0.353805288824591 0
0.21497875358861 1
0.272442766988896 1
0.22954868768853 1
0.228779787351557 1
0.177128479414615 1
0.0475480018805526 1
0.211427741717357 1
0.214391146786324 1
0.107755756627651 1
0.145458582088649 1
0.220841766238821 1
0.141959655690113 1
0.156935702821407 1
0.350466183299856 0
0.141087453501473 1
0.121420200151176 1
0.3148207527281 1
0.214928660763936 1
0.193581470037728 1
0.321054461173986 1
0.267051376383879 1
0.14916173874623 1
0.237650577112479 1
0.192536521856321 1
0.246311659361897 1
0.207683330836369 1
0.140154843688204 1
0.248127956901367 1
0.227985097027876 1
0.235159679775323 1
0.304037452807958 1
0.306952308065224 1
0.318722635954608 1
0.292517520700611 1
0.359602475721032 0
0.336121059699749 0
0.343047702710385 0
0.250417634873206 1
0.152547033641041 1
0.185987501836844 1
0.123294126678483 1
0.28806299079932 1
0.262360641923717 1
0.0515694055621896 1
0.127858008416215 1
0.199841923444543 1
0.0762505341597667 1
0.162471692309599 1
0.314579380683443 1
0.110033648571334 1
0.223770609064805 1
0.218725833438954 1
0.206369027209841 1
0.153180976646134 1
0.121303499452522 1
0.312823581085155 1
0.165449299523194 1
0.350649156205951 1
0.378980551947493 0
0.21248020454857 1
0.200163812539123 1
0.197222770227901 1
0.271632700978338 1
0.0906673161956496 1
0.209560012074098 1
0.0936135873959791 1
0.154712477067177 1
0.285089771327028 1
0.0101580378612406 0
0.0928050208029204 1
0.221925532233896 1
0.238224142225999 1
0.22633698651149 1
0.243926839237098 1
0.267885411898012 1
0.250492845301324 1
0.107341959032955 1
0.157616662083015 1
0.0060091667968919 1
0.144859575882705 1
0.122959427796163 1
0.174574214949139 1
0.111227666783647 1
0.298708515073021 1
0.293856500450661 1
0.165153380696773 1
0.240203285547658 1
0.228571853790702 1
0.215741455848417 1
0.191527797361809 1
0.245091643610215 1
0.130249376461668 1
0.367360190699433 0
0.186268365570776 1
0.166677042064656 1
0.248442258924521 1
0.236596192449103 1
0.173914717673806 1
0.16759018087807 1
0.197744965886717 1
0.231615802522017 1
0.18227301012181 1
0.330739281601315 1
0.175169973192251 1
0.324859421148612 1
0.278894805783708 1
0.304237068656771 1
0.202317018934408 1
0.120255406585063 1
0.223027963297302 1
0.152217763985344 1
0.301500721539247 1
0.186314353839388 1
0.171074593454877 1
0.155777702300861 1
0.11477962170742 1
0.0742677925478143 1
0.0127317044860604 0
0.069513051807807 1
0.148468747622462 1
0.296250930801573 1
0.20454568051514 1
0.227480783085605 1
0.217341596025855 1
0.215607054371023 1
0.22008264654816 1
0.09242905685754 1
0.137449583117773 1
0.231517095500324 1
0.191164373892659 1
0.158987628912764 1
0.202464802770052 1
0.143764516015037 1
0.19019813412878 1
0.0790000366513215 1
0.272953764430429 1
0.154661635515822 1
0.288680966338215 1
0.2441643731815 1
0.0704555046584555 1
0.147304613866934 1
0.0730157794662893 1
0.145105041287607 1
0.117421923583593 1
0.211123984660957 1
0.0488607632592334 0
0.165743483733865 1
0.241549622284268 1
0.288946582376208 1
0.346068895787752 1
0.110700703376574 1
0.108198697207565 1
0.125649468890127 1
0.258896192859068 1
0.266538599444387 1
0.269202524398837 1
0.29976628918612 1
0.18939539848051 1
0.0982463818253618 1
0.278909063139596 1
0.242461955456056 1
0.0994100844340083 1
0.359936055809567 0
0.265624603703073 1
0.121268618786389 1
0.165012511467668 1
0.0925802940557572 1
0.272844461495642 1
0.178621479653727 1
0.239555774952738 1
0.055136516096095 0
0.306277463409537 1
0.140404352389938 1
0.193266429771963 1
0.222258314981831 1
0.141847519558112 1
0.300485297406485 1
0.289127361341045 1
0.17277946254292 1
0.0118008685545744 0
0.243089999728378 1
-0.043580837795869 0
0.21007274464168 1
0.137962017195303 1
0.0378698622878537 0
0.257994053696121 1
0.156496554755577 1
0.160615063969025 1
0.231198447565576 1
0.196512677608469 1
0.0977012893597233 1
0.167759914399321 1
0.271914640224109 1
0.261555388195474 1
0.363419765160043 0
0.187627990190895 1
0.232593268704197 1
0.242501224067859 1
0.189897517752705 1
0.22883995596965 1
0.359482982016764 0
0.198806134066807 1
0.329990261808574 1
0.289142617915961 1
0.188876079868032 1
0.301784095912224 1
0.16592770132017 1
0.159223888026059 1
0.230413455117209 1
0.158010840458994 1
0.279693306428586 1
0.214457223181912 1
0.233002270998558 1
0.0869316027677214 1
0.245537020136354 1
0.266722876302196 1
0.175676697677361 1
0.142469089079375 1
0.2001801814192 1
0.280578887311916 1
0.181593445613857 1
0.242651826363504 1
0.23615038759943 1
0.0808074487424892 1
0.284257564720018 1
0.296997338071087 1
0.274350077971823 1
0.148986395049456 1
0.0692611545803412 0
0.178862477320815 1
0.242907271200296 1
0.156008139817611 1
0.115032182536939 1
0.226531658042582 1
0.248716387749539 1
0.291867179908841 1
0.223645562473767 1
0.2705303172347 1
0.212500607892217 1
0.0933353905526077 1
0.271197497074641 1
0.16991497576885 1
0.230237170086123 1
0.205301058194816 1
0.187655466366138 1
0.132727847849133 1
0.164318378975767 1
0.303792768534465 1
0.310754373734152 1
0.25967791268606 1
0.154134822490707 1
0.159718937750136 1
0.229620244253131 1
0.144380569884739 1
0.243398793918684 1
0.140054054703073 1
0.243300485720031 1
0.167875161213766 1
0.261032978188443 1
0.18609915591255 1
0.124534938775481 1
0.284750213222703 1
0.201012098249025 1
0.125272561016493 1
0.232381702966141 1
0.190338334766404 1
0.242770726675026 1
0.294143441869592 1
0.173025788247142 1
0.200299658863537 1
0.252739547376444 1
0.231007567196202 1
0.308297481558319 1
0.199114952258195 1
0.190276134296447 1
0.362392895356318 1
0.115260586341949 1
0.275958148398894 1
0.270121030643362 1
0.238257487440166 1
0.147735255073806 1
0.169007829869467 1
0.210130357534295 1
0.126470478903068 1
0.187029831401829 1
0.184311203586378 1
0.295712324893972 1
0.16594226031668 1
0.161068831169231 1
0.0745288641250818 1
0.333356474080515 0
0.175920059752536 1
0.131654765628549 1
0.0903596738280962 1
0.339338863707465 1
0.284487760229358 1
0.111082065868196 1
0.195994723242591 1
0.211937234129879 1
0.130089665479463 1
0.048685400208132 1
0.170898401928917 1
0.281849636946273 1
0.182891280862842 1
0.147146397396795 1
0.29875081357304 1
0.305764291859028 1
0.232462098181046 1
0.0840294661452131 1
0.149081074619728 1
0.179049019470264 1
0.280523199793878 1
0.260709014394185 1
0.1458949149001 1
0.223546926057497 1
0.107478224989653 1
0.160224171591202 1
0.307115584270672 1
0.30514319299038 1
0.189250538004969 1
0.0480681929153936 0
0.277146907653427 1
0.207378993828372 1
0.212208116933959 1
0.151129586595045 1
0.274322034222522 1
0.244658701593744 1
0.236662488685081 1
0.20975247900627 1
0.102860586950151 1
0.367064864695977 1
0.227969439369365 1
0.157782599096986 1
0.25795508482758 1
0.232583579446786 1
0.354658224235997 0
0.275849090971919 1
0.37595240257753 0
0.0824141985135148 1
0.311804400298589 1
0.228819904216337 1
0.134497818005001 1
0.384269680018033 0
0.252593419586325 1
0.12261718687568 1
0.144230479895556 1
0.215898615498576 1
0.144538251781578 1
0.283944250651735 1
0.0712956888125547 1
0.207938719341701 1
0.170293738409241 1
0.219718535785065 1
0.0508128877030438 0
0.253408376830559 1
0.17616518880561 1
0.283695895155815 1
0.159457729468427 1
0.135727870746341 1
0.248133734452538 1
0.165508457080112 1
0.245527274499597 1
0.251400717158886 1
0.268497751785884 1
0.333504753593532 1
0.229311744689468 1
0.283845771709936 1
0.136718329711855 1
0.0578845329708977 1
0.295280538494662 1
0.292233729705131 1
0.171068072249329 1
0.190318847869372 1
0.228040694858639 1
0.244313058041735 1
0.239655207883936 1
0.232229787370614 1
0.228208356392025 1
0.0128403167697162 1
0.408863930503019 0
0.132473624224611 1
0.144610024448241 1
0.246220319545832 1
0.242154304357395 1
0.32411808410699 1
0.184667948206177 1
0.0333114653480116 0
0.0505535240103649 1
0.337243580618862 0
0.280315284158901 1
0.26041516314953 1
0.187649596216896 1
0.257359999719652 1
0.231685814602007 1
0.258378154575173 1
0.159480685306686 1
0.150934782788543 1
0.191086661360997 1
0.0612337331021728 1
0.238576853634178 1
0.260994801176233 1
0.128447205919183 1
0.0305948235155543 0
0.100251180537161 1
0.41240841699955 0
0.175588589032456 1
0.131870591842294 1
0.250298235817733 1
0.139962891472557 1
0.0765339968637943 1
0.125684642353877 1
0.154383041091016 1
0.206819825051564 1
0.279030110588801 1
0.309022220297895 1
0.300117267524428 1
0.136555818727711 1
0.282660646196183 1
0.275698158634837 1
0.24708055711136 1
0.312916979118419 1
0.213063976344265 1
0.163388851902014 1
0.11439825210345 1
0.15593471126134 1
0.228867008913161 1
0.284097654176851 1
0.214554012211601 1
0.266587503818485 1
0.121921346349895 1
0.183666713432833 1
0.315154927834796 1
0.219152796034127 1
0.234647894845022 1
0.359654233596886 1
0.0990113659456528 1
0.0825794076224519 1
0.285992107729164 1
0.276895930808858 1
0.275690294662759 1
0.309017786499294 1
0.199698374817821 1
0.145470138305593 1
0.0986488399208204 1
0.246184013298875 1
0.136464408859219 1
0.166875147410113 1
0.185845119301515 1
0.0835795315976489 1
0.270737636170132 1
0.337875155101821 0
0.331749680543039 1
0.159071748309164 1
0.160111725283575 1
0.260532672824043 1
0.186887876106652 1
0.18290829342195 1
0.114548966128129 1
0.267527511780412 1
0.17376424438236 1
0.205907259729886 1
0.0986800499441117 1
0.0690114646990491 1
0.180069139544554 1
0.284205512061143 1
0.143983662435233 1
0.135354366693955 1
0.241791308574187 1
0.249220152954601 1
0.0696052885382655 1
0.214396085347596 1
0.115008725745424 1
0.176816617977512 1
0.12284051321535 1
0.185416409791328 1
0.181916529026177 1
0.224447300533996 1
0.207851473887179 1
0.212250047512186 1
0.184869556098834 1
0.25247362611982 1
0.339225783000481 0
0.2506355883397 1
0.0583291781529086 1
0.15457093820026 1
0.30826389467771 1
0.215570202718796 1
0.129124372710384 1
0.218644018663111 1
0.257009484889649 1
0.145058751094049 1
0.243193744243251 1
0.156295777353328 1
0.264467839048915 1
0.233086680640661 1
0.243267679499543 1
0.137469821551703 1
0.199231146178101 1
0.220112137235552 1
0.252608042376309 1
0.207543097501865 1
0.0716657749448223 0
0.280837504330066 1
0.160986732701169 1
0.158542258069427 1
0.14298368972332 1
0.253517868451581 1
0.138529379308434 1
0.300239111445584 1
0.119760565550043 1
0.245980419071188 1
0.221092847999398 1
0.137815673891215 1
0.0961969583391096 1
0.223732848530239 1
0.324725400643422 1
0.244682963351973 1
0.117226834620435 1
0.213613839296532 1
0.0969095438693821 1
0.138605270143171 1
0.129398049881323 1
0.206252025969261 1
0.221687516322806 1
0.334699809417814 1
0.246469151623516 1
0.286546979672105 1
0.304548976888586 1
0.143968208166383 1
0.163737078309382 1
0.259098967761675 1
0.20013623276145 1
0.160709785014177 1
0.231321505307249 1
0.209569361955062 1
0.192045282978543 1
0.16038678544604 1
0.153088180379366 1
0.124781862941186 1
0.214973464246174 1
0.353072352767967 0
0.299173201909659 1
0.167165210410968 1
0.287880021768716 1
0.163217903712592 1
0.109607290455965 1
0.197601869170786 1
0.213204120293633 1
0.31494126165209 1
0.123043226385783 1
0.223931482126837 1
0.136401183370782 1
0.269789981579269 1
0.242718619325006 1
0.0445483199130862 1
0.236211993749476 1
0.142796931255454 1
0.268146060148934 1
0.105467756804116 1
0.377278522036022 0
0.266778558951266 1
0.0973869556978724 1
0.106549603605437 1
0.158313837402893 1
0.332869563546966 1
0.330973255919729 1
0.326846572977939 1
0.216220238054887 1
0.287096158874953 1
0.178454679750183 1
0.297044616963005 1
0.198439379470642 1
0.170335195522693 1
0.231686998261447 1
0.223130007130553 1
0.151433872761326 1
0.33958864320793 1
0.153187045861599 1
0.1498765793315 1
0.221146634238656 1
0.0989949116297916 1
0.0210665160580488 0
0.24217259857471 1
0.249941723890576 1
0.236630096902771 1
0.323392235802628 1
0.301216386276191 1
0.0302347856617814 0
0.250081783432312 1
0.144948438397884 1
0.195118896828711 1
0.208481966271459 1
0.308379088718353 1
0.215705183973306 1
0.196632265311461 1
0.101836255007122 1
0.175131507624335 1
0.152464794582371 1
0.193342290732965 1
0.150913089648223 1
0.159176547429719 1
0.126127748509297 1
0.227318243153449 1
0.285473910880949 1
0.147236204348064 1
0.200919301514652 1
0.18233596522556 1
0.00973736310700531 0
0.207666882258335 1
0.244874615035871 1
0.219829217818725 1
0.128532242048243 1
0.104025948627259 1
0.223702677648721 1
0.127481925091375 1
0.1403849821346 1
0.298071039477328 1
0.180169606998735 1
0.0452805520152161 0
0.133733839606561 1
0.193458770530435 1
0.276641309842465 1
0.15456460122457 1
0.226849856760841 1
0.203215399142918 1
0.18731503409291 1
0.14905515311544 1
0.26678353786716 1
0.295860782878535 1
0.174042820580568 1
0.106499758088673 1
0.252113563011047 1
0.19605954298982 1
0.316572416769919 1
0.267650087234832 1
0.0656413066823567 1
0.322002654852728 1
0.240973860048847 1
0.294130409002541 1
0.313340818274436 1
0.243330463725546 1
0.235664254242197 1
0.226827815695557 1
0.134308022299575 1
0.217862069742932 1
0.243732728068175 1
0.168275436850347 1
0.299393579932477 1
0.228908815855529 1
0.221954873553423 1
0.105535332850649 1
0.141094786350521 1
0.261908122388455 1
0.0775091549689119 1
0.163744038101469 1
0.165315152811548 1
0.16063046140907 1
0.185284678025327 1
0.166793006263854 1
0.302832827329892 1
0.327035122090489 1
0.227500810788007 1
0.252535249289751 1
0.260015755047007 1
0.19375000611966 1
0.15473964949864 1
0.230550699523741 1
0.258858929384471 1
0.269062800726058 1
0.159917724190713 1
0.165817840173452 1
0.259663031445212 1
0.137951844614248 1
0.216836172039406 1
0.161518469818292 1
0.191975895768225 1
0.141021594837208 1
0.267933480523014 1
0.121018826667669 1
0.103481329073251 1
0.209421548799679 1
0.10705293595394 1
0.245340603850406 1
0.140561470563784 1
0.237939839931105 1
0.231235770366198 1
0.153052013091291 1
0.175645914922728 1
0.281025943038085 1
0.323461085818822 1
0.0762671668911272 1
-0.00239600925281643 0
0.197308342393678 1
0.0940772465506002 1
0.16822572481389 1
0.288659805660423 1
0.248010911905672 1
0.206083398287029 1
0.112917882417686 1
0.177409620088487 1
0.245666645934765 1
0.201730342818741 1
0.193291562726786 1
0.130790295651814 1
0.209215598461726 1
0.249444327309431 1
0.0909580840183118 1
0.224389393290944 1
0.235681356007097 1
0.286644236687887 1
0.246324756126465 1
0.143322422364458 1
0.0694335819306462 1
0.152489027012234 1
0.204450417453657 1
0.206651339737376 1
0.122118790594965 1
0.179853719658365 1
0.227687743254695 1
0.212518705125079 1
0.145733959250963 1
0.237615789178268 1
0.242181050355449 1
0.135326362425831 1
0.192972861079193 1
0.259174101571807 1
0.131546458261479 1
0.145199602254413 1
0.156883401996504 1
0.30244421267132 1
0.28639539495296 1
0.21566757520429 1
0.310665661825887 1
0.423007165836737 0
0.280158361914516 1
0.154570882421131 1
0.146611547693031 1
0.249730941582117 1
0.276398253034492 1
0.163503410554725 1
0.151613874259781 1
0.346588437136066 0
0.151546076382954 1
0.22431463586302 1
0.173043503197804 1
0.0355488689496019 1
0.315838500238705 1
0.14338947181692 1
0.249440237356238 1
0.273593719740709 1
0.156727796703152 1
0.109415560269107 1
0.214601947396334 1
0.262883584930801 1
0.181297598909011 1
0.241285273792303 1
0.168597744570078 1
0.334990796551835 1
0.327811289830642 1
0.264799243548938 1
0.114354508564227 1
0.0648473395751197 0
0.226898066348364 1
0.290183422155821 1
0.259283863217293 1
0.224092826652462 1
0.175744685181827 1
0.13261183786469 1
0.232897848257515 1
0.155057008986506 1
0.140703498011315 1
0.00830362686403199 0
0.22374048418293 1
0.120654730507727 1
0.14416367488527 1
0.266991198963006 1
0.135020105910341 1
0.24291694148125 1
0.21635541885841 1
0.107882792149431 1
0.323523710909924 1
0.229623203370313 1
0.119833736710193 1
0.00387982363451355 0
0.184833616681557 1
0.234241236354247 1
0.2024349767626 1
0.140733234642101 1
0.248015700743478 1
0.246217630503133 1
0.250983655188064 1
0.206412659138117 1
0.1334270145118 1
0.268254031720878 1
0.2425900284623 1
0.195827446806045 1
0.098141979796925 1
0.252812589326867 1
0.132252550869256 1
0.133661634850642 1
0.31465441914659 1
0.169378879017136 1
0.413239302151095 0
0.225652359667689 1
0.190576206357269 1
0.256339000408486 1
0.120335913122395 1
0.161832934158831 1
0.263616952470301 1
0.267227270647898 1
0.18379635793672 1
0.346822149253039 0
0.150237611556847 1
0.0770304796451429 1
0.204176440666592 1
0.287905482532731 1
0.364139422315915 0
0.27849241942439 1
0.264641503176731 1
0.0329464611961544 0
0.301498411700596 1
0.144457592037149 1
0.214354651676146 1
0.137287453325833 1
0.265198478280935 1
0.248334069407732 1
0.0949708585342174 1
0.180519983413169 1
0.198189222927948 1
0.0689485765135713 1
0.197818374557121 1
0.329157828200483 1
0.142157822794536 1
0.201103743954388 1
0.156002828250924 1
0.192582304352797 1
0.189693511037955 1
0.191430672743839 1
0.174159773562221 1
0.240036361710592 1
0.237979892519444 1
0.305845660196188 1
0.209945449006436 1
0.136268114839809 1
0.191061433078075 1
0.249370650483001 1
0.173045352663607 1
0.204429259281275 1
0.165788533356431 1
0.293499761790252 1
0.205382435620273 1
0.12310811981103 1
0.208825142582229 1
0.220582612963128 1
0.227843573652237 1
0.121269495944711 1
0.237509847218069 1
0.196018162533277 1
0.275243033618531 1
0.200713273555977 1
0.13851466214503 1
0.104585409766684 1
0.160572495487448 1
0.217833325012064 1
0.169461926850635 1
0.352731813631362 0
0.248480171411301 1
0.172810060022527 1
0.16565310514937 1
0.320219855940409 1
0.112816475157121 1
0.125197801075146 1
0.100479748354393 1
0.34649259669874 1
0.0623352049980464 1
0.101764594321018 1
0.19373530623002 1
0.204717442256631 1
0.270384093650794 1
0.123853177895994 1
0.313063648439893 1
0.237722400818712 1
0.231881916192057 1
0.203254096079052 1
0.141851794445075 1
0.273565497621441 1
0.114997340864056 1
0.0813467835796716 1
0.263078626696939 1
0.276059245289563 1
0.151423636797662 1
0.23258861985282 1
0.2018953155941 1
0.103175821390253 1
0.297910509478371 1
0.224284392101883 1
0.18383398146948 1
0.0997488826081089 1
0.328642345955438 1
0.193230347330987 1
0.250652051798601 1
0.204506623204197 1
0.132690548574609 1
0.244713960248216 1
0.0368467270506169 0
0.279716720173821 1
0.173175714637611 1
0.28213254694412 1
0.174288098911222 1
0.236828660627279 1
0.154920525295352 1
0.164834583044335 1
0.0269970221147747 1
0.266570501906424 1
0.194419680772819 1
0.224663712438271 1
0.360676421565438 0
0.239800785752164 1
0.0529098959990836 0
0.260586570777882 1
0.138847412631161 1
0.136255060920151 1
0.0849746329857624 1
0.184075468634834 1
0.174689885513249 1
0.0169251816040836 0
0.278491116794715 1
0.236850267691122 1
0.282663423274106 1
0.128470229149773 1
0.341298647742663 1
0.178248742124338 1
0.222334422590541 1
0.144754969902691 1
0.314013685304408 1
0.168617594109968 1
0.12703068536891 1
0.282900223215723 1
0.191711146678236 1
0.25963595175699 1
0.247781590575865 1
0.0714593519663223 1
0.21408033070159 1
0.247000487526501 1
0.136405686754097 1
0.255856657242749 1
0.302079047243298 1
0.225669136618465 1
0.273329638863777 1
0.218393366294879 1
0.258039949105706 1
0.26517540676344 1
0.143544357332121 1
0.263789578864639 1
0.235235247663114 1
0.270843711242307 1
0.0783693811055348 1
0.24155296199871 1
0.143199797862004 1
0.15213115889747 1
0.222504593316017 1
0.364914937647519 0
0.0517223228204787 1
0.23159276523534 1
0.174516614006277 1
0.270998964338191 1
0.155737129152499 1
0.167456928661316 1
0.292084360313832 1
0.175849135068146 1
0.164483757891694 1
0.20517738894496 1
0.395338718071013 0
0.220979685430142 1
0.201063300806788 1
0.220651430323347 1
0.154112523663653 1
0.267741573979952 1
0.205072844673544 1
0.139719776006449 1
0.190909390745957 1
0.163723490272423 1
0.0709462292781437 1
0.238296340949377 1
0.267429696105543 1
0.0973418287864469 1
0.274165745261472 1
0.167808757744408 1
0.384848891262418 0
0.185400303721625 1
0.19219368437734 1
0.168035570185535 1
0.199080557253936 1
0.295264631168429 1
0.349299020392212 1
0.2119124298098 1
0.259907007290554 1
0.306897989670247 1
0.344096533215769 1
0.290716806860077 1
0.194125287425771 1
0.218637436022989 1
0.153218390315982 1
0.19490178607503 1
0.144625708284027 1
0.16073202411201 1
0.156697061322141 1
0.20138677481967 1
0.104862086476241 1
0.263308687189505 1
0.318644996509418 1
0.109781190212987 1
0.249127096896145 1
0.169344865243348 1
0.182057174037111 1
0.257945909540417 1
0.213562205349103 1
0.236287334449943 1
0.128862992612263 1
0.289721574016123 1
0.196094529157198 1
0.271514381249402 1
0.204547079486679 1
0.162757352654622 1
0.151844193079464 1
0.179383973051717 1
0.250130068094628 1
0.168000052118504 1
0.16773810552949 1
0.332709340737844 1
0.222669613284586 1
0.206054162973813 1
0.134164311803792 1
0.299153706037348 1
0.379173808547469 0
0.207639939626276 1
0.137856534551936 1
0.192499154930478 1
0.194534830006395 1
0.230324960090176 1
0.197631837140094 1
0.1891184067459 1
0.244408850011541 1
0.156348019735432 1
0.264791331802389 1
0.153958271242147 1
0.227671343145555 1
0.135646537043293 1
0.148553427838053 1
0.251291525970997 1
0.269212918686694 1
0.255795854337148 1
0.269626996700659 1
0.252495329207945 1
0.118907543695475 1
0.235222543540544 1
0.110239849372581 1
0.108784426253511 1
0.285582962343277 1
0.210184542449809 1
0.224787121179589 1
0.175469687887404 1
0.25137567218099 1
0.204786381518313 1
0.21119616124289 1
0.125741952495712 1
0.255801665548725 1
0.189880832117088 1
0.201440693322304 1
0.0704711151177175 1
0.268165560224002 1
0.159654895899135 1
0.0531321386928898 1
0.140671735116197 1
0.1808376995617 1
0.246450218033758 1
0.162549311061344 1
-0.0584010594439797 0
0.151880113209957 1
0.10432997149314 1
-0.012654884611547 0
0.265839224504871 1
0.237444970903189 1
0.465971332091912 0
0.303904984071102 1
0.271085485998787 1
0.212800360873024 1
0.223414131265378 1
0.281676077871853 1
0.189147964089206 1
0.209805837408392 1
0.312139756370721 1
0.158616144028095 1
0.134254640406614 1
0.119388154759593 1
0.220905961008926 1
0.290056259150115 1
0.289648013392699 1
0.127487707723323 1
0.197623494490122 1
0.259498716501451 1
0.308171505507156 1
0.280065661843258 1
0.103707458602442 1
-0.00863696120312828 0
0.220474949259452 1
0.247824131406033 1
0.12276751444705 1
0.178967125807095 1
0.183494477011849 1
0.161692316309786 1
0.182934983330771 1
0.099213055380439 1
0.175007504863114 1
0.198312928145149 1
0.226332907424172 1
0.230665415796997 1
0.299685690582429 1
0.292697775546982 1
0.406941729969013 0
0.1162351503717 1
0.201648707480896 1
0.198503131829597 1
0.151985942799409 1
0.171875200779418 1
0.114132340795876 1
0.265725204315482 1
0.172977342669363 1
0.272595839275052 1
0.312351962832576 1
0.211204533538186 1
0.151687600420909 1
0.296334732731908 1
0.182929351917181 1
0.11170094743245 1
0.23604194975664 1
0.141808388455766 1
0.194213010864186 1
0.199977828689031 1
0.241162483912833 1
0.146616946915943 1
0.209755138486832 1
0.19931662892905 1
0.0450138075126414 1
0.191848470967778 1
0.2087199289555 1
0.199436780705198 1
0.16786372055158 1
0.179295039105664 1
0.195699649889208 1
0.170386916309243 1
0.183594589612146 1
0.166178628376076 1
0.121478838603505 1
0.195477960789437 1
0.0987851293710521 1
0.229337050334928 1
0.25921009613398 1
0.14721524871171 1
0.271955592237462 1
0.209164991871142 1
0.168395824609366 1
0.138104033304642 1
0.182542203479106 1
0.239169228546511 1
0.30102190589634 1
0.144428911953854 1
0.257625150158787 1
0.112926888425846 1
-0.00740572555459179 0
0.216239582900193 1
0.187295617084612 1
0.285314299579979 1
0.225770223718931 1
0.285875422431975 1
0.0608269852759905 1
0.322967625811689 1
0.193882085172834 1
0.0896320892936222 1
0.180530599474019 1
0.10867967764128 1
0.0846396119380974 1
0.252755101824266 1
0.0841635095251242 1
0.236400519382265 1
0.205386606723663 1
0.152399532646711 1
0.174899438765589 1
0.211724342834658 1
0.195264507319136 1
0.114105393654599 1
0.255401529850374 1
0.283512871616154 1
0.247598307879325 1
0.333177123220438 1
-0.0301659982949748 0
0.260362175612744 1
0.133708543088216 1
0.368632398718182 1
0.268449863631123 1
0.264602586153864 1
0.255250109209813 1
0.272657445234069 1
0.156527580150048 1
0.33478897162988 1
0.228018486055815 1
0.201664053619507 1
0.0658757737043967 1
0.228630167774555 1
0.29375024866832 1
0.132179865789365 1
0.183080449430842 1
0.163409512873767 1
0.337340503466983 1
0.350596492286106 1
0.134654992962477 1
0.274688125043636 1
0.20116147554817 1
0.178227650407709 1
0.170992985766292 1
0.286165642892384 1
0.378185667536739 0
0.221187171889398 1
0.229686960033654 1
0.199870064027114 1
0.061168316443983 1
0.125994860292422 1
0.125201264481972 1
0.295925665940721 1
0.23168170532519 1
0.132588524743247 1
0.42911103787789 0
0.278291994982015 1
0.188707708135608 1
0.244986438605687 1
0.177886789722978 1
0.32048078486648 1
0.120883848016133 1
0.268273758554086 1
0.296361629413894 1
0.287687138808628 1
0.2814239283531 1
0.225401425845844 1
0.28341596439838 1
0.136364559187719 1
0.165715747115215 1
0.0563248321083511 0
0.179933342106401 1
0.300720050668307 1
0.212919618764863 1
0.262246471884921 1
0.25601198303997 1
0.212536340972937 1
0.171481809869842 1
0.359791270211368 0
0.146845418387161 1
0.268592784879813 1
0.245232738448996 1
0.197263594719407 1
0.310896807538511 1
0.224130561921042 1
0.277388428167925 1
0.172153119528359 1
0.213923842399555 1
0.228403518448888 1
0.220605054090503 1
0.0870094004412053 1
0.128779895879159 1
0.142659308303378 1
0.131127136823174 1
0.228157445263583 1
0.110122139015002 1
0.165766203125416 1
0.142836594190364 1
0.327829414055396 1
0.270414436441633 1
0.131602870233589 1
0.141976184597833 1
0.341217054217159 0
0.0736199956758397 1
0.168800828672172 1
0.2509596824105 1
0.231863010711518 1
0.252073887721579 1
0.261158842421614 1
0.309548059621791 1
0.20427475052617 1
0.141160416954559 1
0.134006768803503 1
0.256348021912054 1
0.0653925420283009 1
0.228580726628583 1
0.104866180742919 1
0.292312995725026 1
0.181678635457294 1
0.19815618325312 1
0.240734970374862 1
0.228439217627434 1
0.327029722544185 1
0.170906644491479 1
0.17650953839613 1
0.302306673461549 1
0.124546427335863 1
0.157125578789336 1
0.303012554826382 1
0.314093141647148 1
0.135279670069237 1
0.237398361339221 1
0.385550366923704 1
0.255857684145275 1
0.291673877943764 1
0.17746402277285 1
0.1640870138165 1
0.14582967212116 1
0.0314620143080827 0
0.318423232028489 1
0.286316644965669 1
0.0774373755855972 1
0.1498194118621 1
0.221050235350038 1
0.173707805537652 1
0.206069677956719 1
0.157216944288329 1
0.309834517069899 1
0.181663126859579 1
0.167380099303058 1
0.222395955433882 1
0.239447479147486 1
0.253243025164204 1
0.278477204011686 1
0.244412969368483 1
0.287798507334973 1
0.0416060290684938 0
0.248090305930649 1
0.152605278366271 1
0.125639218158318 1
0.0845689146674408 1
0.262835633921255 1
0.175805650014093 1
0.152524852963787 1
0.311248742243617 1
0.196762860035579 1
0.292348666987419 1
0.267003278591808 1
0.219065134649792 1
0.236206570707266 1
0.220898790838838 1
0.0971449531434089 1
0.194392031678979 1
0.028955550279464 0
0.19169452358271 1
0.204286059567221 1
0.0552215204128377 0
0.211914623928572 1
0.148951611350895 1
0.233851666095907 1
0.111201696544293 1
0.11466570076894 1
0.250752098706001 1
0.251322108589107 1
0.18272061319169 1
0.164150990601208 1
0.0502747700967368 0
0.0842824967794915 1
0.229617145455831 1
0.111237122338648 1
0.213056703993752 1
0.18024586901191 1
0.172511215102023 1
0.272044301230641 1
0.250994652333829 1
0.104497693451529 1
0.0480148811370652 0
0.326799896439328 1
0.276005196754077 1
0.165778643619159 1
0.173310465515095 1
0.182134496635617 1
0.230601840179511 1
0.198534101623178 1
0.16911917336519 1
0.17273395772625 1
0.161313763358363 1
0.197760891251281 1
0.240076081752978 1
0.112312343557802 1
0.26442428766419 1
0.173290522676116 1
0.208430692772405 1
0.231723446983152 1
0.16470624451789 1
0.22599695497069 1
0.159283022399549 1
0.175211629193336 1
0.228454571624132 1
0.224631262798978 1
0.281247878586238 1
0.17753752116596 1
0.169288014858439 1
0.138122807439751 1
0.307138154500172 1
0.274837748037388 1
0.0831779472483059 1
0.203413346206701 1
0.178905001583576 1
0.283770978501474 1
0.223410098455495 1
0.236152084476196 1
0.208078889655189 1
0.0962055681483335 1
0.138842434285271 1
0.16283274079673 1
0.153912558744202 1
0.293583763124881 1
0.152812668291572 1
0.187803735786883 1
0.302059192725438 1
0.240907062900536 1
0.130244352549194 1
0.113399470564326 1
0.176168297683599 1
0.105627479816856 1
5.12079658987518e-06 0
0.293350660430966 1
0.164374506963426 1
0.386499304747283 0
0.14636231597464 1
0.216021641883127 1
0.211009457608779 1
0.208534771689457 1
0.30719241506462 1
0.131154969024102 1
0.303930429133247 1
0.232931194596072 1
0.333519884799004 1
0.171821498927024 1
0.254531541876646 1
-0.0143223496756089 0
0.287462652775724 1
0.178266128584339 1
0.13003459008674 1
0.113900814673591 1
0.185063154801234 1
0.176833962783269 1
0.315131417699959 1
0.107720367112324 1
0.392603782351112 0
0.141130168252855 1
0.0117577842146499 0
0.206546400429583 1
0.0635985484888355 1
0.16275127545384 1
0.276623226480357 1
0.283632165168643 1
0.201438976394741 1
0.307968813815384 1
0.176720488604451 1
0.185417065933714 1
0.130219470336657 1
0.134716192939493 1
0.0842659765899644 1
0.164041046399024 1
0.217374201255337 1
0.13645863395551 1
0.184633522962904 1
0.270659097926484 1
0.181096515796451 1
0.114509414103967 1
0.200337669815045 1
0.266318557762555 1
0.199157243908158 1
0.191463038273769 1
0.240076305437302 1
0.260802857141573 1
0.190761930813193 1
0.255855873588401 1
0.291554172087123 1
0.44266043913465 0
0.196914505750142 1
0.2631264887791 1
0.225461016952196 1
0.347843313354451 0
0.166336690891496 1
0.145184928885964 1
0.182574480405653 1
0.197818739167989 1
0.104815277652757 1
0.220445728553073 1
0.19827525911081 1
0.092496071453655 1
0.1960604798695 1
0.136971916103718 1
0.190665888933269 1
0.199081773695662 1
0.308602692079047 1
0.191919879691991 1
0.270747745202511 1
0.110826449730638 1
0.19290392110726 1
0.226632189665626 1
0.221560282679569 1
0.0429280117057225 0
0.253611445897936 1
0.197015747733137 1
0.24195689544919 1
0.432052390967444 0
0.34468963452745 1
0.21118433503075 1
0.179288132238569 1
0.141102962004533 1
0.263596657457751 1
0.144096659446062 1
0.242025324044985 1
0.323225292434996 1
0.0146367781867456 1
0.266073315828238 1
0.169213817051734 1
0.275215639852849 1
0.135469288719992 1
0.26263510751627 1
0.334494231381134 1
0.242507324855343 1
0.0564028919093098 1
0.150982195925129 1
0.132284792304476 1
0.165981987506739 1
0.0484552525177267 0
0.245424413228399 1
0.217245732547004 1
0.19144010787479 1
0.17547412528792 1
0.12683030539567 1
0.243643697786378 1
0.203204529539617 1
0.159615764552123 1
0.235197046135677 1
0.210843567308887 1
0.217994515252568 1
0.236374225697315 1
0.158808908637473 1
0.19990448585681 1
0.0946158485614075 1
0.211998080717206 1
0.0664895236144537 1
0.243906767394436 1
0.229928951645029 1
0.112858086446724 1
0.273416333980037 1
0.196833948004443 1
0.254621863489998 1
0.336847883956077 0
0.353812130801929 1
0.126322427360559 1
0.338330268768692 1
0.232604723444375 1
0.282330441624465 1
0.0744010684224169 1
0.259681731270597 1
0.2635944645159 1
0.12979640906674 1
0.203458151517454 1
0.284061360024163 1
0.261149694829207 1
0.206645227935986 1
0.185161329280544 1
0.174822441680148 1
0.231123104238682 1
0.115585376257886 1
0.0367045332740389 1
0.208521690950437 1
0.101874130570163 1
0.251254380811405 1
0.216536922496517 1
0.253058075906536 1
0.288478430770473 1
0.321859260280091 1
0.215311692547844 1
0.105299633818301 1
0.306579611374821 1
0.165130487549273 1
0.137110774318023 1
0.186574384846472 1
0.257086826054132 1
0.16681120655978 1
0.209631480548129 1
0.191831597008112 1
0.356595026070008 0
0.251182804758605 1
0.217661130726634 1
0.181723368740115 1
0.362171286975348 0
0.233991748762191 1
0.242552710952525 1
-0.0368515389828341 0
0.314876932900056 1
0.233026411397503 1
0.212537120820071 1
0.196731549048414 1
0.301265818314632 1
0.308407199145492 1
-0.0151951156530253 0
0.081572221241078 1
0.181293402244662 1
0.213768102910885 1
0.235976603369226 1
0.296405375618135 1
0.102890338275146 1
0.233792240166554 1
0.225875344222308 1
0.168157702076063 1
0.318246760400512 1
0.172053625411068 1
0.151567026823238 1
0.140020836709362 1
0.104954703612309 1
0.236792596035365 1
0.177307230696309 1
0.267385490437682 1
0.22434017420323 1
0.169483040653637 1
0.131486166629728 1
0.20351772838828 1
0.157465718845515 1
0.205822274074862 1
0.237765566080928 1
0.234834134966065 1
0.106282763377042 1
0.156163102145803 1
0.12050932243608 1
0.266123731517121 1
0.270792004468557 1
0.299884964294651 1
0.133628547257068 1
0.225813682325331 1
0.260513442371728 1
0.214829101519017 1
0.242108154497291 1
0.0373993286502629 0
0.269317341003641 1
0.195900379084276 1
0.261812299933467 1
0.287366258245708 1
0.197374666590376 1
0.130727513250785 1
0.262637166160309 1
0.221658067490876 1
0.217300852828243 1
0.28427890478689 1
0.149149104439062 1
0.158364875990979 1
0.215521131434383 1
0.236836467899555 1
0.181585839381713 1
0.226973998683463 1
0.282115913232708 1
0.157297226557731 1
0.12096793522547 1
0.218241131362969 1
0.0909395108921341 1
0.050117950928527 0
0.136003850030363 1
0.268755410460902 1
0.205505308400478 1
0.289267832351737 1
0.189174812224815 1
0.15246371910547 1
0.105006582417062 1
0.113127603321991 1
0.225443497955272 1
0.214294261032751 1
0.179162999927896 1
0.19640151150303 1
0.138522205122199 1
0.15888749808733 1
0.25601773839002 1
0.212102494166906 1
0.20757924605639 1
0.233046175728804 1
0.26355324862861 1
0.185024147117177 1
0.187108157518437 1
0.0974348965477994 1
0.304278829953697 1
0.169982638758848 1
0.212502624227466 1
0.1784425820428 1
0.242887116776319 1
0.346305910822675 1
0.332791200714191 1
0.171114717824927 1
0.264759749833741 1
0.11225830337521 1
0.14066405026947 1
-0.00125507943562879 0
0.308689532553222 1
0.304046514586271 1
0.245499048906263 1
0.230381810331206 1
0.212253363800087 1
0.186643556885525 1
0.0929914215973498 1
0.239621598623032 1
0.232726878831202 1
0.257877572979126 1
0.310677499550286 1
0.0976494666726204 1
0.109492242446842 1
0.0849791656216565 1
0.31384483384147 1
0.137343619655965 1
0.0224417008339963 0
0.164391508164615 1
0.089671705968588 1
0.12156329025253 1
0.125117677513047 1
0.170297130820256 1
0.320410941323898 1
0.188357661051668 1
0.197248417935899 1
0.268732700123863 1
0.25821362934469 1
0.291514334481502 1
0.155892498357215 1
0.390204321670769 0
0.127172466349865 1
0.0777564772399303 1
0.333427811780123 1
0.230214778920806 1
0.182651978248024 1
0.359502459184885 0
0.0345941785358389 0
0.4161010301188 0
0.343304756358993 1
0.140433801108908 1
0.190590377853633 1
0.193593310059447 1
0.245401914463013 1
0.337598313704936 1
0.230741350840724 1
0.136115085081806 1
0.214788794000056 1
0.333133809747116 1
0.177108057887506 1
0.122554194267553 1
0.220783793445206 1
0.0608988614508745 0
0.290677833579808 1
0.255694253548982 1
0.159737869463345 1
0.173928096741422 1
0.0985436504533261 1
0.231387655794058 1
0.271153392015987 1
0.266134339867284 1
0.167308479027426 1
0.242849359190903 1
0.27959899005121 1
0.128417221916968 1
0.168641397862001 1
0.148228539121184 1
0.160192301210818 1
0.144278745287852 1
0.251919572521041 1
0.189142719381944 1
0.213930749766471 1
0.140787588603303 1
0.142550416616075 1
0.0392126695404839 1
0.153207807661707 1
0.0111738350704683 0
0.168201250186543 1
0.238409482362442 1
0.239430730714184 1
0.0547360945838002 1
0.14318982293576 1
0.195170904595642 1
0.0784677187619245 1
0.173332294488944 1
0.313985514950938 1
0.240366293240588 1
0.243710347244493 1
0.130026654777261 1
0.1444366508367 1
0.0846805034238143 1
0.158313296068523 1
0.280457040437563 1
0.155907388890618 1
0.271925961574449 1
0.155183077310486 1
0.100145161349513 1
-0.0217240316827961 0
0.23614110156614 1
0.221476182135455 1
0.189210281624664 1
0.298672238371314 1
0.212649541691565 1
0.206278664651398 1
0.272644306961082 1
0.137738627206544 1
0.199388403564337 1
0.0439173818396447 1
0.282255118784551 1
0.18859137447094 1
0.200946791987704 1
0.226045020512195 1
0.296607781478391 1
0.254655996522357 1
0.20422835803033 1
0.183876787947893 1
0.167604629103288 1
0.186800850434822 1
0.119318798587732 1
0.164684465472167 1
0.315059407236145 1
0.221845080074444 1
0.295183651319057 1
0.236322136906421 1
0.328502203655996 1
0.298101048792196 1
0.138137448031907 1
0.243147733925011 1
0.420295594646377 0
0.230837133046947 1
0.211813011768021 1
0.231616703410446 1
0.28366187039636 1
0.136500376563455 1
0.257610192234179 1
0.14444737146417 1
0.102099884284468 1
0.33341623168654 0
0.188960735246833 1
0.279292710980786 1
0.110402782202334 1
0.280223264405376 1
0.139198935838546 1
0.268813025402381 1
0.165054522652663 1
0.0810387454682654 1
0.110052517628666 1
0.172068766797517 1
0.400558981013355 0
0.253403426021949 1
0.187202954134023 1
0.225783188686796 1
0.229037393822405 1
0.355832624211277 1
0.238881423538509 1
0.240923927364154 1
0.132114395248146 1
0.0547848918065078 1
0.394803316371652 0
0.146347875198949 1
0.224385458126356 1
0.191733759515399 1
0.204421299303653 1
0.152075925259111 1
0.238968238333261 1
0.262666471870181 1
0.18951830740473 1
0.307225177970999 1
0.213851400625919 1
0.268701174042256 1
0.16290838017896 1
0.18131977166581 1
0.131054220119124 1
0.0777259881773306 1
0.194052771600511 1
0.280393490349398 1
0.171412275874214 1
0.145827991403005 1
0.175078623023411 1
0.163969388759003 1
0.17301302140007 1
0.284323391386547 1
0.175133956561824 1
0.184495148784069 1
0.0905726009043249 1
0.0682846251395438 1
0.09879359644092 1
0.122276332117048 1
0.116936758933195 1
0.245396201583315 1
0.174541056662687 1
0.238001034070196 1
0.280927141842027 1
0.186816396076832 1
0.16655630485477 1
0.112412109558298 1
0.188944027011204 1
0.158849845765006 1
0.211587315021686 1
0.0602582663916718 1
0.212455776166724 1
0.266940285258502 1
0.223448614669286 1
0.247036482218816 1
0.216855934225485 1
0.177631070105807 1
0.150910682729875 1
0.273967096273918 1
0.0945697104441635 1
0.0723505046868649 1
0.135574240492845 1
0.29624044440599 1
0.193513500697818 1
0.219639044579049 1
0.310423972418197 1
0.264902560916697 1
0.243458495348346 1
0.0141685794326014 0
0.322567228068986 1
0.180912638584398 1
0.248329281800272 1
0.270500986257065 1
0.190764495668068 1
0.293873874436477 1
0.247003271069302 1
0.21860482994144 1
0.22146488153639 1
0.187018568793977 1
0.218203509099813 1
0.134209302351026 1
0.165883980790364 1
0.187223119144938 1
0.119497379935513 1
0.144980356886081 1
0.227510290220443 1
0.160053079827309 1
0.25248597714287 1
0.15575426880246 1
0.170886083771112 1
0.151142473640848 1
0.0425091126867043 1
0.164535603474496 1
0.389084081004723 0
0.120527740242496 1
0.330390846694908 1
0.265273247936727 1
0.327132481331235 1
0.289046872441882 1
0.170084173343405 1
0.163394637579914 1
0.314111381007422 1
0.231669836350654 1
0.256824791718509 1
0.27958963464503 1
0.235496620416875 1
0.212414331751825 1
0.148107189184751 1
0.154433109259588 1
0.16418665962954 1
0.0773340350984493 1
0.174307044204776 1
0.289173557073251 1
0.0952766051874957 1
0.212954524958955 1
0.192157766988481 1
0.11713247895845 1
0.220990988267423 1
0.271720503251651 1
0.200333514192212 1
0.205551098390775 1
0.123131586805071 1
0.0999434503255355 1
0.194481083251777 1
0.257363757997233 1
0.245191217045626 1
0.273131269139312 1
0.313826613753086 1
0.0895138962409287 1
0.2591724164596 1
0.321162271551249 1
0.242915522278339 1
0.181079142898239 1
0.124617312308606 1
0.243225336878123 1
0.262515214094667 1
0.208203494217201 1
0.238753050761942 1
0.262336995111749 1
0.283468616078072 1
0.139387036239989 1
0.0826459789369331 1
0.206121076297305 1
0.263932501709179 1
0.00367709023555615 0
0.133865321169347 1
0.337414128453328 1
0.272418290185417 1
0.244648887020193 1
0.304342663502314 1
0.18166302774019 1
0.314133243986904 1
0.287966718548225 1
0.221493786159876 1
0.22991173441553 1
0.169999284627475 1
0.319946660230676 1
0.134296182209485 1
0.245143008316851 1
0.205491606712427 1
0.132265864008837 1
0.256292340372493 1
0.343381926156501 0
0.279007544458559 1
0.200778614906038 1
0.222116627142742 1
0.280686225013892 1
0.228990667382721 1
0.144114292730398 1
0.166861182689796 1
0.277166055054291 1
0.138595852135482 1
0.0711816787682071 1
0.217667039437348 1
0.124094807322845 1
0.163929716022786 1
0.296268256511867 1
0.239483317756566 1
0.247440340932632 1
0.238281156648875 1
0.125740685461202 1
0.175201712981898 1
0.251239818396832 1
0.281513019215534 1
0.139055409100886 1
0.311229678695193 1
0.0888564019535133 1
0.210147460393314 1
0.178882663550584 1
0.139278440512949 1
0.173552252791121 1
0.127688458590746 1
0.0958299866479953 1
0.271765132141708 1
0.214965764951337 1
0.329407355829169 1
0.161423433577866 1
0.161898054922223 1
0.16478344465368 1
0.260541838311667 1
0.265707804788646 1
0.286995308254567 1
0.250760265406374 1
0.0200497233596952 0
0.273175429147941 1
0.262166677209179 1
0.226329807966028 1
-0.000787202398613851 0
0.254691781381781 1
0.268482842859367 1
0.191515005204301 1
0.141270098730512 1
0.210592943475695 1
0.282082003373622 1
0.290530199823977 1
0.213960149800599 1
0.187639505069463 1
0.200904370901612 1
0.280537585397067 1
0.0896467035320932 1
0.218192186123407 1
0.181761220501661 1
0.111967156353562 1
0.251856146149706 1
0.305455639848852 1
0.155755719945618 1
0.300176958668899 1
0.237090199566042 1
0.13216564970278 1
0.268144663214967 1
0.124684558789931 1
0.305013481739349 1
0.247484165752315 1
0.261519002199126 1
0.218390884874815 1
0.151683094384307 1
0.213360489861926 1
0.00253779905872354 0
0.339401303625157 1
0.227725741411717 1
0.157669828304074 1
0.103517603666929 1
0.148592861252902 1
0.144938969962825 1
0.182317496703456 1
0.260990682289279 1
0.176179987467527 1
0.190558508030489 1
0.238552649820606 1
0.106584261332922 1
0.191223738068621 1
0.22538216542488 1
0.385746982153263 1
0.272952155556884 1
0.255339208397098 1
0.324030203352865 1
0.298714433181544 1
0.269142998717173 1
0.18492226110782 1
0.113080421637949 1
0.143074294134048 1
0.321318981757618 1
0.289288168257006 1
0.193533113580472 1
0.163792669233783 1
0.105267931959265 1
0.224542982064975 1
0.237874807456684 1
0.190435575309885 1
0.233665929834177 1
0.278765443410762 1
0.244166360360598 1
0.192202208650128 1
0.0972507098368351 1
0.161115432851065 1
0.298074332868576 1
0.22939266886968 1
0.190799553305784 1
0.242373408516635 1
0.0168570977884173 0
0.0954125697539857 1
0.218460212038857 1
0.259884944558166 1
0.113320812030069 1
0.301142816107872 1
0.102445400682313 1
0.259584001604238 1
0.162244426030945 1
0.226142097287425 1
0.304323264404962 1
0.132565457850048 1
0.218853001636922 1
0.151789534513498 1
0.218065806339074 1
0.144893699762041 1
0.0761760378273135 1
0.205130411922895 1
0.181476441667103 1
0.344485907732492 1
0.166144463739127 1
0.274374739753809 1
0.156076903042271 1
0.140700959037587 1
0.290171641770833 1
0.215264811219169 1
0.250392035124398 1
0.242821052306399 1
0.201938646274324 1
0.282128192334526 1
0.103650827574971 1
0.225520123784223 1
0.287393113176495 1
0.217895606193866 1
0.291021933114665 1
0.169741356232654 1
0.363489446981798 0
0.188349987290236 1
0.185459094865661 1
0.22542084065742 1
0.229145777871782 1
0.172322679508332 1
0.0790075861040833 1
0.150402527567996 1
0.197831624269705 1
0.165103345960971 1
0.352705232850377 0
0.274451581612715 1
0.317171137240615 1
0.153639471533383 1
0.209194721572523 1
0.172502896493913 1
0.150260779632258 1
0.214852493314603 1
0.168906821804048 1
0.535660810910077 0
0.227608711110458 1
0.287557132769073 1
0.181534092236769 1
0.221116883886885 1
0.117335605825338 1
0.177085658794739 1
0.196707723935408 1
0.211283545208955 1
0.228135472719131 1
0.189810322760043 1
0.0898752312010342 1
0.148271422858474 1
0.0726682830021809 1
-0.0743667115633198 0
0.39618296532363 0
0.201476310828242 1
0.231163298033573 1
0.190781091336373 1
0.0958591836372166 1
0.305540221136981 1
0.308802733180731 1
0.206543566027352 1
0.282150642048303 1
0.152847103237097 1
0.203808072412401 1
0.247966550824836 1
0.0848142918516967 1
0.194431481531043 1
0.336185301857147 1
0.274192970295541 1
0.255789796213077 1
0.355381577420925 1
0.302823185463017 1
0.189367861378914 1
0.220246621394704 1
0.198388455773634 1
0.064174007583104 1
0.118433566419159 1
0.113929298784811 1
0.147977944545561 1
0.255119398265848 1
0.297720942592291 1
0.217526321813365 1
0.216496521370058 1
0.284146273635211 1
0.0613113247526023 1
0.247653242437229 1
0.153146199699929 1
0.313480358125911 1
0.150346989474478 1
0.251125677817955 1
0.238558826517854 1
0.234091486639806 1
0.247910596465032 1
0.218211029654541 1
0.204186410574372 1
0.118469533581956 1
0.101854129140709 1
0.154188765934425 1
0.202329133076524 1
0.105669334127396 1
0.13786446782912 1
0.247625564358648 1
0.208185600508829 1
0.128748237158276 1
0.234683855240261 1
0.0905960551068255 1
0.148484456034543 1
0.31718934372818 1
0.276366786919402 1
0.222724865962027 1
0.214643087506336 1
0.306726100878531 1
0.0904414380069995 1
0.224849874051927 1
0.205733677891807 1
0.200702905593342 1
0.0683642458848708 1
0.404387697083171 0
0.252179910030004 1
0.240623654299134 1
0.204702410223203 1
0.200896227332763 1
0.272383548599676 1
0.0685592719247087 1
0.284977841262442 1
0.178150451422937 1
0.164695226361708 1
0.332772275157964 0
0.258953266476184 1
0.0840408150436379 1
0.325999154862043 1
0.16391320050538 1
0.268385023090866 1
0.267312658030173 1
0.290304947016854 1
0.151771775123812 1
0.293467709068978 1
0.215869157595054 1
0.355704819081396 0
0.195392068398386 1
0.192319712486807 1
0.261762781436632 1
0.21569840770632 1
0.300741524027359 1
0.261606297649853 1
0.370213456684604 0
0.211152528853714 1
0.199519529939628 1
0.270222754509161 1
0.207546488067763 1
0.227017017884776 1
0.174076969186481 1
0.233125250479567 1
0.232330640471615 1
0.108473558340497 1
0.227253538025738 1
0.142884848671282 1
0.261537473076019 1
0.0650443615377014 1
0.1806544143079 1
0.116034927929029 1
0.162928551652059 1
0.16990268079838 1
0.257511668257642 1
0.153593676539062 1
0.235968242477078 1
0.226592845488491 1
0.291705497289153 1
0.257969112083544 1
0.265435339588936 1
0.221369165227128 1
0.0401763317102598 0
0.326047762915933 1
0.152478463883804 1
0.210470087764322 1
0.273115122561763 1
0.355855497386399 1
0.167531837760352 1
0.127455460718786 1
0.176839568132322 1
0.200444650957505 1
0.114007267050335 1
0.24893262815103 1
0.123947932906152 1
0.232151499629234 1
0.172370806501981 1
0.203138996375303 1
0.335771982726936 0
0.220731765096334 1
0.277451450255511 1
0.162329019506889 1
0.265561468194585 1
0.0701058288965195 0
0.184571438422885 1
0.200083739777767 1
0.150541710372263 1
0.269832354477895 1
0.151106735979353 1
0.163630115742335 1
0.185854975484942 1
0.251796987722316 1
-0.0118178452609749 0
0.177600321720713 1
0.172713063820044 1
0.172778709714583 1
0.0692131182994298 1
0.135570969386456 1
0.237418762355208 1
0.201511915691959 1
0.0740657629666272 1
0.109866665717287 1
0.191385401554099 1
0.0963508015879849 1
0.1301336600232 1
0.265094831286409 1
0.273728629894452 1
0.176283312507201 1
0.0664795488383717 0
0.128170686862981 1
0.258886019569646 1
0.135594863617824 1
0.0736472745798963 1
0.213390460376538 1
0.181152512556726 1
0.267753157631091 1
0.256473121790048 1
0.288182744715837 1
0.271495584994354 1
0.12684091326223 1
0.0554950284795461 0
0.123904114510344 1
0.0833236887768759 1
0.154967510088861 1
0.173740830424528 1
0.178302411789383 1
0.137608191504222 1
0.227149523862003 1
0.113663920187758 1
0.137962305250255 1
0.161490299625717 1
0.323626778676007 1
0.264404598562688 1
0.200146338361497 1
0.159987938434498 1
0.16773573065528 1
0.1690970549407 1
0.219019982061565 1
0.21808245463688 1
0.239101458279315 1
0.22391925384478 1
0.174559891508394 1
0.18183750029834 1
0.274309171316132 1
0.220914521729463 1
0.367082642845394 0
0.140725395377727 1
0.222053367665358 1
0.185875242353129 1
0.0615802572125521 1
0.293193231877136 1
0.174858713444507 1
0.339481083668853 1
0.232703905219912 1
0.203790046369017 1
0.13635774258696 1
0.293813814392308 1
0.207099144822386 1
0.293758962660217 1
0.148515545645157 1
0.236622920746387 1
0.24777398534191 1
0.205417222166138 1
0.253456506848004 1
0.168878966542041 1
0.19934376949613 1
0.270030158922544 1
0.188126670844898 1
0.248931449098482 1
0.29474730096138 1
0.221640413680416 1
0.323441920027519 1
0.103129324118556 1
0.322357492179718 1
0.354461278661238 0
0.336012218849929 1
0.164875829642749 1
0.247904366333284 1
0.161611721648884 1
0.168177109737811 1
0.205941077724988 1
0.119026770783223 1
0.183834360907496 1
0.0890297929359445 1
0.0624435557591446 1
0.18011309386193 1
0.182000623265619 1
0.203589489554276 1
0.214468915080903 1
0.28034907882065 1
0.135822638073362 1
0.202260460979438 1
0.0909445402380461 1
0.239012237631377 1
0.120144286932035 1
0.118399946492212 1
0.0978594451611701 1
0.0847880163785127 1
0.322464711107196 1
0.0824301574112704 1
0.083508348046541 1
0.214465207598351 1
0.172009300177556 1
0.323762329531689 1
0.10369098309693 1
0.112179945030094 1
0.23495126825459 1
0.226019234736971 1
0.377093784572985 0
0.0999295794036621 1
0.171726309456616 1
0.217770850946482 1
0.265540308526649 1
0.140982211245488 1
0.147646905058226 1
0.265683955748539 1
0.235122699288861 1
0.131056113887095 1
0.135119462017076 1
0.207445167055775 1
0.134732893277219 1
0.224692894288173 1
0.156583124270407 1
0.0748555377787729 1
0.179482375378612 1
0.162607687202321 1
0.12807336755179 1
0.204965515528528 1
0.168611368578127 1
0.0735881321793725 1
0.319092366068492 1
0.184144348299916 1
0.17103170359638 1
0.188630904062659 1
0.192212310143237 1
0.0743288677173726 1
0.177027536237859 1
0.291379379777766 1
0.222923252350096 1
0.0535227539205303 0
0.21608553617398 1
0.216755220610767 1
0.143482581082778 1
0.159097045692955 1
0.287510438948705 1
0.321640001745391 1
0.237673270517109 1
0.135355059420213 1
0.269267939101948 1
0.226315893143204 1
0.168206989782031 1
0.3135001059183 1
0.176696891458819 1
0.320891234891854 1
0.286249774619859 1
0.116571019672358 1
0.226238271616382 1
0.17693853190559 1
0.203445718408539 1
0.231413242104962 1
0.226192352592382 1
0.179444992768256 1
0.164429784388852 1
0.100762685215656 1
0.282416038532909 1
0.293577045096264 1
0.0946070305437752 1
0.25438901102506 1
0.143128298096243 1
0.229571550951754 1
0.0963729875796288 1
0.187286322959671 1
0.1775617126405 1
0.0171167180831817 0
0.310429874578119 1
0.192150587472945 1
0.0955748456674529 1
0.149097089830931 1
0.163380324213229 1
0.288040978574023 1
0.138132302923435 1
0.0843822659140147 1
0.149479899988457 1
0.099829897393673 1
0.220164538750977 1
0.154662975920507 1
0.208091198731401 1
0.25004024611193 1
0.219132043709811 1
0.165233578155655 1
0.104908985731658 1
0.351513500859449 1
0.268567817711751 1
0.216219361859358 1
0.220996541765916 1
0.2785598819109 1
0.198748072246679 1
0.326363126233641 1
0.237865416343357 1
0.0777526678320172 1
0.219829629395676 1
0.214510744467346 1
0.226000697242557 1
0.326962408265545 0
0.105103117617407 1
0.195847764929744 1
0.157263499744443 1
0.246177323836116 1
0.191731424745433 1
0.0728390947409887 1
0.149878023297775 1
0.241547656016032 1
0.0682988775779201 1
0.114427647602897 1
0.318800461986712 1
0.237829631590648 1
0.0897473453474808 1
0.325315147259638 1
0.288609005410479 1
0.193112680100303 1
0.210457995592612 1
0.0890509494212231 1
0.127681496671694 1
0.170835286304941 1
0.185911921877046 1
0.21064404271265 1
0.163692756204 1
0.203053211585107 1
0.25389051301231 1
0.138201978743471 1
0.221110538000999 1
0.222702277105718 1
0.307423926904735 1
0.215335825126768 1
0.111666306914954 1
0.15143631943751 1
0.274427614287405 1
0.302872507044295 1
0.257872688539621 1
0.0787076628235203 1
0.224516767869576 1
0.214865765331629 1
0.136425651455412 1
0.185865012554795 1
0.208386551477986 1
0.20054962064006 1
0.0932653394311971 1
0.101188300394602 1
0.104880152304748 1
0.195955684466858 1
0.258716499790928 1
0.216383597632259 1
0.292531117555383 1
0.206944226563265 1
0.235441036964156 1
0.0200237565722248 0
0.24034946343252 1
0.398727484286133 0
0.178326435120988 1
0.199489988368562 1
0.112434216948977 1
0.132931840062924 1
0.223334534350511 1
0.344613319447087 1
0.179322373663398 1
0.264293915230122 1
0.240463164195515 1
0.252583640042398 1
0.269881366972569 1
0.224968777442556 1
0.134634084836263 1
0.263409083444008 1
0.0866896456703233 1
0.234484380001155 1
0.263241215258596 1
0.321532305443659 1
0.210312148553225 1
0.0778388491264473 1
0.350682325602094 1
0.188833001988437 1
0.0251115435989593 0
0.185996362575259 1
0.210396110903863 1
0.149912170886344 1
0.140732905795046 1
0.0283429051135242 0
0.263256759988166 1
0.169451183772509 1
0.153528361564839 1
0.26775381447051 1
0.174625649866574 1
0.1100722366703 1
0.319023125988405 1
0.0659644193842088 1
0.260279406422943 1
0.297472474918949 1
0.232907224512523 1
0.156441660040981 1
0.242917407350975 1
0.188658559196461 1
0.216484588625568 1
0.250765335111821 1
0.326855589167074 1
0.0472336338804348 1
0.119621800843024 1
0.251148505936589 1
0.372787449741066 0
0.246774549805939 1
0.107140683274881 1
0.105372485911171 1
0.120335880972409 1
0.291343237347675 1
0.28810822184247 1
0.0930027250996193 1
0.311271195166089 1
0.174637257193498 1
0.180617972266015 1
0.13989637516577 1
0.226147701889625 1
0.361204634880068 0
0.151311593662497 1
0.211479780485519 1
0.141209029654292 1
0.206978512032824 1
0.320314864562053 1
0.151180870965221 1
0.167381944258192 1
0.32097495455365 1
0.255232624484642 1
0.257399840655237 1
0.146969073187963 1
0.25215504257092 1
0.229540139725913 1
0.043838102378004 1
0.363998703541089 0
0.0751169787364807 1
0.249365198985619 1
0.0663797494379009 1
0.29225845636731 1
0.245833435439362 1
0.243296231070699 1
0.351019078782857 1
0.143359663606357 1
0.111331129978756 1
0.138124611319202 1
0.350271332062085 1
0.263310136485752 1
0.258204680278867 1
0.172799088721786 1
0.195473218989848 1
0.218875769474506 1
0.0915213290697675 1
0.280360237604442 1
0.188344647138672 1
0.249289308748508 1
0.206276396325191 1
0.275885101163749 1
0.127979363164801 1
0.243143693159698 1
0.202191126980007 1
0.248226312183843 1
0.143242305457414 1
0.129369721184224 1
0.169159115733511 1
0.272730834404838 1
0.101622568537337 1
0.219295151078495 1
0.127455311004218 1
0.268775360988134 1
0.232483530442792 1
0.244036281749214 1
0.293881456992346 1
0.293004612853416 1
0.283050837617778 1
0.13567493335807 1
0.162837575037361 1
0.230193593843219 1
0.208154784452689 1
0.178813811148921 1
0.103241923565121 1
0.260700424446191 1
0.152622608879769 1
0.286019779230509 1
0.277855038071274 1
0.022227446015278 1
0.256430473112461 1
0.248184848064472 1
0.24403211194692 1
0.0900744891380294 1
0.158174207566441 1
0.327602774629537 1
0.153398365552487 1
0.305957140216361 1
0.214691996433887 1
0.214126879258149 1
0.16604276080366 1
0.251240689288038 1
0.163565431207056 1
0.286038473461773 1
0.260418219129214 1
0.335397784212607 1
0.13497692150316 1
0.145531559869834 1
0.14465844317525 1
0.25321028318383 1
0.288752028738601 1
0.241183242742998 1
0.292506325220725 1
0.14557897790777 1
0.182763259026148 1
0.310394945534071 1
0.300088200375795 1
0.151457936364731 1
0.256384703983741 1
0.16406428641792 1
0.0426235386955059 0
0.263802991472028 1
0.290486229966342 1
0.109968571837914 1
0.206458592754829 1
0.32147199453694 1
0.306725423639299 1
0.173535410853338 1
0.129183449211005 1
0.256374615221555 1
0.213199504119617 1
0.228111696123064 1
0.281568904250543 1
0.32955640735078 1
0.138358865596917 1
0.164339074669252 1
0.40733938842651 0
0.288301207484615 1
0.308393425950795 1
0.262099195298409 1
0.266693070026362 1
0.182377245409499 1
0.289535890033403 1
0.336784274821151 0
0.257532570909614 1
0.233743274582143 1
0.250041412165885 1
0.173937457142203 1
0.175968601446688 1
0.255042663091771 1
0.00502605871952633 0
0.264868310869852 1
0.256999559175824 1
0.0816340574633671 1
0.203293841286892 1
0.256771567991538 1
0.115706034463859 1
0.247866831611725 1
0.17304809129366 1
0.0308841447256745 1
0.107709461497992 1
0.249236744009352 1
0.127926977837254 1
0.251623314371552 1
0.2741067150999 1
0.222642049976552 1
0.278377207813323 1
0.236446137007321 1
0.422892393391273 0
0.190528149752889 1
0.238127618769248 1
0.285115576594944 1
0.219874451958793 1
0.232446789581626 1
0.230686869630283 1
0.252389104064133 1
0.246689909326537 1
0.200722570666416 1
0.293030446609863 1
0.0450170345650622 0
0.304527672550426 1
0.294113953982153 1
0.183458196199196 1
0.179374555261734 1
0.152086335038544 1
0.241330251108026 1
0.233084725287829 1
0.0847265912562549 1
0.192412570011327 1
0.174802249021139 1
0.166705649375122 1
0.318096974732211 1
0.136288819507078 1
0.0259802161801558 0
0.203550710944648 1
0.0922754662388442 1
0.238575772436491 1
0.253846259247508 1
0.343425483956212 1
0.28966230965675 1
0.162830376080727 1
0.329261033693285 1
0.18924914721946 1
0.253227499091752 1
0.111108051422578 1
0.0440201398047389 1
0.239633793545054 1
0.17678790922645 1
0.179157589472233 1
0.219395679248514 1
0.205026687770415 1
0.154498173647444 1
0.170628266261687 1
0.255246621445217 1
0.211696744344053 1
0.222757484333465 1
0.25137301814122 1
0.183250390539305 1
0.252124875462707 1
0.211968838557442 1
0.133634663950861 1
0.30492987654513 1
0.253305979080473 1
0.248197864082119 1
0.310638809217927 1
0.13547353151165 1
-0.00267455384873454 0
0.166404454713963 1
0.219750426583868 1
0.327908491470215 1
0.168802308475379 1
0.235525325594001 1
0.24779054319339 1
0.19559237741596 1
0.220577614474583 1
0.0910562925853665 1
0.12079441665413 1
0.180164268017017 1
0.205764797361631 1
0.0978014350187273 1
0.284519422135129 1
0.242229568507666 1
0.259435412966719 1
0.110881613278951 1
0.155527698430131 1
0.181622909368848 1
0.19329369881501 1
0.188852347691 1
0.206152971383674 1
0.266484338228018 1
0.2965687412421 1
0.206335625361562 1
0.212289310554726 1
0.0892093842396351 1
0.171862555948504 1
0.359278669500935 0
0.184815003643698 1
0.254581378120815 1
0.237402727475324 1
0.314495166769199 1
0.174469458355844 1
0.368985671238471 1
0.222671246653225 1
0.125669822289837 1
0.15993655087403 1
0.259883584393103 1
0.146177718665034 1
0.172471395722827 1
0.234195531323471 1
0.159343396916518 1
0.190277362751597 1
0.285115259666312 1
0.228793543057201 1
0.189030754062013 1
0.0778204379925874 1
0.147892134661459 1
0.242567825237191 1
0.135202875475618 1
0.128750925755012 1
0.199406402530932 1
0.177639047316892 1
0.235220785249001 1
0.199148903764741 1
0.218504331731323 1
0.357396788493687 0
0.315797955629214 1
0.220397508245681 1
0.119393076250017 1
0.135202679114548 1
0.235502836337679 1
0.160082643783358 1
0.236835589770511 1
0.184183359906494 1
0.211229202678334 1
0.18451341278024 1
0.169402141837998 1
0.226114476930724 1
0.204494995621543 1
0.299565352625934 1
0.235083005528368 1
0.246986211998483 1
0.271468452618738 1
-0.055635760870203 0
0.176504719542817 1
0.276908034995481 1
0.167029735451995 1
0.205903376113585 1
0.073300823091699 1
0.128552175487471 1
0.198077499880043 1
0.193651451194064 1
0.149462428625075 1
0.0989022957162532 1
0.137287480779473 1
0.18180964422574 1
0.228983158293552 1
0.0943100360667147 1
0.111816767101259 1
0.152958414202638 1
0.22218700091946 1
0.185259626969597 1
0.198337366804724 1
0.248187804170359 1
0.130826878549385 1
0.320943071009561 1
0.113909121667499 1
0.170382881435069 1
0.287358594643848 1
0.204587807555879 1
0.341669020901843 1
0.174968689504619 1
0.192871896771897 1
0.166731583787484 1
0.203049481615023 1
0.0973341722175934 1
0.214787094998764 1
0.204231840240073 1
0.245592222304237 1
0.236909569369348 1
0.0606633230820884 1
0.164176922121225 1
0.157449142123565 1
0.117371977519225 1
0.148694527341729 1
0.305838017251139 1
0.0342899678944399 0
0.179024122730376 1
0.049789134472684 1
0.155955162208194 1
0.0746835916977121 1
0.326795470655523 1
0.312210729636576 1
0.133605036177558 1
0.177153519979946 1
0.389653666350994 0
0.0988444925696514 1
0.259245037495353 1
0.298772884493055 1
0.269498185572219 1
0.265303143334489 1
0.26671338901545 1
0.266565290481315 1
0.294386855841848 1
0.21515748276615 1
0.301532502572248 1
0.304004505324757 1
0.249975594291233 1
0.152348907478938 1
0.00963374027201155 0
0.103393989395748 1
0.199642972414473 1
0.169998282604144 1
0.341268354279371 0
0.35102320393407 0
0.0653574916916468 1
0.0711201696574194 1
0.190264944059967 1
0.0130272439137117 0
0.32581849157303 1
0.292327423408387 1
0.360271372428982 0
0.0929982775222952 1
0.246644703892392 1
0.129638000534677 1
0.234677856967239 1
0.337212328592775 1
0.216843699933325 1
0.221113762847574 1
0.15953565587807 1
0.160825773274284 1
0.271093993000663 1
0.167148070165341 1
0.12942116730036 1
0.0608425918672629 1
0.250267979053169 1
0.178209533558102 1
0.216625858222835 1
0.142455760180108 1
0.31091886830417 1
0.0923526410685347 1
0.096923483272284 1
0.181773646050819 1
0.287564474202647 1
0.184204211125153 1
0.422802172499994 0
0.159882193082927 1
0.0456863819637367 0
0.259527112419409 1
0.290245667441768 1
0.0988157988969172 1
0.169168037227369 1
0.187316832028664 1
0.272926666359501 1
0.312222443289424 1
0.125620007701148 1
0.0476961850351457 1
0.185670020915241 1
0.0681058425543823 1
0.129822165919555 1
0.0759207078375599 1
0.0965366786191069 1
0.202750317754588 1
0.231273849600125 1
0.253019464722562 1
0.270549023682586 1
0.124608482509083 1
0.271633042874191 1
0.201811300255522 1
0.184003324010643 1
0.117185709157795 1
0.140305489845222 1
0.149029863496199 1
0.187044816599071 1
0.1414059169273 1
0.102733202565051 1
0.0911236083427106 1
0.256185909602353 1
0.135899235872277 1
0.290750075826884 1
0.205070307728027 1
0.418959211325298 0
0.107251764146053 1
0.186057786136971 1
0.248474723326025 1
0.108879524720955 1
0.337575894902483 1
0.24019088193956 1
0.316030411096734 1
0.199925226187327 1
0.147933706783155 1
0.184794850962786 1
0.272292922805259 1
0.328391917349545 1
0.236316754009288 1
0.0830582168129217 1
0.144176259205182 1
0.309363969234833 1
0.306636887856077 1
0.158207049991852 1
0.345122994083172 0
0.329517768091795 1
0.270635604943343 1
0.295239415807249 1
0.322379388858886 1
0.279816721160658 1
0.176651520548366 1
0.148214917006208 1
0.167046587350424 1
0.211208350708739 1
0.184771023046791 1
0.297072934360242 1
0.109519856737515 1
0.353210173250589 1
0.117334040385363 1
0.305300681059135 1
0.330765532562885 0
0.179048771612541 1
0.112141654478001 1
0.197846621219693 1
0.343191787067958 0
0.0593236289394352 1
0.218544618543078 1
0.0570289461708194 0
0.257893025244954 1
0.210417984318258 1
0.0726097190340481 1
0.183640221906949 1
0.23773570757504 1
0.224634861210898 1
0.241658532098874 1
0.203484425320621 1
0.295935400835271 1
0.404319646816558 0
0.219517634027137 1
0.184376549422658 1
0.102131232801677 1
0.145492616656297 1
0.0567680379043351 0
0.175674055557957 1
0.135712690898166 1
0.269859061564526 1
0.158345606365735 1
0.0966773505924592 1
0.233629032632511 1
0.18300858627972 1
0.271536619008527 1
0.205323359734307 1
0.176282376105071 1
0.375085281611153 0
0.102813745914395 1
0.212045168388217 1
0.22307125336419 1
0.0531626480391395 1
0.310585833528944 1
0.143456646191067 1
0.232589223082575 1
0.171332661784596 1
0.202804263777302 1
0.213272855045789 1
0.211908426596851 1
0.058295565035921 0
0.298543129311093 1
0.230878879322263 1
0.161447153282354 1
0.227395003916645 1
0.0918772597797438 1
0.215720379926051 1
0.35094179907839 0
0.139328694549107 1
0.266715286862203 1
0.320389524817919 1
0.319569465678775 1
0.182527848023224 1
0.159625232099457 1
0.170461792036629 1
0.16176323623441 1
0.131275845144427 1
0.105221722532416 1
0.164672534610829 1
0.225632665923135 1
0.247129392542598 1
0.205650351709011 1
0.0769351545739355 1
0.24384562911877 1
0.169598278152167 1
0.0793261352205229 1
0.113939728366917 1
0.343728612368075 1
0.17251305156373 1
0.0705947506493578 1
0.327146898790324 1
0.255064890488401 1
0.239034034905098 1
0.200539126295655 1
0.137367282772541 1
0.215758692276837 1
0.128180950157919 1
0.258828109958713 1
0.141299307062827 1
0.0805460763996136 1
0.233135969148017 1
0.249413667778751 1
0.234574540546436 1
0.170820860508545 1
0.210928259894798 1
0.192457344460428 1
0.311656024340654 1
0.147173472592516 1
0.168613069333123 1
0.179729565070136 1
0.195258688667468 1
0.131307792634674 1
0.15889939510866 1
0.158217343256934 1
0.163007760842803 1
0.208439190510231 1
0.233826953670596 1
0.236707285217274 1
0.289945865475853 1
0.160597449697076 1
0.312684251724833 1
0.343976629372397 1
0.25861173467101 1
0.203458014222117 1
0.20829797800451 1
0.111110139097434 1
0.232062998220285 1
0.0963748167943103 1
0.293919704278877 1
0.242149516876524 1
0.305673736337694 1
0.297256405448318 1
0.271346626280889 1
0.174060931622176 1
0.0806051859088506 1
0.273655289739876 1
0.268453338738037 1
0.284407160315837 1
0.122258114920351 1
0.25292281647763 1
0.216935390054649 1
0.329997263702504 1
0.0980676963550177 1
0.0552519211499672 0
0.177099323835571 1
0.270501463801697 1
0.205577112540406 1
0.244729450132084 1
0.208714252858616 1
0.151841831273053 1
0.267592193110019 1
0.35406493586366 0
0.185880961335996 1
0.22276911401628 1
0.277048029455579 1
0.129200036036293 1
0.144062347724158 1
0.25608767616571 1
0.0560971993621849 0
0.189143549251471 1
0.22555123454399 1
0.162901418444519 1
0.213658426469493 1
0.181169438659927 1
0.234751489204139 1
0.319056734887976 1
0.21665722669946 1
0.13737937411276 1
0.1477086199888 1
0.255746728416872 1
0.261375882453713 1
0.15151899876529 1
0.266936109141922 1
0.147286160249039 1
0.195949914914209 1
0.208168471764857 1
0.148345933153272 1
0.240260701721836 1
0.296627339846841 1
0.155153749584545 1
0.276092095636498 1
0.1809878402494 1
0.220898467310728 1
0.213344537682959 1
0.21042628848725 1
0.146662993957956 1
0.104691757350999 1
0.256496109578778 1
0.262258988692035 1
0.115947102190956 1
0.0483596268781587 0
0.308170211646584 1
0.286868836464613 1
0.196527199633219 1
0.183365274223532 1
0.121618373007809 1
0.0798911786357282 1
0.162245585312512 1
0.228438421149235 1
0.0745566475311303 1
0.28621249335151 1
0.260631099185462 1
0.250992034267066 1
0.148034908445387 1
0.187418954539797 1
0.131511965134273 1
0.174684016599702 1
0.147229805093924 1
0.183162322556672 1
0.146380396930881 1
0.224910135603819 1
0.0908536541359432 1
0.0953088675229112 1
0.292875268312634 1
0.177490993362082 1
0.142486333927971 1
0.114660680562406 1
0.160813326247024 1
0.126372885923155 1
0.245579882446459 1
0.0903045135354822 1
0.299198314094562 1
0.166374336221183 1
0.292925697495859 1
0.25276130034862 1
0.205977026171521 1
0.38240706206737 0
0.0745074713291725 1
0.142024026859374 1
0.0670099644322422 1
0.0521690432283028 0
0.195450736131358 1
0.136507846786235 1
0.299142451654019 1
0.139673161110454 1
0.127502703059208 1
0.199694777443049 1
0.12067922338747 1
0.337412567816065 0
0.118190438768228 1
0.168136457063135 1
0.178517068728832 1
0.12669281579555 1
0.209116802357747 1
0.298841991798775 1
0.219809995076151 1
0.148654666948249 1
0.251202804217649 1
0.080797451319784 1
0.20781648626162 1
0.238131598781183 1
0.169565193799019 1
0.269906601597791 1
0.2605636677235 1
0.152119662514268 1
0.229127712912598 1
0.158504605571203 1
0.207102916319515 1
0.231333093491898 1
0.0820116654681188 1
0.184751496147463 1
0.274286451202814 1
0.191306092399359 1
0.295784358091191 1
0.129052140446784 1
0.176542196497748 1
0.232226938735554 1
0.299320771396079 1
0.26686995643231 1
0.0961795623822649 1
0.213723389854053 1
0.235133265102819 1
0.223473060624577 1
0.237923363623581 1
0.229533907061083 1
0.228653994291939 1
0.235641517090673 1
0.113826825327904 1
0.129774612415512 1
0.268362506309662 1
0.282875611652079 1
0.160379515484488 1
0.0365224165361272 0
0.218588836193557 1
0.238796711609475 1
0.312565049406236 1
0.139313928923124 1
0.235299264188693 1
0.219119771444608 1
0.22058536322067 1
0.0210486294009542 0
0.0592274034615605 1
0.120976444474613 1
0.117070523741217 1
0.123704711684689 1
0.196364574446224 1
0.113200512811245 1
0.142836271273515 1
0.290536742574725 1
0.186263854126754 1
0.191830846528607 1
0.132155604108901 1
0.185897107361368 1
0.1723227399251 1
0.250384953448358 1
0.122199289029577 1
0.308474966200331 1
0.29133458959262 1
0.149100986789012 1
0.249787420186576 1
0.113154010615142 1
0.198937320833114 1
0.218709819098404 1
0.252370442375145 1
0.0728234035445854 1
0.297056067836045 1
-0.00888926068848395 0
0.347036511189186 0
0.188982979029364 1
0.132987039933745 1
0.180799513269079 1
0.229406415653878 1
0.163103363272001 1
0.210755916796544 1
0.200581815976979 1
0.188562656078432 1
0.175247163746473 1
0.249374872797439 1
0.286986642265456 1
0.222243277325162 1
0.12300580581477 1
0.164001664275899 1
0.279468638905076 1
0.202159339256468 1
0.0813351127194639 1
0.167926040245109 1
0.214247339352409 1
0.0660434307959734 1
0.156996065765684 1
0.207624190387274 1
0.206059731190103 1
0.213734143182896 1
0.214838141042997 1
0.208042924828815 1
0.173413397675663 1
0.224646242467301 1
0.244428115099072 1
0.292711341814077 1
0.20994712369606 1
0.0733276926711996 1
0.294535400371096 1
0.222911252016485 1
0.161635296028275 1
0.165200591377894 1
0.188521213070532 1
0.238872161881898 1
0.292327895015348 1
0.194494965655523 1
0.294652342305484 1
0.257313307347782 1
0.276408099459821 1
0.127344445720624 1
0.226562238767833 1
0.227088173428771 1
0.0288188143163729 0
0.149336565712165 1
0.20906399266805 1
0.164713539964044 1
0.352824043192935 0
0.0951993517769948 1
0.180784704419968 1
0.297315203192524 1
0.16033160197851 1
0.183510343065811 1
0.168357200881616 1
0.226856333243689 1
0.358699607389805 1
0.249262276689375 1
0.0653027942668564 1
0.146979657489859 1
0.30121972672796 1
0.338099219663568 1
0.282925956734914 1
0.19556861084321 1
0.188968241338545 1
0.0776970937451723 1
0.19313064777002 1
0.28919415470726 1
0.28656990381474 1
0.319211074454829 1
0.152809921397418 1
0.144837875874935 1
0.18019834954661 1
0.198976435704766 1
0.0923864800581187 1
0.227144460115454 1
0.247366862650994 1
0.193791607485199 1
0.265080289262989 1
0.198455467506827 1
0.17088728261554 1
0.144875126022892 1
0.218257698162321 1
0.306739597744861 1
0.265586776219609 1
0.163964227884509 1
0.215802051947164 1
0.141261442567812 1
0.247841601059947 1
0.124970452840207 1
0.238263339953415 1
0.171865755598062 1
0.18545435748577 1
0.31736903321592 1
0.298004075126829 1
0.217186500161837 1
0.049619719645387 0
0.110399219664939 1
0.135920153324947 1
0.292293252165443 1
0.341731417414956 1
0.166822849932449 1
0.00674092690314667 1
0.190553429805923 1
0.229053863535974 1
0.187850618129591 1
0.135599582776844 1
0.0507809562282612 1
0.199568241176571 1
0.133427902163859 1
0.273664233544482 1
0.30090055094354 1
0.309901929272039 1
0.170714862527497 1
0.130865323079835 1
0.16171489601973 1
0.16849466760603 1
0.130684896139113 1
0.0543347318649286 0
0.308685507515092 1
0.261627623281904 1
0.189718230267633 1
0.175512537568283 1
0.22704755430441 1
0.214238837883008 1
0.172351197869083 1
0.113305528542306 1
0.289327983107818 1
0.280652520892796 1
0.153562306465439 1
0.170992251247294 1
0.348164503001944 0
0.158236954796735 1
0.027375893363289 1
0.339422205894293 1
0.105474495080743 1
0.203341140426268 1
0.175308101489746 1
0.365248526564164 0
0.125325665159165 1
0.326780576674668 1
0.148293474172373 1
0.260857632974489 1
0.236700624956652 1
0.264329515122789 1
0.0457277494747096 1
0.16448969639646 1
0.126855155970338 1
0.113474439735757 1
0.206056358653264 1
0.121409970055487 1
0.159613028309388 1
0.188078732311038 1
0.192697189177794 1
0.180610272468875 1
0.270117353875579 1
0.185140700276633 1
0.2580968500695 1
0.367408421337593 1
0.11519473514172 1
0.333073318404341 1
0.150209972577162 1
0.130414578672484 1
0.170644736573009 1
0.254863008600635 1
0.152034948651464 1
0.163496801596726 1
0.178353384778148 1
0.224472658452941 1
0.211823368692514 1
0.300280631847528 1
0.19554956773755 1
0.16574168254738 1
0.188516158642526 1
0.242561316714328 1
0.104504474135173 1
0.342498473049813 0
0.102698479547139 1
0.180910056398551 1
0.200341323651965 1
0.222685009898191 1
0.211506325446094 1
0.0908082728434128 1
0.128967565795305 1
0.162550076325923 1
0.359458234632054 0
0.281276356330106 1
0.0951250699191955 1
0.132237522453711 1
0.222447001752795 1
0.205075668438264 1
0.191514807475535 1
0.144096942032172 1
0.116660589287618 1
0.200072872976009 1
0.158006325846761 1
0.263635409374062 1
0.122169462134882 1
0.216307802424606 1
0.137728197930744 1
0.236893917396653 1
0.253403996006069 1
0.174587789052749 1
0.223931935452895 1
0.236317186357133 1
0.220461926361274 1
0.236896562199459 1
0.0968562844120693 1
0.109751796833527 1
0.264108089719011 1
0.199854374008005 1
0.281720953541137 1
0.107821498258975 1
0.160279662900223 1
0.217358100756362 1
0.222879186275424 1
0.110484096430703 1
0.331880007054047 0
0.190530958351878 1
0.250262053935109 1
0.268465651876266 1
0.246523207587431 1
0.338546076419879 0
0.177720943716888 1
0.169777667104223 1
0.355185211665137 0
0.145044574305515 1
0.262951917731685 1
0.157634367113409 1
0.112773153278294 1
0.13411308308032 1
0.296574210558176 1
0.164347057920896 1
0.119066573122872 1
0.265682203084153 1
0.309078259140065 1
0.147465400760882 1
0.146752997836403 1
0.163232478111649 1
0.201341419843143 1
0.230482164956006 1
0.242447266890725 1
0.280165488960536 1
0.0784359542215982 1
0.15036528014618 1
0.215195175435176 1
0.348212267098956 0
0.274087836887202 1
0.101875214205828 1
0.282545017143777 1
0.145211686871975 1
0.37466578583043 0
0.161774793958101 1
0.184322142919299 1
0.212011128563189 1
0.169716524768675 1
0.367140378577549 0
0.181649468237774 1
0.156212412165127 1
0.185570845715159 1
0.185197904691291 1
0.154660609596997 1
0.151890073170345 1
0.146126999579992 1
0.0826578467116142 1
0.266866716987368 1
0.0976931143680592 1
0.231732659742124 1
0.255144157010975 1
0.185775885666557 1
0.229917474439623 1
0.222413881666167 1
0.297315984545279 1
0.270044128029817 1
0.245561015865224 1
0.25895632790711 1
0.278956098172386 1
0.162882465148596 1
0.254803533677315 1
0.28513651010753 1
0.301533971080169 1
0.209337662862086 1
0.106569114600094 1
0.12155477691614 1
0.29079254858173 1
0.0642897759284833 1
0.129819236401569 1
0.149814487174645 1
0.124112041551209 1
0.256781080339575 1
0.427161978929556 0
0.204015984727744 1
0.241132735102252 1
0.0728597274030299 1
0.174823984785117 1
0.139576566447816 1
0.146914428308973 1
0.212899257431594 1
0.249141082352516 1
0.241915398067104 1
0.0686476564702622 0
0.178177691327363 1
0.179471688459486 1
0.213148128323138 1
0.246411044749283 1
0.385849395509756 0
0.214692618182955 1
0.284891978202592 1
0.0719339275475522 1
0.242175984557098 1
0.0882536451792507 1
0.287263079277805 1
0.231974808983766 1
0.25239725537622 1
0.312441580724923 1
0.400687611625691 0
0.23838832246304 1
0.290904429584474 1
0.109020415022273 1
0.161477979837685 1
0.233013908029658 1
0.282756742811678 1
0.113797554135962 1
0.209636608071531 1
0.223966825410292 1
0.240586430674963 1
0.234719604801034 1
0.161859993967398 1
0.169976335092853 1
0.159210927944742 1
0.160303874856011 1
0.16251591144194 1
0.291696595919354 1
0.147871603421888 1
0.220786322120957 1
0.216900411125264 1
0.0773241166569143 1
0.231943271802438 1
0.15061775544252 1
0.231787996406298 1
0.383794986354591 0
0.251785499191667 1
0.186436561145225 1
0.22758494825191 1
0.322954232803732 1
0.300092129178694 1
0.068004227527729 0
0.205507818972398 1
0.203741272403025 1
0.306961707872912 1
0.248077465653509 1
0.251373169347582 1
0.172287167941889 1
0.237063136637189 1
0.264288458657193 1
0.231841895212135 1
0.227098207609525 1
0.29026201714267 1
0.17692278148024 1
0.140892609108438 1
0.195651917204788 1
0.294833014234394 1
0.160070627778108 1
0.330515676707633 1
0.108464438446956 1
0.203127132149419 1
0.00862379120238572 0
0.225334583133776 1
0.161772777235485 1
0.106784521110395 1
0.231091805182364 1
0.177091653081856 1
0.172224940204225 1
0.264243071162916 1
0.307452307232828 1
0.256223117501897 1
0.24482559853244 1
0.134934254971165 1
0.0604436886373634 0
0.117497123519601 1
0.227947799696536 1
0.268336474177038 1
0.29602390591035 1
0.181873672091123 1
0.190173190131126 1
0.170948145014106 1
0.19163678102709 1
0.257380775094917 1
0.175331440152114 1
0.180172980100188 1
0.431343877999791 0
0.189683789252113 1
0.213105965029613 1
0.0592552758981384 0
0.134177239760658 1
0.126619067384122 1
0.131053031276789 1
0.208830317755012 1
0.100311525603323 1
0.253226964279524 1
0.240294457220574 1
0.361075090923262 0
0.28918820166662 1
0.134420959181698 1
0.176521886990486 1
0.149727461641399 1
0.223769431243721 1
0.150390442896214 1
0.265464053120681 1
0.271668031825317 1
0.213771038342026 1
0.0790568082035085 1
0.110467031328487 1
0.0614021007383094 1
0.221172337932538 1
0.132088382555262 1
0.322577694162984 1
0.15290554572432 1
0.0580991885539824 1
0.318788317119216 1
0.25837942518404 1
0.0293464624490606 1
0.202533795066449 1
0.200435608986784 1
0.316864299521797 1
0.288481699476903 1
0.273874082844187 1
0.219397415879765 1
0.151883948878409 1
0.0685444564996496 1
0.176207094885924 1
0.171907620462311 1
0.245205713665654 1
0.134712586413943 1
0.206056382057897 1
0.236815874694525 1
0.11408816640604 1
0.21556779280314 1
0.167979905393714 1
0.136665959771346 1
0.291163199348575 1
0.183772520150004 1
0.196924375752985 1
0.348672083063456 0
0.235403528300355 1
0.226688289226842 1
0.160445900274004 1
0.230771985785094 1
0.195642150675791 1
0.257351791844738 1
0.260084736060248 1
0.0720166321202224 1
0.21893109258304 1
0.208791010161097 1
0.17927768989496 1
0.0583064782833149 1
0.184899293799638 1
0.24483329528714 1
0.151957768236831 1
0.174845919111028 1
0.188893486402074 1
0.178692171682475 1
0.164882449742387 1
0.301210224840309 1
0.200735875179734 1
0.254035309835711 1
0.261722513518864 1
0.260116756980157 1
0.189760304389466 1
0.0115241881169918 0
0.259530527783384 1
0.179099318191758 1
0.297142310771531 1
0.218745635103987 1
0.276152850230386 1
0.306999102428752 1
0.0842802379969023 1
0.261484152071094 1
0.104534613007416 1
0.417038356507751 0
0.125727005825432 1
0.278731760677161 1
0.256210860363819 1
0.190434850177497 1
0.155743383931179 1
0.128593396595984 1
0.313262711224228 1
0.248903346233148 1
0.268860077722362 1
0.205876247817721 1
0.228761181797504 1
0.228052693501311 1
0.265502459097131 1
0.144356268959186 1
0.319218748319698 1
0.304136619902932 1
0.116665308683373 1
0.317073888500729 1
0.0687174437320244 1
0.29779122966536 1
0.286947906941503 1
0.195102370963836 1
0.101094213341704 1
0.139457761721577 1
0.160686914100297 1
