# Supplementary material for: Bias caused by sampling error in meta-analysis with small sample sizes
Source: PLoS One. 2018 Sep 13;13(9):e0204056. doi: 10.1371/journal.pone.0204056 (PMC6136825; doi:10.1371/journal.pone.0204056)
Supplement: S7 File — (ZIP) [file pone.0204056.s007.zip › results N = 10 theta = 0.2 tau = 0 sz = 100-500.txt]

"dl.theta" "dl.cp"
0.205979109398246 1
0.21078108371284 1
0.194320613831978 1
0.195932214557745 1
0.211262548759872 1
0.193787081984714 1
0.199710848356011 1
0.192395209933939 1
0.228312769336592 1
0.201530359053704 1
0.179726137751799 1
0.205127157743652 1
0.203317156410443 1
0.203066297824562 1
0.220086779472442 1
0.197239330703939 1
0.194879675202707 1
0.201821203050689 1
0.21600664550016 1
0.208455183636605 1
0.191705171728894 1
0.199540955846332 1
0.202352562512567 1
0.175262858420305 1
0.192945297841866 1
0.196176274261262 1
0.210452292198973 1
0.176056993444854 1
0.225171824081275 1
0.220789743384003 1
0.199180918730006 1
0.227796915643637 1
0.213162083060201 1
0.201693986401478 1
0.209163274574469 1
0.204929130521471 1
0.185740140178075 1
0.18452314729131 1
0.159208723000288 0
0.19700152879364 1
0.18974392040727 1
0.186385671158127 1
0.196608233821635 1
0.186321027121155 1
0.193925254672918 1
0.184161679069067 1
0.206866462107291 1
0.181479691947611 1
0.229460768548021 1
0.191977527844635 1
0.206042248735161 1
0.209288613746929 1
0.223462034335421 1
0.230677347709095 0
0.226629788173149 1
0.205337620480362 1
0.212149593100562 1
0.164057766445246 1
0.214388371858541 1
0.200118821894539 1
0.169532231579515 1
0.229538739118956 1
0.186962085629382 1
0.188219342698299 1
0.228748628703135 1
0.193789694716035 1
0.185792216700137 1
0.173630239824138 1
0.199269252013518 1
0.213775303674133 1
0.171597327550032 1
0.208059401040639 1
0.196369257409329 1
0.221553023629361 1
0.178298540049145 1
0.191529224701395 1
0.237867791284556 0
0.197721892614359 1
0.210682223724037 1
0.227230423856267 1
0.212078616577848 1
0.199326310097224 1
0.211636244946654 1
0.160521588464099 0
0.187982050500011 1
0.193194320051119 1
0.2114942345296 1
0.199216172490908 1
0.196477164617354 1
0.203391759452531 1
0.196335627206202 1
0.191914773593349 1
0.199573223264492 1
0.206901557833987 1
0.227562835594006 1
0.216077103780556 1
0.213256434807659 1
0.202026515437724 1
0.21307441969171 1
0.19306987464818 1
0.160003461598805 1
0.186617768705012 1
0.203785229728766 1
0.204651648373042 1
0.162775538970896 1
0.21242486250116 1
0.186111670195593 1
0.224310683332633 1
0.203252579503007 1
0.175718767759297 1
0.194500992955723 1
0.20921580381204 1
0.172999098088088 1
0.193099446291127 1
0.190031082169833 1
0.210669071109875 1
0.183339721756551 1
0.22376071271286 1
0.200805388394494 1
0.196942487014678 1
0.202563344270415 1
0.183229742901303 1
0.206785784352159 1
0.222982018118269 1
0.21000286407654 1
0.206981098591101 1
0.180413417224004 1
0.20320852158687 1
0.197151126446516 1
0.186669762547404 1
0.170159771512534 1
0.189234425255109 1
0.210740692043223 1
0.240423403051167 0
0.191643618428304 1
0.200600985704913 1
0.212345997958458 1
0.186780439710744 1
0.181876972273839 1
0.197345731604579 1
0.206498329720253 1
0.19300419789077 1
0.19405385666354 1
0.219798205130987 1
0.194533864545878 1
0.208151410455037 1
0.191061614267029 1
0.198890319584327 1
0.209554119768997 1
0.181794738646035 1
0.164277264467205 0
0.184108123753546 1
0.192611085660221 1
0.185968559800873 1
0.176870369327315 1
0.202797611486018 1
0.188130734844498 1
0.198390092629271 1
0.193107127192719 1
0.214514584209976 1
0.195460015035401 1
0.224781538769267 1
0.196977322197641 1
0.198165336078821 1
0.187332340522425 1
0.207771696483913 1
0.190044097188876 1
0.207767339983862 1
0.208636393890335 1
0.175881733363944 1
0.183985051923958 1
0.20694202874483 1
0.179010565888531 1
0.197804631777993 1
0.193764546649284 1
0.204134586837974 1
0.193752306257722 1
0.224056723045423 1
0.177222471242622 1
0.213692630824114 1
0.213782586829812 1
0.224997345987841 1
0.210591099650115 1
0.206081308621671 1
0.217780540824923 1
0.198925959180735 1
0.223780716412122 1
0.193238114600628 1
0.185271853671628 1
0.203901486874665 1
0.173684966697564 1
0.18425080913665 1
0.240980126343716 0
0.214277147580329 1
0.212510922547452 1
0.211033089589479 1
0.235101823179556 0
0.224412092283457 1
0.239720693182755 1
0.203612255487959 1
0.186130499184398 1
0.204649494030476 1
0.229627977635786 1
0.19270703542568 1
0.201484887463292 1
0.201064361516976 1
0.160219058204215 0
0.175971007207967 1
0.201938818040722 1
0.209671259927014 1
0.201103731566339 1
0.189335378029248 1
0.20822382110642 1
0.171512636050844 1
0.212720101564219 1
0.186784342441593 1
0.185179385665198 1
0.197727289465414 1
0.184649862516663 1
0.191216736772192 1
0.189544317281763 1
0.213404441392063 1
0.191683971919388 1
0.197233369229902 1
0.172543363273642 1
0.202521400090473 1
0.16995452424138 1
0.184881607858437 1
0.208782088549246 1
0.21973972290422 1
0.170831137293314 1
0.208651305371542 1
0.162592664543524 1
0.209145851363736 1
0.212175848477597 1
0.219756067603114 1
0.200652356082446 1
0.205758880536952 1
0.198289748056223 1
0.193179369535115 1
0.176747755805579 1
0.193786781144375 1
0.178173896689444 1
0.216641970181271 1
0.183855025140539 1
0.199467126590968 1
0.235757395107913 0
0.17573954376885 1
0.202586386717889 1
0.224295622978117 1
0.214017020796771 1
0.235046466541804 0
0.187739653702624 1
0.209105436029632 1
0.204228765988087 1
0.215458732994281 1
0.24234066079134 0
0.176781359541834 1
0.174558851583585 1
0.219754022369151 1
0.196477852964173 1
0.19945773090399 1
0.206506122620756 1
0.202046527750052 1
0.185861766525668 1
0.220145798231802 1
0.177863499504674 1
0.193110530122933 1
0.2075200753962 1
0.217594231086472 1
0.178025485560071 1
0.205898495644205 1
0.207387945026864 1
0.190152989731185 1
0.21178479930089 1
0.219566627956743 1
0.198441190411838 1
0.179226211600402 1
0.186319590670263 1
0.206794156998015 1
0.202846929209301 1
0.212741778253991 1
0.184351621102577 1
0.187043351324655 1
0.200608280816329 1
0.197301388677413 1
0.202469894305392 1
0.187389380710319 1
0.184029494406839 1
0.208612318122346 1
0.202546087649395 1
0.184079103639786 1
0.213201225021019 1
0.176591158826766 1
0.18282045414909 1
0.229103775834193 1
0.211735877542178 1
0.194321605560826 1
0.213112772583268 1
0.212202495158373 1
0.192806901213457 1
0.219361177012814 1
0.19234929118429 1
0.205010429390319 1
0.192949075292816 1
0.216496805872292 1
0.208555393386997 1
0.178441544591167 1
0.200611336622459 1
0.217041058491328 1
0.206795512100189 1
0.208395088049319 1
0.203928837539055 1
0.203891240664017 1
0.210663432973455 1
0.190428414134539 1
0.199776298733105 1
0.225574461807181 1
0.238524408289237 1
0.186591163290327 1
0.196765103180724 1
0.191607922236339 1
0.220014410671543 1
0.181196206255407 1
0.197411122073687 1
0.185637218199257 1
0.18625481414474 1
0.199436040541118 1
0.199909468824755 1
0.214995758645292 1
0.195335149040255 1
0.198876668999689 1
0.204221285288899 1
0.198666531226406 1
0.197870626410917 1
0.152795128768847 0
0.183575881347572 1
0.223051253585505 1
0.175121869418662 1
0.218894862416584 1
0.192209701182677 1
0.253388236595733 0
0.1894289491046 1
0.206076344705559 1
0.227230090146488 1
0.197780987127392 1
0.204851897648522 1
0.22243698471544 1
0.204852142680501 1
0.223285631974834 1
0.215206327935971 1
0.191811012012349 1
0.21202819735861 1
0.200978445768311 1
0.208874663981171 1
0.244581775106535 0
0.220512763289586 1
0.205510448261991 1
0.210890543290495 1
0.180211596610785 1
0.191118579076996 1
0.181592111904789 1
0.213877394791675 1
0.21351903353068 1
0.198464077066116 1
0.202118535629558 1
0.201581144886351 1
0.216685337028 1
0.186919697929826 1
0.223101521693767 1
0.187085226205344 1
0.190085515593731 1
0.201052307825255 1
0.232856328338082 1
0.207787163906328 1
0.176164404125298 1
0.190132531684659 1
0.210496972547383 1
0.193650171539619 1
0.234211007445758 1
0.193667425727286 1
0.195599861606116 1
0.187304265804416 1
0.190709485757829 1
0.189684246721412 1
0.191092135195358 1
0.201552862218798 1
0.208600378943672 1
0.213017277527981 1
0.213775020828053 1
0.180578257146276 1
0.195512529286143 1
0.187830069449678 1
0.214969474971674 1
0.227483591022322 1
0.214976500238704 1
0.20671511853368 1
0.213366743853219 1
0.192454825277031 1
0.220322940495763 1
0.205038670803864 1
0.178687787349365 1
0.209413875633523 1
0.215224855800079 1
0.215951983469893 1
0.206509531625845 1
0.190892153666951 1
0.239692972839084 1
0.183257684878622 1
0.189067649560708 1
0.238612539710514 0
0.20714395967373 1
0.205729586554675 1
0.21864543058524 1
0.194411913995867 1
0.210328885463361 1
0.182919138872526 1
0.192562263486024 1
0.214394793618433 1
0.19150163309555 1
0.181151524118051 1
0.204728628787674 1
0.197042774188946 1
0.231412381679063 0
0.193266110971246 1
0.187061845773216 1
0.18419941968858 1
0.199783241605533 1
0.203215664246362 1
0.196281295471582 1
0.203372225292701 1
0.204051391351093 1
0.179497062468911 1
0.186377798655946 1
0.220902654014347 1
0.181955541163254 1
0.174220064501984 1
0.186099016150332 1
0.199576433588594 1
0.201087691899142 1
0.188786059291817 1
0.185341060542175 1
0.230872619746457 1
0.197237231395 1
0.167953828147053 1
0.191092279601207 1
0.220282764703067 1
0.216861263941202 1
0.199691705455534 1
0.222894047575922 1
0.196886998158779 1
0.240899539871383 0
0.209140176882267 1
0.175762652895905 1
0.206218886812712 1
0.213944631614908 1
0.197933725613683 1
0.214844140149519 1
0.190625190340717 1
0.178206529372102 1
0.227082364940963 1
0.166951868087288 0
0.221643599328089 1
0.21661683399385 1
0.208318412658503 1
0.242552522662601 1
0.212575734610867 1
0.213087521827021 1
0.209719469207042 1
0.213563895832281 1
0.19981826114634 1
0.208202321557117 1
0.203623707206459 1
0.218229750727093 1
0.224668275228893 1
0.215725847548257 1
0.203334920855613 1
0.210219886703304 1
0.177106685319246 1
0.230110348260332 1
0.193212373506432 1
0.224155248751883 1
0.19338253887075 1
0.225922522642485 1
0.186540491541434 1
0.221456801336804 1
0.222074520920754 1
0.242374202345219 0
0.204995509756509 1
0.197756441606713 1
0.216760444533664 1
0.194527303401503 1
0.204018796545713 1
0.232471658186693 1
0.214127594617284 1
0.188354037543723 1
0.193133120965691 1
0.195704290120975 1
0.18983018186791 1
0.208546410659336 1
0.220134561808425 1
0.19928894282669 1
0.223844934666466 1
0.199832116952987 1
0.2190279404337 1
0.189616333731747 1
0.204910027836124 1
0.215982583524015 1
0.23653106961463 0
0.220060549346101 1
0.211834386945263 1
0.20722054907748 1
0.209339291593941 1
0.218881180642779 1
0.228647396219168 1
0.215315972521341 1
0.234163385222084 0
0.198799935933481 1
0.207132485043959 1
0.222310933237735 1
0.190594065860717 1
0.209528906019245 1
0.195983981101895 1
0.198321533786364 1
0.22151110846279 1
0.19259115221232 1
0.198797062984655 1
0.214836973692736 1
0.196803356616565 1
0.17497443471036 1
0.180851482239869 1
0.176733668232649 1
0.173351664549845 1
0.19901640376025 1
0.176726920027197 1
0.193397751746751 1
0.175757710395276 1
0.206110254110569 1
0.214575633478627 1
0.161991564680106 1
0.19727708431815 1
0.192035549367337 1
0.212935428404782 1
0.222685923673299 1
0.189222554325196 1
0.213858175106611 1
0.209466006116282 1
0.190183571092618 1
0.202064536682978 1
0.201150664598794 1
0.212153968698437 1
0.190835609067714 1
0.207804915514441 1
0.186665222871725 1
0.193205715063296 1
0.178727208413761 1
0.207805322887113 1
0.216383610409471 1
0.181717690785555 1
0.198725041998505 1
0.201910962003344 1
0.234963914584818 0
0.205502206138728 1
0.183026980387799 1
0.17807431152318 1
0.204933186341476 1
0.260609756262127 0
0.196281506225842 1
0.229158227031084 1
0.249315590486531 0
0.191955679257061 1
0.191763095236644 1
0.209876246487958 1
0.219022026370415 1
0.214313497598197 1
0.221884431384893 1
0.230261400699537 1
0.15633709780571 1
0.175298783916043 1
0.196383431173269 1
0.202786449429413 1
0.177064579422101 1
0.179946244541691 1
0.195376932645345 1
0.171780732510212 1
0.186603879655122 1
0.223504895095726 1
0.19325759929926 1
0.204499140062417 1
0.205129900851185 1
0.208525551237849 1
0.211747168672533 1
0.225174169940466 1
0.200894619821821 1
0.191706414917272 1
0.222286536911182 1
0.199105237263928 1
0.179012237285321 1
0.211029117278171 1
0.204909700346914 1
0.189217809483735 1
0.180034416881577 1
0.190283391148752 1
0.19422932240345 1
0.183480186963885 1
0.220530998577 1
0.180772345122881 1
0.193359598344258 1
0.204359072763822 1
0.195104199245999 1
0.207332058812873 1
0.209263794794026 1
0.196543069393389 1
0.165585601266888 1
0.229532000119795 1
0.20304036989236 1
0.178472577138941 1
0.195027637451656 1
0.172053778804262 1
0.194748854573594 1
0.201751445010679 1
0.198493373305023 1
0.191125210699965 1
0.22104944617385 1
0.18993838438932 1
0.192328470551058 1
0.21871140205639 1
0.179639345659348 1
0.190228070256192 1
0.219598176360267 1
0.19956257248953 1
0.192784016281197 1
0.197582039259234 1
0.231722866507262 1
0.206337148179152 1
0.205133008106229 1
0.189530101005409 1
0.190228188104992 1
0.205438271358179 1
0.221606351094509 1
0.20031431793529 1
0.218180009214817 1
0.215175941968582 1
0.203775252348685 1
0.208317065437045 1
0.188123296387201 1
0.200589144542628 1
0.176540138957251 1
0.202443907884954 1
0.206514650247771 1
0.182524559287413 1
0.203845050771418 1
0.201674238628342 1
0.195312406718728 1
0.200994110753822 1
0.201915782391563 1
0.194703367034362 1
0.216614592344087 1
0.195892747102713 1
0.170328661427836 1
0.192862023686811 1
0.181099974109184 1
0.179574441512616 1
0.203075312704375 1
0.218450533718106 1
0.204059774554775 1
0.225729256774262 1
0.217460990609075 1
0.201957486742057 1
0.226093522568587 1
0.189954862563533 1
0.200052601775452 1
0.159719890962 1
0.236568672894892 0
0.186157850992667 1
0.219906648236411 1
0.206122636717142 1
0.228606547272687 1
0.208462255615903 1
0.200620968105011 1
0.192928288547909 1
0.176523169910594 1
0.18747369976162 1
0.221840670271749 1
0.180640149547969 1
0.184554347689003 1
0.201615930337788 1
0.169472908938862 1
0.182853456412807 1
0.212592782526257 1
0.164716571895987 1
0.194362652562867 1
0.197907715769521 1
0.199995201153734 1
0.194808157408244 1
0.205718675619393 1
0.192783282875884 1
0.205571124555461 1
0.221973686509239 1
0.203395367559622 1
0.215379906182246 1
0.228676263056025 1
0.198847587498514 1
0.198981020106051 1
0.197366316179462 1
0.199176847786414 1
0.206709845437173 1
0.239711774560931 0
0.214172040678131 1
0.214232700011606 1
0.176441714196314 1
0.184959850257677 1
0.214632386035928 1
0.203313536823392 1
0.194494892571025 1
0.204292230684075 1
0.207107044277788 1
0.206825425916693 1
0.203021760573214 1
0.21510003978065 1
0.202736353509944 1
0.189151207110746 1
0.211006318547677 1
0.203196366063057 1
0.198390976269523 1
0.200618626616168 1
0.192775499922319 1
0.210186306165794 1
0.211162707597325 1
0.208668542670595 1
0.221777916960145 1
0.204849668320344 1
0.189847360410494 1
0.213683660219612 1
0.166378958830601 0
0.215059705266055 1
0.196201485146819 1
0.204856843405502 1
0.205924663487721 1
0.225027645081925 1
0.190985915850818 1
0.1928966610634 1
0.209842573020098 1
0.20105831887349 1
0.194779136494755 1
0.194825047544473 1
0.20094032304487 1
0.195987176904447 1
0.192073528596934 1
0.201344745034433 1
0.201449905392982 1
0.202075608678629 1
0.207558802821352 1
0.208018960427115 1
0.231476526933731 1
0.186358279906183 1
0.204639261268541 1
0.186021611490702 1
0.233479541389214 1
0.209701721598074 1
0.16656893617826 1
0.181326916564174 1
0.210458431588276 1
0.202110029369203 1
0.201548221552368 1
0.175528786745957 1
0.197974055479626 1
0.202874754525974 1
0.232546326237787 1
0.17296277387123 1
0.20448791810704 1
0.204141713397181 1
0.193042137255532 1
0.228942073852278 1
0.194692801407442 1
0.191892298355684 1
0.200809203964785 1
0.210840701138441 1
0.187905607583193 1
0.21837318781798 1
0.200679137644712 1
0.195208248683024 1
0.207642462028708 1
0.173607829097229 1
0.173168755531387 1
0.182321308448221 1
0.19867429499722 1
0.172805825963867 1
0.176783251245344 1
0.189992506573163 1
0.194457479582132 1
0.231739680961045 1
0.238286550084057 0
0.192546783231294 1
0.203038664285728 1
0.223765980190318 1
0.203872607454345 1
0.201545973706825 1
0.201581339465563 1
0.210620892503294 1
0.1648716325544 0
0.21034520847908 1
0.174295547234095 1
0.198442970527686 1
0.214782250988976 1
0.205402355655326 1
0.23272833899759 1
0.212446791544737 1
0.183361158880979 1
0.270720367838337 0
0.183599525518721 1
0.219983819786933 1
0.201170650573002 1
0.196408625725415 1
0.187366575218236 1
0.204613897524899 1
0.208034655798726 1
0.186869933239365 1
0.201092293371658 1
0.205302193189299 1
0.193764048460368 1
0.206879138115744 1
0.216564132795773 1
0.224165464623539 1
0.218375453473814 1
0.221880768696605 1
0.200464911114522 1
0.197562459841465 1
0.180520895699576 1
0.183901806832828 1
0.172912801380782 1
0.190129549330794 1
0.212025287268781 1
0.181334874629315 1
0.209538572559476 1
0.234274317036882 0
0.21420918864826 1
0.201050408835468 1
0.202350632901705 1
0.1723527649192 1
0.200210212812135 1
0.214507312572649 1
0.203317470027684 1
0.198370335382174 1
0.198581768770699 1
0.192115035935469 1
0.183194856719916 1
0.196090993545253 1
0.232248765578535 1
0.22159658078984 1
0.212230674458918 1
0.210761619109667 1
0.191485672449946 1
0.238111875246938 0
0.219374657078733 1
0.211368040318978 1
0.176903113090531 1
0.171756935599417 1
0.2009565067668 1
0.204740170913169 1
0.200104268664839 1
0.209447646500522 1
0.226851350829096 1
0.229374949448444 1
0.201521402277399 1
0.195257137930328 1
0.181666996546527 1
0.216412037464269 1
0.203094604408925 1
0.215024263235779 1
0.183112017953667 1
0.210282212992546 1
0.188320233666346 1
0.226237034782333 1
0.198245850273036 1
0.22867736487577 1
0.202743629790709 1
0.221549892047803 1
0.20434857059541 1
0.165985412660598 0
0.203341449955248 1
0.212215471255864 1
0.224236599338144 1
0.226461733497276 1
0.198672593930284 1
0.189095643564275 1
0.185245013080954 1
0.199680414521012 1
0.227705846680576 1
0.215383290164402 1
0.185351052678105 1
0.192661843740854 1
0.206849024827544 1
0.186770687004618 1
0.19109600801651 1
0.188634411592723 1
0.19071232829955 1
0.188165563489434 1
0.192507167640374 1
0.203710446659095 1
0.183594542786639 1
0.20180491291457 1
0.191963823239017 1
0.196933737959741 1
0.215155774345054 1
0.163151866835355 1
0.208497154909103 1
0.201224716262176 1
0.195642999208725 1
0.221379296052674 1
0.204151595912082 1
0.210860244482437 1
0.199528642818106 1
0.174279928199113 1
0.191812939427943 1
0.195613307719661 1
0.195392169372576 1
0.173886433653861 1
0.209493010694521 1
0.201576138380371 1
0.2047824550985 1
0.199600001561955 1
0.168992610664293 1
0.209111465903956 1
0.168101324121844 1
0.229817263622342 1
0.170643801140806 1
0.16015594494258 0
0.188025234388077 1
0.196959100195112 1
0.192794530306196 1
0.177214664614181 1
0.200965842011192 1
0.191629920297535 1
0.197853733367937 1
0.228212126833916 1
0.204169218927552 1
0.180106627724097 1
0.195544220841862 1
0.204812154398011 1
0.210986404008867 1
0.181353855099083 1
0.212576299043835 1
0.232855112633833 0
0.211579119806645 1
0.223940658090836 1
0.199415619557669 1
0.189347316346237 1
0.208069114529903 1
0.210939808547556 1
0.222103739248042 1
0.185437045180587 1
0.192127043205944 1
0.219030442921245 1
0.232245752285626 1
0.191627471810558 1
0.226811934493622 1
0.231281953027048 1
0.223688642099669 1
0.207830700125663 1
0.194394279511056 1
0.186035627767932 1
0.20506586267577 1
0.218210487985292 1
0.196906016368201 1
0.188292257138614 1
0.183731424421068 1
0.163448250901461 0
0.218300068250413 1
0.217175775323813 1
0.205300813391762 1
0.214397508078957 1
0.23034768667238 1
0.201937706031999 1
0.207143887381715 1
0.226412915482227 1
0.234371994808828 0
0.20060321530497 1
0.185394394474579 1
0.212896959778682 1
0.18283263891471 1
0.201620704895268 1
0.211978165748698 1
0.202035320608642 1
0.199955791271811 1
0.194870305032971 1
0.194949432426349 1
0.2094331490892 1
0.181354942105383 1
0.234769154211832 0
0.200236252369396 1
0.181435769979998 1
0.195182977286523 1
0.206216010358641 1
0.1725262215558 1
0.224752875028454 1
0.218190031671779 1
0.198492667130837 1
0.191762026890253 1
0.175378343287029 1
0.193256503427029 1
0.199837530434304 1
0.220827773548693 1
0.216322326986547 1
0.193500489718821 1
0.222467946230583 1
0.197048386539447 1
0.1799322536911 1
0.200357577339411 1
0.186939661409128 1
0.208841682204601 1
0.219063692993603 1
0.191037117527643 1
0.196586399875822 1
0.163034865454262 1
0.17926025033887 1
0.213163361224 1
0.228532931201339 1
0.202131133435515 1
0.190031133091463 1
0.201457010608404 1
0.223698674329768 1
0.221426100130436 1
0.219248935285249 1
0.214556315132877 1
0.185988211698366 1
0.188669197060645 1
0.208407915365769 1
0.193772080036129 1
0.206768519474216 1
0.219619337680307 1
0.212130151874643 1
0.182468147084816 1
0.224118367628101 1
0.193226479121215 1
0.200303037552433 1
0.219003643860787 1
0.184974827209419 1
0.200980447443941 1
0.205534874560908 1
0.195084638791091 1
0.211110066347759 1
0.186469254066003 1
0.214026968697154 1
0.209143875499025 1
0.209221753447886 1
0.193161602371499 1
0.210473972757399 1
0.201265594018973 1
0.179520448816217 1
0.198144112962607 1
0.194732215229661 1
0.207011702220154 1
0.195953571722615 1
0.187930221402076 1
0.173655791467573 1
0.196993803547258 1
0.203020068202408 1
0.19874096556568 1
0.201897238023208 1
0.17228266503042 1
0.181241383311396 1
0.213027584684998 1
0.172968943878933 1
0.21200011951899 1
0.209026616824965 1
0.224851460223199 1
0.191371778707308 1
0.189092697907701 1
0.178912561929053 1
0.206742725399268 1
0.17468291877495 1
0.186315397999648 1
0.202421660105262 1
0.220509616350713 1
0.232124070049603 1
0.204830189190899 1
0.194257245196565 1
0.197831280922967 1
0.209020428443075 1
0.215831683011784 1
0.18234816270748 1
0.199128612214539 1
0.214327430157945 1
0.195383766133064 1
0.188578719623816 1
0.216461331503493 1
0.197904382346305 1
0.198299393312824 1
0.217386139794482 1
0.206260970962768 1
0.221938685924496 1
0.208733748332804 1
0.206262383716426 1
0.181353315598126 1
0.203165401782918 1
0.209565049819534 1
0.189956621558844 1
0.168970570313582 1
0.183481573847202 1
0.220683623146151 1
0.213111258177523 1
0.216901400547066 1
0.175179593927701 1
0.174524399986678 1
0.168732750399433 0
0.208244484116432 1
0.202706892820014 1
0.200575677146233 1
0.206114819196513 1
0.226083395570441 1
0.23302300465411 1
0.233125814088575 1
0.208270229745473 1
0.201625178634495 1
0.180500616044442 1
0.213475672390621 1
0.21479990542202 1
0.194609737958158 1
0.205666709920234 1
0.195743798863684 1
0.214165921069026 1
0.213810633498007 1
0.184884713856202 1
0.194298071505508 1
0.207259222896092 1
0.193440566662818 1
0.181629039033128 1
0.219091470541261 1
0.230286431473306 1
0.176673796271623 1
0.202036651603799 1
0.164198077786998 1
0.210530053072374 1
0.201527249793848 1
0.225598112746528 1
0.178079133279478 1
0.212391841400555 1
0.179865065371187 1
0.196855174794242 1
0.198287035055235 1
0.238439407549565 0
0.207479842631975 1
0.217264178082309 1
0.198527906595727 1
0.201585379710365 1
0.199337429199052 1
0.182516708348834 1
0.24286474300378 0
0.197925949897521 1
0.196929789451888 1
0.187212544468808 1
0.19921146877693 1
0.194633084952878 1
0.170478381580688 1
0.197940865044907 1
0.220771765139849 1
0.236922332183732 0
0.199756885200403 1
0.182968615684735 1
0.205892024412971 1
0.19725953893641 1
0.194533952201319 1
0.223251550882249 1
0.181567410647652 1
0.194619543255125 1
0.178802980010955 1
0.194451307066998 1
0.182743610897139 1
0.183360193968357 1
0.204109311909596 1
0.211592614945398 1
0.155426173428574 0
0.207988523572835 1
0.193136043947068 1
0.220550019770991 1
0.184382948155239 1
0.210866625846154 1
0.189777272173716 1
0.215189478042096 1
0.211461112817601 1
0.182642659882827 1
0.204927934858541 1
0.214749858628683 1
0.209002460699004 1
0.194923086987102 1
0.170840336436712 1
0.207746462467748 1
0.206354689116821 1
0.166561094094569 1
0.190797773477283 1
0.187897332529817 1
0.187394548518839 1
0.194315105685119 1
0.19905347061162 1
0.186507514338546 1
0.218717385637608 1
0.218982546785841 1
0.224790597584624 1
0.199301300201272 1
0.218353697954744 1
0.202792449439731 1
0.204814629491938 1
0.19871302777999 1
0.196397873790813 1
0.204054027510044 1
0.206244605456822 1
0.202333237267872 1
0.197459310355488 1
0.202764011147957 1
0.220385750848915 1
0.245466976963987 0
0.189668835044179 1
0.218896993932658 1
0.188053308210203 1
0.202602027358306 1
0.213941818092511 1
0.21974829899104 1
0.189550646209862 1
0.213249529369456 1
0.204289774823995 1
0.187571347788763 1
0.206357865098569 1
0.202726127409607 1
0.213982441585763 1
0.166880399447565 1
0.204045240465978 1
0.212660530314392 1
0.219353185996856 1
0.206391967994967 1
0.192476985103058 1
0.222809807821793 1
0.203860214493716 1
0.189214030262701 1
0.198760760212231 1
0.211078560677002 1
0.188463737864313 1
0.189286012670825 1
0.188509937631508 1
0.204587054815706 1
0.181766315150972 1
0.195242703640306 1
0.19106550400237 1
0.194783560513804 1
0.224405624135306 1
0.215881350312723 1
0.186804357026422 1
0.21362469544268 1
0.217231931970013 1
0.171778203603587 1
0.197939193518386 1
0.184675890398775 1
0.197096105578929 1
0.201211618694446 1
0.190160944064765 1
0.18469016750273 1
0.184154751289713 1
0.203415958484647 1
0.205410870620442 1
0.201878294745398 1
0.180267577193531 1
0.213381416299702 1
0.188003688162545 1
0.187228009665523 1
0.195336016172892 1
0.198682267166292 1
0.191451987268116 1
0.218802581063287 1
0.207034532066621 1
0.209246338476969 1
0.168345306884623 1
0.188484433785404 1
0.193421106793212 1
0.207692038592341 1
0.185300797006442 1
0.186470014798666 1
0.202936605420443 1
0.214312853469032 1
0.208882265939215 1
0.184427730477475 1
0.192238526941343 1
0.186947880238594 1
0.186979571121838 1
0.223447431510098 1
0.214215831319995 1
0.211586420976049 1
0.187056218182665 1
0.220757199307483 1
0.189174350375105 1
0.218109144856803 1
0.181468371585714 1
0.192287364898857 1
0.18866865511991 1
0.209294018832235 1
0.185831139467583 1
0.192660808947856 1
0.217244898323472 1
0.208957933797417 1
0.243394754227538 0
0.217243861159139 1
0.214394408039204 1
0.198794299366013 1
0.200784014132536 1
0.169145352617251 1
0.250911580649342 0
0.219229919943699 1
0.217618174069894 1
0.195917426555042 1
0.21997757173122 1
0.184339438960073 1
0.173102812223191 1
0.234786098158361 1
0.19253859273124 1
0.195003238018326 1
0.203610812940375 1
0.184435855479059 1
0.173767599373006 1
0.195559913755398 1
0.212252248334398 1
0.186583193191133 1
0.246445053004341 0
0.192768417830635 1
0.172420307121801 1
0.213702988680292 1
0.226274521903154 1
0.217596002583149 1
0.222785644737032 1
0.208085486122992 1
0.198274280067895 1
0.205750516071257 1
0.228274999579769 1
0.213731062228799 1
0.199310192503959 1
0.167653143464091 1
0.219500890731986 1
0.237461060078665 0
0.213367124864297 1
0.206966849586682 1
0.204023428600788 1
0.201696963725133 1
0.205632180263293 1
0.234407842630653 0
0.185034202402675 1
0.187172480935777 1
0.228986291036744 1
0.203213154788319 1
0.182015628171215 1
0.211304373584677 1
0.226677162780247 1
0.231754147479472 1
0.216501917159514 1
0.186455284260079 1
0.206084532233417 1
0.213411227313491 1
0.174584293065515 1
0.214113497257905 1
0.219317719907292 1
0.192892284471809 1
0.204090647374459 1
0.211245592173804 1
0.213245500235354 1
0.201800870911809 1
0.211572117266852 1
0.20904260930134 1
0.190786322084094 1
0.179569666199667 1
0.196173603649522 1
0.193219680558422 1
0.202715551041171 1
0.20071942581502 1
0.208477230219742 1
0.217303954115491 1
0.233800522877334 1
0.191664833461413 1
0.235775593899855 0
0.197796307195108 1
0.204637699549638 1
0.185790454770499 1
0.181114150143458 1
0.196136800164239 1
0.200920553832237 1
0.21351459958457 1
0.199711616926015 1
0.20705079304748 1
0.190640846645898 1
0.173741685105394 1
0.197079901333698 1
0.187753822928026 1
0.210697391049916 1
0.19117584749192 1
0.202701439697871 1
0.197205953704997 1
0.208511114817401 1
0.194776700166132 1
0.218680656745603 1
0.183569534683755 1
0.191078242246859 1
0.201202493938973 1
0.192224057061238 1
0.210536546608322 1
0.180015807874778 1
0.18240703968946 1
0.203772680951008 1
0.198131430968233 1
0.229683038122924 1
0.210563738861386 1
0.192232513288986 1
0.20134868777369 1
0.212597977162532 1
0.16761976305927 1
0.16801186508752 1
0.204938374331383 1
0.213243637241096 1
0.213406514547609 1
0.194972292227796 1
0.185288702963661 1
0.213411909990278 1
0.214679235067994 1
0.192641755756256 1
0.205242574137718 1
0.210979704248717 1
0.182553149373094 1
0.204257899129711 1
0.215333801070232 1
0.175136012747805 1
0.202583283034914 1
0.192539213418005 1
0.201915517873641 1
0.231366136342442 0
0.215410903501211 1
0.206701932031953 1
0.161451140817706 1
0.185918198944103 1
0.187100545505968 1
0.202823371401937 1
0.230048217112381 1
0.183124494115863 1
0.200939976583784 1
0.19068702287509 1
0.172014295671516 1
0.209980879626213 1
0.207682331247661 1
0.195263753390621 1
0.205136561029727 1
0.211458877843647 1
0.213896220290283 1
0.221797649854625 1
0.185682584942241 1
0.20847209151246 1
0.172197048897372 1
0.179313210643968 1
0.22092261223245 1
0.217360744526813 1
0.230128232735656 0
0.180236909288652 1
0.183402177047396 1
0.201557550129168 1
0.204998770023516 1
0.21120939266034 1
0.191694155503113 1
0.200530469147516 1
0.194571137425481 1
0.209953613964561 1
0.199937587266344 1
0.210955575288114 1
0.18396375441043 1
0.243203033196949 0
0.205866313162976 1
0.199862284517356 1
0.195825706577947 1
0.200184747408408 1
0.211789150408772 1
0.231984891137972 1
0.200898594861567 1
0.220064879881109 1
0.231117330989385 1
0.196134969216326 1
0.208008685295013 1
0.200445556159178 1
0.210911067533618 1
0.201584451642525 1
0.181984542098472 1
0.195168862566546 1
0.210496699613434 1
0.186322169663007 1
0.206343029826382 1
0.174002904873398 1
0.182917675517729 1
0.195450459870316 1
0.202511326413115 1
0.210162243438716 1
0.221815284549929 1
0.224200821211394 1
0.220151363508971 1
0.223030749095035 1
0.189950404837644 1
0.239583103846002 0
0.183526308842776 1
0.186592562234107 1
0.216905248885797 1
0.181131243958288 1
0.220074839592413 1
0.185931227090235 1
0.175152474045661 1
0.227929817620705 1
0.209843058011352 1
0.2092485777079 1
0.217824939021316 1
0.221008396679417 1
0.199829773701269 1
0.221354327412962 1
0.180065602896754 1
0.190050147604927 1
0.193006142183646 1
0.212100735548586 1
0.199495749396956 1
0.158458726685894 0
0.215817307596558 1
0.17980016179954 1
0.217279576711237 1
0.168463032708246 1
0.213015060435712 1
0.195303937963429 1
0.176068245249842 1
0.179249563089069 1
0.197709822517827 1
0.226017642690488 1
0.212564657358357 1
0.231637850396081 1
0.222979608372068 1
0.238638430408639 0
0.207195508991902 1
0.148850342375298 0
0.222687904261119 1
0.182250231309504 1
0.197268260426448 1
0.247003997418566 0
0.189181403496706 1
0.205120815854906 1
0.175927094169836 1
0.175282794881731 1
0.182406173030722 1
0.227466820289413 1
0.18300451491652 1
0.22392795223046 1
0.217853202337348 1
0.192438000195392 1
0.190057371035004 1
0.204866053304553 1
0.195559919253419 1
0.20018395399123 1
0.227309668984593 1
0.201252317495783 1
0.175094701467571 1
0.220725801487677 1
0.186264260067827 1
0.182364306755702 1
0.201577481412317 1
0.187486835552246 1
0.20755205671479 1
0.205278412168477 1
0.202943942509339 1
0.195735159618904 1
0.188262577289018 1
0.18517586255003 1
0.207328071512881 1
0.186908237808295 1
0.217169515857637 1
0.215287357644526 1
0.204765610207983 1
0.185783636606631 1
0.195384668707044 1
0.190420996966298 1
0.189198153068997 1
0.193633249200844 1
0.173256245209456 1
0.187513073655252 1
0.205301341575498 1
0.200268887412678 1
0.204039361889553 1
0.21037244635101 1
0.23272856960919 0
0.171030865867745 1
0.184335118108781 1
0.193469979784587 1
0.187752894904924 1
0.163469135256091 0
0.215581027495272 1
0.208558213618005 1
0.217937640048146 1
0.216128720819499 1
0.181943199222384 1
0.235530705687745 0
0.191581199272936 1
0.186299482612268 1
0.2027394385729 1
0.192360342797122 1
0.196422090060194 1
0.209515009080112 1
0.210799064760512 1
0.199163674088143 1
0.181936290513244 1
0.2023387073579 1
0.207980986286039 1
0.190082801023905 1
0.191504652613552 1
0.183766692675283 1
0.198667312160957 1
0.205472025008332 1
0.228891820519224 1
0.180710771357951 1
0.155793983295681 0
0.185842622644509 1
0.206089052992285 1
0.164680867497802 0
0.235886226928863 0
0.181695749408828 1
0.203416281121756 1
0.207861073513629 1
0.190445644732391 1
0.194272676582213 1
0.222273074747444 1
0.244327924163155 0
0.229735880639896 1
0.185774047003331 1
0.20288461333377 1
0.188484605631879 1
0.214536450356342 1
0.182998608092438 1
0.20900519700301 1
0.205846988275371 1
0.237164416199763 0
0.156580956045036 0
0.207711587620778 1
0.183315894918489 1
0.190328411693355 1
0.179365827657145 1
0.213728800641025 1
0.210131420119288 1
0.219000572483601 1
0.193750322459775 1
0.183088108630439 1
0.19329001554263 1
0.194972004506553 1
0.219194832250299 1
0.197470722839708 1
0.20955168183454 1
0.208598364025172 1
0.206445975154768 1
0.169648544212481 1
0.200591815718677 1
0.217158899499565 1
0.20937350765781 1
0.222974643083953 1
0.201625498789196 1
0.180245736304437 1
0.19176933872697 1
0.177963254455541 1
0.180357226139373 1
0.214650459563196 1
0.217587257558987 1
0.188276472438726 1
0.182825450959135 1
0.201134594977312 1
0.212073555223978 1
0.220257359642919 1
0.212119000589814 1
0.184812868326564 1
0.205456395849019 1
0.210956095406385 1
0.205670645077065 1
0.181862820820349 1
0.204746717656962 1
0.197804793262304 1
0.233783583348253 0
0.226453651446017 1
0.182058789274089 1
0.21650579972288 1
0.176939640190757 1
0.179544237377193 1
0.211541045741401 1
0.200727896557621 1
0.219892682157108 1
0.177868977163765 1
0.231982127524082 1
0.18466332119044 1
0.216724000893877 1
0.218329540824988 1
0.232937107925095 1
0.198215754508154 1
0.209681874573456 1
0.194134979848607 1
0.19980772321782 1
0.176542942265484 1
0.190789169781716 1
0.182019399185198 1
0.18221176906111 1
0.212481119490674 1
0.202760340705691 1
0.202953755142441 1
0.181823579526031 1
0.202291377843777 1
0.211618534330067 1
0.216932607934737 1
0.20867797922134 1
0.154389466784693 0
0.19276027305273 1
0.223028892846286 1
0.203749673587776 1
0.204696041586343 1
0.171437801306479 1
0.18244686609357 1
0.219522987924065 1
0.212371231655176 1
0.186118666355189 1
0.19959409569025 1
0.201758543086181 1
0.171042381021855 1
0.185347370242502 1
0.206907171837935 1
0.189107886851135 1
0.210092897290212 1
0.210138570160546 1
0.206842666709443 1
0.207296685213706 1
0.208865553194355 1
0.168738517891128 1
0.199063726011149 1
0.201935797390399 1
0.201588430968305 1
0.228186951118177 1
0.243910997789457 0
0.177820453213325 1
0.187200770895338 1
0.216176403829714 1
0.212303990019795 1
0.229033823708543 1
0.209229554520556 1
0.17432637076496 1
0.232612328864167 1
0.176310525338631 1
0.210134276270126 1
0.224240719249679 1
0.193200136043005 1
0.186226598080719 1
0.225730020604701 1
0.202099062843009 1
0.206851496367791 1
0.194461584284093 1
0.198653296986452 1
0.212213574219783 1
0.196617045361985 1
0.182221915550799 1
0.193644809930586 1
0.228175711226193 1
0.206361601479431 1
0.215458217851938 1
0.175737023713282 1
0.234317635282435 0
0.185807348395929 1
0.207676049484301 1
0.181035232491638 1
0.169909018950649 1
0.204220707672167 1
0.199432399169947 1
0.19471343867287 1
0.196067528537058 1
0.186743770977982 1
0.211732893235149 1
0.232562883096918 1
0.189404217250807 1
0.193509417255621 1
0.177752894458674 1
0.227255180533681 1
0.214389104403108 1
0.213122225786114 1
0.21974543594979 1
0.216573643203599 1
0.209066304639532 1
0.209421792631415 1
0.204665896384816 1
0.200304660358522 1
0.21796681936348 1
0.20548816942222 1
0.218433365220075 1
0.215746053497932 1
0.202356087453276 1
0.213143349303382 1
0.2274554104513 1
0.200576552093657 1
0.191298624417224 1
0.235084256875653 0
0.218879594567505 1
0.223812339282705 1
0.205598951248821 1
0.19204785059191 1
0.209937888161416 1
0.179658458390968 1
0.168678924333663 1
0.21075357941582 1
0.169603069908325 1
0.181202810587782 1
0.188840639987557 1
0.215082978261663 1
0.174728759454053 1
0.190432346747248 1
0.194539079622785 1
0.217772158261095 1
0.200039139709393 1
0.211923905751204 1
0.179756539025383 1
0.21644760734651 1
0.215553024586901 1
0.205768257562361 1
0.193219575250472 1
0.186171862184395 1
0.198629837805902 1
0.206867537994684 1
0.198077366339545 1
0.197514052655694 1
0.196983901945439 1
0.213805621403655 1
0.21481689338501 1
0.21419865283723 1
0.218475079971804 1
0.180842354225153 1
0.190167320009801 1
0.193413407950041 1
0.203191993306738 1
0.206977086004068 1
0.184377363623527 1
0.191018607880815 1
0.191926378348193 1
0.204167144093175 1
0.172705777702858 1
0.197574836315052 1
0.197201577403383 1
0.179852804454868 1
0.185443443755877 1
0.195716274190054 1
0.225918778994038 1
0.18056651166135 1
0.206149190829085 1
0.210969833309626 1
0.208313807119162 1
0.212614648013834 1
0.191444262039918 1
0.199326310310606 1
0.227096780647572 1
0.210310488851956 1
0.183116133670894 1
0.232293098455345 1
0.192845629418232 1
0.178023394825444 1
0.228629507845221 1
0.220753528397321 1
0.21029122524212 1
0.211963431163373 1
0.192827170828373 1
0.196655906972974 1
0.194339328120249 1
0.197247730027122 1
0.209422073841983 1
0.185665668869754 1
0.202909534887838 1
0.191006241979263 1
0.179034130053984 1
0.176934252809413 1
0.18827016379529 1
0.191217577356226 1
0.200530365917131 1
0.198868465475495 1
0.213964335134209 1
0.201735166585471 1
0.189947035983672 1
0.192826358184032 1
0.197631488851769 1
0.188416554526234 1
0.221495824712593 1
0.205506706457027 1
0.202101065979633 1
0.187927170662578 1
0.189814801741551 1
0.192223571926988 1
0.196086710430544 1
0.198339437760744 1
0.224136718459935 1
0.23858395494792 0
0.192707294710472 1
0.201582866582722 1
0.190904774264411 1
0.19533712909196 1
0.179064329031112 1
0.178954885157824 1
0.207606308028165 1
0.200171804027278 1
0.191775145739409 1
0.219834623694204 1
0.197752459409499 1
0.19881980469451 1
0.220763922571478 1
0.187682309124114 1
0.209844759725083 1
0.213154740933069 1
0.232482950592107 1
0.183475914687245 1
0.223263440410628 1
0.185057059353853 1
0.20341450678414 1
0.17482308976145 1
0.177728039754262 1
0.216362301814155 1
0.21512031542183 1
0.193545181250273 1
0.202774365064011 1
0.194209382303915 1
0.220949121425246 1
0.200060498806439 1
0.182026443673324 1
0.208628980012894 1
0.178728248047301 1
0.179840944793083 1
0.181681038927464 1
0.221440841443655 1
0.182351267465475 1
0.208021614932121 1
0.196057547003749 1
0.202215389916515 1
0.19103055925389 1
0.181158987643897 1
0.244803904289292 0
0.170390533026271 1
0.192876007713649 1
0.194263391848105 1
0.204500019862541 1
0.169345977393556 1
0.235189496408875 0
0.252544039820556 0
0.196643222209601 1
0.189396695615723 1
0.208841772564093 1
0.182026867097328 1
0.190858270958552 1
0.200831149129212 1
0.202424865017395 1
0.233640807078372 1
0.207707797418146 1
0.184848290455708 1
0.192960629234106 1
0.205099015228612 1
0.169409338586525 0
0.238522945804745 0
0.185809983351882 1
0.210763364517335 1
0.201089639198222 1
0.182186880640474 1
0.216580424873908 1
0.164634870937764 1
0.187288140306345 1
0.167846611634342 1
0.20801683415472 1
0.19323898526916 1
0.199786616666027 1
0.189512997483262 1
0.18900255117407 1
0.208866110225899 1
0.199457869774386 1
0.234282992519492 1
0.221525214154956 1
0.182046602482436 1
0.185224743924012 1
0.196808349005425 1
0.230948495448514 1
0.141622907236424 0
0.164052516715433 0
0.208675686011044 1
0.186618536544991 1
0.202695470777038 1
0.201792759576782 1
0.217641570243804 1
0.22071793396933 1
0.256899561293684 0
0.194155785817798 1
0.207950643253423 1
0.186137094694039 1
0.17314533244435 1
0.202591745825583 1
0.233852453312662 1
0.190285346940728 1
0.198567551583234 1
0.215452672301324 1
0.200987350184883 1
0.190314203812719 1
0.196811700891824 1
0.197967840309132 1
0.206072682491076 1
0.199245520402994 1
0.221522849482257 1
0.22578773924988 1
0.199705555588961 1
0.217428728657751 1
0.169810789535108 1
0.198789128374984 1
0.177620503154206 1
0.203546139004418 1
0.206718328097655 1
0.1802496530964 1
0.200536642772213 1
0.187507047174709 1
0.212544191625412 1
0.205975263296763 1
0.196584312502801 1
0.189875338171463 1
0.192130774234344 1
0.23623284913222 0
0.178945922526951 1
0.214160761770235 1
0.20618010895072 1
0.221934240082291 1
0.174551427373653 1
0.207530410286972 1
0.205211317182347 1
0.195842780735899 1
0.18701011429504 1
0.228423634288095 1
0.209583308876154 1
0.17118167418053 1
0.187055450205681 1
0.2090234261216 1
0.176550915343486 1
0.184658193875504 1
0.21400105860295 1
0.180288542392417 1
0.209467329597873 1
0.203673285047138 1
0.199400691215972 1
0.202576983420871 1
0.226523849166909 1
0.246409225115848 0
0.234545718673238 0
0.210300276691063 1
0.208815291412054 1
0.20879707749379 1
0.195549910381182 1
0.227463816601783 1
0.208521025184073 1
0.226346281463571 1
0.183403766136423 1
0.167675718874904 1
0.212929809012729 1
0.214004741176372 1
0.198460147303366 1
0.17658670699509 1
0.181979546993704 1
0.215174106392854 1
0.173002069780524 1
0.18086166344299 1
0.207580463050613 1
0.224956312702019 1
0.206133843279985 1
0.190082686635139 1
0.228701924527609 1
0.176884826010033 1
0.192756305752686 1
0.182242444572622 1
0.184895470518303 1
0.219850341616517 1
0.225337555570691 1
0.217141741576908 1
0.218487152116176 1
0.221987439798967 1
0.188526334362934 1
0.203156124632136 1
0.218348219404906 1
0.203987053951245 1
0.20237533582297 1
0.183999646414402 1
0.196748550469469 1
0.205012605378705 1
0.229659291871373 1
0.176385938920342 1
0.199731455657783 1
0.198610656511191 1
0.188519631688589 1
0.22444718609186 1
0.214975782484587 1
0.207387437249356 1
0.218493495320688 1
0.208505478744347 1
0.187583586441682 1
0.196694421495956 1
0.182966445101547 1
0.18296359987334 1
0.196992187876784 1
0.205940162820298 1
0.212746532930087 1
0.199254933914854 1
0.203846454989457 1
0.215256720665412 1
0.229034384845905 1
0.221578806725568 1
0.20143910994072 1
0.208099516437566 1
0.191659967235104 1
0.222090368638201 1
0.193404650253554 1
0.209078333482387 1
0.216273439401301 1
0.187550043388565 1
0.199722869708703 1
0.214552639519974 1
0.174496093875157 1
0.214933307154571 1
0.218944674692169 1
0.194628373705354 1
0.213977419107545 1
0.208357723616036 1
0.201899034684252 1
0.227949403487379 1
0.215172574380267 1
0.220868121191309 1
0.192999955794028 1
0.206532927039357 1
0.240151173399264 0
0.20624937221353 1
0.218627076061136 1
0.194109326309791 1
0.179325683982473 1
0.206603836771007 1
0.229094503604851 1
0.197457841973478 1
0.195597582358844 1
0.199300047602193 1
0.204085964949651 1
0.181021765481021 1
0.188381449379786 1
0.21670294784644 1
0.187918074284014 1
0.186961098385283 1
0.190369029455131 1
0.231673661941644 0
0.212826892185852 1
0.211618217352369 1
0.181685304320077 1
0.225254982139336 1
0.22154852679228 1
0.232743543702758 1
0.198894646188517 1
0.214954447666954 1
0.186269820239952 1
0.209782291031105 1
0.206909991416775 1
0.211829378255238 1
0.190656217656904 1
0.146454659723965 0
0.205178183075176 1
0.213237012318242 1
0.167232796625663 1
0.212418086719513 1
0.198962644972413 1
0.228917097697136 1
0.171021980425288 1
0.218237215352706 1
0.195092437166023 1
0.215395543577524 1
0.171777274743399 1
0.20198481865103 1
0.188874898922694 1
0.216604924556786 1
0.206299653544721 1
0.186605785670152 1
0.216586051277916 1
0.176389403161942 1
0.20047928517593 1
0.205385985197662 1
0.21491860272097 1
0.217681985310424 1
0.213302469760156 1
0.191861292133647 1
0.203005453550278 1
0.208554791802638 1
0.206267363973185 1
0.194224034131278 1
0.191861933315812 1
0.191299983038235 1
0.186436182191405 1
0.2027185235821 1
0.237003562604528 0
0.189465475055753 1
0.213261908521812 1
0.213061026994062 1
0.180126548800547 1
0.223972577609971 1
0.195431398489393 1
0.214659413935532 1
0.170786639249575 1
0.229824076831636 1
0.203050391237264 1
0.184142806106063 1
0.19011696693749 1
0.230408738404581 1
0.220148706576586 1
0.205304647075126 1
0.210650841653493 1
0.19452890342568 1
0.204207525462311 1
0.182856793154461 1
0.202497050773175 1
0.215341004556365 1
0.206412156797699 1
0.228864829110072 1
0.210160611736056 1
0.216190084097908 1
0.224766211179087 1
0.167949592503031 1
0.182778200252345 1
0.198927087390615 1
0.19456624467505 1
0.189945822577022 1
0.212744763134092 1
0.206500683541401 1
0.174670835555844 1
0.224307871135986 1
0.192917557877097 1
0.205333147586454 1
0.197746547728467 1
0.194280364807807 1
0.223314832315259 1
0.198167093547825 1
0.201349270733857 1
0.181367364739956 1
0.184007900865047 1
0.186155306368315 1
0.176332438734697 1
0.20081902692249 1
0.200423025410101 1
0.171682263242334 1
0.188631433119907 1
0.196227639621611 1
0.174010631112981 1
0.21486080727939 1
0.219156981739033 1
0.170340746486268 1
0.206908480979386 1
0.19848048707369 1
0.1941354371713 1
0.20509024774126 1
0.225324696519528 1
0.234483869853532 1
0.190522839026584 1
0.196178727827224 1
0.191932563116216 1
0.192240962756798 1
0.220347026983056 1
0.201296486909236 1
0.171284875107375 1
0.213883979811956 1
0.193276324014795 1
0.196842588546036 1
0.191182292194014 1
0.208029860542632 1
0.242428652804225 0
0.183160906393047 1
0.199438986133471 1
0.19999367236137 1
0.194119672217117 1
0.216739698298426 1
0.197937600929215 1
0.192663813429308 1
0.179579419947927 1
0.189632949825841 1
0.208769299094414 1
0.214949608408485 1
0.184767908034719 1
0.182977281396134 1
0.19578646481404 1
0.183086408654719 1
0.200045985049569 1
0.209994129297297 1
0.209609990895253 1
0.204359160803573 1
0.230224625437672 1
0.221440862998038 1
0.176643964285345 1
0.217485374173537 1
0.181953108753317 1
0.170879299636926 1
0.215354706914919 1
0.19973213458272 1
0.235311045500126 1
0.209176294057914 1
0.179261619285817 1
0.161614797388797 1
0.19251808268356 1
0.194282653063615 1
0.192081016361189 1
0.21613457818949 1
0.201960768701482 1
0.171935425105723 1
0.19528586606307 1
0.203297544231535 1
0.181668813960737 1
0.194908986936578 1
0.216560863973519 1
0.236666752357231 0
0.215205349998537 1
0.2091318589151 1
0.218116837279171 1
0.187245230784423 1
0.199304982730642 1
0.20876878952864 1
0.198256451571243 1
0.225738658761303 1
0.211504903126902 1
0.212593219050918 1
0.1959647094588 1
0.190230361392006 1
0.202123941057537 1
0.195625281061138 1
0.224091682986393 1
0.18475833337238 1
0.207568292289079 1
0.197228681161721 1
0.222798970850323 1
0.212703542375544 1
0.210816221962591 1
0.188255432465859 1
0.195464990104877 1
0.17570840505639 1
0.198438836789076 1
0.167065202583218 0
0.214404645022258 1
0.205624872759298 1
0.191336508424027 1
0.216633148744574 1
0.19442964778834 1
0.201403711464256 1
0.191043592412883 1
0.227101044616723 1
0.189924837711547 1
0.204919964301273 1
0.191483136943609 1
0.212569465548009 1
0.208098311045274 1
0.21040678536031 1
0.187668753713904 1
0.194339021123421 1
0.189872170656543 1
0.192330597661727 1
0.226770653259972 1
0.21709259771058 1
0.22610950129234 1
0.193427885106575 1
0.220743736320195 1
0.189974195635402 1
0.185686947640042 1
0.187550806517455 1
0.166306980817749 1
0.19715975191007 1
0.201072190415538 1
0.192546342134203 1
0.212198796907737 1
0.207234547284188 1
0.202408358866991 1
0.201724311609922 1
0.193498177184815 1
0.197051870939724 1
0.212567369254275 1
0.184528812751158 1
0.167385873741695 1
0.203728015941365 1
0.215999209072485 1
0.239526133477427 0
0.199948372557916 1
0.202128633623611 1
0.200679850969931 1
0.196271622034548 1
0.207696349935542 1
0.174871110455023 1
0.211036482626275 1
0.222311517286286 1
0.200677173710822 1
0.199040614287908 1
0.222292163054701 1
0.212080604592024 1
0.192471840202901 1
0.193381157413122 1
0.210315555948235 1
0.23207047220727 1
0.187948748160091 1
0.18990966607845 1
0.19140967117181 1
0.188887133817366 1
0.191053037490813 1
0.211075165430274 1
0.208355203966622 1
0.19606510023618 1
0.206075801323062 1
0.172252486406429 1
0.209399492586676 1
0.19018658575184 1
0.205644906389584 1
0.174386669475011 1
0.2107441357074 1
0.184106954659316 1
0.232879216353225 1
0.190820227586017 1
0.188245425531099 1
0.203035245362922 1
0.169345948335163 1
0.192626950861978 1
0.209712851391256 1
0.186262023669219 1
0.189232579689191 1
0.210342944027921 1
0.203459482441836 1
0.189738551153099 1
0.176463450095906 1
0.19432452308238 1
0.179522086540831 1
0.193699175534788 1
0.205473483382674 1
0.212322979574148 1
0.171838656016107 1
0.227055211957318 1
0.202033682438938 1
0.216429670472804 1
0.224541362873205 1
0.189320446560094 1
0.253520102583284 0
0.216669068219412 1
0.196530093403184 1
0.227355575683889 1
0.210410934822442 1
0.216413601672649 1
0.218743577596363 1
0.21594030816209 1
0.225110065469945 1
0.204790764796947 1
0.177139317642179 1
0.191384068574623 1
0.169560626504032 1
0.208359090446148 1
0.190254629048386 1
0.180168380146449 1
0.172036346174407 1
0.190029265711524 1
0.183049467922703 1
0.202759768601713 1
0.187812285674416 1
0.220380452929536 1
0.208435687955439 1
0.228886317754531 1
0.216846527158196 1
0.1703134164159 1
0.204455141022803 1
0.212281006589172 1
0.242938728322925 0
0.218415553619808 1
0.185314166971877 1
0.241515963714618 1
0.183520958870425 1
0.21177300127356 1
0.214286604531704 1
0.195212331968008 1
0.227658534606505 1
0.203941667395048 1
0.174729542182766 1
0.178714361433843 1
0.200933594937519 1
0.199276942181956 1
0.214654899662565 1
0.168729755259831 1
0.193993479796801 1
0.210287323967078 1
0.199008350175293 1
0.205995999484393 1
0.228403372286197 1
0.237917226431267 0
0.175923082366334 1
0.199755245656003 1
0.191523314287577 1
0.199036441033079 1
0.169818930815128 1
0.200921662992084 1
0.190234610597404 1
0.210475513464393 1
0.196260082498198 1
0.210624719214851 1
0.197769451937228 1
0.228169819914523 1
0.228851645362079 1
0.204746603116324 1
0.191386124775152 1
0.20683458389824 1
0.197699767645341 1
0.207247639676722 1
0.199173169265565 1
0.182836799206118 1
0.212651152185073 1
0.239436894843031 0
0.208215842627944 1
0.245716094711772 0
0.184658925379201 1
0.17602647985562 1
0.193347481208495 1
0.22732810901788 1
0.184798146719532 1
0.207649128182389 1
0.205573919767003 1
0.203155930694949 1
0.207039785521817 1
0.196251821172206 1
0.182407800900554 1
0.178858556369813 1
0.183896962408498 1
0.214747632145912 1
0.189752302972678 1
0.184399473236103 1
0.179433065560216 1
0.220511040756796 1
0.198502095684131 1
0.230390188278116 1
0.204762977357635 1
0.216612583646743 1
0.186159529909069 1
0.206543457951767 1
0.201280989720184 1
0.211700340360041 1
0.189890830288223 1
0.160768182024001 0
0.178336131046858 1
0.216153130070952 1
0.186395689703566 1
0.19650447733065 1
0.207690688027108 1
0.188546302265383 1
0.22842787916083 1
0.223874240846995 1
0.225549733170199 1
0.206730917290447 1
0.18312878151868 1
0.221540466754582 1
0.203719759369237 1
0.215695542293228 1
0.177361622996134 1
0.199348428804808 1
0.183945790805037 1
0.198664961824772 1
0.221421469582375 1
0.194310757400966 1
0.197717506823052 1
0.192717229101501 1
0.207176489475401 1
0.194016989761031 1
0.219190113800514 1
0.197793593966167 1
0.196205922989493 1
0.216323194459767 1
0.182274392636504 1
0.200425862040104 1
0.220836758589441 1
0.200006073280753 1
0.213271863424376 1
0.19802019386996 1
0.219758125904244 1
0.226747202308716 1
0.197188976288106 1
0.212295808223427 1
0.220785511990014 1
0.205749618370522 1
0.212335528185749 1
0.206746199530585 1
0.21446300497172 1
0.199863124841633 1
0.188889342084218 1
0.208517530584997 1
0.202585192645613 1
0.196210556366417 1
0.21036081920542 1
0.215721431416288 1
0.233940037461323 0
0.235774371830951 0
0.200759221611687 1
0.214081650300899 1
0.199914537964352 1
0.214713465409007 1
0.187136788064328 1
0.20317771734932 1
0.198434362868661 1
0.194532789282776 1
0.199040234369107 1
0.199678669119568 1
0.183787464157036 1
0.18516816622277 1
0.187779853307869 1
0.186781316542306 1
0.197489836144615 1
0.200079959457262 1
0.182852306668519 1
0.167299309771011 0
0.18632459187923 1
0.199994822553495 1
0.215826665819518 1
0.208220702081184 1
0.192648568401102 1
0.208673073708245 1
0.208357995923245 1
0.207036728141483 1
0.220487400587386 1
0.202989264956673 1
0.208124016995441 1
0.217105386502586 1
0.229175135975827 1
0.205269374685667 1
0.154725388089988 0
0.194579826418088 1
0.188640714611409 1
0.161877396963092 0
0.234845941916004 1
0.205027174178382 1
0.196424071869009 1
0.187270966349078 1
0.21885861852794 1
0.192061259507853 1
0.177911021039356 1
0.201985004320777 1
0.22269455695955 1
0.197913694324782 1
0.181668216776787 1
0.203764887742262 1
0.161679079503275 0
0.200140064539936 1
0.234834130470323 1
0.185671279780855 1
0.202564025469049 1
0.208998329785571 1
0.210338605455902 1
0.194918615143956 1
0.212287614681681 1
0.183124504959221 1
0.216049452218479 1
0.173072913949909 1
0.248320006758367 0
0.205444188971082 1
0.225157161552953 1
0.194970190921852 1
0.209523165364226 1
0.176572870289044 1
0.184676181890617 1
0.219912024621935 1
0.218564996686258 1
0.183798185568066 1
0.218200180172196 1
0.206813112414838 1
0.225306198523334 1
0.223208240186627 1
0.212985474976666 1
0.195099958446108 1
0.218949231968719 1
0.175431885777278 1
0.202935038311298 1
0.178026617351082 1
0.221980154971789 1
0.213091439045663 1
0.200570196589225 1
0.210976185265976 1
0.191411861765269 1
0.192035352777069 1
0.187085851838393 1
0.179038073549409 1
0.209925511200332 1
0.246499222914749 0
0.150881018169251 0
0.209545366228524 1
0.197001500257925 1
0.210928483006927 1
0.195752046284693 1
0.177400224292749 1
0.186479648630395 1
0.185237770582936 1
0.198619560540084 1
0.199211751969186 1
0.203181576266383 1
0.194264340944812 1
0.18222754489569 1
0.232433111044167 0
0.235960926795224 1
0.198506996633396 1
0.185775056150459 1
0.225230542861349 1
0.201938127776819 1
0.173979441063964 1
0.192077184737863 1
0.214518734876947 1
0.218772401287523 1
0.161679230243336 0
0.208140390252098 1
0.16454429004776 0
0.191224677346151 1
0.192639503503548 1
0.193130981137348 1
0.184354017112989 1
0.201436069520561 1
0.187879825266582 1
0.202050446191504 1
0.206300219293248 1
0.210769912252066 1
0.208144611870958 1
0.209963776153331 1
0.197546598217035 1
0.222315486918161 1
0.197339208754564 1
0.217651111426036 1
0.19428083278067 1
0.187168492774709 1
0.191745726006204 1
0.208860215367148 1
0.23090645888151 1
0.199520958884911 1
0.209319157975337 1
0.201453655033576 1
0.202657469767983 1
0.197470050432779 1
0.21396603468758 1
0.202329322348517 1
0.214342682390106 1
0.205208424602644 1
0.220786649788093 1
0.175850853189443 1
0.241037514629477 0
0.181001868415964 1
0.205117779887452 1
0.218390186152986 1
0.192186563056422 1
0.207747091786992 1
0.223659569742989 1
0.200348233797854 1
0.238871947279049 0
0.197401669121498 1
0.171715409044786 1
0.2143371435703 1
0.205339882251026 1
0.218353976977294 1
0.15400334292374 0
0.211124674153372 1
0.18395417020118 1
0.204780988878455 1
0.209774406822633 1
0.194124772542759 1
0.19755896295552 1
0.215897852675443 1
0.190548184830373 1
0.214663301070911 1
0.213274029046926 1
0.186685664640773 1
0.205029385450129 1
0.237019945479522 1
0.21518578971597 1
0.203205649725602 1
0.181581726229678 1
0.181371637210708 1
0.219618986335253 1
0.167765614586342 1
0.179051451766814 1
0.18715840970249 1
0.204126678914471 1
0.179543890282447 1
0.203211415957988 1
0.214730773025959 1
0.211567902412396 1
0.203975901665967 1
0.231158763730922 1
0.202360786683593 1
0.200617700408773 1
0.210039179218446 1
0.201503064629806 1
0.173224941755853 1
0.206163230144014 1
0.2015589064824 1
0.230427560205781 1
0.210382950093262 1
0.218538405934972 1
0.177189895389448 1
0.19845823444557 1
0.175893543806893 1
0.206012626150774 1
0.191602583772173 1
0.196873949328644 1
0.214231875773595 1
0.178537190678418 1
0.22126640222392 1
0.222728845643846 1
0.218270944217661 1
0.22842867433189 1
0.178892393532691 1
0.184734938122156 1
0.200409495372518 1
0.199961069576425 1
0.204031422358508 1
0.193261016658849 1
0.189861811864058 1
0.15748285652608 0
0.188159270761587 1
0.186745964174528 1
0.22793775127514 1
0.229647854673686 1
0.195892334497157 1
0.213103092548265 1
0.211630205889844 1
0.181574101792124 1
0.216366416598911 1
0.190075980406112 1
0.203480594686542 1
0.182155834813532 1
0.187703661800734 1
0.201213673465611 1
0.210606684513579 1
0.160682476931086 0
0.193973148440041 1
0.211725583268832 1
0.222168437858222 1
0.228283928247051 1
0.16450740618316 1
0.22564112729403 1
0.186755244947264 1
0.199711946079056 1
0.155364270101321 0
0.203814553740518 1
0.175343636463289 1
0.215696131767759 1
0.206052201438175 1
0.202362304811043 1
0.206842073533862 1
0.197481877476323 1
0.214247344634962 1
0.211886985645504 1
0.194403966375789 1
0.206575382378662 1
0.198286795941829 1
0.179964330918131 1
0.235911023302864 0
0.214674061312589 1
0.24500853053525 0
0.195446845262266 1
0.186852845293607 1
0.227949479277398 1
0.223563569751017 1
0.203003228291445 1
0.21321637791753 1
0.195688192284788 1
0.204865682519402 1
0.230666094615007 0
0.180612845813219 1
0.197546264030597 1
0.197147666925703 1
0.193007266869213 1
0.202230756015505 1
0.228725701004584 1
0.208898112076702 1
0.212299120728117 1
0.190359822150427 1
0.180509740738443 1
0.183833967731836 1
0.189039752047664 1
0.209981783721858 1
0.220176517082147 1
0.197705564172082 1
0.192370431664962 1
0.190680561950457 1
0.178167562222408 1
0.203626809624219 1
0.208099145427769 1
0.193426018599936 1
0.197980219030992 1
0.21197586275397 1
0.233446523668098 0
0.183431759991927 1
0.185203374261166 1
0.216050677845294 1
0.207880368841612 1
0.183099554632636 1
0.189364450563526 1
0.206143431649853 1
0.235665070960028 1
0.19818401045604 1
0.215696395569045 1
0.213321546251671 1
0.189203781886574 1
0.188328226542977 1
0.187004071553421 1
0.238087622687288 1
0.204731031836723 1
0.216042675733546 1
0.19807944490542 1
0.217068683228662 1
0.216093635925528 1
0.191640251294369 1
0.198052225488326 1
0.216891233597069 1
0.185586710677451 1
0.193029020114633 1
0.190478471471476 1
0.20460708493857 1
0.22416579927448 1
0.236692971477104 0
0.216434241756565 1
0.192479218521196 1
0.212751217105829 1
0.169203990853791 1
0.192679278088686 1
0.205453989713622 1
0.21547487092103 1
0.211865342726227 1
0.199571278472252 1
0.190458495653304 1
0.213953364391407 1
0.228785273264802 1
0.167317846579375 1
0.21827273591951 1
0.188482970083477 1
0.184486055155047 1
0.19015567680921 1
0.175489056108952 1
0.240735628931229 0
0.225211546160236 1
0.180579280746177 1
0.203995752708691 1
0.208175244698842 1
0.189642533213395 1
0.175206600536483 1
0.208911444223308 1
0.199686404691591 1
0.185369604239086 1
0.189636580164146 1
0.197881038501946 1
0.192916603561307 1
0.181253113920533 1
0.209693333881089 1
0.187841090965425 1
0.225792376785276 1
0.203037602983713 1
0.201831237244515 1
0.195904850894172 1
0.215836190396156 1
0.190002737223171 1
0.200094183593855 1
0.208589980578958 1
0.220237908767981 1
0.213703860590342 1
0.173720233098891 1
0.158865526643316 0
0.204564693910842 1
0.200073586643048 1
0.206512932033287 1
0.192375397414414 1
0.212293037503707 1
0.200374957088919 1
0.23425470017783 1
0.209527311215131 1
0.219044312497436 1
0.164713932960733 1
0.19404714583739 1
0.186348181391054 1
0.186563375493811 1
0.194794169771718 1
0.189339495698566 1
0.192342753638022 1
0.18620255195256 1
0.195285893140478 1
0.192261003581661 1
0.221821241558138 1
0.20722052010203 1
0.225350743845972 1
0.196297904571574 1
0.207990538389454 1
0.201092036648196 1
0.210425115801155 1
0.14871102007259 0
0.197204195824016 1
0.218777768658368 1
0.217770674403782 1
0.213726640494588 1
0.208088747209685 1
0.203600559559131 1
0.194230033224142 1
0.21795409809581 1
0.151063007300557 0
0.185289278697633 1
0.195139725426063 1
0.202349101421447 1
0.172994318153654 1
0.171257640377383 1
0.198978432447321 1
0.230124872326748 1
0.20543382351396 1
0.203723190794682 1
0.19000818926018 1
0.218203190434882 1
0.190233106389314 1
0.213059160882467 1
0.212741792329047 1
0.192223814701959 1
0.204177807030566 1
0.222608612224038 1
0.167714938984609 1
0.202507666495779 1
0.213647047101876 1
0.211774622414169 1
0.193243242504477 1
0.182357967084375 1
0.206759269658311 1
0.208407615217944 1
0.184165769180448 1
0.170337357567836 1
0.198580305419768 1
0.187953924727732 1
0.205635880316584 1
0.226165295198963 1
0.19049044589533 1
0.208690935270031 1
0.223681168149908 1
0.203842514466639 1
0.211487100637635 1
0.214373437365083 1
0.202395473812802 1
0.203317803731322 1
0.183171492425709 1
0.217605599291743 1
0.199779168519324 1
0.215308171649336 1
0.222197144851303 1
0.198748480020152 1
0.224873886231946 1
0.201913171211614 1
0.219768200945037 1
0.224029483531379 1
0.183007025268519 1
0.20420597802168 1
0.201292026008735 1
0.188100022991214 1
0.160505544382084 1
0.226073856016655 1
0.195093492299818 1
0.248610509876624 0
0.193302587179535 1
0.178962564860952 1
0.191159983699072 1
0.20525570222144 1
0.217256654552853 1
0.189911297530157 1
0.193942605567114 1
0.210463145383292 1
0.177388198236561 1
0.205697401529582 1
0.189269964985602 1
0.188643570910686 1
0.185135074321239 1
0.191703323022812 1
0.206790250677342 1
0.218862051846621 1
0.182852995512567 1
0.208874412375529 1
0.199514870438451 1
0.18459445237 1
0.219953657721342 1
0.206481266320613 1
0.194468035571749 1
0.195351571626683 1
0.213817588704823 1
0.183696536255591 1
0.185320258297086 1
0.223689429096134 1
0.20142796093121 1
0.193704984621753 1
0.228240566671474 1
0.192474241541814 1
0.168364283707926 1
0.181244749177987 1
0.190559098472524 1
0.200254286345516 1
0.239593271342193 1
0.166840807548923 0
0.223643252569131 1
0.16158636506324 0
0.212413660959318 1
0.189416478930257 1
0.177537041381444 1
0.182384991091546 1
0.212940585054285 1
0.212144759917069 1
0.213411749448798 1
0.22196559655193 1
0.20287357633222 1
0.178921715023164 1
0.230591650897302 1
0.202957072254746 1
0.211975983630911 1
0.21457873820767 1
0.165900592051278 1
0.203532599702669 1
0.207797065615901 1
0.174887028878429 1
0.184883422746661 1
0.214485695938205 1
0.2025812963216 1
0.22407767468594 1
0.188026719596976 1
0.193503523723743 1
0.222098493411146 1
0.181277382996805 1
0.203144751261471 1
0.18997421278958 1
0.200437648627071 1
0.236605692543017 1
0.202332634949919 1
0.199805541065521 1
0.189872990952078 1
0.209055389800177 1
0.223125356002201 1
0.224747094209852 1
0.223990225032834 1
0.175459260063865 1
0.178684553752179 1
0.205608885490594 1
0.213956712422227 1
0.203543846113437 1
0.207525317557148 1
0.219729073969347 1
0.208505615407387 1
0.206011662852313 1
0.194475059172506 1
0.240290929149195 0
0.18484882750702 1
0.219716282546849 1
0.19349529662413 1
0.247572230219038 0
0.204767866935364 1
0.202797980257327 1
0.19718142258723 1
0.196775489105078 1
0.225343884390052 1
0.165819587414771 1
0.228859202459825 1
0.178587384871593 1
0.183253288877151 1
0.168125999003137 0
0.18781411221441 1
0.192919396684821 1
0.218124899326676 1
0.192801431654119 1
0.196956503185775 1
0.209034032063432 1
0.20915727926913 1
0.212339648924324 1
0.209382611866312 1
0.20347793235832 1
0.188975731388997 1
0.197192352930292 1
0.200520162695241 1
0.150133828475819 0
0.203906583715414 1
0.191972923798024 1
0.188490928326875 1
0.196608259713611 1
0.183357477036674 1
0.210850035207423 1
0.225627968122209 1
0.241660240395392 0
0.209192297652022 1
0.178881966600313 1
0.175985184225395 1
0.18618492237169 1
0.193282673918967 1
0.202810244523427 1
0.21694349898646 1
0.187668674828476 1
0.205745542305895 1
0.210922320058204 1
0.195313318033048 1
0.203247735583936 1
0.208262559908197 1
0.209233597418926 1
0.228106409256053 1
0.188461014791707 1
0.211844700383198 1
0.201948577016171 1
0.206546470071841 1
0.203104770256215 1
0.19453764371841 1
0.194617595120655 1
0.209903771676547 1
0.205022430991971 1
0.186318128595593 1
0.19302519709823 1
0.199358160347317 1
0.177945814856408 1
0.208062659966496 1
0.208590206506348 1
0.210300488120706 1
0.22053314203894 1
0.212408987923763 1
0.200078134737623 1
0.196975285685166 1
0.169834831955525 1
0.181692171042115 1
0.189197755237187 1
0.213943431541856 1
0.224684237642248 1
0.182597158450116 1
0.210197615858898 1
0.205168933600987 1
0.226910232190112 1
0.197570841140107 1
0.21793040998151 1
0.18866581461313 1
0.207180112739813 1
0.203441128696897 1
0.198725979709794 1
0.193683539531579 1
0.220188812808956 1
0.196066361194622 1
0.203533366560072 1
0.169750756423111 1
0.214792756608868 1
0.227292551334527 1
0.196118641423741 1
0.228396098666378 1
0.184474775069147 1
0.204500330341493 1
0.184399509168292 1
0.191451559373696 1
0.177966583882154 1
0.176714854986888 1
0.210915995709262 1
0.178561315373667 1
0.196791699284284 1
0.219527089204447 1
0.188096111216399 1
0.213789668945998 1
0.18225002743528 1
0.182556089494118 1
0.209230167205542 1
0.214534230668921 1
0.196214252641157 1
0.219079515152591 1
0.199639166732423 1
0.20098213601882 1
0.185576585897217 1
0.231273375055917 1
0.208730862675158 1
0.180579797423638 1
0.193860928118632 1
0.19280946118979 1
0.201469810314356 1
0.184728313212526 1
0.207268430142724 1
0.193646695763576 1
0.192781752902847 1
0.187151784397894 1
0.201569810410394 1
0.213166886777037 1
0.21305907842018 1
0.185152909413786 1
0.203890915922073 1
0.200310921616227 1
0.204143621917599 1
0.202098591581526 1
0.180375114642309 1
0.173936882529886 1
0.176525311154545 1
0.197589290532673 1
0.207038217318121 1
0.173329691781654 1
0.207982168634012 1
0.205642731718562 1
0.197452524385013 1
0.162829253837996 0
0.189034461045922 1
0.22902863317425 1
0.209754977542408 1
0.217019322954594 1
0.222944065052948 1
0.238461856361976 1
0.202010677954348 1
0.218735977222712 1
0.192568788470909 1
0.196214798916448 1
0.184727386621322 1
0.171956870446185 1
0.18973500946665 1
0.208706542080651 1
0.19954687214597 1
0.215595696560263 1
0.211565521265575 1
0.190026518413007 1
0.220253777579948 1
0.170076537608026 1
0.189021978755394 1
0.216221527895996 1
0.221123423712461 1
0.187776649328456 1
0.203094252461638 1
0.217933284352467 1
0.214583723255644 1
0.161352348037525 0
0.17884406153638 1
0.182985826984306 1
0.175956094890198 1
0.224794708813329 1
0.204659119457514 1
0.224397384066561 1
0.173718625783906 1
0.173907348736975 1
0.190954934998161 1
0.227488789620659 1
0.216837468582952 1
0.205022921176002 1
0.165008760425449 0
0.194313944648212 1
0.180269011661698 1
0.212905223641479 1
0.206120424399581 1
0.217106573411608 1
0.184855739368917 1
0.206455281593678 1
0.207921497062142 1
0.206061084512719 1
0.232317698734621 0
0.167291487904046 0
0.187712167992645 1
0.175109047299838 1
0.200735914908796 1
0.180219432154292 1
0.19809551033397 1
0.177801228318175 1
0.179404893822065 1
0.239292735601726 0
0.19176436582086 1
0.219970596105092 1
0.205786241883501 1
0.208381621073575 1
0.172109096179191 1
0.210063776522221 1
0.206594955053129 1
0.203808512034894 1
0.184489129773437 1
0.218286029117449 1
0.225939913858622 1
0.189264743136616 1
0.220082897737127 1
0.231200153268386 0
0.206130073588384 1
0.229039886821788 1
0.193410582609065 1
0.230123443011474 1
0.179971844931491 1
0.203474198220203 1
0.204084256705556 1
0.198816819947257 1
0.217888514697023 1
0.209949792740884 1
0.193617009536749 1
0.22117952875971 1
0.197476848065802 1
0.157393679587433 0
0.178492574232163 1
0.213424052060773 1
0.18498030993977 1
0.20824997077917 1
0.219938087285901 1
0.189859351345585 1
0.192409611734196 1
0.235234409312035 0
0.175487797024673 1
0.166733289366665 1
0.209003605260634 1
0.191330394710715 1
0.173160414235134 1
0.174776123057117 1
0.197656877376048 1
0.208242101971656 1
0.200891544030205 1
0.209194144374615 1
0.230476272435062 1
0.179664572368999 1
0.199417650467347 1
0.226780887584747 1
0.223826344962893 1
0.197385110818177 1
0.216291653996209 1
0.202196766428076 1
0.243880952955735 1
0.185881608800369 1
0.223311229924689 1
0.189708015090341 1
0.192385106480448 1
0.20455363695984 1
0.172137107110758 1
0.194850500641859 1
0.217383798468586 1
0.179486614477678 1
0.183629522074404 1
0.209460592922998 1
0.211623398486847 1
0.193883288296644 1
0.194319544774242 1
0.188027281256801 1
0.186439625960818 1
0.214838376721527 1
0.193252134775015 1
0.178158305683434 1
0.170501941229025 1
0.16292204091388 0
0.19081282594446 1
0.208754320263737 1
0.207304096240868 1
0.203044392854574 1
0.21666993408812 1
0.190480039140065 1
0.184300146189047 1
0.180531058746725 1
0.180062671339211 1
0.186826294369465 1
0.208703779981279 1
0.186338698038052 1
0.185762502735587 1
0.223112949889469 1
0.198006276830096 1
0.180619207394883 1
0.202991479336587 1
0.224374182847949 1
0.199545706705956 1
0.194436514643686 1
0.202141076101333 1
0.212791051946107 1
0.20778352671706 1
0.189180307343418 1
0.192404455488111 1
0.218598529801102 1
0.226687054526246 1
0.189001058969448 1
0.200059553985759 1
0.178095069859514 1
0.208510776691406 1
0.183621337062201 1
0.217274631528519 1
0.222604048405609 1
0.206378302948225 1
0.187064085207653 1
0.213300545572852 1
0.195070549766084 1
0.200359357157081 1
0.190524964296469 1
0.155992622793648 0
0.214516410070265 1
0.198928125972256 1
0.216344540793803 1
0.203163715871446 1
0.195011995767028 1
0.199235910768613 1
0.192324263637021 1
0.226789482098229 1
0.200573150557935 1
0.219634440243569 1
0.201259703378668 1
0.188954230913555 1
0.199079405285261 1
0.221865175466391 1
0.174642681515376 1
0.219182155609674 1
0.193605565822805 1
0.209556578937204 1
0.219713388035132 1
0.203167209238429 1
0.205668203304071 1
0.213223936612278 1
0.208583274224571 1
0.172381906022866 1
0.196886030302252 1
0.249979163232893 1
0.205740913947749 1
0.165963774028461 1
0.208579175146291 1
0.196564044687482 1
0.214184942190716 1
0.195506451496137 1
0.199435375516337 1
0.200819807777887 1
0.195341804202601 1
0.171739478366507 1
0.184313306744626 1
0.207143024517815 1
0.153346009551987 0
0.219005932326245 1
0.206593612269928 1
0.20008136451933 1
0.207140808464996 1
0.180612348079498 1
0.217519148201346 1
0.180213199092882 1
0.161349976658072 0
0.21944079571802 1
0.232555890209185 1
0.171119005749194 1
0.205209258705805 1
0.203991797592578 1
0.152708024677246 0
0.166801529574167 1
0.220632273648871 1
0.20291293606996 1
0.199388339137135 1
0.21912151283524 1
0.210407364398571 1
0.219925804499703 1
0.20055672811615 1
0.183455888705802 1
0.201939913512723 1
0.237048425297249 0
0.17213846442973 1
0.22389097383489 1
0.200162107736855 1
0.177276363993985 1
0.192145027435377 1
0.190562112728272 1
0.190728417368558 1
0.190637775521542 1
0.214496043096783 1
0.212409065471645 1
0.224376415720523 1
0.201696687441175 1
0.223692585472189 1
0.198783815973881 1
0.210472591287699 1
0.221960399852424 1
0.20962231069981 1
0.175828916336285 1
0.176589430852104 1
0.194523606269537 1
0.214811160614181 1
0.199760348269297 1
0.200599716482734 1
0.200180310362889 1
0.192009942066302 1
0.210637867966102 1
0.210128865966694 1
0.200637629434201 1
0.227106210425085 1
0.208176698398247 1
0.195555521504606 1
0.176902123769027 1
0.213162455001736 1
0.232456142943049 1
0.177494245973785 1
0.216893510771343 1
0.174090597571087 1
0.217382088359822 1
0.200241886692282 1
0.223769206532087 1
0.185343665141285 1
0.224718935551012 1
0.194407350914276 1
0.207456492940807 1
0.222952976683901 1
0.20813781690699 1
0.187795002165765 1
0.213329585257167 1
0.195873200560192 1
0.210415477151008 1
0.219418149051479 1
0.216395748431537 1
0.19798252311705 1
0.187436233368024 1
0.195869907257779 1
0.188449796824547 1
0.223789546926227 1
0.231547767472574 1
0.192332858172363 1
0.227847018285732 1
0.213907873305395 1
0.189046253015474 1
0.197182495370287 1
0.185202654386311 1
0.203659979617427 1
0.206158665229372 1
0.214363680231873 1
0.189262942916032 1
0.163689710879903 0
0.216604627895511 1
0.199388360659282 1
0.217298590592086 1
0.226135667476725 1
0.197565767637988 1
0.220301086570789 1
0.216105588336591 1
0.189146956625129 1
0.176538820997754 1
0.178235660625929 1
0.157445689921692 0
0.172658145442297 1
0.213330005455873 1
0.194508813824559 1
0.18361450677743 1
0.202719080424999 1
0.215097555940016 1
0.183541251269084 1
0.209723288757209 1
0.195438238514995 1
0.214443672312829 1
0.167836460599972 1
0.222903753998636 1
0.229719213677459 1
0.206085874983911 1
0.208145200212984 1
0.201999131015387 1
0.202790851371903 1
0.190517762569446 1
0.20568031606415 1
0.172697408402685 1
0.182401649994927 1
0.210175238633608 1
0.218845351533275 1
0.204009675997825 1
0.233987894843446 1
0.197410411478758 1
0.219915581942624 1
0.176940592600806 1
0.230232137986598 1
0.201174590727292 1
0.181345362899131 1
0.219826615702252 1
0.200088075889422 1
0.206006515657252 1
0.185039498528157 1
0.183635661810961 1
0.214620704874046 1
0.206380409077746 1
0.209372098800551 1
0.212572091228425 1
0.203751752083155 1
0.166371184247276 1
0.192779383590788 1
0.196675098557247 1
0.181009294000516 1
0.199355680616975 1
0.216298553139747 1
0.202072909519871 1
0.203661330031211 1
0.185250502246704 1
0.175717690330342 1
0.216539068738026 1
0.165595447912444 0
0.146575849528331 0
0.196148317287541 1
0.203243138095825 1
0.175277771518544 1
0.222901133987151 1
0.223659245444789 1
0.210862954704156 1
0.208248886187018 1
0.20646976178208 1
0.186320105881638 1
0.181953376045172 1
0.233283663183419 1
0.181549684951336 1
0.196200506713593 1
0.186103482622422 1
0.193156139728933 1
0.189931392916857 1
0.180723497433981 1
0.194732536397959 1
0.208717257661654 1
0.202618290943089 1
0.209382776703763 1
0.233652991423127 0
0.190596333525922 1
0.205886034667804 1
0.181308957531404 1
0.193927965088906 1
0.229536329430501 1
0.216822704259699 1
0.197580164268795 1
0.20614218613195 1
0.212701639023221 1
0.17580387272993 1
0.209795241363481 1
0.19277233169583 1
0.175481744477664 1
0.210440699820195 1
0.18607743705448 1
0.190426644158264 1
0.189161480980344 1
0.178639553349164 1
0.223562104464061 1
0.225021958791713 1
0.201230764837323 1
0.225821356531243 1
0.195294201258572 1
0.187334740980798 1
0.184039367721825 1
0.181816944784097 1
0.207465303798357 1
0.215002135527167 1
0.221942346376058 1
0.190402463325699 1
0.188279948321164 1
0.213354137137991 1
0.227854999147938 1
0.211712838516007 1
0.181302696140293 1
0.202671736004788 1
0.20687675109138 1
0.229618302043236 1
0.209634512986236 1
0.205134188290474 1
0.174401890528565 1
0.214702321964968 1
0.21340183479437 1
0.219376535417766 1
0.191885850517763 1
0.236821453932817 0
0.198299039990745 1
0.212048036315594 1
0.189632610857489 1
0.201359817766878 1
0.211923506634406 1
0.179567359179252 1
0.204107932447588 1
0.212000137582695 1
0.182625008930801 1
0.186266755340632 1
0.226502282301909 1
0.1863455675701 1
0.207812172809087 1
0.203620228719722 1
0.204643371749072 1
0.178569927118958 1
0.196098257628607 1
0.166961483026517 1
0.198576553417185 1
0.202808869014843 1
0.193877027353272 1
0.180913235960237 1
0.189055210992408 1
0.181802190335828 1
0.230020298067181 1
0.195139584970845 1
0.198481627599961 1
0.197386075609231 1
0.217932448108481 1
0.181965490829128 1
0.204293292282601 1
0.218472251153865 1
0.215117333787693 1
0.198375213068061 1
0.20705368927717 1
0.216737757380169 1
0.202182656772081 1
0.205776438922031 1
0.181865590135914 1
0.194168320141942 1
0.20473219862119 1
0.189276710988255 1
0.220547224472427 1
0.191389746481784 1
0.182064514871522 1
0.202095095440456 1
0.207513768473757 1
0.20806431677619 1
0.176729431202955 1
0.19128125905925 1
0.185636999842386 1
0.240215151678853 0
0.171809154583985 1
0.187895769867262 1
0.227126316181114 1
0.20140661585749 1
0.199836918567032 1
0.208899026788354 1
0.160254375863557 1
0.194980590188748 1
0.200811297003864 1
0.240807307215817 0
0.160400014767334 0
0.20130527088605 1
0.189719177592633 1
0.219800702078848 1
0.208214449294424 1
0.17330406417671 1
0.215025514422104 1
0.187902580574343 1
0.207471391324425 1
0.21171527414574 1
0.203500343584891 1
0.195010504675347 1
0.23291595797584 1
0.204391591890474 1
0.197814386868255 1
0.215353664326829 1
0.215259378134555 1
0.214211164849905 1
0.191168495104227 1
0.184486187271748 1
0.201155727260234 1
0.172064839963018 1
0.191169828443081 1
0.177896764810649 1
0.173642947208599 1
0.196693753079298 1
0.199773950367976 1
0.202928159433093 1
0.196797811346331 1
0.180567053756041 1
0.15981037127989 0
0.204712884658301 1
0.201494932804159 1
0.170359886602004 1
0.20094492585183 1
0.205619831691462 1
0.215218137878836 1
0.210622870590377 1
0.179599317408468 1
0.207082239301905 1
0.205290976342834 1
0.212136034291545 1
0.183348468897741 1
0.198046818803215 1
0.21477422771968 1
0.195439540276285 1
0.207544652293365 1
0.195109288251912 1
0.205723901628035 1
0.20475744970821 1
0.169181834625103 1
0.217842193089579 1
0.193704615803393 1
0.181547807250655 1
0.233420545921821 1
0.202130058633858 1
0.199035099563326 1
0.224929372501893 1
0.193834233117366 1
0.185257797627087 1
0.194461389319838 1
0.217810805520153 1
0.203661362079446 1
0.213243754542131 1
0.222690846136809 1
0.196798903695058 1
0.187454406361318 1
0.201055782347787 1
0.228451251529394 1
0.180871095829229 1
0.216432418875876 1
0.188542594889545 1
0.178598616393378 1
0.196325405812141 1
0.20938871128449 1
0.192455754212545 1
0.226503741610123 1
0.19380312640382 1
0.166405332780864 0
0.215603558152189 1
0.218982264021197 1
0.197113239091064 1
0.187797575500868 1
0.175346850891671 1
0.222209412273652 1
0.200386617645734 1
0.186270922692218 1
0.18937512070527 1
0.177050051433506 1
0.211031576809595 1
0.207086922401787 1
0.208181643835751 1
0.17409691636483 1
0.196183877193244 1
0.231072854141168 1
0.198822999532514 1
0.194063812949568 1
0.208497501737498 1
0.18205353108496 1
0.205749113283743 1
0.204644830190081 1
0.232912778143614 0
0.225946464847748 1
0.230759724697454 1
0.201258298997324 1
0.205121833435239 1
0.209291695979326 1
0.200176204491133 1
0.183908350076268 1
0.20515265674531 1
0.211696944933582 1
0.192314326417103 1
0.206538466192392 1
0.223333304468549 1
0.211611832446042 1
0.219097639168227 1
0.213768076909522 1
0.173308410930041 1
0.205768343809923 1
0.204601189411582 1
0.186594249237622 1
0.200016925997219 1
0.185475751503574 1
0.179653807059906 1
0.21572262211887 1
0.205841555418443 1
0.192555375469794 1
0.200461666835226 1
0.201194484583312 1
0.193539745571778 1
0.200252420225563 1
0.190066467611833 1
0.215449806280168 1
0.213069385847672 1
0.199288776710896 1
0.228466243865824 1
0.208289059253265 1
0.22338316927214 1
0.182741020866555 1
0.19696222730905 1
0.158750335121204 0
0.214624851425958 1
0.220400764602995 1
0.213957726403823 1
0.212290267763268 1
0.209456573377065 1
0.181321191986193 1
0.19425654181773 1
0.201531973876199 1
0.216551113376024 1
0.174007344823496 1
0.207643277942891 1
0.197048715245976 1
0.184815007577012 1
0.206245331144437 1
0.216172575487155 1
0.222189792305001 1
0.212773608591586 1
0.193850010663442 1
0.199938478730016 1
0.213812652025376 1
0.216702009841207 1
0.210200114147402 1
0.222645927286172 1
0.237273343765799 0
0.19075264851315 1
0.195906731094307 1
0.217079978610878 1
0.19470353718279 1
0.225680297434804 1
0.225262930807561 1
0.15209549561606 0
0.185500378757608 1
0.166145499727804 0
0.226275752202995 1
0.202384991408777 1
0.221515828244462 1
0.171783501388854 1
0.201304090389646 1
0.192422891136437 1
0.188608536108756 1
0.189284117454529 1
0.175339464126697 1
0.202255605430242 1
0.200385487805149 1
0.174505315852854 1
0.223130619183932 1
0.169189845467666 1
0.196879438136693 1
0.198320618350671 1
0.211002554707822 1
0.204327377803596 1
0.186943576869854 1
0.207857118373013 1
0.223671112294207 1
0.213632426663112 1
0.182160251020715 1
0.195041577698168 1
0.21134107158845 1
0.199000264358067 1
0.198008164666213 1
0.180850954339847 1
0.214168010345214 1
0.194190684322729 1
0.220705366849747 1
0.206178229194687 1
0.184844727669404 1
0.194038295399183 1
0.185708325598054 1
0.176861961112849 1
0.191226150936461 1
0.200946063810691 1
0.220635440651822 1
0.180830573604314 1
0.195216733932707 1
0.201048353676437 1
0.214789408810089 1
0.188659934778564 1
0.187728161877733 1
0.220390954208307 1
0.198101981149754 1
0.191336713515338 1
0.216871350806667 1
0.210421379391387 1
0.198519597135836 1
0.200103810906794 1
0.166605977778722 0
0.199110688466602 1
0.197104002795975 1
0.197533589275304 1
0.199780795455837 1
0.214641114129278 1
0.194728840298583 1
0.21969725699062 1
0.196479293432781 1
0.190569653764875 1
0.200071750445561 1
0.192906809107716 1
0.219377438296424 1
0.170338232325923 1
0.209725796493832 1
0.183918320417871 1
0.191616664074351 1
0.210842976130896 1
0.18404781877672 1
0.208066777565838 1
0.210718104996928 1
0.206453572674979 1
0.212596545609687 1
0.16735502020199 0
0.220715317378816 1
0.183470327749282 1
0.19196549433359 1
0.228000704615339 1
0.185710888435592 1
0.185084609062295 1
0.178056084124403 1
0.206375924280068 1
0.188616323557191 1
0.227641216556435 1
0.195737126005094 1
0.226311608364808 1
0.198294049114424 1
0.198709942644315 1
0.227898552362745 1
0.238190328278998 0
0.199427151657877 1
0.207727335182767 1
0.215354018224805 1
0.174702627978819 1
0.181890058181552 1
0.20569343281467 1
0.203672693328329 1
0.192715997061566 1
0.227815615084578 1
0.193458790759784 1
0.208342034955808 1
0.217651822821866 1
0.219164822562617 1
0.198063435791857 1
0.219737359123805 1
0.208994810757907 1
0.169675560824748 1
0.191803828395555 1
0.200175731025888 1
0.184078991482387 1
0.202759942387325 1
0.20839833148942 1
0.21221029424187 1
0.223787818333252 1
0.205079957776597 1
0.161412996291504 1
0.221042281176589 1
0.223459257684001 1
0.198159170226202 1
0.22520646245611 1
0.221301347495283 1
0.20593865869261 1
0.195240099745215 1
0.17704543308747 1
0.212867290772527 1
0.211416348657049 1
0.196964752347153 1
0.229562086342147 1
0.190751132517865 1
0.219416527025174 1
0.219762634169338 1
0.172598469015958 1
0.209103937242993 1
0.206726615843019 1
0.189185435905085 1
0.201692978269517 1
0.191115879040517 1
0.197449543759295 1
0.212403991049383 1
0.167350516518298 0
0.206090602772674 1
0.204489210578836 1
0.206888688553775 1
0.192300406855257 1
0.213897032109046 1
0.194960321833993 1
0.194842089082316 1
0.193161365405249 1
0.167860144204336 1
0.223332492614771 1
0.181741090199803 1
0.174891588262033 1
0.22137591776708 1
0.178985663231181 1
0.204836161200883 1
0.195632583517497 1
0.181497181238683 1
0.213706966803905 1
0.176078412439942 1
0.183873411312633 1
0.195501449297438 1
0.191463932826982 1
0.174950652623282 1
0.218661364863709 1
0.17399995875845 1
0.196773755001627 1
0.183800996423428 1
0.201348799459301 1
0.213830476590452 1
0.206957094490686 1
0.22445052296652 1
0.196324168338649 1
0.199609379308737 1
0.238334397733896 0
0.21522723539564 1
0.227213140157312 1
0.206318795421315 1
0.180010102464238 1
0.196422570274233 1
0.185241687228062 1
0.21369201505513 1
0.206576373059411 1
0.201493676212799 1
0.201280780911315 1
0.178301925264645 1
0.23456321161799 0
0.190403012565587 1
0.197079276161125 1
0.220343005877654 1
0.18001623844138 1
0.196929950127169 1
0.172842524263704 1
0.193629325209114 1
0.23165388354119 1
0.211503328084183 1
0.197600166665709 1
0.183234157723439 1
0.186450016620965 1
0.181628933392458 1
0.209910270318945 1
0.228699829603695 1
0.172198865811642 1
0.189659279065331 1
0.210246410802726 1
0.200258623755622 1
0.207824833953761 1
0.223989500923862 1
0.163144436051551 1
0.225268401272845 1
0.236441365276101 0
0.253507436690586 0
0.203013540028878 1
0.193488046904094 1
0.214289121215049 1
0.215195952666754 1
0.214443017670328 1
0.177847656465761 1
0.200381215427411 1
0.207138691132 1
0.195871799262472 1
0.199660102437303 1
0.209617832062267 1
0.206531683887855 1
0.179862287123769 1
0.187101436003282 1
0.160679149701514 0
0.186526428638105 1
0.206266602203249 1
0.223918437744901 1
0.181239886059914 1
0.222216512765024 1
0.199873909851282 1
0.177190032157012 1
0.186805972357565 1
0.193454583030825 1
0.227214304816053 1
0.195961831911377 1
0.212338277849031 1
0.224186820505532 1
0.208212108450136 1
0.189736203988847 1
0.238221460827188 0
0.210804030966777 1
0.204011859835006 1
0.212875288799932 1
0.224105632707475 1
0.209589734129035 1
0.200505512922288 1
0.206189306942445 1
0.228335116985919 1
0.198470572383914 1
0.227661713317408 1
0.224685134962434 1
0.226099389037413 1
0.215512249605499 1
0.255289066054743 0
0.197672738381716 1
0.254084622663964 0
0.203742707967163 1
0.195871948971829 1
0.178816491567618 1
0.215111706450151 1
0.200448855882109 1
0.185898182106177 1
0.224662494189997 1
0.205176066885137 1
0.162714136569177 1
0.189569860601949 1
0.21990637355397 1
0.190379960172119 1
0.213170123662998 1
0.217569470501443 1
0.224180704691543 1
0.211471214056159 1
0.212618134190608 1
0.198893949820269 1
0.197526170847655 1
0.177247470197205 1
0.227647878079355 1
0.217141604753604 1
0.174902295057055 1
0.176279945731454 1
0.196080945284156 1
0.227546267963893 1
0.201852172441608 1
0.206460995370923 1
0.221091155165978 1
0.211536939105529 1
0.218513326385081 1
0.191573753993663 1
0.190927239855113 1
0.182633814812483 1
0.1940823921011 1
0.178071284665584 1
0.181270049262923 1
0.21350689300972 1
0.180771430189003 1
0.186243431271774 1
0.186741720958206 1
0.18915896959862 1
0.212875618950509 1
0.170748606850297 1
0.225864953220339 1
0.207206067575774 1
0.234358493726554 1
0.218460955467425 1
0.200108330344647 1
0.229143704718349 1
0.211059336539001 1
0.212639387892854 1
0.205009676768788 1
0.167160096949534 1
0.192401784765514 1
0.18275221558283 1
0.203084033510328 1
0.181123607746366 1
0.183664139073392 1
0.175530365862763 1
0.200170527027718 1
0.204808146830889 1
0.191444355718204 1
0.209237540626622 1
0.222311228991528 1
0.214008951512946 1
0.202322059387854 1
0.215867539646481 1
0.236515541870251 0
0.197748858102765 1
0.200186864601469 1
0.212047349296921 1
0.199685161312707 1
0.216357412107389 1
0.200272592159059 1
0.19463463726975 1
0.180711824576798 1
0.199587374833371 1
0.191767130360345 1
0.208530977252956 1
0.179767712883861 1
0.206294291566282 1
0.202965614132088 1
0.173954780421504 1
0.215304939931168 1
0.218873637640037 1
0.213289562605821 1
0.203600116979153 1
0.197215757184296 1
0.20429159520641 1
0.235355984400418 0
0.187105792745163 1
0.211063622714019 1
0.182652233039421 1
0.190588504883674 1
0.188543128348553 1
0.18382497073292 1
0.187539476794801 1
0.205096699732902 1
0.202883742488636 1
0.191241485530164 1
0.202191690543249 1
0.193986367382486 1
0.186833623208421 1
0.200808253393686 1
0.188148298944254 1
0.224646801693677 1
0.190904376321017 1
0.173550473423356 1
0.197556934857084 1
0.213005497226307 1
0.195988730915455 1
0.204973146556359 1
0.194095038031185 1
0.192067656836094 1
0.209798859937711 1
0.224848591263965 1
0.196307591489567 1
0.207169214257464 1
0.195737046516213 1
0.192596993318733 1
0.236618090763913 1
0.196045889839932 1
0.18276515167575 1
0.228532831032656 1
0.227286341590785 1
0.180967288054493 1
0.183396444199945 1
0.21989435344073 1
0.201446466485398 1
0.181344173646585 1
0.193994453927505 1
0.217106702671017 1
0.195044084892097 1
0.206646932565662 1
0.177094173487756 1
0.220053150712976 1
0.210342042670412 1
0.222099297201464 1
0.190335907146704 1
0.181477329569284 1
0.200955083511106 1
0.187857685729707 1
0.177755134090121 1
0.204939234062445 1
0.217308950051214 1
0.191056709363198 1
0.206291260708509 1
0.218003870981228 1
0.222575086500238 1
0.193705139556349 1
0.191230546340286 1
0.199254569792987 1
0.197284373050208 1
0.166936284764694 1
0.189436043344609 1
0.178543955548118 1
0.180960303964655 1
0.204014447639219 1
0.19934058859856 1
0.199005571944294 1
0.197198483597892 1
0.210970001889156 1
0.194593140291467 1
0.205274210026626 1
0.183330804234201 1
0.187899890621236 1
0.155115669937544 0
0.198692968314986 1
0.201283877131724 1
0.203404789973661 1
0.170233354143796 1
0.196721573178457 1
0.196404162908176 1
0.230941214075469 1
0.206824803061702 1
0.220652148254345 1
0.235887424126963 1
0.180082235920338 1
0.18036355142895 1
0.181782519026615 1
0.192362281459564 1
0.178748150589255 1
0.201477930172891 1
0.19017931056409 1
0.198527886151456 1
0.201725206246796 1
0.220433250322026 1
0.161446149048621 1
0.191344255064829 1
0.176864046995376 1
0.181820942052551 1
0.189913613726685 1
0.169629937242982 1
0.220661088020519 1
0.204152473144223 1
0.193181266782319 1
0.22041480949058 1
0.224673392227135 1
0.204492071947284 1
0.203571238172437 1
0.213223271692384 1
0.205618663209079 1
0.202421653390591 1
0.196948229611595 1
0.198305773546928 1
0.187278651346215 1
0.209048048751951 1
0.163946779266033 0
0.209124172682266 1
0.187527874439865 1
0.223052915324873 1
0.198723301219186 1
0.196543501766906 1
0.238220573268826 0
0.178060763119338 1
0.212217625526808 1
0.231140251161404 1
0.224126191601068 1
0.205109304585853 1
0.202775750649392 1
0.220140114370766 1
0.195254353284598 1
0.17637235707772 1
0.169726205758656 1
0.176223426659504 1
0.189025901006722 1
0.201641492264127 1
0.227112963805442 1
0.200452869356114 1
0.213384861030826 1
0.231122390106384 1
0.215298307692686 1
0.190324743716004 1
0.221953776115904 1
0.197803798539022 1
0.205919426358878 1
0.216211372283181 1
0.224029292714474 1
0.178242291101506 1
0.20340071914962 1
0.216818153828049 1
0.178103266655934 1
0.17388516889449 1
0.205248751882295 1
0.238015613623571 1
0.205169534395938 1
0.192862556093027 1
0.169223777542843 1
0.174686335691745 1
0.181006325839976 1
0.206698711114258 1
0.218406842020775 1
0.162333838819215 1
0.23795723324389 0
0.19826219332152 1
0.208240330692919 1
0.207602350199079 1
0.192202438762111 1
0.20397897420102 1
0.202125486103738 1
0.185687616457834 1
0.16624129977643 1
0.18911306643648 1
0.210660935978932 1
0.203042396905557 1
0.216224159852226 1
0.207392368998343 1
0.196618685814894 1
0.204094149302543 1
0.195732768114897 1
0.186885167958674 1
0.217139262376514 1
0.212461296220902 1
0.188099029839494 1
0.227828070649464 1
0.198483477283007 1
0.218613040564971 1
0.198097586868125 1
0.183657669950503 1
0.204206129856433 1
0.202418769613254 1
0.210739119880062 1
0.190089522529154 1
0.204544576440277 1
0.196235367114117 1
0.174224911409693 1
0.196571566102503 1
0.219903960207835 1
0.194320256403602 1
0.195472753795592 1
0.178537604227744 1
0.177484754291797 1
0.224293721221729 1
0.218758456918382 1
0.203933659124222 1
0.197560844077598 1
0.200020934524758 1
0.203908802199097 1
0.17829264946242 1
0.210487874130391 1
0.212503018387031 1
0.176350858584173 1
0.210785553960203 1
0.223176176943071 1
0.208581705151766 1
0.214340505088258 1
0.190368093298767 1
0.223588017799273 1
0.166235212018114 1
0.216847711142199 1
0.189744156726394 1
0.193137910660387 1
0.177974536625209 1
0.178918722822835 1
0.210662615141734 1
0.214198949425306 1
0.188972732479321 1
0.199496862111576 1
0.174421869459039 1
0.206729438579585 1
0.157985627241103 0
0.18994885839866 1
0.191684414699659 1
0.236447543342028 1
0.201177699279443 1
0.198995225006258 1
0.202568960172902 1
0.202430680675229 1
0.205273063427847 1
0.204185582871025 1
0.200303697349565 1
0.198975201727089 1
0.194022806478646 1
0.185704893013103 1
0.18582198134206 1
0.20542501969224 1
0.207201975200453 1
0.178125183785326 1
0.184813684071891 1
0.20321800674408 1
0.199211091303687 1
0.221396058292007 1
0.220576749023164 1
0.199716958420631 1
0.179950647195627 1
0.191873027950793 1
0.203634361935723 1
0.214970756340251 1
0.243662238101883 0
0.20543501621842 1
0.238057089793415 1
0.165785933332746 0
0.19320211578434 1
0.212656667393255 1
0.207195400435192 1
0.206364536325446 1
0.168908349353698 0
0.170985853557156 1
0.211434693969497 1
0.215015135565117 1
0.231672300918247 1
0.187562902551405 1
0.201150851031683 1
0.205257806646098 1
0.173286421897771 1
0.200617954907584 1
0.188621803425328 1
0.177309848544114 1
0.196662163154976 1
0.20999461991762 1
0.185661618642658 1
0.205677981577783 1
0.197053162120888 1
0.19012487366161 1
0.192492205923644 1
0.175264905044683 1
0.175723401553339 1
0.217010840318205 1
0.192666654433376 1
0.181112951554121 1
0.168159444954049 1
0.203067265734688 1
0.199132962477045 1
0.215684474308015 1
0.201436777984813 1
0.182745653425537 1
0.211464307642545 1
0.196923746445791 1
0.212631823140587 1
0.241621378834624 0
0.179428712353719 1
0.174572131953424 1
0.188368888573962 1
0.182233520778959 1
0.201072690633893 1
0.203483595466737 1
0.190785122865292 1
0.188721320194752 1
0.191725133213897 1
0.192596325665518 1
0.205988798982807 1
0.174000697828803 1
0.189174670909387 1
0.197919721860739 1
0.175872270616083 1
0.195945899884853 1
0.195048384226567 1
0.211488248633696 1
0.228694844223714 1
0.177533560892912 1
0.212624589898809 1
0.223687859517524 1
0.197524205056106 1
0.199641935390628 1
0.220656552449733 1
0.179258992558462 1
0.20621864645508 1
0.187599169445349 1
0.220019163017222 1
0.213806213992782 1
0.216710168604284 1
0.194430524742921 1
0.229805049055504 1
0.198907291733917 1
0.191309842283747 1
0.218959399317424 1
0.209284761955439 1
0.204384283962827 1
0.203097922372459 1
0.211681198911253 1
0.222905658916517 1
0.223241943679064 1
0.204694610526299 1
0.180962492621571 1
0.234504577611246 0
0.172155941493538 1
0.194297929727967 1
0.211166087209324 1
0.172554679318341 1
0.196315556049148 1
0.215946739743382 1
0.190165427470378 1
0.183132631817922 1
0.21344070436325 1
0.20344372940993 1
0.20292500033467 1
0.231465276908698 1
0.212816935079147 1
0.213684497405543 1
0.183241570571473 1
0.219775647227639 1
0.218638783940844 1
0.202021365208209 1
0.177368812935879 1
0.22189578438136 1
0.209758783962801 1
0.201990694695764 1
0.190100086679782 1
0.161010548561761 0
0.206008000304868 1
0.222757199955527 1
0.212640922701491 1
0.213057020302111 1
0.240085331852286 1
0.209052975095585 1
0.172611199094844 1
0.20984069056776 1
0.200697103462738 1
0.210804158133805 1
0.226659584349039 1
0.202829081427217 1
0.18650284016971 1
0.190937135292771 1
0.177990716371306 1
0.23189884491416 1
0.171749108963561 1
0.196219464403903 1
0.1903643822989 1
0.21017741714815 1
0.204891649975361 1
0.187507983340727 1
0.19898039458384 1
0.175300584660674 1
0.219079333010673 1
0.184111336314474 1
0.22145187724574 1
0.220280995445889 1
0.175388128045176 1
0.189437188296625 1
0.226524147782779 1
0.195439180644867 1
0.185485245949351 1
0.209401560185818 1
0.186354023857624 1
0.23797947879199 0
0.193684902308377 1
0.199720452113911 1
0.196942228807901 1
0.2210908134364 1
0.198973366756846 1
0.216555188345592 1
0.179078633969574 1
0.197503351386658 1
0.21000522572432 1
0.209306549846993 1
0.212061604407616 1
0.190331914672173 1
0.188879324994981 1
0.189418378019543 1
0.196762686198771 1
0.222937895865372 1
0.213424159992855 1
0.179212776605853 1
0.196982569852255 1
0.25064445466715 0
0.190397322291672 1
0.1797489074936 1
0.210819743379349 1
0.19229943675893 1
0.20172122689216 1
0.210222553674175 1
0.204623488820483 1
0.178890663643973 1
0.18529676989357 1
0.187532635062681 1
0.22173296872384 1
0.214732263325543 1
0.179376581770957 1
0.199958774625983 1
0.199887826141751 1
0.174807479685793 1
0.179733815457888 1
0.206411176496264 1
0.193744315227465 1
0.177027662317691 1
0.204127543272838 1
0.200124855165538 1
0.209810202658665 1
0.228514523844676 1
0.198902469384755 1
0.222003371469072 1
0.176840038549476 1
0.187297197395866 1
0.184948940561099 1
0.208911403503979 1
0.195892297713083 1
0.168063065953611 1
0.20255324287617 1
0.202503768624809 1
0.225758580745644 1
0.178196597513871 1
0.161039842506055 1
0.204651768606974 1
0.198985621084773 1
0.189478919072031 1
0.221828706619837 1
0.221606184479041 1
0.186466610370874 1
0.224000813138512 1
0.217599336836908 1
0.239960055045453 0
0.202669738446268 1
0.165195771944803 1
0.196287754578334 1
0.192463295547944 1
0.209053878866304 1
0.180969091507422 1
0.234864330443396 1
0.199761276450838 1
0.212935930168675 1
0.181746709418633 1
0.187069398624663 1
0.174754587203578 1
0.195733235196496 1
0.202365623151324 1
0.201334802413942 1
0.182407943922119 1
0.186243631721521 1
0.208346821516376 1
0.169185684678447 1
0.217050288417915 1
0.197085270556836 1
0.195870374854617 1
0.193699352103239 1
0.196754782587742 1
0.190740372839281 1
0.228791745124743 1
0.221921123393914 1
0.207118568526822 1
0.200535626182083 1
0.198094411597196 1
0.200332678674485 1
0.227364237777581 1
0.201513406648247 1
0.19679800872286 1
0.202511352394499 1
0.205095374443819 1
0.191805666483857 1
0.21289311182855 1
0.190487799641133 1
0.208402547141576 1
0.230007773224286 1
0.168981414126765 1
0.219173512039141 1
0.206969384538351 1
0.209480121724373 1
0.240125208086382 1
0.217153388298825 1
0.203271800250853 1
0.186031835941882 1
0.18262366433119 1
0.22484360109407 1
0.210160454287889 1
0.233797230456589 0
0.239976622459836 0
0.195447879353602 1
0.182647613190608 1
0.196274325464409 1
0.227537425482539 1
0.224524185926989 1
0.137295170620287 0
0.190257737440837 1
0.205765439606665 1
0.20603229371001 1
0.205531527162509 1
0.189584841317787 1
0.193166625422837 1
0.189326905100215 1
0.19779365653193 1
0.167090921754391 0
0.224290778284221 1
0.197206659630997 1
0.207884305086857 1
0.193134435567644 1
0.192436842600348 1
0.211280007608439 1
0.172504964298154 1
0.196981851222731 1
0.200749534526623 1
0.177625320421173 1
0.176683494326411 1
0.203790206352185 1
0.192756084983423 1
0.184804277534411 1
0.162494937071491 1
0.22230052844829 1
0.21688712414067 1
0.192122485281543 1
0.178366735297383 1
0.197188892702131 1
0.198142464125517 1
0.185443132299933 1
0.217809513754608 1
0.200883309976889 1
0.19351640909585 1
0.205011013620059 1
0.21471650133384 1
0.221163381680682 1
0.231006513957613 1
0.211863796554292 1
0.188350572265277 1
0.203670165925271 1
0.187001241282819 1
0.198097435385407 1
0.168396979220004 1
0.215048689084344 1
0.193385257258546 1
0.218092986432355 1
0.209650937580692 1
0.236112488029401 0
0.216891372459069 1
0.177952999257461 1
0.190995230443898 1
0.210193024750781 1
0.179761326934887 1
0.216934043758599 1
0.200428533474663 1
0.181071098298308 1
0.195621896504602 1
0.179552215454549 1
0.194550971530102 1
0.21174712759434 1
0.195649995457974 1
0.196306387838917 1
0.192227531958104 1
0.189129604094877 1
0.191615865881935 1
0.197041268718652 1
0.158836492043466 0
0.211120966876616 1
0.19971514787995 1
0.218640353077384 1
0.205523792874874 1
0.188799802500151 1
0.229312076450452 1
0.195074216432735 1
0.161154554754626 0
0.193217753545605 1
0.206394785071537 1
0.242058459614712 0
0.203532453423388 1
0.206660700264645 1
0.200769389038614 1
0.221270541358176 1
0.178290877365103 1
0.2298773174261 1
0.214254824509184 1
0.193028178900325 1
0.162578769320356 0
0.196942961157974 1
0.217801967522593 1
0.222085676609236 1
0.203335961837995 1
0.201642261063163 1
0.185427258238208 1
0.181294948922894 1
0.164981951419858 0
0.191460493692916 1
0.194948140358574 1
0.170313460212376 1
0.202312816503505 1
0.2430292539797 0
0.197671519856559 1
0.208356583501839 1
0.18698226595859 1
0.210537369218175 1
0.185000172562355 1
0.191537452975424 1
0.194160151975804 1
0.220630524060989 1
0.16197013096939 0
0.208490131684848 1
0.203573034078871 1
0.215821945248008 1
0.205841225438113 1
0.198845581646979 1
0.20919567140513 1
0.166246823252186 1
0.198778774298752 1
0.206459142047725 1
0.200954538236648 1
0.201223170428313 1
0.237044654359683 0
0.181375917062608 1
0.197637785437837 1
0.234303341571147 1
0.184083609017572 1
0.211312729083861 1
0.171184587713308 1
0.187078051575169 1
0.173675947696731 1
0.200210540890218 1
0.188577910677677 1
0.205399161791289 1
0.208280817177199 1
0.204717879846018 1
0.217727627163968 1
0.191510987069859 1
0.217824193264811 1
0.184396883584851 1
0.186453670769321 1
0.211825388147712 1
0.218167359215135 1
0.198245359929603 1
0.199350739153308 1
0.185403789875759 1
0.210129944522439 1
0.206377150464399 1
0.198410147883491 1
0.194740958912748 1
0.205135552525341 1
0.20348943038674 1
0.199182118690706 1
0.203658545250897 1
0.214826396377714 1
0.200225849293424 1
0.173357761333339 1
0.19902341306727 1
0.232601485419705 1
0.228485875882801 1
0.218554877950323 1
0.234771176674252 1
0.171228709313254 1
0.200100289472873 1
0.179463130353472 1
0.188710369330794 1
0.196960634128082 1
0.231228867369698 1
0.199647905189083 1
0.207905492450248 1
0.194970341858609 1
0.214933172926849 1
0.210990610780253 1
0.199027199429912 1
0.226501589965808 1
0.190135401563968 1
0.210126916906021 1
0.198005032847911 1
0.195548999814911 1
0.217671688418217 1
0.222020822604467 1
0.196778808831292 1
0.187113072153218 1
0.210302516894201 1
0.214814276259481 1
0.197008116177168 1
0.183202079187796 1
0.1828845009645 1
0.189375085114528 1
0.184127562108949 1
0.189077385852925 1
0.21573714688708 1
0.220459870801689 1
0.186523201277337 1
0.210480488968538 1
0.202738296581783 1
0.199269623990407 1
0.204031073566634 1
0.206109113495437 1
0.188658309510361 1
0.190627134217491 1
0.206898228812451 1
0.191563075859992 1
0.205721667253427 1
0.207060014073575 1
0.191593015747087 1
0.210103593575973 1
0.200083955342601 1
0.204775065279238 1
0.182689753477694 1
0.215174087098009 1
0.202492947016381 1
0.213955097892294 1
0.183992120431905 1
0.184951227488399 1
0.223967356961063 1
0.189055569557268 1
0.195577108916651 1
0.161338335726311 0
0.195696529162168 1
0.193731819451408 1
0.206404732777184 1
0.209241480140988 1
0.241453269219648 1
0.208348299125719 1
0.202393900955093 1
0.212692740675325 1
0.213167118663402 1
0.201020705768035 1
0.208808389849 1
0.185034951833618 1
0.215897205634985 1
0.193531347336699 1
0.195558339402636 1
0.193122409905095 1
0.191993122468996 1
0.196223495102583 1
0.204908453755774 1
0.201583424042807 1
0.198211915389291 1
0.178609401461361 1
0.219049059254177 1
0.210084852525084 1
0.197013484487206 1
0.203403219392973 1
0.187231081810197 1
0.20091702962173 1
0.201097342978182 1
0.181911360675045 1
0.172511824753855 1
0.206777961595756 1
0.220594367019235 1
0.205057246390039 1
0.207536627581291 1
0.167425871620799 1
0.202560168360548 1
0.17801508690912 1
0.200305707276258 1
0.247028376295957 0
0.210074046611535 1
0.176305360517661 1
0.208740020739361 1
0.206323508872727 1
0.184269209899677 1
0.203062363676812 1
0.235485741136757 0
0.204051193433167 1
0.206105789242334 1
0.211743014262903 1
0.197400354043683 1
0.203585301202218 1
0.202088244503003 1
0.219203215234755 1
0.187186494197641 1
0.206780510259024 1
0.189256859757998 1
0.202665895008683 1
0.194680506953179 1
0.225569904921027 1
0.180452311809692 1
0.204219192048029 1
0.221146289395338 1
0.17326220265998 1
0.211332914239563 1
0.193142369349949 1
0.192138486581706 1
0.196669242021039 1
0.180015813114025 1
0.188577293712639 1
0.185456138360444 1
0.200770279366063 1
0.211813657518213 1
0.200122445041873 1
0.209507280385668 1
0.215666343333038 1
0.174186716323858 1
0.211334565820758 1
0.235490717478933 0
0.201548705640717 1
0.204368624367213 1
0.192987752432605 1
0.192021707749247 1
0.218097667496946 1
0.184944990348375 1
0.207142917799677 1
0.215509818534224 1
0.185026643043965 1
0.199673913590948 1
0.204237618877248 1
0.212038519691792 1
0.192703143606905 1
0.18191042926731 1
0.201905828195717 1
0.199430038351458 1
0.17321939433335 1
0.201393252459679 1
0.190495474108099 1
0.192496688799589 1
0.177371720717075 1
0.187577405194969 1
0.202596358493804 1
0.194275252701348 1
0.158650708240998 1
0.228857756477312 1
0.191259439669477 1
0.201296090470065 1
0.198840033587366 1
0.19991118525919 1
0.24500115938241 0
0.224238092061834 1
0.22890341572739 1
0.200144446904567 1
0.22871003478141 1
0.208859080028278 1
0.176519046261147 1
0.199469828910504 1
0.216269114436858 1
0.218416053907989 1
0.182659104716231 1
0.180068528373968 1
0.200990365258927 1
0.240418330771575 0
0.200930873211428 1
0.191995015118781 1
0.219411132186084 1
0.193935453653382 1
0.219446687455085 1
0.195601789812669 1
0.190125738502928 1
0.181196948288544 1
0.189405972643151 1
0.197641864702399 1
0.199264724500048 1
0.209591484556217 1
0.194424955026132 1
0.184322727745488 1
0.18437861037523 1
0.196441916709698 1
0.197643188808031 1
0.198386655285182 1
0.196840286448267 1
0.199028804258288 1
0.175127429806985 1
0.231338175348606 1
0.197778474990769 1
0.186469364850132 1
0.187505199996966 1
0.238554352756178 0
0.194837601345666 1
0.21525359367771 1
0.197011149216998 1
0.138968017894779 0
0.157752205910265 0
0.166017792792995 1
0.210291017600136 1
0.181315091980969 1
0.204817004203769 1
0.183598618291614 1
0.191168975194965 1
0.194489523204064 1
0.201865684212331 1
0.192345579013459 1
0.195544972920832 1
0.226486803850601 1
0.180107364466252 1
0.204618857845138 1
0.178974934851511 1
0.20272852137227 1
0.199151129881554 1
0.205083126567193 1
0.196928470994267 1
0.207477015843358 1
0.237338988755444 1
0.177486032797883 1
0.203649199728636 1
0.202033637679748 1
0.200929850809332 1
0.200033137401067 1
0.201771987234549 1
0.214273563517438 1
0.178032256400483 1
0.202326199911452 1
0.178270798238112 1
0.212000919358594 1
0.202925729619791 1
0.210227101503312 1
0.173641060243496 1
0.195357566905769 1
0.175007769779754 1
0.208998650364687 1
0.194769137060537 1
0.154813250733025 0
0.214144321418237 1
0.194806120263547 1
0.191792232638581 1
0.202037383992448 1
0.214863885357845 1
0.232647249966236 0
0.231350034485372 1
0.198639536384789 1
0.184941766575612 1
0.202615245208802 1
0.207174793623765 1
0.191165046675858 1
0.196202659835855 1
0.177494773262823 1
0.228970152245085 1
0.214523827482011 1
0.202219455761673 1
0.195793899965949 1
0.20424854127843 1
0.198223428237592 1
0.215372855711079 1
0.174959448789107 1
0.182056498880571 1
0.223757124463564 1
0.184108082322902 1
0.213858741667767 1
0.212911889414733 1
0.198911874996064 1
0.200384301015025 1
0.221803113234277 1
0.196568631566086 1
0.206221284719944 1
0.183186412554147 1
0.202601944852899 1
0.191812518748403 1
0.21992896318355 1
0.165655413050445 1
0.187163540750923 1
0.209795209928832 1
0.213984777124475 1
0.192350650242833 1
0.219509371761441 1
0.216172621350395 1
0.219875364028504 1
0.206216518647859 1
0.187816117894675 1
0.213596599864257 1
0.185496714676144 1
0.212917706065205 1
0.192183985560036 1
0.193745243069194 1
0.190760189871826 1
0.181598059531585 1
0.209731790027686 1
0.189762187575638 1
0.207790501092496 1
0.207057275585049 1
0.189306972790356 1
0.193040543765251 1
0.190071608050509 1
0.21025383677104 1
0.223555649341308 1
0.204535028748862 1
0.222013018036896 1
0.191096222905259 1
0.191890013219877 1
0.206389375346306 1
0.20850021510252 1
0.197546769249356 1
0.181904671465571 1
0.175176542388472 1
0.172833119799353 1
0.214273472150957 1
0.221733505347227 1
0.193265459836885 1
0.205185072811694 1
0.202368119972788 1
0.213365648488616 1
0.162496725477019 1
0.210189823436698 1
0.197866396892054 1
0.185362128253604 1
0.218153041600257 1
0.173663871808475 1
0.21789776058073 1
0.180495156391207 1
0.185201793973778 1
0.220198692446842 1
0.190510479819569 1
0.20350613532347 1
0.17526112864009 1
0.195171472187309 1
0.208221555013082 1
0.198876888563978 1
0.185696391335093 1
0.194003608714907 1
0.217232555795018 1
0.221528341117498 1
0.196154535368057 1
0.170586535452114 1
0.198578245810946 1
0.1830682259122 1
0.19188637620388 1
0.20044814400497 1
0.208475349051777 1
0.176777932042682 1
0.237879786198016 0
0.217945714100718 1
0.172003418116757 1
0.207272883051747 1
0.186271033230689 1
0.194715365828179 1
0.227306388467983 1
0.18749381880474 1
0.189473177386405 1
0.204225011209488 1
0.149372764332764 0
0.225183704400759 1
0.242691462470785 0
0.205348908760056 1
0.225180412071859 1
0.243154131557829 0
0.205954629506104 1
0.174328602825095 1
0.161088113357955 0
0.193969199133518 1
0.201631225748334 1
0.203969792745223 1
0.214147593769902 1
0.203100221248577 1
0.19186777054116 1
0.192217291366751 1
0.215674513248125 1
0.195629417909256 1
0.215733306726218 1
0.210886667168367 1
0.204570381357715 1
0.232839007840907 1
0.201974377670211 1
0.201321616274416 1
0.22300702235966 1
0.203690149723959 1
0.183277514155887 1
0.179865236344316 1
0.197834912274351 1
0.204184958727515 1
0.187004025051155 1
0.233867988310448 0
0.19837399251905 1
0.246544644166018 0
0.222943649811056 1
0.197649489246484 1
0.209727827741292 1
0.197215336337301 1
0.186295288200316 1
0.187198744078318 1
0.18368908416728 1
0.207291393560788 1
0.186971242408108 1
0.205042970649858 1
0.206170449919726 1
0.215377121706574 1
0.191145378359451 1
0.230496686466301 0
0.200370984135959 1
0.211654456496138 1
0.204999898436895 1
0.188346830973678 1
0.242327443831956 1
0.170840769691167 1
0.205089415737437 1
0.190977602460669 1
0.185555202658994 1
0.230266848591106 1
0.219455054561291 1
0.230120222600799 1
0.191688138043641 1
0.202339227640583 1
0.200004797697741 1
0.196247362906209 1
0.237722827981179 0
0.199612321467171 1
0.222391317208852 1
0.189779975506775 1
0.203712352886466 1
0.212769349370389 1
0.204987941735452 1
0.180360782261558 1
0.187456595246756 1
0.193225982887348 1
0.19587703957956 1
0.192601012592617 1
0.231473849039675 0
0.209896319331523 1
0.197555350882062 1
0.203977576961482 1
0.180778296008911 1
0.21311583097062 1
0.223682954867188 1
0.182837433645793 1
0.182603733712502 1
0.171281774592388 1
0.180607575499971 1
0.203560039781011 1
0.169666066084101 1
0.188820582827699 1
0.227300323483872 1
0.199241744827528 1
0.16886949698241 1
0.194515748941131 1
0.189827442723112 1
0.213548884770955 1
0.232830114378698 1
0.194714256744264 1
0.233092159332576 1
0.191221070560594 1
0.201401616860928 1
0.212315751721217 1
0.201102450607274 1
0.19770238017357 1
0.185945263303338 1
0.191813933159929 1
0.197690848627454 1
0.22760534566398 1
0.244143554016405 0
0.191038519559524 1
0.196982639033884 1
0.217113661278785 1
0.186742138055604 1
0.212692411141205 1
0.225486142177997 1
0.201660437062286 1
0.20132844098981 1
0.189363790403619 1
0.194081084045776 1
0.216038437368192 1
0.206301892855786 1
0.155347736780905 1
0.187259200493065 1
0.184023688675021 1
0.22161635032173 1
0.196232441411234 1
0.200913209754297 1
0.203533289093674 1
0.195118062715845 1
0.209271953442799 1
0.188268647277896 1
0.20493535991469 1
0.19164683995462 1
0.249255026807584 0
0.210080811277397 1
0.227987949601733 1
0.182690804742121 1
0.213035921179804 1
0.217800934241636 1
0.206917754777598 1
0.186087109271936 1
0.201513941328432 1
0.174383019178713 1
0.200414854610168 1
0.165190976857691 1
0.213804090840122 1
0.200170795728447 1
0.178624052200177 1
0.203106601065361 1
0.18085741165037 1
0.181099680371458 1
0.189737628244451 1
0.18881306556362 1
0.194106174201639 1
0.220209022575697 1
0.203686726564622 1
0.203643502064849 1
0.227681870595379 1
0.204573448144762 1
0.239240408145857 0
0.179163574010733 1
0.194327658178346 1
0.216997737511944 1
0.206512203756433 1
0.189256560815693 1
0.200184663772628 1
0.224474465313316 1
0.215400043711236 1
0.200375168530888 1
0.191986219055923 1
0.205715487565495 1
0.226053665372124 1
0.196748645401166 1
0.223562540245021 1
0.191420013722415 1
0.199525538496897 1
0.214910455040467 1
0.175039640605846 1
0.218925741641263 1
0.211456096908233 1
0.212787222281725 1
0.202554010800828 1
0.185740218163972 1
0.20803254504556 1
0.190330638378657 1
0.212938880566111 1
0.202241524361164 1
0.220323099915136 1
0.221234913975319 1
0.189319412058133 1
0.229152762574171 1
0.221662228173144 1
0.177378797930278 1
0.192822633827485 1
0.173134550030649 1
0.231164389710919 1
0.207870317867401 1
0.20240701459604 1
0.16811437387436 1
0.225942368453978 1
0.214366333852342 1
0.189015007942477 1
0.210737239269033 1
0.198177841211732 1
0.212095604368741 1
0.209119435048965 1
0.173566721960839 1
0.204903066651187 1
0.222844164115633 1
0.208455175365359 1
0.216825319668071 1
0.199288983277613 1
0.203171201095077 1
0.188101704112744 1
0.206189814856909 1
0.217002562774117 1
0.21397120175613 1
0.205856966030373 1
0.190632380301516 1
0.219473012531058 1
0.216370350575688 1
0.204124397492668 1
0.210695056433613 1
0.199508168636928 1
0.186301315806381 1
0.197947125458754 1
0.202543639590742 1
0.196949031336563 1
0.205878803241399 1
0.20057427533016 1
0.204411643766086 1
0.189553932425444 1
0.185082909541159 1
0.203082097506538 1
0.247071092123332 0
0.193215189941605 1
0.205435759806528 1
0.194553916537707 1
0.20902835080612 1
0.211330923290653 1
0.189264294039719 1
0.1960186063203 1
0.199557876621707 1
0.213719789873382 1
0.219689396178844 1
0.221015378933686 1
0.204154207246203 1
0.190321205891061 1
0.188744137749826 1
0.221893164157934 1
0.22933106530102 1
0.196294840286842 1
0.207029209318252 1
0.179609212389671 1
0.186975132698943 1
0.212975627371784 1
0.205811178480835 1
0.197250537245057 1
0.20836766566191 1
0.198096117379774 1
0.192070626805047 1
0.199654792888667 1
0.190691116119578 1
0.236927576422838 0
0.242245988418394 0
0.209004613996016 1
0.200259703636553 1
0.18366999686704 1
0.211254397980519 1
0.218969749175336 1
0.176651684529012 1
0.220897146612531 1
0.186092862514292 1
0.179541801733287 1
0.195937700373554 1
0.193319011668167 1
0.220529845319678 1
0.179576915753519 1
0.194325501229295 1
0.171834512012165 1
0.180114299416428 1
0.216935421303994 1
0.254585229156345 0
0.199553380908094 1
0.207008749329346 1
0.214741401851092 1
0.237208256932093 0
0.181807313460593 1
0.21157706254711 1
0.189710846769671 1
0.173195924329252 1
0.180027426828817 1
0.186613809446051 1
0.195113650805599 1
0.185538652788929 1
0.165849162355375 1
0.21879673974873 1
0.182966356216638 1
0.185449449828776 1
0.172290896577224 1
0.198408471853362 1
0.202743139973909 1
0.201663210653586 1
0.217801796116652 1
0.21225330151785 1
0.178473969149686 1
0.201874335724107 1
0.212737402155897 1
0.204746705186104 1
0.189763530759728 1
0.210930212501783 1
0.208233994667776 1
0.192316327629833 1
0.219394228483585 1
0.233074740198749 0
0.206501608079805 1
0.210641068207456 1
0.217462128508448 1
0.211937257064431 1
0.213756048882028 1
0.212767419304702 1
0.172736411302115 1
0.185210686436257 1
0.180950875406545 1
0.170906724928877 1
0.2139694334533 1
0.188800072299379 1
0.230354013724756 1
0.211336258977613 1
0.225192560031239 1
0.21675181542571 1
0.196988212484442 1
0.19649880219031 1
0.201496576013726 1
0.211188405279059 1
0.183895110204001 1
0.202785978199964 1
0.188103593844316 1
0.178918116175491 1
0.17860394864806 1
0.206799963509947 1
0.187660220470801 1
0.214157151733427 1
0.202037132062576 1
0.165319692751554 1
0.206079373523526 1
0.207844259635611 1
0.188680904957786 1
0.212026650223987 1
0.176984203068297 1
0.159234679936641 0
0.18272167862372 1
0.202573002866717 1
0.187866268947464 1
0.205601618934091 1
0.164617809330674 0
0.198886242904713 1
0.195234189831048 1
0.20351507877656 1
0.177190455222347 1
0.207916319740446 1
0.218003674581159 1
0.177191217121218 1
0.208296492976495 1
0.203336543071939 1
0.209133442232033 1
0.193499833409143 1
0.203838853798787 1
0.19546472228494 1
0.193909268650267 1
0.198534060871826 1
0.200497291628362 1
0.230177616142572 1
0.218267173782194 1
0.208331979432243 1
0.181138495170372 1
0.22797435381623 1
0.170061038159796 1
0.222434625284656 1
0.219381963417579 1
0.212173403354434 1
0.21095514042046 1
0.189529972069973 1
0.226290760117605 1
0.211650249260911 1
0.164566200826896 1
0.196458913833918 1
0.180428003806624 1
0.197071252057042 1
0.222520227125567 1
0.202977952769182 1
0.220646912034038 1
0.183147944167699 1
0.215032985696275 1
0.225033644473775 1
0.218096910829812 1
0.206487723428799 1
0.199922397514755 1
0.175940892852235 1
0.194400095161399 1
0.184510744205421 1
0.176654885862939 1
0.197300546947373 1
0.202528158918842 1
0.175950147601242 1
0.203537239624598 1
0.204078792035194 1
0.191851400143279 1
0.200106123143257 1
0.18876341872575 1
0.212262962808959 1
0.196402507157988 1
0.218448245878725 1
0.21317781175944 1
0.182272359565837 1
0.196674650623 1
0.17714573025986 1
0.189522010386579 1
0.198586908592889 1
0.188615492970586 1
0.159845688586621 1
0.184746636413639 1
0.182459824946125 1
0.198517837565609 1
0.195460776421688 1
0.222501590173366 1
0.186100947099356 1
0.195970700264422 1
0.215956800241062 1
0.208570602083137 1
0.193800241156504 1
0.175873317005996 1
0.182931551133554 1
0.184272553947201 1
0.198853680946029 1
0.177529481387072 1
0.197796984368793 1
0.223740854225445 1
0.200176729179285 1
0.211950547797813 1
0.213681254290657 1
0.214159501814656 1
0.233860614795664 1
0.232536682127597 1
0.175618144088605 1
0.220482427932071 1
0.198123485147535 1
0.213418629082906 1
0.207632333972006 1
0.203448283476435 1
0.192627099121854 1
0.221572214334338 1
0.231024313361051 1
0.221742106776703 1
0.210123044135653 1
0.200093917039719 1
0.222637859364507 1
0.200427695134823 1
0.180966340171679 1
0.188992236040096 1
0.182761779979389 1
0.186554499432513 1
0.210247686781967 1
0.18853839285075 1
0.233295380713487 1
0.181874118217853 1
0.203661145042631 1
0.205267369661679 1
0.180117133089167 1
0.236684751763212 1
0.20046563394728 1
0.198262490562531 1
0.163070903597649 0
0.248863008835942 0
0.188429344808443 1
0.179497074605776 1
0.181256280288997 1
0.215340225513703 1
0.241153561678182 1
0.215047177687233 1
0.191984179510479 1
0.215935537256451 1
0.203046445501727 1
0.191650690017809 1
0.207375399118605 1
0.213520589773035 1
0.184729253396755 1
0.220688585045027 1
0.185247052943035 1
0.222519955109897 1
0.222314251453877 1
0.181783517223928 1
0.19041657270905 1
0.222277110539287 1
0.226855198710587 1
0.17710548425917 1
0.203918047154654 1
0.180456867130062 1
0.190498215447868 1
0.239468739043895 0
0.200522551554724 1
0.21473066674066 1
0.170256140508751 1
0.203352794643868 1
0.215319022398069 1
0.186769143516969 1
0.212619591312382 1
0.196693324579077 1
0.211608777153431 1
0.206521178942952 1
0.207108820691378 1
0.184766637854798 1
0.203316764620718 1
0.178666122988499 1
0.161104869044166 0
0.218564169307507 1
0.207906600349135 1
0.219132048561532 1
0.202230753428035 1
0.234879895481818 0
0.188944532633314 1
0.181769263963336 1
0.192968866000966 1
0.177125916673477 1
0.194424806787181 1
0.20000631477147 1
0.201214086880237 1
0.213838187329165 1
0.19910068281672 1
0.19946371748214 1
0.198331760458503 1
0.191884476571957 1
0.171457459019573 1
0.178737356665502 1
0.211203761907908 1
0.192774087961709 1
0.202389948508611 1
0.189779313200679 1
0.190116470294789 1
0.205306041946371 1
0.19182686228218 1
0.201936854587496 1
0.184860603995075 1
0.218471369381607 1
0.204077702829179 1
0.185622393388109 1
0.210893690234253 1
0.177529021336903 1
0.199163651806716 1
0.221149285817442 1
0.202081634647128 1
0.194338917426246 1
0.169559559975123 1
0.194979468585368 1
0.197049741587206 1
0.196964341504213 1
0.182722111756137 1
0.191932605437491 1
0.196160590618823 1
0.194967172948292 1
0.223578033044019 1
0.182482897137618 1
0.174913390523791 1
0.194911948697985 1
0.185727013443821 1
0.202572255770751 1
0.211036212397559 1
0.214046533707549 1
0.199872783634151 1
0.208645911404894 1
0.213565148294099 1
0.204053564390309 1
0.1922360933525 1
0.212856119651336 1
0.200882112610607 1
0.193428490373482 1
0.209556835357892 1
0.190467364050579 1
0.205239619946732 1
0.195029112838927 1
0.186377358706612 1
0.211722992317533 1
0.234401855953394 1
0.200059931135324 1
0.184143201844986 1
0.217536033553237 1
0.208210681455551 1
0.208243152174867 1
0.236676299558261 0
0.178796971766595 1
0.176186616910147 1
0.21399846259773 1
0.19204057932929 1
0.198585480074803 1
0.215348004463726 1
0.210676795868879 1
0.215983241372976 1
0.21989942198663 1
0.202933975042061 1
0.230185144484994 1
0.194699023489258 1
0.213631121590309 1
0.198774851887716 1
0.232383959516011 1
0.228055310414323 1
0.188271751563024 1
0.185920618433354 1
0.204787290584339 1
0.213279171312831 1
0.211202858576159 1
0.204881382578066 1
0.220392083465506 1
0.186214330539363 1
0.191048931394284 1
0.23620725219461 0
0.211091895208232 1
0.204919575097432 1
0.182313085223016 1
0.204246434436091 1
0.209956833457675 1
0.161750943735292 1
0.182265354065513 1
0.208957518544772 1
0.207038461474354 1
0.208942178327867 1
0.19970363826973 1
0.201552198715504 1
0.183541081979794 1
0.20228252065891 1
0.179733550857339 1
0.206148005966036 1
0.173806531433774 1
0.192216586139437 1
0.19593137519234 1
0.204802823889306 1
0.196187288219664 1
0.199358481469521 1
0.211021118331415 1
0.176951346869937 1
0.168259468138525 1
0.209383054568915 1
0.192798962611259 1
0.232198907058378 1
0.213698363959569 1
0.195305109872132 1
0.205258056936096 1
0.181196405628631 1
0.194597682795878 1
0.217666678028414 1
0.209234089661865 1
0.217106584268874 1
0.210215857988651 1
0.186542820483765 1
0.215265050991497 1
0.198448721209071 1
0.207115510236824 1
0.198105953249063 1
0.222762053435302 1
0.205527259049225 1
0.178029193906598 1
0.231857147881373 1
0.217594600644473 1
0.210241960614491 1
0.202579373522506 1
0.190634977809221 1
0.173049741104194 1
0.177929390644701 1
0.183410210761861 1
0.184930217064941 1
0.208580437971586 1
0.190240879956553 1
0.156069016158528 0
0.206900635075856 1
0.202741517128294 1
0.202153228473569 1
0.206507353958133 1
0.200633352518343 1
0.191944649145226 1
0.1911569622645 1
0.192911713318858 1
0.205271935076441 1
0.17950392905909 1
0.194915433378951 1
0.188785266135109 1
0.223644144891392 1
0.19236380007943 1
0.167890540452646 1
0.186430684233248 1
0.207383526801263 1
0.193655776496028 1
0.20998973770358 1
0.207492251587226 1
0.211491160846021 1
0.20764804190665 1
0.182482668723474 1
0.200445995823059 1
0.189719786389795 1
0.1849112310291 1
0.196034786831561 1
0.225533451720503 1
0.226820661678879 1
0.196252962184597 1
0.218635168763321 1
0.218433972056997 1
0.222547151229102 1
0.192547199116375 1
0.20252250711257 1
0.201325431395521 1
0.213401063838907 1
0.196464240746164 1
0.189767401998433 1
0.190293306863378 1
0.212922831797713 1
0.203822423220273 1
0.199215346798413 1
0.189013702934526 1
0.154606575276402 1
0.190487168536785 1
0.23748804511679 0
0.188043533270753 1
0.159602927704203 0
0.212492873766329 1
0.205329384910706 1
0.193763796647324 1
0.187939090736685 1
0.20908299684234 1
0.219469380005048 1
0.214270028615666 1
0.185061613963497 1
0.198629336041979 1
0.214252277823989 1
0.213045601701855 1
0.199182759772329 1
0.219301997224985 1
0.172698956769875 1
0.21380062900805 1
0.196218530468279 1
0.201943832930131 1
0.201940355192709 1
0.170648269723542 1
0.226092075261112 1
0.171414235485981 1
0.213873701726056 1
0.191946662354489 1
0.214786006382155 1
0.185451021818117 1
0.231211699288104 1
0.196399702553706 1
0.215513764359597 1
0.235095227312164 1
0.23654435728348 0
0.18436178308775 1
0.21504088531251 1
0.192964527721764 1
0.261699184795956 0
0.205670837323672 1
0.206568942957372 1
0.196540308040781 1
0.217789130969862 1
0.194352234033915 1
0.21905161484044 1
0.229033745682868 1
0.206661613814419 1
0.187230766262415 1
0.221801143886884 1
0.20446206795616 1
0.209601339230635 1
0.212440620709925 1
0.208856573846942 1
0.203880750737145 1
0.202700482521164 1
0.18594078065851 1
0.186076464032187 1
0.190265717965042 1
0.184346389970085 1
0.215923237912834 1
0.223109579205517 1
0.19927577668887 1
0.184009133429678 1
0.205463968165893 1
0.204799746787318 1
0.205931320124219 1
0.199376896998471 1
0.203543982347514 1
0.207268446385759 1
0.194221390856015 1
0.210012164084866 1
0.179557388700834 1
0.204823548753572 1
0.202366907005573 1
0.21442456699072 1
0.182827962857485 1
0.204123790858313 1
0.210103733447621 1
0.216612050120599 1
0.162163350335984 0
0.18727239803057 1
0.210517216834958 1
0.191200047441914 1
0.197850599036739 1
0.223899860609359 1
0.188949315130166 1
0.213787309957006 1
0.207933111686286 1
0.202796531434618 1
0.210076653412874 1
0.225131145296461 1
0.185713989070329 1
0.194222569093581 1
0.226502935621077 1
0.183546275093109 1
0.205125302706843 1
0.219498831315058 1
0.177057036145824 1
0.186204124336614 1
0.193155337657569 1
0.196083465816402 1
0.203133704531669 1
0.192153346861955 1
0.162789929517169 1
0.174549065219073 1
0.18909823249989 1
0.202372659448123 1
0.213150072232859 1
0.231124117641534 1
0.222924050814842 1
0.163970626219938 1
0.189291919098212 1
0.203189673827967 1
0.198441974809462 1
0.210164529300283 1
0.222935238195727 1
0.216661621705291 1
0.197194059230706 1
0.174984721274979 1
0.22494831988083 1
0.240468397621065 0
0.203824098262992 1
0.212594801903847 1
0.2025304999645 1
0.226037407805109 1
0.222307597523308 1
0.195439478921794 1
0.180171324489136 1
0.237219966351665 0
0.192381115615371 1
0.249093162698988 0
0.19654847258557 1
0.217143850991255 1
0.203965238530168 1
0.226299924971794 1
0.226097227421212 1
0.201256201213813 1
0.201556843819336 1
0.195048189671938 1
0.199279808680379 1
0.200584911001142 1
0.203734679917718 1
0.200583554580922 1
0.168681047273256 1
0.203475918693327 1
0.211159738537886 1
0.193894791340695 1
0.191062988615334 1
0.187750870385279 1
0.195261228119957 1
0.217717727304056 1
0.191510502806182 1
0.169392982148906 1
0.212594282715157 1
0.223332137984391 1
0.188217257394839 1
0.208567287331495 1
0.193553356638147 1
0.199081418038279 1
0.144404598512802 0
0.239529774085104 1
0.196001338429176 1
0.203306283759214 1
0.189774584498012 1
0.219741696982959 1
0.186020467894747 1
0.211770397097417 1
0.196545703717671 1
0.163556573888291 0
0.21411313356185 1
0.206930867408389 1
0.215583864729392 1
0.173957421572918 1
0.202391386129623 1
0.226500684786851 1
0.18519763504747 1
0.211496095184522 1
0.225921956133995 1
0.194642898758551 1
0.220715540403542 1
0.194711445415061 1
0.208645212329353 1
0.170644239458176 1
0.19215569416929 1
0.207298569777688 1
0.229763536355503 1
0.213356377206361 1
0.213892137002389 1
0.2272118468199 1
0.201393150554051 1
0.19831584777822 1
0.20716991843994 1
0.186075346054302 1
0.190421257479395 1
0.219284875822523 1
0.200107973802372 1
0.191028132494747 1
0.199698725821764 1
0.182261644848106 1
0.202997512454277 1
0.202436709512455 1
0.19648665174425 1
0.178308303292973 1
0.23795935056407 0
0.201393851438729 1
0.199428132061828 1
0.21531303560069 1
0.191074152961166 1
0.19255279653684 1
0.161933491670027 0
0.204107926193043 1
0.216390090542777 1
0.223827151334537 1
0.199812379551679 1
0.189993250988718 1
0.206415822017544 1
0.218528474316843 1
0.17213927178061 1
0.171920842722669 1
0.186496009974031 1
0.191080163824314 1
0.173249611663001 1
0.193552228487939 1
0.210404977882465 1
0.184182681831813 1
0.17754167905734 1
0.193166083116883 1
0.247937407397858 0
0.192783350746113 1
0.200510172139368 1
0.196387762437004 1
0.207753972598426 1
0.214419346373201 1
0.195486441243952 1
0.221379481643996 1
0.197222482171962 1
0.217376119468671 1
0.188983958654428 1
0.205077658866006 1
0.201283616919392 1
0.190091718650928 1
0.180346716511895 1
0.196202229663781 1
0.207842703058151 1
0.197956130966148 1
0.215346291728179 1
0.217955445849765 1
0.214434146086464 1
0.204454856519237 1
0.207026628896808 1
0.196596346109845 1
0.205778151217997 1
0.191064449845909 1
0.216527695323439 1
0.213885859382941 1
0.181126662472912 1
0.225164963776293 1
0.205263410346633 1
0.183515551558286 1
0.203359983335893 1
0.24073211049379 0
0.203697878202929 1
0.178496321608327 1
0.194857308126763 1
0.198241368427422 1
0.169077304417359 1
0.184774385441325 1
0.201679382573148 1
0.176764116906483 1
0.24230646297326 0
0.179600949865213 1
0.21080873096173 1
0.188492772303187 1
0.192612252802682 1
0.213514186658582 1
0.201172701631592 1
0.197746877688713 1
0.216195247628667 1
0.193122891067944 1
0.209414866667373 1
0.20211490759427 1
0.194063554400578 1
0.21853008191745 1
0.205385465344574 1
0.188625749474899 1
0.215341532726295 1
0.21473554928911 1
0.178848353812966 1
0.182513059798322 1
0.215104229813299 1
0.244351039987661 0
0.207987770889802 1
0.190243425949892 1
0.181667316087218 1
0.227294577429637 1
0.172657781504851 1
0.201157690431865 1
0.221475905508876 1
0.193022993946083 1
0.209662543973076 1
0.188963832600803 1
0.203237958283175 1
0.174644364826492 1
0.236740099088529 1
0.18565552213237 1
0.185796745962158 1
0.199412395495877 1
0.193681005920767 1
0.161854118253947 0
0.188915685869917 1
0.227145746337647 1
0.194502900872722 1
0.203938340263635 1
0.225559344772217 1
0.220005975532905 1
0.177097717818579 1
0.196485233211781 1
0.226565635415889 1
0.208082148346469 1
0.189248426327269 1
0.225316318107515 1
0.216776335107902 1
0.198371426260694 1
0.205500019415102 1
0.239044535807668 0
0.195542320699817 1
0.194801118218463 1
0.209919951803963 1
0.17083431812107 1
0.191087843782827 1
0.215534667318051 1
0.215454912332501 1
0.220740921832029 1
0.19002002946654 1
0.215071020594982 1
0.208867780491992 1
0.180657166277018 1
0.193062185445632 1
0.182158770419081 1
0.218926895136363 1
0.198739993834126 1
0.210594500757199 1
0.206707766629627 1
0.202119575749833 1
0.213651730704497 1
0.216106473097833 1
0.210408398167725 1
0.186214499945723 1
0.22631898575378 1
0.204824495430852 1
0.199088845235821 1
0.182444588714942 1
0.213555826801901 1
0.182671530758023 1
0.207853262475004 1
0.220158640872054 1
0.208583695122795 1
0.180189540394945 1
0.205595747849235 1
0.206668621344592 1
0.215236853400394 1
0.187275755844906 1
0.191625012579467 1
0.200798922940376 1
0.200358316973357 1
0.210975219311731 1
0.217836888875024 1
0.200192301012517 1
0.231207768793494 0
0.190819231863239 1
0.216476431051632 1
0.198041650580654 1
0.18397813413988 1
0.217990243177168 1
0.21850592902739 1
0.21113993369754 1
0.215953991208335 1
0.173898801690489 1
0.185075093793957 1
0.171206320877304 1
0.185632198388008 1
0.192005220145768 1
0.213010086017009 1
0.191809472552447 1
0.177229441521745 1
0.182101223736733 1
0.217450224931316 1
0.21223307683367 1
0.19241479943476 1
0.191923743750239 1
0.214180781038806 1
0.221313430327599 1
0.212656356937706 1
0.195872334304977 1
0.17483859557511 1
0.201013840019688 1
0.156278167905081 0
0.214325055369211 1
0.223428946310119 1
0.212580598837209 1
0.189137611323879 1
0.205042646363167 1
0.21898489033155 1
0.224897863665075 1
0.188919137360999 1
0.199188998017035 1
0.210110564029985 1
0.230928753544144 1
0.202464607439293 1
0.22424898902496 1
0.187502288232023 1
0.199612461535405 1
0.203807180544265 1
0.207491948099944 1
0.224929977979848 1
0.222222218501369 1
0.200405343070801 1
0.185340059709464 1
0.207134446002878 1
0.215209223502587 1
0.224606794413258 1
0.178149921685702 1
0.180923728368785 1
0.180271576791204 1
0.171138997727959 1
0.233226103347232 1
0.211241737952702 1
0.21016191524883 1
0.210307871084044 1
0.213216628906918 1
0.208287936606613 1
0.210138022706678 1
0.193970035604046 1
0.167889496357318 1
0.230904997759795 1
0.213549020784201 1
0.189164757567939 1
0.187378877002253 1
0.187510615284989 1
0.217863402012025 1
0.20450162823113 1
0.209401407968382 1
0.210453414988672 1
0.193143342383061 1
0.186047254834742 1
0.16445936892959 0
0.219569246759608 1
0.177950919303806 1
0.201988893689993 1
0.170512713422895 1
0.190357199874061 1
0.225346646926293 1
0.191018809748708 1
0.194378702125031 1
0.20642135338072 1
0.202063225512888 1
0.206511585389017 1
0.199631482658914 1
0.209159073091347 1
0.208692106448587 1
0.189878291198252 1
0.221374701382339 1
0.177371314405635 1
0.207306342344396 1
0.198473255592215 1
0.206008587235435 1
0.217732365659053 1
0.182195745798811 1
0.209737497936489 1
0.179608478915232 1
0.206389899276435 1
0.196918399211851 1
0.210493808150618 1
0.195068008524414 1
0.2256272437533 1
0.236215895483976 1
0.215208231519932 1
0.222379063310365 1
0.191560247846606 1
0.232268206383098 1
0.20381758149663 1
0.225600962043868 1
0.192208484157779 1
0.207719953450872 1
0.155016633385394 1
0.266438815070735 0
0.179510187058102 1
0.222209682918078 1
0.206575795627833 1
0.194194054712521 1
0.201846060325291 1
0.184390081424869 1
0.202220993699701 1
0.176356516353574 1
0.193312883459519 1
0.194083899037685 1
0.197330933410162 1
0.206621225376747 1
0.202529038446259 1
0.172843552776839 1
0.184462027932684 1
0.204611590727683 1
0.193058330238975 1
0.219048340333223 1
0.227682019360353 1
0.220119685803552 1
0.223865316377725 1
0.197247008063035 1
0.175673304111535 1
0.199121532838787 1
0.194058200153375 1
0.20839499770769 1
0.203259266865461 1
0.207734922440142 1
0.199861086664235 1
0.212949777958404 1
0.224707631685266 1
0.206064322575517 1
0.237030889883819 0
0.225402534905858 1
0.213228632706846 1
0.251571749520219 0
0.217401563196592 1
0.22211898713153 1
0.218475584497721 1
0.199648472192156 1
0.218999187545178 1
0.189324000506006 1
0.196018019344652 1
0.213620455618827 1
0.183224995691124 1
0.241400022864207 0
0.197554401243933 1
0.17069753559794 1
0.246251903171749 1
0.183988216871353 1
0.20529572667635 1
0.183863127178259 1
0.188801173642995 1
0.22782686633307 1
0.161055713667823 1
0.181782990860725 1
0.208712144327709 1
0.178824548335722 1
0.244434268184205 0
0.182485613201538 1
0.20165700592444 1
0.175491278085792 1
0.217002434101051 1
0.188337805059213 1
0.214978108676854 1
0.201550062249969 1
0.223115262058688 1
0.203034508806063 1
0.17780036512181 1
0.205503788036296 1
0.173033324471909 1
0.200245023430466 1
0.218117420597781 1
0.207427238255505 1
0.1877532495166 1
0.189941040523924 1
0.196897761745048 1
0.197003775179995 1
0.206733923044278 1
0.210227333779425 1
0.192670778372108 1
0.196075769513799 1
0.220426125368801 1
0.223895657298013 1
0.175603632868675 1
0.183098061915818 1
0.223704217899424 1
0.202842628680808 1
0.18095851044792 1
0.199182782572914 1
0.202643967949504 1
0.186741826586832 1
0.210064649037673 1
0.194182832568837 1
0.178912925504751 1
0.209568450518937 1
0.161071340462546 0
0.200584080057432 1
0.199841050740158 1
0.202780395084349 1
0.185872160918033 1
0.212838587090683 1
0.201473756943666 1
0.233816469552834 1
0.197347582254105 1
0.207937894340819 1
0.16393164482221 1
0.216925082265241 1
0.225372462240305 1
0.18395700569334 1
0.22396941225603 1
0.202440383756342 1
0.165047922010133 1
0.215976841370271 1
0.187675933693447 1
0.197038860617009 1
0.201381122242668 1
0.23324273193303 0
0.172568050299763 1
0.223993189316748 1
0.158586247601279 0
0.222786643656617 1
0.162525616973248 0
0.190390871201601 1
0.217456916715929 1
0.187393922790011 1
0.22633539926094 1
0.200710397542627 1
0.197487107640448 1
0.220431344923701 1
0.212494923055028 1
0.214342022065132 1
0.200636506475319 1
0.196459849448657 1
0.203139515676331 1
0.19186959163966 1
0.207910437191507 1
0.203059378217248 1
0.189550196626565 1
0.190890253578462 1
0.206625472427175 1
0.21596666328496 1
0.204248071114003 1
0.172927874547028 1
0.207638346420051 1
0.217160362486433 1
0.173558499615864 1
0.217981015920343 1
0.219693355662111 1
0.181960657767029 1
0.183974828683708 1
0.226866130513071 1
0.207000283133047 1
0.203433692898427 1
0.213467533884805 1
0.225472569093943 1
0.201675688312092 1
0.227665953962482 1
0.209693057727996 1
0.206704114759627 1
0.214344083495629 1
0.22378247026646 1
0.188226667798937 1
0.207403019775064 1
0.191774718588251 1
0.18129941975209 1
0.195810991152222 1
0.192552691396157 1
0.21013632731067 1
0.209003935760105 1
0.220174855524406 1
0.225558529072906 1
0.212740095536636 1
0.207102675657791 1
0.186756590691316 1
0.175102125960196 1
0.214022416534907 1
0.182699094789102 1
0.213549942141547 1
0.203425731353225 1
0.176871055799571 1
0.215814734682938 1
0.20385868883516 1
0.195245536128073 1
0.206344044851717 1
0.188541801696295 1
0.200044985550305 1
0.213442235952334 1
0.18156908382822 1
0.210263070912107 1
0.203020993153279 1
0.239724199877329 0
0.212927353079177 1
0.215577654122916 1
0.185347617072582 1
0.1888064919118 1
0.224053580079161 1
0.215530257508348 1
0.204320712620308 1
0.213899919234194 1
0.230515185890999 1
0.182627863851805 1
0.206669017918796 1
0.204428626873647 1
0.241633813585465 0
0.214287214509571 1
0.213135383024707 1
0.218061220222289 1
0.206872075286269 1
0.185732156044359 1
0.191098279084894 1
0.191079816045744 1
0.191357719060647 1
0.199775214594611 1
0.20606286300837 1
0.19696185232778 1
0.202479592153516 1
0.212442377242826 1
0.205244161362216 1
0.204575854019101 1
0.187382140388556 1
0.194408216087079 1
0.192153442751616 1
0.175785362513056 1
0.222144498157757 1
0.219601651853272 1
0.211451623832187 1
0.214763423501951 1
0.187278471286875 1
0.174374323186234 1
0.198175689235269 1
0.210015876617301 1
0.195615528029821 1
0.199086239537271 1
0.198972516438343 1
0.177097959741966 1
0.18425116253683 1
0.207871068601523 1
0.213645408518908 1
0.243056971411826 0
0.2082868017155 1
0.212025328777392 1
0.214959196203547 1
0.210585933034046 1
0.175134791319886 1
0.208183170579355 1
0.205067805110801 1
0.195109454671186 1
0.204323414512276 1
0.135155145116287 0
0.205705241649492 1
0.171452308895302 1
0.187771787701063 1
0.19911570363312 1
0.212642093785417 1
0.191300162212442 1
0.239807954472344 1
0.220923769867205 1
0.21524503877252 1
0.212210196013135 1
0.216723608523132 1
0.212438963379806 1
0.17955596918037 1
0.19518579941594 1
0.18268167584929 1
0.193826500381476 1
0.192554858465791 1
0.209391344606689 1
0.202998631626607 1
0.224620425490837 1
0.199667345092025 1
0.206898653793999 1
0.172453298192029 1
0.196571902370325 1
0.222340939984051 1
0.235716301413196 0
0.193244497859252 1
0.180642375165732 1
0.187577432210934 1
0.19890957515126 1
0.214166549826807 1
0.212795450832404 1
0.197771972962533 1
0.227701221175704 1
0.206442084955428 1
0.21553210710013 1
0.188642463306861 1
0.18888514100421 1
0.205661505826172 1
0.201892387457381 1
0.203322836288872 1
0.180975368005777 1
0.21613259093293 1
0.200667134452059 1
0.200529164122703 1
0.18930754534993 1
0.174932844884854 1
0.21231341608451 1
0.217008074872425 1
0.204448873599569 1
0.187128937522994 1
0.223998412504694 1
0.211361601274961 1
0.209589844278221 1
0.229127736960182 1
0.18727708241889 1
0.183847022818024 1
0.228392391600866 1
0.226044327716396 1
0.186568417100328 1
0.191642332454961 1
0.197233249272688 1
0.214063019298707 1
0.184686242267678 1
0.199759170740928 1
0.186526644322217 1
0.207465074250038 1
0.197236858509713 1
0.195021296599947 1
0.217249829127621 1
0.225822502245971 1
0.173128944416436 1
0.234195487974436 1
0.22014405148134 1
0.17157819900996 1
0.19425900187005 1
0.171051959738778 1
0.191741268500568 1
0.223116902016427 1
0.196652919175948 1
0.19684677984294 1
0.219575591254468 1
0.22584764984491 1
0.171223483059019 1
0.200466531295565 1
0.170294286547148 1
0.209200329737342 1
0.212316961710656 1
0.218877906297794 1
0.221317926892821 1
0.203353222507769 1
0.183283536529459 1
0.188271363400688 1
0.202669708995077 1
0.191152283540857 1
0.195290230067398 1
0.190097660007862 1
0.21588580208684 1
0.199435794848829 1
0.185621006751888 1
0.225023200800521 1
0.221530501061294 1
0.162844379846048 0
0.191903086665116 1
0.206544994706035 1
0.184148718163936 1
0.16945610676189 1
0.180297104294244 1
0.195035065267923 1
0.199797612408118 1
0.188288493359828 1
0.180687744184572 1
0.183775598639199 1
0.183795125082278 1
0.201327838682459 1
0.208227956246567 1
0.205165692255674 1
0.190695071450863 1
0.196159539823941 1
0.200387090271246 1
0.202289943569224 1
0.169415073727787 1
0.21185862115915 1
0.178816564670169 1
0.215026744932434 1
0.217860161146857 1
0.233856118871813 1
0.214243352051087 1
0.211901006917185 1
0.218956172651264 1
0.210734867586934 1
0.204572772924459 1
0.197623081598047 1
0.212714630118802 1
0.205462817101848 1
0.213618025155142 1
0.172967669970875 1
0.20120947521723 1
0.203853561835462 1
0.192270572012911 1
0.216072930601426 1
0.199689509626503 1
0.190531500868542 1
0.21612207031805 1
0.185738013192996 1
0.2119388071177 1
0.206240396105204 1
0.177399136521772 1
0.194484055280993 1
0.229426281109687 1
0.206397847726213 1
0.174153008620262 1
0.192023616204796 1
0.215771691291601 1
0.207728848039764 1
0.189713615893702 1
0.196071364479018 1
0.159760482267156 0
0.16273610616065 0
0.201758013954925 1
0.200120148862631 1
0.200662698655608 1
0.202105382387141 1
0.193639245982176 1
0.206730229179782 1
0.214708630138204 1
0.231982599191563 1
0.211084963337094 1
0.205747530532673 1
0.19176279926881 1
0.188505541700998 1
0.208837656081466 1
0.191957962103007 1
0.206208127479482 1
0.195056310599755 1
0.191397084976162 1
0.181309640348899 1
0.208436252460406 1
0.206008427508694 1
0.195881369256991 1
0.246269354317778 0
0.186218552092877 1
0.222581418208876 1
0.218268328173371 1
0.196628906558168 1
0.178634681210846 1
0.199650417039977 1
0.182891065772855 1
0.155336215534276 1
0.210458601473261 1
0.209551165648181 1
0.199982726727935 1
0.196427328651594 1
0.186385573804054 1
0.207748205553685 1
0.233759908692737 1
0.258759864757474 0
0.205554882692802 1
0.222214675186656 1
0.167573721295658 1
0.201122376126727 1
0.195690952216062 1
0.197185947147062 1
0.189631429037342 1
0.213281810967564 1
0.188356562704378 1
0.195040000299057 1
0.21411610704326 1
0.223413715590058 1
0.230535325152289 1
0.199356859826978 1
0.174640315197568 1
0.214667662016631 1
0.185651866543172 1
0.217694062065416 1
0.184577416949333 1
0.178482873304809 1
0.19943234500228 1
0.200736756621438 1
0.201739148968037 1
0.196605647787642 1
0.239555665040127 0
0.201891932637106 1
0.218581134481997 1
0.205094333959033 1
0.207400723015988 1
0.177310966365996 1
0.205372059659997 1
0.185616853141875 1
0.182296274722186 1
0.175046353791392 1
0.185116044296706 1
0.171288009589079 1
0.206020425969015 1
0.210497917665706 1
0.191268695327713 1
0.188642849844777 1
0.189835777794515 1
0.187447609434618 1
0.191230024823442 1
0.178982002475013 1
0.248293019185868 0
0.214297866910662 1
0.197157666332967 1
0.202405127951281 1
0.202100484409219 1
0.199529136582264 1
0.208489825141536 1
0.220144036841839 1
0.172824022188111 1
0.206507487291591 1
0.192504651255451 1
0.171176249849144 1
0.227005008221646 1
0.159230879460044 1
0.199579031411239 1
0.226554127502518 1
0.204556015644201 1
0.209078478550639 1
0.191845783860549 1
0.229532740898684 1
0.205331738243769 1
0.218456104732536 1
0.192912979273907 1
0.207543219432077 1
0.212854537214003 1
0.228429222604112 1
0.180693221773766 1
0.230678364685168 1
0.217429131404322 1
0.183635840544655 1
0.183963448784655 1
0.207925625024546 1
0.193462810489382 1
0.177872304908894 1
0.246833335721781 0
0.174462655444516 1
0.239505530329869 0
0.189827756649197 1
0.209717014112954 1
0.205069785258099 1
0.187272102198431 1
0.205582347615969 1
0.191448579001554 1
0.213864677142698 1
0.200429084747617 1
0.229175590662073 1
0.23300452679361 1
0.189621562636017 1
0.228617177236755 1
0.212518947088968 1
0.187629800856873 1
0.183219975146449 1
0.198142188622723 1
0.162152509386929 1
0.208158965155077 1
0.219065707848213 1
0.207768420662856 1
0.183697997195354 1
0.211865107110467 1
0.226853319813466 1
0.184321130552705 1
0.163818412791344 1
0.191150426438691 1
0.199603212866908 1
0.223953626573704 1
0.207571439719082 1
0.212509602592637 1
0.20422655834845 1
0.229788733752024 0
0.216774546147674 1
0.209334406916674 1
0.187382320085846 1
0.178107935355148 1
0.195235893531375 1
0.226599315506422 1
0.19419551135705 1
0.200958463506237 1
0.201561450772699 1
0.207059074297296 1
0.217475080809802 1
0.237336253178309 0
0.212603141507175 1
0.21006696144837 1
0.18952016340881 1
0.229021522112673 1
0.173694369657967 1
0.204960011558377 1
0.185943356618762 1
0.199072976673727 1
0.231416974968395 0
0.231378995238065 1
0.222998599565593 1
0.203998736831687 1
0.211436896497162 1
0.202491650155801 1
0.207546782352765 1
0.206165355529227 1
0.173309726542274 1
0.197649119818522 1
0.209506449224469 1
0.199880528143778 1
0.207680027557057 1
0.22996003292565 1
0.230126100389335 1
0.214853757180811 1
0.182966910629251 1
0.202106239830243 1
0.183132756539389 1
0.196662756526411 1
0.209482071768694 1
0.198343664536444 1
0.209248359718172 1
0.208831513075958 1
0.202317828240877 1
0.201640096882595 1
0.20103189675687 1
0.229620344509298 1
0.18613792003022 1
0.194336569109407 1
0.193455406548604 1
0.20986238520393 1
0.208346241345416 1
0.190449749873683 1
0.189686512996749 1
0.209409355457351 1
0.196040534490639 1
0.175674171284823 1
0.207809035515728 1
0.190612402846895 1
0.196094685066219 1
0.196733808325 1
0.193731099054297 1
0.184330765844805 1
0.232072461270951 1
0.209826238532971 1
0.205745697784169 1
0.191471403482232 1
0.198412838481874 1
0.156116360399689 1
0.197360841714878 1
0.227165286322787 1
0.180486806555637 1
0.164427840745638 1
0.220367024371755 1
0.201790999935473 1
0.173829597157919 1
0.202161675983422 1
0.208249963392633 1
0.167209586558818 1
0.207354190881721 1
0.194627575662328 1
0.233248580463797 0
0.222052658913995 1
0.187277201380116 1
0.187763947012863 1
0.223220436618611 1
0.191359507054714 1
0.186548664142148 1
0.226166069152194 1
0.190454033306458 1
0.225558673168711 1
0.178971522327589 1
0.195267779439803 1
0.179499692147785 1
0.207484631700677 1
0.191557078770081 1
0.193111234833271 1
0.218378862740936 1
0.188765164377308 1
0.182797572219405 1
0.198322138766201 1
0.211172010937714 1
0.198107958639012 1
0.209099881498882 1
0.213793171888768 1
0.176006515893375 1
0.162942302806035 1
0.176431238453215 1
0.195053894007036 1
0.248771702611576 0
0.168242565272292 1
0.210835443046324 1
0.213593424095798 1
0.196355112145845 1
0.204147050128385 1
0.187118841969743 1
0.211183748078051 1
0.185442302590052 1
0.20328372454226 1
0.204587070289736 1
0.216174206037172 1
0.189914359777626 1
0.216570327321097 1
0.17969067407128 1
0.219618926599299 1
0.214221941622738 1
0.209895278600292 1
0.19523885419201 1
0.211230676269196 1
0.209244600141553 1
0.212486125438133 1
0.202119548984734 1
0.207476212948931 1
0.206957101107051 1
0.213403449633343 1
0.185083502026379 1
0.187192577501311 1
0.213083770728087 1
0.204639398155938 1
0.193886597668296 1
0.186707347826743 1
0.220166576966639 1
0.216784784550698 1
0.205605930763488 1
0.15304093127979 0
0.225862894930306 1
0.184458122750633 1
0.200164422099567 1
0.148687246875912 0
0.176774194911386 1
0.216261757937352 1
0.20260612555061 1
0.170278896019541 1
0.207692557687044 1
0.19854784818739 1
0.209086601781712 1
0.17964441281266 1
0.191681974956977 1
0.188087435757703 1
0.199686984831265 1
0.182060936757232 1
0.229010545164904 1
0.216974077437254 1
0.205290359836184 1
0.235756378069731 0
0.181380639507233 1
0.188162735426539 1
0.191027088669701 1
0.184596066745845 1
0.199209255251896 1
0.23112905963326 1
0.194687316725123 1
0.231046988127443 1
0.198302349607242 1
0.171013031811541 1
0.190323153929049 1
0.177334148084251 1
0.191348311348791 1
0.195488182839732 1
0.201866565958115 1
0.181533745788795 1
0.182261407110552 1
0.193788924292627 1
0.183136029522675 1
0.210051309701137 1
0.164104577162675 1
0.193881299908476 1
0.219252606620869 1
0.207558842322349 1
0.213345883565213 1
0.165784331490516 0
0.182504885186424 1
0.186812679146593 1
0.216707180407951 1
0.188956093349116 1
0.197353302254433 1
0.180719670372384 1
0.199341762540877 1
0.219216143517437 1
0.243375859311409 0
0.20725203871239 1
0.209019497177875 1
0.210079961252437 1
0.204144994226587 1
0.204066298487366 1
0.219683059347256 1
0.175349395721141 1
0.215471187643465 1
0.193754157754187 1
0.197553139018626 1
0.212922706137358 1
0.210201222727344 1
0.195136016115499 1
0.199877464948306 1
0.211687937430547 1
0.200545945210809 1
0.201981446340819 1
0.188395463790806 1
0.187354047480368 1
0.232359353993273 0
0.214569736968219 1
0.202517116205311 1
0.221928978832433 1
0.186643319730033 1
0.198421902808956 1
0.192874795926545 1
0.200105657139268 1
0.196453885679092 1
0.213501566424859 1
0.192877919550256 1
0.190124044534753 1
0.190210655039078 1
0.221891794870971 1
0.193218057133198 1
0.195909025741103 1
0.189005176442659 1
0.189831787899149 1
0.224896102870723 1
0.19650465433435 1
0.20342213086498 1
0.220435699884554 1
0.163479141332159 1
0.217252600926845 1
0.174794404750345 1
0.212003043980797 1
0.235687057948291 1
0.216044126201667 1
0.22157541570056 1
0.199402067201841 1
0.165396450140699 0
0.209145627922117 1
0.219380211540951 1
0.184982880281151 1
0.180959267994919 1
0.217483148073266 1
0.221552764242479 1
0.194679909784839 1
0.210399123366747 1
0.198117126499848 1
0.200608266428478 1
0.185989557556538 1
0.213641512751531 1
0.194736235695966 1
0.17156683808096 1
0.18754303541498 1
0.182161172537321 1
0.17962329202744 1
0.19124896346778 1
0.188376769615554 1
0.201008205291426 1
0.225256850563791 1
0.210968355959565 1
0.18086182229476 1
0.180108955172524 1
0.229822913410276 1
0.174526257122141 1
0.179661241848799 1
0.172243244414516 1
0.226452872904296 1
0.228817032561773 1
0.205042787677275 1
0.218556137473899 1
0.186316665340942 1
0.205711192835348 1
0.218730237706421 1
0.207087112607095 1
0.18548246398211 1
0.179253582438884 1
0.222057522460341 1
0.189253406637611 1
0.193662710170403 1
0.189647936684485 1
0.193133721435077 1
0.208882629126668 1
0.192273232131364 1
0.201841466354129 1
0.211786738309582 1
0.175142309255644 1
0.207273771701901 1
0.188388228054889 1
0.203940490015924 1
0.206062490726699 1
0.204693398947808 1
0.194966596570749 1
0.208800111777794 1
0.208359474876337 1
0.196177442579847 1
0.170069991028982 1
0.196738856313783 1
0.188057357282169 1
0.208655255379108 1
0.211262176587201 1
0.229601825876423 1
0.198519519455427 1
0.207313077995475 1
0.220161249082185 1
0.208428749368921 1
0.169196524181727 1
0.166151045221798 1
0.236475754901331 0
0.216489729079355 1
0.197497940001222 1
0.202854403302813 1
0.249656244931513 0
0.192667141141435 1
0.170108425228394 1
0.212656273889717 1
0.201606694395275 1
0.207736493357134 1
0.221941018294595 1
0.183178542095646 1
0.201340806976672 1
0.192347659625864 1
0.217423662805037 1
0.180746787784188 1
0.199396613585868 1
0.211722963432458 1
0.2019726607648 1
0.188893007202424 1
0.215622879408805 1
0.207227272006565 1
0.195218761004534 1
0.192499878825166 1
0.214409896376601 1
0.191176334627424 1
0.202964588688736 1
0.203156788110138 1
0.193991810780879 1
0.201879111308372 1
0.203674085819505 1
0.188868870741479 1
0.185038036249348 1
0.186374018090121 1
0.213729813894949 1
0.226406351888153 1
0.197115366300895 1
0.209950133457147 1
0.200548346483956 1
0.197339041279003 1
0.219178303003639 1
0.192425831500939 1
0.190219912477577 1
0.181078515089255 1
0.156885534293888 0
0.16937840767847 1
0.217916237964495 1
0.183104030831589 1
0.188634546694802 1
0.206479435815687 1
0.185587182159356 1
0.200940147437194 1
0.202967751751667 1
0.208137365587929 1
0.171121172818918 1
0.215051350027936 1
0.187501883700348 1
0.216264179251045 1
0.18165352918971 1
0.215701889458826 1
0.194489621547254 1
0.176747481864003 1
0.19871316764655 1
0.223868321889575 1
0.191309468530306 1
0.181140296415816 1
0.214626261488038 1
0.232391044895733 0
0.183748191719215 1
0.224068394336127 1
0.203566489248739 1
0.208601696705064 1
0.178349068538809 1
0.200906430441359 1
0.211838802005629 1
0.18894446708499 1
0.199940306823968 1
0.200487057988225 1
0.211827019277104 1
0.184602729281213 1
0.201960883401013 1
0.219372677783932 1
0.161824141244893 1
0.186081470089071 1
0.202289909810057 1
0.162999974315212 0
0.189311420359431 1
0.222813613227644 1
0.219228885477719 1
0.174953166026721 1
0.179832443285399 1
0.162122032690424 0
0.205225839336467 1
0.188352276077411 1
0.220605092543884 1
0.162712684058569 0
0.198885804578366 1
0.200798245768989 1
0.221926863343323 1
0.207117861830656 1
0.181652968990725 1
0.173025989712 1
0.200275558389131 1
0.17323877222488 1
0.224311180585729 1
0.206578074849436 1
0.201971344496676 1
0.214877098758614 1
0.180104518456763 1
0.200987851127664 1
0.224629589440581 1
0.19455672916633 1
0.230795856668777 1
0.177901778340973 1
0.210588512442194 1
0.198754729025723 1
0.204783610939117 1
0.218645619269352 1
0.176685493895889 1
0.189067363393708 1
0.2037843946777 1
0.199960384944719 1
0.198621523919383 1
0.20245191212948 1
0.18278323675381 1
0.187745008803251 1
0.160239053766287 0
0.18887354231973 1
0.180162175150439 1
0.181036339359721 1
0.20372209485491 1
0.178733315302266 1
0.222480113582387 1
0.165725503500413 1
0.210352493191835 1
0.190972020464331 1
0.198160949841543 1
0.211066616421677 1
0.210420550087662 1
0.210682673926106 1
0.191893159452352 1
0.214029975526409 1
0.243041759360424 0
0.190492665299904 1
0.207630736819696 1
0.174670547155126 1
0.216262112446174 1
0.200613757658809 1
0.160324821205269 1
0.178193362644669 1
0.203551750286417 1
0.210450400878809 1
0.182284732876753 1
0.204524435628121 1
0.202217686295646 1
0.153894884944294 0
0.160209621186141 0
0.184931042735811 1
0.203144867415523 1
0.192774403204959 1
0.188887518537863 1
0.188834950043442 1
0.244629387306352 0
0.22637490816734 1
0.200490001167662 1
0.185745867642699 1
0.180331069915946 1
0.192829111672823 1
0.197705438451707 1
0.194881398374644 1
0.210879297471803 1
0.215703718515102 1
0.205145234921063 1
0.162043580645303 0
0.18731881784501 1
0.181519178325646 1
0.226006099101244 1
0.185572988250539 1
0.200870204885091 1
0.226149987713534 1
0.201141782508844 1
0.210813872934289 1
0.189884611893513 1
0.181155597521055 1
0.193802695100327 1
0.193865636695656 1
0.208669053922881 1
0.21887430534731 1
0.162279052467583 1
0.192687737653109 1
0.196693146540665 1
0.215634761937852 1
0.195033227615254 1
0.159075711130855 0
0.211118337979591 1
0.211492122338213 1
0.188713494656397 1
0.194360868477501 1
0.208949600402329 1
0.21187296952565 1
0.17691476635201 1
0.191189672513293 1
0.199710908434256 1
0.204036138187578 1
0.209564483469792 1
0.19197494071947 1
0.20679556208691 1
0.188458724429306 1
0.217582157721798 1
0.20859773963624 1
0.200960334092034 1
0.166090069373037 1
0.216211871705963 1
0.222711851886643 1
0.212113863466546 1
0.221122061316285 1
0.225141635221063 1
0.221240300616126 1
0.200479371375625 1
0.224072486762315 1
0.198316959213962 1
0.230738637953215 1
0.198469259688882 1
0.207039774348799 1
0.180900803258919 1
0.228331057985658 1
0.178180719974094 1
0.198056624700004 1
0.210690287546482 1
0.232978955517732 0
0.201699059370614 1
0.20699041600628 1
0.211344388617893 1
0.204124009567421 1
0.203757656298495 1
0.166488220058757 1
0.222735962563751 1
0.220850052044449 1
0.196950683418838 1
0.203628902325972 1
0.218213754239132 1
0.199988776788858 1
0.18471406576778 1
0.212272036674362 1
0.213776204772518 1
0.195307180133688 1
0.207905893582333 1
0.200112458176603 1
0.211244832292027 1
0.206012513995311 1
0.199810218017876 1
0.183226047630494 1
0.211213417141285 1
0.201018542826548 1
0.208294749088449 1
0.1924720481923 1
0.178145667940059 1
0.203546338997332 1
0.217858862880312 1
0.220258215024039 1
0.196898349711533 1
0.186784116001067 1
0.202754986444752 1
0.214242920041883 1
0.196306683798683 1
0.220374358285729 1
0.194911185305652 1
0.178172454073616 1
0.220437105862508 1
0.215841828241678 1
0.182883200231834 1
0.193556657053859 1
0.21496820427306 1
0.196505765965685 1
0.201316297858021 1
0.216383101084179 1
0.158052921700149 0
0.181304591219765 1
0.186479862698504 1
0.187734374991043 1
0.24132173210633 1
0.1815524597025 1
0.205511566423492 1
0.213058944080512 1
0.196756568332321 1
0.182154887909222 1
0.222792434795679 1
0.208381843286499 1
0.20580376607981 1
0.212521805238022 1
0.169970295066632 1
0.185259557567151 1
0.208095109333562 1
0.209398025530982 1
0.185118536424105 1
0.181634628144816 1
0.20204339506446 1
0.191846023991679 1
0.196688567859927 1
0.195825902853412 1
0.193603084770475 1
0.204751550037074 1
0.183443022389409 1
0.217415304676564 1
0.173399036155284 1
0.195445107641969 1
0.199483161446787 1
0.181993218996408 1
0.201803424625193 1
0.221257657959727 1
0.198490881395769 1
0.194446229020362 1
0.237330120162093 0
0.185354448651828 1
0.202797502828905 1
0.22629301073996 1
0.21310850965267 1
0.187736724290683 1
0.211954137525602 1
0.17864400241989 1
0.180038641083962 1
0.232786491210348 1
0.189875788555762 1
0.217667099197034 1
0.188516822759282 1
0.226249131433154 1
0.18198046230903 1
0.242131948090137 0
0.185029944134474 1
0.22164004959251 1
0.220539723288749 1
0.160010348197513 0
0.159235282106998 0
0.186665658412657 1
0.186599957875991 1
0.201914011406708 1
0.150764381668454 0
0.203222768168608 1
0.175969848161119 1
0.182900652962034 1
0.224552574350507 1
0.208560807376736 1
0.177558878637566 1
0.205275866906475 1
0.200586410520721 1
0.204857534326671 1
0.206184258387344 1
0.20683601462146 1
0.240891745335271 0
0.160101913067928 0
0.205944823855482 1
0.191901321622384 1
0.182945555883416 1
0.192924427954814 1
0.206942091539641 1
0.199202529739488 1
0.22414327939592 1
0.193792623355701 1
0.205741736830402 1
0.207016057350464 1
0.18623262015758 1
0.200109427331023 1
0.180169787738928 1
0.200886268818259 1
0.211919280762647 1
0.210931566435349 1
0.212179227733999 1
0.19359446805451 1
0.209994277270955 1
0.172499810905025 1
0.215804486759898 1
0.210654422536626 1
0.18437504878578 1
0.187936497039378 1
0.18973915936 1
0.206943489826022 1
0.226021486422036 1
0.20593092051599 1
0.221017164699643 1
0.187064240969819 1
0.212979232290452 1
0.218893727349459 1
0.196960926735754 1
0.211684311830984 1
0.176833336157607 1
0.204704994674905 1
0.153650364539045 0
0.190124564273527 1
0.177845509259738 1
0.207627352389155 1
0.18246764692712 1
0.212067362002552 1
0.215439652972162 1
0.205424237036912 1
0.20155791020492 1
0.196667813130536 1
0.184957087844028 1
0.186033133851127 1
0.216063557370314 1
0.190008626273706 1
0.195648917812654 1
0.178549642265758 1
0.212420275131018 1
0.20238127587576 1
0.194268774284583 1
0.180818480974137 1
0.198211358169006 1
0.202882557019148 1
0.217946693974872 1
0.226848439405985 1
0.216663812608179 1
0.1879477534304 1
0.213753476180204 1
0.190361285065777 1
0.221752027486104 1
0.212806896795571 1
0.152642544489728 1
0.195367378805257 1
0.207456017611398 1
0.203298036162234 1
0.189395213405731 1
0.179033464241893 1
0.188931361764483 1
0.205932326278083 1
0.206276862243782 1
0.193686984341861 1
0.204854777428538 1
0.196641785239686 1
0.202120344750174 1
0.196593274074107 1
0.205940105095452 1
0.196473451564203 1
0.207498353158755 1
0.197144990984787 1
0.22813845076632 1
0.230616703152691 1
0.172828867164425 1
0.189721016403371 1
0.162306769340231 0
0.225343073468077 1
0.182884438479965 1
0.209464399735642 1
0.193139475914837 1
0.170705711317355 1
0.208367255281932 1
0.215599528132937 1
0.214490293569852 1
0.191176877927834 1
0.192754476691114 1
0.209414555731169 1
0.195543666801264 1
0.162061292027509 0
0.178456060729708 1
0.202431908047138 1
0.20955288262206 1
0.192037466582724 1
0.188562032482861 1
0.225039471836148 1
0.192297551276744 1
0.233865642924851 0
0.203032623019088 1
0.188068121875408 1
0.205522142200584 1
0.208126720079407 1
0.179406362320573 1
0.21954971087562 1
0.204581073668728 1
0.184999133876552 1
0.216808838953218 1
0.206223139189781 1
0.196840023496546 1
0.195253477254858 1
0.205902469175646 1
0.197049766908222 1
0.214465670099413 1
0.192749883526538 1
0.23982396839602 0
0.177310849483403 1
0.201408266679745 1
0.187689329468938 1
0.212807008456187 1
0.188111921856008 1
0.216329731268845 1
0.181262711020205 1
0.201413188213242 1
0.198571805047247 1
0.222422797110274 1
0.218835436269694 1
0.199563378345456 1
0.231134911907632 1
0.136095337003674 0
0.211151630817357 1
0.204491702313962 1
0.176976681321565 1
0.199262438482091 1
0.205333257997637 1
0.206034831369621 1
0.188340351188347 1
0.209852045444767 1
0.181976483758439 1
0.199209677194328 1
0.239197535188121 0
0.176231083327604 1
0.209577685358628 1
0.202689355483928 1
0.197277031038802 1
0.189744891877459 1
0.169218617142448 1
0.208133219254829 1
0.193094383925035 1
0.216395208926417 1
0.186191354414274 1
0.206250414373556 1
0.184095087222808 1
0.202980323991307 1
0.195983368750805 1
0.189306674705137 1
0.200952375898652 1
0.226354786243544 1
0.205988304199065 1
0.198537577735567 1
0.180916781607102 1
0.208911024434444 1
0.2277800769901 1
0.203767445679348 1
0.207705739905357 1
0.19572532699138 1
0.187914528187871 1
0.201805010149289 1
0.197191906635153 1
0.202669312791247 1
0.229610509041183 1
0.201786329883209 1
0.226851882229769 1
0.209837195189479 1
0.183897117442036 1
0.199524972759903 1
0.211559694478865 1
0.235262366761316 0
0.197695870937269 1
0.195443617674878 1
0.201502324927794 1
0.192869642101213 1
0.208202673636661 1
0.191355615784114 1
0.227611590058401 1
0.24407709942288 0
0.171424458102627 1
0.213333445432652 1
0.207352994859541 1
0.18345695708063 1
0.212125374733165 1
0.209781971994147 1
0.229287042422515 1
0.220573538762603 1
0.162560903564835 1
0.176287016674475 1
0.239391712192361 0
0.200564746549966 1
0.184941857410672 1
0.157036780094864 0
0.180029399276264 1
0.168852430329108 0
0.208777183819573 1
0.202877401693361 1
0.211245764072281 1
0.221589872567776 1
0.204085174571741 1
0.215303887768667 1
0.183000987784765 1
0.237249571585309 1
0.229972997169573 1
0.21420897287514 1
0.205441621702705 1
0.167824493175032 1
0.204024628765261 1
0.210212271105395 1
0.20018475179518 1
0.18008456770434 1
0.186215414970402 1
0.211721014713454 1
0.208740866197267 1
0.209498659413028 1
0.21365422378351 1
0.196464642173348 1
0.189444502422589 1
0.212393059310904 1
0.200779236394693 1
0.191349507048568 1
0.17482905390572 1
0.180584678475995 1
0.201524563201482 1
0.17273775135805 1
0.182211809946418 1
0.205336861319657 1
0.225036986120353 1
0.17750367221143 1
0.174382462346012 1
0.202599298701792 1
0.192797323463454 1
0.207687976159973 1
0.180933798475457 1
0.206540921387318 1
0.190338391289008 1
0.225814337489103 1
0.20155158382063 1
0.183527382502204 1
0.204216431870858 1
0.215343262438843 1
0.214023794249149 1
0.186934410446457 1
0.215431248250671 1
0.25787325895865 0
0.205888517805362 1
0.208531052358855 1
0.178367600677573 1
0.183964508088586 1
0.205940577196354 1
0.203999386461562 1
0.208733830966366 1
0.199531946294519 1
0.167371640054129 1
0.179426162359374 1
0.215436865716928 1
0.206068870575068 1
0.18643885587666 1
0.194662985140333 1
0.20968416032453 1
0.217222482167666 1
0.235585199129653 1
0.194816108297889 1
0.187681706717926 1
0.239170610339543 0
0.23479386273101 0
0.202849032392718 1
0.178409068254307 1
0.232531837579882 1
0.204901464366133 1
0.22003700136985 1
0.206013670090127 1
0.186299922459277 1
0.200407672088312 1
0.215844028751876 1
0.218747741719909 1
0.194208685537384 1
0.19259105994955 1
0.196189414523839 1
0.195724247079335 1
0.222573797201864 1
0.193075477015886 1
0.212681888339643 1
0.212179421521835 1
0.186574131663277 1
0.238795544800087 0
0.212989333277526 1
0.204941732904895 1
0.217407714124644 1
0.226940981954686 1
0.220797317764124 1
0.208101975711781 1
0.178480828979741 1
0.194294382702471 1
0.199895045294708 1
0.227607123422584 1
0.228921271874503 1
0.188379591820099 1
0.19809955957116 1
0.210857919453649 1
0.207825498289411 1
0.186125098373426 1
0.237463749939945 0
0.221096192285049 1
0.22159156483238 1
0.201844802131203 1
0.199709545793538 1
0.206450134546402 1
0.196032889504779 1
0.218906846199311 1
0.206680590616513 1
0.195405595372867 1
0.202657839255805 1
0.211316487800519 1
0.234137696548496 1
0.224720763997301 1
0.233353136316556 0
0.214100717045778 1
0.16872404127483 1
0.23821570374988 0
0.216550447968174 1
0.215564790224808 1
0.200021299805302 1
0.218814647240564 1
0.199988961599217 1
0.220947754790802 1
0.164679081034458 1
0.195826551669396 1
0.216739264376066 1
0.197612381341851 1
0.219211095855548 1
0.223273295191461 1
0.230409349401939 1
0.198260797879113 1
0.189465614436457 1
0.189602396911453 1
0.186820658169533 1
0.191741606770712 1
0.212215552065152 1
0.20807938949736 1
0.180136181777083 1
0.17403205525331 1
0.189374313768001 1
0.188056059465255 1
0.196824901575346 1
0.207566012997259 1
0.203398855175213 1
0.173990877799041 1
0.208042625337127 1
0.181613684625855 1
0.186134590587931 1
0.215798554350895 1
0.229980255799083 1
0.199713228873781 1
0.2320408042066 1
0.203681357755085 1
0.187048116142968 1
0.234385688474987 0
0.20428847422604 1
0.167267169412068 1
0.227423804157421 1
0.199646426583412 1
0.170563491109487 1
0.190645388386008 1
0.242288536955353 0
0.186524111599863 1
0.204128450692876 1
0.196423750428501 1
0.206587314637618 1
0.230645500870872 0
0.192108887953498 1
0.193399325116818 1
0.232616529801281 1
0.18192638515896 1
0.196005155190923 1
0.203523139727087 1
0.200332587689795 1
0.208529664346597 1
0.188973137247363 1
0.19381509245475 1
0.179543549723505 1
0.209654015336594 1
0.221855306828157 1
0.257176572433844 0
0.193051053248718 1
0.178790226319983 1
0.202343851186086 1
0.2022504261316 1
0.195540415160034 1
0.204887199514926 1
0.185859524815366 1
0.221511266623906 1
0.172571972984257 1
0.173761761499955 1
0.149101215732497 0
0.217513358729417 1
0.198680935886348 1
0.229853283243192 1
0.198634660190833 1
0.20776541125872 1
0.191075284403602 1
0.191421323041057 1
0.245319098564681 0
0.162434047392212 1
0.208558054484854 1
0.20030023649557 1
0.214282532331283 1
0.176838030107113 1
0.198508751273446 1
0.193432564448812 1
0.182018758940276 1
0.186442136311331 1
0.208427601536814 1
0.208163059362356 1
0.208510121656864 1
0.195752795553666 1
0.21054483667827 1
0.200950778493958 1
0.21160786233062 1
0.196964580836586 1
0.171509488743526 1
0.177477376672052 1
0.212611990766115 1
0.19491245437958 1
0.210839536436444 1
0.197868330403474 1
0.209676215231279 1
0.227840216402453 1
0.201217132529444 1
0.194295041805828 1
0.170760275624565 1
0.231701537060573 1
0.218488125966385 1
0.195599486819747 1
0.210141046244906 1
0.201710005023718 1
0.185118690279193 1
0.193825329577298 1
0.177952407557538 1
0.16783540031462 1
0.193020433128342 1
0.218663505643918 1
0.19309294931025 1
0.168988468189133 1
0.197105553379749 1
0.215165438689645 1
0.187153443483616 1
0.207702677862806 1
0.208981819635229 1
0.193203042121229 1
0.216189256951437 1
0.223894402160958 1
0.167279241343739 1
0.211373556120688 1
0.249997832964544 0
0.183927669154211 1
0.195798721563429 1
0.202140210121269 1
0.176768258963025 1
0.192972548016122 1
0.193518400914115 1
0.196475527840073 1
0.239118964417223 1
0.185118308833305 1
0.192434237848683 1
0.204443215793525 1
0.179128992836278 1
0.181661916614623 1
0.198716986387956 1
0.214936568672406 1
0.199921864253572 1
0.199088273064303 1
0.230387635512769 1
0.198347138774613 1
0.188800154665044 1
0.191347564049503 1
0.219206730440226 1
0.206364301788585 1
0.175334156856444 1
0.225567523552667 1
0.172879832668483 1
0.202547425716703 1
0.208577096776097 1
0.186674075283377 1
0.222631805138692 1
0.182206139458132 1
0.20563011891005 1
0.202054190536122 1
0.22419027960956 1
0.197148444686466 1
0.180629767131698 1
0.198379053850645 1
0.20229569497715 1
0.198296422705008 1
0.20149128181311 1
0.185617074480351 1
0.205415094740471 1
0.229037082883474 1
0.185939623843412 1
0.203290553042742 1
0.183686695103802 1
0.198103020192771 1
0.20884283970449 1
0.180028912286331 1
0.202002936715583 1
0.159720097102092 0
0.208143357286778 1
0.183229571386827 1
0.195257893553938 1
0.197990739292479 1
0.198346829995925 1
0.206012924618091 1
0.227528800045988 1
0.191913895711596 1
0.199059607050744 1
0.172043478116825 1
0.18854113384829 1
0.214016090190417 1
0.203395702804291 1
0.211535004952214 1
0.188382857572626 1
0.184467440714235 1
0.219198784679005 1
0.21058043261485 1
0.181554278101355 1
0.188614141160062 1
0.224880787997321 1
0.221409898403199 1
0.217249291561289 1
0.161373521745122 0
0.212180777998179 1
0.180097081174841 1
0.17943706877162 1
0.200872051078577 1
0.202533490807424 1
0.209352397371218 1
0.209982396118969 1
0.191833035098161 1
0.202786579711828 1
0.161772686300854 1
0.214671635439381 1
0.196521434848917 1
0.181448499364427 1
0.191039336273425 1
0.187799445700418 1
0.202402740819793 1
0.205944958069426 1
0.201511793220403 1
0.179431918723286 1
0.199621881471555 1
0.199729299682932 1
0.166992373181929 1
0.209431267063251 1
0.186812932591035 1
0.204399398781614 1
0.174693264174068 1
0.215092762504151 1
0.21200191989943 1
0.221235589802965 1
0.223469738964999 1
0.234060435494694 0
0.222446294794266 1
0.20690745539139 1
0.206905577067393 1
0.202780386557404 1
0.175569617669633 1
0.198640042941208 1
0.216330381949757 1
0.209889209788574 1
0.209018967682911 1
0.204484277806748 1
0.184504427585288 1
0.1970440860368 1
0.220961005702808 1
0.203148986644157 1
0.199837931030878 1
0.225486544477 1
0.216317869895182 1
0.204940218232515 1
0.221262069570296 1
0.231068394978781 1
0.194532635161775 1
0.185667092557018 1
0.191196167803924 1
0.20456277534442 1
0.22298983380937 1
0.218131403853805 1
0.224678568916897 1
0.212909815575213 1
0.194250850341441 1
0.184354034910424 1
0.194402978135885 1
0.195251199721233 1
0.191918956066774 1
0.216165011025939 1
0.211702953893173 1
0.21732233691114 1
0.209697600192005 1
0.189593691312501 1
0.173509826303236 1
0.211860440718382 1
0.214668926480191 1
0.17527968029401 1
0.215304215675363 1
0.211410449161818 1
0.206357392198588 1
0.185537952213903 1
0.178484568106941 1
0.18540050430232 1
0.213661129041378 1
0.182797755473787 1
0.227897778257223 1
0.210638972931628 1
0.213678063257552 1
0.202781196268277 1
0.194595200129644 1
0.188393404745718 1
0.192587735824963 1
0.197071152202672 1
0.199765431696469 1
0.16004979895066 0
0.225680973905467 1
0.219006792425311 1
0.174366473109095 1
0.208882030309036 1
0.174429440061832 1
0.230152558848786 1
0.23465820230175 0
0.192813345184597 1
0.191153186139853 1
0.183493113802093 1
0.211106927630069 1
0.21058808614133 1
0.211150398487181 1
0.212494709947983 1
0.181723661122978 1
0.196520752833921 1
0.212403634022285 1
0.196902049912711 1
0.202654690465208 1
0.21874423122698 1
0.201309727523416 1
0.189537032586591 1
0.207823012954376 1
0.197903374133351 1
0.193954891266523 1
0.213329151066448 1
0.236167082116143 0
0.243075711482033 0
0.220659395580346 1
0.215832848308525 1
0.203592643326491 1
0.212956937355352 1
0.198119053786897 1
0.215066383667887 1
0.210034360508282 1
0.233958342207155 1
0.188090609686596 1
0.190036532421678 1
0.201070634952533 1
0.174655255959976 1
0.180680423660668 1
0.168605852939324 0
0.179338022074142 1
0.208604794425999 1
0.195288259958328 1
0.187797056878 1
0.241079476750445 0
0.20536343570171 1
0.178015416350588 1
0.186883688330497 1
0.206698693078536 1
0.211641850447605 1
0.239926561149531 0
0.206597399936559 1
0.185114925640171 1
0.231820461983257 1
0.221240636506241 1
0.196558236025035 1
0.201512614598261 1
0.213386014359546 1
0.188736254682267 1
0.221067812606363 1
0.194751661373019 1
0.190940511579989 1
0.186818472473255 1
0.198520375033988 1
0.193661474166374 1
0.191013529127516 1
0.182962398864441 1
0.211711421549631 1
0.228312712304847 1
0.16723530991476 0
0.164806627739623 1
0.175476046664901 1
0.176685357154586 1
0.192330400316949 1
0.209234949006253 1
0.242416550529838 0
0.22104236491243 1
0.199065668946484 1
0.201859025043501 1
0.189481938334877 1
0.180546452191864 1
0.226609910600851 1
0.20698031021854 1
0.216588028630564 1
0.183261334774639 1
0.204752646516499 1
0.201603752715229 1
0.218882225202958 1
0.175694023685868 1
0.211540936496064 1
0.220220286424666 1
0.19484317664936 1
0.197201241948987 1
0.209146540989359 1
0.190562057493541 1
0.185126681693511 1
0.20021317686449 1
0.195683318044815 1
0.21733311340087 1
0.218219276933747 1
0.186143783193679 1
0.166444287488706 0
0.182240535931751 1
0.203577344498535 1
0.222191236544884 1
0.1961302435101 1
0.172061785336254 1
0.166724534857081 1
0.211579674697746 1
0.223114442741076 1
0.201584750670346 1
0.212383774623815 1
0.20582442549038 1
0.206754294305718 1
0.216061143175718 1
0.207825267516606 1
0.205515478597517 1
0.20814785775019 1
0.199965705878543 1
0.192436177616832 1
0.219543215570631 1
0.21240176872358 1
0.143337193107004 0
0.231007013245095 1
0.203892368779709 1
0.21807341118723 1
0.181658914788794 1
0.208782891385679 1
0.177446221430259 1
0.163295448319179 0
0.199995434380334 1
0.236364142685002 0
0.169654664543243 1
0.178899155748115 1
0.224305293834049 1
0.18116471264183 1
0.202817605237545 1
0.185786341729764 1
0.219799631000311 1
0.210768951630849 1
0.168979613413974 0
0.21688210192638 1
0.189074992218476 1
0.20335958211551 1
0.20854700942012 1
0.197947380891743 1
0.199840116971707 1
0.19928080956044 1
0.225281180685345 1
0.208332140023504 1
0.205116603852651 1
0.195173628479451 1
0.186426128214016 1
0.19432258309096 1
0.175113991903594 1
0.227342835474241 1
0.186229310458343 1
0.197508138335195 1
0.206826517737872 1
0.193987333960476 1
0.184715141224367 1
0.19035906984041 1
0.216625068378421 1
0.225277375236594 1
0.212588229664271 1
0.204770906510547 1
0.210477710481373 1
0.194162394400237 1
0.182229365698138 1
0.208835469557125 1
0.183054122653986 1
0.189909849771563 1
0.22748197187595 1
0.217623913443013 1
0.202679990259935 1
0.201712803709527 1
0.197918054434191 1
0.203302807674598 1
0.216835394290856 1
0.180277605535801 1
0.196545031141295 1
0.21022026212669 1
0.173053179372389 1
0.180831761833998 1
0.21557795694465 1
0.215702285355866 1
0.190089988571676 1
0.228996230011271 1
0.206847908177793 1
0.203086003251881 1
0.201490058701668 1
0.22739804166616 1
0.194637925291796 1
0.191928200345373 1
0.196789546589216 1
0.18646130872741 1
0.201218944726481 1
0.186517955293867 1
0.255444486366928 0
0.206463607915626 1
0.203714159665315 1
0.18835460709299 1
0.191625379425837 1
0.211784965646364 1
0.199171632973074 1
0.210887467798823 1
0.175937791232146 1
0.180184597486244 1
0.213690913545059 1
0.191359768946028 1
0.221635794457631 1
0.186376704117919 1
0.216267556977985 1
0.157823405785947 0
0.249973067840582 0
0.191654278753661 1
0.216827331907413 1
0.185941912453731 1
0.223050237320113 1
0.209976636230395 1
0.202497589841334 1
0.199901222896885 1
0.205297892806032 1
0.20703027348455 1
0.180979643664863 1
0.196258789877146 1
0.192507161850772 1
0.187256388077903 1
0.204635933940164 1
0.206802305703385 1
0.170698013228017 1
0.193444401597131 1
0.195358456874298 1
0.200955058816976 1
0.196596457600099 1
0.225791826615475 1
0.16766622986292 1
0.154406073258217 0
0.193419445659174 1
0.19782159820689 1
0.206943680930038 1
0.190213685509483 1
0.21828987924712 1
0.162372510056157 0
0.220503941954226 1
0.175482545140397 1
0.19270630360512 1
0.195247421285393 1
0.176726986330966 1
0.204248699127339 1
0.17114835807882 1
0.19102885172385 1
0.215833418892113 1
0.20403503858917 1
0.187683955226775 1
0.194154902318517 1
0.192903983856299 1
0.198266914592712 1
0.199102449629229 1
0.221710044710583 1
0.200922388133784 1
0.213094531100108 1
0.190008011824784 1
0.205128300951667 1
0.20725312333539 1
0.206130260702306 1
0.176744863550533 1
0.217151857537062 1
0.184935347879984 1
0.208773224728132 1
0.199249775146354 1
0.181988186071376 1
0.199914788784492 1
0.184085784106384 1
0.19408426792756 1
0.199248622338795 1
0.209496339739403 1
0.211321885569258 1
0.191293558832037 1
0.190999701478723 1
0.225260933234318 1
0.200863097178231 1
0.240588499493601 0
0.210668906108039 1
0.197868744044893 1
0.202631562755795 1
0.195266568363368 1
0.206511228296851 1
0.18965766784703 1
0.173458518835619 1
0.191796316532267 1
0.172465772262182 1
0.196189882897379 1
0.187794244197415 1
0.190577364233413 1
0.177875220536116 1
0.19996883007018 1
0.196327913558283 1
0.184690607222746 1
0.19790598949933 1
0.196860852903353 1
0.211662368792778 1
0.216582166442289 1
0.205421303628498 1
0.211238593168345 1
0.205686345103457 1
0.238112072004753 1
0.227332540457752 1
0.199506409641834 1
0.219379487580168 1
0.206152975379787 1
0.218688710234898 1
0.176040094796114 1
0.203491907910692 1
0.204008442624475 1
0.194734909404118 1
0.204838670173354 1
0.189961152866685 1
0.184820420214884 1
0.21058934727811 1
0.194307350503712 1
0.20864068760801 1
0.212005453665628 1
0.186574640341137 1
0.204180259514259 1
0.182413615870751 1
0.208148115804139 1
0.209780198281096 1
0.21489720352229 1
0.202481291482012 1
0.181313379850827 1
0.202037701721354 1
0.224618789044147 1
0.21241382853582 1
0.239256874920261 0
0.211605165692401 1
0.206280663173188 1
0.210075572595983 1
0.217582233051472 1
0.179036551302463 1
0.200188560403557 1
0.17123476898874 1
0.196410961882311 1
0.215331242607887 1
0.20636522351324 1
0.21397955570759 1
0.21722375654566 1
0.174595985697561 1
0.180864782516067 1
0.182652039805986 1
0.192614313362309 1
0.173290046931812 1
0.193962745225586 1
0.207482039403414 1
0.202957635161735 1
0.211369035231304 1
0.247050325295779 0
0.196801741405406 1
0.171803325606162 1
0.173517675402031 1
0.206671417103389 1
0.179499119600989 1
0.205947074221181 1
0.172842528137315 1
0.188042009467435 1
0.146618054769271 0
0.217921586307647 1
0.216506259525598 1
0.217019256919635 1
0.220045131161389 1
0.156680247038902 0
0.18019747496546 1
0.210441847199483 1
0.201562218583023 1
0.225601642981447 1
0.214650380147456 1
0.191244989162364 1
0.207771804424635 1
0.214248209252807 1
0.198054844891289 1
0.20028795406171 1
0.202397876934371 1
0.18923862388817 1
0.240865337430741 0
0.213245591383809 1
0.192324446904008 1
0.211785132043055 1
0.212258875518918 1
0.16305912589548 1
0.21865942508928 1
0.224490557596334 1
0.227565258376771 1
0.210400232581205 1
0.214350096950708 1
0.200088663960284 1
0.202745041962217 1
0.17664400454863 1
0.208517751174228 1
0.188582292333063 1
0.208858651416644 1
0.204907866065212 1
0.21076665300893 1
0.193174128255192 1
0.186241990538006 1
0.198337197506938 1
0.242728998317898 0
0.176003126624426 1
0.178044964721351 1
0.207757401241844 1
0.192877329963035 1
0.14988149428242 0
0.231911864722237 1
0.201722113388275 1
0.209700244440527 1
0.207981764658955 1
0.199047952228059 1
0.212783428577726 1
0.176632735821219 1
0.2140411777405 1
0.196107596488204 1
0.185403428614228 1
0.191260995111398 1
0.208056501176908 1
0.197734617880409 1
0.19764130048026 1
0.210301175411299 1
0.165199263304442 1
0.231030178174594 1
0.190339786802632 1
0.202151652418752 1
0.219785055165536 1
0.180632527344154 1
0.227165303735199 1
0.208270458143725 1
0.214416858617994 1
0.161624967872591 0
0.196324135199827 1
0.211787906784523 1
0.215408963085486 1
0.20570722425315 1
0.187598141755838 1
0.179399908454614 1
0.201057615830141 1
0.185066542208319 1
0.185582038568642 1
0.180591211416092 1
0.180366552555992 1
0.215450729322717 1
0.212642546747789 1
0.195227374660215 1
0.206949295657456 1
0.23518500528469 0
0.200979335774606 1
0.203476561996124 1
0.204323013513303 1
0.192144152384777 1
0.199369122845988 1
0.194324060377492 1
0.202228728111147 1
0.195025048765133 1
0.195914201202676 1
0.210666834471673 1
0.196445158375944 1
0.20999648081228 1
0.193838189872257 1
0.196201858130584 1
0.226217156257911 1
0.201706291720417 1
0.210970805570559 1
0.212816621998022 1
0.203411283239584 1
0.215747500924033 1
0.223766574463156 1
0.196593495055004 1
0.22742511222594 1
0.188048469006125 1
0.214795581838677 1
0.214440180986684 1
0.226138727331203 1
0.224365520492143 1
0.19045088958775 1
0.206187837308586 1
0.218556993474737 1
0.195342947132793 1
0.207509247336966 1
0.206066439279971 1
0.19348290649543 1
0.208590202213317 1
0.191937515420112 1
0.196343704406787 1
0.164828312474838 1
0.195087196563854 1
0.222044520227932 1
0.179451056946099 1
0.224029892019926 1
0.186905841310619 1
0.231824640398899 0
0.193956754659187 1
0.189982332992774 1
0.203711146433103 1
0.202628622126444 1
0.235162920630031 1
0.194669792789881 1
0.188179560746469 1
0.187448610328821 1
0.227873716474697 1
0.119239166101316 0
0.180666527148276 1
0.202871737338189 1
0.200074005414977 1
0.222048337677893 1
0.214853911216284 1
0.200432226266219 1
0.217212294404583 1
0.223116603177147 1
0.202322856992032 1
0.199880868321692 1
0.212843780700288 1
0.198477790222617 1
0.185333433749019 1
0.198666157013192 1
0.213952987189057 1
0.208350605623346 1
0.193375672786898 1
0.209811358185176 1
0.184207753334637 1
0.202988420944474 1
0.205182765499017 1
0.206543778318594 1
0.175833379941016 1
0.198688802722683 1
0.18973994433873 1
0.195659080798557 1
0.196586458715713 1
0.178166357240177 1
0.220276202025534 1
0.201677645157985 1
0.215911822933222 1
0.244504981344158 0
0.218056110669837 1
0.206976941270398 1
0.223173623224384 1
0.191026009809507 1
0.192723779535059 1
0.204773258359593 1
0.184395447750738 1
0.183180228167292 1
0.197637234013179 1
0.211515715042899 1
0.185654191973379 1
0.176055186172078 1
0.19467871796243 1
0.18089708044803 1
0.192456352058924 1
0.194033020135361 1
0.219376230264527 1
0.191806525131301 1
0.22194012112919 1
0.196951390342059 1
0.201529314346737 1
0.210242525627572 1
0.185430952711441 1
0.206416737441039 1
0.229360270625762 1
0.212878706712102 1
0.237835067931516 0
0.207992339105152 1
0.255312289273855 0
0.251893898253926 0
0.188877728491803 1
0.20073355511899 1
0.184171200232297 1
0.228267976955318 1
0.216651654199134 1
0.20017303639466 1
0.162495989029445 0
0.183856699730712 1
0.165763315890356 1
0.189397456564667 1
0.206282283964233 1
0.201663587661211 1
0.199155099521945 1
0.187090844074315 1
0.198993623021798 1
0.207175954246643 1
0.197955316896174 1
0.165434248501831 1
0.189622402362116 1
0.225019378352728 1
0.185303206961053 1
0.180201381670273 1
0.18103725209746 1
0.186688148190735 1
0.223706514161195 1
0.181954487263083 1
0.220006067164528 1
0.21409748337372 1
0.169828098436175 1
0.221057123664472 1
0.174797860457602 1
0.236575381675682 1
0.223592221868982 1
0.211365949823075 1
0.207648421695468 1
0.168641755044876 1
0.224651381289642 1
0.177371399276207 1
0.206142593929404 1
0.200492188477027 1
0.222499235746182 1
0.168209953418814 1
0.199844445851579 1
0.217181115692212 1
0.200620452771982 1
0.204159672994536 1
0.172859310005501 1
0.207297035045945 1
0.215754411787521 1
0.1813639387541 1
0.22278991855653 1
0.212333395980295 1
0.178728313381574 1
0.205083570788627 1
0.198843023044822 1
0.227873812571059 1
0.190774259734619 1
0.222159606195867 1
0.207341283972091 1
0.196383293973155 1
0.198004913964282 1
0.211390248306123 1
0.205737649424896 1
0.199958731480057 1
0.192620171413987 1
0.229665350119343 1
0.163728235218924 0
0.218398113115932 1
0.220191362111774 1
0.194844962910216 1
0.177351509075319 1
0.218397543751915 1
0.200003878573918 1
0.226498387255412 1
0.218197449818304 1
0.200618659711316 1
0.21132220836885 1
0.196394119702843 1
0.193941763907143 1
0.19427442886182 1
0.221570337627483 1
0.196943545581433 1
0.213376133397191 1
0.216747233408027 1
0.213185883496 1
0.174806870016232 1
0.197828370061908 1
0.203192502959837 1
0.205956304692275 1
0.209785112314144 1
0.210558154434154 1
0.190343011352418 1
0.188855618347199 1
0.211128952712309 1
0.214544067550736 1
0.184892126007335 1
0.173812266601724 1
0.217799585416765 1
0.205263721124299 1
0.211339638915427 1
0.206897688998963 1
0.217241647540097 1
0.188963311753823 1
0.216442093779444 1
0.195983258198397 1
0.188158918341832 1
0.205566989604783 1
0.197084722570071 1
0.19110275209645 1
0.200592641607055 1
0.206835942294486 1
0.228398665555731 1
0.215507237265028 1
0.185445223195429 1
0.237475481322837 0
0.185454998183599 1
0.165426444333226 0
0.228155215483964 1
0.221135292356304 1
0.222904355591785 1
0.223743062644558 1
0.209865402885336 1
0.222112898121098 1
0.219498589143906 1
0.194836748082273 1
0.18115028903218 1
0.209460583627101 1
0.218887722692906 1
0.19112850650329 1
0.199456238048322 1
0.182305798230058 1
0.174538280498457 1
0.19697958747382 1
0.216319475297224 1
0.196846167119339 1
0.197224996961064 1
0.187419959475076 1
0.210435184321933 1
0.215413191466372 1
0.198241225209468 1
0.207389553086876 1
0.217978952382222 1
0.193431921279107 1
0.215232436108104 1
0.192049217679836 1
0.21061289198897 1
0.220304041902728 1
0.214164656603662 1
0.18200513577848 1
0.197091835793795 1
0.194562304885473 1
0.217776370153019 1
0.192242994146512 1
0.234082553890464 0
0.171013976896365 1
0.220502567402772 1
0.229456904781397 1
0.193347934072746 1
0.18829091457265 1
0.19916913498272 1
0.177052138148809 1
0.18972785557373 1
0.19178443638648 1
0.191961472256793 1
0.205838217998916 1
0.196610193716989 1
0.191311351156256 1
0.208619559198999 1
0.222331524455725 1
0.201011641915127 1
0.163922589009194 1
0.206134417343564 1
0.175117190004712 1
0.185573046531428 1
0.208272289648624 1
0.190127391845971 1
0.231168217760128 1
0.241737891141368 1
0.18842808908144 1
0.228635465640378 1
0.213002381029607 1
0.202747427560881 1
0.210569576168036 1
0.204581862357854 1
0.234312562288937 0
0.202716646994113 1
0.189372154217851 1
0.215518783462189 1
0.205744448886587 1
0.188260278266253 1
0.18039726751672 1
0.220276334540149 1
0.202535520908601 1
0.206552772873619 1
0.187587714431157 1
0.177333762662933 1
0.161227106235481 0
0.208716322872529 1
0.165731174207489 1
0.210733369756993 1
0.176160465738264 1
0.198856347345246 1
0.188629608619547 1
0.1968156309626 1
0.215036472959724 1
0.193773683977338 1
0.243861396934612 0
0.189720884062909 1
0.197996014858657 1
0.179673427445331 1
0.188544220648905 1
0.217795322671291 1
0.194863171391413 1
0.185085309002582 1
0.198367927052179 1
0.193888082223417 1
0.207401055739397 1
0.226025277410331 1
0.178686796533585 1
0.209471089965565 1
0.218915670542352 1
0.207036414144969 1
0.190930202452791 1
0.189057634643783 1
0.187173627679327 1
0.172655840113954 1
0.191932887639491 1
0.192534240892727 1
0.198166458259787 1
0.199305038619012 1
0.191391628822441 1
0.189120427441408 1
0.187904058631042 1
0.170830245333647 1
0.245459297214984 0
0.214743774817179 1
0.200579031177576 1
0.186353032326359 1
0.180340036949106 1
0.184227817251145 1
0.169906232451292 1
0.219115711873002 1
0.190435295042299 1
0.195178903052009 1
0.215127963621435 1
0.209230884688639 1
0.186488277650349 1
0.187250227058559 1
0.196454344050839 1
0.176339309954361 1
0.193423385616668 1
0.209344938878941 1
0.20156009789976 1
0.230331576336362 1
0.207440911241031 1
0.202250048191518 1
0.214625765339208 1
0.220079191342961 1
0.176095201318435 1
0.171419913396979 1
0.212733454056712 1
0.186100173571498 1
0.18425449427743 1
0.195223073335761 1
0.206050717498313 1
0.188071824542497 1
0.189469137759766 1
0.181956958466726 1
0.20266266954817 1
0.17547445417157 1
0.18305138867947 1
0.199406886559725 1
0.198686419209426 1
0.200440310081044 1
0.185238274075083 1
0.210936352440996 1
0.211895143347301 1
0.203275256794141 1
0.213538663829372 1
0.191149341725998 1
0.19243363327706 1
0.185139714485759 1
0.194544535159682 1
0.218516468023783 1
0.202436377239367 1
0.196678139409141 1
0.220696031142563 1
0.194142503178828 1
0.213513024092002 1
0.184819374622605 1
0.219519523667897 1
0.20167418162468 1
0.239046393294012 1
0.202910568729132 1
0.199817345555961 1
0.207783663697348 1
0.165762041129584 1
0.192451685939436 1
0.227890859911562 1
0.200252140581876 1
0.194895094577026 1
0.182701872957506 1
0.193975128091308 1
0.209958144708537 1
0.213140269604697 1
0.206359065992873 1
0.183219039663455 1
0.202115155015076 1
0.225182079705994 1
0.212105053954103 1
0.201739416890618 1
0.204787894021539 1
0.198629782740361 1
0.203953102033595 1
0.221191795545352 1
0.190023312563092 1
0.219963079626747 1
0.194435777851264 1
0.177919610295799 1
0.198167686783656 1
0.219146431618466 1
0.193027370491193 1
0.192141346007072 1
0.205771683190764 1
0.20486162974341 1
0.202139349959664 1
0.187502660153637 1
0.196411132920798 1
0.172694480512633 1
0.211207674760619 1
0.219185182256649 1
0.189062630474971 1
0.218508592872251 1
0.222827385235479 1
0.194690332180183 1
0.200667468309716 1
0.199304350218272 1
0.197301008636471 1
0.21646755639383 1
0.220001783225615 1
0.189415876778617 1
0.219944757385288 1
0.213247800517368 1
0.205527123216431 1
0.230760594023665 1
0.187123223764625 1
0.210829333530003 1
0.215396232792869 1
0.174084757132318 1
0.218964349206053 1
0.216278097386177 1
0.203134183828861 1
0.201389315552327 1
0.189141396345285 1
0.211652211342536 1
0.186650928768265 1
0.200685803912404 1
0.196068199843071 1
0.218557171649928 1
0.222399449652333 1
0.192964163091605 1
0.196006299532047 1
0.184608099241374 1
0.199803480170495 1
0.213260863043792 1
0.159491963800652 0
0.214532214465074 1
0.203905583791153 1
0.202638933031291 1
0.202114641452768 1
0.181195834499962 1
0.220586874556789 1
0.162725500511772 1
0.18217200463089 1
0.203046486544284 1
0.21640817137151 1
0.215346394503543 1
0.201223533503198 1
0.187904561361263 1
0.175930180420427 1
0.1853133394121 1
0.199683469848875 1
0.184190814074315 1
0.192200496418851 1
0.161138396285619 0
0.189002479680313 1
0.22181602912019 1
0.196788130835122 1
0.192160374117533 1
0.207899588905403 1
0.189559906733813 1
0.186770906414022 1
0.204691297101354 1
0.205617106289822 1
0.20389950238187 1
0.193751429228939 1
0.170807517801762 1
0.181078524635436 1
0.203559493754005 1
0.219320914366058 1
0.222501905547695 1
0.205601093991568 1
0.200905660486395 1
0.210890158757044 1
0.212027338386397 1
0.18608427528178 1
0.176484503779475 1
0.190261948351185 1
0.247340234730332 0
0.171264078724523 1
0.184809522504204 1
0.208950634290066 1
0.200924171286508 1
0.180561447196276 1
0.192938407331173 1
0.218905764078987 1
0.209339038255976 1
0.191220859579305 1
0.183825666803882 1
0.196692663353079 1
0.18406330943793 1
0.196516805166984 1
0.183923100778247 1
0.18776519540608 1
0.208377711568183 1
0.21775106354318 1
0.191183663736973 1
0.216757277213376 1
0.204142612906082 1
0.197722011504141 1
0.206358408056093 1
0.19882747906525 1
0.207910732885245 1
0.194469714298639 1
0.213713680366496 1
0.209663618952419 1
0.206536610430997 1
0.207136003714204 1
0.170938013745882 1
0.190913326451295 1
0.199565550521001 1
0.198417895695294 1
0.191208082807627 1
0.203637789457313 1
0.19539239758736 1
0.183485388574999 1
0.190520938845234 1
0.220838228645626 1
0.206142057441152 1
0.225477165136509 1
0.208317360206586 1
0.199580625534616 1
0.189683822674687 1
0.228779091194471 1
0.216474652103172 1
0.177882504477175 1
0.207681020328301 1
0.205716599297482 1
0.192069044430373 1
0.224985362269027 1
0.201622808845302 1
0.197340480052707 1
0.2026344503696 1
0.203724592920992 1
0.198886955859384 1
0.209303450847115 1
0.182332437886879 1
0.229796994065008 1
0.201829747845851 1
0.232621716747728 1
0.188933533002573 1
0.180228330560377 1
0.205173440577982 1
0.201479028093133 1
0.213804562439433 1
0.201162858523645 1
0.191101066831808 1
0.150293024672802 0
0.198948444017784 1
0.218188156815987 1
0.208470430428676 1
0.188691696118026 1
0.173423482402778 1
0.156191368768065 0
0.225425288559889 1
0.230570862535449 1
0.2047194626547 1
0.224020372159034 1
0.210191603616248 1
0.199721907152797 1
0.191378205918178 1
0.192937045663001 1
0.191146040718304 1
0.206142693373097 1
0.181319290488141 1
0.165320038959767 0
0.191702819703075 1
0.143797613251313 0
0.193259143358071 1
0.189574477404437 1
0.218186232257034 1
0.207647169824528 1
0.168833612690315 1
0.222546489444066 1
0.201444067822457 1
0.185554797269643 1
0.176712151216943 1
0.233665639386724 1
0.184070139569431 1
0.191509087340475 1
0.207530729244521 1
0.22483011480198 1
0.176451894552332 1
0.210383806574902 1
0.208573160632697 1
0.203712512513751 1
0.222315071799743 1
0.217520141930993 1
0.20111129696822 1
0.201210044568821 1
0.217983320128679 1
0.204186442461196 1
0.200886441010751 1
0.200114081354313 1
0.185405857742382 1
0.189032415508577 1
0.200977705192445 1
0.17123693243116 1
0.191313591594901 1
0.200505617594727 1
0.186087083406715 1
0.201398130564734 1
0.212276384371182 1
0.225977027185111 1
0.209719815745644 1
0.199540421194518 1
0.180053174042919 1
0.203238038651634 1
0.206283544699661 1
0.213574053801377 1
0.201288632672785 1
0.209306026736159 1
0.218339610957408 1
0.21328636941752 1
0.210757079665402 1
0.209113186565817 1
0.191478463353734 1
0.195382581423879 1
0.182744524367087 1
0.179381641572566 1
0.18455417064978 1
0.177625019370978 1
0.192953747861127 1
0.203054417094018 1
0.190341312106778 1
0.191797012082085 1
0.172123020260015 1
0.224784636553771 1
0.200950703516462 1
0.196238678529423 1
0.209991712431302 1
0.190508491133023 1
0.208722346346438 1
0.204447186685769 1
0.198403916032033 1
0.208271369582028 1
0.224997834258869 1
0.200583409323523 1
0.204818568071014 1
0.206774021709697 1
0.196581293328629 1
0.204538947643932 1
0.21796094178114 1
0.198394373618327 1
0.21301536452158 1
0.222659724430762 1
0.20078739920504 1
0.178805920502224 1
0.190514544256627 1
0.205941407855283 1
0.207379222072747 1
0.200302419693029 1
0.193513735207378 1
0.176021291880632 1
0.175151029823065 1
0.212143818801447 1
0.202410126713782 1
0.200265085790556 1
0.187762013450318 1
0.211405102725037 1
0.20311623601996 1
0.217449655137041 1
0.212992289821612 1
0.205619506366416 1
0.221417422738357 1
0.23340910050849 0
0.219541904354897 1
0.212412755837062 1
0.194439093497839 1
0.177619409044632 1
0.211265316667964 1
0.182926379439434 1
0.205251343190901 1
0.212233334120617 1
0.195336865886456 1
0.192325460009115 1
0.180671331333461 1
0.194949130639385 1
0.22128062731558 1
0.200658173490351 1
0.223282951235296 1
0.219930646162755 1
0.199316563670211 1
0.180815189735731 1
0.201564550534326 1
0.214363248256805 1
0.191797057816411 1
0.211695458169322 1
0.188128508562957 1
0.19977360113875 1
0.201821273696072 1
0.191416412994117 1
0.204995451459135 1
0.216786759162001 1
0.213766317301072 1
0.210572030855314 1
0.198853268929729 1
0.177525849367296 1
0.212215142249499 1
0.228071152930445 1
0.176509945682609 1
0.24198914276317 0
0.197896800770129 1
0.187857343379284 1
0.208648699897594 1
0.189010352655658 1
0.192316950982559 1
0.190453425020131 1
0.196655109480425 1
0.187350085873366 1
0.185772122157573 1
0.198064363274918 1
0.171085683625681 1
0.202190207667398 1
0.206032383659915 1
0.222669948943348 1
0.190792407870751 1
0.200326656631844 1
0.212050059750122 1
0.216107876486959 1
0.173876324836592 1
0.165790254008834 1
0.193073509601616 1
0.192846238970032 1
0.196415236120544 1
0.210601640439478 1
0.187607522492022 1
0.219337931715563 1
0.208042580706349 1
0.209782384173262 1
0.211482848233764 1
0.194469877463892 1
0.209416838370814 1
0.190758526989356 1
0.220032244954133 1
0.201524759810236 1
0.189840090679782 1
0.197920969203911 1
0.214796749211951 1
0.203358480689265 1
0.1923854436217 1
0.213752414552645 1
0.204220465846457 1
0.180792903305266 1
0.206513576947996 1
0.187923135983811 1
0.202717438784571 1
0.200203352563407 1
0.185506872378957 1
0.1986861806844 1
0.207891901427663 1
0.195646443711776 1
0.205091850695783 1
0.208424499361718 1
0.226802037398756 1
0.179596135459557 1
0.210812944835313 1
0.186369111233174 1
0.199882560391994 1
0.194842571224235 1
0.218827865293232 1
0.205223375970899 1
0.209528712938837 1
0.180934858803482 1
0.233739280973896 0
0.206787514928718 1
0.189815761725093 1
0.184881185250608 1
0.198242737369591 1
0.173263965903015 1
0.217747623561954 1
0.200408910747041 1
0.168163570895142 1
0.202751602138384 1
0.198971607150899 1
0.169522554190743 1
0.182664571222516 1
0.20251271602032 1
0.212190985850919 1
0.204182284788454 1
0.219093109355466 1
0.207847199829157 1
0.210495411761415 1
0.218007275782464 1
0.211243032439557 1
0.211433728115928 1
0.223510907491648 1
0.199252302740736 1
0.214412889461827 1
0.21459837364063 1
0.178412723907959 1
0.204597653084123 1
0.191179906177255 1
0.205700217737469 1
0.195799949159325 1
0.18348248868293 1
0.221680821963238 1
0.192145297575235 1
0.198910842557651 1
0.215035931326211 1
0.200131153083479 1
0.191824664670164 1
0.209751227873775 1
0.183124970186549 1
0.184074915556164 1
0.210615063042785 1
0.208717739685767 1
0.175947378585515 1
0.187118830178509 1
0.194561183095972 1
0.208612908117238 1
0.175154717151653 1
0.215713080028785 1
0.202655695883679 1
0.184622233611833 1
0.208502515071319 1
0.189986550254762 1
0.204324133466259 1
0.20086344205813 1
0.196221558917612 1
0.16512690494458 0
0.235819400945506 1
0.211338662958839 1
0.215996600592171 1
0.183824610747697 1
0.181753829916223 1
0.187621586910507 1
0.21895650141483 1
0.195218874656694 1
0.18550323751391 1
0.185405554414979 1
0.183454563220376 1
0.198789918725817 1
0.17330361795405 1
0.202675685160396 1
0.203075087718851 1
0.200803419709321 1
0.212666250593119 1
0.224852315302684 1
0.183386869839156 1
0.217123317913746 1
0.225225140993928 1
0.186609644944924 1
0.202696988526864 1
0.176254562968446 1
0.20576235265392 1
0.210103517757274 1
0.219640706787872 1
0.21625032059856 1
0.20564332963887 1
0.197042806459348 1
0.203805594014822 1
0.191658813252631 1
0.217619800287128 1
0.208280992919835 1
0.198330870692613 1
0.236517656040022 0
0.212153807088924 1
0.210346044774449 1
0.202547725172007 1
0.191469570969561 1
0.17548388958926 1
0.216816514951175 1
0.232576876475959 1
0.222184889002984 1
0.253310959104324 0
0.221199276469032 1
0.171530788043692 1
0.220958050372203 1
0.175402066877695 1
0.198464967531417 1
0.207835813719749 1
0.198632959932281 1
0.207196276994228 1
0.202459286567285 1
0.201914011469793 1
0.166141631976948 0
0.205425846651784 1
0.170777139919491 1
0.189680192948246 1
0.184232548062175 1
0.202176227043207 1
0.18686276980909 1
0.187312855584947 1
0.208441779566956 1
0.180646679113597 1
0.178668785644578 1
0.194613770597514 1
0.204407091107392 1
0.211763969610345 1
0.207171319888307 1
0.20873640686639 1
0.203607927645047 1
0.206475912836082 1
0.180695116725292 1
0.179121155910502 1
0.196629686161748 1
0.190729062577871 1
0.177965388169947 1
0.196724598882289 1
0.174308407222561 1
0.203752018243532 1
0.18122802351763 1
0.183413872103901 1
0.196064331957936 1
0.186512237000419 1
0.208206380952034 1
0.188117270393012 1
0.184642415392809 1
0.188387547694979 1
0.209335882629901 1
0.214881501788088 1
0.182562555552844 1
0.16384560531049 1
0.207484050670276 1
0.200179012758763 1
0.20715233621635 1
0.18019525476212 1
0.179239499699165 1
0.191385372119348 1
0.217736193780883 1
0.184936605381812 1
0.206394997558316 1
0.232577309887761 1
0.210585066243566 1
0.20959976385232 1
0.20502712799437 1
0.167427621095238 1
0.179124753846311 1
0.203638393185978 1
0.208295622809535 1
0.223251062540996 1
0.191538011554857 1
0.201547601786937 1
0.175042280593307 1
0.218716866649417 1
0.206611732962342 1
0.249045249907411 0
0.217623208278636 1
0.203756127864675 1
0.164242682844701 0
0.203826995320399 1
0.206122246170012 1
0.213565666341938 1
0.217914458646493 1
0.193739364209347 1
0.227232358593407 1
0.22106494477597 1
0.203877263407903 1
0.189948397674233 1
0.207506186419494 1
0.227537663620042 1
0.219770604878455 1
0.201705250865867 1
0.21064885763175 1
0.206287151933497 1
0.201350458415604 1
0.216195126996347 1
0.203495968973464 1
0.192477435998977 1
0.18663756573833 1
0.193330433518521 1
0.191657430797779 1
0.215485748472423 1
0.198654080070254 1
0.206719954333323 1
0.197276680924186 1
0.20818035133119 1
0.200218396738805 1
0.195345593179265 1
0.188700966111797 1
0.186526414183911 1
0.208121350951115 1
0.199425625135914 1
0.192142164448966 1
0.188859898844871 1
0.193619824777936 1
0.197555671182801 1
0.216901071163029 1
0.206326202765365 1
0.211816878242787 1
0.187662285086849 1
0.200177793588385 1
0.189515915083017 1
0.197715792016804 1
0.188789310465453 1
0.190733011308859 1
0.201730142176431 1
0.226825567298425 1
0.194789299642639 1
0.233072937186617 0
0.20269045227216 1
0.221625982775083 1
0.18680085344566 1
0.205552310139999 1
0.187836023845485 1
0.169308301548407 1
0.188536769300624 1
0.198896643480645 1
0.208665263772447 1
0.219978168997873 1
0.225845375254204 1
0.200448939196294 1
0.196466620956943 1
0.191577593339117 1
0.198062581023801 1
0.195690652668925 1
0.206812113238055 1
0.197018611549148 1
0.156800542711062 0
0.188681300943347 1
0.215075606439807 1
0.235178985356282 0
0.198237856901291 1
0.224541774803866 1
0.201235911314028 1
0.218646950763393 1
0.214849303777434 1
0.1754794500313 1
0.226441973570415 1
0.195494043455992 1
0.195491213273789 1
0.18370670254729 1
0.222214259860663 1
0.216269541408217 1
0.175116864635778 1
0.199120483407837 1
0.214332250690639 1
0.212906575351343 1
0.196312189293186 1
0.19491218998451 1
0.191792041349394 1
0.208420325955914 1
0.207932136268817 1
0.187085355811663 1
0.185970298689156 1
0.207929491593783 1
0.18315798542651 1
0.20634644560988 1
0.177297883486895 1
0.200269160122947 1
0.210646311118778 1
0.194169924420143 1
0.18983929772256 1
0.19222730226301 1
0.202332054068898 1
0.205910767739345 1
0.22592697221087 1
0.221925883967298 1
0.223977137592959 1
0.173767604598076 1
0.18601803892932 1
0.228312250371757 1
0.211005846917244 1
0.203291156947531 1
0.198132042292443 1
0.197825991202428 1
0.177778923992794 1
0.175455298663033 1
0.214140175639904 1
0.206910343490115 1
0.199845265689183 1
