# Supplementary material for: Bias caused by sampling error in meta-analysis with small sample sizes
Source: PLoS One. 2018 Sep 13;13(9):e0204056. doi: 10.1371/journal.pone.0204056 (PMC6136825; doi:10.1371/journal.pone.0204056)
Supplement: S7 File — (ZIP) [file pone.0204056.s007.zip › results N = 10 theta = 0.2 tau = 0 sz = 20-30.txt]

"dl.theta" "dl.cp"
0.139800860758834 1
0.249703632029025 1
0.136218378191718 1
0.170669203174202 1
0.264561255039141 1
0.133235596352573 1
0.183873908131844 1
0.258054453164965 1
0.261387456072424 1
0.223907750697309 1
0.288107387877984 1
0.132495993015101 1
0.148404376794755 1
0.160756155789164 1
0.12770922957062 1
0.306435994375534 1
0.17171934844233 1
0.246039555401315 1
0.117328269627005 1
0.269993047193316 1
0.125763715275226 1
0.140234201713618 1
0.218055050163867 1
0.184394164100436 1
0.181520190856851 1
0.136534102153495 1
0.267400209562519 1
0.166546542733035 1
0.20449250231431 1
0.185649414938418 1
0.155795373646595 1
0.152821559947357 1
0.194585881984774 1
0.25889451982735 1
0.268834026545073 1
0.236770916205145 1
0.176789732000231 1
0.227924080456067 1
0.153611211639568 1
0.0869351779263864 1
0.222724221089116 1
0.134416162112647 1
0.211093887346174 1
0.0639242750291145 0
0.209962869194819 1
0.23806574070134 1
0.225870226218737 1
0.122637950010246 1
0.2759102212674 1
0.35459554274656 0
0.224389575822458 1
0.211162394542332 1
0.138869725355692 1
0.177918846274155 1
0.251051043203353 1
0.294383238897082 1
0.250502256656994 1
0.188830323403882 1
0.20189175851585 1
0.142240585391348 1
0.264289930203834 1
0.203118063283877 1
0.128252543940697 1
0.381589117600662 0
0.31604728294874 0
0.173008994293551 1
0.293277432705544 1
0.119095159798841 1
0.257824685106844 1
0.233095676400691 1
0.28246523870468 1
0.168131023523023 1
0.224620519896155 1
0.216635469404054 1
0.176385475368646 1
0.184742775975316 1
0.262358575341168 1
0.111451068274397 1
0.220499482459142 1
0.241258074052881 1
0.143139989483296 1
0.218601684502891 1
0.292290828452958 1
0.139264502080972 1
0.197632235238799 1
0.266072918447229 1
0.0538962226554865 0
0.238452281074196 1
0.244491530778624 1
0.245641070288197 1
0.211634146506995 1
0.26549180491657 1
0.123041512180896 1
0.101355600973081 1
0.210341490704754 1
0.22948432901515 1
0.128038057455905 1
0.278265628660229 1
0.26999441444054 1
0.272776693082551 1
0.204795174988032 1
0.251360391123427 1
0.279344501057639 1
0.0909660526000996 1
0.166029253945436 1
0.184866827461072 1
0.255812587671653 1
0.210676036004575 1
0.232637687087306 1
0.161257771597116 1
0.308206078010346 1
0.270923894998095 1
0.181813760185994 1
0.199118064145951 1
0.159519323843939 1
0.194279432830595 1
0.266918585489819 1
0.143386305802914 1
0.25146378874987 1
0.242521070302724 1
0.204733823831103 1
0.202424140990832 1
0.185422839413789 1
0.206483160435625 1
0.231343576426527 1
0.232850617602233 1
0.168744238607044 1
0.254027628594681 1
0.19435623714689 1
0.152609758984219 1
0.19886042774576 1
0.167090661959487 1
0.135491286793103 1
0.281384290233115 1
0.225736602723196 1
0.24582340596047 1
0.1625736233215 1
0.169696979701802 1
0.246929416950521 1
0.18663914205998 1
0.250963665648981 1
0.120661573908301 1
0.205307388712701 1
0.225169707252535 1
0.195777091683979 1
0.157189662016095 1
0.205814275115678 1
0.161837022826811 1
0.292145418559194 1
0.29706099256451 1
0.101431610980592 0
0.20977093016415 1
0.177059214482286 1
0.253948615622359 1
0.238768063078979 1
0.231180936083478 1
0.197342196650915 1
0.22876022969022 1
0.296995528050324 1
0.271889883629501 1
0.300939356173454 1
0.141300306657368 1
0.154303626803543 1
0.208936413867125 1
0.267203938539628 1
0.285001042750151 1
0.285746754371801 1
0.232296990660659 1
0.214025238237125 1
0.196472857360569 1
0.163339555618353 1
0.243977410996055 1
0.252056769784093 1
0.079775680613289 0
0.154283700730332 1
0.160732171862216 1
0.201379159820253 1
0.272289716271461 1
0.155927770145039 1
0.223168095946248 1
0.229051966150936 1
0.172401354580687 1
0.306658824299512 1
0.135116623136741 1
0.230499114342576 1
0.141649828916053 1
0.165319201589889 1
0.0769570745640323 0
0.16498326564084 1
0.27098668687417 1
0.0318079312558632 0
0.231738245391773 1
0.316622430391299 0
0.16228627825911 1
0.264140804309832 1
0.146430166284664 1
0.141299352685563 1
0.16375911159745 1
0.148150664818942 1
0.00229773623314793 0
0.198219036259093 1
0.190621768032878 1
0.198268421384536 1
0.262819377793473 1
0.334361971039722 0
0.218588713256424 1
0.267853089717792 1
0.187642011282023 1
0.213683430534403 1
0.242186759198015 1
0.106342319029921 1
0.107297222468809 1
0.132400027891314 1
0.262941286760019 1
0.160459975584727 1
0.209682361721162 1
0.305964402622286 1
0.166044520280523 1
0.234724259600956 1
0.0904397871622639 1
0.275694773078577 1
0.198408114739556 1
0.239444867280193 1
0.141435801506596 1
0.127267171856436 1
0.136146940402236 1
0.138655278199452 1
0.267576555028908 1
0.16103294203752 1
0.295742434310524 1
0.135191449872981 1
0.280317292160322 1
0.115307517864611 1
0.249903700496353 1
0.259332015473152 1
0.173656300935635 1
0.110628438174836 1
0.210812049422041 1
0.198157108448276 1
0.146152221286208 1
0.236840318316962 1
0.104061449444174 1
0.218742392288754 1
0.207496115761038 1
0.208420821117415 1
0.252171240240088 1
0.18059535249611 1
0.186487449441465 1
0.275253726350674 1
0.227436143523599 1
0.252420015028124 1
0.255661870182546 1
0.0760587241133633 1
0.261788784314394 1
0.277385703098893 1
0.260208375562828 1
0.258446267772248 1
0.320133015052798 0
0.107069181718301 1
0.287185165496173 1
0.1930627393976 1
0.150810090485409 1
0.218169706625079 1
0.135281696006445 1
0.244137313777749 1
0.183465165185875 1
0.137642359526085 1
0.295185347652596 1
0.292120256458652 1
0.213966873349441 1
0.278030146666099 1
0.237211885180276 1
0.115546439900893 1
0.200308609185597 1
0.225617935194294 1
0.210605777194723 1
0.183683326470112 1
0.183640750214639 1
0.071282038613806 0
0.0992716883600677 1
0.277533130076273 1
0.185149990108001 1
0.171011598958092 1
0.227862752962016 1
0.266800764460878 1
0.187173996782635 1
0.23432708595953 1
0.170013881371795 1
0.20131203140318 1
0.0928627969682785 1
0.374040438904003 0
0.167412092089872 1
0.225512972157186 1
0.204143653427096 1
0.268362615939219 1
0.298234715576114 1
0.198750456505224 1
0.287027199170116 1
0.283430126922363 1
0.227015536661494 1
0.246108767870868 1
0.289404927481877 1
0.235542366357509 1
0.18838068254827 1
0.264453449094236 1
0.16462273520542 1
0.26585814214291 1
0.179370796088811 1
0.242246769039395 1
0.165578289824246 1
0.217348187940407 1
0.272759659426187 1
0.162706625516391 1
0.16325789534076 1
0.215737222651718 1
0.24898581712482 1
0.213414819674205 1
0.223234773497376 1
0.110948689306983 1
0.227094041847559 1
0.274341855509833 1
0.136098118820985 1
0.173783608017985 1
0.315043756607714 0
0.0911806112799285 1
0.185006566825916 1
0.274408288019375 1
0.113513080560488 1
0.304399845776221 1
0.0952362064203291 1
0.149096908524231 1
0.243566962058341 1
0.199369537439303 1
0.291764311871557 1
0.211589786024507 1
0.172587012183724 1
0.125453874168929 1
0.175376206163545 1
0.204723432008122 1
0.293403066172611 1
0.221491504799835 1
0.21432698870032 1
0.27314886573644 1
0.0579883181663934 0
0.182133802764886 1
0.298909702120606 1
0.0894565377048303 1
0.219713240007969 1
0.135818731504596 1
0.255296897246639 1
0.14292258726059 1
0.283752079911241 1
0.23094029215919 1
0.18097747926321 1
0.312779682739799 1
0.159927868382422 1
0.206166828549662 1
0.297915332501512 1
0.164281910105391 1
0.136863247537496 1
0.181582431504666 1
0.160293377342792 1
0.170026643708092 1
0.121153217065923 1
0.185607995397919 1
0.315911199595504 0
0.188153048418699 1
0.222636104126578 1
0.281575447687915 1
0.227767050371712 1
0.192380828393069 1
0.239254281239481 1
0.1432086345264 1
0.18181291066797 1
0.230020528188017 1
0.210849874790189 1
0.0917575444289717 1
0.229731009242793 1
0.242026550140868 1
0.314734828589474 1
0.133021544333896 1
0.234953189052813 1
0.140758188740532 1
0.189306548354006 1
0.299559093452559 1
0.259465206906549 1
0.142925407860974 1
0.176241615308482 1
0.308576362248913 1
0.187516893229908 1
0.251154034905489 1
0.177952618685457 1
0.232645643510621 1
0.286639740812451 1
0.259804404286917 1
0.261800823221137 1
0.222652067730011 1
0.0240997649924089 0
0.14888055933787 1
0.179179668793568 1
0.239784217918166 1
0.203343193623001 1
0.196404374624851 1
0.20341989964403 1
0.302339547144529 1
0.295778002442112 1
0.248353121730529 1
0.171804331139565 1
0.191011270343221 1
0.166101596623566 1
0.134689697230092 1
0.0729718118731296 1
0.16110176987434 1
0.266590411980068 1
0.195378334425414 1
0.199882067403286 1
0.137769987452448 1
0.243717760358304 1
0.322964431327004 0
0.290208744650903 1
0.212537386870416 1
0.226565258676702 1
0.197612814843974 1
0.125066792650843 1
0.209980657655774 1
0.0656674149018682 0
0.158879588178657 1
0.209900943388558 1
0.206472621163315 1
0.20742800489502 1
0.255180426115219 1
0.250110440369292 1
0.171326355946536 1
0.264904585618657 1
0.262645113207609 1
0.204271471474747 1
0.250847778539444 1
0.15342139945852 1
0.257732496734759 1
0.169797894160172 1
0.277368332871742 1
0.206971925561053 1
0.246932909012793 1
0.242800540449723 1
0.223638494385055 1
0.241247112690463 1
0.25215876252117 1
0.2273150413812 1
0.21600261140888 1
0.292651183033886 1
0.173031588379262 1
0.226343755405019 1
0.171041816301235 1
0.249194985152447 1
0.202979875514895 1
0.193557707909391 1
0.294951562052088 1
0.213732236783223 1
0.293651157000832 1
0.178019363547248 1
0.208752644274757 1
0.17287061156432 1
0.154821642379903 1
0.244187040977026 1
0.0548769732623224 0
0.154317199895657 1
0.219618258462983 1
0.25331183316927 1
0.261770844938605 1
0.308126330631977 0
0.384263056025695 0
0.243870506485463 1
0.153303907811226 1
0.128990920458218 1
0.159389299519111 1
0.240224738289766 1
0.140615580175884 1
0.317053084942271 0
0.205232274841805 1
0.157420825531068 1
0.129441116251759 1
0.219185385383705 1
0.295836381179994 1
0.257503135005473 1
0.228230634065701 1
0.209598525446503 1
0.220048231672659 1
0.215888326614848 1
0.258031603804015 1
0.087414584656141 0
0.154512012108112 1
0.186032173500137 1
0.174018643078032 1
0.119250572150566 1
0.257878412736545 1
0.130319551339964 1
0.225248848518634 1
0.259474249550928 1
0.174859244262761 1
0.16685804858478 1
0.264468357686655 1
0.383945629318753 0
0.226206072512954 1
0.205762406400067 1
0.14219054487839 1
0.216612456121175 1
0.270894221023914 1
0.170121569819467 1
0.229802576202622 1
0.209631428897035 1
0.273626703516054 1
0.111483585177528 1
0.161761878075865 1
0.228389438152032 1
0.194329457319888 1
0.072546367662889 1
0.206614073809913 1
0.14700347594767 1
0.29656617727118 1
0.186056534327515 1
0.18149465792255 1
0.161822542241472 1
0.196144384509594 1
0.20778406954995 1
0.297345574507622 1
0.174997740199084 1
0.223634843472801 1
0.224728772159461 1
0.205294905823893 1
0.239665781769903 1
0.255586932469128 1
0.28058328248018 1
0.211090993517133 1
0.242336304752014 1
0.27212168901425 1
0.217258585539963 1
0.27302865712587 1
0.262784973932235 1
0.312559235448394 0
0.140351733976391 1
0.189608135066414 1
0.197141128192026 1
0.155616193047992 1
0.0975243844677807 1
0.186850794112984 1
0.134176110228653 1
0.189509321110582 1
0.218407105290313 1
0.245685842217821 1
0.270624718870945 1
0.282760120146431 1
0.199279567371642 1
0.263729150995155 1
0.209834458502944 1
0.222466409471763 1
0.149172306736079 1
0.113569738166791 1
0.153013766084454 1
0.239190654852151 1
0.185730722675983 1
0.285871740319355 1
0.165212049516201 1
0.103424987955272 1
0.256347884222422 1
0.110396056861802 1
0.263137373542997 1
0.2017143679082 1
0.193840501919962 1
0.185372977508324 1
0.179290800717972 1
0.198012658078879 1
0.188418486360707 1
0.223068801152215 1
0.135758649295067 1
0.149170824348836 1
0.152281248111478 1
0.225738059451437 1
0.298973310133951 1
0.160950245567138 1
0.158383534276391 1
0.22204722723308 1
0.222183866775609 1
0.150185776797124 1
0.183907685430077 1
0.180699976838682 1
0.307246553125639 1
0.223607110909872 1
0.165626352368192 1
0.226359895158828 1
0.176681620846654 1
0.111481888242099 1
0.22230070564881 1
0.335449216805738 0
0.191897831119351 1
0.174749712491305 1
0.143906289719357 1
0.197775301981373 1
0.297294996899802 1
0.227001067341484 1
0.26087109287601 1
0.114439593194721 1
0.291558862529748 1
0.240775682627872 1
0.169589561898024 1
0.166627933263955 1
0.265787274498889 1
0.301408752601708 1
0.187199467520446 1
0.172902607549017 1
0.245410061309239 1
0.218378210051126 1
0.105478413875914 1
0.186192624394664 1
0.119699263721135 1
0.225494767802144 1
0.291361207352209 1
0.278130080656362 1
0.182335378930157 1
0.247209551737382 1
0.159029691447571 1
0.225072746438498 1
0.20823719107391 1
0.23213394256233 1
0.189356296516272 1
0.151941913046345 1
0.129418312520655 1
0.166739295528609 1
0.207763539020627 1
0.161966190345933 1
0.275595056150043 1
0.257440141264901 1
0.261928952389737 1
0.17424821915523 1
0.162889686161998 1
0.12339110759042 1
0.270997969159 1
0.168302645576852 1
0.195162234482787 1
0.155503484089501 1
0.263438363391157 1
0.258040699326725 1
0.222172040641924 1
0.184081985787824 1
0.197685156338515 1
0.217360311489659 1
0.214922068132581 1
0.155828347624235 1
0.137768497728918 1
0.142605118054009 1
0.177484484395126 1
0.240996747653628 1
0.144006414849988 1
0.31706634070444 0
0.186740192577664 1
0.161716039896541 1
0.243284227508091 1
0.238612589591018 1
0.162048705183889 1
0.175556728240544 1
0.128887046133229 1
0.19452351823709 1
0.135310887694493 1
0.232867488644861 1
0.204080699227843 1
0.281843168649355 1
0.251964961262744 1
0.194562551168922 1
0.289216554548353 1
0.184667129395779 1
0.181538590482239 1
0.173114569356867 1
0.147625859972937 1
0.150015707029392 1
0.263550181041056 1
0.284352033434526 1
0.178333885215891 1
0.205113530995783 1
0.217703376434851 1
0.254178166919101 1
0.151432510691792 1
0.179060304710561 1
0.186557202664561 1
0.132881085813491 1
0.227395470061146 1
0.132651079136855 1
0.22518608454794 1
0.219816682944735 1
0.195778494702852 1
0.226740994909969 1
0.249626607868365 1
0.301062445525805 1
0.276162273717251 1
0.103866846870309 1
0.250154398025078 1
0.19001587715922 1
0.180467860708132 1
0.226287565181079 1
0.135300474141317 1
0.241455110682643 1
0.374670266518746 0
0.162752537955993 1
0.214286049139264 1
0.257000864679756 1
0.216029580521042 1
0.187849168166194 1
0.213477018795368 1
0.218546554833408 1
0.207035585134223 1
0.254768353157684 1
0.160870320752126 1
0.183582320854468 1
0.194664408367781 1
0.272097271264019 1
0.170449247062894 1
0.175125048087516 1
0.173550868682662 1
0.227167874238443 1
0.161541553059563 1
0.207402435492242 1
0.214345989891094 1
0.220274228758752 1
0.211786210834665 1
0.199832461750653 1
0.21253495589554 1
0.187952336984173 1
0.187815415760519 1
0.273605073477237 1
0.193980411936864 1
0.259586044585752 1
0.234496594167127 1
0.185757635505163 1
0.171195283691543 1
0.294310188903745 1
0.25025172205629 1
0.272451114943178 1
0.211058832262193 1
0.0844956080605707 1
0.172616717568157 1
0.228261170921502 1
0.173085051104252 1
0.27166792411032 1
0.162857406271982 1
0.246253060286547 1
0.195281734365959 1
0.19310714472638 1
0.247550111161669 1
0.0992674010643213 1
0.320031092253187 0
0.169209911431501 1
0.241642804356393 1
0.31308231827585 1
0.23265833703981 1
0.200541157102259 1
0.155454554291887 1
0.12134976443389 1
0.197413212629165 1
0.131412257334071 1
0.201286420065172 1
0.211299191739767 1
0.212999426300328 1
0.193417468950898 1
0.247064701886661 1
0.0661645771180856 0
0.21354234362195 1
0.263015977941609 1
0.17754936702213 1
0.219205232085931 1
0.196598691122845 1
0.224289607970553 1
0.1253184453371 1
0.126755873499734 1
0.247283858743337 1
0.189661503491949 1
0.237028664240848 1
0.309837106059876 0
0.197221177132436 1
0.286018640490106 1
0.216578071706814 1
0.144672036090511 1
0.0429414330043407 0
0.272914824125876 1
0.158045716784996 1
0.186707934517361 1
0.184490486919917 1
0.0924674814096287 1
0.241990991008671 1
0.228584090665999 1
0.15141671937394 1
0.229527702211668 1
0.194353781544314 1
0.235659618578345 1
0.218943268411336 1
0.230624671875198 1
0.224252931907112 1
0.144627214487719 1
0.277866048105445 1
0.22267710252303 1
0.282230654896976 1
0.308878011824721 0
0.250016633369016 1
0.160865328283933 1
0.274510789861416 1
0.134032215320049 1
0.139831370505601 1
0.267459020219166 1
0.171338003494093 1
0.204229519705477 1
0.237836210525771 1
0.259651093355635 1
0.2124646406255 1
0.18829704686612 1
0.0979617792967763 1
0.172003791946812 1
0.336689773338469 1
0.185967320925151 1
0.20593799454051 1
0.172595251238998 1
0.143029336559868 1
0.212940524748083 1
0.332550246580866 0
0.252508589295363 1
0.227346394482432 1
0.166058563330363 1
0.13175085426315 1
0.171699787579626 1
0.200746559284808 1
0.215961914189608 1
0.22282026965613 1
0.231252979875497 1
0.129475503138978 1
0.225990436955958 1
0.209293386796321 1
0.227513608338931 1
0.252106871526219 1
0.200477884626179 1
0.274208247953229 1
0.213119279750425 1
0.250734842825689 1
0.203695281170857 1
0.304890558996304 1
0.213391956087845 1
0.26540108323388 1
0.225709481622454 1
0.188730418569526 1
0.170392769362712 1
0.328855312693716 1
0.177085609533058 1
0.250122422411635 1
0.184561581286598 1
0.212906771524952 1
0.208475061530129 1
0.29280411832463 1
0.203703272350632 1
0.151272235653013 1
0.171389318419178 1
0.264517606159208 1
0.21113955367502 1
0.129587089348146 1
0.157090346068992 1
0.123254845272604 1
0.247421798543545 1
0.20429739558976 1
0.191998933471917 1
0.176145562495472 1
0.151969600285258 1
0.20312998329709 1
0.22302893227423 1
0.155228030297564 1
0.132207258005701 1
0.218739864022975 1
0.230895951332308 1
0.180058520405091 1
0.211100103093509 1
0.196817806592275 1
0.261349893529234 1
0.212329425805184 1
0.154313570430296 1
0.168038089932801 1
0.16412332534646 1
0.13926910945713 1
0.221174172493006 1
0.275961241177916 1
0.220403326132614 1
0.224788077794098 1
0.276843106392105 1
0.171206889550806 1
0.178872455724082 1
0.164856334438654 1
0.286046025217502 1
0.210777997275162 1
0.317681464128089 0
0.141102408592794 1
0.238970136580669 1
0.121698923483292 1
0.272120570611843 1
0.188595322246212 1
0.136449010413573 1
0.216016709543894 1
0.130298584967524 1
0.232291715124075 1
0.22337949020501 1
0.23482095519135 1
0.25640647455306 1
0.298507696979833 1
0.180923965472184 1
0.231021716175073 1
0.144765587505006 1
0.216408419781815 1
0.213922940644875 1
0.209389546772413 1
0.310355486553649 1
0.276975593760462 1
0.199164095341469 1
0.150278655995958 1
0.0846016316270926 1
0.16910725257703 1
0.21069581571038 1
0.204206200072661 1
0.232138274787782 1
0.223886187746945 1
0.20588485249456 1
0.164163435641279 1
0.250771726276308 1
0.158546463055554 1
0.229044344555642 1
0.246941435635299 1
0.27708164702528 1
0.249511432702818 1
0.208784288846043 1
0.22213597205398 1
0.223354500803681 1
0.21659426566432 1
0.260346903919325 1
0.319013782111877 0
0.246061765343463 1
0.102741986940775 1
0.221006743963702 1
0.223606320039316 1
0.189586323124168 1
0.211802126962517 1
0.237074029906851 1
0.262987664472577 1
0.225536346552196 1
0.261426729380775 1
0.23190356744412 1
0.199337091614283 1
0.218793415915785 1
0.223121044377762 1
0.207028722781248 1
0.237065415327876 1
0.268151649981571 1
0.15009618538526 1
0.229491365373902 1
0.155508303428015 1
0.238901282989871 1
0.181205296072521 1
0.280254135665252 1
0.239733483706527 1
0.237343492018237 1
0.261796039106117 1
0.23310702758849 1
0.18654717575073 1
0.143960074638603 1
0.154250129293759 1
0.161838785737753 1
-0.045796110496626 0
0.12521408818273 1
0.188337329259372 1
0.263999568549202 1
0.29477843085677 1
0.19588820146169 1
0.304952455144037 1
0.210719929140807 1
0.180142828744822 1
0.200660850534646 1
0.205839216927176 1
0.258506469948556 1
0.301802064935916 1
0.239955801457425 1
0.264325032716541 1
0.0927288967971062 1
0.194458303619349 1
0.286940286627413 1
0.107756130861158 1
0.167328565276061 1
0.203275750570404 1
0.168308087485802 1
0.202617794071353 1
0.147529636842184 1
0.224997303982129 1
0.15424930598951 1
0.296923422272883 1
0.212689932129959 1
0.15729605856243 1
0.250004876362358 1
0.191737748305022 1
0.214654736996532 1
0.229338353644898 1
0.265270064564606 1
0.223420929640662 1
0.337069133284041 0
0.18294261253812 1
0.137193289811674 1
0.167048867798938 1
0.241207758928387 1
0.118338822461681 1
0.233637385594 1
0.19525625442367 1
0.302099781924009 1
0.221332779403796 1
0.184754036388693 1
0.17188806192864 1
0.253443417352204 1
0.204919911774215 1
0.312711655750688 0
0.18826409289729 1
0.180566115055512 1
0.298201530990863 1
0.235411409323488 1
0.266874887382727 1
0.122717915195146 1
0.336750333047251 0
0.256174695410659 1
0.274144151689436 1
0.194775651282076 1
0.213884018657216 1
0.0916806881777331 1
0.338296788471362 0
0.140471412230435 1
0.188575394476797 1
0.203358706813932 1
0.241946918197224 1
0.124124479272042 1
0.160241655543811 1
0.182457952770199 1
0.120595517266333 1
0.162175166655199 1
0.286787369097525 1
0.216945648608419 1
0.258987741904593 1
0.229998194793374 1
0.22745541964805 1
0.317986753993253 1
0.381696493578343 0
0.181574131795128 1
0.180568671615319 1
0.185193399117419 1
0.148852526428782 1
0.159913789953463 1
0.21412372200065 1
0.176778282406988 1
0.0941752802592986 1
0.176050056605185 1
0.175457361935935 1
0.267237829271567 1
0.224706432677791 1
0.146861917199216 1
0.212810916852769 1
0.163525645995162 1
0.237476235813831 1
0.106529981914484 1
0.261442837299463 1
0.166390140952648 1
0.177097728200732 1
0.258161611232845 1
0.143353041348278 1
0.216000634094426 1
0.240407687166283 1
0.152745538966867 1
0.191212091520739 1
0.15849739743787 1
0.213688935453073 1
0.146075427292614 1
0.167703482476462 1
0.15165848624961 1
0.298410303884112 1
0.117436782790934 1
0.16668318245035 1
0.170823150464504 1
0.200893147029909 1
0.170277246729375 1
0.2987351510445 1
0.248743536763052 1
0.271327468930458 1
0.301856213782782 1
0.220690058335309 1
0.254319356821273 1
0.187498381705995 1
0.14613420895074 1
0.190959506161109 1
0.261660987508698 1
0.20475484463355 1
0.179869084005471 1
0.20669477380822 1
0.327205166909994 1
0.184396979049873 1
0.231396193521906 1
0.115744036985439 1
0.206163235337632 1
0.268294727985229 1
0.12197410625471 1
0.240880061798537 1
0.221939803277937 1
0.160935171585074 1
0.219713777186487 1
0.299603381141552 1
0.173963104304515 1
0.286165261341324 1
0.127034874963111 1
0.203963529729667 1
0.352355963893386 1
0.146462221172701 1
0.13858927101209 1
0.146949804285559 1
0.082116901145708 0
0.123173610421192 1
0.14271633251088 1
0.151354567305792 1
0.133315073895749 1
0.206306559320388 1
0.264869954789296 1
0.197584357163025 1
0.219484434869307 1
0.180594769756157 1
0.0827058261905221 1
0.245274708221277 1
0.216751223374866 1
0.169770065997258 1
0.168338592434519 1
0.119766324269381 1
0.266575199394947 1
0.297686012627534 1
0.250943287296949 1
0.294961672730094 1
0.240146176609197 1
0.197730045298999 1
0.232436686779995 1
0.151131904940952 1
0.141308399930263 1
0.180725141583258 1
0.263965978636352 1
0.186811110456379 1
0.132604669513829 1
0.186959974876894 1
0.184768100245612 1
0.10971137726441 1
0.337300168699815 0
0.21814227119577 1
0.223839871223588 1
0.26485028274974 1
0.122603133153445 1
0.207971374428389 1
0.310139064068854 0
0.210897928376411 1
0.126737134834005 1
0.0964387458693233 1
0.229056173316031 1
0.215580109160795 1
0.233325045823989 1
0.279806280733856 1
0.105360717980257 1
0.280598295780778 1
0.240301409368544 1
0.260274397430594 1
0.255637516052751 1
0.196951855186166 1
0.153468459453325 1
0.172730129852252 1
0.185022386412991 1
0.176860669462733 1
0.246814471122067 1
0.180390078345168 1
0.27657136038648 1
0.263091790731852 1
0.354579134808269 0
0.24489580405679 1
0.18172287653693 1
0.2575066758056 1
0.174513483654778 1
0.204559540939129 1
0.18029527441306 1
0.26557597714378 1
0.18038198524989 1
0.278991234386882 1
0.156019556446471 1
0.197917853586625 1
0.192686965534445 1
0.190373395362043 1
0.260609430016946 1
0.318951403105216 0
0.23982703477225 1
0.16797539907067 1
0.0812697451929198 0
0.216716541526936 1
0.18821654350689 1
0.208835427350903 1
0.236162608499904 1
0.205974768697608 1
0.235076886466672 1
0.170936775216488 1
0.26659324138647 1
0.333739400910171 1
0.144768889897023 1
0.176202503562582 1
0.190969638205421 1
0.224506201140833 1
0.180096775891947 1
0.216293312798263 1
0.215918543007963 1
0.179200007779698 1
0.236222667229138 1
0.151703580984818 1
0.220167458140439 1
0.104550863077203 1
0.231504253003831 1
0.108808854455311 1
0.271365309250849 1
0.136835194991105 1
0.269731056653256 1
0.274690936271632 1
0.307578042806278 0
0.186380008027425 1
0.314167021944483 0
0.186315405078225 1
0.142434284794832 1
0.247668951426085 1
0.202293459216896 1
0.218536311912518 1
0.213245498668421 1
0.208642867645619 1
0.250226775668594 1
0.315836472091769 0
0.13355612142677 1
0.199782714781839 1
0.141886354054439 1
0.194059075026578 1
0.359651408407015 0
0.127344969859666 1
0.291481295912298 1
0.316788417246053 0
0.276793316646379 1
0.197951585101858 1
0.222192130650465 1
0.247544829905063 1
0.252671308918639 1
0.167572182863863 1
0.204275166155923 1
0.225280908471173 1
0.130695014817998 1
0.123788401329643 1
0.290399259179945 1
0.171572434974284 1
0.183399751006524 1
0.227764033915455 1
0.296708127935476 1
0.344169354420193 0
0.267132717566119 1
0.283041256321909 1
0.217629212632279 1
0.192886694147205 1
0.189260006440701 1
0.118677682456064 1
0.107495293342441 1
0.266317945685174 1
0.145801385448324 1
0.239094706395434 1
0.238136743299589 1
0.22664916688135 1
0.130341539148184 1
0.272971209158767 1
0.108951146774144 1
0.06514161884368 0
0.28107073543355 1
0.210670424951379 1
0.250350089579837 1
0.255430180075909 1
0.245307311710104 1
0.147157798923949 1
0.212640186410071 1
0.186502240199133 1
0.247374823949552 1
0.15971272080029 1
0.204884611542361 1
0.23661725185278 1
0.244534450371955 1
0.14190016448859 1
0.244922872909214 1
0.189192900310893 1
0.233026217481899 1
0.175080661148724 1
0.269981240891606 1
0.134941930689574 1
0.283781716055741 1
0.210448379067191 1
0.123321860409744 1
0.240495784690181 1
0.136510035309527 1
0.244472576182968 1
0.147347697694502 1
0.163285270726397 1
0.134552905963799 1
0.205618561187972 1
0.269327645859147 1
0.188129070500808 1
0.168150944666566 1
0.189450922749746 1
0.217905530685774 1
0.191456431899365 1
0.201340171041906 1
0.279623507028497 1
0.23953602825356 1
0.149247399011229 1
0.193061545358046 1
0.244778141483617 1
0.247185526477101 1
0.18148220641133 1
0.337415467392909 0
0.221757328719826 1
0.207572013274678 1
0.16395141548212 1
0.222864000265358 1
0.218932579375707 1
0.233786581667911 1
0.231090526085604 1
0.201279870122304 1
0.193953479490721 1
0.0782134669590884 0
0.156260085471618 1
0.227477057588999 1
0.224255177801874 1
0.20701049730947 1
0.211840088344102 1
0.120375637844216 1
0.198246928210413 1
0.33473304240262 0
0.23157572196982 1
0.263268109464464 1
0.261752183826287 1
0.182332128653444 1
0.0523307754329234 0
0.141748201242945 1
0.168901073148394 1
0.0663806668277742 1
0.178089347555092 1
0.185356703534842 1
0.302392908431287 1
0.202558234563957 1
0.209117701177306 1
0.24178650352455 1
0.291045483807787 1
0.222985631908238 1
0.153797174852323 1
0.146916109880326 1
0.218291399933448 1
0.185292136285514 1
0.192214993587444 1
0.232119780124425 1
0.17679006425107 1
0.240541200191364 1
0.332797992521386 0
0.353978290248703 0
0.239290929654178 1
0.172131329180949 1
0.165718399496824 1
0.124577809905071 1
0.168578857960168 1
0.189809283973297 1
0.344015170281043 0
0.247360957348435 1
0.235678424212899 1
0.171502346209836 1
0.237855987451203 1
0.210955227723609 1
0.21048510251956 1
0.216405477375384 1
0.182268658711741 1
0.120563946834504 1
0.0816037811464875 1
0.379779485173538 0
0.264129565871967 1
0.096420307771893 0
0.26217385493405 1
0.166998158616208 1
0.222274587933172 1
0.222244100418178 1
0.220505230665253 1
0.143802425258346 1
0.262290085983889 1
0.198532286228367 1
0.046974545837613 0
0.228401972077235 1
0.218057309376814 1
0.235961772982178 1
0.127886371235813 1
0.223210716465702 1
0.246558079633414 1
0.0722020764094163 1
0.237640146881146 1
0.240125751382416 1
0.15179748834644 1
0.246033351574937 1
0.287720480144212 1
0.323577326561206 0
0.10993824948601 1
0.291006336240925 1
0.201615360865667 1
0.202767251082317 1
0.233826071959044 1
0.188484677261216 1
0.186743247111611 1
0.20462330295178 1
0.230679031864761 1
0.16521386273239 1
0.165385491749276 1
0.151625906930449 1
0.205883034621449 1
0.295773938035157 1
0.282932581725984 1
0.210472138477458 1
0.276811815272177 1
0.216095492529585 1
0.132565669073968 1
0.216199998904876 1
0.163099360690926 1
0.267275767786437 1
0.248973847633733 1
0.337936655044711 0
0.0745028007360396 1
0.253223647767328 1
0.24061006360317 1
0.228436458589962 1
0.294205973333934 1
0.298305385917098 1
0.267576035250947 1
0.178863571352828 1
0.179990222981762 1
0.0990449708911265 1
0.195020309252163 1
0.256945315417894 1
0.151247642069085 1
0.114190312855196 1
0.183008698091953 1
0.315555355722346 0
0.157599212176173 1
0.248374777834907 1
0.258126149805441 1
0.163550460075539 1
0.167709193684373 1
0.230702006465714 1
0.293073124322515 1
0.200754336765128 1
0.221366343785809 1
0.34498795614637 0
0.150412132781322 1
0.0900050835282125 1
0.190395026119545 1
0.283908003558828 1
0.261150917403232 1
0.266556651417287 1
0.228813531366121 1
0.282044291664342 1
0.207535459546159 1
0.281051126905218 1
0.223837993456328 1
0.310654378680652 0
0.305515173698941 1
0.157635149056342 1
0.210513769592441 1
0.302603764327993 1
0.2578864505658 1
0.215411588638324 1
0.166058352559691 1
0.190408479837669 1
0.295513960580311 1
0.189173799536304 1
0.226743435334354 1
0.16891980376765 1
0.13720126606059 1
0.189538445021764 1
0.185561769735285 1
0.19065428562842 1
0.190066219813555 1
0.143869362662855 1
0.196543607572143 1
0.286199028153346 1
0.244296892888227 1
0.153014062379808 1
0.237430877669352 1
0.177215178557227 1
0.1156896820621 1
0.224462438870098 1
0.13518603127746 1
0.23217438542075 1
0.269840130888044 1
0.130014069531559 1
0.247593489172889 1
0.282644437087625 1
0.299525205436308 1
0.227212357872842 1
0.204293513255135 1
0.121096653394876 1
0.293505659997699 1
0.178256525261659 1
0.212696037426984 1
0.188469730542438 1
0.209680731855149 1
0.243083209504227 1
0.187648126752106 1
0.226592582583955 1
0.234970652737594 1
0.137801990384928 1
0.114918704497636 1
0.286691449079997 1
0.215375060921622 1
0.267176892052139 1
0.0521122778323283 0
0.176712435224952 1
0.13148596702394 1
0.192978678911732 1
0.24913174343343 1
0.259908040041647 1
0.145124785480145 1
0.347805868569722 0
0.137509372804273 1
0.161227866839091 1
0.175642119312998 1
0.25611542955494 1
0.189115921904294 1
0.160728581294689 1
0.139572686562752 1
0.16862905938329 1
0.265948324278539 1
0.186269654246732 1
0.212501580319774 1
0.166660040711596 1
0.214560618756814 1
0.167440990979504 1
0.215114594936138 1
0.219731653208195 1
0.260548901968302 1
0.152670750366726 1
0.172110984462024 1
0.257796247896163 1
0.143643504332483 1
0.209594538704086 1
0.193857060293417 1
0.179469720082904 1
0.317888429961983 0
0.192577965660722 1
0.149848987951445 1
0.238412934952142 1
0.141032461344519 1
0.140226831870483 1
0.269113027365356 1
0.204786240741498 1
0.201523193607157 1
0.166767971680841 1
0.252181424702397 1
0.262435020812062 1
0.211280201104096 1
0.170813167840165 1
0.213975631662637 1
0.1900811926061 1
0.187710982519283 1
0.182102843645258 1
0.132211110600632 1
0.256496710960009 1
0.209170468882153 1
0.24186007784938 1
0.146171058663841 1
0.224505757724281 1
0.174086008659907 1
0.239075793359646 1
0.130679356541036 1
0.165200068034622 1
0.318810130579152 0
0.158882605638667 1
0.174772147461817 1
0.24201639893011 1
0.202341969762546 1
0.209189749780587 1
0.240036569337467 1
0.192028913729315 1
0.213868937597495 1
0.192424038853433 1
0.222320890972455 1
0.167381665670987 1
0.214100809173053 1
0.279866598119758 1
0.263145624221445 1
0.269640862276124 1
0.270589734953945 1
0.196160096288666 1
0.210750082985432 1
0.311032323214615 0
0.284636097488159 1
0.19472491610609 1
0.243054556781449 1
0.372288840179538 0
0.178174191406123 1
0.243457004015332 1
0.240102599522683 1
0.156962776521541 1
0.18320265223013 1
0.292847769830315 1
0.189353504555517 1
0.152317560482611 1
0.182061339795362 1
0.144648103211692 1
0.246371442428027 1
0.227393264788527 1
0.133037958818512 1
0.232604167841847 1
0.136272544396123 1
0.304979651315397 1
0.200605362574676 1
0.139608083515158 1
0.216927431201373 1
0.283128543119001 1
0.18685218561419 1
0.238468229933511 1
0.211947936284665 1
0.292180845031084 1
0.314961826034251 0
0.16615578351499 1
0.23336258836308 1
0.173872940939778 1
0.207890360122528 1
0.077981169990851 1
0.233471603860333 1
0.139494293961917 1
0.221484896774662 1
0.300021161259329 0
0.197806051644236 1
0.236570104289629 1
0.107979728349276 1
0.260127400539584 1
0.160316236017894 1
0.172340701798794 1
0.27107524997019 1
0.245938892463281 1
0.276326635238761 1
0.137340980077876 1
0.151340977508063 1
0.220211917308211 1
0.16869274153959 1
0.242953996135866 1
0.14170475667643 1
0.200755829960314 1
0.187411740565286 1
0.145757498695764 1
0.206912546906112 1
0.241243870056869 1
0.221573088536291 1
0.12677746482935 1
0.248765427479507 1
0.179188207180408 1
0.245440483099845 1
0.221664526033603 1
0.267148346561914 1
0.309875584257871 1
0.173013190929486 1
0.0702598230652017 0
0.299636616099989 0
0.18232456916572 1
0.124413395485163 1
0.244645081233284 1
0.206069133960225 1
0.106710988289017 1
0.232289115541621 1
0.227186891742468 1
0.155031027067651 1
0.17816566613679 1
0.236236960693155 1
0.177724520625106 1
0.240691524613794 1
0.174218964347374 1
0.145874012501625 1
0.143613208019985 1
0.118464807619083 1
0.204511874005705 1
0.0975654466340189 1
0.29765302061505 1
0.190363151830606 1
0.177790336691484 1
0.207500248590307 1
0.230057322469852 1
0.144527635649864 1
0.202181963285082 1
0.238148935534528 1
0.1610899965198 1
0.225171175411675 1
0.124384829048116 1
0.13882328940592 1
0.23273371706799 1
0.16192851056548 1
0.20827559327549 1
0.188341051830518 1
0.21896754739845 1
0.289954631816223 1
0.189063678920947 1
0.223489264982682 1
0.173322366562545 1
0.15858474479525 1
0.108806488229005 1
0.166316035583703 1
0.163774440879742 1
0.199974355637497 1
0.147499044701032 1
0.169397752566271 1
0.200791899760479 1
0.190476458626755 1
0.281953720927289 1
0.229859073951401 1
0.268698822551616 1
0.0575127065027567 0
0.139892598717138 1
0.19430100050859 1
0.293582892993721 1
0.180784509229151 1
0.251855932832055 1
0.213476815921596 1
0.356542887357742 0
0.319912506667779 1
0.21799086925493 1
0.233608211914723 1
0.274765117256611 1
0.142416174656034 1
0.153861249567465 1
0.225961983452012 1
0.235341949227913 1
0.369095828051166 0
0.243375388555526 1
0.126897757278764 1
0.204604801052477 1
0.116811451694359 1
0.0921013284914019 1
0.252496737620997 1
0.240633262764249 1
0.282045379152779 1
0.175429898352013 1
0.173164133577042 1
0.14575510155848 1
0.108736844841792 1
0.2423669082074 1
0.146566228041096 1
0.162479063484614 1
0.262597255933559 1
0.294226053162068 1
0.190186677775715 1
0.229833807507542 1
0.216095129299866 1
0.212314275124165 1
0.0732987897278969 0
0.237657330979552 1
0.204630452356534 1
0.227370702621567 1
0.172586517576609 1
0.232275791988091 1
0.138654797009572 1
0.171017972376694 1
0.164211426393265 1
0.182082218641611 1
0.121908696275751 1
0.133775050723723 1
0.118454062437384 1
0.10846360342849 1
0.23113176637032 1
0.255859930980911 1
0.180141711581356 1
0.334230444593154 0
0.187236898653343 1
0.148670078534104 1
0.287685114932629 1
0.200896437494761 1
0.209564863799688 1
0.330709448754772 0
0.143823599029879 1
0.200229104140942 1
0.254793244421438 1
0.0963697158035648 1
0.221738366614842 1
0.181530605223401 1
0.144425365586002 1
0.275622114680879 1
0.134348617482846 1
0.126250362605358 1
0.143064385501428 1
0.2307895607541 1
0.295402630204375 1
0.215067234881282 1
0.290244042072245 1
0.0456301054570129 0
0.212110532155127 1
0.188990177178561 1
0.172097451343012 1
0.247011576776788 1
0.220752466269951 1
0.177300060301567 1
0.176310389025948 1
0.118954075659599 1
0.297026569394715 1
0.174536074330618 1
0.230285120447124 1
0.240372855962594 1
0.161038280051009 1
0.152455950872613 1
0.26502881322737 1
0.165011302603282 1
0.360078774131241 0
0.201345268753162 1
0.128013375192406 1
0.237192024908175 1
0.178226929991338 1
0.0960802936774435 1
0.314742656945024 1
0.273676715388852 1
0.196472836337215 1
0.252342400318755 1
0.106485339433473 1
0.210554313379269 1
0.230310427357627 1
0.188161494331977 1
0.136659267028879 1
0.238125257190181 1
0.213337703752638 1
0.137652215505865 1
0.235879326995967 1
0.113372324161861 1
0.308680451740545 1
0.104340294192164 1
0.220344014143189 1
0.287474710459044 1
0.196496937784076 1
0.0836885487921291 0
0.160356964801742 1
0.300277928946607 1
0.244303714908945 1
0.138149847676731 1
0.202703930685163 1
0.279006545942691 1
0.33789131396735 0
0.21183291293856 1
0.142421132431026 1
0.227308990749338 1
0.293612416723358 1
0.277965357839483 1
0.234008438817937 1
0.160031682990028 1
0.186272978101881 1
0.100479195086338 1
0.261694572279539 1
0.158033128863113 1
0.192798833053119 1
0.0408575147143162 0
0.204058718364446 1
0.183585002716838 1
0.193315873017258 1
0.0916129141540358 1
0.0903176776649445 1
0.135829239416943 1
0.200743173224854 1
0.191048373551937 1
0.179496804842069 1
0.268940914315387 1
0.276525373835737 1
0.219842951746395 1
0.182966898564844 1
0.166000934854945 1
0.19687057980958 1
0.260434648608939 1
0.189815684995956 1
0.181049778025981 1
0.196761626634754 1
0.167309589793553 1
0.153350228779964 1
0.201067919787577 1
-0.0244175841730999 0
0.243582595166246 1
0.133035174346064 1
0.183691480830488 1
0.281590711100405 1
0.110697011423163 1
0.18738961625797 1
0.236698521197847 1
0.22203483712099 1
0.218194675826632 1
0.174775135429409 1
0.190408485432447 1
0.235624369342338 1
0.288466573145223 1
0.279094344652016 1
0.226168398386822 1
0.145421070989432 1
0.252839886874523 1
0.206379535083232 1
0.349289267298591 0
0.152247035212235 1
0.303851637792096 1
0.244018798245741 1
0.259051858029893 1
0.208618684333985 1
0.309522914080427 1
0.210296579471553 1
0.18831319372708 1
0.195354991634905 1
0.331227425339933 0
0.174447842780677 1
0.192861822566669 1
0.191688562859202 1
0.10649051722493 1
0.185064437808005 1
0.173676532880709 1
0.153729588235562 1
0.210192098041751 1
0.25103094503508 1
0.181436763660818 1
0.132516724457328 1
0.280372635290132 1
0.284172540631067 1
0.161712193860945 1
0.177675507023981 1
0.202839183267147 1
0.130365497719166 1
0.1874840656484 1
0.15128634654825 1
0.274959051870505 1
0.286608189704633 1
0.180258827762937 1
0.185928250061627 1
0.167063451278476 1
0.182033805916417 1
0.204519457350165 1
0.271192823331385 1
0.214868450038965 1
0.300019944809294 1
0.225873533189119 1
0.162131996427378 1
0.183211309882583 1
0.202079575979658 1
0.234913761582799 1
0.133450400561037 1
0.0930385124115522 1
0.117812356183072 1
0.15007092936354 1
0.239611437568343 1
0.210495464207484 1
0.129264748764543 1
0.169577340940714 1
0.15268759464133 1
0.156078727466199 1
0.187541936984665 1
0.241226090512941 1
0.272499791373439 1
0.264878200304821 1
0.196673458638339 1
0.168191953239073 1
0.199645961704055 1
0.263645828435225 1
0.211569481976932 1
0.280036159760036 1
0.186890806834115 1
0.254239856490584 1
0.233451281934774 1
0.324485747242443 1
0.278569934256492 1
0.281183382841796 1
0.224000157940894 1
0.240303361895579 1
0.195675065937207 1
0.400977301954188 0
0.134544172030563 1
0.108858440348628 1
0.156121440042732 1
0.0627015331784424 0
0.220394823952978 1
0.147579202772362 1
0.21214882260047 1
0.211773285610754 1
0.157120300070685 1
0.206497759506087 1
0.159185037419578 1
0.210363312827765 1
0.273804310795877 1
0.276650674425567 1
0.30531289684393 1
0.154689264512322 1
0.371635296439841 0
0.13314242525087 1
0.218193125524149 1
0.260104471115523 1
0.251193859627799 1
0.281301461477379 1
0.327501663069014 0
0.24648655596612 1
0.170762026913391 1
0.265815728614215 1
0.283407330025872 1
0.168328422168105 1
0.18052648504019 1
0.169024418005218 1
0.251483746909363 1
0.284662223423828 1
0.245987635516751 1
0.307121987883508 0
0.104631338463055 1
0.165894458148919 1
0.138172329046115 1
0.231545319503893 1
0.222426236759039 1
0.240964346089985 1
0.25946140284682 1
0.298187882315477 1
0.160993927431682 1
0.220290598766145 1
0.224793671063007 1
0.13998257445615 1
0.164081220308779 1
0.156494314357313 1
0.199446974306774 1
0.193879935964862 1
0.166642044078878 1
0.150915175926314 1
0.209641582320648 1
0.154106781617532 1
0.204499855310196 1
0.302720535758068 1
0.299420122616464 1
0.241777997164938 1
0.252517572647789 1
0.272721911002391 1
0.220518096671525 1
0.264500819819829 1
0.130955591904245 1
0.111766134311377 1
0.221533305905713 1
0.143404832005808 1
0.135043284537867 1
0.206279011653859 1
0.113696048999557 1
0.198286880563552 1
0.106411957674504 1
0.167671218571025 1
0.12296100599762 1
0.197559576429922 1
0.196122064439099 1
0.170877046455765 1
0.265836276379764 1
0.160085174628398 1
0.205456224117099 1
0.229222048232561 1
0.24959448264222 1
0.13855731853372 1
0.237741132282737 1
0.173470891032913 1
0.24803401882106 1
0.298929058183608 1
0.275223726671907 1
0.151722158945992 1
0.256667997728286 1
0.164388088021529 1
0.138706892573326 1
0.293149394771277 1
0.237075131128409 1
0.186522726090299 1
0.18921949788431 1
0.118178134605169 1
0.14417486269792 1
0.204570410583076 1
0.134070153705233 1
0.162603572655321 1
0.232699049711108 1
0.302836729679866 1
0.136295357587551 1
0.191381294758093 1
0.251763572894683 1
0.263649011469885 1
0.147824319306181 1
0.188031842440427 1
0.212296717807733 1
0.232030556091543 1
0.205892232519955 1
0.305421401283132 1
0.222997331565532 1
0.167650116852395 1
0.240767066871444 1
0.154469614267477 1
0.237354262721075 1
0.154864458406767 1
0.131446551425077 1
0.186146401774008 1
0.115401528365372 1
0.276648801450223 1
0.225224959780735 1
0.160774210824023 1
0.321880393935114 0
0.123376184641687 1
0.239406925569104 1
0.193486302761477 1
0.153609212995861 1
0.246274790209713 1
0.200802321096356 1
0.182752119292999 1
0.140380142967053 1
0.0315721964886064 0
0.122119527249591 1
0.274202474186708 1
0.226383157756627 1
0.150027274107512 1
0.10805017006045 1
0.236580089050497 1
0.254225993257167 1
0.220127602302602 1
0.333734529990909 1
0.111161536131739 1
0.0921257863915475 0
0.208290715321153 1
0.278507733832826 1
0.164595065266651 1
0.172197238802982 1
0.140725487412029 1
0.134922533186979 1
0.127528016934369 1
0.289712835360471 1
0.157184158754189 1
0.164883944437124 1
0.214435744059344 1
0.274120141439676 1
0.24311148749484 1
0.184756440733028 1
0.24937157533883 1
0.221887488401552 1
0.377336632384563 0
0.184759584353629 1
0.17443066394322 1
0.107564788770326 1
0.212851345561458 1
0.0845902732432217 0
0.255000557855843 1
0.0246012453720607 0
0.26805857284295 1
0.165117694392312 1
0.189304734944474 1
0.19362677029564 1
0.242824000496775 1
0.181544894162389 1
0.217405848905111 1
0.138389819139846 1
0.0613047885629573 0
0.161306748901211 1
0.224155440037591 1
0.135615844030382 1
0.159175576760431 1
0.17955210483254 1
0.206520007215157 1
0.247603030636241 1
0.233558465073977 1
0.140438998747741 1
0.151662157688232 1
0.199053130168794 1
0.218760352819132 1
0.185004792498132 1
0.162465464638403 1
0.266285536935496 1
0.103384582519597 1
0.283913194423757 1
0.168101888145098 1
0.0607358726936417 0
0.142764920515674 1
0.146992170694458 1
0.104796979769478 1
0.252547717021471 1
0.221438304278506 1
0.0804461702952568 1
0.279050287310731 1
0.185359308266492 1
0.233169146571955 1
0.132042553378944 1
0.201199380302522 1
0.217913866131718 1
0.34756708345409 0
0.179936193098926 1
0.234428203880724 1
0.0958273661697024 1
0.226723034490512 1
0.183241650782882 1
0.176005521665418 1
0.231514688919825 1
0.207919052000087 1
0.12046026091857 1
0.21276420391991 1
0.188307385844668 1
0.20172383549879 1
0.213232369396209 1
0.216759669792561 1
0.215510438160109 1
0.338974145200871 1
0.282309211351349 1
0.214512185647444 1
0.177943030428068 1
0.310703639905341 1
0.193407914765129 1
0.212469520564034 1
0.280855165543832 1
0.285569610537766 1
0.231411389076977 1
0.18872512224898 1
0.163255351392065 1
0.158459393176385 1
0.269052361429767 1
0.19339850468809 1
0.189024846644949 1
0.259037685633159 1
0.196247342481623 1
0.167268704680533 1
0.21663525220322 1
0.306492280675328 0
0.181322886844755 1
0.239870601256054 1
0.0427887410666041 0
0.232825636684315 1
0.112816310033396 1
0.323563890010358 0
0.249568320153582 1
0.159101394053704 1
0.108667227047556 1
0.239386233880428 1
0.179116452166922 1
0.192793584635899 1
0.193836538507382 1
0.222030998992328 1
0.240267071346429 1
0.321962046516865 0
0.241065452884708 1
0.150947629769086 1
0.229291041158902 1
0.259093502333733 1
0.25687354108513 1
0.272145897011367 1
0.09490461126842 1
0.203072072934195 1
0.131377342296135 1
0.230778216067452 1
0.258169428032894 1
0.306087710871085 1
0.239315371048676 1
0.18085106445874 1
0.324944950440375 0
0.143584979851482 1
0.225713483131084 1
0.254434658952326 1
0.265207367934186 1
0.215722354444016 1
0.142390670770811 1
0.317556929091821 1
0.254674574071157 1
0.292751412113926 1
0.228423317539229 1
0.183036798572294 1
0.297691835935547 1
0.0988141404468453 1
0.265718334995271 1
0.209693246433905 1
0.261025019172663 1
0.291377420923163 1
0.212283792941432 1
0.189148861696523 1
0.224653664109802 1
0.290508374586922 1
0.120377204375998 1
0.133120812915264 1
0.181072563705567 1
0.238424609163216 1
0.16027277688993 1
0.256298183484722 1
0.151756464964397 1
0.186061328514743 1
0.309125412639371 0
0.147038078525633 1
0.222051832377414 1
0.268736234440441 1
0.251910538482379 1
0.135442740195824 1
0.216735771939622 1
0.148010648956085 1
0.133541745083898 1
0.210178142574728 1
0.218121256768601 1
0.192226743510518 1
0.291298291117216 1
0.313091264083436 1
0.15685452829876 1
0.213964437420178 1
0.249370789116645 1
0.195240958490377 1
0.243267952912195 1
0.247185004959575 1
0.218995685677012 1
0.194419096127822 1
0.281259735649861 1
0.190123861901253 1
0.0923214857786 1
0.260230746620416 1
0.181315574954334 1
0.105694018918794 1
0.318909157724458 1
0.286178241573106 1
0.228552281366999 1
0.0955188325770428 1
0.175735115577837 1
0.246962945564675 1
0.227966539089118 1
0.129326373975922 1
0.198678219009814 1
0.123986820442972 1
0.177977758003738 1
0.206517164540297 1
0.114823332639175 1
0.232964100974616 1
0.125516901944784 1
0.104785620352411 1
0.138277522075496 1
0.184704640704842 1
0.204316501897305 1
0.165425810394889 1
0.219932252232779 1
0.174175766557804 1
0.295095252510625 1
0.179488921796457 1
0.212519228051005 1
0.134949453375915 1
0.27688973511614 1
0.326888005809103 1
0.225123664618223 1
0.193267735439589 1
0.189543757565876 1
0.256014328772375 1
0.143179466100566 1
0.185487468999278 1
0.141360831536712 1
0.150353669808863 1
0.186772729253363 1
0.263715597565013 1
0.0465112452688977 0
0.110578002323322 1
0.278243169093509 1
0.340748623863862 1
0.223639238370025 1
0.105871907650279 1
0.207187007585591 1
0.208088403700248 1
0.277664980179891 1
0.217243216767824 1
0.0585167085935728 0
0.0964396143567143 1
0.262945116967013 1
0.0998443616281792 1
0.231819049635911 1
0.164730983900602 1
0.226662226531601 1
0.131914376957421 1
0.233565425856524 1
0.12410545123998 1
0.125377759882102 1
0.172129505399432 1
0.165145635298254 1
0.214486273651973 1
0.203323165664667 1
0.263247426943453 1
0.203216056112461 1
0.175739067815637 1
0.225745036141073 1
0.0859206827717228 1
0.0977734291930203 0
0.323634897791247 0
0.169282609909899 1
0.23064804066513 1
0.237053753215049 1
0.0777484878895175 0
0.202976669388928 1
0.20577539389217 1
0.312562032389761 0
0.144274153747087 1
0.195924492486401 1
0.142554954889366 1
0.204852811425297 1
0.176457105075921 1
0.187426180791877 1
0.229663827919387 1
0.249405750813913 1
0.187597533933733 1
0.188775265091869 1
0.155049076465185 1
0.110707022479584 1
0.252999371098006 1
0.211317699565536 1
0.0959617201917347 1
0.285119776556511 1
0.189209792664693 1
0.223925655814996 1
0.317982531709884 0
0.343197966251356 1
0.192072696516624 1
0.235283966071435 1
0.0927542761958872 1
0.197101455529437 1
0.268580640374011 1
0.218413759616235 1
0.274694694862417 1
0.234513381511851 1
0.171902409228179 1
0.272125171513268 1
0.210429098798823 1
0.231344320122313 1
0.177515180398978 1
0.215793336442573 1
0.244213977236575 1
0.189230008209718 1
0.237029280150685 1
0.157561065619777 1
0.265581929463958 1
0.231139844531451 1
0.23795996508744 1
-0.00454580022484007 0
0.16638966102906 1
0.247355792100819 1
0.232013520525186 1
0.295716718475436 1
0.272973421539201 1
0.086030623924123 1
0.20916374619981 1
0.260519555582493 1
0.250250054310823 1
0.178830779828128 1
0.159843474709342 1
0.293070111570694 1
0.197152821596096 1
0.152891795765942 1
0.272133549910139 1
0.21342236334578 1
0.0761095523857371 1
0.198281662426305 1
0.210459378616069 1
0.218445896163116 1
0.276558803858884 1
0.200623806475568 1
0.24962333457661 1
0.208144633235208 1
0.195950851901902 1
0.262360628420795 1
0.229116259105741 1
0.178004723841702 1
0.169452483349822 1
0.159339627998863 1
0.194302824315129 1
0.256937697494908 1
0.178943669289959 1
0.216181153829512 1
0.0813700898485482 1
0.154592572237887 1
0.178051486049043 1
0.20987485091682 1
0.197981931971161 1
0.286005325438213 1
0.195172279042462 1
0.189328498549416 1
0.174535426395222 1
0.298507349237975 1
0.33690075384865 0
0.254994559257465 1
0.14252221232944 1
0.263239253334238 1
0.335460086082414 1
0.0933409585800832 1
0.186877519210693 1
0.181163217783878 1
0.285529775257134 1
0.224798254322401 1
0.110817749935075 1
0.147056784874533 1
0.228195122581072 1
0.121872778707104 1
0.30982873845514 1
0.145887281825143 1
0.137761828503676 1
0.209613776306593 1
0.244371700504817 1
0.234270432233638 1
0.152794031592188 1
0.184283668008602 1
0.293116858157224 1
0.275831080718053 1
0.179796633329379 1
0.247864376094944 1
0.178082958759046 1
0.216166840358648 1
0.221694510193492 1
0.123363633432572 1
0.255686271415544 1
0.27103425698563 1
0.190252490921827 1
0.263619609534142 1
0.168607138242456 1
0.127126772849059 1
0.212320054878403 1
0.164019390641945 1
0.266668506562556 1
0.131229559479616 1
0.23954399780049 1
0.322375914093302 1
0.319153990974087 1
0.181086159298327 1
0.12552241191888 1
0.101214082618241 1
0.129320528338097 1
0.278221199071552 1
0.196257852187216 1
0.183446189471323 1
0.172513896816957 1
0.261679742944738 1
0.205380968251006 1
0.0982903729952668 1
0.26851685517369 1
0.319498553575567 0
0.192578373974479 1
0.228167857299976 1
0.151449766233441 1
0.250089604366459 1
0.415287572356987 0
0.221136382859832 1
0.175401959934181 1
0.188471081926948 1
0.260725347585903 1
0.156489913840437 1
0.193460727478999 1
0.131651689348676 1
0.221926989602504 1
0.221803302831274 1
0.220518650927924 1
0.178784339388394 1
0.24195489540511 1
0.289192549724218 1
0.21568838574232 1
0.230333799094679 1
0.129395410193896 1
0.189685963311304 1
0.174110426458448 1
0.251106801276552 1
0.32164652633433 0
0.280383388845374 1
0.304175977886507 1
0.105067014428113 1
0.164790099893542 1
0.182511000963192 1
0.158347217962042 1
0.282119057751551 1
0.235613755970811 1
0.174374336484341 1
0.183634283909049 1
0.157292304589897 1
0.206324737696602 1
0.247645219715995 1
0.314340084896661 1
0.168986924308471 1
0.252107182138458 1
0.123841430503454 1
0.275324835905187 1
0.21680524851066 1
0.183703797841517 1
0.226321316470612 1
0.211250365382385 1
0.294961845218695 1
0.220162031259025 1
0.240392978741778 1
0.254464858492613 1
0.22899221490041 1
0.243315208498841 1
0.192684226681413 1
0.18902523954143 1
0.23170904500874 1
0.210312276131814 1
0.253104404961725 1
0.209288243407493 1
0.268961526704605 1
0.295864386209485 1
0.219678343010181 1
0.216648515449398 1
0.231145996904611 1
0.207426951551807 1
0.302965982211273 1
0.172860229606245 1
0.256486804603776 1
0.29867475784608 1
0.222834011708637 1
0.283477921091867 1
0.172012119889877 1
0.186295333957651 1
0.026202544026823 0
0.19883480485593 1
0.15907563891379 1
0.281321909970138 1
0.332697851909892 1
0.178584491188632 1
0.215990339315137 1
0.231298705851779 1
0.089203316847653 1
0.0966476023316441 1
0.193820764687658 1
0.192862072124456 1
0.126427857939566 1
0.145290837748795 1
0.217415852762259 1
0.194829271241624 1
0.187715674564798 1
0.16850983325055 1
0.0880693459552521 1
0.182825878156974 1
0.256099098545633 1
0.1331463485971 1
0.255201435588231 1
0.229488936977096 1
0.170679110583045 1
0.181028490557463 1
0.244193477860381 1
0.191698947051069 1
0.223862409219249 1
0.329523755697218 1
0.185140835000763 1
0.170829514713878 1
0.123577175292484 1
0.210889342200404 1
0.169593784092768 1
0.289083967499258 1
0.164041438761097 1
0.268708571839966 1
0.199072725665692 1
0.226863770207454 1
0.304532588354842 1
0.179190534435522 1
0.243345309371718 1
0.250201471692425 1
0.117001160758166 1
0.14717481688079 1
0.220848664027314 1
0.12094162208878 1
0.22688781870011 1
0.192324835571205 1
0.279104943312397 1
0.231123150300437 1
0.131393055689197 1
0.202542277209284 1
0.198987780876663 1
0.19712459632072 1
0.263405076871305 1
0.21921225656948 1
0.28152532110119 1
0.223634838116679 1
0.163157754716445 1
0.221055704509691 1
0.18914921518966 1
0.180108743354296 1
0.100171213718046 1
0.185154294568467 1
0.280532091104913 1
0.178713283283249 1
0.178395287405393 1
0.298672352230589 1
0.247843560539309 1
0.229837425011925 1
0.333462610294383 0
0.154277545070933 1
0.13343137357218 1
0.311991131429554 0
0.127083559257127 1
0.222119264624345 1
0.183611295578419 1
0.185383341877449 1
0.237959898042026 1
0.126922243917523 1
0.246972027277684 1
0.28124680347081 1
0.139568520435433 1
0.148924108391922 1
0.156637918500337 1
0.217334446616315 1
0.219250698465589 1
0.288610627644673 1
0.155840638290071 1
0.10215253218784 1
0.185830207527862 1
0.258541941768158 1
0.160311081979796 1
0.242702451170987 1
0.283718005903802 1
0.130470612569168 1
0.142940267212748 1
0.161414884388202 1
0.272878665865673 1
0.219533228867047 1
0.237655627289534 1
0.192393308907634 1
0.241719625868934 1
0.317489916199597 0
0.160055980579038 1
0.139192022633714 1
0.136827660552226 1
0.146146245068037 1
0.358584193829667 0
0.32990894327957 0
0.292758814068374 1
0.199836123289942 1
0.222906822714365 1
0.164753033830688 1
0.116518834117026 1
0.22429135567021 1
0.286014976247184 1
0.221287096355747 1
0.165069905455266 1
0.122384707456813 1
0.295197087665847 1
0.147359995039697 1
0.272071116252585 1
0.264011653334232 1
0.203502988367846 1
0.259339144038503 1
0.25082431082153 1
0.307591821333814 1
0.185292556890632 1
0.159573580522982 1
0.126927247630255 1
0.213408883760158 1
0.14988310261632 1
0.233765511722377 1
0.19027645474566 1
0.204017064104405 1
0.277678842638244 1
0.270415112734677 1
0.207887454372517 1
0.159377553136418 1
0.253424526139593 1
0.215876425781764 1
0.217950341868203 1
0.192686781384128 1
0.252992786101204 1
0.275334068434896 1
0.180706903256762 1
0.20014856977344 1
0.264820860309183 1
0.257344855272632 1
0.187116881930044 1
0.179386617556989 1
0.253844050299748 1
0.233017326926848 1
0.216912950332368 1
0.211290593410787 1
0.137501784076101 1
0.287501821421665 1
0.320259142776867 0
0.123735253431372 1
0.191698461234121 1
0.226067169522309 1
0.18112571412899 1
0.284451854112334 1
0.190023210261154 1
0.190209950771405 1
0.208748178009175 1
0.220683230367787 1
0.248292066684522 1
0.203218228441534 1
0.316334086473797 1
0.234819945759726 1
0.26532570618545 1
0.217760812015983 1
0.293080787657145 1
0.219904982179159 1
0.109883503245559 1
0.247917426742175 1
0.1724198292112 1
0.257985476512005 1
0.192817372222435 1
0.189477951980269 1
0.242746296801976 1
0.155587640278202 1
0.256959368504694 1
0.161538788529656 1
0.22360059727325 1
0.097646240084451 1
0.16562399479388 1
0.191481355307989 1
0.134696458395498 1
0.309021515274967 0
0.0707863172865985 1
0.210737663495854 1
0.189013093584123 1
0.211564198878198 1
0.222567624641223 1
0.149476602150615 1
0.198394311234289 1
0.227629732818611 1
0.186902925318631 1
0.175894363216319 1
0.293010461937015 1
0.167988723479253 1
0.204571047237165 1
0.212380262159571 1
0.129619722604326 1
0.16035465412924 1
0.156036641694534 1
0.261403028442521 1
0.0634599898155356 0
0.162693833915243 1
0.146211924685091 1
0.324116532725194 0
0.201951144459562 1
0.194201027423741 1
0.246679641515479 1
0.200921738973885 1
0.271522515495935 1
0.171610236771744 1
0.174762867623214 1
0.186411968876658 1
0.134518078102995 1
0.245245271581149 1
0.18088662756061 1
0.322795781992792 0
0.242323550932324 1
0.170173290939807 1
0.197935289375147 1
0.141371928208617 1
0.192471581299584 1
0.130606956825053 1
0.0532014962175566 0
0.194309261399734 1
0.281854169519471 1
0.146892197039524 1
0.150536817225134 1
0.358860118300503 0
0.149853314340226 1
0.163095814862148 1
0.217962176993143 1
0.221119626738069 1
0.296582643718888 1
0.165036220793884 1
0.185877666299566 1
0.267951975745406 1
0.278635770056203 1
0.240280286024255 1
0.221619509533135 1
0.191534826661944 1
0.217377727652914 1
0.161446072710754 1
0.192677966036368 1
0.267767663892437 1
0.212429294637799 1
0.233932397158697 1
0.190787294305964 1
0.183793581204551 1
0.250426425329694 1
0.195204948504008 1
0.124653265384765 1
0.202262519215289 1
0.22456760401271 1
0.114341594060538 1
0.182575050530952 1
0.323735350997051 1
0.22382449378143 1
0.310968636376789 1
0.318624909229828 0
0.25444662436444 1
0.143618859051006 1
0.200856491884416 1
0.238086496960924 1
0.219713503494259 1
0.128920769817813 1
0.191524974097376 1
0.137921318675038 1
0.308370842486176 0
0.274359430574626 1
0.207599950609815 1
0.273648653047379 1
0.246376733614889 1
0.18472474285514 1
0.245828953610806 1
0.119394774975871 1
0.195795610901735 1
0.122797448735424 1
0.160293901129146 1
0.231745144105567 1
0.188738271410542 1
0.196493401655397 1
0.324045802139747 0
0.215536938619153 1
0.265557151781958 1
0.198328022096298 1
0.232927281931154 1
0.124625487675347 1
0.162776798275468 1
0.184090912671296 1
-0.0353222505545522 0
0.188852908364266 1
0.258002901349473 1
0.209169901220435 1
0.195531939311698 1
0.205411983578412 1
0.187190809110418 1
0.213173157124519 1
0.315201005293313 0
0.134750806468752 1
0.13847621260607 1
0.169453374352123 1
0.187664609685927 1
0.205364384522076 1
0.232016890318784 1
0.192484337552013 1
0.213870648170332 1
0.0498617383898041 0
0.111235143583308 1
0.253192822073217 1
0.199447067687368 1
0.0728631633544036 1
0.234211604007097 1
0.209745889835484 1
0.0127454788669837 0
0.225808041932724 1
0.154717516033344 1
0.239842519689872 1
0.179324691281768 1
0.260080470328924 1
0.278479084589495 1
0.187701771609067 1
0.297351636424487 1
0.203562171997246 1
0.22601931725896 1
0.130679702460463 1
0.219950757586849 1
0.165080364193963 1
0.212946423394381 1
0.298692026272196 1
0.301617765976812 1
0.291568724049434 1
0.297551382715779 1
0.225212068703968 1
0.237511730824812 1
0.178790444027322 1
0.197540911591243 1
0.139781469072403 1
0.232549767711118 1
0.226191147846151 1
0.23847018942777 1
0.0663464450679283 1
0.18022943721583 1
0.226034202839057 1
0.242070839068288 1
0.243795167964561 1
0.280848914994394 1
0.198166525281261 1
0.194240233058027 1
0.307764366170219 0
0.21875884799305 1
0.204405671232474 1
0.159162169517974 1
0.158715640131521 1
0.128858571201003 1
0.249963629457987 1
0.100120500435133 1
0.193184960539558 1
0.295486386752979 1
0.185584537413811 1
0.0978270528503738 0
0.256588637065789 1
0.292677488325614 1
0.197523207929802 1
0.153824128542097 1
0.17665700649847 1
0.255153466695991 1
0.260145909212896 1
0.230518770086573 1
0.259139966299832 1
0.285302811575733 1
0.107246707681273 1
0.17094084180185 1
0.171132254839241 1
0.288781548966488 1
0.258924670116088 1
0.22769146143837 1
0.20128843921259 1
0.235174817144842 1
0.268502391218895 1
0.206566815449237 1
0.140401556076356 1
0.115153731288393 1
0.258620319822954 1
0.115351989060914 1
0.173289633988768 1
0.225037344572525 1
0.136765525560332 1
0.211618390690383 1
0.210219247502977 1
0.228084420657188 1
0.173459936260694 1
0.226098581384639 1
0.27343272295842 1
0.165052651914653 1
0.24729705212008 1
0.250766520395196 1
0.132700449470587 1
0.0888067025970546 1
0.255525606919167 1
0.327284282215541 0
0.231790620518456 1
0.224598866956051 1
0.199064055618321 1
0.189485604995696 1
0.139187837830275 1
0.203604111526322 1
0.258948227063863 1
0.190389104319905 1
0.144696628022584 1
0.22383328667997 1
0.267135930865972 1
0.253374704811501 1
0.218874855211848 1
0.183072658315878 1
0.170224531866648 1
0.235033768749549 1
0.321720389037782 1
0.205422097139878 1
0.218190180021585 1
0.231801465730884 1
0.184340424533523 1
0.153792547445429 1
0.214852337739362 1
0.174509231244408 1
0.181783349497168 1
0.191192496111555 1
0.198552319504504 1
0.211459738178096 1
0.121614195173053 1
0.333105997682739 0
0.239500895057454 1
0.248151319302525 1
0.142459896634888 1
0.129761644088813 1
0.243616031289059 1
0.262073478525876 1
0.177251859170344 1
0.250610075461064 1
0.215705276264614 1
0.250215658713597 1
0.325448788251481 0
0.0831407300152695 1
0.303020096942088 1
0.259055139339776 1
0.138528849315758 1
0.145974186547187 1
0.186201890905729 1
0.322653439352102 1
0.178142120291255 1
0.240172388764386 1
0.236878257608727 1
0.199758836401456 1
0.115406066021134 1
0.221187202316318 1
0.236814711712317 1
0.202743492282667 1
0.10481880861748 1
0.139609659140845 1
0.267643561054231 1
0.239541764819288 1
0.167961735608268 1
0.22277607384859 1
0.101832761974295 1
0.131680469446257 1
0.252343366152766 1
0.270688990003755 1
0.251888783699497 1
0.3242503329833 0
0.330768768893899 0
0.17296735295556 1
0.287082744098932 1
0.180964053561227 1
0.235834734510523 1
0.144215245957701 1
0.2937636857294 1
0.29807681314012 1
0.195221423063076 1
0.216219841624228 1
0.320822484140212 0
0.159704413299109 1
0.181129655019142 1
0.127074248335898 1
0.129730248283503 1
0.297785220934842 1
0.178107198191635 1
0.227710032175377 1
0.208456442245208 1
0.20739020120048 1
0.166900974257646 1
0.330238505288316 0
0.197794403682814 1
0.153054777177071 1
0.440898324205263 0
0.178247970230207 1
0.169124481448347 1
0.158319958493351 1
0.25275321295076 1
0.228000668412875 1
0.180512058971598 1
0.170551639786207 1
0.233778468099708 1
0.0802347053287797 1
0.202222935599317 1
0.226128016002911 1
0.228414086874158 1
0.0915652084514191 1
0.203189062563428 1
0.217710856500979 1
0.257237163910384 1
0.112724478153272 1
0.208871048869649 1
0.226211139199073 1
0.20941471754295 1
0.193831469106657 1
0.316046379243524 1
0.205904816416218 1
0.301537608056334 1
0.173344641696552 1
0.128590282891078 1
0.279156436407851 1
0.242959786673614 1
0.293736150634118 1
0.1743810636619 1
0.171881319902058 1
0.255808293722181 1
0.279241492356767 1
0.197548299537495 1
0.10978123868864 1
0.131379663229498 1
0.116137412181047 1
0.195089156657395 1
0.134987927574994 1
0.226987540222049 1
0.174210647457984 1
0.198361753919372 1
0.179174493446044 1
0.245200203149119 1
0.210948352834012 1
0.245197755139248 1
0.218119059893155 1
0.239184803982064 1
0.1175602299885 1
0.117968609494588 1
0.181976797494409 1
0.250288286883888 1
0.178110857797866 1
0.238995072677986 1
0.250329637725968 1
0.187946531893523 1
0.272137309669702 1
0.421126305176562 0
0.222451008612139 1
0.175404455418525 1
0.192233898675321 1
0.261139789404063 1
0.243616545874244 1
0.149045374364439 1
0.177443569313315 1
0.132557615849067 1
0.272312031928809 1
0.228914575480021 1
0.119081692270014 1
0.324238603158041 0
0.262039253627706 1
0.104234026373867 1
0.154841294838985 1
0.250511220153386 1
0.167592358074521 1
0.186786255713983 1
0.218511704453682 1
0.18224592907044 1
0.221352803693892 1
0.240482835706441 1
0.210713798772163 1
0.271087150285897 1
0.213978908826942 1
0.116481228132789 1
0.250731382914885 1
0.173311201646087 1
0.320437884231608 0
0.177159069509853 1
0.209840321006776 1
0.285514944442935 1
0.214625027669374 1
0.159047553246007 1
0.230634095599315 1
0.228059900303622 1
0.219265828969934 1
0.320155992436074 0
0.161305372125235 1
0.175721209149693 1
0.203926627303779 1
0.255494140543054 1
0.183462461509955 1
0.197525755146882 1
0.164447684602272 1
0.132605433861598 1
0.181620639052922 1
0.192470836046697 1
0.229542018622911 1
0.248953539528493 1
0.0853304067691525 1
0.0647861465642444 1
0.218578242157865 1
0.22430518305358 1
0.166490189935077 1
0.242075395942089 1
0.216035573508784 1
0.179045698358865 1
0.24068132737409 1
0.349214860030786 1
0.267110730827713 1
0.224351103441537 1
0.229009506905646 1
0.133656263851978 1
0.0677958303410272 0
0.270954475903453 1
0.156930822723652 1
0.124175822976926 1
0.251655442094006 1
0.171763916159712 1
0.223028888600048 1
0.163338337698919 1
0.242606892807733 1
0.224790981614696 1
0.238635894527317 1
0.208453415328425 1
0.245468529031975 1
0.290166073183238 1
0.286079591494094 1
0.212908530406568 1
0.231529740031292 1
0.254395431986005 1
0.129572842457175 1
0.237110978971598 1
0.149609651641581 1
0.294588244485232 1
0.137368607106655 1
0.225894534037908 1
0.195116487119895 1
0.282851366562434 1
0.332836518620486 1
0.257617692062707 1
0.171656444188994 1
0.250206996270271 1
0.217984923471336 1
0.181627574835554 1
0.292572025834534 1
0.208325207021208 1
0.261899029301343 1
0.146257576217729 1
0.0990202251818196 1
0.212405305458513 1
0.273680424598336 1
0.236493316035538 1
0.135440832328867 1
0.128600222368729 1
0.242516317410556 1
0.162789001465868 1
0.25619709566163 1
0.174478140625596 1
0.182825043289387 1
0.182285627421931 1
0.151493124094665 1
0.121520416854654 1
0.233942597711414 1
0.1841163418937 1
0.187388101442923 1
0.148728636385984 1
0.274041254281397 1
0.197969792789798 1
0.205146682614893 1
0.307374486866819 1
0.175393239995649 1
0.194274135428801 1
0.252906989625388 1
0.130443677660976 1
0.220058445687255 1
0.130780724009294 1
0.218721825624821 1
0.0908444820475505 1
0.235467742293963 1
0.0734329813274756 1
0.222719625183063 1
0.309969962300923 0
0.146244138601564 1
0.164166734554791 1
0.145178561779531 1
0.137679650215335 1
0.257187974086628 1
0.194163261762554 1
0.228221799035869 1
0.155992312435157 1
0.136480397055786 1
0.19255422451507 1
0.246560391746744 1
0.173745999455594 1
0.217115040824528 1
0.27259260976708 1
0.218965457210077 1
0.191638970953869 1
0.227176791724908 1
0.277375521740481 1
0.205102468621588 1
0.255534266248125 1
0.261113550043663 1
0.178581437818372 1
0.173211061285818 1
0.200920871940701 1
0.166390224362164 1
0.110039262309902 1
0.251668646250033 1
0.157411637481164 1
0.142664287381453 1
0.19546875113196 1
0.15424782567439 1
0.174839101950658 1
0.177182433961017 1
0.21463807021419 1
0.205901975138052 1
0.313445831174089 1
0.115717846755963 1
0.134822815908189 1
0.2270302233447 1
0.144088566405821 1
0.228076282538338 1
0.166681791271112 1
0.123493475297136 1
0.225313319043866 1
0.163475910651385 1
0.290715095815523 1
0.211819569528227 1
0.118120649709545 1
0.147441086573549 1
0.12834479396289 1
0.237050262450063 1
0.238060276716965 1
0.215027119011978 1
0.253802439929206 1
0.21848498877438 1
0.23656169409589 1
0.276859566086064 1
0.214500541121635 1
0.117563278928684 1
0.0821906351963131 0
0.23135075168791 1
0.270696536383733 1
0.178211920977507 1
0.209534986530044 1
0.233181313282961 1
0.245831697501662 1
0.243945647400835 1
0.226154219685912 1
0.133111643785051 1
0.251319286469527 1
0.212881631688473 1
0.07853836104864 1
0.20084407882727 1
0.244720545369985 1
0.260833538681265 1
0.130868006834134 1
0.17625652652892 1
0.178509031839371 1
0.241206335720993 1
0.166774641002756 1
0.287361786332231 1
0.306473306906755 1
0.251975214960129 1
0.222708623584874 1
0.157351607795171 1
0.19159159188753 1
0.242755313729193 1
0.133433921403436 1
0.183192968890258 1
0.217433393308389 1
0.305747026318546 1
0.112227638787116 1
0.15367295585379 1
0.179113488782947 1
0.205591924165072 1
0.170788908950493 1
0.269606285376515 1
0.238447763834984 1
0.159922244350768 1
0.182331004124819 1
0.129280915560011 1
0.222998164414643 1
0.1366109901034 1
0.145824291497433 1
0.254444135744134 1
0.178789013164218 1
0.242857542718263 1
0.354283736996422 0
0.220907164547126 1
0.203859026435377 1
0.251960182392163 1
0.123627646980941 1
0.187244609173751 1
0.168422244534498 1
0.306108453756746 1
0.132917720936119 1
0.196058168089885 1
0.237275843161253 1
0.125043159168639 1
0.172117684539759 1
0.212486668040604 1
0.215349997155582 1
0.197032255596874 1
0.181079325097469 1
0.233177911426431 1
0.155623583138816 1
0.0475871333557535 0
0.196663762474907 1
0.197935419864707 1
0.195156738784229 1
0.268869243295819 1
0.201053805087111 1
-0.0164326655574758 0
0.11803820715796 1
0.26072597129359 1
0.141924404739365 1
0.300055815413022 1
0.156599100621203 1
0.344641152322001 0
0.212283743708688 1
0.276880095568726 1
0.207357570897347 1
0.164756368011506 1
0.233614727156584 1
0.164632780372483 1
0.225700999100549 1
0.0535136180961999 0
0.0601699903375593 1
0.140854136457807 1
0.289369937028898 1
0.270664577527672 1
0.281620318833448 1
0.162205919376039 1
0.177352209147503 1
0.214503317134228 1
0.185625501409012 1
0.285448538379562 1
0.23343167769878 1
0.307496756303505 1
0.217704846718801 1
0.17763649282477 1
0.242224985500499 1
0.106731918851991 1
0.204474546390304 1
0.159519504267791 1
0.274295983954595 1
0.214560675371829 1
0.163496708281386 1
0.23061258990106 1
0.293940206842575 1
0.254174494307247 1
0.16136408530068 1
0.145312683098469 1
0.184433424894373 1
0.259326926520537 1
0.214645741063046 1
0.172129602077522 1
0.173950490622431 1
0.337883623712213 0
0.218671127378671 1
0.325800504814723 0
0.170860221639515 1
0.171420189549461 1
0.188566961168776 1
0.136248647234243 1
0.239076282377405 1
0.141421376050292 1
0.167564698666555 1
0.148178746194401 1
0.164056575525956 1
0.188652607197956 1
0.2824353705566 1
0.133424093102874 1
0.168799405975456 1
0.255160615235562 1
0.260415467587371 1
0.131364696509767 1
0.153601123608905 1
0.152415197231531 1
0.169583188255869 1
0.274601754868773 1
0.185517302859944 1
0.318364374905348 0
0.204959648869071 1
0.26216109774065 1
0.285908869485992 1
0.238966759557746 1
0.290728461708297 1
0.141450180673052 1
0.188731943180787 1
0.154549377987048 1
0.247744689581727 1
0.130341272841813 1
0.134301812934567 1
0.286930602107972 1
0.230164692712213 1
0.185145516188115 1
0.32698060627899 0
0.26189879050384 1
0.26843535519678 1
0.252943521183966 1
0.188039635880933 1
0.137067270669026 1
0.155792202908897 1
0.267548438740767 1
0.343882542812386 0
0.241772772762731 1
0.205240299743582 1
0.191411661805101 1
0.164557714303605 1
0.187703028634178 1
0.217635048952055 1
0.234123403147728 1
0.110993766739335 1
0.164880122850482 1
0.207791991260964 1
0.180795615223238 1
0.370562712890409 0
0.310595202685528 1
0.236645368530591 1
0.256712412391963 1
0.284172135814443 1
0.239844287796863 1
0.138715358130352 1
0.234246729893266 1
0.123423462852174 1
0.240580236096664 1
0.107043234919411 1
0.136475828628892 1
0.227012963168338 1
0.293280878883975 1
0.281257725622533 1
0.197887918575105 1
0.166506982367821 1
0.168831757332811 1
0.252325813973616 1
0.156538359482775 1
0.224463159315354 1
0.252384307155999 1
0.131423005145629 1
0.17303925005396 1
0.284107865800436 1
0.176737311851143 1
0.22081258269265 1
0.0942813522735462 1
0.216563661596206 1
0.143200732959602 1
0.360427170569454 0
0.261872522447266 1
0.174083307173503 1
0.268715376219647 1
0.249697104412446 1
0.179294994447605 1
0.0228131813383796 0
0.278660393689651 1
0.127637876632666 1
0.19570976114502 1
0.197806242039951 1
0.203652626016035 1
0.247021574482984 1
0.268745209332331 1
0.196895569951447 1
0.23937451715812 1
0.20685855228256 1
0.187486118650261 1
0.18105268052229 1
0.170780677992854 1
0.199143484120673 1
0.196970649923336 1
0.244870400414819 1
0.0991560109422069 1
0.232663001523187 1
0.1003324186638 1
0.261776602391811 1
0.206416095727309 1
0.127586720727012 1
0.207298018628268 1
0.241094516847955 1
0.185142201664632 1
0.199834166557931 1
0.224383405855835 1
0.245231856556237 1
0.12210993128052 1
0.322614618223496 1
0.229027218190626 1
0.152588102871812 1
0.107454174866244 1
0.189345945900956 1
0.172141996984046 1
0.244971597506947 1
0.204382789833707 1
0.210102915522746 1
0.19565116403355 1
0.134718873502419 1
0.165523363976803 1
0.136596672781785 1
0.327803602610901 0
0.307267781478613 1
0.275991349058866 1
0.362481871335334 0
0.182900437370712 1
0.158393958893115 1
0.295709077958936 1
0.14091067559728 1
0.156227970792114 1
0.209541295710621 1
0.144368084740272 1
0.177859954447379 1
0.193535818811181 1
0.174126040185947 1
0.255336205941315 1
0.209157363565918 1
0.193823860829518 1
0.199554565910913 1
0.122012318085951 1
0.202927679937251 1
0.154394999591899 1
0.24988861756913 1
0.135444443071217 1
0.127364575773949 1
0.223191326460161 1
0.138252204064903 1
0.209851452058811 1
0.114995318366623 1
0.190971569266945 1
0.238824904596063 1
0.142665999895822 1
0.186765960887162 1
0.180639054599348 1
0.229270757869875 1
0.217011965332296 1
0.231984428709178 1
0.150362210870934 1
0.218220260570335 1
0.23129611055611 1
0.172152453074092 1
0.231853426093848 1
0.205445635435527 1
0.165562284203116 1
0.289238056582211 1
0.276426233012586 1
0.157679268519595 1
0.249734102740295 1
0.150551109115629 1
0.309102424659348 1
0.143268838620327 1
0.210339359154152 1
0.233455749227231 1
0.147681421540516 1
0.152414043117369 1
0.243708938877301 1
0.165612504040845 1
0.0479318320020058 0
0.258394845733118 1
0.254376349215368 1
0.209322673100623 1
0.166277823178253 1
0.251482173036797 1
0.169259087592992 1
0.211251059971259 1
0.123822212556827 1
0.258205364024569 1
0.218149781106294 1
0.120727694966959 1
0.283533087291204 1
0.11904081401869 1
0.217443205916012 1
0.270778988800648 1
0.162050478251043 1
0.294638475946879 1
0.261025090933569 1
0.122479250121771 1
0.230688735347315 1
0.272618655441334 1
0.283556834997448 1
0.238041508547473 1
0.21719322793349 1
0.336347405716212 1
0.250598960597188 1
0.171427587526665 1
0.250988819632531 1
0.287644216630755 1
0.27582118496374 1
0.150563283441951 1
0.139657488337654 1
0.179632540086866 1
0.170359653919002 1
0.258760920077997 1
0.219331917709015 1
0.259817298608547 1
0.194029436567995 1
0.201108780623496 1
0.131718210708138 1
0.147159432309717 1
0.163483680171122 1
0.20320856440359 1
0.206746252505734 1
0.220703146114888 1
0.0477406639195064 0
0.238638229794144 1
0.316273181383982 1
0.212616718008669 1
0.18748901969392 1
0.259638785941057 1
0.399971819325763 0
0.291202323705306 1
0.161136037309311 1
0.178031626080928 1
0.143746431198931 1
0.193187865464809 1
0.119902923075505 1
0.190495204612279 1
0.211350143124518 1
0.14453863495149 1
0.10852918305735 1
0.147408771708065 1
0.181032014810262 1
0.215839508464869 1
0.310816124766132 1
0.0840703930224879 1
0.11573062726819 1
0.162793545912701 1
0.181878234851327 1
0.174808369019173 1
0.225677364181358 1
0.130005500604228 1
0.160762728268985 1
0.161640752829914 1
0.306396526410357 1
0.195922379549381 1
0.262818343493126 1
0.111296095629266 1
0.258327226249451 1
0.324325204314897 0
0.300366896045995 1
0.178563227322034 1
0.0915220949036071 1
0.170973795287871 1
0.235005317240182 1
0.129578158765564 1
0.226974626762114 1
0.229537402037262 1
0.271606659662066 1
0.238227557272396 1
0.244818587915157 1
0.273214966278828 1
0.246855916500237 1
0.167607700546997 1
0.188335906703699 1
0.155145932891727 1
0.207459567053113 1
0.0896772555137639 1
0.233881441551616 1
0.213164362743973 1
0.164835804038597 1
0.235540929184161 1
0.172593734586768 1
0.218605261066699 1
0.295653669713312 1
0.156297616469472 1
0.209407748261291 1
0.29810934491343 1
0.238438409384058 1
0.221096500335603 1
0.259279909584572 1
0.259706175797793 1
0.376906425152021 0
0.258502034728359 1
0.218167425224062 1
0.253419922981431 1
0.231076096663227 1
0.189163400510612 1
0.29844061594359 1
0.241350682958506 1
0.266471101338071 1
0.15250816067319 1
0.239232790203835 1
0.186881689011561 1
0.278632892772114 1
0.142793517855841 1
0.270215947406806 1
0.144612738419142 1
0.111181794032302 1
0.124296753153845 1
0.266448163372617 1
0.245946475314413 1
0.290968615621034 1
0.223193704417321 1
0.193151953842004 1
0.129641090300245 1
0.23031846922635 1
0.156712488500074 1
0.234926898138868 1
0.203999021614411 1
0.230558353271968 1
0.172755413832064 1
0.240399024202323 1
0.221065678709473 1
0.16844264478215 1
0.112856208207702 1
0.21647176698103 1
0.176336878796173 1
0.285028129380666 1
0.257818518935095 1
0.189448144276421 1
0.109324654158591 1
0.103002762446459 1
0.0819445929440781 0
0.176485403280324 1
0.212717532881338 1
0.192593932248913 1
0.17836099803222 1
0.33532846089808 0
0.0655064302854617 0
0.197695522871458 1
0.268317662515232 1
0.151371485765745 1
0.176053436340881 1
0.307908043286842 0
0.136573682917739 1
0.188175645466427 1
0.245038674840407 1
0.262405518371678 1
0.0719442589921627 0
0.217878052912019 1
0.257722633678116 1
0.215529805892486 1
0.252432418189149 1
0.205866555948007 1
0.188279283461014 1
0.0869218650461847 1
0.188271600806069 1
0.191237880089286 1
0.187058997086226 1
0.251523508391533 1
0.217839928257293 1
0.157702384359112 1
0.241581679012039 1
0.210726737069306 1
0.304655592568458 1
0.140247944873001 1
0.160750453064876 1
0.164512184064767 1
0.236671674909715 1
0.290950771597724 1
0.345143848427701 0
0.247076333806491 1
0.27163255754442 1
0.249104565370885 1
0.219095817540778 1
0.195938055979569 1
0.2469897117651 1
0.15328069158105 1
0.169753376152984 1
0.198738283742047 1
0.26874197491 1
0.218819068419835 1
0.130476661320497 1
0.275894857546609 1
0.142847110344986 1
0.200812480636442 1
0.0842866669882246 1
0.253153755487496 1
0.227218772860871 1
0.22535438905685 1
0.22675036077272 1
0.228044500341522 1
0.158239683580886 1
0.250035662701947 1
0.225301063650878 1
0.183691875573356 1
0.103705094504896 1
0.273546342653051 1
0.249596263654055 1
0.126785287654412 1
0.206453605149674 1
0.253918582609626 1
0.205196860971942 1
0.139867583001798 1
0.164838828443861 1
0.156679672823099 1
0.161403890921868 1
0.198186905041992 1
0.276600010859584 1
0.247520880354399 1
0.157745291943462 1
0.173665559545696 1
0.149580060397213 1
0.0691097644279839 0
0.196113114636554 1
0.27037059492117 1
0.161587676961419 1
0.255779208725173 1
0.239451957462215 1
0.301632474743572 1
0.208480007772769 1
0.210869242907937 1
0.285397680916558 1
0.175055237077099 1
0.187968692954945 1
0.144698739646717 1
0.244724083984157 1
0.196449215753051 1
0.253221610552591 1
0.0869879708490847 1
0.216871227978576 1
0.138701608310437 1
0.126425663282445 1
0.206315277835386 1
0.24320869965848 1
0.283344936720419 1
0.153214404535273 1
0.19138395487688 1
0.151878248654709 1
0.239350372619809 1
0.167737600541818 1
0.159274046391284 1
0.221014393943873 1
0.279512164724223 1
0.217526961240402 1
0.267038275427334 1
0.19561696458655 1
0.276906169980214 1
0.196097832161341 1
0.309149032896601 1
0.13045090479824 1
0.155520844183532 1
0.183810760119618 1
0.14673776832325 1
0.0796007466728766 0
0.260082112198279 1
0.131260059074748 1
0.247604778581252 1
0.186237183915109 1
0.22765637225972 1
0.241411751279325 1
0.0753195291567329 0
0.19522258010973 1
0.258918935781965 1
0.206124413731766 1
0.162058517535767 1
0.266810122255506 1
0.146460819108863 1
0.19714774820393 1
0.249819091799011 1
0.142645493595004 1
0.195842564496548 1
0.267613815676111 1
0.249046153875717 1
0.231345876020117 1
0.176350333595956 1
0.128449969586875 1
0.261642030363901 1
0.120899329372423 1
0.23123644142453 1
0.276523452631065 1
0.174822453657233 1
0.168193801916246 1
0.211865565812541 1
0.212309979657305 1
0.20484229426835 1
0.257982830796938 1
0.26848322232337 1
0.183511870353006 1
0.178384126307655 1
0.239440752359275 1
0.250209506691527 1
0.222806376691486 1
0.219374025317513 1
0.135449521989939 1
0.264927203603015 1
0.218103529859239 1
0.171998368758111 1
0.217832568711976 1
0.153320015912802 1
0.171419598471035 1
0.21934274188201 1
0.204106205854995 1
0.204450743412997 1
0.235594736536345 1
0.153405512068153 1
0.240155187675052 1
0.182587627867779 1
0.117313208179273 1
0.285194020557969 1
0.355893765442944 0
0.217726038824187 1
0.210702039420172 1
0.144497320014766 1
0.258011713608691 1
0.193485884383799 1
0.14850830193365 1
0.30308196351995 1
0.251441690167167 1
0.261940440881969 1
0.110813942363543 1
0.283696501684606 1
0.242326222081863 1
0.190144592782969 1
0.107079091641598 1
0.337220904926928 0
0.162521241523582 1
0.186435399811985 1
0.165531594260193 1
0.15804372009728 1
0.273301051217829 1
0.349333899161584 0
0.11145384499581 1
0.200572711385848 1
0.25815244689494 1
0.247877916405805 1
0.109156006265842 1
0.266835443694539 1
0.285193837244155 1
0.19719557203914 1
0.190308797700243 1
0.280996963262344 1
0.257929917619835 1
0.185870246152564 1
0.256058340466572 1
0.163342221641076 1
0.0954162244484694 1
0.168977861999606 1
0.274384342543931 1
0.22730215604533 1
0.199966103614799 1
0.130649651116227 1
0.185115282825203 1
0.260025395543113 1
0.317060519248345 0
0.252206871357248 1
0.22422387441898 1
0.227237799108869 1
0.168038678046 1
0.22329328218805 1
0.287400495829178 1
0.179680505272143 1
0.284551421079876 1
0.264059486729079 1
0.126356695794251 1
0.027156997222833 0
0.342004344093434 1
0.303217407464381 1
0.160683840778624 1
0.187465998784252 1
0.143991400856775 1
0.127246076763079 1
0.138124617672526 1
0.227789009696768 1
0.15747444561457 1
0.277898443477812 1
0.1733534859 1
0.315932235164849 1
0.349629542203042 1
0.1442344658984 1
0.104707001242253 1
0.320313630980189 0
0.225494445650561 1
0.197729916844852 1
0.184311509637921 1
0.142234989391534 1
0.22918520249206 1
0.220966265686077 1
0.230380335257004 1
0.202368614573688 1
0.197968442603178 1
0.18578766670371 1
0.143835063704128 1
0.140300388132364 1
0.0258770003900942 0
0.237216768441178 1
0.252890325059321 1
0.163686139656513 1
0.280830348705478 1
0.176394772795222 1
0.137865400238595 1
0.144673649788584 1
0.211764471759146 1
0.316417678669514 0
0.170935369196507 1
0.270563496419011 1
0.24664858027761 1
0.233841604058912 1
0.243730996719561 1
0.192528400445419 1
0.105930208349977 1
0.245146759650139 1
0.363302519677547 0
0.199289654676689 1
0.14474795588285 1
0.230658235007606 1
0.214192150094196 1
0.174080675350525 1
0.20865276456897 1
0.189584550164993 1
0.206468834758021 1
0.12364779179462 1
0.296920260922988 1
0.186550178889773 1
0.24468898497992 1
0.200865456225362 1
0.141559852091619 1
0.142123629544076 1
0.191000669460372 1
0.153584380826032 1
0.26132645576949 1
0.186047996408478 1
0.296711387814265 1
0.160044912194421 1
0.198114302852186 1
0.177949500255341 1
0.101146476416393 1
0.145366741560374 1
0.192786495362991 1
0.114557631244498 1
0.33965588120575 0
0.113984818055614 1
0.256081909978518 1
0.230044176015275 1
0.26413025993948 1
0.198131354874044 1
0.249170244680401 1
0.15745221845085 1
0.178433882026843 1
0.171341177951654 1
0.256725241030557 1
0.315013662563802 0
0.2454505450736 1
0.225182206700929 1
0.212307109673375 1
0.193420186547828 1
0.239336424687126 1
0.319703166941563 1
0.174056062961208 1
0.247892804025912 1
0.217331403959915 1
0.173599127439824 1
0.22615171067016 1
0.247431641537265 1
0.306835381369617 1
0.35936353158977 1
0.173100325967285 1
0.185872177506384 1
0.226839862476908 1
0.253934471120349 1
0.281786208926594 1
0.199594903824049 1
0.296125561229757 1
0.203143023126992 1
0.241548700670604 1
0.236269400357059 1
0.192970956320181 1
0.133400626477309 1
0.172882644666371 1
0.304218043854052 1
0.190905630732854 1
0.0987423909476627 1
0.239453409410031 1
0.163385578786215 1
0.238464525521228 1
0.343562902187855 1
0.336660851532173 0
0.277923263818231 1
0.203152876632449 1
0.157712214461206 1
0.022025676311538 0
0.108719916886055 1
0.144038561892001 1
0.136747442509039 1
0.159156609282688 1
0.157929809728667 1
0.201871085408694 1
0.12793051728905 1
0.285099686715278 1
0.152246298971063 1
0.153943861588275 1
0.221168647226586 1
0.239138301475819 1
0.26120831222289 1
0.179258257548563 1
0.250063285528933 1
0.232509418119178 1
0.245465927794893 1
0.231683368998679 1
0.265852875688969 1
0.21761431210073 1
0.159215041308034 1
0.23429940102082 1
0.138971721459601 1
0.162152053330479 1
0.179636345449818 1
0.130244695399616 1
0.144643202376918 1
0.148577339045038 1
0.132813025162597 1
0.0959886003286 1
0.207669112933628 1
0.266764498086405 1
0.228952296811374 1
0.079363636917926 0
0.197828803927127 1
0.242062768557739 1
0.129513702046228 1
0.26240878890728 1
0.15307006329597 1
0.124670097035937 1
0.121253211567614 1
0.200888795438778 1
0.234129483650356 1
0.050340610104805 0
0.156526360764051 1
0.189277119072433 1
0.144319562269546 1
0.14608650632929 1
0.290222282856408 1
0.213003163671529 1
0.193412507621328 1
0.30625316539545 1
0.141038323206179 1
0.285247874321207 1
0.190713677329241 1
0.38957116033456 0
0.18128020224069 1
0.193591161986335 1
0.184360227212706 1
0.245241523698202 1
0.181966868820925 1
0.276451435195188 1
0.352063924653299 0
0.238177517679673 1
0.188545806046137 1
0.199667048321948 1
0.220113910565363 1
0.275945011219376 1
0.172181682272235 1
0.185830015409932 1
0.194172031833633 1
0.183240893169369 1
0.283232053448274 1
0.233307903859557 1
0.233522391034034 1
0.221752933671986 1
0.220810537502202 1
0.252447091901132 1
0.253173120507737 1
0.217612542131457 1
0.194873091211827 1
0.275845902314079 1
0.117105100805124 1
0.265801290244623 1
0.227176793882821 1
0.186774897476489 1
0.193369944285906 1
0.240768701653939 1
0.225193284440317 1
0.26872352121607 1
0.206827674313794 1
0.0949896236703864 1
0.259043989167147 1
0.178194372887708 1
0.256072725795843 1
0.205869737974649 1
0.250157406323263 1
0.291985627292084 1
0.269764037557177 1
0.235864206554451 1
0.258275727629247 1
0.245672196130474 1
0.251360036887076 1
0.214213679954528 1
0.141981814692581 1
0.132571345839951 1
0.261294748556152 1
0.132898918174331 1
0.223526545653998 1
0.195669820883232 1
0.194653099351785 1
0.19307666325839 1
0.150851023775023 1
0.181049165640642 1
0.166567294068288 1
0.159131026602208 1
0.135137325763503 1
0.160554605318176 1
0.285704938685518 1
0.187589299844315 1
0.0916347085328592 1
0.116708240945841 1
0.188159681862983 1
0.215727978941926 1
0.149541745006831 1
0.1733880929253 1
0.359241265183718 0
0.352005590464629 0
0.183802393737329 1
0.141073360881679 1
0.198447394022074 1
0.217581032136282 1
0.285604964454594 1
0.211180773440327 1
0.176747809589455 1
0.212696279714168 1
0.272082907630794 1
0.135483241047571 1
0.272188296005691 1
0.30518187274608 1
0.159209207769455 1
0.212374527139842 1
0.0972674441231684 1
0.105222346971593 1
0.271917150997359 1
0.26927679529066 1
0.14920838953458 1
0.273959843491909 1
0.164040652540452 1
0.214898205662225 1
0.293548209136957 1
0.183769514457799 1
0.237393575019893 1
0.133131233661049 1
0.181469935164672 1
0.284293521340919 1
0.156194004012969 1
0.14980951432133 1
0.203181775778746 1
0.340916692126297 0
0.224443805619663 1
0.226718267819447 1
0.140189373727668 1
0.243960059974551 1
0.253331960982032 1
0.186660232154114 1
0.157996436335293 1
0.148804150130084 1
0.254084099638843 1
0.218374600021521 1
0.129451037440439 1
0.240530158627427 1
0.178296125360863 1
0.282046599580234 1
0.0553483369748614 0
0.255737010283283 1
0.240683155613436 1
0.153470012797791 1
0.215542103596112 1
0.197441336920312 1
0.269378576643458 1
0.234769744803031 1
0.220448328670105 1
0.226417157735069 1
0.147951974851546 1
0.237307050003172 1
0.183725649663679 1
0.170077861354002 1
0.187594608200453 1
0.161841458449133 1
0.228336427211254 1
0.116983619598974 1
0.264005254992708 1
0.10133093750144 1
0.293900387327981 1
0.195552816388362 1
0.210625504973813 1
0.257635662753287 1
0.186144425446869 1
0.355575580454467 1
0.162824055591651 1
0.346306966678261 0
0.195740875059439 1
0.234963879126639 1
0.172677166805515 1
0.148865936664498 1
0.288748178399213 1
0.216661497817805 1
0.195483701710597 1
0.217752384572663 1
0.216431307160945 1
0.250872705132754 1
0.286456182108648 1
0.267771228005155 1
0.297426298103228 1
0.191472985787102 1
0.114685692409307 1
0.165690984143085 1
0.167710237103306 1
0.196968744923911 1
0.18634393151517 1
0.19995415752851 1
0.214065429059037 1
0.231982389808451 1
0.24522660342535 1
0.219822333297099 1
0.237644932637425 1
0.0923059025258409 1
0.19145963002177 1
0.294043640261523 1
0.245760863906491 1
0.162083504228593 1
0.17454161319438 1
0.175600471449497 1
0.109206180956613 1
0.122693807616195 1
0.17791120386997 1
0.202082524507467 1
0.143172141149277 1
0.206688245732306 1
0.281895669091232 1
0.123976296642228 1
0.153093869138176 1
0.298814274795327 1
0.188056286010534 1
0.255387894048641 1
0.221537438184405 1
0.15556332532469 1
0.2862914959595 1
0.287474473577771 1
0.250023121963611 1
0.254660673175119 1
0.205061093041965 1
0.227391366502851 1
0.21026256483461 1
0.234464847478 1
0.300820152864115 1
0.184126791514213 1
0.273600258732999 1
0.209283747039136 1
0.25501729892 1
0.220939076619661 1
0.12917289192621 1
0.206348441666722 1
0.0932952182683955 1
0.217159015521147 1
0.120118514129589 1
0.317737569027125 0
0.317167190486927 0
0.147948736062308 1
0.230960771694977 1
0.182764658803609 1
0.149150376026292 1
0.281370741049027 1
0.0760407310498617 0
0.210468326173332 1
0.239102461832087 1
0.259938610433498 1
0.195435654033979 1
0.093938861241288 1
0.25403151516968 1
0.224618042981802 1
0.181423761083875 1
0.163752022398524 1
0.193868240810906 1
0.213061221509567 1
0.201720155614917 1
0.155385276048498 1
0.169151174264419 1
0.268769413390306 1
0.214761360784481 1
0.232630653938115 1
0.230619595632082 1
0.289288434725825 1
0.225002047385985 1
0.161128052552279 1
0.155611955444138 1
-0.00867816457829544 0
0.283865877748958 1
0.209656841278702 1
0.26288457619443 1
0.15536059305314 1
0.188223365634863 1
0.194998890065279 1
0.291423374127757 1
0.250080074796927 1
0.158372124600063 1
0.190083867177181 1
0.189855258116365 1
0.141212090088157 1
0.28184403438327 1
0.328967530586402 0
0.217005087679292 1
0.211962064657661 1
0.257141022001013 1
0.176085291255713 1
0.205306438475904 1
0.266916247741441 1
0.190262448932302 1
0.32276157930522 0
0.145203197926697 1
0.307820246126073 1
0.232080162972987 1
0.297548817314813 1
0.191307728290392 1
0.176715822397952 1
0.134255348361897 1
0.147890645437207 1
0.192997175285408 1
0.180051727258662 1
0.0805457300852146 1
0.298683153632175 1
0.155185928022108 1
0.203485194433091 1
0.214783802660981 1
0.189974503712376 1
0.15629842854986 1
0.266633682114949 1
0.191128050380321 1
0.189676712729318 1
0.215758835386035 1
0.155225372617075 1
0.240907251028927 1
0.0882883228230303 0
0.314508045873224 1
0.206806537183821 1
0.139482401351124 1
0.242771753766188 1
0.321218082058457 1
0.313592797329798 0
0.141712178195845 1
0.269677458118506 1
0.086015683971031 1
0.267258093643575 1
0.10551238768044 1
0.285743833031822 1
0.225812453071538 1
0.26268896189387 1
0.182541498129341 1
0.264760326019278 1
0.274424085446766 1
0.170835601393303 1
0.213443374522154 1
0.212965455882843 1
0.266117477616915 1
0.16536770871528 1
0.206609501860115 1
0.180201199947914 1
0.231688794659962 1
0.310424366505063 1
0.302439823862218 1
0.213768461349861 1
0.274937038861482 1
0.211960026214327 1
0.220797056247897 1
0.252464844741864 1
0.238627870200542 1
0.185654154496133 1
0.223579645970599 1
0.10146458526532 1
0.243073961180902 1
0.263046350041072 1
0.243986396232176 1
0.217146112906044 1
0.197421513012003 1
0.182054053828676 1
0.339425457602479 0
0.217614231601912 1
0.197307053962344 1
0.17859739066771 1
0.160788774311405 1
0.155323838855598 1
0.0684773450635968 1
0.17639387536661 1
0.235571450265613 1
0.218110302741759 1
0.241097307041546 1
0.221580137986136 1
0.138050838825309 1
0.0606665314883739 0
0.176565793923742 1
0.215112482420631 1
0.212007418485684 1
0.177431040243346 1
0.185339109582925 1
0.226380300396617 1
0.321277515428444 0
0.247035133730564 1
0.27039853577983 1
0.222261314946494 1
0.201813909882527 1
0.118583479406732 1
0.220959766335566 1
0.232672344400516 1
0.170873979706672 1
0.234413241704789 1
0.211812898902926 1
0.270214822292724 1
0.24782498957306 1
0.251012840275349 1
0.30840477683297 1
0.201837237688291 1
0.337573506088819 0
0.174197553336297 1
0.195890026019724 1
0.220833775382559 1
0.159693131433827 1
0.244556206717266 1
0.175660206736793 1
0.238283014063424 1
0.172873366136769 1
0.211500805278455 1
0.191274990388024 1
0.202211490295846 1
0.150753372165509 1
0.0974769274144725 1
0.143775790233386 1
0.292017346227902 1
0.253952787209013 1
0.109756484816856 1
0.123600829104469 1
0.191463738989485 1
0.22140204768095 1
0.293857533861073 1
0.199793965277508 1
0.108716831430755 1
0.12171732348005 1
0.278561079996514 1
0.159744514035139 1
0.299240848001521 1
0.277994823694516 1
0.215714658271346 1
0.275902919937871 1
0.233550961820924 1
0.196361972874496 1
0.130043335465671 1
0.251035836305842 1
0.219641774522838 1
0.258812638412614 1
0.222852054958988 1
0.134774885722536 1
0.17549707731781 1
0.216978204087275 1
0.16573785229513 1
0.193130765585999 1
0.149209826652867 1
0.220590543428423 1
0.316101293101116 0
0.155352727959527 1
0.190275379524986 1
0.236867027326823 1
0.143447745101098 1
0.151133844732144 1
0.265971840335921 1
0.129709533999593 1
0.220636598383564 1
0.261167509234599 1
0.319104509518781 0
0.203117995818434 1
0.207537127075758 1
0.181077749635879 1
0.189745673889218 1
0.293505522764858 1
0.225257371593569 1
0.276735070088779 1
0.220868851626631 1
0.266305634844003 1
0.282307080138579 1
0.270191871168643 1
0.189475798919279 1
0.188823380574046 1
0.203246889260822 1
0.240477917475334 1
0.311494663813308 0
0.245679686636382 1
0.149014182161632 1
0.210005666968817 1
0.206758854207231 1
0.211267421014321 1
0.239694120783787 1
0.329866230390805 0
0.254892791594066 1
0.294029564498712 1
0.20426500146426 1
0.0723524845550331 0
0.189495128316182 1
0.152046245905172 1
0.143574788335865 1
0.296519405905699 1
0.152204605670798 1
0.0982197507656665 1
0.234102394694897 1
0.198704977988179 1
0.328272834312239 0
0.0783418437406 0
0.201349746708653 1
0.224456005169693 1
0.183227961579262 1
0.220191318737728 1
0.213155072769992 1
0.258656220508009 1
0.31310145505095 1
0.168301091079252 1
0.11869887432192 1
0.25846882261579 1
0.103108894093375 1
0.269956805194547 1
0.253537689598743 1
0.233817043952976 1
0.246630598508514 1
0.154064895862998 1
0.17460559393843 1
0.22183841201235 1
0.149239506976485 1
0.0750701739713642 0
0.13920273894921 1
0.222690176416009 1
0.279553633027748 1
0.170469575281801 1
0.154937317316375 1
0.177557449607151 1
0.238495835694875 1
0.181190149538105 1
0.223481348070579 1
0.191064060434476 1
0.24227446758517 1
0.167311477644261 1
0.181378096801072 1
0.109684812134537 1
0.230805983016829 1
0.315086808397242 0
0.241579328246938 1
0.250219860577313 1
0.161470304992953 1
0.145100726756016 1
0.148015101786687 1
0.127925997868295 1
0.222396930217713 1
0.223250824087154 1
0.263238331520347 1
0.224185278556574 1
0.156669986842799 1
0.153653978555794 1
0.179286598639696 1
0.263126852151848 1
0.277201294066243 1
0.250431814024686 1
0.174198140172534 1
0.176610620423482 1
0.285547728499664 1
0.189771451597992 1
0.274876700315513 1
0.231529641256601 1
0.144002456685646 1
0.14456544941081 1
0.308693620273049 1
0.192494143765735 1
0.220521342416972 1
0.288199430916342 1
0.145145101446894 1
0.253262207295516 1
0.189975645994182 1
0.253429450197681 1
0.260438218676753 1
0.169024071417003 1
0.159318003094131 1
0.241465043094967 1
0.205769734043936 1
0.182295399588012 1
0.138039882388394 1
0.122620128351586 1
0.19383866913692 1
0.286258245393821 1
0.140150573874037 1
0.191683677350191 1
0.178455731942239 1
0.252085156951754 1
0.204019702064191 1
0.226371149888701 1
0.142341307499749 1
0.1441122691681 1
0.20270032331672 1
0.251088467647129 1
0.321901674652776 0
0.0414161328730731 0
0.138206156912448 1
0.222482611160846 1
0.145834649636744 1
0.161316209501192 1
0.154064142119168 1
0.295510433308703 1
0.214206366745477 1
0.225006718518952 1
0.129183132652544 1
0.2576707115506 1
0.237200824787195 1
0.151741196212797 1
0.215507669531463 1
0.216870453876486 1
0.101854457333592 1
0.296831935370253 1
0.286640620411562 1
0.275268089434154 1
0.202230562674317 1
0.2640394887807 1
0.315453796442021 1
0.247171552049773 1
0.337961109302148 0
0.270326351767587 1
0.266724061254696 1
0.139009815602825 1
0.125820110062311 1
0.222501910745235 1
0.13194510073529 1
0.19272403357729 1
0.32605208178291 0
0.221289783854531 1
0.149786524409284 1
0.158838383288945 1
0.224085380266179 1
0.277166425997058 1
0.19761725712295 1
0.231803176469895 1
0.265047875347459 1
0.153640454663672 1
0.180168217389145 1
0.160802412707621 1
0.262344376536916 1
0.212149094793955 1
0.0915162276980787 1
0.0949145481474369 1
0.238110216152914 1
0.283360528423683 1
0.206876132469632 1
0.185614849772783 1
0.115175218196837 1
0.200876384913428 1
0.144821793553358 1
0.26858161208759 1
0.153407748903875 1
0.285098072375186 1
0.203325479344823 1
0.178121231226717 1
0.20984938099491 1
0.25283444669908 1
0.117143911534623 1
0.275049291930897 1
0.187600545187271 1
0.21879419231664 1
0.26349208735032 1
0.222551750562842 1
0.236179551396879 1
0.174471875174731 1
0.320699983373446 0
0.21594977538204 1
0.213240506785558 1
0.301909845577593 1
0.262274154964586 1
0.26436760583902 1
0.298438496410509 1
0.196237088458897 1
0.0809687167684226 0
0.29633292275161 1
0.240587893006099 1
0.132012829468018 1
0.139668270177331 1
0.1255346512977 1
0.1763071288275 1
0.331159678435959 0
0.206916267098518 1
0.202776825889604 1
0.131245964153716 1
0.280714407147325 1
0.242727580387745 1
0.244178102985351 1
0.160594402302405 1
0.332350218618307 0
0.20406528305447 1
0.266546876124216 1
0.10579606246614 1
0.230250912090635 1
0.123983840432422 1
0.139361030665773 1
0.157753097573529 1
0.408435821475503 0
0.0830423902394295 0
0.193711781306724 1
0.270090130656517 1
0.243290074992222 1
0.235068499478409 1
0.123240603017616 1
0.112935439105924 1
0.308597654521842 1
0.131663635217845 1
0.14936463172936 1
0.240438487940778 1
0.182829848822103 1
0.0750758602006403 0
0.138774567796589 1
0.192560369918859 1
0.194773836220281 1
0.180898454994157 1
0.118389805725963 1
0.188727430167638 1
0.240302493234686 1
0.230371150052322 1
0.149152135186573 1
0.156639469450014 1
0.227063056779191 1
0.301312667914368 1
0.0960487552824855 1
0.053738789751259 0
0.185854074600569 1
0.105476946093653 1
0.176459337994906 1
0.2435826698989 1
0.243775609521863 1
0.208718180227148 1
0.272435261139697 1
0.159779777097442 1
0.146008998904111 1
0.154429140664439 1
0.337463709017791 1
0.144106532914081 1
0.228704692977335 1
0.187200298727092 1
0.110768520252654 1
0.180686987608716 1
0.113916770879751 1
0.163265444059937 1
0.245898774958083 1
0.131624926749413 1
0.272422102925869 1
0.229906418944021 1
0.136924735698731 1
0.211804795865935 1
0.198498878059139 1
0.23712477257179 1
0.17000903858409 1
0.196631991078441 1
0.0934331642391119 0
0.30246807903964 1
0.21699285871267 1
0.17277879488461 1
0.211607076605345 1
0.201269936092576 1
0.199020699469441 1
0.132577665301111 1
0.176368905384518 1
0.177317072334764 1
0.1251761046477 1
0.140089282480052 1
0.269390518707009 1
0.0981806181463723 1
0.12332840017819 1
0.167509422062135 1
0.242335074677647 1
0.280232450571476 1
0.218830627830054 1
0.332101338605759 0
0.223215389078684 1
0.207604437916842 1
0.134528134636753 1
0.198722156913092 1
0.19278419779202 1
0.212694193417144 1
0.282681172026591 1
0.235102400459943 1
0.182825482109574 1
0.198403543399022 1
0.170293419389822 1
0.262572871288391 1
0.231249458684449 1
0.246230139561089 1
0.287526165861318 1
0.19664975274472 1
0.211958752284794 1
0.248753543215611 1
0.170471347292253 1
0.175327029013617 1
0.255032173223915 1
0.0256299806256048 0
0.275052462811056 1
0.210556481271032 1
0.248702371186247 1
0.180914860998102 1
0.316666122659962 0
0.12913242173541 1
0.136848851950736 1
0.199265554935804 1
0.145108500347421 1
0.166436660375033 1
0.322051246714858 1
0.231324419257468 1
0.246249743292998 1
0.190926236051205 1
0.190703347186662 1
0.203930012753608 1
0.24492049641365 1
0.32968974436521 0
0.152354694489111 1
0.137884471108276 1
0.113861678456836 1
0.213813244884858 1
0.232442681622386 1
0.266585577353535 1
0.29970412933918 1
0.194759818260074 1
0.227467369102088 1
0.250908310326341 1
0.143744587814364 1
0.334699305440479 0
0.299834341735588 1
0.277990994298584 1
0.235921758706597 1
0.333022403171656 0
0.152330032284379 1
0.150147091005585 1
0.202747246268059 1
0.27742926451117 1
0.140155860918062 1
0.189552404743074 1
0.171340821414421 1
0.198548414004646 1
0.11624315480151 1
0.228193294298847 1
0.192455358122362 1
0.147707985272296 1
0.255856627113884 1
0.163067005742392 1
0.202858830740515 1
0.0807564140284793 0
0.209789291076743 1
0.186906766291718 1
0.220331958868095 1
0.127095355299171 1
0.232890107280106 1
0.268398770206189 1
0.134255186206722 1
0.228640295489133 1
0.162227602884837 1
0.248251254340619 1
0.134334274209654 1
0.26483182940458 1
0.10652334824908 1
0.174670079007719 1
0.135469267568924 1
0.209162892857186 1
0.20321662934823 1
0.194180730462415 1
0.157739968059115 1
0.232723495130354 1
0.102836780242431 1
0.109208606831027 1
0.178830266781789 1
0.280404686861143 1
0.275022946127809 1
0.211726403047862 1
0.185680579315096 1
0.147570317119645 1
0.329830008537814 0
0.21135888070822 1
0.185830593348476 1
0.251452091552488 1
0.199623386964018 1
0.166717724000481 1
0.217683743124777 1
0.178236784318563 1
0.160260231614554 1
0.189441417066047 1
0.242064791006894 1
0.190290067050116 1
0.209548482422071 1
0.147815117718739 1
0.120672693709043 1
0.187363724758702 1
0.253806215293616 1
0.302750404917796 1
0.212721586430338 1
0.184093437913383 1
0.179623243773414 1
0.173911175130914 1
0.255775418379619 1
0.135932102558579 1
0.24561678987115 1
0.258126813776916 1
0.223289192949931 1
0.253146883680886 1
0.242387382405595 1
0.172813938789158 1
0.235006629127818 1
0.157422625160348 1
0.20432159734923 1
0.13589170251096 1
0.164970074348776 1
0.183779314959534 1
0.159404906264707 1
0.270209182168485 1
0.173839304047395 1
0.145196217350854 1
0.242547985602545 1
0.277024946494162 1
0.260598920245864 1
0.180719876336528 1
0.353928519322191 0
0.243650232492226 1
0.254937853811796 1
0.184751076765059 1
0.250281126475279 1
0.11310950423558 1
0.284947774173829 1
0.231889719576932 1
0.229560207594473 1
0.171961008549417 1
0.257759923883604 1
0.13140291202374 1
0.313321110163411 0
0.242983283880664 1
0.179207905302902 1
0.234293506305378 1
0.341599875369517 0
0.257810662321035 1
0.133527679239251 1
0.157670970314977 1
0.258466061319349 1
0.122896614981342 1
0.214923245172569 1
0.200581049056165 1
0.170458826705598 1
0.256002701325019 1
0.251242034343435 1
0.296908392319312 1
0.261507972662863 1
0.246084365273746 1
0.184779723802783 1
0.325307857296606 0
0.078662458648129 1
0.106980540086755 1
0.33321064642742 0
0.248511298205847 1
0.290921161493775 1
0.187385983145773 1
0.197236936554536 1
0.257165653867784 1
0.174461391131039 1
0.112955259491799 1
0.265737083318688 1
0.223614298621753 1
0.209687656949484 1
0.145916825996358 1
0.193997052450981 1
0.290958617222005 1
0.106578243432632 1
0.101237428709877 1
0.199996987376891 1
0.236137578714134 1
0.299005253209168 1
0.200017980877636 1
0.22347215954752 1
0.255302245530054 1
0.199029995258827 1
0.218176726213915 1
0.284712508825139 1
0.216511294763565 1
0.138783229655612 1
0.302160462419903 1
0.087309280080662 0
0.243562850757347 1
0.110586519969511 1
0.172510583406962 1
0.317704493990329 1
0.161659859134521 1
0.200497953541944 1
0.168123653991993 1
0.195354599636232 1
0.257032551054578 1
0.192956511148381 1
0.316800092494283 1
0.252923793476977 1
0.204699974349287 1
0.0513988047135462 0
0.283743538379648 1
0.12039495015112 1
0.198107970710595 1
0.130361386954123 1
0.249535946051697 1
0.188219240862033 1
0.239368773735143 1
0.418992172785583 0
0.225981173901415 1
0.215859797674964 1
0.267404362708259 1
0.26258404037982 1
0.187405938569064 1
0.298195666550009 1
0.243114759946234 1
0.314523514268111 1
0.258504246843212 1
0.267394669801371 1
0.2355776025136 1
0.136078192905415 1
0.1323493595741 1
0.264090392788372 1
0.10694712440413 1
0.340022158713868 0
0.194841502528622 1
0.217208637886539 1
0.14449697965862 1
0.194416350385707 1
0.223262696197269 1
0.124943580792932 1
0.166049301723819 1
0.208892354029182 1
0.181522103610112 1
0.258168305740929 1
0.222476601078145 1
0.259394151768546 1
0.24070043192072 1
0.191128734249896 1
0.206498563633171 1
0.235072378188157 1
0.191250582273056 1
0.248724235217385 1
0.186478813732781 1
0.206866545846461 1
0.215137078100371 1
0.231151269738077 1
0.133866168276066 1
0.174447662340195 1
0.215188805102767 1
0.203247787533468 1
0.153490707526101 1
0.225083289070336 1
0.238160910002611 1
0.159477822984412 1
0.23386171592783 1
0.159308922284947 1
0.230356029688643 1
0.151832202883114 1
0.272250287988235 1
0.176591962420166 1
0.183006826760403 1
0.286653708501754 1
0.161813737092794 1
0.241557085939175 1
0.125842742295536 1
0.295371433516218 1
0.123407667950769 1
0.183040572693046 1
0.19883427963839 1
0.220130171146404 1
0.135844105347032 1
0.249966341089248 1
0.213613929090992 1
0.193102624246093 1
0.32670589950881 0
0.236986757194449 1
0.214430938591462 1
0.18159438736707 1
0.285126220446879 1
0.250081095359936 1
0.217864226817915 1
0.256048394330328 1
0.162848203523549 1
0.272366071961436 1
0.206243518549223 1
0.171024651789929 1
0.185237609086363 1
0.154490041907843 1
0.183601540853351 1
0.222436263485543 1
0.222550215640597 1
0.189320156178675 1
0.319879627201982 1
0.296283283040987 1
0.216693114853825 1
0.264582059845825 1
0.285136590042578 1
0.277550281036689 1
0.0330483556212469 0
0.131289220216668 1
0.277310784431137 1
0.198795849811571 1
0.206962602039224 1
0.257447025910765 1
0.200529498257267 1
0.12311404200418 1
0.209321257007219 1
0.34903887680996 0
0.234976205022379 1
0.0874478916456038 0
0.218952472940371 1
0.254387411566831 1
0.256857507384282 1
0.236952167105273 1
0.146157344925799 1
0.223613666654107 1
0.153701781251127 1
0.206532635967341 1
0.292710331270147 1
0.271672935634816 1
0.111628978356937 1
0.189004423796057 1
0.195432391036884 1
0.278560690211962 1
0.179705953496834 1
0.160920810289521 1
0.221493368115159 1
0.229629823384006 1
0.152180413326592 1
0.226083640080541 1
0.162210242922343 1
0.237014706930366 1
0.0795289132474729 1
0.258116306469437 1
0.209428238933007 1
0.238280862713877 1
0.188925363396599 1
0.113935342027585 1
0.124580828739612 1
0.193200734191691 1
0.203682577274524 1
0.21421764291625 1
0.170176725238995 1
0.219355916842301 1
0.181210272341913 1
0.196110445865592 1
0.16937468377964 1
0.203688369808031 1
0.161706071133248 1
0.115428048540308 1
0.147566051752762 1
0.341542419407483 0
0.225532420122993 1
0.202562498517766 1
0.0699780679491708 1
0.105865059853252 1
0.158557556425951 1
0.227139945205108 1
0.235562677960162 1
0.256760676402513 1
0.253491564671253 1
0.154132543991002 1
0.135267212240168 1
0.220586463459508 1
0.101344897387276 0
0.191754053618976 1
0.320920930310075 0
0.195301450113699 1
0.164611400182532 1
0.317517625285373 1
0.311524448332727 0
0.148540243886414 1
0.229034757704201 1
0.14010258546287 1
0.263570928755382 1
0.257724401327623 1
0.221729568539744 1
0.165384424360098 1
0.16493106499122 1
0.15199232154533 1
0.212093864273994 1
0.227777223175429 1
0.180031380692031 1
0.2224889514771 1
0.296676244954361 1
0.250374204355366 1
0.217247177032421 1
0.239611214059133 1
0.132184026156423 1
0.166485526697775 1
0.179298813763351 1
0.177342891338916 1
0.175377838300084 1
0.176260329281239 1
0.243266869128173 1
0.24945458621233 1
0.217726005603375 1
0.15543422170746 1
0.250139779011825 1
0.198426935636321 1
0.165262346041504 1
0.238727868888821 1
0.21098622649724 1
0.170216084063397 1
0.278880838482338 1
0.101910883567205 1
0.264923002107672 1
0.238252303819758 1
0.105683686605016 1
0.141130938908103 1
0.208135459959994 1
0.231726270946486 1
0.272721369540068 1
0.239354172355697 1
0.197582208350309 1
0.227513645229094 1
0.208296746177371 1
0.155613219345886 1
0.20270233260289 1
0.261188502300985 1
0.186800821848311 1
0.281338689741017 1
0.174649417297732 1
0.179730184088236 1
0.226416634835212 1
0.180041872715406 1
0.218739335027623 1
0.258282416370592 1
0.189379946530137 1
0.188630805776648 1
0.11389990290869 1
0.186919074078744 1
0.262085258446024 1
0.189198808115258 1
0.152382980800584 1
0.313734016334537 0
0.205937261887441 1
0.152527735391102 1
0.233053776354947 1
0.224492164825094 1
0.107282544219849 1
0.156408114763404 1
0.172748413473964 1
0.248968845214068 1
0.1697612347514 1
0.253611101962486 1
0.179717899041027 1
0.149009418970182 1
0.196540448649065 1
0.168109363025777 1
0.138655556831989 1
0.187499461792121 1
0.171672519250603 1
0.202048074382453 1
0.26770356161854 1
0.122061248447331 1
0.118239885320281 1
0.133336078663979 1
0.128600737383613 1
0.190306721494171 1
0.177652151460111 1
0.298218271055705 1
0.202901097635075 1
0.178428614902194 1
0.162522023255949 1
0.197653419530717 1
0.221991175994511 1
0.234669671935502 1
0.316210086963097 1
0.0940824996217509 1
0.137311680850771 1
0.186428798024806 1
0.276140179824379 1
0.143363842672792 1
0.246379272643953 1
0.178977432112577 1
0.173812290852134 1
0.210152875398867 1
0.240968999824622 1
0.0986448649710425 1
0.128525782938797 1
0.302146186522062 1
0.238758075582484 1
0.294501094811825 1
0.1955619688855 1
0.0790077900019925 0
0.261524571426164 1
0.243110104520807 1
0.150052001210053 1
0.22509756460278 1
0.184008564826072 1
0.156046339278236 1
0.205057474030317 1
0.173856884671714 1
0.247762810474489 1
0.247172855088389 1
0.2305130102748 1
0.127348561442654 1
0.187972050478711 1
0.255281506187605 1
0.15075095564098 1
0.21075229189246 1
0.23022913493738 1
0.19604140998744 1
0.192778415715423 1
0.220766176331348 1
0.174576608297829 1
0.163709239676576 1
0.115557593319764 1
0.183316038029855 1
0.255577861692515 1
0.0818956820799678 1
0.163148574697156 1
0.121711293728313 1
0.288418527211658 1
0.138887622180596 1
0.27681942395142 1
0.134919677842486 1
0.187294646813836 1
0.205353643913846 1
0.22375844986332 1
0.27576678532467 1
0.246725876734556 1
0.188452339436136 1
0.175818653505797 1
0.299325050201463 1
0.110936672845568 1
0.267275617553028 1
0.243945260965085 1
0.139386119581458 1
0.268483557009994 1
0.181408167811945 1
0.288044229009859 1
0.232145995805407 1
0.195712140357002 1
0.183752244184901 1
0.305897878120492 0
0.295201406583866 1
0.201664732751791 1
0.117382566164533 1
0.226473686570559 1
0.169923399026068 1
0.199903176732374 1
0.282431230753001 1
0.0575999607787823 0
0.226079651697921 1
0.291175991167941 1
0.22936445730304 1
0.251739384384752 1
0.261069915553867 1
0.248575205567252 1
0.226834499407282 1
0.134897971326561 1
0.22106125246888 1
0.269342844315532 1
0.25965716097804 1
0.205214016438202 1
0.357070140845292 1
0.253557282056354 1
0.177395297317447 1
0.166538836027168 1
0.151809989920937 1
0.161093310721918 1
0.19767355302342 1
0.165702951565777 1
0.260425524300609 1
0.178811537143294 1
0.263932103708247 1
0.221824829821568 1
0.175416776924489 1
0.214075820856778 1
0.181245779956837 1
0.150966349537503 1
0.170201586007409 1
0.276887379375748 1
0.188944510612755 1
0.24236596332478 1
0.292591572761489 1
0.285522271734522 1
0.24649386859937 1
0.171156163452941 1
0.204643774960373 1
0.253108714858952 1
0.167996409764809 1
0.229857062366658 1
0.317060470865102 1
0.292417756706373 1
0.127075645235177 1
0.216745191140232 1
0.0915021199218192 0
0.206845834249446 1
0.219344197343395 1
0.0944216295060175 1
0.181772720990752 1
0.290630731093074 1
0.249814389193579 1
0.166031303986885 1
0.203577406943163 1
0.215143968969187 1
0.131811951686553 1
0.226656071186007 1
0.220611993084933 1
0.227782923645209 1
0.100738490149969 1
0.184331148819485 1
0.209317054613182 1
0.20118173260103 1
0.217731821946925 1
0.184605987978494 1
0.307931344909645 1
0.175229252150625 1
0.179420684357861 1
0.24169699497637 1
0.196280726792268 1
0.224863718725402 1
0.121808247194584 1
0.0917748242988573 0
0.173871897810329 1
0.103575464762483 1
0.200607065805831 1
0.147532537813445 1
0.223214867732719 1
0.284675731328659 1
0.238796787877405 1
0.151154514052129 1
0.256496413727984 1
0.219186874500653 1
0.112249829053427 1
0.147261135108676 1
0.271709243876323 1
0.290615991671857 1
0.209630634518665 1
0.286015712844336 1
0.233650353332806 1
0.227009313103347 1
0.149344088267857 1
0.271223182059667 1
0.171160317101095 1
0.24595947634613 1
0.190981883240171 1
0.162982691635365 1
0.273660933782161 1
0.278592443989748 1
0.170621194880627 1
0.253604018241669 1
0.206144093066757 1
0.143825909266765 1
0.10637642718856 1
0.277020339785406 1
0.187246443930387 1
0.263013482135198 1
0.151449915396157 1
0.165533946536998 1
0.156463797162534 1
0.216390336789695 1
0.215498400567388 1
0.165168690955122 1
0.325724807014876 0
0.25020170783399 1
0.263682438321633 1
0.12032636418312 1
0.209766909086895 1
0.221245281800032 1
0.135249856808908 1
0.191265009518101 1
0.133832450616139 1
0.152190837082343 1
0.285496005983312 1
0.0936846834272594 1
0.266023971809863 1
0.101060387191402 1
0.22753648387178 1
0.141382136841426 1
0.16773058625045 1
0.145790312909212 1
0.272693654665734 1
0.211007681395229 1
0.274678022670626 1
0.232204383368778 1
0.175050676733616 1
0.247717416545297 1
0.202594005418984 1
0.161120520760874 1
0.169434124286377 1
0.207736582113643 1
0.234534870249427 1
0.1774637221028 1
0.220829669472701 1
0.0502685876034381 0
0.202385335703028 1
0.233117259052132 1
0.235204050375202 1
0.184946306674253 1
0.309485137898003 0
0.217062401893038 1
0.161430554151978 1
0.0927919928503171 1
0.252788883631102 1
0.191397110682607 1
0.223190404410347 1
0.156652180466623 1
0.219745943407875 1
0.199336789240835 1
0.252963146826646 1
0.296470717611781 1
0.199020698392629 1
0.244466532510711 1
0.298379359484597 1
0.186875918246342 1
0.28833198927203 1
0.184453356847909 1
0.166689121088742 1
0.258102992932553 1
0.120447337707366 1
0.0927729404510509 1
0.220203330385806 1
0.163575880970385 1
0.160115875381469 1
0.0887931298635927 0
0.27480090905307 1
0.126421926370207 1
0.254702391646687 1
0.159999444034102 1
0.339752450953593 0
0.17640672790417 1
0.144362141684764 1
0.167412352126042 1
0.193104114827007 1
0.18836626777654 1
0.169572650687208 1
0.253583719719108 1
0.165351377991386 1
0.267568945250883 1
0.142010287349564 1
0.133220167694415 1
0.210752861801883 1
0.330943327013347 0
0.192123339598641 1
0.101505338269904 1
0.120230274251047 1
0.306126082360827 1
0.144643934800889 1
0.0770394523278329 0
0.0892810482740064 1
0.157193927579781 1
0.290929236768055 1
0.206532600247051 1
0.080372659708218 0
0.24093866700828 1
0.150258932358259 1
0.272156639261046 1
0.245950154790317 1
0.145436508435494 1
0.214065413817154 1
0.297034078458162 1
0.244438531956384 1
0.17832799614943 1
0.158358882529223 1
0.209637352798275 1
0.224838260018964 1
0.118509874689823 1
0.232577790169433 1
0.178841431051176 1
0.199008001370844 1
0.216549928685212 1
0.246899934356183 1
0.185866133087207 1
0.111438173281627 1
0.230878780767301 1
0.245676784576548 1
0.224400690906005 1
0.177774741256945 1
0.166059474468037 1
0.158491818563178 1
0.234492978947496 1
0.161139033037687 1
0.240629777161707 1
0.00951264196995927 0
0.356896404509342 1
0.16685748803014 1
0.178867113550287 1
0.235680237980944 1
0.249613938234523 1
0.243131044376577 1
0.321394181583342 0
0.222006578455574 1
0.173292760497731 1
0.264430816645519 1
0.209035408806611 1
0.12052212452712 1
0.13798461295434 1
0.233717473146211 1
0.279586406516237 1
0.264749525180995 1
0.209091783410831 1
0.220978593836199 1
0.175392768570685 1
0.231639887739744 1
0.170589907105975 1
0.265003552120506 1
0.157718321972986 1
0.203238379620157 1
0.176818556104816 1
0.206395820517446 1
0.263223365847263 1
0.170705624670318 1
0.104670113223628 1
0.1475838172813 1
0.18690920995629 1
0.187446030880526 1
0.110704496845032 1
0.180116379450877 1
0.235732982180964 1
0.314017537967916 0
0.227629537316598 1
0.199084327014628 1
0.20973813908861 1
0.212391177773731 1
0.218697954352529 1
0.260664352103583 1
0.236218007399447 1
0.167115287136434 1
0.272000604585275 1
0.221247312116058 1
0.142910773648972 1
0.30658385937244 0
0.2405273489625 1
0.206064448296879 1
0.222327751142287 1
0.236832428173501 1
0.203293879575019 1
0.261743655252893 1
0.160342135695121 1
0.245784826817812 1
0.289688889453802 1
0.346854591774834 0
0.137121659716391 1
0.0902204072952173 1
0.267368286634615 1
0.2209375709762 1
0.134274445960907 1
0.201189040685246 1
0.173315453281892 1
0.280143675663093 1
0.223879321617677 1
0.163350263340129 1
0.195650124471666 1
0.207424633455662 1
0.192801054645072 1
0.256187375252737 1
0.0968745228201049 1
0.164170279157422 1
0.211768211993113 1
0.18268010263142 1
0.248530242450797 1
0.131872425363794 1
0.24533570041435 1
0.19416723361843 1
0.315657290324012 1
0.252208811121362 1
0.170923286891178 1
0.388882822315898 0
0.189285470386784 1
0.0497031295732303 0
0.294297883043483 1
0.241034965346708 1
0.193608269695455 1
0.245907749975141 1
0.147364232953493 1
0.25431079204282 1
0.204332627781906 1
0.14163992212306 1
0.220155350363507 1
0.2490494735846 1
0.2003641844685 1
0.202569818119232 1
0.153781957517693 1
0.120432024798943 1
0.192899355181732 1
0.201655030423425 1
0.250429974116394 1
0.171521877517294 1
0.22929528019112 1
0.200708613332966 1
0.227579971125906 1
0.170990270199837 1
0.258726862228385 1
0.251288686466402 1
0.236867363670928 1
0.153598921583156 1
0.185111865850853 1
0.231334089960059 1
0.136558880930452 1
0.203594455309423 1
0.246644378049746 1
0.263240643414035 1
0.153720546797535 1
0.268818725450617 1
0.012939782034857 0
0.237765804631916 1
0.221974018617095 1
0.226170328458894 1
0.190149675894567 1
0.252352993380445 1
0.335878880305205 0
0.165847471049599 1
0.214872066983509 1
0.232813275683205 1
0.0545658459870246 0
0.175463893107539 1
0.210642730633659 1
0.25329733096173 1
0.180662836523109 1
0.289830142014465 1
0.174704313940714 1
0.176989755520045 1
0.209219324524058 1
0.267654797712468 1
0.196240449840874 1
0.137482560546194 1
0.108768717250009 1
0.193302764625196 1
0.263653831442087 1
0.168973164877795 1
0.292213748488697 1
0.292245768609136 1
0.148347988176164 1
0.109896039091051 1
0.195823027069727 1
0.237094893392497 1
0.139259089686565 1
0.192924811112387 1
0.27743783199397 1
0.151247163961697 1
0.107652819355015 1
0.196207550472229 1
0.401485471939077 0
0.264210122073123 1
0.18886289322308 1
0.149778183851945 1
0.24937143686088 1
0.233446940505592 1
0.31200335010499 0
0.203281625679363 1
0.112724084410328 1
0.168543640013833 1
0.191001115835671 1
0.165823600739464 1
0.187023715814484 1
0.207023675039024 1
0.201280842994823 1
0.241518042334556 1
0.129815979459039 1
0.171602136155519 1
0.190703175106308 1
0.194180146358156 1
0.22611025081315 1
0.235174999609393 1
0.270207165050036 1
0.247577737198437 1
0.243420829600386 1
0.194335146447543 1
0.270337367606876 1
0.21141746420396 1
0.218430466982037 1
0.164602405715493 1
0.13993724470729 1
0.159725446012945 1
0.274046452871414 1
0.198567430210719 1
0.0932419055626202 1
0.239931294402334 1
0.199674173728345 1
0.287638060973749 1
0.158843062966604 1
0.209150471208285 1
0.260994570771125 1
0.238140541225648 1
0.179061852672794 1
0.203031944381249 1
0.227356288997448 1
0.280667628659476 1
0.159219030140894 1
0.27195756503733 1
0.238217627752186 1
0.215059851205031 1
0.0301352368685077 0
0.233246895046224 1
0.172590937093317 1
0.281463275978453 1
0.228255160833908 1
0.176518445243828 1
0.188951135475667 1
0.26877685042171 1
0.172996580318035 1
0.317789477722657 0
0.27313001864295 1
0.135185225860928 1
0.123937289560777 1
0.130389439375934 1
0.178624186607612 1
0.237493890666218 1
0.27497801212848 1
0.33302400807395 0
0.268051762980762 1
0.221459267719896 1
0.245765713433662 1
0.141227155939738 1
0.209887978550725 1
0.214826227009494 1
0.2203036893843 1
0.20526069019517 1
0.212739210107326 1
0.208488903970762 1
0.314033743124918 0
0.219673167070024 1
0.171819132854745 1
0.125282033030419 1
0.152400183676061 1
0.236049804320126 1
0.251453195939882 1
0.201053968612353 1
0.278959248617247 1
0.171740081762299 1
0.105497080228996 1
0.152560829336486 1
0.200751488073439 1
0.245400125050028 1
0.233692742568211 1
0.154249849968678 1
0.227686151108404 1
0.175482945229618 1
0.187368092914452 1
0.128197987947389 1
0.137445884099581 1
0.148864205595904 1
0.13324900055713 1
0.253510910060603 1
0.166273193903912 1
0.250392820933563 1
0.202373014618369 1
0.176132501966943 1
0.220768266990959 1
0.260660160021347 1
0.197251838817764 1
0.128707700166611 1
0.278866985393451 1
0.270153326441838 1
0.281255779228452 1
0.225952291378947 1
0.248486156093447 1
0.206630106459833 1
0.167728698523788 1
0.169721714507845 1
0.170389277984275 1
0.146422121492713 1
0.234994865457391 1
0.271693691840226 1
0.171424896996517 1
0.136398804164188 1
0.244443347897242 1
0.300489140100706 1
0.147227830470648 1
0.225142745127028 1
0.267442567134269 1
0.123156642837781 1
0.148382483918028 1
0.266709196837457 1
0.235051993400819 1
0.221748947204501 1
0.21346942871957 1
0.235094853933234 1
0.11972669289806 1
0.200428356837314 1
0.175315244121128 1
0.308185523140957 1
0.235140822528214 1
0.138817296072288 1
0.230712869490126 1
0.18870955491303 1
0.237704666027606 1
0.127639056555036 1
0.17608424221917 1
0.168102474228324 1
0.207885543516479 1
0.156408774187148 1
0.192562334994368 1
0.269565766253462 1
0.228923971482953 1
0.159396567627505 1
0.200039405887839 1
0.296624950933543 1
0.232606440679971 1
0.23972787843359 1
0.243658363510701 1
0.218669343746088 1
0.199633931060172 1
0.0867472976120992 1
0.208803385687681 1
0.20721026635017 1
0.133972461248726 1
0.210909229201394 1
0.218674617461067 1
0.145613574330057 1
0.202160754807532 1
0.332912807116665 0
0.193169449602655 1
0.147285222845413 1
0.299620727923227 1
0.182927952389656 1
0.211901579871086 1
0.306486503825466 1
0.257544005485904 1
0.142255844434848 1
0.241461215904278 1
0.202738779832178 1
0.234940598630361 1
0.233022015023149 1
0.164286194183833 1
0.266765733971498 1
0.200998313734351 1
0.234122808003955 1
0.288388023413673 1
0.265624932425337 1
0.306177868310502 1
0.292047099923485 1
0.338665766638695 1
0.293590252666256 1
0.310541264162996 0
0.240424167486404 1
0.161019237142746 1
0.189022241897144 1
0.144617698696053 1
0.264754308330263 1
0.278862069463264 1
0.0980730104339682 1
0.157356374463705 1
0.24476563858107 1
0.14143381901779 1
0.17623760477705 1
0.303424300559441 1
0.146985718009295 1
0.208981945308465 1
0.215512924980025 1
0.237335628313448 1
0.141286892492694 1
0.152466557163195 1
0.303887946223342 1
0.177303618466661 1
0.328239417403458 1
0.336475888450238 1
0.194121600447936 1
0.2081129269744 1
0.190757239994902 1
0.249899516527936 1
0.13878480822229 1
0.221331263280083 1
0.108353499214334 1
0.195429998013877 1
0.243298457951031 1
0.0579696162310683 0
0.118485858992612 1
0.178470727477317 1
0.267965538623147 1
0.22136554715209 1
0.235136883835958 1
0.272443186916766 1
0.217662821894536 1
0.123317956451732 1
0.169747399447855 1
0.05314810015102 1
0.170457497267373 1
0.149888777098274 1
0.166106684845834 1
0.139399231785368 1
0.269225895296841 1
0.289058007669678 1
0.175839274349979 1
0.23399030269721 1
0.22315610092503 1
0.183845286178601 1
0.190538231300002 1
0.231407099963467 1
0.159093626768342 1
0.327167127270518 0
0.181348421385054 1
0.219212920943553 1
0.243292934057294 1
0.241654969313128 1
0.168185413493754 1
0.163211128536697 1
0.208214520528927 1
0.205628718265313 1
0.2062290939531 1
0.315708532316399 0
0.181691723766159 1
0.280196255429871 1
0.256656966794721 1
0.287253335279199 1
0.197974569466024 1
0.156398703991003 1
0.229583287630923 1
0.187061791138689 1
0.284031107036738 1
0.209312530216917 1
0.179147844052119 1
0.141716061323129 1
0.169235008683757 1
0.105690801605294 1
0.0458694037726345 0
0.110906257682052 1
0.185133493564824 1
0.230385604154092 1
0.223752578465871 1
0.206598458222325 1
0.209066706413969 1
0.166273381475299 1
0.2134674894796 1
0.118985408535892 1
0.184951623351261 1
0.232931370836725 1
0.20871395677493 1
0.204313466667237 1
0.157090100218464 1
0.152109897893983 1
0.233291476993441 1
0.138976609634802 1
0.262549215645799 1
0.159374969823619 1
0.286610295137599 1
0.253615778586053 1
0.137341081754289 1
0.139884041583937 1
0.0872055232018338 1
0.146219943808986 1
0.156426203090931 1
0.232975383119515 1
0.118983091910751 1
0.155480162703527 1
0.215032469073671 1
0.275556721016591 1
0.332980928835239 0
0.15126096956762 1
0.111284803792511 1
0.144263044282644 1
0.250197950289117 1
0.212672117112014 1
0.210032834544972 1
0.238761148241282 1
0.205079074802458 1
0.16951794848055 1
0.275894994623458 1
0.230503439924829 1
0.119964637780587 1
0.325733911939824 0
0.25276993177087 1
0.150992502998125 1
0.183046160907168 1
0.164965047094993 1
0.277735760904955 1
0.191941725757275 1
0.261451186081036 1
0.0668726561825523 0
0.298540312218181 1
0.154619847563356 1
0.204730238926068 1
0.225714978417601 1
0.139137906327614 1
0.260847860818871 1
0.285024884638369 1
0.212182347148948 1
0.0825387754176181 1
0.247155331827253 1
0.0243691466795652 0
0.224450941398519 1
0.146353202539302 1
0.0512711323388517 0
0.245882338285585 1
0.167492981971288 1
0.218904351307658 1
0.257852766631011 1
0.217155601162862 1
0.0965051352035741 1
0.192645711246977 1
0.258982379833106 1
0.258785538316201 1
0.352973909858114 0
0.196260070397871 1
0.247458672951764 1
0.222322648732422 1
0.18995191850241 1
0.237579306495125 1
0.337669948402527 0
0.214759236304169 1
0.278477840859441 1
0.269137662528992 1
0.198342963209674 1
0.295458066706068 1
0.168953351701827 1
0.1862230152467 1
0.212730491155519 1
0.188288232648505 1
0.286119830805878 1
0.207077188582826 1
0.253704543777297 1
0.0931475545040509 1
0.215607923936622 1
0.252722504178741 1
0.173953426432839 1
0.111678582744502 1
0.178171153102654 1
0.244475192130608 1
0.173852604504657 1
0.218056038271634 1
0.207866617030285 1
0.104647004106748 1
0.251505259481961 1
0.310746159771729 1
0.255184822236066 1
0.186919382745469 1
0.134205594741071 1
0.191872268875134 1
0.222531672067149 1
0.154161300473336 1
0.156027341778951 1
0.226844161547834 1
0.237995166680265 1
0.262305469646735 1
0.238890497646735 1
0.274287143235768 1
0.21668690537037 1
0.107067924323407 1
0.256852436342235 1
0.183353064175642 1
0.193563078089878 1
0.205510128408761 1
0.199501955625856 1
0.17205622472462 1
0.195790836733496 1
0.257230436430061 1
0.294542397930759 1
0.254100043961822 1
0.169700072152253 1
0.185659567088425 1
0.266807674293974 1
0.173026447370501 1
0.228163204584968 1
0.148459723398758 1
0.249230029027162 1
0.198856947399793 1
0.274723278265301 1
0.176919086873762 1
0.150212738050148 1
0.275600938147937 1
0.17019429787018 1
0.1587988323027 1
0.2515220719732 1
0.181299640185541 1
0.261273254256837 1
0.264957912300555 1
0.189659059591238 1
0.21452209302057 1
0.230827315297808 1
0.20212321515375 1
0.282993097996574 1
0.205350209378927 1
0.193404424175852 1
0.295143608044235 1
0.145800409103477 1
0.239697552487586 1
0.28472302866279 1
0.240369483649381 1
0.180187087221392 1
0.199148727252116 1
0.205694516235261 1
0.128674490096001 1
0.179844433611723 1
0.181101805090768 1
0.276194168547826 1
0.191737793414359 1
0.178812050624251 1
0.0851744848679954 1
0.311087464258834 0
0.217122601746382 1
0.171446162588261 1
0.169797620228463 1
0.311898660066771 1
0.274642527478405 1
0.13246353940898 1
0.175065275386484 1
0.224472617871466 1
0.151146614879623 1
0.113533711592345 1
0.170244990125622 1
0.269074746226442 1
0.197437502576167 1
0.182949089690303 1
0.257630012223324 1
0.287582244518804 1
0.188785841753432 1
0.177052480788352 1
0.153251479680691 1
0.167179514663569 1
0.270215358999268 1
0.238068143476978 1
0.208100941146071 1
0.235872185263066 1
0.152023997756862 1
0.180779968441743 1
0.302486918645576 1
0.343518726011235 0
0.197706229632151 1
0.0878045072973226 0
0.262163559356719 1
0.203832480449542 1
0.22037138784825 1
0.145415431504696 1
0.269202281662122 1
0.217657065727446 1
0.22254270062725 1
0.189097830147686 1
0.124878011260495 1
0.331323767781133 1
0.246301540552706 1
0.15144373037361 1
0.198272006676987 1
0.241835971851235 1
0.328666220810289 0
0.224374877991359 1
0.326421244642946 1
0.128656927178214 1
0.291748804416441 1
0.221966933048448 1
0.146139428979427 1
0.288183490159404 1
0.237932854662466 1
0.138116019942515 1
0.158981903727635 1
0.235181514793588 1
0.148752198953552 1
0.248656325033215 1
0.119626172953326 1
0.225466056395639 1
0.178953002368879 1
0.189687762714947 1
0.10475602227858 1
0.249532926540905 1
0.181052396395704 1
0.269957610916498 1
0.213791928140423 1
0.142810365618616 1
0.244314083144217 1
0.175607640036726 1
0.245530517364853 1
0.226615210245278 1
0.246303511583191 1
0.303425781213407 1
0.231976378933777 1
0.254856033145429 1
0.131911653682164 1
0.102787806455449 1
0.278365289395341 1
0.315629208064591 0
0.187726673349812 1
0.233406901192526 1
0.260369278537292 1
0.23599725002718 1
0.2574618253332 1
0.24319267724395 1
0.202239147287096 1
0.109350773901515 1
0.376609481045889 0
0.147252586190534 1
0.177719163347092 1
0.231183406250379 1
0.236840386048616 1
0.29536243050412 1
0.201503332852311 1
0.0816481088524887 1
0.0846117453532608 1
0.302707562841771 1
0.270596304533571 1
0.263616232496835 1
0.183041433609256 1
0.253725847566603 1
0.203425334438621 1
0.242189310056631 1
0.201561451317487 1
0.184222844167921 1
0.20741448375934 1
0.130746850839281 1
0.223477500112325 1
0.242448904401386 1
0.133572888338437 1
0.0567462110233027 0
0.143454363461288 1
0.319089777748394 0
0.188271601587666 1
0.143994182342211 1
0.255240688341328 1
0.1814075447229 1
0.129965814183625 1
0.132859277420053 1
0.163618552308093 1
0.187176013482416 1
0.259131584080793 1
0.27005459364508 1
0.300852703599068 1
0.148795047907845 1
0.303161198301516 0
0.280452560312403 1
0.268253871757876 1
0.271786310438569 1
0.173616408663497 1
0.161802586558235 1
0.131500308413545 1
0.195428013150179 1
0.229828703453277 1
0.272524485173265 1
0.249692979782724 1
0.237833384262838 1
0.139038593204656 1
0.215992154195348 1
0.284792339981984 1
0.193308716206782 1
0.250879193000027 1
0.344961291702965 0
0.135242931003621 1
0.118691355612451 1
0.259674296448274 1
0.232320966726013 1
0.255979465350951 1
0.287047850313438 1
0.215049276727235 1
0.152419073043068 1
0.118438269834326 1
0.220965237369579 1
0.143781343824998 1
0.164321894263812 1
0.2038909283409 1
0.111330981352742 1
0.300551485999373 1
0.303016922267282 0
0.311732527506783 0
0.182018310328523 1
0.172175773294685 1
0.266636667886363 1
0.183158360838703 1
0.193468606172336 1
0.127102033052018 1
0.23981861625415 1
0.202127847243915 1
0.222704963161955 1
0.120715520392238 1
0.101698126102907 1
0.185707822596331 1
0.282708608000602 1
0.147458720437171 1
0.155650722555308 1
0.240588625006304 1
0.245815483920055 1
0.0836672748094904 1
0.216526001294718 1
0.128022879011784 1
0.195311405993379 1
0.157486799036966 1
0.196647969867515 1
0.211657523138765 1
0.233282215158153 1
0.206032709691564 1
0.220101287068681 1
0.206271362548746 1
0.254555419142642 1
0.32550297456057 0
0.247635384088622 1
0.107214430120989 1
0.166342425540717 1
0.266728994464646 1
0.209240921603769 1
0.144840375363716 1
0.205363975431561 1
0.239041548892395 1
0.153927581654014 1
0.220539248999104 1
0.179558540122736 1
0.295471756448269 1
0.2480761323347 1
0.251854280997819 1
0.160455083188273 1
0.222846891059354 1
0.209275850136335 1
0.257264882017636 1
0.215674562148404 1
0.0903659656102307 0
0.284351729941467 1
0.174893008710577 1
0.170726832846809 1
0.139047179858801 1
0.272476031828591 1
0.150614216032343 1
0.255645905118694 1
0.146489532004456 1
0.236452024761607 1
0.235900333186143 1
0.137653804907043 1
0.09362057286075 1
0.21452821907259 1
0.316074106284687 0
0.264721499544136 1
0.128338480844045 1
0.176085398091221 1
0.120062512524629 1
0.18495239758472 1
0.152641582379586 1
0.200953140107465 1
0.252975478058582 1
0.327847252867981 1
0.266772071692947 1
0.278955561931505 1
0.279268060516699 1
0.176411444154503 1
0.188491736176893 1
0.223999166351357 1
0.203073771151005 1
0.161268216028868 1
0.205366445425872 1
0.193485724178895 1
0.207405618402375 1
0.179303958514179 1
0.18785958994681 1
0.137344064049893 1
0.234614248745341 1
0.305752757786515 1
0.30164674176998 1
0.150411359714953 1
0.272477301056212 1
0.186709064291852 1
0.0844243298066786 1
0.197361084005764 1
0.209015753453546 1
0.284576377585352 1
0.153334027153261 1
0.231273171494291 1
0.147476595999992 1
0.251985669915321 1
0.259383624768807 1
0.0517690955870395 1
0.224232072485084 1
0.183244202887044 1
0.272495974995044 1
0.122370724739625 1
0.339138736263087 0
0.247172905503147 1
0.117844680229897 1
0.0982241349808348 1
0.15082296175872 1
0.324047942758441 0
0.295776930535695 1
0.320701439323982 1
0.186218262976242 1
0.275077616632379 1
0.178185367728589 1
0.252070058323079 1
0.204426633718817 1
0.196041155215621 1
0.248621767696791 1
0.243393381724347 1
0.214497958779877 1
0.285431789084354 1
0.166468909548873 1
0.219436611378089 1
0.199677869520357 1
0.115879840228006 1
0.102646900159919 1
0.227637136132883 1
0.242705096795943 1
0.216329687743493 1
0.275611277790875 1
0.276013277082558 1
0.101704562732291 1
0.1936605950552 1
0.131676644486875 1
0.197786637439564 1
0.246529121207136 1
0.283527580656685 1
0.204729990868832 1
0.163695511693394 1
0.128185437416987 1
0.190446373289323 1
0.184317566718109 1
0.207019695276509 1
0.186856106514782 1
0.161303568346273 1
0.125646537896894 1
0.210133194197385 1
0.285652594881887 1
0.188423506307696 1
0.220655244477315 1
0.183756789843054 1
0.0405238708154493 0
0.192806601660651 1
0.250347933333983 1
0.185764674988443 1
0.171046913384599 1
0.15351274177524 1
0.226454037456243 1
0.189828664261395 1
0.159012369864387 1
0.281811907618746 1
0.168802698956848 1
0.0856582175910747 0
0.129453537889035 1
0.191748000039938 1
0.244854651131956 1
0.153856545898625 1
0.197829746969625 1
0.17555032532038 1
0.202086558228425 1
0.154818004036029 1
0.233339403240751 1
0.295475620023535 1
0.187078456348095 1
0.15039700354185 1
0.212408504366874 1
0.209854252895629 1
0.292171974947788 1
0.275606384221267 1
0.15758176334865 1
0.262047101153199 1
0.221625243114442 1
0.262958691833365 1
0.284931764166664 1
0.248540952950783 1
0.234478426468714 1
0.199333063776955 1
0.170261271803289 1
0.231661297903318 1
0.246271645115115 1
0.167076238934599 1
0.299854698400384 1
0.228816361689495 1
0.241031694941311 1
0.147289390768489 1
0.138871243796478 1
0.243017038491186 1
0.0935800427090574 1
0.162908818322407 1
0.161238951731589 1
0.178904204229561 1
0.178712726466143 1
0.166891819864297 1
0.270130650993 1
0.288219809124918 1
0.230552310944408 1
0.25205396984235 1
0.249108612500989 1
0.236070938278478 1
0.177442151743617 1
0.256478453087975 1
0.261301728904174 1
0.290251509192895 1
0.172428722975875 1
0.206442435333283 1
0.271249997547049 1
0.141645302088911 1
0.235743100787006 1
0.186874206163523 1
0.203391549395659 1
0.175640804028997 1
0.274861857796696 1
0.126076417841185 1
0.141801717654602 1
0.207185311600746 1
0.152767974554249 1
0.245027636290293 1
0.157314660216606 1
0.233597145952944 1
0.210258810283744 1
0.19708897100514 1
0.224120608184603 1
0.244883129310162 1
0.320825612241612 1
0.0903114547860118 0
0.0486432896113247 0
0.208685916673132 1
0.136681560327298 1
0.193524393407535 1
0.267127920265955 1
0.226649425317285 1
0.213095907860887 1
0.144255414386801 1
0.16123454717668 1
0.248399065913548 1
0.218218687269807 1
0.204983637429907 1
0.125243528216856 1
0.228123148826823 1
0.266981585842309 1
0.115636699606375 1
0.174965981098445 1
0.24386473164631 1
0.286705716335606 1
0.249372766908439 1
0.188308979407761 1
0.0975737711844826 1
0.174668434900266 1
0.188913936532566 1
0.190087254274129 1
0.166461591284301 1
0.174903442007813 1
0.248100297752087 1
0.175072009039034 1
0.173602563894862 1
0.239382794370837 1
0.2430384859661 1
0.180321162505285 1
0.189177685880739 1
0.258765506537765 1
0.10760998085692 1
0.169829559489752 1
0.209926153390895 1
0.326283509660967 1
0.279816972684835 1
0.225548324201891 1
0.273270258760566 1
0.361022016415008 0
0.261956682987233 1
0.177997026128753 1
0.124181217802365 1
0.256758234484134 1
0.28379128546186 1
0.144423308886274 1
0.170124810344854 1
0.320225848446936 1
0.13647605220208 1
0.226923141732049 1
0.17630067163404 1
0.0697289404955122 1
0.264817907361986 1
0.17758269623626 1
0.24270494653137 1
0.264139020906318 1
0.174765851360116 1
0.165847460076747 1
0.213347263068945 1
0.256737467586884 1
0.185990973318628 1
0.254411534983994 1
0.197771002776161 1
0.332221308725698 1
0.311771922211318 1
0.262032718203431 1
0.125004343432099 1
0.103319892313435 1
0.241690141735981 1
0.288487518714749 1
0.224713740634828 1
0.203640275692147 1
0.201796980176552 1
0.15122968506376 1
0.232225923774213 1
0.159765947750565 1
0.150444516507431 1
0.0410390474974884 0
0.259012319924813 1
0.149404804384068 1
0.18485474322204 1
0.243395225202576 1
0.145347567472991 1
0.225766297504177 1
0.23174065644799 1
0.136631792160726 1
0.256196963625597 1
0.22029789530871 1
0.12124441088591 1
0.0363072637039909 0
0.217516427483461 1
0.237437866053633 1
0.218213776691642 1
0.133216767140466 1
0.22367353435977 1
0.255169657284774 1
0.247490959248635 1
0.216658193720078 1
0.129323545060467 1
0.247178355481566 1
0.258337130758214 1
0.189052164963189 1
0.134508964992283 1
0.213773765420204 1
0.147905735929756 1
0.131351005304897 1
0.258383765885111 1
0.178717141181232 1
0.371071898076819 0
0.203951276077986 1
0.242358202215774 1
0.246277900479879 1
0.133085485945187 1
0.194342194363051 1
0.248727330938194 1
0.274155370098363 1
0.183252442359352 1
0.320121870871468 0
0.162362545094369 1
0.112986009776622 1
0.190821003112322 1
0.263879783669142 1
0.324885530917448 1
0.22699997018582 1
0.253999819215103 1
0.0628560427983144 0
0.271786706994327 1
0.191295149019291 1
0.206478414153023 1
0.176147630312632 1
0.280998035846961 1
0.229409009063019 1
0.135326530775211 1
0.188114900104827 1
0.214220704419232 1
0.114412549942967 1
0.203489031767496 1
0.290098013090784 1
0.12089299730987 1
0.227119690744931 1
0.166170627284562 1
0.210936830951893 1
0.176657172471024 1
0.171059575175264 1
0.16069839674777 1
0.238848030549706 1
0.266947628967733 1
0.280096292363483 1
0.191250772294701 1
0.143902119966585 1
0.165205162673949 1
0.259565028778941 1
0.19846317201434 1
0.200976499746795 1
0.193606997013098 1
0.267371438256548 1
0.194354185973971 1
0.165061900071516 1
0.246345333901004 1
0.233068735303144 1
0.2565171784452 1
0.104636647148427 1
0.247154414088886 1
0.181352823264998 1
0.28101002702153 1
0.203187479862222 1
0.19123786605481 1
0.114606080174038 1
0.17598626895718 1
0.218007078553619 1
0.178421119306488 1
0.322508716584918 0
0.248849903080143 1
0.176295615244917 1
0.180297435969949 1
0.293573648966922 1
0.18060358832927 1
0.147652973814984 1
0.119165758861149 1
0.319433162383378 1
0.106517299847529 1
0.138082541357555 1
0.200049807066709 1
0.209321552029752 1
0.265120240585677 1
0.142550515120027 1
0.297421122049052 1
0.256990806751795 1
0.217739207003041 1
0.222101359925044 1
0.15630397347729 1
0.226487241105588 1
0.11584118841862 1
0.132966720924657 1
0.207573489262793 1
0.247736748455826 1
0.174450664623201 1
0.224632280396142 1
0.198884122943653 1
0.115019283528793 1
0.259216914365655 1
0.223509556322162 1
0.187433354685874 1
0.128757691160851 1
0.318587046400685 1
0.192870608624053 1
0.235893400155732 1
0.188491415399334 1
0.171096608756751 1
0.20914069584643 1
0.0763679022302898 0
0.250047266022007 1
0.179733551058381 1
0.284228199039113 1
0.173295908375058 1
0.241645930164017 1
0.139394068194321 1
0.191461975318114 1
0.0852498198380798 1
0.244748645367692 1
0.199001897852497 1
0.203541969029249 1
0.323155139090174 0
0.222066035365216 1
0.0989327538233337 1
0.24754616952789 1
0.179857244176632 1
0.155313619242794 1
0.113475465924858 1
0.179008448038168 1
0.20086976825258 1
0.0706159867676675 0
0.254888925178332 1
0.231520119289795 1
0.262302872083929 1
0.147624683590078 1
0.301414628205442 1
0.197227735666519 1
0.232805980294073 1
0.184024436934857 1
0.297831514407514 1
0.209816748367164 1
0.144367617323816 1
0.24536669682746 1
0.14850059035077 1
0.282908548607301 1
0.210397976539805 1
0.0776806412374538 1
0.240911836083997 1
0.222554666864384 1
0.143055836593985 1
0.237050656646491 1
0.255505803606887 1
0.196583013378056 1
0.219883082752461 1
0.261415509450855 1
0.226755864207026 1
0.241508815777351 1
0.17116151954944 1
0.244977649977713 1
0.236835753961042 1
0.238117741160393 1
0.119964967298795 1
0.230741594435123 1
0.189765469446391 1
0.140774554032864 1
0.238632014897581 1
0.342675885749554 0
0.0959799926979804 1
0.196562774563638 1
0.203657652423468 1
0.26343146870225 1
0.175344001865177 1
0.204855533640943 1
0.255961062175287 1
0.204269110006498 1
0.178621110890706 1
0.22528502961027 1
0.373314044167693 0
0.206542311240365 1
0.224677578287668 1
0.212445513556557 1
0.190792078949006 1
0.27661947111738 1
0.212272139099283 1
0.149527270986036 1
0.205959285565413 1
0.186694601853829 1
0.139101675181877 1
0.273918695299477 1
0.23401748108492 1
0.129958852900127 1
0.238070303414787 1
0.180058347199145 1
0.310453461669366 0
0.198137108384566 1
0.242065148675806 1
0.206068469663029 1
0.189042679040996 1
0.295239053491043 1
0.318167991672662 1
0.180410040539344 1
0.262296033361943 1
0.2589091687562 1
0.306066967298483 1
0.254010126052224 1
0.174670651853643 1
0.1971667389025 1
0.157242725600426 1
0.194568249356384 1
0.162219797690834 1
0.166083335888749 1
0.149842509847971 1
0.190649680600123 1
0.144503008919984 1
0.239554339050287 1
0.258942106584536 1
0.132111871368595 1
0.249804122276123 1
0.18618082285007 1
0.178195465859386 1
0.234107321525538 1
0.209343856252517 1
0.235453668956592 1
0.155683278430964 1
0.305902743859875 1
0.201859165575514 1
0.254681790676728 1
0.228262561922044 1
0.149558005061355 1
0.167266482286661 1
0.17632583151873 1
0.241530392717768 1
0.224409705569304 1
0.163334044521914 1
0.30514049074423 1
0.243245438885708 1
0.235788597378409 1
0.122631089703596 1
0.286017484272014 1
0.329326613333701 1
0.247543818235628 1
0.172198365990993 1
0.167394111335476 1
0.226372816237356 1
0.238552519805291 1
0.153938219015082 1
0.18949549779547 1
0.258109617129183 1
0.183727784160622 1
0.221878776680148 1
0.195205192113984 1
0.22923223546651 1
0.118139058207162 1
0.157327617208588 1
0.220059717556263 1
0.240331336166914 1
0.257540975424373 1
0.266069234892067 1
0.254197216093939 1
0.137444344392863 1
0.198628284403188 1
0.139414446569501 1
0.151063807033909 1
0.239717037458146 1
0.220544524149458 1
0.230588917028293 1
0.196519925846236 1
0.227205355540322 1
0.206493953034252 1
0.238276049975839 1
0.149703100319187 1
0.252916420641127 1
0.17865437287991 1
0.210737266150333 1
0.122925523469991 1
0.240721380356659 1
0.13814499365403 1
0.120630876142715 1
0.149781442929994 1
0.204916319403816 1
0.244938489383435 1
0.197640491701564 1
0.0389612196714452 0
0.168352972746314 1
0.12994931011475 1
0.0636079620251964 1
0.245761829537788 1
0.262801559542222 1
0.397709944986559 0
0.278391895353679 1
0.274855297271689 1
0.199552718009723 1
0.242907291257181 1
0.260106290169907 1
0.184545980574352 1
0.183131210738662 1
0.322014906545614 1
0.156204010845985 1
0.145089513071838 1
0.146295363801008 1
0.220779111733015 1
0.270114380091019 1
0.273587099139157 1
0.140976233257432 1
0.185908933917853 1
0.265496305377785 1
0.295397371265504 1
0.271901653548852 1
0.127882405540685 1
0.0131983244359412 0
0.183971756077116 1
0.256466035078008 1
0.120688218331892 1
0.196771452121918 1
0.180284291461075 1
0.179159070218846 1
0.223595646881116 1
0.0943954344863485 1
0.171247602992791 1
0.207416944797344 1
0.226556164616513 1
0.209340146789292 1
0.315019173912417 0
0.27661755134497 1
0.357594687544852 0
0.120819470228388 1
0.221259152859642 1
0.197220424158496 1
0.15222665993989 1
0.161211313497393 1
0.127065700373575 1
0.21158547374538 1
0.18694261059459 1
0.241601551160407 1
0.274400719884617 1
0.18604481905378 1
0.177810030749561 1
0.272601205010829 1
0.181277979757754 1
0.12026824637841 1
0.234101012445942 1
0.133197523487617 1
0.19563517915295 1
0.207641847175851 1
0.204433951173351 1
0.151061027602442 1
0.18513612441073 1
0.215879142329992 1
0.0871005474513033 1
0.18520427639619 1
0.200822088869237 1
0.18356009011862 1
0.200025405040979 1
0.196267592354662 1
0.186986583897697 1
0.178483782771898 1
0.182265243223269 1
0.175797757406848 1
0.124220739176844 1
0.205542682797576 1
0.135549844144639 1
0.235837141816008 1
0.213383701364385 1
0.13313672170862 1
0.245407534620299 1
0.2237145988023 1
0.16201676291801 1
0.146987777309773 1
0.217645279985198 1
0.215902213789319 1
0.295889121596714 1
0.16176120505752 1
0.270575322910404 1
0.153330837793374 1
0.0391866298636347 0
0.224109855578343 1
0.185818743707779 1
0.223276693454504 1
0.22007225355868 1
0.270514182054546 1
0.122473382042255 1
0.326980373296776 0
0.177182524805361 1
0.127409334347363 1
0.169253649791532 1
0.154913869898092 1
0.129201810950358 1
0.257054235738588 1
0.13520159757192 1
0.249236357630334 1
0.206438019604245 1
0.163936756020493 1
0.189282135480241 1
0.237830167083985 1
0.182093237513443 1
0.126371476473305 1
0.218134915107325 1
0.27851190446078 1
0.238926687635028 1
0.298069700847362 1
0.0394352524555504 0
0.245382443403799 1
0.157583446763749 1
0.318101602916635 1
0.240529099267249 1
0.24273813120799 1
0.217467247919068 1
0.271074560968038 1
0.190135934043135 1
0.259408063298074 1
0.23919881485759 1
0.195180550801016 1
0.0918312187786868 1
0.2530268794548 1
0.277550423271344 1
0.166097662481687 1
0.166705136414617 1
0.187886999820894 1
0.307328415601704 1
0.333713557116929 1
0.177070502184852 1
0.257045666994426 1
0.201417479840292 1
0.176575419516294 1
0.17028518720029 1
0.308793317135209 0
0.331058415373363 1
0.204235766756956 1
0.218656654316848 1
0.222599268093834 1
0.0944000281348072 1
0.136623600864277 1
0.155495295281752 1
0.295917188255883 1
0.223745358764222 1
0.121677223956175 1
0.374936125706484 0
0.299697599866988 1
0.175252508033654 1
0.236137199715098 1
0.18081771629903 1
0.2826786358715 1
0.145623187316685 1
0.235619322855592 1
0.266740540920526 1
0.276216641542734 1
0.292066343470754 1
0.255154480401942 1
0.263193574609297 1
0.203138296262653 1
0.185061569422505 1
0.0904685300187799 1
0.195122498664827 1
0.292367841923711 1
0.182892899889185 1
0.242360385977062 1
0.202773767461943 1
0.207077948724555 1
0.191381012158399 1
0.31321365849797 1
0.15375779050875 1
0.294004805311397 1
0.230616549071815 1
0.227270462520267 1
0.270716397214342 1
0.213940016508216 1
0.258935636722315 1
0.181356316460111 1
0.237098759107871 1
0.221168022841846 1
0.23334820533984 1
0.0904662490605777 1
0.12690050917946 1
0.162359743368728 1
0.141284558720194 1
0.219010211151695 1
0.168658126573255 1
0.188212260294356 1
0.179976875685579 1
0.285197705639204 1
0.232293561145247 1
0.133329121703634 1
0.195497583919137 1
0.314595903065373 0
0.0997866674463508 1
0.208351203055704 1
0.23950037537052 1
0.227982683858067 1
0.28089229485044 1
0.258098876615865 1
0.265739470948503 1
0.21608364385716 1
0.158874491054265 1
0.16502986653194 1
0.238015291264731 1
0.100988413275021 1
0.219121966952223 1
0.171082683234472 1
0.273399409689131 1
0.166977561733134 1
0.202340420831764 1
0.2560157154681 1
0.224921390037002 1
0.301533915905364 1
0.188309504531671 1
0.177817195691529 1
0.271536664858763 1
0.14306381498699 1
0.182762085027174 1
0.295989206564333 1
0.292283938527782 1
0.165534011647716 1
0.214540827792565 1
0.334242922286996 1
0.288407525242744 1
0.260310603177835 1
0.198126102213589 1
0.172600780046181 1
0.162116309948948 1
0.0842484475299736 0
0.291976573114081 1
0.306629026296979 1
0.0937315299162089 1
0.173249088522574 1
0.257604051646454 1
0.199272923435359 1
0.203161924262533 1
0.163732476011878 1
0.290353819858922 1
0.210786602151233 1
0.188483360817576 1
0.226521413304414 1
0.256480242292281 1
0.255979563200972 1
0.268204410098534 1
0.233837293638829 1
0.27253519344796 1
0.0601007911377915 0
0.245378063393838 1
0.168329599512699 1
0.165054817775899 1
0.143580304319605 1
0.272418130944188 1
0.174492887671108 1
0.154879698694692 1
0.308268212922757 1
0.206716292722075 1
0.260986308276319 1
0.238116416778209 1
0.223459017186809 1
0.233751587292755 1
0.250613107951876 1
0.131294467280953 1
0.188289533365881 1
0.0615417117148784 0
0.182658788639412 1
0.217585499941623 1
0.0872048492565753 0
0.223962693236661 1
0.118225673119868 1
0.234104339890438 1
0.152284424574153 1
0.120024716402451 1
0.238125570018031 1
0.221284122523632 1
0.192792170892391 1
0.210204559184331 1
0.0912550434764974 1
0.122477288518356 1
0.243200822925704 1
0.151780441007553 1
0.22420053081116 1
0.184728130897401 1
0.177458292562769 1
0.268162932415368 1
0.237320265335431 1
0.121265638559029 1
0.0867760974523316 0
0.262717375683358 1
0.277692882993749 1
0.154994714331768 1
0.172169997086193 1
0.161878463895591 1
0.2502086036876 1
0.208757013117114 1
0.140437850048662 1
0.211763005219473 1
0.218383316407391 1
0.197792089872278 1
0.252913438986585 1
0.148814161572743 1
0.260464305107816 1
0.18135661397278 1
0.201552116745165 1
0.235019384109695 1
0.187869396596213 1
0.21529041617404 1
0.184163931179675 1
0.179563242896503 1
0.258565555588512 1
0.20902853505402 1
0.27850251676657 1
0.181508249462565 1
0.199316055881142 1
0.167219597326035 1
0.269568242450596 1
0.266218252034091 1
0.113130835225985 1
0.149140321814844 1
0.198223483350381 1
0.250101709346368 1
0.234134054331632 1
0.223661374212544 1
0.214091311699575 1
0.122637906336011 1
0.165634594293653 1
0.161345603110121 1
0.14694158267172 1
0.266015696705823 1
0.162590474600689 1
0.184076337858544 1
0.297179426642787 1
0.25297191833646 1
0.152842478674831 1
0.141821659276687 1
0.231740547635666 1
0.139015290046624 1
0.0279948706618265 0
0.274639083273498 1
0.197112429549533 1
0.350750186722432 0
0.200067153528295 1
0.205585682117675 1
0.206075579426317 1
0.226999610983939 1
0.297513170105999 1
0.161703715775516 1
0.279339421761426 1
0.232566170862286 1
0.275558590275237 1
0.185913901382359 1
0.223328136064623 1
0.0226497783951476 0
0.27416875398724 1
0.204790395474938 1
0.144392102704831 1
0.147452057142019 1
0.188926794106776 1
0.195732003414903 1
0.283749210719263 1
0.119478369038631 1
0.346078067800984 0
0.172586424257513 1
0.0565947217038255 0
0.205245476174729 1
0.0887805608683551 1
0.200840509906749 1
0.3063354808676 1
0.261907399698826 1
0.21414162783521 1
0.276178874347026 1
0.219312546169203 1
0.179824776674922 1
0.13686114159935 1
0.151398413345125 1
0.13528717895569 1
0.180900283547851 1
0.246697276742807 1
0.143061498584455 1
0.188664471800792 1
0.270776319038277 1
0.185469183387148 1
0.140250554703068 1
0.210567202277435 1
0.248328139090409 1
0.189681314366346 1
0.225672934062668 1
0.24336035252064 1
0.241224493315795 1
0.203232020027266 1
0.246204792821339 1
0.28757131342203 1
0.373655149993691 0
0.202331159318137 1
0.239174855960385 1
0.206242479065643 1
0.302008310077986 1
0.189323229628784 1
0.186797357309543 1
0.185574389449885 1
0.217555594327279 1
0.161001537414663 1
0.225382698336425 1
0.22211280132954 1
0.12476259403605 1
0.219363921739203 1
0.138496871001079 1
0.189648114443521 1
0.279549225535438 1
0.282259060510345 1
0.182751487965591 1
0.217327353410948 1
0.144272556699964 1
0.200678781040486 1
0.234886242173092 1
0.232848661017066 1
0.0800470376023061 0
0.252847549305851 1
0.204659750006354 1
0.223555087967076 1
0.366374192903836 0
0.314662327012968 1
0.208857031440791 1
0.190420718408502 1
0.159331315650142 1
0.285270569240715 1
0.149992908301498 1
0.248541248718349 1
0.313292545207974 1
0.0828160619795964 1
0.243432472368149 1
0.179854626569261 1
0.260797456367733 1
0.137979030241022 1
0.250317555297586 1
0.273652759932041 1
0.234318195927814 1
0.130495831536606 1
0.151132130572139 1
0.146139087772499 1
0.174533845804508 1
0.0637647204306591 0
0.246174235844716 1
0.232291250820811 1
0.161642899060719 1
0.207653469150476 1
0.14601135314774 1
0.210033289608306 1
0.189734608441203 1
0.166316945483926 1
0.224394425874782 1
0.198056895375701 1
0.20785657333099 1
0.225713292349224 1
0.167183794622773 1
0.221398987141148 1
0.145273111893632 1
0.201913979333455 1
0.115039469718888 1
0.257757498810047 1
0.211053689097208 1
0.141990496753906 1
0.236974265931629 1
0.209815969051478 1
0.249280567207204 1
0.313580796479519 0
0.314940914629486 1
0.157879180600307 1
0.305281249632835 1
0.245077822029199 1
0.283774165796768 1
0.0960656596909171 1
0.24034615214659 1
0.248944165716467 1
0.127946636868227 1
0.188974770447081 1
0.251505481499912 1
0.213086596596757 1
0.189361997099089 1
0.208599998213437 1
0.182327604234442 1
0.220439861445521 1
0.128078612823333 1
0.103640236906783 1
0.206665418573283 1
0.1379637242343 1
0.246928890770213 1
0.254031890182578 1
0.25121957333857 1
0.267494459985243 1
0.298310383202385 1
0.240007430962676 1
0.153573686522939 1
0.275431433123772 1
0.174800483196256 1
0.191422007450407 1
0.165303086039873 1
0.269557786635758 1
0.198282689439384 1
0.185208606867611 1
0.154731440405838 1
0.317957636522085 0
0.234081743530781 1
0.214174015871163 1
0.20277340268606 1
0.307798355434423 1
0.251249675969119 1
0.241040263674816 1
0.0218041876677864 0
0.302616807801928 1
0.227113930405319 1
0.201837370257235 1
0.199112004594796 1
0.312111385427486 1
0.291578718954714 1
0.026282205288371 0
0.115984086461061 1
0.158243282768843 1
0.21387176570692 1
0.228215600167549 1
0.265947626186202 1
0.140566771612238 1
0.246079763497327 1
0.215463323738649 1
0.186179710294116 1
0.310868754829112 1
0.205089489094986 1
0.187529586503395 1
0.16507665357493 1
0.135780776336158 1
0.231867754780335 1
0.179833970237697 1
0.228941642763748 1
0.230510544800145 1
0.147372681399347 1
0.167727227667797 1
0.2103676388456 1
0.187757410001112 1
0.186465026866526 1
0.208382700672851 1
0.229828093960841 1
0.155846918626536 1
0.198807477433377 1
0.11799156300807 1
0.241334639884916 1
0.239691730626072 1
0.270958246994059 1
0.149166710388773 1
0.208764003291661 1
0.207990221002854 1
0.226832318539494 1
0.234118476758115 1
0.0962459890253886 0
0.24779786277298 1
0.176558688135548 1
0.241182981669975 1
0.28692172398466 1
0.185632974895774 1
0.134624919781579 1
0.234021535378294 1
0.252179240715006 1
0.204478763777289 1
0.234163045369222 1
0.153845492103252 1
0.210896644281391 1
0.198064145279076 1
0.245062896948607 1
0.234865850656905 1
0.192655489376629 1
0.252924872981352 1
0.164973821804311 1
0.146500878997424 1
0.222850580986709 1
0.116088260180749 1
0.109983812216686 1
0.158913208237068 1
0.27152607443747 1
0.215996259428163 1
0.299222337398895 1
0.210565006318878 1
0.143848923200769 1
0.131225210347198 1
0.146633728278873 1
0.224477832264586 1
0.227892579167968 1
0.188564116377646 1
0.185381469420097 1
0.152875298809354 1
0.166495234690972 1
0.261997719742291 1
0.179637338095156 1
0.225480432148805 1
0.227169006599522 1
0.257924239061522 1
0.188589699660845 1
0.183735491940285 1
0.0769845826629696 0
0.284269576501459 1
0.189300541472815 1
0.223669516017391 1
0.191797105952576 1
0.22689874839513 1
0.318194194163616 0
0.301852340485899 1
0.157809205066218 1
0.270808603884624 1
0.156020463792574 1
0.16133224834043 1
0.0365176771736949 0
0.309130982677169 1
0.283698171234661 1
0.196715262530513 1
0.217494412300634 1
0.198288900667802 1
0.173922142418124 1
0.127499433528224 1
0.222780691877714 1
0.228179805048033 1
0.249110881978973 1
0.277365797961093 1
0.120139771175019 1
0.136532566822128 1
0.0985468963168631 1
0.289554024354386 1
0.152973364025504 1
0.100071311640252 1
0.219778980873991 1
0.0960540534648047 1
0.13359736654776 1
0.188668275409161 1
0.212923669890306 1
0.293413540211127 1
0.206894805703233 1
0.21249886119933 1
0.278315499916273 1
0.276489790599945 1
0.276637264420841 1
0.176907409113938 1
0.374873792438526 0
0.146557618998278 1
0.10632680950604 1
0.269798824614791 1
0.200362086141009 1
0.160747798777312 1
0.323756585331589 0
0.0876611093524621 1
0.366004477996994 0
0.314006409283932 1
0.143092450396325 1
0.209326028057134 1
0.180493788627533 1
0.214781492804483 1
0.293545096824066 1
0.190746349014819 1
0.144685164317051 1
0.218755032842088 1
0.269056330226366 1
0.208610303056535 1
0.151081075935798 1
0.206618571925441 1
0.091291435420467 1
0.288731422387657 1
0.303360244488453 1
0.178503956523002 1
0.182812332469183 1
0.091243629349051 0
0.217969938378242 1
0.245059666783556 1
0.256330716415748 1
0.211982908822311 1
0.228587285098004 1
0.25684057315075 1
0.13457336320734 1
0.212038498457509 1
0.144340491120895 1
0.197592314585535 1
0.157581644625888 1
0.236729432383951 1
0.1834181688501 1
0.201537941441202 1
0.14383170471787 1
0.170732135341227 1
0.0788343973617944 1
0.176437122917026 1
0.0658275256599858 0
0.176440042312706 1
0.226520938703799 1
0.181924851604257 1
0.120323232300408 1
0.142953987754314 1
0.183002729401637 1
0.128527495612571 1
0.209243204582783 1
0.248925247327738 1
0.216825129265573 1
0.241405709405738 1
0.159071986214324 1
0.178688850601541 1
0.124498249847976 1
0.167092563447779 1
0.281937934305678 1
0.168199946229789 1
0.261093862447453 1
0.176475932510654 1
0.130828456515914 1
0.0637256457973627 0
0.20695883678494 1
0.237518043824221 1
0.206729258758157 1
0.278734365852453 1
0.203385834531044 1
0.188680335663829 1
0.246623599723613 1
0.148447220317531 1
0.21743295365735 1
0.088773421218536 1
0.277519072243797 1
0.188629237356386 1
0.19875989762646 1
0.219634135679725 1
0.283930119165249 1
0.246727978638256 1
0.181872086346105 1
0.197939945949705 1
0.180708234196569 1
0.196932776591269 1
0.10914171020274 1
0.181132255363237 1
0.273357716831673 1
0.181586546437102 1
0.292823468987879 1
0.187383282246116 1
0.317211274873968 1
0.258205755937889 1
0.138477402224566 1
0.248325083910483 1
0.378610468925155 0
0.248958863543252 1
0.199369341801637 1
0.232114234314027 1
0.254065321924659 1
0.158034565544086 1
0.22688014304124 1
0.179671272119125 1
0.167997225007293 1
0.313480409215463 0
0.189862011008923 1
0.26567493939489 1
0.140489460617226 1
0.258012072723114 1
0.161408649642294 1
0.255587821010707 1
0.165472327661708 1
0.0876226864226406 1
0.14026333690217 1
0.189165669885028 1
0.336569202439942 0
0.241987115479771 1
0.21663675399889 1
0.225678335153733 1
0.255794129201201 1
0.339205539247177 0
0.233478581957021 1
0.241885816389704 1
0.143017933531975 1
0.101107827234574 1
0.304499628589037 1
0.167320405040038 1
0.239390644956353 1
0.169794567960047 1
0.219991686432945 1
0.143249674355111 1
0.221516175074095 1
0.238602527688133 1
0.200022785408773 1
0.283751874441792 1
0.20390201957396 1
0.262983938750115 1
0.174708705643763 1
0.180977876030756 1
0.150808077919913 1
0.131926998443626 1
0.199432401607679 1
0.299580693036209 1
0.180072907857598 1
0.137048591562047 1
0.175890593127955 1
0.189644265222114 1
0.189072378297358 1
0.265110089920393 1
0.200060243394747 1
0.222988973509103 1
0.155600902294481 1
0.100580890169557 1
0.0994944898612294 1
0.12624241216307 1
0.151003750109811 1
0.211348053798868 1
0.169495913750088 1
0.242897764822541 1
0.28176536909903 1
0.200584520080571 1
0.15504532625286 1
0.113832675425465 1
0.193130563261613 1
0.173087228133938 1
0.194616558156835 1
0.0967349214858108 1
0.229756225613729 1
0.204147111691052 1
0.200374248821225 1
0.205926409833656 1
0.243427200189898 1
0.223572447169665 1
0.17680094714592 1
0.25182332915229 1
0.0940358141981438 1
0.131158765902187 1
0.165291669895049 1
0.260474488817117 1
0.170733522479536 1
0.230887662596139 1
0.280103772616644 1
0.270701912375807 1
0.238782521281201 1
0.0787250538663211 0
0.316600019413399 1
0.173464099205823 1
0.268693223226949 1
0.258841764964005 1
0.159826130809424 1
0.302801018823687 1
0.230792253404072 1
0.19484550181096 1
0.212448074677626 1
0.192887024752908 1
0.198835731474252 1
0.162460123737495 1
0.175987766731233 1
0.197741215363688 1
0.173267878448753 1
0.124350744813367 1
0.20934740836091 1
0.167453533037756 1
0.230940929828415 1
0.13019976818591 1
0.14155433433123 1
0.164717455570217 1
0.110247776305759 1
0.161055427910457 1
0.358641833333018 0
0.153374136782474 1
0.284731123861607 1
0.241995429107343 1
0.346147390307908 0
0.242071029195011 1
0.182760599260031 1
0.19786374700426 1
0.302292486761965 1
0.22018769103789 1
0.26158443476475 1
0.25376076978148 1
0.213012611383539 1
0.225045449638475 1
0.152453513704792 1
0.193700220563071 1
0.193658708746401 1
0.116163960221799 1
0.151420876005363 1
0.243736390151985 1
0.113813529268268 1
0.224944726713009 1
0.21702618718167 1
0.151341406412308 1
0.210097709244793 1
0.261053378244727 1
0.189940804732915 1
0.200922616383157 1
0.155869256142292 1
0.149070840849965 1
0.217957243815198 1
0.268957391969453 1
0.242115452028247 1
0.248687224684121 1
0.285831491791381 1
0.128393536916701 1
0.24721375757854 1
0.320553708614029 0
0.212762961331142 1
0.178051473975462 1
0.189372615553976 1
0.253448654210327 1
0.235068741886302 1
0.21576630780453 1
0.23196519683319 1
0.240841172322003 1
0.256789125322774 1
0.153370462126775 1
0.111208031072402 1
0.185604345682941 1
0.264616076668621 1
0.0778407903381063 0
0.172744147629529 1
0.285152797225801 1
0.274976936222752 1
0.232739930271089 1
0.292385448190892 1
0.19503888838107 1
0.288960675781323 1
0.271664734733209 1
0.226612865698904 1
0.216899014595936 1
0.185601616937807 1
0.27840334924452 1
0.139028826482657 1
0.202221068872214 1
0.232415852739087 1
0.180059105770431 1
0.242725471625458 1
0.301193664393865 1
0.245069998891635 1
0.191974716314341 1
0.238122200286624 1
0.279859672154228 1
0.192742424638689 1
0.137812062093094 1
0.202752881606142 1
0.283746935801438 1
0.133313430612542 1
0.116127864951075 1
0.222855558021363 1
0.136319033147978 1
0.179369200689084 1
0.280476282390848 1
0.237376262305976 1
0.250329397476395 1
0.208629855544161 1
0.145388424210733 1
0.152790534144348 1
0.213611272998488 1
0.287872940541925 1
0.168744907171285 1
0.251557462480195 1
0.12150410601444 1
0.214816407998658 1
0.20117328296778 1
0.145386299195649 1
0.164974655155811 1
0.136032628313676 1
0.132872290580643 1
0.252052446727176 1
0.19764744374924 1
0.297204818111904 1
0.189517397515966 1
0.2180912978316 1
0.164256821757211 1
0.247843835833188 1
0.270352914977102 1
0.293837715656925 1
0.217691617953748 1
0.0774075797279175 0
0.246332213203231 1
0.248903494552848 1
0.248195566007332 1
0.0179367759897523 0
0.267231221514869 1
0.243305707083329 1
0.203065867455745 1
0.150912291792803 1
0.186651773564149 1
0.249696486137122 1
0.271334490332812 1
0.226408601408718 1
0.20097609294092 1
0.170673526569948 1
0.294335226429582 1
0.164259800310994 1
0.240272683242065 1
0.189099465235577 1
0.130990895653038 1
0.237475330217898 1
0.291887721580637 1
0.141158954093082 1
0.246521025737126 1
0.217487782406704 1
0.143670981667279 1
0.262306083201847 1
0.15018779990101 1
0.278688800178695 1
0.258969737331323 1
0.22245393094596 1
0.199676739928783 1
0.164031412323577 1
0.209840791554033 1
0.0614582057771899 0
0.300298465525478 1
0.226148174883124 1
0.15139895541414 1
0.140882549316903 1
0.13526409135324 1
0.141918160453682 1
0.186308200653665 1
0.258192804630254 1
0.208391287984199 1
0.21751348751904 1
0.224890606488821 1
0.124034705467862 1
0.199160032602274 1
0.236850263983828 1
0.323125405096314 1
0.263863340280714 1
0.261777651523787 1
0.30628374853889 1
0.244846075330528 1
0.209038183369374 1
0.180028232542979 1
0.106303298445175 1
0.170572743208557 1
0.290985665895339 1
0.301409327686672 1
0.232839810007248 1
0.187616157094652 1
0.122551168914348 1
0.242133591161558 1
0.223470677451804 1
0.187521123756979 1
0.228941821077996 1
0.25751356519869 1
0.240719766803635 1
0.20946594311751 1
0.0962923340114416 1
0.168387891742958 1
0.277653703635062 1
0.222252893626531 1
0.196592012869003 1
0.244340594202198 1
0.0621302172050666 1
0.108889464408173 1
0.221440140357566 1
0.238780334184171 1
0.131336564519032 1
0.253532174889314 1
0.118855760354529 1
0.227858124642775 1
0.179527290574387 1
0.246818539830844 1
0.304752549530518 1
0.163854383332708 1
0.226203257785741 1
0.141741567608726 1
0.225745228671811 1
0.192825948681022 1
0.11332714034546 1
0.207898123277375 1
0.195606475223089 1
0.324456395933777 1
0.188268050697743 1
0.27205436093756 1
0.167045949605684 1
0.172442247964322 1
0.269154737454775 1
0.231411229481221 1
0.251431665658251 1
0.249029824154733 1
0.176664114680735 1
0.242489152539992 1
0.119171133760136 1
0.242602805402437 1
0.26570509496837 1
0.226907196144008 1
0.280580053208177 1
0.197769815421754 1
0.331453428205555 0
0.201204471106207 1
0.163778603322449 1
0.226050803840542 1
0.221615518690455 1
0.193446656571473 1
0.104056539617954 1
0.185104791864231 1
0.212990613223656 1
0.186657754152608 1
0.325380123796443 0
0.268738149160614 1
0.309533684754255 1
0.188047090781894 1
0.20659104029767 1
0.173844173549233 1
0.15820077435454 1
0.195859320157875 1
0.180076352621913 1
0.479154477227723 0
0.21566871937801 1
0.262840965766343 1
0.162772754413424 1
0.231631605000851 1
0.146663923818911 1
0.223788554950194 1
0.191539393675208 1
0.251288501203048 1
0.21595185309226 1
0.176283605908198 1
0.137820214426382 1
0.173439656357525 1
0.101762545547179 1
-0.0031104588416478 0
0.35533684407859 0
0.201467694295864 1
0.22729550218072 1
0.213226199987563 1
0.147811163073298 1
0.265700971029068 1
0.26906227134507 1
0.192313440515631 1
0.286945608334167 1
0.183182524980116 1
0.206590783299186 1
0.272960456199728 1
0.142638483867012 1
0.197872939149523 1
0.320438085990121 1
0.267369755575685 1
0.236144317750641 1
0.297150574585868 1
0.289928173559212 1
0.165251140191903 1
0.223286184667771 1
0.21000548708976 1
0.102477568060702 1
0.180048550719701 1
0.114418769472899 1
0.148481806074738 1
0.258086458243157 1
0.262540540439166 1
0.238816196087232 1
0.247725102378985 1
0.247730079452512 1
0.109404404940015 1
0.242862746532686 1
0.141765777330047 1
0.28122764512478 1
0.176717628863595 1
0.226701615262002 1
0.232771104168207 1
0.265011742242355 1
0.254572687106024 1
0.219670116296827 1
0.210232196214061 1
0.136623032191516 1
0.121029991950595 1
0.175475185863771 1
0.20869451370521 1
0.109795418128263 1
0.141635561739048 1
0.20077778727733 1
0.190810058190942 1
0.109631007009084 1
0.220752930292902 1
0.135652076306095 1
0.193964754667371 1
0.267739213155033 1
0.274961919539484 1
0.210524721010676 1
0.165505731800143 1
0.267660219083365 1
0.112687553818036 1
0.244439336503481 1
0.212519762085483 1
0.21152317949974 1
0.122953338354055 1
0.340434319102531 0
0.241875926066091 1
0.24436917165312 1
0.214461357047926 1
0.21708426901669 1
0.248686659091035 1
0.133659104477303 1
0.254883937255671 1
0.216782868756621 1
0.18628347835438 1
0.315769598430762 0
0.253371604843369 1
0.129926914389208 1
0.295993208226391 1
0.185430436578078 1
0.265954504262804 1
0.210539853357522 1
0.253879673213409 1
0.180335820171698 1
0.238915509581025 1
0.23473806872224 1
0.32757834949181 0
0.180917865968322 1
0.21577543635821 1
0.259878162422341 1
0.208265786761505 1
0.271667342897879 1
0.239125840076946 1
0.337558382769373 0
0.19861672394994 1
0.193737162647287 1
0.280988707522501 1
0.186358400829079 1
0.167584993105219 1
0.176877969827771 1
0.201961758597755 1
0.233981920691402 1
0.137636165467488 1
0.237674390038363 1
0.144970311157429 1
0.240066265859482 1
0.0841365570557101 1
0.17809666083343 1
0.161966683501352 1
0.166785306041224 1
0.198716058968662 1
0.256168575304914 1
0.179816760653702 1
0.22734423081405 1
0.227763271167331 1
0.276590258634268 1
0.221725517064718 1
0.253734241945774 1
0.211287605998885 1
0.127713204214718 1
0.319096480130785 1
0.163182496256121 1
0.234226490852685 1
0.290455017707868 1
0.337063798317678 1
0.196939852186557 1
0.150423100893528 1
0.152938715940828 1
0.224678421076438 1
0.137607573137542 1
0.244442303554921 1
0.166460254282222 1
0.209854372923586 1
0.165970520990988 1
0.191578618471013 1
0.35488491279667 0
0.208447233827 1
0.306397059884386 1
0.169578062501108 1
0.238614466605895 1
0.114905687313575 1
0.194394789560675 1
0.215412213625281 1
0.204263799277379 1
0.245372581265227 1
0.14390683475289 1
0.19111536234833 1
0.170457808743304 1
0.26587167134181 1
0.0259924546454038 0
0.246148432499516 1
0.17329461806646 1
0.171762834338428 1
0.101072437300937 1
0.149313250408488 1
0.192392370759395 1
0.17082269482136 1
0.150873279680654 1
0.106341600444614 1
0.192883158198367 1
0.112573497727004 1
0.157470718775387 1
0.23557899625918 1
0.270085543792542 1
0.234133899957207 1
0.113808283457634 1
0.149239027896318 1
0.222780359922287 1
0.146601661298413 1
0.116963124624528 1
0.200936508814731 1
0.217205833435147 1
0.25556019858307 1
0.232562074908688 1
0.275067235280227 1
0.268483088023154 1
0.140103083475231 1
0.0845958348880096 0
0.131184620168589 1
0.153889850746409 1
0.17704349791079 1
0.168429671472959 1
0.177138059174269 1
0.150945761504506 1
0.215777249306768 1
0.11333738923528 1
0.158265074689157 1
0.189272260510936 1
0.30990740500517 1
0.275693299232259 1
0.181829851561902 1
0.148252731358363 1
0.186730619052523 1
0.214196043630858 1
0.213044948054957 1
0.215551884787672 1
0.267068846717426 1
0.236479204611394 1
0.199981428235834 1
0.195773780606726 1
0.255860494373983 1
0.231095391742016 1
0.320519779842995 1
0.158963989052663 1
0.203771034448274 1
0.180988185542188 1
0.109767534361219 1
0.261338390279193 1
0.172471197901755 1
0.297198571201886 1
0.21134127746297 1
0.20425202469664 1
0.168952194099137 1
0.231187795051071 1
0.193804130014658 1
0.279864461036068 1
0.146995284375014 1
0.221005493175505 1
0.253758095385617 1
0.214460306969777 1
0.244666712994897 1
0.198715744684332 1
0.196231679118147 1
0.257484020288559 1
0.18978284858059 1
0.267037271458151 1
0.288867112730906 1
0.190531562126401 1
0.287937679193112 1
0.088894315977573 1
0.288307853003193 1
0.290084550551785 1
0.337856066761773 0
0.151930603421938 1
0.241547681054102 1
0.207589864327111 1
0.193883287280814 1
0.215248426095059 1
0.131645103204226 1
0.197874487748103 1
0.118776607567768 1
0.105151817390676 1
0.216396263354423 1
0.169961595510058 1
0.214048246331374 1
0.204239905952185 1
0.247369428454725 1
0.129939907470448 1
0.207247985696216 1
0.0839170700475588 1
0.256414501975737 1
0.154732706951318 1
0.125564733744867 1
0.130544254449707 1
0.140377710116344 1
0.282442990961941 1
0.140050085859615 1
0.138911620419322 1
0.194796907739425 1
0.170264572995455 1
0.306777519556325 1
0.13264217254059 1
0.150973254437549 1
0.240263469911612 1
0.179375528516659 1
0.296225033570489 1
0.138333043421171 1
0.186955866845079 1
0.268103349101606 1
0.279233183016624 1
0.16100175684421 1
0.211300244460624 1
0.220343445207406 1
0.255441478071078 1
0.151865286577516 1
0.180310352534725 1
0.198195503031573 1
0.112006505017537 1
0.211162338781142 1
0.17611274478351 1
0.129124835991711 1
0.204704199376476 1
0.183179998870177 1
0.150087409687227 1
0.206666744313414 1
0.175656782450106 1
0.0680112138570653 0
0.316503478192591 0
0.209178327990928 1
0.18233458507074 1
0.206741065412975 1
0.251175027073743 1
0.0986894044274006 1
0.189567158365041 1
0.276882243721347 1
0.17857758117777 1
0.0739571790773676 0
0.221119499605414 1
0.228448022921089 1
0.140001419096439 1
0.165788123203433 1
0.267552810971103 1
0.29460307122282 1
0.204943294663569 1
0.157622030148396 1
0.267126744132548 1
0.205190491796589 1
0.172526462342861 1
0.331575380912962 1
0.182061221299371 1
0.279941461116194 1
0.295752145357841 1
0.144666917946668 1
0.233114967388536 1
0.200513668296475 1
0.221081527901634 1
0.219836095295263 1
0.197364346282143 1
0.178459523015215 1
0.155426753121245 1
0.15497283329192 1
0.287909326780536 1
0.273888439032045 1
0.134514359155747 1
0.247332004435233 1
0.192163489119205 1
0.203153919967533 1
0.14971722560111 1
0.209216810351917 1
0.179695741987166 1
0.101076951536188 1
0.327423901455657 0
0.195515605073876 1
0.146238220573793 1
0.190190377357178 1
0.164549697593748 1
0.237337978210579 1
0.173010102985054 1
0.117282140967205 1
0.172672175212458 1
0.1396338873946 1
0.226303661572668 1
0.167886354928356 1
0.199457087957986 1
0.248415965211037 1
0.211061754321082 1
0.173335654419452 1
0.125361905396711 1
0.309476736242451 1
0.217484434470278 1
0.222226805210922 1
0.208257986068014 1
0.263897327436404 1
0.165743899733747 1
0.280016619065992 1
0.227933379467376 1
0.118738999223885 1
0.22982469184135 1
0.253110689501365 1
0.213050727528099 1
0.29485499249213 1
0.127784557114849 1
0.212103847051255 1
0.18386642292228 1
0.214292194033506 1
0.200606889405664 1
0.101533549638479 1
0.178859426454527 1
0.223079325229103 1
0.105004274180313 1
0.14704936135867 1
0.259548887181757 1
0.189173502568164 1
0.0965094172552649 1
0.284283821583197 1
0.257537937728054 1
0.227454191172799 1
0.228342534595454 1
0.122528616501072 1
0.165521834836949 1
0.181141463380079 1
0.188299528538451 1
0.250241141150962 1
0.147033991392033 1
0.198532207712594 1
0.231832094482652 1
0.168220512885286 1
0.233013171894467 1
0.207403651784061 1
0.296721985552818 1
0.197019237185744 1
0.149310808999749 1
0.18111250506824 1
0.297913089249661 1
0.302701327533453 0
0.205689800907406 1
0.120379979655527 1
0.227823241664929 1
0.206168053876553 1
0.161268788838575 1
0.194291413346633 1
0.232590938989475 1
0.177287488939878 1
0.117632132559247 1
0.108981081666335 1
0.101391654314965 1
0.209866725173772 1
0.256167506395539 1
0.196195620795189 1
0.280608260241598 1
0.21695926848113 1
0.216279079196449 1
0.0743272616249563 0
0.258674736482277 1
0.315815401623063 0
0.187633788560619 1
0.211251029195067 1
0.125721380202079 1
0.133175236212163 1
0.220861495980271 1
0.322588531912077 1
0.220968986770286 1
0.264148265218636 1
0.255787693450659 1
0.238724462782784 1
0.256812493765235 1
0.172307408335458 1
0.143688222993889 1
0.245087391876771 1
0.123053279344922 1
0.214915142712814 1
0.247943326482397 1
0.276035016147304 1
0.217143833667549 1
0.117148452968411 1
0.349543029535176 1
0.1918062832992 1
0.0969268920802136 1
0.168821763925257 1
0.243781398815676 1
0.145848205251288 1
0.172899218906652 1
0.115915670274118 1
0.210891975896669 1
0.182345800114607 1
0.201084302149348 1
0.250336432056579 1
0.175144908196341 1
0.136471483806958 1
0.293516412649646 1
0.0967747452470431 1
0.247811420788363 1
0.24415011833197 1
0.207690071782651 1
0.16933913580286 1
0.223509141977414 1
0.195165048299571 1
0.237599496067531 1
0.239030339566964 1
0.306863707858067 1
0.120099899943933 1
0.149983590502965 1
0.285303942292405 1
0.324631037240559 0
0.242931723637353 1
0.135569484825613 1
0.124186448750378 1
0.148470378110913 1
0.26600516327324 1
0.278651358626795 1
0.1382011460704 1
0.258934744859263 1
0.176357689398293 1
0.185273154854838 1
0.161402968201211 1
0.187354846643181 1
0.321580624589141 0
0.199830427030175 1
0.196927845647454 1
0.155392324925176 1
0.189550262296583 1
0.309442383552284 0
0.165060964746964 1
0.198522103713971 1
0.275532641650646 1
0.248567199130786 1
0.222602776029341 1
0.155755155428766 1
0.248727245456174 1
0.221756382958463 1
0.0857200233014822 1
0.33353329487102 0
0.146684478524598 1
0.247905228031626 1
0.0940856849328074 1
0.263653561008323 1
0.21674850147083 1
0.257402805969373 1
0.343316934680062 0
0.172280205333442 1
0.146122982974802 1
0.144194779947702 1
0.342797358252625 0
0.273279455169243 1
0.264159300774506 1
0.175545947808159 1
0.217093196741008 1
0.199122520006996 1
0.0903935834644166 1
0.234565755816929 1
0.167971725226108 1
0.254429282359104 1
0.213711613738497 1
0.261744987699567 1
0.147383034415621 1
0.235416266256846 1
0.209278266726089 1
0.250300528450029 1
0.157184183268477 1
0.127192534033921 1
0.165392428628367 1
0.264391817606305 1
0.144473889449485 1
0.207074286957763 1
0.126278072403511 1
0.249252561733166 1
0.225525505331395 1
0.237603453881482 1
0.259977526343875 1
0.284974127734601 1
0.273891907280991 1
0.137815242943455 1
0.176178171061506 1
0.231594796079197 1
0.205856069592498 1
0.21327522439969 1
0.137898919876538 1
0.227659087685034 1
0.222674351990257 1
0.265537863585581 1
0.242064754327233 1
0.0941015429120983 1
0.244184171935304 1
0.263374767508543 1
0.259690878086148 1
0.116003962473575 1
0.195763212669288 1
0.323971486453277 0
0.216946426312212 1
0.254577563815961 1
0.222200417454238 1
0.21680500183991 1
0.182877274591647 1
0.235587358706579 1
0.173353527260984 1
0.280463531416843 1
0.232006933393877 1
0.277569404604692 1
0.143956327348445 1
0.157463424252186 1
0.181005310550372 1
0.227649974136897 1
0.291089505844844 1
0.236746885367952 1
0.272635614124257 1
0.172893532092903 1
0.173777602121428 1
0.311493286541633 1
0.262492741409938 1
0.159934758535019 1
0.229346998996596 1
0.177138484080436 1
0.0848898942069692 1
0.225582803163196 1
0.249994290593963 1
0.132497106372379 1
0.192679630624303 1
0.277674326335563 1
0.299562255902654 1
0.239065920459269 1
0.168493638846093 1
0.23930487040544 1
0.182277260534125 1
0.222136219448493 1
0.236610234659121 1
0.308877281080266 1
0.148151365701583 1
0.166082807569993 1
0.383998669014762 0
0.262573563489497 1
0.305929340706349 1
0.205835331411169 1
0.259348939246819 1
0.205575992111604 1
0.256711728112951 1
0.295792697052304 1
0.25472426402439 1
0.230091146360326 1
0.223747556013526 1
0.186193009190855 1
0.213644599976846 1
0.25328070325232 1
0.0684604633030491 0
0.273611922930084 1
0.224875133244821 1
0.131642335448905 1
0.213694118168969 1
0.242281814803084 1
0.140885042188499 1
0.21278613364725 1
0.205848848069513 1
0.0562687460806515 1
0.0952286898033367 1
0.234697922443881 1
0.136115798057139 1
0.274196098444935 1
0.258463136147794 1
0.253587546354614 1
0.262969823945225 1
0.218386520767548 1
0.378291450670791 0
0.218482074897739 1
0.215583928231452 1
0.266890287308833 1
0.222544872918912 1
0.202023378010711 1
0.232800773323663 1
0.259539027003339 1
0.272948638395058 1
0.213008869894698 1
0.281224761550441 1
0.068937703354437 0
0.278398560829797 1
0.249083737886285 1
0.19151061079295 1
0.183030962210642 1
0.174999549720498 1
0.211995386736939 1
0.255271116257495 1
0.114815198934783 1
0.1956649161325 1
0.19371244107871 1
0.160447169328723 1
0.29961455795061 1
0.168398964834703 1
0.0727902768714916 0
0.196378197483861 1
0.141899533380777 1
0.2536115236139 1
0.242930209887483 1
0.318658679811234 1
0.303339650048107 1
0.179388494355834 1
0.314177357206849 0
0.19957976269822 1
0.293829406703581 1
0.110483504311658 1
0.107335361635127 1
0.20306987993689 1
0.182391306940656 1
0.1545839504517 1
0.240722137600484 1
0.176016657437922 1
0.140898938291897 1
0.184699235915992 1
0.247618666427823 1
0.213540705662671 1
0.235761202461793 1
0.250758222216235 1
0.189882412935785 1
0.201862055276288 1
0.215920016505203 1
0.152498607849634 1
0.290204238163615 1
0.240054982814708 1
0.233623194809096 1
0.274085955881989 1
0.15354445102813 1
0.0260192374769767 0
0.194822453825217 1
0.226485179771787 1
0.291233104828953 1
0.224776578038892 1
0.230997250336354 1
0.211401399480567 1
0.222305838227763 1
0.203417277547871 1
0.105241894781638 1
0.154092665524718 1
0.206723042269322 1
0.186838855711562 1
0.124430240694696 1
0.245392389634409 1
0.216417208635823 1
0.252517344128567 1
0.11803544628498 1
0.155384321724495 1
0.192083667900607 1
0.178910673047449 1
0.202154285121996 1
0.201337518893716 1
0.253573241089416 1
0.268044552950414 1
0.203952383777506 1
0.240999497274461 1
0.10132288445603 1
0.184345909048371 1
0.301226817867388 1
0.160615493338173 1
0.222946575517074 1
0.239979925112084 1
0.312145611534878 0
0.199678575079939 1
0.344978292148981 1
0.213288181113996 1
0.143320421595598 1
0.184769998296687 1
0.230865801525562 1
0.115347470685001 1
0.197190689479682 1
0.228863017893963 1
0.168325380665278 1
0.1807442828762 1
0.273231404626832 1
0.211727377581148 1
0.220116389074274 1
0.0894180775460537 1
0.161780077618099 1
0.249039665724483 1
0.160359299678473 1
0.153950448781183 1
0.157138261217387 1
0.207326668781412 1
0.214578313338477 1
0.226390398516751 1
0.218985525940456 1
0.290218094934891 1
0.325374259468813 0
0.211794321316962 1
0.175591578744116 1
0.146120014870962 1
0.245568604260224 1
0.147519382359619 1
0.228130262706653 1
0.181247849921091 1
0.205833640807106 1
0.204846580653703 1
0.171397790640947 1
0.194374578643904 1
0.184730919158001 1
0.296157873739697 1
0.226070054097556 1
0.232201389304041 1
0.269168786972151 1
-0.0102003909603829 0
0.181792767649926 1
0.251855483467175 1
0.207706252099049 1
0.227620899121136 1
0.0847824204804237 1
0.15098327373214 1
0.208367075557222 1
0.201993133619883 1
0.156817283212122 1
0.139434376264577 1
0.16231652624391 1
0.206458781883018 1
0.23474463841441 1
0.134388275627317 1
0.128602859240326 1
0.179479908795933 1
0.186869184150358 1
0.176467499234854 1
0.195979019957049 1
0.243624902272271 1
0.14639757346366 1
0.280505261423508 1
0.139733900561894 1
0.181472207238018 1
0.251669838725643 1
0.215326164305084 1
0.327976680703828 1
0.181697493955988 1
0.185375980030362 1
0.147246265076651 1
0.234307738346635 1
0.0891210848876208 0
0.198251125862817 1
0.191018882102139 1
0.229192278469491 1
0.211136544786799 1
0.0805456758033689 1
0.183843228815769 1
0.16151660060163 1
0.11842449877098 1
0.152208730123919 1
0.303617836798365 1
0.0680313704573422 0
0.178435390660819 1
0.0919179470994137 1
0.175409928330291 1
0.101416509457765 1
0.259768909417796 1
0.278051997355051 1
0.136759230664237 1
0.187366097192712 1
0.340224065674981 0
0.128614279461798 1
0.246569604684339 1
0.267389395744918 1
0.266352052086158 1
0.228994893428334 1
0.256170028844433 1
0.265447056763463 1
0.261934709565544 1
0.193958201712131 1
0.25877220707334 1
0.303394817588438 1
0.219949425058044 1
0.19258477037373 1
0.0618293302757957 0
0.128892340363007 1
0.216409393190169 1
0.177048981003177 1
0.302557192254709 1
0.327953191195429 0
0.0793412665238951 1
0.114966243353425 1
0.206883983572139 1
0.0656359108846467 0
0.273301699212993 1
0.31402772186024 0
0.297935914359503 1
0.122455244681887 1
0.245507518843941 1
0.153034785373678 1
0.261775497191613 1
0.256324299449328 1
0.22173242255765 1
0.224636975241763 1
0.187640339439277 1
0.167133229620476 1
0.243950124492619 1
0.181706964201993 1
0.179522135976809 1
0.0954748474005212 1
0.24456519580703 1
0.188457392933033 1
0.195179555566814 1
0.16663354821397 1
0.273824072095132 1
0.146163842208675 1
0.13897053815409 1
0.201529613632927 1
0.266801046937917 1
0.166387383003451 1
0.362100992824875 0
0.144854893336703 1
0.100391024375049 0
0.240566455305475 1
0.277119020516474 1
0.125497543716138 1
0.209665683095808 1
0.193214520942005 1
0.269868379578402 1
0.311815614362776 1
0.141541729625739 1
0.0817567416822494 1
0.175760765696548 1
0.106210991972901 1
0.102153058398294 1
0.100716074682329 1
0.119970391363232 1
0.206356277292842 1
0.201067971784599 1
0.238472064307727 1
0.264287403722753 1
0.167895789908797 1
0.258461570584733 1
0.198396456708639 1
0.195725300739006 1
0.172701563433724 1
0.151242050867515 1
0.146688428657074 1
0.215672657819715 1
0.160324259971935 1
0.134111668122108 1
0.117099063383678 1
0.239138285538049 1
0.199301943444456 1
0.283704642876072 1
0.227508807782704 1
0.367073992601608 0
0.165671501424734 1
0.200692177080375 1
0.233513916394401 1
0.154044311743057 1
0.297242992552129 1
0.213350680166941 1
0.282675583194842 1
0.189291701179603 1
0.189541108977749 1
0.160876159516701 1
0.259141904414917 1
0.264810153482045 1
0.23860311084847 1
0.156534727429455 1
0.177567405388842 1
0.231171916626465 1
0.279003517387405 1
0.153776343191553 1
0.328696099773836 0
0.297916220723397 1
0.237363547593764 1
0.239081865111059 1
0.298438354763173 1
0.269310364521256 1
0.165843110754733 1
0.189714560208777 1
0.174855326328236 1
0.20916204583159 1
0.220327269890392 1
0.274718135111963 1
0.164343022246966 1
0.324739453019679 1
0.153930755762115 1
0.254600505813354 1
0.299079236931948 0
0.160635564212183 1
0.121773582409449 1
0.22789860252819 1
0.302757681522369 1
0.100139735310182 1
0.213984867482069 1
0.112897190813663 1
0.240148350864746 1
0.21376955903148 1
0.114139230011653 1
0.233037615503456 1
0.230430958124634 1
0.187089308004939 1
0.240723256844765 1
0.206075284145636 1
0.26819483726523 1
0.33157187471343 0
0.204836809805935 1
0.162530387301756 1
0.135300509025086 1
0.168054618686395 1
0.105732996392092 1
0.189833593509361 1
0.158134573657925 1
0.255788415840748 1
0.186651766180805 1
0.128233401484949 1
0.223631730983503 1
0.188584768161693 1
0.25580641523064 1
0.206447724190589 1
0.186241435112663 1
0.34434637478095 0
0.130865551709066 1
0.189268709090847 1
0.218428785193874 1
0.100761167041837 1
0.299942152556918 1
0.162867873694773 1
0.245222646198771 1
0.180863599077197 1
0.193654974699147 1
0.211076798725003 1
0.208390135994373 1
0.107892125494126 1
0.310861232737019 1
0.237837133585459 1
0.180342577073883 1
0.216635147622029 1
0.118782969555029 1
0.226552927324428 1
0.295742621687391 1
0.142922006307029 1
0.248274449667952 1
0.317475485589852 1
0.269055665951779 1
0.172131499539127 1
0.162487995628085 1
0.172999828822933 1
0.173519380837402 1
0.16277049361726 1
0.130921727598421 1
0.195812709430127 1
0.225799203103039 1
0.24985927931987 1
0.234524436834769 1
0.127478494545804 1
0.238355166978536 1
0.155517916784372 1
0.105507649149122 1
0.103185870913909 1
0.316728575740519 1
0.179379921160647 1
0.0828854807649599 1
0.332629162223385 0
0.245097362901279 1
0.219713544582891 1
0.196786513585973 1
0.163802139156378 1
0.197358392492109 1
0.137130379515859 1
0.232472026827029 1
0.178965843557684 1
0.113612784267276 1
0.232952019437692 1
0.247552751961135 1
0.241304178718774 1
0.178654507398987 1
0.207881344779686 1
0.198688226026921 1
0.308737535360312 1
0.197043542326463 1
0.190801185202457 1
0.162563953681231 1
0.223624872451874 1
0.143933729681069 1
0.1514561714912 1
0.161173882626252 1
0.180918976544635 1
0.227238883521684 1
0.21412324771017 1
0.221128976886901 1
0.251828663849196 1
0.174331358696308 1
0.301811407172302 1
0.319838017319571 1
0.277056664225032 1
0.213885357599592 1
0.229123026806939 1
0.141611196519 1
0.225894724027773 1
0.102548915537609 1
0.275115328065897 1
0.239703313650159 1
0.305068868870161 1
0.265533780817474 1
0.253364788078044 1
0.21806330752637 1
0.105201068670165 1
0.270100794342665 1
0.237955677817909 1
0.253339448771182 1
0.132726535857234 1
0.24429616318392 1
0.219968039081409 1
0.299318190679284 1
0.138493919404321 1
0.105254458530491 1
0.179164212790391 1
0.249662614679665 1
0.200259264701874 1
0.236235334628638 1
0.19782204313796 1
0.135068496425463 1
0.267516022424263 1
0.3078867184918 1
0.19075657223529 1
0.246668112789037 1
0.238363001595991 1
0.113327682215058 1
0.185801652361443 1
0.226058467546001 1
0.105219956178713 1
0.189148098567455 1
0.234322828300563 1
0.182041124338631 1
0.200528884071441 1
0.183820443147413 1
0.246641098329471 1
0.281645282023406 1
0.229782090304067 1
0.165805587538448 1
0.143337722729659 1
0.242079396341631 1
0.27072487794233 1
0.175323312009521 1
0.250395747973036 1
0.176311303540745 1
0.184679623459597 1
0.21862601804106 1
0.151018101929874 1
0.258704997906251 1
0.288258915713683 1
0.159425199939612 1
0.277591164381979 1
0.207359830737292 1
0.215957827180111 1
0.215736587577215 1
0.213231318203735 1
0.207405207636269 1
0.094558539905132 1
0.245188521770348 1
0.247770506159114 1
0.13392903365528 1
0.0700234284365994 0
0.303217442138464 1
0.234398130722776 1
0.183911759020756 1
0.215734367431887 1
0.154962431737842 1
0.105062477546297 1
0.206953008622565 1
0.253307927241631 1
0.116403003536561 1
0.287788369086475 1
0.223812578911516 1
0.246839193743238 1
0.182189037799797 1
0.213913084972384 1
0.175005060043472 1
0.209406639469046 1
0.192072330060765 1
0.167789371084093 1
0.175166660750549 1
0.232987373176837 1
0.095721854038508 0
0.142827424997267 1
0.26513235266182 1
0.191318242127936 1
0.148158081692226 1
0.107296959996801 1
0.165315591812964 1
0.148234899386927 1
0.25488077422504 1
0.0866150887912167 0
0.272727352278221 1
0.156434724080206 1
0.285670170724795 1
0.240191501394947 1
0.22016163466825 1
0.355866821378285 0
0.0999273023355827 1
0.158568501239154 1
0.118397563797185 1
0.106070981083572 1
0.198288167118132 1
0.145092548194106 1
0.275466213458259 1
0.136279667213643 1
0.133679724892914 1
0.221848164366501 1
0.143037566315733 1
0.334438023130217 0
0.165995735936696 1
0.148323461339044 1
0.182801595410955 1
0.14884920331969 1
0.220027477066109 1
0.262393542876241 1
0.256538974096488 1
0.153628749816147 1
0.234744100051654 1
0.125379251580786 1
0.229397012148427 1
0.229597882652422 1
0.210095196680723 1
0.288110441285398 1
0.234743348450519 1
0.174509065147926 1
0.230341787550047 1
0.173654227459356 1
0.196304826813466 1
0.209350278119053 1
0.1160856239559 1
0.202083278560714 1
0.271828230611955 1
0.189907568076596 1
0.269325448443154 1
0.14139216563802 1
0.20835268593153 1
0.240037260002287 1
0.307481907679301 0
0.259875854084989 1
0.124800875339923 1
0.231168648282679 1
0.202934507412063 1
0.217705426348231 1
0.217269474465221 1
0.196019915726959 1
0.236835314996493 1
0.214144607349805 1
0.144642319504383 1
0.153517966860129 1
0.283124973341777 1
0.245981838195359 1
0.165141067397619 1
0.0760200344155771 0
0.215085277471601 1
0.1990647862527 1
0.290759009802439 1
0.14323609967995 1
0.247408903904006 1
0.220745247236533 1
0.260086932954773 1
0.0856042123453893 0
0.0823252534093232 1
0.157907823021117 1
0.105238935612862 1
0.169601334979454 1
0.210632451996739 1
0.124257290876211 1
0.171125386821519 1
0.274951225310531 1
0.21960303803488 1
0.205114419860636 1
0.162866338608429 1
0.141440321992963 1
0.193433705406399 1
0.266431519705432 1
0.148611819970413 1
0.26072803616714 1
0.257818296341127 1
0.192091615719068 1
0.230946790652428 1
0.139864809788099 1
0.181933303688525 1
0.216301995589846 1
0.249517990806916 1
0.115561116426327 1
0.265215988280888 1
0.0418956748936762 0
0.352117087460208 0
0.191173977635323 1
0.176830562667294 1
0.199670433463511 1
0.249581082542518 1
0.162262527228917 1
0.204575370433465 1
0.174892965010406 1
0.183361629213172 1
0.174642359687309 1
0.234905771060682 1
0.263310198956085 1
0.226210405446566 1
0.10515781235324 1
0.165163084709076 1
0.241815795107291 1
0.208343614178878 1
0.0954496611846372 1
0.198305424641967 1
0.218744204295402 1
0.0900644770504197 0
0.153165599858925 1
0.225089788249485 1
0.203364150112472 1
0.194887106264621 1
0.200145568887299 1
0.224499324221323 1
0.220482407246039 1
0.239443722194916 1
0.190989960365361 1
0.270525487065332 1
0.223523151536372 1
0.123672006792156 1
0.294871153821186 1
0.199933284605478 1
0.186678394310138 1
0.187068032115742 1
0.21026746241414 1
0.237014006381376 1
0.260431200576285 1
0.186798840258882 1
0.268217342972418 1
0.248236647981831 1
0.252874050138109 1
0.137984653981465 1
0.218605740477372 1
0.226288159876031 1
0.0653778935814822 0
0.16810497242677 1
0.17114964627138 1
0.184735570813577 1
0.332998100599938 0
0.0538375059047712 0
0.225563593808015 1
0.27839091522082 1
0.1638760620937 1
0.195633102727572 1
0.174628260218531 1
0.25353164701162 1
0.30543370754674 1
0.299109334959652 1
0.0950412206237748 1
0.164936082222619 1
0.29506147124329 1
0.3189130334261 1
0.289873672792057 1
0.217308768551393 1
0.215631042442055 1
0.114275830487829 1
0.195476824309885 1
0.246707249620038 1
0.260181333491214 1
0.284207464288172 1
0.148126259296673 1
0.151749562555845 1
0.189012389201817 1
0.212276699193991 1
0.108996738361217 1
0.204321914194265 1
0.2165465850316 1
0.219659264871541 1
0.251306274919683 1
0.240746450610906 1
0.194430875890794 1
0.161291796172538 1
0.19379380000526 1
0.262907228209718 1
0.23569038385799 1
0.205428058964961 1
0.205521779872018 1
0.16437930316579 1
0.291983511955336 1
0.134072070616868 1
0.236303480798522 1
0.189474810245749 1
0.17891548041669 1
0.297592936606387 1
0.297380413915757 1
0.199564533475446 1
0.0927746279640082 1
0.150772463179396 1
0.129989615197423 1
0.248395486776403 1
0.289626416219129 1
0.177342461884045 1
0.0665073337216084 1
0.195484956352237 1
0.260272395012443 1
0.218791942776183 1
0.152727750020653 1
0.114655497784511 1
0.193311858749821 1
0.121031745552419 1
0.267106777131447 1
0.268606734011659 1
0.301147683607767 1
0.199091697121893 1
0.131352879647011 1
0.147786762770355 1
0.187466255090981 1
0.172264891873565 1
0.0623664825485449 0
0.288822324173515 1
0.244543465929658 1
0.181221407023452 1
0.206425097346931 1
0.197097348548094 1
0.209315579852093 1
0.167002091230924 1
0.154163407631153 1
0.271309258961487 1
0.277244004708901 1
0.147155150557666 1
0.180630873499739 1
0.309333641708105 0
0.174747564438345 1
0.069636499459835 1
0.290532276754579 1
0.174540810746053 1
0.206724536723723 1
0.207939969733035 1
0.318982363592997 1
0.146400757016695 1
0.302870949581413 1
0.161378140328069 1
0.234273552562933 1
0.262025069930783 1
0.225575661897874 1
0.0820150815375199 1
0.155958942989361 1
0.181075115993272 1
0.156651107722173 1
0.181591835712875 1
0.154433991673119 1
0.149070586536842 1
0.19702134653853 1
0.171498743434788 1
0.16738743049384 1
0.263616816986344 1
0.184847553124216 1
0.23820602889946 1
0.351078730226062 0
0.159536466643404 1
0.306693821213867 1
0.170093570675622 1
0.184370621410313 1
0.168828964039996 1
0.195217360931773 1
0.16831798184804 1
0.178869301752694 1
0.183442696590652 1
0.206319793868561 1
0.235106030411246 1
0.251489298687503 1
0.211263513084752 1
0.195864293816245 1
0.211696306513655 1
0.236267727230505 1
0.13442485515206 1
0.312266973676013 0
0.148141472328132 1
0.184277515240955 1
0.191891256383406 1
0.254872375605047 1
0.236912195430041 1
0.086336918353259 1
0.154515195712168 1
0.13947686376924 1
0.313608741202976 1
0.264300323097925 1
0.154436943378634 1
0.174371737196892 1
0.22086821601006 1
0.226177526031117 1
0.160773979623396 1
0.155682279011053 1
0.146704722785217 1
0.196186021745384 1
0.20083659215901 1
0.228288356185417 1
0.126375262501909 1
0.23047267368889 1
0.144148532526769 1
0.238059220222346 1
0.243458889236147 1
0.189978168147178 1
0.206151916903043 1
0.264286644376558 1
0.219049987930981 1
0.229215494968771 1
0.13228196019836 1
0.141344282722478 1
0.252454965147315 1
0.197850570526617 1
0.292719120543853 1
0.118138650482439 1
0.162421662240149 1
0.2090067093999 1
0.230533296582931 1
0.136695802628628 1
0.309232196276908 0
0.215584279995163 1
0.250385141210332 1
0.230231062750086 1
0.221447980295969 1
0.260619688974596 1
0.196864185586897 1
0.193422940408309 1
0.344474265090069 0
0.211766592102674 1
0.269069388873914 1
0.168232362453173 1
0.139694080018982 1
0.14490435222766 1
0.286787192516363 1
0.184767587384289 1
0.119516566081921 1
0.268187419957999 1
0.279442018470895 1
0.174563667957478 1
0.185771421670104 1
0.178596229469407 1
0.189196069559537 1
0.237249245323814 1
0.247414566257494 1
0.271634911778732 1
0.128391129991531 1
0.1905344330326 1
0.230750235872115 1
0.313887331992599 0
0.259987993454478 1
0.160339877274462 1
0.287792651562229 1
0.138793194925691 1
0.329534425629607 0
0.20573999508243 1
0.1957798378249 1
0.194448719623229 1
0.202354659401902 1
0.357756715565922 0
0.187585858617051 1
0.134676314283487 1
0.170068263835035 1
0.161792745026879 1
0.17797019437731 1
0.138851151952893 1
0.145028969366268 1
0.132920826973454 1
0.250831387436523 1
0.135287561239686 1
0.22629250286548 1
0.234718655110111 1
0.210421258718552 1
0.215160565966675 1
0.24043823638436 1
0.264094979236777 1
0.273294102482182 1
0.220997338927308 1
0.251328481479251 1
0.267207928523081 1
0.162217546904664 1
0.249406284069224 1
0.268710496238609 1
0.281989544318038 1
0.196106726646248 1
0.136494137732545 1
0.150297218754105 1
0.237873227031476 1
0.104131166542216 1
0.157363620445747 1
0.115612362177582 1
0.155896253876705 1
0.265874912902561 1
0.374742388523415 0
0.236828609746551 1
0.196409907810942 1
0.113058309965863 1
0.158259999804065 1
0.171891973353981 1
0.165879653319704 1
0.21355102640193 1
0.222877099889776 1
0.225737356177119 1
0.129054977603674 1
0.193867376701903 1
0.183240473065978 1
0.210541974057654 1
0.221463402225101 1
0.365334131548238 0
0.221791848031767 1
0.253861672667998 1
0.140065158298656 1
0.228616689326136 1
0.118562232665099 1
0.236861910414319 1
0.210012432708417 1
0.230325825077113 1
0.269432446593613 1
0.31400373895248 0
0.21500508278808 1
0.270089059151358 1
0.102674587059179 1
0.178588583995957 1
0.24572532204052 1
0.257275825844428 1
0.11549949071946 1
0.237509334719755 1
0.197697690037839 1
0.204268776742678 1
0.251388503230384 1
0.152711575079384 1
0.189058154710085 1
0.179850707255946 1
0.219678492361732 1
0.161334992807184 1
0.250979472704644 1
0.147795956265625 1
0.197465702243306 1
0.205292279087632 1
0.095178788247266 0
0.223796193107511 1
0.1563760963573 1
0.216754137708819 1
0.356742612808877 0
0.27647448273884 1
0.184571007235097 1
0.206091392802431 1
0.284186738080569 1
0.224063456785132 1
0.113666678656275 1
0.163321870986716 1
0.194371012796864 1
0.29524722139732 1
0.215499497575649 1
0.240525624400761 1
0.166520950442419 1
0.254152032759659 1
0.251338191692855 1
0.24488045969978 1
0.225176053753611 1
0.251083492432994 1
0.185921077881865 1
0.152495402296029 1
0.224215805615094 1
0.285715092752675 1
0.194360111246912 1
0.319453153681513 0
0.140040725598797 1
0.205392305192146 1
0.0606234749979328 0
0.201105676914131 1
0.189663851433628 1
0.133204176058525 1
0.221471580652495 1
0.163272310714254 1
0.185018140408204 1
0.24958066269811 1
0.322893738826463 0
0.249808241520489 1
0.226084500761604 1
0.170972674241253 1
0.112032463914971 1
0.142775516281433 1
0.267906426768831 1
0.275294184971774 1
0.269089036687051 1
0.174545917536964 1
0.202089030380247 1
0.173213275287161 1
0.213601425875189 1
0.241994932785953 1
0.141704770854916 1
0.164224124817114 1
0.380704833883921 0
0.184635039663459 1
0.205361817201496 1
0.0882045829744281 0
0.195872684002644 1
0.17539530588469 1
0.170155908620769 1
0.196570207031675 1
0.150452924220943 1
0.253062667019861 1
0.199446901203705 1
0.310538260024886 1
0.294680440678015 1
0.154706808214214 1
0.158589984372707 1
0.178178661509862 1
0.236663260130472 1
0.165077438453607 1
0.215736249085754 1
0.219095566517535 1
0.201290956808071 1
0.124337423277583 1
0.130756606161297 1
0.113302647058535 1
0.220651256931313 1
0.137056539418606 1
0.308570886451729 0
0.154967401409355 1
0.111577987989698 1
0.336831078357979 0
0.213977213120771 1
0.0527529564345955 0
0.21415776684479 1
0.203175605133392 1
0.268092999846531 1
0.2722021322307 1
0.296160720252021 1
0.210786495323872 1
0.159614266998907 1
0.0973320522929455 1
0.169988216880078 1
0.173877368724301 1
0.214003557939872 1
0.173362264589468 1
0.188093516531201 1
0.207046085775419 1
0.13062242051778 1
0.208376875668924 1
0.190546278601745 1
0.166523987949671 1
0.258937845248392 1
0.204369369528865 1
0.200284463875951 1
0.295368361583076 1
0.246551492505726 1
0.216769659503952 1
0.152400185691236 1
0.235255206139325 1
0.242741926326559 1
0.251603767732885 1
0.250623095265791 1
0.126901627677344 1
0.181543210914783 1
0.238050369303563 1
0.207994318301213 1
0.0873403690189439 1
0.159605337004085 1
0.20112132168778 1
0.175156881153563 1
0.194283538240556 1
0.201358710419754 1
0.164477728414462 1
0.159778868894587 1
0.245664559032204 1
0.19214454623457 1
0.222098218509619 1
0.263027621043109 1
0.242824969846434 1
0.214089920225911 1
0.0715615798218368 0
0.249667613105579 1
0.161818441076767 1
0.275725580490295 1
0.240452180221846 1
0.267089019466698 1
0.295207924574658 1
0.12533731456304 1
0.275573106798511 1
0.141410858652719 1
0.351632331293792 0
0.126593800734671 1
0.253379696597945 1
0.240749741083429 1
0.177266314540177 1
0.141173682694852 1
0.138742438854906 1
0.281203195249769 1
0.247212651742508 1
0.240175694320278 1
0.204575365979684 1
0.234991594269662 1
0.230570663799288 1
0.261410903902878 1
0.129021627494585 1
0.286391058453904 1
0.291058107809296 1
0.140652919525785 1
0.294747324846381 1
0.0900607166482208 1
0.249305025338412 1
0.268387768005582 1
0.211237553607273 1
0.124408007386436 1
0.156064992587071 1
0.146505831863237 1
