# Supplementary material for: Bias caused by sampling error in meta-analysis with small sample sizes
Source: PLoS One. 2018 Sep 13;13(9):e0204056. doi: 10.1371/journal.pone.0204056 (PMC6136825; doi:10.1371/journal.pone.0204056)
Supplement: S7 File — (ZIP) [file pone.0204056.s007.zip › results N = 10 theta = 0.2 tau = 0 sz = 30-50.txt]

"dl.theta" "dl.cp"
0.130692884866458 1
0.237280296103363 1
0.145523038374394 1
0.168518788330775 1
0.248174313993129 1
0.134313808190817 1
0.18294996266956 1
0.232939759654131 1
0.221099110646033 1
0.200942710617395 1
0.280304143189906 1
0.130229768977955 1
0.171471900664 1
0.170616343370155 1
0.145020795676018 1
0.284226597121565 1
0.167605128626079 1
0.217695826566457 1
0.140007860284683 1
0.252809029887056 1
0.157925030224595 1
0.155557607421649 1
0.20815540732267 1
0.189990403299598 1
0.186860147237878 1
0.16546919924259 1
0.251982193360197 1
0.171815281307092 1
0.199067215189413 1
0.17546133582383 1
0.174608110409627 1
0.165221281981987 1
0.190689869662741 1
0.269402226441298 1
0.235935143570382 1
0.211743029069017 1
0.195339088018216 1
0.217212841885243 1
0.157341452056897 1
0.097202083607115 1
0.22418435328409 1
0.157413017919965 1
0.220038695877139 1
0.108652596100668 1
0.192140405670563 1
0.206862464328784 1
0.227111333992407 1
0.160545347792749 1
0.253414165975954 1
0.336054274304093 0
0.218211413346805 1
0.20293626262664 1
0.143176965488346 1
0.18458886996304 1
0.247915059089745 1
0.287782152335052 1
0.243841269150416 1
0.224955198258017 1
0.199363686205553 1
0.152912531102337 1
0.243969586755417 1
0.185826223884756 1
0.15218576016645 1
0.34584444449099 0
0.287674643810663 1
0.171420394508161 1
0.283078614991927 0
0.15090719650438 1
0.247165605395664 1
0.207740468362732 1
0.262111745008537 1
0.19498152897082 1
0.231237484538739 1
0.205963078555063 1
0.167444396274438 1
0.205707983556377 1
0.249897955465712 1
0.124671888435908 1
0.201900823757836 1
0.244107847470319 1
0.176514892229345 1
0.228614606520096 1
0.286301197511384 1
0.131580670917842 1
0.188971457139648 1
0.250805580032628 1
0.0881899778841137 0
0.222434144111524 1
0.236022831213454 1
0.246449773713881 1
0.211068083544896 1
0.253952196406654 1
0.140694363453294 1
0.111301031906999 0
0.218420019987481 1
0.214988438119081 1
0.173136741564107 1
0.249138403036407 1
0.268714522791196 1
0.275145224982312 1
0.207471271770073 1
0.2561549722488 1
0.273514494301211 1
0.0939024912826891 1
0.1924964414601 1
0.178410388551547 1
0.234140005881116 1
0.213221649397583 1
0.227790831374819 1
0.151773751907059 1
0.295566500437159 1
0.258825528070194 1
0.181682752678284 1
0.208039591564247 1
0.157355253440897 1
0.194032152024871 1
0.25462917516748 1
0.141156152675592 1
0.249036502909636 1
0.214109066694736 1
0.185520298461308 1
0.185965548566715 1
0.198789606980651 1
0.215164370227399 1
0.241612348335904 1
0.231781973143755 1
0.171885998959881 1
0.232265438533971 1
0.183728811642503 1
0.180042186597019 1
0.192950782838471 1
0.175980493324319 1
0.146966762143881 1
0.262988078764819 1
0.226460763810721 1
0.239632109658032 1
0.172057864596726 1
0.162446395343225 1
0.228769672976392 1
0.176554961381202 1
0.23492380078336 1
0.147966182904548 1
0.207812486737476 1
0.211455978738948 1
0.198158071700073 1
0.165755959436256 1
0.214146719861029 1
0.17601546323966 1
0.258325181964451 1
0.288794808154279 1
0.130429640021474 1
0.218763791866058 1
0.166002731468036 1
0.232060149793684 1
0.245714344196289 1
0.215629075949276 1
0.186403176122726 1
0.225326008174788 1
0.281028309571538 1
0.26356422797519 1
0.281059464138094 1
0.121435869809618 1
0.153790527026253 1
0.218877690152943 1
0.240065133425618 1
0.263989107858345 1
0.245357506258884 1
0.226642768702799 1
0.190446864067246 1
0.189367654425181 1
0.199377464630733 1
0.2164255654999 1
0.236957196610742 1
0.10708828009582 0
0.164872762614605 1
0.170956375748708 1
0.217184561546416 1
0.253598577392186 1
0.161950015488837 1
0.228627698745776 1
0.222164140328138 1
0.185103305692091 1
0.275140576800801 1
0.128467635552912 1
0.216607526898358 1
0.168963194444381 1
0.166239790721743 1
0.143877177755492 1
0.166089984608172 1
0.252931874114687 1
0.0800774871331476 0
0.226238111037556 1
0.296897057895315 0
0.154207774598814 1
0.258121055052357 1
0.155437473709247 1
0.186660381219358 1
0.163645133827069 1
0.154740889797153 1
0.0518288678573548 0
0.193068047922385 1
0.182090725639972 1
0.207946235532535 1
0.262725610957199 1
0.288050251586622 1
0.2316367521362 1
0.229987357793913 1
0.18437436076005 1
0.219264283162829 1
0.217197800634448 1
0.12738256464985 1
0.136145052524465 1
0.136733477844604 1
0.231239101026373 1
0.154738871782965 1
0.204349925127169 1
0.277251919287052 1
0.175535282468102 1
0.223549192321997 1
0.113777644055524 1
0.236661469291122 1
0.201078105917123 1
0.230944263999549 1
0.172931192752811 1
0.13776677163722 1
0.150278212404324 1
0.158164406270096 1
0.259456205567569 1
0.169496202173899 1
0.284034721165817 1
0.125136695810673 1
0.262510699078461 1
0.12568944989755 1
0.225501766180523 1
0.260077184422299 1
0.193786525209656 1
0.127625698201807 1
0.214367403118144 1
0.207847138110407 1
0.160935224102336 1
0.222370995269368 1
0.130304348762151 1
0.207579041953412 1
0.190813053272901 1
0.224706982399631 1
0.259508620317074 1
0.18196492755526 1
0.192586736633887 1
0.25784148019348 1
0.214805288900814 1
0.26518418830117 1
0.266377031804185 1
0.104137350421097 1
0.24800411144582 1
0.26581800578225 1
0.245563777592492 1
0.240657874649942 1
0.292208712444896 0
0.123889284440757 1
0.279612929054328 1
0.194608782388637 1
0.164475412645458 1
0.235108156660859 1
0.140070463113081 1
0.23341522921802 1
0.181860750050744 1
0.15657909754879 1
0.28220557133035 1
0.273998613506908 1
0.1937000873499 1
0.245855916773425 1
0.228425300271298 1
0.138763899469752 1
0.199728960075189 1
0.235639337552351 1
0.219848818005155 1
0.183137761514177 1
0.194314052746251 1
0.0997471077780367 0
0.110368714454594 1
0.26784877295432 1
0.182853273299448 1
0.168169476331633 1
0.221012218376029 1
0.243506361353684 1
0.18411309569661 1
0.243611857871796 1
0.182259907696718 1
0.190582562438973 1
0.113984221927563 1
0.33099870817734 0
0.163863530604663 1
0.225491390281733 1
0.196989739711906 1
0.25086171076838 1
0.297151859511117 0
0.20797769490113 1
0.258236556883703 1
0.269518756769053 1
0.224042401089794 1
0.243792792624483 1
0.269142239091306 1
0.225206456998663 1
0.18805628512551 1
0.245514731752582 1
0.148182623383701 1
0.241003265004766 1
0.18783493341337 1
0.238889066075165 1
0.17920252683084 1
0.230938700514582 1
0.245702681581861 1
0.162626312175733 1
0.171177280797692 1
0.204568238840295 1
0.239741619231443 1
0.217781358313327 1
0.210678156513834 1
0.1448825073918 1
0.198870950336276 1
0.286837954075709 1
0.163148623837979 1
0.193682848325879 1
0.282955789729509 1
0.110246372631492 1
0.192621912629512 1
0.283660033094262 1
0.129951058953558 1
0.273246170789593 1
0.12623896068039 1
0.169162475725566 1
0.227821386436601 1
0.197354796067814 1
0.268396122979908 1
0.217869279304808 1
0.181773417820816 1
0.138261478363472 1
0.183884086116958 1
0.189938254326224 1
0.274776232520109 1
0.230319718874849 1
0.201941201216907 1
0.248247994735555 1
0.0848921428788222 0
0.175498204182668 1
0.263577620212805 1
0.108498878087502 1
0.210182266864027 1
0.137761371026444 1
0.24608507476752 1
0.147622847424477 1
0.281301610142234 1
0.240253659317665 1
0.203448154548446 1
0.265178227997459 1
0.182632733795656 1
0.194625559220715 1
0.268763786230726 1
0.172971769421883 1
0.138914385201176 1
0.198655431246417 1
0.159925653107486 1
0.164779905453962 1
0.135598095125267 1
0.195814559735246 1
0.281453691883724 1
0.184313267333836 1
0.218542812154011 1
0.261187153492847 1
0.235366054902474 1
0.187114330108713 1
0.232548587778657 1
0.174346829985666 1
0.185749360467842 1
0.216636733181566 1
0.220222170555654 1
0.139245968705 1
0.225990269276733 1
0.219543917723018 1
0.296537602343479 1
0.135923952659363 1
0.242311834557493 1
0.154537989520199 1
0.186716846859398 1
0.28470102999999 1
0.256225739960828 1
0.17564028325038 1
0.192425040442856 1
0.274343284604738 1
0.181066978324963 1
0.258710515955097 1
0.180477742737516 1
0.214194902470033 1
0.283685841607627 1
0.24154319508085 1
0.245184654331609 1
0.214192956852144 1
0.0553594137064191 0
0.139807865653844 1
0.183326906114618 1
0.250711691008077 1
0.203350162168724 1
0.190990439241305 1
0.189970103121874 1
0.29014436117733 1
0.258416483918521 1
0.235062786795572 1
0.182004516187808 1
0.192426899856947 1
0.166116280214044 1
0.133625447474975 1
0.107365965532478 0
0.167100951127907 1
0.24717599128196 1
0.190854235089314 1
0.18699193141784 1
0.150754308083378 1
0.238188343287954 1
0.280633425544999 1
0.265524243673428 1
0.214081956915469 1
0.206767194061413 1
0.203402753326395 1
0.139503210340579 1
0.206096717059287 1
0.117487603878852 1
0.165217701038965 1
0.194115685321088 1
0.192416742235581 1
0.208195509109432 1
0.21568813464069 1
0.233652724332996 1
0.172636773987631 1
0.258528968817862 1
0.241551848278867 1
0.207492087399649 1
0.234136191177982 1
0.149084397170592 1
0.234271488299031 1
0.168549423444541 1
0.258182253821282 1
0.214540909462447 1
0.244974830545721 1
0.221907368235049 1
0.215360070598068 1
0.247368591110399 1
0.239436557973211 1
0.217358123445543 1
0.225391796682494 1
0.271510812993792 1
0.165617819458032 1
0.217260693051701 1
0.185030482006038 1
0.225233740170615 1
0.216874629849771 1
0.188076097172349 1
0.271637366204595 1
0.210726949336009 1
0.280292703237613 1
0.183989034787383 1
0.203702468082872 1
0.171475222796343 1
0.163637881953046 1
0.230710976757051 1
0.0997061074480063 1
0.150732280759793 1
0.208366512929036 1
0.242836387805541 1
0.229087342121756 1
0.286340968359286 1
0.358926148511573 0
0.232276194533146 1
0.15553006078619 1
0.133744531442991 1
0.163604986564395 1
0.246566121537046 1
0.149821483663107 1
0.28358337356545 1
0.214438312629553 1
0.152672944941678 1
0.116561793668291 1
0.230026940207057 1
0.254194844381514 1
0.240239990586482 1
0.22630122618863 1
0.228430414580868 1
0.212578823622776 1
0.228750610146501 1
0.250333515811336 1
0.102226377034195 0
0.159617935685544 1
0.186139685185672 1
0.180054867158678 1
0.132225136549296 1
0.247063281392664 1
0.166095747030992 1
0.22962638602054 1
0.232759791086474 1
0.191094056528033 1
0.176653400902384 1
0.251972638868208 1
0.354659301540228 0
0.21702446630798 1
0.20306264287279 1
0.151315360972257 1
0.202810042672379 1
0.260737065853355 1
0.178548794571017 1
0.219023218158571 1
0.185896990465829 1
0.260255504712076 1
0.12988578370463 1
0.164374130762018 1
0.213630000898922 1
0.195458415966326 1
0.10428160155094 1
0.224881589060173 1
0.164386908834852 1
0.279118293901626 1
0.186808486099554 1
0.184836567192096 1
0.147452060971069 1
0.199619049702162 1
0.211098701619487 1
0.275697389808315 1
0.200382934864652 1
0.224109907757039 1
0.207439144165174 1
0.200925904178915 1
0.239513377599257 1
0.245815658800149 1
0.25090248015052 1
0.202909720608252 1
0.216113897711956 1
0.261000809149594 1
0.22093358864125 1
0.25356293501777 1
0.257327154955132 1
0.285924029738114 0
0.143728645202666 1
0.191285318940442 1
0.197113561295017 1
0.178334740637398 1
0.117570180723925 1
0.193251217712204 1
0.148516384670399 1
0.192834166594503 1
0.212545252090324 1
0.237684494953782 1
0.24457819798511 1
0.270171303207965 1
0.188629916537745 1
0.260615662220229 1
0.192650235382623 1
0.21189674933485 1
0.159984506214767 1
0.12325429845664 1
0.144859989633017 1
0.231072255288393 1
0.184320713214939 1
0.268373235167155 1
0.160948939350517 1
0.13487202108613 1
0.233233620065788 1
0.136972731449574 1
0.258108328205003 1
0.196327284776773 1
0.191417248551861 1
0.187988825519898 1
0.200046560542938 1
0.185856205671496 1
0.202994044583833 1
0.216130537859503 1
0.149295349832615 1
0.165068818174998 1
0.17467602602116 1
0.226409138804291 1
0.263909068963051 1
0.14997549965309 1
0.175260768561965 1
0.2206025468902 1
0.20230021040053 1
0.164934170500748 1
0.183101633756169 1
0.190971933463731 1
0.301514231020541 1
0.217700421839132 1
0.16581319307009 1
0.208291604292586 1
0.181968712737063 1
0.140560749963026 1
0.218453550190064 1
0.311297754654091 0
0.195391853447661 1
0.188988621519915 1
0.143222753669517 1
0.198484996318402 1
0.255694217456983 1
0.231154400498171 1
0.24230200524381 1
0.117398800475698 1
0.28925709753718 1
0.23527539934145 1
0.162640985565032 1
0.182810335746813 1
0.24603621507495 1
0.283647487618562 1
0.187123095863546 1
0.176318747540728 1
0.234428013979415 1
0.217281385185983 1
0.107887532672279 0
0.191549588024675 1
0.147355315883092 1
0.201210136221748 1
0.262373648747271 1
0.248302868846853 1
0.184028263253705 1
0.235187924031606 1
0.171091713652013 1
0.225521785175273 1
0.219437416987586 1
0.231568071834335 1
0.211025929141714 1
0.167968078260139 1
0.140538184463019 1
0.160474947053771 1
0.211332422421308 1
0.173621913026191 1
0.251350315927585 1
0.242256694888055 1
0.250099665734594 1
0.193220597285142 1
0.158490887266172 1
0.128351410165239 1
0.23574377746962 1
0.163342727774558 1
0.20542881810916 1
0.17584052556816 1
0.243693801190566 1
0.243568773910202 1
0.218848827432289 1
0.185552613651379 1
0.215507281430178 1
0.196193578825437 1
0.23575176828466 1
0.146543371614571 1
0.14975854686396 1
0.162449745510394 1
0.172531284948884 1
0.201316512843547 1
0.165858014063583 1
0.284488921934256 1
0.206919988176202 1
0.181000325787321 1
0.230196417680934 1
0.233854672176441 1
0.182009903466714 1
0.166246463362 1
0.140529147403693 1
0.191547903339559 1
0.122881847185505 1
0.247674285502735 1
0.192080828145582 1
0.263452671826648 1
0.231869830596313 1
0.210364981393618 1
0.26161685827076 1
0.19068146570444 1
0.179895293187685 1
0.172505682644872 1
0.162470288983543 1
0.162120289369049 1
0.258264257339681 1
0.256528784747527 1
0.200093372533249 1
0.18790783183151 1
0.218007872306879 1
0.256174591184624 1
0.172236115517501 1
0.190085510053449 1
0.185358517899889 1
0.149117153250995 1
0.216698737884774 1
0.14698827410344 1
0.201965949765845 1
0.230400169608597 1
0.200116188179649 1
0.204869937293515 1
0.231242037328003 1
0.267289079357889 1
0.245640897906358 1
0.119560990240283 1
0.251742550674713 1
0.188225810649413 1
0.190006030390745 1
0.237954163828927 1
0.154472114773149 1
0.244631856390783 1
0.328037861650362 0
0.175796424696256 1
0.199664329103984 1
0.223572396878751 1
0.202837811778445 1
0.182330203417328 1
0.200803690798243 1
0.197990866058286 1
0.20878750211368 1
0.244388509543047 1
0.160574182716364 1
0.192606060095655 1
0.205915915864977 1
0.249338272646369 1
0.164219486093984 1
0.177410497059111 1
0.174885565414859 1
0.22788115809456 1
0.159573869612998 1
0.200701875039671 1
0.21435904430502 1
0.219799113405409 1
0.215230919584601 1
0.212840663956966 1
0.202635818310382 1
0.187366937478301 1
0.199083827014069 1
0.276051151786438 1
0.182363896227102 1
0.236983112719514 1
0.235885561126598 1
0.204862382609297 1
0.172750098531276 1
0.269593444843339 1
0.242485801284603 1
0.270023291961522 1
0.212126720525977 1
0.117905321153526 1
0.188609960234717 1
0.220247240834377 1
0.200883444889969 1
0.256977330388921 1
0.164022710779936 1
0.236771863039985 1
0.19743308497899 1
0.187673147518423 1
0.242601243476537 1
0.11389531407557 1
0.296579129983031 0
0.190148697003635 1
0.24629672169234 1
0.292712554796223 1
0.220136448756211 1
0.193687267889159 1
0.159362342964833 1
0.157232360224416 1
0.195536264925489 1
0.15637067312552 1
0.199370057945731 1
0.227663599448602 1
0.208480109692077 1
0.190528501105738 1
0.228831867348881 1
0.116112610411194 1
0.18240975177708 1
0.259629803041841 1
0.179653212485469 1
0.216050764870889 1
0.198888921809786 1
0.220182170683996 1
0.152055715000271 1
0.146238517115112 1
0.212644127109392 1
0.19517711413498 1
0.229714073666433 1
0.296075570317831 0
0.189710352951507 1
0.250903681483484 1
0.208169503113897 1
0.138744858945961 1
0.0799138094867547 0
0.251196376675399 1
0.18681896620626 1
0.187332342214185 1
0.173985360006908 1
0.11141095717947 1
0.234638900781644 1
0.209392085905125 1
0.164925446634224 1
0.222022699121436 1
0.185227681552826 1
0.237629954128473 1
0.211606905766827 1
0.239512396201728 1
0.222843611593337 1
0.150757748235596 1
0.261746069370967 1
0.21105696013077 1
0.250634393210277 1
0.290909782601963 0
0.23119805828651 1
0.194677426540411 1
0.252425620928004 1
0.164239134593091 1
0.137193377311761 1
0.250831834397384 1
0.195541979906343 1
0.218591010584115 1
0.209538650790207 1
0.254723093679638 1
0.212002434593872 1
0.175463071329004 1
0.13894944134226 1
0.184565697042745 1
0.280875074933084 1
0.197407701526007 1
0.195270607425463 1
0.204253077614752 1
0.149669357970279 1
0.232852911102333 1
0.316044343340117 0
0.248437840911289 1
0.224331297899398 1
0.161490764071297 1
0.1651711464132 1
0.186369492704767 1
0.204277155286789 1
0.197537779327289 1
0.222851058142737 1
0.237366716782662 1
0.164406941306355 1
0.223451373381217 1
0.195733525142318 1
0.20972182900447 1
0.231232283545761 1
0.198482074853143 1
0.258195432018192 1
0.203541707920868 1
0.238717202767401 1
0.192274371203788 1
0.267875160095753 1
0.21805446695385 1
0.253816835094679 1
0.201196527006358 1
0.196443823775411 1
0.176205690097353 1
0.2932113521501 1
0.179663188650704 1
0.234630567353808 1
0.200167959480282 1
0.208246443404428 1
0.204249405706742 1
0.247983012759815 1
0.216115940949244 1
0.174894804637733 1
0.177591183590707 1
0.242202455768412 1
0.20725371537267 1
0.141841846256728 1
0.152643496497843 1
0.12837074805451 1
0.233270946107551 1
0.192409462673783 1
0.193205060850059 1
0.194131261542807 1
0.157401504325253 1
0.187212127056884 1
0.218050285484177 1
0.168172668631705 1
0.142919394783516 1
0.20810488698461 1
0.204729242643765 1
0.185937552815374 1
0.199499373484155 1
0.187284580921966 1
0.255024704844645 1
0.224241696904107 1
0.158057479178939 1
0.18200046082005 1
0.153353561367308 1
0.144974144830734 1
0.228765486094438 1
0.275050723201837 1
0.214541891224357 1
0.230082332363723 1
0.254666522803618 1
0.184293053975291 1
0.199259289806498 1
0.158807103063027 1
0.25700356290251 1
0.189260906271092 1
0.276937697893172 1
0.152719242781875 1
0.227654738568046 1
0.129200220678384 1
0.253741735120632 1
0.200899714043944 1
0.161126135113458 1
0.208205762422175 1
0.140839249587969 1
0.213909634845011 1
0.208125938508959 1
0.224574656541258 1
0.246101844658255 1
0.26574902307502 1
0.190236046923327 1
0.202844629376782 1
0.173735542362055 1
0.217302101732677 1
0.215850856098253 1
0.22762551234669 1
0.284595203669199 1
0.247044090229666 1
0.180083949450286 1
0.158295243948959 1
0.115527328354871 1
0.177733020516006 1
0.215395742752747 1
0.193152010190059 1
0.218380843762771 1
0.22966739150208 1
0.231258985812636 1
0.157444019720185 1
0.237140154001391 1
0.173776544901502 1
0.228867723851996 1
0.227272018048254 1
0.24637172136666 1
0.252292834725683 1
0.215499187164888 1
0.211126189070796 1
0.205875693012465 1
0.221029490953443 1
0.252145509242169 1
0.285976352529104 1
0.240699696887277 1
0.129807190245957 1
0.213190655230743 1
0.231801720191381 1
0.207683900575129 1
0.227603440272112 1
0.219709698470944 1
0.246932609722096 1
0.222124203465755 1
0.245209343131097 1
0.233659421028273 1
0.19651702056493 1
0.200593626675048 1
0.204011871156876 1
0.195246689972713 1
0.218171403369081 1
0.235062166571993 1
0.142751431180127 1
0.224315288451247 1
0.159990412338009 1
0.236821044019135 1
0.162911971523799 1
0.271299668038918 1
0.224853792674622 1
0.249020166970855 1
0.237749407429251 1
0.24530739545058 1
0.173048108900453 1
0.155067543105024 1
0.146619951256124 1
0.157714876172026 1
0.0206342521863178 0
0.13594472685507 1
0.184096810208289 1
0.254412406845847 1
0.270909093069141 1
0.207729491217059 1
0.276633107100145 1
0.212313915279194 1
0.186675546942928 1
0.208800026539934 1
0.222294446509251 1
0.251903945326871 1
0.267690450009851 1
0.235232642690002 1
0.25284519953178 1
0.119730428315012 1
0.193613459323549 1
0.263937007237708 1
0.139578963998481 1
0.186506998012121 1
0.202598559369488 1
0.183408608352366 1
0.193239273507952 1
0.174883412053186 1
0.222052712987221 1
0.170413300216713 1
0.273726272291157 1
0.211162836769868 1
0.163970005695791 1
0.245656912195411 1
0.193221087965129 1
0.216697157298536 1
0.239314042258622 1
0.248182112551285 1
0.223649286603083 1
0.297380315743223 0
0.176208581592514 1
0.139776692350258 1
0.159976714383107 1
0.221836330161431 1
0.132159349890661 1
0.234974634432303 1
0.205372199696463 1
0.281812857576213 1
0.222953010832641 1
0.202054052213272 1
0.186116869737277 1
0.223152822767876 1
0.199714348976467 1
0.286165957673953 1
0.190720779143508 1
0.181027521430356 1
0.251389949998991 1
0.214289852021695 1
0.265831243398317 1
0.134933881652722 1
0.299199435762236 0
0.23949445099532 1
0.246760290593657 1
0.199058403281868 1
0.220266045265451 1
0.113666298322866 1
0.308983353454479 0
0.145297980621066 1
0.196464190423575 1
0.217195211541315 1
0.244269951769394 1
0.160137181615159 1
0.192040856878244 1
0.172406384262576 1
0.153296423527786 1
0.192953609360018 1
0.264874220899355 1
0.204859938576479 1
0.262968409702586 1
0.240291904722197 1
0.223085572201713 1
0.297291258515252 1
0.346659262300682 0
0.1849845105416 1
0.183504624282186 1
0.175726238010029 1
0.17277259315577 1
0.170938032279298 1
0.220409494134201 1
0.168010882529053 1
0.121036534756422 1
0.176670899765143 1
0.167419473439214 1
0.260540690903871 1
0.214424684997609 1
0.157267709962197 1
0.206611609473555 1
0.176092861808492 1
0.214395717222907 1
0.142586670246943 1
0.23243194867599 1
0.184921955490779 1
0.180633010057118 1
0.246397627239839 1
0.15420148345863 1
0.202146332771957 1
0.239140530610796 1
0.146160241143834 1
0.187911693530247 1
0.166599675171697 1
0.216505943017399 1
0.15114223192114 1
0.175988532264673 1
0.171268112486837 1
0.275259262923486 1
0.122555201695172 1
0.176970497923207 1
0.174010773510968 1
0.20583848281054 1
0.169558971256104 1
0.265716830350628 1
0.239515635542266 1
0.240806993098974 1
0.282961391193543 1
0.216780386556452 1
0.243847738597846 1
0.1997013553922 1
0.15648154184505 1
0.191166238387415 1
0.266276272381517 1
0.198996494129176 1
0.162902445403207 1
0.206358273807392 1
0.302282115150442 1
0.197992771330956 1
0.210552801464662 1
0.125130320131804 1
0.211741027420644 1
0.240333196367922 1
0.146853138032429 1
0.220783246371243 1
0.218079136128599 1
0.172534910889861 1
0.229014009671639 1
0.29208440672544 1
0.184699197436863 1
0.278773152719161 1
0.139753952760968 1
0.18408836795744 1
0.323748597233946 1
0.138178379435622 1
0.131942564217634 1
0.160916641145829 1
0.115914682294662 1
0.149144850866158 1
0.159328997118418 1
0.168875898600178 1
0.145257296565074 1
0.197232445598469 1
0.239211729773577 1
0.222839487513912 1
0.214602515266805 1
0.197248888501058 1
0.121535001245893 1
0.226921773708773 1
0.212625749350541 1
0.177322260616128 1
0.161734991067775 1
0.146407978857779 1
0.249650196027262 1
0.27960704003912 1
0.250286052022183 1
0.276722677852128 1
0.203588954634353 1
0.178283660402384 1
0.24233502271256 1
0.156466757009614 1
0.146057949751388 1
0.192446599130014 1
0.254341494277289 1
0.183437291492946 1
0.130578275858699 1
0.189705909943226 1
0.17890811945686 1
0.109202081787462 1
0.300156861004086 0
0.203273506652386 1
0.20683778894794 1
0.245017947342673 1
0.132110162973626 1
0.194279759590012 1
0.276095231541029 1
0.206132566901933 1
0.160390540730039 1
0.107592080491783 0
0.21584248345267 1
0.21141566007859 1
0.226916193100934 1
0.279796902642917 1
0.121752153039601 1
0.261976515695797 1
0.238791393388825 1
0.249635135773923 1
0.25921674671411 1
0.185447874778372 1
0.16353024073796 1
0.170391342278826 1
0.188905084279533 1
0.168214496622336 1
0.211036215137271 1
0.194919473905037 1
0.276302869727788 1
0.242428456676685 1
0.32159640524561 0
0.244149124856138 1
0.19039292720066 1
0.24028426788027 1
0.162108397558757 1
0.206942648386469 1
0.188019114864996 1
0.238626339210388 1
0.171090625934204 1
0.253335982111891 1
0.163298940363849 1
0.198319857570369 1
0.197550675382151 1
0.204726376310039 1
0.246948970418022 1
0.284672415629192 1
0.250721162379271 1
0.191086858808536 1
0.102719726858756 0
0.21737737793263 1
0.18424271064043 1
0.194423825254279 1
0.221403714744424 1
0.208462978416197 1
0.221227027173244 1
0.173031571753775 1
0.248568394053384 1
0.292408443886521 1
0.153074727384218 1
0.17515284367063 1
0.202159401948694 1
0.223572208144806 1
0.200615321088819 1
0.232411623242824 1
0.201819403028864 1
0.196427638474741 1
0.243473925033558 1
0.153705385182084 1
0.212727764189264 1
0.130740193486757 1
0.217418349507213 1
0.128419044874897 1
0.237444322745361 1
0.156951672897794 1
0.25817825113235 1
0.26723460192441 1
0.298562458898083 0
0.193602197345862 1
0.277118497526554 1
0.188368689938655 1
0.147429295508164 1
0.240971232294746 1
0.199958776425121 1
0.2267242715521 1
0.187309713607875 1
0.217847214415277 1
0.233943942891034 1
0.26983240789337 1
0.144652831868918 1
0.2212279219872 1
0.171170868876039 1
0.221246731801495 1
0.316455443247072 0
0.140005487442152 1
0.255631070535249 1
0.307757332205718 0
0.258414527347599 1
0.19761268927907 1
0.202926374178397 1
0.237362413689414 1
0.256420281539011 1
0.17676746190937 1
0.18492834512437 1
0.2463850750328 1
0.156800362481275 1
0.127099897468338 1
0.279444746270249 1
0.183272075014679 1
0.189552352895727 1
0.224562453199139 1
0.280307526689708 1
0.306860807821105 0
0.25162663868845 1
0.255024423533347 1
0.214119706997729 1
0.209718406133355 1
0.193118141940314 1
0.152095694383749 1
0.102594301519344 0
0.242141859185859 1
0.143547080701129 1
0.224531072304563 1
0.251026553587599 1
0.202736651760687 1
0.168410086292389 1
0.269326901305669 1
0.138630345624062 1
0.0886696018828316 0
0.257375889783739 1
0.219361078583707 1
0.241720395675931 1
0.240007420678802 1
0.229100223115809 1
0.162972014361069 1
0.211747058180382 1
0.19296219670002 1
0.237108020050502 1
0.182388927088451 1
0.170581647203858 1
0.207945735621817 1
0.234489936848887 1
0.17632270092872 1
0.226255744209542 1
0.185533540020664 1
0.236584626550595 1
0.185790910311488 1
0.266183635642195 1
0.141999687135518 1
0.266380384805011 1
0.191259194770384 1
0.155121080337118 1
0.233106558363561 1
0.158059056647632 1
0.247244347961736 1
0.157510776210993 1
0.184533838160125 1
0.126696632099685 1
0.196026178805813 1
0.249238135240383 1
0.191668425699651 1
0.172428957658165 1
0.198762019860511 1
0.203230982945223 1
0.191585760984536 1
0.187361987329625 1
0.258391370859059 1
0.251081846605253 1
0.173684387877865 1
0.19219806406645 1
0.253167571290165 1
0.23836092521651 1
0.199242332889095 1
0.312876136769748 0
0.195158302308134 1
0.207367796042698 1
0.176997402062971 1
0.217154425198904 1
0.202659680610765 1
0.20890449726653 1
0.234183116036494 1
0.195908804327825 1
0.212414146041902 1
0.133834338726315 1
0.154904073119427 1
0.241147403285525 1
0.219001973660242 1
0.181780457018418 1
0.203576784587876 1
0.133306154364568 1
0.1986887114089 1
0.295964813892411 0
0.22546816034588 1
0.224484099542231 1
0.244162756316149 1
0.172072343507034 1
0.0838917221293686 0
0.161664882028516 1
0.163108433549058 1
0.0951884346275441 1
0.173039313184764 1
0.201251049815381 1
0.28118247467365 1
0.206529215420084 1
0.208031679601573 1
0.207093613832097 1
0.273051687159958 1
0.217671888954059 1
0.158711364455068 1
0.163896883935673 1
0.237722140291076 1
0.170787653206092 1
0.186293128347282 1
0.216671376609347 1
0.185620136478809 1
0.235122725704657 1
0.301303245098396 0
0.338310712724375 0
0.244528523043989 1
0.184153565086662 1
0.198984422484716 1
0.124064976680522 1
0.180585310341848 1
0.191790729521878 1
0.308150533240562 0
0.233571427314935 1
0.220986592299847 1
0.185614843398736 1
0.236956755966696 1
0.196262867498566 1
0.19953792612942 1
0.217363841541632 1
0.204314288527069 1
0.149869194283066 1
0.131687354471755 1
0.349379019776685 0
0.250445329208104 1
0.105632390146704 0
0.244289518671479 1
0.164182893040851 1
0.203620364665804 1
0.216085061496156 1
0.228264639864084 1
0.158192864120881 1
0.242053507817255 1
0.213176538055652 1
0.0920101710579673 0
0.23132003382648 1
0.22874290986003 1
0.231297069434076 1
0.141279256902416 1
0.215727585030875 1
0.244868839234546 1
0.116179897023713 1
0.225064054754646 1
0.219189047780108 1
0.161707526995212 1
0.227117420329692 1
0.280193333765311 1
0.303675142781188 0
0.124174155373415 1
0.267295833115318 1
0.213277573198819 1
0.214920312742478 1
0.214184200428418 1
0.202400681638178 1
0.215093955459042 1
0.204560093046119 1
0.232442844994666 1
0.16413275708064 1
0.173092286541266 1
0.172399210063497 1
0.212528035544393 1
0.273013356425631 1
0.253498305413185 1
0.202988840826369 1
0.269438589700648 1
0.233856912201989 1
0.164015777413328 1
0.212066076409148 1
0.148665078941891 1
0.242779479472074 1
0.23416341897169 1
0.300867245808515 0
0.107986595143603 1
0.230086457275499 1
0.229892917392555 1
0.219400964988973 1
0.253211824081165 1
0.279376376479869 1
0.24673187460632 1
0.171052775490856 1
0.195354887303835 1
0.12075959356707 1
0.18505892351832 1
0.245044603921525 1
0.17852852378644 1
0.138937651173309 1
0.174851922682269 1
0.269059875594453 1
0.166025981739847 1
0.24505268805684 1
0.249823586335215 1
0.198960271740782 1
0.184032463035024 1
0.227570069514178 1
0.25806273105466 1
0.197343951145552 1
0.192321926108902 1
0.320114612432193 0
0.169637528974138 1
0.104807050626142 0
0.18664451703074 1
0.268927520268177 1
0.251381013950438 1
0.248939552614775 1
0.24238949801952 1
0.265485721235353 1
0.196084935158297 1
0.241859232274652 1
0.225219772932061 1
0.288541469625623 1
0.271510715279218 1
0.172161224937784 1
0.196002523450652 1
0.269207991008854 1
0.244236936754811 1
0.199452539827796 1
0.171093181936885 1
0.188312380065282 1
0.281868861126027 1
0.192325890310421 1
0.228878384329749 1
0.185296752137453 1
0.149256551557385 1
0.177731945755575 1
0.195054883791795 1
0.182533279644225 1
0.203542750163582 1
0.141496160660393 1
0.210831233152102 1
0.255524382840346 1
0.206951803443579 1
0.152831794227137 1
0.23718685534415 1
0.170151674078838 1
0.148850829076431 1
0.221709466608528 1
0.153751853346776 1
0.231213244714216 1
0.251283768029495 1
0.142790997665105 1
0.23617246879312 1
0.262213898093821 1
0.276539892672494 1
0.207662202894897 1
0.200365035083838 1
0.127880310305134 1
0.281947523812496 1
0.192811336155599 1
0.200255581563065 1
0.193409696844876 1
0.208377288234056 1
0.231364774141549 1
0.195401014088154 1
0.215061730001142 1
0.233974948060512 1
0.153410602141068 1
0.139804156849606 1
0.274214961619497 1
0.215261314473476 1
0.241746984458458 1
0.0758903212651042 0
0.168249236147087 1
0.128103243346727 1
0.193237727587049 1
0.242528144517345 1
0.272280553940439 1
0.177212984107543 1
0.303199275801226 0
0.149261439514301 1
0.170754230026719 1
0.187679165988584 1
0.238587597995551 1
0.197657742823929 1
0.179620129655029 1
0.127399595707765 1
0.153107734798079 1
0.238841274093185 1
0.211167196544916 1
0.221260747727497 1
0.1667364230144 1
0.203647628675903 1
0.186026721938088 1
0.212922664976883 1
0.215903494820949 1
0.238059209010697 1
0.180479951232046 1
0.171833984890546 1
0.245619029765503 1
0.151389440329593 1
0.207101964240912 1
0.193414291877574 1
0.177937212274224 1
0.295919646420979 0
0.180489593581043 1
0.166968872176192 1
0.215068281250845 1
0.171287071042387 1
0.169467513825009 1
0.261997884444394 1
0.197196639018248 1
0.211775292140652 1
0.163973414653626 1
0.245768187020547 1
0.245208788633561 1
0.202208524476614 1
0.171545835069351 1
0.213783639078167 1
0.177271483688448 1
0.187773596209633 1
0.180751083360882 1
0.136211036104053 1
0.220124666147893 1
0.208659938886387 1
0.211601738003126 1
0.165758989945436 1
0.208436062810679 1
0.194799887477473 1
0.228054587855423 1
0.124054390191192 1
0.184122693039155 1
0.311664556609994 0
0.166952013872748 1
0.181364968829168 1
0.239347812629416 1
0.198850253269123 1
0.195526066517238 1
0.244099572506972 1
0.183337484507329 1
0.221470119409818 1
0.184243186405811 1
0.234532134977612 1
0.161796379284226 1
0.204561785244821 1
0.268011556320652 1
0.240624788072021 1
0.244843330793204 1
0.264404037896472 1
0.198973992240188 1
0.195902060285671 1
0.297304261226354 0
0.261396370824328 1
0.207255539886258 1
0.230296110142108 1
0.320092050748784 0
0.177855465232868 1
0.237631305423135 1
0.241257639323393 1
0.150735148109449 1
0.199159929591118 1
0.267231551836496 1
0.18373028135788 1
0.160508405116696 1
0.172403087358014 1
0.168562160507964 1
0.23836868871053 1
0.221793129778793 1
0.147505321171413 1
0.215847905089107 1
0.140392511690446 1
0.293669745266312 1
0.197144875635219 1
0.155497553868077 1
0.208936093771301 1
0.265993942599945 1
0.201989295196451 1
0.244436566082698 1
0.211052180158618 1
0.274821767215818 1
0.293294995878582 0
0.159836981265631 1
0.227334541801039 1
0.167093346511226 1
0.221105735565739 1
0.102585838843251 1
0.213616792147083 1
0.15058324131348 1
0.21866506636323 1
0.282604501162452 1
0.192390513354817 1
0.239941251788364 1
0.136740101519409 1
0.230191148812818 1
0.163494854885632 1
0.180175065065549 1
0.259650325513601 1
0.227105310950625 1
0.268206573713838 1
0.163621687734202 1
0.167560278462201 1
0.221721438866337 1
0.174236920539482 1
0.231378769565701 1
0.158741626015886 1
0.196502738075467 1
0.163089661626954 1
0.179091501363405 1
0.222539016670637 1
0.256473129251319 1
0.21415982737267 1
0.146147653367877 1
0.229205821374768 1
0.173407519507914 1
0.244078357112383 1
0.221173948152699 1
0.265691740283403 1
0.259581701231682 1
0.18893946834893 1
0.0831179921150726 0
0.281553286549396 1
0.189624873840675 1
0.15616346473841 1
0.236934519003641 1
0.206472762818725 1
0.155768798423011 1
0.248664500732886 1
0.213478248250246 1
0.169227054115466 1
0.207866963512991 1
0.22787449621341 1
0.184045142065007 1
0.210610097618712 1
0.188400066018404 1
0.147620756455852 1
0.134781673147366 1
0.133829841682352 1
0.189946345339608 1
0.120884548355957 1
0.292079500287264 1
0.181728697621271 1
0.186607315098499 1
0.217185579158948 1
0.220206949279681 1
0.154780337972645 1
0.205719965880114 1
0.223884680735369 1
0.153580232466644 1
0.211114555116517 1
0.138892320226375 1
0.154692428185146 1
0.231081765531273 1
0.168467126340413 1
0.201173172439788 1
0.1816395226489 1
0.203187774821355 1
0.269396841204379 1
0.202132857084341 1
0.214825130819837 1
0.165585022421118 1
0.17902441245409 1
0.144072076603966 1
0.197611993255207 1
0.169718425211173 1
0.199506640020826 1
0.15786878287773 1
0.203905012637867 1
0.206694798923628 1
0.170254064288237 1
0.274885296563421 1
0.197122921791097 1
0.254642112979682 1
0.108838252806704 0
0.139433076998233 1
0.193740673296041 1
0.29517260237838 0
0.180038928714426 1
0.264466148086122 1
0.205221793983989 1
0.329625561687905 0
0.293525360769797 1
0.224972212212034 1
0.212908335777488 1
0.248477430937714 1
0.147769620243652 1
0.182288877525202 1
0.214218184655275 1
0.221216660615246 1
0.327259161956946 0
0.221565743830154 1
0.16177679736123 1
0.198920994367675 1
0.132655354957827 1
0.099439709840943 0
0.251005707516593 1
0.227283108331883 1
0.274328505126232 1
0.201060739871896 1
0.167367257015237 1
0.150320642685067 1
0.129614974253987 1
0.232517099040368 1
0.154049054208537 1
0.178262693874738 1
0.251525079247093 1
0.25896953288053 1
0.201255822822167 1
0.205635562039843 1
0.22151587877409 1
0.209526267706384 1
0.0868464580896849 0
0.234935967265687 1
0.206422154891674 1
0.221732106079382 1
0.190179448427816 1
0.229241071744276 1
0.161467588003721 1
0.199535547717292 1
0.155561044662103 1
0.18968083453546 1
0.125784040359232 1
0.142853429399303 1
0.145797135166532 1
0.149763017245825 1
0.210060354008386 1
0.231925762958497 1
0.198072894392293 1
0.301258097436072 0
0.180398513036065 1
0.148213462119615 1
0.261422478486888 1
0.19565994436906 1
0.199810898518788 1
0.292831809896307 1
0.167836241336227 1
0.195996003851651 1
0.245996312531792 1
0.102872571373811 0
0.201631068197955 1
0.18417772279148 1
0.139971757297846 1
0.244066555679104 1
0.161367849013495 1
0.13583793522858 1
0.169363673153264 1
0.214641700044878 1
0.279139103460578 1
0.201967361713443 1
0.261881016021577 1
0.0834223000992837 0
0.185451356518351 1
0.178775022261168 1
0.186605583536704 1
0.224522223641097 1
0.210251532673647 1
0.201966011212507 1
0.184466193467986 1
0.133135456454226 1
0.275261826449368 1
0.186468663597946 1
0.222455022008791 1
0.225535072718269 1
0.149864923150007 1
0.161735080952913 1
0.239698427632951 1
0.162962094877836 1
0.351315628540412 0
0.209272461990256 1
0.136302625155877 1
0.234722543753257 1
0.169004828113196 1
0.126043530939891 1
0.301576713607413 1
0.250441859370615 1
0.192105289542314 1
0.209007515961273 1
0.132759468821169 1
0.191979059820957 1
0.217053305874007 1
0.173559843709329 1
0.151705976181424 1
0.246509080348706 1
0.211913373897001 1
0.15383622916968 1
0.220553092243728 1
0.133783250584081 1
0.281592360230502 1
0.123710212801417 1
0.199989879455869 1
0.243844707341961 1
0.188094653071366 1
0.120605946625519 1
0.171378107434027 1
0.283594596364177 1
0.232539491503816 1
0.157262296478099 1
0.206738358711 1
0.247153766228303 1
0.314078351354529 0
0.213284940249367 1
0.154811567853176 1
0.220833258975402 1
0.264006204370412 1
0.261143310575773 1
0.23913235969112 1
0.167923332668152 1
0.185938251292355 1
0.132904636948677 1
0.245736404197214 1
0.194768018099128 1
0.19128280618013 1
0.0788655350893929 0
0.203027016946756 1
0.202020406414119 1
0.209347021135471 1
0.10688241273989 0
0.118836961671367 1
0.13476616117848 1
0.173677189082026 1
0.188566748167932 1
0.175690792308499 1
0.255536582519237 1
0.258893662698558 1
0.229473392266188 1
0.194117109382012 1
0.161843220251793 1
0.172176102206771 1
0.249052139880011 1
0.209144490192444 1
0.177582075592152 1
0.200244748909741 1
0.17459326405278 1
0.176898658323463 1
0.209805077702722 1
0.03879595751657 0
0.255192114284109 1
0.147819218284222 1
0.198978092729799 1
0.275751094195364 1
0.12104075345382 1
0.198798905874819 1
0.216512848504815 1
0.223725018150879 1
0.209987113068156 1
0.190347621757276 1
0.214404163356108 1
0.231574175089623 1
0.2719164391442 1
0.272906569111069 1
0.221364629456378 1
0.164333827028214 1
0.244445853223023 1
0.201836520999015 1
0.308550403972073 0
0.167076614861369 1
0.27636064857124 1
0.229852207082564 1
0.256811344087759 1
0.228990172005019 1
0.291567769795591 0
0.195015481387632 1
0.20231322075611 1
0.200434344988477 1
0.311140336945214 0
0.171926260876595 1
0.206052388271555 1
0.201145011523146 1
0.123717956637849 1
0.195510114720439 1
0.190504672746255 1
0.172772132550483 1
0.197303546499573 1
0.236122914526897 1
0.208078102685826 1
0.12571920763657 1
0.276447308771662 1
0.267947262301741 1
0.1615527202422 1
0.196112549786886 1
0.217577248444924 1
0.148047709530739 1
0.180800163608621 1
0.167320483192139 1
0.246027961767568 1
0.275398486121096 1
0.182308381839136 1
0.186899286486981 1
0.179810481540474 1
0.167351576658162 1
0.194963829975503 1
0.253422674765902 1
0.195660253721293 1
0.284449891107562 1
0.220828181097694 1
0.183525773448267 1
0.194767614857217 1
0.184281206032396 1
0.22039185242929 1
0.155496529692158 1
0.104700777384636 0
0.147437448895053 1
0.16029032903091 1
0.224661466063482 1
0.215691442351364 1
0.137511001403188 1
0.181358880139403 1
0.142920522548508 1
0.166938464128776 1
0.208283288372898 1
0.23536988055143 1
0.238897408636121 1
0.241295426149946 1
0.186320513969994 1
0.171617462184614 1
0.203618717611346 1
0.233672523137897 1
0.2091105955595 1
0.284251466558017 1
0.180251524346652 1
0.240244187805082 1
0.243696717259514 1
0.297591773072937 1
0.262445633350426 1
0.268742255509022 1
0.221853951915454 1
0.249368884501405 1
0.20099206658875 1
0.34350650461069 0
0.144004636839699 1
0.125185087975323 1
0.160410464122649 1
0.099402824725791 0
0.200805593177596 1
0.161444893221564 1
0.19665881271621 1
0.190010058994305 1
0.148945692421524 1
0.221916181306526 1
0.17426160966778 1
0.190303134772709 1
0.264817815097666 1
0.258993399791799 1
0.297819180497463 0
0.149701278828788 1
0.338983505800612 0
0.131861554696855 1
0.222667598769276 1
0.240635648512891 1
0.245106778462246 1
0.246586553402515 1
0.301440124157021 0
0.23161653897196 1
0.198741970856235 1
0.245998019007692 1
0.273862986649092 1
0.189135428681397 1
0.195831804283592 1
0.190919514654137 1
0.229660124862603 1
0.263242857589516 1
0.221439575784948 1
0.262039297581073 1
0.141302105152387 1
0.175731916594822 1
0.15095292578938 1
0.22062906461126 1
0.212068482158585 1
0.242565340428872 1
0.232012158094197 1
0.274951675727999 1
0.181471447858373 1
0.231937842539359 1
0.239560164946487 1
0.14542637264171 1
0.169249785300414 1
0.15868136171272 1
0.190757204033382 1
0.174047603663801 1
0.178769285495593 1
0.167300859420128 1
0.193036608114765 1
0.154427077860327 1
0.206978498789332 1
0.276245510719156 1
0.257869267799523 1
0.228170475146351 1
0.246411888334931 1
0.260902712694284 1
0.228067909532994 1
0.242360704261683 1
0.129536784596176 1
0.151731209369863 1
0.218405801551549 1
0.153805675841429 1
0.171511718645688 1
0.194817211364587 1
0.141585899207287 1
0.210699451130802 1
0.140295900274657 1
0.183061540644373 1
0.140275302120073 1
0.193663293175483 1
0.213965491687819 1
0.171692947914063 1
0.249388660395605 1
0.143494922396254 1
0.216672995429855 1
0.229471484953657 1
0.233893571692591 1
0.152184942040253 1
0.212165655283395 1
0.17226487504758 1
0.230914727329365 1
0.25135775392037 1
0.250913651741273 1
0.16290947010117 1
0.244702020950215 1
0.162278905310182 1
0.162919165290672 1
0.281698205214779 1
0.234038782537288 1
0.197284518276233 1
0.17131247666207 1
0.138320554928561 1
0.153434218217035 1
0.186622787365343 1
0.145884442761722 1
0.190019881986714 1
0.23165942208136 1
0.281067667516379 1
0.159724730899258 1
0.199011691482968 1
0.248550991522977 1
0.254785079162144 1
0.174474364600988 1
0.1752772061952 1
0.222196441076353 1
0.21985997502497 1
0.20064595145337 1
0.281570512241666 1
0.248859799565928 1
0.180774231136501 1
0.223355515082676 1
0.161494643913939 1
0.21424369268907 1
0.17810021860468 1
0.147418569548437 1
0.206203084882944 1
0.127637607952536 1
0.266175428491943 1
0.229740494644875 1
0.159679857023686 1
0.287564149093418 1
0.141394511787834 1
0.209554976246798 1
0.18045421579231 1
0.156186610710207 1
0.214618424609441 1
0.221131109352963 1
0.174444782193816 1
0.179552019317526 1
0.0837964360583281 1
0.154979703718628 1
0.265025944802177 1
0.21121094777155 1
0.1702581152802 1
0.126128442644957 1
0.218214936063238 1
0.262415411693187 1
0.213073221246784 1
0.316124937120063 1
0.121727152746702 1
0.114620031219819 1
0.196176960217148 1
0.254653308603699 1
0.164543377325975 1
0.178349618195883 1
0.140510061937793 1
0.133582006674452 1
0.130420441361515 1
0.272135726881049 1
0.171803824904893 1
0.17012493245818 1
0.18949094670156 1
0.296959922557353 0
0.233692260479113 1
0.176702024888887 1
0.251201508750285 1
0.213104213101692 1
0.357685339557111 0
0.17512200119254 1
0.170909038483258 1
0.108788021575452 1
0.201030196918412 1
0.12638161446336 1
0.241730758169461 1
0.0815319927367948 0
0.259040311088247 1
0.167668889093606 1
0.18434600596114 1
0.197871337437787 1
0.238800551475582 1
0.187762025730097 1
0.219971459831114 1
0.130750385074959 1
0.0918338062844677 0
0.168894162519142 1
0.217915638025475 1
0.145919611025449 1
0.16334677677749 1
0.196671297112425 1
0.199495387182515 1
0.25020717888392 1
0.222277659550149 1
0.156105905909954 1
0.149579749245684 1
0.211095970105479 1
0.212440930980017 1
0.188770745175405 1
0.189243134863944 1
0.25973448202289 1
0.127520477673336 1
0.254265359967875 1
0.164241133527321 1
0.104827757243313 0
0.173917419542584 1
0.136670964166102 1
0.11676367229284 1
0.243276416750815 1
0.216195041206925 1
0.103692818805024 1
0.264900931195002 1
0.187037257933002 1
0.24213532536932 1
0.165878820567182 1
0.228801266204306 1
0.241395246687615 1
0.31750991982876 1
0.201318632655872 1
0.249360317025014 1
0.124220165499437 1
0.242245552083263 1
0.183013727449715 1
0.18286479340029 1
0.232475305993715 1
0.204057715955992 1
0.14505677325935 1
0.207735217011097 1
0.197175416943157 1
0.211781347305497 1
0.217743374644892 1
0.194282727769754 1
0.209729833140467 1
0.314034549954033 1
0.252102219617209 1
0.225803675380913 1
0.187526367657308 1
0.298459568319278 0
0.197226817370486 1
0.19863034155048 1
0.251156373201834 1
0.272100350213268 1
0.229552190605813 1
0.18978574353681 1
0.184413334679678 1
0.159225549290823 1
0.250801375342454 1
0.209997501104559 1
0.187438173556527 1
0.249485155019438 1
0.194296825852691 1
0.186967142619089 1
0.202490761586871 1
0.279383542224337 1
0.17355428788798 1
0.242636609383847 1
0.086781875245376 0
0.239546834577741 1
0.153684391658025 1
0.297866582242656 0
0.239588998276496 1
0.153114239214542 1
0.125132557043344 1
0.239415038972682 1
0.171981835230827 1
0.212270263007487 1
0.210645540338569 1
0.218268897377718 1
0.226946771688547 1
0.293122985896547 0
0.231857700733935 1
0.19339772128459 1
0.202185369301942 1
0.258899569364671 1
0.259331433560435 1
0.245781499210844 1
0.123948857256516 1
0.189138932032111 1
0.143395679904237 1
0.230277240260758 1
0.256978464713585 1
0.282905496247491 1
0.241284057025204 1
0.176076824611033 1
0.303255017897605 0
0.171631686084784 1
0.231354891678682 1
0.2310809217413 1
0.244273732678537 1
0.20896186274577 1
0.169297567393967 1
0.299400376743065 1
0.248926325390288 1
0.274310824314905 1
0.209953637706428 1
0.189354075367051 1
0.268214638348616 1
0.123430052505514 1
0.269621076499678 1
0.220202395661927 1
0.248502638663265 1
0.292432331759904 1
0.222973346221573 1
0.192788380102542 1
0.21901149167607 1
0.281967135190538 1
0.137970236555565 1
0.136678443319144 1
0.168651183711102 1
0.23653251271928 1
0.16646817652154 1
0.239085941828001 1
0.16183504975006 1
0.176101332957057 1
0.302846993610801 0
0.150721696459016 1
0.231550557186452 1
0.274228272344333 1
0.252413415390802 1
0.157199507188467 1
0.216303186097866 1
0.164446612152225 1
0.136891862540333 1
0.194604496683742 1
0.224138502029152 1
0.186654714355756 1
0.262499112528857 1
0.291364952696855 0
0.172870807424646 1
0.181844250215454 1
0.265541320299818 1
0.196163704261898 1
0.23456912894815 1
0.256469414668349 1
0.205098299102604 1
0.189405103932955 1
0.252099309019258 1
0.191872932178822 1
0.125837809562378 1
0.243144006770421 1
0.187961759624847 1
0.120879224547085 1
0.305257288440509 0
0.260359795683482 1
0.234274288760322 1
0.103970181011229 1
0.189379077432618 1
0.228200742086158 1
0.219880205443538 1
0.164749536589384 1
0.214369204239011 1
0.15470366209485 1
0.198575932550517 1
0.204652969126499 1
0.137986885891839 1
0.236620462344627 1
0.130042883158118 1
0.116340980083092 1
0.137265817042391 1
0.192848376623892 1
0.195926017134457 1
0.177006302981078 1
0.22015650491842 1
0.183115006317018 1
0.283905370787967 0
0.180076921685931 1
0.217259972998936 1
0.165373221594457 1
0.267211696883105 1
0.30251174784618 1
0.214308310569769 1
0.183051593641621 1
0.200019584129252 1
0.236368002391627 1
0.145930771856839 1
0.193427663639013 1
0.144431889404822 1
0.18015612374611 1
0.180025915731115 1
0.246475234920362 1
0.078582070511455 0
0.115093895725836 1
0.248214248511819 1
0.296209991494206 1
0.205460139723294 1
0.153541870354289 1
0.19537256901061 1
0.214896110707465 1
0.249550207012278 1
0.21920804633229 1
0.0864598671981126 0
0.12128205586736 1
0.266322947193768 1
0.136126344343491 1
0.227379539373159 1
0.161294087815283 1
0.224853270778585 1
0.156573585444121 1
0.233662180168879 1
0.139736624064931 1
0.148405637944557 1
0.164736365435523 1
0.169722147730625 1
0.216535024465142 1
0.208208226178962 1
0.27243041562045 1
0.203698396291166 1
0.177658176948723 1
0.212302146554633 1
0.128564953865804 1
0.120343485120911 1
0.277388348350789 1
0.177003969788523 1
0.215707138870182 1
0.237575597824771 1
0.110689817055505 0
0.207508236542733 1
0.200642618787406 1
0.278404452568591 1
0.161601301718999 1
0.194268905115574 1
0.164536468169076 1
0.213146694584301 1
0.182129236936112 1
0.176053276276357 1
0.228375320007518 1
0.226970383553347 1
0.187709916322008 1
0.176285824953647 1
0.163953033906978 1
0.117599856054763 1
0.244115372257414 1
0.208056315716672 1
0.139415275632941 1
0.256781895627497 1
0.18652993148594 1
0.207340131009334 1
0.263598979989277 1
0.311938103749714 1
0.195544508070315 1
0.22518735913008 1
0.102879810782972 0
0.174730138652908 1
0.256398052927737 1
0.224000073955305 1
0.250295821067155 1
0.24069730032585 1
0.179398166207145 1
0.254673179882645 1
0.217974803043776 1
0.240560858675411 1
0.168712426098193 1
0.207581252159327 1
0.237378248676051 1
0.185047818405584 1
0.215590271957824 1
0.174197840711557 1
0.249562885557728 1
0.222537903813356 1
0.242861400607906 1
0.0649931722257533 0
0.182251594170953 1
0.233553326297897 1
0.228741405457341 1
0.276184223898664 1
0.248074538839801 1
0.0990004042561241 0
0.201626956198513 1
0.234260914721263 1
0.23772883565685 1
0.189433721519288 1
0.173692264305444 1
0.266736410866474 1
0.19335662756535 1
0.172740702465238 1
0.22470359548535 1
0.221280667365328 1
0.106989771959661 1
0.186077292705774 1
0.209644387579611 1
0.22812001498646 1
0.271322627030462 1
0.224925677089955 1
0.248613372835079 1
0.224498121131683 1
0.199491057685367 1
0.228354460975466 1
0.229322742813378 1
0.207030561094707 1
0.180627552126591 1
0.180626525524419 1
0.203875901820278 1
0.247746803645783 1
0.179038656780354 1
0.213985281343515 1
0.103063796609691 1
0.161509490336439 1
0.18739954723616 1
0.19969414814091 1
0.185410936797963 1
0.252888994387033 1
0.181238059029905 1
0.180162282105846 1
0.175365354492054 1
0.289159815672986 1
0.276229129763921 1
0.24884215349483 1
0.143780020255263 1
0.252103194234484 1
0.310505271095517 1
0.120458619504987 1
0.187113401487409 1
0.184323785392453 1
0.24612506520226 1
0.225193458608991 1
0.141087204934076 1
0.146480204107513 1
0.24077495977441 1
0.134775319194234 1
0.29510955183658 0
0.172614813841122 1
0.127662802860623 1
0.227384115052991 1
0.231746374487259 1
0.205348177870185 1
0.165525422906951 1
0.180395395007953 1
0.272734447785454 1
0.25067444735818 1
0.208345451679378 1
0.241483907704226 1
0.189037793048288 1
0.221212945032085 1
0.20491608458784 1
0.135783944415161 1
0.220132664546995 1
0.264192383277818 1
0.211512051482298 1
0.231720280070512 1
0.183913059417072 1
0.161348101055831 1
0.210568151780262 1
0.170023178164504 1
0.247424273503141 1
0.143380023532825 1
0.251962090530297 1
0.291187189170791 1
0.279407463256814 1
0.185043642174878 1
0.113214433519251 1
0.111893456733918 0
0.152698762536584 1
0.288735202889487 1
0.20706298114975 1
0.185998900985671 1
0.181919546075171 1
0.23093461019183 1
0.21141427503958 1
0.10745360407657 0
0.262104736636407 1
0.291780546585948 0
0.190209090064859 1
0.233126263457267 1
0.164769055292196 1
0.260597106029263 1
0.376874178088778 0
0.224469647961554 1
0.177240177075346 1
0.198613005443405 1
0.259121984690001 1
0.177208492648638 1
0.189785488657848 1
0.145030318250534 1
0.232440894530363 1
0.204336218187493 1
0.233832480946639 1
0.1804101310378 1
0.22219343518251 1
0.264004124843467 1
0.221263616199661 1
0.219909572061636 1
0.144191924102326 1
0.160290373068315 1
0.17894209607944 1
0.238660065038285 1
0.290473807052525 0
0.254383512435783 1
0.291831228100909 1
0.137444016418548 1
0.19254410686561 1
0.179144440791786 1
0.161674523962174 1
0.249768829645971 1
0.21854880646575 1
0.181446305346423 1
0.187497481720871 1
0.172889426901468 1
0.230270942066311 1
0.243149331576124 1
0.302177012306121 0
0.182261887899374 1
0.24933712030503 1
0.152395951400816 1
0.272418270886537 1
0.215813138718021 1
0.19669162259374 1
0.196732877322329 1
0.197424811597348 1
0.288324513382727 1
0.219591407890712 1
0.244322490981797 1
0.248141620471031 1
0.220006318500968 1
0.228084697570966 1
0.182071436396965 1
0.205764706382783 1
0.226037988828274 1
0.216425832425631 1
0.240521407450731 1
0.215110267448537 1
0.244411632963999 1
0.287303747612425 1
0.210539616802471 1
0.223650860566526 1
0.226943905302795 1
0.217563084184878 1
0.28970085087332 0
0.160997758932585 1
0.251035374036373 1
0.257822463657088 1
0.215726343070151 1
0.275354904893673 1
0.166406545897336 1
0.198443092759458 1
0.0737883340174073 0
0.195408664256753 1
0.166014048405222 1
0.238807536463272 1
0.297991294047265 1
0.205165931485567 1
0.216035245375595 1
0.218611456647506 1
0.138989326703653 1
0.135338901740316 1
0.191532146999052 1
0.188689920160352 1
0.153937493178345 1
0.154454395604149 1
0.18787517259783 1
0.199203644395494 1
0.195078384579861 1
0.1845528386613 1
0.111646038629613 1
0.182254797895559 1
0.24371662251591 1
0.144577588263302 1
0.264223980866034 1
0.226431438167891 1
0.183188975673545 1
0.179943057890224 1
0.243294818314423 1
0.202909100629847 1
0.204020715933897 1
0.28325333957275 1
0.15314135313452 1
0.177692030604052 1
0.147930374889183 1
0.196728076418259 1
0.153663383184553 1
0.257412134655289 1
0.173481355788577 1
0.248835663155816 1
0.204280053783316 1
0.248708083491244 1
0.28961064757628 0
0.17896095634607 1
0.232264119714202 1
0.227731988301153 1
0.135830037539594 1
0.159361698443835 1
0.225573819516044 1
0.138001035005581 1
0.232894846682053 1
0.195506082689322 1
0.26367235260738 1
0.19756671178356 1
0.153451575406019 1
0.219157333134006 1
0.186106240564541 1
0.193518987492082 1
0.25889546497947 1
0.235748998081963 1
0.259352607524085 1
0.209194184020495 1
0.163556216212038 1
0.213298356277468 1
0.188844870406458 1
0.182254692856009 1
0.12828539732032 1
0.206320174703133 1
0.262530654253482 1
0.190508760037434 1
0.167603797096053 1
0.292978338756461 0
0.241056455537887 1
0.215086575943822 1
0.295521978486486 1
0.148595559117732 1
0.138018322397541 1
0.290458597636743 0
0.1529936052302 1
0.214202096976577 1
0.174619959221871 1
0.198323700424552 1
0.230508288499884 1
0.153584914651299 1
0.235678330682124 1
0.271573601356779 1
0.144317625689411 1
0.17545406680126 1
0.175124914040273 1
0.208270927770875 1
0.195197508143031 1
0.268147424397362 1
0.188474198192796 1
0.117583630092484 1
0.194548101770633 1
0.24847105698645 1
0.16726200745839 1
0.235334760264218 1
0.279943835865635 1
0.127731583301216 1
0.171522918898502 1
0.149220476042109 1
0.244588904591116 1
0.226328931754419 1
0.243941615327558 1
0.21596918060674 1
0.213126202414119 1
0.310207627388499 0
0.170860434033287 1
0.165256570196122 1
0.153610529147981 1
0.150936323529644 1
0.3272034733747 0
0.281721269305285 1
0.258150275032117 1
0.211239149721837 1
0.22442544859956 1
0.181449440242911 1
0.152725102859681 1
0.208431883263946 1
0.276895531058327 1
0.204630213352303 1
0.171179934152809 1
0.136067424588629 1
0.277340617586998 1
0.136290448664812 1
0.257026416803685 1
0.270464867513457 1
0.209857765113013 1
0.243000901138008 1
0.248813117385692 1
0.277513391098176 1
0.179307088482904 1
0.171468209161531 1
0.153629493683891 1
0.193877887626644 1
0.157040613105878 1
0.217841350469715 1
0.198853259051753 1
0.210001251084662 1
0.252307406322082 1
0.246598432887552 1
0.192912093074539 1
0.182491522157185 1
0.244135712922381 1
0.219320580665555 1
0.226660788094833 1
0.196831650471204 1
0.235374849950646 1
0.265119484826449 1
0.18737064480153 1
0.187004612365217 1
0.252100426643243 1
0.257190010999455 1
0.192676470286986 1
0.203422692597234 1
0.259923460927988 1
0.208123048526795 1
0.231507561705896 1
0.242058320779467 1
0.15726463329703 1
0.286673569978724 1
0.292057188402687 0
0.154105054177941 1
0.176412884324272 1
0.210959985615967 1
0.193414236981515 1
0.256237470469094 1
0.202596060386757 1
0.20790240919816 1
0.214637911883927 1
0.235121494897564 1
0.231134656581945 1
0.222654389083444 1
0.293433471730367 1
0.220386026642866 1
0.234834035697932 1
0.208718634676948 1
0.261679473513888 1
0.202066552116106 1
0.137995601150419 1
0.237909996384175 1
0.198705263674262 1
0.266036739746646 1
0.197597861847879 1
0.180904815955689 1
0.233624701357629 1
0.158954524095734 1
0.249237861833037 1
0.169866330483607 1
0.200745145218419 1
0.128286330495574 1
0.200294692136863 1
0.193765924447335 1
0.1425127333796 1
0.25916470007395 1
0.126294552586217 1
0.223236849020268 1
0.177051307326583 1
0.220696557682473 1
0.231649803239122 1
0.174837826656749 1
0.193817670445023 1
0.211713800649588 1
0.182739153104326 1
0.184260533822164 1
0.262169603899077 1
0.177613209252335 1
0.196075159285232 1
0.209072791117466 1
0.14579004910043 1
0.189879871437204 1
0.165351435544649 1
0.249904794862361 1
0.105856407524444 0
0.175747951925034 1
0.158639095562346 1
0.28418680357037 1
0.199870937526774 1
0.208610830234071 1
0.248991262433717 1
0.185894431927117 1
0.250552186727752 1
0.147387489293985 1
0.172969261928195 1
0.182052271716236 1
0.163056721824825 1
0.226297220239426 1
0.179916551609035 1
0.300199448838293 0
0.240442318976528 1
0.180348992945927 1
0.208408755380406 1
0.156628337307139 1
0.187781008090883 1
0.134673986849936 1
0.0932388272032265 0
0.212551501921786 1
0.258794710359553 1
0.159643614200042 1
0.169653314873671 1
0.325370468914469 0
0.153989903185593 1
0.173808405936627 1
0.21773609045292 1
0.201068893794713 1
0.26079680108589 1
0.17173058905349 1
0.184380587587786 1
0.231574613654923 1
0.275817830431238 1
0.215274978565038 1
0.21026981580521 1
0.193103877516257 1
0.203512288640917 1
0.154545347169748 1
0.198078250190075 1
0.262607585242311 1
0.220644979866597 1
0.223897121778638 1
0.194445791148754 1
0.194232427465863 1
0.239317699244228 1
0.190374615539902 1
0.162682046182036 1
0.231222496852041 1
0.236632662539997 1
0.132038439105811 1
0.190169747370875 1
0.294973036439866 1
0.206481453463995 1
0.288776128390358 1
0.279449179870003 1
0.253977634702107 1
0.137390364190432 1
0.216726405388095 1
0.225869392889874 1
0.221781869522213 1
0.135480610885034 1
0.199684239934879 1
0.153003234988417 1
0.282732226689386 0
0.25768018641694 1
0.205826088914395 1
0.257613944851686 1
0.244054711799599 1
0.195308390376463 1
0.251127228786065 1
0.128327779416779 1
0.191233249406987 1
0.130070561626564 1
0.172762536510657 1
0.20579539722283 1
0.169815517406037 1
0.204907125113894 1
0.289098990368683 0
0.202962003696444 1
0.249050632907933 1
0.208596860565063 1
0.235637887575618 1
0.125506440386494 1
0.174517948224106 1
0.187628177118687 1
0.021908662945022 0
0.192544589172201 1
0.280100396785095 1
0.212436681894328 1
0.183305580383409 1
0.198478899333414 1
0.190065698197907 1
0.203342587837376 1
0.26806609936442 1
0.165665564688219 1
0.134955790618425 1
0.16415081916388 1
0.184618996866175 1
0.214510051175231 1
0.210162947041708 1
0.184937422236918 1
0.224602952179283 1
0.119656756701097 1
0.134570746729869 1
0.22720962229067 1
0.202245680740808 1
0.105813205600674 1
0.234758633410194 1
0.188186334145648 1
0.0425482635329343 0
0.215795419443121 1
0.140362954015347 1
0.231193887739824 1
0.182355326219238 1
0.249471039227072 1
0.257528154835152 1
0.186880621944032 1
0.27600236244592 1
0.220586284113323 1
0.222243797602008 1
0.157172434043312 1
0.222652526681672 1
0.186987253799391 1
0.208172242053555 1
0.288565711655447 1
0.281925786147966 1
0.297094934415167 0
0.252792003461208 1
0.206990668852675 1
0.237961276436266 1
0.187806415080538 1
0.215455761232834 1
0.150064005487233 1
0.221252030074215 1
0.222950120502805 1
0.220218524874561 1
0.0899945193525823 1
0.198629681437395 1
0.214511546114018 1
0.239567375182804 1
0.236315562674534 1
0.252647968166533 1
0.204510747263064 1
0.189912505456382 1
0.285143978112054 0
0.2146167934333 1
0.222563903712178 1
0.173446106726304 1
0.166461922778906 1
0.141759947345411 1
0.256544613604042 1
0.139730654695245 1
0.197716327585459 1
0.258596223434535 1
0.18951234447112 1
0.140888192547621 1
0.2209785341265 1
0.270940217247374 1
0.194448761509708 1
0.149532914148866 1
0.172510798888938 1
0.23435306068675 1
0.249070126470521 1
0.22340473945183 1
0.2559032821235 1
0.248658041480357 1
0.146375065678357 1
0.148438566660856 1
0.168412777508576 1
0.25801557330478 1
0.252348286644656 1
0.219907246651286 1
0.222960450294464 1
0.235729001511893 1
0.247012013000111 1
0.208570380990818 1
0.162312619355728 1
0.143934881560039 1
0.254429734183647 1
0.125273814402302 1
0.182413857835212 1
0.229642153185745 1
0.145577014046782 1
0.197918525547837 1
0.222005621825144 1
0.224842473091199 1
0.184087555815093 1
0.20853560476587 1
0.245750557236653 1
0.173518152658572 1
0.2457561198203 1
0.245993008199492 1
0.153605207861642 1
0.115533821678828 1
0.23465778814772 1
0.310430989872614 0
0.197418680781017 1
0.212328753873793 1
0.208069047779879 1
0.185358085158803 1
0.160008554748806 1
0.179551864804491 1
0.257746197951237 1
0.214828786305233 1
0.147530323710932 1
0.230031001259008 1
0.241090832030235 1
0.241491410989811 1
0.218357315979231 1
0.2120102888224 1
0.169886467970162 1
0.216209123883974 1
0.276132392282385 1
0.20738412467245 1
0.230455567436534 1
0.223016458246614 1
0.192443534483815 1
0.163675673328499 1
0.193706437644242 1
0.197108527979626 1
0.198732420901502 1
0.19359487006191 1
0.192138287458799 1
0.232927226944835 1
0.139678823188961 1
0.295444545730723 0
0.223925872142607 1
0.235286211149731 1
0.178154252459412 1
0.149466050414466 1
0.222799579199538 1
0.247666185085461 1
0.173386269580792 1
0.247629625670928 1
0.226018134510888 1
0.244635570892706 1
0.300529153586669 0
0.127174785994856 1
0.278921882168964 1
0.242787108409984 1
0.152880495428332 1
0.172286852328285 1
0.185275088018668 1
0.283579285988436 1
0.176957422971256 1
0.231198321449118 1
0.21942481845437 1
0.206376436968254 1
0.133628060624015 1
0.215640573192295 1
0.214684897442522 1
0.200980417672073 1
0.140936227755365 1
0.157242297469357 1
0.242496703836974 1
0.249432875227045 1
0.183907185275167 1
0.210042190498062 1
0.1283171332982 1
0.152847951095882 1
0.239068789792173 1
0.249209548677067 1
0.243245187409462 1
0.314980146432952 0
0.296702648179047 0
0.178916574906099 1
0.236851787812703 1
0.179923116891558 1
0.231799250360942 1
0.160671005431009 1
0.27059402337542 1
0.274816559142965 1
0.194978966169722 1
0.199083222265192 1
0.295360471105471 0
0.190760793775863 1
0.174856459065636 1
0.15485042627271 1
0.162165587297812 1
0.282967618993501 1
0.178855258006281 1
0.231418402155383 1
0.208446353684048 1
0.20515069697812 1
0.186812418179276 1
0.286717973211076 0
0.20365621168428 1
0.163581419781097 1
0.388283920894568 0
0.176061013485294 1
0.162874579241391 1
0.185494588900681 1
0.236042648847883 1
0.200571445574331 1
0.194379968800214 1
0.163068593542809 1
0.221527661800355 1
0.101345336342134 1
0.204076497738182 1
0.234054388298274 1
0.210548002430909 1
0.110168133963959 1
0.203933743993563 1
0.215279376306 1
0.240779827933909 1
0.148282974357377 1
0.191989969266217 1
0.202811864279996 1
0.201049729285083 1
0.194001341648429 1
0.283242230659816 1
0.209838702730036 1
0.300025042196813 0
0.194791477387215 1
0.138137073819345 1
0.268398789664644 1
0.230290041957041 1
0.270683873981795 1
0.186213713118795 1
0.168466386282918 1
0.241535500605594 1
0.241338126316872 1
0.186573745188489 1
0.123934073544874 1
0.139774805378872 1
0.125768830854718 1
0.176941669565152 1
0.14672684875033 1
0.229183023011454 1
0.177102517852986 1
0.192946512823716 1
0.190630431558855 1
0.229493375903967 1
0.205905023942803 1
0.232922500478728 1
0.223565575902934 1
0.243853320305451 1
0.12640376416766 1
0.110238494612346 1
0.181316419926278 1
0.255191961400316 1
0.180994019892748 1
0.241240666851014 1
0.246278151661391 1
0.186351183242075 1
0.25313356454165 1
0.371315911698933 0
0.217005871192128 1
0.181185415113032 1
0.193908990846781 1
0.224497824907868 1
0.217256537185809 1
0.164159708494162 1
0.17351609849666 1
0.129261340534932 1
0.266738976191975 1
0.218370835806118 1
0.141113050023017 1
0.301161021948173 0
0.238757627521736 1
0.124534866784695 1
0.164198381275961 1
0.247971774571642 1
0.183680116819074 1
0.192721595276632 1
0.20961188179644 1
0.19623110686359 1
0.223554703331408 1
0.238720813759036 1
0.21296359707665 1
0.237071244655714 1
0.222165112358123 1
0.139529906543043 1
0.231057617045812 1
0.195040447311111 1
0.277528286635376 1
0.166770793107276 1
0.193711502433824 1
0.265508353475629 1
0.191361141186112 1
0.180123083968798 1
0.238862821640482 1
0.228139935671908 1
0.222348221639914 1
0.27621464495054 1
0.168874495019154 1
0.188523839225938 1
0.206147085163986 1
0.234759537750988 1
0.192725969283289 1
0.208051996012534 1
0.180749748439334 1
0.168767223523458 1
0.193978080438328 1
0.19688777314262 1
0.208093319373176 1
0.244740716454585 1
0.139389536061839 1
0.098434373062457 1
0.21685066000677 1
0.217068400424171 1
0.190255365312821 1
0.222866786997974 1
0.215119751852166 1
0.184078807765875 1
0.226571733832231 1
0.321253545528337 1
0.237110997755285 1
0.220139315564131 1
0.234230131178029 1
0.135648677094341 1
0.089410902479361 0
0.237280166121203 1
0.177567012391765 1
0.144731207214304 1
0.242216845687653 1
0.156971133834859 1
0.217770634465899 1
0.180330063547764 1
0.240168504099752 1
0.232325001647247 1
0.22354855642838 1
0.208377795842174 1
0.228889350815499 1
0.269573349852986 1
0.264591256806755 1
0.208848253951417 1
0.221391243604892 1
0.228567711000419 1
0.134849499735193 1
0.203378810159859 1
0.149508305647053 1
0.264446627696458 1
0.181189409401055 1
0.214455166726873 1
0.196776711535084 1
0.258422145336808 1
0.296746077771812 1
0.237795835823129 1
0.189618220742661 1
0.237115837055702 1
0.20527065466622 1
0.199919233364417 1
0.272582159789396 1
0.187113057643131 1
0.258991622996243 1
0.171507024121062 1
0.113171995821764 0
0.220645292116196 1
0.252885638986129 1
0.230174480754216 1
0.147011670306984 1
0.146829246401334 1
0.213437516601435 1
0.185130365539703 1
0.247810758616771 1
0.193935033586172 1
0.178347093437189 1
0.20668283556341 1
0.149868893455959 1
0.138168152018151 1
0.233947071303684 1
0.179529297038319 1
0.201763027188633 1
0.173081717260169 1
0.255813796782855 1
0.188445049876515 1
0.211791600294623 1
0.273499976235613 1
0.165324278451357 1
0.190947831060761 1
0.229322164411187 1
0.158272092047404 1
0.224145412629616 1
0.142911612793603 1
0.210084102653758 1
0.116681856073679 1
0.21804619730847 1
0.0940305986269808 0
0.215847902894162 1
0.293602312159624 0
0.166895094244368 1
0.19281708439888 1
0.178442094473832 1
0.181621537528849 1
0.252131571508935 1
0.198050840043251 1
0.236583214864812 1
0.175021471479914 1
0.162638740194371 1
0.19896352451455 1
0.233355498752387 1
0.171615315362148 1
0.208261338288782 1
0.257945080759478 1
0.205665756487228 1
0.188554692800874 1
0.208836921238572 1
0.237797301702093 1
0.23270577967938 1
0.250624986352696 1
0.2538405294171 1
0.177902853738187 1
0.187679693027575 1
0.185680661009914 1
0.177986457645971 1
0.128141511412933 1
0.243082050661072 1
0.154534104224561 1
0.159256401685534 1
0.214999307030166 1
0.164489019554289 1
0.189102386846642 1
0.193876116742368 1
0.199587645480331 1
0.203805937981472 1
0.286102941961257 1
0.125939147989995 1
0.150273146185893 1
0.233191490667629 1
0.153272031475018 1
0.211301270289954 1
0.17015041065251 1
0.157196218407845 1
0.22910831401364 1
0.179126445890394 1
0.264716828370186 1
0.197941860635188 1
0.13114971168818 1
0.167971456636674 1
0.124001119602992 1
0.234882120558049 1
0.219351309545209 1
0.216866364315465 1
0.235159991319256 1
0.227152535685402 1
0.234447242176885 1
0.275064013051732 1
0.192257362307328 1
0.139429448637559 1
0.111577308027263 1
0.2261311657816 1
0.262542463920054 1
0.171488036895705 1
0.200014404562441 1
0.242816850650647 1
0.239558698760218 1
0.248243244011924 1
0.217252317592292 1
0.13706957577997 1
0.220737522511203 1
0.212258479287538 1
0.100988251661339 1
0.205300754980401 1
0.229890369350447 1
0.239898420378965 1
0.144425225925173 1
0.199862293707485 1
0.181503728735661 1
0.226109613954105 1
0.151899286546311 1
0.264469143790064 1
0.287430271711769 1
0.218986999719315 1
0.207559279257905 1
0.187610445067428 1
0.206499461734167 1
0.228897493653831 1
0.137008969172709 1
0.187524259153007 1
0.24129677138322 1
0.284870287990267 1
0.106018334680222 1
0.158780183411846 1
0.199767963885712 1
0.202416764560907 1
0.18799733842915 1
0.239196335537849 1
0.213525953667459 1
0.167025274719124 1
0.164913826322963 1
0.143005581956295 1
0.211236057685181 1
0.133260694506183 1
0.167664727917401 1
0.246607199745036 1
0.188732795037689 1
0.251244348030238 1
0.309222236043042 0
0.20064102061861 1
0.193566879748563 1
0.232526805735641 1
0.140749146058675 1
0.1877074915372 1
0.172373223831004 1
0.275798985685547 1
0.166139726678433 1
0.179616842948489 1
0.247664856840694 1
0.162367064345768 1
0.190862739752041 1
0.227306788008559 1
0.210332854863534 1
0.182150870985551 1
0.189790261649844 1
0.224481613047214 1
0.169162671834699 1
0.0820843295332435 0
0.200286754658592 1
0.198368391177228 1
0.176618825183231 1
0.241001802671466 1
0.188155395686648 1
0.0395561261642038 0
0.14378035609658 1
0.249609869846855 1
0.138787557773035 1
0.307751410622501 0
0.186093563232485 1
0.318369004902242 0
0.212371296315605 1
0.261959417830154 1
0.188909172113329 1
0.174079110515473 1
0.221621132391753 1
0.166151361910095 1
0.210535896702224 1
0.0839615078058362 0
0.0744304735256977 1
0.16929499456165 1
0.288024419205055 1
0.271066015079122 1
0.260659594286896 1
0.159501715146407 1
0.165332920790194 1
0.215053853443933 1
0.199887688701835 1
0.274608327418005 1
0.218183308715518 1
0.281657562069011 1
0.206701273564537 1
0.18231512270724 1
0.230291169408707 1
0.149233839916524 1
0.205788974791109 1
0.177110905064426 1
0.261693680571093 1
0.223672856096031 1
0.194210240411583 1
0.209916952503122 1
0.264381453941215 1
0.242095834292686 1
0.162668366273117 1
0.176031546380814 1
0.178302194028523 1
0.250340547827622 1
0.22123997537383 1
0.179466576661368 1
0.174933537332802 1
0.297293194806435 0
0.200792159754185 1
0.300532895484871 0
0.168530005917838 1
0.190347233620259 1
0.186364537343754 1
0.148073898694622 1
0.232278077553179 1
0.177391877092984 1
0.177483243474008 1
0.148136008734211 1
0.169092980824089 1
0.180812246786894 1
0.260485877090553 1
0.145146978600929 1
0.183027914266577 1
0.215059774733863 1
0.267861116476129 1
0.146860787787672 1
0.177286510927418 1
0.17323145479054 1
0.182202356507598 1
0.263347769837124 1
0.184446159091677 1
0.307689892109268 0
0.194214179445354 1
0.250782361861431 1
0.253883829933639 1
0.226183544279918 1
0.283908498844175 0
0.137118998452257 1
0.180911082360346 1
0.178955283254491 1
0.233679268573759 1
0.156973348165423 1
0.158043139295972 1
0.266084451952994 1
0.222636373308699 1
0.198599894205608 1
0.306148841182536 0
0.247445720286692 1
0.264903132063292 1
0.228815056326494 1
0.187153850564952 1
0.142151840106496 1
0.161040841862652 1
0.248239624703419 1
0.323526832131716 0
0.219367123730465 1
0.197891926821089 1
0.186967208908232 1
0.176515248923875 1
0.19448525822042 1
0.209500300867078 1
0.229298131273324 1
0.13803859400406 1
0.153881177263833 1
0.197076924391684 1
0.186509783848333 1
0.317053065381922 0
0.280450851328551 1
0.235401380209771 1
0.239015234701078 1
0.279180272746892 1
0.226609389449924 1
0.16118876663868 1
0.222600249740342 1
0.154259680923686 1
0.208444534393931 1
0.125808236347619 1
0.148364327840072 1
0.215090396798185 1
0.257520005809586 1
0.252497159727277 1
0.210887124375254 1
0.194284771612492 1
0.159427427109681 1
0.24223571745668 1
0.196839026548262 1
0.222926544539369 1
0.256076803563456 1
0.156520049978841 1
0.196066988282947 1
0.26349919455975 1
0.148034556138942 1
0.211717705750698 1
0.108215024357367 1
0.221093395707384 1
0.139007583793828 1
0.326774415147352 0
0.251221173775824 1
0.16888291577529 1
0.263040497812059 1
0.238853905042543 1
0.185946629319878 1
0.083618271694515 0
0.265159609995676 1
0.160974421143273 1
0.201422647404981 1
0.194773276969917 1
0.181188521056014 1
0.241201683697331 1
0.262487559683999 1
0.192347293342314 1
0.235049845688123 1
0.214223691443014 1
0.195615503107835 1
0.204896546169258 1
0.183900829776187 1
0.210331934845617 1
0.186877199347946 1
0.222698130962308 1
0.134997119341228 1
0.222334784763453 1
0.10410702540717 0
0.252558255282064 1
0.195582532600276 1
0.149975263866056 1
0.20420667995466 1
0.236109808050571 1
0.176932940223196 1
0.199357912072784 1
0.227785930281137 1
0.231421474924832 1
0.14264655982528 1
0.277785377008179 1
0.219544790571117 1
0.147723467085133 1
0.147603207074381 1
0.207866430639663 1
0.186586444343659 1
0.245821045710075 1
0.20308018926479 1
0.211386233763375 1
0.19171007965655 1
0.166339695914358 1
0.149443714513719 1
0.153968487011621 1
0.306293468940245 0
0.29543665905975 0
0.277565896709703 1
0.331674481991038 0
0.197969714315547 1
0.148169988117332 1
0.278747573501208 1
0.149318002383062 1
0.185072368160596 1
0.202383491973661 1
0.160033060334937 1
0.167740971763857 1
0.20804550857413 1
0.188660979771943 1
0.243533708539129 1
0.182902963393902 1
0.204453704764409 1
0.18771558441447 1
0.12624800118546 1
0.190141522218336 1
0.160128616907287 1
0.224209540365831 1
0.153554309174636 1
0.154927331109428 1
0.209076281905865 1
0.148547792811004 1
0.206784612843396 1
0.1388063587527 1
0.171924455835487 1
0.249979003266177 1
0.152142511470353 1
0.197646579278051 1
0.187381879815689 1
0.227326541148231 1
0.210705943766567 1
0.215252074351505 1
0.146612477118069 1
0.214739085152316 1
0.218021224353984 1
0.194692400812711 1
0.228690402200703 1
0.188502876580671 1
0.177060517481014 1
0.268722202271246 1
0.24661937045774 1
0.162542236765217 1
0.240194595863087 1
0.172395509873282 1
0.291539996521456 0
0.170949248404952 1
0.192809183376488 1
0.220486553114638 1
0.162061688798936 1
0.165538655580715 1
0.227757837109413 1
0.161141984562297 1
0.0758507506959807 0
0.252637762999335 1
0.244145639512026 1
0.200692071963987 1
0.175983190870107 1
0.244266010029068 1
0.162315735144472 1
0.200806633464797 1
0.149605010068901 1
0.253314683016752 1
0.227878393260211 1
0.148103986454351 1
0.269618219603683 1
0.132545541523878 1
0.21702364391489 1
0.246666210445296 1
0.176939260616257 1
0.279770728226641 1
0.256262063908856 1
0.138167611257705 1
0.231410547611657 1
0.265572628680524 1
0.27267126631847 1
0.224346397995879 1
0.222077580603722 1
0.324364868846998 1
0.243757417420886 1
0.159516241285947 1
0.229853839532335 1
0.274330146109745 1
0.266194749511546 1
0.17232735756021 1
0.139319570857108 1
0.175432868493707 1
0.164030343304868 1
0.241313614526655 1
0.209607620346369 1
0.253689148659752 1
0.194917626535115 1
0.197182349366086 1
0.16832556025996 1
0.156300865189907 1
0.156237669094582 1
0.20094739264222 1
0.209337792663233 1
0.228878308453958 1
0.0921084851874922 0
0.216448349432369 1
0.297008856781347 1
0.212522301056379 1
0.196429001165436 1
0.256013672039489 1
0.360205219601097 0
0.272344843232405 1
0.177797122122121 1
0.196262395688428 1
0.147015248599566 1
0.193070621278929 1
0.125190152221793 1
0.197655691056872 1
0.215333715077101 1
0.150966326825928 1
0.148556292519961 1
0.142643973720412 1
0.201452270419348 1
0.233825425151255 1
0.276848908838618 1
0.109284615556101 1
0.132669255095587 1
0.181649784133292 1
0.192646971620493 1
0.169516337501418 1
0.223631316421284 1
0.15554885789454 1
0.1660792322481 1
0.167601815233879 1
0.275852934205695 1
0.196559795544222 1
0.246325787008161 1
0.124358656472137 1
0.241203054968038 1
0.296354006802377 0
0.286127701591294 0
0.171949319235741 1
0.127087573966254 1
0.17801898190163 1
0.237226979066104 1
0.16033455815725 1
0.22006172478348 1
0.237691503601044 1
0.24664679673528 1
0.227558647928714 1
0.231911617913311 1
0.249926869621335 1
0.243558215356331 1
0.171671329352706 1
0.178509628273258 1
0.177051856318032 1
0.202370022164001 1
0.134598472248571 1
0.241626229311397 1
0.211223521340965 1
0.184639796774863 1
0.215296777204099 1
0.182715883134117 1
0.214012030659249 1
0.269032225528544 1
0.157145315549508 1
0.206480950717427 1
0.278006375768067 1
0.238994757415073 1
0.204604519915014 1
0.238926050181504 1
0.2345133582463 1
0.345212254574235 0
0.243397357097642 1
0.222168733406886 1
0.247168379080648 1
0.225672789578205 1
0.193569279784473 1
0.265120203040944 1
0.242072865323487 1
0.245465048357843 1
0.147117462235191 1
0.246625280562364 1
0.200017172088408 1
0.266609581688513 1
0.140740729946409 1
0.2598542954423 1
0.144354048419667 1
0.132736928500654 1
0.142959311011173 1
0.252582011690617 1
0.234888308619823 1
0.267221978908366 1
0.215914365013408 1
0.214989028216911 1
0.162715734956992 1
0.235831006578973 1
0.172804472765825 1
0.243471479957705 1
0.20481691545748 1
0.215880285814002 1
0.18171798741472 1
0.258461168571674 1
0.22572467813379 1
0.16321567127936 1
0.142131805146163 1
0.196887907374219 1
0.19660952009229 1
0.269626284292825 1
0.245005933841783 1
0.193870077476095 1
0.139041135806491 1
0.119452656963569 1
0.0998610102170546 0
0.162641976992879 1
0.192956497178656 1
0.210865266065649 1
0.178875760800176 1
0.290858099836078 0
0.0802512420240631 0
0.206682090881231 1
0.254667413277166 1
0.153439664526447 1
0.183340308869623 1
0.282550647736329 1
0.155819618206959 1
0.182768447857682 1
0.230537524129507 1
0.251493828621777 1
0.0981788375522489 0
0.19419216074075 1
0.264602918555502 1
0.209184420286273 1
0.245654132603696 1
0.19659894271888 1
0.167543908103075 1
0.106438747780448 0
0.194460591554147 1
0.186556311113931 1
0.18013091117465 1
0.247079547966203 1
0.230820425943267 1
0.185510593524472 1
0.233444399401897 1
0.203303764021614 1
0.264213894529156 1
0.154369024045959 1
0.158168823838505 1
0.183692470958935 1
0.229853237159208 1
0.268385371375229 1
0.290166883321086 0
0.243627229967616 1
0.254277907050273 1
0.238035133860385 1
0.211846517928391 1
0.207934603271299 1
0.229204597103442 1
0.172596734790829 1
0.187617756767963 1
0.210540168259039 1
0.245216943935257 1
0.203798144711626 1
0.136251610110819 1
0.242781035947937 1
0.143559456505118 1
0.205616356799233 1
0.123165657472761 1
0.239656331924407 1
0.22587619493752 1
0.226397748577327 1
0.211165067023828 1
0.233595626573835 1
0.166261025239777 1
0.244889952744963 1
0.23274477803253 1
0.19448362782225 1
0.132096429647114 1
0.258969350040565 1
0.242062808576258 1
0.15942848187927 1
0.207895742414048 1
0.237213329148195 1
0.194325188217609 1
0.15045283330596 1
0.163510385241804 1
0.152537191808648 1
0.184402102728578 1
0.210944216618079 1
0.241048542656059 1
0.249894019828263 1
0.173181479133855 1
0.177854686042054 1
0.164107104148592 1
0.107823446342632 0
0.213835799970026 1
0.251530317369328 1
0.160379779216595 1
0.239206291084125 1
0.225003732718939 1
0.292530293325558 0
0.212020367463134 1
0.204190663489298 1
0.264497696268253 1
0.199841682106571 1
0.205266953491635 1
0.154730068989052 1
0.233405001041364 1
0.209901826430505 1
0.246880309856821 1
0.108915082651205 1
0.224352243096947 1
0.162905068242498 1
0.129579404421978 1
0.188476095154994 1
0.22550474466554 1
0.258503203611495 1
0.157275343511484 1
0.2035362774063 1
0.168795449838818 1
0.217906550168024 1
0.185702105902227 1
0.155942066382476 1
0.232478881690235 1
0.264963869970494 1
0.225238324083609 1
0.268868829040978 1
0.196745742433837 1
0.247551545046933 1
0.217385163257992 1
0.302118250271372 1
0.167368379414825 1
0.180791985355105 1
0.169573420204267 1
0.170176185522199 1
0.0990267197908084 0
0.249333050989119 1
0.154369911847284 1
0.234465245569062 1
0.181075977505415 1
0.225120698171897 1
0.211323783532621 1
0.102727439133426 0
0.186648166107624 1
0.257472212170998 1
0.200141170438683 1
0.160087776005059 1
0.254875279341964 1
0.171718240250877 1
0.224610707280939 1
0.238018633168141 1
0.144099217685049 1
0.184710404682254 1
0.260735620517128 1
0.238755989297441 1
0.228499689090143 1
0.194018727415843 1
0.135533795653996 1
0.2417204636689 1
0.142068500284562 1
0.202253208674356 1
0.237323521835215 1
0.177029367797737 1
0.175633777644003 1
0.203419641812966 1
0.223964680585618 1
0.197766923355978 1
0.242846008339021 1
0.256500559961566 1
0.180643275183265 1
0.183102451103186 1
0.221913719922835 1
0.224698505614505 1
0.211850358052467 1
0.22634182641612 1
0.140757278457933 1
0.261700763824255 1
0.225348926578765 1
0.185864993350896 1
0.209093022846532 1
0.156778907725085 1
0.176321865343455 1
0.213351908731044 1
0.198364452964159 1
0.219497130336448 1
0.242310081732019 1
0.177772560381725 1
0.223569995948029 1
0.177338090433953 1
0.131400593455953 1
0.263783991642816 1
0.309721874329904 0
0.227485114821148 1
0.230590221987943 1
0.153432790854271 1
0.257632857027986 1
0.207035336141924 1
0.179616623979401 1
0.283006746754917 1
0.237367278773116 1
0.238112039085592 1
0.128779122695237 1
0.259229973839371 1
0.230053076364969 1
0.178688965718985 1
0.110100775978217 1
0.308694878167753 0
0.158039160730785 1
0.203179323941153 1
0.174341038284797 1
0.165137698931364 1
0.269016527955834 1
0.31586366997921 0
0.110838423013243 1
0.189250706134726 1
0.248546490270714 1
0.231526357437415 1
0.151141818494104 1
0.248043327090912 1
0.258101582856686 1
0.206087489487417 1
0.195941321135807 1
0.273249715716337 1
0.247090712936182 1
0.173319538876243 1
0.265253583948058 1
0.175336008063452 1
0.111544495535236 1
0.173587349861143 1
0.256826558192743 1
0.22154478631241 1
0.192304284640263 1
0.128913913614702 1
0.203838179922011 1
0.241124247499748 1
0.282845327577116 1
0.243284763847533 1
0.214514095685926 1
0.217883523413954 1
0.160363253507118 1
0.220282350440958 1
0.275493501517474 1
0.203889502562034 1
0.26778118780724 1
0.259464845980058 1
0.120981321640747 1
0.0652365791549208 0
0.303154575207129 1
0.285905951365011 0
0.188562590084588 1
0.190352881038017 1
0.142551231911975 1
0.144630656879685 1
0.147783884823792 1
0.225101729736167 1
0.18211600358987 1
0.263162851479691 1
0.18085763340285 1
0.308898829857626 0
0.312057914893475 1
0.167056485266573 1
0.129135641320813 1
0.3045499651058 0
0.219863541014025 1
0.189104095916881 1
0.175943491478313 1
0.156756064673725 1
0.227311057443154 1
0.204322685889068 1
0.230548358575383 1
0.21509617616602 1
0.198013061730017 1
0.196921556493373 1
0.154224761145449 1
0.154480214955715 1
0.0747822266067794 0
0.222514065629543 1
0.241790500154794 1
0.189521333905915 1
0.25982664175546 1
0.186467802227179 1
0.140059663192992 1
0.142888294737688 1
0.211053592201535 1
0.290008263413792 0
0.164920469757831 1
0.252262543891216 1
0.242964843524825 1
0.225272612714549 1
0.207955550764789 1
0.188120911191351 1
0.136899014903426 1
0.235198762325257 1
0.316591904885826 0
0.21212118817011 1
0.143029463505307 1
0.218420872637301 1
0.208432480803767 1
0.1910009852964 1
0.207201732440244 1
0.185987420076343 1
0.20097063726074 1
0.152538726035361 1
0.29409308788173 0
0.212674094616278 1
0.223783908973377 1
0.216914433441198 1
0.15887585449832 1
0.173362006987948 1
0.198005080622576 1
0.176672489743447 1
0.235511991490406 1
0.186684602860639 1
0.283438501597833 1
0.162691032066666 1
0.192826743299987 1
0.161986886942104 1
0.135120925528059 1
0.171537744672575 1
0.199425930713687 1
0.125352120516666 1
0.297493926282592 0
0.149633563334471 1
0.234147951640431 1
0.222037685025371 1
0.256003294720176 1
0.190962224073796 1
0.243542458364811 1
0.155179692589836 1
0.19506954717377 1
0.180241372685533 1
0.251079296883793 1
0.297412950648162 1
0.234929312088502 1
0.211337616330846 1
0.19881001111109 1
0.191619655967742 1
0.238425584335588 1
0.308819202656797 1
0.168793849530124 1
0.228894121746156 1
0.220478889073005 1
0.162033890356845 1
0.243102829822353 1
0.252297246941098 1
0.267300778495457 1
0.329488411162649 1
0.164661237516035 1
0.182833113307969 1
0.254091305930026 1
0.232199696348823 1
0.254982257065354 1
0.209873025001884 1
0.27342383028955 1
0.19830640756271 1
0.24605707460209 1
0.244422045468815 1
0.183988948091352 1
0.147820008653182 1
0.169737280676099 1
0.287078535842616 1
0.178860848874998 1
0.107548860017562 1
0.245573761105799 1
0.18594555914741 1
0.223620508592379 1
0.311981601021443 1
0.317024431522477 0
0.250347256041095 1
0.215258742615271 1
0.172344722161373 1
0.064052825912349 0
0.146931953015802 1
0.160658688908197 1
0.155322976117132 1
0.160379675781943 1
0.167208681454789 1
0.212652086008317 1
0.141355845961111 1
0.277074659751231 1
0.143843548391686 1
0.158528566140582 1
0.216328646888338 1
0.233490535678126 1
0.266074180366458 1
0.177720431103411 1
0.220654518532941 1
0.235366159458045 1
0.255988375281432 1
0.23236910357615 1
0.260941043829422 1
0.228670152130904 1
0.168214601896495 1
0.238804955937372 1
0.15569199385858 1
0.17335317226916 1
0.195511431475202 1
0.148162349967158 1
0.162326329251189 1
0.162406383960336 1
0.14922703152081 1
0.122011635650411 1
0.205539154960983 1
0.241081515586722 1
0.220157294269974 1
0.0981677394396527 0
0.204294949894095 1
0.226835779785542 1
0.152495105392661 1
0.230340809618949 1
0.17222437563665 1
0.136365263997927 1
0.136748387812631 1
0.183673654359894 1
0.218683532412757 1
0.0915272858785703 0
0.152423584069594 1
0.19451367090898 1
0.159770986382073 1
0.161857367237732 1
0.255649317172523 1
0.201788284089426 1
0.192469747929208 1
0.272571867474647 1
0.174258798374503 1
0.247357060186287 1
0.194589363171295 1
0.343658770763554 0
0.187473534614672 1
0.209524621788436 1
0.175357356766759 1
0.234889129170147 1
0.187842437316679 1
0.256877632391042 1
0.310399065805414 1
0.238721501590394 1
0.184405469168447 1
0.189023312285532 1
0.230889447532693 1
0.25207019623448 1
0.179845377352642 1
0.176989983668224 1
0.211871964972983 1
0.190018133798696 1
0.261017383617303 1
0.232046912771016 1
0.223637815628167 1
0.213623201842809 1
0.214122143974192 1
0.220054787025155 1
0.227757173676733 1
0.195564804097461 1
0.206452624587618 1
0.251560579762937 1
0.123232098786201 1
0.237221664390599 1
0.213055285393625 1
0.199452670188085 1
0.182437082455554 1
0.232508196417476 1
0.213081251015145 1
0.254694720999649 1
0.195275113760752 1
0.13609971002893 1
0.240953775946332 1
0.17198088582242 1
0.234860035923634 1
0.197909480689397 1
0.221408273029362 1
0.258246470350886 1
0.23319674326676 1
0.210407500877212 1
0.229585484907335 1
0.218016948088224 1
0.233127478388901 1
0.212667957170376 1
0.164145088828662 1
0.142455595033677 1
0.238268923515781 1
0.155986366455389 1
0.216589458223436 1
0.196492087269705 1
0.190485024865182 1
0.203957247536908 1
0.169842357442776 1
0.184214278511387 1
0.163039989820655 1
0.165881953599943 1
0.142216052490389 1
0.157833880297928 1
0.239060692532606 1
0.188464644742842 1
0.115496574393159 1
0.14403064475923 1
0.208364322775779 1
0.199247256346142 1
0.169332915039065 1
0.159774701248783 1
0.32104545401918 0
0.337714366182981 0
0.186800208337871 1
0.173905681816798 1
0.201261416876443 1
0.200673415969057 1
0.27817561352597 1
0.218249715834121 1
0.184878873430667 1
0.206363826579831 1
0.234736175349754 1
0.138764144074255 1
0.260083020088332 1
0.279137984070601 1
0.154519836871108 1
0.198169185313554 1
0.123556100617743 1
0.122768103674413 1
0.242318713530802 1
0.227098986325726 1
0.16486141569539 1
0.251545649619891 1
0.17745442804279 1
0.215783026098514 1
0.271324322684151 1
0.18175794532479 1
0.213072498208973 1
0.123115127219547 1
0.193054457323624 1
0.279281004160924 1
0.15481689817622 1
0.1576593342728 1
0.194304136504803 1
0.309010217418462 0
0.212938547132715 1
0.214055975347402 1
0.150355290844801 1
0.21786419038981 1
0.23080885195583 1
0.191366254050097 1
0.177849728007165 1
0.164583023746496 1
0.255419157156112 1
0.197939826125596 1
0.164957502459024 1
0.228287793406224 1
0.176785804687133 1
0.264460280536078 1
0.088630496604934 0
0.23061793580381 1
0.214700105956908 1
0.189474647892041 1
0.211837877484676 1
0.20982552198516 1
0.261885651687128 1
0.216728562703916 1
0.201967705594129 1
0.231648356363482 1
0.163664157129415 1
0.225437414376393 1
0.16779073334836 1
0.18475749420706 1
0.19289654999261 1
0.16754053014167 1
0.224494729987537 1
0.136992194264463 1
0.229665822339812 1
0.124408592343122 1
0.274046625297454 1
0.214432936284258 1
0.214753904680969 1
0.245137204188589 1
0.184126694668682 1
0.316313161094454 1
0.179109256115923 1
0.308986525070769 0
0.187900933823497 1
0.221329775565259 1
0.173336312315734 1
0.149642418699497 1
0.252683766556193 1
0.249654710818653 1
0.203890296874129 1
0.205482342973019 1
0.226527175158461 1
0.237735657464231 1
0.250165719008062 1
0.242585684643783 1
0.279234006271419 1
0.217635261879174 1
0.155727817031619 1
0.174049583459898 1
0.16979428487925 1
0.201702140497564 1
0.195230278142577 1
0.192105551132205 1
0.223908890484797 1
0.233089971551791 1
0.231664928255886 1
0.201561200325248 1
0.211975713521186 1
0.0953877624628632 0
0.190458434462139 1
0.268071331782226 1
0.238991922615842 1
0.193607378603421 1
0.179145160565834 1
0.176825451166881 1
0.124593654563611 1
0.127931994431336 1
0.185834084961539 1
0.186909168940137 1
0.155902678902211 1
0.193214524965621 1
0.268284295813377 1
0.13225580618324 1
0.167738551183569 1
0.272550707736766 1
0.202053704458343 1
0.238811991973762 1
0.219200849600552 1
0.162093868035081 1
0.271305879939256 1
0.263536580051855 1
0.235668163145171 1
0.232184692146802 1
0.202039866202982 1
0.234981317441667 1
0.205206899633004 1
0.217508685198645 1
0.266553960507948 1
0.170142314311091 1
0.243180314120568 1
0.210856847141943 1
0.257106213186382 1
0.21070192167961 1
0.137985782573334 1
0.201582174210439 1
0.108808693181128 1
0.221319459709459 1
0.151051340977699 1
0.298516704814411 0
0.289068509523767 0
0.181266419428635 1
0.237553224530589 1
0.19174909364454 1
0.147022549092557 1
0.26511571355777 1
0.119359190454757 1
0.223320356553445 1
0.245844857097825 1
0.260313868967738 1
0.207145051548506 1
0.109062759122849 0
0.224034622666161 1
0.221569896909349 1
0.205444714428248 1
0.165718777535883 1
0.204426316918504 1
0.211776726950709 1
0.203835877970474 1
0.168598324695534 1
0.170978386456063 1
0.248473359438234 1
0.208029148044302 1
0.208254950821246 1
0.224674152255357 1
0.281584477923715 1
0.216708935663233 1
0.157814362241605 1
0.158313077907677 1
0.0474345391238063 0
0.258757567171217 1
0.191221054191001 1
0.251050097592127 1
0.166251184298589 1
0.192434737172727 1
0.192071778558439 1
0.290199783600572 0
0.237675580644825 1
0.156743915577583 1
0.180669575945649 1
0.187291748652381 1
0.161928618278547 1
0.236427999450529 1
0.29777515181885 0
0.201591936090289 1
0.223773517405673 1
0.245401798523994 1
0.186803007896486 1
0.214638878307257 1
0.251528569949264 1
0.192556051359071 1
0.312881795574247 0
0.150844249612406 1
0.287518499711548 0
0.222705431191312 1
0.291724425625124 0
0.176527314301402 1
0.147633679876143 1
0.15921994839106 1
0.160179437919257 1
0.200668770831184 1
0.180580389916306 1
0.132708804768464 1
0.267741862249772 1
0.167116811286808 1
0.211331246628834 1
0.233333843680697 1
0.187799031941567 1
0.196694954187486 1
0.260472206501509 1
0.197616474917377 1
0.204929801829167 1
0.220711825292509 1
0.167065986806263 1
0.228995112186522 1
0.135080633463755 1
0.279580765729015 1
0.188084639660143 1
0.145360729959059 1
0.228076729932662 1
0.271161480520607 1
0.298610277008703 0
0.142015742702142 1
0.253042907569513 1
0.101121996551574 1
0.243585414565825 1
0.137864382924892 1
0.27579422419862 1
0.222351004151788 1
0.258549558803833 1
0.182919089516369 1
0.246181031364187 1
0.255626654865737 1
0.174436485873175 1
0.19296602327432 1
0.21398277263117 1
0.256214741545639 1
0.184857886859433 1
0.196523320480721 1
0.163445943099514 1
0.235539769424244 1
0.271659336531516 1
0.280058932319908 1
0.207168582017492 1
0.239147657902877 1
0.202930446221102 1
0.228518740137383 1
0.232965403848913 1
0.223063792433108 1
0.186584517906451 1
0.219038231206102 1
0.118667506774948 1
0.249957270792822 1
0.257194334116873 1
0.241715951921846 1
0.232524054344304 1
0.186218285054889 1
0.177422238578318 1
0.309959793279998 0
0.213511742669366 1
0.197112085827456 1
0.168847495460309 1
0.173311900036174 1
0.183015781996586 1
0.0939188360389848 0
0.176397404622208 1
0.227616342826062 1
0.193237785479659 1
0.225967489213514 1
0.230216397917924 1
0.155750531920359 1
0.0869735372330577 0
0.193866837793969 1
0.209146733336931 1
0.192685268754663 1
0.187027642843772 1
0.197700671826894 1
0.216657890154702 1
0.304361979142978 0
0.238221946928784 1
0.278510336105183 1
0.208811178705326 1
0.210691073091091 1
0.141749075617027 1
0.214213459312253 1
0.228719706618226 1
0.19468815643005 1
0.23122720526854 1
0.217279443628463 1
0.239567278117344 1
0.224011857869049 1
0.23807456159877 1
0.285041490973112 1
0.211448550498689 1
0.292126261022888 0
0.156983962261363 1
0.19133549092461 1
0.212177220146705 1
0.155119171979118 1
0.225047984104152 1
0.194379544356732 1
0.239895707946128 1
0.170184607869509 1
0.206429520345986 1
0.190523071791138 1
0.19441654832105 1
0.155701034862402 1
0.117349452252279 1
0.176394823012625 1
0.287079022024654 1
0.234918461004089 1
0.133868938729978 1
0.148498121211782 1
0.17511475952448 1
0.220921129221471 1
0.268646850370309 1
0.177327546288124 1
0.142531852286921 1
0.142283815879937 1
0.252572715915929 1
0.165390902126119 1
0.255589890809139 1
0.255236306811324 1
0.217504546179759 1
0.273091690830403 1
0.221980550263667 1
0.181656387900496 1
0.157934153344908 1
0.242838837036402 1
0.221828022226527 1
0.252116223994158 1
0.23047772276665 1
0.143946883435297 1
0.176748466002236 1
0.196011143845441 1
0.181129430364632 1
0.198790305908832 1
0.173761843455762 1
0.204849271509879 1
0.29922958391096 0
0.152303841182646 1
0.193274657850348 1
0.217236856016826 1
0.159357395544932 1
0.169078269038359 1
0.255778418893707 1
0.149526005995703 1
0.211763446723968 1
0.229919398593433 1
0.291226042104356 0
0.204192131895125 1
0.20814527235942 1
0.188529530044572 1
0.19291531387518 1
0.26824295244174 1
0.214450725618723 1
0.256874085115793 1
0.221945598823565 1
0.27457500600977 1
0.271516594199902 1
0.225463360318757 1
0.189534137922855 1
0.197255265199511 1
0.200694552066181 1
0.223034783816809 1
0.293665857966868 0
0.253013223671507 1
0.164672332331835 1
0.208339996376068 1
0.186173902423013 1
0.215576006181917 1
0.224596969425695 1
0.300830862134231 0
0.238010279655866 1
0.275489256383994 1
0.197748945142293 1
0.122418903216097 1
0.191105177081959 1
0.172002350616998 1
0.145136523801309 1
0.28159423580291 1
0.166260151825365 1
0.125418381480603 1
0.227115375957508 1
0.197339513616946 1
0.313582434334239 0
0.115400407839763 1
0.198262210522656 1
0.221623876065789 1
0.184641788808476 1
0.215963712914524 1
0.206914052972986 1
0.234060822582846 1
0.296584991513933 1
0.17083487441631 1
0.13851295115354 1
0.2270379522441 1
0.109136547285622 1
0.254465559870713 1
0.251446862469255 1
0.239295965863467 1
0.228814173377422 1
0.157078154322855 1
0.158726480943397 1
0.217095456001139 1
0.165722577217789 1
0.0961415985833414 0
0.149746621525837 1
0.199836302199456 1
0.256303549491202 1
0.185784464722573 1
0.143415229580255 1
0.173363388468959 1
0.221571132003642 1
0.187094028955175 1
0.202080073921439 1
0.18796431056183 1
0.242449089694447 1
0.195967761075703 1
0.205536041622641 1
0.126878692714706 1
0.24155995791663 1
0.27851874822519 1
0.21650080870237 1
0.246122915699637 1
0.173165479857409 1
0.155136035995162 1
0.17983930554433 1
0.147541791096573 1
0.219242163029663 1
0.206274537049784 1
0.24525390479435 1
0.21589141585413 1
0.165860682200805 1
0.15239078570844 1
0.202955026697381 1
0.244631153641769 1
0.249763486443262 1
0.242577591369405 1
0.185513157078652 1
0.178821159654203 1
0.281490327225206 1
0.204379329436031 1
0.244475355810659 1
0.239076302686713 1
0.147077844931655 1
0.152393290225713 1
0.287407601104397 1
0.198041951555539 1
0.204388408517361 1
0.27524582232331 1
0.172545576734382 1
0.23045229772343 1
0.188828548799987 1
0.227688310489228 1
0.231544306404561 1
0.187314556330844 1
0.136187376975853 1
0.232112681928443 1
0.215687059295968 1
0.190072915198986 1
0.165214300675096 1
0.143939542642727 1
0.206747752069122 1
0.279846777855126 1
0.158018933349815 1
0.182587626888612 1
0.181856593489149 1
0.216786934538889 1
0.203640065390456 1
0.250828751264019 1
0.166058924522418 1
0.14579390177424 1
0.199461896287703 1
0.242589298058405 1
0.275685696612624 1
0.0782019127500274 0
0.170481343605969 1
0.224550960757481 1
0.170011876996438 1
0.173578338656017 1
0.150025844955247 1
0.278160788282417 1
0.234431613072251 1
0.22269495983701 1
0.139687197030347 1
0.238154513198441 1
0.22743740602479 1
0.141387964669086 1
0.201163985773411 1
0.209852141609146 1
0.102134188781711 1
0.27107307148887 1
0.264132427951458 1
0.271301696417733 1
0.194120238611616 1
0.252176941148902 1
0.277265823580529 1
0.246157060174143 1
0.305970316477604 0
0.245524610507299 1
0.248329615776282 1
0.146443812260363 1
0.172261671266376 1
0.209824306166052 1
0.159719405076623 1
0.19940078999374 1
0.285785358172306 1
0.221329346491778 1
0.167242588623271 1
0.17167992402866 1
0.223713188200737 1
0.258510157381507 1
0.195100694713612 1
0.225695293075504 1
0.264708283937941 1
0.161585406005349 1
0.169774799112526 1
0.1850109683092 1
0.235718803526577 1
0.20530615449447 1
0.132463189237376 1
0.139792075474376 1
0.207985594591867 1
0.251699895722006 1
0.224779063671151 1
0.160681826369024 1
0.135268515533087 1
0.213569200371336 1
0.161435352088535 1
0.2453813284425 1
0.172097637376847 1
0.27317116385726 1
0.210299512536309 1
0.175570230627874 1
0.215748149374345 1
0.26003126286196 1
0.134857366559156 1
0.242076618990239 1
0.201348008515842 1
0.216320598145619 1
0.272155854188355 1
0.230571199290441 1
0.221134741462858 1
0.198883411188472 1
0.297775501156934 0
0.193227678082742 1
0.21770326063827 1
0.267959597792215 1
0.227988152266585 1
0.248963383266411 1
0.266706635827655 1
0.220475204289437 1
0.10970505544722 0
0.28009935858711 1
0.22226428209297 1
0.148456743909735 1
0.160129289638484 1
0.156183735552835 1
0.176881038929523 1
0.317175557263585 0
0.195479178108553 1
0.222717559413106 1
0.127885875440631 1
0.277828440748417 1
0.22150800778318 1
0.224379065134621 1
0.172579388295889 1
0.302358506245157 0
0.201562221652315 1
0.237412223428504 1
0.111640028122277 1
0.235589586989653 1
0.132891040356243 1
0.12019972382646 1
0.156117639617267 1
0.353126015162266 0
0.113199016864025 1
0.213786847427086 1
0.25856016699609 1
0.228538824604583 1
0.211506215708578 1
0.132794574856422 1
0.147925491221125 1
0.297756561697797 0
0.155619990237679 1
0.143565457078542 1
0.226917332781659 1
0.177649589592345 1
0.105812159616826 0
0.153436962852558 1
0.211784414332358 1
0.20260907759182 1
0.177255672352461 1
0.147783351623474 1
0.174801872673937 1
0.225950349194881 1
0.221559349776469 1
0.165677244610911 1
0.16728094278634 1
0.230157554917544 1
0.281091417878323 1
0.127209902356317 1
0.0886998879746955 0
0.195617160659588 1
0.113417752993958 1
0.191337505672854 1
0.229724745682106 1
0.221969261195078 1
0.192562084449994 1
0.259704899965704 1
0.143596954262716 1
0.170040441138694 1
0.178226219822838 1
0.289299853426082 1
0.14471411935729 1
0.234143467154211 1
0.208611568854528 1
0.130266616486414 1
0.19450618183168 1
0.134953627219911 1
0.178420301623189 1
0.248607755040442 1
0.147728672625398 1
0.259457428570721 1
0.221546608750537 1
0.157030073139687 1
0.21178984145878 1
0.199337991373768 1
0.214412714624897 1
0.166512497127637 1
0.190021257618833 1
0.122220010408973 1
0.256887866778289 1
0.217742861744791 1
0.18113751396785 1
0.192569979704542 1
0.194034958333961 1
0.177058089298602 1
0.154389151082394 1
0.196100056796863 1
0.174654802162747 1
0.135867695910795 1
0.157871433642872 1
0.254620326803928 1
0.121165138090339 1
0.160784425392273 1
0.178860105569603 1
0.211206985993686 1
0.247594203031116 1
0.211315478266412 1
0.310683227440963 0
0.204961211081286 1
0.218338266560019 1
0.148064730992737 1
0.200743312873914 1
0.192704740286248 1
0.211961722403557 1
0.268160307912661 1
0.231669338492364 1
0.190218403154178 1
0.206296105670107 1
0.17331216553837 1
0.251779368662289 1
0.219607724497561 1
0.241731281444656 1
0.252474368019287 1
0.175749681216259 1
0.212723597161857 1
0.2390163964571 1
0.174617909216389 1
0.188570151036743 1
0.25404259381872 1
0.0621244146933608 0
0.267316432851856 1
0.221272214352021 1
0.237010318170226 1
0.170955202106286 1
0.266901700328245 1
0.138157290595531 1
0.132475357310584 1
0.191884985165262 1
0.168598798311279 1
0.190888333060765 1
0.298641754903923 0
0.236830240434625 1
0.242423389816797 1
0.192835130935641 1
0.192053919627465 1
0.187734571735006 1
0.245000429487979 1
0.32136204188728 0
0.15148350180185 1
0.155722124023865 1
0.134740396251484 1
0.211811193707537 1
0.212925558971765 1
0.254652513652403 1
0.288811411135822 1
0.193543353913029 1
0.213542562213697 1
0.240473154240663 1
0.16684482718234 1
0.331465652873679 0
0.279127079714741 1
0.251410635101323 1
0.236753490697484 1
0.315823393294782 0
0.15866356575354 1
0.144994594012231 1
0.213151878027695 1
0.285736240572341 1
0.148910109815165 1
0.189848344884519 1
0.184906809776932 1
0.209404898254374 1
0.145623911707363 1
0.208787070046275 1
0.200049248022648 1
0.181395653098856 1
0.264662391464537 1
0.170677219627435 1
0.21853056170906 1
0.124110301227084 1
0.200854474491819 1
0.205062178015217 1
0.20802238576715 1
0.135690824918813 1
0.236654840899577 1
0.259829860895041 1
0.146474611656291 1
0.249631899677947 1
0.158162060632949 1
0.217192798978216 1
0.152118545486664 1
0.253190573762189 1
0.122983198450615 1
0.180101901688857 1
0.162222069014647 1
0.211158942208248 1
0.191757585034444 1
0.208587762864826 1
0.174460423727488 1
0.219265992590251 1
0.130406911077117 1
0.134073589941768 1
0.188147721054739 1
0.270547704940634 1
0.252734448779766 1
0.215329859185075 1
0.198111436043828 1
0.161395137726988 1
0.292869088144989 0
0.196727193152907 1
0.196850547598325 1
0.224947440753926 1
0.188839582354925 1
0.190590014065053 1
0.206889939685097 1
0.162215433641962 1
0.172068328416153 1
0.186603385528148 1
0.205272383352354 1
0.212369401212323 1
0.212820635191637 1
0.141653045068914 1
0.127261894697813 1
0.212079862853639 1
0.244807267363052 1
0.276074492114535 1
0.201222485705443 1
0.190642172686423 1
0.174844907391115 1
0.17946063484914 1
0.239607327355609 1
0.153466601276771 1
0.228547654417643 1
0.269094260087779 1
0.21865786678809 1
0.234035020690098 1
0.233231263623061 1
0.169244851249355 1
0.245850555860431 1
0.181120271340864 1
0.189775555263094 1
0.14135331548757 1
0.178968836082251 1
0.181766309544408 1
0.154708326396589 1
0.244027413345729 1
0.177542092718793 1
0.172085952141253 1
0.241367149288552 1
0.238074257973827 1
0.235107367142713 1
0.190540656791654 1
0.315620990654821 0
0.234314361532904 1
0.242925269198809 1
0.189527946088973 1
0.24238068267212 1
0.123155567227842 1
0.278116962617761 1
0.20754416527949 1
0.199843729368799 1
0.169437685645561 1
0.240941052935381 1
0.142490102856453 1
0.284755848100301 1
0.251779924798781 1
0.179348746811313 1
0.207727251447591 1
0.2887528561292 0
0.263641508713781 1
0.145953891240553 1
0.149633830186198 1
0.245836240618695 1
0.136578086005449 1
0.204312036013896 1
0.202889796564341 1
0.18155321112412 1
0.247916795306029 1
0.228499804471933 1
0.275216158075 1
0.233965269796527 1
0.242698097792951 1
0.202311633730147 1
0.317171323710099 0
0.115288153861327 1
0.13452648573862 1
0.303241360380586 0
0.257110732556117 1
0.259068248658813 1
0.194357189805932 1
0.198672802582637 1
0.24369975688584 1
0.17949423966995 1
0.169645060751313 1
0.257650180483487 1
0.215746891844314 1
0.222623929757712 1
0.17014503194064 1
0.201272675329446 1
0.257389482932 1
0.137695971179936 1
0.120022206863197 1
0.164899726315818 1
0.240738381738824 1
0.291284708718162 0
0.200632758609214 1
0.215058776403872 1
0.245270246588202 1
0.197119804304303 1
0.223166460130798 1
0.26331595686637 1
0.227449872343145 1
0.160093943725309 1
0.274305140151354 1
0.139284741559216 1
0.262484445239564 1
0.117796675688317 1
0.205985337012387 1
0.299645079533229 1
0.162014545141354 1
0.184399426230581 1
0.182924175323143 1
0.186597293748331 1
0.260945724094343 1
0.214705561697582 1
0.279878551778546 1
0.24239728468753 1
0.202459040232114 1
0.0913236571645427 0
0.269682661100702 1
0.13371670258473 1
0.199943643933067 1
0.159465656886604 1
0.253451659815778 1
0.171954507722496 1
0.20569413723113 1
0.367697525975937 0
0.21043688491336 1
0.230950667865136 1
0.244285177175529 1
0.24789327228647 1
0.180090791935454 1
0.285592811024454 1
0.235862323203258 1
0.285297510037932 1
0.23962877317584 1
0.264358759649159 1
0.214310019927427 1
0.145841077250423 1
0.149707284332556 1
0.24308945516457 1
0.138462915246551 1
0.302185976320296 0
0.194976405557406 1
0.223561638668927 1
0.160925793072026 1
0.209778183877606 1
0.221000384416579 1
0.155490173679057 1
0.167189157323638 1
0.192594825041601 1
0.186277717311829 1
0.233193729572254 1
0.216606403671803 1
0.230198822172792 1
0.252146258346364 1
0.204150602878926 1
0.190747344949968 1
0.243690708621297 1
0.192924370940857 1
0.23617817948214 1
0.221729259301383 1
0.201872189522331 1
0.217821811628631 1
0.220169466270363 1
0.153298238690967 1
0.196379329333898 1
0.190094913388602 1
0.175776786004285 1
0.16037057538792 1
0.216949523258589 1
0.237709273656889 1
0.171388099498001 1
0.229513272221807 1
0.139946004446544 1
0.224076082024209 1
0.156333018118378 1
0.251184442750597 1
0.199189133549346 1
0.169673394916791 1
0.254642874939111 1
0.176488443665695 1
0.219375966130327 1
0.16038804357706 1
0.273253135067685 1
0.133969923097583 1
0.189687171565022 1
0.186055362433578 1
0.204797177008713 1
0.156067330475328 1
0.241202176378646 1
0.22271724965252 1
0.211238371826286 1
0.274054427814167 1
0.2203695923464 1
0.209397914632917 1
0.196657263143952 1
0.244039304780231 1
0.223779729193702 1
0.204211059183063 1
0.213880874609551 1
0.15362079756017 1
0.259184771075066 1
0.207933586356021 1
0.187220955284076 1
0.169552009590269 1
0.162008999538938 1
0.179099536388893 1
0.228011065552453 1
0.215451991727701 1
0.198782566985933 1
0.282089114909851 1
0.269404527497358 1
0.222081061953855 1
0.249298321651936 1
0.243172345677174 1
0.264090783803612 1
0.0664851163838116 0
0.155434742614244 1
0.260622712256732 1
0.201621545669823 1
0.210695178124704 1
0.259249523224962 1
0.217645165665755 1
0.12090799224505 1
0.21741188137064 1
0.301408444607698 0
0.241869360792311 1
0.114690881289435 1
0.206412859077621 1
0.249145151905618 1
0.246172955983207 1
0.218263922502935 1
0.177223276607333 1
0.230830855528757 1
0.158633774013644 1
0.220794373341653 1
0.267686884655009 1
0.253989076855118 1
0.114704202408305 1
0.204841892967119 1
0.211644921540029 1
0.255675965441538 1
0.177693957104246 1
0.18777858174619 1
0.22571516686062 1
0.225581289421595 1
0.181051852408672 1
0.200887239897369 1
0.180420848602857 1
0.23318878885838 1
0.110856343034698 1
0.250324970246271 1
0.200871768301555 1
0.250295760826489 1
0.189043941754645 1
0.141201026554058 1
0.136255280817806 1
0.1812143904903 1
0.214452294051802 1
0.221329749376492 1
0.200789970043235 1
0.228256636150143 1
0.197883961512485 1
0.202680715110282 1
0.182948204723749 1
0.199348338017347 1
0.153932807074904 1
0.130878995074747 1
0.172735834293068 1
0.308932980918728 0
0.198201940124277 1
0.208838474424669 1
0.0968903003885114 1
0.120364984465147 1
0.141699098807457 1
0.205217198424275 1
0.221515553693639 1
0.248158498815496 1
0.238940638941612 1
0.131135722212112 1
0.152190463337602 1
0.212393996341863 1
0.127974376405675 1
0.206743866466593 1
0.294471461192189 0
0.164320447451386 1
0.163815163487532 1
0.293521673660825 0
0.28679889299599 1
0.157239836598004 1
0.217140213878656 1
0.173150056209703 1
0.232294580471073 1
0.243061457240001 1
0.211250058131655 1
0.191245436997327 1
0.180149245777311 1
0.150832522730802 1
0.223232881824691 1
0.214074056531491 1
0.168311763387739 1
0.22044206829336 1
0.26014313556037 1
0.247688952347641 1
0.215150306464532 1
0.233460854684356 1
0.152260995793568 1
0.152280577131872 1
0.157069330808943 1
0.189316649279521 1
0.162401953752158 1
0.187186885900826 1
0.24399121038406 1
0.242963815338987 1
0.201427406572554 1
0.168109805505541 1
0.246866738035099 1
0.207410665406248 1
0.168077620337741 1
0.24241622890601 1
0.20750511082404 1
0.179586234562728 1
0.252389567024498 1
0.141275019699627 1
0.264900953730168 1
0.236270206510156 1
0.135214260849571 1
0.140695218882995 1
0.194871671965444 1
0.225491063401203 1
0.237687915475995 1
0.223969997183151 1
0.201210671049038 1
0.238017811755371 1
0.223415367948505 1
0.163492795471885 1
0.190785055438976 1
0.240173569276816 1
0.199142657270447 1
0.25284022612198 1
0.173834903021127 1
0.17676388842427 1
0.213379926852955 1
0.180674649179244 1
0.198929341282828 1
0.253592772760203 1
0.208325873129419 1
0.180218015864475 1
0.138447124257974 1
0.209017779549729 1
0.229571683232055 1
0.175806911024518 1
0.158201471045925 1
0.295185637321082 0
0.209287126053831 1
0.186324896773926 1
0.199598016684807 1
0.228749866933125 1
0.132030011387723 1
0.188220977741244 1
0.187046668679737 1
0.245686861738269 1
0.178172072502139 1
0.223032044173702 1
0.183761678974596 1
0.15394670356623 1
0.199982593946177 1
0.17382619787476 1
0.157838578261622 1
0.188937183255833 1
0.198173386174819 1
0.205673869957922 1
0.256126018046221 1
0.130939705819058 1
0.132784016639527 1
0.150125697343431 1
0.147001563405247 1
0.194272001710336 1
0.171212734645996 1
0.274558938267028 1
0.210917038521495 1
0.184951122269406 1
0.184083571094798 1
0.202593615351765 1
0.203097690143366 1
0.227205205537322 1
0.261711202009289 1
0.110498343930335 0
0.142475489256696 1
0.183622154377665 1
0.262359862589643 1
0.150472581245264 1
0.22999304547443 1
0.189828441152394 1
0.181656728534113 1
0.224957344404508 1
0.25047772240962 1
0.110377789417424 1
0.150141892973177 1
0.295322878289101 1
0.243067858388747 1
0.273089768460361 1
0.20978403970872 1
0.121832287182212 1
0.253722765899817 1
0.238292972527562 1
0.159849775282727 1
0.236740316132512 1
0.183571532652163 1
0.186545190781401 1
0.202426481649806 1
0.164367415159552 1
0.24503052792321 1
0.250876018305063 1
0.24269715495421 1
0.131489574747419 1
0.182266638244458 1
0.230973651514769 1
0.175613759892067 1
0.235172937937603 1
0.215897700649683 1
0.188538060876309 1
0.172321073559535 1
0.208882331426329 1
0.181136397670277 1
0.16426834953737 1
0.13363032900255 1
0.193050577294818 1
0.229289711951466 1
0.113808451706507 1
0.166684812266546 1
0.126790184372775 1
0.251138017237583 1
0.17790927221711 1
0.25867855150167 1
0.137117315145981 1
0.176673686265886 1
0.201778575361682 1
0.225344928402913 1
0.266653072473826 1
0.221458374998209 1
0.199374919115238 1
0.183056509019267 1
0.265263518582664 1
0.140651346724923 1
0.238118881882489 1
0.231114249314984 1
0.169960693248327 1
0.266782931726981 1
0.18647586750809 1
0.275152275850592 1
0.202770497757312 1
0.18808703426205 1
0.190204817434243 1
0.27600950751917 1
0.25010231903323 1
0.206147215209751 1
0.151981437066084 1
0.22170412747926 1
0.193384957701945 1
0.189056407007162 1
0.264433199100023 1
0.0889833072353682 0
0.19199548728577 1
0.296945306344658 0
0.196297399357898 1
0.23395168820897 1
0.235896680148162 1
0.225344504445384 1
0.213742079801251 1
0.15251988999241 1
0.211854976784838 1
0.234323335554833 1
0.251976972067229 1
0.221551604172552 1
0.320325242483046 0
0.229968503784477 1
0.177253529970918 1
0.159178323739136 1
0.138279408129076 1
0.184441259427454 1
0.195471666976961 1
0.179677434859938 1
0.251038378546772 1
0.179419117893058 1
0.237253028181581 1
0.215573893782817 1
0.173476705059983 1
0.195660109468529 1
0.195098882787052 1
0.159366164694808 1
0.181885943370547 1
0.266841142907268 1
0.181809002709609 1
0.222956827397079 1
0.293294259767213 1
0.263979161851784 1
0.232565706246353 1
0.157386225683489 1
0.207790844740697 1
0.235683411667043 1
0.174787452275762 1
0.225148606113676 1
0.299329665922527 1
0.265444573928522 1
0.132634214855188 1
0.21432214110556 1
0.129701319807202 1
0.215040683494597 1
0.196429531958257 1
0.138899324261693 1
0.196259579434335 1
0.2764779087629 1
0.237982239644506 1
0.173637492388528 1
0.202741738944133 1
0.207423524975668 1
0.149686756789098 1
0.202516861590851 1
0.207819839234029 1
0.214725410684749 1
0.123774734872355 1
0.201137959019862 1
0.207795975293873 1
0.211719243118749 1
0.218348115265901 1
0.174632555334799 1
0.287075773727673 1
0.200624580139886 1
0.18420555993966 1
0.206025267861896 1
0.186363795137843 1
0.21977351001065 1
0.150206837336745 1
0.123434362846659 1
0.160574255281747 1
0.145619048119409 1
0.223657241701208 1
0.168356826699107 1
0.211114006270631 1
0.255718585512755 1
0.236022405514962 1
0.154367418396859 1
0.242859784354231 1
0.219703832735828 1
0.124135467526688 1
0.1530210203825 1
0.252604567764618 1
0.278577247330283 1
0.20497873983625 1
0.276850809242124 1
0.226457468162748 1
0.22946984403413 1
0.167513320473529 1
0.254812427209685 1
0.196661595577617 1
0.248284176106381 1
0.196323265036471 1
0.171386649730449 1
0.254080171415369 1
0.255858074568504 1
0.176366504915621 1
0.229032907377096 1
0.197844194784939 1
0.156589448615235 1
0.139020165093218 1
0.272862103714969 1
0.17085775183117 1
0.251752977763627 1
0.154136817090594 1
0.161801520153325 1
0.181824724161621 1
0.212328664371508 1
0.213276002250832 1
0.16264156572011 1
0.297134728488409 1
0.238485032901097 1
0.274934524040829 1
0.15094704270801 1
0.197960516419793 1
0.231223193736157 1
0.163390009918696 1
0.18387173133915 1
0.161019026757899 1
0.157618811538844 1
0.268312096038692 1
0.141465247739906 1
0.269269206301009 1
0.119787583034735 1
0.241763321261125 1
0.162294511792586 1
0.178644473670157 1
0.177401035211983 1
0.257571462034666 1
0.218377821672204 1
0.223348395656055 1
0.218276161728835 1
0.170475611735412 1
0.241978330230173 1
0.203000492179719 1
0.169875934084205 1
0.192966368161158 1
0.186018560859067 1
0.222964027149009 1
0.181787463629648 1
0.241642219852148 1
0.0990357892627738 0
0.210007474872755 1
0.232186911465613 1
0.223385238222196 1
0.207145988377092 1
0.281232963551264 1
0.213480752785889 1
0.172266207418619 1
0.110057229583647 1
0.245915076965347 1
0.204266803940887 1
0.211797416270422 1
0.17110031435807 1
0.225879358402507 1
0.211952603450699 1
0.228353704541505 1
0.250480813616102 1
0.199354840924606 1
0.242990286548522 1
0.252000592079634 1
0.200440778547238 1
0.262754592677732 1
0.193813770465682 1
0.177223341777565 1
0.239921919953539 1
0.147091252137704 1
0.106665269385382 0
0.226967034963239 1
0.189623208814322 1
0.15281636673237 1
0.122009043553322 1
0.259096496898771 1
0.143675867119407 1
0.222514001163763 1
0.173832872754572 1
0.310138904936367 0
0.19125329634762 1
0.165041362281717 1
0.179442795739528 1
0.173822333901663 1
0.200450693534639 1
0.173205114020997 1
0.241266863448982 1
0.1348428381258 1
0.240660679127773 1
0.171640618691652 1
0.122373532265913 1
0.197389706920588 1
0.299935141220859 1
0.190203262701582 1
0.110273373240939 1
0.137926858014459 1
0.255283668458093 1
0.152610943333732 1
0.113600681187125 1
0.117479576874596 1
0.16982864825269 1
0.274548195318257 1
0.193693662027105 1
0.0942852647302119 0
0.244371308882944 1
0.161725945768698 1
0.261178691181225 1
0.252171987044056 1
0.146430082986262 1
0.205169800215105 1
0.273867055078432 1
0.233782231659423 1
0.180740101187792 1
0.176796241501692 1
0.230958536683235 1
0.222878755814225 1
0.140791022580776 1
0.20671541459922 1
0.186377716113415 1
0.189332245011897 1
0.203732637016261 1
0.221345737062509 1
0.183879113855913 1
0.141038290889305 1
0.232397175408859 1
0.233411710816347 1
0.228735034954427 1
0.168713145296226 1
0.170771003153568 1
0.191206509101504 1
0.227108475090711 1
0.176075956898752 1
0.214825243609758 1
0.0473380866566203 0
0.339068377440402 1
0.191022888315933 1
0.190434080983953 1
0.23518276525942 1
0.239182859514618 1
0.231003031823112 1
0.304898991688245 0
0.226644122302582 1
0.160099672231436 1
0.276221345833774 1
0.198837422334026 1
0.138118588143217 1
0.160519165826005 1
0.235501279772515 1
0.246849017486257 1
0.270389684128298 1
0.205313670288615 1
0.217034793385591 1
0.17772369493133 1
0.23617388938225 1
0.163339884244936 1
0.249476749262665 1
0.154199735196892 1
0.192128312309259 1
0.185670260971671 1
0.192766752509825 1
0.234810435769051 1
0.183802015185314 1
0.1193426694304 1
0.164476695200092 1
0.191098559165428 1
0.180999611846348 1
0.138473869241323 1
0.194897238878721 1
0.23665957262705 1
0.295776087692537 0
0.228543196149456 1
0.199739126573102 1
0.191935025798944 1
0.206576788181956 1
0.233428454006236 1
0.245545785188362 1
0.198340560587494 1
0.180580844096602 1
0.247038628308381 1
0.235939475835119 1
0.147564913855679 1
0.28664251299217 0
0.234447787450347 1
0.169243813045115 1
0.224557300799743 1
0.236317866120704 1
0.193584857848253 1
0.233957677388588 1
0.176347704696558 1
0.237206311571751 1
0.266082183135453 1
0.317360296269121 0
0.152623553053591 1
0.122772729796071 1
0.246959188851465 1
0.212803784631203 1
0.151418165776772 1
0.209189949339654 1
0.176474311631008 1
0.256116931198422 1
0.204413985359579 1
0.173630017877954 1
0.181545856285357 1
0.226534159246769 1
0.20122266215823 1
0.230788826317908 1
0.108110727596929 1
0.17804854809123 1
0.2082917780588 1
0.168340678548345 1
0.218231754152851 1
0.148334505977702 1
0.247727240074894 1
0.192387756791685 1
0.279644247619275 1
0.243665323721374 1
0.166494103799875 1
0.348001764748126 0
0.191303568056648 1
0.083161489478508 0
0.273282098329867 1
0.230019872336849 1
0.193911871264592 1
0.239168778438876 1
0.1564593190448 1
0.242239496362555 1
0.206448061748143 1
0.138063864114904 1
0.221173538468022 1
0.236910915221688 1
0.24620743530002 1
0.199328914758465 1
0.179651671913 1
0.152899009901809 1
0.195849229150524 1
0.2145374298806 1
0.211921584648646 1
0.192115738830519 1
0.205097252763368 1
0.178841942764366 1
0.226834086166161 1
0.16542686811068 1
0.23823405907564 1
0.250414870783794 1
0.207481365616866 1
0.160831603730661 1
0.190462736195271 1
0.23555251019178 1
0.141116553166537 1
0.186308960330207 1
0.21103848410713 1
0.250005374076304 1
0.15735700993652 1
0.249086982913588 1
0.0718923931526918 1
0.233707947551288 1
0.225365196447292 1
0.207022300097325 1
0.18738198521838 1
0.251651828803016 1
0.311714298956523 0
0.183277353838724 1
0.227036741577787 1
0.220000941332633 1
0.0861352870251344 0
0.193999619261406 1
0.220692819991726 1
0.209335100417076 1
0.161761244285823 1
0.272906934242042 1
0.180368632978414 1
0.179949610977454 1
0.21306706177211 1
0.251344101008993 1
0.203882238498816 1
0.147964114554516 1
0.120868101540095 1
0.184103650896306 1
0.225757864385927 1
0.187199905870249 1
0.265817805022372 1
0.281893456509886 0
0.164002007478008 1
0.136386436113469 1
0.170204209606602 1
0.231614581326674 1
0.14893026293733 1
0.18630545338452 1
0.248579427989262 1
0.174781802483575 1
0.120814230794938 1
0.2079885237078 1
0.358530824282461 0
0.245787402126006 1
0.202117846766526 1
0.166385029700305 1
0.247874699928302 1
0.220127072722351 1
0.293089236995127 0
0.217952414114278 1
0.139326681301966 1
0.198331108362946 1
0.209836589516056 1
0.172948600669992 1
0.17820773735265 1
0.219224743582444 1
0.206271687464625 1
0.231210873170692 1
0.148936288316923 1
0.175095062163636 1
0.210209052351813 1
0.183367363894815 1
0.238807253279443 1
0.218231921186779 1
0.251907262194912 1
0.235586512170712 1
0.232557828549991 1
0.206287729101165 1
0.236862480627014 1
0.219191597352993 1
0.218426225730001 1
0.162569011058689 1
0.14542434042148 1
0.166328119663646 1
0.260402138353555 1
0.187167726665152 1
0.123027436697343 1
0.241085288346342 1
0.206390401788031 1
0.271543264394202 1
0.165808005185339 1
0.201627966100807 1
0.243024547192747 1
0.231410814780732 1
0.186911238510558 1
0.223172152374294 1
0.222770212277108 1
0.269232276298517 1
0.18036047447615 1
0.249823015801658 1
0.219620470059028 1
0.199097074839265 1
0.0837857056784684 0
0.23422650149834 1
0.203218649551479 1
0.259222694014026 1
0.216880945999962 1
0.158470897398746 1
0.201127920135731 1
0.254583110899548 1
0.196841057276052 1
0.289863184755539 0
0.246922704465158 1
0.147498703295233 1
0.137931467688656 1
0.161230641629491 1
0.163429693750943 1
0.223554345839902 1
0.252434701353136 1
0.299493685170483 0
0.257822726220287 1
0.207212371734431 1
0.247032527120304 1
0.158275858149735 1
0.191531212808403 1
0.201858886068341 1
0.190629266144862 1
0.219248908659168 1
0.200646409909712 1
0.211738365394654 1
0.266203698654968 1
0.212925562559877 1
0.165530181849266 1
0.141520015284222 1
0.160198495163374 1
0.251121202105095 1
0.249240750214639 1
0.199159252235944 1
0.259103183813415 1
0.158923498485309 1
0.134090628349181 1
0.154181434338248 1
0.205985856509059 1
0.234750619911193 1
0.21584016002281 1
0.169352877448566 1
0.21520483521668 1
0.176759795694129 1
0.177371014525569 1
0.125005871126828 1
0.145190359986352 1
0.175462442862356 1
0.151334320322118 1
0.238266959126705 1
0.164707914890257 1
0.229952465030559 1
0.194393890694418 1
0.187303633463675 1
0.204381718093054 1
0.261217728858334 1
0.207181497173285 1
0.141289141902961 1
0.276306697314064 1
0.242726244384321 1
0.268450679009417 1
0.223266216157968 1
0.246082920584352 1
0.220440687759137 1
0.182456511833694 1
0.198113578803911 1
0.182907086993548 1
0.172228720772907 1
0.209401204548611 1
0.252586390771967 1
0.180013122186461 1
0.161818039083796 1
0.224072483441826 1
0.274730818817698 1
0.149090917492495 1
0.228655434898745 1
0.260031287961819 1
0.151818887036272 1
0.155929465223462 1
0.259587471119071 1
0.234100970014583 1
0.219501296266954 1
0.217264472082533 1
0.230418568602684 1
0.127723170481889 1
0.189605500648427 1
0.154962736642527 1
0.277768908310336 1
0.223265915576107 1
0.14450982501158 1
0.221018770025639 1
0.202028489467388 1
0.213156746491009 1
0.161451418819777 1
0.200817364549363 1
0.1742955056745 1
0.186217431365674 1
0.18484788685052 1
0.200184445371181 1
0.272962170771475 1
0.235239351531624 1
0.173703655598267 1
0.193306105139061 1
0.273935887478014 1
0.205668024994733 1
0.230479117415763 1
0.220361978027203 1
0.225236020806684 1
0.190404380653145 1
0.122543984539452 1
0.187629284950569 1
0.203779429096731 1
0.132856111078144 1
0.198006885452013 1
0.210679187624046 1
0.167268785780241 1
0.190800219338707 1
0.295332048167967 0
0.197616943644547 1
0.147578729098146 1
0.273729142275832 1
0.20441112971113 1
0.206708125422337 1
0.278321661023439 1
0.253973997636039 1
0.157441227132183 1
0.217025210339287 1
0.202732637203894 1
0.227825515428642 1
0.246738237777235 1
0.164586282902753 1
0.23179370667421 1
0.188442149328607 1
0.242787317115701 1
0.27008815209376 1
0.274510116822681 1
0.279684726574506 1
0.279726526128443 1
0.304920943516347 1
0.280333871051601 1
0.286250230204061 1
0.2528638954443 1
0.172711680310596 1
0.207543265507384 1
0.156737512570081 1
0.256010325540702 1
0.235028567426037 1
0.120211959638772 1
0.176024627148247 1
0.214443449604642 1
0.138124673725364 1
0.189169052916367 1
0.273182674308247 1
0.148174122460883 1
0.208987974425233 1
0.216629682825079 1
0.243422692576095 1
0.146397059618542 1
0.153612330324929 1
0.285381515043534 1
0.189108759130123 1
0.303277164687381 1
0.308913319232017 1
0.199815824580778 1
0.201152589487782 1
0.201008602172677 1
0.260457858627024 1
0.131870992996429 1
0.218707184296557 1
0.125082339215371 1
0.182967586169022 1
0.229397090958623 1
0.0787046858243079 0
0.143089902261997 1
0.198297123916485 1
0.24708260731481 1
0.219738792037716 1
0.223819996795493 1
0.249801934737865 1
0.22521847557946 1
0.150760826661705 1
0.173687756446833 1
0.099610876189922 1
0.179061928426361 1
0.150324508973533 1
0.170512631348753 1
0.159498946488272 1
0.274221392735375 1
0.257076806756306 1
0.164196203527683 1
0.22851370243067 1
0.21930808031598 1
0.190625643138012 1
0.198520256420576 1
0.224186785133186 1
0.16153017413917 1
0.30279584157814 0
0.182569746828195 1
0.22119839433345 1
0.237118609913947 1
0.230704717175916 1
0.160505180532934 1
0.182385014288798 1
0.207805584011643 1
0.196441315348129 1
0.194780215051498 1
0.28154236191335 1
0.198495467044536 1
0.259698619570417 1
0.241813652099013 1
0.269110377544737 1
0.20079628139223 1
0.160180872630238 1
0.222285029038388 1
0.182962934226144 1
0.264973634231569 1
0.215824504761998 1
0.191166568870302 1
0.168034360442997 1
0.150887279193094 1
0.11683274154284 1
0.0943443782527103 0
0.129067181829658 1
0.192877912140666 1
0.224383115452138 1
0.218276240767161 1
0.195364248501939 1
0.18942749311613 1
0.197229173208971 1
0.200524606067089 1
0.154073386326994 1
0.182781067364748 1
0.239954869735541 1
0.191147996243842 1
0.191392820935417 1
0.185777652016801 1
0.158167812180905 1
0.209757559230013 1
0.149628935684379 1
0.245335981589919 1
0.182235216459322 1
0.274877203433769 1
0.241484190795217 1
0.11142131196356 1
0.148894033646147 1
0.122428005351841 1
0.149775732325622 1
0.153954819014857 1
0.221866702517068 1
0.113770099396799 1
0.170243268320278 1
0.207690651839031 1
0.258574893310719 1
0.306863051847463 0
0.164931157591244 1
0.151641151366432 1
0.163382736142 1
0.237329120157993 1
0.238719589999948 1
0.201566626186585 1
0.233541881992279 1
0.202424457475301 1
0.168894062595364 1
0.25753286495804 1
0.225447094397814 1
0.143756788142504 1
0.311009929299378 0
0.251110413290796 1
0.175100540832342 1
0.174591153216446 1
0.17745589563633 1
0.25558608482625 1
0.182686104585724 1
0.236368163487044 1
0.11622421507085 1
0.272057476179212 1
0.162078081980209 1
0.200836861629665 1
0.214594694183377 1
0.142788334202607 1
0.250932698743167 1
0.263846515119495 1
0.175376159743652 1
0.112518887279476 1
0.240361185020386 1
0.0670974312065256 0
0.187167505095359 1
0.161912412153327 1
0.0934490147131301 0
0.241806137533764 1
0.190762097893368 1
0.208965639176276 1
0.238525742432668 1
0.200594716932094 1
0.119763929529549 1
0.199134811420354 1
0.241157081777557 1
0.252982793361607 1
0.284489643588559 1
0.200200401985839 1
0.222665258509049 1
0.23270866644304 1
0.207603696110221 1
0.232440307533108 1
0.311899898672888 0
0.202877024138016 1
0.263438670503846 1
0.256765217341164 1
0.189212210759949 1
0.281414516483951 1
0.178849585673394 1
0.17386011473793 1
0.205032390155403 1
0.18203928321024 1
0.269202810089032 1
0.218313792837877 1
0.240783576059527 1
0.113806220337169 1
0.223411720785528 1
0.25787997618408 1
0.173823506968461 1
0.136103878029518 1
0.19502682502879 1
0.244733351363386 1
0.18364985269675 1
0.216607667730267 1
0.215824362241436 1
0.125758843496339 1
0.263419884621193 1
0.284163916547978 1
0.255072955680507 1
0.181848155714277 1
0.150966391928903 1
0.181967061003633 1
0.240335448191482 1
0.158075045995088 1
0.160670715878869 1
0.220459267812147 1
0.241608400478382 1
0.245853734506298 1
0.234111063093331 1
0.244894627304123 1
0.19147355879516 1
0.124018718949091 1
0.238711336570735 1
0.180750659111015 1
0.209852949191566 1
0.203017475075792 1
0.184609353410416 1
0.167155972369885 1
0.203184572885915 1
0.25456027318638 1
0.260550994666723 1
0.248822341100616 1
0.196081864203663 1
0.186630316674678 1
0.245761936433514 1
0.185440878498233 1
0.215097032776209 1
0.175124670645994 1
0.220512413278333 1
0.210186927741102 1
0.252560462490606 1
0.194150496563195 1
0.162757806343268 1
0.252212065345365 1
0.17909541743634 1
0.167122007832689 1
0.232037155568663 1
0.195751034085242 1
0.236490228507861 1
0.262484053948515 1
0.19154417806957 1
0.198587686065891 1
0.22358173848192 1
0.207462165839804 1
0.275706577077895 1
0.203963047227498 1
0.189897808757303 1
0.273366324775708 1
0.13756816659459 1
0.241654498558572 1
0.277525894699289 1
0.220181576347586 1
0.169149036136172 1
0.191159942719577 1
0.194584284017979 1
0.137015503935687 1
0.187342799790672 1
0.187364206429591 1
0.264198372052238 1
0.178856366085492 1
0.209924596667094 1
0.132866130876845 1
0.298287295844059 0
0.198514054637521 1
0.17413517450337 1
0.178511544011404 1
0.285942125032476 1
0.275947744188198 1
0.148369248058107 1
0.171984257772001 1
0.223086862523827 1
0.165611831986951 1
0.134095965835301 1
0.184653022168631 1
0.251626039166096 1
0.18465388609173 1
0.186468165349758 1
0.246454618578681 1
0.267161000079061 1
0.197481994574115 1
0.172603538634688 1
0.154977789789916 1
0.175005371583032 1
0.256926618163805 1
0.222597101024098 1
0.18864945351919 1
0.219452956389079 1
0.148176682817221 1
0.187764299133462 1
0.264034015964519 1
0.306134427194527 0
0.192373117610167 1
0.120171539120293 1
0.283838269764361 1
0.219416776439917 1
0.23024572764789 1
0.168388775729658 1
0.240483404165014 1
0.21994362008937 1
0.220014065064961 1
0.181565826464839 1
0.154801865189926 1
0.305569526432582 1
0.213834094538383 1
0.159020076258192 1
0.194176111924861 1
0.228271375236813 1
0.316805832905587 0
0.234781070650231 1
0.294264015916585 0
0.132043921487604 1
0.27961379620187 1
0.22694048614544 1
0.180924356990134 1
0.260687384109785 1
0.233438930614577 1
0.14717173170937 1
0.163265049859422 1
0.235899975666286 1
0.164578637271897 1
0.232896310064405 1
0.129560436401342 1
0.210052723016454 1
0.189389900595053 1
0.19439859188053 1
0.119170679995892 1
0.238141730269671 1
0.1886434765006 1
0.245899669980021 1
0.196385371500707 1
0.163367943445389 1
0.223479144353073 1
0.192217374275765 1
0.25218072366978 1
0.216991406797023 1
0.247470325253782 1
0.28153399759865 1
0.219937183669749 1
0.254835287885696 1
0.159058118260904 1
0.121528795243533 1
0.25259626152112 1
0.27947141222442 1
0.180054609681942 1
0.228718335550721 1
0.245645072646682 1
0.231513391941397 1
0.236148161540351 1
0.216399064986094 1
0.209426947832641 1
0.125833283252928 1
0.349059186830213 0
0.146928124009327 1
0.175507970191517 1
0.237662365071217 1
0.220212084695971 1
0.269286213713979 1
0.199025814484098 1
0.0883217997737092 0
0.121028401195903 1
0.278326921128485 1
0.260495027285463 1
0.24232343002953 1
0.185780893284814 1
0.254299521566138 1
0.185920849137116 1
0.2512265883672 1
0.205674770033958 1
0.182679213351757 1
0.210384269911169 1
0.149976709791656 1
0.224562062134605 1
0.240046027270936 1
0.151931010972577 1
0.0953922672034963 0
0.150109781716489 1
0.300304441350754 0
0.188212575556946 1
0.161504577375727 1
0.238514950785648 1
0.185712165418484 1
0.134826727514912 1
0.149817384339288 1
0.186104564060659 1
0.188925743275692 1
0.235850638145905 1
0.264626882192295 1
0.286707365483677 0
0.174026347147577 1
0.28050587281833 1
0.269200160691825 1
0.239298977289563 1
0.275078169854464 1
0.199505945314174 1
0.17699461884797 1
0.159538155418346 1
0.192250904607651 1
0.221574360583579 1
0.259156385537132 1
0.229914365451614 1
0.243028324178616 1
0.144245234391712 1
0.211181582968977 1
0.279886368571601 1
0.22316664014839 1
0.223910416826685 1
0.318569956832235 0
0.146109826031109 1
0.116244448999038 1
0.253205262931245 1
0.225601682535279 1
0.231247958767011 1
0.252377550365955 1
0.218408510644541 1
0.167367339020997 1
0.125037518681401 1
0.233214198045469 1
0.166920418284772 1
0.181292851799612 1
0.201290992810358 1
0.117061487968043 1
0.262395235247283 1
0.268941387275993 1
0.283016543223427 1
0.186562997549746 1
0.174112782901289 1
0.253806338799376 1
0.172946211357583 1
0.180896311275206 1
0.143747642092498 1
0.227500406697753 1
0.190467484904545 1
0.217997759379833 1
0.131962258303602 1
0.117301589918809 1
0.161053390154539 1
0.267188611644094 1
0.162852428975838 1
0.168683610302001 1
0.223835988231487 1
0.224600823714353 1
0.115187695685729 1
0.226368226385714 1
0.143285033006629 1
0.181789976958258 1
0.146217167005057 1
0.198464433760473 1
0.21635920689555 1
0.228103133381739 1
0.204765396829657 1
0.216293879117309 1
0.20040557550698 1
0.244963298812119 1
0.307322006935297 0
0.230732606261369 1
0.129976656389434 1
0.191565920175566 1
0.255618717684463 1
0.207839427006836 1
0.168538819772494 1
0.212331353678471 1
0.239171044632531 1
0.157392119348555 1
0.230276194521046 1
0.179842082866023 1
0.25939765249893 1
0.231782571518538 1
0.250578297950335 1
0.176391574440169 1
0.204471933614566 1
0.229158380910686 1
0.243665993962917 1
0.213591450435716 1
0.114438531197951 0
0.243299665254058 1
0.192722288007427 1
0.172609780691068 1
0.160628023916963 1
0.260117090737449 1
0.152121302721287 1
0.249512029196425 1
0.145429242450975 1
0.232750160095313 1
0.210799758920874 1
0.14179214492254 1
0.147314904474394 1
0.215079127051224 1
0.30147506114452 0
0.248283551595692 1
0.142254855877352 1
0.172369843178958 1
0.137106352931582 1
0.165070020016011 1
0.169295963225504 1
0.22088066475983 1
0.242244154146934 1
0.294903516936491 1
0.24972566338721 1
0.242342452307648 1
0.271631992854912 1
0.166341450895962 1
0.181007393844103 1
0.213115726831216 1
0.197114100510466 1
0.186706486894784 1
0.200432320280632 1
0.228703935315503 1
0.218364046406682 1
0.193081708378547 1
0.202909155548606 1
0.159286481839655 1
0.221250054859504 1
0.274373985334792 1
0.299311843077331 0
0.166149672477995 1
0.249682894888821 1
0.219842641587298 1
0.116758405312364 1
0.209012345698399 1
0.19806866536309 1
0.268773428854322 1
0.152089793730373 1
0.210467911445275 1
0.156245814189087 1
0.24314331136639 1
0.234428666702418 1
0.0917603755310779 1
0.223843919443468 1
0.188819107564806 1
0.246820304087391 1
0.146886511676386 1
0.322991202304352 0
0.25015210404807 1
0.14253833067581 1
0.132419737975361 1
0.165401595582567 1
0.302228179377518 0
0.272635859298788 1
0.302921189065062 1
0.20260922490556 1
0.275695350568303 1
0.179901240281292 1
0.236348738020495 1
0.181149148808654 1
0.199518256807671 1
0.242856118069498 1
0.237665061639647 1
0.200462948529722 1
0.273293248534572 1
0.185509452502327 1
0.197814940543567 1
0.213783353691833 1
0.139726052283272 1
0.106787473818263 0
0.201332244215227 1
0.251639203304084 1
0.220732831739037 1
0.27195740831625 1
0.247643455053043 1
0.120811934986238 1
0.18938487738927 1
0.16796827362851 1
0.204043854834699 1
0.2267656611316 1
0.2607737294168 1
0.211694752334393 1
0.174000765126838 1
0.147100482824883 1
0.177412140539988 1
0.177383754594628 1
0.197628950160403 1
0.17625640541254 1
0.164667714858524 1
0.134757849588243 1
0.213609583886571 1
0.268040215839936 1
0.16619303020789 1
0.198760603929343 1
0.193269295558908 1
0.0810971912323312 0
0.207323909191082 1
0.235178329189974 1
0.182919016376664 1
0.171426491480206 1
0.15473607450328 1
0.207396600033287 1
0.184049293261936 1
0.175640955484993 1
0.264399660869979 1
0.177564964785332 1
0.111950691655579 1
0.154954910293733 1
0.196609133968493 1
0.241789005030366 1
0.163226499842104 1
0.207467744666579 1
0.197695852665498 1
0.18602585708362 1
0.155949918398473 1
0.260179721508234 1
0.262921549158729 1
0.163489557917735 1
0.149220085239167 1
0.200213586519503 1
0.212746119039455 1
0.272907715431394 1
0.260147510713132 1
0.158258055194083 1
0.25567215495409 1
0.220528576158454 1
0.255969805450665 1
0.253341043183587 1
0.234687000743084 1
0.213225527939206 1
0.189599076603504 1
0.192997417054424 1
0.209310612310944 1
0.238719093319137 1
0.203655776481762 1
0.274940492873574 1
0.213459468908156 1
0.228344847171587 1
0.142536016344868 1
0.159166605400102 1
0.232492362520593 1
0.124378428996714 1
0.162992974235892 1
0.154283276720464 1
0.187149186281038 1
0.184384511687757 1
0.187659757671605 1
0.267934816749052 1
0.259183213204676 1
0.230026942067776 1
0.229792784743012 1
0.23418525629186 1
0.246426486342231 1
0.163477916975532 1
0.243861478176539 1
0.22679829037417 1
0.269318958153803 1
0.181924530579752 1
0.186907280519495 1
0.257167026166677 1
0.154292894327388 1
0.227932042107493 1
0.206934992430965 1
0.206676481432228 1
0.179369364730671 1
0.248973117081698 1
0.158254298339609 1
0.153584671860611 1
0.202880147089091 1
0.152404278730698 1
0.218600242099303 1
0.158976527223084 1
0.22552108135964 1
0.209733587601418 1
0.187500265716622 1
0.215474507093106 1
0.226802280445948 1
0.29075123324671 1
0.113547337832376 1
0.0970431077089385 0
0.205717585275888 1
0.15048520038909 1
0.186831568922814 1
0.265824024356988 1
0.216484128712728 1
0.214381424645037 1
0.145421557068314 1
0.146666142039053 1
0.238900060528782 1
0.233708581246182 1
0.216137182053056 1
0.148433970050774 1
0.230466993026979 1
0.235613689387871 1
0.124494329616135 1
0.181547301505947 1
0.236555916010266 1
0.245914469340685 1
0.242838904270916 1
0.170845250159506 1
0.12368530235727 1
0.196859455209924 1
0.204753675373732 1
0.199558852271669 1
0.177969665750418 1
0.184884984679387 1
0.22592457449919 1
0.188094998233265 1
0.181844716651323 1
0.212287145441508 1
0.232990502847599 1
0.172737551803986 1
0.19955396436787 1
0.220111908372946 1
0.143113326469169 1
0.181947468711231 1
0.195254301870206 1
0.288167671431509 1
0.257951714165071 1
0.210814392016468 1
0.25851010488601 1
0.31232882687349 0
0.233574682735478 1
0.182027047472226 1
0.1517170596239 1
0.239596936752749 1
0.263344079693173 1
0.133010997296655 1
0.171148534353654 1
0.300609069548041 1
0.163297903272819 1
0.228055160687473 1
0.182420520316035 1
0.111148190915451 1
0.247405619543624 1
0.194916857809086 1
0.217651292682958 1
0.249329351668275 1
0.174849643573005 1
0.169057259805354 1
0.210075237008306 1
0.244840465323446 1
0.181002692951798 1
0.236739561649106 1
0.175020183336865 1
0.298222288102967 1
0.2675674633532 1
0.22747453813424 1
0.154574153689722 1
0.127338932079826 1
0.23026876619814 1
0.282602114087027 1
0.223893334389508 1
0.210231775376692 1
0.194338653262853 1
0.143240793330614 1
0.219803614897492 1
0.184827386332067 1
0.156336325921586 1
0.0970254177044388 1
0.243180557047769 1
0.161028029271344 1
0.185565497953649 1
0.239660051441662 1
0.158368131636025 1
0.226527826666544 1
0.218212561314306 1
0.147916385603744 1
0.249289063831954 1
0.22147766449709 1
0.134543092886597 1
0.0847372351600938 0
0.206411755313509 1
0.225269393423951 1
0.213169421944967 1
0.148085694459272 1
0.229319364476161 1
0.228347009944054 1
0.226802761927922 1
0.211214245131776 1
0.168658180664978 1
0.246775577421555 1
0.235850908504745 1
0.18580892865406 1
0.133771369520048 1
0.216307747723406 1
0.148140180416962 1
0.162209304913369 1
0.260198995473502 1
0.194775706775744 1
0.329482481387601 0
0.206446997787703 1
0.203730118156038 1
0.238486561012371 1
0.144470592096345 1
0.185934374619141 1
0.257621728171161 1
0.266137626072233 1
0.183643489335246 1
0.290773625571204 0
0.164921427091173 1
0.124976503992606 1
0.190991314018638 1
0.246443944312606 1
0.291940423908851 1
0.238696878711836 1
0.245971460394655 1
0.0981919245602773 0
0.237045243709056 1
0.207658809422952 1
0.190951313395375 1
0.174543872260098 1
0.262139532328678 1
0.241374274373663 1
0.144878247783864 1
0.179279376111884 1
0.202238831661198 1
0.131160583530596 1
0.210321864271177 1
0.275045893346148 1
0.160287157337604 1
0.234054906600298 1
0.179277145897868 1
0.204748106157211 1
0.193802413267515 1
0.173051245905605 1
0.192077242828592 1
0.23463934126986 1
0.241240492932475 1
0.255522244608501 1
0.210361350020771 1
0.157920735359424 1
0.187737755710966 1
0.254954287296692 1
0.200995871802413 1
0.207909293950028 1
0.206819304495832 1
0.245790893666889 1
0.209607800509159 1
0.152481937465372 1
0.231006625693978 1
0.224601513625906 1
0.239134766747085 1
0.135468974665874 1
0.225230650352799 1
0.195854268001082 1
0.244689333261116 1
0.205987469195827 1
0.183328479944777 1
0.140809682878641 1
0.201472914745483 1
0.21232216344822 1
0.197661072361277 1
0.288060605385879 0
0.232521852962635 1
0.19197484885446 1
0.197832656033626 1
0.263730127326926 1
0.173756993743134 1
0.162608423588903 1
0.141277641586848 1
0.298929859473246 1
0.133834262851854 1
0.171948547059732 1
0.202291642601581 1
0.192257994462277 1
0.235991471791513 1
0.182494075359313 1
0.280757956357898 1
0.245148202741973 1
0.207875693449696 1
0.248682051862868 1
0.15834948422358 1
0.231925511537732 1
0.13482048264891 1
0.164692401502138 1
0.24852452303196 1
0.247660824356037 1
0.190960545168495 1
0.206303031085523 1
0.19201839630474 1
0.147387390054571 1
0.254547290630031 1
0.218147875100108 1
0.198328555875646 1
0.139004254010553 1
0.279016713873769 1
0.185797102778025 1
0.213536323814442 1
0.198291150509983 1
0.159891074262342 1
0.207438819477468 1
0.104752804627494 0
0.263153394503806 1
0.190085963367931 1
0.251166328868781 1
0.190187624045614 1
0.237302362167536 1
0.151325852464919 1
0.196311883122361 1
0.121802798606806 1
0.22578909349538 1
0.19696563753808 1
0.214837346492837 1
0.297828059919549 0
0.217873282907089 1
0.120753366475533 1
0.224957653299457 1
0.179017893266567 1
0.141167012399371 1
0.121701168859517 1
0.208485789052269 1
0.197403929120654 1
0.0932893915923367 0
0.260664906645139 1
0.221147285277548 1
0.240074985330704 1
0.174082515538203 1
0.290781408502703 1
0.201861131147129 1
0.226527715789509 1
0.19011127450152 1
0.280437891624896 1
0.181940600619624 1
0.153025620275574 1
0.233685221908152 1
0.161313912169427 1
0.256832587760026 1
0.221980307224293 1
0.0952800335217794 1
0.228356326271724 1
0.206887237898676 1
0.146031381919945 1
0.229241889483496 1
0.24176441533112 1
0.212184026131711 1
0.221561727811507 1
0.221833284619472 1
0.224735154001639 1
0.235120279753962 1
0.183699497397047 1
0.23805469010988 1
0.230060931052534 1
0.239123395661295 1
0.128541984541304 1
0.234754837483006 1
0.204716919357571 1
0.164730710495713 1
0.22030916711151 1
0.31179627903484 0
0.125435889267559 1
0.182381168730236 1
0.211054752696135 1
0.2304852401197 1
0.176841416603575 1
0.194582200966178 1
0.251790371457957 1
0.195877086149612 1
0.184474207947203 1
0.20584671912801 1
0.325154834495314 0
0.214408298434667 1
0.231388231777116 1
0.221621737608679 1
0.183423499665576 1
0.255194560724161 1
0.222958603757326 1
0.176331298895351 1
0.199829665468584 1
0.179120362629787 1
0.146795343966362 1
0.246879404634665 1
0.23425564811108 1
0.162401406455915 1
0.245024556270137 1
0.189590472215921 1
0.299452395060477 0
0.204838734288822 1
0.220069701281781 1
0.199368053796778 1
0.197271857631314 1
0.267650476054543 1
0.292443342623416 1
0.176286812631294 1
0.235314004794067 1
0.249906984364294 1
0.266538055709754 1
0.242400366592732 1
0.197611053969799 1
0.20216831213088 1
0.179422448910373 1
0.204500392565801 1
0.171145494070017 1
0.170876833907235 1
0.177585904364551 1
0.193762798214275 1
0.144277733322936 1
0.220782560843449 1
0.246330056375571 1
0.136458153959664 1
0.225357345557526 1
0.191141532946793 1
0.188759031100913 1
0.235320420866307 1
0.197903576570096 1
0.234007878160877 1
0.16243029055108 1
0.285603208918014 1
0.201429750019498 1
0.235907340400156 1
0.208020191068996 1
0.162912229577191 1
0.172305136355905 1
0.173157602471749 1
0.222811166557413 1
0.209780453827213 1
0.170431911823019 1
0.274764614774943 1
0.235186578458529 1
0.205381658024822 1
0.1628988850871 1
0.267855918377403 1
0.314385626800387 1
0.226553080436621 1
0.176614154923403 1
0.177975587760863 1
0.210835182862805 1
0.22349604484213 1
0.174867333481957 1
0.193054142774003 1
0.230944411595905 1
0.15949843101524 1
0.217999031715084 1
0.192141468821727 1
0.253514726912847 1
0.145152658310506 1
0.153380348760403 1
0.236690385123504 1
0.237016780783208 1
0.241771942340929 1
0.252452229263247 1
0.244955805970408 1
0.152617405237551 1
0.198320396894007 1
0.142446400635249 1
0.171499481612381 1
0.226861882271022 1
0.210238957955188 1
0.245576849479114 1
0.187804063608413 1
0.224626603946316 1
0.222576445974386 1
0.215272572556027 1
0.170004911457615 1
0.229747915977087 1
0.180856488674284 1
0.199169011944359 1
0.12100566313447 1
0.230733357008093 1
0.164736142062417 1
0.10982507924545 1
0.162008787848168 1
0.183606370868676 1
0.220359327942902 1
0.198693044067377 1
0.0453692245446994 0
0.161849297231997 1
0.145468831976132 1
0.0769205535809357 0
0.230675843185113 1
0.249119234265699 1
0.363877562370093 0
0.252908202485673 1
0.266398159363736 1
0.197267035538358 1
0.238106764290107 1
0.259521748447299 1
0.199188840285143 1
0.196996250206581 1
0.287316947565618 1
0.184853595879085 1
0.169843943174987 1
0.166319416433947 1
0.209359799936469 1
0.269485957190182 1
0.250764255998286 1
0.168091129045356 1
0.190611584560351 1
0.24182254063595 1
0.268252146890024 1
0.246823442156292 1
0.142250902013128 1
0.0575811248045313 0
0.197358772912462 1
0.253411303999961 1
0.13997008886703 1
0.201097157579288 1
0.206775868378709 1
0.170831173573821 1
0.224335089705338 1
0.131797053815308 1
0.178282158908578 1
0.196490519861635 1
0.207607495290655 1
0.227598305369568 1
0.27238114511501 1
0.2540045319948 1
0.325124072188273 0
0.154619048436179 1
0.220407371438331 1
0.200875616392368 1
0.16728046102241 1
0.177079277745553 1
0.146357975156868 1
0.217901213056284 1
0.182154548802806 1
0.224872299723694 1
0.256821166527668 1
0.200909758563448 1
0.176399096212979 1
0.272604184714409 1
0.180867349158166 1
0.149714950982164 1
0.227802135260175 1
0.142346596289691 1
0.203976942702048 1
0.19959575994595 1
0.21168712689533 1
0.164557855328092 1
0.18289290854085 1
0.200415036683761 1
0.105109909511168 1
0.200502296617038 1
0.189706731881167 1
0.205626046087753 1
0.174561063033912 1
0.190969614612933 1
0.19412819058158 1
0.158614018062105 1
0.180467902588817 1
0.19158173705733 1
0.142926129529805 1
0.214596104459123 1
0.155079853806141 1
0.224463428526556 1
0.214480184300136 1
0.15098537616187 1
0.239066750295032 1
0.199895810819375 1
0.181565969196467 1
0.151697905333493 1
0.195909312242223 1
0.219291106398577 1
0.285794162680402 1
0.189267122716287 1
0.256435133884408 1
0.170601389735808 1
0.0669387069750898 0
0.227546254258112 1
0.199372364611498 1
0.239799216686363 1
0.216214701556769 1
0.25175542120222 1
0.126653248531799 1
0.275486028748732 1
0.188702867041755 1
0.142667738914918 1
0.176547189208718 1
0.162351992570156 1
0.143356222841221 1
0.233288161022634 1
0.153287014875902 1
0.243111364456468 1
0.20327854565885 1
0.178650573758281 1
0.196299322394949 1
0.192997578280209 1
0.18521553345684 1
0.14832269901925 1
0.215860883220461 1
0.261176092880467 1
0.23996451710633 1
0.284586461590476 1
0.0645589908162697 0
0.225322148806622 1
0.178743678863634 1
0.280643231693348 1
0.225380755586304 1
0.22759612830706 1
0.192267794703608 1
0.246682742806845 1
0.18915427421633 1
0.262358023069633 1
0.210034822021326 1
0.216408122128928 1
0.141057732117928 1
0.231604755208921 1
0.265113895750719 1
0.181165453246754 1
0.185640328448632 1
0.180403079030446 1
0.284041715033447 1
0.297687609515597 1
0.166740128460792 1
0.247622839466567 1
0.173039330197145 1
0.180460324950205 1
0.179477078094888 1
0.273554644660156 1
0.289103350786291 1
0.218411431947045 1
0.217540155475429 1
0.220928355676877 1
0.126049580650777 1
0.161348228938643 1
0.158872817781971 1
0.266784456253564 1
0.240257519064037 1
0.14823192684619 1
0.353575277088527 0
0.2574872946626 1
0.185343346897888 1
0.214491067711175 1
0.185565596596908 1
0.260989121561918 1
0.157914443929742 1
0.242348198426261 1
0.253110997000602 1
0.264173503658372 1
0.279564802666253 1
0.230070128385715 1
0.258400843655918 1
0.193276496597051 1
0.190553566531906 1
0.114475438469344 1
0.20283806956258 1
0.282425458656888 1
0.186816269740857 1
0.225032847710307 1
0.207560147160054 1
0.199339882782426 1
0.193444640942456 1
0.296393724501402 0
0.161601114596456 1
0.265000359886998 1
0.215275054132252 1
0.211913049517886 1
0.256106802175584 1
0.214140461013 1
0.250680407681243 1
0.191928634732593 1
0.231787486030687 1
0.204991660896105 1
0.22533694459469 1
0.102768201607466 0
0.153530206143766 1
0.157135745199451 1
0.157275338707641 1
0.224775922590167 1
0.16584895890015 1
0.182904118978745 1
0.178841207768065 1
0.271019497813642 1
0.21317643530304 1
0.167325984258311 1
0.198249450387282 1
0.298706495817693 0
0.111751634950753 1
0.187463255928492 1
0.22696023694852 1
0.206560026979569 1
0.24138006193745 1
0.24373765017311 1
0.279585825415646 1
0.209434047641102 1
0.165206791789894 1
0.160527855023872 1
0.236592892092303 1
0.126429048096774 1
0.21545742995175 1
0.18614173083649 1
0.262486913405236 1
0.176213018471261 1
0.199870028721069 1
0.232955774100388 1
0.224558901631083 1
0.253794012159576 1
0.181936101225523 1
0.185250114140982 1
0.258508111074766 1
0.170444134812709 1
0.203757511734965 1
0.268259629277175 1
0.280392271030486 1
0.160842206995546 1
0.208866090979325 1
0.297945472797177 1
0.249439059919964 1
0.249072720187119 1
0.187872132805913 1
0.172020779936639 1
0.17414110554101 1
0.123078288787213 1
0.269637775480429 1
0.280526566798116 1
0.1250215174082 1
0.189039187620427 1
0.230690846415802 1
0.190698572037395 1
0.200418177166187 1
0.174123961022753 1
0.286987268018802 1
0.204169132645538 1
0.198942011276018 1
0.215561976483732 1
0.234543361895784 1
0.226692088532125 1
0.242987737875252 1
0.226537299775402 1
0.255312743047827 1
0.103517271756518 0
0.210364250266117 1
0.165159379411926 1
0.155616031339034 1
0.140162797192885 1
0.240804966178787 1
0.186095630253188 1
0.178582665100501 1
0.273617093881669 1
0.20703489680138 1
0.245889623094882 1
0.234535130940204 1
0.207522263457625 1
0.233301388701231 1
0.236270508851235 1
0.160423137127655 1
0.201179234209294 1
0.0960875199587441 0
0.200245433284767 1
0.239686568193035 1
0.106159890534155 0
0.211754533527956 1
0.143701439239751 1
0.228629886391742 1
0.16240470963968 1
0.135362862862175 1
0.222201247055441 1
0.220048014056644 1
0.210409738939599 1
0.194886498703354 1
0.120987596657557 1
0.143701329624894 1
0.223444315326006 1
0.171493307565151 1
0.208932988708155 1
0.206226679520746 1
0.165704440061804 1
0.250921550224366 1
0.227118001547468 1
0.125671213155002 1
0.120263942490717 1
0.255253961677689 1
0.2498312513044 1
0.173032766744761 1
0.195851595490467 1
0.17326689587855 1
0.225848177263496 1
0.233346078550157 1
0.161995675263682 1
0.194631330902324 1
0.189892417421141 1
0.214139470159178 1
0.23927639647719 1
0.155363704317536 1
0.254192001789908 1
0.180641559608888 1
0.209786779895 1
0.226252359628488 1
0.18504829107113 1
0.214916536561049 1
0.167323677827617 1
0.174683376798138 1
0.239965188142859 1
0.200187163026747 1
0.25129851535388 1
0.191320759836443 1
0.197874851675307 1
0.175297938075264 1
0.250946115206958 1
0.271757246738916 1
0.137095169031629 1
0.174088275678686 1
0.193489485617372 1
0.239594425298081 1
0.237107403316511 1
0.227507412600588 1
0.22579021232213 1
0.134714815965307 1
0.18134009519894 1
0.175614198596537 1
0.165931190067536 1
0.251649429099018 1
0.176228456291131 1
0.194828547768127 1
0.271194406119603 1
0.243674709340149 1
0.167272059962394 1
0.149957660861528 1
0.21153550438456 1
0.152880737494393 1
0.0709965428592861 0
0.25653946177473 1
0.208124827625065 1
0.308412350906303 1
0.193010789104707 1
0.209669824735203 1
0.199680163807591 1
0.22185781716754 1
0.271491996746513 1
0.159299883203612 1
0.25608195303813 1
0.226015132058404 1
0.270622150688305 1
0.193477466383148 1
0.218680091675884 1
0.0522194261691489 0
0.256273706342595 1
0.207510975740232 1
0.171298023836182 1
0.164698411182869 1
0.206466433596828 1
0.207248711066165 1
0.268861512976562 1
0.15849515530242 1
0.306900338264168 0
0.181391011950047 1
0.10002808872717 0
0.200599803432285 1
0.107417440193684 1
0.184565717799445 1
0.288461597760971 1
0.236944112921308 1
0.200087609147037 1
0.253797240571808 1
0.212857573053818 1
0.191647529411694 1
0.165032268566513 1
0.170590746824701 1
0.140601100453846 1
0.176750827896626 1
0.221610231095884 1
0.16754770515268 1
0.179178394471575 1
0.250373150867821 1
0.179657449096698 1
0.163303463069085 1
0.195529713668818 1
0.238321675534672 1
0.173584179784012 1
0.209076252717291 1
0.217716144940383 1
0.247764289482771 1
0.208309250125756 1
0.248870903509091 1
0.272241826938275 1
0.353419251204666 0
0.213688086760677 1
0.230834697811135 1
0.199908534914356 1
0.273256254627369 1
0.173579192883229 1
0.171673933201223 1
0.216013151652598 1
0.221118573784126 1
0.147969952910055 1
0.228883842256525 1
0.220818737798288 1
0.137024357933222 1
0.208288460875066 1
0.135742650568896 1
0.201583196177322 1
0.255377070146132 1
0.267405705687438 1
0.183037548045588 1
0.234084132569753 1
0.156108243873576 1
0.181466791620699 1
0.198643582585416 1
0.213830659936383 1
0.117670866428027 1
0.232564597918318 1
0.201011833465479 1
0.229002873916734 1
0.354631300198809 0
0.288733480134465 1
0.212264543387869 1
0.189714415207137 1
0.200300614672656 1
0.253831747190067 1
0.142818992936852 1
0.226069553955011 1
0.281299226808866 1
0.105728725793303 1
0.246029534710253 1
0.20837025662794 1
0.258582128654996 1
0.171213478865557 1
0.233978093875731 1
0.246767954798492 1
0.242145856622263 1
0.145833019734695 1
0.166626167326288 1
0.170003724703876 1
0.188188188908412 1
0.104007499788414 0
0.228383893085343 1
0.228507709038182 1
0.182303710361727 1
0.206826860463122 1
0.164248999805497 1
0.221362430979784 1
0.193505104098659 1
0.188631898368421 1
0.225945600442054 1
0.19295138434558 1
0.192469249427322 1
0.23194376587728 1
0.165074771286647 1
0.217653947472241 1
0.15377810101277 1
0.208097317775224 1
0.139820270012188 1
0.250316165509201 1
0.20253124760093 1
0.157248358778661 1
0.217698509927674 1
0.226549756817802 1
0.258782818569083 1
0.295645347550282 0
0.275758965746705 1
0.152221447291952 1
0.267024995822293 1
0.229962284968098 1
0.274863030583975 1
0.100667472694904 0
0.247637985021431 1
0.251195250060563 1
0.152154249006816 1
0.193477654685015 1
0.249016596157616 1
0.230925695688239 1
0.194617812784847 1
0.214685082870348 1
0.182999963293934 1
0.208775849595102 1
0.134358294371968 1
0.11341588386764 1
0.196788969899525 1
0.140780297686705 1
0.240853438124312 1
0.230701960728452 1
0.232788862711662 1
0.269426042822005 1
0.302292518257492 0
0.220348105531294 1
0.162482289054159 1
0.267735508304277 1
0.188287504378479 1
0.179497607252255 1
0.173828932159469 1
0.244750844483069 1
0.180142862126614 1
0.202034928294019 1
0.169870530734785 1
0.290204111966854 1
0.236232491584932 1
0.21526333870581 1
0.207551063027893 1
0.296328019651531 0
0.242233978091888 1
0.242678009868882 1
0.0771483942616417 0
0.264350098636453 1
0.234863008130428 1
0.208591953819909 1
0.190533366658775 1
0.273403105685927 1
0.25986373326832 1
0.05498756365065 0
0.117134515002978 1
0.172482971704317 1
0.204227220817959 1
0.226507822002721 1
0.261414766854057 1
0.156872651888202 1
0.255511065051583 1
0.204358746524731 1
0.181681707144249 1
0.290401219793759 1
0.202846962642308 1
0.176721865034129 1
0.175266888997626 1
0.160921702830346 1
0.225714139060451 1
0.188089851150912 1
0.244879877856123 1
0.217604137449344 1
0.16239835988412 1
0.157791449305501 1
0.203055304786068 1
0.178214265076 1
0.198676402510326 1
0.204024201201338 1
0.210986397664036 1
0.151955289333943 1
0.165559016306036 1
0.141807658900234 1
0.232478956473377 1
0.248664029586482 1
0.262670311849277 1
0.154641700415432 1
0.210621366915723 1
0.217858530929562 1
0.227588616378916 1
0.217005787807347 1
0.128653238468401 1
0.233987183323837 1
0.185333374091341 1
0.241822906057817 1
0.261511226723554 1
0.188980496652277 1
0.152824897230831 1
0.231252898537608 1
0.230262545401256 1
0.213367251562997 1
0.245758814863641 1
0.167470188721218 1
0.193607929282864 1
0.187685664224966 1
0.25462824809907 1
0.217488425650419 1
0.189320562914946 1
0.241377604015719 1
0.185941857443003 1
0.155892062568494 1
0.194385062981395 1
0.1436389276675 1
0.124295781352181 1
0.162384747427174 1
0.246802686280892 1
0.210864867927974 1
0.265986800278502 1
0.199782388451866 1
0.159892937218165 1
0.131298970122805 1
0.145321661283407 1
0.201770168812184 1
0.230199171883277 1
0.180122473293631 1
0.187075111195692 1
0.168591318520659 1
0.166098421907583 1
0.245905109578325 1
0.204105842451327 1
0.209935445895267 1
0.22700493772773 1
0.236501215183589 1
0.188387310130372 1
0.170485675532412 1
0.111189702038506 1
0.248632129402948 1
0.198394290399831 1
0.216988016965301 1
0.186706158438679 1
0.220230478481388 1
0.294838605943676 0
0.271105745399944 1
0.168019343242856 1
0.254971834230493 1
0.174441994347638 1
0.151742770031063 1
0.0790670483292638 0
0.266315617739297 1
0.272902514857245 1
0.206491270061677 1
0.19175360757679 1
0.218740401926748 1
0.207150441477038 1
0.153287434477922 1
0.226969394471367 1
0.236862407162906 1
0.23933571746815 1
0.251149464087525 1
0.135000958843821 1
0.155136730743531 1
0.121807227830386 1
0.250728239513893 1
0.157744608998993 1
0.0822068152368296 0
0.214401723496546 1
0.113275728992796 1
0.154275195402075 1
0.179934225443147 1
0.207080737810782 1
0.268278270417941 1
0.206343790066556 1
0.197468428434837 1
0.266438411027512 1
0.253047519551793 1
0.26369282320622 1
0.186505797683468 1
0.341568475430209 0
0.160891780076098 1
0.136967371097193 1
0.245796361887901 1
0.20854967580548 1
0.171521570101207 1
0.29911135359093 0
0.107322456813334 1
0.333280536774649 0
0.288762946234378 1
0.166647358626891 1
0.21201951965279 1
0.196674278681475 1
0.218659023412504 1
0.287131277393627 1
0.202275326900671 1
0.142890489929588 1
0.208338221322758 1
0.256728279804964 1
0.204023261287047 1
0.172339418531419 1
0.196306314751959 1
0.102869612255083 1
0.271870018989499 1
0.249142168485138 1
0.179206774378445 1
0.198979674271852 1
0.115620178426649 0
0.226219294935582 1
0.235717708797955 1
0.226764889600792 1
0.206144936135828 1
0.221742955485387 1
0.246760877654256 1
0.154055603160778 1
0.19302276166889 1
0.167177314095964 1
0.223482075600075 1
0.168646559061467 1
0.240874324977881 1
0.201154365747111 1
0.204375484451696 1
0.161481895796573 1
0.183963570767575 1
0.116108847787759 1
0.186853741230648 1
0.112821155374316 1
0.181175983925531 1
0.226131562473822 1
0.195299941542229 1
0.124801288364908 1
0.147638696857734 1
0.189342188947005 1
0.133853318532222 1
0.190370990512024 1
0.27027015592625 1
0.238952963273733 1
0.249574808520353 1
0.169143700137105 1
0.173983695793147 1
0.134022427544513 1
0.165922311453321 1
0.250545770341088 1
0.165491388055294 1
0.269008749541472 1
0.172941878126579 1
0.147027212450972 1
0.0827890104916797 0
0.210554048938785 1
0.221157478819783 1
0.208892412976382 1
0.264067046346151 1
0.188789300150198 1
0.192150414118222 1
0.243265720822141 1
0.145533794171427 1
0.194436302301642 1
0.113120618778543 1
0.263479634311197 1
0.193465791962125 1
0.20710227384969 1
0.202710696150899 1
0.269969851736775 1
0.220070553345227 1
0.187246178740265 1
0.205946095338298 1
0.192091117810395 1
0.194646611249166 1
0.134370012203584 1
0.180435701096484 1
0.269615636547006 1
0.182492986486493 1
0.267859121838629 1
0.20594322163506 1
0.270755574725749 1
0.246341712410419 1
0.149421872433132 1
0.246123581480617 1
0.337860609449348 0
0.231442674127496 1
0.211570052929451 1
0.222897616477562 1
0.251289568899398 1
0.161779504639975 1
0.236967412826464 1
0.179035440750525 1
0.148336763464564 1
0.282394822457734 1
0.190849846101527 1
0.250670541873454 1
0.142299223475344 1
0.243197129150756 1
0.147471635399865 1
0.23078221544315 1
0.189637983571105 1
0.110957341185273 1
0.154826692313365 1
0.200076427148958 1
0.320527159345814 0
0.231427465309889 1
0.204950445882428 1
0.215360580526848 1
0.234974563183687 1
0.29293114881601 1
0.229998356566042 1
0.216951433042675 1
0.153016452084038 1
0.123279619939316 1
0.285412712409288 1
0.185561540880034 1
0.2123788123428 1
0.170137267326776 1
0.218294115902669 1
0.164665880536997 1
0.215033794884511 1
0.233050777236091 1
0.181908233521691 1
0.261425624652515 1
0.213394531653121 1
0.249383150730374 1
0.183377083426965 1
0.193876921944818 1
0.150630396992042 1
0.155732352898243 1
0.205113555284297 1
0.269497806311508 1
0.186394061495522 1
0.168340841013905 1
0.187838251327508 1
0.19038669329538 1
0.202732227332104 1
0.282423052455517 1
0.198509190554019 1
0.211166889715845 1
0.140332580537737 1
0.121853277033969 1
0.117195768039637 1
0.139448051246527 1
0.154807169417846 1
0.196930393838648 1
0.183366538992149 1
0.22938433065877 1
0.245054020042521 1
0.199968161691058 1
0.183671239825545 1
0.13861359655152 1
0.212728320175449 1
0.174513602868481 1
0.217996774569025 1
0.125457300873886 1
0.237270355013517 1
0.22411997119533 1
0.20217570927166 1
0.21929674278004 1
0.222700323824072 1
0.215149899470762 1
0.173690486776005 1
0.247827709293393 1
0.118367793824063 1
0.135656868702702 1
0.153824197409786 1
0.252485839168171 1
0.182059933957039 1
0.231793400475771 1
0.267413272391833 1
0.248175069149898 1
0.224323793003881 1
0.108682964178136 0
0.300689838629516 1
0.189366725137592 1
0.243758224725621 1
0.242916775098337 1
0.172187284409117 1
0.281664647580118 1
0.227340847656688 1
0.196206326914276 1
0.207901301377326 1
0.211265327127089 1
0.212281267016728 1
0.15380265132695 1
0.191082576243762 1
0.177203502378692 1
0.171533744167804 1
0.167877210915918 1
0.207533944472495 1
0.174189241707562 1
0.243658085625348 1
0.135360308341065 1
0.1793675473447 1
0.148741620653619 1
0.110678016452669 1
0.153723458160266 1
0.317046987215772 0
0.1679167033555 1
0.27331558390914 1
0.224991869273504 1
0.294954979526556 0
0.252770014389583 1
0.175642352100115 1
0.191964013579992 1
0.279630662845155 1
0.214406625052306 1
0.243358409734622 1
0.240375431170961 1
0.218285874693285 1
0.212951027358806 1
0.16051674540895 1
0.173445661986706 1
0.18399958295291 1
0.130472106717946 1
0.167971321370111 1
0.244003158242283 1
0.134595167114969 1
0.22703350602259 1
0.212652397380665 1
0.162570800923723 1
0.220367043963805 1
0.242338170178261 1
0.197147780656079 1
0.197713124959081 1
0.165803077733466 1
0.176694100752723 1
0.220047836528784 1
0.245064196438166 1
0.237301215546429 1
0.217825246300463 1
0.278027916041842 1
0.1411047293979 1
0.260178125217633 1
0.283416219357503 0
0.210565347083765 1
0.153529202943072 1
0.187106902569185 1
0.223943481223882 1
0.227178325202731 1
0.204455050031346 1
0.213557326104495 1
0.23704939614695 1
0.244337298462501 1
0.167387439104088 1
0.133374170306379 1
0.195265515292898 1
0.226292644636891 1
0.103074802563871 0
0.186689974226049 1
0.279700408009846 1
0.250142708170074 1
0.210535249644061 1
0.27044380029522 1
0.227158089552672 1
0.28587619212526 1
0.277035182432963 1
0.21930373817739 1
0.223580522734045 1
0.217749937427761 1
0.273145708463213 1
0.14766360889464 1
0.216491996643391 1
0.227100441538853 1
0.180378461100788 1
0.226100730286432 1
0.278833731771724 1
0.251360860412596 1
0.199130442200398 1
0.237776953671708 1
0.280815265290259 1
0.177335384862057 1
0.147871105783195 1
0.196437167563534 1
0.273358982722829 1
0.156398950662358 1
0.124614053470555 1
0.221743333398182 1
0.129890334788082 1
0.198358782752464 1
0.250204418220608 1
0.229632786671381 1
0.229430043724924 1
0.203739827417718 1
0.142015858650782 1
0.1843353441941 1
0.218439040407027 1
0.268406742323611 1
0.16899395903818 1
0.259714051156785 1
0.123111436186998 1
0.21272305212963 1
0.216758741285037 1
0.154363925732737 1
0.175570464424894 1
0.149349866008389 1
0.136461243751375 1
0.246851096141507 1
0.191148181146495 1
0.271615210930537 1
0.193237961839754 1
0.213933909657314 1
0.155604459008221 1
0.228060825040968 1
0.248121595578855 1
0.247013303669908 1
0.220923482523449 1
0.102200723874299 0
0.242506910751908 1
0.242979512828776 1
0.234257098745284 1
0.0881364470544701 0
0.260607710608409 1
0.226605710453012 1
0.185547194232169 1
0.157961591096601 1
0.21457018393056 1
0.253096561076402 1
0.262598405851489 1
0.216966800976388 1
0.19583676164129 1
0.174984712573503 1
0.267548700374437 1
0.153164713044931 1
0.219665454136631 1
0.201897583033841 1
0.15102963004151 1
0.240904909836761 1
0.258556598043688 1
0.149608561946457 1
0.228549335727733 1
0.2265023342104 1
0.160303487213499 1
0.234096622145949 1
0.151618865901406 1
0.26437172914404 1
0.233314147180318 1
0.208101436863971 1
0.213523479053958 1
0.184004735268317 1
0.215199437994751 1
0.107483524257324 1
0.291345903453905 1
0.215295612305766 1
0.163808359132814 1
0.147278615380717 1
0.15787224050571 1
0.173319753881057 1
0.187396849434764 1
0.249703339144236 1
0.20725918756873 1
0.2222323130241 1
0.209418168316845 1
0.170014575099467 1
0.179923652846844 1
0.243183427731128 1
0.285720920255423 1
0.259072878591615 1
0.239260735496279 1
0.268023552935482 1
0.24984128759551 1
0.222610158748725 1
0.178651695663605 1
0.133816226405339 1
0.1884668417761 1
0.291421424178212 0
0.270478300867201 1
0.216270856883275 1
0.189470415851507 1
0.141619235731957 1
0.223062599289988 1
0.212986190302022 1
0.216591046671086 1
0.226629571970133 1
0.24922324926518 1
0.238487596771187 1
0.203681349837748 1
0.128590865774302 1
0.173583624286324 1
0.255527468685847 1
0.252548900217054 1
0.195247020014122 1
0.231790493196112 1
0.0884834237188819 1
0.143861767694005 1
0.211412585846922 1
0.235854085226858 1
0.135139087359216 1
0.246887477443403 1
0.125545447438352 1
0.2260562749512 1
0.182478077466387 1
0.202932293751603 1
0.265595558211192 1
0.183811001891175 1
0.206620903834176 1
0.174997623971727 1
0.221222565816071 1
0.188900645230797 1
0.122073753635905 1
0.208844864401157 1
0.199896730425965 1
0.31121734094731 1
0.194181107000982 1
0.250916849325589 1
0.167921426060612 1
0.182898427639633 1
0.25487109088447 1
0.247127911232668 1
0.22959533514118 1
0.253879014547083 1
0.180918249232897 1
0.260138609950541 1
0.129211661316908 1
0.22067560535096 1
0.256530588536473 1
0.214317576631461 1
0.26026845535218 1
0.185272594672946 1
0.301569452871106 0
0.209503769784644 1
0.187730225406511 1
0.206021499311557 1
0.218781506965418 1
0.198178895812201 1
0.140433854176152 1
0.183802851444874 1
0.209785156718907 1
0.205509680911145 1
0.289171101424105 1
0.253170198252347 1
0.264823638531879 1
0.177215712014249 1
0.199870248695296 1
0.181772193615403 1
0.162798995185351 1
0.17729975019323 1
0.190251387848642 1
0.438883408906846 0
0.219235813511445 1
0.244887304914377 1
0.168439064265739 1
0.214180783344009 1
0.132569952117881 1
0.200521875085741 1
0.184062299270372 1
0.218418034141876 1
0.202112149696953 1
0.177225543217239 1
0.147208078487032 1
0.186030401448083 1
0.115007011566368 1
0.0290095032764075 0
0.323949398122685 0
0.196613038337034 1
0.240545105424139 1
0.213039067969537 1
0.151070918851952 1
0.258436499786431 1
0.275739368532931 1
0.19404580401289 1
0.276957883910074 1
0.185810304997109 1
0.201998130261191 1
0.240183432840936 1
0.144910532804034 1
0.211946926785801 1
0.296736661227633 1
0.228848867925501 1
0.217072140256426 1
0.284956444988079 1
0.256419373872106 1
0.188446567812149 1
0.219515123812615 1
0.197653115186135 1
0.125388997950502 1
0.182997396559799 1
0.141698653214837 1
0.170200884978831 1
0.23721524791949 1
0.25187606441459 1
0.242431749438553 1
0.24058028465306 1
0.233047484182971 1
0.112026900822808 1
0.22825150398312 1
0.173122493186349 1
0.259050771528414 1
0.182962032159714 1
0.225333399419203 1
0.224768476217713 1
0.228673249462479 1
0.22481321415869 1
0.212476620976486 1
0.217146871476982 1
0.146935832376887 1
0.139362498529232 1
0.194231810054726 1
0.206075701841113 1
0.127322343020206 1
0.151607567662436 1
0.214893689905806 1
0.192056382270079 1
0.147997300819805 1
0.221305909144514 1
0.149214007414092 1
0.172877650647447 1
0.258316026194842 1
0.247864294277442 1
0.221574522965797 1
0.188765764834986 1
0.261546029835262 1
0.122073345197954 1
0.238679432528235 1
0.213577813504338 1
0.204252679823837 1
0.161228042507115 1
0.300176466229869 0
0.237578557656857 1
0.22191192476077 1
0.18224426981958 1
0.231403186831757 1
0.227913083621588 1
0.147993609607502 1
0.231679841652875 1
0.212508851488491 1
0.206093230439862 1
0.291151963930937 0
0.236330821770899 1
0.155859980220666 1
0.277544976574156 1
0.195164487279276 1
0.240774850754506 1
0.217220839094819 1
0.256727206246199 1
0.172435781942901 1
0.243562496809377 1
0.199509420430313 1
0.300278526130757 0
0.182706153914477 1
0.193472600646261 1
0.231353668403988 1
0.198174829558479 1
0.253809134304064 1
0.231812572742623 1
0.292706722100777 1
0.217766354353948 1
0.201878467384746 1
0.266150379459961 1
0.201065250070209 1
0.188404626209479 1
0.181307029094327 1
0.206595075664113 1
0.242295565533806 1
0.162185579124631 1
0.226261157491018 1
0.154849628300281 1
0.232710983216467 1
0.118781854313018 1
0.178262045999176 1
0.170470504981957 1
0.169441845354387 1
0.198010497426459 1
0.251389864903655 1
0.171035107230822 1
0.225568762561158 1
0.227947354342021 1
0.243722240078884 1
0.205663744214793 1
0.24544205061154 1
0.213881281365521 1
0.141995533805045 1
0.308989369834925 1
0.195266577577792 1
0.229413985145673 1
0.270100398485599 1
0.32446113090663 1
0.190321131003058 1
0.158317464896813 1
0.177069453858863 1
0.224197731992694 1
0.156278849878583 1
0.238165949427069 1
0.16514694296369 1
0.216783770499511 1
0.184414939755047 1
0.197995953040434 1
0.349162882144559 0
0.224023698796589 1
0.259931369724326 1
0.196882531154083 1
0.224845824263897 1
0.129110703259367 1
0.186307260208892 1
0.220661300996086 1
0.198194214959038 1
0.225225862863264 1
0.169530784263367 1
0.194956804597222 1
0.190860188349426 1
0.24546530814669 1
0.0603757077443436 0
0.235296524323427 1
0.170462590341636 1
0.1752284738347 1
0.106833633751589 0
0.157949052126697 1
0.208176847661908 1
0.185005677608036 1
0.15890700257215 1
0.139670146456933 1
0.175530177284041 1
0.131971709159834 1
0.153475217561671 1
0.225891191871161 1
0.263104173544278 1
0.214630226093135 1
0.127661427762647 1
0.140712490729863 1
0.220994854665959 1
0.146504052244266 1
0.139795290682837 1
0.201904220754026 1
0.213241305508059 1
0.241790981731413 1
0.224685549011468 1
0.262357853310293 1
0.252186733111984 1
0.155335797583451 1
0.110858004629574 0
0.158407233496272 1
0.163703841757099 1
0.170453017493551 1
0.181723954841426 1
0.179782526785408 1
0.168552859825139 1
0.212511278956386 1
0.140697880010597 1
0.163729905366628 1
0.193780467135586 1
0.274011328965501 1
0.239827467150491 1
0.179942614517446 1
0.158633763626772 1
0.21359802060671 1
0.197687461772851 1
0.220400700232324 1
0.206728917225093 1
0.253183656828314 1
0.234341057046899 1
0.185614528093368 1
0.195735344504276 1
0.243360917612907 1
0.209526325947825 1
0.293536008450815 1
0.151374881899729 1
0.228752192474075 1
0.173957543437967 1
0.118793439900041 1
0.236238134613054 1
0.204424340566362 1
0.295911194104142 1
0.198195454913943 1
0.220346696818599 1
0.168824700645669 1
0.226059889850543 1
0.20219365876722 1
0.265812362855934 1
0.149428449440091 1
0.194168083505994 1
0.234127707968579 1
0.213314101305631 1
0.248684341482326 1
0.206220396915265 1
0.204908581239705 1
0.223363488126685 1
0.179032714884058 1
0.242822515481107 1
0.27512608593222 1
0.202676532788419 1
0.263361802033203 1
0.116247063515026 1
0.276664074958735 1
0.280636127696927 1
0.328682685738477 0
0.187104926037403 1
0.244405910023254 1
0.212990323564448 1
0.186666205535389 1
0.216418411779434 1
0.163224802766024 1
0.194942959641567 1
0.130546737156818 1
0.131288966814191 1
0.19989582212788 1
0.180710098957864 1
0.219503935337652 1
0.202331197404578 1
0.234565555020115 1
0.150682718574884 1
0.215332714435656 1
0.125724927845408 1
0.237652332695738 1
0.16908450540746 1
0.144821409458921 1
0.144604639673964 1
0.147955466440765 1
0.264735561032073 1
0.141397027929785 1
0.129844442735044 1
0.20206559609983 1
0.193218597485426 1
0.28834929236269 1
0.144005650057567 1
0.161105487313588 1
0.220584259248642 1
0.193481351944915 1
0.299024277275535 1
0.156796787754126 1
0.176781812485146 1
0.232733456093016 1
0.255659807869998 1
0.156016359834668 1
0.205424543388256 1
0.206683997301398 1
0.223621265951684 1
0.155009157395792 1
0.160714848651748 1
0.201630414675697 1
0.132251373945491 1
0.204434031129326 1
0.182130838737189 1
0.119865615783416 1
0.192286316223762 1
0.188457652444211 1
0.172702918629383 1
0.195707999810459 1
0.183153483538093 1
0.104428753564883 0
0.27696654470934 1
0.18558501122094 1
0.173775627919113 1
0.226584304768699 1
0.227185085593962 1
0.114546095543528 1
0.194494796399986 1
0.273995552094711 1
0.192914458460015 1
0.111832077081325 1
0.204542363411565 1
0.220198832224011 1
0.145229097958518 1
0.172241950055595 1
0.255671237258525 1
0.278278224675512 1
0.212891765980614 1
0.176198656379725 1
0.23130552900518 1
0.206760726948482 1
0.186941353282409 1
0.298198671403825 1
0.191390969904635 1
0.251424293816659 1
0.26869874874062 1
0.165312299384218 1
0.218210922408405 1
0.175113596607028 1
0.201149359511861 1
0.227652721277582 1
0.18771474643359 1
0.171566768304254 1
0.160243638520871 1
0.162992813307362 1
0.286322881071536 1
0.287163344314668 1
0.127813444514266 1
0.23149100093037 1
0.185906802468381 1
0.202383146958558 1
0.146990725023688 1
0.212701091190684 1
0.184858498661187 1
0.0965580289618774 0
0.299804100798694 0
0.201284027444901 1
0.153578586910293 1
0.191450647660724 1
0.173214177223855 1
0.237765270609679 1
0.182493198164352 1
0.141434756107333 1
0.167323555347034 1
0.150145878817984 1
0.227204396932543 1
0.176226349460922 1
0.208459034342971 1
0.242612478347951 1
0.197153837381724 1
0.174313286801041 1
0.147655541138451 1
0.276737520762922 1
0.233314669762083 1
0.219521420788701 1
0.215557752913296 1
0.245176187430177 1
0.181531542066537 1
0.287514958041152 0
0.224493474220974 1
0.102768136247323 0
0.219361511192337 1
0.225357611940562 1
0.218632166134963 1
0.272871922779773 1
0.141805837773877 1
0.21391714423804 1
0.199448406430791 1
0.221836989139828 1
0.178764811622276 1
0.119009507914583 1
0.213373023419244 1
0.218248817592207 1
0.128747258462423 1
0.171256024053832 1
0.253780875058835 1
0.204180686234566 1
0.131183159369636 1
0.264041908091617 1
0.244631118412876 1
0.215639638951663 1
0.210176191467781 1
0.128654291064759 1
0.18492675763358 1
0.191384762263138 1
0.208711613494701 1
0.235858837643742 1
0.177959807238416 1
0.193194757425297 1
0.233297196741187 1
0.185553254519901 1
0.227075080155932 1
0.208445248520303 1
0.265236366460611 1
0.191111645440965 1
0.163171653761083 1
0.18480107893035 1
0.275540593548904 1
0.284833942311164 0
0.226163760405504 1
0.134149727380357 1
0.227098105975585 1
0.204951117120555 1
0.171405394336408 1
0.188663707341806 1
0.206541193334159 1
0.202566944017539 1
0.142757852924702 1
0.134791045144188 1
0.129856144306832 1
0.200476008520357 1
0.23066256220006 1
0.193124110859781 1
0.256217154702885 1
0.218410601892192 1
0.215921682495846 1
0.106625166949754 0
0.242916745574277 1
0.308986875015263 0
0.188877107172853 1
0.216225098416128 1
0.151645523357322 1
0.164129871512358 1
0.207657934725368 1
0.294270046168454 1
0.211604437451899 1
0.241866077985204 1
0.240571332562776 1
0.229411802124766 1
0.23921412204907 1
0.189287842871659 1
0.14891567325756 1
0.232495467444875 1
0.128005317189419 1
0.217993042532675 1
0.238468684318667 1
0.272236505131113 1
0.199938427388171 1
0.152032170406972 1
0.333287524171486 0
0.204719875912987 1
0.108606740546426 0
0.186574232390304 1
0.231073551378117 1
0.164001520639836 1
0.176875341723733 1
0.12600204705673 1
0.233307410587034 1
0.172493563756555 1
0.19327288400618 1
0.251934751953306 1
0.176710555685011 1
0.154186521578575 1
0.290150878535911 1
0.12642722924957 1
0.229553453846621 1
0.242769049973115 1
0.210960505721468 1
0.191294260959674 1
0.224838660112553 1
0.184198016626124 1
0.204503667909486 1
0.221886088851194 1
0.283314334027112 1
0.12576466126508 1
0.152794424119709 1
0.271394213191249 1
0.309418149288828 0
0.244199441215114 1
0.149196658984015 1
0.161617869259208 1
0.155287188026042 1
0.227038461516308 1
0.272743323134745 1
0.14983411054546 1
0.26365668371494 1
0.151815978992666 1
0.191990502578089 1
0.173193214638425 1
0.206704268560202 1
0.281069267207345 1
0.198794048559411 1
0.201605731915703 1
0.162776226046345 1
0.186540247219061 1
0.285574225007435 0
0.172695823053174 1
0.194205708936225 1
0.275420504365854 1
0.24330025150955 1
0.216323690645937 1
0.164814876166264 1
0.232146960505285 1
0.206297765575749 1
0.118577364504889 1
0.29874057241909 0
0.149719884047768 1
0.241319277621326 1
0.107556033657384 1
0.260121213406376 1
0.206881262670291 1
0.231969582412084 1
0.288518681710638 0
0.173600741132451 1
0.152986645785742 1
0.178247022667574 1
0.310236343697911 0
0.245174060863545 1
0.23362016417899 1
0.195510212618468 1
0.20127566587927 1
0.19094183403312 1
0.149451466508624 1
0.205478309860324 1
0.19618927420165 1
0.239218317564168 1
0.223687432774086 1
0.250543062886651 1
0.172087636578601 1
0.224350674162726 1
0.184580519960632 1
0.247828808930103 1
0.166909743040164 1
0.148505768887177 1
0.182209166461593 1
0.243122886377163 1
0.157345973700095 1
0.219544782503986 1
0.146021818174872 1
0.254538139524117 1
0.236117907766284 1
0.224216043512657 1
0.241790161171779 1
0.262303021820766 1
0.250235450655416 1
0.179684747985202 1
0.201083327251088 1
0.236996029126322 1
0.19541943606314 1
0.206991157110228 1
0.148982693070245 1
0.216594017678369 1
0.188845858390014 1
0.24064968172725 1
0.237118096114983 1
0.106394394622907 1
0.243347475331556 1
0.241110489419277 1
0.246338218181702 1
0.133134805516175 1
0.195299607287711 1
0.266701909362754 1
0.207951973555839 1
0.242083049834271 1
0.230376511946385 1
0.201840676190125 1
0.180193545013228 1
0.235427519377471 1
0.186100502207462 1
0.26600556564571 1
0.223287602341358 1
0.259241302470611 1
0.15394477497498 1
0.178008891594386 1
0.191171440280586 1
0.212331371740834 1
0.276343130518509 1
0.224332174344481 1
0.27682600300021 1
0.151016268111613 1
0.173533382521786 1
0.299584167693212 1
0.247422322285942 1
0.156744065008038 1
0.244851832961315 1
0.183125857542359 1
0.134651949234205 1
0.240884056985282 1
0.237804366180241 1
0.139192375099915 1
0.206614177090056 1
0.291818642445676 0
0.258696043169704 1
0.202503403680562 1
0.182092378071619 1
0.235716060424341 1
0.197540808953206 1
0.203807393158754 1
0.233970438152656 1
0.289975440775305 0
0.154688187408325 1
0.174215419385871 1
0.326295454445966 0
0.232311898183793 1
0.275468852908794 1
0.197632731777948 1
0.256592301349982 1
0.194900932305074 1
0.234681790398066 1
0.274535635855143 1
0.259850255853659 1
0.215231327479902 1
0.224325975061615 1
0.182634498402602 1
0.197535285937039 1
0.251539513781826 1
0.0916234830063492 0
0.246109875018489 1
0.224314047657967 1
0.122614120939192 1
0.212871849203418 1
0.244390708468725 1
0.148160697647068 1
0.212719991536255 1
0.183802095451788 1
0.105789266892442 1
0.131047378140504 1
0.229342027199159 1
0.1476016707073 1
0.255687483883033 1
0.252377257142423 1
0.238140564167378 1
0.237984730461513 1
0.223854095564102 1
0.335773230548421 0
0.192297389249696 1
0.21374059522844 1
0.253026667641964 1
0.213400150305564 1
0.209684817251287 1
0.220777534665583 1
0.246261003862113 1
0.260264422511032 1
0.185319285495401 1
0.273672626633374 1
0.0993971808186594 0
0.259794334319564 1
0.248729407251423 1
0.182031823306123 1
0.172989043995603 1
0.189156262494491 1
0.211809814811951 1
0.240002806466115 1
0.134024075161301 1
0.20001149161632 1
0.184510769031623 1
0.172366270410039 1
0.274114110204373 1
0.171874382386744 1
0.0878236698440734 0
0.212308101989972 1
0.146164236121602 1
0.216886380471866 1
0.216496717188598 1
0.272521536613477 1
0.27070329836141 1
0.194181340809141 1
0.278893440217058 1
0.216506498529719 1
0.272117843092601 1
0.138639344678268 1
0.11521686129089 1
0.218782023058175 1
0.1801029691122 1
0.183416184085504 1
0.229828642215432 1
0.179717073367729 1
0.171471312089378 1
0.185182297480183 1
0.228080205021806 1
0.207855391183437 1
0.236180798405249 1
0.227124951302346 1
0.190081614261857 1
0.208418549237176 1
0.214342773830179 1
0.173595750734798 1
0.283211428347335 1
0.236218245015059 1
0.237067757077869 1
0.268081465850938 1
0.148527659456379 1
0.0655333720747146 0
0.183831547719957 1
0.210866751960066 1
0.279221435216878 1
0.219359106733636 1
0.226868865140662 1
0.208284559120023 1
0.215016653345202 1
0.186571634148852 1
0.137545389810549 1
0.154025584330448 1
0.200020630315744 1
0.186196007884098 1
0.14710031480979 1
0.242407162192804 1
0.192913281792419 1
0.241659067976038 1
0.141316524210579 1
0.175549782923292 1
0.211511214964809 1
0.20200923001663 1
0.183774355171155 1
0.202518174420215 1
0.230732181156786 1
0.248636984986432 1
0.199041472694063 1
0.234009038865773 1
0.123145022990105 1
0.185856234580159 1
0.287840695278375 0
0.193402028734395 1
0.210443007334659 1
0.225514550064462 1
0.298125064125207 0
0.187444411319883 1
0.324227681768375 0
0.218481074666369 1
0.156819329729417 1
0.201959102092403 1
0.215252354326181 1
0.145863042903819 1
0.194423082004285 1
0.236585980526029 1
0.18397759255458 1
0.187770423081674 1
0.249500234216152 1
0.210989610124827 1
0.185662062121341 1
0.140529391553924 1
0.192695984715085 1
0.216512667863152 1
0.169170069369211 1
0.17373569024194 1
0.190215407835033 1
0.215232836166249 1
0.206178361370235 1
0.206148438582034 1
0.218607007909392 1
0.269849130604265 1
0.300814400347177 0
0.215545848522508 1
0.174564309002267 1
0.151548251262163 1
0.229918031734318 1
0.164439584044685 1
0.221053089904737 1
0.200931605744681 1
0.202343498546079 1
0.211495345834093 1
0.205634532594477 1
0.211053827063506 1
0.191354527780209 1
0.280185985545229 1
0.225828587163516 1
0.234416802682807 1
0.245717626521489 1
0.0407454052519882 0
0.192568676962483 1
0.240341232499702 1
0.20533429501964 1
0.231081274690594 1
0.112835661897865 1
0.171142265715847 1
0.202737786217145 1
0.170331152048208 1
0.167148003442266 1
0.163598379584271 1
0.168070178144209 1
0.200617062462811 1
0.230526368376136 1
0.155852666469095 1
0.122777430505778 1
0.189439516355594 1
0.188657897660296 1
0.209505976720854 1
0.202747949219507 1
0.217463644128903 1
0.155751122478455 1
0.258988411941117 1
0.144413736525758 1
0.198985031658848 1
0.250138577981733 1
0.200515523997616 1
0.273105987568313 1
0.173376663999351 1
0.186685128562845 1
0.166423359818361 1
0.227735590322154 1
0.109141195538802 0
0.211841314745617 1
0.191966879817768 1
0.221334865679485 1
0.207646114724775 1
0.111958891101379 1
0.182418934054859 1
0.164017628268638 1
0.144939083923456 1
0.153746079208218 1
0.2823506123515 1
0.106813706699095 0
0.189216973238381 1
0.12169788013425 1
0.17694581664643 1
0.122162513678193 1
0.24718776112427 1
0.251299150166316 1
0.144314115589748 1
0.188255808730275 1
0.318255935891958 0
0.159218388833821 1
0.250691192251212 1
0.259099702953026 1
0.238881800566196 1
0.220779171996555 1
0.250143524882728 1
0.227640974019993 1
0.251862449509719 1
0.194270719505632 1
0.260994093712346 1
0.276953763090505 1
0.223338064071666 1
0.184703731958171 1
0.0938199882285106 0
0.141481364254857 1
0.211188348225603 1
0.192696335615321 1
0.284886937970184 1
0.309183521276073 0
0.129682902544336 1
0.145081003722 1
0.190174053241528 1
0.0971972459347663 0
0.26375210136117 1
0.282857267694974 1
0.283125832820359 1
0.140709923617034 1
0.237071616265571 1
0.163504802396264 1
0.220818843141323 1
0.245541595459583 1
0.212930060463595 1
0.226378532334338 1
0.190880126903102 1
0.179713120989693 1
0.249348628134867 1
0.191530353186287 1
0.175604561722907 1
0.114150621387359 1
0.228249797712108 1
0.183922029537735 1
0.206337262556365 1
0.184189548980661 1
0.26759622525354 1
0.152560100274867 1
0.145567480639606 1
0.18992272135804 1
0.264784649600157 1
0.182377989156398 1
0.330280798283732 0
0.158840166944206 1
0.110925520026602 0
0.224840434382598 1
0.261914127083897 1
0.132483044901482 1
0.198371840725884 1
0.199000305322361 1
0.26774795928776 1
0.283686814317673 1
0.155439556707319 1
0.0984886844363336 1
0.184488166481196 1
0.122603471713279 1
0.12345979741977 1
0.142124443897641 1
0.141058716686232 1
0.196380133400126 1
0.215950684632646 1
0.232550449891098 1
0.236835046496002 1
0.162084461040551 1
0.234758596028316 1
0.19592122199897 1
0.198119110173129 1
0.173323747912684 1
0.160815821688559 1
0.159205877370449 1
0.20003425921047 1
0.177491877385601 1
0.153972295070019 1
0.153279834479661 1
0.237442574480285 1
0.190838520144438 1
0.246517764549351 1
0.220970147992857 1
0.319862781486696 0
0.147995174454529 1
0.217424627039744 1
0.219680664323495 1
0.156935987715528 1
0.280882618947009 1
0.217275602211582 1
0.271505266201763 1
0.206462979233118 1
0.188607276382373 1
0.169374164669884 1
0.237366621129489 1
0.266969913599441 1
0.234613137229363 1
0.159915630660144 1
0.158612424090403 1
0.25198553543221 1
0.266686142369495 1
0.162688356804773 1
0.306460361357979 0
0.277887759782534 1
0.237391892623219 1
0.241810243222159 1
0.288102968110415 1
0.251032841693374 1
0.188452714067657 1
0.178888539909186 1
0.193749875208903 1
0.205215707050966 1
0.222029967573541 1
0.257353456786685 1
0.149290814127746 1
0.285884136630038 1
0.151830945305962 1
0.250915428270082 1
0.276627499526099 1
0.174856354211621 1
0.144271484086125 1
0.210410493497751 1
0.273299358529635 1
0.107242725852752 1
0.230297114036977 1
0.136322894364416 1
0.225506079279444 1
0.191990441820724 1
0.124496933011497 1
0.207237257258404 1
0.208063924074728 1
0.206078059378382 1
0.227026996906546 1
0.208690656014041 1
0.24263493687424 1
0.302646368517218 0
0.201578440445747 1
0.187158674554236 1
0.166995130313539 1
0.180808055660493 1
0.130921898571754 1
0.198393752829809 1
0.178827796227228 1
0.246550307697988 1
0.202559108890114 1
0.160736389704962 1
0.192771194544508 1
0.189606517074788 1
0.243653560449958 1
0.209040859722565 1
0.204620074145631 1
0.308261252431204 0
0.136317381322184 1
0.203440100400597 1
0.218060248033242 1
0.111399221637223 1
0.270229401398299 1
0.179014782535881 1
0.228713947092713 1
0.182817034606229 1
0.178308368004069 1
0.22086969810184 1
0.213708836953101 1
0.138213205227004 1
0.279866992754078 1
0.226446793235609 1
0.192797081328783 1
0.206291652183824 1
0.145264076596582 1
0.231007654886119 1
0.268415615820602 1
0.178462199038593 1
0.250626088917502 1
0.293136571248305 1
0.261413285503898 1
0.181081209363368 1
0.160050164122766 1
0.167399033686921 1
0.188802283372233 1
0.181549660418349 1
0.150618890362804 1
0.176646054424441 1
0.226657559588034 1
0.233338775240796 1
0.219263788173779 1
0.131210703835391 1
0.243227102114326 1
0.169482631868951 1
0.134078105778907 1
0.123763310365231 1
0.290125463032343 1
0.188340939083244 1
0.120361170499805 1
0.29481812991099 1
0.222607466170984 1
0.232587288801887 1
0.195878396135564 1
0.155378702962116 1
0.188739800853641 1
0.136702552012683 1
0.24554448922656 1
0.193642532366251 1
0.143366284889637 1
0.207265323515565 1
0.240601470149671 1
0.22679657988592 1
0.173099102342785 1
0.213615484611479 1
0.203889085154611 1
0.280428913745536 1
0.215490048937769 1
0.187546712002704 1
0.182053031598089 1
0.213356370265365 1
0.163186180453484 1
0.189074798659988 1
0.181721505483651 1
0.199708834644145 1
0.196337618450208 1
0.235164376447036 1
0.218783586391808 1
0.250916612994264 1
0.192505629876698 1
0.270805623914662 1
0.293049534155423 1
0.255867375202093 1
0.202036286370441 1
0.209262660697527 1
0.159794013383868 1
0.214882200681938 1
0.135414882701131 1
0.268768761635768 1
0.214476759000931 1
0.283909792713067 1
0.244613116193887 1
0.244218947571912 1
0.193072632899793 1
0.113080682355823 1
0.232037984142802 1
0.223722798391729 1
0.253771845232104 1
0.151610185726711 1
0.241137081949314 1
0.220437656912455 1
0.275532671865555 1
0.159402259864578 1
0.127061405260338 1
0.168161925031164 1
0.22347065885902 1
0.194356081328482 1
0.238093459335169 1
0.206031271978321 1
0.160205404991642 1
0.247630499212135 1
0.305861932483455 0
0.187452178991966 1
0.256317407995112 1
0.234052680521749 1
0.146416757115873 1
0.184281491341486 1
0.220730919461646 1
0.127420902895827 1
0.18575947290378 1
0.216991298893005 1
0.16996702100592 1
0.208417845058021 1
0.17123460709753 1
0.245973229107957 1
0.273651816337571 1
0.22455966434223 1
0.187802466886511 1
0.163537169592223 1
0.237648496314864 1
0.245253543830319 1
0.180785269684487 1
0.220586084218688 1
0.177140949117322 1
0.193594614065511 1
0.214134179508714 1
0.158814507648473 1
0.247859764170873 1
0.253002341412733 1
0.167391884115196 1
0.235063866002596 1
0.196584099763654 1
0.203148042717238 1
0.217472447495806 1
0.21234153639902 1
0.190668188430929 1
0.110626148863369 0
0.243449864829102 1
0.251014786941313 1
0.160981732682461 1
0.125066149048664 1
0.277541702550687 1
0.225585168725037 1
0.187335730037775 1
0.208621731831841 1
0.14835446412264 1
0.150125938714506 1
0.186840411320249 1
0.226181235816037 1
0.134446482370719 1
0.268107601944551 1
0.216808212559444 1
0.230331967968472 1
0.166729692269627 1
0.219099949548478 1
0.18928280170644 1
0.205788171689983 1
0.164425677104575 1
0.18688529306994 1
0.175884559845336 1
0.212546462928744 1
0.116346851136657 1
0.137156398278633 1
0.239876025977106 1
0.193708871259551 1
0.168259280279853 1
0.1278303276313 1
0.188670584226152 1
0.190486939120926 1
0.241449612411661 1
0.113514470026016 1
0.249425766621825 1
0.192264268316714 1
0.278273479928961 1
0.239761435605816 1
0.209644442708357 1
0.323832631373562 0
0.145557708050972 1
0.177659790738846 1
0.121141795744579 1
0.101397087448876 0
0.190694915805861 1
0.171020259633867 1
0.266219224215842 1
0.152397963100637 1
0.132775615915321 1
0.212064189255682 1
0.162116549820381 1
0.293109217163091 0
0.170143220386231 1
0.148977594643576 1
0.190433000887082 1
0.151451541354063 1
0.216844125023604 1
0.261175233892452 1
0.242445474532407 1
0.172465473813312 1
0.225166440422725 1
0.141542148842936 1
0.235901024812797 1
0.208126241115272 1
0.211977888659476 1
0.272111059751312 1
0.242085497285375 1
0.181457300674596 1
0.222936208335428 1
0.191759608046796 1
0.20629488582294 1
0.216303591943461 1
0.129067216831742 1
0.200781598279655 1
0.235172751528012 1
0.206122330215987 1
0.263592382893175 1
0.157388693755406 1
0.203887763734464 1
0.216239781996517 1
0.283829861830982 1
0.248638079040817 1
0.140406520437491 1
0.220489122141987 1
0.220223287106295 1
0.209370823853706 1
0.214346959918622 1
0.20563422672006 1
0.233251495935658 1
0.228908378057932 1
0.142569381059752 1
0.169003400114328 1
0.253981620572369 1
0.238261611390574 1
0.162447348513854 1
0.082395485837246 0
0.204697590973913 1
0.192721558676057 1
0.269771329724652 1
0.131757307024623 1
0.235010187392275 1
0.219364685770151 1
0.233053439692266 1
0.109485005638574 1
0.105933500613612 1
0.161968182495361 1
0.119706559010014 1
0.16786155648721 1
0.200195313505426 1
0.152941456563338 1
0.170794648014922 1
0.256198401484801 1
0.216603593289793 1
0.225910870914994 1
0.169670683712205 1
0.172382087594292 1
0.17320829479666 1
0.246662615893774 1
0.184189698544714 1
0.244235963035692 1
0.253666248984381 1
0.182953008687656 1
0.231404389881054 1
0.167066817402803 1
0.167474853445136 1
0.213959881676289 1
0.242685489721061 1
0.132695179070407 1
0.254220306817256 1
0.0774467077467692 0
0.312468462539875 0
0.211607052502215 1
0.176387227091429 1
0.197091610102436 1
0.228878638755421 1
0.165621603978572 1
0.190624510875299 1
0.192217082797679 1
0.190598373376564 1
0.183568323920058 1
0.234607338725892 1
0.253991808384502 1
0.227145180528523 1
0.135010128260358 1
0.16357448396369 1
0.246833020856631 1
0.210268319993858 1
0.119794682472249 1
0.206450571652311 1
0.215264380773898 1
0.114594610319459 1
0.168725237488194 1
0.221376701296841 1
0.206804698751224 1
0.211922354737136 1
0.19739288317319 1
0.214093430499767 1
0.19861055551452 1
0.220812668333554 1
0.198910387675102 1
0.259899571161127 1
0.224322042003099 1
0.134135905395584 1
0.273592973821927 1
0.205683293846219 1
0.191990946408531 1
0.180322261444452 1
0.191043079197299 1
0.229799803011484 1
0.239530220741318 1
0.203432243975999 1
0.256986243478677 1
0.227332509454349 1
0.245490725536023 1
0.159397508811667 1
0.208249064808346 1
0.225389726057042 1
0.102493251781124 0
0.153182283113501 1
0.193773407989355 1
0.180792638151846 1
0.30463854830104 0
0.112257445980064 1
0.224290330189026 1
0.253870206170073 1
0.150739272274367 1
0.200338104803654 1
0.159480797543965 1
0.230550361829599 1
0.279043089475938 1
0.272105660336079 1
0.115064784414537 1
0.19498497662847 1
0.253440079751023 1
0.299316608236003 1
0.258536801407624 1
0.229243370029846 1
0.208871539722722 1
0.112842824458467 1
0.200144309512105 1
0.245982715159428 1
0.25558440264241 1
0.258686704998022 1
0.154404728632755 1
0.166108854494005 1
0.187786005816173 1
0.220530780098518 1
0.121050623424975 1
0.203764656306591 1
0.213765793083887 1
0.208405044710847 1
0.255408963036898 1
0.230230148662829 1
0.211159664001234 1
0.180948304798514 1
0.213755517854142 1
0.258988250058617 1
0.234118594648595 1
0.185590108542687 1
0.205236691147033 1
0.192956306155551 1
0.260251138842053 1
0.149112024757651 1
0.239288025574084 1
0.168177896327462 1
0.209709532396065 1
0.296858057912607 0
0.264508198564305 1
0.220088747019958 1
0.12953582165663 1
0.173494844481516 1
0.142507822904246 1
0.248194953146791 1
0.268401432169672 1
0.19277879686039 1
0.0906663804978645 1
0.196682216619887 1
0.243764722287378 1
0.211068173209745 1
0.158715830198065 1
0.132822009366912 1
0.18190690355718 1
0.150276087994269 1
0.252596815988582 1
0.260287603163043 1
0.282126208517931 1
0.18941087730008 1
0.15584443427778 1
0.163475275113501 1
0.174569505360974 1
0.169940217679195 1
0.100737132260219 0
0.269407571523571 1
0.253042522114184 1
0.200876068354917 1
0.207839411349486 1
0.194228471947588 1
0.193851635955233 1
0.169753214582364 1
0.151799894424377 1
0.260968294025529 1
0.242264202033012 1
0.16749485770377 1
0.194600588116672 1
0.277378233838523 1
0.159372422152748 1
0.0979737399239094 1
0.270315274151982 1
0.149706622407152 1
0.192452846417199 1
0.198980751572791 1
0.283462653025721 1
0.170103094096215 1
0.281158587553129 1
0.18761334458529 1
0.237340257489935 1
0.249003278586938 1
0.205583912387456 1
0.116332882339297 1
0.164539432099907 1
0.190168462185229 1
0.143819997508259 1
0.188845412814492 1
0.162658006663233 1
0.1517644368186 1
0.225597071096974 1
0.162988439089779 1
0.177252428196059 1
0.239664883683899 1
0.200139952156496 1
0.227191900529999 1
0.308042360093982 0
0.149007223014435 1
0.264124687588843 1
0.177100028898523 1
0.189636387947096 1
0.192487747030266 1
0.197072266784915 1
0.150549763320816 1
0.177124799556785 1
0.183094579779718 1
0.207701716717596 1
0.229391684344316 1
0.251174512939987 1
0.204423765919324 1
0.186533146252391 1
0.201246727577887 1
0.208103161452244 1
0.165616309875957 1
0.299853348340509 0
0.154221700073774 1
0.195477382572116 1
0.210638614049471 1
0.225340204818394 1
0.224684453978114 1
0.118984173859345 1
0.150023502190469 1
0.164457596760263 1
0.292250202880635 1
0.248093816794651 1
0.168341187947383 1
0.179153418814411 1
0.217841588704667 1
0.197503286988269 1
0.182330056342288 1
0.177032846425268 1
0.145035178819941 1
0.219405357909769 1
0.181502442263913 1
0.260906230378897 1
0.120538181773091 1
0.214862867344806 1
0.14571710900014 1
0.22718089319567 1
0.227232954224457 1
0.174571642134715 1
0.200741154663942 1
0.23698214212102 1
0.230288907244281 1
0.214036919323694 1
0.161040718385681 1
0.153208859960828 1
0.22282655725018 1
0.190756998169229 1
0.271684538750164 1
0.131888300348236 1
0.188534884501045 1
0.209611074736938 1
0.240344337808967 1
0.1399869804321 1
0.287037594622638 0
0.214067206498098 1
0.23839636592041 1
0.242390528094785 1
0.23322923366345 1
0.259740238654125 1
0.179152885883661 1
0.177433174349143 1
0.297264728587894 0
0.187853152327813 1
0.255263142221276 1
0.181027375995898 1
0.170182736500705 1
0.169169933190794 1
0.273066959733193 1
0.206219389379139 1
0.138414632865578 1
0.252391469579781 1
0.275987320960691 1
0.187186720803972 1
0.163501410619783 1
0.171915807227132 1
0.200420510156765 1
0.236861979683998 1
0.242820935634634 1
0.24175635895787 1
0.12843304623052 1
0.186554050391222 1
0.22214096866669 1
0.320994856210644 0
0.232116041996583 1
0.146714458787055 1
0.270281938835688 1
0.147478708804867 1
0.294521149200681 0
0.176905341807989 1
0.185633327411815 1
0.212103797381937 1
0.19347441219611 1
0.335492344087573 0
0.169213027685658 1
0.159880930630293 1
0.193676505874365 1
0.176310482917474 1
0.162593876876524 1
0.160721416597808 1
0.168431076060979 1
0.126771830382695 1
0.226410403798209 1
0.143313218701335 1
0.221820566700177 1
0.217193263150648 1
0.209320896754982 1
0.211887962797133 1
0.227467155047316 1
0.263962155387678 1
0.268993404020524 1
0.222028331295176 1
0.242220305809094 1
0.253394359158507 1
0.179778023714016 1
0.240798214636407 1
0.267218911966732 1
0.26792694337433 1
0.203180618201253 1
0.124821495256356 1
0.139315073698274 1
0.244789246240765 1
0.138970948788874 1
0.171094422825492 1
0.138627594433399 1
0.163653383517784 1
0.242472846431518 1
0.326939890482237 0
0.209490403905476 1
0.218438011277214 1
0.13853734472992 1
0.171218347879121 1
0.17667061184348 1
0.178624287498901 1
0.228049938145103 1
0.22840560012208 1
0.233935154741619 1
0.138483024010914 1
0.186458589897193 1
0.187920241637769 1
0.205896116090148 1
0.229830831443463 1
0.296789296055739 0
0.224367961548881 1
0.262110731015924 1
0.154277952807647 1
0.237821607734235 1
0.129326516380063 1
0.25237344306043 1
0.216674039923546 1
0.248119816635407 1
0.269136613220822 1
0.286049683486297 0
0.197832920951333 1
0.249832146788641 1
0.129667498758655 1
0.177912574885916 1
0.226187400506749 1
0.24557957156586 1
0.143228698030766 1
0.207631842672552 1
0.211364400250986 1
0.207056071863021 1
0.226527579507354 1
0.168331010916569 1
0.218639242056091 1
0.17789661609005 1
0.189487046203933 1
0.168804069989845 1
0.228791869184481 1
0.177202893996038 1
0.215084126285171 1
0.207348242503147 1
0.119565808229275 1
0.213677352893452 1
0.149436434998287 1
0.219671783780836 1
0.311154033609712 0
0.239792971194955 1
0.177467732923111 1
0.214429115777714 1
0.257374929486584 1
0.238278576350441 1
0.129901052113628 1
0.167366624402559 1
0.205327560991796 1
0.260986224663712 1
0.215827183143562 1
0.254129646549336 1
0.187869994001052 1
0.222407830620189 1
0.23531614818214 1
0.224145406036891 1
0.236939327116304 1
0.24888173187758 1
0.168889901827343 1
0.175879114322387 1
0.204828147526878 1
0.270572602760352 1
0.191511481882076 1
0.303386376223542 0
0.159012866914367 1
0.211691188893092 1
0.100861536088055 0
0.223404097013627 1
0.194285965559318 1
0.157224660363773 1
0.218266752116293 1
0.187974787212147 1
0.177095721868492 1
0.250348725181893 1
0.27834935668936 1
0.231212876455636 1
0.234306147687556 1
0.182676586627228 1
0.136273843267307 1
0.148007238355152 1
0.236671465796625 1
0.254383308791804 1
0.252568482000779 1
0.191563538157827 1
0.19722099663247 1
0.18033007406765 1
0.199767459748778 1
0.225814112246105 1
0.170838454475596 1
0.17168203290464 1
0.348426041127912 0
0.192848565196929 1
0.202773482226533 1
0.122978179849383 1
0.181262980216567 1
0.162841653317786 1
0.175790466179645 1
0.187969856736416 1
0.144546934546995 1
0.241901735348268 1
0.198641544717154 1
0.30415793384302 1
0.288675023617678 1
0.149483957316051 1
0.159593481378535 1
0.180855766941477 1
0.226679038562438 1
0.179275814823622 1
0.217324643417815 1
0.217639078194295 1
0.193033666532681 1
0.14834531991228 1
0.147946411581221 1
0.130262444028179 1
0.217355109287507 1
0.166797502581014 1
0.266952145429703 1
0.16210302779967 1
0.115594023515352 1
0.302138328785094 1
0.218038362933873 1
0.0920725538595912 0
0.202761239014813 1
0.196381954788095 1
0.258346166621752 1
0.257127394341393 1
0.264746578721441 1
0.214373706698455 1
0.170877484676977 1
0.120819747373156 1
0.192922327414599 1
0.174937039700785 1
0.21058514439531 1
0.165364260329656 1
0.180709349904307 1
0.226391677380566 1
0.151350491915147 1
0.217947381218746 1
0.179194782594179 1
0.178272056307603 1
0.24972005828138 1
0.196147899440843 1
0.216222083982891 1
0.284004180700721 1
0.230706392385104 1
0.245146529960876 1
0.167676109824883 1
0.23801155616691 1
0.2027806795872 1
0.232330374692912 1
0.246936579849295 1
0.128275648016771 1
0.185530029240663 1
0.239890408119557 1
0.186864758479324 1
0.122889981204343 1
0.178995476135006 1
0.203617655749751 1
0.194244959549943 1
0.211879424423458 1
0.200631417501521 1
0.186271763158357 1
0.189102499400704 1
0.234811700633865 1
0.191127515836389 1
0.216583364182683 1
0.224806736762908 1
0.237736823496736 1
0.196130796211179 1
0.0907173003799437 0
0.241080960768619 1
0.188404605187556 1
0.261094873983395 1
0.217669660942971 1
0.25087395206615 1
0.266958452006509 1
0.125382901093752 1
0.262203705259814 1
0.144739776144221 1
0.322375508675589 0
0.149460509865608 1
0.251049006185632 1
0.256889037290876 1
0.19111364117996 1
0.162392476063659 1
0.146670375550707 1
0.271176611640425 1
0.222528009695834 1
0.225441339188847 1
0.202344263429193 1
0.225924042853506 1
0.20896919408284 1
0.251046011671808 1
0.149317667540862 1
0.257277538171468 1
0.279332632411929 1
0.134783157310419 1
0.289301370047822 1
0.108105575028478 0
0.251383188170842 1
0.252780486042988 1
0.199037353292674 1
0.149092957585543 1
0.176774003829027 1
0.167345066401557 1
