# Supplementary material for: Bias caused by sampling error in meta-analysis with small sample sizes
Source: PLoS One. 2018 Sep 13;13(9):e0204056. doi: 10.1371/journal.pone.0204056 (PMC6136825; doi:10.1371/journal.pone.0204056)
Supplement: S7 File — (ZIP) [file pone.0204056.s007.zip › results N = 10 theta = 0.2 tau = 0 sz = 5-10.txt]

"dl.theta" "dl.cp"
0.0841434385463484 1
0.193777741837947 1
0.049105149593998 1
0.0902665519308423 1
0.242108898829452 1
0.0423478351175135 1
0.151467343622211 1
0.16805774912808 1
0.240430396940116 1
0.238535319577689 1
0.335577931417302 1
-0.0052988100043005 0
0.0167525053929203 1
0.0926213253067489 1
0.112949063588179 1
0.440586172968663 0
0.119307059203537 1
0.203834568808279 1
0.080080630648235 1
0.267066604314405 1
0.0266218704799771 1
0.106864209686333 1
0.206166868661203 1
0.134486668049187 1
0.121835644153963 1
0.0754808316288391 1
0.279651835166819 1
0.10044664912522 1
0.184305147226047 1
0.1959130361431 1
0.11363344856327 1
0.140456856507224 1
0.200917086084968 1
0.301046033554807 1
0.254611011151619 1
0.281782677808192 1
0.167588750397698 1
0.232207509998911 1
-0.0200220567361693 0
0.00354367987395394 0
0.298840055200278 1
0.042330460853469 1
0.215250671827142 1
0.0156986055823364 1
0.16120008062225 1
0.217106050671345 1
0.234064364705782 1
0.0401538478659441 1
0.240306644866216 1
0.350870532163382 1
0.161053048096074 1
0.256637624148035 1
0.0309398365631079 1
0.11048019170276 1
0.265462467278765 1
0.329959246634991 1
0.245168801753578 1
0.136997603938975 1
0.162606611004745 1
0.0339286087462104 1
0.253933655325425 1
0.150846870237226 1
0.0350723793556565 1
0.425412437654438 0
0.33496151021336 1
0.0889445376390577 1
0.324284496589474 1
0.096765548419518 1
0.180499971749802 1
0.130245542919948 1
0.331407681766421 1
0.0861884321768805 1
0.237598547306984 1
0.241853494566022 1
0.125147071144145 1
0.212040846401155 1
0.287781800768486 1
-0.00737854045987786 0
0.226514136378861 1
0.277541905459381 1
0.0699861900349754 1
0.220973383176769 1
0.321632870064415 1
0.0202671188158372 1
0.112477375462035 1
0.307763160615451 1
-0.0583963211342766 0
0.174237454562321 1
0.283527468861502 1
0.240305823177239 1
0.173350207150558 1
0.368030392986658 1
0.0796514681449768 1
-0.00338158295511111 0
0.16665007645909 1
0.120667017394666 1
0.100421099281277 1
0.3380267600118 1
0.331119424506807 1
0.306211582052414 1
0.23569158003601 1
0.262665184482512 1
0.291141933263257 1
-0.137414211935961 0
0.143632212780515 1
0.187030278903727 1
0.328516286552669 1
0.26212683440534 1
0.142776249042552 1
0.0636648472315823 1
0.260404612226364 1
0.30525562219746 1
0.103790472835119 1
0.132907520169486 1
0.0696743587518031 1
0.109691294887835 1
0.235485632426515 1
0.0343872878309187 1
0.305962373662975 1
0.169799292263091 1
0.145076426465392 1
0.127969485511201 1
0.124155744544508 1
0.208366022385056 1
0.141763632355257 1
0.254939211898539 1
0.141683276903834 1
0.237362612589827 1
0.133864555666113 1
0.109471716371954 1
0.150360844157301 1
0.106695399536202 1
0.0880798972753123 1
0.296900947936733 1
0.150438807666418 1
0.227367226227483 1
0.116254420628886 1
0.0597604627528482 1
0.181693578914463 1
0.125122780102798 1
0.249932469682041 1
0.0442703470862813 1
0.153928155995319 1
0.256614046664746 1
0.217951633332987 1
0.121845089315565 1
0.22795033873113 1
0.0602360321496603 1
0.327243909388421 1
0.337788267862742 1
-0.0189263901728825 0
0.131455112046295 1
0.0603952271412244 1
0.217821085691199 1
0.296309282994809 1
0.271325755388695 1
0.175272746669233 1
0.246258221866833 1
0.329896999304922 1
0.306789570861341 1
0.315940674911562 1
0.064181683712996 1
0.118861509406159 1
0.20851070963273 1
0.209699204174297 1
0.293070962004717 1
0.247285529721773 1
0.194171336661102 1
0.102898336268286 1
0.137394628495004 1
0.158511314260286 1
0.176483622952656 1
0.287208588137364 1
-0.0784280051233768 0
0.0690365865878229 1
0.0909256870555987 1
0.234384853123799 1
0.319311971605691 1
0.0723340924655958 1
0.230490046862282 1
0.267153376016535 1
0.114081875504688 1
0.303165382236834 1
0.0265015327675973 1
0.255334898539551 1
0.0785357060263063 1
0.1151338396132 1
0.0728130343139081 1
0.133629026930313 1
0.237873301812106 1
-0.116791472123411 0
0.210044984543564 1
0.399194613318753 0
0.101873829253016 1
0.332365682770981 1
0.028926383838101 0
0.126975133404543 1
0.211179119198879 1
0.0877452188136533 1
-0.200961404034777 0
0.0687119894784704 1
0.216709747103701 1
0.247386872324379 1
0.21281286144103 1
0.398417182324914 0
0.193377323190619 1
0.251927002749594 1
0.0814559948953996 1
0.270887915145536 1
0.213231229439243 1
0.0362245443838046 1
-0.0177220342178802 0
0.0249501697191681 1
0.264273491747825 1
0.115966223032032 1
0.190584060311428 1
0.303273563710153 1
0.113853366726012 1
0.19991248628596 1
-0.132245814334625 0
0.26368654020567 1
0.232954618103567 1
0.306870832142831 1
0.0423226476948088 1
0.0291224835550838 1
-0.0223824819085906 0
0.0903000696367805 1
0.235327943802097 1
0.130684470416146 1
0.325807859509332 1
0.0784594476057822 1
0.284461651938821 1
0.028473370905698 1
0.285841021564364 1
0.305061981369493 1
0.152079952354025 1
0.0513789105231678 1
0.169409724433888 1
0.195431968290171 1
0.0796382684481778 1
0.239434507774721 1
-0.00352789372604834 0
0.154436444449795 1
0.207631276226499 1
0.265136786932541 1
0.260147695315264 1
0.194639282536422 1
0.0552178902843559 1
0.310362739332692 1
0.147809062412764 1
0.343355296195802 1
0.283653389851891 1
-0.0409538079375571 0
0.318215370847943 1
0.294812444149619 1
0.159102244706551 1
0.248082058401743 1
0.304127098587114 1
0.052184694505789 1
0.337320859835738 1
0.215360299789424 1
0.0597557496444062 1
0.26898206488642 1
0.0828834040655891 1
0.248109833896528 1
0.14828262753663 1
0.117792895357104 1
0.31495086947635 1
0.244699323114967 1
0.177129557275565 1
0.348056287205286 1
0.213478336806698 1
0.00670697354370102 1
0.198688455376614 1
0.249432826193964 1
0.278699223397048 1
0.159897309623693 1
0.144812618052932 1
-0.0313759884853681 0
0.020856293586509 1
0.247768842321725 1
0.127353468372926 1
0.125679263633758 1
0.187116528498299 1
0.268099259817798 1
0.142886744222518 1
0.198643103237979 1
0.126580020559785 1
0.206292594748778 1
-0.0192235004591233 1
0.434399599078588 0
0.17294102784909 1
0.183754147512636 1
0.110440322314596 1
0.305591993745044 1
0.347525447911405 1
0.203067343967242 1
0.258887983101274 1
0.289084019238665 1
0.154908065380873 1
0.206206815018527 1
0.238409809380314 1
0.215587134935545 1
0.159102506949059 1
0.29564676037574 1
0.0990405454671426 1
0.244460634209682 1
0.208471225003335 1
0.273151757255875 1
0.17147055509947 1
0.165593660930236 1
0.251833060737422 1
0.154866467411872 1
0.191680923361983 1
0.224722751547794 1
0.28534721330049 1
0.207172524650111 1
0.23135245178279 1
0.119260900424038 1
0.159151384106376 1
0.383767063424912 1
0.00670327605142139 0
0.194191090309348 1
0.295910002416484 1
0.0629996160169265 1
0.132951938872213 1
0.295101558408284 1
0.0579812504032445 1
0.310312441499266 1
0.0961391915414109 1
0.0654979527595593 1
0.186672057325074 1
0.172156317174257 1
0.266872880277862 1
0.205162188392471 1
0.181548392642748 1
0.0310587894046354 1
0.126559205212476 1
0.185673680742857 1
0.238311037615857 1
0.177758907200029 1
0.136631370308724 1
0.325542455181317 1
-0.0671258161574807 0
0.184529031876278 1
0.272027561269026 1
0.0369956341426508 1
0.207847609596476 1
0.0957117403267803 1
0.262216541190489 1
0.114265904730661 1
0.342502914989318 1
0.199558069261099 1
0.175788282013863 1
0.341720438427186 1
0.156364981926039 1
0.203054594282976 1
0.280158523694361 1
0.10611419920773 1
0.101971428168183 1
0.169529700490481 1
0.166121284896013 1
0.180549957663241 1
0.0518627696453835 1
0.0925549884856635 1
0.364553732244357 1
0.103600498332455 1
0.273551626587072 1
0.31856918318464 1
0.236658635126438 1
0.132784174880617 1
0.202729614232193 1
0.0660375083420801 1
0.111310106174479 1
0.171421637881762 1
0.195531518084128 1
-0.0151390066157092 0
0.220942261032187 1
0.267379990304746 1
0.340073483212194 1
0.0951866149171771 1
0.209152561428588 1
0.077478174797682 1
0.115434757451386 1
0.331092595410854 1
0.31522701586015 1
0.0855107792612277 1
0.116933257302278 1
0.303206311523772 1
0.13516151981424 1
0.284737285202958 1
0.0756756723189234 1
0.253886918546512 1
0.293040921816633 1
0.248425564859745 1
0.248669521615521 1
0.128475373970728 1
-0.101221968151679 0
0.106910511022995 1
0.212542736385813 1
0.307555029971263 1
0.239975758268556 1
0.13772884944444 1
0.192501534387885 1
0.358395038679377 1
0.240649382336012 1
0.211121193571135 1
0.10136949339251 1
0.209845720859114 1
0.0816861761537352 1
0.0691462107719536 1
-0.0959944033336394 0
0.123823705118306 1
0.261057735637812 1
0.188342002894933 1
0.235713564379113 1
0.0815606783524786 1
0.262727503591805 1
0.326008484872294 1
0.336122812139508 1
0.12694536728082 1
0.230596082821133 1
0.183629404011691 1
0.116783064504952 1
0.178872688162833 1
0.00670921656881077 0
0.126886067023917 1
0.230085987998973 1
0.213905598336589 1
0.136540170227523 1
0.224625445151256 1
0.19394711590536 1
0.126209774200124 1
0.325542144822181 1
0.305164636952728 1
0.153764406817219 1
0.240333387084609 1
0.144388819403648 1
0.264143495579073 1
0.147214483480424 1
0.339538247946895 1
0.237981102600733 1
0.272554725468522 1
0.216349453280771 1
0.149945690482812 1
0.230334439673946 1
0.236313663655873 1
0.215130717015909 1
0.148405820426802 1
0.305814675480749 1
0.160503749110985 1
0.239895168059219 1
0.132775735156629 1
0.240465290453388 1
0.275672323482663 1
0.162803243000201 1
0.293547376457267 1
0.17715011409198 1
0.253120077011337 1
0.115641491615225 1
0.18145391500815 1
0.136187819623102 1
0.0977452807903823 1
0.220683432363041 1
-0.0587303027325512 0
0.103673911300351 1
0.271104315533364 1
0.188359549923858 1
0.254304798650448 1
0.300407646361734 1
0.363315028289925 1
0.238194265611079 1
0.1255495655356 1
0.0189936115278217 0
0.12553565548825 1
0.276837876361401 1
0.067271833368604 1
0.374966410019415 1
0.157287407730892 1
-0.00557733234394417 0
-0.0117640302024359 0
0.275155915951298 1
0.296345685036007 1
0.30533230117123 1
0.281412934430944 1
0.237690294975117 1
0.235037881556534 1
0.232036610455213 1
0.255479977031541 1
0.0923611793655068 1
0.0265727534129306 1
0.18592400043306 1
0.157397123489702 1
0.0162533675263075 1
0.212254707570924 1
0.0932095707066797 1
0.170307214414239 1
0.281662219832839 1
0.20240461157097 1
0.153205659960432 1
0.177654416618887 1
0.426614535526949 0
0.14693442486538 1
0.148844414011999 1
0.122830743813958 1
0.173504175558485 1
0.310134296164706 1
0.130877764999334 1
0.234164036508625 1
0.236727110166225 1
0.311124862794885 1
0.033434632252474 1
0.0985855847402313 1
0.14599407052345 1
0.0853017951424212 1
-0.0486380414790066 0
0.263423980813068 1
0.0640122897084119 1
0.319835495723774 1
0.164951010261661 1
0.138124677359341 1
0.0451846802825919 1
0.0634990550900749 1
0.108948149866398 1
0.26797143535235 1
0.148776164556887 1
0.225017287070776 1
0.245890194803357 1
0.209631899122084 1
0.193457486191488 1
0.227875294700999 1
0.329577874276115 1
0.132150237790838 1
0.198414217710927 1
0.298136343079044 1
0.209151683299364 1
0.264245373900315 1
0.345388011345556 1
0.375888765155971 0
0.0560865869497338 1
0.155199299572056 1
0.183859438837097 1
0.0923153454235656 1
-0.0290686460532121 0
0.174657740643581 1
0.0694618803474741 1
0.187534754724217 1
0.152054269759069 1
0.248222561272675 1
0.174461488314611 1
0.301592389207584 1
0.1430343828168 1
0.365618241857112 1
0.178765491342109 1
0.1969382406672 1
0.0585890082422088 1
-0.0309812984843599 0
0.0242613863964696 1
0.184744863109828 1
0.150141327579282 1
0.356388042199258 1
0.0724318606976301 1
0.0221674545196161 0
0.290477718334152 1
0.140698114926122 1
0.243495447885047 1
0.154950329240421 1
0.183720158377219 1
0.166282972192411 1
0.13197487691653 1
0.152966762402505 1
0.143638273549327 1
0.248918219757379 1
0.0802808813105608 1
0.109857077119162 1
0.0525620697335365 1
0.217778455767022 1
0.37055565206796 1
0.109677811122431 1
0.13775382455789 1
0.161895720857649 1
0.155557500062859 1
0.0876509040513462 1
0.155158553848414 1
0.156715112386916 1
0.333253747320033 1
0.174238560280108 1
0.153183299173836 1
0.164961538568558 1
0.121921473452174 1
0.0367773502250776 1
0.20538335145843 1
0.420711949088945 0
0.171990388799624 1
0.0447237594733162 1
0.128695182473423 1
0.197400456593188 1
0.321273681457873 1
0.125815701725026 1
0.346516498568077 1
0.102824649605431 1
0.273666697821729 1
0.257078790735957 1
0.118169681122846 1
0.11265253568203 1
0.256848063374689 1
0.271286813265671 1
0.0916506251398063 1
0.115215516099979 1
0.265078901149292 1
0.264765745184937 1
0.0455896888892903 1
0.160505048531449 1
0.0959643118271429 1
0.260748448223044 1
0.277118407548824 1
0.311398414398338 1
0.0853336798093746 1
0.210909239998933 1
0.105490020205907 1
0.2195653223527 1
0.237066985028116 1
0.237744566014925 1
0.188388619552598 1
0.136175995040216 1
0.146424518053558 1
0.100424429787275 1
0.193816536596447 1
0.125176580960213 1
0.328132213838856 1
0.211121314878333 1
0.26981490948856 1
0.164632673680748 1
0.0939148374296823 1
0.0672255638049594 1
0.273179272596529 1
0.164862723742909 1
0.201977016410872 1
0.181887309346115 1
0.14706658245967 1
0.242563747485932 1
0.200177035679804 1
0.125992604371723 1
0.232552460723754 1
0.209559086063329 1
0.257560153923039 1
0.134529372852019 1
0.165603211882153 1
0.0921121426799233 1
0.091449077646048 1
0.246544136552513 1
0.150603130220581 1
0.361655052540828 1
0.204975669150169 1
0.163946931386033 1
0.221373188113844 1
0.333990754154481 1
0.126124117230553 1
0.102171529566093 1
0.05308779541552 1
0.105402356949335 1
0.00904686628168632 1
0.208260116912262 1
0.109049468718141 1
0.253440846133524 1
0.228269455274608 1
0.162143683822267 1
0.290922511679111 1
0.139114598351448 1
0.0699435546998532 1
0.114038351763791 1
0.145427721758575 1
0.100705572742957 1
0.320399975718167 1
0.378979547813562 1
0.0488759072336868 1
0.148063420518828 1
0.181163916626083 1
0.260826673900856 1
0.0762614879869629 1
0.16198407653846 1
0.177352456267867 1
0.0424640489105328 1
0.222274162809824 1
0.0265881297222342 1
0.134196647123803 1
0.243500671480704 1
0.196046916679124 1
0.217185432795393 1
0.269149442310323 1
0.311093280367297 1
0.265789407924419 1
0.00535976613383732 0
0.243565024020132 1
0.140985431505944 1
0.199484871602601 1
0.251307681234629 1
0.0674414979601673 1
0.259489840439425 1
0.382378521892291 1
0.184739621625735 1
0.206645295033795 1
0.226003040523783 1
0.174343592980905 1
0.154980525921987 1
0.196938259141123 1
0.225547630704983 1
0.178093719253203 1
0.233640029906366 1
0.128770342209736 1
0.0481696517986659 1
0.125475364892099 1
0.296384034849304 1
0.164652182581672 1
0.138026154184884 1
0.109441416048744 1
0.247233597031366 1
0.0727471858067277 1
0.245142525913238 1
0.178395411079903 1
0.25931579130707 1
0.121597800405928 1
0.278435451400333 1
0.154544224419931 1
0.167304547536947 1
0.124163794764942 1
0.310262992643838 1
0.085156177060159 1
0.283795549379102 1
0.247758653100286 1
0.195843625081326 1
0.0531597849072777 1
0.344678391526775 1
0.232113898737812 1
0.322572104894798 1
0.170218321118121 1
0.0626521364685278 1
0.103762928595753 1
0.146331136481138 1
0.11786334828933 1
0.317981383341008 1
0.119187107967719 1
0.252276935345323 1
0.180909129241437 1
0.155037634712014 1
0.200040683788996 1
-0.051683278429009 0
0.336738139002954 1
0.108676191297968 1
0.272369407482648 1
0.302274675766853 1
0.256553598158775 1
0.157814250444762 1
0.125254817865283 1
0.0584910094387126 1
0.213094544378332 1
0.101086168008875 1
0.213575623308466 1
0.14644782761103 1
0.168775916624535 1
0.126458712565717 1
0.259839192520928 1
0.0168353740537186 1
0.153360294356834 1
0.318937312073374 1
0.0770738474379309 1
0.155745725557986 1
0.228584150129104 1
0.219210287997107 1
0.0424335055402846 1
0.0799439218776901 1
0.207551106340253 1
0.177732214067915 1
0.225870230296194 1
0.318599806380251 1
0.162549626478918 1
0.290983966065589 1
0.18012348052055 1
0.090343062108706 1
-0.0526744232567107 0
0.262124473705265 1
0.155402020693494 1
0.0638544849190527 1
0.09996461626714 1
0.0910058594008884 1
0.195885100566104 1
0.141552097208359 1
0.179316564333188 1
0.225883950589596 1
0.188564226685776 1
0.220514357366607 1
0.189140248274664 1
0.181694567217595 1
0.185961245187642 1
0.0296309827951515 1
0.328233657424049 1
0.132277294973419 1
0.29108157217957 1
0.275526355645505 1
0.254148043153084 1
0.150596369726299 1
0.236099651050102 1
0.0624717409005394 1
0.0957172644204572 1
0.264775801693919 1
0.159599998406601 1
0.222552071769824 1
0.204981644569563 1
0.297994201206052 1
0.188804206606824 1
0.194871913345034 1
0.0872832304176518 1
0.0840452617777977 1
0.314065793295173 1
0.214596212522148 1
0.146564052370142 1
0.221107602043747 1
0.101294886542298 1
0.201092599082499 1
0.405515264157879 0
0.249577539194434 1
0.182695038996004 1
0.0918493912987028 1
0.0943343469629277 1
0.102051060605388 1
0.204094630100548 1
0.0983966967063987 1
0.141255977600181 1
0.262651544081811 1
0.124875266916003 1
0.245163965029133 1
0.163235771982683 1
0.14978314964252 1
0.221715356542798 1
0.183646945441313 1
0.275614610883353 1
0.262087158758362 1
0.27648074222287 1
0.171509298683547 1
0.27410073462887 1
0.167282215520083 1
0.245678099952312 1
0.110402283183555 1
0.195091965593747 1
0.0544752819974333 1
0.395205105782432 0
0.104471217182168 1
0.272606435156402 1
0.183822397280794 1
0.159238511395964 1
0.176824890776488 1
0.258632634099987 1
0.207897005132479 1
0.107738028181431 1
0.186163645000143 1
0.230714316586797 1
0.16026036350427 1
0.0703593369147382 1
0.108436841245008 1
-0.00864684132291981 1
0.233811587259651 1
0.141111544778129 1
0.115608122341225 1
0.18853263489562 1
0.0372562312988661 1
0.159328188570357 1
0.130211651257275 1
0.146231290456115 1
0.0243725459126251 1
0.204181065780683 1
0.213135092020485 1
0.19966282077587 1
0.19803463318931 1
0.184154561248185 1
0.234670483102717 1
0.275414493911949 1
0.0468854952584447 1
0.123970968588998 1
0.0985299769321581 1
0.0424365989086069 1
0.219547256791986 1
0.28545608484174 1
0.221101347513169 1
0.28333772578024 1
0.265390557559386 1
0.248488081641166 1
0.205843572292455 1
0.144658304832418 1
0.287877916667485 1
0.149342549093579 1
0.29602056643945 1
0.081002053446963 1
0.273547485608056 1
0.0211283946761612 0
0.323731370113113 1
0.185511842625623 1
0.0757976054734933 1
0.147051908664458 1
0.071331588772321 1
0.127963104696108 1
0.253529676164229 1
0.267946244626108 1
0.231973587319178 1
0.381397655711034 1
0.235541093795851 1
0.239844122560293 1
0.140716450667276 1
0.245651635067979 1
0.118112184621347 1
0.159218777402289 1
0.346697405520802 1
0.213389860490954 1
0.154538860412024 1
-0.00290478652580789 0
0.04287192336042 1
0.131199959988139 1
0.233351081056997 1
0.159818443334115 1
0.274813730223079 1
0.270435473026275 1
0.131742638478238 1
0.0868461909067627 1
0.312343389001442 1
0.12427866283792 1
0.236943393452193 1
0.258299495125297 1
0.202045450954978 1
0.27660185513851 1
0.194139512350496 1
0.155047707213729 1
0.180451875007965 1
0.215104504305283 1
0.280105190923835 1
0.356549781902421 1
0.265294458701826 1
0.0548773419557609 1
0.199699010354136 1
0.251548234585725 1
0.185599396540608 1
0.22662284226966 1
0.235588419818516 1
0.229613768054596 1
0.216708141241651 1
0.223958495601265 1
0.244293743736685 1
0.202696455360949 1
0.161453758489007 1
0.264399040555897 1
0.142936714675197 1
0.257646390185274 1
0.289269129747384 1
0.0999948267405361 1
0.216994698003858 1
0.110987749589393 1
0.253926642695182 1
0.0196945884053877 1
0.307068775689229 1
0.2201992248445 1
0.217011136475676 1
0.240927587259153 1
0.238137451322697 1
0.151470358411568 1
0.123474205051223 1
0.0441011882978513 1
0.0792592506100001 1
-0.105953597960007 0
0.142721384532451 1
0.134956208793125 1
0.276442025882942 1
0.318012858340514 1
0.190634577830984 1
0.333464221057699 1
0.178877323490199 1
0.0964398070194214 1
0.152705519407638 1
0.169700672152663 1
0.315972221563206 1
0.269510094510789 1
0.220251848247018 1
0.312955913449826 1
-0.0263538662786776 0
0.173244657818556 1
0.313744738012598 1
0.0885021282721012 1
0.0993949563303173 1
0.113539944325465 1
0.214330704904079 1
0.180377121511355 1
0.17144301203554 1
0.199140224777117 1
0.0788118756809971 1
0.330787947830962 1
0.282318892853371 1
0.148347797287554 1
0.247976520216287 1
0.212700742458431 1
0.19741700702506 1
0.196819571835525 1
0.253217262234172 1
0.235204028084328 1
0.422665347417137 0
0.148560932474241 1
0.0257667655552492 0
0.125564269118352 1
0.197798069143257 1
0.0180003149691018 0
0.182379008049019 1
0.205551897207788 1
0.315570481925865 1
0.157633908221825 1
0.122220510905416 1
0.0826989129365831 1
0.170856028557582 1
0.170002692093297 1
0.303954685858043 1
0.134488464722225 1
0.178886970847004 1
0.299784792815584 1
0.232742424884626 1
0.293180511550165 1
0.057690505157201 1
0.356595202154191 1
0.267252233343605 1
0.344854825966671 1
0.229297200988115 1
0.240353591453255 1
0.045985349291517 1
0.332823882082528 1
0.0837931857743472 1
0.172144314446393 1
0.160966170103759 1
0.229216281702412 1
0.106281702071746 1
0.22170832085591 1
0.139757036888823 1
0.0735189528007377 1
0.186356905689462 1
0.321412300134402 1
0.221277580993025 1
0.254215461555636 1
0.213955421505232 1
0.187808217977144 1
0.317528980733005 1
0.420048076413467 0
0.104685931787886 1
0.0858502859858261 1
0.168754276542462 1
0.134985815973961 1
0.139838818407169 1
0.185786348258418 1
0.16569730343377 1
0.0310992645067165 1
0.0663022284840645 1
0.149786678071411 1
0.249848676864315 1
0.183183301197703 1
0.0551950836433573 1
0.179999510610156 1
0.0984639019305258 1
0.198902464598858 1
0.0167925168299922 0
0.259726021124629 1
0.139795826059611 1
0.171921798440754 1
0.225289475322738 1
0.0400500134125302 1
0.209095523226851 1
0.23727447426847 1
0.0761907874909959 1
0.0737545518592919 1
0.0638306267757502 1
0.237899157062979 1
0.108756023961621 1
0.143526653418815 1
0.0862589894905933 1
0.30577549387697 1
0.0427423440291405 1
0.113470727707623 1
0.0851488906850075 1
0.232280303818246 1
0.115016839914753 1
0.317726746821285 1
0.327117992194799 1
0.25646408002798 1
0.320209120396682 1
0.187427334320594 1
0.188049287671033 1
0.174832468926311 1
0.107696246769112 1
0.18705893407518 1
0.279034159821306 1
0.166666721060032 1
0.146034618264214 1
0.203111596122631 1
0.319692983120471 1
0.152027544420847 1
0.148788064102054 1
-0.0287392026772569 1
0.198703546080368 1
0.248996894554077 1
0.0270504701729928 1
0.246435095927133 1
0.214718575786758 1
0.110504292527921 1
0.242911040657672 1
0.348835037534155 1
0.196313605851327 1
0.296802761563737 1
0.0913854326759614 1
0.187041324556659 1
0.401923000726063 1
0.0629088273315045 1
0.121003780447525 1
0.0576966013994171 1
-0.0121921913797508 0
0.0486387677992884 1
0.0569426801643667 1
0.11648386946106 1
-0.00132768855488853 0
0.15431232432608 1
0.260368895690783 1
0.238549411162414 1
0.204552785740474 1
0.14955536521942 1
-0.0481543158211413 1
0.232554452676701 1
0.20554770194569 1
0.0968443762401026 1
0.0931137961236553 1
0.0387445909852175 1
0.356300975590236 1
0.295300641975892 1
0.299637897484089 1
0.294534225501579 1
0.209655047203613 1
0.0882367367842625 1
0.248018415282132 1
0.0611380602838593 1
0.0654091590954805 1
0.0921284469661259 1
0.263921935687277 1
0.125722693390692 1
0.0241832212605769 1
0.151652120924608 1
0.143045468560537 1
-0.0478959446096897 0
0.460774424165233 0
0.199639447273478 1
0.179147021750284 1
0.276510086826749 1
0.0198522049423058 0
0.141630751495367 1
0.345141202742385 1
0.12910979228553 1
0.0527701377443229 1
0.017267172313226 0
0.231839368258035 1
0.158449813374644 1
0.230345204364033 1
0.347212296220362 1
0.062759403761419 1
0.361062794820723 1
0.229308994764889 1
0.3019908202106 1
0.255755890203719 1
0.103213091147728 1
0.14270060177423 1
0.0650990800790102 1
0.112602728670692 1
0.0559810186243899 1
0.19727018284855 1
0.163146963826945 1
0.330900432522888 1
0.29691248430416 1
0.297463265416689 1
0.229796106158067 1
0.192868793404111 1
0.236777825294762 1
0.0778605625178173 1
0.200210173592444 1
0.116167771111224 1
0.206382887306972 1
0.0937814517148774 1
0.264981390981523 1
0.0647820914742833 1
0.124616905646032 1
0.136504788458922 1
0.227589144703465 1
0.258972048324292 1
0.334741495900603 1
0.275138106724039 1
0.116758389867865 1
0.0118477022892358 0
0.161353930047187 1
0.231626680345966 1
0.237643175351714 1
0.207872452905501 1
0.136542938875436 1
0.211011301351052 1
0.10704528780794 1
0.199023016495499 1
0.322538471072683 1
0.0806368350426982 1
0.0914557195026935 1
0.156558968342749 1
0.186877522921579 1
0.12319586311113 1
0.184193848920208 1
0.186266610197406 1
0.169295068857267 1
0.251833259377923 1
0.159070977662684 1
0.202149457943337 1
0.0791215332023282 1
0.214867465702351 1
-0.0286851075344679 1
0.283079785634738 1
0.00849135806765459 1
0.354200564713262 1
0.27163504002499 1
0.304727503070845 1
0.0737038282582036 1
0.349352014526397 1
0.163667374582837 1
0.0546291455724788 1
0.293321336671319 1
0.181177334866176 1
0.284259942741084 1
0.240000725904175 1
0.18693987328303 1
0.177222376822839 1
0.34212137134508 1
0.0328550876948668 1
0.109655148908671 1
0.122190329665774 1
0.210674924576685 1
0.356298341097814 1
0.0799761422051496 1
0.278677313174557 1
0.365817342406862 1
0.312451775504855 1
0.198263369417207 1
0.178762316511107 1
0.260353545035432 1
0.200747587684614 1
0.108253843603765 1
0.0720089896748944 1
0.250692224510973 1
0.0617106868679589 1
0.0300293111258151 1
0.36632306942835 1
0.0785124886032461 1
0.207380711002628 1
0.248149217298966 1
0.333962641558357 1
0.384993491958571 0
0.290067158192486 1
0.256249190134762 1
0.203453658962827 1
0.148131231380422 1
0.192548353855358 1
0.105276597410887 1
-0.0587387865481607 0
0.269660615202783 1
0.0578084835979763 1
0.304489489143478 1
0.249428653243831 1
0.190324495714195 1
0.0804966739972623 1
0.266691279350102 1
-0.0125478484628982 1
-0.0517078355835933 0
0.328397767934975 1
0.220263791303807 1
0.219826489257424 1
0.240119665643578 1
0.256218379469728 1
0.0909475048961917 1
0.162633713647406 1
0.160769540513805 1
0.263561968565862 1
0.121803585915314 1
0.142346762288899 1
0.163381205545493 1
0.285905596481985 1
0.0235011099599555 1
0.213202618323885 1
0.205636270368938 1
0.122185395046048 1
0.123635833159906 1
0.24477061039332 1
0.0879158546099736 1
0.289682157729909 1
0.15726271281491 1
0.0569316267755141 1
0.167000589107347 1
0.0951138585063003 1
0.312703909600268 1
0.076867376815346 1
0.121439488661296 1
0.0674948906035635 1
0.18472956526719 1
0.289167689696451 1
0.157773937838485 1
0.0664014780458651 1
0.139032636383609 1
0.177175355426724 1
0.130055918438191 1
0.166093014661849 1
0.306311765477696 1
0.238295594030605 1
0.110630658892355 1
0.239162393784036 1
0.20677172537031 1
0.247412223515258 1
0.112326512000117 1
0.367696456175244 1
0.156126168879531 1
0.183270267064969 1
0.0697968858982652 1
0.14622749946613 1
0.186876973091154 1
0.190607737726782 1
0.201368891393992 1
0.144264050525561 1
0.206115380465982 1
-0.00717219200578247 0
0.106582470960286 1
0.19809398725629 1
0.235475545494041 1
0.193969928433195 1
0.110967017931088 1
0.0384758657570654 1
0.20986935158101 1
0.444672356605205 0
0.234915512287457 1
0.221134343342781 1
0.352323972656405 1
0.0928829538163131 1
-0.0424030230951093 0
0.0415900706053186 1
0.121069271247041 1
-0.0405839862804253 0
0.0953764535268494 1
0.20177207433736 1
0.32005623616658 1
0.133969472323067 1
0.217415782582271 1
0.202720418967189 1
0.278759123958705 1
0.183371053685714 1
0.103564040970948 1
0.0697094750884795 1
0.237527674583102 1
0.156291554746842 1
0.127279807867368 1
0.187231812669389 1
0.220125858473774 1
0.265795520612784 1
0.434804526361677 0
0.424716074561859 0
0.319213864189158 1
0.118825109871913 1
0.208117041477945 1
0.0799931545931478 1
0.123476791576739 1
0.151462372550532 1
0.42760653673131 0
0.307271178424202 1
0.191083811754658 1
0.0970377562678863 1
0.281749163124862 1
0.225069869006459 1
0.192039647155782 1
0.176482071105407 1
0.129077816691704 1
0.0112813715737638 0
0.00551223969412484 1
0.36140209079704 1
0.305266516666836 1
0.009118647076259 0
0.262234624037389 1
0.137947865228694 1
0.186650548379115 1
0.198165531947842 1
0.185772529312344 1
0.0979218382553097 1
0.249249714042816 1
0.172716009561983 1
-0.0265670355824839 0
0.254677136032103 1
0.170207756780168 1
0.201050653033185 1
0.134191095480125 1
0.245577127648351 1
0.260570668806025 1
-0.0462085382476587 0
0.198620323554817 1
0.241306237959282 1
0.107895762743549 1
0.207664535316644 1
0.281686771487533 1
0.366889249714511 1
-0.0497221371802676 0
0.312660336722238 1
0.140772829093793 1
0.176474600485074 1
0.195397109296309 1
0.212365524166244 1
0.124138182377696 1
0.186428714877912 1
0.120842574841565 1
0.152756337034731 1
0.0871461614541582 1
0.0868410394750596 1
0.234733015071012 1
0.420142678113307 0
0.289334939065387 1
0.191458389932586 1
0.275958705561767 1
0.192398550346095 1
0.0472416582179829 1
0.152921983651067 1
0.0900344814609101 1
0.293718418395544 1
0.243122160774415 1
0.366551203137627 1
0.0440898008506229 1
0.232830250068186 1
0.196894437557339 1
0.204505228867984 1
0.302045833635502 1
0.292229050358177 1
0.253405023123114 1
0.0555445873909096 1
0.114518543611391 1
0.0237136963046182 1
0.113507848307432 1
0.228948801700273 1
0.199317280703983 1
0.0198118596976656 0
0.150340410185314 1
0.294133234863606 1
0.0657168462495462 1
0.265201582658135 1
0.268385093075455 1
0.175993866717402 1
0.100033219229752 1
0.171342222189849 1
0.325617643810043 1
0.153912389188853 1
0.212703819329247 1
0.335759532890234 1
0.134724986143168 1
0.0617793362673459 1
0.188982404136332 1
0.331457724624467 1
0.297150402853712 1
0.288156188608976 1
0.266176129750839 1
0.211002023506569 1
0.14676055271594 1
0.297521815978092 1
0.225807908567861 1
0.289762878700949 1
0.367715112004619 1
0.108160430140059 1
0.189384141466178 1
0.301004645627348 1
0.233967920376937 1
0.190867648485146 1
0.18185763559715 1
0.164844656238444 1
0.339622554346104 1
0.132042826545071 1
0.225612110875749 1
0.159708579293902 1
0.0875202883666317 1
0.158863847121957 1
0.2137703729282 1
0.128670727641006 1
0.188753403680216 1
0.0512466960558003 1
0.151988357966067 1
0.297354224153085 1
0.253070063386347 1
0.0720697122618764 1
0.232660274682316 1
0.142730480675549 1
0.0561272510813432 1
0.216387443824573 1
-0.000219915401937321 1
0.204263815654146 1
0.264059479688454 1
0.107842211950319 1
0.290804144906884 1
0.289911553713996 1
0.280183279019285 1
0.243460380271751 1
0.215549514678411 1
0.118796989363552 1
0.372112117342412 1
0.10644922507656 1
0.174067558223684 1
0.142787884505134 1
0.247444722264017 1
0.252499333596266 1
0.121427696667208 1
0.190018405724222 1
0.260817783486523 1
0.0969760990558799 1
0.0207428179727225 1
0.243558740686878 1
0.220777910174509 1
0.324017149686915 1
-0.130465638896953 0
0.130163053425522 1
0.0147575028221843 1
0.17310828050546 1
0.156148693012786 1
0.369526562895659 1
0.11644179593741 1
0.460259036209882 0
0.0689466489044364 1
0.135395273720075 1
0.16164786317366 1
0.300278844780315 1
0.19578760797162 1
0.124935149102191 1
0.000288285654401421 0
0.161425171479984 1
0.221476552413995 1
0.186825430381772 1
0.236204931435219 1
0.111333121826955 1
0.190359272505624 1
0.215670521747307 1
0.191667901516288 1
0.222217481407377 1
0.289914815341378 1
0.124949986604443 1
0.138148961258642 1
0.260650755522525 1
0.108335048553582 1
0.165170645086435 1
0.0877702709451615 1
0.183753320884995 1
0.370934173411877 1
0.16873284716799 1
0.0518561134437109 1
0.242211500175439 1
0.125554492853137 1
0.191368136491574 1
0.281980992832615 1
0.146730928315493 1
0.216589287870234 1
0.168449464209566 1
0.150432670121287 1
0.292674976729454 1
0.22233502895232 1
0.0837197099224344 1
0.261978757660462 1
0.148495974348203 1
0.126363485341475 1
0.164223050040895 1
0.0561812385593314 1
0.191515021651003 1
0.20732010973512 1
0.172140975585391 1
0.0575503067787266 1
0.258439344088455 1
0.161892314490966 1
0.278725382258962 1
0.00353527936171537 0
0.108649595453311 1
0.395053405326119 0
0.0845387087143223 1
0.163842790394278 1
0.329161785839049 1
0.167212727227438 1
0.193643474488752 1
0.251936357930618 1
0.153341476716553 1
0.164132160021367 1
0.0982918141526986 1
0.203182115640919 1
0.13121597392979 1
0.193719053336271 1
0.309000602694866 1
0.242914977640662 1
0.235695103840035 1
0.233555121372421 1
0.200305041413114 1
0.182987843350383 1
0.358034049734067 1
0.265506928914458 1
0.134437756036033 1
0.3263817911094 1
0.381791961631312 0
0.189230683166248 1
0.165862599648681 1
0.193601208580967 1
0.103128205319904 1
0.18782727426493 1
0.25319616558695 1
0.0847893203402387 1
0.149886656077427 1
0.103579173949115 1
0.062155900649135 1
0.126724348257413 1
0.203785494069937 1
0.0403678965729556 1
0.174023604420567 1
0.097604890243579 1
0.403698034076723 0
0.186599670061046 1
0.112457099186588 1
0.184820270682919 1
0.318239128651158 1
0.0990246963027646 1
0.278614349949829 1
0.142966545993906 1
0.331009761630329 1
0.299513083778827 1
0.0484261138385149 1
0.216747377645805 1
0.0586530138136846 1
0.279879878191007 1
-0.0252066363046029 1
0.241645396013342 1
0.142557318835867 1
0.280624097757825 1
0.333435285359772 1
0.173008923209248 1
0.21017096703468 1
0.0215180700354763 0
0.31914821567452 1
0.10891556791719 1
0.199458763609742 1
0.306901878597512 1
0.243325435708247 1
0.240583543805338 1
0.0606065164869635 1
0.107905452905057 1
0.153163768149743 1
0.0860646733697663 1
0.188421662649471 1
0.143755977676392 1
0.199871167169658 1
0.0909151558499366 1
0.0801547523257882 1
0.227241546928923 1
0.261025815605022 1
0.334716224391476 1
0.0554968023617549 1
0.175471992517845 1
0.0996485629731987 1
0.274121159965052 1
0.199108007195933 1
0.352692732071054 1
0.302987075334748 1
0.144043104379441 1
-0.0424024131506042 0
0.283108147075216 1
0.165913455892007 1
0.0709630948534868 1
0.232711187093374 1
0.185862505087423 1
-0.00281322504212562 0
0.223312021277987 1
0.232404311769375 1
0.128627832839942 1
0.171746292682031 1
0.20826408960893 1
0.166166065243642 1
0.186465735160361 1
0.0639448856620492 1
0.136541085465494 1
0.0766173737206219 1
0.0866678490313468 1
0.128692927823624 1
0.0498526921891585 1
0.305380784062611 1
0.214431284419763 1
0.214285055196567 1
0.17676385561088 1
0.180436055893193 1
0.0641556951611972 1
0.216325978492497 1
0.208458728505665 1
0.101147658130545 1
0.179999072556846 1
0.100629606764263 1
0.0773146805161982 1
0.292111323063001 1
0.0844862053831325 1
0.1551223865989 1
0.148787852673423 1
0.18865067754671 1
0.271705088241976 1
0.234729850940996 1
0.256983703887711 1
0.153232606661033 1
0.138158671908773 1
-0.022125269242917 1
0.134603452086566 1
0.212382562877309 1
0.271319118380583 1
0.0585090330142192 1
0.102250038344364 1
0.211103223620688 1
0.0364685356638623 0
0.268534664594993 1
0.20508136771371 1
0.304119134798602 1
-0.0802132403789369 0
0.0439120048160354 1
0.11830215703497 1
0.346002589514953 1
0.183248751174805 1
0.220175857160754 1
0.175817165895362 1
0.434380972904719 0
0.372865212839437 0
0.191611162464045 1
0.199138440021455 1
0.300268883503841 1
0.139417947250702 1
0.153517590506939 1
0.206148790561043 1
0.137453872919998 1
0.402697266841307 0
0.256107412300253 1
0.0739713874605409 1
0.192344889558264 1
0.0252665229179684 1
-0.0312820749605615 0
0.241637812620715 1
0.202100036819603 1
0.333603279856392 1
0.19208539450918 1
0.121827375852536 1
0.0996981352679443 1
0.0914420341017048 1
0.207102543048091 1
0.0825856835366839 1
0.133054358784209 1
0.248781302118691 1
0.235164087665636 1
0.123576887529062 1
0.239066983677386 1
0.203396040055356 1
0.138531844714213 1
0.0449150453693742 1
0.179536184492117 1
0.184622543296701 1
0.256046779650604 1
0.156060532718035 1
0.199066807315734 1
0.0774901405231431 1
0.219531830128477 1
0.0454172055974027 1
0.172210277197766 1
0.0642258337148875 1
0.0646669617832007 1
0.0625703449900758 1
0.125830358649518 1
0.236666182176228 1
0.232527429362905 1
0.128514710710379 1
0.39249183182222 0
0.136274331269004 1
0.0491052686623456 1
0.298510198371984 1
0.236483599154716 1
0.168504286372287 1
0.359910449084647 1
0.0968079190153487 1
0.12663446380592 1
0.191076128022253 1
-0.0170760939547019 0
0.20323070599162 1
0.204371180404286 1
0.0262359194583942 1
0.286167324812385 1
0.0242271269427626 1
0.12924446891269 1
0.0961274566224426 1
0.263108349953223 1
0.265210596292926 1
0.180702198617925 1
0.311579043045775 1
-0.0720221693343564 0
0.136214283859041 1
0.168703603894614 1
0.11569489946886 1
0.260526473432319 1
0.25803892769418 1
0.127040950644632 1
0.13647729214047 1
0.0613684891568583 1
0.305011461170915 1
0.105581912353041 1
0.239462260786474 1
0.179794743421597 1
0.130630958345408 1
0.0572167716216881 1
0.370382481200086 1
0.138243336485798 1
0.362022161258785 1
0.136823513385242 1
0.120329949247583 1
0.239836642099275 1
0.155958370848552 1
0.0566476402404295 1
0.37598871879366 1
0.314745132330523 1
0.168193744363259 1
0.254917840216125 1
0.0472523147297233 1
0.209308542744946 1
0.167275436985338 1
0.180855500471123 1
0.0745203219429333 1
0.267307775473314 1
0.195912816577748 1
0.0170201925670483 1
0.210112418031352 1
0.0692872907262391 1
0.300903470307259 1
-0.00817322768080152 0
0.216471487155237 1
0.274457743567768 1
0.227606383521695 1
-0.0376025046860777 0
0.0717578374420338 1
0.23211782186774 1
0.15412470390577 1
0.126710856294379 1
0.177059018883807 1
0.307979014970736 1
0.298286025590875 1
0.185255544176383 1
0.161903316441449 1
0.207988955687549 1
0.316509404296509 1
0.34098520041794 1
0.278617313393835 1
0.138570960835611 1
0.0830426141841584 1
-0.0494774464431738 0
0.271195536313932 1
0.139148894539321 1
0.146722763115118 1
-0.0359763974328387 0
0.156640313760071 1
0.11400790486743 1
0.165177459607933 1
-0.0343888013384703 0
-0.0268692061465589 0
0.0539857492308946 1
0.107761616207332 1
0.158515332712515 1
0.108055075051147 1
0.257415322490225 1
0.233659351732905 1
0.199991081763809 1
0.149546727425657 1
0.0703343088710855 1
0.131965762387132 1
0.211674298800881 1
0.086027747153527 1
0.11814097906448 1
0.175779806210347 1
0.131439810691617 1
0.116553465152134 1
0.148522433819014 1
-0.0972246158457998 0
0.223322724933541 1
0.0413111065883726 1
0.158942585287839 1
0.200478115710268 1
0.068911189978442 1
0.163081346906815 1
0.22902880059593 1
0.211014605634071 1
0.180842247722264 1
0.116434416312087 1
0.195903283588266 1
0.274544211104147 1
0.316426825781508 1
0.23397416510835 1
0.258908686304167 1
0.0889196373166489 1
0.259519938317566 1
0.198776403645595 1
0.45039101244204 0
0.0466883597334063 1
0.337062737645771 1
0.273571837669906 1
0.349326833543633 1
0.174667079179916 1
0.420619450886898 0
0.174819666101552 1
0.146135079077285 1
0.137471714929366 1
0.346885008000079 1
0.0718902358751942 1
0.214036294093603 1
0.270254711897897 1
-0.0241219816175595 0
0.121368355822733 1
0.137774189095866 1
0.189715668238968 1
0.144145479839336 1
0.261576763208071 1
0.165557984887273 1
0.0635127678941044 1
0.314649408612008 1
0.203468824325979 1
0.152405189041536 1
0.124940924830193 1
0.205254815456984 1
0.073838638466105 1
0.114143972310677 1
0.170824619112857 1
0.218866162239172 1
0.263635069788732 1
0.0873318437304164 1
0.136261154571993 1
0.155284265769264 1
0.0992625579860678 1
0.0558238913173549 1
0.200030385864044 1
0.227174971110164 1
0.37572054185631 1
0.21659921312362 1
0.109862758830855 1
0.147109995244915 1
0.0626307728252097 1
0.248423043559047 1
0.0186915651426589 1
0.0479774937156726 1
0.0718153697717008 1
0.115834610099059 1
0.251872344781521 1
0.151522592130116 1
0.107510523260178 1
0.0832376648164681 1
0.0546169292018302 1
0.144758911777068 1
0.155609627834934 1
0.26975738332058 1
0.29620914152374 1
0.280178899729581 1
0.113536619270444 1
0.183090644025094 1
0.187325893933863 1
0.270439078027969 1
0.142004299989514 1
0.2586423959044 1
0.125692453684578 1
0.226502707240772 1
0.23175390851111 1
0.335110612967582 1
0.291870374007413 1
0.24998333652804 1
0.187896659170575 1
0.284504267617627 1
0.12309702089536 1
0.4306720170653 0
0.014901271095845 1
0.026588114153419 1
0.0703259941984589 1
-0.0456731698038168 0
0.248225746218593 1
0.0664534182628061 1
0.146360496705373 1
0.115766649329592 1
0.156218651128398 1
0.149214969297653 1
0.176787792596982 1
0.0962663659481917 1
0.263835246131196 1
0.28765261032848 1
0.306983081088278 1
0.066729154468577 1
0.387614669768936 0
0.149056689793085 1
0.234921755250778 1
0.227231113349968 1
0.263369736883534 1
0.28076593710356 1
0.375395674151885 1
0.29277484179297 1
0.194268553638283 1
0.272591125591909 1
0.426552168006893 0
0.133540266276971 1
0.145753489240997 1
0.116596001024106 1
0.267123433162333 1
0.379457043940387 1
0.216525959603206 1
0.300968378206195 1
0.0649001462332254 1
0.177297503480869 1
0.062807530592634 1
0.1785855667378 1
0.160403583416398 1
0.303455193723141 1
0.234827026514766 1
0.323899538525411 1
0.0963913780505442 1
0.253636798603852 1
0.211966477439087 1
0.0257605408710898 1
0.0778524677518175 1
0.0572802185053269 1
0.0943354145625086 1
0.104804460846363 1
0.151294549429129 1
0.112841699725478 1
0.188141582750789 1
0.0524622817849429 1
0.2103308222053 1
0.325865950258452 1
0.334012586772444 1
0.196853992564144 1
0.244668249987334 1
0.356726509148012 1
0.206444365392911 1
0.31103247200937 1
0.00996710343436548 1
0.0642324567394968 1
0.198242845412659 1
0.104800264769957 1
0.0907818196689605 1
0.180665876465129 1
0.0183645419696189 1
0.20300209492493 1
0.168799365474291 1
0.109746064666601 1
0.0506292651129263 1
0.149989534523953 1
0.20650872103427 1
0.116356249930564 1
0.248440501553339 1
0.0537270816765781 1
0.199552470186943 1
0.162850364362647 1
0.199135807296891 1
0.104653385211457 1
0.196773041930459 1
0.127808534606502 1
0.132599220354365 1
0.295583534289773 1
0.264046398289074 1
0.0886070486097254 1
0.258060445078856 1
0.112897565820021 1
0.105260143375766 1
0.281270622819836 1
0.278921850924786 1
0.195460320819844 1
0.199984212623318 1
0.0829966172405188 1
0.0518597625756693 1
0.184594776718827 1
0.127216954474071 1
0.120673284934089 1
0.229078256802032 1
0.3399769426813 1
0.0952373428349654 1
0.143598303854082 1
0.240117649193559 1
0.244200583640407 1
0.126595041888408 1
0.166160985715731 1
0.181046585606427 1
0.156785491611764 1
0.193409922597328 1
0.331504293342414 1
0.212025749099971 1
0.0937303611466971 1
0.251206994253894 1
0.0788465650574499 1
0.181551411475038 1
0.110380901856404 1
0.111654874793848 1
0.151487940295429 1
0.0367505360437889 1
0.321357014917096 1
0.225027186968675 1
0.0702934823713338 1
0.410792676674768 0
0.117806159433471 1
0.175032650311955 1
0.113754001408468 1
0.146058365817182 1
0.227790118740041 1
0.127849173050658 1
0.174118664637645 1
0.0859701952359659 1
-0.0610712564172593 0
0.0305729542603742 1
0.375219305323336 1
0.157913255695619 1
0.13091654306997 1
0.0330787138129576 1
0.161243683238239 1
0.268730883951129 1
0.163245100975874 1
0.398184911175384 0
-0.0377551810063302 0
-0.0194533304508012 0
0.160847576488893 1
0.293340806403729 1
0.144007195168429 1
0.0776071590049578 1
0.049302841319217 1
0.112180982098211 1
0.0322487547481743 1
0.307773064774642 1
0.103608230457567 1
0.111835666410333 1
0.208073226867409 1
0.307168445120802 1
0.181759591192451 1
0.191872400354694 1
0.249573240326466 1
0.220404243862655 1
0.446577833321166 0
0.132848532390417 1
0.127051356923435 1
0.0723997728193459 1
0.229514896187181 1
0.0328420252748035 1
0.277070723142719 1
-0.0911383105853815 0
0.261441602275423 1
0.137455422385586 1
0.125335830296257 1
0.140646797023383 1
0.265626299609341 1
0.180194356302906 1
0.219429410562742 1
0.0474632087304442 1
-0.0380248668441789 0
0.126259865845135 1
0.1414247639429 1
0.0739478276869282 1
0.142717298677871 1
0.148800535164171 1
0.150158562501283 1
0.272515450385365 1
0.17669604120491 1
0.101946418060325 1
0.110521277074625 1
0.192446610677541 1
0.190565613768894 1
0.154362229752411 1
0.152939098939558 1
0.284390348114528 1
0.0189526008914104 1
0.261477394601406 1
0.158437466664253 1
-0.0681944040246934 0
0.15305860060454 1
0.0771878468399217 1
0.0393516079001661 1
0.183900066470074 1
0.235761039562025 1
-0.00141351147811714 0
0.286041671738001 1
0.17047186713711 1
0.175902517965126 1
0.165374831729235 1
0.193099160748679 1
0.247487436765007 1
0.394445288212664 1
0.177905443979348 1
0.303348162155298 1
0.011908657178333 1
0.202340394639138 1
0.156721191139805 1
0.155400023630122 1
0.192231499712009 1
0.239550407522588 1
0.0780995651773852 1
0.248295041077866 1
0.181567484168818 1
0.125511074368247 1
0.186541320578072 1
0.159300198421893 1
0.160841683011718 1
0.332904844496788 1
0.250843841291117 1
0.206477065838288 1
0.173928161093667 1
0.40124702367357 0
0.23729083732808 1
0.164977992395111 1
0.239587271664998 1
0.327285812210046 1
0.243222876169386 1
0.104981510848346 1
0.162071852771133 1
0.112220379743108 1
0.292793869247093 1
0.169100227526654 1
0.123575205049548 1
0.282596851286934 1
0.195118151441595 1
0.134511062055666 1
0.206488081958336 1
0.389858111031397 0
0.180309927767262 1
0.22764271176351 1
0.00157982218460566 0
0.253703538691163 1
0.0880745566996874 1
0.332173814605823 1
0.171181345352893 1
0.161770164618485 1
0.0324488081726458 1
0.235057464831335 1
0.120383731879439 1
0.117312851213967 1
0.232120119944273 1
0.165188775931548 1
0.218991212963677 1
0.487857928059956 0
0.319596537756388 1
0.199914572331348 1
0.252546418204643 1
0.318121110496483 1
0.28034905497491 1
0.174933420115547 1
-0.0374615952155914 0
0.125519962080124 1
0.114851859716739 1
0.17147268722122 1
0.348039657134342 1
0.324173518856817 1
0.264052434807378 1
0.097783009992991 1
0.328715032806575 1
0.0690360815405013 1
0.201064476850809 1
0.282651473206041 1
0.235808387573578 1
0.124965831422602 1
0.0785411720935974 1
0.383672514923413 1
0.284798206481411 1
0.39945324059705 0
0.174302868870487 1
0.209039317073029 1
0.279642284542186 1
0.00521856668862369 1
0.32982502445844 1
0.254067159044799 1
0.244441129267402 1
0.307889141889852 1
0.181791167688658 1
0.206206787547236 1
0.213907170544903 1
0.283665562745076 1
-0.0361708980686436 0
0.0851600704200016 1
0.131319609685213 1
0.243165469400672 1
0.131524899690552 1
0.247755325138584 1
0.0613420765325557 1
0.152356994135158 1
0.367386838149663 1
0.0683621171494749 1
0.297329505741262 1
0.366568241934594 1
0.271367542323619 1
0.11501803354966 1
0.221655616451215 1
0.0937494424686174 1
0.0683085347458265 1
0.15193026429634 1
0.203913178774386 1
0.122640593116224 1
0.321276821743993 1
0.427767529018389 0
0.0507402819267233 1
0.125190396538805 1
0.270357085979881 1
0.154213444838166 1
0.202902665039563 1
0.320475584308377 1
0.216058425316596 1
0.0912272456774226 1
0.289307898066348 1
0.171228577649868 1
0.0222500853887975 1
0.169428553172515 1
0.145820469780953 1
0.0482646026861834 1
0.380605468968044 0
0.377477151590227 0
0.180906248627099 1
0.0187238961452498 1
0.101406518214709 1
0.25993073977902 1
0.304768700186291 1
0.0946147028810558 1
0.0908588231679388 1
0.0762208800768355 1
0.134106176175031 1
0.223333457587191 1
0.0717302146353361 1
0.25423482485146 1
0.0258788707822567 1
0.041220908115986 1
0.13265965740992 1
0.107856816029545 1
0.137544078698312 1
0.11788230026031 1
0.140808044806448 1
0.142329655050756 1
0.332043829786662 1
0.223921848942827 1
0.204989443611094 1
0.100531171911706 1
0.321802442971816 1
0.340517409274684 1
0.298288262591608 1
0.0361794406539652 1
0.1658047702701 1
0.160811078081266 1
0.106018414023025 1
0.171137649432424 1
0.0459085690790833 1
0.134466828871156 1
0.128058306577113 1
0.243804351082294 1
-0.081073153020903 0
0.0311799649685122 1
0.229758091512506 1
0.385292952532119 1
0.165805844050312 1
0.00204071353697582 1
0.139359007113757 1
0.192446356336056 1
0.37697151391472 1
0.154337355745304 1
-0.108569685013571 0
-0.0203306262462415 1
0.254604635795938 1
0.0401158914543626 1
0.239150394612431 1
0.153948448426519 1
0.194453380926725 1
0.105028513814743 1
0.217628931792056 1
0.0978947029354975 1
0.0250777025626442 1
0.0718093990292254 1
0.0548905009502265 1
0.23228288906316 1
0.172019032877684 1
0.298136822438237 1
0.169976797591583 1
0.12534731838654 1
0.22493962618138 1
0.0276230180135186 1
0.0688324377654358 1
0.34640921744192 1
0.20977881712489 1
0.228629479841946 1
0.165869232201356 1
-0.0489454352743604 0
0.164517594345892 1
0.226365265568497 1
0.358251045948057 1
0.0933433259475953 1
0.148058581405164 1
0.0167124999557623 1
0.186399628130969 1
0.0693752041622747 1
0.115326229477765 1
0.171228174157036 1
0.258654792310361 1
0.138000152221988 1
0.0594778869842147 1
0.122153525281879 1
0.0227116635925253 1
0.216189391715702 1
0.0846514484455806 1
0.0162487214560446 1
0.244419119265705 1
0.134250072355544 1
0.179994504462393 1
0.377496975893039 0
0.31710982312311 1
0.197462611918234 1
0.181600742865534 1
0.0159813348079369 1
0.205556423385286 1
0.214438689200548 1
0.266978418733307 1
0.294514641568175 1
0.252452730229394 1
0.123686228397735 1
0.278656272933264 1
0.227248204666193 1
0.234715649081301 1
0.10051538481536 1
0.173964909750368 1
0.178565228648164 1
0.0909701070496695 1
0.158060643056568 1
0.211863141234328 1
0.275841229006998 1
0.215285209979817 1
0.22706108484839 1
-0.124434501642342 0
0.152795013310417 1
0.236912720213508 1
0.255590413214551 1
0.297431739136212 1
0.237491673556138 1
-0.0236690979469211 0
0.12715784437706 1
0.247956384808068 1
0.261549875245515 1
0.145200889539212 1
0.178869797279542 1
0.342868591641698 1
0.158380413195197 1
0.0943195186605274 1
0.264758817861974 1
0.232434911712016 1
-0.0044184762207788 1
0.160222738182822 1
0.19392446218133 1
0.17745012215352 1
0.271772639259836 1
0.176519594040118 1
0.249224856704841 1
0.234328226426053 1
0.147312878665122 1
0.217096072216545 1
0.26322547756361 1
0.165825460459539 1
0.121568262474058 1
0.0995891675470974 1
0.152050171096552 1
0.329697241643749 1
0.144560543645029 1
0.225347841253055 1
0.00021952939282803 1
0.0835611813734538 1
0.156786605457002 1
0.141044180125405 1
0.107246963547099 1
0.327117143833795 1
0.140167626789726 1
0.139880697296863 1
0.111341539637594 1
0.310713899011733 1
0.333426501108226 1
0.237270892216877 1
0.0917601179219383 1
0.349216083431753 1
0.270113153459697 1
0.00437546459375107 1
0.159254996348326 1
0.126555239748807 1
0.252072276360695 1
0.217549808779139 1
0.0839985910004303 1
0.0649170527096426 1
0.262734413663399 1
0.0240530642014738 1
0.364983557221264 1
0.0843956761451863 1
-0.0133850412421857 0
0.175756503874089 1
0.156958925858116 1
0.28615217486544 1
0.0789811712861052 1
0.143346254696858 1
0.303615879287279 1
0.299559350279205 1
0.181259443902661 1
0.238472581033956 1
0.143013923997609 1
0.197392126300931 1
0.205036228764544 1
0.031017010038103 1
0.274729027392271 1
0.31636092383653 1
0.210220709389294 1
0.273914432219423 1
0.202352734791521 1
0.0798427687501634 1
0.1634902410814 1
0.061571063342955 1
0.291243131524186 1
0.0561861406091774 1
0.255752004567812 1
0.320619168440412 1
0.259002268982937 1
0.0832454511532446 1
-0.0177537408958008 0
0.040845782657177 1
0.112504842381352 1
0.298109466880177 1
0.166391134437427 1
0.134174121584649 1
0.140309467443809 1
0.21970803541931 1
0.154141290869624 1
0.0385925518468856 1
0.271950522053962 1
0.345895158578162 1
0.223483787587317 1
0.329298163956605 1
0.0476046166928248 1
0.342799337423485 1
0.486415923910132 0
0.275847428888673 1
0.110640393393942 1
0.125607777151121 1
0.231210541305791 1
0.168071562324039 1
0.0539412104754938 1
0.0588487762845933 1
0.359349329655396 1
0.213727576779354 1
0.210592238617844 1
0.125395543967248 1
0.2060926268947 1
0.296084042595168 1
0.189588986323874 1
0.217460058504214 1
0.0951868577916128 1
0.126555557639311 1
0.130207703169008 1
0.189039859866208 1
0.349102095169268 1
0.274767385758188 1
0.311086043982385 1
-0.00760643508836963 1
0.0314750495706168 1
0.150242287053448 1
0.0752915322754698 1
0.292727086258438 1
0.221868422965361 1
0.139581453695069 1
0.174514782271968 1
0.132242197820897 1
0.202974506928016 1
0.271184320067558 1
0.338185316108951 1
0.114586403751461 1
0.23437646508601 1
0.180784370093027 1
0.27233381054761 1
0.233051367843004 1
0.233731118824926 1
0.221303222475075 1
0.139021547136746 1
0.353868416002579 1
0.170273538966752 1
0.227814705488103 1
0.283450774758317 1
0.22083830777124 1
0.201704200736297 1
0.170561714047969 1
0.142750002445543 1
0.227779726896402 1
0.200101398446927 1
0.21746910231217 1
0.224855295929826 1
0.288937950851407 1
0.350946709178791 1
0.253287717421019 1
0.220155760312322 1
0.221406763754948 1
0.174304211349985 1
0.330177044658301 1
0.059197262649218 1
0.163458930307282 1
0.268226799840661 1
0.23307839330898 1
0.323960282415634 1
0.0616258028367996 1
0.168123003899329 1
-0.129697496927969 0
0.171048856262629 1
0.0681056794825687 1
0.2507281936455 1
0.347284184455451 1
0.111071173656832 1
0.225820289385819 1
0.210077851000265 1
0.0514389292042026 1
-0.00488219446949996 1
0.118795672762108 1
0.140094603632142 1
0.0534978383431259 1
0.0500175994018846 1
0.16954717700083 1
0.150285309427767 1
0.207450939919406 1
0.122082261928982 1
0.0464383867026113 1
0.12863341553164 1
0.237341803819949 1
0.0550619076788794 1
0.30498636581953 1
0.203414728038575 1
0.160742961650364 1
0.137649980569359 1
0.195509708523905 1
0.127956257247393 1
0.176909291086731 1
0.352964964531257 1
0.162780970884061 1
0.0996157078486381 1
0.0630461477686406 1
0.212508320108515 1
0.0563756060114219 1
0.236713508016184 1
0.0681889320610207 1
0.239937217650676 1
0.247157997692059 1
0.228175748497912 1
0.399425048846825 0
0.103011743107223 1
0.162524744575935 1
0.288680782745444 1
-0.0339004202348411 0
0.0444987309684026 1
0.243879245517913 1
0.124722845220905 1
0.268220791703965 1
0.195311141145554 1
0.336497460225547 1
0.220894050614292 1
0.0607626833497203 1
0.246440069048285 1
0.130949394102926 1
0.182563559827195 1
0.241958353889142 1
0.140961426501207 1
0.234373944532299 1
0.149875427958171 1
0.083099830959831 1
0.26037899304645 1
0.208964408845801 1
0.175751848914547 1
0.0523183984586822 1
0.198010114048611 1
0.300883130527883 1
0.0940847424496807 1
0.143015738386403 1
0.297510749656488 1
0.162717913136878 1
0.171615322488157 1
0.349047255455756 1
0.0839494724282121 1
0.0824131809132114 1
0.259714807777091 1
-0.0277261930604872 0
0.205660429005367 1
0.146404526540795 1
0.164900384377211 1
0.240474223668895 1
0.0919793515338211 1
0.228584264959848 1
0.352823978152209 1
0.0836799553255249 1
0.113877693851707 1
0.125234528078304 1
0.152568630328103 1
0.236381763329187 1
0.241556282650904 1
0.159814127115839 1
0.0274628189322213 1
0.0814411388191524 1
0.256825482833735 1
0.154685123660054 1
0.185309725360832 1
0.359719031975507 1
0.113019758618479 1
0.0441698777730599 1
0.0371712301591208 1
0.310754187659956 1
0.148494655457181 1
0.266770438689259 1
0.0847189503107708 1
0.146083466647818 1
0.362058510454969 1
0.119844385394435 1
0.0161372655922911 1
0.0304346225495594 1
0.111979162402206 1
0.474073150901377 0
0.337522540602836 1
0.270192819064108 1
0.241498545796903 1
0.284055654073982 1
0.140662652845691 1
0.0464457280301022 1
0.205425305256328 1
0.317753739244652 1
0.230905453710449 1
0.117654481356163 1
0.0507385646200889 1
0.326535396889046 1
0.0750106205552555 1
0.263655536005217 1
0.329308555222624 1
0.169310209730317 1
0.248841919338352 1
0.224256607681324 1
0.295868543145224 1
0.0896605795960633 1
0.166187688804129 1
0.0505817474045021 1
0.0995822751868137 1
0.0796533234760678 1
0.220735590467169 1
0.161694946016694 1
0.189508200947382 1
0.277578745343696 1
0.271054055484046 1
0.180283760555185 1
0.0917872781827404 1
0.240384713230169 1
0.152649489521258 1
0.277340694468925 1
0.152502662173043 1
0.245970285956206 1
0.202485180222966 1
0.199654226836249 1
0.153294732791264 1
0.248030545267576 1
0.168677128582101 1
0.180715917426567 1
0.179463053653194 1
0.216411455208766 1
0.252654170194873 1
0.136567497755909 1
0.195852792792871 1
0.103677952332077 1
0.328022020974254 1
0.376813141991505 1
0.127996432660829 1
0.148929617028265 1
0.188261844928349 1
0.230929893436366 1
0.330597707436126 1
0.179893603803624 1
0.161320018514891 1
0.238042678504865 1
0.17944405608531 1
0.255730420474133 1
0.163533576393496 1
0.327163952695621 1
0.306046448660499 1
0.256981571098937 1
0.27219230087511 1
0.283522908183441 1
0.255930117431304 1
0.029533971317652 1
0.351838645401341 1
0.117762542729252 1
0.195402392715674 1
0.102141264335304 1
0.180264656944774 1
0.256904737784274 1
0.043052267985726 1
0.289190614263036 1
0.0873033491595223 1
0.144374978055153 1
0.0736736654021276 1
0.151885512609319 1
0.147642690527529 1
0.0891247569869854 1
0.342964538185942 1
0.0165434900325754 1
0.159975500825897 1
0.173482407347864 1
0.161146843195997 1
0.212790434321361 1
0.154595976111103 1
0.150123424238446 1
0.153750587911562 1
0.170089696411333 1
0.12841324153786 1
0.289137130631068 1
0.185040678463375 1
0.22385729114747 1
0.201051742981399 1
0.103572713479474 1
0.0869810346360992 1
0.101465810644988 1
0.286142675236908 1
-0.0246220993088429 0
0.133054242418417 1
0.0641801617112975 1
0.331819554749515 1
0.196612075454048 1
0.20568243718848 1
0.266672386134711 1
0.160304790344029 1
0.300327127747852 1
0.103467181221045 1
0.124354691520867 1
0.114694479146163 1
0.063373818442605 1
0.280306506758405 1
0.158135626204305 1
0.414559801189437 0
0.255017087506327 1
0.0961016155561682 1
0.14947322072071 1
0.120770372880969 1
0.100712390853891 1
0.12459183600062 1
-0.048598969099196 0
0.127287724250039 1
0.22724915974808 1
0.101214854639145 1
0.12258904234894 1
0.386089666695721 0
-0.00313850754454854 0
0.112267975082119 1
0.185603938368309 1
0.141269440916195 1
0.309781461242052 1
0.115077319016861 1
0.0673933302175696 1
0.300065803443802 1
0.397013885286154 0
0.20396815357935 1
0.146112447658464 1
0.180109236169413 1
0.256302374716592 1
0.0597183286797189 1
0.149687298220849 1
0.321498069391053 1
0.237322163736153 1
0.238379194543165 1
0.19906678165055 1
0.14636745740386 1
0.261183925797597 1
0.136933309038788 1
0.0339750889297849 1
0.222988710484764 1
0.24608048731563 1
0.0660798053557473 1
0.11758515837527 1
0.33129574216415 1
0.205462877583323 1
0.332241513099213 1
0.356038464307717 1
0.286241126533547 1
0.0126195846507332 0
0.15523971480451 1
0.13435183761221 1
0.221322277311009 1
0.103477471131996 1
0.183060542055707 1
0.131619868557511 1
0.363572674281399 0
0.273655264495773 1
0.193173369397991 1
0.258152290862284 1
0.240761422325034 1
0.130464080739138 1
0.198884204831107 1
-0.0217505870158138 0
0.17364966733944 1
0.12969431379266 1
0.0535653061993319 1
0.241240396174238 1
0.182969643098322 1
0.108418822545633 1
0.30138465546142 1
0.144681301642387 1
0.281798472152564 1
0.144722984247161 1
0.203268402427753 1
-0.0172859522303833 1
0.161078584300669 1
0.13269240622213 1
-0.159931514437804 0
0.108220899548807 1
0.373690712151575 1
0.195340698260332 1
0.192423048421663 1
0.211285901631194 1
0.0906854369696851 1
0.154436012839529 1
0.33153513209064 1
0.075163143106908 1
0.0576944691245292 1
0.152646352462872 1
0.0911810932413771 1
0.167103648247908 1
0.218149944602208 1
0.0934090588407678 1
0.183834404904042 1
0.0406660495532735 1
0.00793698201499094 1
0.224216932914817 1
0.0793753985430848 1
-0.0362094195444996 1
0.18584522727241 1
0.204906337933042 1
-0.179826547032734 0
0.16632866040403 1
0.0697978699171987 1
0.155579973834575 1
0.120417376352632 1
0.24560344672481 1
0.255245078886037 1
0.270635074362687 1
0.397683150570246 0
0.202338842658341 1
0.223088851902744 1
0.00931670450616836 0
0.239926298176738 1
0.111689257446709 1
0.127813982945563 1
0.262804542133181 1
0.372165061440014 0
0.319843667853032 1
0.345659913070682 1
0.160170087921463 1
0.28483096008867 1
0.143299041601669 1
0.161995109802771 1
0.0802272221162666 1
0.242806669647181 1
0.290026672655971 1
0.221828157609439 1
-0.0248707560429825 0
0.212250910217313 1
0.206971667274483 1
0.263146080781467 1
0.324827770634594 1
0.306918557539312 1
0.191927292309191 1
0.166847130238804 1
0.359483520696065 1
0.189684098491501 1
0.193615749537681 1
0.058967565949851 1
0.140962008924624 1
0.129722133788706 1
0.239977525275948 1
0.117379137496992 1
0.199120992002874 1
0.252128376893746 1
0.181355613828136 1
0.0685841379468358 1
0.247610570593418 1
0.257590914418257 1
0.108780614766853 1
0.077895443298358 1
0.10718963215483 1
0.194224172439251 1
0.262208379062751 1
0.251948881606277 1
0.279934825065617 1
0.26475582380746 1
0.00169464588427788 1
0.099381875833751 1
0.1450211196451 1
0.318287682833761 1
0.355142797094938 1
0.255648149341699 1
0.182172679577859 1
0.220526053798528 1
0.224873424897195 1
0.204783245063721 1
0.0786962986642126 1
0.077962387486096 1
0.266842323701887 1
0.103019574530527 1
0.145737738673401 1
0.164499404557153 1
0.0902438176953453 1
0.19552092658856 1
0.205445884239849 1
0.18313322088967 1
0.116174270107705 1
0.13711822181495 1
0.36458404367779 1
0.137470643318001 1
0.233989603716069 1
0.137126894490059 1
0.0528746466878138 1
0.049127020121723 1
0.291867484468978 1
0.377125028520371 0
0.165660246224257 1
0.133700455011218 1
0.189359578970843 1
0.151728325011086 1
0.0445796277995791 1
0.176874199196098 1
0.254994685451055 1
0.177501030292153 1
0.0436321232684957 1
0.279238325784756 1
0.26665913944598 1
0.248404427725745 1
0.203997449246338 1
0.140291136260294 1
0.137086147932081 1
0.252047521319338 1
0.377047934262166 1
0.16692545674886 1
0.21284302490565 1
0.200027025136986 1
0.130807779924806 1
0.136074387429681 1
0.18718115293965 1
0.123395384843281 1
0.156133621852946 1
0.20136144652976 1
0.175528572312113 1
0.199043353129561 1
0.101746846295561 1
0.392074567702886 0
0.184622754158728 1
0.27680516715421 1
0.127378711236524 1
0.0908660200199995 1
0.258668274320727 1
0.278241333247269 1
0.164854977045932 1
0.311678531030758 1
0.247596777094756 1
0.155707494333618 1
0.417304920230976 0
-0.0761361444131934 0
0.27226576772611 1
0.263041255618214 1
0.064928521484735 1
0.073347881034294 1
0.14120884055641 1
0.258628200699754 1
0.104022774620032 1
0.223873249710919 1
0.243409613766052 1
0.181858558455179 1
0.0590457286569164 1
0.172828606563235 1
0.155002507791466 1
0.209642635633601 1
0.0657945150510029 1
0.113788737962614 1
0.239751824005897 1
0.258082912627847 1
0.0894808679685913 1
0.245645069096942 1
0.0891936301725797 1
0.110163903417406 1
0.208021301960252 1
0.357913161694549 1
0.235039738569861 1
0.395670622620003 0
0.396719536544725 0
0.167400440062672 1
0.205685349854375 1
0.131510476508564 1
0.160044960143871 1
0.0969915868417819 1
0.340375126044485 1
0.329670740078857 1
0.077720537626893 1
0.250787387815295 1
0.41493562611313 0
0.100901128764635 1
0.172490624540635 1
0.0354931667582767 1
0.114971109205099 1
0.353649171342384 1
0.0939735396118551 1
0.20966588624424 1
0.231374707113284 1
0.165105461491163 1
0.138002543883061 1
0.273165619053949 1
0.195040249438464 1
0.0862323359330823 1
0.519065438688649 0
0.152339305123942 1
0.175746066688451 1
0.094000795378806 1
0.185194206062414 1
0.234667078889837 1
0.166897544440685 1
0.15381128923476 1
0.271264344581799 1
-0.010046517748946 1
0.13077828883152 1
0.253085334198489 1
0.288939136807476 1
-0.0386851370149115 1
0.227593414256885 1
0.182411320675014 1
0.159726023072298 1
0.0289959867927 1
0.216756431472808 1
0.217161705333871 1
0.170860573597614 1
0.134950051695452 1
0.368830296731854 1
0.163272374262516 1
0.274591937342095 1
0.11707571011805 1
0.0752472277576768 1
0.346714737728307 1
0.21286542970034 1
0.215378326778301 1
0.116416662581645 1
0.0505068023286842 1
0.24207545378651 1
0.220289465541115 1
0.171433305833142 1
0.0644160375424389 1
0.0823839034177763 1
0.0400799830334278 1
0.13647593391162 1
0.0767735446297507 1
0.250217565633577 1
0.109265023135517 1
0.110300789991294 1
0.124053682093719 1
0.172813626207361 1
0.203126432686163 1
0.204900227121716 1
0.249262737824021 1
0.290526151930074 1
0.109854772507358 1
-0.00927791916027136 1
0.155561296598071 1
0.299145488790836 1
0.0572314982081392 1
0.265167522179488 1
0.290016059109059 1
0.115225644510975 1
0.264875648970613 1
0.504205823539371 0
0.182575344522409 1
0.168091169848492 1
0.223052477814738 1
0.196957328092102 1
0.222139179870992 1
0.0814682920790151 1
0.194813378526668 1
0.0556998780948003 1
0.287512344274225 1
0.216971345672656 1
0.0881459356094949 1
0.345525585020997 1
0.320003144378187 1
0.0778420430880051 1
0.0698612751599202 1
0.230431735895635 1
0.147138635854251 1
0.152373181949437 1
0.140969946898323 1
0.179292868613587 1
0.184943752527743 1
0.177079562970597 1
0.197811816767951 1
0.291401306213359 1
0.200831574958056 1
0.0452909941371893 1
0.235452598956008 1
0.120452432208109 1
0.291011286578312 1
0.146971892220437 1
0.147841127808328 1
0.30603897084478 1
0.244356237363643 1
0.151934615557427 1
0.260586454569826 1
0.18341890801655 1
0.232502383199077 1
0.424275699110794 0
0.11508464473626 1
0.134070910386971 1
0.225750527748034 1
0.202352080038114 1
0.193658012232462 1
0.182297404785748 1
0.0716739794835881 1
0.0642248233736139 1
0.107744320954511 1
0.148084379987899 1
0.250135024265228 1
0.28522160517854 1
0.043283673844705 1
-0.0532530455832976 0
0.217553262209909 1
0.232750932354619 1
0.0839946831907342 1
0.159288178399925 1
0.209500233008717 1
0.222770427130694 1
0.120751346790065 1
0.377568567059048 1
0.254400687156567 1
0.189922380980307 1
0.236531834740089 1
0.10119891904956 1
-0.0346589963528455 0
0.322109361710493 1
0.135121546906746 1
0.0283812453509811 1
0.288811748959977 1
0.0808820446964778 1
0.14287316645354 1
0.142194555279822 1
0.226687302203523 1
0.274580963470669 1
0.25597616653967 1
0.160675230526323 1
0.209351349048722 1
0.246827263731382 1
0.262421266415967 1
0.207551547620692 1
0.213113828595424 1
0.197147327096366 1
-0.0195029701793168 0
0.237709036373037 1
0.0856547790658413 1
0.284199762332695 1
0.0383768079726989 1
0.238233703367984 1
0.21231877810257 1
0.316633592003977 1
0.290092809623732 1
0.198607533009295 1
0.159332699625494 1
0.220979107638669 1
0.254161196060225 1
0.113921827533686 1
0.338807742083388 1
0.133604068145592 1
0.299281301783537 1
0.0972151028580361 1
0.00891543074649825 1
0.272320921931686 1
0.279513395172715 1
0.154308303250799 1
-0.000892290337623877 1
-0.000414533291177743 0
0.204262820145163 1
0.131752958109983 1
0.22920085846618 1
0.148558707457864 1
0.0524989672683937 1
0.165599734113849 1
0.137820478566784 1
0.0947050999807659 1
0.187394225279218 1
0.108506662654884 1
0.175369005878356 1
0.116722110454517 1
0.293455662582514 1
0.14911593172837 1
0.200186304686232 1
0.315370596885862 1
0.17558408782573 1
0.163190425397399 1
0.265066679440793 1
0.0612633583230509 1
0.173734807659166 1
0.0527343524157841 1
0.185576910447664 1
0.0509761366621534 1
0.205331934876449 1
-0.0673405323291784 0
0.163114992972282 1
0.336797925462153 1
0.145143846623336 1
0.15096750603462 1
0.091827553663927 1
0.115389814029087 1
0.247942296060942 1
0.173472211564701 1
0.339334953660361 1
0.100918158284188 1
0.0127853795792078 0
0.122110367513556 1
0.307768763611009 1
0.0909725162889002 1
0.156935919268993 1
0.299723417113289 1
0.170106775405155 1
0.127604362403712 1
0.29840948967623 1
0.242038180032227 1
0.269812242426132 1
0.242406613330339 1
0.195185438713846 1
0.15849384002789 1
0.138068544464729 1
0.187085047896305 1
0.1602508232808 1
0.0294544158583819 1
0.296057112461597 1
0.067616204409275 1
0.104539520544857 1
0.19644242613105 1
0.0860178036226727 1
0.18668745490243 1
0.246377706217119 1
0.199551277984661 1
0.211865572047837 1
0.312177804585896 1
0.00811716448496688 0
0.109798579322803 1
0.245163446254428 1
0.0044856223276887 1
0.247520047453428 1
0.0904437017970899 1
0.141207320105628 1
0.264602781954821 1
0.123815878157225 1
0.341527738375642 1
0.179147132218945 1
0.0534155592874151 1
0.0413712451468654 1
0.131286222864221 1
0.298975840031113 1
0.286402865653744 1
0.136013366489626 1
0.264458771643998 1
0.242687251534738 1
0.231856223775981 1
0.259491044933879 1
0.192686737186014 1
0.0758268233085219 1
0.00882122736202776 1
0.164877593168614 1
0.315108680771544 1
0.151107033630011 1
0.18678707441685 1
0.287917404068279 1
0.246904837378239 1
0.203997154609931 1
0.240848367356171 1
0.0250494798728635 1
0.138009544506366 1
0.292432384218135 1
-0.121617794486522 0
0.14657017658296 1
0.266343642360533 1
0.222298848415419 1
0.022218676067819 1
0.108933381734651 1
0.16355038529697 1
0.19076794310958 1
0.103071929029638 1
0.236540325094491 1
0.275190516526623 1
0.247876669655379 1
0.135048949595073 1
0.167896515634488 1
0.141498200090706 1
0.202522800613421 1
0.0981583542616838 1
0.133957162597558 1
0.203163896131776 1
0.22176241969226 1
0.0821065395791781 1
0.143913593298385 1
0.10753370326671 1
0.155654004054666 1
0.124104696429085 1
0.297089829241081 1
0.235147570647886 1
0.105937658170601 1
0.132319953892092 1
0.0878294375232712 1
0.174708194965655 1
0.0409165211476907 1
0.162943995074073 1
0.211552106796795 1
0.190931297411434 1
0.229186401011474 1
0.374589964478479 0
0.213567230254267 1
0.181046505391133 1
0.246084767201479 1
0.0715861485377488 1
0.137604724674759 1
0.133814302918471 1
0.351444940525956 1
0.16042254623282 1
0.130867235761753 1
0.324772845173345 1
0.043132455459553 1
0.113664871890856 1
0.108623733292464 1
0.183895947426387 1
0.143524686876705 1
0.160867251631331 1
0.240035862366232 1
0.132376590875081 1
-0.0849077742984975 0
0.198742415739598 1
0.113400190605599 1
0.203213876169047 1
0.270044953064433 1
0.158413579664241 1
-0.137417246964956 0
0.0931376130444025 1
0.29134536623748 1
0.00261674206734707 0
0.321436669147882 1
0.0954636719857418 1
0.408499397688737 0
0.229100139485957 1
0.277233838149077 1
0.204026064718918 1
0.145846037232684 1
0.18627407028838 1
0.127573867239646 1
0.19573158137992 1
-0.0644877119201002 0
-0.0433135503970907 1
0.0639653945696261 1
0.310979616794695 1
0.340638221658724 1
0.23580276263146 1
0.0611666948761557 1
0.0950005592667673 1
0.211713876383998 1
0.166958878701889 1
0.311482166887858 1
0.205658401017594 1
0.352728269404733 1
0.237871484034967 1
0.173828478885612 1
0.261050382783386 1
0.0164842254622182 1
0.150800212551605 1
0.173532217664417 1
0.251494433662954 1
0.164807964098252 1
0.0547647774925554 1
0.243348149191145 1
0.239537107973234 1
0.266098637633855 1
0.096442947607671 1
0.0814834864347812 1
0.12919871517609 1
0.329553758436411 1
0.267151918318713 1
0.168198606150276 1
0.0884491186643851 1
0.511743231941302 0
0.142248066025411 1
0.321588586257358 1
0.119295896376144 1
0.163152915151526 1
0.142521008588064 1
0.022728919236514 1
0.218486075226054 1
0.0837188054544504 1
0.0826175960274863 1
-0.0194927126707277 0
0.123153632610032 1
0.143110270590475 1
0.318110675684575 1
0.0733290884470059 1
0.0520622733643651 1
0.254131685881734 1
0.301866501816109 1
0.0975624502981495 1
0.0971371403332062 1
0.143919428579606 1
0.130463656364605 1
0.281260795795825 1
0.122039796125629 1
0.34995883428884 1
0.186611543748222 1
0.230738514629675 1
0.260881592936296 1
0.235966231861947 1
0.346062637898812 1
0.0766738467993282 1
0.114093098775395 1
0.156627373956965 1
0.284479003227718 1
0.106733148419675 1
0.11528924800671 1
0.269926759296162 1
0.263058380180255 1
0.148619677016329 1
0.408898407081732 0
0.283948576193826 1
0.188272243191494 1
0.230801296129268 1
0.172305213425485 1
0.00731867608258609 1
0.140645824832898 1
0.27354617889454 1
0.307360382944701 1
0.238571378453522 1
0.135291851760838 1
0.223873145929732 1
0.139387214170544 1
0.161741381193224 1
0.207711236358343 1
0.220188872453235 1
0.0231981611094104 1
0.108747278186882 1
0.152370875730434 1
0.187396571484875 1
0.440817841308103 0
0.338049191647307 1
0.262177640614488 1
0.198337579961426 1
0.289476114512619 1
0.204144513710856 1
0.11253492983037 1
0.212138578400996 1
0.155028947689583 1
0.304113894278705 1
0.0802186646349727 1
0.10365753069917 1
0.201368771415096 1
0.330098579558667 1
0.236246986583121 1
0.217782508067047 1
0.127703345304703 1
0.0617492955330073 1
0.278723400905335 1
0.110681204008045 1
0.231910708097273 1
0.263764066954282 1
-0.0219236652755387 0
0.246207986797145 1
0.28068608852861 1
0.168134746845406 1
0.227601602798037 1
-0.0467505740114484 0
0.28518657150964 1
0.0703107784481562 1
0.414405762392477 0
0.28394844694546 1
0.164668476302089 1
0.272835470734309 1
0.223474000520023 1
0.114035161796256 1
-0.127679898876944 0
0.270023888457562 1
0.0381511118789119 1
0.198417340249093 1
0.0752405647325131 1
0.181167927446666 1
0.226558196677942 1
0.307468992103945 1
0.189986247261541 1
0.194118329750676 1
0.231857412277702 1
0.134195392489061 1
0.123956899302695 1
0.0657333822498063 1
0.227715440081755 1
0.106176967849535 1
0.24289651251018 1
-0.028912232912039 0
0.165907208405942 1
-0.00791578908088147 0
0.382286810222321 1
0.217412955615014 1
0.0329532095295111 1
0.154841588370601 1
0.26271858175325 1
0.197494565657993 1
0.187365218716476 1
0.226694551748316 1
0.26140703373611 1
0.0489388946329364 1
0.29468904565236 1
0.215189087580879 1
0.0391258689651287 1
0.059435028838658 1
0.0934704323644542 1
0.120007183409833 1
0.201405166927165 1
0.209444343677471 1
0.168402950323008 1
0.151940685929174 1
0.0772704834726748 1
0.117771431697452 1
0.123469764569983 1
0.368644483416063 1
0.365896264312173 1
0.267809610712405 1
0.470251573512944 0
0.0727719224266529 1
0.0713799434919869 1
0.385808556117113 0
0.126393646205638 1
0.107592446961535 1
0.163873998108704 1
0.0429519571804684 1
0.0569044999890302 1
0.234159708045197 1
0.190144624867283 1
0.240330065174516 1
0.0989669176875319 1
0.166780793539521 1
0.196086856952964 1
0.127145804175141 1
0.104756550595313 1
0.138315688921887 1
0.28035252982099 1
0.0479494454545293 1
0.103946359335545 1
0.122730154075697 1
0.0586076291711771 1
0.191126444472504 1
0.0324710869779878 1
0.0858766532742311 1
0.208465649725791 1
0.0625044854975616 1
0.199299963906004 1
0.123363203014753 1
0.228349442327956 1
0.209154858736769 1
0.196539552799878 1
0.0693148008969304 1
0.130661857983647 1
0.199511744273054 1
0.106950792374647 1
0.214304159206721 1
0.135238287427842 1
0.154616915772949 1
0.308368070960181 1
0.308102231678212 1
0.0710957663109297 1
0.235184859866336 1
0.0963943098358335 1
0.336444505533592 1
0.0747236660456777 1
0.209268196263686 1
0.29431544909105 1
0.139004039833931 1
0.100584010637964 1
0.218485160973114 1
0.140639221625048 1
-0.100789215341375 0
0.293282242377299 1
0.331628078075562 1
0.235681260800348 1
0.141099978471972 1
0.290639527503695 1
0.126041763029572 1
0.202289388853952 1
0.0972058165533292 1
0.271225384220148 1
0.204462278755987 1
0.103716654873982 1
0.317079354316271 1
0.0245429847556066 1
0.198635649384028 1
0.181144531018404 1
0.142266478847837 1
0.333359931799464 1
0.251451342613923 1
0.0873052168002663 1
0.27287768863185 1
0.25830972092008 1
0.35403207905121 1
0.245165998042465 1
0.175935806713044 1
0.407417437837358 0
0.251198200532616 1
0.0479735652957552 1
0.199956936823937 1
0.390482041555713 0
0.379936303288704 1
0.101118430602098 1
0.0522426302997222 1
0.0662396726205549 1
0.166779025868339 1
0.24756564053792 1
0.231160546529707 1
0.334538257075693 1
0.174494881506984 1
0.198503779336686 1
0.0893889954342303 1
0.110778640802388 1
0.0699583885910547 1
0.119219039200251 1
0.167593481392385 1
0.20685481387102 1
-0.0816092459713619 0
0.199348172879903 1
0.342127138978942 1
0.259432641075658 1
0.106623289759486 1
0.32342985915497 1
0.429998990885385 0
0.307319570112231 1
0.111892883588879 1
0.186503471229756 1
0.0566417134223495 1
0.154687111914557 1
0.080059903932081 1
0.170590163211981 1
0.111452375681995 1
0.084206482990053 1
-0.0254280115193999 0
0.0920217530134661 1
0.148305150777797 1
0.229267821656622 1
0.429875559139772 0
0.0183937297945713 1
-0.0372212830199369 0
0.118705002566683 1
0.154905511729468 1
0.121112826078051 1
0.270510340062266 1
0.0655663897514332 1
0.139670240047682 1
0.0784484214287704 1
0.425174367583185 0
0.173049140754601 1
0.280985226603163 1
0.0028290243000565 1
0.328598433762221 1
0.353495490876682 1
0.283441098968753 1
0.15832584065998 1
0.00613933263447119 1
0.116353969057288 1
0.294533010977129 1
0.1378705662594 1
0.202353980900576 1
0.279741592154854 1
0.245759600463746 1
0.194989094621685 1
0.190595368144974 1
0.259279097847379 1
0.225889276141352 1
0.203030853629885 1
0.158637144460793 1
0.105190739541596 1
0.204605440355178 1
-0.0280063059794367 1
0.254344937632454 1
0.205607262108306 1
0.114586827030962 1
0.275152363825801 1
0.12737862028797 1
0.192751507382664 1
0.282015025044761 1
0.0871796084365481 1
0.1929652988174 1
0.29522506185147 1
0.235263746854187 1
0.208763534887156 1
0.25799576214652 1
0.241526591818041 1
0.427844528911449 0
0.273044721418626 1
0.199131422156766 1
0.281668129255761 1
0.297015434122568 1
0.134991996535784 1
0.30195800049498 1
0.245214340262798 1
0.304666284688707 1
-0.0053224274317345 0
0.31748906518268 1
0.162649120192541 1
0.289769751360577 1
0.159584588275566 1
0.227862149744288 1
0.0256209560738489 1
0.063767767171196 1
0.0366868612038426 1
0.294080265732688 1
0.237337205801731 1
0.204319356389124 1
0.215651140665993 1
0.171645967091185 1
0.118242230650866 1
0.250163144417211 1
0.0787947950658114 1
0.275006578600297 1
0.128594257305276 1
0.173955871098383 1
0.16018108858123 1
0.277009349255442 1
0.22346588539947 1
0.122352194927141 1
0.0800363668667363 1
0.233409963210287 1
0.107981868978148 1
0.21849419698753 1
0.207052851007506 1
0.135325404208249 1
0.0157345539485617 0
0.0311652180346915 1
-0.0607205168675769 0
0.186312710018129 1
0.167407808407835 1
0.198211253032136 1
0.0991040749544701 1
0.300483382339683 1
-0.0456728923193093 0
0.187384455135849 1
0.277649842509648 1
0.166219355361544 1
0.12231444649838 1
0.284185174131311 1
0.0419835367814492 1
0.0672052576123728 1
0.230998055501997 1
0.223423415351055 1
-0.0341270800974559 0
0.233588469376487 1
0.229664993113123 1
0.155704679258222 1
0.303078011941438 1
0.201671937647553 1
0.172131103223713 1
0.00563382782864647 1
0.197501246553397 1
0.199172529342458 1
0.125216192765908 1
0.265145220426232 1
0.222727630935397 1
0.0720381102417855 1
0.315620868290034 1
0.226113173590531 1
0.320371635118321 1
0.102981973576772 1
0.0701780770517244 1
0.151587527733768 1
0.208402549447915 1
0.312650386330183 1
0.360949621970825 1
0.168828819397219 1
0.261928579517231 1
0.289155778810809 1
0.219246046111645 1
0.146737470250392 1
0.23610999177818 1
0.103741471307975 1
0.17857418437587 1
0.16556414714233 1
0.269124573512163 1
0.204983786629506 1
0.0895889340854109 1
0.260433605945671 1
0.0131654019054534 1
0.214371995850608 1
0.0173129900585044 1
0.273622047023736 1
0.247785905841846 1
0.216166919139384 1
0.230063414576894 1
0.184336269801374 1
0.144724290338406 1
0.251040648922288 1
0.236651073504791 1
0.164513059363421 1
0.0561206298714678 1
0.280068993943506 1
0.189338072060952 1
0.0453186203163053 1
0.160971998031801 1
0.302434142216639 1
0.200425098301065 1
0.104743035640384 1
0.0513834549903528 1
0.133017158812742 1
0.141498220820976 1
0.161429254493666 1
0.330142341690828 1
0.26684040716156 1
0.194623445021989 1
0.130050861350533 1
0.131755848265939 1
0.00767515918773627 0
0.177337265273734 1
0.251878069586671 1
0.177471630843584 1
0.328874935586814 1
0.272306792773938 1
0.301030368584509 1
0.195988143654126 1
0.214479496582099 1
0.310977561853074 1
0.185682321135548 1
0.135620196243132 1
0.0106363842799543 0
0.23075640679595 1
0.212530529035306 1
0.281104875768606 1
0.0472234196471581 1
0.231330679069799 1
0.081912475156365 1
0.073205883253708 1
0.0520712848507375 1
0.162238927413582 1
0.341119429052227 1
0.0886642322299603 1
0.189638415625174 1
0.00308848951318881 0
0.215830070396923 1
0.169901242057827 1
0.145107702686273 1
0.122330838812399 1
0.299831730099621 1
0.121004552470788 1
0.324738445020171 1
0.139872671043169 1
0.2080609985108 1
0.235574833533195 1
0.325421325437169 1
0.0684385961085174 1
0.161754208373868 1
0.117155764974709 1
0.139009577398055 1
-0.0521678631826967 0
0.288325197954004 1
0.13499005377413 1
0.16839381543428 1
0.0830139758333739 1
0.246084549791123 1
0.223059658138505 1
-0.0277026823923108 0
0.156748866631068 1
0.29096758722513 1
0.1838522424222 1
0.073421406792869 1
0.301185192789625 1
0.117916314051644 1
0.243733775857191 1
0.23445220578577 1
0.074081010389199 1
0.130170022960673 1
0.270378474891792 1
0.253610924086339 1
0.216646928758969 1
0.197709283154538 1
0.0213393323876187 1
0.20419642499345 1
0.0558067344120818 1
0.128993776497327 1
0.402170872632615 0
0.195252932990783 1
0.195686952291816 1
0.198344196176018 1
0.243134278794767 1
0.234003341191448 1
0.242536721238665 1
0.214113003322268 1
0.124501082206195 1
0.0108318517574045 1
0.222770222178118 1
0.301146793480106 1
0.323341222084611 1
0.241794819306988 1
0.104820517045293 1
0.314403280749187 1
0.206478613338089 1
0.166412383153213 1
0.215272637364717 1
0.139324927037995 1
0.134365606390006 1
0.211902046836508 1
0.191226970870804 1
0.216915192983012 1
0.221381636049003 1
0.128240027520381 1
0.1738878373824 1
0.106506640113538 1
-0.0304188321923495 0
0.263107722540961 1
0.414300894128377 0
0.172581567603195 1
0.169936724504137 1
0.0925451969971731 1
0.27996551841892 1
0.100691559244647 1
0.069691273622888 1
0.345459189947504 1
0.294616516484993 1
0.33535580877146 1
0.0287992622442906 0
0.256389031495772 1
0.205291729781577 1
0.176518164125267 1
0.0480578765397415 1
0.398800372640977 0
0.0864392335422168 1
0.138365323320487 1
0.1946929270526 1
0.0493799841145807 1
0.301618727579946 1
0.40073632974345 0
-0.0582617109195863 0
0.103011996349 1
0.242570639876696 1
0.25065882596924 1
0.0473362982235905 1
0.327177382148227 1
0.332573504457327 1
0.223701137849479 1
0.116903430361723 1
0.26368965843856 1
0.203250638309849 1
0.0959213711291512 1
0.351502615193327 1
0.103618088980613 1
-0.0369506091939717 0
0.105871709166509 1
0.32953793844583 1
0.144050216351095 1
0.233456236156853 1
0.0372660657791099 1
0.112477574364718 1
0.355010630111949 1
0.315744041220875 1
0.221300290904353 1
0.27896447253703 1
0.213364371802215 1
0.104833071445852 1
0.242706872233134 1
0.211351141124257 1
0.195649289942347 1
0.302336918529873 1
0.358874356052692 1
0.0141016402408422 1
-0.123557458650544 0
0.342406513460573 1
0.368574243240429 1
0.181445928466404 1
0.13382272832476 1
0.0233251510757443 1
-0.0238923355715567 1
0.0495375683535485 1
0.224627106996026 1
0.113486246333188 1
0.315592665816003 1
0.169826879116088 1
0.429662182863205 0
0.349620292789905 1
0.122639267877114 1
0.0230666096998399 0
0.351958978006961 1
0.194598064988792 1
0.148368294887029 1
0.142557474175634 1
0.0891840014607047 1
0.226572379819328 1
0.212121818364323 1
0.228004202649099 1
0.17898026204319 1
0.0873185637562389 1
0.22190506388759 1
0.101648447777189 1
0.0715396390068447 1
-0.080687177311504 0
0.244129209163208 1
0.198627508765507 1
0.140272783278192 1
0.370665724642162 1
0.121206192087839 1
0.0718040287969106 1
0.071153134277437 1
0.152433188460092 1
0.340780462466061 1
0.122108763815904 1
0.288064160052041 1
0.218736059208396 1
0.198691438123287 1
0.220112245313579 1
0.157286970923739 1
0.0321147070296767 1
0.188968839180951 1
0.410233702474611 0
0.189591863972914 1
0.085256262480803 1
0.228177494284268 1
0.141413615326997 1
0.114618254444221 1
0.214021127109936 1
0.156305204925665 1
0.233650332725804 1
0.0460942614368758 1
0.327670752031082 1
0.109604082605006 1
0.243357291484885 1
0.16708053567921 1
0.0680808431524526 1
0.0886149290676425 1
0.10921726183659 1
0.051178881513885 1
0.221256818223546 1
0.0548951853308615 1
0.349724141330457 1
0.116313558626168 1
0.172357592061028 1
0.112221253642754 1
0.00287290415646485 1
0.100539009110864 1
0.171612153825894 1
0.0117325146885471 1
0.309769130335728 1
0.0334644613597567 1
0.276506574754505 1
0.168750372392577 1
0.257779849287418 1
0.235231155305217 1
0.223575860133513 1
0.122475419695804 1
0.128329708104786 1
0.136215558933803 1
0.322538500434399 1
0.467978382509701 0
0.297934633801422 1
0.175261846010004 1
0.175002346886518 1
0.155801911220385 1
0.294382821347858 1
0.38238849587005 1
0.168648598086934 1
0.296392055800248 1
0.240532317547233 1
0.0726147459331234 1
0.194107754824526 1
0.290402562524081 1
0.276650336725059 1
0.437885567353878 0
0.130188231823775 1
0.214262584728398 1
0.242462246415573 1
0.295261060024345 1
0.279255516827822 1
0.185666954460958 1
0.323417311078941 1
0.21931424587198 1
0.234742119660501 1
0.274357956346414 1
0.125469439110847 1
-0.0276739693834756 0
0.0540517720674818 1
0.401310820151067 0
0.140781088847254 1
0.0404930112609242 1
0.230019284969049 1
0.135669681380119 1
0.241558270865883 1
0.330911298109091 1
0.417481185812075 0
0.263996287222758 1
0.14922607096078 1
0.162537651240974 1
-0.170379886924224 0
0.0663912709967191 1
0.0886634604117582 1
0.168854948270777 1
0.084352086037769 1
0.0712092796220988 1
0.18074186945216 1
0.0758415101919776 1
0.261613274530343 1
0.0414014139894492 1
0.0958972438928351 1
0.155258481353431 1
0.229725050082291 1
0.253529715299605 1
0.177727065460264 1
0.158961725717312 1
0.247228217837326 1
0.253178310598923 1
0.244237529180368 1
0.298940446657237 1
0.189711638620297 1
0.102445973924296 1
0.244546115407096 1
0.110886912226327 1
0.0278743941213244 1
0.075856219017544 1
0.125847545067159 1
0.0764604945388185 1
0.0934139042730224 1
0.0422582478059575 1
0.0200461795325661 1
0.16419349442381 1
0.311602408825446 1
0.218718386431687 1
-0.019897498970208 0
0.215353599860799 1
0.280279748275219 1
0.0639772732848134 1
0.261557415791247 1
0.132280929868611 1
0.0734419844219337 1
0.0964543445102269 1
0.200052947929929 1
0.196740207872437 1
-0.0714780052955844 0
0.0764766184844847 1
0.186945899058544 1
0.100200316666187 1
0.0972919176255112 1
0.259266467645043 1
0.235090051279171 1
0.176590605969753 1
0.294179354222218 1
0.0644748495772395 1
0.30670022715926 1
0.130817935243192 1
0.506008415513574 0
0.17025913236777 1
0.141475715433827 1
0.113614078520527 1
0.207082684866165 1
0.159331441654055 1
0.260545855981978 1
0.375236089464456 0
0.258302508093341 1
0.110980472837448 1
0.140362997882938 1
0.206211283345393 1
0.200884013116723 1
0.147127034485258 1
0.0867678890369118 1
0.229461214870927 1
0.175185624001176 1
0.346947884803037 1
0.205369477230123 1
0.193421174770837 1
0.253473214935645 1
0.192278322387997 1
0.224512536596901 1
0.312644059960676 1
0.179475836088444 1
0.211467793042016 1
0.242249772781984 1
0.0917162633793665 1
0.214261882202619 1
0.204324890567794 1
0.170979363070958 1
0.200457696110732 1
0.2223210673985 1
0.097515140283798 1
0.288353600094948 1
0.125733250566884 1
0.000641056340408293 0
0.280763915918317 1
0.0790734609457753 1
0.213422751351644 1
0.131644792790478 1
0.218068343703782 1
0.227376399568777 1
0.228194096420942 1
0.232617785064809 1
0.219892754810253 1
0.195170084822748 1
0.232363348073261 1
0.182068026494126 1
0.0750279792099337 1
0.113793939303609 1
0.266180398393104 1
0.0663613984042754 1
0.235784766495457 1
0.168425408366339 1
0.164398181106395 1
0.190488989294127 1
0.19148644905764 1
0.148940158780929 1
0.173089092315677 1
0.145898165655419 1
0.0621666574407175 1
0.101583008399652 1
0.28268856195834 1
0.10292857571567 1
0.0483941007842031 1
0.0687757947445003 1
0.101224059909088 1
0.196620438289928 1
0.106700079418918 1
0.121041533035311 1
0.392962496033989 0
0.481161436823283 0
0.143133984037179 1
0.137222501314276 1
0.11298645633818 1
0.204025534540209 1
0.322540216480503 1
0.150251951736723 1
0.170752324021407 1
0.242487469990046 1
0.307884043944606 1
0.0811484223194859 1
0.27436690607735 1
0.351217933521778 1
0.120679808877054 1
0.192767042239924 1
0.0440074781182016 1
0.083575214848599 1
0.267785502306173 1
0.207834923760538 1
0.11181856367725 1
0.305626677479602 1
0.140120166942735 1
0.265191441132327 1
0.358259253930612 1
0.107131813313136 1
0.263711416119543 1
-0.00671407812850524 1
0.114894509976911 1
0.22687298126678 1
0.0230826997482025 1
0.096481443452921 1
0.205692882612061 1
0.357413886508216 1
0.148756127349788 1
0.227332436963503 1
0.129838358748252 1
0.201770682036927 1
0.196887813808021 1
0.11995320108679 1
0.199902798613448 1
0.142638382421427 1
0.203367415005901 1
0.225010714464331 1
0.0927455504500986 1
0.236822394346429 1
0.0736390492476433 1
0.332933167779137 1
0.00817975729486689 1
0.262480283238425 1
0.221008233112151 1
0.11259561747899 1
0.183308770961322 1
0.228234715805438 1
0.232960524068435 1
0.213508413739845 1
0.193086458457898 1
0.171635593924257 1
0.118863081611412 1
0.219933374612049 1
0.17693313958952 1
0.226745208442262 1
0.13368701844731 1
0.0680282311025273 1
0.218290939537375 1
-0.0102338416776219 0
0.223429929036599 1
0.00295618667610874 0
0.34398381938479 1
0.226136458724837 1
0.229503285763352 1
0.294180819771089 1
0.122486300728467 1
0.373203555471965 1
0.143885818399639 1
0.357013431566252 1
0.0858112020569989 1
0.217953631397961 1
0.140659420969959 1
0.100438552438898 1
0.212237772006949 1
0.264450023068034 1
0.157103522369179 1
0.21249728334708 1
0.182475787607114 1
0.297558218619202 1
0.29743950692816 1
0.248145251893667 1
0.310920789193728 1
0.18540688866719 1
0.0195805336281296 1
0.11879156743719 1
0.174438441386626 1
0.228538370304396 1
0.100568365765221 1
0.159982823561039 1
0.193345451123689 1
0.26272208736888 1
0.231838302129071 1
0.185006727313879 1
0.204158595235381 1
0.0512580571685109 1
0.214336770322461 1
0.31333558938538 1
0.241385355839358 1
0.12937242264755 1
0.125374761974428 1
0.0799222887405072 1
-0.0111460599806163 0
0.133875067392593 1
0.151961164371358 1
0.102305462933492 1
0.0753110690298806 1
0.197254696557169 1
0.322594156497142 1
0.0326986746442016 1
0.0705083868861499 1
0.29478665794786 1
0.190840629554902 1
0.255972315546165 1
0.245704544829136 1
0.118362873706679 1
0.311938915925821 1
0.299292872288006 1
0.165483399843117 1
0.238230619711558 1
0.208884701299546 1
0.217332891631063 1
0.170315299438554 1
0.148259877127889 1
0.297627332654775 1
0.137228443710165 1
0.298199582144928 1
0.178759175286011 1
0.283646504455363 1
0.233560758343228 1
0.0677020768093531 1
0.242401839419689 1
-0.000582527888034677 1
0.19990788266855 1
0.0593981171892501 1
0.273468277727619 1
0.313460547073439 1
0.0977491273198473 1
0.312042051898735 1
0.155114909787813 1
0.097450437115618 1
0.251602357985412 1
0.00455762642585126 1
0.226680672311576 1
0.261443357645031 1
0.248336365447116 1
0.210144642989971 1
0.0195635657204151 0
0.226438334975783 1
0.222048538889898 1
0.17970029689246 1
0.137112044761704 1
0.222525745896734 1
0.22415609811872 1
0.165059611224822 1
0.180543118402913 1
0.124902275035614 1
0.235512835283277 1
0.194589679372953 1
0.166265363118171 1
0.191412765035682 1
0.3052613170521 1
0.208621925989413 1
0.112012632387494 1
0.0761434113449517 1
-0.162074474791769 0
0.289845523142812 1
0.0587944820212183 1
0.217989298621671 1
0.0675712259313502 1
0.0968371307380055 1
0.167694484896223 1
0.319043446975555 1
0.175267648405087 1
0.0683140954578158 1
0.0657116292372732 1
0.0631656966144286 1
0.139178038202668 1
0.300144512827373 1
0.358831414298595 1
0.271805213899873 1
0.223521689778543 1
0.231848005653989 1
0.0656646118253269 1
0.177575507681096 1
0.30685962606078 1
0.221024783122815 1
0.338289109449736 1
0.0584791112303631 1
0.303891404255536 1
0.248822195362265 1
0.327629672396381 1
0.12911174166276 1
0.0981308679985447 1
0.0757243145798844 1
0.0839996147187694 1
0.188800628605653 1
0.15724773923241 1
0.0854136143095698 1
0.252874427569528 1
0.0517408275998083 1
0.139350031539821 1
0.156442982238157 1
0.137507176091175 1
0.136319033701519 1
0.279655865202622 1
0.118776349826731 1
0.23527003211151 1
0.147696622859584 1
0.0639600242511594 1
0.203967777106041 1
0.00116096697469391 0
0.365321836227432 1
0.172260243545652 1
0.00673564050266465 1
0.20533141452203 1
0.328534999885497 1
0.333274950004221 1
0.114153388595058 1
0.211617331327632 1
0.00191459962941828 1
0.282436820273427 1
0.0684891993666818 1
0.31686830417138 1
0.186149818286686 1
0.247612885904685 1
0.161886833279581 1
0.265452436887511 1
0.290757711316169 1
0.152760859075711 1
0.206571666415895 1
0.155316299375631 1
0.289703239419773 1
0.177135535519904 1
0.150050667060005 1
0.0973729429299184 1
0.248974566399282 1
0.341889123447005 1
0.258292691641541 1
0.134970963323315 1
0.276951177317013 1
0.152873097294191 1
0.198801747337982 1
0.216569484747342 1
0.187259046738234 1
0.15390081612005 1
0.21944864895777 1
-0.0115745217973513 0
0.316002648787968 1
0.230872877839639 1
0.221757451676422 1
0.22117533381661 1
0.206148106108451 1
0.084153425544053 1
0.365189856135555 1
0.262136349172679 1
0.0459118067358249 1
0.100933051523289 1
0.0853537181387954 1
0.114400569475049 1
-0.0324759979283092 0
0.0876199712758395 1
0.228395337159971 1
0.220027425895901 1
0.139009734335685 1
0.142583516967088 1
0.173923446349388 1
-0.0749672572304149 0
0.215848865257557 1
0.22227971096701 1
0.202380963061707 1
0.106671773729283 1
0.216550634185776 1
0.231215681913571 1
0.368336027626059 1
0.228054481940332 1
0.295679544755875 1
0.131739559644312 1
0.206358401234686 1
0.0829128550734693 1
0.205004813098664 1
0.253880551944583 1
0.196610947178049 1
0.224758055699819 1
0.179775493972162 1
0.282204382302204 1
0.213620864915406 1
0.259355039636969 1
0.381244703684617 0
0.161014312266634 1
0.419479943437324 0
0.0854116877227903 1
0.113271566507232 1
0.234261799478221 1
0.0316088893948194 1
0.219340745818144 1
0.154827657663327 1
0.198998436988274 1
0.0561593673074041 1
0.110267596149319 1
0.188771694359517 1
0.128732483337196 1
0.0636081517735022 1
0.0252334253464054 1
0.0688312940951734 1
0.294251262638269 1
0.352735351641593 1
0.0334277618111956 1
0.0336959847700747 1
0.0851347380196383 1
0.248456433322858 1
0.416366213406679 0
0.14084474142105 1
-0.0050996743174481 1
0.0455929188782145 1
0.245222872740788 1
0.0668630449015074 1
0.244827325221204 1
0.306599944572625 1
0.257170974805906 1
0.331962724255392 1
0.217845324134567 1
0.151472985877685 1
0.0923893648490417 1
0.203937333424304 1
0.214227644429146 1
0.305201552043655 1
0.160518059459341 1
0.0864693645380244 1
0.165998613017534 1
0.13446839083272 1
0.208663962013677 1
0.135047475063701 1
0.0907509112850339 1
0.269386930369302 1
0.348385319747222 1
0.112382905909114 1
0.111531030938128 1
0.252808608897511 1
0.033028569573088 1
0.0856720484593174 1
0.252716970620682 1
0.0950697186849081 1
0.204581208863471 1
0.229575806431119 1
0.413046445532887 0
0.208489357166329 1
0.181705841635511 1
0.121349009030897 1
0.177553421864352 1
0.277892976996536 1
0.242777482361705 1
0.293589740062037 1
0.245390390375842 1
0.387836180090703 1
0.302856322178559 1
0.295249676988263 1
0.156842644752826 1
0.0928324566322228 1
0.177137213549601 1
0.203234190872499 1
0.34088677093147 1
0.263590690879511 1
0.0654264291367248 1
0.162613227968515 1
0.170269751287435 1
0.236699691684917 1
0.194069498629982 1
0.394634915180907 0
0.339996440840081 1
0.307074784207789 1
0.203387203230521 1
0.00109316067944299 1
0.12741733014619 1
0.105777119013119 1
0.0639468819332215 1
0.309314306447971 1
0.152818334069742 1
-0.00280886328346257 1
0.18784267140031 1
0.213216032543399 1
0.400847568821784 0
-0.00810504103356822 0
0.203065579354251 1
0.195525308889913 1
0.0396076467363224 1
0.166071909932929 1
0.130720623097241 1
0.242938689900785 1
0.347829615023159 1
0.188576561303258 1
-0.0169379210969817 0
0.231358797776272 1
0.0577898966106852 1
0.236070567965747 1
0.252023239779291 1
0.234550710368936 1
0.236297549600535 1
0.110202476093182 1
0.171624441690336 1
0.27036718181124 1
0.0719250921696054 1
0.109581261501259 1
0.0867500398092376 1
0.153366381933905 1
0.248053767840693 1
0.170352402692237 1
0.088203009643836 1
0.0797665957129556 1
0.214006701357845 1
0.081502788386422 1
0.208045492031518 1
0.184426805491032 1
0.335252545018848 1
0.110547204653685 1
0.207092259460283 1
0.00393508157782526 0
0.253736446756994 1
0.323710499987269 1
0.275138445158352 1
0.259848593601963 1
0.181080520877964 1
0.0680853563437716 1
0.121555854173338 1
0.0491603779338134 1
0.206163131374436 1
0.225362366731892 1
0.221290611776298 1
0.203304926382468 1
0.132728538193581 1
0.0102285861633318 1
0.116306923100944 1
0.194013154723643 1
0.282819426485458 1
0.304418461575962 1
0.141847818345476 1
0.155866391636873 1
0.344573525557344 1
0.177545055850326 1
0.383847963913803 1
0.189531343584122 1
0.0471173136751213 1
0.0586347472915673 1
0.368916039008925 0
0.149935003624225 1
0.223837157832546 1
0.243016277044421 1
0.110152148569626 1
0.291292166246949 1
0.163322468374671 1
0.180553829756287 1
0.223530535377197 1
0.112808007664662 1
0.0862251997891306 1
0.295137520658661 1
0.148808701381121 1
0.146378419903254 1
0.133359975596747 1
0.135603451406233 1
0.131677792803686 1
0.348826380323384 1
0.142148077863091 1
0.0947345830849539 1
0.111049642080356 1
0.232045551724893 1
0.190489638120442 1
0.232221084342214 1
0.0608781094547896 1
0.0792881602229708 1
0.140603092734909 1
0.208554443931602 1
0.368792725059958 1
-0.0569111632037786 0
0.0689251061510294 1
0.189715212441118 1
0.098506848058219 1
0.254814601580766 1
0.0964607908089388 1
0.411332165492181 0
0.282230883518698 1
0.175592603433723 1
0.0591022435343131 1
0.370271025834361 1
0.245539969443879 1
0.0769102418490524 1
0.247687309750068 1
0.183533510431039 1
-0.0529798512156916 1
0.306774351404065 1
0.340174483991237 1
0.301215597299381 1
0.178894096702502 1
0.328300447703771 1
0.331593991818114 1
0.229853549086401 1
0.376697685738653 1
0.292607401728178 1
0.199129947723834 1
0.0367616517189348 1
0.102618597794997 1
0.181481850430329 1
0.0907703805401926 1
0.177357382530072 1
0.374557037403387 1
0.228155510745542 1
0.115127542409823 1
0.0625534597730752 1
0.173792739550224 1
0.307330005334585 1
0.229055806395288 1
0.260489324028403 1
0.259267391483374 1
0.108508768837733 1
0.153727552071827 1
0.0872472957976629 1
0.279544656449504 1
0.184898422919504 1
0.00814604924025629 1
0.0622194855551569 1
0.164613043622866 1
0.296898206919345 1
0.201033126311986 1
0.146532803419461 1
0.06004860034507 1
0.140461335495141 1
0.125121030961786 1
0.267493854688363 1
0.046303401737382 1
0.301292843155897 1
0.260585974533705 1
0.0839532301854221 1
0.17087963009279 1
0.234559715300452 1
0.0296566683233308 0
0.266319484947035 1
0.117070223246843 1
0.254574399153968 1
0.299411709230152 1
0.255622047632485 1
0.210711942502008 1
0.11422718599939 1
0.399184970109025 0
0.153259912583502 1
0.175985214250266 1
0.372676151886273 1
0.256077492619251 1
0.1882402589591 1
0.337565104387113 1
0.270976150095139 1
0.0543316390354837 1
0.26904846871948 1
0.249503790527183 1
0.0347165261918532 1
0.0964441542726258 1
0.067218977160198 1
0.0584445792235987 1
0.37952467791041 0
0.147538476764166 1
0.179179077537086 1
0.0732529982239349 1
0.310073868011266 1
0.240227470886002 1
0.296169623503057 1
0.115755508324692 1
0.333481819640666 1
0.180270753262824 1
0.267136521223251 1
0.0325037368697283 1
0.252724706326676 1
0.074233708800673 1
0.00668623932792537 1
0.0639509180358479 1
0.533842571001525 0
-0.0446283293845063 0
0.0890003977597697 1
0.298083822200344 1
0.245919242575419 1
0.277324336719549 1
0.106591134676435 1
0.0442426246947109 1
0.388163308172084 0
0.0746375253550471 1
0.000971714700562468 0
0.266120482843456 1
0.114466163543467 1
-0.00200481807873315 0
0.0510361911739926 1
0.244055028240552 1
0.169457253931858 1
0.122381393246992 1
0.0720726823966627 1
0.11041777713015 1
0.240493794466171 1
0.2415440147566 1
0.186527021551369 1
0.0829367166607332 1
0.206729856192514 1
0.35188437903575 1
0.0147930414982205 1
-0.0374476764668701 0
0.217596817208132 1
0.0656095106767217 1
0.0649591473114458 1
0.22493788544849 1
0.208249332988851 1
0.127233891671648 1
0.315185254734772 1
0.065413812354142 1
0.101162964898292 1
0.140932605292895 1
0.314498600738244 1
-0.0220810819091232 0
0.155883643723687 1
0.150890689572875 1
0.118208233703532 1
0.0879761786811545 1
0.0249779766931118 1
0.172023779223904 1
0.280192444833866 1
0.105314354852453 1
0.283199566007798 1
0.254641702610355 1
0.118720816263055 1
0.182841684607251 1
0.177868839426663 1
0.32612803678588 1
0.105342405948024 1
0.126172774270363 1
0.0198672311057091 0
0.27707848525373 1
0.221959289823938 1
0.0717919616904491 1
0.212517763209976 1
0.169993368237242 1
0.137870096272053 1
0.0608979669419964 1
0.111072629785053 1
0.137957226160615 1
0.065595223952385 1
0.1079349479458 1
0.24876374997138 1
0.0438268640215707 1
0.0905050234587243 1
0.130967967836195 1
0.139270197650616 1
0.261650222036232 1
0.202701413412168 1
0.421923342339255 0
0.209968323544561 1
0.20355808011066 1
0.0572733994919175 1
0.101971270901014 1
0.190329760264557 1
0.231034492841943 1
0.386425388105539 1
0.240751555249953 1
0.107083343990137 1
0.217784204080181 1
0.113108794519679 1
0.26898457611671 1
0.240476119773866 1
0.200588201326604 1
0.302680465486526 1
0.0710619184427264 1
0.201339242956593 1
0.271687863485123 1
0.150431690325997 1
0.101781776194852 1
0.303113257264839 1
-0.0730420884337556 0
0.294251912636107 1
0.180088261443554 1
0.189480853790952 1
0.144304527121509 1
0.379957987124717 0
0.106553681667226 1
0.0330614934045305 1
0.116564253332398 1
0.148162832269975 1
0.191390084571294 1
0.408847432273819 0
0.28637120279236 1
0.252287535956595 1
0.160140690220684 1
0.175593981193521 1
0.16275034498778 1
0.216343464613848 1
0.307215210035376 1
0.0265251846989979 1
0.079046018694871 1
0.0609287314086336 1
0.189698572700197 1
0.190202658244309 1
0.352613713588464 1
0.377496461823475 1
0.213208789905396 1
0.18670333999083 1
0.257059851964039 1
0.0309954106836888 1
0.387080027835236 0
0.258901017096069 1
0.244715207909365 1
0.214042223262385 1
0.418304437142547 0
0.0816313797102804 1
0.134483135741336 1
0.165069574543389 1
0.306127131913408 1
0.0728727013966991 1
0.204511677014654 1
0.118396912850677 1
0.148727359286811 1
0.0672539469160406 1
0.201777769154089 1
0.167508663135996 1
0.0822831925734679 1
0.274103679250686 1
0.0997184532377035 1
0.165381209688272 1
0.0222367710584295 0
0.1415120884736 1
0.142527932782824 1
0.152996953892309 1
-0.0266101314385292 0
0.263548500361817 1
0.278612893015374 1
0.0662693034004356 1
0.273831987758076 1
0.0924804351656882 1
0.208600603418878 1
0.115018999046453 1
0.318223265406336 1
0.0515321435033656 1
0.143128690074233 1
0.109224490068375 1
0.17179210208869 1
0.152421771977289 1
0.180396781460088 1
0.0937986687898573 1
0.16925414234317 1
0.0969022494044119 1
0.0786558991332405 1
0.269890246763865 1
0.248885560417064 1
0.298934882834538 1
0.162245668958441 1
0.138331298017575 1
0.12736283235031 1
0.328761069827374 1
0.120885669511133 1
0.05998612205234 1
0.213468729152435 1
0.167069350129666 1
0.112744783984683 1
0.229286306365135 1
0.137685851689104 1
0.097285389356689 1
0.202208626848891 1
0.20678570514036 1
0.193853086552064 1
0.17565929312874 1
0.0730661273703179 1
-0.0141724701173713 0
0.230880434688324 1
0.182045561463638 1
0.347244564367225 1
0.209323825990067 1
0.15802863156566 1
0.121688496032464 1
0.142014189003704 1
0.215390436188451 1
0.0287934642422726 1
0.208267602308294 1
0.329273605117678 1
0.167936458549532 1
0.304291978239554 1
0.210639352993113 1
0.118694225573765 1
0.205285695633865 1
0.188933977925979 1
0.170328904823821 1
0.136918630274436 1
0.179726148677757 1
0.177737960396018 1
0.064688111175234 1
0.263633558411727 1
0.0516916114396719 1
0.116963664744486 1
0.181997062424567 1
0.261442901557876 1
0.252524555119168 1
0.167861275262709 1
0.481907365565594 0
0.254872642513464 1
0.265164292112607 1
0.205177425397502 1
0.234646868819881 1
-0.00824981754587836 1
0.375028397300516 1
0.174309947268918 1
0.16580174731028 1
0.106819865871972 1
0.282964848652644 1
0.0796555138016864 1
0.313100496121239 1
0.270906752846173 1
0.0893092987042236 1
0.214426143924144 1
0.343911384268544 1
0.250209810526718 1
0.101010868426014 1
0.0864367279884132 1
0.329038552638903 1
0.0833559257374207 1
0.221956946326967 1
0.234816368983452 1
0.148199761512281 1
0.233774761792635 1
0.161315175373365 1
0.38132799549187 1
0.257896780864799 1
0.254923419571774 1
0.15943974517542 1
0.389345160803882 0
-0.0105076812018332 1
0.0795160485822301 1
0.369366995410454 1
0.301506454064773 1
0.325108369666155 1
0.122561651128594 1
0.202038133166939 1
0.277615879220202 1
0.17158966996181 1
0.0889407596778482 1
0.298395480213706 1
0.144798992591475 1
0.213103796332089 1
0.069777528094971 1
0.175107804080537 1
0.290881477923951 1
0.0478666856056244 1
-0.0447157799527864 0
0.182282037892757 1
0.259786695752983 1
0.365255602792556 1
0.170420411280735 1
0.201273903279573 1
0.261431219074676 1
0.155858374304919 1
0.230163291961612 1
0.266873160594773 1
0.216021245758622 1
0.0718673708857451 1
0.324264525203746 1
0.0213163832266028 0
0.268856388581619 1
0.0360413078521616 1
0.16280835579488 1
0.358034432239208 1
0.131004688210871 1
0.153646684808691 1
0.149204940501695 1
0.0926806677119998 1
0.25777338980732 1
0.175879515866462 1
0.371564882250183 1
0.237611273706247 1
0.190212416673001 1
0.00253578555550563 1
0.333281926560382 1
0.0543041779449622 1
0.17070199594026 1
0.0983858252277264 1
0.212128357039861 1
0.108663258577054 1
0.262488031322382 1
0.57190304695708 0
0.245205136004035 1
0.234109390557291 1
0.285629617108385 1
0.265734637423838 1
0.131875020251951 1
0.366835171688828 1
0.227220854566441 1
0.319224439791696 1
0.312934409233319 1
0.256989995508256 1
0.220089757551954 1
0.00243681959042356 1
0.0764482758610257 1
0.282441922812833 1
0.0711173367454148 1
0.354612674569117 1
0.20545488927269 1
0.22849559501712 1
0.121174477040036 1
0.17995729666434 1
0.143956710904017 1
0.134584269692564 1
0.17800594000301 1
0.227154244428687 1
0.135891480207868 1
0.258093269593501 1
0.154719446239253 1
0.283669524436985 1
0.301915330081585 1
0.162285632856746 1
0.125220047533276 1
0.217397589494227 1
0.0832335489212477 1
0.218192094875843 1
0.224382325979858 1
0.207636923213608 1
0.174682762944297 1
0.204133308251466 1
0.0751223314128836 1
0.159589516033722 1
0.182868240891047 1
0.164222238915672 1
0.0706391623476007 1
0.235502690962878 1
0.312053475688793 1
0.106566055611353 1
0.231172190052922 1
0.0922304789924649 1
0.255040918369662 1
0.129184362594646 1
0.35610152422413 1
0.19109307205128 1
0.163760452240541 1
0.339455562265753 1
0.172131735098114 1
0.166630376259697 1
0.0190424861559887 1
0.263124772640372 1
-0.00566874396830645 0
0.116066012088054 1
0.0768234232473478 1
0.17586293194361 1
0.0901797843575458 1
0.244359118617244 1
0.264185302446981 1
0.255096027379109 1
0.334317496872024 1
0.197401906127294 1
0.166138990744363 1
0.172631924419569 1
0.299373986166691 1
0.274867778687881 1
0.20187653079649 1
0.174993481882454 1
0.0728586847683702 1
0.29168419044065 1
0.138129485218742 1
0.140274600074241 1
0.133629287552669 1
0.128373067445542 1
0.120732221618871 1
0.184358454679559 1
0.208343626410645 1
0.140288327909256 1
0.300674065688563 1
0.263392691681522 1
0.168697646306164 1
0.25676726593733 1
0.213349121300722 1
0.224114546487078 1
-0.156077472571662 0
0.0885535926158137 1
0.278968878664122 1
0.156622437220143 1
0.266811545673187 1
0.242663802625907 1
0.221509430682094 1
0.0812667165495955 1
0.196332666972143 1
0.387278072291306 1
0.21556147089743 1
-0.0102758765648653 0
0.210899926976789 1
0.253028209371643 1
0.232579494114483 1
0.192290574322738 1
0.168591804360853 1
0.246387204393374 1
0.0392702183324258 1
0.228336322400211 1
0.344593580834694 1
0.287274139277764 1
0.0841145941623838 1
0.130540987595243 1
0.186171648420188 1
0.252648077442872 1
0.148894619351989 1
0.084854447887758 1
0.165302506397111 1
0.208575003743297 1
0.126037668944876 1
0.18856828468251 1
0.154886977773569 1
0.208377833811379 1
0.0282207303650209 1
0.292183220788995 1
0.140994067763221 1
0.192499886032487 1
0.192368669795785 1
0.0761230801925679 1
0.141090284355177 1
0.108746900982622 1
0.218875912314649 1
0.157063172062799 1
0.191240122943506 1
0.191511555142824 1
0.104644999562714 1
0.199618251645728 1
0.179927425975901 1
0.227118766532828 1
0.126563989912508 1
0.0851762424880512 1
0.148163866107076 1
0.394132819925381 0
0.213758072749949 1
0.158955772680123 1
0.0511899506800303 1
0.0854036957434453 1
0.13856119040199 1
0.211287133301409 1
0.227969061539991 1
0.217635038970341 1
0.265491474891912 1
0.0150896846687098 1
0.0924039025198805 1
0.185477178918064 1
0.129522665331182 1
0.239813917830377 1
0.312403393919608 1
0.0985066866792317 1
0.122341823313529 1
0.3483310846635 1
0.331217982315053 1
0.155791025181101 1
0.182196282683133 1
0.175543938881857 1
0.250987152312883 1
0.233438070054302 1
0.188337396781796 1
0.150059051527711 1
0.116798683711705 1
0.137922865337068 1
0.15839398965497 1
0.127619281052126 1
0.174942585457482 1
0.236550491826763 1
0.284505468410343 1
0.251147049098446 1
0.195298016940606 1
0.160235529814765 1
0.0543566909437373 1
0.0416385179979518 1
0.0976254286346446 1
0.109769316721923 1
0.104753536794813 1
0.121155911546713 1
0.217044714332086 1
0.222568877731958 1
0.123650394939315 1
0.105578350676652 1
0.225209642020059 1
0.152022539796007 1
0.10240183695485 1
0.188530812055581 1
0.194549746596498 1
0.211012593367723 1
0.346879802292056 1
0.0831893689520011 1
0.375487378986283 1
0.231813588836008 1
0.0339504713547527 1
0.0504999646519631 1
0.192396104580393 1
0.19457036274012 1
0.309409757539342 1
0.242070634071848 1
0.234276424863128 1
0.216300781626143 1
0.173966299724307 1
0.147877791009711 1
0.256038266496374 1
0.234855261569026 1
0.165059915784303 1
0.229584705048772 1
0.140289489011627 1
0.145730737036656 1
0.156131035170213 1
0.160755837141138 1
0.221034478733648 1
0.287392764263274 1
0.174444639777526 1
0.143598754060051 1
0.0548966988072262 1
0.116932347394076 1
0.240867554085013 1
0.179841625248896 1
0.112359116430823 1
0.317674187184604 1
0.261345527124063 1
0.0605835235835351 1
0.207273298556629 1
0.189918827516316 1
0.0304831191643789 1
0.166019624909047 1
0.184058468753428 1
0.268537550923171 1
0.0837397618984145 1
0.223718578725078 1
0.191211654064163 1
0.109454524471795 1
0.246980535325024 1
0.0935356081866241 1
0.0530777250427358 1
0.149168272080104 1
0.167508764689513 1
0.215620542219067 1
0.274107105573917 1
0.0431123857123782 1
0.0467319439421261 1
0.116835365148817 1
0.0470567880220624 1
0.174076964259902 1
0.13406702703919 1
0.303894548167605 1
0.119801870213022 1
0.171146607938944 1
0.161697592605967 1
0.207366912967396 1
0.239324250545014 1
0.221841243465056 1
0.343527554315288 1
-0.0188617356437147 0
0.0216363215676019 1
0.14406714871053 1
0.31897849154223 1
0.110778036676498 1
0.261053737602957 1
0.14852988626864 1
0.150300645967156 1
0.200716383166659 1
0.317207877329121 1
-0.0444945755655538 1
0.0507856468691544 1
0.34510185329514 1
0.25244429373205 1
0.292560585761227 1
0.193200521682463 1
0.0545255627860246 1
0.207617541019804 1
0.230231244250652 1
0.174598334212693 1
0.22867771201761 1
0.134957362850024 1
0.120899953282743 1
0.170385888534584 1
-0.000460294166025704 0
0.138083427890103 1
0.20186267702459 1
0.161595366708776 1
-0.0114940802472863 0
0.144059918239762 1
0.268467227441368 1
0.0735460273095335 1
0.234893138239643 1
0.223284457086652 1
0.110303405480475 1
0.112323008025393 1
0.232029849261516 1
0.115192566657435 1
0.108087044776697 1
0.0398202241949622 1
0.142704118259542 1
0.225240529689943 1
-0.0224961411930346 0
0.180619370649451 1
0.0237378659090587 1
0.258731751568036 1
0.144425064850399 1
0.283666603010222 1
0.0842829482983636 1
0.0642574785536247 1
0.145611674783674 1
0.187243279764402 1
0.427695719107987 0
0.256995834286157 1
0.135091068395407 1
0.218135575172374 1
0.314181194562431 1
0.0465075419508806 1
0.23453155953706 1
0.296987594038859 1
0.0310382582023629 1
0.2304807767627 1
0.0850987952384585 1
0.295964416584646 1
0.240954357194124 1
0.171566493415797 1
0.175806075118474 1
0.350944411232498 1
0.238983977521809 1
0.127051624457536 1
0.081705406052151 1
0.200376801081723 1
0.128012399935635 1
0.151167380725545 1
0.318120674597487 1
-0.000145480909557044 0
0.167462966416538 1
0.275235933022343 1
0.153387526198738 1
0.263684289043939 1
0.297470218128503 1
0.239549213908997 1
0.267855966650313 1
0.112876053385913 1
0.200030852489931 1
0.255307631035164 1
0.247548198369892 1
0.186940869157969 1
0.42651115307474 0
0.249429251244213 1
0.00355466257901311 0
0.119298210661291 1
0.0766038137232674 1
0.122166847432237 1
0.170377516722684 1
0.0404134203472228 1
0.308234907425453 1
0.0796474642924567 1
0.252067399634371 1
0.212489858521162 1
0.121828996368968 1
0.183087047882265 1
0.0717893983346634 1
0.0561092994346048 1
0.111577166461942 1
0.272157589304117 1
0.153777178189167 1
0.161527601866113 1
0.385933334324451 1
0.312652357608983 1
0.285382296521666 1
0.0987411818374473 1
0.263840317650618 1
0.197406977865402 1
0.128146404341004 1
0.17134821174902 1
0.367517971561348 1
0.283529483353312 1
0.072309022069045 1
0.144469082681099 1
0.00906520344832447 1
0.228014640745353 1
0.233910908279923 1
0.0181237029728496 1
0.138177480655636 1
0.2741006240948 1
0.261433748749691 1
0.135338911953927 1
0.136830473943622 1
0.135341849131395 1
0.104461710707367 1
0.16679145048845 1
0.162216379909278 1
0.262605419261421 1
-0.0351210158422054 0
0.0944112053173702 1
0.203976244783343 1
0.263347559917397 1
0.278018469101271 1
0.135495961057671 1
0.302613234960661 1
0.111371979752112 1
0.151067390434731 1
0.187585512150258 1
0.115821787315188 1
0.254592916416879 1
0.0360136034020346 1
0.017910699786953 0
0.111558624671224 1
0.0550613548666287 1
0.186877999132819 1
0.139174798573843 1
0.184550514633506 1
0.244133509395781 1
0.196523441780175 1
0.0429830009899791 1
0.251355823244986 1
0.137208369556603 1
0.0613657174006963 1
0.116054749510865 1
0.326402489618758 1
0.359996675509874 1
0.14969592271141 1
0.339487081064691 1
0.207994086975987 1
0.2182932796062 1
0.101210539752032 1
0.290756021878267 1
0.134275257035022 1
0.307074324123456 1
0.2165065383205 1
0.156102182898878 1
0.296262707931332 1
0.250237552129951 1
0.0943931185431382 1
0.166212455083533 1
0.153172117332152 1
0.111150660900252 1
0.0404949865532274 1
0.307023630952825 1
0.16788872180533 1
0.289155034078302 1
0.152721309179883 1
0.0922622248484262 1
0.102255258603013 1
0.19074698046993 1
0.213221487448622 1
0.106563900314238 1
0.360579209642459 1
0.237314271341915 1
0.346206658815269 1
0.0761916876968316 1
0.172800762310171 1
0.17686172788266 1
0.0855442123797166 1
0.074014332436375 1
0.0830776119434065 1
0.168077197936021 1
0.300463202690748 1
0.0468349054114662 1
0.266553433475467 1
-0.0240034832363835 0
0.229777575407264 1
0.0896807640700821 1
0.0848724902239351 1
0.17490853307359 1
0.294585659484272 1
0.141822257486361 1
0.251125157222692 1
0.159806129458264 1
0.156892486353101 1
0.265345368073582 1
0.146022387070032 1
0.184853929077331 1
0.106549570583521 1
0.212171259148329 1
0.179766688176889 1
0.0933035056693892 1
0.233001290839013 1
-0.0353059450638811 0
0.285618980792444 1
0.218007516700289 1
0.248376378089448 1
0.107506351989558 1
0.357398064937501 1
0.157460166755448 1
0.0819566445371198 1
0.041274241982138 1
0.243420027375686 1
0.214225661370094 1
0.225852816738479 1
0.181893612483334 1
0.18507134427808 1
0.216399620263573 1
0.19113913997695 1
0.308626882608389 1
0.165172227804762 1
0.235526210973267 1
0.316556149389428 1
0.129366892244964 1
0.27365435876948 1
0.210299894496544 1
0.143327442748007 1
0.229041070350769 1
0.081442030979092 1
0.0180297760861862 1
0.162573686083975 1
0.21404746005782 1
0.0775070363103142 1
0.0253184301750343 1
0.27918266329594 1
0.0769982414694576 1
0.202440452399577 1
0.110643092847452 1
0.448713889508904 0
0.185875837298099 1
0.0642675099070593 1
0.117034997711645 1
0.129895576320299 1
0.185947389194567 1
0.0920273898816368 1
0.245349728372542 1
0.0986787812272169 1
0.359388641706084 1
0.130877916334302 1
0.0099323348959767 0
0.113925525790356 1
0.375008994028363 1
0.227920458972529 1
0.0541954039690229 1
0.0931830758125253 1
0.290463497154113 1
0.0418150725642477 1
-0.0444490425798428 0
-0.0167936049809403 0
0.184016842614617 1
0.34127418314949 1
0.180339344786161 1
0.0219415108894888 0
0.208945225282106 1
0.0526819010375035 1
0.246400223232183 1
0.225502218797097 1
0.0776765373312579 1
0.161589059707861 1
0.319482021746853 1
0.293580103776075 1
0.0572020951226341 1
0.140336242335607 1
0.200033309975356 1
0.242438754311575 1
0.0814195957833523 1
0.216286227602275 1
0.12204089247726 1
0.180197364737061 1
0.215204099592713 1
0.28181347764537 1
0.182510816450905 1
0.0309576455688659 1
0.245069821290103 1
0.26221576501544 1
0.152943889485327 1
0.0844298501682384 1
0.177578272323763 1
0.124417090370419 1
0.205046208988552 1
0.178908680347238 1
0.186446435887603 1
-0.152387221793108 0
0.391863875530594 1
0.159403138711743 1
0.140733236236208 1
0.2296724437439 1
0.247639043209166 1
0.164710255221641 1
0.375019442612356 0
0.140278656814917 1
0.16431856229522 1
0.292537033109514 1
0.206256228935145 1
0.114358476777459 1
0.0231651567238672 1
0.247686629555619 1
0.256955989006379 1
0.286475242159033 1
0.126557280698612 1
0.23624748762779 1
0.114094136743918 1
0.22725489170194 1
0.123124095122961 1
0.243760290512634 1
0.144788539059779 1
0.0758795518430945 1
0.143158500719273 1
0.195327614652052 1
0.231970091608282 1
0.0901773595367613 1
-0.0206238648090768 1
0.0102765757470326 0
0.167125527104112 1
0.112853960837151 1
-0.0315584333821211 1
0.194054015751081 1
0.271481180131977 1
0.353211188601071 1
0.169375735504353 1
0.139191620109824 1
0.16973686867022 1
0.143469727693498 1
0.241590219869266 1
0.195427284134623 1
0.234290431960942 1
0.193551067832229 1
0.141930487777843 1
0.262604342132906 1
-0.00815774051950983 1
0.312440085082335 1
0.229420054901097 1
0.136749776157231 1
0.178573185788405 1
0.279947325999961 1
0.203091901544691 1
0.213904349022894 1
0.108987682571704 1
0.233212775544635 1
0.328263375375941 1
0.404504173205388 0
0.0912270375381834 1
0.0070312895592439 1
0.339020064010969 1
0.168460509955023 1
0.0779673784911497 1
0.180337366672048 1
0.162955108085098 1
0.235164254183293 1
0.220843166663633 1
0.056306787550903 1
0.142248617467343 1
0.268536605605679 1
0.178842203760444 1
0.182094196305248 1
-0.00497465326716161 1
0.0785979539022482 1
0.239161528586569 1
0.160941425693079 1
0.170586043488835 1
0.0122819505307761 0
0.318361325522778 1
0.147328002058079 1
0.325331631495487 1
0.231756489723732 1
0.0951142578212006 1
0.469316226263739 0
0.17037907184135 1
-0.0394255828972922 0
0.390926952968363 1
0.19282303904234 1
0.110549958096734 1
0.290227707383138 1
0.127243076943814 1
0.277952599214247 1
0.151048398521153 1
0.0545458746711347 1
0.265351837142085 1
0.271163453317702 1
0.270061117245839 1
0.196369317691574 1
0.116099880212138 1
0.0855032469463563 1
0.164947944134388 1
0.209249830560187 1
0.190796374805359 1
0.156969685923265 1
0.174454021048422 1
0.141978795497078 1
0.239061026398844 1
0.102322696387903 1
0.310244610381279 1
0.21612403873893 1
0.162709641579225 1
0.0643548203742731 1
0.193823741154973 1
0.209957981335569 1
0.0195961874106077 0
0.119311804065773 1
0.234254632424026 1
0.268614233874495 1
0.0693464401278864 1
0.296620211935652 1
-0.0598909525386859 0
0.239587220207672 1
0.270418428172094 1
0.132489839443062 1
0.121743050758813 1
0.303363917678172 1
0.317426830590502 1
0.0656901829212998 1
0.248281746720011 1
0.146950663765857 1
-0.0157668247675955 0
0.167515487834413 1
0.243172709187872 1
0.17277175279912 1
0.134904073240017 1
0.305617799467375 1
0.179891148387119 1
0.120148591759889 1
0.247304148325728 1
0.267418854257659 1
0.163479033115071 1
-0.000429003205262957 1
0.0106423440811337 0
0.135092504045409 1
0.235179751560432 1
0.13316507791837 1
0.33700689994288 1
0.319756215441917 1
0.0371916072666332 1
0.0666840060646001 1
0.136429852064504 1
0.190085328598399 1
0.158156850885627 1
0.130782866971103 1
0.24044989219101 1
0.123405836993956 1
0.0180541922500406 1
0.163477299276923 1
0.437089192488377 0
0.218095872134741 1
0.164837520435266 1
0.112278895193621 1
0.224282769489898 1
0.257988325072283 1
0.374503527783956 1
0.168781195874005 1
0.0749390121704793 1
0.0977238227659118 1
0.155143135886652 1
0.147828625284908 1
0.185654244835937 1
0.201351155607849 1
0.187278775259634 1
0.171031961741838 1
0.106536039097427 1
0.216376520412843 1
0.113420996674126 1
0.183211791249041 1
0.231806283874511 1
0.282361668220173 1
0.222995499427918 1
0.232679778509659 1
0.211333304174128 1
0.162905302117392 1
0.280903873762112 1
0.161214445277271 1
0.203748805663788 1
0.0915285911046779 1
0.0390818676019471 1
0.108681966395357 1
0.284504572299256 1
0.144661442605718 1
-0.021855478145161 1
0.255322686030318 1
0.16533299403117 1
0.32597952019864 1
0.118414799585834 1
0.183385417575088 1
0.292496589843928 1
0.221933720114402 1
0.0962672775216627 1
0.162429373360776 1
0.19821108111727 1
0.302856761331969 1
0.16720102631556 1
0.238539313861647 1
0.163364473442391 1
0.242481702884289 1
-0.104027165949805 0
0.240773984020211 1
0.157291315282777 1
0.281249145047866 1
0.206173546440073 1
0.144755441252052 1
0.149287786432201 1
0.291309895266353 1
0.157063141058009 1
0.310449457618757 1
0.285693883467714 1
0.077301580628231 1
0.0680864721654847 1
0.0780413731925886 1
0.116736475617991 1
0.18439883585145 1
0.255794693347073 1
0.38097711273568 0
0.243157126675542 1
0.192695973565671 1
0.266027988058748 1
0.12154671726034 1
0.128681574182061 1
0.14301999640455 1
0.156767479680585 1
0.185862705714846 1
0.0814681610409149 1
0.19935416934405 1
0.369853050745293 1
0.206210815941139 1
0.11801459916551 1
0.169448535932307 1
0.0428236826278414 1
0.293425636252688 1
0.264728161988267 1
0.143620003546462 1
0.274460560249157 1
0.0923579799253001 1
0.0861901515250288 1
0.0857186395605144 1
0.237708819167426 1
0.235254594078961 1
0.208434122212916 1
0.16841094291028 1
0.192961424234762 1
0.101265765597766 1
0.149748830595865 1
-7.13857712437219e-05 1
0.0931277603961316 1
0.206084533918978 1
0.054480352124219 1
0.200411228053692 1
0.158066378652885 1
0.322866140449103 1
0.129677623387654 1
0.151991657189196 1
0.175719268994531 1
0.182432742446484 1
0.186266914738954 1
0.0723558098533176 1
0.343813703082583 1
0.282606469456704 1
0.275555379407882 1
0.204929708722331 1
0.306100567678868 1
0.214932437422605 1
0.115081920207276 1
0.177408948409352 1
0.0716542043745721 1
0.0761396009392309 1
0.204929951313458 1
0.182893147522427 1
0.0656235054184454 1
0.0700561955199871 1
0.317851562922065 1
0.344452352540415 1
0.103198980115031 1
0.251922588292292 1
0.363681735709011 1
0.106653480210321 1
0.0821988100046423 1
0.287657134075133 1
0.303193425746886 1
0.292848275471557 1
0.167460944270079 1
0.255865990166588 1
-0.00332633352788572 1
0.153001128482224 1
0.151196320308334 1
0.32388299002543 1
0.202831865141751 1
0.0857040034131628 1
0.209473415569486 1
0.134589515864539 1
0.265639892834254 1
0.0683587183320243 1
0.169842881981695 1
0.12651842708666 1
0.17638664376647 1
0.0570898205432501 1
0.130649631074651 1
0.239883942117911 1
0.123509070242259 1
0.088512958527827 1
0.194602040142157 1
0.369745647280504 1
0.203545856885762 1
0.312341480567196 1
0.229413660225973 1
0.269011176161314 1
0.185019355668464 1
-0.0345391414752521 0
0.181016208632968 1
0.240036980163328 1
0.0435131345031972 1
0.156125638303013 1
0.185647997181099 1
0.0612907750611691 1
0.170960156455985 1
0.345025157683103 1
0.116707866110675 1
-0.00150023334385798 1
0.366739782948298 1
0.246173029147169 1
0.17706099470041 1
0.278369669327912 1
0.267843749508153 1
0.0708303464612568 1
0.253082519395819 1
0.140212170703047 1
0.167933766442672 1
0.213008788125455 1
0.106710084292015 1
0.200956737804281 1
0.208998283662565 1
0.200470119524473 1
0.314416286398505 1
0.320993673640782 1
0.276356864687773 1
0.329719734306489 1
0.367390012425893 1
0.307802996403504 1
0.409297480351548 0
0.264850141597814 1
0.0962061198470401 1
0.224893978449526 1
0.120746114315428 1
0.313199574607035 1
0.272127562173695 1
-0.0191603685698386 1
0.166484099973199 1
0.247095577778689 1
0.0234209673113174 1
0.130526790861542 1
0.349740924120535 1
0.089713341313159 1
0.200324726609009 1
0.22550787459075 1
0.229437651560067 1
0.117750818916171 1
0.0917199258738495 1
0.324512228918788 1
0.160009216571919 1
0.341925334232634 1
0.358978671503104 1
0.128602710704956 1
0.150354290210983 1
0.169655685792918 1
0.253361208707974 1
0.0335407048256115 1
0.146093906498007 1
0.0654772436119074 1
0.12241083160188 1
0.245989825888274 1
-0.0751624542606349 0
0.0913362535330685 1
0.286195209255836 1
0.254218554660621 1
0.267392921771968 1
0.230781640088675 1
0.281260264350826 1
0.255437102388052 1
0.016930908159631 0
0.0608067985272275 1
-0.0637827157519084 1
0.0847777101094926 1
0.149885074092189 1
0.0872222035261099 1
0.0281520772215893 1
0.354207658670851 1
0.32239624329329 1
0.0658122414605146 1
0.257840661272166 1
0.191449903815328 1
0.142223268717291 1
0.158490425128552 1
0.194824368556809 1
0.111514930322985 1
0.463487099404534 0
0.153828896429749 1
0.235487633202888 1
0.250533919282252 1
0.251245310734413 1
0.0675094693134507 1
0.0922716658348995 1
0.200310019371783 1
0.14661143460365 1
0.182446845509463 1
0.335436762562241 1
0.163773114065618 1
0.340449300700522 1
0.27769035070283 1
0.34445564450583 1
0.154954219525556 1
0.0771941171868472 1
0.254289180146446 1
0.118593003576308 1
0.302198472658853 1
0.243148296445762 1
0.199425183244036 1
0.0476919869542781 1
0.0678006787435189 1
0.0614009540894742 1
0.0416863806188661 1
-0.00338098775210136 0
0.0933196332475756 1
0.260526552231647 1
0.177271922298913 1
0.142584181525034 1
0.169937021047974 1
0.183752960288267 1
0.278366582753682 1
0.072906769169756 1
0.141100496578844 1
0.190384669650346 1
0.226925020530515 1
0.109909164802249 1
0.15269437740189 1
0.0175493601369812 1
0.207921809169209 1
-0.0228525219665083 1
0.297025918226128 1
0.0628453910208156 1
0.291653742615457 1
0.222573759242624 1
-0.0145013581159295 1
0.07245869562206 1
-0.019362798258421 1
0.0701205068413265 1
0.0911298541703781 1
0.207769627299673 1
-0.0754310282882319 0
0.208767438020444 1
0.257437125079259 1
0.303378595313313 1
0.428840860679933 0
-0.00386378069278096 0
-0.0281350624810155 0
0.141206426837019 1
0.235029433847832 1
0.290912510980031 1
0.163956892167126 1
0.242695551093982 1
0.164168318961536 1
0.0920840552123668 1
0.316804894785625 1
0.167510990950531 1
-0.0108746803813733 1
0.400656706174364 0
0.31897545414249 1
0.143489229438886 1
0.159628385978258 1
0.0304248708771667 1
0.260063220427909 1
0.238292716137881 1
0.206691775636115 1
0.023627860183389 0
0.316309464409901 1
0.0741381905050498 1
0.128045479660777 1
0.187753323596248 1
0.110555080318647 1
0.295639679780489 1
0.268969083536269 1
0.151013169462551 1
-0.0285992882903681 0
0.243655525508507 1
-0.10771657905733 0
0.12637772411834 1
0.0558956360746837 1
0.03881181934899 1
0.301285132709391 1
0.194282194360148 1
0.129244308808129 1
0.23980403099786 1
0.158251185821783 1
0.038268681329719 1
0.206874232906436 1
0.281718066496073 1
0.306904821889543 1
0.342970401303953 1
0.188813587619308 1
0.21313977226081 1
0.234419782430097 1
0.148403392397255 1
0.214574078796259 1
0.402812947012081 0
0.161025628387228 1
0.315157015585384 1
0.260755294213764 1
0.161071863391617 1
0.322494482823017 1
0.15937776155201 1
0.119969572369076 1
0.178178458473269 1
0.141636939716464 1
0.303318042086643 1
0.161856724210961 1
0.295888977115114 1
0.0479518493453917 1
0.18939954002443 1
0.235482345506437 1
0.085287077447158 1
0.106220251257506 1
0.142849004757927 1
0.302379347440504 1
0.138922221745477 1
0.155586412631563 1
0.216508112232571 1
0.03155605851376 1
0.200296253936185 1
0.286712383220526 1
0.322890175318789 1
0.0508197439182752 1
0.0813243388897456 1
0.188345608734686 1
0.270448280726851 1
0.116266864685055 1
0.0927943975721342 1
0.221360276394935 1
0.261981898557648 1
0.327300505567702 1
0.181246090492364 1
0.304738877854334 1
0.229458010502754 1
0.0874033534354656 1
0.352544503160056 1
0.137042873828276 1
0.198517901400079 1
0.162144394050204 1
0.158437723599861 1
0.0706368015162323 1
0.0931343709852439 1
0.293624736032397 1
0.314417001809472 1
0.220968805924156 1
0.211647210367714 1
0.163446435193944 1
0.158233699617772 1
0.22020391636644 1
0.193671609613732 1
0.170768083462188 1
0.176903894441602 1
0.115103336145967 1
0.261371923809937 1
0.136455581651338 1
0.0538840383009729 1
0.30107012115786 1
0.141468627037914 1
0.079560789736018 1
0.241086703109563 1
0.149034639591166 1
0.229061096056891 1
0.325105271046111 1
0.234255611125375 1
0.123862794459889 1
0.281345697343462 1
0.208681159635513 1
0.349678927545448 1
0.184655827545675 1
0.155559068330503 1
0.385909009016335 1
0.0696303196660667 1
0.257800528969223 1
0.257787722736811 1
0.25413382346364 1
0.175923004518548 1
0.145157316367115 1
0.169518622898186 1
0.0105597894489314 1
0.175901986066271 1
0.124961753688784 1
0.261506438055272 1
0.163026202896907 1
0.105355048161523 1
0.0971164645105188 1
0.304978353298457 1
0.195744878829355 1
0.0902920544583809 1
0.11784965618722 1
0.329071832073134 1
0.231220783300721 1
0.0486013678698926 1
0.120731129301031 1
0.225404282170138 1
0.119794952940426 1
0.0214325834565397 1
0.148337770182275 1
0.349579808859806 1
0.147410684453211 1
0.156360384454585 1
0.211301802205002 1
0.341604630970738 1
0.211059102739181 1
0.0974935178360001 1
0.0936113468450851 1
0.109057154298315 1
0.232352578437901 1
0.2419478988873 1
0.104388437592412 1
0.238259904853124 1
0.0660843471192785 1
0.20960344126222 1
0.257460419785091 1
0.302527781659249 1
0.158721042524322 1
0.0497867431405157 1
0.292398195368665 1
0.142854217177373 1
0.183796966587277 1
0.0629433343699125 1
0.282512994668415 1
0.163143529813608 1
0.214884071449985 1
0.141478894114073 1
0.0159000106728384 1
0.418112961000479 0
0.214429773636961 1
0.078767473349883 1
0.211957392067233 1
0.281593803170437 1
0.369388484957159 1
0.228785376520777 1
0.425794543767063 0
0.0416866362929137 1
0.29109571442789 1
0.222470671985007 1
0.0941982017392245 1
0.373482255821677 0
0.135911210810958 1
0.0684660744946345 1
0.0565079167507419 1
0.225170212330841 1
0.124502012017212 1
0.310884239494511 1
-0.0274638574574366 0
0.203272771889973 1
0.0680876755381489 1
0.0645542572081039 1
0.0266280089422243 1
0.219627739386241 1
0.167410052704622 1
0.321193097435756 1
0.1634459539474 1
0.0879499396007223 1
0.238331817153127 1
0.198396180998784 1
0.233803981981074 1
0.235462821647643 1
0.186525734642518 1
0.354433651593088 1
0.182110957029221 1
0.218184283423555 1
0.111781821810395 1
0.0206529757925139 1
0.248516981832116 1
0.316050052122415 1
0.236178786197016 1
0.251520266108552 1
0.192554996917053 1
0.302451022635124 1
0.149920673639887 1
0.285018278298104 1
0.11735929115238 1
-0.0387327322379945 0
0.404445280901628 0
0.149354050648686 1
0.132712177145193 1
0.233685288626663 1
0.243971294390164 1
0.34739880945821 1
0.122512745629339 1
-0.042445565251969 0
-0.0213112210221046 0
0.339350260812189 1
0.26315342442957 1
0.245596228724616 1
0.131740232405602 1
0.270749646135925 1
0.152163703994612 1
0.264874312379632 1
0.195884845797841 1
0.113031149431785 1
0.189707387499122 1
0.0947546740505192 1
0.211648346898008 1
0.293453465523195 1
0.11120878711359 1
-0.0226330126957946 0
0.0503767592282731 1
0.412308213434763 0
0.104081303784949 1
0.0511163909585328 1
0.201222005646791 1
0.186068023549609 1
0.0351827884079687 1
0.113028899402226 1
0.115181718598948 1
0.130018223536144 1
0.259690859251506 1
0.291758190810061 1
0.252853995445127 1
0.147598249364586 1
0.255625904295418 1
0.203415016522455 1
0.251023071604963 1
0.302309122871856 1
0.200654974385983 1
0.0961187520535929 1
0.0618264730380904 1
0.187749614986188 1
0.233627594085303 1
0.24218718540201 1
0.261633645809987 1
0.268237886263525 1
0.0916031908093448 1
0.168313325846453 1
0.342574841826449 1
0.177259814815123 1
0.265535783235268 1
0.349026089444999 1
-0.00616912973849943 0
-0.00350252298592225 0
0.203506825171048 1
0.182859050312918 1
0.207010522431125 1
0.242658453965824 1
0.180233857885994 1
0.0781723252583708 1
-0.0343908495796065 0
0.214231269612583 1
0.136702479207478 1
0.126417459121884 1
0.208757896785529 1
0.0359043229373997 1
0.221888101834574 1
0.324668360589955 1
0.312125271263771 1
0.0876343897950733 1
0.0797814812943799 1
0.280728020383279 1
0.165124194671433 1
0.190260861410906 1
0.0679242431567449 1
0.205839709550365 1
0.180365781912267 1
0.145298865378921 1
0.0402274533932403 1
0.0684221999483605 1
0.167962521367592 1
0.302088321691564 1
0.0985807886891586 1
0.118327795376081 1
0.270471970651587 1
0.226081555256921 1
0.0372309738136319 1
0.168050894532776 1
0.0958354689058148 1
0.217813594929157 1
0.0409185145830674 1
0.0887163657243074 1
0.110073884184079 1
0.215868271313307 1
0.181992411945938 1
0.237073218887638 1
0.195147681854805 1
0.233922495206559 1
0.378765321224834 0
0.19595327218675 1
0.047505500816403 1
0.162260248943841 1
0.352102493231281 1
0.179444956003091 1
0.0336432514350258 1
0.238777350719214 1
0.232279026368294 1
0.105196778912209 1
0.229949088530683 1
0.128866994659498 1
0.260417355945066 1
0.214479225900647 1
0.292371362306634 1
0.164768226096194 1
0.159372693530738 1
0.159623128234505 1
0.239552432775916 1
0.224016106076898 1
0.056140233630678 1
0.33500808321157 1
0.156955151885634 1
0.12510806351808 1
0.0594099204875805 1
0.24800041438836 1
0.110914030670578 1
0.290879681263945 1
0.0529236088624656 1
0.213089526074706 1
0.156354087698224 1
0.0864088635221857 1
0.0209033286164804 1
0.188614156218781 1
0.271345014658213 1
0.215903773591169 1
0.0695003725127411 1
0.073109393340134 1
0.0277596721940414 1
0.128509317609765 1
0.158671514044616 1
0.196158997642141 1
0.267111549995413 1
0.325022823406 1
0.362356988268831 1
0.230348444358719 1
0.289123378630486 1
0.0857094577841081 1
0.200024048246024 1
0.180151940995272 1
0.155034431232842 1
0.161489491874546 1
0.100684214987999 1
0.116556922524284 1
0.21163900557113 1
0.22676095385157 1
0.22454612735556 1
0.0631077668872958 1
0.208623939114967 1
0.35898275330458 1
0.242548516101684 1
0.0715720850984835 1
0.159310470711459 1
0.143235181769181 1
-0.00847239549825402 0
0.211931680372034 1
0.246268402279031 1
0.327207193476923 1
0.0623832231111926 1
0.158253562072003 1
0.118613296693686 1
0.256291387338169 1
0.237159339844331 1
-0.0799027098390897 0
0.226048486018235 1
0.19655004298103 1
0.338417733723675 1
0.113956744907923 1
0.382689405773816 0
0.255711707493975 1
0.0645410083596552 1
0.0633377835374845 1
0.115044853188763 1
0.371611509484971 1
0.318955587800957 1
0.315442159222379 1
0.216702039514571 1
0.264492546969538 1
0.108643670256668 1
0.248530030918724 1
0.143459746046253 1
0.173088567353322 1
0.30643416403631 1
0.282655267553245 1
0.173519208434147 1
0.24673155950572 1
0.150291189091087 1
0.0845552063159042 1
0.178343418315475 1
0.00107860284570028 0
-0.031530964945773 0
0.26816854526368 1
0.281151569657061 1
0.210584910240423 1
0.328271716341721 1
0.314496264881918 1
-0.00745213372696086 1
0.24606391667791 1
0.0933279617043556 1
0.172005823096662 1
0.235427382837315 1
0.334220361270621 1
0.236280285262666 1
0.135653946782509 1
0.100461958295101 1
0.100309385855257 1
0.188363183966609 1
0.191024536222085 1
0.0674289097712412 1
0.0637591147875462 1
0.0586574234303758 1
0.243360451503724 1
0.273365621545992 1
0.0835027077420081 1
0.171539807111135 1
0.150704761374418 1
-0.0237870627714226 0
0.187850037192876 1
0.243460252815249 1
0.18605865436084 1
0.0954107717616574 1
0.0804334949583464 1
0.169180404852184 1
0.214871513049062 1
0.079497151609103 1
0.340635517997416 1
0.150170908761453 1
-0.0157958074540619 0
0.0505460402525756 1
0.139118218395922 1
0.298395062956067 1
0.114351098100594 1
0.290909055333504 1
0.193759582374634 1
0.158966074039298 1
0.089977901979035 1
0.211882915157411 1
0.288896482740923 1
0.0860004050392584 1
0.0915836698510977 1
0.171267831873566 1
0.211436050752576 1
0.301338875680488 1
0.24025024335411 1
0.0570074169098535 1
0.310390011737019 1
0.288636659285069 1
0.338921173575875 1
0.306929379278135 1
0.266200973393442 1
0.273948891678271 1
0.178316275460557 1
0.124939573685764 1
0.170945073244068 1
0.192971761479686 1
0.131996414051785 1
0.294903069404123 1
0.234258311286161 1
0.271042196777978 1
0.102149681827183 1
0.193831487629702 1
0.261746851772393 1
-0.0451208884912961 0
0.104545079729797 1
0.0465410325165677 1
0.0991295657412491 1
0.131684140791182 1
0.121360032639694 1
0.24027563875719 1
0.328685968830966 1
0.254107533014868 1
0.255006826551677 1
0.230913195818797 1
0.209266065647182 1
0.167635316817572 1
0.265492884365204 1
0.241621717029681 1
0.344739160090143 1
0.0841945515395972 1
0.112645820979328 1
0.279722680706384 1
0.0368953024947956 1
0.213126267930403 1
0.161430935928264 1
0.146213525331966 1
0.2204600103787 1
0.289067038597038 1
0.00286868289903795 1
0.0172988219864469 1
0.195584063578984 1
0.0511330232135539 1
0.217446567447598 1
0.0805019819320528 1
0.217496261504865 1
0.207357070930876 1
0.127662066696988 1
0.135018545488819 1
0.303746452932042 1
0.334021052427772 1
-0.00929509710499912 0
-0.0417858227160926 0
0.248125014169154 1
0.0558350545269424 1
0.0758542550872085 1
0.322192570060907 1
0.198314188544868 1
0.17799064814171 1
0.0517410203561758 1
0.0468933925204589 1
0.231377132249734 1
0.248253296103056 1
0.172000225838379 1
0.089563873393459 1
0.10729112891178 1
0.275492065858608 1
0.0151939361426889 1
0.159586649813644 1
0.19218930921348 1
0.314461073402449 1
0.247058566960971 1
0.151522349091745 1
0.0122973308061776 1
0.0876840973805961 1
0.205076408280829 1
0.16187775002781 1
0.144374736495355 1
0.152904709852084 1
0.258903164158124 1
0.152850667828933 1
0.0738738472484619 1
0.257692586300285 1
0.203652641021385 1
0.178527128502538 1
0.190243234982959 1
0.311637060890258 1
0.0940276541945801 1
0.0319510273005187 1
0.162190371096685 1
0.353267374739583 1
0.279502373362003 1
0.141227177598186 1
0.234389450610143 1
0.480400833881013 0
0.290787987904478 1
0.137436324987896 1
0.0909035165412788 1
0.231413449337583 1
0.250702380893379 1
0.0413553608017635 1
0.102959844450096 1
0.315359657816537 1
0.127555614346871 1
0.188981485478023 1
0.141062200720769 1
-0.0170118912161066 1
0.338733257482193 1
0.13046730707909 1
0.28292481173234 1
0.307434032730814 1
0.0979100677147163 1
0.0290967540185765 1
0.114483102707215 1
0.303272221597971 1
0.11757834435106 1
0.149928907925002 1
0.188332538393201 1
0.372886605975421 1
0.359135376468011 1
0.341264124770752 1
0.00556142688736708 0
-0.0499766928521027 0
0.202517299099875 1
0.290509661930972 1
0.259015447957596 1
0.231562292829556 1
0.154775439931955 1
0.1130081310609 1
0.142437003595762 1
0.111150260810722 1
0.0870776966123801 1
0.0475372800820586 1
0.19710475791694 1
0.0874716050125299 1
0.146713047991854 1
0.268214857827999 1
0.0528532522377079 1
0.28198664147546 1
0.177869488834151 1
0.0629318981403726 1
0.32222331715329 1
0.288920373503106 1
0.078664284248392 1
-0.034978224124579 0
0.197649963130656 1
0.213789143084115 1
0.183864046084398 1
0.0828564442715328 1
0.223961851785779 1
0.216135568053607 1
0.291525676721467 1
0.185359097360422 1
0.0701259056193341 1
0.184079260003314 1
0.280475819515354 1
0.13928529976489 1
0.0925261278038992 1
0.253228380760734 1
0.0774281759353596 1
0.111607943416209 1
0.301494652395888 1
0.157227310295163 1
0.439929002712411 0
0.151085742844169 1
0.0796026894496418 1
0.215108259105729 1
0.108491064077766 1
0.131129519361006 1
0.171025411845432 1
0.275716524753755 1
0.193839296258996 1
0.370298279285486 1
0.125157647615463 1
-0.0214643110861006 0
0.139070800606873 1
0.229301843330029 1
0.423080694315753 0
0.197271361093951 1
0.305671984476576 1
-0.0762822079759761 0
0.259788477547122 1
0.144589363198566 1
0.117116859718826 1
0.162424863427615 1
0.234847690272302 1
0.183492086702983 1
0.0460511671346874 0
0.190642828563675 1
0.164169155219471 1
-0.0240309891093766 1
0.176093679186934 1
0.366414381153371 1
0.0814955781053507 1
0.163214901373323 1
0.0562251233711824 1
0.185692793290566 1
0.184194267495444 1
0.227672599782864 1
0.136903071368108 1
0.180360735219265 1
0.203878286140658 1
0.349686081549458 1
0.204829257682904 1
0.113252877875418 1
0.165621540628575 1
0.24085205664072 1
0.170305941186843 1
0.137556023881196 1
0.0996400850411878 1
0.310530940649073 1
0.14531737315297 1
0.106969960713522 1
0.220943277029949 1
0.181974859132502 1
0.293868883209983 1
0.134087244088639 1
0.204980065121001 1
0.128117631422583 1
0.217218674263992 1
0.225707755697566 1
0.0821551070462223 1
0.0846319618143938 1
0.127227120051644 1
0.207548032680338 1
0.100922822245849 1
0.305765342531211 1
0.25900884843765 1
0.171132724577401 1
0.0938502087317279 1
0.352442713683475 1
0.108033738778545 1
0.108335830049035 1
0.031002425292408 1
0.241620246573415 1
0.00779298076417886 0
0.133521867008584 1
0.204721314930761 1
0.203007417772006 1
0.295550636738124 1
0.0648202636652997 1
0.355597728891519 1
0.217348713927942 1
0.219078600515771 1
0.11892871214413 1
0.149726255470799 1
0.17879766025515 1
0.0801780153578429 1
0.0341829801812306 1
0.226349718999552 1
0.275561899674239 1
0.12965079668564 1
0.143361679111036 1
0.15081643626535 1
0.0737371584040845 1
0.206656211492253 1
0.193770036577545 1
0.113790755375076 1
0.00465812379637413 0
0.348559512756905 1
0.175302847422531 1
0.22921710466978 1
0.112492593549484 1
0.0761209729852806 1
0.165542817952065 1
-0.0520169783479915 0
0.222557384398291 1
0.179040995913571 1
0.324828252049444 1
0.193016651968042 1
0.226980565852546 1
0.118715398108915 1
0.137356229611423 1
0.00835449469960204 1
0.23110732197443 1
0.240056073808634 1
0.209547669381446 1
0.398472417531692 0
0.18004876462966 1
0.0573174568710625 1
0.244712930768047 1
0.135144631999363 1
0.0815777224423924 1
0.0337019191188049 1
0.123514930120263 1
0.147661152792789 1
-0.057358886151585 0
0.221115961752674 1
0.226224194494825 1
0.25449928911178 1
0.0962029470440205 1
0.288358062319127 1
0.207666499980352 1
0.238000731083278 1
0.185709724998891 1
0.343608179265761 1
0.141163825893399 1
0.0703310931158018 1
0.308379675712825 1
0.108836206719237 1
0.275352422102588 1
0.176233587324298 1
0.038338705739023 1
0.246028086163225 1
0.239840934756752 1
0.0868084467696942 1
0.291694929129238 1
0.25467825460047 1
0.185249158885301 1
0.216866412506439 1
0.216845405825388 1
0.27248257245846 1
0.221096549441248 1
0.0546790393779464 1
0.26574992159355 1
0.229164593122317 1
0.230172488524211 1
0.0376372638413329 1
0.241081806573844 1
0.0873167138741726 1
0.158004312155588 1
0.243473769277905 1
0.379439977098487 0
0.0421945835213297 1
0.203509130554865 1
0.165871747510776 1
0.22627872111309 1
0.124131903958093 1
0.16528847647517 1
0.297015017590338 1
0.11990023263804 1
0.126552471339504 1
0.291203970995652 1
0.427887402897489 0
0.242444897719832 1
0.240854694588031 1
0.161136946320891 1
0.140423931424356 1
0.238489981732055 1
0.150858885640813 1
0.123401533373109 1
0.207456581470195 1
0.0388736914187647 1
0.0288058247936305 1
0.214152730153801 1
0.249533017779234 1
0.122633180624535 1
0.221516925627073 1
0.205055428507703 1
0.334881552883741 1
0.229846974012671 1
0.172822351294136 1
0.221778621443956 1
0.185892299742587 1
0.280069527343987 1
0.310200294328234 1
0.223192044914005 1
0.207992712148942 1
0.280161501086372 1
0.377303692790671 1
0.338461677031061 1
0.172269494430686 1
0.227164871651491 1
0.0800320028898998 1
0.152961017558632 1
0.0387702819491126 1
0.0561146902540944 1
0.129855557668247 1
0.13127307402802 1
0.0729532449537345 1
0.262861165865011 1
0.294293992150506 1
-0.0094235192280446 1
0.25599135792418 1
0.08941063981329 1
0.159805886637299 1
0.22526549124719 1
0.204855481134332 1
0.23709147208065 1
0.147212004545865 1
0.296670746667291 1
0.194273738704115 1
0.246750717612037 1
0.222068812482098 1
0.0512043110075298 1
0.137421345097977 1
0.0913128155153248 1
0.268649795660484 1
0.120283588446297 1
0.185882690733551 1
0.302295789840083 1
0.301799008273561 1
0.179022742294452 1
0.0179408659515204 1
0.25815397238097 1
0.365414359940515 1
0.260981206197142 1
0.154603754283323 1
0.0871284026324892 1
0.21794400152913 1
0.202854887489349 1
0.221194982914701 1
0.218882950808563 1
0.246475647576585 1
0.104124601995063 1
0.238292342433261 1
0.138575936218122 1
0.233669366705914 1
0.129060594536456 1
0.0978593265624522 1
0.166333338718649 1
0.208919728874452 1
0.265944349036498 1
0.239620261437347 1
0.223431501062416 1
0.0696062894222678 1
0.134229631895671 1
0.0440769446897416 1
0.0554900439053371 1
0.205840760215437 1
0.231376345777569 1
0.176980051107157 1
0.157294519177699 1
0.175217715289945 1
0.185366905288083 1
0.19618637378193 1
0.0993034851550956 1
0.27533410049873 1
0.123388935371915 1
0.188256887681481 1
0.0394157639109291 1
0.232872945649344 1
0.0220955938066659 1
0.00986344310472484 1
0.0529220002624457 1
0.155507213848233 1
0.237737375191674 1
0.133154922660887 1
-0.0643065105114886 0
0.139123014861591 1
0.0802778093217493 1
-0.0110083931125594 1
0.231264498346952 1
0.269116746882022 1
0.397678527557424 0
0.250981945911807 1
0.263251390023811 1
0.128924543653847 1
0.279963860215464 1
0.229125297502394 1
0.15466204745477 1
0.139797876477705 1
0.362472966024031 1
0.112647540267174 1
0.0972397663195611 1
0.0796315022597591 1
0.23916603867987 1
0.293494913429303 1
0.281584980297446 1
0.068310932115007 1
0.154857591987875 1
0.230855850405357 1
0.316566997369729 1
0.221167115905722 1
0.0206760595977963 0
-0.0191476957898387 0
0.13111820168264 1
0.255413543469864 1
0.0669599661565247 1
0.1462190344476 1
0.178764546685975 1
0.0518900328513168 1
0.111223237275973 1
0.0791150833699669 1
0.212482067452861 1
0.142910868835821 1
0.17771834136044 1
0.224490947072537 1
0.311371121065436 1
0.312829977158384 1
0.4680548612388 0
0.032572162604538 1
0.197251994626852 1
0.193870466158759 1
0.0683991151227195 1
0.162627907865039 1
0.0815308324812607 1
0.284479642153274 1
0.157114377705565 1
0.254271562381568 1
0.326726617501908 1
0.22132584110666 1
0.0495811111434927 1
0.259306959836445 1
0.132708937821938 1
0.0547833216693728 1
0.256691922050622 1
0.118626335369331 1
0.123508189815538 1
0.167179910912177 1
0.139787798188597 1
0.101158310884733 1
0.0913854272520016 1
0.150549688652769 1
-0.0301447139797948 1
0.207975395059679 1
0.165699503796872 1
0.128093160727332 1
0.119483854482462 1
0.167758015865498 1
0.194035581769948 1
0.118817322213746 1
0.156158762489256 1
0.118550010883075 1
-0.00982531930000877 0
0.0876376536494042 1
0.107335650725449 1
0.24372219613846 1
0.22209929989753 1
0.124117176749001 1
0.244976435909433 1
0.220625155416833 1
0.135119995566413 1
0.0195023705192104 1
0.187862551705102 1
0.200574962045214 1
0.316374007328555 1
0.204476008702349 1
0.294670455498793 1
0.110532553046068 1
0.0397205689102308 1
0.135582416704941 1
0.139417142368562 1
0.218852184321448 1
0.186217637247529 1
0.30246907188986 1
0.0271492892134656 1
0.317595298606847 1
0.167123552206127 1
0.0515588497680476 1
0.138047217973588 1
0.0854921072487063 1
0.0478507474341632 1
0.275682504359849 1
0.0507485517671963 1
0.223408535959058 1
0.0299896435804498 1
0.143843744969689 1
0.0892167741922983 1
0.15151011168986 1
0.149916600554313 1
0.101603575531354 1
0.252400570881176 1
0.210468007309613 1
0.303224575344893 1
0.34070688179906 1
-0.0718558890080206 0
0.260543332479274 1
0.14134534855081 1
0.342859058449432 1
0.299098922153657 1
0.261857318683262 1
0.202454890303515 1
0.215219371059998 1
0.150351958879355 1
0.283845408562244 1
0.202219517064612 1
0.111273743160224 1
0.00260931444249815 0
0.269337153093267 1
0.310656160652216 1
0.105711157601402 1
0.126859282388645 1
0.106301741755615 1
0.306216613640067 1
0.364589389430597 1
0.0852669737991907 1
0.203405722798699 1
0.160697267612274 1
0.238421327583163 1
0.14168801293232 1
0.275929555939269 1
0.348755020065926 1
0.212574362679733 1
0.21372375765863 1
0.13920071869552 1
-0.00370099995769946 0
0.0179262427316359 1
0.0615842406826343 1
0.304991814889225 1
0.200545290068526 1
0.126163210131319 1
0.44739240091154 0
0.323753335697024 1
0.123274233798758 1
0.263028313161834 1
0.094733337712063 1
0.297460369633094 1
0.0672403954472333 1
0.320994432787549 1
0.312233715283924 1
0.357297762616709 1
0.273821550852391 1
0.277822800453498 1
0.277851970383346 1
0.157234579909665 1
0.120038451033238 1
-0.0154482785912288 0
0.153894489342625 1
0.290332883118386 1
0.18526907535532 1
0.344795658650443 1
0.200109650409207 1
0.141387531726878 1
0.139750176032486 1
0.297006781137448 1
0.123634564934926 1
0.306873549446567 1
0.237802843622915 1
0.206509465356973 1
0.258935646955352 1
0.191679784062241 1
0.272658052097907 1
0.149725302539887 1
0.242077650678811 1
0.17982500871212 1
0.153999986540362 1
-0.0454586375993036 0
0.0472543960518634 1
0.0454824566108448 1
0.122055557657549 1
0.235230030771797 1
0.102663274471008 1
0.117498528963187 1
0.109646407002962 1
0.327630776918729 1
0.262679129512758 1
0.141412389143616 1
0.113073740398571 1
0.356762459751906 1
0.0185668977169317 0
0.196247074918576 1
0.290196449214037 1
0.206803001665435 1
0.259972824839063 1
0.244484649185293 1
0.261754330906185 1
0.232639825218969 1
0.0678158795331148 1
0.0993511823001615 1
0.249468006375646 1
-0.0167633709972624 1
0.0960257027196188 1
0.0231260616695152 1
0.228103574663776 1
0.167286142168285 1
0.142524957258984 1
0.207430913704952 1
0.224266603283966 1
0.277969778701436 1
0.168116368025362 1
0.131781040438123 1
0.224150581495754 1
0.111473899687285 1
0.182953841140057 1
0.304497469865243 1
0.381062690812975 0
0.110496135444276 1
0.21693065774041 1
0.376829400154093 1
0.285754751837362 1
0.181507842764184 1
0.164196121713867 1
0.0848685953669997 1
0.144735658747204 1
0.00852442916774476 0
0.326066740337522 1
0.322710917174343 1
0.0657758584293024 1
0.1633014371895 1
0.247515298238369 1
0.178152219077736 1
0.255971853764321 1
0.0668060223941651 1
0.305900945546515 1
0.168498804652342 1
0.141946229496518 1
0.220338247319751 1
0.217147603707592 1
0.317978721741766 1
0.321684320741258 1
0.225054605533786 1
0.326366217974049 1
0.0575078850323503 1
0.272519528781151 1
0.164978657380096 1
0.138396320378062 1
0.159969755574489 1
0.266604961599436 1
0.0864011508381242 1
0.0839828094035816 1
0.275038298221994 1
0.232999596307056 1
0.279886622903965 1
0.260455188326656 1
0.151609775783933 1
0.200903488169496 1
0.183327555204559 1
0.104725717440671 1
0.202350626099696 1
0.0183646271813446 0
0.143269462021538 1
0.220884707563581 1
-0.096684413718507 0
0.210825088753437 1
0.0904247010394097 1
0.184420681024396 1
0.149069619041739 1
0.00193123338387706 0
0.229524008719125 1
0.220387473693473 1
0.149303198736677 1
0.103423530058998 1
-0.01816036077335 0
0.0898711638025804 1
0.283015802715376 1
0.188243005287962 1
0.21637901173669 1
0.169612041844651 1
0.099318050786621 1
0.265161812598847 1
0.253158111797731 1
0.107005380576135 1
0.0206072665385907 1
0.266631004244555 1
0.289374544395559 1
0.18532937863276 1
0.119229215991918 1
0.211583581751903 1
0.194294997911388 1
0.166511209748446 1
0.144244358098295 1
0.142427651583507 1
0.182735602241141 1
0.205940242143415 1
0.229454809384906 1
0.100186925373694 1
0.244950878034918 1
0.0911491213143742 1
0.140607194577015 1
0.16386278629626 1
0.149409064603938 1
0.294640338110645 1
0.140811008198254 1
0.113423389284709 1
0.215602227237862 1
0.210334826712856 1
0.268784002169954 1
0.152189585310666 1
0.177836431351253 1
0.121546544389311 1
0.297766218237082 1
0.297653225252494 1
0.0695154579894629 1
0.107139865636893 1
0.160462776638484 1
0.214351768073892 1
0.321493116448668 1
0.263326357927288 1
0.20894118448597 1
-0.0315849363918144 0
0.13038235181532 1
0.11555932996152 1
0.0805926763515861 1
0.314809656404717 1
0.0775826750090775 1
0.158429326959999 1
0.342774888311871 1
0.247162511727602 1
0.132694108174396 1
0.0986565283260594 1
0.154164187793563 1
0.0632114896638283 1
-0.0616090952614484 0
0.287147285306393 1
0.12168675986968 1
0.350556740034022 1
0.147556946651288 1
0.184228579930188 1
0.167124132073091 1
0.0900574566977807 1
0.258304453711477 1
0.106432717231163 1
0.24968020458702 1
0.157166360344093 1
0.36880310240707 1
0.141924067592687 1
0.256147814367022 1
-0.0504497177209741 0
0.255284098215669 1
0.182126526831042 1
0.0802426674463643 1
0.150436412642201 1
0.124930953959536 1
0.199001617228117 1
0.282383356885481 1
0.0347070584538885 0
0.440798837216157 0
0.114314291374622 1
-0.132140744688348 0
0.185201343120254 1
-0.0820020099688445 0
0.11192128504529 1
0.318778691262014 1
0.254465561508707 1
0.212654715555357 1
0.282441790358787 1
0.179012644960288 1
0.164026012804332 1
0.0611425896727581 1
0.124285126427234 1
-0.0226040603912738 0
0.136473838165521 1
0.185127489975101 1
0.107217045643682 1
0.17373052274286 1
0.253149273944539 1
0.100987285785933 1
0.0794423174895765 1
0.156746472694019 1
0.257197103256181 1
0.15167136278292 1
0.200031366375892 1
0.208156683207872 1
0.315004001813067 1
0.211838815175572 1
0.306485308210968 1
0.246698545695871 1
0.449224746780416 0
0.119468973007809 1
0.191731000832734 1
0.159854805758872 1
0.310428681008778 1
0.145771404364572 1
0.0915022683302529 1
0.133936608224119 1
0.147204057761074 1
0.0161122541561919 1
0.228656112200672 1
0.225124883854324 1
0.069564759085749 1
0.260935189617375 1
0.0367561387092112 1
0.131295268402883 1
0.253180936492435 1
0.337943703268439 1
0.124152379245514 1
0.251695170414693 1
0.100538808316931 1
0.199178658321295 1
0.137844911989712 1
0.166497956184716 1
0.0250349951207093 0
0.215624002986207 1
0.218807955258673 1
0.18758049956951 1
0.386456569126723 0
0.278456628581605 1
0.24337255232706 1
0.236115886469072 1
0.132226575800966 1
0.246184497464677 1
0.0510441073456911 1
0.08121686301528 1
0.363363054710608 1
-0.0442270471392014 0
0.254393442014066 1
0.172556604822629 1
0.237247098155357 1
0.105018174504324 1
0.202575906918526 1
0.29766160478753 1
0.201593690493419 1
0.0864058053630802 1
0.11108794030295 1
0.0957893356756188 1
0.0696647496536964 1
0.0209465480599702 1
0.191177943067547 1
0.236012402782791 1
0.185519187307373 1
0.176616395093079 1
0.0755372924249754 1
0.179054213874239 1
0.148131443349271 1
0.13144933643476 1
0.283964272376499 1
0.254326457105656 1
0.227201511564797 1
0.197717832424185 1
0.158880551750155 1
0.223867617758935 1
0.0803244435576155 1
0.2649303655215 1
0.0766665025417774 1
0.278869220070838 1
0.206596413648922 1
0.0831108510343242 1
0.214249272233205 1
0.143895176414487 1
0.236262150681766 1
0.414685203644774 0
0.430575359392953 0
0.0921427710436744 1
0.280944421578241 1
0.231970216527698 1
0.207247985392634 1
-0.0282154865505461 0
0.281898577355588 1
0.222519383163425 1
0.0708031565401028 1
0.111118373040698 1
0.178690740988863 1
0.229643725652066 1
0.159643940852522 1
0.17026353053871 1
0.174572805046803 1
0.169164870217354 1
0.0407007426671799 1
0.0192856173066443 1
0.120374582834568 1
0.074720818079185 1
0.2348508137517 1
0.186640239237808 1
0.300160874017098 1
0.325802099613058 1
0.297515802795485 1
0.182196319606115 1
0.095025423508792 1
0.342356764568129 1
0.175826150022702 1
0.187934557991869 1
0.091968809100001 1
0.234423052301294 1
0.151189601379081 1
0.195031601627376 1
0.102431195628326 1
0.395465256639261 0
0.2379609842674 1
0.216311903696202 1
0.129380657799485 1
0.346049775744699 1
0.303103587976772 1
0.184710294730745 1
-0.0348931904125256 0
0.328055472277435 1
0.243383174257693 1
0.205937201700074 1
0.212804760842535 1
0.333277204726701 1
0.284787393665926 1
-0.121916214181458 0
0.113802556684529 1
0.122020915397501 1
0.17591719554669 1
0.243342568334244 1
0.335207509676728 1
0.0401480738419866 1
0.203238898903401 1
0.142985796471763 1
0.125453220229846 1
0.438008428841647 0
0.164815175823942 1
0.162058666812211 1
0.127585583048616 1
0.109594418403404 1
0.226368876414622 1
0.159706968159815 1
0.264235984987335 1
0.202255490624381 1
0.13652479472099 1
0.127222312659443 1
0.161317995060777 1
0.0765341454335557 1
0.221737529258759 1
0.162598185769177 1
0.261547471392176 1
0.127672527372024 1
0.15917146945122 1
0.087371445684117 1
0.203539748246027 1
0.290189826371215 1
0.293395782221419 1
0.103637813875373 1
0.159649211847793 1
0.171099094360567 1
0.163447290129683 1
0.168032604793728 1
0.0394063633219184 1
0.225659100220915 1
0.134039308806206 1
0.236572815989324 1
0.270307106809107 1
0.209901853637398 1
0.0412080545900659 0
0.245358753099435 1
0.231848906363649 1
0.209335690481261 1
0.244439989043498 1
0.0810558351260461 1
0.108453450336547 1
0.255989551265302 1
0.25352959950779 1
0.144975673742309 1
0.205212727582002 1
0.262094766373302 1
0.131930767601953 1
0.0980217063498186 1
0.169689065824533 1
0.0926195567766062 1
0.0720801785257835 1
0.146080533866142 1
0.259849706120888 1
0.172614230503082 1
0.323877123101131 1
0.127738579032534 1
0.0625522790611444 1
0.121636351771344 1
-0.000669170781153833 0
0.158728382600353 1
0.188409058402507 1
0.137423439160598 1
0.148447236073477 1
0.0762192943246045 1
0.0245671144875735 1
0.282912343520857 1
0.22460110354507 1
0.162050289941209 1
0.204386360234397 1
0.204003145362716 1
0.188240018061281 1
0.186800209309654 1
-0.0344731398416787 0
0.222303745687915 1
0.252512024221576 1
0.183681108853163 1
0.24652355279605 1
0.206991262408231 1
0.377215925705822 0
0.376328482922414 1
0.0468567548120495 1
0.255898955739136 1
0.0168555510213374 1
0.1206664919939 1
-0.0688263581801805 0
0.319100736782171 1
0.338242670203631 1
0.146123217730965 1
0.248510972332793 1
0.160654955290377 1
0.125518967155181 1
0.0886823223035829 1
0.198278307261986 1
0.242178243669745 1
0.318337951788466 1
0.25528503681187 1
0.00302695869136671 0
0.0958081957455625 1
0.0579446878356248 1
0.332821843731735 1
0.154886461623058 1
-0.131669899823645 0
0.166592403804141 1
0.0293239316690474 1
0.0266835751496769 1
0.130744148000262 1
0.240130315510857 1
0.352102797122221 1
0.140050224370653 1
0.115276099831749 1
0.294046884070745 1
0.295598172105562 1
0.316737647310768 1
0.13632761400593 1
0.386751944566267 0
0.110616704331064 1
-0.00312940227930115 0
0.318138735502832 1
0.122840849926 1
0.138074140683466 1
0.35637167556316 1
0.0244467853743603 1
0.427081813628531 0
0.356682224113087 1
0.132369099230962 1
0.16598806127411 1
0.117292049124422 1
0.190846306479949 1
0.388204787216007 0
0.212569784001487 1
0.0715272325816513 1
0.230372727858855 1
0.359437610882017 1
0.176764010077385 1
0.156500414498712 1
0.203831578837562 1
0.0368149658919072 1
0.276788356944474 1
0.294494274848752 1
0.185307403303422 1
0.167807427700181 1
0.028208380369852 0
0.258515790909467 1
0.302605293581451 1
0.253510044400054 1
0.116216126862599 1
0.176778283082378 1
0.289448275091266 1
0.045282912511972 1
0.15599410126393 1
0.0598417012417946 1
0.152568392218081 1
0.0980975933538345 1
0.215990654905142 1
0.197409512922393 1
0.183573730945351 1
0.0494126204706899 1
0.136543263792732 1
-0.0212444510877371 1
0.251791393861635 1
-0.0334234461463432 0
0.118679962245771 1
0.229215256459042 1
0.225897314160818 1
-0.0242893751252788 0
0.00150472232677097 1
0.190065859160689 1
0.0223657240834346 1
0.166812147039975 1
0.214790464207063 1
0.210099788743872 1
0.216702001558516 1
0.0993552163785026 1
0.146971150624887 1
0.00162258186201631 1
0.12436376243806 1
0.249870254131599 1
0.13687787062213 1
0.256246057517958 1
0.103804000851276 1
0.0352181341444126 1
-0.0110886760631181 1
0.204188394846877 1
0.178017255261386 1
0.241029090023466 1
0.324602821472314 1
0.183695678664452 1
0.185643468620861 1
0.321621526664042 1
0.0412373425926532 1
0.180273357660746 1
0.0161422244482803 1
0.251705734677783 1
0.111497607417762 1
0.163129747631377 1
0.226576246169972 1
0.399313711416065 0
0.2416006730874 1
0.100430794683164 1
0.242824523835713 1
0.122230467847777 1
0.157775615417877 1
0.0637010854356348 1
0.0798492807186156 1
0.29700143079788 1
0.137362703602156 1
0.309011955735655 1
0.172490512030675 1
0.295409411974809 1
0.296981512646373 1
0.188062593542242 1
0.208722388884462 1
0.381451023218523 1
0.156149380732843 1
0.147163579360409 1
0.23463705086491 1
0.243175996846784 1
0.0146317197050875 1
0.233361079121202 1
0.15103347974229 1
-0.00532688207854037 1
0.295807537123934 1
0.175164198423504 1
0.308570974354728 1
0.0302230107630264 1
0.240639184803632 1
0.0884054149460652 1
0.238223147652431 1
0.207135480034631 1
0.0639564894765839 1
0.0606271720258009 1
0.196827966683548 1
0.476714018911892 0
0.277510018116898 1
0.185078805024999 1
0.177494990551234 1
0.20727120580441 1
0.412223819431682 1
0.207696173319412 1
0.289443380846714 1
0.0963791724018551 1
-0.00228247565710319 0
0.375007933893271 1
0.15583980984073 1
0.189915038441891 1
0.238346642320822 1
0.144530141761503 1
0.0642019563269094 1
0.190599477251953 1
0.240630450319057 1
0.165357391612109 1
0.320102537755339 1
0.212541298632008 1
0.294795437046186 1
0.130657202355127 1
0.111185504658295 1
0.0758645933073087 1
0.0980722673440502 1
0.168656950220823 1
0.321752470069714 1
0.126839267303665 1
0.127736506309571 1
0.09450610352764 1
0.140687484846393 1
0.120109769164405 1
0.246652893985257 1
0.211524924017709 1
0.190705522558679 1
0.0209887893973989 1
0.0276576955218447 1
-2.97836912519708e-05 1
0.0704723834775542 1
0.0508942704152843 1
0.204831990653648 1
0.160610122980126 1
0.190258633178073 1
0.297686213529832 1
0.154258108739983 1
0.105163002943585 1
0.0767868647882609 1
0.139561172442699 1
0.0434639015158404 1
0.0955215747870908 1
0.0408294694982867 1
0.219840068068772 1
0.273530865600691 1
0.146566434699047 1
0.247062046458473 1
0.255965433958778 1
0.182527985407413 1
0.126025064804121 1
0.267370725012977 1
-0.0458149683216291 0
0.0956872578384958 1
0.178735379916629 1
0.292730329635719 1
0.186069311725868 1
0.163318441668202 1
0.302776534388386 1
0.223228249873757 1
0.227361552145011 1
0.0268821626817907 0
0.339719249898088 1
0.13499069293377 1
0.220884904089837 1
0.206757779671847 1
0.125167885023508 1
0.241429862933117 1
0.19078174971428 1
0.197465571899688 1
0.206514399945284 1
0.233993177981426 1
0.194836225014877 1
0.0777735078406744 1
0.0415744386197247 1
0.16455213079336 1
0.0956273074806443 1
0.127150097289852 1
0.224624017214942 1
0.111901666424587 1
0.209361133781552 1
0.127582407735317 1
0.177499372151795 1
0.0583389083955924 1
-0.0245016856217992 1
0.124774207605123 1
0.413743606087383 0
0.101683234867001 1
0.384896153760155 0
0.300193457462959 1
0.30515550425047 1
0.2312980607281 1
0.121764653690438 1
0.21238733883018 1
0.260545145178357 1
0.174670655010453 1
0.277174993261657 1
0.268893143870628 1
0.127455389750165 1
0.154655162981883 1
0.165847248058774 1
0.165155883933699 1
0.20192568743567 1
0.0117990605981912 1
0.0549795532844622 1
0.232181770555681 1
0.0924879322074445 1
0.205752262361216 1
0.228657912943859 1
0.119484305530029 1
0.161505899991968 1
0.322000442806083 1
0.179554165559027 1
0.263681777445258 1
0.0609672724879183 1
0.10049163691882 1
0.181231084708056 1
0.267992950375705 1
0.303647822298328 1
0.182648397455549 1
0.279050718114204 1
0.0128709502532712 1
0.285805578821745 1
0.301903274124344 1
0.336717505566556 1
0.084070715452579 1
0.0742584932981306 1
0.173757997469198 1
0.246003017641252 1
0.201567985319682 1
0.233118930958573 1
0.264637489878963 1
0.234126164272256 1
0.122479540145363 1
0.0400968051776224 1
0.219733671903815 1
0.245928089499606 1
-0.0884939349354192 0
0.142767637435573 1
0.295158000910111 1
0.233806379617368 1
0.272210764809663 1
0.279865644994093 1
0.170937926664382 1
0.32364740247351 1
0.32471155092941 1
0.211643177397436 1
0.203323248838188 1
0.215826007071967 1
0.325337119113142 1
0.0843252945932352 1
0.250912175314513 1
0.250967940504546 1
0.178980453416889 1
0.200098464675617 1
0.410961166172407 0
0.356357852023059 1
0.144121794152299 1
0.251983755702354 1
0.299420470644244 1
0.165986611865869 1
0.187502617744188 1
0.171133371579969 1
0.285453436538255 1
0.0321691661272651 1
0.0125561015342077 0
0.153356795138949 1
0.0221996946749745 1
0.138870393238698 1
0.311885838412166 1
0.29959648781223 1
0.23144149394659 1
0.176679151281354 1
0.110422878460139 1
0.103478855004832 1
0.23479435519152 1
0.309820877456293 1
0.171379805880835 1
0.365056985881689 1
0.056424265855498 1
0.246397674999774 1
0.2067033020591 1
0.089597996867304 1
0.151695800267489 1
0.113804110296228 1
0.0862994348858577 1
0.26463600486328 1
0.219876223576197 1
0.337250537467295 1
0.136286178825839 1
0.218126624826966 1
0.139092779339279 1
0.266497266260826 1
0.225208414150713 1
0.267667191741153 1
0.241344381967659 1
0.0113704310242143 0
0.20498111660508 1
0.248267405762824 1
0.304225909552465 1
-0.0315149712286076 0
0.278682505166434 1
0.260399645206106 1
0.217640035575932 1
0.102628497517701 1
0.118822464166781 1
0.276353857402558 1
0.204034968130321 1
0.220331286990356 1
0.106562753432139 1
0.181316093425901 1
0.326126434994807 1
0.0693462805400754 1
0.188927440127774 1
0.148533868147477 1
0.0378083542136386 1
0.258945141137738 1
0.32035542377507 1
0.0415136025213264 1
0.255764135004384 1
0.281228058514704 1
0.12128978237738 1
0.244843586766667 1
0.0297254428363179 1
0.313066037147951 1
0.224293724343583 1
0.230909393078607 1
0.131902787704884 1
0.127733079535955 1
0.294102990251727 1
-0.0660397224135421 0
0.324219764006921 1
0.208071424457301 1
0.0970579432023477 1
0.0995968886120513 1
0.185287968893306 1
0.0727227583296981 1
0.105252920902786 1
0.226552964865184 1
0.1570037745007 1
0.177090588202999 1
0.207934736451559 1
0.0815798792637567 1
0.168344644833807 1
0.213841934928986 1
0.389761456746544 1
0.293842449325493 1
0.268128588675382 1
0.301125496450647 1
0.23972905154972 1
0.272837463497595 1
0.215513452757166 1
0.0642612389310156 1
0.206490047653246 1
0.299007961147591 1
0.293106561909788 1
0.213182786287772 1
0.183205835743512 1
-0.00376159467308423 1
0.194385061147583 1
0.230251470503806 1
0.183506579559725 1
0.20985181152192 1
0.266739476296621 1
0.242480701362405 1
0.214206170681793 1
0.0515800834573471 1
0.112183496654093 1
0.304174313033024 1
0.25125873695242 1
0.15449676895098 1
0.250327983853392 1
-0.0520271937072271 0
0.00943197319036957 0
0.183855806155439 1
0.250763667813322 1
0.0544070935776194 1
0.281608559164703 1
0.0723471964719993 1
0.194600106587618 1
0.188868520724104 1
0.209560792353242 1
0.305265504787016 1
0.132364154079411 1
0.208688275583223 1
0.164620788993946 1
0.253705899969838 1
0.0994272522553767 1
0.0534078059641291 1
0.165509064153897 1
0.123860793385725 1
0.391312472029537 1
0.134418222970423 1
0.331621883738458 1
0.0200245269738959 1
0.147263910120349 1
0.257756373951731 1
0.194437936734389 1
0.177466437961697 1
0.252292518247252 1
0.217508280641748 1
0.305255682287905 1
0.0721730342044686 1
0.227720992627146 1
0.271213793719809 1
0.216339513993931 1
0.298283178913734 1
0.120937127825786 1
0.360091691940929 1
0.119736877054455 1
0.205699582460174 1
0.179140183643236 1
0.207049622989169 1
0.177577438725784 1
0.0856862911267934 1
0.117789405011024 1
0.195149926539668 1
0.165466981492092 1
0.31149529054494 1
0.222004116523087 1
0.305241291450048 1
0.153280634416036 1
0.109370226339462 1
0.106218448370269 1
0.12322508711146 1
0.140405608217424 1
0.0968892054554784 1
0.560923717608206 0
0.227378014012091 1
0.325357282219708 1
0.198941972126204 1
0.301003607447417 1
0.0262924007724386 1
0.179854172743121 1
0.135302062624544 1
0.216239040162866 1
0.17258041237638 1
0.132629691855271 1
0.103642296127085 1
0.197295219396421 1
0.0590413914390125 1
-0.187992649293083 0
0.382184867076217 0
0.11552923728333 1
0.285149485696475 1
0.17131234844669 1
0.0474697990554485 1
0.287858264457276 1
0.334185544285107 1
0.147084943293967 1
0.307556774126985 1
0.10993558500659 1
0.16899682759089 1
0.24764686978533 1
0.00962382895400377 0
0.116853257984543 1
0.293552021958364 1
0.3063008081273 1
0.339897117429873 1
0.429422179623814 0
0.27971306603356 1
0.188383158991737 1
0.247425077043585 1
0.187682402412233 1
0.0445966972315893 1
0.15565293997929 1
0.0319952945361757 1
0.0777341337895624 1
0.181863046771511 1
0.343665380724002 1
0.238762203182186 1
0.266993899245455 1
0.265383392492916 1
-0.00897986218086609 1
0.220221700074023 1
0.109565876582625 1
0.276634998496356 1
0.193863557953042 1
0.227313460007813 1
0.190871078176193 1
0.210097358737663 1
0.219233319585164 1
0.191584110593885 1
0.171190658376363 1
0.0767199831091352 1
0.00257632363446674 1
0.0833255984333275 1
0.21626954538877 1
0.0913651756804524 1
0.0720958399262212 1
0.212690404152439 1
0.185873022664334 1
0.0264282130417209 0
0.181417865635727 1
-0.0069569267329661 0
0.0659546287259577 1
0.34372854293227 1
0.226851068109994 1
0.152981266441176 1
0.160787281676482 1
0.274930294016478 1
0.035258518148407 1
0.257411016193453 1
0.271776002357818 1
0.254016155218835 1
0.0419879277995286 1
0.470541485332347 0
0.237975979214916 1
0.192805241541776 1
0.158719229971371 1
0.239907830090077 1
0.24529837420841 1
0.130654627723988 1
0.299189504355508 1
0.199884170644432 1
0.182092864105943 1
0.316758700932085 1
0.248251748855605 1
0.117607751999403 1
0.345546106993634 1
0.19236205708272 1
0.177281479656848 1
0.23616727523585 1
0.294774518337245 1
0.135160403551499 1
0.260990851768696 1
0.194875678296827 1
0.358924377871591 1
0.0928546370116478 1
0.109113790481516 1
0.255682259666002 1
0.0957765368935547 1
0.221274207341534 1
0.284445567452034 1
0.357844812540946 1
0.263023675351238 1
0.154326946870349 1
0.249702833383344 1
0.172277889868288 1
0.161473690115945 1
0.109782184979804 1
0.120055729369484 1
0.217567838602025 1
0.13231926608699 1
0.290880528054344 1
0.0842872811639498 1
0.279611578394801 1
-0.0197195733107354 1
0.0946123638454464 1
0.158025100640909 1
0.142806262458769 1
0.167125577658843 1
0.331745970539015 1
0.0929906541987043 1
0.23905159902344 1
0.236443001486423 1
0.204182554755416 1
0.21373599821115 1
0.165187935905509 1
0.259051277349906 1
0.0818706523996826 1
0.331831516866884 1
0.104654072749028 1
0.20342181971601 1
0.29340612885816 1
0.32227620424996 1
0.143422080861001 1
0.0244432800992346 1
0.13016186710531 1
0.163220664214308 1
0.0651404163361455 1
0.246557205676554 1
0.132906769730393 1
0.201329650856199 1
0.0227712509396113 1
0.186681068838913 1
0.344685425992785 1
0.140722708977325 1
0.285185886319869 1
0.133675021156765 1
0.249817199965024 1
0.026896104124519 1
0.204836886605161 1
0.145314603721158 1
0.185735128565311 1
0.280037586644701 1
0.131470535245939 1
0.207856216875661 1
0.0702233162107483 1
0.23757797454184 1
-0.00674961648661598 0
0.197314292835598 1
0.157250132091383 1
0.046465521959203 1
-0.0137749003654276 0
0.11372717021371 1
0.215026576229711 1
0.0727863428010663 1
0.0538330750746246 1
0.116756285681883 1
0.225142977282821 1
-0.0471733580098919 0
0.0602720089910577 1
0.266470760370494 1
0.299918204933166 1
0.122544176973529 1
0.0702461872716438 1
0.169118273925904 1
0.191912548830494 1
0.0316930129251798 1
0.0243770258382347 1
0.175474123826886 1
0.207135167763436 1
0.283423927087486 1
0.210249657291837 1
0.335047515507226 1
0.239498453049975 1
0.11352594984469 1
0.0885811590639723 1
0.0424561981878602 1
0.162730444684405 1
0.170463658856618 1
0.0831642769852129 1
0.127789175361914 1
0.109473363209599 1
0.187039621320608 1
0.144745651726462 1
0.118971067803304 1
0.134265670022563 1
0.319352215378321 1
0.282545197758393 1
0.222065949378807 1
0.0889532896455674 1
0.279967579316883 1
0.210321825417398 1
0.175571772811479 1
0.202074905277493 1
0.302904620144096 1
0.19712245675575 1
0.152909417812339 1
0.115880499808891 1
0.254269035632217 1
0.174770939744235 1
0.373354032755366 1
0.0649541214746469 1
0.178745459747414 1
0.231643528826772 1
0.0569297839099606 1
0.28554137313899 1
0.0999646633000449 1
0.367850620401773 1
0.179550450337202 1
0.210197139368383 1
0.0361246103546752 1
0.196976081004773 1
0.196823623207068 1
0.2725516877049 1
-0.0113201199239047 1
0.169362064154161 1
0.303855438776584 1
0.152229663230795 1
0.282113368698261 1
0.186964782823968 1
0.228088906404836 1
0.232732429693696 1
0.121300967460522 1
0.232482635990746 1
0.319271704548499 1
0.174373123070294 1
0.280561674763138 1
-0.0310052663579226 0
0.303146357897636 1
0.365287463529934 0
0.400834406326073 0
0.0839543026995381 1
0.289615045226126 1
0.186983496734191 1
0.115172783076022 1
0.0953211486794636 1
0.0831923402184916 1
0.0751638997523213 1
0.10984103163954 1
0.013804038479543 1
0.227811243701257 1
0.0549461996288529 1
0.292449435420933 1
0.116902378804403 1
0.286240178341898 1
0.0834463808194814 1
0.208424574808198 1
0.0471923902138681 1
0.208495674046748 1
0.159074585256269 1
0.0840199840988488 1
0.0630234540784694 1
0.0567316217277718 1
0.374774240421081 1
-0.00150486530068008 0
0.0951688893770194 1
0.118664980363358 1
0.11016253840536 1
0.319485337859273 1
0.0955406987010011 1
0.118393982231275 1
0.244404732015079 1
0.179167777849598 1
0.345580799674917 1
0.0646852877098856 1
0.094355716344927 1
0.180100699756665 1
0.333383104853505 1
0.0758376233373127 1
0.125561271317183 1
0.28000125492021 1
0.190168441489694 1
0.0556757719843112 1
0.0515877939744778 1
0.214058079774839 1
0.0618491791518328 1
0.186783269206946 1
0.134514939738296 1
0.00514860637215593 0
0.095356164598104 1
0.143719178376298 1
0.100143697615357 1
0.176198451205115 1
0.131699378736734 1
0.000935379465236572 0
0.350208485195451 1
0.203796912544608 1
0.0898869604111041 1
0.245831097186752 1
0.20279862015574 1
-0.00533054886832973 1
0.131629273182539 1
0.237116429884881 1
0.131422986571993 1
0.00964533124426098 1
0.182323213001071 1
0.244353970771583 1
0.081855039475133 1
0.109011850518114 1
0.247324159891266 1
0.345016809892801 1
0.215910230738321 1
0.0267411985084764 1
0.259236959516608 1
0.146794736598841 1
0.130612516905736 1
0.315577247049904 1
0.143030830367302 1
0.260813289584145 1
0.250467567989594 1
0.0145481330402203 1
0.128096558909467 1
0.174103848574591 1
0.208550810116862 1
0.146982482371544 1
0.199147803446162 1
0.150247151888613 1
0.127292588562946 1
0.0748771332757892 1
0.274697710360166 1
0.330685382261986 1
0.0448170488946547 1
0.204132875812542 1
0.165729808671868 1
0.16029857652902 1
0.0939553647886734 1
0.150383343621257 1
0.136829181187391 1
-0.0460898257159339 0
0.310402834529631 1
0.192723195321866 1
0.123232169675397 1
0.187394032513797 1
0.108901569472612 1
0.296355080214582 1
0.114288810531338 1
-0.0599589327803645 0
0.0938658942202208 1
0.0275091909305796 1
0.23329458067131 1
0.0900159287289686 1
0.170109986892518 1
0.244040767179151 1
0.128664002357336 1
0.126237294523439 1
0.0711798734637562 1
0.350768029062979 1
0.218329244848547 1
0.1694386961159 1
0.226552640993915 1
0.225875419460857 1
0.152167207458004 1
0.335303487611784 1
0.229338381883934 1
0.0404451329747573 1
0.176612501689035 1
0.156908540172058 1
0.218720197473465 1
0.32581859446613 1
0.0365211302213699 1
0.205691015871862 1
0.102181294967901 1
0.25587091308389 1
0.147169774176675 1
0.000485025771993325 0
0.156851006022654 1
0.252762452805325 1
0.0489767360966181 1
0.0984375413949997 1
0.276523181850676 1
0.183722625560518 1
-0.00360504187681732 1
0.32261281369286 1
0.194065035776048 1
0.183714023431114 1
0.231854169162763 1
0.0729182114491642 1
0.163593165431844 1
0.146637537366762 1
0.229023830503244 1
0.233898637371501 1
0.155028804291309 1
0.169801202499633 1
0.248653639028319 1
0.168118514670814 1
0.231140517813128 1
0.128205925592403 1
0.311397461601389 1
0.120560291431197 1
0.108268510001797 1
0.134282660747826 1
0.256951417299742 1
0.345062337881678 1
0.220761099364919 1
0.0230156090536445 1
0.212302545049835 1
0.13075535753849 1
0.0508861135171578 1
0.172527257843123 1
0.169856847275639 1
0.171964000054899 1
0.0752574889287448 1
0.0277325059538857 1
0.0450457227211137 1
0.18229887219866 1
0.160434171218652 1
0.137566515383344 1
0.300612581197334 1
0.120205042744551 1
0.20064839084152 1
0.00866837311961104 0
0.169786336120907 1
0.373856163108521 1
0.125855666853761 1
0.197663204208196 1
0.0391718521084894 1
0.140057085087921 1
0.200518960892634 1
0.386760032478309 0
0.189027242587086 1
0.268145821956655 1
0.202374797804727 1
0.233271351668678 1
0.229330896668359 1
0.145366306940392 1
0.0167042442099521 0
0.219457863463332 1
-0.058909197331785 0
0.249336060019003 1
0.218149216082791 1
0.254452246286576 1
0.167062706185938 1
0.0602178461625697 1
0.305846081051526 1
0.186073938646983 1
-0.0429314529294492 0
0.247272973884917 1
0.117243061085581 1
0.10216411654156 1
0.12871140792213 1
0.0610588248535889 1
0.193896530684907 1
0.201931007614989 1
0.166918004568117 1
0.232945731408913 1
0.128117168707602 1
0.142361955094851 1
0.323292147345914 1
-0.0833275043001777 0
0.205549442772144 1
0.262255781765471 1
0.168809618762139 1
0.127804729818327 1
0.198388394808482 1
0.114784469003607 1
0.157307214640417 1
0.258719471331285 1
0.347496557290243 1
0.0622407586841631 1
0.137668375420092 1
0.242926207308164 1
0.402092717816237 0
0.17655231516309 1
0.146664130720545 1
0.0669080734704996 1
0.0911025923399276 1
0.336561025767953 1
0.343774494464084 1
0.0539022390184727 1
0.242967696081688 1
0.0447961448363547 1
0.211123478126777 1
0.0722647342404148 1
0.169127052515825 1
0.315594492927353 1
0.142203403157138 1
0.212525755590159 1
0.132718360854317 1
0.221431341360283 1
0.310394879269413 1
0.0859467009596488 1
0.157542983779417 1
0.344814809582457 1
0.20817871919665 1
0.156111685362397 1
0.074198282507483 1
0.249174980444394 1
0.188052873113032 1
0.0135150463584919 1
0.38502110730736 1
0.0482924058837865 1
0.182687530273981 1
-0.0270808168314413 1
0.290736949243356 1
0.241078426459669 1
0.348365778713677 1
0.321860443723002 1
0.152667054564937 1
0.0741574056589208 1
0.159031007448111 1
0.431566840136092 0
0.271188942245469 1
0.22585820038139 1
0.144825562590492 1
0.17652729398311 1
0.121545334696532 1
0.00791844583938131 1
0.224564844399356 1
0.135255323838274 1
0.274045817041758 1
0.21145945605698 1
0.234289388065818 1
0.0932013090609447 1
0.260597039847827 1
0.16744832037284 1
0.251306531969416 1
0.107465252559455 1
0.120510799674295 1
0.13041541637904 1
0.243394875452173 1
0.0525279426033074 1
0.210198326743808 1
0.0616154475394037 1
0.290820880894284 1
0.196776062631376 1
0.257253523165665 1
0.216997514574495 1
0.264529052349007 1
0.22956297977123 1
0.107272083144418 1
0.193191948324433 1
0.2275942702577 1
0.143450797386128 1
0.116267284901155 1
0.114695286868849 1
0.227513483761172 1
0.158431684098597 1
0.266045402616817 1
0.257071454080042 1
0.00312679108238906 1
0.239450543170821 1
0.241336150176415 1
0.19122300324945 1
0.0566129590738688 1
0.13679276445844 1
0.32581169488021 1
0.184943044043176 1
0.333919770310657 1
0.160576256248901 1
0.226087767735643 1
0.116821425383999 1
0.196967774350045 1
0.191997337234282 1
0.348064299084038 1
0.277520996242204 1
0.300886858254201 1
0.0769824936571535 1
0.130279098730492 1
0.152278260736607 1
0.210286623880329 1
0.269956855450859 1
0.221849905058606 1
0.211520243257923 1
0.0504030623459806 1
0.177582038879485 1
0.338226051003848 1
0.291695630234691 1
0.134616676516103 1
0.250162203774069 1
0.126937397404193 1
-0.00814967969933292 1
0.20489872534127 1
0.31133621503814 1
0.0822945357781972 1
0.169479910523996 1
0.298575010484148 1
0.276023611105187 1
0.196561222186407 1
0.109163504177779 1
0.237905117760238 1
0.211539172610328 1
0.153523288062272 1
0.218663658936634 1
0.282912875252505 1
0.0779282461206946 1
0.137242757423424 1
0.385261599316808 0
0.270209427098537 1
0.34818816390059 1
0.1913860994535 1
0.269783439267057 1
0.149472872393075 1
0.289464989234694 1
0.280223679728369 1
0.228918096322535 1
0.181194036809094 1
0.160513906860163 1
0.129093573621858 1
0.151732099378331 1
0.236793079685734 1
-0.089888084488581 0
0.293885867557462 1
0.27879552053049 1
0.0556778460230136 1
0.140981507028274 1
0.238201621492717 1
0.0923109254906695 1
0.184705767481187 1
0.192452154060485 1
-0.02187799017685 1
0.0954359144371989 1
0.218671362768394 1
0.111777672348534 1
0.229462672842906 1
0.28233022019689 1
0.18852810271329 1
0.248168309733015 1
0.1839786875358 1
0.481087503282406 0
0.181594422986908 1
0.218150157779694 1
0.261494905913954 1
0.239538192475903 1
0.23612956155581 1
0.191447778268453 1
0.32228913902334 1
0.257008839691103 1
0.136576557160846 1
0.318553182182532 1
-0.068150743804856 0
0.312084673834187 1
0.212314150656484 1
0.161384910436354 1
0.202084211716073 1
0.1618093106457 1
0.222772664743074 1
0.191028664786295 1
0.0053075767976931 0
0.0825219418952669 1
0.159292420187594 1
0.149653546296391 1
0.343292405804948 1
0.162013089156787 1
-0.0105409903886284 0
0.203885439448333 1
0.0250657363208441 1
0.286507448600905 1
0.256395717742473 1
0.385691804315166 1
0.312451234891915 1
0.12007092536082 1
0.394478852654468 0
0.22119004805804 1
0.288017599364252 1
0.0848808382744711 1
-0.00760412522222777 1
0.1852906445395 1
0.166092750745385 1
0.1567736739681 1
0.247076537635653 1
0.155105048697954 1
0.135233893669911 1
0.202705988916212 1
0.257471322111807 1
0.207370487656803 1
0.281290094382843 1
0.241495939973392 1
0.23176736368541 1
0.155311232031969 1
0.227745710537612 1
0.111002111225783 1
0.217335347148267 1
0.223264142733008 1
0.281680797962229 1
0.359159093828731 1
0.125453930067085 1
-0.0606781134889713 0
0.216266167106281 1
0.205312589415392 1
0.31174720584909 1
0.150947595093891 1
0.226173603722794 1
0.231952046101105 1
0.213894486453 1
0.218774448084665 1
0.0280892922764181 0
0.130754502325015 1
0.0915287837416303 1
0.156875112291848 1
0.0395434296961968 1
0.258921198397033 1
0.176417039013355 1
0.28747633321808 1
-0.00298470595322407 0
0.193150371857218 1
0.200770486380809 1
0.155974567305568 1
0.163581639952198 1
0.258059978445679 1
0.282259480708979 1
0.301374657296242 1
0.151002944510163 1
0.19461217594793 1
0.0758720457576393 1
0.156838617774368 1
0.377147314639931 1
0.118302303312776 1
0.231954927379209 1
0.219526397906693 1
0.351258808402351 1
0.131362344415216 1
0.321071829800952 1
0.232016849273582 1
0.0702472508674266 1
0.147868506739889 1
0.190788670431246 1
0.0759936745786137 1
0.124492469820931 1
0.238725235598383 1
0.105803543202721 1
0.117755723729771 1
0.299293094157005 1
0.163135819718409 1
0.174874494981562 1
0.0771790300014284 1
0.117501974908526 1
0.207939333587859 1
0.0838554980971651 1
0.17675380714314 1
0.0698511200181152 1
0.147402411580557 1
0.188970078328187 1
0.171209239444115 1
0.214275340461374 1
0.344849290770047 1
0.361118239342025 1
0.158008928221338 1
0.102745624255153 1
0.206868282253838 1
0.260046499625016 1
0.140361415372584 1
0.253498999448588 1
0.172098268028984 1
0.16352050281739 1
0.247680995351378 1
0.121439398012936 1
0.17104830948977 1
0.156661848694207 1
0.297235075667822 1
0.228273703682218 1
0.241709827138291 1
0.210733727455156 1
-0.139735969091495 0
0.175348999040592 1
0.258734481653453 1
0.111172689328906 1
0.187406921816833 1
0.00945079123420216 1
0.126630930673906 1
0.192279409013256 1
0.0544307471896669 1
0.127394253556157 1
0.108067036890363 1
0.115482028942827 1
0.213362308163766 1
0.157390307265958 1
0.0776759887568875 1
0.0843667921501809 1
0.164258249280259 1
0.127561247621075 1
0.183167634130548 1
0.166762336491629 1
0.20435429744074 1
0.00401788101072275 0
0.239096131240377 1
0.0211253020179194 1
0.153858400814553 1
0.225478224032704 1
0.222564768734596 1
0.383335196850251 1
0.122687734511845 1
0.159704711979465 1
0.13868819463255 1
0.203659018752233 1
0.0437235034808864 1
0.236521109783835 1
0.169365210031978 1
0.24336376804655 1
0.241509704728545 1
-0.0658765047132594 1
0.139948222394457 1
0.0528399683248146 1
0.104179890313976 1
0.0907078472124007 1
0.350711353137014 1
0.00090343515272909 1
0.130331646185581 1
-0.0080421541421779 0
0.194219607615938 1
-0.0153982151303084 0
0.367042368476224 1
0.340994292518553 1
0.0281492014840428 1
0.153879421184208 1
0.348396540735124 1
0.0948149377983318 1
0.192145535742666 1
0.337860444121702 1
0.239789587325695 1
0.232914168735234 1
0.248118067849131 1
0.229475623134707 1
0.275096997395637 1
0.238570873100057 1
0.313010900764929 1
0.33605661721092 1
0.269572985879137 1
0.123630907138164 1
-0.0704686919788415 0
-0.0436512836788764 0
0.195340772364556 1
0.175280365857384 1
0.334528004658189 1
0.364592119058849 1
0.0202819709333207 1
0.0427006632979948 1
0.137591675605383 1
-0.0832937104569653 0
0.313713786194746 1
0.292529829037102 1
0.39453845065263 0
0.0134084347317887 1
0.256981229237354 1
0.146551092819623 1
0.239300995461023 1
0.349374702142631 1
0.187733044533972 1
0.30620537382461 1
0.182678797008594 1
0.15513123385058 1
0.224882522505613 1
0.12533194579926 1
0.107695912352442 1
-0.0505655796587319 0
0.206986065588373 1
0.203750807558591 1
0.204921771015508 1
0.0784237029300745 1
0.270170662887889 1
0.0410732737412949 1
0.0876407454101557 1
0.12083392138818 1
0.274006716518096 1
0.145948677642015 1
0.465864004395175 0
0.127628536556398 1
0.0540137310895225 1
0.178225487961369 1
0.335427244372534 1
0.00823351761009175 1
0.124122504446325 1
0.24642818429531 1
0.310065085990522 1
0.391924314981147 0
0.0429063964061867 1
0.00983759678065214 1
0.21447180464219 1
0.0163875996637644 1
0.126315566923006 1
-0.0251832140760126 1
0.0519433190413205 1
0.162487260344468 1
0.198533393508954 1
0.245173996559611 1
0.237178010787138 1
0.0322893058557896 1
0.314938683198286 1
0.198273194636412 1
0.177255740819682 1
0.124774690032095 1
0.110193962497129 1
0.0688989030495861 1
0.175376699453016 1
0.133073808748883 1
0.0575762043179804 1
0.0654226416282173 1
0.221920896883364 1
0.0955654866984568 1
0.285341037757358 1
0.222261015824661 1
0.417725303495494 0
0.0280781957984823 1
0.239580550190796 1
0.222252986466367 1
0.101985360810667 1
0.331109192441406 1
0.183900131201404 1
0.223150512168536 1
0.154503719240733 1
0.183320551395227 1
0.111212870496799 1
0.278479547116516 1
0.280647802656169 1
0.269965171701023 1
0.111984330628978 1
0.0791737537292306 1
0.336392122587816 1
0.23568220779059 1
0.115079094967246 1
0.337356181108716 1
0.245823012373096 1
0.259207461592274 1
0.24722793294 1
0.286823340798698 1
0.245134567134886 1
0.125131140391003 1
0.167065364934164 1
0.25261599332471 1
0.16401261557207 1
0.201935524871303 1
0.31301350278396 1
0.0215209784354148 1
0.357083062966677 1
0.0808773374609097 1
0.240920648342135 1
0.30601794586473 1
0.0882893297821528 1
0.111974290331902 1
0.158188930921346 1
0.352715129933748 1
-0.00400048432657511 1
0.242329660341479 1
0.00360988458923045 0
0.220726282015531 1
0.171230811982565 1
0.0267712541809219 1
0.157574231816691 1
0.194563327294576 1
0.200167480360247 1
0.239036820186014 1
0.282099959991657 1
0.257639564321698 1
0.358441720806379 1
0.152060986481357 1
0.127504021395371 1
0.0561060174600512 1
0.122647401586858 1
-0.0273680047081159 0
0.168958218024801 1
0.163459856700089 1
0.274566334713212 1
0.0984253482807034 1
0.0920889598950184 1
0.160535391179712 1
0.153974206404366 1
0.279354777717189 1
0.208084652238215 1
0.124082681389128 1
0.39484683948051 0
-0.00644468664737155 0
0.175913381284689 1
0.226541472225598 1
0.0446736788516283 1
0.289591025375551 1
0.0743020512532758 1
0.275404479633858 1
0.153991583931662 1
0.189183013672272 1
0.202808456484459 1
0.239618944173059 1
0.0668568843405384 1
0.285272738506927 1
0.151785496626894 1
0.129219409027118 1
0.18802862561329 1
0.0776972952719447 1
0.24179817188838 1
0.322312653364329 1
0.138316823366784 1
0.246604612350617 1
0.3014474758669 1
0.342417761342205 1
0.151330952437943 1
0.106069539898302 1
0.133003567044134 1
0.100632262752239 1
0.144762977209262 1
0.027477811185361 1
0.167466122972668 1
0.180511547753634 1
0.235963156269641 1
0.186528667593749 1
0.0643895662267936 1
0.244186540573553 1
0.0953642581258053 1
0.0573298105357768 1
0.06128980277225 1
0.35805071441107 1
0.167572802851458 1
0.0310168238189672 1
0.377959325559051 1
0.285587626088976 1
0.272999193157281 1
0.124804291032756 1
0.0590904577005543 1
0.167421852882821 1
0.0685317456255855 1
0.198717503800152 1
0.0568088090587275 1
0.0739021837997251 1
0.278025470870815 1
0.175945136894165 1
0.277812200288814 1
0.140059562043731 1
0.193518203629139 1
0.195906356108459 1
0.359036311203164 1
0.102815938929595 1
0.161366454983647 1
0.122940409878534 1
0.232572222161695 1
0.0744628617194794 1
0.13507173480549 1
0.162275167338515 1
0.18313191539391 1
0.191292272967451 1
0.272895550510231 1
0.196865296525236 1
0.29662327610125 1
0.166558021819173 1
0.323362066370491 1
0.390305757487112 0
0.219227199425141 1
0.210752310807982 1
0.176329315760928 1
0.0644498153513618 1
0.27163126515161 1
0.0576031578745739 1
0.294872518427164 1
0.177970318978708 1
0.318600589616015 1
0.303291931762097 1
0.266796516884642 1
0.11305003741115 1
0.1066320140918 1
0.189977841374834 1
0.317516053722454 1
0.252535163804728 1
0.0853017227483197 1
0.236372900587822 1
0.277978621904718 1
0.285192766247027 1
0.07886190732603 1
0.0285682519140069 1
0.133283118619802 1
0.26787511910173 1
0.173953874478105 1
0.239159861115972 1
0.192664278201414 1
0.115383434782792 1
0.249119537404996 1
0.374860882283382 1
0.154236720689531 1
0.192243685224553 1
0.330355317984042 1
0.0768275043881942 1
0.0629472769495874 1
0.256962471047714 1
0.102405369210785 1
0.212413141883094 1
0.173985588242506 1
0.166292675141127 1
0.17969914944897 1
0.0952402687607845 1
0.249056864135935 1
0.286099975360048 1
0.214530297678823 1
0.11600382989657 1
0.0275866648253647 1
0.228884310908554 1
0.230228092965056 1
0.112111667038912 1
0.274060846244349 1
0.147105781536106 1
0.150882075811805 1
0.239341299212391 1
0.0695837408492252 1
0.293655079929907 1
0.252819632603185 1
0.123537195411853 1
0.303057119017739 1
0.127881608904581 1
0.22512240345278 1
0.155440378245442 1
0.176186031853857 1
0.164923336712881 1
-0.00733964762748575 0
0.275218784414703 1
0.259535297479205 1
0.14681881220474 1
0.0431073555303488 1
0.276265487551187 1
0.214401966274658 1
0.192683120466167 1
0.102223518756968 1
0.10190847894387 1
0.046271348027532 1
0.135807618456846 1
0.210785297546836 1
0.0340845343960216 1
0.233454608264566 1
0.254308623184994 1
0.284973681294935 1
0.137357363164039 1
0.142980053478768 1
0.166455716086574 1
0.238697880463607 1
0.10598465506296 1
0.101947204186251 1
0.117199885172884 1
0.210111552595203 1
0.0432418106479423 1
0.0412780705222491 1
0.285958688828424 1
0.0700260869171639 1
0.106228491497061 1
0.080301294574204 1
0.171400872384793 1
0.115142394572053 1
0.312996172716177 1
0.0895544703110927 1
0.328852000602894 1
0.135015522617094 1
0.321105718342453 1
0.228264959500552 1
0.185805565846643 1
0.406616718138662 0
-0.00127208026293613 1
0.138003127445909 1
-0.00160348065558699 0
0.0130467750698137 0
0.110897282725319 1
0.0692593660031199 1
0.334697355368235 1
0.0378806849629378 1
0.0883633523543757 1
0.238879265805558 1
0.0583937628276087 1
0.314099505929545 1
0.0981929736813828 1
0.0445727010264236 1
0.152817519954757 1
0.089878936451245 1
0.221267457233018 1
0.257521158044357 1
0.163320996540643 1
0.132165312206023 1
0.204000617592932 1
0.068107203769005 1
0.180753438673993 1
0.224425369992949 1
0.176976475617463 1
0.220877500601233 1
0.23423525776149 1
0.0747514765932632 1
0.222866222857575 1
0.174767759962242 1
0.20452631752932 1
0.210947777026492 1
-0.00245705163657007 1
0.191150332022871 1
0.28577899906671 1
0.208277905137914 1
0.218874835089891 1
0.119130700561908 1
0.0851428588691728 1
0.178972079694319 1
0.32201202833868 1
0.309213956269964 1
0.056186385959724 1
0.235763932847767 1
0.209607636022823 1
0.129675346190415 1
0.305642490114476 1
0.206785316836917 1
0.216137121330612 1
0.202933000085511 1
0.0596934124555494 1
0.217562281048535 1
0.238882709294108 1
0.270693090076535 1
0.159214339307113 1
-0.0338104762664125 0
0.158632113376879 1
0.160858996506593 1
0.337055545431218 1
0.073588282487293 1
0.220271713161512 1
0.272541875278381 1
0.245558294008732 1
-0.044861727980296 0
-0.0536313166565063 1
0.0571695412567687 1
0.151809151044522 1
-0.025249237661511 1
0.189168292597936 1
0.0290829460784392 1
0.147374092012406 1
0.270465240022235 1
0.216832137913494 1
0.198873972092786 1
0.114878696816974 1
0.118908542188702 1
0.104377338040453 1
0.260233685425023 1
0.168431673156955 1
0.269941235989106 1
0.306090027528913 1
0.167623302226649 1
0.221590873876313 1
0.118002998727204 1
0.139345489683384 1
0.187437198691376 1
0.204226582447326 1
0.00330804220432626 1
0.292730285349228 1
-0.0182958791145856 1
0.358925131143351 1
0.183006165700618 1
0.170772786427372 1
0.18200342685168 1
0.294987099300573 1
0.123837902940501 1
0.231870068941414 1
0.166974630661957 1
0.170299077599073 1
0.119493259600954 1
0.296090688604056 1
0.200386089747086 1
0.196377169370839 1
-0.00529496822116179 1
0.1753882948799 1
0.269478787105873 1
0.164807377163015 1
0.040588894555158 1
0.142698939428103 1
0.219232895965088 1
0.0713751731361335 1
0.147673398919375 1
0.1089001058247 1
0.216241411852483 1
0.169105783390048 1
0.218115512064518 1
0.183237321636915 1
0.185505353622723 1
0.236548406859565 1
0.187197841039692 1
0.197331007747928 1
0.192874875848398 1
0.0587253536026381 1
0.231908539010121 1
0.254888207085252 1
0.0528671527466402 1
0.141962885637072 1
0.182063284484297 1
0.16565296808778 1
0.270419899848654 1
0.239694827101375 1
0.260708769761581 1
0.250086605399528 1
0.280664024047485 1
0.0792383799022386 1
0.195016126527423 1
0.209341246189167 1
-0.00500276224231229 0
0.13048518857394 1
0.130559160211241 1
0.106311999981508 1
0.372782977968286 1
0.0873004467090784 1
0.20935765580139 1
0.350755995351374 1
0.174803293869705 1
0.207299224328877 1
0.122407960103428 1
0.281272934127006 1
0.413463520246654 0
0.236723875627785 1
0.0304123662199609 0
0.071344497632966 1
0.313545543031493 1
0.316929874673263 1
0.32482328460678 1
0.135350251135413 1
0.120317468273782 1
0.0450735685866303 1
0.12198479684192 1
0.300643203966394 1
0.310748604875827 1
0.290010154621536 1
0.200217940144958 1
0.0992385472490753 1
0.136806075705638 1
0.1866504761954 1
0.0574281416644794 1
0.173238273254476 1
0.179431614875213 1
0.180764698727896 1
0.215565242881777 1
0.260364975743986 1
0.151626330325876 1
0.130036222629127 1
0.253111566848729 1
0.260930621649432 1
0.274931902746058 1
0.210626058689861 1
0.185368987569975 1
0.0677846799746064 1
0.286172829577039 1
0.0656449673002009 1
0.240108359933932 1
0.084121913001257 1
0.151817216669832 1
0.316972474309283 1
0.353310344488392 1
0.211968408740031 1
0.0338508799127522 1
0.11888670361234 1
0.0810874182404727 1
0.233445721728643 1
0.391654502982342 0
0.16613376764157 1
-0.0385960548557378 1
0.0920612931697466 1
0.188394626914812 1
0.190644210988748 1
0.0537769390388292 1
0.0321375869881159 1
0.159278648644285 1
0.0279663770062507 1
0.228508144724673 1
0.305835239124946 1
0.312067443189423 1
0.120697977410474 1
0.0548310306821512 1
0.192007438281654 1
0.106605525214324 1
0.0934767691356315 1
0.0493294625504583 1
0.280943365720201 1
0.31378610070515 1
0.171055146600481 1
0.103059045868694 1
0.157199533504483 1
0.193919997269211 1
0.175069423109494 1
0.100302534218554 1
0.3182404459881 1
0.245262294292341 1
0.153074272744034 1
0.178437866096654 1
0.389188760494726 0
0.139769953723818 1
-0.0443127785207073 0
0.278302885403393 1
0.0469598079525226 1
0.182477414429351 1
0.195433561899982 1
0.357509034556742 1
0.103010572262362 1
0.33552499441792 1
0.109922211927569 1
0.246787599017266 1
0.218601216175009 1
0.194800991456292 1
0.0210480705680681 1
0.114717610153137 1
0.111841312524639 1
0.103622806078276 1
0.152826579258506 1
0.0859607865846493 1
0.0728974237456639 1
0.0983148131215349 1
0.167194065137567 1
0.162794688309905 1
0.272895177355669 1
0.143678846108432 1
0.31378580915999 1
0.344794361282704 1
0.13943977281874 1
0.309996764797322 1
0.0784095897589947 1
0.0854652584907408 1
0.119292170122128 1
0.164431633370675 1
0.151492939169491 1
0.14912581635305 1
0.151062184218156 1
0.16880565505676 1
0.118966293995303 1
0.267861827031289 1
0.200977816396097 1
0.19286252285812 1
0.188261201653902 1
0.227276699876774 1
0.13231252643349 1
0.373962136842788 1
0.0833688464336881 1
0.17004805729414 1
0.21941889227101 1
0.170820926335616 1
0.234836256253093 1
-0.0587499620969091 0
0.155464154377809 1
0.0862519340724242 1
0.335893677769895 1
0.219573816372625 1
0.0997168166963262 1
0.00733940076884767 1
0.157646633682867 1
0.22681101068627 1
0.0825991814558585 1
0.0904935119855459 1
0.0393209025251942 1
0.18202049475533 1
0.120174607214005 1
0.31042205903971 1
0.0647947257955968 1
0.19500794439049 1
0.0982643716132098 1
0.230454469465384 1
0.194954938031917 1
0.141891755635537 1
0.0942591993449568 1
0.268284056304883 1
0.228491908204676 1
0.182591862355681 1
0.134960668300364 1
0.077556526574647 1
0.199535446845475 1
0.179074369544685 1
0.272124785655188 1
0.0498345254921746 1
0.066186195433865 1
0.207811541308002 1
0.235814460811347 1
0.090531469940183 1
0.353892457035046 1
0.135522970448761 1
0.276426752652375 1
0.211767229871002 1
0.201995978317478 1
0.277256479559166 1
0.111334670068865 1
0.132060763717236 1
0.336916992360424 1
0.119310638540153 1
0.244302850807968 1
0.175556312591753 1
0.113826164041488 1
0.135548351497858 1
0.412611819846061 0
0.0708565234703334 1
0.0540440211526989 1
0.303742434537571 1
0.20092954278334 1
0.151909338164834 1
0.0991933330509033 1
0.120390223845712 1
0.150290089521672 1
0.238197548604505 1
0.2370940972524 1
0.305086474334202 1
0.0511853041065122 1
0.0511486509311795 1
0.230098953284796 1
0.368428692249567 1
0.224473990746596 1
0.0292543887949234 1
0.277195296965023 1
0.0990042254191758 1
0.447258345119369 0
0.156550995632701 1
0.180360833611658 1
0.123252477211415 1
0.177211831939982 1
0.371970705470032 1
0.159946292198523 1
0.094344273577345 1
0.159746439579317 1
0.12485121073922 1
0.178858408110587 1
0.0518042770403831 1
0.13054920945371 1
0.0673250468502231 1
0.217614235933668 1
0.0351743864722164 1
0.212315109986066 1
0.226848064576719 1
0.195438412184127 1
0.225922126106562 1
0.26653196348239 1
0.309603091757862 1
0.328236669908226 1
0.222326976147147 1
0.256030601115133 1
0.328648385731909 1
0.164435765938799 1
0.237867557851838 1
0.314111871294362 1
0.253581408396945 1
0.18134762652354 1
0.0659642706996818 1
0.0212673660723885 1
0.348072406994992 1
0.0606146853321872 1
0.0319933839252203 1
0.0986550411086826 1
0.0348579439838874 1
0.299438996992079 1
0.445928173830459 0
0.175287984236342 1
0.17103098550606 1
0.058426012457503 1
0.112118681777306 1
0.0303326331217964 1
0.175177470636072 1
0.1505902930183 1
0.208378950072719 1
0.219361626514375 1
0.0273569477255301 1
0.169281009398363 1
0.153534073959369 1
0.136510422849151 1
0.232033445759989 1
0.362661295589776 1
0.170049280318846 1
0.242360518376078 1
-0.0129694685555652 0
0.254611965621233 1
0.068199440247381 1
0.174171602822303 1
0.262421635060584 1
0.204314145193803 1
0.288017210421582 1
0.386163197171987 0
0.16998632611611 1
0.289378286562602 1
0.0564113165768887 1
0.116952776663653 1
0.229794958106516 1
0.319260540656105 1
-0.0152473007141865 0
0.203608881013478 1
0.245901551414283 1
0.171435306669288 1
0.306734762057959 1
0.0833141849067138 1
0.225523319233602 1
0.192042649703747 1
0.13819499422112 1
0.142814768652398 1
0.292789789236426 1
0.136404851442495 1
0.182865086166416 1
0.151279875283903 1
0.0197884071790885 0
0.258319960043894 1
0.0998211013614567 1
0.183430968833905 1
0.365267427111888 1
0.231135535445674 1
0.188825868648756 1
0.181288836121381 1
0.362266070337736 1
0.345766284263107 1
0.0716966183633294 1
0.147434508474408 1
0.1581196070036 1
0.353751963618477 1
0.139727648755091 1
0.211334406229976 1
0.126796540122364 1
0.201516759416364 1
0.21947438224698 1
0.177493264843027 1
0.127423436768172 1
0.259729575253641 1
0.171272435122881 1
0.111099028383477 1
0.186780025736251 1
0.374415177870823 1
0.108963977200095 1
0.326779903211854 1
0.0852746506760237 1
0.227360369359711 1
-0.0358548029886881 0
0.244115798316676 1
0.123398453030257 1
0.0889522395573245 1
0.228885461647434 1
0.165456866170791 1
0.16007250377187 1
0.273163861631512 1
0.315517437735436 1
0.242099956125149 1
0.271010476319388 1
0.0983556523609087 1
0.00459908062327948 0
-0.001202043201308 0
0.27626003960302 1
0.256776437214365 1
0.358709209405127 1
0.0729366832557011 1
0.108767689567313 1
0.149385792742012 1
0.135920389478717 1
0.166401392010014 1
0.125702264445539 1
0.1325341968721 1
0.397226414739133 1
0.116807619504555 1
0.176049594430286 1
0.0155050964440537 0
0.202240506090546 1
0.109492776089025 1
0.131119698418062 1
0.149993002684344 1
0.0967344939815006 1
0.24442727323078 1
0.242537194800771 1
0.284609085634982 1
0.240063225843913 1
0.0434903640052321 1
0.11276744117015 1
0.162669859217666 1
0.167862472817231 1
0.0791786948881465 1
0.186230337377521 1
0.178518829020235 1
0.215166627037278 1
0.106685898210886 1
0.128581743571061 1
-0.0287223719315802 0
0.251049955280156 1
0.101573135544243 1
0.298186828582172 1
0.130284455847121 1
0.0365443386442081 1
0.288220595033097 1
0.182407726302477 1
-0.0463706535526051 0
0.123122447048586 1
0.161744452417367 1
0.325975877367792 1
0.343573283824018 1
0.359113474028678 1
0.189049445125416 1
0.159452418676585 1
0.0180919339354345 1
0.126214265220792 1
0.143586459184125 1
0.23165179416392 1
0.0771785371054889 1
0.189787814475315 1
0.222186862930216 1
0.108208884979542 1
0.166559602352528 1
0.113190963389928 1
0.101450539990881 1
0.301649424923386 1
0.193126871851076 1
0.178656395238297 1
0.303742244510249 1
0.164226542877027 1
0.250993044486342 1
0.100255610177739 1
0.242161405340532 1
0.150516663386584 1
0.264707007173912 1
0.26160587263012 1
-0.0133818465090769 0
0.136836031538356 1
0.186065994185676 1
0.149016441044678 1
0.0285659332266689 1
0.103395545373283 1
0.266043542756746 1
0.141494591172841 1
0.131601357476524 1
0.131244695109199 1
0.158090076436672 1
0.109508936938975 1
0.290585896682702 1
0.167923250972395 1
0.16176588998018 1
0.22458518406611 1
0.257269027432365 1
0.202545255541555 1
-0.0363277093300634 0
0.307467543062504 1
0.184513932541709 1
0.341506793340267 1
0.264669748202156 1
0.319322170710657 1
0.33248322523646 1
-0.0330011160779354 0
0.246070448587594 1
0.0356173215429314 1
0.434115840925511 0
0.112117974596633 1
0.270623631793122 1
0.250405272741794 1
0.139741226648371 1
0.125187497438657 1
0.0901032395970294 1
0.329011808057433 1
0.279124065005626 1
0.248456018809521 1
0.190544293028691 1
0.246653569186738 1
0.20275963591566 1
0.247759618909615 1
0.131090688199017 1
0.41068445214577 0
0.330043855714672 1
0.0416245497403283 1
0.257540117889843 1
-0.00754056708663667 0
0.32907709350017 1
0.29772924558226 1
0.177558997726661 1
0.0511844355300416 1
-0.00382667454368413 1
0.155146293970099 1
