# Supplementary material for: Bias caused by sampling error in meta-analysis with small sample sizes
Source: PLoS One. 2018 Sep 13;13(9):e0204056. doi: 10.1371/journal.pone.0204056 (PMC6136825; doi:10.1371/journal.pone.0204056)
Supplement: S7 File — (ZIP) [file pone.0204056.s007.zip › results N = 10 theta = 0.2 tau = 0 sz = 50-100.txt]

"dl.theta" "dl.cp"
0.152071123559795 1
0.220181748905348 1
0.153917399940004 1
0.171286920476156 1
0.227021355980628 1
0.150307367127035 1
0.183796860444527 1
0.227239251533627 1
0.217836515505741 1
0.202522146326113 1
0.251541785259622 1
0.157771739495098 1
0.174726802579194 1
0.186845434179261 1
0.165903380158487 1
0.262006033417384 1
0.187651802189518 1
0.210417672598259 1
0.159568845817688 1
0.227908146763024 1
0.16297966833652 1
0.165534152415353 1
0.211360370789336 1
0.200283369181046 1
0.191475356812627 1
0.178768427127769 1
0.235992520836938 1
0.177269852716795 1
0.200825273197816 1
0.186534445150447 1
0.176796408743548 1
0.180879228278938 1
0.195163814538363 1
0.253261050111167 1
0.235424494179035 1
0.209365003576478 1
0.185884362682949 1
0.210425626977798 1
0.165716858290678 1
0.133582201343249 1
0.215614043395044 1
0.162519606888108 1
0.218002788869916 1
0.129706041367853 1
0.203067552391167 1
0.211826669565018 1
0.210915879539604 1
0.163127705751334 1
0.235370389269693 1
0.291656860365221 0
0.207133589278892 1
0.211991906087154 1
0.161282776123712 1
0.195103100838275 1
0.237929602316778 1
0.250653443073655 1
0.227236093568194 1
0.211956782834552 1
0.195067772267728 1
0.168193824519834 1
0.230903645256642 1
0.198756184478068 1
0.161443011878084 1
0.304090138498164 0
0.266519228068192 0
0.175853888823251 1
0.254454345348155 1
0.161227618383221 1
0.227590985843022 1
0.203308163793881 1
0.248023169459649 1
0.191490907546635 1
0.227152970673804 1
0.19118586767379 1
0.178401579288937 1
0.207243335794153 1
0.227550487594639 1
0.148141549798613 1
0.201006105371211 1
0.228765011331003 1
0.17312261537653 1
0.222535803768858 1
0.269860528265365 0
0.154376045408048 1
0.197177322903584 1
0.233581679171213 1
0.118140803101171 0
0.217187746425237 1
0.226945193266796 1
0.236538368766899 1
0.19417552717944 1
0.237746810194827 1
0.163824109048229 1
0.140865170586885 1
0.206245738275739 1
0.217314997468904 1
0.174834951288187 1
0.242469614558584 1
0.24249554397941 1
0.255263036960192 1
0.201262889219939 1
0.241151903638136 1
0.255437928055219 1
0.124061149199616 1
0.182124086543316 1
0.180375094974206 1
0.231039963102903 1
0.208609681191663 1
0.221578518202527 1
0.170699073995968 1
0.259548951314518 1
0.243019401464624 1
0.188635200908173 1
0.202112231172243 1
0.17178332760119 1
0.188347309146005 1
0.237649907264003 1
0.156874979640604 1
0.22886849959674 1
0.214875980322618 1
0.190877969786819 1
0.19319237799805 1
0.191375907565343 1
0.208531489843188 1
0.225133117359763 1
0.215283352721349 1
0.172633429202307 1
0.22338104741488 1
0.181940333349824 1
0.184908045021403 1
0.202290378049599 1
0.186329810930586 1
0.167822820205546 1
0.258512689185109 1
0.215102483725204 1
0.232885410854284 1
0.180434398441865 1
0.174375706339883 1
0.229981312465411 1
0.18104068305284 1
0.228417418897236 1
0.159959946596247 1
0.212669081823477 1
0.213543830647126 1
0.198786604746175 1
0.168411371730024 1
0.201985846858956 1
0.190845582130185 1
0.242143416024367 1
0.258596926666838 1
0.143311799874436 1
0.210044189339781 1
0.18712936287547 1
0.219687042678565 1
0.23337327803342 1
0.222988017330346 1
0.196805101367483 1
0.216168769490138 1
0.253687210693163 1
0.244061409891914 1
0.252811272263195 1
0.163376367329401 1
0.171070796798609 1
0.198928278390008 1
0.225050103802312 1
0.249392383388983 1
0.237430932548269 1
0.221400042731463 1
0.194321724017605 1
0.187150895998156 1
0.19454504673387 1
0.205231156320123 1
0.227244858329623 1
0.134682563571654 1
0.17365324237584 1
0.177294168196794 1
0.206566652995551 1
0.235683943355738 1
0.166681083880261 1
0.219459832351663 1
0.212054841733219 1
0.183539638869335 1
0.263144890791538 1
0.163325272318025 1
0.213790390950361 1
0.177159161449215 1
0.189792943557181 1
0.152828588360307 1
0.180465133699705 1
0.239687743315769 1
0.107505766354636 0
0.213197049291995 1
0.262614528769872 1
0.173133352124551 1
0.240907008813746 1
0.171950613729017 1
0.171609324436754 1
0.182983020053819 1
0.172690173171769 1
0.0870944911462834 0
0.184934183452039 1
0.183413915289057 1
0.209008198189043 1
0.246532459755564 1
0.249968116992612 1
0.213879144918061 1
0.227033020331855 1
0.183861480915645 1
0.21814818155567 1
0.221712796935579 1
0.135950369233055 1
0.144272666894805 1
0.144387048873396 1
0.2273228787882 1
0.171834228162663 1
0.193369829879874 1
0.259801276215933 1
0.184653757399342 1
0.211105602714222 1
0.129971146186352 1
0.236288353002235 1
0.198893810725975 1
0.214455115031026 1
0.174956375447221 1
0.151185690292844 1
0.161100005340893 1
0.170060768103561 1
0.238707105298712 1
0.17360193272837 1
0.272281714692384 1
0.153202575976751 1
0.249010772455286 1
0.151510591809748 1
0.211641735716384 1
0.245471429603536 1
0.186088861886661 1
0.144860210953526 1
0.203344978682218 1
0.205072923527342 1
0.167319261350224 1
0.21705501169499 1
0.154318587191719 1
0.198784665166714 1
0.200101209319431 1
0.214186907611649 1
0.243006143964105 1
0.191474063668279 1
0.201844101646952 1
0.237451097225972 1
0.211557134379048 1
0.237930320325 1
0.239110740781538 1
0.125912557437041 0
0.229324425119206 1
0.246001981357306 1
0.235467462465046 1
0.22724796550805 1
0.266032107377517 0
0.14377674568087 1
0.25367812451526 1
0.192964900702143 1
0.170153354578919 1
0.227263457269293 1
0.155805040070776 1
0.222148634855632 1
0.175792124642987 1
0.168885528849395 1
0.252536791081432 1
0.249301884949821 1
0.194839449951772 1
0.239691231014891 1
0.210791699027386 1
0.14891687719705 1
0.18986021874312 1
0.221003987549839 1
0.215596621038557 1
0.176326693093027 1
0.188795740349428 1
0.128396052012083 0
0.137049627488414 1
0.240363411626733 1
0.197032878883264 1
0.181660766182916 1
0.209378395029489 1
0.234878070084555 1
0.189120859497252 1
0.230500956416153 1
0.187957190274633 1
0.201897001553851 1
0.142932625926373 1
0.296320984025142 0
0.178406900692366 1
0.218306137446348 1
0.205453282846076 1
0.232999567766701 1
0.248902681061679 1
0.214780358909667 1
0.250836221737669 1
0.251023635898078 1
0.208760224727744 1
0.21967282276395 1
0.257016180399683 1
0.21797856261575 1
0.18909976944528 1
0.237049457823481 1
0.168914096359003 1
0.23092856584985 1
0.18429977782005 1
0.231511758193626 1
0.189956337171565 1
0.20994842566924 1
0.233972288893738 1
0.177374210939829 1
0.176238935100557 1
0.201428410141758 1
0.216290858105467 1
0.20256427699526 1
0.214088477327998 1
0.153755560355209 1
0.200144955810563 1
0.248125958918534 1
0.159595953145869 1
0.195159837632412 1
0.252999039653893 1
0.139657424328566 1
0.196369476635382 1
0.255937139828992 1
0.157439134912633 1
0.251122148966478 1
0.14339477160373 1
0.174827496539771 1
0.213751541114831 1
0.195882770895623 1
0.252033856565743 1
0.213258029606255 1
0.188485638997488 1
0.155836650877154 1
0.191321036616159 1
0.189904678719993 1
0.258763113040539 1
0.222379674430218 1
0.212282052324919 1
0.236773069446557 1
0.118708181874763 0
0.192293372045251 1
0.25509514899969 1
0.13370184142314 1
0.212745931157108 1
0.155089060933842 1
0.225493474617643 1
0.167626956547475 1
0.253098783259796 1
0.215144987177901 1
0.194986938130209 1
0.251106600952794 1
0.18469863942403 1
0.203224927628145 1
0.251900335648791 1
0.184416390553239 1
0.1608018652788 1
0.18993703307125 1
0.173304674385764 1
0.180940470705734 1
0.156661436184599 1
0.192441613544829 1
0.265898603035439 0
0.197715208647803 1
0.216614481082867 1
0.243744214848227 1
0.212848088068865 1
0.187191333041995 1
0.222056701386334 1
0.176716162722806 1
0.187013631653704 1
0.209269022861243 1
0.205123691164254 1
0.135545177866296 1
0.216340509747059 1
0.216060718126956 1
0.272313650135448 1
0.15160768180113 1
0.216193817992558 1
0.159114489647662 1
0.1888447110922 1
0.254493908653686 1
0.239657546667064 1
0.178056588014575 1
0.194784755675853 1
0.258664486047578 1
0.18858082621522 1
0.231518936789924 1
0.181645438606192 1
0.196622626000866 1
0.255823719023439 1
0.235387670216662 1
0.226636806731239 1
0.203904850565354 1
0.0918563064889728 0
0.165657291754899 1
0.188752919071216 1
0.222668821363867 1
0.198459839370627 1
0.194894423721657 1
0.197668782563836 1
0.269098262984597 0
0.242788020664225 1
0.229896024786104 1
0.193450678438251 1
0.186992403158303 1
0.182399604144454 1
0.154555007609523 1
0.12494455018198 0
0.181565844737743 1
0.237003766676773 1
0.185987563925814 1
0.18980826099245 1
0.172475758193564 1
0.224484744517374 1
0.259088253504927 1
0.251308940807167 1
0.199122179968766 1
0.204805019797219 1
0.195535868629368 1
0.151497879252946 1
0.21261998791884 1
0.138564023129064 1
0.175486082862747 1
0.185813180978648 1
0.204431607815726 1
0.196915723233888 1
0.215544258583535 1
0.226188977456667 1
0.180335051033456 1
0.244659644251476 1
0.229972533259285 1
0.208150938163242 1
0.230123557443925 1
0.167044992314363 1
0.227203156780866 1
0.174292481715974 1
0.239702279343025 1
0.202362206107124 1
0.226664408140374 1
0.225922139824789 1
0.206303443648781 1
0.234492145211137 1
0.221618900337917 1
0.214368407828798 1
0.205025149267758 1
0.236723245226981 1
0.186128541231842 1
0.220246327063242 1
0.179838131259701 1
0.20362008807459 1
0.21014789728646 1
0.197991190275044 1
0.240749270039021 1
0.20970510999854 1
0.261420379279084 1
0.179033200639168 1
0.211402671655282 1
0.17366170916155 1
0.169351621892588 1
0.222129090806578 1
0.131914673209715 1
0.169324505877549 1
0.204780685145835 1
0.235103740771503 1
0.220600791779404 1
0.257472049382588 1
0.313270867577716 0
0.220027635221776 1
0.170982461268996 1
0.151848694899091 1
0.170028776475503 1
0.220049059897358 1
0.168359577906427 1
0.266214616030595 0
0.203704228995481 1
0.163667052166594 1
0.143425554067566 1
0.223193398444782 1
0.250379661970001 1
0.232306277548353 1
0.213241214918588 1
0.218708662019825 1
0.217229745809018 1
0.209937776181241 1
0.233934493757739 1
0.133886386601306 0
0.175472685094126 1
0.18871755696856 1
0.17594025285675 1
0.149480671616265 1
0.236440474810281 1
0.167515868806029 1
0.223431776969799 1
0.231970659364621 1
0.191325524500774 1
0.176432068548197 1
0.227229374243155 1
0.304853544726495 0
0.216278049517193 1
0.213954821810138 1
0.151926480642191 1
0.192243746241295 1
0.23509187391951 1
0.185271700968881 1
0.205044916657131 1
0.20390747645816 1
0.241483633306993 1
0.152942524061759 1
0.175885598464241 1
0.205174048714229 1
0.196942511608198 1
0.136658041923657 1
0.214625796472426 1
0.172392110243606 1
0.254876245086677 1
0.18285395908786 1
0.195663984451925 1
0.164841127003055 1
0.210925429962454 1
0.203477958507407 1
0.255324529599887 1
0.190356274659421 1
0.220898315432436 1
0.213757467326417 1
0.194702935315996 1
0.226315799225722 1
0.224443102978834 1
0.238238379901872 1
0.203606297119341 1
0.20955631993741 1
0.242637543392503 1
0.220829266777565 1
0.234556634196775 1
0.248896434066146 1
0.267852044923427 0
0.159220283174045 1
0.186104737224982 1
0.198899705308546 1
0.180239155085452 1
0.141792081904428 1
0.193898172963882 1
0.167824608267782 1
0.19901778493781 1
0.205015695979525 1
0.228126538401384 1
0.233915135393955 1
0.238573766344326 1
0.192713844700703 1
0.251217644181877 1
0.200197889136975 1
0.209415687951732 1
0.172186129155788 1
0.143404978886607 1
0.163393274062382 1
0.223033374666836 1
0.194130775892648 1
0.236182180688062 1
0.175904795393732 1
0.145674654090097 1
0.226278061863389 1
0.153619771828897 1
0.235296424500115 1
0.198905376725623 1
0.194921673256867 1
0.189426319099078 1
0.198729410549258 1
0.191455486279946 1
0.206747758706479 1
0.206010931522347 1
0.165033689888828 1
0.171866877852651 1
0.176209780903898 1
0.215060683466687 1
0.253161294610733 1
0.177710706879574 1
0.183828497768515 1
0.213679640610729 1
0.205733665848734 1
0.176411262390595 1
0.190053415747342 1
0.187153729971382 1
0.256872168449974 1
0.215495600932033 1
0.17623025883324 1
0.202095930377059 1
0.187595658635984 1
0.149426861031425 1
0.21634533943707 1
0.281279991149255 0
0.193339094729932 1
0.191988754609106 1
0.161722765156985 1
0.191180399235907 1
0.234891231172836 1
0.21753309059588 1
0.232995219747292 1
0.136395776754504 0
0.255589343357813 1
0.218150507487422 1
0.180277476296499 1
0.18655819472866 1
0.232557842235677 1
0.259930190355395 1
0.189343793783549 1
0.175916733187166 1
0.228309967735832 1
0.212479941882912 1
0.143686745055312 1
0.200902055911419 1
0.153042998921335 1
0.204602234085894 1
0.24426631729192 1
0.245003170421028 1
0.189512253480515 1
0.222083842099855 1
0.176202461548754 1
0.228638370420917 1
0.207513798558898 1
0.212612725697722 1
0.211993151159713 1
0.170697314790477 1
0.151115579627298 1
0.172443404568346 1
0.193704316711005 1
0.182438786162503 1
0.240931519007251 1
0.226265884287023 1
0.230029030180716 1
0.191290338570868 1
0.169227302904706 1
0.15219797277356 1
0.24025446082689 1
0.176730677562051 1
0.19557640604166 1
0.180263035989579 1
0.233548737035663 1
0.234959905490135 1
0.20850182884901 1
0.187810993982434 1
0.205978780964244 1
0.20224011028451 1
0.22231748670726 1
0.160064845044676 1
0.158062312054464 1
0.169387225789344 1
0.186679019786522 1
0.207272064215402 1
0.168144377594675 1
0.259097970732282 1
0.20252162170155 1
0.185909162267099 1
0.220876383626821 1
0.222203674747029 1
0.187270125790481 1
0.175346812167507 1
0.154408538175739 1
0.19487979364383 1
0.154669461009741 1
0.235372239490856 1
0.198398997938024 1
0.247614057860368 1
0.230780751065471 1
0.208411549363116 1
0.238720587422579 1
0.184799223414698 1
0.187779474696899 1
0.183100906348092 1
0.176512957801306 1
0.181485863334302 1
0.234842220018343 1
0.251537710608515 1
0.189419127083205 1
0.195797228086731 1
0.21343220676054 1
0.224118415799714 1
0.177021230502678 1
0.186161540696574 1
0.185352952114082 1
0.161330788552471 1
0.221814075687967 1
0.160260922391033 1
0.198938775219987 1
0.211420348687669 1
0.197367544481371 1
0.214759890772449 1
0.228879127162825 1
0.244824525642836 1
0.234230839765909 1
0.136546880363207 1
0.248455314255764 1
0.191901195499997 1
0.191370109635057 1
0.220205189122829 1
0.161178149187971 1
0.227131437128663 1
0.283259946788685 0
0.190097460861347 1
0.205962922242069 1
0.214219895510502 1
0.206821415589025 1
0.185902906264475 1
0.206330704819411 1
0.196921179031264 1
0.209733083843069 1
0.230130309728932 1
0.158668803785612 1
0.192083232705567 1
0.203769123774221 1
0.233893338219177 1
0.187316136711297 1
0.18057557829247 1
0.184915188024862 1
0.217268302764185 1
0.167532254350436 1
0.199149741587671 1
0.200295466512976 1
0.211935643161271 1
0.205877709341343 1
0.204981147606884 1
0.203276918311494 1
0.192309247780975 1
0.191680254430539 1
0.260194839735971 1
0.187294230011896 1
0.222152951892715 1
0.222440497328706 1
0.197662542514095 1
0.175454601578134 1
0.249080425128307 1
0.225728230468848 1
0.242254274695734 1
0.208617906163398 1
0.144630661593335 1
0.183682671931317 1
0.216118969876387 1
0.205444995399155 1
0.237493873643019 1
0.180706456728775 1
0.226049717857834 1
0.199921905046668 1
0.193716269038649 1
0.219217803798932 1
0.146406088245114 1
0.272314960527986 0
0.188844172337376 1
0.232152406908501 1
0.261735973757263 1
0.215960157784258 1
0.197360846665402 1
0.167325460014566 1
0.163418445128678 1
0.196392962080956 1
0.163235287656817 1
0.189518423618086 1
0.208057849109341 1
0.203863652859587 1
0.190071555979593 1
0.223727932556379 1
0.136830607461321 1
0.200631306847981 1
0.242659155946826 1
0.179902192508669 1
0.212612929857783 1
0.203616522251672 1
0.215116395024952 1
0.16205708549298 1
0.156831366036054 1
0.220063818152073 1
0.199429308422564 1
0.211743442157282 1
0.251052096158613 1
0.193404003746914 1
0.245807814204043 1
0.198366903050475 1
0.163183352594171 1
0.114241013877985 0
0.226972960481565 1
0.192819950182652 1
0.196624748040623 1
0.178710438028956 1
0.144574592057955 1
0.2260350509339 1
0.203265933797949 1
0.183356020476274 1
0.215411915872225 1
0.178928498939583 1
0.220164266388842 1
0.202816971443308 1
0.224600155574217 1
0.210975637575174 1
0.168329538984099 1
0.248542406167916 1
0.212834487811845 1
0.240443626200414 1
0.265923989959242 0
0.225787650183441 1
0.192730879705097 1
0.223202901680427 1
0.172341994670239 1
0.166899893083542 1
0.234435672556065 1
0.193420422109144 1
0.221286168928998 1
0.207806344002011 1
0.231110199821834 1
0.21562585738996 1
0.194161230938805 1
0.151096933006406 1
0.182853614160895 1
0.260707143049179 1
0.193511078368893 1
0.202660559107986 1
0.196766417859563 1
0.1584225826111 1
0.219758655671728 1
0.284638239633081 0
0.232216572409626 1
0.219583356356585 1
0.165933133807887 1
0.162804308397012 1
0.190014132246033 1
0.199905895131384 1
0.194215998556446 1
0.213694491159913 1
0.217474251861472 1
0.178850612601169 1
0.210240850819893 1
0.197152752888343 1
0.203541919482148 1
0.229501713311113 1
0.206493308930004 1
0.244436421399613 1
0.204497080918612 1
0.224842872898792 1
0.196195514755789 1
0.250111766257201 1
0.212933454294682 1
0.229399134999904 1
0.202895921038495 1
0.192436055073946 1
0.175248435613355 1
0.263994771246127 1
0.184811437047897 1
0.225713264820402 1
0.187266299718812 1
0.201018878646121 1
0.207115786967266 1
0.234006636190811 1
0.205953429558014 1
0.184467841018688 1
0.180509217918556 1
0.224986066803294 1
0.206752885199146 1
0.156651251359006 1
0.180170024073465 1
0.145244461432536 1
0.225397255650482 1
0.192320943404097 1
0.194464815322164 1
0.19624154082246 1
0.166402304273796 1
0.193385715401895 1
0.213330886436334 1
0.17159815474172 1
0.156850517928873 1
0.202227448149742 1
0.208407071057633 1
0.193146307948052 1
0.200212610325308 1
0.190148261804819 1
0.234507488749587 1
0.213755695866581 1
0.168241051418368 1
0.184019895569455 1
0.170619568493196 1
0.156624216769949 1
0.222524064072983 1
0.248467415238171 1
0.220366342014511 1
0.217048696621818 1
0.246882973263922 1
0.186560989045624 1
0.18691131791157 1
0.168316374861046 1
0.240149017994064 1
0.196782616559001 1
0.261930687051206 1
0.173227974881207 1
0.229151548230384 1
0.155122551815079 1
0.23916981022444 1
0.196326657819061 1
0.159921704468671 1
0.203201608013298 1
0.162104151773167 1
0.210517622501311 1
0.198667358547754 1
0.220227091148643 1
0.234567757129347 1
0.254742516017528 1
0.186158972944603 1
0.204486690815315 1
0.185442226373732 1
0.20750127792898 1
0.206337295004525 1
0.216969212828393 1
0.258320309487389 1
0.234773211658052 1
0.192169477072462 1
0.158045370998866 1
0.134374263040934 1
0.191664855263116 1
0.215739065373807 1
0.203147936121724 1
0.221207203136521 1
0.218682610026931 1
0.207773962109957 1
0.172649244382681 1
0.222481289957898 1
0.169064759499025 1
0.218520334091872 1
0.218758268850911 1
0.223930706617306 1
0.239357339366844 1
0.202056865156928 1
0.202782501819783 1
0.207509945009796 1
0.203895845081192 1
0.240223731066613 1
0.256989392784564 1
0.241578827394525 1
0.14308195911457 1
0.199780359727951 1
0.216553139412317 1
0.209378779390556 1
0.219279709591212 1
0.218650794932272 1
0.233602491860281 1
0.217547636333422 1
0.234091867970298 1
0.223274005718796 1
0.198289860640432 1
0.207382222118835 1
0.19897240953333 1
0.19336908882844 1
0.220786065375832 1
0.226851928987181 1
0.163088851329121 1
0.210584732499566 1
0.178738792432975 1
0.225830974107771 1
0.174855730601028 1
0.252942326253335 1
0.211663090143099 1
0.225738294161964 1
0.220813801910484 1
0.223762349804057 1
0.189814815501092 1
0.17558547319113 1
0.168368463068397 1
0.180210839295574 1
0.0546642820933123 0
0.151884000725413 1
0.190411352189066 1
0.235325691822271 1
0.255160564113609 1
0.204052662714029 1
0.25178952349547 1
0.206403498615233 1
0.195319853315099 1
0.196164588737486 1
0.215729746374403 1
0.229612759259625 1
0.245714418175545 1
0.21881181743497 1
0.22733325070472 1
0.137955448946991 1
0.196684770310222 1
0.2517558817497 1
0.156399454459679 1
0.192650906353206 1
0.196601840756413 1
0.192175200609626 1
0.191546792135194 1
0.183215436234504 1
0.215523673629727 1
0.176791476075708 1
0.246269840724924 1
0.218027376079861 1
0.179190219681738 1
0.231744940912519 1
0.19549742720431 1
0.198659236858758 1
0.224550370597918 1
0.224855656093034 1
0.209623651619874 1
0.251395805430535 1
0.187483821603984 1
0.162304129220326 1
0.178128041297373 1
0.219422449833102 1
0.1495146389196 1
0.216032632504853 1
0.207889807631505 1
0.261871321412743 1
0.203724355773823 1
0.198992821104626 1
0.18344260179452 1
0.218187918137257 1
0.193745536360924 1
0.269191966137693 0
0.19521916215996 1
0.186802025377497 1
0.24362534116927 1
0.203669868050256 1
0.249341332580358 1
0.159232936737743 1
0.274816082176613 0
0.236270296148812 1
0.229074210936405 1
0.189123747963618 1
0.203766612750433 1
0.145168104012646 1
0.280291700982813 0
0.16042644541216 1
0.198454641807773 1
0.204471493181442 1
0.232289796256837 1
0.163149732770002 1
0.185601074606357 1
0.186756203296785 1
0.156816020421798 1
0.190873545828978 1
0.245245269052993 1
0.198822557090104 1
0.245068651906772 1
0.215203107693341 1
0.221018892405643 1
0.275266201512952 0
0.297412982509606 0
0.18187181635037 1
0.180390017260685 1
0.197145889741593 1
0.179779390511216 1
0.186968603844941 1
0.20860032145249 1
0.177103926764126 1
0.135038264285256 1
0.181982424630341 1
0.18583750247746 1
0.23881572811796 1
0.208638974498026 1
0.169776769970043 1
0.222184392342963 1
0.177578234785649 1
0.215358328216411 1
0.157040203458092 1
0.22060631483299 1
0.182592793453951 1
0.192185601887731 1
0.235495863424998 1
0.170166717865935 1
0.20318726657005 1
0.224073450947917 1
0.168240884928349 1
0.197580220291089 1
0.175513117406519 1
0.214170442490744 1
0.17030312105167 1
0.1849247683676 1
0.171755473166203 1
0.257252576790262 1
0.152834372902211 1
0.173014879963622 1
0.188130536827889 1
0.199471954471469 1
0.177006443858666 1
0.253328667132744 1
0.23150416040329 1
0.22993627562971 1
0.255494662055035 1
0.213088864546859 1
0.231062454221925 1
0.199948256389008 1
0.172815335818633 1
0.198121465045389 1
0.244935058279913 1
0.193996119332408 1
0.190347218009473 1
0.202646865739444 1
0.271189163861111 1
0.199274323330723 1
0.207240006529655 1
0.149345572538959 1
0.202355205180197 1
0.228622930523343 1
0.165735633852956 1
0.219722934756105 1
0.210284947489081 1
0.177800086602279 1
0.224568869894472 1
0.268265453316136 1
0.185589909209631 1
0.251908701515719 1
0.155587752179532 1
0.188108967696517 1
0.285259100731228 1
0.165896216516536 1
0.157904992697011 1
0.165646961445725 1
0.147890871206939 1
0.149895576253139 1
0.165710286116982 1
0.174725005869149 1
0.166829576662975 1
0.197285423895417 1
0.227871291520558 1
0.207587765081422 1
0.198306484802526 1
0.196664029990146 1
0.145843290357795 1
0.214873932005635 1
0.203639224777891 1
0.180522929577343 1
0.175570004675002 1
0.153014714798928 1
0.230463395313085 1
0.259979163837033 1
0.241180845671443 1
0.255022826915577 1
0.214264367699248 1
0.190898709060978 1
0.209941184327393 1
0.174575324638519 1
0.166551344495441 1
0.193442052569279 1
0.246334563895308 1
0.195168906271279 1
0.151970012200838 1
0.195311593724008 1
0.177540772110901 1
0.131925981181089 1
0.260275539027027 1
0.209143259604875 1
0.2099485374515 1
0.232142735664518 1
0.151019555170003 1
0.200422819214175 1
0.262004997873523 0
0.20103372633284 1
0.163128892288735 1
0.14249343096203 1
0.204687064033393 1
0.211906427269408 1
0.209811432532279 1
0.25192614676098 1
0.142487220247847 1
0.249716584246928 1
0.225303052468895 1
0.231141761684156 1
0.234463829441279 1
0.186608741218037 1
0.171993627260614 1
0.179793298712133 1
0.190300491088392 1
0.179877386469602 1
0.202861840044795 1
0.190657962393382 1
0.257053294562901 1
0.235411644643585 1
0.2766739213778 0
0.2360846814869 1
0.195820453296998 1
0.239583455351389 1
0.177163061457164 1
0.196711874641129 1
0.191200491447337 1
0.227083089883976 1
0.191779830822322 1
0.23369802639392 1
0.186841916973227 1
0.192089471108432 1
0.201292475301481 1
0.199927206468965 1
0.229867412548802 1
0.272566082370652 0
0.222308359957998 1
0.183353540789511 1
0.135649684278406 1
0.197818501904604 1
0.183863769694822 1
0.192984260159819 1
0.214517860871681 1
0.200084788080957 1
0.209621040391527 1
0.18598666728011 1
0.235140538160499 1
0.267677081503911 1
0.161743247402991 1
0.191636014845486 1
0.188130974825262 1
0.22100281267298 1
0.190640148189413 1
0.212570727289709 1
0.205724674899084 1
0.194403258383328 1
0.229147506617177 1
0.173768845408768 1
0.203427169029425 1
0.151513439787528 1
0.208321304099473 1
0.139011957437073 1
0.234504958294045 1
0.173321103985256 1
0.235928779754869 1
0.240948441048925 1
0.273320460639968 0
0.196161144134447 1
0.255954567504795 1
0.185709986362622 1
0.157725156686862 1
0.226013308419839 1
0.198706325713505 1
0.215701009376371 1
0.206636645839549 1
0.212431601765077 1
0.220277213384535 1
0.258792411313491 1
0.170683567397978 1
0.218959001079308 1
0.184890220607928 1
0.219104329829113 1
0.284370431967793 0
0.165764166990242 1
0.243719103921445 1
0.268930300218385 0
0.238160688139234 1
0.194951966621081 1
0.20518343013882 1
0.221173392662904 1
0.23870794221081 1
0.183272355752411 1
0.197498717065766 1
0.220401651771957 1
0.171096566326273 1
0.150202663352268 1
0.253891689373274 1
0.177582474588174 1
0.190061890128479 1
0.217701746531415 1
0.262907674401415 0
0.271820381327179 0
0.239918581227806 1
0.237518279019359 1
0.204032245998202 1
0.201953309276743 1
0.195679882526588 1
0.163488454072261 1
0.133858722814572 0
0.226417368032437 1
0.162712891976225 1
0.219683798151199 1
0.238829253905928 1
0.207557548902562 1
0.172161094655219 1
0.241892305735499 1
0.152716877046338 1
0.118291481099274 0
0.252203746328699 1
0.217244578278141 1
0.229176020395413 1
0.223764890638223 1
0.227604740246642 1
0.167306691937507 1
0.209984677025384 1
0.187153939388097 1
0.227133290964199 1
0.192271699983639 1
0.183379240459321 1
0.215620766691421 1
0.224764724948783 1
0.181193856760304 1
0.214748951931723 1
0.191462078184285 1
0.224341880573326 1
0.182436241846422 1
0.245995335002104 1
0.166454521289786 1
0.246757538111815 1
0.206512652874081 1
0.168083021520645 1
0.219592318776326 1
0.162047678427116 1
0.244312551794011 1
0.172246487236773 1
0.192962921901743 1
0.148540928464303 1
0.194576790823769 1
0.234833348706909 1
0.192776146316999 1
0.188862453094455 1
0.202012192075748 1
0.207930624039063 1
0.178553953234065 1
0.202312698909987 1
0.247898518321466 1
0.236102511517801 1
0.174226208576001 1
0.189977725329015 1
0.237562042748165 1
0.223368450584577 1
0.190016976458261 1
0.290443555780019 0
0.207747849906098 1
0.205527023765092 1
0.183762482854899 1
0.222254515159194 1
0.201599293244759 1
0.22037132949498 1
0.221723843069947 1
0.193566935749926 1
0.221446576651279 1
0.138101609662844 1
0.177519692635789 1
0.220465109420339 1
0.205541033137617 1
0.198612808228801 1
0.205129005840101 1
0.151800546865293 1
0.192619955170809 1
0.266533561975034 1
0.2233278556356 1
0.21550990840128 1
0.238514365919141 1
0.180238868228006 1
0.112881049928024 0
0.162375316548973 1
0.162993832763699 1
0.13223528916014 1
0.178822560112149 1
0.196172163502628 1
0.2499738711344 1
0.205603907094441 1
0.206789574991117 1
0.209316455429354 1
0.252587016880678 1
0.203724916931658 1
0.183806926847247 1
0.167913426922879 1
0.212030279932225 1
0.182573167878008 1
0.193878510996793 1
0.224342259787891 1
0.191057500989016 1
0.218631615260416 1
0.269464376752951 0
0.28516688964408 0
0.243073690842151 1
0.192271425244273 1
0.193862917235086 1
0.147194537501483 1
0.183198852088214 1
0.20031338025986 1
0.282801036133479 0
0.224638561157213 1
0.213042843891611 1
0.188687336663071 1
0.221839043274567 1
0.198397605642417 1
0.203788577337597 1
0.212090072556809 1
0.203771045784662 1
0.160630727079094 1
0.141333697656463 1
0.307430078254342 0
0.232510031441233 1
0.127045637562884 0
0.242785910691867 1
0.174295937716389 1
0.207092075414208 1
0.208828260629601 1
0.212541358571839 1
0.169911891207434 1
0.229597571093917 1
0.201544759587816 1
0.124070394380508 0
0.225951024351622 1
0.223708280409806 1
0.219605584184587 1
0.172111900665636 1
0.205559964738344 1
0.230502897003509 1
0.125797868174506 1
0.203900943925151 1
0.208859752715647 1
0.175767590669183 1
0.215265613736957 1
0.254496790180765 1
0.275611847404134 0
0.146604867177024 1
0.250931196988426 1
0.202753928980128 1
0.202477812054157 1
0.207773542110873 1
0.199137682826553 1
0.19872473078885 1
0.201984535049094 1
0.224772705739669 1
0.182861888947084 1
0.182674519216118 1
0.177063244855822 1
0.206402622868347 1
0.250808082502638 1
0.243326719631855 1
0.211669255685167 1
0.244875969773456 1
0.219419741697972 1
0.156235393650538 1
0.202749176663599 1
0.173458930459371 1
0.23595485971269 1
0.236258613941304 1
0.270543683857578 0
0.131190807254248 1
0.219259479286392 1
0.22161143744969 1
0.218398904818656 1
0.248049580980829 1
0.254954922753367 1
0.239909398444081 1
0.177858660267763 1
0.186822224047828 1
0.125572937073236 1
0.183056542037194 1
0.227493915012176 1
0.183313970131204 1
0.16137101940532 1
0.189792620023165 1
0.252449506371896 1
0.157786988458212 1
0.239500648196783 1
0.233772260167842 1
0.195786904881869 1
0.184575291245487 1
0.22089117661732 1
0.243811801119559 1
0.193081262066034 1
0.195557274769586 1
0.28038847837833 0
0.171805403762856 1
0.138631375416015 1
0.187435608017996 1
0.25144759037066 1
0.235913499296586 1
0.236090435489745 1
0.223536192904489 1
0.253872854538279 1
0.197809583556506 1
0.236132927092569 1
0.215284662869516 1
0.261618589051702 1
0.262115892905601 1
0.179851361124797 1
0.203267434947624 1
0.251060523094993 1
0.226850439908685 1
0.201970971841211 1
0.171662861049833 1
0.197420767224132 1
0.256850280391524 1
0.188729408010202 1
0.218043647582622 1
0.182975576315368 1
0.160909838976161 1
0.179332767229872 1
0.188729878674839 1
0.186499947393324 1
0.195827455198748 1
0.168557398344792 1
0.211779952262874 1
0.245061825803341 1
0.220409840567985 1
0.166830487331543 1
0.227838759057542 1
0.178862987633609 1
0.160360183870176 1
0.211631228676933 1
0.162251232463371 1
0.219220241937046 1
0.240332451661012 1
0.156085218629124 1
0.22724331647127 1
0.256752679990861 1
0.262377918091463 1
0.202757533477831 1
0.198091654906124 1
0.152946482537932 1
0.248872853099249 1
0.184862540721629 1
0.197119220370871 1
0.191186428279218 1
0.201779730767931 1
0.214928265847243 1
0.191939314777231 1
0.217628528941567 1
0.214105312675147 1
0.163971078443857 1
0.141839212610469 1
0.254711624379699 1
0.202731962560921 1
0.236298669144799 1
0.115378257866849 0
0.179697745892909 1
0.154002634742057 1
0.194036568056872 1
0.228923057007522 1
0.24211718058952 1
0.176347798286479 1
0.274933901953662 0
0.164808536064048 1
0.182534326787028 1
0.191700054081973 1
0.22824234206343 1
0.19790460606157 1
0.175159992530298 1
0.153521745255867 1
0.177835148820316 1
0.232408250511072 1
0.209444258159359 1
0.210481806710354 1
0.183999427881175 1
0.210143579861229 1
0.191715283777935 1
0.211601424020711 1
0.207823098147538 1
0.231908927170782 1
0.180146519027086 1
0.172865860018344 1
0.232335517758494 1
0.160389170500362 1
0.192142171410246 1
0.195906205018951 1
0.186014086138173 1
0.271329558701656 0
0.20278560473899 1
0.171179169116555 1
0.212418570236619 1
0.182104318974881 1
0.172342617155796 1
0.253301311249726 1
0.195284841844199 1
0.202903609562017 1
0.174747819584908 1
0.230629550688092 1
0.237186202416588 1
0.210826395866458 1
0.179405484664138 1
0.215869985778454 1
0.184547010312049 1
0.193381187230135 1
0.184953519305948 1
0.153148493882323 1
0.215991896904404 1
0.208810517861549 1
0.22382285740393 1
0.162351172587414 1
0.202479121745555 1
0.196745760564476 1
0.21490955886786 1
0.145602251058846 1
0.182513738861806 1
0.270628079604545 0
0.185351037048327 1
0.185864593166329 1
0.226206460257955 1
0.19758694765601 1
0.20002601383211 1
0.229824416363536 1
0.194063714724177 1
0.225306947659384 1
0.192072687704605 1
0.219044792223384 1
0.188304986154063 1
0.195738312544293 1
0.25071394393113 1
0.220911096902112 1
0.237361399011213 1
0.251538554861284 1
0.194612785197603 1
0.195436000276751 1
0.276125932498146 0
0.23405896731057 1
0.204888072745316 1
0.229285139711319 1
0.286352532842511 0
0.179450753433045 1
0.226010467108384 1
0.215947200702505 1
0.16945003554571 1
0.203955921465947 1
0.260125884049597 1
0.194717771960291 1
0.17717001990286 1
0.185606396392249 1
0.177614351300689 1
0.2286707391912 1
0.215278243519454 1
0.167593172604316 1
0.220687422917129 1
0.159272249038405 1
0.255180031916143 1
0.204906951054317 1
0.160160227533494 1
0.209768654282108 1
0.237947293743 1
0.194768792388563 1
0.233512378623515 1
0.206500147559915 1
0.251983118009167 1
0.271507015715572 0
0.175334601099163 1
0.219249380872307 1
0.180765340761061 1
0.213673577482352 1
0.129267314372168 1
0.213514933686853 1
0.164765741943213 1
0.218559757134663 1
0.261220186942002 1
0.191750842106582 1
0.220794176159713 1
0.150638990001093 1
0.226935993194765 1
0.166582270690047 1
0.186113026926669 1
0.235669193132594 1
0.220647431498729 1
0.24978360813373 1
0.160714080131839 1
0.169821027070577 1
0.218773919916032 1
0.169554462508941 1
0.222189319014554 1
0.172201955727128 1
0.190649384316738 1
0.173414308785863 1
0.175826495694586 1
0.212490733749967 1
0.234141010158935 1
0.213768156466599 1
0.149539578003242 1
0.225752992183687 1
0.185571989140862 1
0.22878753408704 1
0.208591811780548 1
0.229901614081717 1
0.233992078291011 1
0.190226332864743 1
0.118853138557748 0
0.273118514861749 0
0.191513479856837 1
0.158281187973194 1
0.223165189074618 1
0.211567357822035 1
0.155432476015509 1
0.241903834036353 1
0.213523538422685 1
0.180323648844276 1
0.199493501109685 1
0.216406354055452 1
0.177680511328393 1
0.208026727807664 1
0.192602444199928 1
0.160963870168493 1
0.151556697545452 1
0.154724400037176 1
0.19408008411201 1
0.142999706102 1
0.257047620403389 1
0.17930753134107 1
0.193867259403396 1
0.203375601493736 1
0.218898375508327 1
0.173505860710877 1
0.19405741397166 1
0.215304129105588 1
0.173453609835252 1
0.210001288167277 1
0.154788726400178 1
0.169350660041179 1
0.218789918875353 1
0.17166372347997 1
0.203525781115367 1
0.178300172182088 1
0.20854833073224 1
0.247039863737907 1
0.193660475430108 1
0.208984342807795 1
0.18008875274217 1
0.183021299278242 1
0.154768743005777 1
0.196947147028316 1
0.17413693338003 1
0.199728443629797 1
0.170697002915723 1
0.185376716408672 1
0.1992362691197 1
0.18847468640269 1
0.255657390555786 1
0.198758190867805 1
0.246141572259239 1
0.12326542261949 0
0.155068046897003 1
0.185912980049711 1
0.265739137826163 0
0.189180202523863 1
0.245762222753562 1
0.21078515823586 1
0.281719801010874 0
0.26353933986969 1
0.220628482602777 1
0.205836452817622 1
0.238570685628684 1
0.168006789017982 1
0.185286451080156 1
0.216344867053457 1
0.212073723979816 1
0.288433133398486 0
0.219234376567728 1
0.171055743234013 1
0.202026821168067 1
0.157680483104407 1
0.113783637617961 0
0.229985408813618 1
0.223324067967599 1
0.258505092237358 1
0.194459236088653 1
0.191108256976269 1
0.157926707144178 1
0.15183419826161 1
0.221498970681027 1
0.174999781796507 1
0.182091699595775 1
0.234470287298587 1
0.239975207151623 1
0.195149956989856 1
0.212929051502946 1
0.207441361342541 1
0.199599470520761 1
0.126949473554921 0
0.219305710814101 1
0.205798287871766 1
0.2120732189519 1
0.192520800890798 1
0.213989741416527 1
0.167162041945801 1
0.194694125414231 1
0.174830640760155 1
0.192768575143819 1
0.145845442609006 1
0.15615414110516 1
0.157582332568907 1
0.154790582130074 1
0.214475719759956 1
0.228094908815754 1
0.188034831302154 1
0.271832986929453 0
0.183523963934505 1
0.169382270071542 1
0.256733327197904 1
0.195823586669036 1
0.203774366751016 1
0.264626386733885 1
0.174852693305329 1
0.200048512265367 1
0.234697095742722 1
0.133142342829411 0
0.201772434181932 1
0.185699827789201 1
0.1623889301762 1
0.231396294813967 1
0.153127474951617 1
0.160137557590061 1
0.166197808352476 1
0.212890876658292 1
0.250652679117838 1
0.193470709611843 1
0.243763908134621 1
0.110638693618315 0
0.195919124364361 1
0.191272586678907 1
0.194091794461869 1
0.2246552758659 1
0.206711501754674 1
0.197048757781117 1
0.182615362197257 1
0.160197159459869 1
0.262549074106886 1
0.187471686729396 1
0.214380866762267 1
0.210722775078605 1
0.161080080255825 1
0.173670983507529 1
0.218442711823632 1
0.165763271722969 1
0.302154792122057 0
0.201456545569529 1
0.168182632230196 1
0.221803431395964 1
0.182110309985915 1
0.150909468841239 1
0.269932294537207 1
0.245388485250932 1
0.200829624820566 1
0.204934649039807 1
0.156813583254664 1
0.201435585014234 1
0.21108846033537 1
0.193299084065236 1
0.157665978556233 1
0.233074826993625 1
0.205655271336864 1
0.152150807019942 1
0.212873247049264 1
0.146790903112323 1
0.262100800634233 1
0.143480310183696 1
0.208619605873087 1
0.244755482524516 1
0.190544401813766 1
0.136271054515255 1
0.174855871806551 1
0.267080418583517 1
0.220559332218463 1
0.173346587986741 1
0.212230145543383 1
0.240216181374138 1
0.287632683997066 0
0.21578860912599 1
0.164598590915703 1
0.208388920025011 1
0.251221496832448 1
0.255520736203426 1
0.229529964600736 1
0.179168377818342 1
0.192026138104056 1
0.133531484854126 1
0.23206636106931 1
0.190916012974272 1
0.200904337013375 1
0.121135786113538 0
0.198222589365567 1
0.207261862444326 1
0.194347452944579 1
0.131361019077058 0
0.151623449100638 1
0.161630709807496 1
0.181620677824071 1
0.190350861805065 1
0.182762206465728 1
0.237607382495855 1
0.23651919321432 1
0.212019924406073 1
0.199557073754258 1
0.165381396447157 1
0.18710414484503 1
0.2242927298354 1
0.195650505385423 1
0.177462896361146 1
0.193200194820596 1
0.179876561225664 1
0.176017784479159 1
0.200928985653712 1
0.090500137289946 0
0.226230857984012 1
0.162615044885517 1
0.198622714416415 1
0.247551074308688 1
0.146096694695369 1
0.201164887367208 1
0.221538863656683 1
0.2040516525082 1
0.200725559925308 1
0.179051793635165 1
0.211650878952677 1
0.220625797966206 1
0.255978702806167 1
0.240750146318842 1
0.223284294799637 1
0.171035002034819 1
0.232883296813529 1
0.211152816803582 1
0.270205106995365 0
0.167980924220693 1
0.257913608845334 1
0.216234822951886 1
0.239019295422115 1
0.219832514766303 1
0.260811402159029 1
0.207063515804198 1
0.192579847114906 1
0.195864820344715 1
0.296975565229022 0
0.17238865817902 1
0.195626871674933 1
0.198801966705246 1
0.142789522218255 1
0.190539671329707 1
0.18806279255514 1
0.182813019991111 1
0.210281550789187 1
0.235475155273481 1
0.199588145429555 1
0.142672233883096 1
0.255674576660105 1
0.249103618473544 1
0.181449974339088 1
0.197498390174722 1
0.208674370985247 1
0.163607113391233 1
0.195118576488765 1
0.177801154684701 1
0.229606708746943 1
0.254336204597094 1
0.188993169808426 1
0.186750855153004 1
0.182623643822303 1
0.169164834334148 1
0.207644779542008 1
0.236964101004838 1
0.202280949886296 1
0.25776973195664 1
0.219785327861676 1
0.186246109091764 1
0.19439290271917 1
0.19128117623253 1
0.215012936384509 1
0.168665648718295 1
0.133147171889377 0
0.15474369911254 1
0.176643625659972 1
0.208194018007164 1
0.203984333946555 1
0.163254388529032 1
0.184541618984141 1
0.161756566819036 1
0.180101976830432 1
0.194525559492989 1
0.231650588347952 1
0.237319477966276 1
0.232526294503474 1
0.186248193611471 1
0.176496955510234 1
0.215677235931313 1
0.220738369011971 1
0.217049376462151 1
0.248454422619047 1
0.190544954951218 1
0.234355837257405 1
0.234496601498438 1
0.258445718898224 1
0.234742268005185 1
0.244984448031423 1
0.220212453773923 1
0.230218503451247 1
0.193508944870059 1
0.299208593323333 0
0.156520030637603 1
0.143704908590842 1
0.170193508338192 1
0.118268050561672 0
0.206069945408637 1
0.162822957172791 1
0.196348254046747 1
0.201674751532843 1
0.165864386311533 1
0.201619456343673 1
0.177417383344743 1
0.190983460567212 1
0.252507826384278 1
0.237066462872764 1
0.266251139765869 1
0.168144325752961 1
0.298625627988671 0
0.156115352980172 1
0.217712254873679 1
0.234812016627715 1
0.233272707578533 1
0.227986455618388 1
0.275698291235003 1
0.221509556576464 1
0.181662158567433 1
0.236091208625068 1
0.260239878409001 1
0.194094651597832 1
0.194793479026196 1
0.17781854051769 1
0.216791185034776 1
0.238715253560227 1
0.223836167086066 1
0.250893806007788 1
0.158069808607105 1
0.178737353457318 1
0.173762211354683 1
0.215510280915325 1
0.213807495441339 1
0.225557266726369 1
0.229477975859078 1
0.255913784290368 1
0.188948669887506 1
0.216969313430093 1
0.224386349379735 1
0.16091639945985 1
0.178724280401685 1
0.164454980934317 1
0.20546974349804 1
0.189910295502822 1
0.181523608571157 1
0.174288033992995 1
0.199323197306337 1
0.178172586051187 1
0.204467085190743 1
0.25138722790254 1
0.247223615643361 1
0.223510994073382 1
0.226856257143781 1
0.234913913410147 1
0.219285531392707 1
0.240263011339674 1
0.150428772791852 1
0.149874489941678 1
0.217837564361847 1
0.169957205196923 1
0.170700501694826 1
0.19965177236829 1
0.150668956873528 1
0.212547452008983 1
0.155978280697388 1
0.182501044876491 1
0.155501368490877 1
0.193319531048921 1
0.204369047801632 1
0.183623632318661 1
0.244185530500655 1
0.159749931905216 1
0.218294312330777 1
0.234417436272983 1
0.217148499585195 1
0.167212731724751 1
0.208419272448863 1
0.177402102940023 1
0.213291384381712 1
0.240287898136187 1
0.225580841671139 1
0.173386759720415 1
0.222376624505108 1
0.169152310636821 1
0.172016421332136 1
0.272583473163775 1
0.22250026345523 1
0.192115142570102 1
0.186909604475964 1
0.155105772688498 1
0.164712153347701 1
0.193916464321317 1
0.170834452305404 1
0.187222609627108 1
0.238582328761711 1
0.257347671319413 1
0.16268667179423 1
0.195302298552244 1
0.230808550859176 1
0.240774969146837 1
0.176677710905315 1
0.193084770608755 1
0.201469133922824 1
0.219769640568916 1
0.20082013161808 1
0.254394152503089 1
0.227117666047703 1
0.184474523423975 1
0.21441743022978 1
0.173453611200425 1
0.209869052964565 1
0.1816827003512 1
0.159526294972132 1
0.202749224585386 1
0.152804780958309 1
0.243634344541254 1
0.211378165899143 1
0.174290884958527 1
0.265537384401503 0
0.156753842034728 1
0.20327556178327 1
0.181207141312983 1
0.160651874609861 1
0.219845312653566 1
0.202023377008125 1
0.192443630613488 1
0.176523829336089 1
0.115219572874847 1
0.165387895060567 1
0.240492079373406 1
0.200663937840624 1
0.178017467551045 1
0.133001632574717 1
0.218205957873522 1
0.238640989627385 1
0.207704773731773 1
0.278664167383322 1
0.139076148874047 1
0.144702378975992 1
0.199914554095651 1
0.237110126132171 1
0.173261223326407 1
0.177103802597117 1
0.167938993687662 1
0.1536539983551 1
0.160253840289173 1
0.239818806508563 1
0.171395046351712 1
0.179453618929653 1
0.194522635290638 1
0.252323359023676 1
0.215989037537715 1
0.174873198172584 1
0.232128622000796 1
0.215137424871963 1
0.310486023399824 0
0.182243939815276 1
0.18387852486707 1
0.144051431925235 1
0.20135738846416 1
0.140069978912345 1
0.232345444763916 1
0.107264985346711 0
0.235410891011874 1
0.183962702021061 1
0.191103741849404 1
0.197206206510025 1
0.231051201893643 1
0.202412105597508 1
0.203697425489279 1
0.158540286853383 1
0.108170379494613 0
0.181298898679455 1
0.218794107294277 1
0.156289985008346 1
0.172457214017126 1
0.189037861778103 1
0.20222913742504 1
0.243041575117785 1
0.222612565194935 1
0.155776760171914 1
0.181309908534407 1
0.20659983467156 1
0.215776440064722 1
0.182681268655637 1
0.188417662932472 1
0.253187441493114 1
0.15162851030938 1
0.236537205539044 1
0.178582779729709 1
0.126806861283492 0
0.171907921325326 1
0.163741192466868 1
0.135693710972135 1
0.229037572106584 1
0.221670931802977 1
0.130687221881126 1
0.24398073356375 1
0.192338929512678 1
0.22355451038473 1
0.176629155694029 1
0.20627543778195 1
0.209278596893149 1
0.290097076951532 1
0.194829446061803 1
0.222696150318019 1
0.159730929700378 1
0.222409942180804 1
0.178624359183415 1
0.192064035659101 1
0.216820871585564 1
0.20114133684705 1
0.151657215878062 1
0.201275971893563 1
0.200428974520801 1
0.207168675127982 1
0.220939933125376 1
0.196477868874594 1
0.215743486943369 1
0.284429185923238 1
0.236819753007816 1
0.217062424818055 1
0.191715435401019 1
0.278234267863142 0
0.187447656154535 1
0.20278537412244 1
0.229815038394528 1
0.260553993224547 1
0.224502536612246 1
0.181042126775455 1
0.185262812757916 1
0.171367031097735 1
0.239462606655661 1
0.212825446084624 1
0.189272163876194 1
0.237537056729614 1
0.199050558303639 1
0.187033891927141 1
0.205730839966841 1
0.255303926923212 1
0.190686464047961 1
0.222351557234604 1
0.114249151389007 0
0.230504838181081 1
0.167172957449492 1
0.268875437885626 0
0.229751592649807 1
0.176889646834692 1
0.144389243210437 1
0.227109670574689 1
0.181464164246849 1
0.203617691683171 1
0.20125202423413 1
0.21447735172584 1
0.215173702346982 1
0.273830374276272 0
0.233005921450011 1
0.182407440312907 1
0.210580600201886 1
0.229394412890221 1
0.23530890149035 1
0.224373748593297 1
0.13645698426171 1
0.195649093935935 1
0.158726942288712 1
0.212677749100031 1
0.238751224417393 1
0.256583096308362 1
0.230791482330749 1
0.195298353079912 1
0.277229627690867 0
0.163586381805727 1
0.226785550054148 1
0.230451070199872 1
0.23009920028598 1
0.204662822934267 1
0.173276756903037 1
0.270579081514602 1
0.239273601621018 1
0.250199106861644 1
0.204190156124946 1
0.198802433245924 1
0.254667131059159 1
0.139852038404531 1
0.249398882729726 1
0.21590977093394 1
0.237574387028692 1
0.254226838279548 1
0.217367815682455 1
0.198452872564341 1
0.212840254493275 1
0.258795890636364 1
0.15825768156985 1
0.168714534783812 1
0.18765197671897 1
0.221529901612689 1
0.178401839618103 1
0.231016925068884 1
0.159468293520443 1
0.189101237763744 1
0.272261724817688 0
0.159066566749094 1
0.220831290463134 1
0.252464202214172 1
0.233422541627258 1
0.164703081570635 1
0.210043935388108 1
0.176466153359784 1
0.16059502690675 1
0.203663016199513 1
0.202553591329944 1
0.199245013712439 1
0.254510992820357 1
0.268141918220948 0
0.193975350359468 1
0.198922762105371 1
0.246650255872731 1
0.197263481120224 1
0.224470094790789 1
0.247145768432811 1
0.202554827604233 1
0.19600156790878 1
0.240662302607454 1
0.202900257097525 1
0.138131682475461 1
0.225801544267823 1
0.185681561819388 1
0.144246344584229 1
0.27554107043695 0
0.241137724861548 1
0.221616501841741 1
0.130952238849027 1
0.192111899014293 1
0.225054168264142 1
0.21281460051047 1
0.174334087217314 1
0.216204143255637 1
0.163937357735076 1
0.193332658780786 1
0.211627814192635 1
0.15419634308862 1
0.220499976080946 1
0.148574784818401 1
0.138226251748825 1
0.163118642107855 1
0.196904957734201 1
0.201287096762272 1
0.174904537000791 1
0.202168341291233 1
0.186810390425461 1
0.25657954944386 1
0.194860645585286 1
0.210003558373949 1
0.170499850424655 1
0.242672113477109 1
0.270708867673303 1
0.218226521859722 1
0.187246183660071 1
0.202529342609222 1
0.232468158010017 1
0.153279329900118 1
0.191634039707118 1
0.166616325069229 1
0.176027822932335 1
0.194862402191417 1
0.226908145874779 1
0.109805487791544 0
0.141207189637211 1
0.233843786123143 1
0.281047970215309 1
0.209245729440285 1
0.158148685631455 1
0.19005405931134 1
0.217882780189206 1
0.247419905155785 1
0.206025263676192 1
0.114891407172718 0
0.142629270589387 1
0.246079990576874 1
0.151363835129586 1
0.214236797194715 1
0.170804829031612 1
0.221942337397643 1
0.168210785325397 1
0.230084926689317 1
0.158666470445323 1
0.158585754558216 1
0.168818798096069 1
0.172159404084835 1
0.209941364419143 1
0.202294231150044 1
0.241801063428401 1
0.195529980666046 1
0.185734852127432 1
0.21713417860593 1
0.149379597999931 1
0.139053304727994 1
0.262933469769053 1
0.184512338704934 1
0.218089711251715 1
0.216734986009865 1
0.128274233056516 0
0.208519551408202 1
0.200809212867993 1
0.259252656810343 1
0.169753747903892 1
0.195333548195762 1
0.173094859284501 1
0.20563344521312 1
0.192453514528424 1
0.192186680304421 1
0.220927095134478 1
0.218259797193085 1
0.19308469415521 1
0.189447784462303 1
0.180029150010928 1
0.143865035335242 1
0.235624798723736 1
0.201583277018224 1
0.142263304827538 1
0.242154325665735 1
0.19173288767154 1
0.203274421347633 1
0.251648444508985 1
0.278185191341129 1
0.194554233414231 1
0.209098482663104 1
0.138418235713544 1
0.186746280943594 1
0.241739026453841 1
0.20954242631873 1
0.239206268280972 1
0.228003563025516 1
0.17580353777458 1
0.244608312534886 1
0.213346922014851 1
0.222866188375455 1
0.191269802466078 1
0.207824693575766 1
0.226068096840996 1
0.194136597594539 1
0.216765105945856 1
0.180337746076597 1
0.238448489775639 1
0.212241700633365 1
0.233411512949398 1
0.0913056736343627 0
0.180703894841695 1
0.229672938791762 1
0.214237420919172 1
0.252396416977646 1
0.23922968524977 1
0.121366260139976 0
0.202650564458246 1
0.231235087314549 1
0.218043147112447 1
0.190696169265704 1
0.183736075547481 1
0.242595400659194 1
0.192433904523524 1
0.180258467369135 1
0.220938174176633 1
0.220712367363693 1
0.120566377636567 1
0.201689570867683 1
0.208041870873877 1
0.211693730591446 1
0.249001430554655 1
0.209033135229969 1
0.231391670462846 1
0.216512991872125 1
0.198143545267377 1
0.224213040017876 1
0.21924294488293 1
0.198738815138669 1
0.187142001363334 1
0.176017609317847 1
0.19851715274509 1
0.234070821826593 1
0.181955435299536 1
0.197346956258221 1
0.139208319811066 1
0.171381315017397 1
0.188762427760048 1
0.196489492939437 1
0.188480746943547 1
0.24870086848219 1
0.200055156131719 1
0.187212299456448 1
0.188563064469916 1
0.258635005847376 1
0.261012842248277 1
0.237602899723205 1
0.166685039138794 1
0.241087638392753 1
0.274637085875241 1
0.139135724044685 1
0.186080461805554 1
0.185429805799937 1
0.240931912822815 1
0.217843924103264 1
0.150602934159295 1
0.172866613297648 1
0.228589699717474 1
0.152604651286076 1
0.267118371535988 0
0.172011281084189 1
0.152027347332594 1
0.214441920044403 1
0.229878827953979 1
0.207177185476442 1
0.181256450219621 1
0.189593127189934 1
0.246675159573633 1
0.238293158500227 1
0.199263848318296 1
0.227446278048385 1
0.186755762372423 1
0.217077681345575 1
0.208554710363962 1
0.151956100256203 1
0.229468388988413 1
0.242277257491425 1
0.203864040302649 1
0.232869904948347 1
0.186444991124318 1
0.163185751983156 1
0.197100372968952 1
0.178983582439356 1
0.231178156716867 1
0.159686690881106 1
0.234324890546428 1
0.276014099168365 0
0.259784855910125 1
0.198809491023943 1
0.142400951278216 1
0.142485605770643 1
0.158202706339136 1
0.250915399813623 1
0.207993398809201 1
0.183745738129064 1
0.17937252962497 1
0.236607380998935 1
0.199054329213678 1
0.135504396448233 1
0.238462019462517 1
0.261478620521012 1
0.205161477894469 1
0.231672216907296 1
0.170401267809757 1
0.230760256737299 1
0.319077521816658 0
0.204783025002671 1
0.182992607791876 1
0.192007624197751 1
0.234812961543829 1
0.178509811539145 1
0.191324404426837 1
0.161471450781483 1
0.220501480315706 1
0.2021435165046 1
0.209854397766014 1
0.180336500177601 1
0.219804997337008 1
0.239337237312701 1
0.202335626053737 1
0.214968584797066 1
0.155319109087473 1
0.178458485964506 1
0.182574874746372 1
0.230335443758353 1
0.262551532929775 1
0.242705254530551 1
0.257760783437287 1
0.14819737946811 1
0.191663137460677 1
0.183879022697973 1
0.168311156348461 1
0.246451000064975 1
0.211289430794009 1
0.184629916432872 1
0.19345500788428 1
0.176806481463962 1
0.222353616212056 1
0.232912239644943 1
0.272758708144622 0
0.190446051541512 1
0.224369528909765 1
0.162694277369691 1
0.242604392646869 1
0.216955625081295 1
0.19589259460289 1
0.213910485393958 1
0.20221071463659 1
0.27273962074383 1
0.214891533754969 1
0.237944722752133 1
0.222876513690036 1
0.211110984382684 1
0.218114850294933 1
0.188518183052836 1
0.202178032300406 1
0.214781822721142 1
0.219448424851219 1
0.226787648467605 1
0.207851395116652 1
0.239892138941013 1
0.255358970147455 1
0.208676521763348 1
0.207052666046218 1
0.215640003534292 1
0.204613007890557 1
0.25392323087033 1
0.171391575839183 1
0.232194830754086 1
0.240280255668044 1
0.21637004386299 1
0.256559662690992 1
0.175151393805601 1
0.202195530852433 1
0.108283530921199 0
0.20150623564633 1
0.179503090544196 1
0.228532158483272 1
0.274103688281266 1
0.184883539515831 1
0.213572418801851 1
0.230948898555891 1
0.152585066665105 1
0.152895508375973 1
0.188873451301096 1
0.193461840311262 1
0.168889082316924 1
0.153644108073193 1
0.195406220894816 1
0.193099941120419 1
0.197345636078484 1
0.195640489411978 1
0.134196807027276 1
0.194737499684773 1
0.23292553989227 1
0.15519831210907 1
0.252649299052977 1
0.219374480081139 1
0.191364983536071 1
0.189957892118093 1
0.230763000241133 1
0.199100406975143 1
0.207322243505472 1
0.265997755992049 1
0.172317192579345 1
0.185413479253226 1
0.1651664009506 1
0.194905911554278 1
0.164183651042431 1
0.23825362401663 1
0.178899960349665 1
0.232654711493237 1
0.201047543641142 1
0.226672937328599 1
0.260838753178782 1
0.181284294454594 1
0.226898912606472 1
0.227680437343866 1
0.147599958483826 1
0.166470754993273 1
0.213177120998357 1
0.155399283281308 1
0.216435614643413 1
0.195419628239203 1
0.252695859261502 1
0.201156737051427 1
0.170087254112551 1
0.205537528181527 1
0.188151139341864 1
0.200558480684994 1
0.229149270555004 1
0.206540112285411 1
0.253058776622928 1
0.211469149731216 1
0.180041625219648 1
0.207707933877272 1
0.195095315722981 1
0.183689830831768 1
0.145918114151273 1
0.193202728304283 1
0.242912918283923 1
0.19573361303071 1
0.174146534376658 1
0.259854201935357 1
0.23828088770385 1
0.220364284784887 1
0.271379695163728 0
0.162752587733878 1
0.164901672330164 1
0.264338240558155 1
0.157269614756594 1
0.21078090530693 1
0.184926762670887 1
0.200013270164667 1
0.225656745833065 1
0.167680297952906 1
0.217424753312019 1
0.237798538153345 1
0.156853659538269 1
0.167451662417968 1
0.17741709849312 1
0.208068114875824 1
0.205522945169475 1
0.250844106011877 1
0.181615640485808 1
0.140096648950588 1
0.19078939065719 1
0.227041093649678 1
0.174653403090518 1
0.23012320444641 1
0.258102657035926 1
0.151147005366458 1
0.175814875251996 1
0.177028797925354 1
0.237182878667345 1
0.21257592521613 1
0.228950633417723 1
0.198201486906358 1
0.221716143234774 1
0.265211394973613 0
0.180013916907993 1
0.172408956180059 1
0.162683530317738 1
0.166497777987428 1
0.288846641568599 0
0.256453690400477 1
0.239669827011128 1
0.207875557494466 1
0.220460948620976 1
0.185117745959582 1
0.162575173551297 1
0.210280872354868 1
0.244990278940152 1
0.204555905699544 1
0.177958517337567 1
0.154031388082588 1
0.256295642573414 1
0.158793419229731 1
0.236018752002752 1
0.251553475345754 1
0.197049538214369 1
0.23727789927001 1
0.237901378885896 1
0.260538899767456 1
0.183485043190055 1
0.18623636027585 1
0.15700987275007 1
0.192815648120146 1
0.171222301001107 1
0.209307989919461 1
0.191580993144851 1
0.206435715402586 1
0.235197674305311 1
0.231521224872654 1
0.193269133926961 1
0.185458733434615 1
0.221259749480688 1
0.209522833713972 1
0.211466409621496 1
0.198226978124953 1
0.234162639236984 1
0.23237288465519 1
0.20001449248643 1
0.189126852344748 1
0.239016533419522 1
0.247274664635099 1
0.189051637417689 1
0.194234170717272 1
0.239484812046332 1
0.199251528733676 1
0.215851083431153 1
0.235248353534668 1
0.168076784873414 1
0.264071290236759 1
0.271535905625763 0
0.158195857161797 1
0.184278930442076 1
0.206488438112771 1
0.196925732264479 1
0.245959022898528 1
0.197005931128787 1
0.199138039030257 1
0.200007475969282 1
0.223572132722801 1
0.221646664311976 1
0.199457063384979 1
0.251611522691612 1
0.217196192882458 1
0.22423024663217 1
0.208175596681632 1
0.246025050841094 1
0.20763569577283 1
0.159392282072487 1
0.221291292994443 1
0.20066612635089 1
0.240633889209395 1
0.201755446781642 1
0.179950266310315 1
0.21788257253381 1
0.168774529000126 1
0.232086191429041 1
0.168092477077221 1
0.206827656921726 1
0.141298958909881 1
0.188049419464151 1
0.194470293650289 1
0.163471191326633 1
0.241775855863592 1
0.139122177560076 1
0.206355718975521 1
0.180945697966193 1
0.207448599834659 1
0.231123376081012 1
0.180729967589091 1
0.196524881598577 1
0.203755811221886 1
0.191438872541758 1
0.185358580123921 1
0.248081461928031 1
0.186409937865925 1
0.200351666470813 1
0.207556878608674 1
0.159052892739758 1
0.190334067126815 1
0.171598937235272 1
0.222508567835453 1
0.136929619401031 1
0.172578491903762 1
0.178661143034302 1
0.260705606610525 1
0.201413376225403 1
0.205862233302632 1
0.227193215076138 1
0.192150314046622 1
0.235813957765821 1
0.170254896891302 1
0.179635663539292 1
0.191254403130903 1
0.169191757789672 1
0.222367042713123 1
0.178519913078962 1
0.275148164677809 0
0.213670325908903 1
0.179695206939332 1
0.186433208824302 1
0.17137898154658 1
0.190646935197082 1
0.158270052681174 1
0.127779635799055 0
0.199258980140256 1
0.249607215126502 1
0.162423932489503 1
0.169769092907783 1
0.294299142741411 0
0.162784984993663 1
0.184948208401048 1
0.200877911568696 1
0.21869641893508 1
0.242224922113191 1
0.182471576599144 1
0.193296915169532 1
0.22230014616948 1
0.249281386581724 1
0.207549349797713 1
0.207628810266197 1
0.194435062097854 1
0.200753025948056 1
0.166534175618275 1
0.195364476724923 1
0.237266283761473 1
0.206709092673957 1
0.215157860767081 1
0.204437897931447 1
0.195551722224501 1
0.22381120412402 1
0.194904473744062 1
0.173133662045475 1
0.226705158963191 1
0.217102996401253 1
0.148751368595148 1
0.18640450225995 1
0.276128779289658 1
0.213117331252717 1
0.265982811965091 1
0.260427182390066 1
0.232743441457553 1
0.15668341110709 1
0.204884157656944 1
0.219137526328279 1
0.214810462281431 1
0.153866508655026 1
0.198242820860734 1
0.169278599703544 1
0.268139357313702 0
0.249745707129158 1
0.206247763930401 1
0.241003029008343 1
0.231284464078969 1
0.189132230315707 1
0.231628409229585 1
0.15530795141469 1
0.197796754601894 1
0.149956715351291 1
0.187161427757275 1
0.209566469289352 1
0.175393113116085 1
0.195854738052694 1
0.264066786925117 1
0.208115493886549 1
0.231957611005848 1
0.199039295707615 1
0.226454597882279 1
0.16351363270522 1
0.170385998358565 1
0.187544676022196 1
0.0619353832266444 0
0.195670083613161 1
0.249928169406739 1
0.204572524642111 1
0.196234049640116 1
0.198198628399794 1
0.182835135692777 1
0.209028949064818 1
0.261179037725866 1
0.171241001699999 1
0.170229073345637 1
0.179658623194205 1
0.189299183160307 1
0.204308420525821 1
0.213254173039736 1
0.194704383647646 1
0.219133892649062 1
0.130674070640807 0
0.156283160385665 1
0.217503097661795 1
0.196228206224913 1
0.133013535472954 1
0.224608806243399 1
0.200918723666856 1
0.0851538465974721 0
0.217909264231217 1
0.161605828579059 1
0.227392773013536 1
0.189120307418712 1
0.231331639744636 1
0.238136660076601 1
0.211422405024349 1
0.256883235625083 1
0.211974883797699 1
0.215152435310062 1
0.170744881259593 1
0.212655942225192 1
0.187751789613964 1
0.20949801832148 1
0.262899821519066 1
0.25256955566231 1
0.267777785328511 0
0.233140415353384 1
0.200348781543246 1
0.232225834531102 1
0.195617936559724 1
0.202877721544207 1
0.162019341317366 1
0.226943643698571 1
0.212678503534002 1
0.210455118278048 1
0.113757525432787 0
0.198034523189817 1
0.198851810644172 1
0.231606170106001 1
0.222957151295181 1
0.238347447265961 1
0.203759217997141 1
0.199308790272421 1
0.262509038094025 0
0.221541886133184 1
0.209648007248782 1
0.170188536479538 1
0.171847211500176 1
0.172733641328096 1
0.237695071646803 1
0.15239286317883 1
0.198280502780752 1
0.247165550565286 1
0.198683848814616 1
0.157043012746774 1
0.213805370652637 1
0.242518359455546 1
0.193182643687811 1
0.171254536279896 1
0.178333803485094 1
0.224893031573213 1
0.240835576802335 1
0.218166554749563 1
0.235118950790627 1
0.23983319952521 1
0.151049366990784 1
0.163628491750075 1
0.175854636147307 1
0.246787947693447 1
0.248105174603047 1
0.218789567104011 1
0.21846459798858 1
0.221333453974838 1
0.238754892314245 1
0.205535723987415 1
0.171773391262817 1
0.156399659059374 1
0.238463714396594 1
0.150711744775208 1
0.179945917611624 1
0.213587662673567 1
0.158192036226052 1
0.202970418383046 1
0.213250165719283 1
0.212714327657893 1
0.183971201748349 1
0.205242624003804 1
0.240645455570216 1
0.183618523063315 1
0.223963771232687 1
0.234672788259751 1
0.169954129347108 1
0.132728477931713 1
0.231934154718794 1
0.27444763145744 0
0.202385699680707 1
0.20467620973818 1
0.197543508861103 1
0.189326413243184 1
0.160918777930688 1
0.188954222322432 1
0.235147403250687 1
0.202373285891748 1
0.167929089081709 1
0.213797230994141 1
0.230894524102389 1
0.227438610285913 1
0.210735184336212 1
0.190589662845719 1
0.183133770700055 1
0.213766083607607 1
0.255020792162071 1
0.205855577370181 1
0.212170137855127 1
0.225794232997746 1
0.191340199323249 1
0.169976878056469 1
0.204032039800739 1
0.189165228650008 1
0.196258084186781 1
0.198068260535914 1
0.1998866450329 1
0.218419523833582 1
0.148091763638995 1
0.266011913758482 0
0.210560182220682 1
0.239218080676532 1
0.168521561829208 1
0.155820310779332 1
0.211875870372724 1
0.232090355712469 1
0.18948555431923 1
0.226305800706176 1
0.211377081276778 1
0.216195628481097 1
0.271387425802866 0
0.135770458882571 1
0.255719974839002 1
0.240002350662046 1
0.158693373432332 1
0.169682624867182 1
0.188887842384529 1
0.256807917329176 1
0.18368810572603 1
0.214513837007344 1
0.20781344963738 1
0.19753444196415 1
0.1598862842232 1
0.211762744065941 1
0.21056641028235 1
0.197318044497334 1
0.153310082790726 1
0.181171175828336 1
0.232587138649711 1
0.228533003911884 1
0.186782296213841 1
0.208768114957007 1
0.136215574569129 1
0.161601824242145 1
0.225967921085039 1
0.238926140653272 1
0.219239311907149 1
0.283362031740347 0
0.274067107478285 0
0.191618606472402 1
0.234286663369048 1
0.195290867070334 1
0.226990635298133 1
0.169813636531406 1
0.247895653534361 1
0.260385069115695 1
0.203478668456462 1
0.204186813865923 1
0.263252388885559 1
0.192175700409033 1
0.182027874534409 1
0.161638390283841 1
0.177781632703507 1
0.253621671342681 1
0.18934126000521 1
0.217187824753331 1
0.201166637236019 1
0.204076864650294 1
0.182553776115739 1
0.260892851657248 1
0.202823212515535 1
0.165508063953793 1
0.342824611534718 0
0.187316410029097 1
0.175403298070154 1
0.194514917264236 1
0.229791040653194 1
0.197507970351082 1
0.195204738042055 1
0.165597560814314 1
0.214342049914713 1
0.11972939756057 0
0.190633248843294 1
0.225492682720345 1
0.215573583557712 1
0.13030904626582 1
0.206341821498668 1
0.208748651413942 1
0.243483576360999 1
0.162425716360171 1
0.200042664821911 1
0.212115584940333 1
0.214635126562597 1
0.187076293906754 1
0.273919417079537 1
0.202580348562609 1
0.258857137727697 1
0.186013697570478 1
0.16078622332322 1
0.243056469964791 1
0.225360241677516 1
0.247094881493803 1
0.190417549690488 1
0.179541998523025 1
0.230740407357909 1
0.235217177208522 1
0.185990520336455 1
0.149079958974316 1
0.167099398537579 1
0.147377309451422 1
0.187272336814427 1
0.1501205627216 1
0.222165857223639 1
0.188989986383354 1
0.191178375303372 1
0.185664889390895 1
0.221965135497852 1
0.209458452128041 1
0.223182762359398 1
0.214428449847857 1
0.232939526558495 1
0.158242155589502 1
0.137568812812893 1
0.182346967382354 1
0.236156129390145 1
0.192955970640473 1
0.234780947505295 1
0.225381207746699 1
0.19076384260459 1
0.239569929067322 1
0.321776458339598 0
0.206745204837422 1
0.189055356113785 1
0.187174997034558 1
0.212102745559212 1
0.217525772273337 1
0.168035088012155 1
0.179461386384355 1
0.158067024265425 1
0.243639731241888 1
0.215413864527076 1
0.156185239102454 1
0.268772963031302 0
0.225194920884274 1
0.143336643761421 1
0.167303662160169 1
0.239817941868153 1
0.180401657468696 1
0.194247980681174 1
0.211788687877636 1
0.214812694211858 1
0.202637736931817 1
0.224688191947587 1
0.211763031665069 1
0.230442720497912 1
0.213047616168612 1
0.1487544846383 1
0.231888255180142 1
0.194591617656854 1
0.255874627885396 1
0.19222106405495 1
0.194972698315752 1
0.248859019685081 1
0.208634086465722 1
0.181920039297044 1
0.224245878718585 1
0.224461601300411 1
0.211070478132483 1
0.256837394390089 1
0.186885482538882 1
0.187486696539163 1
0.206767211088328 1
0.227477853509544 1
0.197686112379136 1
0.208885411011101 1
0.192936991452122 1
0.174717829802186 1
0.194415903196472 1
0.198098334487029 1
0.20727341712411 1
0.242836798109271 1
0.149767771334394 1
0.120049143039938 1
0.213601527584018 1
0.212565617039289 1
0.190804454733166 1
0.209945733458706 1
0.20224835894571 1
0.192772435303152 1
0.228169276834925 1
0.292799304388162 0
0.225806669861369 1
0.208773184003974 1
0.220977688997352 1
0.157995326186955 1
0.133243542833639 1
0.232271121959211 1
0.174842385623809 1
0.152561775639695 1
0.229591187685517 1
0.174124135996802 1
0.21487673057685 1
0.183554383421277 1
0.224104199422969 1
0.220097575795273 1
0.219251321561254 1
0.200452263793432 1
0.207836355177774 1
0.245076616660649 1
0.258406694037645 1
0.220629093623884 1
0.222732578421687 1
0.219158564913419 1
0.152038044071283 1
0.215410252567214 1
0.168478882546206 1
0.246914312315216 1
0.172268568437423 1
0.212879365421769 1
0.195571758859468 1
0.253294398545536 1
0.261871049433732 1
0.216858220068765 1
0.185688954011021 1
0.231965544450927 1
0.207235605996156 1
0.195491692031988 1
0.258242067605724 1
0.192606708497677 1
0.248019765158041 1
0.173194756175587 1
0.132916651964736 0
0.219098579316617 1
0.23694684770859 1
0.228453991980161 1
0.157777845677547 1
0.153924975062613 1
0.205017352451343 1
0.177958856873375 1
0.231799990863714 1
0.183641623573363 1
0.179404541168511 1
0.200525908453044 1
0.174298081784037 1
0.162099935347302 1
0.222140908035806 1
0.186253004201868 1
0.197107505588636 1
0.17433087382885 1
0.242543346363184 1
0.190735042542556 1
0.196713290098484 1
0.264339282778436 1
0.172259339872114 1
0.19237466191865 1
0.224417428156404 1
0.168959093452417 1
0.218400247253084 1
0.160957882771842 1
0.204687275987827 1
0.146283761485785 1
0.207293501443311 1
0.129775624058266 1
0.203506217861179 1
0.26389158855866 1
0.170199118238617 1
0.187763052864797 1
0.172002316330312 1
0.185216288999506 1
0.232444654456794 1
0.204148287836617 1
0.22007188153525 1
0.185275355161032 1
0.172423694098649 1
0.200491102795452 1
0.225854393158591 1
0.174666342757572 1
0.203431929789629 1
0.240704233787751 1
0.204094507923971 1
0.183389071953088 1
0.196400054540511 1
0.223822412233068 1
0.21271375167505 1
0.236289919471619 1
0.240916181308915 1
0.185930481543396 1
0.188579346609132 1
0.19583027352669 1
0.191093084835202 1
0.155794537987907 1
0.226169902389524 1
0.16408536448565 1
0.178023494010204 1
0.204861471493789 1
0.167278542005182 1
0.188530907013079 1
0.1898150502785 1
0.206636359712272 1
0.203616571869614 1
0.268597893324344 1
0.155769738994639 1
0.150578563051249 1
0.223431440971407 1
0.166527849035572 1
0.204577606344754 1
0.172790000263237 1
0.17162128651518 1
0.222248844790264 1
0.18955916586392 1
0.238345780647134 1
0.203896923369859 1
0.153969458657313 1
0.177623930786104 1
0.149279312697178 1
0.222622881839676 1
0.215690500831197 1
0.212715954081526 1
0.226702135281257 1
0.223993656479481 1
0.221942655013923 1
0.254181635022031 1
0.198087599191668 1
0.152949712696034 1
0.132959613168632 1
0.208362058839345 1
0.240250108170784 1
0.1805561052125 1
0.205821085791279 1
0.217725290514379 1
0.223863189507677 1
0.241463346507506 1
0.214628231823242 1
0.154198661690231 1
0.224371225774831 1
0.215062531172953 1
0.135579470311241 1
0.205011335145931 1
0.215568207537472 1
0.228120273779131 1
0.169693531875483 1
0.193379698603039 1
0.185553887166337 1
0.218219332649286 1
0.165202214495369 1
0.261537841866069 1
0.252650791243294 1
0.217984117048026 1
0.207627196893897 1
0.184117983185695 1
0.199734539145382 1
0.22619416538743 1
0.160037679517259 1
0.192327247124261 1
0.216041200722523 1
0.259096159949068 1
0.14189026651671 1
0.166703180941205 1
0.20551318696251 1
0.199496247408 1
0.180303498941368 1
0.223388460038095 1
0.204421085913714 1
0.161347253478771 1
0.170063675917951 1
0.171253699765183 1
0.214878371288614 1
0.155921066535516 1
0.168214268165032 1
0.224710637459301 1
0.186863946912434 1
0.234482087118157 1
0.284612003472498 0
0.210756208089186 1
0.200642594893318 1
0.233892073958691 1
0.149139647328595 1
0.191937412202166 1
0.179352281745844 1
0.256093551771073 1
0.177411676808367 1
0.186920779464832 1
0.222238116979136 1
0.164215737746955 1
0.189454882842889 1
0.212439965589601 1
0.215715553441397 1
0.189663933563011 1
0.178605213768357 1
0.218709376665501 1
0.18202174319286 1
0.108472795558187 0
0.190184346830624 1
0.192303721112875 1
0.186415138638839 1
0.22825949957979 1
0.190445379152 1
0.086121774953746 0
0.169848526406761 1
0.230214190977698 1
0.152202085285588 1
0.267269530585563 0
0.182916923204642 1
0.273495051987252 0
0.215356816360589 1
0.241339858362055 1
0.193415137365767 1
0.185323914812409 1
0.212933856238108 1
0.184808762652731 1
0.205302818278359 1
0.116050766639178 0
0.11230527008781 1
0.169034456802274 1
0.261838241783562 1
0.239064987657573 1
0.246582456183181 1
0.163080254887527 1
0.175865839120835 1
0.215230877291747 1
0.198127242850499 1
0.250655584108753 1
0.212393025321366 1
0.257387156389053 1
0.20359543957721 1
0.175573008142682 1
0.219355139874886 1
0.167252411378908 1
0.202327261123116 1
0.179807768763586 1
0.23197374604723 1
0.216021862215399 1
0.190220603212359 1
0.218105905257963 1
0.245062710746065 1
0.230460218269006 1
0.166170387552687 1
0.18316759904371 1
0.188089623403415 1
0.233542895884804 1
0.210891208783976 1
0.187669449204198 1
0.178211007370978 1
0.282573890074776 0
0.211450795581103 1
0.276642352405577 0
0.172658949888569 1
0.177231931783756 1
0.185682536635107 1
0.168563173575821 1
0.224301562335068 1
0.18233718953449 1
0.185860100567877 1
0.157583649354028 1
0.17910203559239 1
0.181863660810937 1
0.240769936121759 1
0.161032350513997 1
0.181957171329738 1
0.215928078669991 1
0.243376429728005 1
0.161476735640158 1
0.1792639574872 1
0.177188037890346 1
0.18388886762649 1
0.241122660657192 1
0.180603076801668 1
0.275297701067045 0
0.201703929357656 1
0.228086228091376 1
0.241355054243457 1
0.218832587067203 1
0.248853861765268 1
0.149914387722193 1
0.188385038813124 1
0.187116733625817 1
0.228363094919581 1
0.166906658769701 1
0.167557389680018 1
0.237886045744741 1
0.213347083323763 1
0.186767791047312 1
0.275464127943488 0
0.23095067698514 1
0.247760232555486 1
0.224661302487284 1
0.195150293548316 1
0.155663198340278 1
0.178188708588276 1
0.231092927738947 1
0.292641704013717 0
0.212741546995774 1
0.201505672380405 1
0.201898502786744 1
0.178417953848151 1
0.195174870510476 1
0.206916387234595 1
0.2241425944497 1
0.148717720810123 1
0.173811735935487 1
0.18672658950448 1
0.184458971107264 1
0.283018065821266 0
0.259630603229693 1
0.224408692625405 1
0.231943236035961 1
0.257788890480804 1
0.209073956782129 1
0.173993239629504 1
0.213335625038723 1
0.17162425971115 1
0.21000062136258 1
0.155495375592508 1
0.163916180739725 1
0.212092767063476 1
0.247655726635989 1
0.235771513121228 1
0.198911070388027 1
0.195099104110984 1
0.168587003302551 1
0.225863701996106 1
0.18949772386083 1
0.214576983423582 1
0.237552201761479 1
0.164951003268894 1
0.191357900502464 1
0.244785250835207 1
0.171924062068147 1
0.212621113455322 1
0.13765220375152 1
0.224412687556891 1
0.157867231379718 1
0.28826956109366 0
0.240082804494128 1
0.181255961131336 1
0.240025363937263 1
0.212740496775947 1
0.181567194721531 1
0.109073106477372 0
0.226079498268805 1
0.155549374620664 1
0.196390808097895 1
0.188601818674263 1
0.188137308168396 1
0.223939887615931 1
0.244315909803087 1
0.198353523543804 1
0.228781937200944 1
0.206533725517951 1
0.195085543929197 1
0.204750422694557 1
0.177904756873925 1
0.199843048731506 1
0.19296543137962 1
0.213525930404861 1
0.149535019019239 1
0.218956678372183 1
0.13016651856824 1
0.231787891358087 1
0.199928690289667 1
0.165267194564835 1
0.204260572611581 1
0.229467368861218 1
0.191592443850866 1
0.198802299777751 1
0.220983251839742 1
0.230900369579076 1
0.166814517249621 1
0.262179918318734 1
0.224592109733787 1
0.172643272632194 1
0.163861018807476 1
0.201839939689979 1
0.192131955634555 1
0.234715639730176 1
0.210798279487001 1
0.214474074690406 1
0.195472746051386 1
0.166991026603239 1
0.162956771289206 1
0.171274053368199 1
0.271357843328367 1
0.265707549926882 0
0.250066765311492 1
0.293565191667111 0
0.195415682332461 1
0.172989063358975 1
0.2577438473978 1
0.159037032458689 1
0.180173601958327 1
0.204839887470211 1
0.177874512345704 1
0.185820857515403 1
0.203653456115268 1
0.186549434130191 1
0.236387254582974 1
0.181962668439865 1
0.209181464359241 1
0.198144849221204 1
0.159690850377676 1
0.197244316692521 1
0.173640294092207 1
0.223872350002713 1
0.169778161696176 1
0.174115999936798 1
0.20229455354325 1
0.161762788821949 1
0.195195654224813 1
0.141640371605202 1
0.18065417936022 1
0.231123436850793 1
0.164851526708188 1
0.205368890293747 1
0.188039584860713 1
0.215436643097301 1
0.210916764572939 1
0.222473390517771 1
0.17066089618278 1
0.204801605664623 1
0.221052788748036 1
0.192016719439408 1
0.223266175726285 1
0.192484852135942 1
0.183118836903396 1
0.25064970268866 1
0.241824888823055 1
0.171651918510173 1
0.230392168429487 1
0.177657962356699 1
0.277338498414938 0
0.170873548158032 1
0.200819954522376 1
0.228045373329934 1
0.167797816603244 1
0.173655021245112 1
0.213760934874547 1
0.179001868930219 1
0.114849276493874 0
0.237146017098852 1
0.22472848971753 1
0.196136594353413 1
0.177446127669516 1
0.228196763847381 1
0.177883244404731 1
0.201935845366386 1
0.16377258121533 1
0.238081668766785 1
0.211836910836598 1
0.161683986676365 1
0.253878131856908 1
0.147137689409078 1
0.219460553656853 1
0.235947219026973 1
0.183586532061655 1
0.254143920862348 1
0.2380432917637 1
0.156717837970568 1
0.221622976396475 1
0.241743883392988 1
0.252785724992533 1
0.223379064352176 1
0.219006581550189 1
0.278199793080549 0
0.226463690950148 1
0.160305772251785 1
0.221321242827582 1
0.251212496767633 1
0.239905248314464 1
0.172754126798403 1
0.153447573362974 1
0.175589637903741 1
0.180431830512454 1
0.233344499237051 1
0.200532310034817 1
0.237662161408394 1
0.18951010209702 1
0.208540511221584 1
0.170383405958404 1
0.162644555783855 1
0.163198215884497 1
0.195890165156523 1
0.196279889283838 1
0.223453919086522 1
0.115336220277074 0
0.210361089621583 1
0.271373414116283 1
0.206735867798372 1
0.203234106570604 1
0.248031011636986 1
0.314773817260865 0
0.246259810961866 1
0.184490774081947 1
0.204010966139278 1
0.166021948136934 1
0.176993643809422 1
0.151543243270878 1
0.200905699800553 1
0.210533169015851 1
0.160682829491404 1
0.151663827235207 1
0.164098998405586 1
0.189655758607439 1
0.218984409961495 1
0.248723312194082 1
0.143149206867788 1
0.147376133822045 1
0.184958924261926 1
0.205024479990721 1
0.179419150750207 1
0.221434699348638 1
0.168975753191364 1
0.176319069495002 1
0.180129432583739 1
0.256430665785554 1
0.199218780147982 1
0.239692611632532 1
0.147799708898881 1
0.226239196418416 1
0.262213208541018 1
0.261246839386771 1
0.174376544668783 1
0.141914584829098 1
0.181513533924878 1
0.225948688989205 1
0.160736492814206 1
0.205319363969597 1
0.227265760666801 1
0.235944604356808 1
0.226673763059899 1
0.221898557321347 1
0.228995391135687 1
0.226019550113518 1
0.183513583166008 1
0.19224633650262 1
0.180479116068786 1
0.198319660904806 1
0.148380095641291 1
0.217626077858736 1
0.211754279905077 1
0.184065009687763 1
0.213388314550712 1
0.177822436743156 1
0.209732447850917 1
0.244274299519337 1
0.168587445938612 1
0.199511329085329 1
0.258877980123699 1
0.222296808440006 1
0.214936643832322 1
0.229353647899977 1
0.230923817758478 1
0.290094824312397 0
0.228228393366311 1
0.212774409638773 1
0.234041878133889 1
0.218622439540533 1
0.202804870510979 1
0.24190080118756 1
0.228730453216249 1
0.239481775487593 1
0.167273942748738 1
0.219530666435152 1
0.187007799541988 1
0.259507985805587 1
0.157292501498514 1
0.239747891484823 1
0.160600397024362 1
0.147287461102101 1
0.158730622706405 1
0.236982594893744 1
0.21886788084669 1
0.253876989768631 1
0.198744850875218 1
0.199161403212804 1
0.168483909770475 1
0.218339509455624 1
0.169971231368913 1
0.235525251809807 1
0.208468469319926 1
0.198688440580155 1
0.183639801289115 1
0.236668684847799 1
0.212906914034232 1
0.17491536603074 1
0.152655335818007 1
0.197562791714268 1
0.195136579770681 1
0.247651553265992 1
0.234142071241344 1
0.201917357555211 1
0.154513458684288 1
0.142719696398348 1
0.131279339998492 0
0.174520631083082 1
0.21199738700774 1
0.194948561213558 1
0.184354246187894 1
0.265979480713155 0
0.117036060047545 0
0.201646372071214 1
0.240585093929888 1
0.177181300260394 1
0.190891538969965 1
0.259374094987483 1
0.166847557139184 1
0.186425753626049 1
0.218092465666415 1
0.238091665479528 1
0.128459833309143 0
0.201730371649086 1
0.238056258046629 1
0.204042505816065 1
0.224358758891456 1
0.196538479887813 1
0.18345151007249 1
0.129237202444896 0
0.185315386246791 1
0.196147497025418 1
0.200213843670954 1
0.230985910696399 1
0.219341518925559 1
0.189484566895008 1
0.223047273971151 1
0.198078155472071 1
0.255978563387707 1
0.157274438750293 1
0.176275343274907 1
0.177810055312018 1
0.217714273793301 1
0.258221300997997 1
0.266760706627229 0
0.221102346025778 1
0.237987762374395 1
0.231908679063393 1
0.223079746126324 1
0.202903372016267 1
0.23335161424942 1
0.176486052481202 1
0.181216579871725 1
0.20849813347142 1
0.235972029808714 1
0.204264073451123 1
0.164283712945039 1
0.238887718027234 1
0.158698243855979 1
0.19780871058023 1
0.143702215147897 1
0.230857506184941 1
0.220607468169713 1
0.219009376774356 1
0.217540130984738 1
0.210372316030615 1
0.175705812134605 1
0.227110780425225 1
0.216541923021964 1
0.191338228468443 1
0.149663537114254 1
0.243765010868091 1
0.237239318668747 1
0.15479918241955 1
0.203925925417216 1
0.236860741010663 1
0.1957499832136 1
0.169569215118274 1
0.178633022328868 1
0.171321703211472 1
0.182857618348296 1
0.202282082804997 1
0.237666814960902 1
0.230241686782972 1
0.175251226377256 1
0.183408949034187 1
0.165205184413591 1
0.126317378466441 0
0.205981866280897 1
0.242390735560341 1
0.179266991184241 1
0.225984692063356 1
0.208687708752792 1
0.265930612685156 0
0.201196442594506 1
0.204001978645852 1
0.2448610481551 1
0.195160409281992 1
0.205265448353037 1
0.167806162826528 1
0.213017824768915 1
0.212466778671007 1
0.238957782341004 1
0.132981996810417 1
0.221954928019271 1
0.159940503564881 1
0.162301541746906 1
0.193822350592884 1
0.213651638313429 1
0.244092398743835 1
0.164163243716928 1
0.195796420129675 1
0.180741502366865 1
0.200471819613402 1
0.198254753068908 1
0.173661599383319 1
0.221954844847901 1
0.241698079417337 1
0.211669364107813 1
0.250072345720616 1
0.197800512406848 1
0.239255207608539 1
0.206338862790145 1
0.274682386415838 1
0.179437748567167 1
0.172770743182039 1
0.181865566657494 1
0.182509497385769 1
0.137873950775996 1
0.228903799862191 1
0.16755497385937 1
0.216244693746218 1
0.189953788637808 1
0.209815076843725 1
0.209794111397972 1
0.12546965592797 0
0.193323945401949 1
0.228763128573943 1
0.19748436071243 1
0.173402360693052 1
0.249485820262529 1
0.171941492274087 1
0.212914713531301 1
0.234918884726832 1
0.168102485049097 1
0.188778043607125 1
0.238518771037215 1
0.222541333570774 1
0.207077234364658 1
0.187734374609362 1
0.155888589743513 1
0.222497407889975 1
0.165919757108712 1
0.20037874694998 1
0.239695105573628 1
0.179515150143822 1
0.190900799371523 1
0.199732747272268 1
0.217087288183031 1
0.193755007311868 1
0.225877698918433 1
0.243373437679286 1
0.18785598952324 1
0.194381379057659 1
0.23105227855024 1
0.211002567476479 1
0.205352118493381 1
0.224417868187238 1
0.164750928742184 1
0.241998079198376 1
0.228684940021461 1
0.192185534053943 1
0.20984919229516 1
0.163705106256603 1
0.179236179481258 1
0.220178010059322 1
0.19786671830407 1
0.219281197246654 1
0.218749817592424 1
0.175727323415499 1
0.210598447163768 1
0.190799139381944 1
0.138667821775225 1
0.248235604044244 1
0.283984386983878 0
0.214978947753608 1
0.22976531665007 1
0.171809750309737 1
0.236368152725307 1
0.213964301820089 1
0.176394716973328 1
0.257544300330151 1
0.222349632334175 1
0.230196138632069 1
0.160540181900115 1
0.254620494426844 1
0.221609579411027 1
0.183411995716942 1
0.14117824178778 1
0.278371081222505 0
0.169240212971666 1
0.206699946863993 1
0.183334649521587 1
0.172441285275063 1
0.253043875865938 1
0.284761854767004 0
0.136596446865412 1
0.194310067244605 1
0.227779605662766 1
0.223100478484009 1
0.163752377000995 1
0.233836021678928 1
0.251612154756089 1
0.195476240247591 1
0.207480042010527 1
0.25514499928379 1
0.231248605267485 1
0.185483007378655 1
0.240994919849176 1
0.184474101434121 1
0.13266242569064 0
0.177356862457103 1
0.238951559785131 1
0.212071273325719 1
0.194155494564884 1
0.150773364983219 1
0.192289856280454 1
0.237466681200404 1
0.276876573405346 0
0.225103872238376 1
0.219907123822423 1
0.212855350867935 1
0.171868017314182 1
0.212974001407188 1
0.24971847092079 1
0.2010582854277 1
0.247263661979263 1
0.236117790752294 1
0.15053378265771 1
0.0987671050514342 0
0.274677106578007 1
0.266010293068285 0
0.18611838974971 1
0.189114724971606 1
0.164049693324914 1
0.160832775059239 1
0.157336064133486 1
0.219257371344514 1
0.18361766461699 1
0.241289526887702 1
0.192432283276648 1
0.282975524240337 0
0.27619537781861 1
0.174319578012587 1
0.14729898265312 1
0.262990176106759 1
0.21074473546534 1
0.190416258074196 1
0.188179411205407 1
0.160960795625149 1
0.20969907267017 1
0.191596238858211 1
0.223014494624949 1
0.218917230417673 1
0.196013238463565 1
0.195194658191279 1
0.159205719292533 1
0.163475597745917 1
0.100360368699028 0
0.20593728872939 1
0.229975490675015 1
0.190073742701006 1
0.2409035700541 1
0.201154188724241 1
0.163211013439022 1
0.161343463678529 1
0.200829931748605 1
0.267810504588966 0
0.176800136348326 1
0.236158806867052 1
0.226645915380698 1
0.219313376331751 1
0.208233609811042 1
0.190863319114027 1
0.155257400453219 1
0.224053885993946 1
0.274433853878309 0
0.206402155531057 1
0.162513062950718 1
0.211223769380316 1
0.200967987019352 1
0.18875667041781 1
0.192429014501966 1
0.191090556784327 1
0.203371688217137 1
0.170933585237255 1
0.268173575337438 0
0.198084601547583 1
0.216419463934082 1
0.201694953862355 1
0.165199676986994 1
0.18114844699205 1
0.198467912609083 1
0.175484034385707 1
0.242143569372115 1
0.203384532833444 1
0.258879557098863 1
0.175742508088825 1
0.196406841874579 1
0.173718269793374 1
0.143631100564116 1
0.169893803303022 1
0.195432493779024 1
0.15650217482199 1
0.265943320087996 1
0.14838128925395 1
0.226962914491046 1
0.214399531048905 1
0.247076097518699 1
0.197936322944174 1
0.231388821376029 1
0.164129584139526 1
0.189579820715528 1
0.18560441376354 1
0.230396176464591 1
0.275857458790971 0
0.221769905086052 1
0.206760550431444 1
0.206642889008028 1
0.189424410878565 1
0.239995702380846 1
0.271165509816361 1
0.184065565916249 1
0.230169488821549 1
0.211330861903503 1
0.172998724567637 1
0.220357747312843 1
0.236868971200127 1
0.247157582156349 1
0.298633239738544 1
0.179787750179671 1
0.186243725956832 1
0.230880633507469 1
0.227105173411994 1
0.240755274794757 1
0.210606454522966 1
0.255071580139362 1
0.202002227504074 1
0.22617479754537 1
0.220844196376204 1
0.184789259600743 1
0.157804495431981 1
0.180255870075727 1
0.251649221769982 1
0.20261381424963 1
0.138097957464554 1
0.219913981800832 1
0.184992252664234 1
0.209789011092503 1
0.287250607254064 1
0.278879797890269 0
0.226764571900296 1
0.210640000113591 1
0.177763975087428 1
0.0929438382480627 0
0.155480815217636 1
0.164340902120569 1
0.165801805749971 1
0.167152403976043 1
0.176854209071155 1
0.210738425643238 1
0.149218774647587 1
0.251910612298581 1
0.16384166071978 1
0.168389202769542 1
0.201785770213666 1
0.221278090436427 1
0.244339995692301 1
0.18176190213299 1
0.222543686019367 1
0.223340086086286 1
0.236867149032341 1
0.229510554951081 1
0.25003035144976 1
0.212503831995445 1
0.185340515863159 1
0.217210027441913 1
0.169003320878647 1
0.173216758149508 1
0.193807380384744 1
0.16025491127131 1
0.171971022991612 1
0.176811026238637 1
0.165514711873234 1
0.138575011228615 1
0.199276505897492 1
0.239342897705487 1
0.226126673335997 1
0.125293374977787 0
0.209707141923227 1
0.214106391833251 1
0.156802285928408 1
0.219106844980863 1
0.182749791627487 1
0.154588837951372 1
0.154105348764903 1
0.192205155651553 1
0.220472592846628 1
0.121624069579284 0
0.16901390972352 1
0.189648848932498 1
0.173604608025223 1
0.164099987875142 1
0.240711108811995 1
0.201343852426832 1
0.191967184679165 1
0.247417406232854 1
0.170997801760488 1
0.233217655291536 1
0.191950787544357 1
0.307723463633961 0
0.187785027305274 1
0.18659424905165 1
0.182785425532934 1
0.220342681596612 1
0.193610773502604 1
0.237474510575301 1
0.291989006560704 0
0.226119090240748 1
0.190076765976659 1
0.197644401995857 1
0.224998883810363 1
0.236106817299692 1
0.184654491499196 1
0.179052919827154 1
0.204480451240494 1
0.185753271740796 1
0.254118053761903 1
0.2326175364003 1
0.214101515780541 1
0.211050525927343 1
0.205808951942222 1
0.220022606316882 1
0.222167254483604 1
0.19707108432439 1
0.206756939440632 1
0.240597054083863 1
0.154279892436652 1
0.224447003548104 1
0.213376407374266 1
0.195870820018015 1
0.189353423924481 1
0.225530564712148 1
0.208412319330992 1
0.233225172667532 1
0.205154918341304 1
0.14864071684278 1
0.225212533758343 1
0.17538114622498 1
0.231704956699869 1
0.206086017003439 1
0.214083512304561 1
0.24019469619731 1
0.22687440274963 1
0.217034150711431 1
0.225483757461255 1
0.212693698487129 1
0.224865403005404 1
0.211999818401122 1
0.187192112365756 1
0.166565903960655 1
0.222587497708167 1
0.165861293579026 1
0.214854401122242 1
0.191996276978849 1
0.184150545118012 1
0.198432470871703 1
0.183279153879033 1
0.189652836557804 1
0.18075160182149 1
0.169087223038704 1
0.155546845598656 1
0.169447398114527 1
0.229206430510684 1
0.192138017199942 1
0.136518771091512 1
0.149899686713932 1
0.192245111682203 1
0.195193013778096 1
0.176853520241714 1
0.175761647295823 1
0.283403050121117 0
0.293362614719484 0
0.19549455948404 1
0.169743739856288 1
0.190827361993904 1
0.202166087761771 1
0.25331791308761 1
0.215926020416379 1
0.198555957269285 1
0.220163814839843 1
0.227172283595027 1
0.158591832678663 1
0.245709910761264 1
0.257615999268763 1
0.170211435398659 1
0.19294064742794 1
0.145744996395204 1
0.147123334617273 1
0.232236601787162 1
0.226725163368041 1
0.175567557958083 1
0.226646243576084 1
0.183389150210746 1
0.208687978757124 1
0.254201916232923 1
0.196028093775107 1
0.209393218213312 1
0.150802675246353 1
0.196183002299888 1
0.247926682811026 1
0.160967903467421 1
0.167356474379521 1
0.199702714108573 1
0.279967928717772 0
0.212880904671783 1
0.209081117642149 1
0.172691629693253 1
0.21442370121845 1
0.223859414583948 1
0.193659473641982 1
0.197595340730416 1
0.173364427042503 1
0.234295814505316 1
0.203029449269655 1
0.169510916930985 1
0.222798446270006 1
0.179542003512255 1
0.241705310830755 1
0.112953745518077 0
0.22791635971874 1
0.216072148479258 1
0.175840379034107 1
0.205197333816358 1
0.208416161371101 1
0.245946649279964 1
0.21390321932746 1
0.200382471189115 1
0.210967960562772 1
0.172018739581687 1
0.217138023467354 1
0.182051068778681 1
0.179628771509342 1
0.189530117296825 1
0.186243618859949 1
0.224849112678755 1
0.149400912446777 1
0.2264144069131 1
0.146922160362528 1
0.264609783109474 0
0.212640035425831 1
0.206112839742392 1
0.230565225513773 1
0.190252877806776 1
0.279786441331055 1
0.182621836798869 1
0.27956026056913 0
0.19351994007867 1
0.207880790247464 1
0.179864218560568 1
0.159159251470039 1
0.223179276461864 1
0.224254048821937 1
0.209256511995884 1
0.205165235142978 1
0.21381706990197 1
0.237030943517155 1
0.245093054761781 1
0.231486408484336 1
0.259977058571278 1
0.203144124730132 1
0.16235051571106 1
0.176495524227146 1
0.174029839406413 1
0.196168605855782 1
0.193888075202699 1
0.191199149441673 1
0.218903551812973 1
0.222690055470568 1
0.222444425622513 1
0.213344391065098 1
0.213193001545807 1
0.139978704538868 1
0.196041837097927 1
0.252188219620454 1
0.220895071460769 1
0.192344670829198 1
0.177434255256539 1
0.180523316677376 1
0.148042139430387 1
0.153762932708443 1
0.190827648913855 1
0.197573081799224 1
0.160147142625913 1
0.200546855426254 1
0.239707349253035 1
0.153613249571405 1
0.173258203368339 1
0.268341442651548 1
0.18933783911318 1
0.236954809300609 1
0.205057786760263 1
0.171731095310292 1
0.248547925358822 1
0.244087429872269 1
0.214259211100035 1
0.222723313166687 1
0.197634553065925 1
0.219935355943114 1
0.197371796411348 1
0.22036212690498 1
0.245561759117682 1
0.18380345264936 1
0.242972914390633 1
0.208329438665078 1
0.230781734326263 1
0.213952183265228 1
0.155829141484361 1
0.197094726471259 1
0.137314375180241 1
0.210535115348333 1
0.16327223451161 1
0.270579682356156 0
0.263796616496118 0
0.178139484557967 1
0.223817354502073 1
0.194776372577714 1
0.165374830698727 1
0.251076613342099 1
0.124843964754528 0
0.221823151749001 1
0.2301691278997 1
0.235862219494463 1
0.196609408829614 1
0.141495414964851 1
0.225922770396987 1
0.209356944294529 1
0.199145628885271 1
0.166546202196346 1
0.202310419465505 1
0.211779644643824 1
0.205556063817494 1
0.173108927009054 1
0.177669435887578 1
0.232262203197096 1
0.205666170359258 1
0.2052060434173 1
0.208231947314058 1
0.252218627404008 1
0.218528670247072 1
0.173324258473994 1
0.171216928022049 1
0.0854444770115478 0
0.241391406745251 1
0.188715177697395 1
0.246686351636054 1
0.168931910018857 1
0.194372813753173 1
0.19652303169352 1
0.260145734483578 1
0.228321314267354 1
0.171943502789924 1
0.187741217524616 1
0.18663179735209 1
0.17803456811999 1
0.231463048895299 1
0.274734457129312 0
0.208145563343701 1
0.219467673821845 1
0.225525257000898 1
0.190592579206475 1
0.208812719621457 1
0.230891916107075 1
0.194069045430326 1
0.274144043153468 0
0.169013969729688 1
0.26966415320737 0
0.217962821543975 1
0.26507041119463 0
0.1752920111528 1
0.172219398456806 1
0.162353983113669 1
0.171011627273022 1
0.2033175908521 1
0.192207237177991 1
0.145984607728421 1
0.248668279851757 1
0.166412300741274 1
0.194312520383675 1
0.227829737272594 1
0.191416783973079 1
0.185575588119535 1
0.241248457712438 1
0.194420753110513 1
0.200542574727675 1
0.213869523885017 1
0.180485398529176 1
0.218606410752468 1
0.148827591828763 1
0.251384887446048 1
0.198872475774643 1
0.157172438315648 1
0.219637266854588 1
0.255467355612305 1
0.271453081278235 0
0.161364469489788 1
0.243111880762433 1
0.133316868293439 1
0.228466017178351 1
0.155461756220849 1
0.256564496876704 1
0.211761416864343 1
0.236216654270173 1
0.188380301609899 1
0.227597343007082 1
0.233541944843532 1
0.18908979038876 1
0.205687994410187 1
0.214562528764212 1
0.2394828817457 1
0.182637952095394 1
0.191305078478081 1
0.164125427130174 1
0.215125750948026 1
0.25454288255396 1
0.252769428643485 1
0.19784159321012 1
0.227702432159065 1
0.211052146717111 1
0.212587758363719 1
0.212966481493043 1
0.216572359730296 1
0.194610036384094 1
0.213512052869895 1
0.138270217242839 1
0.219704495325504 1
0.231488544900848 1
0.227762178780334 1
0.216043684543645 1
0.194011304363656 1
0.189032804705223 1
0.269388651171368 1
0.213554108552303 1
0.20060274361275 1
0.178528277468715 1
0.18967688652174 1
0.195222845378622 1
0.119863672820934 0
0.180571802817013 1
0.218269726191773 1
0.192802175560462 1
0.22428049146226 1
0.221799222549336 1
0.159885639845085 1
0.123352937661487 0
0.191298276443532 1
0.207450211275793 1
0.192082819552116 1
0.189143324049222 1
0.192812202975722 1
0.215786525595443 1
0.265171052265307 0
0.223954683902047 1
0.270726844910516 0
0.213076858890976 1
0.207803838269342 1
0.15865202281397 1
0.210704767330954 1
0.224726852481798 1
0.190444470038343 1
0.218083783950481 1
0.204842524758557 1
0.238187286283798 1
0.209494347756738 1
0.23246638642678 1
0.255336863080655 1
0.201491201641022 1
0.275340493115681 0
0.178498640482368 1
0.185430532888919 1
0.217000768068108 1
0.163742950316186 1
0.215195504712142 1
0.189478471519136 1
0.228670337287017 1
0.187862736222987 1
0.208380584340503 1
0.191875623840859 1
0.195640495346397 1
0.166255490736163 1
0.134780024586657 1
0.167445151015798 1
0.266246212638958 0
0.222871054189216 1
0.159948858645425 1
0.163345966871283 1
0.181658077594357 1
0.219680833930926 1
0.248483793849786 1
0.183400858441033 1
0.157662811948419 1
0.153396883551166 1
0.24222002677638 1
0.183305220091523 1
0.25079272285306 1
0.245040405196789 1
0.221961935175248 1
0.24986939967372 1
0.223301891403597 1
0.190285889109888 1
0.172059380393889 1
0.24392166160545 1
0.211190863669312 1
0.228880447663031 1
0.208065982981535 1
0.156889565482407 1
0.183374556455929 1
0.188915253013587 1
0.182411557747252 1
0.196226601537162 1
0.171573894657545 1
0.209684928910607 1
0.275423362904604 0
0.169951367653889 1
0.188197478222196 1
0.212848485452682 1
0.166051115659539 1
0.163928708521833 1
0.252373763172845 1
0.160198244553024 1
0.211277580908125 1
0.225190650381069 1
0.268847895110209 0
0.199958708589849 1
0.207561805071955 1
0.186676517148676 1
0.196471295063324 1
0.259886197307594 1
0.209881629928118 1
0.237676669642483 1
0.212517114749963 1
0.252426802079016 1
0.254776254331422 1
0.222882032625139 1
0.193994354386596 1
0.192060203195462 1
0.197008421725895 1
0.21599939784121 1
0.265265621181117 0
0.231182942775309 1
0.170652688844173 1
0.200304616865802 1
0.193066498008441 1
0.209878689291321 1
0.214881375789782 1
0.263434120229055 1
0.230620786234274 1
0.258737700387193 1
0.194870893743969 1
0.135145259990863 1
0.203352087482126 1
0.172762602747504 1
0.161558745542235 1
0.256470408989461 1
0.173036315604207 1
0.130941994385864 1
0.215786989739647 1
0.196485473560552 1
0.282231345350154 0
0.138646690813605 1
0.194983859324582 1
0.213463137484424 1
0.19831940218144 1
0.207881781575504 1
0.200554319412801 1
0.219579653402979 1
0.266375824605234 1
0.182826300706779 1
0.15236093571987 1
0.214863440006613 1
0.140968042386681 1
0.243148606674238 1
0.233646841075057 1
0.22144517617285 1
0.205371859486441 1
0.169716199368037 1
0.172502693070211 1
0.205801890391473 1
0.16830204259772 1
0.132017926783512 1
0.167259882208683 1
0.20448605669169 1
0.239611138632701 1
0.182307004562555 1
0.169099420918565 1
0.181811250603463 1
0.219343162090403 1
0.191221479405795 1
0.210467474095453 1
0.186994436145765 1
0.226404010668758 1
0.184103275321923 1
0.207618171148612 1
0.147964744554282 1
0.225925324187008 1
0.255988902468555 1
0.209053846331201 1
0.223881192135291 1
0.175554879337421 1
0.173245300306454 1
0.189422758598487 1
0.163377983583255 1
0.205586982780324 1
0.205093640413366 1
0.229696731728217 1
0.208911359831189 1
0.169391786768273 1
0.162890309985217 1
0.202659588579893 1
0.236287775559502 1
0.238018689109478 1
0.21852654034721 1
0.184068081877707 1
0.191622950867675 1
0.250002390519805 1
0.194648910257232 1
0.234534171936497 1
0.220951681224196 1
0.158319625737546 1
0.177055218016856 1
0.264057342023375 1
0.202690849534502 1
0.201188433164849 1
0.254902027191869 1
0.17115203520262 1
0.215547107285599 1
0.187401212784672 1
0.220918643329418 1
0.224620537126037 1
0.191409955122102 1
0.157573044547114 1
0.227144950416237 1
0.214218118982332 1
0.195024677399326 1
0.175135221358636 1
0.170583172932617 1
0.196041628303846 1
0.250883443276152 1
0.168312005616701 1
0.192919285862275 1
0.176985643660547 1
0.226281176245775 1
0.198747041238205 1
0.238148000757461 1
0.177228108129588 1
0.163694639558587 1
0.195862975663337 1
0.225945708499183 1
0.265749376674011 0
0.114350155893372 0
0.172988755156574 1
0.216933812548221 1
0.179336703565605 1
0.185325068384178 1
0.168479321545541 1
0.259325320000538 1
0.218406700031468 1
0.210535200898735 1
0.161475146923623 1
0.227695078639644 1
0.228367513671319 1
0.167610381737101 1
0.1955981830906 1
0.213149738925246 1
0.132068848224001 1
0.259761594190364 0
0.244392704918049 1
0.246145893608894 1
0.20110800985374 1
0.237520200628224 1
0.252428531940209 1
0.228965592565537 1
0.280022820264605 0
0.240819886054961 1
0.238798118929053 1
0.157697031281277 1
0.183797270995649 1
0.208409923484043 1
0.162996951433059 1
0.198548155958538 1
0.262332605956105 1
0.221359409229758 1
0.17600418565636 1
0.172400817328675 1
0.202819208171645 1
0.237568416288366 1
0.205721901877729 1
0.216256933938768 1
0.233133720472323 1
0.176061142105988 1
0.185411744991971 1
0.182730296884596 1
0.217141400730033 1
0.210623157861702 1
0.146352695112396 1
0.163334595314089 1
0.204262318326984 1
0.233242117148997 1
0.215931230940908 1
0.176907946027389 1
0.149043651091421 1
0.201127018640434 1
0.172685255984002 1
0.231798346784381 1
0.174266353233274 1
0.261053768785899 1
0.212962628680351 1
0.181799841734655 1
0.204507657827306 1
0.233807003595 1
0.154172398769854 1
0.245190940666312 1
0.190605495723695 1
0.210060558892903 1
0.24408657685444 1
0.220311568374184 1
0.203445944470028 1
0.18431832945702 1
0.262553280180973 1
0.211999313985207 1
0.210693180389863 1
0.253906640765794 1
0.218547423806221 1
0.242660491202445 1
0.246634887613575 1
0.218311789208188 1
0.138962478291211 1
0.244269502414236 1
0.2186919187606 1
0.16340427428336 1
0.163748866954433 1
0.150259935753032 1
0.179782576772796 1
0.276218030345773 0
0.194641295476675 1
0.210723060187014 1
0.155147764925647 1
0.256408135857964 1
0.223504450598458 1
0.217172917768496 1
0.175781951707093 1
0.268536136634428 0
0.206846214205601 1
0.21428834598542 1
0.149829265247781 1
0.224805930820966 1
0.16305948885564 1
0.144515545570636 1
0.175722200785865 1
0.311153466185772 0
0.135025719506817 1
0.219578660070003 1
0.232469795465374 1
0.227648116324023 1
0.21356606882669 1
0.156055868622334 1
0.150479704387878 1
0.266153495165711 0
0.154467690547864 1
0.151919970362341 1
0.221257596123501 1
0.184872054747514 1
0.13603825455487 0
0.16675885441271 1
0.205282896269598 1
0.199648350274229 1
0.189181401278322 1
0.160262825122138 1
0.184556733672225 1
0.220755473516272 1
0.213419524726143 1
0.173502098184484 1
0.181726110283055 1
0.207876175217059 1
0.250855469394984 1
0.156406854932247 1
0.131328882112863 1
0.197219218676661 1
0.134437490231125 0
0.192469901839399 1
0.2092756711535 1
0.217728404446119 1
0.201922524832954 1
0.244195400114929 1
0.164247221649434 1
0.177083277619843 1
0.187417490312809 1
0.261136234863673 1
0.153129165687131 1
0.217622014325875 1
0.195774043628643 1
0.159425357462758 1
0.19468260530103 1
0.152614713843825 1
0.179595453504741 1
0.224986575647603 1
0.169741724501288 1
0.234893463642632 1
0.213653172208728 1
0.170911409499833 1
0.20874281952479 1
0.199794948320064 1
0.209714882300104 1
0.181211741859425 1
0.186514506120565 1
0.144005303270905 1
0.249667031248116 1
0.212906570367738 1
0.177109412175112 1
0.192284030273612 1
0.1890921588646 1
0.183236376725888 1
0.15664313084813 1
0.185523617172398 1
0.178615170639247 1
0.151313675275691 1
0.175395082352695 1
0.24298689241475 1
0.147742548537794 1
0.162586533744621 1
0.193943747043739 1
0.213546185892041 1
0.253768516082057 1
0.200257834937224 1
0.281656414094746 0
0.205845477134137 1
0.211296912309513 1
0.168329114955228 1
0.199802757273425 1
0.205444048333176 1
0.211034914411176 1
0.247043612511135 1
0.22346076555313 1
0.18805189286252 1
0.201703118171658 1
0.175011818687533 1
0.239338001088832 1
0.20626167902552 1
0.239850267686576 1
0.239101651737746 1
0.176866900687544 1
0.222501041681156 1
0.217783046706042 1
0.187197028769252 1
0.182911369396737 1
0.233842046351327 1
0.0966417118899206 0
0.244038386542451 1
0.228306866501687 1
0.233451852920399 1
0.18355291017928 1
0.256401424723405 1
0.159256559295083 1
0.158401663991732 1
0.198558608316982 1
0.173860774224932 1
0.197853156803248 1
0.274932132778357 0
0.230139727828749 1
0.239502192829723 1
0.192758093861946 1
0.199699493224187 1
0.191689058998689 1
0.233081071972042 1
0.271448925355299 0
0.171250199003809 1
0.164317775185895 1
0.155120884723552 1
0.210298123691874 1
0.214455888696787 1
0.241150352070343 1
0.259072255129955 1
0.189686788515885 1
0.215054992568629 1
0.23731620405397 1
0.172683300267871 1
0.29790461861493 0
0.256034206984796 1
0.242195413589046 1
0.220627835981128 1
0.289605191135838 0
0.175386297989764 1
0.156679967244751 1
0.198636035196871 1
0.259003634895936 1
0.171849093689169 1
0.193794834440177 1
0.188254353492963 1
0.200228103876504 1
0.155336630587419 1
0.204134801213044 1
0.207510862248365 1
0.190473362174477 1
0.23847175364349 1
0.174861232089444 1
0.219652991283002 1
0.138889959626796 1
0.204925042329587 1
0.197759552499718 1
0.20176658510116 1
0.156882104494457 1
0.220856083578822 1
0.244856219086357 1
0.151193990027803 1
0.222266343272207 1
0.176770883068466 1
0.208764152004974 1
0.154106648257508 1
0.237824489062304 1
0.142914136660459 1
0.187882397928059 1
0.176377388113933 1
0.207470855147616 1
0.19248953007807 1
0.198190196410362 1
0.17591530703363 1
0.216637179764737 1
0.156591320069647 1
0.150407417851234 1
0.193229272064234 1
0.239408131004589 1
0.242995267738449 1
0.208578047465341 1
0.209560460459189 1
0.177493095501133 1
0.270171932690307 0
0.196639063450484 1
0.190153823554039 1
0.226707607661648 1
0.196685755468568 1
0.193097878908642 1
0.207289999739293 1
0.167606275697251 1
0.185002232750209 1
0.17982602058766 1
0.213797972717711 1
0.199713348469503 1
0.215126336895245 1
0.165668689233086 1
0.142690403884613 1
0.209087573174625 1
0.236885683285136 1
0.255733013941368 1
0.206437544315608 1
0.190459600693042 1
0.181846292672774 1
0.192309979675034 1
0.239099415069165 1
0.168756093694877 1
0.218268085453519 1
0.24640650699695 1
0.223084054407905 1
0.21908815839385 1
0.22935186767247 1
0.171071284124994 1
0.235774938968373 1
0.174905060472223 1
0.20776657192456 1
0.171752983682953 1
0.18851663753202 1
0.184714639625452 1
0.164675170510687 1
0.228451221384619 1
0.177967850395911 1
0.183854709573426 1
0.223327174949844 1
0.226970674259372 1
0.231480419745573 1
0.192662774907837 1
0.291237643740766 0
0.215807598825652 1
0.229625649771076 1
0.194777183621962 1
0.23169989468713 1
0.145852039186248 1
0.254134010717926 1
0.204954067753388 1
0.206654968473764 1
0.179552444599475 1
0.21626376958649 1
0.159704059092476 1
0.261376426366518 1
0.238816670739243 1
0.182689396340024 1
0.199154041200742 1
0.271838796992049 0
0.231486996586171 1
0.164878877592847 1
0.173346654830325 1
0.230340965464876 1
0.158042430530012 1
0.207556690249558 1
0.206325803713774 1
0.184678779075371 1
0.235627242848237 1
0.21670822038 1
0.26305998591668 1
0.227995636048752 1
0.226827325819115 1
0.19088390012425 1
0.266352620805761 1
0.13663603539633 1
0.147605726928917 1
0.263961732121256 1
0.228246070355026 1
0.248281557252402 1
0.204117239835134 1
0.191247416605999 1
0.2374782752383 1
0.180978546509582 1
0.167376102551778 1
0.238841671367541 1
0.208861080609577 1
0.218759957165816 1
0.167274415588005 1
0.205247456195357 1
0.244961057615856 1
0.155842781835094 1
0.143544069001964 1
0.183029210437779 1
0.226121428998152 1
0.260850813911272 1
0.195379982375945 1
0.207427175598399 1
0.226347397027591 1
0.200641089383726 1
0.213811491685086 1
0.250262009350628 1
0.21424269962541 1
0.176989669067673 1
0.25849395235499 1
0.146398285223803 1
0.237519577122786 1
0.143873030655014 1
0.192397433708508 1
0.270527665718386 1
0.166909099834943 1
0.187719992046143 1
0.18603329050951 1
0.188143810566581 1
0.238665465994317 1
0.205880309860701 1
0.258910944994327 1
0.239786309680222 1
0.196481467581274 1
0.123307452956471 0
0.248231645550691 1
0.151373270184225 1
0.209052200154794 1
0.159196333128409 1
0.227402118098113 1
0.187323307996023 1
0.209200447844316 1
0.324389086093673 0
0.216351450154551 1
0.221874659597072 1
0.236641601947487 1
0.233049452479572 1
0.186434380132525 1
0.265194044824979 1
0.224529435012729 1
0.260862120507978 1
0.228149688573018 1
0.241076481000755 1
0.208733113367304 1
0.171126451967323 1
0.168986579137981 1
0.231116198582023 1
0.15522754948684 1
0.256439702960779 1
0.203278360212783 1
0.212653660630769 1
0.174706791521411 1
0.197375608920124 1
0.211890652418548 1
0.159244478384256 1
0.174549253033041 1
0.198418968789826 1
0.192319381334742 1
0.220225608914359 1
0.223283656595366 1
0.224685903949806 1
0.24017050147667 1
0.196745846479876 1
0.199750965879426 1
0.226532270140591 1
0.196578096578193 1
0.227990017693579 1
0.207011183916921 1
0.209642214970647 1
0.208426367731114 1
0.214134694791514 1
0.160750961588598 1
0.186074188603977 1
0.209748052806867 1
0.185517345503453 1
0.176908054406376 1
0.220056559089708 1
0.235557385013887 1
0.178307425525452 1
0.222099311826995 1
0.165870616692448 1
0.210597105276151 1
0.169202957956078 1
0.245834274037545 1
0.198726998198928 1
0.179485447173722 1
0.239377969133822 1
0.174477450451595 1
0.22335981918417 1
0.156991960108457 1
0.259171159119718 1
0.152247037126587 1
0.190991100409883 1
0.183520533664063 1
0.203486240516183 1
0.162894711964325 1
0.233144620728681 1
0.216291967026022 1
0.198414185963642 1
0.26164031161896 0
0.207723785034788 1
0.207793357194213 1
0.195151759829324 1
0.228731109760307 1
0.223523583560989 1
0.210199895566981 1
0.204491304932139 1
0.179047357993244 1
0.239095373198449 1
0.194808081232234 1
0.197558855426296 1
0.193458549692082 1
0.17150551119152 1
0.19301673322798 1
0.205221416476477 1
0.215754842147026 1
0.200663395261574 1
0.254648179781621 1
0.250317176297154 1
0.215309653896224 1
0.234000304814779 1
0.236225373314258 1
0.252257833222359 1
0.100927019745915 0
0.170763405284721 1
0.239100368227856 1
0.189232830548251 1
0.212513161575167 1
0.23657191264552 1
0.213710454909462 1
0.158456113826536 1
0.217061247321264 1
0.26693992693376 1
0.227735389795925 1
0.141210733302501 1
0.20694919339036 1
0.243953916918419 1
0.247976758112576 1
0.210240157734666 1
0.175527275214755 1
0.219488603198429 1
0.173713823275892 1
0.197058273031524 1
0.263229647631387 1
0.239337223509653 1
0.146565290946263 1
0.208015219912096 1
0.212294982973848 1
0.239416850241829 1
0.184980470957283 1
0.19043114860441 1
0.213224510142584 1
0.221618174076003 1
0.18619284306839 1
0.207364207166525 1
0.180873392390228 1
0.225434970518917 1
0.139172301868479 1
0.234828981603161 1
0.203032101092755 1
0.242375680300542 1
0.199288497619549 1
0.157212380105361 1
0.153967953433548 1
0.177790805283684 1
0.20775624638786 1
0.214906207090705 1
0.194563126268099 1
0.215291855743381 1
0.199106612178929 1
0.202859844923699 1
0.188255573619415 1
0.204628243068828 1
0.176692461144203 1
0.159892058242593 1
0.172898025658013 1
0.281222645622572 0
0.208547908036893 1
0.209720000221803 1
0.127938213074863 1
0.142650880391579 1
0.170664157811813 1
0.206780674060194 1
0.219593047867515 1
0.237536085505011 1
0.233893324823469 1
0.160899335790245 1
0.164290071561666 1
0.21428441629496 1
0.154611535215498 1
0.20207676704474 1
0.265383090980495 0
0.171789721143891 1
0.176802503734343 1
0.265436996575277 1
0.254109130178079 1
0.174265978598453 1
0.213126708951807 1
0.182020085771094 1
0.235770189284369 1
0.237559806452209 1
0.210508256845051 1
0.184901700551668 1
0.190767398499732 1
0.170033515192125 1
0.217081313794293 1
0.212802517467824 1
0.18050253425322 1
0.211966292592258 1
0.239589481786136 1
0.230623275035269 1
0.199902739272867 1
0.219509962501964 1
0.16580253051583 1
0.161378439120246 1
0.176249147106839 1
0.187534595918052 1
0.171682968764681 1
0.179974382803065 1
0.234109391971567 1
0.226142099432384 1
0.206625351035729 1
0.193540405792525 1
0.229993898260466 1
0.211708385891732 1
0.178025138619185 1
0.214787439611403 1
0.21016180309631 1
0.190609114481954 1
0.247476414485663 1
0.155750717208035 1
0.245855205183815 1
0.219876016886492 1
0.155658671904928 1
0.168636842014876 1
0.199172748441962 1
0.226444618554903 1
0.229506336109724 1
0.214651880098264 1
0.198435822797336 1
0.226292077673265 1
0.20776437958401 1
0.184238971105997 1
0.194459170626496 1
0.231626949343153 1
0.193203172216481 1
0.245505865390796 1
0.173723539623659 1
0.181007392987345 1
0.21532048968828 1
0.196908083023996 1
0.197668048018108 1
0.242560237729715 1
0.207750513206012 1
0.177562142773994 1
0.148937603430062 1
0.190707309973091 1
0.227806924512043 1
0.187126232005861 1
0.17436988460391 1
0.265369998844365 0
0.208291411964125 1
0.178813493950149 1
0.196909805577373 1
0.209169755603576 1
0.147641148144386 1
0.19444366327135 1
0.191784548789629 1
0.224569235396293 1
0.185074287021745 1
0.224162905425184 1
0.190483281558642 1
0.174614884438035 1
0.208524563525629 1
0.185095385177652 1
0.16918967093069 1
0.184511422728681 1
0.180742688063469 1
0.198484230824191 1
0.24309271359829 1
0.150716833407558 1
0.161466270915512 1
0.162072254625229 1
0.167436123879754 1
0.18744004779742 1
0.17924142906911 1
0.25436805078062 1
0.206346818265963 1
0.18165244031417 1
0.178422828119979 1
0.201668178131819 1
0.203066101834543 1
0.224803621580094 1
0.241822288005003 1
0.138268419443342 1
0.157712903859815 1
0.180932023319292 1
0.249866271558058 1
0.16613348575177 1
0.221173645975199 1
0.188128019517614 1
0.183468853539876 1
0.209902507616514 1
0.237682271998164 1
0.132729662920365 1
0.154506793037664 1
0.278442458433918 1
0.226363231989426 1
0.241620991294725 1
0.200483693779541 1
0.138128903150346 1
0.246532677969463 1
0.229670846732965 1
0.171337935795093 1
0.225518128336464 1
0.189241358731717 1
0.187762073102539 1
0.206217804512624 1
0.171091142216382 1
0.228986843569638 1
0.234586081757526 1
0.22364864970095 1
0.148615537263523 1
0.184502951409976 1
0.223021749282619 1
0.173996729090467 1
0.213027573442566 1
0.220802626432284 1
0.196328095733658 1
0.186743414706799 1
0.206185099152367 1
0.181098558714181 1
0.166673528266413 1
0.151449476882449 1
0.194734498215336 1
0.213728514857207 1
0.142679729589018 1
0.171327691668164 1
0.143497928451286 1
0.239717861370963 1
0.171673185790215 1
0.234804472927751 1
0.151242585933688 1
0.186877015261483 1
0.203626064968121 1
0.213174349028411 1
0.252256327018384 1
0.218308599104723 1
0.198639703426075 1
0.188132961644035 1
0.256617975244047 1
0.155142855883815 1
0.231215500207807 1
0.224222913383386 1
0.175180654440967 1
0.240891764085248 1
0.186064794753175 1
0.26535355581867 1
0.216866812056378 1
0.197328961867024 1
0.197827919356183 1
0.257048619730652 1
0.247696891919419 1
0.198324263421113 1
0.165639590269336 1
0.215762528758021 1
0.19869880148279 1
0.198509456670485 1
0.24703452539014 1
0.112485862730901 0
0.203510018534146 1
0.262925325294656 0
0.197008698814076 1
0.222503640904459 1
0.226996897580219 1
0.212850261636928 1
0.215920111743253 1
0.160147028614588 1
0.213149038304661 1
0.221750644537004 1
0.236096575663251 1
0.216384281741995 1
0.285098129533775 0
0.226182255721626 1
0.174367615248275 1
0.180739869992324 1
0.165455440946663 1
0.185378964187272 1
0.190651970459043 1
0.180115609512916 1
0.247237397171075 1
0.198621977199795 1
0.231502512133317 1
0.21633631259508 1
0.180796956809761 1
0.199388474435264 1
0.189500597943772 1
0.170872400271139 1
0.172764985540616 1
0.246483590722605 1
0.189094577414584 1
0.21692188794872 1
0.255031389296309 1
0.249764193443021 1
0.217690146153547 1
0.182975106275188 1
0.201588403255553 1
0.231690068009094 1
0.169690605505314 1
0.216551727030401 1
0.268827197644343 1
0.235302592206746 1
0.151678039330732 1
0.210751830906453 1
0.148479603557859 1
0.209420700327772 1
0.199088795113438 1
0.153988169342265 1
0.195564293910333 1
0.250761369469937 1
0.221483756301677 1
0.174363359501624 1
0.193594504094083 1
0.204321064455315 1
0.1621886843178 1
0.203203061121995 1
0.204438341482915 1
0.209473389637551 1
0.142338213401051 1
0.19322882303133 1
0.198064389969958 1
0.205032392914346 1
0.212084381837748 1
0.186570307007167 1
0.261098810668615 1
0.188694166426265 1
0.187539746397073 1
0.202622232072032 1
0.19476720404069 1
0.217741275860939 1
0.154079700369699 1
0.141219381978138 1
0.181715107729959 1
0.167557187542217 1
0.217885565577489 1
0.173542580428945 1
0.214697183245488 1
0.227298833549783 1
0.22692550373212 1
0.165580463351642 1
0.235481724449211 1
0.209699169039029 1
0.143709518220187 1
0.170972768303291 1
0.237901858270414 1
0.254809863550687 1
0.211983756363209 1
0.253896624278091 1
0.215311293471922 1
0.222099807283782 1
0.177284643076048 1
0.237042797996525 1
0.198010895980892 1
0.23093872491213 1
0.192360907166482 1
0.177205216368612 1
0.238635475041296 1
0.243009471539905 1
0.183508190183224 1
0.218077715416431 1
0.203097839908905 1
0.167701134919862 1
0.160361114614933 1
0.249086051572461 1
0.189062287463283 1
0.225011327910875 1
0.176023509466304 1
0.171765322358808 1
0.176082033157882 1
0.208437101032869 1
0.213496427019891 1
0.173457203825992 1
0.259220627855676 1
0.236698913222009 1
0.239921315324583 1
0.162930339156489 1
0.203504354538906 1
0.214110346985577 1
0.169625036819316 1
0.18095067423488 1
0.168718348746002 1
0.172414771030317 1
0.248721999074987 1
0.146084150027663 1
0.238354511114183 1
0.139048300129538 1
0.215398283166992 1
0.169606934591942 1
0.171650725567901 1
0.179306248702262 1
0.239015022784641 1
0.20597724046267 1
0.228006563880645 1
0.208386960571004 1
0.184766410735817 1
0.22296064106244 1
0.196125340920732 1
0.183663641972346 1
0.183531754405543 1
0.195139863706732 1
0.213181161683473 1
0.183628491407107 1
0.229014295020084 1
0.124562873423162 0
0.206036946231215 1
0.227740429722105 1
0.212057547485458 1
0.202313038205516 1
0.257679872811513 1
0.206177081628073 1
0.191334393846781 1
0.146900626563574 1
0.233224414977955 1
0.200454112232118 1
0.20900054650458 1
0.170426841108257 1
0.225021294830279 1
0.210201739674704 1
0.208390966502621 1
0.236615016515811 1
0.198898622583874 1
0.229477027191209 1
0.249124269978214 1
0.190057036817781 1
0.236089067291818 1
0.200954094159036 1
0.180557882214307 1
0.231326905210976 1
0.154891979811047 1
0.131559992244947 0
0.217031670006347 1
0.189309022184532 1
0.173776772163303 1
0.142445081145007 1
0.244818274403213 1
0.158103756784926 1
0.205253736896908 1
0.17600239679504 1
0.282797615255524 0
0.200788162773478 1
0.166610656863368 1
0.190155207712818 1
0.175865324638135 1
0.192636290972719 1
0.185288795041852 1
0.236463577428515 1
0.156467242322801 1
0.228227755683155 1
0.180666183724963 1
0.144559331628374 1
0.194109815812147 1
0.273787380287382 1
0.196186143536058 1
0.144693649109617 1
0.162329049673088 1
0.244201119811432 1
0.169440605463038 1
0.119012538395115 0
0.135378151396151 1
0.177862626289137 1
0.259255740842174 1
0.202416386783322 1
0.130338337952492 0
0.230389249689508 1
0.179545079977014 1
0.24368860004444 1
0.238157421765696 1
0.167034514229081 1
0.213561800490513 1
0.256782221158098 1
0.219070292735748 1
0.181161748216614 1
0.186857412591277 1
0.213402404536997 1
0.218612195537743 1
0.158540871970348 1
0.213409103453086 1
0.183536480634001 1
0.200638483236666 1
0.204857190387715 1
0.221278545287277 1
0.186090155452087 1
0.153109901073917 1
0.225947956087388 1
0.23436361047497 1
0.220343065222333 1
0.169979348639767 1
0.177692312368094 1
0.181699458696185 1
0.218035930572001 1
0.193456021794891 1
0.215195260768001 1
0.0896087904386723 0
0.296472672845733 1
0.191326012317008 1
0.186245297418355 1
0.219499440523439 1
0.23314313747499 1
0.225648028114254 1
0.280883809951465 0
0.22783488752333 1
0.16894634228774 1
0.256847289168076 1
0.20577632309936 1
0.151193086494732 1
0.162316406430251 1
0.218173426335124 1
0.240385493200172 1
0.247207416366118 1
0.206406029243391 1
0.210923544067505 1
0.175418398284969 1
0.211332757492034 1
0.179242561384148 1
0.233602932496907 1
0.176326201908083 1
0.192912933445339 1
0.181588387375894 1
0.202801867744538 1
0.232242301571113 1
0.184063639584914 1
0.14959648006065 1
0.172794519581961 1
0.200447814467083 1
0.197663055530509 1
0.158416416184023 1
0.19637212524968 1
0.231148087819304 1
0.273022087970654 0
0.217988875585896 1
0.201050896383908 1
0.197405039079143 1
0.198846837747708 1
0.215314068752195 1
0.225164893208656 1
0.204193774800998 1
0.187108753528764 1
0.221213044101511 1
0.221856117927441 1
0.169056000229713 1
0.264169062010434 0
0.210795372914586 1
0.203993202073603 1
0.214591997731334 1
0.219197758193352 1
0.197449158929967 1
0.241691173125625 1
0.185888607664969 1
0.238423970077708 1
0.252608876374095 1
0.275449405205531 0
0.161507285993374 1
0.130095602665561 1
0.230897086234963 1
0.211587199435042 1
0.172224915742398 1
0.203640390583662 1
0.175360890291265 1
0.23121506371239 1
0.208651894293717 1
0.172034320550828 1
0.190677134011232 1
0.215854538630323 1
0.196562413155044 1
0.224514349811227 1
0.129058136342846 1
0.178900917115821 1
0.212089227009431 1
0.186843313338473 1
0.207378737886363 1
0.16586501362244 1
0.236391845060381 1
0.190717010876514 1
0.255587241163505 1
0.227126395571686 1
0.180525173480277 1
0.311689649063968 0
0.182935186633334 1
0.119406316993486 0
0.256000688385798 1
0.218640606310371 1
0.185054702920426 1
0.223319579640817 1
0.161320064049746 1
0.228537537023382 1
0.198850061021123 1
0.160545100870804 1
0.214421261956478 1
0.227213214930374 1
0.229326068657594 1
0.193938119495038 1
0.174901441759539 1
0.162623886482811 1
0.194770830140379 1
0.202456251721735 1
0.213316136487479 1
0.186089434930893 1
0.201625448695541 1
0.187324824318403 1
0.214130914916672 1
0.175985893006811 1
0.234891559096584 1
0.22524794009273 1
0.202233500222976 1
0.164418388177847 1
0.188976329346493 1
0.223200304834404 1
0.163067774474184 1
0.194859914925222 1
0.214820960313642 1
0.22626105284467 1
0.165258295724096 1
0.252017356344186 1
0.111086654004115 1
0.219647266140235 1
0.223930427334072 1
0.193134020622854 1
0.189482021577094 1
0.234457699765185 1
0.281424960682782 0
0.180524910013685 1
0.217111782387384 1
0.211185896486256 1
0.107162395644983 0
0.201899077968039 1
0.20864986063422 1
0.212237776812708 1
0.175686837176996 1
0.249764048999712 1
0.183260542332968 1
0.173331407687224 1
0.213527003881733 1
0.246082415063316 1
0.196773712502235 1
0.164476503487501 1
0.145489556546168 1
0.188949750601761 1
0.226995991564568 1
0.189153176399023 1
0.240927419227462 1
0.257946681891085 1
0.161934627174664 1
0.157913963257462 1
0.188329778106337 1
0.217804215894835 1
0.153650459656116 1
0.186678411963553 1
0.226809990171021 1
0.170832198195633 1
0.131631694868773 1
0.19626596965198 1
0.320486090590708 0
0.236840142718986 1
0.196810208819734 1
0.173603806204886 1
0.233873980093049 1
0.203521229331429 1
0.270850997996422 0
0.210666148040471 1
0.14960057939101 1
0.175251396598924 1
0.202700277940566 1
0.177522806923844 1
0.192845637162805 1
0.216731953160683 1
0.200087801119314 1
0.237697380081708 1
0.165050385654013 1
0.180409518745408 1
0.192610184568115 1
0.186924990870932 1
0.213050941645836 1
0.216325054701544 1
0.236846971808941 1
0.223704153469792 1
0.227214333535474 1
0.200246925667605 1
0.237481118001897 1
0.217952340503629 1
0.219183163591397 1
0.174989500564128 1
0.158532279361908 1
0.166848671742623 1
0.242362834002023 1
0.184957035536366 1
0.133509414610878 1
0.232507981249344 1
0.208114235737188 1
0.243954756266007 1
0.184162764765346 1
0.199091623176666 1
0.238941079330885 1
0.212435821771809 1
0.190114156978999 1
0.216737286634079 1
0.219043916812614 1
0.247276513163956 1
0.169150059575487 1
0.236672980975898 1
0.211132666426831 1
0.209865055838562 1
0.112424752219671 0
0.223183008592751 1
0.199075609694242 1
0.240696512970558 1
0.218396632328286 1
0.189576317869414 1
0.196108125394342 1
0.237346123095496 1
0.191472922088595 1
0.262882717824241 1
0.22545942035463 1
0.168916632233076 1
0.154792021906932 1
0.170888182608302 1
0.168567319237326 1
0.210436118443631 1
0.242422229483491 1
0.275309357009212 0
0.232026191410179 1
0.210526729010845 1
0.242760921958718 1
0.173471610264686 1
0.204004989622549 1
0.197901465713743 1
0.195539381286273 1
0.201596044937887 1
0.201981010840873 1
0.204928280119527 1
0.251103986480996 1
0.210462216935304 1
0.181067051065759 1
0.164760742337217 1
0.17374927789591 1
0.232128831437522 1
0.236240482935103 1
0.198474417835569 1
0.237225701836519 1
0.176351059023126 1
0.152872674938102 1
0.170850854292057 1
0.207008549476632 1
0.226967308790397 1
0.219028632208142 1
0.176940477669768 1
0.204013806450323 1
0.180720387040021 1
0.178629995510999 1
0.152559204979113 1
0.163773481095891 1
0.180459847362288 1
0.157925244791139 1
0.220145176213678 1
0.175331938452044 1
0.218267241754146 1
0.1982097477028 1
0.181549225524675 1
0.214112699676196 1
0.233210386024825 1
0.206489767984726 1
0.149986087656359 1
0.246947971622389 1
0.238238697181797 1
0.25175774353439 1
0.206686497124454 1
0.226578034545975 1
0.213918501302747 1
0.185474895831562 1
0.198166164180676 1
0.179335124284722 1
0.177250419261808 1
0.209964091295053 1
0.234272649387163 1
0.176981061912097 1
0.172642641303162 1
0.220921569689432 1
0.254257882602895 1
0.167195895396995 1
0.217330054076291 1
0.232446695631355 1
0.161904656735395 1
0.157571656219385 1
0.235779666648488 1
0.222644473860905 1
0.217066333224796 1
0.201294615737141 1
0.221686767734097 1
0.147650779844631 1
0.200153491265032 1
0.173468542069514 1
0.25659177722107 1
0.222158600688521 1
0.158118414801994 1
0.226056766864081 1
0.194222756535832 1
0.209210048152616 1
0.166655314453111 1
0.201576683483574 1
0.18402832678076 1
0.192384475927628 1
0.186904459767742 1
0.202003016857124 1
0.247857346933633 1
0.221543666786128 1
0.167966899872005 1
0.206690986241073 1
0.261557249692926 1
0.213441438535281 1
0.219778787932584 1
0.218789791917935 1
0.215661700054403 1
0.193860449195792 1
0.148438164614862 1
0.201890564869584 1
0.210557192966546 1
0.152316275733312 1
0.212372658129352 1
0.209417892206967 1
0.172599585629555 1
0.189162545343974 1
0.273999915365188 0
0.193924242077304 1
0.165195369573691 1
0.250760759524125 1
0.202467433619142 1
0.204327072804162 1
0.247089370988293 1
0.225938739999953 1
0.166309971014822 1
0.218439152904682 1
0.202312503944718 1
0.213574949047876 1
0.228578973325625 1
0.15854807225201 1
0.22688639535495 1
0.190554814993441 1
0.229141545119009 1
0.251504274589714 1
0.251738693337581 1
0.269720000585919 1
0.261233441965604 1
0.285898560644287 0
0.249935917417704 1
0.262859506812526 1
0.230457863111252 1
0.189264829291529 1
0.20227600446226 1
0.171542751551567 1
0.235963966217643 1
0.242509334148401 1
0.141691258844557 1
0.187070781828457 1
0.223029454833171 1
0.155552133965889 1
0.183642569616401 1
0.253123940163237 1
0.162412248773507 1
0.20155304870192 1
0.211882209341984 1
0.216891484251938 1
0.163505532084253 1
0.164388709311641 1
0.25120474061295 1
0.195508172767867 1
0.274850163582926 1
0.28728974538621 1
0.194169520663354 1
0.198209929421388 1
0.19493419618977 1
0.233993495023547 1
0.154124862916896 1
0.212311077819561 1
0.1529070202053 1
0.198459567432882 1
0.228565103413653 1
0.116511374305708 0
0.156131570891344 1
0.196318983175108 1
0.238611044933855 1
0.210050865348443 1
0.211344888773383 1
0.231417193118532 1
0.212458273323135 1
0.165111708968791 1
0.191142107233832 1
0.116454155689728 1
0.191004589896946 1
0.173461228430918 1
0.186291421050889 1
0.157225395724822 1
0.247091749424289 1
0.243799898272051 1
0.174726517463839 1
0.215477101204383 1
0.214021854009407 1
0.199940656231195 1
0.203429356728977 1
0.217814378986852 1
0.169755762944801 1
0.286822578627005 0
0.186390434096303 1
0.20580447482256 1
0.226322837186504 1
0.229964042473869 1
0.167094683233275 1
0.175522771370689 1
0.199960812906893 1
0.198987561549098 1
0.205899112452841 1
0.260396624047384 1
0.195193283489835 1
0.242438875268792 1
0.228017033394997 1
0.244182962310504 1
0.192617758570472 1
0.189619141140429 1
0.204494808459986 1
0.181361465485184 1
0.253476655858745 1
0.207310014128681 1
0.198859471247949 1
0.170982337229674 1
0.169522606112826 1
0.139060607838662 1
0.118679523693228 0
0.15735379986606 1
0.194602447802884 1
0.217249140931949 1
0.229270937305505 1
0.202238622142502 1
0.197732234869914 1
0.195202746650811 1
0.210352671232013 1
0.166648125909887 1
0.176955166580808 1
0.218115880801607 1
0.197632883802994 1
0.188809091667787 1
0.18640006428706 1
0.161578842157102 1
0.201723439545801 1
0.163926598934559 1
0.227844691698042 1
0.180490327164098 1
0.250322213188894 1
0.225694798932046 1
0.148217133761784 1
0.164386463358419 1
0.140227113349889 1
0.169084640957884 1
0.174149373873027 1
0.220935394926837 1
0.1379414325777 1
0.182206746322235 1
0.210187796649798 1
0.247300895830999 1
0.276681597108095 0
0.159418553877839 1
0.159175325361311 1
0.176552256272468 1
0.230280137531057 1
0.210607457759206 1
0.203502338653378 1
0.229046132082056 1
0.20199307618007 1
0.18187353169059 1
0.2472292109004 1
0.216072804896789 1
0.149015266503675 1
0.285187078107253 0
0.241574725164495 1
0.171686489320128 1
0.182556460534072 1
0.162613689350377 1
0.248359114768584 1
0.183498339560999 1
0.224689320584214 1
0.145727433307662 1
0.254664981413602 1
0.165767741359121 1
0.202622781645474 1
0.210222774562835 1
0.162533726471371 1
0.245127330878241 1
0.247298829057415 1
0.189521031054454 1
0.128756722495658 1
0.23639649891081 1
0.104745770530013 0
0.196415206429143 1
0.170325066540851 1
0.128830508216392 0
0.231095281416254 1
0.186726442420125 1
0.206066567868319 1
0.220269993797462 1
0.208350391200021 1
0.139967673489753 1
0.198269454382184 1
0.218951646842193 1
0.229796818117833 1
0.256968204349832 1
0.194907254572947 1
0.219693923046653 1
0.213075717390974 1
0.202836174922088 1
0.224553096940967 1
0.275890359008782 0
0.2079412029168 1
0.240492219932494 1
0.234643422145916 1
0.190540935340164 1
0.250782540209599 1
0.174625290635347 1
0.189437318756776 1
0.205327841223354 1
0.193051325587234 1
0.249487853492049 1
0.202633327249141 1
0.233639838691929 1
0.137297787970819 1
0.219547144722362 1
0.231922369945066 1
0.180876251930248 1
0.161152823159892 1
0.192902059949671 1
0.224413042507184 1
0.180833201175181 1
0.220946889878679 1
0.203397839919424 1
0.148365232444021 1
0.247363088266082 1
0.264155256617727 1
0.238664308294882 1
0.192432105610599 1
0.154926859904651 1
0.192558926196163 1
0.217343186456605 1
0.170630003087283 1
0.167292750315203 1
0.221222305704308 1
0.230334918031501 1
0.239397481116375 1
0.223839447325109 1
0.246949244547661 1
0.205088873122 1
0.141604228949548 1
0.223631505488105 1
0.187515255784188 1
0.201870861534731 1
0.195103898424887 1
0.192471093456071 1
0.175758295206432 1
0.206405506153213 1
0.242594915059554 1
0.245454757874886 1
0.235043902916626 1
0.188519052433318 1
0.19291604521122 1
0.224399954305939 1
0.184130667621005 1
0.207113018455361 1
0.181378015014019 1
0.223533641035793 1
0.195073622281419 1
0.244854134753112 1
0.194243000240757 1
0.166611240847208 1
0.241318333184569 1
0.19248834044261 1
0.175770443047906 1
0.226510307937831 1
0.189844192104157 1
0.22438276200577 1
0.242141586391415 1
0.186852819468986 1
0.202858665114029 1
0.220181362887015 1
0.203862058241449 1
0.251453196854262 1
0.20337889047131 1
0.189372720028915 1
0.257115111474632 1
0.164391051104437 1
0.224050568404038 1
0.249661531182702 1
0.214728660345322 1
0.192751405279942 1
0.193835061963501 1
0.20218848976348 1
0.152717134832915 1
0.186827609787556 1
0.194878215996762 1
0.250717574874011 1
0.178311716276192 1
0.197300845924428 1
0.142568968023527 1
0.2596880519151 1
0.195837400054613 1
0.179604358054223 1
0.18087925605787 1
0.253494312751968 1
0.249943260388693 1
0.170248990794738 1
0.181908017847711 1
0.206424179717742 1
0.169271466916424 1
0.145878141165063 1
0.186727378733712 1
0.239157756705598 1
0.191924436335894 1
0.190087649828446 1
0.225083327310589 1
0.260678591440367 1
0.199589785450269 1
0.174389282389577 1
0.173302579787432 1
0.178177182720422 1
0.248361935836057 1
0.229537107501332 1
0.201943088232175 1
0.206891506389729 1
0.16728839931444 1
0.199457976264926 1
0.250238536412554 1
0.282930444942686 0
0.190023741600118 1
0.138144104135161 1
0.237238426363545 1
0.215149210260569 1
0.209158957403968 1
0.171854713572752 1
0.231117965956985 1
0.203160483500461 1
0.208999611069694 1
0.185594524288721 1
0.157107105425501 1
0.25888144782426 1
0.214415010930458 1
0.17741276386511 1
0.215301681980128 1
0.218459968258138 1
0.273532237620496 0
0.220395722371268 1
0.270503748592969 1
0.151127296139749 1
0.256384011544151 1
0.218364634218825 1
0.170570243774982 1
0.260015132274093 1
0.220014777733302 1
0.163942098537293 1
0.165144457852694 1
0.209476503090429 1
0.177565092113522 1
0.228541597624225 1
0.150249754894917 1
0.213747727729994 1
0.186890992338482 1
0.190735220721012 1
0.134371958803098 1
0.225889849635317 1
0.190512363075888 1
0.239505249445108 1
0.191924863962846 1
0.167659757096526 1
0.229343313689592 1
0.187490513787621 1
0.226220995932911 1
0.211194075866939 1
0.223932995695681 1
0.258432232474284 1
0.214633393095596 1
0.237492111909796 1
0.17459129196369 1
0.138577628799459 1
0.233044615957297 1
0.254610964529501 1
0.183220566468888 1
0.226490027218229 1
0.224159032458891 1
0.220534738076939 1
0.225893063045258 1
0.214611747446433 1
0.20155687299905 1
0.132815346257087 1
0.308832441285844 0
0.16887211895183 1
0.180169923539967 1
0.228249015332507 1
0.222262464875004 1
0.240262223132608 1
0.205236819717407 1
0.130423860411079 1
0.14577581701439 1
0.249498365444608 1
0.242644060114308 1
0.233973742409569 1
0.187349264314107 1
0.227085839580032 1
0.194619560342336 1
0.227977066809315 1
0.210928560158346 1
0.193867126072384 1
0.217159191493449 1
0.151380714859695 1
0.212330284566213 1
0.24206437380258 1
0.158248640984187 1
0.125643131981005 0
0.180271051003192 1
0.280815261610327 0
0.192856805328574 1
0.174410585273825 1
0.220156613501951 1
0.185204242769604 1
0.151519469378563 1
0.167773876071537 1
0.184494907181671 1
0.196035110601801 1
0.221179813584576 1
0.240784458523509 1
0.25690729996768 1
0.182419798713689 1
0.256758451139547 1
0.242416086079592 1
0.229519386592348 1
0.253738416407924 1
0.201022211076167 1
0.167963186265046 1
0.167898095834997 1
0.198830101382172 1
0.217179926433595 1
0.246107270975467 1
0.219552368895276 1
0.233507066094061 1
0.168905943664255 1
0.205998109999884 1
0.255591919889006 1
0.205257106964815 1
0.215255988137253 1
0.285011357900076 0
0.157563569751737 1
0.138445098161387 1
0.234761939017643 1
0.214792190914251 1
0.222684038521697 1
0.241133869099043 1
0.211528853954099 1
0.17583136755854 1
0.145077665573318 1
0.214699406268697 1
0.177133610232009 1
0.181743996976095 1
0.197398370764698 1
0.143142950238212 1
0.237812521897893 1
0.255234853744973 1
0.269074694465659 0
0.184307628210449 1
0.182314546796408 1
0.226791262841134 1
0.181398528662568 1
0.198029220964017 1
0.148201954035076 1
0.220018506348175 1
0.202835479794554 1
0.211027697541455 1
0.160294826966991 1
0.134078044030498 0
0.174142396545059 1
0.246277674830615 1
0.171413337717602 1
0.179131423999507 1
0.21872361745018 1
0.229858210699074 1
0.132003552006335 1
0.21325891231777 1
0.146874499222029 1
0.194380442674394 1
0.17758755653928 1
0.191125522811968 1
0.214150178315613 1
0.220117112308025 1
0.205140477574624 1
0.208775539331565 1
0.204764906098467 1
0.228912753578242 1
0.274778806571775 0
0.219845854912052 1
0.153669420128522 1
0.178843508576304 1
0.234744651056101 1
0.203186508037405 1
0.173699787891029 1
0.208134571811418 1
0.220986412402577 1
0.167265500576928 1
0.220759637537039 1
0.181825434618138 1
0.238801158916437 1
0.229541452769171 1
0.234471582536607 1
0.185922929846517 1
0.209386307652452 1
0.228452989744043 1
0.224790366924901 1
0.213802266527691 1
0.141554999096469 0
0.239542307374299 1
0.179966120005445 1
0.185127410705802 1
0.168072201261325 1
0.245880933544153 1
0.169220466775866 1
0.233969377760456 1
0.170057955623616 1
0.215675369293799 1
0.210656380192431 1
0.154302440793913 1
0.159183601713156 1
0.215520403624532 1
0.274202662898631 0
0.230365087557124 1
0.149685928339068 1
0.178849850763949 1
0.139665438848102 1
0.168940000728112 1
0.171652629817795 1
0.212305598466247 1
0.223857790446436 1
0.257065302328063 1
0.228693160895527 1
0.230143546136197 1
0.25217306290832 1
0.177559736198637 1
0.19105595180262 1
0.201434502822757 1
0.19512040982536 1
0.174066646086228 1
0.19966991724207 1
0.220470120999124 1
0.211101482054727 1
0.185372614730247 1
0.185680178259757 1
0.179887018704084 1
0.210020340600648 1
0.257302155823597 1
0.27721506589383 0
0.18156266970889 1
0.23152757990454 1
0.197520736852672 1
0.137875548877356 1
0.199184750731382 1
0.198757827276179 1
0.243093148485127 1
0.165715061456878 1
0.204354930868557 1
0.16858398205164 1
0.229658497584621 1
0.223311845863981 1
0.122024857415376 1
0.219063750260734 1
0.190433718426627 1
0.237371247708282 1
0.163674256338425 1
0.29388266642372 0
0.243147200776382 1
0.155393246956957 1
0.151092209873096 1
0.180605062395855 1
0.268758519001693 0
0.25735672355665 1
0.274481035407988 1
0.206480292758978 1
0.240525093161112 1
0.184739881874451 1
0.227815645232374 1
0.186294860091484 1
0.19414242532826 1
0.226612571850284 1
0.217207032670703 1
0.199969938129069 1
0.250313945926639 1
0.185529534542896 1
0.195028936342313 1
0.211905252361854 1
0.154463629280541 1
0.135514568868627 1
0.206748106459672 1
0.238946060892621 1
0.213754136579621 1
0.249403623660774 1
0.237720269215728 1
0.139992282745595 1
0.206184539933843 1
0.172132578085683 1
0.203856948601786 1
0.222614226241482 1
0.245226495817548 1
0.201096237067546 1
0.181461411271858 1
0.15809226807538 1
0.173302047223603 1
0.187659338299132 1
0.198847752346163 1
0.192587868590635 1
0.184254458603673 1
0.16365340286427 1
0.210246359668961 1
0.248125426283175 1
0.180658340101424 1
0.202252409633579 1
0.195464556620026 1
0.11450158433856 0
0.205681032764899 1
0.227385254877961 1
0.192985843257985 1
0.176804577444983 1
0.167371926129501 1
0.210904180878885 1
0.182175409878036 1
0.168467518012915 1
0.252854155923002 1
0.183737753052099 1
0.136311636763794 1
0.171096694169965 1
0.196158885862403 1
0.227163914311046 1
0.175874929404615 1
0.205019040610386 1
0.195852850224413 1
0.194609300857917 1
0.166110746743334 1
0.238142334811719 1
0.257220464698119 1
0.180083765253213 1
0.155464712674926 1
0.215672438625015 1
0.205635708486125 1
0.250495099678672 1
0.243427821821312 1
0.160812978075533 1
0.227839885450046 1
0.21502871290268 1
0.232685230114277 1
0.238435845020184 1
0.222172223914275 1
0.212232131356934 1
0.196493045167563 1
0.187491063698022 1
0.21063063241857 1
0.230430918291209 1
0.197631156813106 1
0.252674872349656 1
0.216807043138157 1
0.207680105229777 1
0.158948681696724 1
0.17369204598833 1
0.221409075748212 1
0.134668081779271 1
0.176346951332825 1
0.167090576948599 1
0.184034428913893 1
0.193493430791287 1
0.185748148899713 1
0.244174851579967 1
0.246846833732504 1
0.211696734029417 1
0.2296992342141 1
0.221532205680103 1
0.222155609462289 1
0.177428064165955 1
0.230951911296666 1
0.223739296155259 1
0.252586147236904 1
0.189600986412157 1
0.194778394823383 1
0.240429768031413 1
0.160281371659518 1
0.203576153705604 1
0.189390248504265 1
0.202148966212908 1
0.188384818156029 1
0.237402730567097 1
0.166827815448978 1
0.151450259126374 1
0.203217391109902 1
0.16001180030849 1
0.221626527038103 1
0.177493179073529 1
0.223744781641438 1
0.208862316326782 1
0.196280640963021 1
0.202309280663423 1
0.222113502267937 1
0.255670819190457 1
0.137184717687518 0
0.107184896343864 0
0.210142275204118 1
0.150990947468799 1
0.202800405103348 1
0.243531642916253 1
0.215870176745553 1
0.200177660257785 1
0.164868668349115 1
0.176478912540617 1
0.227553023488605 1
0.226883241195908 1
0.205751496490845 1
0.165878250685613 1
0.21821324496157 1
0.231788653400119 1
0.146183954805743 1
0.195958086068143 1
0.217813075558584 1
0.246960223856668 1
0.236701227637776 1
0.184911800147591 1
0.143889992831401 1
0.182316032911506 1
0.198946760652877 1
0.195201632805734 1
0.170842496393457 1
0.190302852723196 1
0.211616956740718 1
0.193890929544015 1
0.179082362119383 1
0.215946930261197 1
0.228284766544193 1
0.178537909508951 1
0.199671139799199 1
0.221200390905732 1
0.155252948707243 1
0.180992180050773 1
0.201544045540242 1
0.268658928261887 1
0.238177621208894 1
0.20038303503435 1
0.246601112803227 1
0.280119251461221 0
0.224856722068271 1
0.177934354232336 1
0.157007380035259 1
0.229042165179673 1
0.252033001277684 1
0.169162863701457 1
0.176040280798934 1
0.262161240080867 1
0.177174297792601 1
0.222480312670128 1
0.201034998165277 1
0.136885561931444 1
0.237627611902731 1
0.193555623627916 1
0.214447315261945 1
0.238977675381898 1
0.185023002229795 1
0.175389437447684 1
0.208559714794237 1
0.230419726570282 1
0.199430710739648 1
0.221348255823222 1
0.191134435363007 1
0.269913246296661 1
0.256699539253194 1
0.229080601195794 1
0.170939959109024 1
0.145352385519041 1
0.21755736458191 1
0.250460587974057 1
0.21809570981518 1
0.201337820448358 1
0.195323696906726 1
0.169192937389353 1
0.21935908923101 1
0.181141187095743 1
0.172018044060965 1
0.128451287022323 1
0.220234271246721 1
0.170679597420521 1
0.18608636520136 1
0.230334681081424 1
0.172466945288745 1
0.234031138367822 1
0.20528354614639 1
0.155262204828639 1
0.237944912465567 1
0.227873248709192 1
0.162965462815674 1
0.121572995864942 0
0.204866652909109 1
0.223282859822737 1
0.209678063619127 1
0.150538417885593 1
0.222872663112876 1
0.218615432348643 1
0.216148317365845 1
0.206793026208217 1
0.17339774508409 1
0.235011469420864 1
0.22119471881225 1
0.188520038467434 1
0.148716573179905 1
0.217368030921724 1
0.169014155962341 1
0.159195981743467 1
0.243341031684911 1
0.194987260965579 1
0.292540579037842 0
0.207149039164242 1
0.206656876914715 1
0.228528705694662 1
0.161767480740345 1
0.187004379257151 1
0.229760642474551 1
0.253670116100448 1
0.188096633443107 1
0.266052112694739 0
0.17653692837705 1
0.146802775640143 1
0.186832667112881 1
0.231535828158336 1
0.271928051642616 1
0.216466713531417 1
0.230440452763366 1
0.126798785362072 0
0.233671936644812 1
0.190361827005771 1
0.196084656738612 1
0.184735014789712 1
0.248190793260378 1
0.22478310025592 1
0.161391146182128 1
0.195306669571221 1
0.203792946899747 1
0.149979444588669 1
0.201203844865357 1
0.258260645736351 1
0.160154563646486 1
0.232678359705574 1
0.177669435139989 1
0.208150849207614 1
0.193603086913315 1
0.183194032015034 1
0.18816619509184 1
0.224094688457211 1
0.224444612979456 1
0.245144015352293 1
0.197545320807691 1
0.174562858306459 1
0.192636404823048 1
0.231458603333295 1
0.199675609658123 1
0.202699159261358 1
0.199206136808078 1
0.22910790793039 1
0.207462709536309 1
0.172985179939847 1
0.217610492506188 1
0.219624451696934 1
0.225783731924384 1
0.153732725214639 1
0.212988790658602 1
0.196809651165628 1
0.230814558676564 1
0.204674792977918 1
0.186116546458095 1
0.15272720211852 1
0.189954812677329 1
0.20725904883943 1
0.19432451392968 1
0.250805798473693 1
0.230478109711304 1
0.192505078583974 1
0.194206664981578 1
0.25308538003479 1
0.182589307785515 1
0.168075234567709 1
0.162711111455878 1
0.26404094714412 1
0.148489428190022 1
0.168709855979398 1
0.194664696711876 1
0.193844317346366 1
0.229785832870659 1
0.172713709678386 1
0.256057001585217 1
0.240233561700125 1
0.214891994081013 1
0.223738611885813 1
0.178753056973775 1
0.220505701480317 1
0.155054992091946 1
0.166850440231276 1
0.219701779559059 1
0.234122059958127 1
0.19868166567725 1
0.205778037720809 1
0.199363396949453 1
0.151190094443675 1
0.234573999436819 1
0.206249067305428 1
0.190209047664754 1
0.162204074624017 1
0.259692335057146 1
0.188923692717796 1
0.210950054751668 1
0.203226979886496 1
0.166530999061182 1
0.20156119044507 1
0.13318205128715 0
0.236558548670006 1
0.196273628118998 1
0.239484650417751 1
0.197639925618796 1
0.229447341067055 1
0.172477959563096 1
0.196992075537319 1
0.14207528498844 1
0.219331349063866 1
0.193438463746922 1
0.211026141316857 1
0.252701121465177 1
0.214379415967286 1
0.141284123840431 1
0.22301661836382 1
0.184834347712029 1
0.167486415144452 1
0.149724705064685 1
0.189208070169038 1
0.190499504817242 1
0.123842107520584 0
0.22736877194286 1
0.217975045832914 1
0.227698039945423 1
0.180106636256624 1
0.264315837016241 1
0.206101653628262 1
0.215031950281832 1
0.195857852811346 1
0.253970470484802 1
0.187626789220876 1
0.164437707121725 1
0.229640650011865 1
0.174613899389642 1
0.248266452080887 1
0.207289346973833 1
0.129661552985105 1
0.221184935707621 1
0.207945972203 1
0.161052154351323 1
0.212784979314426 1
0.236274725337188 1
0.212936048429827 1
0.21687280041491 1
0.216367641927887 1
0.215854952691571 1
0.227090317624986 1
0.183728208387228 1
0.226209519328573 1
0.222700625419446 1
0.224198328466953 1
0.156570480776426 1
0.230379968380603 1
0.204405304910307 1
0.171489279155606 1
0.21842590859945 1
0.281621508051189 0
0.138809536074228 1
0.194325875149123 1
0.202667045161314 1
0.223814265125295 1
0.181290297822963 1
0.206280299285525 1
0.24022585502519 1
0.196565867343019 1
0.184961801925529 1
0.191123142986054 1
0.289589510705212 0
0.212215556465985 1
0.232631321895124 1
0.218917124474561 1
0.186878602068192 1
0.234627689110116 1
0.205821563802802 1
0.178229276574094 1
0.196202269547222 1
0.194114456014021 1
0.158164168905326 1
0.230693562953186 1
0.217418184785906 1
0.156544470405004 1
0.234442613546594 1
0.184770102898877 1
0.267236456157916 0
0.19996508963732 1
0.208928724943944 1
0.205942619588943 1
0.203111456331516 1
0.241294852684969 1
0.274539483905135 1
0.182436161367449 1
0.227690128106036 1
0.240243553625034 1
0.25156157691042 1
0.238021331323516 1
0.194817219664985 1
0.199152624892278 1
0.171981627178778 1
0.194798686443876 1
0.172698603351517 1
0.176872212973348 1
0.17852522626021 1
0.197857488390572 1
0.167195164245622 1
0.219149896697027 1
0.240209414691701 1
0.166870087411426 1
0.213753552361835 1
0.178435524105862 1
0.182564539443292 1
0.222025987223181 1
0.204302439220105 1
0.218886486328488 1
0.168149412162389 1
0.262139887106466 1
0.198416450014724 1
0.226600917217838 1
0.207694837774425 1
0.171689706133064 1
0.184157424700487 1
0.179114853877419 1
0.217032561097648 1
0.204839858515389 1
0.183207389795544 1
0.254109804967631 1
0.223092737064752 1
0.20080128932987 1
0.162570277989063 1
0.250510285625231 1
0.285276783715136 0
0.223187659172753 1
0.184884414340064 1
0.177511230029054 1
0.209706014203816 1
0.214202959536902 1
0.177586289998334 1
0.199682021858446 1
0.218762572690221 1
0.177368654294574 1
0.213423410177418 1
0.191377163112586 1
0.222097859325715 1
0.157626973328656 1
0.175618852713903 1
0.219335248431161 1
0.221719715519361 1
0.233975653892821 1
0.249593991072544 1
0.236810027444141 1
0.162578168943806 1
0.203628808219172 1
0.16990335596575 1
0.176279290672909 1
0.224828351968239 1
0.220089729735753 1
0.21752883543493 1
0.190307293460172 1
0.217558453293525 1
0.217376391469659 1
0.208757384521588 1
0.1695119573639 1
0.230026389975415 1
0.179607488067975 1
0.191437307352953 1
0.137763645230113 1
0.221889312417123 1
0.169413334002867 1
0.143883139085864 1
0.174154452912057 1
0.186067665830176 1
0.212386808221447 1
0.194204042411649 1
0.103084344729896 0
0.179191644774562 1
0.157941582757278 1
0.116511265318854 0
0.21996189609499 1
0.227514316385027 1
0.307392511586167 0
0.241253886002261 1
0.245542906772009 1
0.200165486736614 1
0.232727674173403 1
0.239734334224638 1
0.19452400812016 1
0.193650495138899 1
0.254837439154258 1
0.181536465984809 1
0.178456829543826 1
0.172049431997231 1
0.202780290246826 1
0.255608139563357 1
0.238358971300628 1
0.172819839995183 1
0.19896862451598 1
0.237921102491325 1
0.249724439388366 1
0.235620985304409 1
0.158201387777035 1
0.0961544137730775 0
0.190715365728097 1
0.225794279581337 1
0.160892712291507 1
0.198263657454509 1
0.198994143365329 1
0.179867388642396 1
0.214326963522515 1
0.151644674234574 1
0.195263743280589 1
0.200798950813748 1
0.207629160359917 1
0.210727523583526 1
0.249483517776966 1
0.237497268775702 1
0.292687781298104 0
0.173562217864163 1
0.214668432472911 1
0.193276255213944 1
0.170447772298552 1
0.18330582059191 1
0.160954769552549 1
0.21115639589146 1
0.178308231253857 1
0.223543228010582 1
0.251423312164904 1
0.195153081348848 1
0.171258505800212 1
0.246152238805938 1
0.185412275510347 1
0.153646416765449 1
0.220752200887295 1
0.159873126639741 1
0.207190007111977 1
0.198905600966229 1
0.204574881321307 1
0.172294170010872 1
0.191870975804153 1
0.194200561320337 1
0.141691672622699 1
0.202057157076797 1
0.190723894858164 1
0.204906613220115 1
0.190198715640166 1
0.189244209797816 1
0.192850503253791 1
0.184864832790676 1
0.182619096704403 1
0.191222847008697 1
0.161817880544298 1
0.201890255316558 1
0.165224654258978 1
0.222696738200043 1
0.209569293923753 1
0.164314298466701 1
0.219711147732674 1
0.204806563033804 1
0.186781484387847 1
0.169078557452797 1
0.195219511737463 1
0.204079656035341 1
0.241390436750225 1
0.187997988719342 1
0.235803923803319 1
0.171987868104054 1
0.104249396331991 0
0.223615275587684 1
0.203427180835392 1
0.218438761709804 1
0.210878240754588 1
0.238843026411487 1
0.156423315755943 1
0.251226477093559 1
0.199474041481109 1
0.159772402110458 1
0.181496897883893 1
0.15925754478774 1
0.165222986564127 1
0.224199754778796 1
0.173661346156519 1
0.215269639064591 1
0.203941324020488 1
0.171764942316743 1
0.195966506514001 1
0.199998414416674 1
0.191455958162796 1
0.177235255596743 1
0.208430034151633 1
0.242224794998609 1
0.223919551013739 1
0.262744956326247 1
0.109379995887196 0
0.218271554229272 1
0.172868894850269 1
0.262837132359265 1
0.225262065431107 1
0.215149945733305 1
0.199173076137752 1
0.230403507489899 1
0.193421368319872 1
0.238927981692747 1
0.215416526544475 1
0.198027703337478 1
0.154881971325642 1
0.226091259539374 1
0.243874763824478 1
0.186185656895788 1
0.191184227144987 1
0.186324319413359 1
0.254690558945401 1
0.277130102948171 1
0.179430817971116 1
0.229700444537833 1
0.194612339515494 1
0.187683309675086 1
0.184344133604514 1
0.247941036071236 1
0.270111595888317 1
0.207357789901195 1
0.20696985096776 1
0.205816753412122 1
0.14708090936655 1
0.151409298259297 1
0.164740715175042 1
0.237274792949749 1
0.220896981341108 1
0.164675768407504 1
0.303227609565206 0
0.242665388967511 1
0.186957395829354 1
0.215908941850993 1
0.191942467011379 1
0.251455929615486 1
0.157024455116249 1
0.220100335243521 1
0.238237629874135 1
0.243712288583838 1
0.25535170493206 1
0.219001749695823 1
0.24075700194846 1
0.19575276285173 1
0.197134014872732 1
0.141254604029617 1
0.197163275383334 1
0.25046571009263 1
0.185543183815444 1
0.222520901886207 1
0.209627964279947 1
0.21065175087091 1
0.192631379525724 1
0.266029142524488 1
0.172721254364285 1
0.243486825463588 1
0.212573896983597 1
0.206608616916056 1
0.239680198289757 1
0.21997119450042 1
0.238716884051994 1
0.194015614367488 1
0.211186540650197 1
0.208687157884165 1
0.215731061287932 1
0.134717361934016 1
0.173696207212192 1
0.168985026551093 1
0.170354267588042 1
0.208122661420077 1
0.18388998181976 1
0.188324814930344 1
0.18702201474129 1
0.255605585728084 1
0.215349157663731 1
0.176636596146357 1
0.197082687257055 1
0.27508565122535 0
0.145190623613306 1
0.19725953733167 1
0.221003330533402 1
0.212166572524088 1
0.228825165151983 1
0.230840345266614 1
0.250371015090805 1
0.194646292716071 1
0.173919444155595 1
0.170549136478407 1
0.226514990325273 1
0.143301650206777 1
0.219599917948935 1
0.199047993107257 1
0.25025677780228 1
0.189066687026451 1
0.185859103812229 1
0.218154410276812 1
0.204780768435499 1
0.24863354431832 1
0.187935859925636 1
0.188075702842991 1
0.2446146287609 1
0.17417992243814 1
0.188943706400164 1
0.245124004455861 1
0.257439736883628 1
0.168824057789866 1
0.206434959830648 1
0.278840936307827 1
0.236857387833216 1
0.230971321698265 1
0.207920629648756 1
0.178102695131306 1
0.182958130745432 1
0.136430360280827 0
0.256669659133731 1
0.25400557423575 1
0.151572296936695 1
0.191009691441701 1
0.224041857734056 1
0.193083130873138 1
0.209196435109872 1
0.171359155861938 1
0.252512409855636 1
0.214581250410717 1
0.192959276487634 1
0.21206863141538 1
0.224041694422923 1
0.224422055857135 1
0.230008353310524 1
0.216167628143567 1
0.233240931695168 1
0.123834446102148 0
0.205291990655159 1
0.179550321712679 1
0.172605648407803 1
0.154638604501904 1
0.224372942123812 1
0.187065698215808 1
0.183027563282168 1
0.24971463766571 1
0.198356832205108 1
0.235760228415285 1
0.219943351644412 1
0.211411654003832 1
0.21943360044972 1
0.221404251328183 1
0.168186273272785 1
0.199447297344494 1
0.130477400982809 0
0.193813802979302 1
0.219613024777405 1
0.130619412379438 0
0.213705119423692 1
0.162465770365001 1
0.215652558023704 1
0.169229667822551 1
0.150461671015329 1
0.213446158205302 1
0.206186496293797 1
0.210396219058699 1
0.193899331584619 1
0.145412442231967 1
0.156317084864244 1
0.216937465829099 1
0.185635840638847 1
0.20373581860828 1
0.189681156212894 1
0.181540392262932 1
0.25120733349954 1
0.221132646010003 1
0.15157613673665 1
0.143721153800114 1
0.236507197847294 1
0.239130706733264 1
0.180767999985351 1
0.182174973566358 1
0.186728508566803 1
0.212260346306017 1
0.221579491885683 1
0.174110382396063 1
0.199015114660471 1
0.194761264627768 1
0.209118481584437 1
0.234995575297352 1
0.165341616816908 1
0.241530820223088 1
0.193151978114183 1
0.204041939296989 1
0.216609238034229 1
0.184344187779835 1
0.212627957233423 1
0.177604842287765 1
0.186702593394296 1
0.230598937563526 1
0.198453830383095 1
0.245754804513242 1
0.195913075389709 1
0.191554097392219 1
0.17798523435256 1
0.234269795027327 1
0.25454401136904 1
0.156367076548338 1
0.177604732405406 1
0.201892616702949 1
0.227529824393748 1
0.226822400380667 1
0.227450567924096 1
0.207432491197812 1
0.148790672134806 1
0.18337376121374 1
0.174108368951611 1
0.18218997166707 1
0.237426377080273 1
0.184362211924616 1
0.193941229490434 1
0.247460298767384 1
0.225703649515999 1
0.167526681377643 1
0.16671435277143 1
0.212662903232138 1
0.167768153465022 1
0.108340943145055 0
0.235859046688895 1
0.203160030899807 1
0.281597707449015 1
0.198198820483908 1
0.205094412519616 1
0.196306473203273 1
0.220096865367813 1
0.25018689138521 1
0.173982802983544 1
0.237030499608485 1
0.225874299843152 1
0.256640886702406 1
0.188141408683035 1
0.214545313887371 1
0.0991250213273864 0
0.234634137910942 1
0.210163227114147 1
0.180491609121234 1
0.165950536695791 1
0.193080597831694 1
0.216377393041694 1
0.246522401556125 1
0.170000034257364 1
0.287844679912971 0
0.193433302182125 1
0.120297215310565 0
0.199913654071881 1
0.132645381400592 1
0.187328598088472 1
0.260715334516514 1
0.223028519869045 1
0.197488514546597 1
0.241895626022408 1
0.209222381878396 1
0.191260841900543 1
0.178458757079438 1
0.178371637284668 1
0.158094146671494 1
0.181246576149789 1
0.219669587585017 1
0.174132687639718 1
0.182154077998862 1
0.233173269555212 1
0.189830523776602 1
0.164617943425531 1
0.208884921066249 1
0.2295123117643 1
0.192070037557048 1
0.21059528692651 1
0.230396562819311 1
0.236493956027916 1
0.199938581165918 1
0.235800737651731 1
0.241847749103375 1
0.309406091310399 0
0.202967510537747 1
0.217054399255523 1
0.207138486826605 1
0.253708407115366 1
0.187455743389815 1
0.180501306677719 1
0.213748102560391 1
0.210500561632825 1
0.170080611118202 1
0.217828048184171 1
0.214967506641996 1
0.158919693615348 1
0.20734257366912 1
0.167090198915618 1
0.192823692960547 1
0.232689857544253 1
0.251153374228345 1
0.193849687793021 1
0.217800124849074 1
0.168311676358251 1
0.192607356007941 1
0.205583194908976 1
0.211768226626694 1
0.12251507935464 0
0.22347946905553 1
0.205525134263923 1
0.218554077440437 1
0.298220883966248 0
0.269239759781144 1
0.204573042420109 1
0.194780384990757 1
0.193526810231695 1
0.238210145959848 1
0.164118568287166 1
0.224950546770295 1
0.250832378823086 1
0.12906773926778 1
0.237875765040796 1
0.203460389182738 1
0.237660463988439 1
0.175780249451005 1
0.223776103324973 1
0.240970266145097 1
0.239832760991022 1
0.173712041842837 1
0.176772935024423 1
0.178138719693768 1
0.195612055628604 1
0.137557987153445 1
0.22122628930024 1
0.214788633369167 1
0.192113490987451 1
0.202066917020739 1
0.178558804770837 1
0.216444591096683 1
0.187076387989544 1
0.191217577675392 1
0.217822595528396 1
0.195964017473448 1
0.209623815399653 1
0.219427734374316 1
0.168770175065998 1
0.21739435665553 1
0.167987085802904 1
0.200570855913338 1
0.156691953884133 1
0.235121820874181 1
0.197532221796958 1
0.160702870508987 1
0.20964961547204 1
0.204240932756853 1
0.235686125899166 1
0.262025022682786 1
0.259682231008489 1
0.177604354606503 1
0.251044633324157 1
0.230121778462697 1
0.263562945064499 0
0.138320295235728 1
0.235521231332884 1
0.231523500134172 1
0.167793796845991 1
0.194651166357476 1
0.233304833103166 1
0.206476078947569 1
0.197557897754447 1
0.207308530116812 1
0.193069515627245 1
0.205791376903534 1
0.1667917404159 1
0.13822707324741 1
0.201533837268725 1
0.162188176905304 1
0.224643357685532 1
0.214235620898205 1
0.22596405033076 1
0.250570872873206 1
0.259802000052815 1
0.208320726002522 1
0.177991610887066 1
0.240064636319685 1
0.183212237272125 1
0.192072805227537 1
0.179468134023108 1
0.236107092035486 1
0.187639150316645 1
0.195892815364027 1
0.184681495174195 1
0.269093121708939 1
0.228176149574859 1
0.206020487327723 1
0.205524058618817 1
0.274039968304225 0
0.246227135230249 1
0.222055349085197 1
0.0956095825942056 0
0.260284141421181 1
0.224523820293421 1
0.209024378703385 1
0.21558080209659 1
0.257837138045047 1
0.244567865099676 1
0.1067818242342 0
0.145495934832328 1
0.173071740430336 1
0.198538263372961 1
0.220083218454701 1
0.240091729667189 1
0.17622742899993 1
0.241350582152574 1
0.216618716259273 1
0.18553616739916 1
0.256383639817832 1
0.193362840636583 1
0.181634490694446 1
0.181255030345671 1
0.158322712656718 1
0.208885070000651 1
0.194941974138852 1
0.226126660482526 1
0.219926300696773 1
0.179299718344652 1
0.17067849331143 1
0.209045390908581 1
0.184909770250921 1
0.210749191660927 1
0.201188543775086 1
0.212907793570325 1
0.177498358793048 1
0.180532574074183 1
0.151928676962693 1
0.224754792150784 1
0.22746821747883 1
0.239910040899657 1
0.163370591173316 1
0.210717952080432 1
0.206524465821931 1
0.219090861244191 1
0.210719224129298 1
0.137481087333672 1
0.225379371033933 1
0.180830870295234 1
0.216672902155487 1
0.252077452555132 1
0.188445419957125 1
0.160002273923533 1
0.214964870388634 1
0.225893159193324 1
0.206539804855968 1
0.231999860127024 1
0.178717376156121 1
0.205671108619436 1
0.197561306686946 1
0.228150128647541 1
0.209578964177007 1
0.191691973955343 1
0.235925081386848 1
0.190748743081028 1
0.170351630782031 1
0.199729576187304 1
0.159136131915177 1
0.146796274104537 1
0.175595004563829 1
0.236241423487945 1
0.203481877277411 1
0.251895133532564 1
0.201076607188664 1
0.163704465990569 1
0.160789467157008 1
0.162019373183471 1
0.196210878939676 1
0.217617875512669 1
0.196049347593203 1
0.191360252435326 1
0.188399983556369 1
0.178124353961734 1
0.239671929465639 1
0.198960101652338 1
0.198007215399817 1
0.216347668751999 1
0.244852202204215 1
0.189533043939493 1
0.184345532663893 1
0.131451652312237 1
0.236838091393368 1
0.202590266989203 1
0.215742550674873 1
0.186572776940624 1
0.205445475555272 1
0.263724564072154 0
0.249655745029463 1
0.176507441312516 1
0.241422061075845 1
0.177437475714862 1
0.163577786982106 1
0.113714044629441 0
0.248569127089891 1
0.246309156627077 1
0.199079492217788 1
0.188947147998905 1
0.208419578588183 1
0.193077863791395 1
0.167494308751008 1
0.227588246817539 1
0.215198892644801 1
0.221950479029224 1
0.240957379601955 1
0.158534027898631 1
0.166841316918114 1
0.140418954511848 1
0.239481891153011 1
0.181116369848407 1
0.121927807608079 0
0.212696704187724 1
0.138294335234976 1
0.160672272449174 1
0.185435185739491 1
0.204201371047132 1
0.236043114787548 1
0.212204535841299 1
0.201068456666107 1
0.247287661946392 1
0.234237996291292 1
0.243258590677742 1
0.191412565008783 1
0.292495651591556 0
0.163406783280795 1
0.149277197147917 1
0.2354921061259 1
0.197240457847319 1
0.18245110846234 1
0.269804933429021 0
0.135432986388485 1
0.297259669133893 0
0.264877290605612 1
0.172721863294746 1
0.206472955737838 1
0.193497958564102 1
0.210659573113326 1
0.251699767311368 1
0.205775627145991 1
0.15950976417847 1
0.202766959030036 1
0.241427792485287 1
0.193519356437833 1
0.183929927388377 1
0.204420861691795 1
0.134382001587817 0
0.256304422546461 1
0.235687503380655 1
0.195901114246678 1
0.199974161976062 1
0.138502548835369 1
0.217032743258216 1
0.223551046308759 1
0.218551969844678 1
0.203782618026312 1
0.213989586041361 1
0.225378927612519 1
0.170105326647748 1
0.198284113855372 1
0.164273923401805 1
0.208882336286914 1
0.169670305951317 1
0.229873896671037 1
0.195926982404362 1
0.202322865873009 1
0.184428213932445 1
0.192356871548363 1
0.142209209434607 1
0.182989721760978 1
0.125661098186085 0
0.175589563583085 1
0.219677282084151 1
0.18882395347528 1
0.139808699406218 1
0.156917990065778 1
0.182964873735591 1
0.153471199656962 1
0.19737123683194 1
0.244725748599915 1
0.214561803766612 1
0.21964049307003 1
0.179123105159837 1
0.183947008841521 1
0.148855205477074 1
0.175078373500524 1
0.233916967556632 1
0.188916680933265 1
0.243062957703675 1
0.175164636558284 1
0.160145042081976 1
0.10842701198643 0
0.20710269075114 1
0.210460639716479 1
0.203524716220908 1
0.239738613863655 1
0.203605719300525 1
0.195943409324553 1
0.22572866210595 1
0.168999653842592 1
0.193920847285301 1
0.135139782076958 1
0.239729813311923 1
0.194433148337957 1
0.198314174287227 1
0.20616935542143 1
0.250999927752587 1
0.227284231989325 1
0.192202701201913 1
0.198475541835235 1
0.174355907858628 1
0.190525582081645 1
0.154603598826536 1
0.182041370194477 1
0.242015207866405 1
0.194902397498121 1
0.252823929673857 1
0.204762834792657 1
0.251884484055044 1
0.234954770856044 1
0.163413381916902 1
0.230582415067704 1
0.295796225041651 0
0.218934997295142 1
0.206148935454665 1
0.220457008163941 1
0.236265620805382 1
0.180589557967351 1
0.22173125743208 1
0.189929960331814 1
0.17410565865535 1
0.258830922907091 1
0.179962380208819 1
0.227678718979959 1
0.158318099307379 1
0.23358951787118 1
0.156099325491258 1
0.221964319117881 1
0.201496278928443 1
0.131356287125132 1
0.16223850703019 1
0.198884426770584 1
0.293345990985524 0
0.228778987955029 1
0.209340067663812 1
0.219066147073516 1
0.226957478349289 1
0.268832098035907 1
0.219399106454705 1
0.217597776049433 1
0.165680311229461 1
0.141287171756894 1
0.258928307773234 1
0.193895752615924 1
0.209409155626729 1
0.186386238149906 1
0.195574125428007 1
0.181813256773176 1
0.214446310232249 1
0.231084112941604 1
0.187430499519367 1
0.244225226110721 1
0.20885475300477 1
0.237691969144503 1
0.187573095481683 1
0.192483631045827 1
0.154944096436781 1
0.16485197240552 1
0.198630562342719 1
0.248427725686424 1
0.183618783934017 1
0.165741742442392 1
0.191227640200638 1
0.204616900984574 1
0.20278196211555 1
0.24389184879743 1
0.195323396365575 1
0.2118710386705 1
0.163354763541039 1
0.140950123358138 1
0.143026274672475 1
0.160807742240554 1
0.171880576386372 1
0.205699678277251 1
0.184466838615812 1
0.225341296872648 1
0.234855081742971 1
0.192798918343623 1
0.18280870998713 1
0.155565210649467 1
0.201260607513889 1
0.164785923628301 1
0.210457050493283 1
0.144165144469131 1
0.216020714087777 1
0.21653680748035 1
0.205077134468434 1
0.209658261556895 1
0.208277438043646 1
0.20439609988752 1
0.180376956723789 1
0.246534348360049 1
0.149147171664822 1
0.15646659157986 1
0.180369896175648 1
0.243965693897486 1
0.196729387849129 1
0.229591170435141 1
0.243970899667757 1
0.230572918195969 1
0.213553091377744 1
0.128183651686043 0
0.271185736812878 1
0.196144781855602 1
0.236642527779968 1
0.223779551507866 1
0.177305324058897 1
0.253432886965888 1
0.224709163710637 1
0.191442676641444 1
0.220931549175917 1
0.203011367468889 1
0.199947881312316 1
0.171799309188964 1
0.187034351544612 1
0.194873540714909 1
0.179272225637751 1
0.165355077405201 1
0.204587351813186 1
0.176446051808453 1
0.226093771183654 1
0.161064351550833 1
0.178918284187678 1
0.178067361192361 1
0.142383639162126 1
0.167519268960185 1
0.283853932031552 0
0.172187993076341 1
0.25388584955541 1
0.225208114881645 1
0.271997244278321 0
0.238853432182896 1
0.186593992407537 1
0.192425883780922 1
0.253545555611368 1
0.211926867957455 1
0.21833617936068 1
0.232777617794394 1
0.219563806766818 1
0.204884548190201 1
0.173688468682351 1
0.18470503269389 1
0.191911031071051 1
0.146602680161717 1
0.170380547300524 1
0.228298078451557 1
0.151597330415119 1
0.210275487711262 1
0.199732964016751 1
0.174205988528959 1
0.204825022164793 1
0.224772251393448 1
0.200120238472825 1
0.202257950630361 1
0.172390560916616 1
0.183280533075704 1
0.210030042677986 1
0.236390291292563 1
0.215765084890091 1
0.224883840657193 1
0.258701168986654 1
0.151118583420586 1
0.235902172960155 1
0.274751762866318 0
0.204810133474214 1
0.173249326830157 1
0.196146730356404 1
0.227327429669991 1
0.221917982372413 1
0.206991493291859 1
0.215406813786959 1
0.223858074841825 1
0.235939305632157 1
0.172723471103603 1
0.148573076174874 1
0.206060572973244 1
0.229129402931342 1
0.130916378917955 0
0.180239909717172 1
0.249911348933301 1
0.223922688113209 1
0.21255558862273 1
0.241357812127247 1
0.221821145703351 1
0.24911855306089 1
0.247431069270974 1
0.216947162868294 1
0.214557288539991 1
0.19448918273899 1
0.246154142692563 1
0.164479729189343 1
0.214551612417674 1
0.218438522240352 1
0.179396091188264 1
0.218693158708349 1
0.253021698767121 1
0.235129675117804 1
0.201283827136633 1
0.22501952997334 1
0.254890497103724 1
0.18446045434284 1
0.171168407396217 1
0.188724944555417 1
0.261684352033194 1
0.164304518975746 1
0.150518405839849 1
0.222219878848443 1
0.148920825704142 1
0.190084045071642 1
0.239024758307604 1
0.221622532539958 1
0.208592278833512 1
0.201824504637699 1
0.158877518801007 1
0.183086205089126 1
0.225867064205491 1
0.238122407341817 1
0.180886603842882 1
0.230911018555465 1
0.146248563595989 1
0.214577852411364 1
0.203052086022391 1
0.165954709799914 1
0.177310054047896 1
0.168405519165078 1
0.149303665454705 1
0.228646918158009 1
0.189371412254679 1
0.249620685989919 1
0.186282009918595 1
0.206506414836273 1
0.176805838174774 1
0.218754742701806 1
0.24509308251788 1
0.241560049783104 1
0.217075337408561 1
0.127690742650824 0
0.234351861498551 1
0.229237206714642 1
0.218540672274525 1
0.113321840316884 0
0.240108814715802 1
0.220251094577567 1
0.191777984509332 1
0.16792057672834 1
0.196384299595042 1
0.231892209655254 1
0.23207840379416 1
0.212669335670229 1
0.190353904135147 1
0.183604359221132 1
0.247061849840892 1
0.164306049592796 1
0.206841398381672 1
0.19484988131311 1
0.16196380239435 1
0.222472673037362 1
0.248568500705581 1
0.166327691696627 1
0.233880247808295 1
0.208532732755405 1
0.180774352060742 1
0.230865566694625 1
0.163028573719416 1
0.2552009879081 1
0.222470719829045 1
0.211837335450944 1
0.195060384829382 1
0.180714391413994 1
0.209335233243757 1
0.126564844166707 1
0.259391214244743 1
0.223057489274454 1
0.174958118810826 1
0.159703542038359 1
0.179588718629266 1
0.177537702902663 1
0.192700970410835 1
0.228401086582887 1
0.201613648654436 1
0.217035304949952 1
0.215709220170385 1
0.167145428071258 1
0.195647144085959 1
0.2194289518115 1
0.260789483863911 1
0.24163847822998 1
0.239840553419493 1
0.247902940274481 1
0.237856382596434 1
0.215871816082002 1
0.189638935577829 1
0.144399651284703 1
0.188493430399432 1
0.260748867108929 1
0.247785810257645 1
0.205113735507193 1
0.186993508847102 1
0.154114859857813 1
0.212209985997122 1
0.205863714974558 1
0.206844501053022 1
0.214272350759898 1
0.233777956087302 1
0.226375430661054 1
0.203836074732399 1
0.143041677916472 1
0.173568540770124 1
0.24165348762503 1
0.223129903898387 1
0.196838057852563 1
0.213275612694593 1
0.117362973747997 0
0.148586055088039 1
0.212184357978151 1
0.214326936877475 1
0.146802296535785 1
0.237839987456598 1
0.145800078720532 1
0.215661365042278 1
0.195802957879054 1
0.214754218445997 1
0.23813953714969 1
0.186883980175375 1
0.205330218536001 1
0.171561202926885 1
0.211285201141277 1
0.197089495654991 1
0.142978900114586 1
0.206844284360616 1
0.204629357339236 1
0.275871219807784 1
0.190841985619429 1
0.241931960788257 1
0.182336041542651 1
0.186092390100695 1
0.243390314636339 1
0.228255375889901 1
0.224488471295805 1
0.233286523569387 1
0.195552697192618 1
0.222387652690521 1
0.158585195610946 1
0.212957476001786 1
0.242472834706714 1
0.211077609753332 1
0.247632908469757 1
0.180550392127737 1
0.276172674160612 0
0.19469225583725 1
0.187581146759986 1
0.207242762823775 1
0.214129943312122 1
0.198117886547886 1
0.15550114589005 1
0.181327548082067 1
0.197900012625664 1
0.210131670883962 1
0.264665440826221 1
0.236743724173165 1
0.23704818906181 1
0.183784178798084 1
0.20560436134213 1
0.186238259701771 1
0.178468861118451 1
0.19706993647687 1
0.191336211147047 1
0.37162876779563 0
0.201505337030566 1
0.232611107535345 1
0.182057383206577 1
0.216924932927497 1
0.161585930154495 1
0.196611184587226 1
0.190664920428583 1
0.222020933415915 1
0.206442295579348 1
0.187609808697439 1
0.165572276895286 1
0.19625331987203 1
0.143720934941509 1
0.0907126777211815 0
0.289654795218663 0
0.18372123473735 1
0.224227628624716 1
0.208189571518297 1
0.161170272963261 1
0.244499107432525 1
0.240398343920093 1
0.194018363034943 1
0.249465107166759 1
0.186199247774775 1
0.198592601266828 1
0.23871182566729 1
0.164357871034383 1
0.193001297914621 1
0.270679791351481 1
0.228687350560432 1
0.220175394882303 1
0.261839529835568 1
0.241408605655024 1
0.182906963755155 1
0.208313154864712 1
0.197036553726827 1
0.144228798501994 1
0.184732217262473 1
0.14934509481362 1
0.183904008218457 1
0.237180632020067 1
0.235160463608064 1
0.227599458897672 1
0.226706284559203 1
0.219856526222205 1
0.14163262623217 1
0.221920051678453 1
0.180324390460207 1
0.240118631287493 1
0.187670595616003 1
0.213348671554171 1
0.218517715354374 1
0.222141267551578 1
0.220813399313454 1
0.206199980284413 1
0.210206157682584 1
0.168443075848023 1
0.154892503616081 1
0.185749410435855 1
0.201746016094843 1
0.150340752580762 1
0.16830331996314 1
0.202916772189341 1
0.197842541984387 1
0.161158684366359 1
0.207233327908884 1
0.165324523361994 1
0.180130819744146 1
0.235487946614396 1
0.236778711301864 1
0.211546817949939 1
0.186974438915656 1
0.243261267305743 1
0.145471168867943 1
0.231660021613641 1
0.210982229596848 1
0.205871582007662 1
0.163685670775875 1
0.271105315536914 0
0.219398437057524 1
0.215768713259997 1
0.192374652062051 1
0.218491832753315 1
0.225175615307295 1
0.153790206005969 1
0.228154848476465 1
0.202396349133752 1
0.201963030445859 1
0.266419549024575 0
0.220192876321037 1
0.161552766713138 1
0.245704489123344 1
0.195654266112926 1
0.234943937776935 1
0.219243753620302 1
0.230282872166716 1
0.174950267988216 1
0.233410043856194 1
0.204600314703849 1
0.274344061576016 0
0.180837135007203 1
0.199332045692315 1
0.229057780147777 1
0.201690851083776 1
0.235697172738007 1
0.216632186659587 1
0.276160154605641 1
0.203258658141062 1
0.204868540526526 1
0.252427520579893 1
0.188503464980317 1
0.18725024585411 1
0.194969386303686 1
0.198907323565041 1
0.233143399206553 1
0.163938032037619 1
0.220264727310198 1
0.170291100793167 1
0.22070411380581 1
0.134146695021165 1
0.1815235850333 1
0.172013170771154 1
0.178630555962307 1
0.193550332113504 1
0.234760195800226 1
0.18139191856529 1
0.214320768557236 1
0.213845314995412 1
0.226431502986045 1
0.21422216745986 1
0.232248689678992 1
0.216204094990964 1
0.147613653707715 1
0.271750347949864 1
0.193859342441171 1
0.225480874793657 1
0.25442450084853 1
0.286833343290776 1
0.19501666852755 1
0.164342733939619 1
0.187682863528413 1
0.217178239357861 1
0.15770437714355 1
0.232543356435652 1
0.164023081381911 1
0.215193980409006 1
0.182895748824896 1
0.191531137680109 1
0.305457658719121 0
0.213044795032557 1
0.236012631384538 1
0.187983793291288 1
0.216495555692066 1
0.151011017298121 1
0.197104502845189 1
0.209885224198247 1
0.197221860295942 1
0.216163211309569 1
0.174118210824979 1
0.194482356039656 1
0.168020646876339 1
0.233120316995674 1
0.107259691657382 0
0.226333264732032 1
0.180653721151866 1
0.181511009225271 1
0.134683708287188 0
0.165667181553807 1
0.196913812738858 1
0.184932360165484 1
0.159012775040629 1
0.146153893017679 1
0.193601945963466 1
0.14996370202994 1
0.172457308858334 1
0.211792906246711 1
0.238809912675032 1
0.20914893970967 1
0.144903847017515 1
0.162270370483367 1
0.202422010648344 1
0.151346831681362 1
0.147941472756302 1
0.202099856513625 1
0.202785646913546 1
0.22221363927091 1
0.220575956475815 1
0.23507175219624 1
0.236830414519164 1
0.169333303685651 1
0.138935267578663 0
0.163291479348254 1
0.184174832940456 1
0.191551457278001 1
0.175376549631508 1
0.197198855201697 1
0.177408072960945 1
0.210303860576353 1
0.157205178806049 1
0.18137652464494 1
0.204748245289194 1
0.255816356449236 1
0.223070660405395 1
0.187962974364131 1
0.167180546853643 1
0.207217333049571 1
0.202839738684306 1
0.217434278059239 1
0.204673364683821 1
0.237626384516551 1
0.211087239921252 1
0.197650448350919 1
0.20326145644205 1
0.235801038027692 1
0.213581760191706 1
0.26449867103612 1
0.166509441162234 1
0.223546940858962 1
0.188030600710554 1
0.145599389486101 1
0.231856944470188 1
0.184845556334224 1
0.264286662265954 1
0.204394669178209 1
0.198164516639544 1
0.178886151109067 1
0.222117854532317 1
0.195936823504979 1
0.260823463158456 1
0.159753356661191 1
0.194368880514959 1
0.228061680351888 1
0.203739902525161 1
0.22875622783182 1
0.213932114215869 1
0.201593548721385 1
0.223832733836681 1
0.19852308343289 1
0.221948403429863 1
0.240149709466997 1
0.201169515024878 1
0.237820187325135 1
0.141706011658802 1
0.252225480083994 1
0.260655377005064 1
0.288912014420667 0
0.189762822562132 1
0.228756667669391 1
0.204312325405341 1
0.182610151909552 1
0.198365641552264 1
0.174249525008907 1
0.190269206234853 1
0.145943665162156 1
0.143858204923584 1
0.193717102973392 1
0.180162490362281 1
0.206676088854685 1
0.205610184037901 1
0.226235664501027 1
0.167038284339536 1
0.207417312356117 1
0.138027824062126 1
0.235393110572547 1
0.174894181671156 1
0.163798423644892 1
0.159057543688748 1
0.165592687403982 1
0.250086252034874 1
0.159576405380766 1
0.155630652167617 1
0.200616188526012 1
0.187098377462333 1
0.263245562749439 1
0.162726398057044 1
0.163847289427297 1
0.224193377967032 1
0.195421378606895 1
0.268969360279122 1
0.163310648446668 1
0.185108248787971 1
0.233570438814205 1
0.242363654880502 1
0.167927940101978 1
0.194635532488863 1
0.202205054729584 1
0.218677936145062 1
0.162741893898092 1
0.18020294370788 1
0.197804537604639 1
0.161216539906304 1
0.210706174508639 1
0.193567562187788 1
0.150186437803582 1
0.202212408989673 1
0.183030822370294 1
0.172599558933707 1
0.202244899648561 1
0.192752383779218 1
0.121548064169598 0
0.258720672034235 1
0.194823722630252 1
0.171702563936011 1
0.209297968401439 1
0.231098479145867 1
0.133539003301765 1
0.192739516992264 1
0.245999389139952 1
0.195983914118971 1
0.122379921419556 0
0.208133289689836 1
0.21726419704568 1
0.159293952901377 1
0.178063968699134 1
0.243500514553985 1
0.245779923555943 1
0.217270690783178 1
0.174916547352306 1
0.222751563653275 1
0.204816518382136 1
0.199402267708529 1
0.272248797001543 1
0.191178934760767 1
0.236911969820962 1
0.255603922160087 1
0.170856935915634 1
0.218888281424834 1
0.197813673747727 1
0.201266148274688 1
0.20866962254179 1
0.194591220770693 1
0.17200074980733 1
0.176441222760989 1
0.169752054191689 1
0.251074237881054 1
0.256985796085992 1
0.150878723704663 1
0.225803294599581 1
0.190613303339023 1
0.200493771808072 1
0.162870933879738 1
0.210949820337348 1
0.176424572013763 1
0.131483980864516 0
0.260174479292463 1
0.203592043712821 1
0.159954859583794 1
0.194614673509004 1
0.171463636388542 1
0.229031443861319 1
0.191842103973719 1
0.160828401820049 1
0.18029957707073 1
0.154919865936958 1
0.213082921154268 1
0.185404164408277 1
0.209366274590575 1
0.223349164552958 1
0.190240681255036 1
0.17517177586784 1
0.165675575103397 1
0.255679288372905 1
0.219585854540673 1
0.203540358552818 1
0.203245003494106 1
0.231308211519865 1
0.179072802457882 1
0.250276260977736 1
0.219292394538797 1
0.136755783290125 1
0.208984241608772 1
0.220010475883412 1
0.210568483482653 1
0.247121529753162 1
0.159940677464417 1
0.207887952589811 1
0.185011179419059 1
0.221490714100308 1
0.19603297777445 1
0.136130626505725 1
0.198503839057594 1
0.215614939266826 1
0.145984809097026 1
0.163643579630342 1
0.246456512527044 1
0.19730081570282 1
0.140002245886161 1
0.24281182754942 1
0.228555836999507 1
0.207191484611885 1
0.201337052513894 1
0.146674956773648 1
0.19095766244047 1
0.183215507985172 1
0.202132552796386 1
0.224052786711504 1
0.177064142516106 1
0.195396243136859 1
0.223999413491059 1
0.188367034382004 1
0.221118596922343 1
0.208975809833091 1
0.255231499279395 1
0.202216494734548 1
0.170462763374323 1
0.183986805680228 1
0.248798561254813 1
0.262302691310454 0
0.219021030197968 1
0.14940112704764 1
0.215680934722492 1
0.202774951879862 1
0.179297120405543 1
0.195585666943262 1
0.205356183569224 1
0.190291258810057 1
0.164811512019155 1
0.167311488908934 1
0.142388073095486 1
0.198447247201204 1
0.220584765703838 1
0.199557173348493 1
0.232613100270363 1
0.219123616537603 1
0.211025199781399 1
0.126409008282289 0
0.23194524355891 1
0.275771766069004 0
0.193976189663228 1
0.203639890173867 1
0.160595954239635 1
0.178242632674212 1
0.212086633981675 1
0.261653181932431 1
0.214246827639871 1
0.228954185029329 1
0.246207771415283 1
0.222942810312466 1
0.231258803688218 1
0.189365733052671 1
0.167016590929962 1
0.225938963057695 1
0.148536920914014 1
0.213123181473642 1
0.228975045769292 1
0.249924268798817 1
0.196698062159344 1
0.159297039860308 1
0.290340946336134 1
0.19575890334864 1
0.144745900824063 1
0.182277688664627 1
0.233502824656416 1
0.171847403488311 1
0.179975070649388 1
0.141530888870214 1
0.224387774906933 1
0.185614889861495 1
0.187343744397805 1
0.237325458936132 1
0.18644187027578 1
0.162501701409562 1
0.253436348083599 1
0.141071411361327 1
0.216479413904169 1
0.21972849699985 1
0.207367057326565 1
0.192232316987807 1
0.201824155806809 1
0.18515935886935 1
0.207545711963452 1
0.2241045663076 1
0.25610467127328 1
0.142958591790673 1
0.165690317992892 1
0.250757411753656 1
0.283152855805024 0
0.241363352706858 1
0.164778298488983 1
0.176268439586917 1
0.169744211368779 1
0.22210430811499 1
0.247480061847711 1
0.153846859960867 1
0.235913717825419 1
0.172890469567706 1
0.195930308156135 1
0.182766596933441 1
0.195639550077881 1
0.257409426292755 1
0.18344948875831 1
0.200314675599728 1
0.168899765042153 1
0.197150567460463 1
0.260420372160477 1
0.175903953497147 1
0.20167749538188 1
0.238062660368709 1
0.227718732261935 1
0.211722785309419 1
0.168771180109261 1
0.228850244074449 1
0.208447073223721 1
0.135996289435897 1
0.267414361935098 0
0.175632972458773 1
0.227876008323566 1
0.140219799538393 1
0.251675460299674 1
0.206848569682279 1
0.222705606133838 1
0.269438904584054 0
0.186583400438097 1
0.165475037868622 1
0.179689642374738 1
0.278543982360278 0
0.2231154643174 1
0.223442854411619 1
0.198311930351534 1
0.202046668891325 1
0.202381177841596 1
0.153357554759982 1
0.21415281039773 1
0.19283083113598 1
0.230088751066907 1
0.21401945645758 1
0.241251318546279 1
0.177461290382708 1
0.215379596676518 1
0.192762569530563 1
0.222005835045561 1
0.184067510782379 1
0.169723930695598 1
0.186403774218078 1
0.236643540637155 1
0.177492574440032 1
0.199161043931827 1
0.16356382488381 1
0.239969997361655 1
0.220860041512141 1
0.219837614116799 1
0.235792158461854 1
0.251329879531294 1
0.230788080453322 1
0.179353189381638 1
0.191307671477712 1
0.214520894004453 1
0.186690865996832 1
0.1935400275339 1
0.170860546250397 1
0.215654473740655 1
0.191926965888274 1
0.225486535915186 1
0.220200074459891 1
0.136988420653343 1
0.235173798293113 1
0.224698337922212 1
0.234729574045103 1
0.149936762552356 1
0.193251997687229 1
0.254935298561909 1
0.197078614708693 1
0.238652907922241 1
0.222503729285956 1
0.211810000518421 1
0.195375338175102 1
0.222020072232725 1
0.193837724786077 1
0.253341671164525 1
0.221909429288535 1
0.243948001216767 1
0.160163725788277 1
0.18429483849474 1
0.184655415277139 1
0.203128722922034 1
0.247191105303875 1
0.20976034850279 1
0.252393952393076 1
0.170390922984969 1
0.185205703854068 1
0.270231802139873 1
0.233117266586051 1
0.172616739859402 1
0.236029211676756 1
0.189190560268218 1
0.141944770361334 1
0.213482420542929 1
0.237645459128233 1
0.170149680343466 1
0.203077562756329 1
0.256097457479586 1
0.242951833341368 1
0.20164167478684 1
0.184931515730045 1
0.221988802325772 1
0.191057649099482 1
0.195894946738878 1
0.226339779651179 1
0.263565456976947 1
0.167779108365677 1
0.178855679626945 1
0.289468313477395 0
0.233434226886532 1
0.246944043142966 1
0.205476559693738 1
0.240766603372138 1
0.199361654536584 1
0.22527988008746 1
0.257176089174164 1
0.234260900273763 1
0.214553300034735 1
0.212016554944812 1
0.188785101069547 1
0.214968215379667 1
0.237279135893073 1
0.110915473349285 0
0.218064210542394 1
0.216640519078768 1
0.15238360631968 1
0.216242536443449 1
0.239800766841706 1
0.164658171545471 1
0.213681973964946 1
0.196010769927389 1
0.126422266134165 1
0.144813156430154 1
0.220862183903289 1
0.164566495083318 1
0.236842528283 1
0.226890551275076 1
0.23052698251453 1
0.227660847118621 1
0.219199709605097 1
0.296606820939011 0
0.202069039309396 1
0.212273541600835 1
0.235448693915825 1
0.207444189495817 1
0.213164152142988 1
0.212055810976158 1
0.230464146096178 1
0.228343410712166 1
0.197818282201591 1
0.251421013678064 1
0.127320001612485 0
0.248648087706045 1
0.231077577031955 1
0.201662018418055 1
0.184966504067578 1
0.190218957316658 1
0.210985716856709 1
0.218494020828124 1
0.147654444655768 1
0.200405583919799 1
0.190015794010318 1
0.17912208312345 1
0.251145029915732 1
0.18201284641175 1
0.122115209666818 0
0.196826204275501 1
0.163746609887151 1
0.229627335769483 1
0.214508108168471 1
0.255975776862162 1
0.245375545172529 1
0.198609439899367 1
0.255231036710409 1
0.210173210224177 1
0.269833864455224 0
0.159065379682948 1
0.141423901960034 1
0.205177667103099 1
0.184134231689008 1
0.177268568641153 1
0.228245238226648 1
0.186250715461728 1
0.171807344659399 1
0.184811413219646 1
0.220072849006029 1
0.212362473604942 1
0.229520205790091 1
0.213532846793797 1
0.195177641737621 1
0.209640844127358 1
0.207870729469411 1
0.183580003164482 1
0.247019904770144 1
0.222702882761186 1
0.220143361107538 1
0.246022676084401 1
0.157243165435372 1
0.0994352609721831 0
0.190645460378757 1
0.202522474457965 1
0.258383340199597 1
0.220735864462581 1
0.219169558140818 1
0.202165446227151 1
0.203204671522539 1
0.19744309293661 1
0.152633468444766 1
0.163219842588366 1
0.203857897960919 1
0.192474822690338 1
0.163203515130255 1
0.230986122423407 1
0.200626085447236 1
0.234394224384748 1
0.158448784751841 1
0.174743127060399 1
0.200371200146148 1
0.209219284786107 1
0.192925568450269 1
0.199222030019115 1
0.211327541627663 1
0.236874479446702 1
0.207012276912253 1
0.221500827375886 1
0.145470478084542 1
0.181002509906165 1
0.270241719764172 0
0.182534082877788 1
0.204771251487342 1
0.213393815950139 1
0.282499759422296 0
0.195311198959741 1
0.28815731723849 0
0.214756287779703 1
0.164456541396184 1
0.189874504685718 1
0.213844298519319 1
0.165352823793908 1
0.193899275485482 1
0.225203738882685 1
0.183256091734924 1
0.183740028096508 1
0.237927307637164 1
0.206815685298579 1
0.187827686691665 1
0.152555773359852 1
0.192656683464138 1
0.213741980809286 1
0.176752287155012 1
0.187349398267881 1
0.19277093047523 1
0.210888409629397 1
0.208404229563995 1
0.208946606290303 1
0.216918726916179 1
0.259018880266365 1
0.273089300623597 0
0.214230952223967 1
0.174533096654002 1
0.164864782493795 1
0.232733434833743 1
0.1679318652648 1
0.207334093697887 1
0.197873921350281 1
0.207216907944856 1
0.205312446755316 1
0.209015905418176 1
0.197685240610748 1
0.190368924200944 1
0.253633713645016 1
0.220101043530151 1
0.221196475780117 1
0.233216858674025 1
0.081893361039682 0
0.19192782203135 1
0.2305962689815 1
0.195370837804358 1
0.21421247404934 1
0.14262328506807 1
0.176592105260232 1
0.200298411020457 1
0.185537919318573 1
0.175170066360454 1
0.167147459750256 1
0.171607870159163 1
0.191210516450237 1
0.220300490737881 1
0.16080358893937 1
0.15438792411704 1
0.186480152092864 1
0.196116149877235 1
0.20804469039295 1
0.207119484180284 1
0.214933107142852 1
0.162316616968698 1
0.243727969438042 1
0.168956033004237 1
0.197199149185289 1
0.241650439601646 1
0.205018072139663 1
0.258229618274061 1
0.187475047640963 1
0.187879222921561 1
0.178002933245408 1
0.21805733984436 1
0.137227055601961 0
0.199168996023981 1
0.196637837843309 1
0.219808029070966 1
0.225403032229341 1
0.125572950267446 1
0.183093728869392 1
0.177097954040048 1
0.161254399030327 1
0.169344173442184 1
0.257285297252384 1
0.140876242404032 1
0.184017560089343 1
0.138524394015084 1
0.18370142805983 1
0.134964267342725 0
0.242134210366156 1
0.246164311410142 1
0.160987610621443 1
0.197796543256571 1
0.277291238335587 0
0.179216101776009 1
0.23004589195112 1
0.236378504292252 1
0.238338493578609 1
0.213459484739657 1
0.234950606484524 1
0.222024914632446 1
0.237196063857989 1
0.197190475019392 1
0.247022499190904 1
0.248462229709907 1
0.21641839350857 1
0.192049780072678 1
0.119915063775283 0
0.162145652706754 1
0.209518098408881 1
0.181491942149217 1
0.258011617399195 1
0.268217198137621 0
0.143496183920512 1
0.159171341362667 1
0.194208433299153 1
0.127479644532485 0
0.239502117876976 1
0.261770872925162 1
0.258928650607304 1
0.156960811270192 1
0.218397203602872 1
0.180518157524445 1
0.229979833887169 1
0.232119161061578 1
0.206534558602214 1
0.217541693807677 1
0.197150310970919 1
0.187328634847652 1
0.228301900714896 1
0.197684775816388 1
0.183508122453748 1
0.138153226519713 1
0.227871721900196 1
0.190141020307711 1
0.19929958686368 1
0.179376936994911 1
0.247037005356695 1
0.164782778853239 1
0.160728067410153 1
0.201592272348929 1
0.239632484026751 1
0.184366738660368 1
0.296573184668468 0
0.171572121573993 1
0.135261105541825 0
0.223655690859232 1
0.241643911229621 1
0.149071302615127 1
0.204691721925691 1
0.192752368308689 1
0.247055634578745 1
0.268262564621158 0
0.177293558962559 1
0.130762392534737 1
0.181381556874289 1
0.148016187447024 1
0.158571280113838 1
0.153687721035753 1
0.155923685695577 1
0.192204772832937 1
0.211527986906453 1
0.222266497017739 1
0.223845038117575 1
0.17788138101523 1
0.238825886438304 1
0.193169518845233 1
0.196993772966959 1
0.179002101212585 1
0.174093179778673 1
0.165525619823545 1
0.199107970747684 1
0.169520520762353 1
0.161412429407935 1
0.157762654298199 1
0.229665868588432 1
0.187970865603974 1
0.249111198605195 1
0.217894092679422 1
0.282867239289389 0
0.159732235256775 1
0.221719941136532 1
0.211592192894506 1
0.173892506010687 1
0.262362926422851 1
0.219628244620709 1
0.244706051029314 1
0.200142092615688 1
0.195817912268166 1
0.178363204831502 1
0.235428120633224 1
0.241599646415806 1
0.218877446297807 1
0.162827402366898 1
0.17111650698532 1
0.242073623655651 1
0.241528764460509 1
0.179410736936114 1
0.274769330382823 0
0.249631368611755 1
0.221625335380848 1
0.225760477344682 1
0.259483189187199 1
0.232080076174257 1
0.189948109316699 1
0.191242356091112 1
0.189561006601922 1
0.209055089192222 1
0.224400073138639 1
0.246714871546377 1
0.165553358265759 1
0.261903219309975 1
0.162999399034093 1
0.239221660638148 1
0.260468743220162 0
0.185725899397276 1
0.152399176264558 1
0.216260684750641 1
0.259312942652648 1
0.138720952108593 1
0.2259291195971 1
0.14171645307786 1
0.222376217242786 1
0.192258475966659 1
0.148335869635258 1
0.202254410158779 1
0.217729428530508 1
0.206846913119952 1
0.218823933533474 1
0.202238104100013 1
0.236566663449079 1
0.273362776663538 0
0.194613976997432 1
0.188949388411527 1
0.169723525104948 1
0.188765949485381 1
0.136281685622972 1
0.204578955817099 1
0.175299854269551 1
0.238734041027292 1
0.21432608090518 1
0.157007420443538 1
0.200644651610868 1
0.191273843686761 1
0.234913998509636 1
0.207220902408704 1
0.198306707915725 1
0.282263373212964 0
0.153057907123758 1
0.194455298316599 1
0.218121183134529 1
0.139445521556555 1
0.25789810237303 1
0.179393193503265 1
0.214208683582591 1
0.189198218862666 1
0.175195286136498 1
0.20189514872507 1
0.208815538521949 1
0.162185984390531 1
0.262365485314879 1
0.223878523250103 1
0.182193535086 1
0.197604951098213 1
0.152473550865223 1
0.225556204142508 1
0.252481678181671 1
0.177531769097423 1
0.228603466090865 1
0.254570907340767 1
0.244072859634067 1
0.18458193687252 1
0.170539830570235 1
0.164844792552112 1
0.194951026077336 1
0.187656070240384 1
0.167795455771075 1
0.179471469431675 1
0.214584297306077 1
0.220662624234409 1
0.213521979844978 1
0.151424214074467 1
0.224549698861416 1
0.184723538465507 1
0.152181168003355 1
0.151472685698616 1
0.265601346961937 1
0.194983489025519 1
0.144632600399471 1
0.25441094576053 1
0.214400647168991 1
0.223105096913615 1
0.187344488539533 1
0.172817639968599 1
0.193691407737967 1
0.164944482601916 1
0.230233493690228 1
0.193214883639175 1
0.162742009855838 1
0.216498008156239 1
0.23147175760032 1
0.216318244612066 1
0.193470584245056 1
0.205623818182745 1
0.199773796640756 1
0.26609121711761 1
0.209845073445285 1
0.197446549143693 1
0.184973208626107 1
0.201856275570731 1
0.173204833396853 1
0.18502044990625 1
0.18266886704171 1
0.200898906952291 1
0.195172473685903 1
0.207924864195562 1
0.217628426841295 1
0.234225691849013 1
0.20036881052348 1
0.244762492572688 1
0.267203608759139 1
0.23955110830751 1
0.204886617236662 1
0.221244235988765 1
0.162855548259731 1
0.207663309568668 1
0.154870701058659 1
0.237470037424188 1
0.218307486071675 1
0.261102054376458 1
0.233344745829413 1
0.222115457078488 1
0.195757870265735 1
0.142445929629144 1
0.22663724592734 1
0.223398788160992 1
0.237766102732324 1
0.163514972966495 1
0.223643926607358 1
0.205845893651972 1
0.256212443715702 1
0.167641922330423 1
0.138556425515674 1
0.182213114864693 1
0.220195989574534 1
0.198005350360887 1
0.224372691159134 1
0.191365082746694 1
0.165710479209679 1
0.232775141637166 1
0.269338495360594 1
0.18841874554932 1
0.235222655937845 1
0.211316293049599 1
0.164652331605318 1
0.183696685930296 1
0.207438231834819 1
0.148583581928371 1
0.195717904325942 1
0.213406394956237 1
0.190630133437151 1
0.200744045937864 1
0.175227562036896 1
0.219673814825206 1
0.237696857884749 1
0.211976754554353 1
0.182738589199234 1
0.168258557654361 1
0.227898234205684 1
0.245022291371868 1
0.173950921525706 1
0.211631228439269 1
0.182260641396293 1
0.193832594383987 1
0.205848235656491 1
0.173344403870121 1
0.23402417325354 1
0.236868655020277 1
0.179324602197241 1
0.224064873840906 1
0.19589125784876 1
0.208678246416468 1
0.196169453961721 1
0.20342504445545 1
0.189465077862823 1
0.138906467939912 1
0.239152188778616 1
0.227309077410695 1
0.164575824465844 1
0.137173175613055 1
0.256734392009473 1
0.225809317996329 1
0.193252027668235 1
0.199734718710809 1
0.167875290086888 1
0.166557593361247 1
0.190107463521238 1
0.218938224516952 1
0.147082003252569 1
0.245612132984039 1
0.215207911764208 1
0.223407664307225 1
0.184250315858674 1
0.209103926970654 1
0.196301738277477 1
0.203180902405424 1
0.174132030734347 1
0.189999981844126 1
0.178918593586783 1
0.207642847250732 1
0.143269851560022 1
0.151036595413837 1
0.232479511894485 1
0.20161200314289 1
0.175670020655343 1
0.16177103741172 1
0.190034793610505 1
0.183774328247662 1
0.225346719032502 1
0.148086560124712 1
0.22991848785906 1
0.181998886368347 1
0.244365827810373 1
0.237582611304588 1
0.202878297722227 1
0.28332364291785 0
0.152902159148943 1
0.18201440327557 1
0.148542486147548 1
0.138286499059014 1
0.190355511006876 1
0.174552815269559 1
0.249307324775295 1
0.16277063346232 1
0.161251608023474 1
0.207766140475318 1
0.157257190865999 1
0.267175997460795 0
0.173778943789602 1
0.156442799276155 1
0.195045959009342 1
0.162261664624097 1
0.21333273431276 1
0.248236363040844 1
0.229054606275742 1
0.17720219667435 1
0.220295642189799 1
0.163037225120247 1
0.221752722059857 1
0.217747768931561 1
0.20608286461527 1
0.248353460652029 1
0.223944882391012 1
0.179946508239853 1
0.219109664490031 1
0.191673186888219 1
0.20658215752384 1
0.206389486645133 1
0.140890919044455 1
0.194373761775021 1
0.220125115009789 1
0.205022175443595 1
0.246314372738277 1
0.171190447487578 1
0.203053861710822 1
0.210429030554775 1
0.253827234102278 1
0.236270131801815 1
0.158463691197768 1
0.223111988536822 1
0.212950628187838 1
0.211413999682874 1
0.210410298745099 1
0.204911806394474 1
0.228578090024365 1
0.215330516018744 1
0.161921452005372 1
0.185243932842778 1
0.231524951410506 1
0.220003602928865 1
0.170115693701861 1
0.121307159197763 0
0.202855374421151 1
0.192184370461105 1
0.24520314756983 1
0.162362638774817 1
0.219410248254691 1
0.213331428645689 1
0.220827794304576 1
0.144971177570485 1
0.137930769843749 1
0.172388583529169 1
0.156203215009319 1
0.167007013806491 1
0.20999793448298 1
0.16360088127218 1
0.185983517910778 1
0.235870049746839 1
0.212674478080725 1
0.212597239115534 1
0.1759338268512 1
0.167393926431931 1
0.188748410603405 1
0.230651241108029 1
0.174603906404507 1
0.240417607220625 1
0.23605702677154 1
0.181016825266604 1
0.242925448779918 1
0.168508700405451 1
0.182622448518937 1
0.207919170084331 1
0.22834576224708 1
0.142792247133879 1
0.232937437220673 1
0.117512836823729 0
0.277262102715107 0
0.213453384796493 1
0.176862493467229 1
0.195842897223236 1
0.213225511331444 1
0.174280288663962 1
0.194821136138578 1
0.199758183442475 1
0.182640697725954 1
0.197934248047461 1
0.22116500791067 1
0.239819222185231 1
0.21849221830698 1
0.157611177888078 1
0.185397161958806 1
0.237727454739182 1
0.204821247695923 1
0.136966363614833 1
0.193726466945356 1
0.212171734180817 1
0.136021967183793 1
0.183660944616532 1
0.209857550044938 1
0.198727595223036 1
0.201564610960902 1
0.199016402069154 1
0.205711239486851 1
0.203785107420662 1
0.204922583093546 1
0.206267025054432 1
0.238722062937697 1
0.211288475201967 1
0.151011601083606 1
0.251899777442229 1
0.205104441414326 1
0.183479994406305 1
0.181951565311899 1
0.190893777486498 1
0.216677673071634 1
0.235522921290626 1
0.197196737046556 1
0.239944083131884 1
0.221761167038464 1
0.22958950034734 1
0.163629069799467 1
0.195657348374484 1
0.227169132822713 1
0.122162144715745 0
0.177704263751415 1
0.192570956031693 1
0.185595192512704 1
0.271426775076182 0
0.137401051369011 1
0.204762165220613 1
0.243255616671388 1
0.166030033927773 1
0.191691890790676 1
0.176964880950147 1
0.219762977057418 1
0.267149257388239 1
0.249659190251067 1
0.136298533514888 0
0.189326671734347 1
0.238736038715857 1
0.276094033689302 1
0.248313943828942 1
0.214453003942103 1
0.208822830372856 1
0.147662336619756 1
0.19948634135499 1
0.230743641744379 1
0.236004266493339 1
0.242822350492846 1
0.176170111752378 1
0.177199679674999 1
0.188652849008162 1
0.211460675942692 1
0.145594938546818 1
0.209541778579016 1
0.20569061015478 1
0.199489001443727 1
0.235735473607145 1
0.223621620489439 1
0.20628721588926 1
0.18703008735747 1
0.209203963544868 1
0.240212649210611 1
0.225086819636584 1
0.197998148072518 1
0.205256166094877 1
0.180396687342601 1
0.235205737247756 1
0.16418806712135 1
0.231039178142173 1
0.176603262585313 1
0.194998729593881 1
0.267576934784296 1
0.254181723848609 1
0.205506161224032 1
0.140390399884596 1
0.174115047592416 1
0.157168743169211 1
0.230650033892401 1
0.255457012413025 1
0.196503287488058 1
0.117510813285411 1
0.197309367209962 1
0.234453743565415 1
0.214421947395565 1
0.170441109710613 1
0.155900989480136 1
0.194088359228011 1
0.154157891168664 1
0.233487861691807 1
0.22880531622313 1
0.255508445259487 1
0.192294775495155 1
0.166971603861041 1
0.169051939976351 1
0.17710115855382 1
0.17469907511449 1
0.129480074401427 0
0.252358803842776 1
0.232211770857182 1
0.194324752498809 1
0.203915641100679 1
0.198247577040666 1
0.192002830709191 1
0.180113386967453 1
0.174157189427109 1
0.24315995683431 1
0.237712589735565 1
0.169242119188041 1
0.202252154967083 1
0.258133418303048 1
0.176229444626689 1
0.119765004105421 1
0.251304649452403 1
0.176173100777026 1
0.198702578889004 1
0.195824632125501 1
0.268973826695249 1
0.17355851509276 1
0.254856227349702 1
0.180958236450451 1
0.21482201547916 1
0.23712932271935 1
0.208247781493709 1
0.135069175891847 1
0.171375669359621 1
0.175759793924962 1
0.159695588075699 1
0.193469925394851 1
0.171663469154404 1
0.155475338284786 1
0.210585117284734 1
0.173818226550343 1
0.180365696551793 1
0.229959267809315 1
0.187946864676187 1
0.21814358868429 1
0.288752523441421 0
0.177031053519535 1
0.249083912669446 1
0.193035238332274 1
0.194709882857389 1
0.199532489595348 1
0.190352415355871 1
0.163927753938986 1
0.188728283435733 1
0.193242571747769 1
0.201831521636325 1
0.208894478765313 1
0.231780120381329 1
0.208294577715077 1
0.185564462555933 1
0.201686937817296 1
0.203241932496879 1
0.169810220024076 1
0.26164809228458 1
0.164887780614065 1
0.186812593667744 1
0.208883631571794 1
0.214272191846498 1
0.20728358303543 1
0.13749925818024 1
0.166674401110108 1
0.173146437093864 1
0.263086908473898 1
0.237797609544592 1
0.168580958052303 1
0.174410377756611 1
0.203164822670041 1
0.209193524494798 1
0.185157685179398 1
0.183081048106319 1
0.157060773517965 1
0.209347552415013 1
0.196320719924002 1
0.238592572228315 1
0.156171679240914 1
0.211054690622734 1
0.151869242601702 1
0.219903665975956 1
0.221756215614433 1
0.188064027483236 1
0.204710790372892 1
0.230731352366412 1
0.217614116951914 1
0.212113275452498 1
0.160689783309458 1
0.171630544081676 1
0.219545621021953 1
0.193689658744143 1
0.249023568961839 1
0.149121459733085 1
0.188649074152367 1
0.202837511808543 1
0.226676378035794 1
0.157415459284043 1
0.2565953076687 1
0.212476739481009 1
0.224771242148756 1
0.228507865584911 1
0.224221535330307 1
0.232026099938403 1
0.190817620021197 1
0.178329724179252 1
0.278279496251197 0
0.191838377894153 1
0.232525845253086 1
0.187866934744023 1
0.173056837477066 1
0.176172108095289 1
0.242836435528658 1
0.208086086894077 1
0.152035581245908 1
0.234946156682007 1
0.256367539590179 1
0.179694577934903 1
0.171402920426063 1
0.18386439475166 1
0.205196233118266 1
0.215137096270856 1
0.227462440824159 1
0.229531198812693 1
0.169335807526197 1
0.179928061362157 1
0.21795952535754 1
0.28537764719063 0
0.223229392538837 1
0.159860729238384 1
0.247386686581997 1
0.161588586194735 1
0.282997691860801 0
0.188558544845009 1
0.20274129346254 1
0.21338698073316 1
0.197315031175798 1
0.27808569407888 1
0.188035612733061 1
0.169657302792501 1
0.175941160775167 1
0.181837783422193 1
0.1865671656926 1
0.171395139733523 1
0.177454079099214 1
0.156189173216627 1
0.223558206841557 1
0.149021414619731 1
0.21667744517181 1
0.22196979433254 1
0.210372898010457 1
0.206146399911454 1
0.21706076504114 1
0.232731372254344 1
0.242148465979665 1
0.209626021273048 1
0.235200351022438 1
0.236446651833768 1
0.17988415450487 1
0.241878472009963 1
0.245445584870309 1
0.240729287281867 1
0.205809910791191 1
0.163374555858987 1
0.158113747056834 1
0.231310667072053 1
0.150337366987409 1
0.174236108012368 1
0.145782243606519 1
0.164913252939599 1
0.231420408601184 1
0.282589068095665 0
0.20696381128123 1
0.213537764988335 1
0.1467993006159 1
0.184063665077675 1
0.176620824469574 1
0.181878942637884 1
0.201519325898291 1
0.218620244553305 1
0.224571968784586 1
0.14144621789823 1
0.204429763562442 1
0.193016185113133 1
0.201329009769317 1
0.212599391385322 1
0.279228704900657 0
0.213287427685766 1
0.231469230708085 1
0.163441364083561 1
0.223101581698318 1
0.152232121300721 1
0.231066332716734 1
0.220275810464821 1
0.224904409051532 1
0.246735901649075 1
0.269374295160716 0
0.215791376922338 1
0.240415951877285 1
0.152323007161915 1
0.184997617594257 1
0.222659833124058 1
0.220394302869366 1
0.155766492845022 1
0.200513208442306 1
0.199873911341448 1
0.206058817218884 1
0.223665705416864 1
0.176598857201853 1
0.209126499506383 1
0.184994540716086 1
0.195416108943954 1
0.188139983019735 1
0.223648396555497 1
0.173828783402774 1
0.197748076511874 1
0.20661815619253 1
0.145273664201115 1
0.209396562284316 1
0.173126721238734 1
0.210047123042845 1
0.283393179082992 0
0.238845703142583 1
0.188308546004341 1
0.220684252824477 1
0.238106721969259 1
0.219971655120099 1
0.15182461780589 1
0.180215987269322 1
0.199724319248984 1
0.24005032313213 1
0.206383708702375 1
0.23166450001142 1
0.19241722841003 1
0.216867200868489 1
0.220596845569666 1
0.218706589919185 1
0.228928616766427 1
0.229869008604098 1
0.182293635418591 1
0.18346901130014 1
0.202195303795918 1
0.245956487943035 1
0.196766853890274 1
0.258094473113142 1
0.158870868142619 1
0.198213863566718 1
0.120683152669129 0
0.209669119619443 1
0.199033880964124 1
0.169209159006923 1
0.20257189137191 1
0.187613309115205 1
0.188569199379682 1
0.23159577775388 1
0.262015121033865 1
0.226317354469787 1
0.224472026538142 1
0.178527734614775 1
0.149160090593978 1
0.161458691540231 1
0.224993001863284 1
0.236121340829765 1
0.240598602812303 1
0.193682530872175 1
0.191169321725727 1
0.185490702836191 1
0.198476883072701 1
0.215931866834281 1
0.175239030341085 1
0.181151638670479 1
0.310679828585005 0
0.187346857112024 1
0.206618584387082 1
0.148925152162994 1
0.192590108571473 1
0.170216840231984 1
0.181722293412219 1
0.19187959379363 1
0.158816083383237 1
0.224180425536337 1
0.200767497855551 1
0.264308217696513 1
0.246769738734042 1
0.1695906325598 1
0.169082929826434 1
0.186090481692659 1
0.218295103718482 1
0.181019975119979 1
0.209128788424427 1
0.225547939590836 1
0.207637960888395 1
0.161700316976801 1
0.157527271780318 1
0.148643026844373 1
0.211614684309413 1
0.169013965200522 1
0.252462547109676 1
0.172704372231714 1
0.146278915459741 1
0.267122117810487 1
0.208714194885017 1
0.12119316468258 0
0.202681486739851 1
0.1992748928444 1
0.242599279228645 1
0.232126368744463 1
0.249089551915984 1
0.205222669828367 1
0.183837138518028 1
0.146798640472351 1
0.199851636304308 1
0.172829295495852 1
0.206082389855715 1
0.174399734291082 1
0.186320514111294 1
0.215236414497206 1
0.156418903439055 1
0.207259407523042 1
0.179077120899841 1
0.188086835720991 1
0.238185977262331 1
0.196730447381233 1
0.199698160536685 1
0.252416470822694 1
0.219253331619499 1
0.232673351557543 1
0.173432726663548 1
0.226187069869289 1
0.198280234274836 1
0.223706522468326 1
0.22929841152604 1
0.147693200276903 1
0.191032034103729 1
0.224585079752622 1
0.189019891123852 1
0.143130006431796 1
0.184938965199238 1
0.207560997072766 1
0.189774291100793 1
0.199781943894031 1
0.200109214466169 1
0.186676814353961 1
0.182692097115761 1
0.224700655541918 1
0.196509184576865 1
0.207495254217159 1
0.231262725558435 1
0.214207754130486 1
0.19736749558269 1
0.124875085343708 0
0.227060341602995 1
0.199362415284332 1
0.247645262266532 1
0.210693431011913 1
0.24532256859378 1
0.245347094956062 1
0.149094776216337 1
0.248416291023995 1
0.156121448270161 1
0.284330142403791 0
0.158213889883189 1
0.230323950306783 1
0.237665546385049 1
0.181824239137318 1
0.166041116934008 1
0.16571839310739 1
0.254983369511842 1
0.213125347056087 1
0.224968122344044 1
0.194776160840211 1
0.217817018933327 1
0.210881184505184 1
0.239886400761401 1
0.164632871794776 1
0.235499756556319 1
0.248518062132596 1
0.164212377005234 1
0.26063655132863 1
0.135404239830757 1
0.239460085387357 1
0.231785669785987 1
0.201547684528171 1
0.150676778392067 1
0.17260791502833 1
0.17532156681259 1
