# Supplementary material for: Bias caused by sampling error in meta-analysis with small sample sizes
Source: PLoS One. 2018 Sep 13;13(9):e0204056. doi: 10.1371/journal.pone.0204056 (PMC6136825; doi:10.1371/journal.pone.0204056)
Supplement: S7 File — (ZIP) [file pone.0204056.s007.zip › results N = 10 theta = 0.2 tau = 0 sz = 500-1000.txt]

"dl.theta" "dl.cp"
0.203660247321476 1
0.197269639911881 1
0.172004574087314 0
0.192690940667216 1
0.197648867775694 1
0.200724206229487 1
0.205992085932257 1
0.216445171590898 1
0.191610935246422 1
0.202263045553828 1
0.208757375478184 1
0.216104062191643 1
0.198804404000279 1
0.198363070177269 1
0.201649494999997 1
0.19758180851884 1
0.201359139936582 1
0.197815139198392 1
0.179814860416161 0
0.183197255230028 1
0.185827203521659 1
0.181871335606004 1
0.209681876834291 1
0.206405949052552 1
0.198823226774724 1
0.201050250836061 1
0.2143605192408 1
0.200627739173017 1
0.217340856862913 1
0.19132585764206 1
0.214090611766859 1
0.203769921906542 1
0.195938645847897 1
0.214494156358119 1
0.209316893543106 1
0.199485341774406 1
0.21132966844321 1
0.222111138238506 1
0.216860948120604 1
0.207415126723552 1
0.224046104710528 0
0.205542141058232 1
0.194974810354273 1
0.220792733946008 1
0.201719042439146 1
0.193407514533918 1
0.197788348123159 1
0.216420242381964 1
0.20152194576506 1
0.198464691669645 1
0.199196876367298 1
0.191972504258327 1
0.195091278571551 1
0.193780823818134 1
0.201996337325431 1
0.184627303130456 1
0.200139638615451 1
0.212516340686283 1
0.200384207489849 1
0.188944600605672 1
0.19310088871126 1
0.208874679533338 1
0.194235837749231 1
0.200303009674394 1
0.213136384135847 1
0.187684707430881 1
0.210257051849446 1
0.208447705419601 1
0.200405162826357 1
0.192987977344142 1
0.1985083230354 1
0.197318756243791 1
0.218609702690701 1
0.214926547644018 1
0.192068110745157 1
0.225637189003412 0
0.193892887779587 1
0.195029087050224 1
0.222926415633354 0
0.188834868878806 1
0.188265923914339 1
0.19985793968603 1
0.21637514768262 1
0.201598156135761 1
0.195139497400692 1
0.195284496338814 1
0.189686711809117 1
0.192658931865569 1
0.193403271760265 1
0.198739894710586 1
0.195503726492317 1
0.200194240822615 1
0.185653232783939 1
0.194441896451108 1
0.185996129894092 1
0.196829961564592 1
0.181893335289582 1
0.180044524290387 1
0.190048201291166 1
0.209662079304659 1
0.202289721038202 1
0.197823756783336 1
0.207209360863649 1
0.201167543204441 1
0.201893870117889 1
0.199986263019292 1
0.190375920239584 1
0.192132915575253 1
0.172495472953709 0
0.206209678410588 1
0.206811846751763 1
0.205381345345066 1
0.164534489054181 0
0.20990638147418 1
0.194563745142131 1
0.198167422664357 1
0.203426879772939 1
0.208450002658204 1
0.1876725502441 1
0.20191606204424 1
0.2130199348989 1
0.187230201466697 1
0.175880714152127 0
0.195110940319143 1
0.205958673153813 1
0.190386736832127 1
0.190518711281866 1
0.180867731399241 1
0.212426438875866 1
0.19638970975419 1
0.194829136608033 1
0.178201835706848 1
0.224031635767832 0
0.197287673439351 1
0.206459943036495 1
0.212235957032138 1
0.201500345477051 1
0.197597580511848 1
0.199204468089743 1
0.1862115408402 1
0.21396184667996 1
0.196884963034286 1
0.190104020105185 1
0.189769161378747 1
0.185448892947514 1
0.206701956297016 1
0.20057835099336 1
0.178223935016525 0
0.197818104475227 1
0.20853615590122 1
0.196810887880297 1
0.210435849723074 1
0.200744543709899 1
0.229376366606093 0
0.202197064373223 1
0.218629810933227 1
0.184007145189286 1
0.219072858791999 1
0.198033330627402 1
0.187866203431131 1
0.186900432264632 1
0.199192734629225 1
0.183883047489083 1
0.201716666782933 1
0.206733387527617 1
0.196056611442688 1
0.215822831813412 1
0.198361246775499 1
0.213529540768504 1
0.186985405684831 1
0.193159585739798 1
0.210036142656896 1
0.187740366985233 1
0.162641021847961 1
0.192750574001336 1
0.191467575213134 1
0.20559512227388 1
0.204742223015653 1
0.205225706044176 1
0.18444459663955 1
0.209293861930993 1
0.195010670676937 1
0.210877074492861 1
0.184564124081295 1
0.181491436761559 1
0.217664298161865 1
0.198405266093211 1
0.204454836954497 1
0.185649299235674 1
0.196308911515065 1
0.209393189059285 1
0.194063561034222 1
0.186955933449447 1
0.198036489707063 1
0.197754386312475 1
0.199310871134527 1
0.199000683458026 1
0.206656369651559 1
0.220305436028331 1
0.190473895947764 1
0.189918739477477 1
0.207925216315396 1
0.199884113005733 1
0.204697432775394 1
0.200809929458335 1
0.210485877138359 1
0.198208960115101 1
0.196656440063917 1
0.208547203226022 1
0.227388540576604 0
0.208699401088492 1
0.210717608121512 1
0.203043841550368 1
0.198728701052534 1
0.192811181148951 1
0.18102016922951 1
0.184801033713785 1
0.197378796289228 1
0.196044109959396 1
0.210035686215079 1
0.206784613583347 1
0.218489721041429 1
0.213533594344948 1
0.196406260283019 1
0.190348349796742 1
0.205485790759578 1
0.200441118619015 1
0.207494515288582 1
0.202397031479833 1
0.194958313046031 1
0.199879261794777 1
0.219322738465494 1
0.208272655911074 1
0.20865550849594 1
0.214023973985486 1
0.22282250078807 0
0.182845574977715 1
0.200235454267992 1
0.211034547695322 1
0.208624728067201 1
0.211443990599367 1
0.215087823794933 1
0.221579637909208 0
0.174212422431183 0
0.189944231912475 1
0.199814486388921 1
0.220733585519198 0
0.209850241667582 1
0.193487335365629 1
0.199319078867009 1
0.201322390480488 1
0.212160100568947 1
0.185943686352941 1
0.212217770969389 1
0.203972531097315 1
0.211738954107806 1
0.212505053238732 1
0.197468517691004 1
0.213893250141297 1
0.216487456508001 1
0.20593426063867 1
0.194093581864131 1
0.200331599742524 1
0.207638834546146 1
0.192258104626654 1
0.201673273227839 1
0.202889657712054 1
0.190565753739151 1
0.184502134718295 1
0.184552283734497 1
0.185431353473124 1
0.210919618395459 1
0.209580659275072 1
0.194354946252796 1
0.214246843538725 1
0.194399123788138 1
0.2133995176667 1
0.202175113220817 1
0.204588770219038 1
0.195915216757396 1
0.197442861957535 1
0.200762179072012 1
0.193604622099911 1
0.199368283121508 1
0.201973992085638 1
0.186801581794925 1
0.184309050902041 1
0.19614267337263 1
0.205336695326378 1
0.19767717651543 1
0.208946317002648 1
0.20270538012994 1
0.204555886174126 1
0.205777159358477 1
0.192451585705444 1
0.204675991835978 1
0.211847117125481 1
0.18791163767927 1
0.214023495214205 1
0.185556329500635 1
0.213839692908534 1
0.1908220256951 1
0.185402288249731 1
0.211264107435032 1
0.215065115820371 1
0.195382450645655 1
0.208087290322595 1
0.20181428725413 1
0.181687902393526 1
0.219426855569651 1
0.191422786384176 1
0.19630425906335 1
0.181323515726512 1
0.194037750448397 1
0.185999548082921 1
0.194080867139708 1
0.206701696959587 1
0.198627928895935 1
0.199437555971072 1
0.202924117681033 1
0.196904767609879 1
0.202941019418931 1
0.199428654658448 1
0.208601977681715 1
0.196646295286177 1
0.184656818290765 1
0.189280521374906 1
0.207757093428709 1
0.205348707563562 1
0.210985840277848 1
0.187440270378691 1
0.208647955045501 1
0.205151558438031 1
0.207145509066773 1
0.206029326296468 1
0.21176556822763 1
0.206450942321717 1
0.188614920626012 1
0.212185285040818 1
0.208085972026703 1
0.201779327915927 1
0.220829794106347 1
0.195776030395289 1
0.192425504908612 1
0.217013838606734 1
0.221827958043146 1
0.215575265920571 1
0.202972493787367 1
0.183037879422329 1
0.203261062543914 1
0.206490392309845 1
0.189119788549962 1
0.202769041243875 1
0.21302751190297 1
0.190285411214893 1
0.193760556674854 1
0.217599916343127 1
0.202907490001026 1
0.200291472388728 1
0.191676564318029 1
0.206736273851056 1
0.209821655775466 1
0.207627065557914 1
0.198327939985139 1
0.178833553599117 1
0.205147322684213 1
0.200171431624341 1
0.188123929904588 1
0.201762478160437 1
0.199397727169213 1
0.212800537968245 1
0.189324580522259 1
0.200960909430405 1
0.206891645687644 1
0.202446443660145 1
0.186019820076825 1
0.198983053063914 1
0.21440287381055 1
0.187098938377261 1
0.201605258604746 1
0.183568798761002 1
0.203223632525572 1
0.181644531465961 1
0.179053226509374 1
0.204198485577206 1
0.193215533662488 1
0.209086758275218 1
0.209385888680954 1
0.211598140107299 1
0.20140296471824 1
0.199745825365299 1
0.209741596522016 1
0.202215717981462 1
0.18215971100384 1
0.221011996298075 0
0.205115564450888 1
0.195735045723511 1
0.214970814007597 1
0.19515085024292 1
0.206713836141759 1
0.194109519097159 1
0.20289920665305 1
0.186095347850742 1
0.213654851777375 1
0.219596398731321 1
0.209958708859058 1
0.196680046443371 1
0.22095150328485 1
0.215519942370452 1
0.199326227577692 1
0.21088314928998 1
0.196578505339125 1
0.219079329257311 1
0.212976534547201 1
0.184134386037317 1
0.191140232946127 1
0.180610608506744 1
0.198691189273865 1
0.185325047262686 1
0.202635704669123 1
0.196012639544619 1
0.193068672156698 1
0.197089139693961 1
0.204032084443875 1
0.18618485999093 1
0.182110895164968 1
0.208501285215159 1
0.205366139985653 1
0.183280215514028 1
0.191430244424246 1
0.203679029309195 1
0.204568946935447 1
0.193239102486406 1
0.219780058524171 1
0.203768556447245 1
0.197144491026558 1
0.20646300220858 1
0.203410916772264 1
0.201396022711568 1
0.199954924310315 1
0.215625317073785 1
0.205754413225505 1
0.200529950548827 1
0.198379191940709 1
0.198151586931166 1
0.206178430044638 1
0.212248355018455 1
0.201979646529817 1
0.208868791654116 1
0.207406460647414 1
0.192297632880422 1
0.206465115400866 1
0.200659250925736 1
0.184106824098185 1
0.21407587984329 1
0.206218904879908 1
0.220250252277151 1
0.216314310494034 1
0.193122127759214 1
0.209337509048099 1
0.206488182690584 1
0.208844229842365 1
0.199663088538433 1
0.196157013088451 1
0.206532457011151 1
0.200787371539739 1
0.2068872478461 1
0.1978042678448 1
0.189036874629948 1
0.185331976115381 1
0.208379881998502 1
0.195133942881864 1
0.213580213936256 1
0.214668940035928 1
0.205440287492482 1
0.182141557056018 1
0.193356895733738 1
0.209844020777751 1
0.192089567584369 1
0.209826363042258 1
0.199144757188239 1
0.201100610059005 1
0.202237689846529 1
0.202806036333936 1
0.210324108719642 1
0.196315985870889 1
0.19427376599667 1
0.194352405416979 1
0.189446805925453 1
0.216289311882475 1
0.198453766840706 1
0.197096541132835 1
0.202792404353089 1
0.196974103268431 1
0.198552945194636 1
0.224649685434925 0
0.199124332351984 1
0.193744803913992 1
0.204881124118465 1
0.207645263397553 1
0.210672199047492 1
0.22055524215908 1
0.209109286335953 1
0.194778913436359 1
0.19342554914063 1
0.212303393150874 1
0.200669237813799 1
0.213560102589046 1
0.213130465521337 1
0.20031268857049 1
0.204166857706676 1
0.215037805556944 1
0.197790120179898 1
0.193504279822556 1
0.18638445905757 1
0.185012942038654 1
0.204730956047182 1
0.20165917869086 1
0.189019223686452 1
0.201931812762497 1
0.217258099985232 1
0.197213421907773 1
0.18040667204986 1
0.190410929356657 1
0.17721250166946 0
0.215935830650254 1
0.178691703833919 1
0.218793218799214 1
0.204376378649767 1
0.188229107441351 1
0.196776518537633 1
0.210515104857055 1
0.20370212996238 1
0.195399390261826 1
0.204922939593116 1
0.202678599638435 1
0.204075484669045 1
0.206866917921017 1
0.233180606934279 0
0.169126258422722 0
0.196990519772386 1
0.208140286723319 1
0.192264300328958 1
0.191293232843048 1
0.200775095043365 1
0.221938895823661 0
0.18107030070353 1
0.198503292887434 1
0.21303103318606 1
0.214031487622098 1
0.205200891007627 1
0.20638389589561 1
0.230811905574179 0
0.184670244494707 1
0.196424717501466 1
0.208363945734618 1
0.205613886573202 1
0.212147140651669 1
0.185490719476301 1
0.209162463386199 1
0.208504239533838 1
0.18666788445507 1
0.193472015439017 1
0.21072106067449 1
0.189614859301682 1
0.206999887157527 1
0.225277402768384 0
0.191378064059557 1
0.184301528956659 1
0.203367934131289 1
0.192064860600815 1
0.200203572700548 1
0.196138368337809 1
0.21391105361649 1
0.200836931193859 1
0.177417124020627 0
0.187275985615527 1
0.216733973235685 1
0.192705091197381 1
0.207748155224309 1
0.194834235736271 1
0.193453488867372 1
0.183449300512426 1
0.206899057909525 1
0.200111167405438 1
0.204145578547725 1
0.200454932988934 1
0.206743059358812 1
0.222301366369553 1
0.20526128648625 1
0.19192596732801 1
0.196084827218479 1
0.197292411709801 1
0.206590238944516 1
0.199614858296734 1
0.19365920595097 1
0.19690934201886 1
0.186542867266925 1
0.201542841439355 1
0.186088475144017 1
0.221819661213785 1
0.191988091671746 1
0.192793335835366 1
0.201685937284771 1
0.200168585229407 1
0.203657864502712 1
0.191153463574966 1
0.19549732585736 1
0.204031121296585 1
0.206235873525484 1
0.208318524512131 1
0.195602567718627 1
0.18896705102644 1
0.200014646110295 1
0.185406721253575 1
0.183152461822983 1
0.211205191743539 1
0.200873570628325 1
0.210349012143594 1
0.205568091442366 1
0.18491115746466 1
0.204372630918719 1
0.173180668469952 0
0.209791235981823 1
0.205080545629212 1
0.182656236297747 1
0.206759127254901 1
0.184570395453081 1
0.186245348807612 1
0.199774751450726 1
0.211768448223375 1
0.218174529437788 1
0.186751837004115 1
0.190603438351789 1
0.199850227613656 1
0.196418733745537 1
0.194843435620178 1
0.206445531819794 1
0.179155353533263 0
0.202295490485636 1
0.198704970917628 1
0.189697862617362 1
0.218761047128303 1
0.227625817339874 0
0.183457106492685 1
0.208327198178607 1
0.189214830430593 1
0.215813469945613 1
0.207751133268183 1
0.20187720141674 1
0.20774756789398 1
0.215627861137954 1
0.212643735029545 1
0.208970613942287 1
0.20260777339941 1
0.19689827692759 1
0.193454533401802 1
0.192157688257938 1
0.196608138674032 1
0.198104866654186 1
0.204607262813221 1
0.204417429323152 1
0.202788763028882 1
0.200039479152831 1
0.19689727330477 1
0.184003993133668 1
0.203296647663192 1
0.197205634596857 1
0.20923877263751 1
0.203029454377186 1
0.217277302461382 1
0.230144620083861 0
0.194053647176303 1
0.209958429251521 1
0.18931914069051 1
0.219282092308774 1
0.195049930252036 1
0.213110356202333 1
0.210645878359006 1
0.185960834168462 1
0.196693051568517 1
0.20731689430363 1
0.193452775012713 1
0.204233991180718 1
0.193472447556134 1
0.184204773079156 1
0.199427441212439 1
0.208194752244615 1
0.207053418034661 1
0.219166687515954 1
0.200564299935255 1
0.209288891873028 1
0.202253535214612 1
0.188430719419328 1
0.203926069025179 1
0.201368887291769 1
0.202701234100336 1
0.194759456569062 1
0.188627575228272 1
0.207694806711386 1
0.205286525484601 1
0.188306435753663 1
0.191507339940053 1
0.201115308377882 1
0.200363055584115 1
0.20164459470223 1
0.201451557229902 1
0.194842979643919 1
0.192195896633359 1
0.199049650050193 1
0.217653723151305 1
0.205632734583153 1
0.211772836597788 1
0.197279292860606 1
0.205346242539244 1
0.196659384471471 1
0.199963066992709 1
0.213065864447055 1
0.210199820545288 1
0.191816113889983 1
0.197871588865327 1
0.203127045596558 1
0.203924915124367 1
0.197018685128471 1
0.209272518875708 1
0.20464122274438 1
0.200835895084206 1
0.192686218592654 1
0.200802778994686 1
0.210626669794796 1
0.197828088976713 1
0.166794166762873 0
0.19423850702689 1
0.204997111913431 1
0.204591489772225 1
0.210709343456472 1
0.200367927713733 1
0.193120551740378 1
0.205419898067106 1
0.21878382423927 1
0.199057836886198 1
0.208575821751551 1
0.216310864997521 1
0.212511694974724 1
0.208485482025263 1
0.202247596914502 1
0.200352332337608 1
0.182574129106035 1
0.19817654756797 1
0.197387482448351 1
0.212629043533722 1
0.184660652205908 1
0.186503525285245 1
0.217401515994442 1
0.18935681118043 1
0.208391452764623 1
0.207255585906474 1
0.201932742462071 1
0.188346015449964 1
0.197646347812534 1
0.197272645704722 1
0.20457676519347 1
0.198985180760526 1
0.211541970488832 1
0.208060067029348 1
0.18542399260563 1
0.200214423555877 1
0.192336412974016 1
0.204486717545325 1
0.197049302869144 1
0.195906349146772 1
0.199430972778031 1
0.203054297236571 1
0.21020785356039 1
0.204585430161185 1
0.206489931332508 1
0.206814549511972 1
0.205393724435212 1
0.213632844816609 1
0.19363328717829 1
0.196257893348231 1
0.198697206847718 1
0.206801674240209 1
0.188902574564402 1
0.210419906332271 1
0.20517886836501 1
0.202179178860617 1
0.200718680325919 1
0.195886374032578 1
0.186180294815302 1
0.195864189117611 1
0.204446572366364 1
0.212323375594709 1
0.176680528341468 0
0.21008283679746 1
0.196331564367322 1
0.20517972077371 1
0.211459041573706 1
0.19571645004118 1
0.193072746068373 1
0.18821902555588 1
0.203180251500849 1
0.202480030110084 1
0.196823484358897 1
0.209526914859658 1
0.206198057959406 1
0.201090448689479 1
0.21821491892123 1
0.198895757585916 1
0.193577597317622 1
0.205910772581381 1
0.20118751723383 1
0.216680250699344 1
0.186349215757547 1
0.214073024439498 1
0.192693677180904 1
0.211767484084343 1
0.205302064864286 1
0.203855930518971 1
0.21885847048202 1
0.21076575694728 1
0.210823328019515 1
0.19167852088274 1
0.191490219000186 1
0.193531248227102 1
0.200595926378961 1
0.210480735023539 1
0.181591448842653 1
0.203843172813928 1
0.191642232971846 1
0.197942128956116 1
0.2225562984689 1
0.184210210431029 1
0.191939203607492 1
0.193949654665117 1
0.201041873979512 1
0.203878380714222 1
0.2062587166491 1
0.197524093109618 1
0.191612286200819 1
0.199578885657279 1
0.200609577971689 1
0.214636434838495 1
0.194040683418168 1
0.185527613431923 1
0.19870690427174 1
0.203813121887424 1
0.209819556335326 1
0.211260831811117 1
0.208482082119195 1
0.190562159337735 1
0.214500709375824 1
0.202074095859324 1
0.201415218813625 1
0.204221675576562 1
0.207683865597279 1
0.204389149830402 1
0.195099943479147 1
0.182608370277171 1
0.190459708603545 1
0.21360776043229 1
0.201392734675719 1
0.208899124612528 1
0.193459854279826 1
0.184981106402474 1
0.20311416519327 1
0.19301860396855 1
0.19419970686852 1
0.1934742634427 1
0.190065313939579 1
0.205002300779279 1
0.205696133683077 1
0.195784434982911 1
0.209068552431362 1
0.198571213216119 1
0.18998732778624 1
0.207154785970358 1
0.189361532017274 1
0.200267176264352 1
0.201267376370158 1
0.209431543706032 1
0.201624171317282 1
0.202259428983248 1
0.199582778922903 1
0.206965896394519 1
0.188685990089748 1
0.205885508879151 1
0.197856116445451 1
0.198872994398162 1
0.216676792106819 1
0.198640534301461 1
0.198621780527811 1
0.204968179744696 1
0.192151457735504 1
0.200982785873988 1
0.194597119130019 1
0.200848964135821 1
0.19985557571528 1
0.199385229188887 1
0.222859144135539 1
0.183186455472178 1
0.20589258685436 1
0.20587485698045 1
0.209030755277823 1
0.209389402137533 1
0.211589067083997 1
0.199554505433094 1
0.21595927712187 1
0.200181490001687 1
0.213402256492272 1
0.202643124679826 1
0.206354947153629 1
0.203168434496509 1
0.178460048484808 1
0.217118593706683 1
0.202335903811681 1
0.180800729482626 1
0.184856369270341 1
0.186123125447063 1
0.200097430131355 1
0.201940878988925 1
0.213625323328078 1
0.195645247230757 1
0.182698208076833 1
0.189591898675041 1
0.198941813204835 1
0.209032795423548 1
0.204898008670313 1
0.197057616013641 1
0.191438314016174 1
0.194012848345341 1
0.210799096180062 1
0.225360531737846 0
0.199480142934823 1
0.189151626625897 1
0.204859877856332 1
0.197722444128173 1
0.186393324577151 1
0.196986569347251 1
0.194773527796341 1
0.21484316717269 1
0.202934041682569 1
0.207195399782954 1
0.21410791950728 1
0.205752613806097 1
0.1850330211637 1
0.190984887075619 1
0.210929714077706 1
0.192817183929703 1
0.200482125162446 1
0.202149024143561 1
0.18420829157498 1
0.200284773392807 1
0.224801683782526 0
0.205272140734949 1
0.21101594356102 1
0.194633639357539 1
0.198878003945986 1
0.216208234037722 1
0.208310810663004 1
0.190977906493274 1
0.215935588697397 1
0.217689213758815 1
0.209695936818829 1
0.206115411167533 1
0.199997097418777 1
0.201689728260263 1
0.199745441627112 1
0.215586837834263 1
0.192645836485206 1
0.199063650124316 1
0.20748357401546 1
0.189207169804544 1
0.208264107297875 1
0.197978029044123 1
0.20919542953687 1
0.192910168107982 1
0.194392134163585 1
0.211126420922396 1
0.194783158414796 1
0.205426581499253 1
0.189676761592726 1
0.205542385927138 1
0.213042657498909 1
0.204882604351825 1
0.195437662380343 1
0.183368121002867 1
0.189682085376919 1
0.190867791854552 1
0.208882848155203 1
0.21051094876827 1
0.211322097357945 1
0.201007467300651 1
0.197676493192129 1
0.206479777219313 1
0.197605340934532 1
0.202766668176207 1
0.197473586125838 1
0.203446934842444 1
0.201356315387314 1
0.205803964621376 1
0.193883844687381 1
0.199882894000356 1
0.226891716601356 0
0.213618527178043 1
0.196878239762087 1
0.21301086065254 1
0.196874668819697 1
0.193462429193723 1
0.190441235569593 1
0.207893555202224 1
0.202293796456786 1
0.208841809954233 1
0.19439995059025 1
0.196647657737689 1
0.208312814135678 1
0.196922248665395 1
0.194852721926255 1
0.221234862961553 1
0.200083283928123 1
0.200058000898152 1
0.204110191072944 1
0.207241879150461 1
0.203468755124956 1
0.185426870672754 1
0.210990320546458 1
0.202866648948169 1
0.210672939786265 1
0.205961327749553 1
0.187172818152496 1
0.205171582892844 1
0.19996434304176 1
0.202483588133341 1
0.208241959048958 1
0.202089068489684 1
0.215921943377384 1
0.209398690977627 1
0.191036773627931 1
0.196101664951144 1
0.192353240050727 1
0.207337138575872 1
0.188801066359947 1
0.182258817314718 1
0.195590306162691 1
0.212612953036256 1
0.205810477576709 1
0.17526131816845 1
0.212497716062624 1
0.203656306715409 1
0.19792910280824 1
0.181897141779599 1
0.203104444591348 1
0.206571415682447 1
0.213750526989163 1
0.197256474510309 1
0.191726812863943 1
0.194075255244004 1
0.186477464236325 1
0.204443934688459 1
0.191644011058945 1
0.177996534855673 0
0.206387467019201 1
0.197689907568048 1
0.212133249065052 1
0.219187693920693 1
0.212055370240575 1
0.2079142010241 1
0.186714557998519 1
0.19851696599417 1
0.190192013665619 1
0.205502758346212 1
0.200926750930228 1
0.188758971912461 1
0.217465418805793 1
0.204650572920347 1
0.210978994958123 1
0.204684126063273 1
0.207154352700348 1
0.202052510939933 1
0.211593295644399 1
0.188277654511267 1
0.185899053765968 1
0.207436111839804 1
0.198812330902689 1
0.197817431672934 1
0.209176777758392 1
0.183699853964812 1
0.205987436063036 1
0.198205544220101 1
0.187471210148946 1
0.220796440743603 0
0.20425900428721 1
0.200650351878142 1
0.193571165572332 1
0.207387605649927 1
0.200565969192527 1
0.197262822107491 1
0.211665023479388 1
0.203273160490666 1
0.197423157135513 1
0.187628596807413 1
0.195168794010541 1
0.199329013666227 1
0.187994553667421 1
0.211441105460703 1
0.204648855784943 1
0.208797341961231 1
0.202666625476525 1
0.202775522888646 1
0.212774782735333 1
0.195086312876171 1
0.19609053844354 1
0.213547160984451 1
0.193963752490502 1
0.186552251849115 1
0.191011385059408 1
0.202062491875937 1
0.201064106307582 1
0.196717189093213 1
0.200763012806717 1
0.214042879354546 1
0.197602998507191 1
0.195682128189433 1
0.20091506123525 1
0.192857895979159 1
0.202503368570398 1
0.195167354237845 1
0.209364398722475 1
0.201932200312322 1
0.207533198279846 1
0.191955268298025 1
0.191623765549916 1
0.201145987454095 1
0.202209026719998 1
0.187292067425372 1
0.200997056197886 1
0.176586064505276 1
0.219610343485617 1
0.214867561201068 1
0.209380958326562 1
0.211829725462601 1
0.208760973617166 1
0.202514366611241 1
0.208443544238705 1
0.200727107558297 1
0.191719831259652 1
0.202843122832637 1
0.2099835192464 1
0.189040382224271 1
0.211028052436047 1
0.2128454348774 1
0.205916327864207 1
0.195409931622129 1
0.183276234793029 1
0.190038605659562 1
0.182626897375659 1
0.204003288056562 1
0.195849526288668 1
0.196673910976414 1
0.196258810032235 1
0.192939385215814 1
0.192629382256276 1
0.206890031015942 1
0.212533464733648 1
0.201431689207662 1
0.177383481754566 1
0.196928840462457 1
0.187357808161769 1
0.189484954537327 1
0.211782680130381 1
0.208725334456242 1
0.207121555109092 1
0.200104381204147 1
0.201631452229507 1
0.203237896288461 1
0.206029899579674 1
0.202124586071834 1
0.20354798690025 1
0.208280109347106 1
0.193075384973233 1
0.206385941097656 1
0.183266845399722 1
0.200791987393502 1
0.198417266284912 1
0.217636623669431 1
0.191282624260169 1
0.205561029523726 1
0.201521854670065 1
0.197338222074983 1
0.182496202178247 1
0.206831474708262 1
0.184613417457338 1
0.212281893023873 1
0.186910671870419 1
0.199604022916596 1
0.180684318921733 1
0.188583408395108 1
0.208010606355652 1
0.190218727894886 1
0.200935696499585 1
0.215109672041007 1
0.187359155108867 1
0.210303773426792 1
0.202647894634291 1
0.202306639513748 1
0.190557569568567 1
0.203158797733159 1
0.197028910857764 1
0.202304775599002 1
0.190641986724573 1
0.206932999105174 1
0.207398785356377 1
0.185449982668002 1
0.19890532751523 1
0.196762551166315 1
0.174909592582142 0
0.20293833902232 1
0.205601049769952 1
0.20598028480271 1
0.196884590859676 1
0.210424187520186 1
0.229044173134822 0
0.187473071724495 1
0.18714046421744 1
0.198497996164965 1
0.208044937964266 1
0.199917562315096 1
0.197530487464072 1
0.20665707217494 1
0.202295126429828 1
0.21694604953681 1
0.200169029616219 1
0.192516823166767 1
0.198731649071642 1
0.18830824678772 1
0.178518448783396 0
0.200363308162355 1
0.209549285169048 1
0.200510275597243 1
0.200027585197702 1
0.196179082092073 1
0.202574950607088 1
0.200839173637427 1
0.201224203071486 1
0.233710691682597 0
0.217980111034779 1
0.210523197886541 1
0.212850921981118 1
0.20661501190569 1
0.191401035432965 1
0.211589160744898 1
0.198760306831773 1
0.200937802131353 1
0.196276819329221 1
0.21514537724969 1
0.20442613211345 1
0.192666690033944 1
0.205254840516498 1
0.217280333591477 1
0.18437439989145 1
0.208034985261086 1
0.194619703241109 1
0.202738337962766 1
0.204191171915864 1
0.204750224270078 1
0.204027369751508 1
0.192926324602052 1
0.199860845516847 1
0.191753869628056 1
0.196609670734437 1
0.188154016381959 1
0.2041658457053 1
0.191297707546079 1
0.199284553524918 1
0.213471420483401 1
0.184037226173541 1
0.214900098423016 1
0.202098244369418 1
0.197150395743305 1
0.206869507218844 1
0.189372930967067 1
0.178449906488646 1
0.214415202441893 1
0.185447802525079 1
0.182615997763945 1
0.193548576110895 1
0.195536423122165 1
0.190682933001753 1
0.205857644133334 1
0.202809608677534 1
0.185514444692882 1
0.217984983708867 1
0.198943693092784 1
0.202520728865142 1
0.191482574135137 1
0.199854451951181 1
0.189502157722955 1
0.201504896560601 1
0.19456250033352 1
0.208481097971523 1
0.203505853391945 1
0.204186252549961 1
0.222234871216186 0
0.198475033131663 1
0.215898663807439 1
0.219050084489696 1
0.197111222758547 1
0.196544860533985 1
0.197320843695205 1
0.201113200359296 1
0.186785548216932 1
0.221610621412493 1
0.193097300662981 1
0.216479290545377 1
0.185300315133763 1
0.200416201302141 1
0.202494787586691 1
0.198798430284946 1
0.204689993378512 1
0.203644533201636 1
0.201640141666487 1
0.219377192202311 1
0.190537224414102 1
0.205230178499613 1
0.221156604203995 0
0.20964405470682 1
0.18985050009565 1
0.212715832147855 1
0.199936363742471 1
0.198577861471053 1
0.213447705703464 1
0.216136955118834 1
0.205013430848287 1
0.194322480762258 1
0.216112598209908 1
0.199373390967287 1
0.199147564108432 1
0.218312989824405 1
0.191679210763063 1
0.207719751989092 1
0.186292742613086 1
0.196217161006988 1
0.191232712046419 1
0.207526022288623 1
0.209329742290763 1
0.208968358217299 1
0.192521664026033 1
0.198264685487146 1
0.205289666334304 1
0.210084664882184 1
0.214345556194061 1
0.219193627290662 1
0.202422715719123 1
0.210804041086932 1
0.212426954521098 1
0.18909869104513 1
0.193622395080995 1
0.18243187571867 1
0.198130552017568 1
0.210302065510065 1
0.197829412840461 1
0.204055138933684 1
0.198071955329488 1
0.211621499185998 1
0.198517855653127 1
0.213147002371099 1
0.206726000082861 1
0.195201827891548 1
0.19897414441642 1
0.210670613967495 1
0.207960035872517 1
0.197818728016046 1
0.186783852565034 1
0.19234612941928 1
0.205695037676761 1
0.207041581461221 1
0.199982743672333 1
0.206953669255532 1
0.198741450270077 1
0.208599354131202 1
0.214501483767701 1
0.175553313352246 1
0.205106620392996 1
0.20909818985164 1
0.211373603264675 1
0.22138854443672 1
0.198670480386347 1
0.19779060344994 1
0.199949331335929 1
0.20418990906488 1
0.200524928218082 1
0.178599855416546 1
0.209030098072162 1
0.211156080408255 1
0.218298400422557 1
0.199543427601101 1
0.199724163972676 1
0.206163082183241 1
0.210697394808314 1
0.19273360576999 1
0.193232231675967 1
0.185619138823722 1
0.199695765327366 1
0.204713632656884 1
0.198069891519703 1
0.204085959723623 1
0.188170350718953 1
0.189950705635206 1
0.205377835716957 1
0.214287696927652 1
0.202952679134388 1
0.19499205426534 1
0.201215294715887 1
0.189974231459805 1
0.196413465523336 1
0.195800991073721 1
0.203733916964082 1
0.201265601652761 1
0.203618238008096 1
0.1999019368251 1
0.195142962841886 1
0.210650535760424 1
0.194503317248803 1
0.211761907381561 1
0.188451682602066 1
0.201812406370912 1
0.208276487722305 1
0.215909178291061 1
0.201207760355139 1
0.20953427514636 1
0.201745874845801 1
0.184008523723985 1
0.202883610411154 1
0.199326724915708 1
0.22681131689498 0
0.202357996423205 1
0.197878785541821 1
0.218123525612445 1
0.194193503765681 1
0.1920732788269 1
0.188731468624101 1
0.197049200913612 1
0.195097863720228 1
0.203392936615831 1
0.202655879351789 1
0.201425262997181 1
0.209683377799179 1
0.199485213224909 1
0.195913278055401 1
0.216396982385193 1
0.204551187660875 1
0.218361894329977 1
0.182317784132578 1
0.214659395815023 1
0.20953948480054 1
0.220662827775579 1
0.204733573839748 1
0.194939078733184 1
0.177989106444204 1
0.202488263665624 1
0.193643274313726 1
0.221175296749052 1
0.198983791695538 1
0.18381214696513 1
0.188771691091178 1
0.22363386865577 0
0.221260521531394 1
0.214923114429434 1
0.230056005071252 0
0.202261436950269 1
0.188932058572932 1
0.210850920226686 1
0.19672634783001 1
0.202602524885741 1
0.192740783996855 1
0.205865313798465 1
0.205471966569511 1
0.228263657316306 0
0.188265580010794 1
0.182034366162635 1
0.192848877312814 1
0.193464324960833 1
0.209872724741827 1
0.196794586502381 1
0.194350307707977 1
0.197313030889789 1
0.182824254302732 1
0.203445536785286 1
0.195309356327559 1
0.194193671192336 1
0.205817399006928 1
0.201040366357249 1
0.200519165943948 1
0.186080444052805 1
0.207321753505336 1
0.1925549313182 1
0.211697441609839 1
0.21030338520166 1
0.213529655256233 1
0.197563404154808 1
0.213240502767506 1
0.195286878074065 1
0.191459783915753 1
0.200806437386839 1
0.21525153755139 1
0.201379364646674 1
0.196599211460883 1
0.195189818536985 1
0.197288373216318 1
0.219977784445577 1
0.200148032404646 1
0.194424725235882 1
0.211468423030188 1
0.211681760969193 1
0.214665310556858 1
0.207119604531059 1
0.192368034723083 1
0.194512504036945 1
0.214790316379958 1
0.194813682995399 1
0.172896710763494 0
0.203566924695211 1
0.195893367277521 1
0.207854290648939 1
0.204875314967426 1
0.207837019217615 1
0.213327146585684 1
0.199283679383813 1
0.203564866658311 1
0.198840846018263 1
0.202364892440331 1
0.206969840348056 1
0.210269824943009 1
0.199628560714185 1
0.20467605091623 1
0.1960271440363 1
0.223193137889452 1
0.216591226050765 1
0.205858578328041 1
0.19438488960336 1
0.186897988921564 1
0.21673958441922 1
0.213229599041966 1
0.220747043102653 0
0.18812060597162 1
0.206139089824913 1
0.204262101965505 1
0.224246912375153 0
0.186579415916875 1
0.189922012468807 1
0.204312344828868 1
0.215947430308187 1
0.198742503697448 1
0.214260408654075 1
0.210029240649939 1
0.208199993955815 1
0.21598813050346 1
0.214485979407891 1
0.222799954857923 0
0.190699312605279 1
0.201084702552645 1
0.213027628937215 1
0.197955267792019 1
0.211460930852536 1
0.192093307306912 1
0.209616982152216 1
0.189810377519221 1
0.191419545877628 1
0.183267361811744 1
0.19244710967045 1
0.204048435812589 1
0.183984716471613 1
0.187819619983715 1
0.203394913435998 1
0.199495961711285 1
0.182988493771487 1
0.202477740570602 1
0.197366277710647 1
0.206251684345422 1
0.206725694329627 1
0.201795906632482 1
0.203238046035086 1
0.198186077707945 1
0.207582816592127 1
0.187722843415472 1
0.19622965188788 1
0.213663269999514 1
0.21010339688807 1
0.195686766924124 1
0.199560771849308 1
0.201337549631609 1
0.196320416860014 1
0.191382564526998 1
0.191717541385945 1
0.2014407724348 1
0.193291475595946 1
0.188467069592688 1
0.205659258774324 1
0.207066067920067 1
0.192281092677659 1
0.220356972109031 1
0.180675039239738 1
0.190001606918613 1
0.203901029643715 1
0.222603350474675 0
0.204875259443526 1
0.197463026865624 1
0.210253537855709 1
0.195994235415756 1
0.217993986915254 1
0.207501084101975 1
0.186185687025736 1
0.210013604426066 1
0.206640153910749 1
0.186879573362546 1
0.202550463138794 1
0.206838594270904 1
0.223126982703457 0
0.209272644738087 1
0.211941181833674 1
0.186484370507074 1
0.19204848643649 1
0.204734805402369 1
0.188061536646397 1
0.195897887408804 1
0.207002300659552 1
0.201260794714708 1
0.20253645104006 1
0.203328863652848 1
0.20643518125126 1
0.196389150086243 1
0.205907681853665 1
0.18754896535144 1
0.202173961836542 1
0.201694182310531 1
0.183741342819935 1
0.206013918689144 1
0.222540028571003 1
0.203186077528827 1
0.194065000448011 1
0.211214728391793 1
0.210335533461223 1
0.199557319210607 1
0.210644475924324 1
0.198467939176371 1
0.179054466008379 1
0.203590939078562 1
0.179002224880077 0
0.194636188423184 1
0.215478263920283 1
0.199644367492607 1
0.196575808304479 1
0.205385615449943 1
0.193389758717671 1
0.215466657113911 1
0.196615468990381 1
0.221613761362161 0
0.222493902235734 0
0.208299495307826 1
0.205545960099976 1
0.198439367809998 1
0.205359473013 1
0.214724750602533 1
0.180574836107262 1
0.22426780637464 0
0.203016564250543 1
0.197207930717316 1
0.190576406862465 1
0.199365117890312 1
0.202444482473991 1
0.191388305266912 1
0.197331507725928 1
0.199268805751157 1
0.197269492015637 1
0.19179426260527 1
0.217795217541879 1
0.214767265535048 1
0.208529389871898 1
0.192627090510454 1
0.191723402397763 1
0.190060545083017 1
0.209045961307618 1
0.187841797684758 1
0.216970781863892 1
0.20271054098077 1
0.192845584778208 1
0.182469318642609 1
0.194531571654802 1
0.211103902680082 1
0.197027641335188 1
0.191300716739915 1
0.201305111342755 1
0.201000368291938 1
0.217382025858008 1
0.205142734548324 1
0.203041094746848 1
0.210115067569257 1
0.190956338982937 1
0.195604652945658 1
0.215258841757637 1
0.204526054678934 1
0.206339644789992 1
0.180368627218557 1
0.216012158112606 1
0.207305050921673 1
0.208245012008678 1
0.203968219959632 1
0.181989473222523 1
0.173841967611075 1
0.199559331411428 1
0.21115036869062 1
0.206369149874902 1
0.204381455372538 1
0.202664970692309 1
0.192846336388563 1
0.196581966554543 1
0.210573265231154 1
0.206620340217289 1
0.211313819344897 1
0.196899341379979 1
0.192731587248627 1
0.183268955176214 1
0.212428882378605 1
0.197789238416481 1
0.211173940897227 1
0.209625808810829 1
0.212896394085925 1
0.196070293555299 1
0.193284856145407 1
0.201250375535955 1
0.208606491892292 1
0.216038084234733 1
0.190412502678414 1
0.209109464765729 1
0.212580605349566 1
0.217292311244067 1
0.195706562952558 1
0.212630031950088 1
0.203002178288921 1
0.200231493538828 1
0.188846363147491 1
0.196568930540009 1
0.22190917843887 0
0.185976776890597 1
0.192583260424499 1
0.21478364121816 1
0.200802260496776 1
0.216597965465253 1
0.198306331479193 1
0.210724062377097 1
0.171205558052604 0
0.203630264253443 1
0.203134835422092 1
0.206927372912319 1
0.192526657746799 1
0.216152936554476 1
0.201905581178353 1
0.184572760395998 1
0.204962800460481 1
0.197091473014361 1
0.200685378662048 1
0.176752047793612 0
0.186088771780718 1
0.21024748200793 1
0.185104920784561 1
0.208083701518587 1
0.209839018236885 1
0.21069319780635 1
0.196003872342618 1
0.208991265224834 1
0.186190045407285 1
0.215022989986906 1
0.18862275676372 1
0.204206515058913 1
0.221618639271092 0
0.209279804951167 1
0.20867017945855 1
0.193944821971156 1
0.203003048081874 1
0.209271253044542 1
0.211160620606262 1
0.206793765776016 1
0.197270811697294 1
0.192108581106751 1
0.200722883693843 1
0.207041726133489 1
0.201083912475723 1
0.198076990025429 1
0.177188301355187 1
0.198290198978654 1
0.191887470159883 1
0.204962968768983 1
0.199140416535075 1
0.202191984797395 1
0.201707901673501 1
0.184262491015875 1
0.189596332186468 1
0.201338111610935 1
0.200991160732858 1
0.202561276147879 1
0.198813169120334 1
0.217832362343698 1
0.187112698123332 1
0.209663909276193 1
0.205167813782033 1
0.188302584866243 1
0.195798764789318 1
0.206199319294941 1
0.198683329527321 1
0.211079041221708 1
0.204861213299764 1
0.219203794384374 1
0.1942254943674 1
0.19921698810199 1
0.191994250377562 1
0.206429336960341 1
0.190873613784493 1
0.209100510540736 1
0.197490134845025 1
0.213725019292109 1
0.204497259484532 1
0.196758035127674 1
0.215903491682997 1
0.194760162423707 1
0.209957280174633 1
0.199544880397206 1
0.187658222433617 1
0.21070097285454 1
0.207630281640705 1
0.197221859834045 1
0.188201491182942 1
0.195075027810943 1
0.207442897391454 1
0.199415234347572 1
0.189605846659141 1
0.181717431416331 1
0.209982482359112 1
0.202330308583342 1
0.210292188950003 1
0.184892310565845 1
0.226004505429736 0
0.17521720328364 0
0.174635585839508 1
0.206677264079206 1
0.190514139822666 1
0.204056048541076 1
0.191485699745592 1
0.19080391368545 1
0.206602602354601 1
0.200546574395688 1
0.203904199806743 1
0.206303886231316 1
0.193175536366217 1
0.2006431478271 1
0.218542322543064 1
0.216173318751977 1
0.203350515549157 1
0.189524352120306 1
0.193838869996057 1
0.192520176196445 1
0.203121833678631 1
0.199034326369894 1
0.186666583228266 1
0.210390392735941 1
0.188348066189862 1
0.199833724174496 1
0.221341726364 0
0.191612675750928 1
0.209139197122777 1
0.208268840446772 1
0.194956026800608 1
0.193531765916024 1
0.200240667036273 1
0.20835533078384 1
0.185079887863922 1
0.214163373377346 1
0.204746879425335 1
0.209669346519413 1
0.213894744156391 1
0.221739477982928 1
0.196044390022547 1
0.183256033972109 1
0.185542451435975 1
0.196903768676329 1
0.21003121494979 1
0.217085096418561 1
0.201026701461232 1
0.190873630402386 1
0.202594034296912 1
0.198413233603376 1
0.200519917504349 1
0.2018548469351 1
0.198853320700911 1
0.205575678135556 1
0.202396413561357 1
0.202081442098199 1
0.215940996837557 1
0.197278205037566 1
0.216211454592317 1
0.212125132136666 1
0.204046306687156 1
0.207530695504446 1
0.183213974815325 1
0.201304186973668 1
0.212312889137445 1
0.194784222092845 1
0.214127221801932 1
0.209029809119812 1
0.201106317580799 1
0.194941344872186 1
0.205508497304064 1
0.183426386387772 1
0.209665655100192 1
0.188126810901468 1
0.19083840278363 1
0.211577236463408 1
0.192742140976678 1
0.214894172141861 1
0.205976373281522 1
0.211860614312258 1
0.202906039773265 1
0.202766978125575 1
0.204164528016608 1
0.201539115294415 1
0.20838060941942 1
0.189575497129148 1
0.217720830507126 1
0.210040683377786 1
0.206669291296936 1
0.204693062819472 1
0.202017784703563 1
0.189086092524303 1
0.199748195516161 1
0.191518227262516 1
0.216209775636493 1
0.207549790305238 1
0.214419839138777 1
0.211824344081428 1
0.207923542332717 1
0.19534962578248 1
0.229124761275728 0
0.198135133621671 1
0.194984913899281 1
0.198633574174019 1
0.210460703479711 1
0.199501068128592 1
0.20039842862779 1
0.196176198418265 1
0.203087624102521 1
0.196461164245346 1
0.197179063458703 1
0.201119293926582 1
0.222440418033615 1
0.196249444470302 1
0.193621620851463 1
0.176260114371226 1
0.202779811807422 1
0.21019100051384 1
0.204364957384788 1
0.18854280871234 1
0.209043417090407 1
0.200379920507315 1
0.203176410530594 1
0.198920754106711 1
0.21938012161215 1
0.206914185114324 1
0.19749989159229 1
0.191628493484155 1
0.200090403077746 1
0.205006153034544 1
0.19363240609186 1
0.198758213011175 1
0.210556918641135 1
0.199508520081889 1
0.184343393089399 1
0.198369571972692 1
0.212992666406241 1
0.216130125630534 1
0.222565581280581 1
0.202209865613583 1
0.221771870956158 0
0.193339901125602 1
0.20262041802361 1
0.19804464781544 1
0.218149733469577 1
0.210308521178274 1
0.203549765940389 1
0.191012184149531 1
0.203439772408439 1
0.200347101816012 1
0.185193003294593 1
0.208262651409628 1
0.184608750374549 1
0.181355129697774 1
0.222594424912004 0
0.190808408478427 1
0.208060014352035 1
0.20641997744367 1
0.185423898990573 1
0.192550192057567 1
0.192057652308934 1
0.184505124680045 1
0.211615113030363 1
0.205436184462788 1
0.223463187627431 0
0.216353001510927 1
0.202607831924022 1
0.203633290674744 1
0.20694729545608 1
0.192238261310162 1
0.203345440357557 1
0.198595234084591 1
0.202453451375169 1
0.188146123859297 1
0.184675935292107 1
0.195167708184205 1
0.193591570105572 1
0.20995931454984 1
0.215600689755175 1
0.185776411539101 1
0.195637484097596 1
0.188317334287034 1
0.227916466428747 0
0.204305706308149 1
0.216312473507665 1
0.181993173204789 1
0.227529798299969 0
0.214640182800295 1
0.207374903060599 1
0.185779030058331 1
0.193609013914272 1
0.20260740997133 1
0.195775220054173 1
0.216726685147465 1
0.200908328301358 1
0.183000453685481 1
0.208426893671334 1
0.193273746043279 1
0.198770650256481 1
0.194099679647601 1
0.186146573101407 1
0.191089174592172 1
0.209297964316241 1
0.212083701876267 1
0.189194833129192 1
0.190537161877044 1
0.214456456092472 1
0.202684882687242 1
0.197309041087317 1
0.197916720049059 1
0.193732158133222 1
0.199791072552151 1
0.204839705644602 1
0.182506426681793 1
0.203513922906774 1
0.180972026637161 1
0.197720702252533 1
0.20987814847457 1
0.188598355686884 1
0.206670220614747 1
0.193338382716947 1
0.20932657158276 1
0.193443522432896 1
0.207125756481473 1
0.189623405734656 1
0.213714538269487 1
0.189598346208869 1
0.217568889575932 1
0.188231313684828 1
0.198957396396212 1
0.213844999022844 1
0.189937398246023 1
0.208092482581029 1
0.179267061872614 1
0.193104918698834 1
0.225521209742857 0
0.202834558316644 1
0.186164213247858 1
0.180034334864805 1
0.210468113402834 1
0.200336510229361 1
0.201638963879273 1
0.222159947368193 1
0.182366625379422 1
0.198613639605377 1
0.193697595518053 1
0.216785851598036 1
0.201197660818814 1
0.196769845154271 1
0.218587802774815 1
0.20021665051652 1
0.201373551297979 1
0.206134553368794 1
0.207185161551676 1
0.209733235593083 1
0.207750241548135 1
0.208914128644704 1
0.193977016401344 1
0.194715446897839 1
0.212194725118223 1
0.201873208883916 1
0.21121504566952 1
0.205787218631006 1
0.190711569541917 1
0.222732398685915 0
0.193221632463697 1
0.188764177067811 1
0.215130118752439 1
0.19886733177655 1
0.211344378434106 1
0.195843422586068 1
0.210550595520053 1
0.195633658762524 1
0.217116092909939 1
0.201519583691337 1
0.206361966939624 1
0.192917542687852 1
0.189957865047583 1
0.191679878725217 1
0.226496718172197 0
0.208211267200191 1
0.200800550233556 1
0.202632533764345 1
0.21151921019744 1
0.202974305778283 1
0.172913161418596 0
0.187693968160624 1
0.193613139746791 1
0.216724790730869 1
0.201636715892196 1
0.198394486350972 1
0.20932324972944 1
0.196323855929939 1
0.19853459225983 1
0.208337469750661 1
0.186914419287269 1
0.198651425345409 1
0.209916212616334 1
0.199586384475114 1
0.19208785164436 1
0.210087710440868 1
0.20832786277987 1
0.205640416495008 1
0.207910746016334 1
0.189178806105168 1
0.213231464276027 1
0.189151630824072 1
0.203109998073254 1
0.200624756340235 1
0.201676053814971 1
0.213265392296322 1
0.205396870109452 1
0.198250188465479 1
0.206335644074461 1
0.18900409459446 1
0.184970910292764 1
0.215968275026833 1
0.20107962738024 1
0.192436287002771 1
0.200126716691564 1
0.213827887129869 1
0.194282816115187 1
0.182323531896999 1
0.179314251278852 1
0.192994694203707 1
0.177142851031661 0
0.195018617317512 1
0.192482804832689 1
0.200920151429856 1
0.199875148733637 1
0.201475324790246 1
0.201259315481586 1
0.194045862666229 1
0.198935104784515 1
0.187492116525361 1
0.190138307846324 1
0.183126019512827 1
0.202334439256878 1
0.219461253004841 1
0.203236790091031 1
0.194059351355636 1
0.211191477461217 1
0.199777025408479 1
0.17896558334265 1
0.197012364790517 1
0.187418727449518 1
0.18603373333201 1
0.204333805338239 1
0.180969573822933 1
0.209865329973795 1
0.212477463350776 1
0.199744484359319 1
0.213645736424131 1
0.222750032868094 0
0.184184040019506 1
0.200156561631846 1
0.220049740495792 1
0.221982452037747 0
0.192497943895247 1
0.192666338274421 1
0.210880056673685 1
0.190363804898873 1
0.199759059488656 1
0.197210302326531 1
0.210464241112497 1
0.190338378647955 1
0.175837631987844 0
0.194798712397543 1
0.198693902685214 1
0.207756554464108 1
0.21446382114178 1
0.20198286104661 1
0.203598815140252 1
0.196262317709501 1
0.220144686714636 1
0.195555058623656 1
0.215545310621041 1
0.205021878105451 1
0.199870626524457 1
0.189254385498832 1
0.191723699018497 1
0.18286696179388 1
0.197624685683895 1
0.183250035066817 1
0.195032849888503 1
0.217397698565192 1
0.186039677645571 1
0.216898844659426 1
0.182580740679326 1
0.199359322974813 1
0.201781131801881 1
0.18058988157385 1
0.193503102131393 1
0.170055214292469 0
0.213590365721457 1
0.204174822787077 1
0.191665894618763 1
0.199510655379789 1
0.204076415792016 1
0.208694356711579 1
0.204008380651087 1
0.189490328116789 1
0.210526990365199 1
0.217676355767235 1
0.206796192550075 1
0.177368867754229 0
0.188945331806873 1
0.210843993484627 1
0.200584271609154 1
0.199373255629884 1
0.201423671616481 1
0.19309919736333 1
0.193670577830194 1
0.176197314758489 0
0.204260054441232 1
0.20226851561143 1
0.192459269123367 1
0.194223963315717 1
0.196998948142887 1
0.193100701449577 1
0.188529558086519 1
0.21405667479405 1
0.217613193372285 1
0.214364345282793 1
0.207516967858373 1
0.193898641659644 1
0.188047483143436 1
0.204777153176935 1
0.21092112550714 1
0.180353780804577 1
0.213511858438482 1
0.182116844368445 1
0.213877080121882 1
0.216390793489578 1
0.194719106184063 1
0.196893853155829 1
0.19198277958072 1
0.212948696248701 1
0.212253057185453 1
0.195744559467447 1
0.191642163146495 1
0.214470419655685 1
0.181645573184808 1
0.203628022726009 1
0.211024522636752 1
0.204362545356047 1
0.183325174951443 1
0.207769642864898 1
0.200337358696307 1
0.19697271323515 1
0.200714367853643 1
0.188658714049518 1
0.188211296070443 1
0.192856946848643 1
0.202384620493228 1
0.186690446191264 1
0.195452014518434 1
0.191678530646198 1
0.213150723760766 1
0.201803128516692 1
0.196390343971516 1
0.186573197667072 1
0.191835758785149 1
0.188066346221217 1
0.217063455146521 1
0.199748177488038 1
0.197671159786988 1
0.203165724712261 1
0.211803152952874 1
0.184627643038759 1
0.200927717401081 1
0.193098318426765 1
0.233915429307543 0
0.199273334494718 1
0.200997484954913 1
0.19211063800694 1
0.220454650688949 1
0.186822268821229 1
0.2146609908533 1
0.193739150880757 1
0.193627540027763 1
0.202919925000916 1
0.202778730561752 1
0.21454902831154 1
0.193248674555969 1
0.184535979553341 1
0.21496856444018 1
0.220691003271773 1
0.195503801706403 1
0.211853940241457 1
0.198591412612545 1
0.181903475725126 1
0.199551935542722 1
0.218229764700192 1
0.203602231479205 1
0.204437689178397 1
0.202227487199093 1
0.191286598936084 1
0.200936282839034 1
0.205187407597548 1
0.189423391832887 1
0.191658694627538 1
0.211395881041912 1
0.215366982687801 1
0.202458028274509 1
0.204663380961282 1
0.209357011942763 1
0.197978645007351 1
0.199848731093984 1
0.207465804815826 1
0.204863166223486 1
0.211181435351725 1
0.199917903415538 1
0.19841065196801 1
0.22543816952426 0
0.209354161288241 1
0.198850738001663 1
0.211937135244227 1
0.201709200103665 1
0.192951529069469 1
0.194584600815717 1
0.19561173200463 1
0.184391758334437 1
0.200600695923284 1
0.198598186486813 1
0.200133393105708 1
0.170225519950483 0
0.200633775850871 1
0.210304483596217 1
0.195372100160008 1
0.190875742993637 1
0.213788026823848 1
0.216946612906811 1
0.190953960360437 1
0.18665984720417 1
0.207614311561119 1
0.198868105118607 1
0.219474708754581 1
0.204281892907474 1
0.190458048935318 1
0.193719601671496 1
0.203526481545293 1
0.187169959435513 1
0.204381914630018 1
0.200723405271198 1
0.194343253408509 1
0.203190735392424 1
0.205532578294221 1
0.218117956977618 1
0.213933282512238 1
0.199964306935862 1
0.197599996197808 1
0.193029268193145 1
0.222677381616665 1
0.203975827175184 1
0.200609182292834 1
0.220220823083391 0
0.190324291641581 1
0.204212536310008 1
0.209456124680838 1
0.18612061632456 1
0.196606170026795 1
0.18146189451861 1
0.188055521148706 1
0.2134670575683 1
0.199839217713347 1
0.191799893623811 1
0.219310699336156 1
0.201224997052609 1
0.213029166774974 1
0.206063301234347 1
0.20437196487387 1
0.197526254560898 1
0.189994721838294 1
0.209737466863937 1
0.185964060137381 1
0.199302169341669 1
0.196361215641082 1
0.20362371719115 1
0.203950443164995 1
0.196426937685688 1
0.212693606243815 1
0.214570138253365 1
0.19833628215821 1
0.205685425108385 1
0.21614819223175 1
0.200816636908034 1
0.204895903283127 1
0.198032380350323 1
0.203402734591745 1
0.194226118815333 1
0.206310968546587 1
0.210765256177972 1
0.20196781559693 1
0.2063865220554 1
0.210545700927516 1
0.202860791964692 1
0.187293833447079 1
0.189632620846898 1
0.204834126363459 1
0.207476942021061 1
0.195164221330552 1
0.192419734558347 1
0.178082938899162 0
0.189118856711873 1
0.185057708652809 1
0.199919371310835 1
0.201918171831539 1
0.193252070761476 1
0.186238796177654 1
0.207206027959886 1
0.176216737737016 1
0.202026740685008 1
0.196942399513916 1
0.187964977770625 1
0.210470090933257 1
0.206312381317555 1
0.19416640489037 1
0.205268736709655 1
0.2024140720454 1
0.194529427841386 1
0.192950080514047 1
0.218013447348052 1
0.191288502990308 1
0.198054068556967 1
0.221118939681242 0
0.170113668207154 0
0.211665877649842 1
0.205655787591039 1
0.204733993289062 1
0.191475706943009 1
0.201289679583534 1
0.215446773519446 1
0.197857941494269 1
0.198381904335521 1
0.20736436180889 1
0.209565287124757 1
0.189635402941181 1
0.226972157119836 1
0.187051838502975 1
0.224415882938845 1
0.212962796506758 1
0.197532214492447 1
0.180070808636988 1
0.199135274601297 1
0.191678075397271 1
0.20672556238301 1
0.213446519019945 1
0.198762041272838 1
0.187987361300718 1
0.206322042006697 1
0.198478506420643 1
0.20478890789729 1
0.208751005311551 1
0.200830500127729 1
0.18938787818429 1
0.203778209441645 1
0.197698629330773 1
0.208379190244494 1
0.187152469760709 1
0.19474046558554 1
0.194603926030536 1
0.196545276837531 1
0.202325567668313 1
0.195579682962032 1
0.208066686423417 1
0.202061675921268 1
0.193391969974315 1
0.205085237805139 1
0.182273633460958 1
0.203804480016607 1
0.203143886136566 1
0.219430283439272 1
0.188175247771768 1
0.212592674824753 1
0.19822366605847 1
0.201187947551078 1
0.189095413697643 1
0.18846813804247 1
0.199271167751746 1
0.181364819489087 1
0.196004460546848 1
0.21119429464722 1
0.201720216429528 1
0.191240393404557 1
0.203761917775327 1
0.182827559682976 1
0.187908263586015 1
0.193647883900853 1
0.204850407831519 1
0.210294582930875 1
0.195129537809354 1
0.213290336689166 1
0.207946988956481 1
0.208378842235272 1
0.205284546058824 1
0.205201260322438 1
0.21734633042893 1
0.198394846265725 1
0.198923676759956 1
0.213440350401979 1
0.191041628717097 1
0.198256518154575 1
0.192978045916012 1
0.21821326160461 1
0.203698857557129 1
0.213538329480887 1
0.204519508332166 1
0.20129068706013 1
0.22370921967986 0
0.196701814958695 1
0.188687213500729 1
0.189416677443041 1
0.213017057776823 1
0.198962661063733 1
0.202241404875429 1
0.198682981735202 1
0.223231572256694 0
0.204678211397938 1
0.200053729484244 1
0.199268867326313 1
0.195902044139287 1
0.224619556701918 0
0.205555291976717 1
0.187674251855326 1
0.2080778197913 1
0.197503225291534 1
0.197707561812474 1
0.208332746655912 1
0.214479342820803 1
0.185156154861812 1
0.195948158811564 1
0.186279705134398 1
0.201198495020346 1
0.21667169313026 1
0.200529720647345 1
0.198682652467846 1
0.219444563124886 1
0.188455054312421 1
0.197059627567378 1
0.203371520515441 1
0.194109853463175 1
0.20106069734538 1
0.182915480585807 1
0.200425308401839 1
0.18429269152929 1
0.181669455329439 1
0.189362880772227 1
0.195909799028729 1
0.198081041920746 1
0.198185066002346 1
0.232200700948967 0
0.204960069016863 1
0.210807139395546 1
0.202286999621962 1
0.186632656152946 1
0.200508711086148 1
0.182906678496336 1
0.202606875153556 1
0.197093341326771 1
0.193233240328592 1
0.203261910659815 1
0.204522401725187 1
0.198329801397416 1
0.191041550450221 1
0.187713829469806 1
0.198365521264167 1
0.198981854044241 1
0.205191230756403 1
0.193295606681973 1
0.198841695875189 1
0.190449547742397 1
0.223616346995534 1
0.21628829558904 1
0.214721018949945 1
0.18783074977922 1
0.208487324165599 1
0.189759244023957 1
0.197311178891531 1
0.201885601087847 1
0.190901654170265 1
0.218016488541831 1
0.197165021994428 1
0.193509071921305 1
0.198840131257987 1
0.187145928361873 1
0.211642272128959 1
0.200665264492157 1
0.197052982714229 1
0.191328196914131 1
0.189084766041067 1
0.202573643259369 1
0.2035879468617 1
0.190901297565784 1
0.20483986716347 1
0.194338563967722 1
0.207121819084271 1
0.192954893615401 1
0.190940304460905 1
0.198427375218218 1
0.184951869869607 1
0.213608619753825 1
0.212881554466993 1
0.205801081576396 1
0.2101840440358 1
0.204325556433884 1
0.209177152939132 1
0.199871474284314 1
0.196614213169106 1
0.186479213447281 1
0.196767343989559 1
0.20146234140525 1
0.203513092787935 1
0.19824240198886 1
0.194647898640391 1
0.20376711625779 1
0.191286777469693 1
0.19602713498019 1
0.197857038527803 1
0.193939239033298 1
0.187469434142533 1
0.196270822041473 1
0.184426277269076 1
0.200900558768631 1
0.193862131407456 1
0.21068133378917 1
0.214926333566588 1
0.204420429348979 1
0.216963011823969 1
0.206313982413984 1
0.190843743798495 1
0.205366315016851 1
0.191261517205419 1
0.192146097398165 1
0.197215889087619 1
0.195925089120407 1
0.190209176443491 1
0.196831462409991 1
0.199289998050671 1
0.205705413953424 1
0.19986332215898 1
0.222565899981264 0
0.197442816672913 1
0.185853410310091 1
0.199746866343306 1
0.178453313473249 1
0.202755133076862 1
0.201881066324054 1
0.213614804661253 1
0.191042993091138 1
0.19591606468142 1
0.210676000246821 1
0.179448782831898 1
0.202257562610628 1
0.211426967055411 1
0.215660812600086 1
0.17010368693687 0
0.206259500102966 1
0.206774654151948 1
0.204046173663384 1
0.211531127943723 1
0.182777626017201 1
0.199210470887457 1
0.203160842093917 1
0.214395132528298 1
0.198638022594258 1
0.182815575810769 1
0.213343902565182 1
0.204447084584668 1
0.202745327773987 1
0.20927180699627 1
0.195245396133075 1
0.199754290996602 1
0.212031081094233 1
0.219152656243827 1
0.214915873192465 1
0.199675980414079 1
0.1979840643716 1
0.216698278221911 1
0.189517772530922 1
0.213985994202141 1
0.19224231765434 1
0.19630915473688 1
0.201255729084205 1
0.192610276866428 1
0.198522465863842 1
0.202648614464515 1
0.196404367875128 1
0.208121163221241 1
0.176485532387706 0
0.176502181607503 1
0.207022159050568 1
0.212003296415803 1
0.195514192785541 1
0.208606564423323 1
0.181410891237489 1
0.18943033871954 1
0.200077253175457 1
0.193696384720136 1
0.19291760797665 1
0.205237749898251 1
0.206093292274094 1
0.203121865482685 1
0.201648069635273 1
0.195344816706897 1
0.196473534476303 1
0.208255245777437 1
0.204600852187996 1
0.197061188707119 1
0.215215597118789 1
0.193891743987715 1
0.216658992411924 1
0.193081577094987 1
0.187260560373028 1
0.189163972081253 1
0.218911587667848 1
0.204771944103054 1
0.214929427029861 1
0.18093798783031 1
0.194594176741014 1
0.216930998605404 1
0.2107222274512 1
0.193795498719754 1
0.20924303220621 1
0.205503631557109 1
0.19761886601573 1
0.205586448224712 1
0.1859463007373 1
0.189338878837743 1
0.183559396229217 1
0.208183264261449 1
0.201271016585624 1
0.208893766881133 1
0.194072737965024 1
0.194350435786559 1
0.196736608015635 1
0.20750058859879 1
0.201669988205874 1
0.189705607479733 1
0.212777080870069 1
0.212016324761814 1
0.186759361007359 1
0.193381279479319 1
0.19781801126456 1
0.213142760084197 1
0.174671026088225 0
0.200223044322295 1
0.203211972286393 1
0.192999328013667 1
0.178802329463067 0
0.187013861387426 1
0.19175330992292 1
0.17212256888399 0
0.205089105959989 1
0.196858906436919 1
0.191953215684257 1
0.203526903279861 1
0.193546319583924 1
0.200732759150033 1
0.22246500925195 0
0.179999635956493 1
0.190364351186751 1
0.197733585314956 1
0.172222731617463 0
0.208825804641234 1
0.189992922182388 1
0.205210832511325 1
0.189664433115205 1
0.207023153640894 1
0.188831794522252 1
0.205384006067576 1
0.181506119531009 1
0.19110056583097 1
0.229655090767408 0
0.199687388134338 1
0.19500831188306 1
0.196264688966053 1
0.207312371116847 1
0.206833070405154 1
0.20556375207564 1
0.202899548245605 1
0.202530128492377 1
0.211128890720133 1
0.192028261225838 1
0.190400478765553 1
0.208449641168399 1
0.201196569172525 1
0.178451948671904 1
0.195969836419455 1
0.210068465017256 1
0.202654000473969 1
0.17791501642797 0
0.199879666223193 1
0.195588299027664 1
0.189009865984879 1
0.219587718375505 1
0.216443798864371 1
0.216621059718891 1
0.193446258947079 1
0.210043764589519 1
0.201156639838055 1
0.18697191293197 1
0.203689608167762 1
0.201225111102136 1
0.199478130104778 1
0.202802162582739 1
0.209353207958793 1
0.191894921279876 1
0.177254303774556 0
0.180560139233052 1
0.193616167816719 1
0.196728005466334 1
0.206252582164682 1
0.184546173903616 1
0.192947796813785 1
0.191724493256121 1
0.18790674385459 1
0.191682435629024 1
0.210253056480305 1
0.193214323738313 1
0.202147231601939 1
0.217694603611825 1
0.210852378364563 1
0.203074899750187 1
0.210871567927354 1
0.208844319309312 1
0.213097093904825 1
0.210761239555439 1
0.183267498608571 1
0.189394686888589 1
0.208423660964542 1
0.206249759863489 1
0.202516503951777 1
0.201251554185719 1
0.19961105282701 1
0.201165009713013 1
0.223363682479519 0
0.207419123960634 1
0.177047138509249 0
0.192473183033351 1
0.199834003881901 1
0.19111483561645 1
0.21201723527652 1
0.193823595958435 1
0.213739063158879 1
0.194181111999674 1
0.199619776441836 1
0.210480456294906 1
0.212620205856178 1
0.199158338515483 1
0.203701010700445 1
0.209746030264133 1
0.201076742850709 1
0.182328724226483 1
0.203029663787963 1
0.204515747782331 1
0.195975750981611 1
0.193433018635244 1
0.204750663669946 1
0.204160704861439 1
0.20739899655846 1
0.207867789212861 1
0.194794041884221 1
0.208619839735214 1
0.202338914820329 1
0.210040605074942 1
0.200438687119881 1
0.18246920785938 1
0.209397954469158 1
0.198590315769062 1
0.193100071792642 1
0.208851116552066 1
0.219747049884478 1
0.204739232411974 1
0.197646775280896 1
0.188633813540965 1
0.197024706216965 1
0.195203102500376 1
0.199328826541695 1
0.182529220569568 1
0.197539635320942 1
0.220003732123097 1
0.185704145179313 1
0.20070366567249 1
0.18341638618679 1
0.210746092580628 1
0.202070102408996 1
0.215142956067333 1
0.207854365576219 1
0.19631773428838 1
0.201167824220713 1
0.18089452188674 1
0.187535995267374 1
0.221814911196941 0
0.202782372026051 1
0.189361454045911 1
0.21072058953164 1
0.198390569591245 1
0.207170361004168 1
0.187026530459068 1
0.179707933793474 1
0.225212034500597 0
0.201476848974178 1
0.191993517834597 1
0.196681154830914 1
0.19954937837895 1
0.195021235996096 1
0.196519706528897 1
0.215613198628672 1
0.193616999670388 1
0.195279520588886 1
0.218724173523522 1
0.197347071064279 1
0.201869255425009 1
0.213291431126774 1
0.198476432350273 1
0.203336676422816 1
0.206882624140096 1
0.198618458097067 1
0.185309303628857 1
0.203829852515232 1
0.196343244649335 1
0.176623805619475 0
0.210555427887847 1
0.187716906422031 1
0.206363874613939 1
0.190566089019845 1
0.20326209124348 1
0.19546354964697 1
0.20099962925238 1
0.21911367935214 1
0.198148067132037 1
0.204520024529912 1
0.20263993358327 1
0.211014812849048 1
0.207710747375446 1
0.201894415588 1
0.209779883676814 1
0.203555004270958 1
0.197896411891753 1
0.208738902693741 1
0.207651540866874 1
0.188965778289528 1
0.184759112981616 1
0.201774924015136 1
0.203256867469532 1
0.198123098451906 1
0.187624296897023 1
0.196364083437145 1
0.202050180583138 1
0.197171248867112 1
0.196775436865497 1
0.200159832166948 1
0.200236975987151 1
0.196170107178059 1
0.19731407172128 1
0.194620618313459 1
0.204942741336794 1
0.198868483531867 1
0.20453479295461 1
0.209719725615319 1
0.191504934366034 1
0.212830553816123 1
0.203086005387252 1
0.179308263557227 0
0.180585706690205 1
0.216469271841953 1
0.212437886214177 1
0.206091373057575 1
0.196506280572033 1
0.193100933808348 1
0.221750264700068 0
0.199563324811565 1
0.195997843499129 1
0.187735849880811 1
0.208757322089917 1
0.19942340957144 1
0.209663320376512 1
0.212467969764059 1
0.187493067169376 1
0.216252351474811 1
0.199414613826884 1
0.194412896200758 1
0.195816442129321 1
0.186534215908107 1
0.188776888901331 1
0.205217931715037 1
0.186659976463464 1
0.198163460010891 1
0.191470638269534 1
0.196327849559206 1
0.194582950721638 1
0.197844969368523 1
0.209842500750677 1
0.177232657179853 0
0.206048585583445 1
0.194404467399468 1
0.213975192392779 1
0.200411629410709 1
0.184303662851854 1
0.208888128127348 1
0.20773343872733 1
0.207341015828914 1
0.198573866470562 1
0.180748782233906 1
0.199316075705744 1
0.19306579208467 1
0.176454526495672 0
0.188355813641707 1
0.210754712792429 1
0.200484844053876 1
0.182074520257263 1
0.195346622593703 1
0.186334281684365 1
0.188366101290103 1
0.188327323815868 1
0.193612273393362 1
0.203039467488965 1
0.224209023732309 0
0.205234006873059 1
0.194766574631179 1
0.192247809895798 1
0.199622073885274 1
0.20548141905036 1
0.192766224302311 1
0.191838347585349 1
0.209429431208539 1
0.202990333540125 1
0.223346063241625 1
0.229732392361419 0
0.184860721220762 1
0.177368413769622 1
0.204648686344613 1
0.203065601359598 1
0.208807965635793 1
0.19912659561779 1
0.212135530770102 1
0.195866253175463 1
0.191599974310791 1
0.218802293912582 1
0.19954436745567 1
0.208318786146057 1
0.189885888837707 1
0.19037047467226 1
0.183086880988631 1
0.204221257004932 1
0.193909453430703 1
0.203895746205357 1
0.194845909333763 1
0.207535528011476 1
0.210331235243857 1
0.205885030458683 1
0.202664597270697 1
0.183614991826478 1
0.220149299937115 1
0.196265973037008 1
0.188686359386503 1
0.194383554378086 1
0.177306830605082 0
0.20760833795456 1
0.197879688115728 1
0.200938916330103 1
0.181701705293691 1
0.204042414335803 1
0.19907112318327 1
0.200318042446298 1
0.189494214423221 1
0.198844772623391 1
0.199483188571061 1
0.194367988719255 1
0.181596671245305 1
0.177845582983761 1
0.200423327021377 1
0.193429492102735 1
0.206119349719026 1
0.195379870095773 1
0.199097041325605 1
0.197565606042998 1
0.228865633326723 0
0.210336103092086 1
0.200648815072194 1
0.218610603955037 1
0.188863914679543 1
0.202686021764973 1
0.195320506881164 1
0.212248339263756 1
0.201247091445112 1
0.195440795360997 1
0.190173470590501 1
0.187772909252215 1
0.18722448100591 1
0.208737389831754 1
0.19633673202851 1
0.206703803846746 1
0.220556459204568 1
0.19146451068431 1
0.183740945138525 1
0.211869283466033 1
0.20128503284898 1
0.179659397892096 0
0.195235583432082 1
0.189883566870902 1
0.225142245599607 0
0.1874702157572 1
0.201731887871956 1
0.170187972733245 0
0.208132617860972 1
0.214866204309258 1
0.195215592839688 1
0.193886538495537 1
0.210311118556623 1
0.214827982414811 1
0.187041182110785 1
0.208690340614392 1
0.213765939074734 1
0.214632187200929 1
0.195988860170736 1
0.197365821289558 1
0.206830824992075 1
0.196728526267395 1
0.188870778828966 1
0.217900556848339 1
0.216315888510649 1
0.189023812425197 1
0.187663443145668 1
0.209054655547207 1
0.195783575652634 1
0.200502600176145 1
0.202548997891045 1
0.188316886968913 1
0.19131663140144 1
0.195319186319364 1
0.208723343343245 1
0.186736361460651 1
0.189301237518417 1
0.212600730168561 1
0.206480638963804 1
0.190287049900919 1
0.192070138159642 1
0.198085320658226 1
0.209373408069303 1
0.210205348861273 1
0.217168298169575 1
0.202563640696032 1
0.187409657178359 1
0.200181544603083 1
0.208847354200284 1
0.21163743984664 1
0.200674113487553 1
0.188045112711611 1
0.174457597928317 0
0.217589088607883 1
0.188525481108475 1
0.226150130041851 0
0.168322669713596 0
0.203554856095903 1
0.193844140848563 1
0.194026836481483 1
0.204148542002299 1
0.192017422830481 1
0.208033295336719 1
0.20313041788946 1
0.194330608823562 1
0.187636168200428 1
0.20839679298154 1
0.212222232362072 1
0.187386675109545 1
0.207321120664619 1
0.203125090891863 1
0.205432101956462 1
0.201502584548118 1
0.222208791825699 1
0.203594686285203 1
0.189456846951536 1
0.191820570698021 1
0.191074895638928 1
0.195406859560301 1
0.187399518342887 1
0.196534072885607 1
0.201450186296463 1
0.207959175045998 1
0.203452813437906 1
0.188040320091157 1
0.197883788071013 1
0.209173704286752 1
0.211032917365082 1
0.201985111136525 1
0.197395666237005 1
0.193523433792107 1
0.208307955122782 1
0.206521758817806 1
0.201954713418861 1
0.200520121379122 1
0.202803138933272 1
0.198839152551019 1
0.195583051368199 1
0.206426074192505 1
0.187204073799813 1
0.201139719125661 1
0.19415048170893 1
0.198965985897973 1
0.215343495777359 1
0.200553207599385 1
0.198548449075851 1
0.211119256337345 1
0.202147021196176 1
0.21759500707752 1
0.191283257632278 1
0.19506167374419 1
0.21922061747229 1
0.177613497150928 0
0.178022926675971 1
0.20268110160565 1
0.182263654435503 1
0.218015900587749 1
0.20971853894201 1
0.203768794071127 1
0.204853772173758 1
0.187413886265292 1
0.182678990997988 1
0.196313735913879 1
0.188285861417626 1
0.198096281483375 1
0.201164207687842 1
0.19496299722191 1
0.177646015783293 1
0.214072676235473 1
0.204166708862987 1
0.207179963422537 1
0.189739712773607 1
0.201227127744039 1
0.216839055037709 1
0.205585618816913 1
0.188374578931357 1
0.214796640000834 1
0.196497527704967 1
0.208190834273415 1
0.21089478582158 1
0.206467127046078 1
0.197019391566482 1
0.183473891528603 1
0.191378130776499 1
0.222699244856238 0
0.214470625470521 1
0.200076251703583 1
0.211352930283135 1
0.199139870931102 1
0.202841242615971 1
0.180283862847183 1
0.200589004373482 1
0.212241831711482 1
0.204291223782984 1
0.19011750449616 1
0.187124571407292 1
0.22131676938225 1
0.207008971513597 1
0.175990606514924 0
0.194736020937438 1
0.196795236748856 1
0.213855462947231 1
0.203264084785562 1
0.202680446132046 1
0.219204757539982 1
0.191939846296967 1
0.210195984738895 1
0.192457013258955 1
0.199140004844472 1
0.198479676320129 1
0.202246564900361 1
0.21369314444959 1
0.199257842454529 1
0.183820004227036 1
0.180555247028999 1
0.191852036850718 1
0.193411312244226 1
0.20130166519882 1
0.198680822245331 1
0.190430330072923 1
0.214030340308527 1
0.217613221955584 1
0.194654177557044 1
0.2034109620041 1
0.203644450106676 1
0.215130349238977 1
0.2087643160786 1
0.188592544582176 1
0.200143013275765 1
0.194963934286419 1
0.204228918768809 1
0.205639759503336 1
0.210766338091308 1
0.177346681563672 0
0.202360518268627 1
0.174510976523752 0
0.192785157902139 1
0.201407036000452 1
0.20443683273908 1
0.193967020174956 1
0.208363508650012 1
0.193800451351381 1
0.204397275052465 1
0.205003130792061 1
0.194518132071818 1
0.204258243151749 1
0.20572183852234 1
0.209444074541558 1
0.201879428247275 1
0.191875401341035 1
0.201676215913357 1
0.199495588937444 1
0.203237405656478 1
0.204436586130585 1
0.200748556648311 1
0.201549629731774 1
0.211924904357831 1
0.217802070823325 1
0.183004138600714 1
0.20415295247147 1
0.196360444939789 1
0.198096447253799 1
0.213266236624717 1
0.224645722509738 0
0.198388664506736 1
0.206315632654871 1
0.200820995408903 1
0.189013394875869 1
0.189726293785467 1
0.210611527676647 1
0.187042473914999 1
0.202301878502728 1
0.206915163868695 1
0.182410845950086 1
0.192377374269108 1
0.215709352780491 1
0.185808802376031 1
0.193896971204764 1
0.204479276175246 1
0.200236155009223 1
0.198358634858431 1
0.188620428541943 1
0.187897568309464 1
0.198824813829996 1
0.191854315507413 1
0.206988853830589 1
0.194921647375331 1
0.197751298741979 1
0.19694883398219 1
0.208357002546961 1
0.195444286220146 1
0.189399865996881 1
0.206095978550039 1
0.19667778376233 1
0.191808815162977 1
0.193318394539758 1
0.208988658519411 1
0.199915394101048 1
0.199277702104128 1
0.20327987853147 1
0.203874029359876 1
0.198792840523165 1
0.210948137103298 1
0.183007446849437 1
0.202159721279747 1
0.161036942407408 0
0.204430116392388 1
0.197260659689628 1
0.192104460823008 1
0.187035145683648 1
0.200947964357661 1
0.225919229617688 1
0.199392509723535 1
0.198717579747292 1
0.20561309030319 1
0.190640166623951 1
0.207188410810789 1
0.175561236670687 0
0.223432441687668 0
0.17696058851707 0
0.2130871104374 1
0.194734444254708 1
0.210302286351043 1
0.188425365374484 1
0.180389036564022 1
0.189689379832598 1
0.212696304858085 1
0.211453959491778 1
0.189549889453425 1
0.20858855551609 1
0.21085090426679 1
0.210737348284216 1
0.211816143283707 1
0.21061284718406 1
0.225473264291454 0
0.216828937101622 1
0.191054841331651 1
0.207061769384469 1
0.198263614416207 1
0.187952002891995 1
0.202010678530093 1
0.17264595646062 0
0.212906371383112 1
0.214131473070474 1
0.190801588017264 1
0.20512434292293 1
0.193028802397541 1
0.194159514965239 1
0.222522380497603 0
0.209465978577851 1
0.20433609541431 1
0.199351267285098 1
0.197773267944895 1
0.206334648616372 1
0.180486028301254 1
0.219873890388379 1
0.209124538351478 1
0.188352860249355 1
0.19916648061523 1
0.19914186438213 1
0.196111002751013 1
0.210152252359534 1
0.192699459158687 1
0.198801457752599 1
0.213877546136158 1
0.200443056642303 1
0.20414735064947 1
0.220763002366709 0
0.198137184656769 1
0.201667055260363 1
0.186564141557916 1
0.202490964205238 1
0.200518295724009 1
0.194361482869819 1
0.207476596801509 1
0.205451807843422 1
0.200182142035492 1
0.217592880770616 1
0.190021531990453 1
0.190424805732475 1
0.200317123335955 1
0.186181944889415 1
0.203463054385419 1
0.200199260550287 1
0.204768383935843 1
0.209537541826979 1
0.213556252187598 1
0.203342511587196 1
0.221549963466666 0
0.207061869600692 1
0.226931192751433 0
0.205956856512121 1
0.219635196550826 1
0.205461295019122 1
0.196842965283634 1
0.20834176514374 1
0.190699212640052 1
0.194986563551409 1
0.197526532286692 1
0.212989057040959 1
0.195574562160216 1
0.208975261649004 1
0.202736590289858 1
0.2034639247163 1
0.202788042264237 1
0.184244490693605 1
0.19349054304233 1
0.202254891996676 1
0.214044335348075 1
0.186688316527147 1
0.211750000924814 1
0.194575685770144 1
0.195435257121674 1
0.197178379288987 1
0.198383560565934 1
0.206559018756828 1
0.207619583211246 1
0.207945594499876 1
0.195874134608353 1
0.192500567176508 1
0.20660326135257 1
0.190481521517345 1
0.194020360478096 1
0.207966279021561 1
0.193537723943097 1
0.192791801406018 1
0.193432052048697 1
0.201843024781722 1
0.203528892719424 1
0.213782795455889 1
0.203866095673413 1
0.204680292259858 1
0.208688270010887 1
0.202322684172989 1
0.201857653696502 1
0.181173535452035 1
0.205573310115625 1
0.207235569360398 1
0.187976887036727 1
0.182568708920914 1
0.201585726497193 1
0.199775059929752 1
0.205183985820609 1
0.198831863059962 1
0.214402098318837 1
0.194176052024101 1
0.19840430373691 1
0.192555827195938 1
0.19021501619255 1
0.20428534838443 1
0.204599917074945 1
0.191513823396178 1
0.221366477072264 0
0.185091072180932 1
0.221230388331068 0
0.197919195818589 1
0.211737681486696 1
0.208906666086169 1
0.198273257833619 1
0.196476727247148 1
0.202886671923005 1
0.185114816943454 1
0.207025634772771 1
0.207146167325267 1
0.201976637216387 1
0.194499049754566 1
0.187320475135281 1
0.187125892982407 1
0.205995401314087 1
0.181272511262062 1
0.19508594965034 1
0.20542406126528 1
0.172796561383696 0
0.221097839083609 1
0.20701523405571 1
0.201593553386319 1
0.196507203928825 1
0.220532951513283 1
0.211623284380373 1
0.194989701157093 1
0.202603369605577 1
0.206574679702557 1
0.203938557055772 1
0.198034435194533 1
0.202815559192724 1
0.208580553498022 1
0.209918024067042 1
0.189348804936381 1
0.222051020717095 1
0.207487812912914 1
0.194758164476649 1
0.19273804359095 1
0.204725948713179 1
0.207434148755028 1
0.205962485782152 1
0.210768523357993 1
0.208426281380222 1
0.184675159518439 1
0.186633730931712 1
0.195085566352091 1
0.197743079839467 1
0.21282308074417 1
0.187469314478948 1
0.205860172614223 1
0.209491788414248 1
0.201737316860779 1
0.195470142109969 1
0.19113526744657 1
0.192295631363728 1
0.204440694078106 1
0.201544358090689 1
0.189008386861438 1
0.192038453604854 1
0.205962691496484 1
0.201410101892431 1
0.197077817940566 1
0.197044972807552 1
0.189169631920032 1
0.183790471411261 1
0.185097351657674 1
0.191667708779142 1
0.205442941958282 1
0.195536678997062 1
0.201961432166714 1
0.201988477129992 1
0.190159831735226 1
0.191135768840042 1
0.198947533298897 1
0.200736848783601 1
0.207617129430867 1
0.206951060444622 1
0.197962095690943 1
0.188243679590752 1
0.190185119466464 1
0.201628100707505 1
0.20255247412643 1
0.191269680492475 1
0.214479868061893 1
0.216518493226451 1
0.19963328690791 1
0.19413482722415 1
0.215593815225175 1
0.196679111039161 1
0.222628239775031 1
0.202897535913259 1
0.198650135061441 1
0.196209728162873 1
0.201784855175494 1
0.208978827759771 1
0.220946274450009 1
0.207682006202132 1
0.201925720361505 1
0.202618479495694 1
0.199677537845089 1
0.193516620702411 1
0.216266035034341 1
0.200582843189857 1
0.204099679093195 1
0.18976212963069 1
0.213246803784278 1
0.190503398282734 1
0.208762612368908 1
0.204534857710396 1
0.19265533792138 1
0.196119359783909 1
0.208590060800964 1
0.203024557594497 1
0.215403793897191 1
0.188561465772374 1
0.19582035458281 1
0.215449900919856 1
0.194818749550907 1
0.192577103328841 1
0.198654157217667 1
0.191504854877056 1
0.210812898220608 1
0.200302659855968 1
0.198933686021878 1
0.210225315803766 1
0.204419478030112 1
0.200028957750197 1
0.190436284427609 1
0.199700820525531 1
0.190031705362854 1
0.179917012871862 1
0.193228758885444 1
0.195069186972159 1
0.200579290463021 1
0.199153992871136 1
0.187416535149988 1
0.232114605420349 0
0.210457798288884 1
0.19682593538646 1
0.186145032825232 1
0.212248466517889 1
0.18778321073623 1
0.214853690145344 1
0.179682377969229 1
0.198926138925209 1
0.192654816414944 1
0.206502412289347 1
0.210992834674022 1
0.206213385883239 1
0.197811013295571 1
0.192565320704437 1
0.183837626251566 1
0.183716243941413 1
0.204337684400538 1
0.21098326910061 1
0.203785573392485 1
0.189662421754469 1
0.199875751218211 1
0.19014690366902 1
0.215425592281996 1
0.192720583270889 1
0.177637230622724 0
0.189206214198768 1
0.194677922837751 1
0.209321985484569 1
0.202588620888012 1
0.199943743635829 1
0.200858060257547 1
0.223343367022559 0
0.189462764814102 1
0.186784621144206 1
0.212204430909458 1
0.202971474560978 1
0.207680587894786 1
0.194978465252893 1
0.202118859340997 1
0.202670257856632 1
0.216590434779004 1
0.204624679189054 1
0.20970157651709 1
0.193895461842604 1
0.196552841930677 1
0.181123838188212 1
0.213123955448201 1
0.207543166653191 1
0.199517200234653 1
0.194777957663907 1
0.188517484946262 1
0.19703131774293 1
0.18650851191115 1
0.215679061753768 1
0.199070575850053 1
0.198756551961395 1
0.201737821883209 1
0.195722752123268 1
0.191555378491708 1
0.200441989662642 1
0.20119754493049 1
0.19596603163984 1
0.18550919548279 1
0.199632313658054 1
0.198925820105351 1
0.204773184855286 1
0.204361750222151 1
0.184426269540726 1
0.197761425142565 1
0.223877081735485 0
0.199461252048579 1
0.187414103443478 1
0.185969512232203 1
0.202547108481418 1
0.197962304712444 1
0.196258512023658 1
0.195317091703545 1
0.197668761178753 1
0.186516794200394 1
0.200165039379779 1
0.205528980965728 1
0.201916060857541 1
0.204038690553273 1
0.215564473237426 1
0.207317181021437 1
0.199513422980979 1
0.20755221940895 1
0.199450350978009 1
0.192513594246579 1
0.20534041211216 1
0.195942258556898 1
0.180415529092356 1
0.189800769708643 1
0.187435899071048 1
0.181614427430508 1
0.209035643264163 1
0.203278117690276 1
0.186873854169019 1
0.188842387029642 1
0.189170324630337 1
0.191554343498877 1
0.209138989003798 1
0.20158298381173 1
0.183008504618521 1
0.200276794605915 1
0.212229952569997 1
0.203119586980843 1
0.205087863406974 1
0.193714182309399 1
0.189461684557278 1
0.206968848464133 1
0.215593092283012 1
0.204579034054674 1
0.186232181210361 1
0.195265936739406 1
0.18936332623867 1
0.205964225846502 1
0.19510176302881 1
0.195000710072858 1
0.20346392138895 1
0.187379127399713 1
0.197902098987014 1
0.203542738274132 1
0.205732872122735 1
0.195865157951655 1
0.205092161083479 1
0.199126186088457 1
0.212617786265997 1
0.22024351406003 1
0.213823539772425 1
0.184972151589404 1
0.194035680097292 1
0.20247654462141 1
0.206344534425603 1
0.208784203225557 1
0.198192205795663 1
0.206259372569091 1
0.188253606148671 1
0.187890414015805 1
0.214795517233042 1
0.214518432882679 1
0.182737875371061 1
0.201607016373806 1
0.182034795882804 1
0.196728244521743 1
0.215552782962644 1
0.181201966662635 1
0.189226427598949 1
0.204076716291044 1
0.193762584241248 1
0.196145748439898 1
0.200325501921954 1
0.204569905455527 1
0.193299724779923 1
0.185638901629221 1
0.201350868267512 1
0.205844230795401 1
0.200736728174254 1
0.218721487716108 1
0.213250992237462 1
0.199787877992716 1
0.191147710643834 1
0.193667399831838 1
0.191923571886795 1
0.207442279860222 1
0.193512520728232 1
0.20929119287337 1
0.191995548157233 1
0.203622427972643 1
0.197785680017052 1
0.200701683576535 1
0.195273999952929 1
0.196467932357081 1
0.202447008533847 1
0.195401279845419 1
0.20343063742468 1
0.208771205257984 1
0.218080045829184 1
0.187029728346311 1
0.196277642196641 1
0.200202288089629 1
0.208732528970504 1
0.207797844066415 1
0.201185283086506 1
0.207927976365368 1
0.19389385333733 1
0.209717742540797 1
0.207198306054475 1
0.217164592350545 1
0.197328394572529 1
0.201432310538688 1
0.209130344710594 1
0.201600986770365 1
0.216923142768482 1
0.20838825957951 1
0.194919530664469 1
0.189379294574742 1
0.176935505965992 1
0.217693538007019 1
0.20513101972645 1
0.179119191568132 1
0.196011516608852 1
0.190283815824151 1
0.186849602430061 1
0.195283385822234 1
0.193538673308693 1
0.191555574949485 1
0.203032268848288 1
0.207948204442914 1
0.187069320842766 1
0.20624796362996 1
0.199622105003965 1
0.223273474870284 0
0.181833834429708 1
0.195540483677227 1
0.212274376101421 1
0.204901060563579 1
0.196065092796936 1
0.201929638201543 1
0.183300813819751 1
0.187958676228209 1
0.200970310297061 1
0.197925316902871 1
0.206458198457864 1
0.197893219641169 1
0.209575514555965 1
0.204224961886755 1
0.205507722663825 1
0.204622646182808 1
0.200815277978015 1
0.201599777803585 1
0.200181714183536 1
0.180320860086094 1
0.195496943418679 1
0.204514833268265 1
0.19814609024514 1
0.207746537783042 1
0.208430838055057 1
0.196501383169021 1
0.172683743185001 0
0.180839647809647 1
0.204565066236631 1
0.179989100293043 1
0.216679871467144 1
0.192051894068324 1
0.209117654415615 1
0.192962884450837 1
0.209115036426415 1
0.21346226302755 1
0.206420305960472 1
0.211532238782788 1
0.210424574525212 1
0.200878534311258 1
0.219157173267356 1
0.204165141372243 1
0.188423593809403 1
0.194225804863628 1
0.206099149303081 1
0.20819152401392 1
0.187468145412029 1
0.191094931676678 1
0.187397889228561 1
0.205776542834001 1
0.175670746451803 0
0.182352176722387 1
0.206580048289115 1
0.166541946957832 0
0.205683137258716 1
0.217733434647482 1
0.213133973880017 1
0.214812730552174 1
0.198320816686377 1
0.190045799843427 1
0.205772818264219 1
0.208745066703004 1
0.199081096075722 1
0.169014000926406 0
0.210774934431294 1
0.184091465948114 1
0.20078116442348 1
0.186751358302633 1
0.201310358507864 1
0.191760845624132 1
0.204737023625412 1
0.202772473383028 1
0.208391651339532 1
0.186323299289761 1
0.20863773871357 1
0.209051185319391 1
0.19383377770503 1
0.201031217025049 1
0.185356980108986 1
0.194314047945676 1
0.205537133429788 1
0.186849270102844 1
0.197727704645059 1
0.219979357640608 1
0.212740581396523 1
0.195972766258002 1
0.182631061245128 1
0.210086687590261 1
0.220807473018378 1
0.218631230334225 1
0.189589518974397 1
0.188769686221326 1
0.186918158833962 1
0.189060141291293 1
0.200145562764947 1
0.20860069120921 1
0.199032856261775 1
0.20416615009546 1
0.202394519444065 1
0.191807409881594 1
0.202015734256044 1
0.192957059326168 1
0.18430477745316 1
0.208708185901069 1
0.207805181930922 1
0.206030431780818 1
0.195848630700798 1
0.202464398052736 1
0.176448893720566 0
0.209062381175487 1
0.223963154373727 1
0.211344958952904 1
0.199820590780368 1
0.218929024880749 1
0.203681928893991 1
0.196575098654691 1
0.217393865928188 1
0.205584198000972 1
0.200920092482528 1
0.226599097445156 1
0.1858818597628 1
0.199458083056887 1
0.19405832867 1
0.189107090390009 1
0.201699874945119 1
0.19971801719554 1
0.193652738135464 1
0.215605289018278 1
0.202807146534178 1
0.191443022072411 1
0.20867572678206 1
0.177725811167093 1
0.208268483873031 1
0.199719602024182 1
0.171894734102366 0
0.200797357870415 1
0.203490760771162 1
0.211865375611006 1
0.209119530838986 1
0.21838759117849 1
0.202552950037336 1
0.201566658428117 1
0.175411087327159 0
0.196546857619083 1
0.206971537499042 1
0.194760444123162 1
0.192780715564442 1
0.209251352230497 1
0.193967205074671 1
0.186061465960072 1
0.218976720872191 1
0.179309030437888 1
0.203994156031363 1
0.189009246547502 1
0.200012469504802 1
0.184429205951522 1
0.182917220512932 1
0.197386769985817 1
0.193015878382988 1
0.209819887853376 1
0.190249889717009 1
0.184641921987439 1
0.192472290159075 1
0.189517408126951 1
0.212289729423909 1
0.193455911113146 1
0.189265706345388 1
0.195039844535528 1
0.193978697182561 1
0.207647236787646 1
0.207339470461675 1
0.202984759144979 1
0.202520779659146 1
0.197185008967618 1
0.19245214984913 1
0.179300960902804 1
0.198126333405358 1
0.204300000441457 1
0.19088274017759 1
0.209069059309348 1
0.200743991455348 1
0.204204855611849 1
0.197558702252726 1
0.194876395417499 1
0.198210204417142 1
0.197627802594784 1
0.175836023054179 0
0.191631494177242 1
0.207588894229328 1
0.19659638976139 1
0.208025198241716 1
0.194529270008883 1
0.215522104808404 1
0.188441827715087 1
0.210765869656907 1
0.204942653061739 1
0.208770313939008 1
0.188366911074577 1
0.195527295729779 1
0.22545751909749 0
0.190535252897167 1
0.180222028200458 1
0.20372724791961 1
0.193504281717905 1
0.197648842349334 1
0.210670708532981 1
0.2113605434896 1
0.217535359339367 1
0.19333708320377 1
0.21077674648577 1
0.20296747814565 1
0.194249846492995 1
0.205227351396234 1
0.195684093746634 1
0.189616881676531 1
0.181404169692544 1
0.194330656697508 1
0.208530024059362 1
0.195170488154442 1
0.213838976413194 1
0.19619806450646 1
0.198009542588891 1
0.205009921839487 1
0.205007286054061 1
0.207117517400499 1
0.193773620682464 1
0.193292730113818 1
0.185850996640818 1
0.223275528884978 1
0.200795817172661 1
0.184605248712496 1
0.191071974581732 1
0.220100248773473 1
0.222476104293765 0
0.197023281810359 1
0.201707080021623 1
0.193625678167613 1
0.205406650745644 1
0.204868002126311 1
0.206239946087011 1
0.200610340225325 1
0.195800645685128 1
0.189566643309745 1
0.192388942408665 1
0.220142732866459 1
0.19193109821821 1
0.208284340400822 1
0.207758420487139 1
0.201936997991294 1
0.17731844632232 0
0.185918639059744 1
0.16969418691278 0
0.210964078061246 1
0.191835445732833 1
0.199970755405344 1
0.216525862074775 1
0.196215702994043 1
0.200041853372809 1
0.195462409839013 1
0.200085465058393 1
0.20141471933916 1
0.208863934970386 1
0.205206298027898 1
0.229892490910787 0
0.207117751545969 1
0.195662316791817 1
0.187905119830633 1
0.217910378098371 1
0.192705693386329 1
0.196890418703781 1
0.203131485153316 1
0.205518746378226 1
0.213200910751141 1
0.209651009522002 1
0.179962678238471 1
0.192783148913674 1
0.200684180137899 1
0.202868403939441 1
0.197781381834519 1
0.210040309278118 1
0.209450473481995 1
0.205439461329238 1
0.194816655484013 1
0.190856918362638 1
0.212885373324139 1
0.208834857452269 1
0.221602037937559 1
0.211579305710574 1
0.210424006278746 1
0.196920120117145 1
0.187665596059458 1
0.20249299678299 1
0.188348396981625 1
0.203669179707362 1
0.20395267805125 1
0.198265230149325 1
0.188026336874794 1
0.222694952074775 1
0.205558908080027 1
0.196814828141359 1
0.203125365399072 1
0.227948251003749 0
0.191296381496294 1
0.193121658491817 1
0.197754038461518 1
0.205925402953001 1
0.193003655941195 1
0.188904542789657 1
0.20961732598445 1
0.193795246489795 1
0.199515504771241 1
0.195521413794181 1
0.206460465258042 1
0.199893911644994 1
0.189182811433428 1
0.184955747229684 1
0.197365944199598 1
0.186056115211131 1
0.203546186700916 1
0.196043344555181 1
0.180166293506237 1
0.195987120414081 1
0.198572142752004 1
0.205367478324562 1
0.191144808771828 1
0.197989825774834 1
0.199657536290241 1
0.208261853384197 1
0.204258799778753 1
0.197122222193483 1
0.221767540598823 1
0.209491311418667 1
0.205074933156908 1
0.202173379331911 1
0.205384366512502 1
0.216502179042471 1
0.190822600503211 1
0.19722903733961 1
0.209700047257879 1
0.196924103819844 1
0.205567896179141 1
0.192039004308521 1
0.196997886175945 1
0.193961448756151 1
0.197588581379066 1
0.205030871202246 1
0.190071132575793 1
0.195918958050043 1
0.214764015141813 1
0.210865553972217 1
0.187311285163203 1
0.191884111431506 1
0.216230339877586 1
0.206036707766911 1
0.175626407700113 0
0.208746013742751 1
0.195497702717977 1
0.209295033262632 1
0.198898318437285 1
0.198407561633108 1
0.200521340155609 1
0.194237180930767 1
0.199923882835818 1
0.193974137353845 1
0.207392141024383 1
0.19494579922601 1
0.198097436570259 1
0.203209092228693 1
0.203963379713334 1
0.205322989580346 1
0.20136312187173 1
0.212803983219917 1
0.221224019465668 1
0.180157455986561 1
0.212005101493275 1
0.207741433208485 1
0.18013605961871 1
0.20430306809774 1
0.196770997602943 1
0.189082974422639 1
0.206076168630954 1
0.193311692325833 1
0.207678531107115 1
0.207527348337026 1
0.19868603327089 1
0.203021334309461 1
0.200625822762372 1
0.198863894015341 1
0.211689812866241 1
0.197621294151893 1
0.209017054047174 1
0.186895023833086 1
0.201186568642994 1
0.195095543468746 1
0.198829765650767 1
0.197502839971062 1
0.201975734010362 1
0.202543515423751 1
0.180825725397435 1
0.21161893065822 1
0.187916798821722 1
0.193390674659911 1
0.197143544274924 1
0.184494502386275 1
0.197400230650873 1
0.210195466056053 1
0.207762510470313 1
0.21354890828249 1
0.189807096853088 1
0.19289943304847 1
0.195701957139609 1
0.205220613170984 1
0.213161994302696 1
0.216545428606867 1
0.205596513875219 1
0.186769817152574 1
0.208114072514917 1
0.188533331546921 1
0.200237420779013 1
0.207020309917458 1
0.195631600231192 1
0.224509654690401 0
0.194899782035863 1
0.194361309345241 1
0.192486167641606 1
0.204636556075924 1
0.22726475370074 0
0.200008198082011 1
0.210858245466421 1
0.191630091840303 1
0.194314381433687 1
0.195467983734772 1
0.204502000212048 1
0.211695757871811 1
0.207880913064576 1
0.188079695206274 1
0.20022446546617 1
0.205453811478837 1
0.189283003669794 1
0.198951508460603 1
0.19941125047469 1
0.187276111853509 1
0.211696341428468 1
0.200305646627537 1
0.204906089068379 1
0.212235179971938 1
0.196908405415283 1
0.208056398771049 1
0.194111135986978 1
0.1922723888032 1
0.205529910697084 1
0.212203955323639 1
0.196231756967382 1
0.199076002958564 1
0.203766011920131 1
0.178707708213099 1
0.194059064182153 1
0.186583000487655 1
0.190686635837048 1
0.202697634680502 1
0.207831482572243 1
0.198112940896492 1
0.200425494086108 1
0.206163813559098 1
0.205104485565073 1
0.197093442941697 1
0.213971495388418 1
0.185005508441095 1
0.193540518153289 1
0.188190813709951 1
0.203815030542863 1
0.22568010476174 0
0.200371901397143 1
0.203984389700727 1
0.190688797958528 1
0.187005337019345 1
0.195870554617749 1
0.199006379091056 1
0.223232711878278 0
0.19425490696525 1
0.200178749218617 1
0.184370701720816 1
0.208565980650031 1
0.205177986151149 1
0.196963545587271 1
0.197510255183662 1
0.196172103317811 1
0.205142713630674 1
0.199067399656776 1
0.19688557132743 1
0.201150388735265 1
0.197722453806704 1
0.220906447554552 1
0.208285314921081 1
0.208080440071343 1
0.195418890295523 1
0.21366375750305 1
0.188570076538839 1
0.193432810803699 1
0.201438384364654 1
0.206365206985808 1
0.181645482646907 1
0.199882693065925 1
0.203122994535636 1
0.194084079068815 1
0.185134088242948 1
0.196559487843612 1
0.184265126650804 1
0.187624636705916 1
0.217117182445045 1
0.208226439323096 1
0.188908289781103 1
0.202706740042861 1
0.192949893679562 1
0.208264957100277 1
0.190817421787691 1
0.191591410117771 1
0.217674023907861 1
0.186664561321405 1
0.194864472996847 1
0.190673729905908 1
0.187348401110468 1
0.1859216892231 1
0.199552743790618 1
0.202783758398106 1
0.188212254857828 1
0.192230032411936 1
0.208992079293723 1
0.203949447485173 1
0.200484230712326 1
0.208131748884359 1
0.198616923304317 1
0.195499334153682 1
0.199475196696163 1
0.210388415594082 1
0.204557922518008 1
0.220113786872633 1
0.205972070068935 1
0.19191445419443 1
0.191604042938854 1
0.191366172991461 1
0.207752871925991 1
0.197568598926446 1
0.202726515893494 1
0.196296751625674 1
0.205500127200829 1
0.194597724343388 1
0.202970937483589 1
0.188945194146881 1
0.216932666290313 1
0.207931156178983 1
0.203117527279307 1
0.212621286376155 1
0.175885319287135 0
0.187081042379948 1
0.214259348111033 1
0.195624735573333 1
0.216023558625653 1
0.170085306808959 0
0.189050037576097 1
0.204054080645287 1
0.186172091624537 1
0.190040469587764 1
0.206920695834111 1
0.188319991465677 1
0.189557952026492 1
0.198732571092287 1
0.188318196870906 1
0.198292970071604 1
0.20023678769348 1
0.198902940991343 1
0.19843964183015 1
0.209558979846038 1
0.18323954627965 1
0.210983184243241 1
0.219917188949842 1
0.200271445642124 1
0.181964880078264 1
0.199408115480731 1
0.20209334108669 1
0.185089413245024 1
0.199060015802466 1
0.190349608971982 1
0.207301816577164 1
0.195645640892613 1
0.206357470234247 1
0.192507034091567 1
0.187518668437516 1
0.201235442527838 1
0.215010682336067 1
0.203277121307327 1
0.199409678196125 1
0.189997149631321 1
0.185054252259071 1
0.202045122096955 1
0.190699403353545 1
0.190726343453526 1
0.2088650737213 1
0.20419925107645 1
0.206163601281057 1
0.202881179048424 1
0.194315916434629 1
0.202277174317617 1
0.199264142429335 1
0.201491098198287 1
0.212396097551794 1
0.202217514404337 1
0.222960651607284 0
0.225640360137065 0
0.19535845820516 1
0.181912835929411 1
0.210074828427478 1
0.201562029337328 1
0.208058258813494 1
0.195913734160648 1
0.193151656657845 1
0.185552812116467 1
0.207735235899663 1
0.185964900116965 1
0.183930196785669 1
0.205521466921054 1
0.211379642908431 1
0.210507987672862 1
0.20189283545977 1
0.209468684071935 1
0.199968602383733 1
0.195874976364026 1
0.211120091036164 1
0.205584362081295 1
0.195122070523301 1
0.186779595163849 1
0.193829710399358 1
0.194092662247516 1
0.200922902650535 1
0.173198825299516 0
0.194726977647413 1
0.201626926871666 1
0.186188487225063 1
0.192770022644068 1
0.211068607147957 1
0.190942419164671 1
0.209728360626514 1
0.215114416650533 1
0.203431711774056 1
0.204888978960097 1
0.214824783226837 1
0.192591273992826 1
0.189380595772956 1
0.197908023303451 1
0.189927200093748 1
0.202815713122382 1
0.20669195559765 1
0.198761065826699 1
0.203482995744762 1
0.213685608729478 1
0.195198948307751 1
0.188958876782386 1
0.184598413875195 1
0.21113514591759 1
0.206939797016154 1
0.19831973064223 1
0.212734341863085 1
0.204587828038704 1
0.186893004949462 1
0.224214185771361 0
0.228778791656498 0
0.210878538121957 1
0.220090549343707 0
0.195510832184779 1
0.194270815795046 1
0.204443278112891 1
0.200842478756846 1
0.193709485054861 1
0.195649724774528 1
0.193141712674416 1
0.21062647844738 1
0.201046701864038 1
0.186024738455113 1
0.207328982951611 1
0.218493632506259 1
0.207898857307705 1
0.207017244105527 1
0.182867633313366 1
0.206719629678884 1
0.207916569959623 1
0.202656210251085 1
0.181900875750688 1
0.194342560605214 1
0.206013995295343 1
0.198453791590319 1
0.190168167738032 1
0.183756886369379 1
0.195957114860014 1
0.203471950439924 1
0.1973493844199 1
0.202194930259931 1
0.206840159125542 1
0.204119697264769 1
0.191709895746275 1
0.192873040780723 1
0.200511021061551 1
0.192801502655701 1
0.212126426389189 1
0.19668516530524 1
0.20643432825811 1
0.201256023686871 1
0.217105773577142 1
0.188843921436477 1
0.208322373677986 1
0.210590852599011 1
0.208058934728727 1
0.200128970920761 1
0.1975635943145 1
0.204616235890126 1
0.213699473050112 1
0.211236674955819 1
0.200148289914529 1
0.198779047012194 1
0.198803875791737 1
0.199971868403152 1
0.218276587551441 1
0.219008201401438 1
0.196421634545305 1
0.218414905118989 1
0.214626874818525 1
0.207434460157178 1
0.196488981264581 1
0.213452118837272 1
0.193732848068371 1
0.194976096618821 1
0.205273770545375 1
0.197865299830843 1
0.228527594526428 0
0.194455796895568 1
0.20613574676471 1
0.191388483573366 1
0.210819922614001 1
0.186684854393851 1
0.198464796253364 1
0.177827033176031 1
0.192143480182571 1
0.205968905026277 1
0.178248872123693 1
0.212982383922436 1
0.193903560177575 1
0.202576764123635 1
0.207040024089979 1
0.202044391169542 1
0.197189329229509 1
0.223965269218624 0
0.199759397783712 1
0.220686241867691 1
0.198007742766403 1
0.199962839873561 1
0.182185966292546 1
0.198803487585233 1
0.207282084644868 1
0.212551715797483 1
0.198221484149387 1
0.205685360876436 1
0.214336713648716 1
0.202143116175588 1
0.195603113587449 1
0.210201362371231 1
0.17247585341644 1
0.204164851946696 1
0.195738205725753 1
0.180227635609824 1
0.203562593676627 1
0.195267338457513 1
0.188161630309278 1
0.203592070522844 1
0.193666707408389 1
0.203397543109201 1
0.208864368818759 1
0.18587207749459 1
0.208245032201946 1
0.188550988627312 1
0.206590800130724 1
0.195437712479966 1
0.207473030188927 1
0.209650858103637 1
0.206676626742507 1
0.187285425713143 1
0.194256589490609 1
0.204772241235539 1
0.191699995276615 1
0.218030515565941 1
0.218432891985881 1
0.194755535782204 1
0.2092585716861 1
0.190590608777723 1
0.208679407191287 1
0.181904337997005 1
0.203217109017676 1
0.20814230781533 1
0.206208864825641 1
0.191584256574114 1
0.195599869548922 1
0.210706228355009 1
0.180198970100756 1
0.21728392499745 1
0.21735371333272 1
0.191749567163058 1
0.175233473669236 0
0.216099782944878 1
0.202810087197666 1
0.199276132671472 1
0.217867002224364 1
0.204595024808802 1
0.210037736323088 1
0.214531536538611 1
0.196452662315053 1
0.184601158612064 1
0.198632625356463 1
0.19028740125275 1
0.204128056612207 1
0.207714092578391 1
0.199777254716244 1
0.18920076924523 1
0.194286789427636 1
0.207538275236481 1
0.201200512507944 1
0.198066370675957 1
0.184486711622221 1
0.190866577280186 1
0.205998312103746 1
0.190254340287342 1
0.210183836545118 1
0.194709204051681 1
0.207217554460625 1
0.189318872290638 1
0.209159051793557 1
0.183564849351309 1
0.196873191150028 1
0.213075387732056 1
0.193210853093655 1
0.182967882412409 1
0.196111439839154 1
0.203648364594898 1
0.204007340216465 1
0.194813654890192 1
0.196076347282215 1
0.20782086745942 1
0.205388917415248 1
0.197459989399315 1
0.186821896454724 1
0.203192471886524 1
0.189170646457345 1
0.194456422613581 1
0.210934053722595 1
0.211866431436401 1
0.205358459733033 1
0.207729938928524 1
0.201188593846139 1
0.2197416651983 1
0.221095615582406 1
0.192395220881831 1
0.195516032491878 1
0.200629999061431 1
0.20850376584686 1
0.202861024191054 1
0.191414368103635 1
0.183959181015031 1
0.199787398071434 1
0.199902029965369 1
0.224359214592972 0
0.195144811319814 1
0.205695794284855 1
0.182096342483827 1
0.192040513572465 1
0.212495757159096 1
0.2097956394353 1
0.203966177958441 1
0.205988975837899 1
0.204664331628501 1
0.216325975330546 1
0.177813839463154 0
0.199170379444159 1
0.206363097847602 1
0.188928176301315 1
0.219274242778401 1
0.205860983182954 1
0.205842260816471 1
0.192358541411361 1
0.191175589679638 1
0.199454279004106 1
0.190736475566388 1
0.212825770571725 1
0.201445537466417 1
0.186162394875295 1
0.197282086474308 1
0.216367293768686 1
0.203522793503965 1
0.210563043409424 1
0.217401766294019 1
0.190094410204507 1
0.204875350238698 1
0.204266218410873 1
0.218677855609572 1
0.188162926826124 1
0.200585751184415 1
0.20247255948353 1
0.201943249430859 1
0.199617917602317 1
0.193472299153309 1
0.184701754594972 1
0.194563587051501 1
0.192468022623672 1
0.213008669273955 1
0.187445188129812 1
0.202329265102428 1
0.193569792872066 1
0.18665202276557 1
0.210155946731036 1
0.199883859478316 1
0.218222151755828 1
0.204106801980823 1
0.215068324520227 1
0.192020155970808 1
0.190345053744328 1
0.215133428643764 1
0.191118011290361 1
0.188815556971964 1
0.207926929569449 1
0.205075880399818 1
0.202746591884391 1
0.192037397148839 1
0.203759425135352 1
0.206022198784602 1
0.188365863665838 1
0.208171926952293 1
0.210413060522731 1
0.200674063678113 1
0.20245562238326 1
0.212748259784163 1
0.217658262696746 1
0.200684044141968 1
0.196150903558656 1
0.198937623830777 1
0.196969921273882 1
0.1781728972392 0
0.192014799452844 1
0.223985158087939 0
0.193909167410508 1
0.196447523698631 1
0.178348067419398 1
0.193517159293922 1
0.214319307456902 1
0.192496683085202 1
0.217426202113529 1
0.205595510316421 1
0.216189963274981 1
0.183361626103077 1
0.210311985051556 1
0.204998214232626 1
0.202548995825016 1
0.220461258352261 1
0.183540473987414 1
0.200269102518507 1
0.216143547428231 1
0.194571926120096 1
0.201092191086515 1
0.203936194683379 1
0.201297521550535 1
0.202497563799893 1
0.191002169383026 1
0.192389296439738 1
0.202116579709152 1
0.196633978260784 1
0.202669061837516 1
0.202688326554054 1
0.193155738212995 1
0.187395414408163 1
0.192791955607723 1
0.198254980902139 1
0.194135917084562 1
0.201436694297563 1
0.207181784901767 1
0.217276945649659 1
0.167823901064063 0
0.194810453232811 1
0.203089481630442 1
0.206967423310815 1
0.192008980144818 1
0.216911385045894 1
0.193981414541544 1
0.204716824841827 1
0.208368424498596 1
0.208376449121009 1
0.188312454366571 1
0.208966002266312 1
0.213678704961222 1
0.189858908801432 1
0.190374957495994 1
0.186506585067787 1
0.204314225953688 1
0.200821191614759 1
0.190490902367608 1
0.205516498207043 1
0.185780995466531 1
0.217366056606377 1
0.212886328819372 1
0.183256474510466 1
0.190143770198908 1
0.194696281340384 1
0.204951139580147 1
0.197580996135912 1
0.18458323799957 1
0.198434775905646 1
0.205887394566873 1
0.211247215590686 1
0.205678254875691 1
0.214661325387571 1
0.20932062611175 1
0.196214019880999 1
0.220636355518915 0
0.219790571616275 1
0.19310134384857 1
0.207538028661528 1
0.192075613519977 1
0.198187490704378 1
0.20731911654728 1
0.207112440859438 1
0.183145060005193 1
0.191641489330748 1
0.195829871242388 1
0.215871347824174 1
0.209599690599699 1
0.198317250578605 1
0.19546872141478 1
0.192064649154641 1
0.196542086840242 1
0.174554602212796 0
0.205951426215379 1
0.18905624903977 1
0.202545416742935 1
0.20979927041357 1
0.189317164844516 1
0.189371812774997 1
0.214000366313563 1
0.189593622158039 1
0.188996711175876 1
0.211546252739344 1
0.202955979962367 1
0.200684340435561 1
0.20188529333636 1
0.185161200999836 1
0.201593435440968 1
0.209150696021771 1
0.201250811463657 1
0.209931307560898 1
0.187804078018044 1
0.2066262490663 1
0.207189728711629 1
0.207852810357973 1
0.20670811819478 1
0.202788660360417 1
0.185398436775916 1
0.189101934981264 1
0.208224909914824 1
0.201540864758652 1
0.207547785019914 1
0.206999439952334 1
0.204608343370335 1
0.199895564647877 1
0.200074027320315 1
0.211759632688661 1
0.209481589353741 1
0.203171174395584 1
0.225669153121582 0
0.19458965624899 1
0.199363408949308 1
0.189859048451053 1
0.202110992570631 1
0.191256189276614 1
0.211482281073123 1
0.196523121240262 1
0.199733526993012 1
0.19756325892366 1
0.196362460034171 1
0.203550823465599 1
0.213014747605799 1
0.196289228184586 1
0.210980886955719 1
0.19972406196465 1
0.192738248545861 1
0.19514140522207 1
0.217198672663039 1
0.217402977736996 1
0.192587586187854 1
0.185380119173902 1
0.184220710772833 1
0.200423992487174 1
0.21148667559317 1
0.210051649707807 1
0.177086421576559 1
0.204465075824548 1
0.20294443531587 1
0.195462714545973 1
0.197140553053937 1
0.225940303258394 1
0.191002026768938 1
0.20739310575649 1
0.201592005536092 1
0.198805528009907 1
0.208035171874784 1
0.198311293169872 1
0.179055036783374 1
0.197611940468441 1
0.202803249129452 1
0.212174763087778 1
0.19451786965198 1
0.18540123560763 1
0.193068964557011 1
0.193970305811244 1
0.183841068866573 1
0.205523652580884 1
0.200702387511924 1
0.217875317269494 1
0.208555394200869 1
0.207769196013436 1
0.201343419139195 1
0.202248395028788 1
0.197692864656439 1
0.205323436134587 1
0.191196111514377 1
0.206579722750435 1
0.200451109442283 1
0.177803434659022 1
0.182732973371915 1
0.2023025288288 1
0.193779143920895 1
0.190347098032563 1
0.187916355686829 1
0.195648957180542 1
0.191533359875962 1
0.200001885295997 1
0.215095543970085 1
0.206950187719219 1
0.211292347075278 1
0.195915247293235 1
0.205614555759343 1
0.197857827577535 1
0.209403710580114 1
0.182050376939508 1
0.215560071973805 1
0.205032872285728 1
0.19303462513862 1
0.200684109536031 1
0.182379966249587 1
0.179033954185366 1
0.207901958489991 1
0.191788915350052 1
0.190011283087761 1
0.182055557631026 1
0.205127884069826 1
0.194618437040556 1
0.181633703957356 1
0.217072304107515 1
0.201982997978186 1
0.199272647644402 1
0.200813397755639 1
0.200627899778437 1
0.177942053738839 1
0.187881674008254 1
0.214585921858595 1
0.193347914638644 1
0.190191498174262 1
0.200585091892831 1
0.196106008699606 1
0.196231313313629 1
0.187793290925896 1
0.197627555420765 1
0.198526467287429 1
0.183433854826226 1
0.198245077015714 1
0.19281678811013 1
0.192514535216726 1
0.198412054195686 1
0.182235137755474 1
0.191353338570753 1
0.205517514551529 1
0.208998259856033 1
0.192063704794807 1
0.198532488239162 1
0.205319851663299 1
0.204160981541634 1
0.218608380394313 1
0.186032830197145 1
0.210349675250439 1
0.19724690911678 1
0.202860871981635 1
0.1994091354156 1
0.19763359979151 1
0.207972760638819 1
0.197264487288071 1
0.205138069756078 1
0.194359419998804 1
0.19009456625964 1
0.211218547578422 1
0.215920552857303 1
0.198321292765422 1
0.214963945881997 1
0.205342247288838 1
0.18506790536418 1
0.198689455871388 1
0.187147856902774 1
0.193835213859494 1
0.193007389735397 1
0.221135666237492 0
0.189404755708666 1
0.209566095275884 1
0.2287777305416 0
0.204218137137901 1
0.197163796159116 1
0.220411388694278 1
0.188131568626735 1
0.203670143939233 1
0.177969140732566 0
0.200946480493522 1
0.191912190570653 1
0.192012483361884 1
0.206686519511073 1
0.213201890174758 1
0.1973431060386 1
0.200882760439799 1
0.208007086385832 1
0.215385142055704 1
0.21429733841677 1
0.198693888617635 1
0.203074030499356 1
0.193599717625143 1
0.192993330383931 1
0.193099180241507 1
0.202581157066507 1
0.205454115176688 1
0.200745386134322 1
0.22901837689593 0
0.194377466408285 1
0.199372166203612 1
0.219248929982977 1
0.201520012548573 1
0.190606467847124 1
0.201951575715223 1
0.202164087546469 1
0.208202935446842 1
0.188022003793201 1
0.19325424988888 1
0.205499565236646 1
0.206637439460306 1
0.215711701797968 1
0.20150607788004 1
0.164437213766424 0
0.220636626175853 0
0.197686893059903 1
0.210287543420132 1
0.197961211917995 1
0.19667259068626 1
0.215018130544388 1
0.17279428000747 1
0.183862100211625 1
0.178893661526003 0
0.191150569074235 1
0.191555289899708 1
0.192335952906473 1
0.191953193082517 1
0.184014644135399 1
0.207730406674498 1
0.186693621584592 1
0.212345428144087 1
0.177071393834866 1
0.215526982782001 1
0.199424359360445 1
0.189866994471141 1
0.201295575290035 1
0.2064039351375 1
0.183969798148631 1
0.201042655981201 1
0.192980176983747 1
0.186480073472817 1
0.197339119748709 1
0.211861414802247 1
0.207126822500022 1
0.202142475516007 1
0.197170686221813 1
0.211900378914964 1
0.197953486014582 1
0.197141994057551 1
0.195048263253342 1
0.175908759984102 0
0.193702070476982 1
0.198418502522942 1
0.203696457192193 1
0.194938975093833 1
0.213112639425054 1
0.189883111154864 1
0.193092521548522 1
0.198820077827177 1
0.194242056482922 1
0.198024724819775 1
0.194178443172485 1
0.189435938768882 1
0.231298606916876 0
0.209625163894845 1
0.212914856462183 1
0.201435809272201 1
0.201056026847011 1
0.213697125807172 1
0.207290383601521 1
0.202057801101006 1
0.208795184764154 1
0.19429255279858 1
0.198289409476988 1
0.222787958955612 1
0.19740770297692 1
0.21053092405094 1
0.184010805819256 1
0.202585516093316 1
0.218568354639909 1
0.216811525457271 1
0.2075290332644 1
0.224555220498689 0
0.205615693387805 1
0.216638962159346 1
0.199336417464749 1
0.203134221006061 1
0.211708162705394 1
0.204250664353152 1
0.214419067123958 1
0.194889277619727 1
0.186389812869068 1
0.196295149167174 1
0.200151416987912 1
0.206591288974802 1
0.194929588479843 1
0.205425666243968 1
0.204707230346445 1
0.219486792053675 1
0.21658639422948 1
0.199198112521656 1
0.206872714227581 1
0.195693517309786 1
0.219991369036126 1
0.193839070194374 1
0.206562106556133 1
0.201237459058973 1
0.189922800711475 1
0.204498661411582 1
0.202919992679306 1
0.2151144589452 1
0.206886123064174 1
0.184305341508431 1
0.191134852310432 1
0.189007354548292 1
0.206353148582436 1
0.190902098559716 1
0.187003376382025 1
0.187877612732146 1
0.201843442701245 1
0.167977416687568 0
0.173893150908703 0
0.196995391784074 1
0.209171085796576 1
0.206266238838648 1
0.195076705443254 1
0.213118267901136 1
0.187269483954341 1
0.20110423471056 1
0.192982293621528 1
0.200927938747406 1
0.194826499292849 1
0.19620913015646 1
0.210894163520926 1
0.192345043680829 1
0.214710417129285 1
0.208880804058451 1
0.203049512593879 1
0.19378287183085 1
0.21340800817087 1
0.197600218162743 1
0.201022338453633 1
0.207558145156798 1
0.204701430645518 1
0.188849013202223 1
0.215456021502716 1
0.177113816986903 1
0.196568607220922 1
0.192629111167144 1
0.194190583013135 1
0.202286995465809 1
0.197705208395957 1
0.196653864108803 1
0.206585982020508 1
0.207656878134205 1
0.190602139790374 1
0.196787838544564 1
0.184368857575914 1
0.197819483176473 1
0.197654845524435 1
0.206745472452119 1
0.188142435004183 1
0.213562246413767 1
0.199031652168625 1
0.208814037013489 1
0.201685162296222 1
0.184884481847217 1
0.186942835234141 1
0.203070993237984 1
0.194177804576079 1
0.194724427809929 1
0.19261374299943 1
0.189643600520881 1
0.215391800606214 1
0.224157288159926 1
0.191324873848788 1
0.201703260268757 1
0.207957905514018 1
0.192463648868655 1
0.208349037238387 1
0.190676785626992 1
0.213749598715897 1
0.219465316218087 1
0.208544581198762 1
0.19747343273683 1
0.211729241420793 1
0.189813438071174 1
0.197982818321894 1
0.205851926504647 1
0.188620865967082 1
0.197015165530617 1
0.168053726357102 0
0.177482423975668 1
0.221748027751053 1
0.227699406896821 0
0.203138687771408 1
0.207924309925251 1
0.210654829137972 1
0.212032142930775 1
0.202898005111765 1
0.193559227442232 1
0.210264244993241 1
0.190157741877765 1
0.201037599830093 1
0.196738235951438 1
0.198381876132627 1
0.186922881798047 1
0.194014584475256 1
0.192890835804752 1
0.20319897953762 1
0.207383855947434 1
0.216402210803771 1
0.192634183932174 1
0.195978648989906 1
0.19886848738568 1
0.19738239890838 1
0.203288424848584 1
0.21127183507146 1
0.195787168823934 1
0.19388545224017 1
0.205457500431767 1
0.210379600676185 1
0.205497878647949 1
0.217104507761665 1
0.203125595137582 1
0.2135328079235 1
0.221589871592176 1
0.199287448898047 1
0.210206554939963 1
0.209302127407194 1
0.200377652035459 1
0.191260428642729 1
0.194890631502817 1
0.187978459413596 1
0.187232841768253 1
0.209687724597617 1
0.190159616935462 1
0.197348741737923 1
0.206681638785099 1
0.201059171185743 1
0.190659016785397 1
0.183482170928051 1
0.200710975494717 1
0.199125109076253 1
0.211476675215866 1
0.175316084674554 0
0.197638378112862 1
0.167327414647571 0
0.175779978388089 0
0.18973120266707 1
0.225353259147695 1
0.198913042317012 1
0.191412431739201 1
0.202776225946807 1
0.191194927859843 1
0.220971460452495 0
0.203930884936531 1
0.198950509850766 1
0.210184429344602 1
0.195905963463313 1
0.221901812033433 1
0.198907426822506 1
0.219618043367042 1
0.215424685211977 1
0.192139846935913 1
0.213094748922917 1
0.208988782622905 1
0.200331665883025 1
0.19802829253518 1
0.217615468287382 1
0.197280161900517 1
0.205705791314703 1
0.201650245182094 1
0.211986862152627 1
0.202048106478447 1
0.18306118992643 1
0.232621352497613 0
0.211984138840141 1
0.188738613870743 1
0.204925466398783 1
0.193481448685981 1
0.186951112262087 1
0.210482585556724 1
0.173352058790299 0
0.199668067744257 1
0.186210425739227 1
0.199831064435944 1
0.180332002895944 1
0.2119216005598 1
0.186850315982513 1
0.208138324127869 1
0.20519920299315 1
0.198749317258645 1
0.202810913419504 1
0.204095643557077 1
0.205207913036176 1
0.187180074238627 1
0.18987681351163 1
0.19823243691704 1
0.183686511650601 1
0.208316470869931 1
0.187234990197846 1
0.194356777438259 1
0.200948839399941 1
0.202017590436974 1
0.200363293380618 1
0.205028592902211 1
0.21173168392897 1
0.166554524271263 0
0.193077985153124 1
0.212677836847557 1
0.184854396642579 1
0.197461109495669 1
0.199538889613325 1
0.217358921648601 1
0.196103937840867 1
0.181353067162479 1
0.198138301293406 1
0.188101518905373 1
0.179182950388287 1
0.182390869544029 1
0.226528998627212 0
0.190362476750796 1
0.209837755847608 1
0.20715832748986 1
0.205939449279939 1
0.210454987677874 1
0.192491755397896 1
0.206202379881019 1
0.21490878804463 1
0.190175547307076 1
0.189433059659593 1
0.203570191372777 1
0.225011079638056 1
0.189188941078597 1
0.200260248114966 1
0.189697168302696 1
0.209850363730101 1
0.200127527706917 1
0.204454788135803 1
0.195862247274386 1
0.207587166943649 1
0.213866718147548 1
0.202018151030443 1
0.201382529631735 1
0.170485424210326 0
0.193210339644391 1
0.208262033738512 1
0.2088213405821 1
0.209494999807898 1
0.190214195083211 1
0.20492499218455 1
0.19945550768913 1
0.210081367729462 1
0.207842722091569 1
0.205354421091997 1
0.175278306081923 0
0.215159489682959 1
0.180002131531558 1
0.196804845060411 1
0.204368555774937 1
0.204900532687738 1
0.187313691644302 1
0.198238060573749 1
0.197871648432293 1
0.194021138918646 1
0.198668226214219 1
0.183969111836703 1
0.199674708908562 1
0.203682165081126 1
0.198771987387039 1
0.188609774259448 1
0.191632297016593 1
0.202938280772191 1
0.206041753429892 1
0.201043864141901 1
0.218160536350225 1
0.195737435844401 1
0.202738588132883 1
0.204975626347823 1
0.210491207664066 1
0.207069676474365 1
0.184020438021228 1
0.199316372838879 1
0.209786655032577 1
0.219792539746361 1
0.195679407933556 1
0.186310351463032 1
0.209334095494191 1
0.202871585803097 1
0.216412297421939 1
0.206331637914239 1
0.195914530184798 1
0.194733547986095 1
0.190151590299254 1
0.217074606465906 1
0.198628442981625 1
0.166247163287246 0
0.204025862529742 1
0.209425589750292 1
0.209229472880945 1
0.208369670155878 1
0.209735417085717 1
0.195885134229236 1
0.199904373181222 1
0.209019025820225 1
0.192204901893602 1
0.200980643479651 1
0.211194452652311 1
0.183304545064903 1
0.195854562666601 1
0.181279333176173 1
0.201898288416972 1
0.213304623800526 1
0.212043450193014 1
0.194327762933799 1
0.188644420356021 1
0.200524137696553 1
0.207125123412496 1
0.212917909849524 1
0.212270429166133 1
0.207270293130722 1
0.19876018083794 1
0.186364539745163 1
0.200298470649322 1
0.198080977763432 1
0.205899374213231 1
0.19000326705015 1
0.183842889226151 1
0.204021313719816 1
0.190411856142877 1
0.188002575610727 1
0.203424437661453 1
0.199247240120744 1
0.201172146941171 1
0.200675878322463 1
0.203798787578528 1
0.212108918628696 1
0.193664916627533 1
0.211735157505648 1
0.187952528077546 1
0.208649978578687 1
0.193309667112108 1
0.195647069816559 1
0.179314278356357 0
0.190648803091775 1
0.207797639712342 1
0.194532865940173 1
0.188112294715913 1
0.191804577705845 1
0.188297448101653 1
0.194354092540369 1
0.211728810227802 1
0.206680373213273 1
0.196751386738684 1
0.201644202596266 1
0.199123788932528 1
0.208623782338456 1
0.20185935278236 1
0.187579382438202 1
0.184368129951865 1
0.18292069315113 1
0.221434378742986 0
0.207187473565457 1
0.214659298091204 1
0.183794404223317 1
0.205397829422059 1
0.181345643475886 1
0.206654398930537 1
0.216672066395107 1
0.205521297570309 1
0.204100501580565 1
0.19231211106231 1
0.196429874630516 1
0.218464420030318 1
0.20494522410593 1
0.189747019010219 1
0.200932974109277 1
0.184031990678931 1
0.21870505580242 1
0.208009352053385 1
0.2138408285132 1
0.19721006080806 1
0.201110030595444 1
0.197723055725082 1
0.199400257986915 1
0.203745920247661 1
0.167777668462484 0
0.217813074588039 1
0.206866661771842 1
0.184523500934019 1
0.211679813454017 1
0.219017625635296 1
0.197678232111468 1
0.22044294959932 1
0.175096024716562 0
0.208332155831413 1
0.208971646928553 1
0.199566970714118 1
0.194356257290992 1
0.192676331808191 1
0.198887407896277 1
0.196988512266484 1
0.203933058346831 1
0.208516397820996 1
0.204509608310042 1
0.212846584990167 1
0.218319244976973 1
0.194098240077863 1
0.192527824880196 1
0.200194958085378 1
0.195776876366884 1
0.191869218063853 1
0.212826426606273 1
0.224411828487624 0
0.19198542646469 1
0.181347141196914 1
0.20688121031465 1
0.192132842702254 1
0.18248866319966 1
0.204099234882859 1
0.195036712046651 1
0.207269164766605 1
0.206704125753184 1
0.210446812602607 1
0.205102788933354 1
0.193522109080557 1
0.216292621212716 1
0.206883219328641 1
0.201863975374264 1
0.205332535774307 1
0.208525176587519 1
0.201753095851577 1
0.191229594330722 1
0.213465526240059 1
0.176848956062502 1
0.222673688360343 0
0.200652855410331 1
0.211068120405049 1
0.187475237418561 1
0.199450734064225 1
0.184094138851031 1
0.208749501558575 1
0.199967986667287 1
0.205297651113049 1
0.210823571748032 1
0.195720771535154 1
0.215277127050829 1
0.195545765956477 1
0.190741042967876 1
0.189524198745252 1
0.207578525065573 1
0.19349705200754 1
0.18687240332441 1
0.183924227536182 1
0.19753810322528 1
0.210898457603078 1
0.207042623932797 1
0.207456952919141 1
0.195186919361669 1
0.19089277482188 1
0.199691885802149 1
0.192253569874681 1
0.19665865588029 1
0.207791472535289 1
0.186352943089732 1
0.196596489589927 1
0.190241492647514 1
0.206564832236122 1
0.193286055000244 1
0.188353520775472 1
0.200098468288426 1
0.218370641785993 1
0.193994089876599 1
0.209228620695873 1
0.205955096070573 1
0.179453007242291 1
0.223774237174592 1
0.191774777270306 1
0.189846301091231 1
0.192467296572232 1
0.186623508029607 1
0.172613425823446 0
0.211878948792726 1
0.202428823772205 1
0.192575137702276 1
0.194057103129593 1
0.214496592298285 1
0.222176096673502 1
0.177172814601745 0
0.189827992220769 1
0.200808271386293 1
0.213425016355299 1
0.195220774924513 1
0.18549802265635 1
0.211307604947495 1
0.205026961576623 1
0.20129330418072 1
0.192387790370367 1
0.185723634486062 1
0.1916756420047 1
0.202693250932779 1
0.193772005452643 1
0.196238167831372 1
0.192530648085825 1
0.188205830984208 1
0.194238471745245 1
0.194771490277388 1
0.191214819423006 1
0.208390479296097 1
0.182576455097739 1
0.194341116502345 1
0.20729263503297 1
0.1960974107956 1
0.191077523595901 1
0.213684361571157 1
0.216145358624695 1
0.194965531809458 1
0.205872427961009 1
0.222073242502052 0
0.20526644341812 1
0.212802526192235 1
0.201345491235759 1
0.185022555852622 1
0.188804439086727 1
0.198603748450656 1
0.191661095308502 1
0.208073716146768 1
0.199237141894584 1
0.213465347059714 1
0.198894992056674 1
0.191843742247552 1
0.197352340939295 1
0.210880322004162 1
0.187966315453831 1
0.203194414807297 1
0.215225961845058 1
0.217903725345468 1
0.195644905112137 1
0.196202913226196 1
0.203800267998976 1
0.197701029176245 1
0.194509817656675 1
0.206520969616773 1
0.175539893881045 1
0.212250939052093 1
0.209564446223781 1
0.196212741521699 1
0.208771543841518 1
0.183840879439324 1
0.201263107689334 1
0.198563890243387 1
0.201168006963925 1
0.215508695014785 1
0.20655780931786 1
0.192527386921622 1
0.192729697251775 1
0.216525595993825 1
0.20290776399435 1
0.204211295684285 1
0.199319533350053 1
0.200641310778826 1
0.19665838250422 1
0.197663357479267 1
0.194761304704445 1
0.206279419900261 1
0.208838887697855 1
0.207380018703596 1
0.208313620958092 1
0.207735333932524 1
0.192085531980104 1
0.217624011206572 1
0.211609530483317 1
0.207395428731761 1
0.213293304341681 1
0.206523624599689 1
0.179937983928229 1
0.223931442801878 0
0.195826540878073 1
0.212912226683159 1
0.201086138154815 1
0.189879347621668 1
0.191953127071215 1
0.191116477943355 1
0.203769783320582 1
0.223990976624351 0
0.206023146518516 1
0.20837059178279 1
0.187129705560699 1
0.202419547964126 1
0.205600271141415 1
0.219456343704579 1
0.211560025831899 1
0.191289176152321 1
0.189703192343252 1
0.207335691189295 1
0.204381231295051 1
0.200328461336954 1
0.219424182334756 1
0.18279654807482 1
0.203907022453874 1
0.211645620527186 1
0.203767207171174 1
0.196289146229088 1
0.184818838299608 1
0.196635775881298 1
0.21485480807649 1
0.184188529577048 1
0.190352285694533 1
0.204681007945338 1
0.192186677085295 1
0.210611779874263 1
0.211469185642243 1
0.192374206547072 1
0.210954285938232 1
0.179279463515908 0
0.216095056624756 1
0.198519271950024 1
0.212111465606713 1
0.200341550374904 1
0.206996836675802 1
0.214452845857754 1
0.193017854185889 1
0.192905997606522 1
0.214090433441631 1
0.198921971515743 1
0.184856792696162 1
0.207833087663272 1
0.202933371929425 1
0.218391311176081 1
0.204174977939544 1
0.189419563173556 1
0.205851983825655 1
0.201031289606979 1
0.194246061553154 1
0.175837286037433 0
0.203805327511535 1
0.198782187442695 1
0.182443540434425 1
0.211276777509421 1
0.192512089395682 1
0.203301356438345 1
0.203962317534488 1
0.197581036666401 1
0.186527432571784 1
0.197630292400208 1
0.197239263090462 1
0.205989787148009 1
0.189904926757804 1
0.203954144103076 1
0.212883825277157 1
0.177941664858175 1
0.220797159697737 0
0.181849585460122 1
0.185852755161858 1
0.196390457517462 1
0.19225075937889 1
0.198505803068027 1
0.208794339383001 1
0.206932433787845 1
0.206576478601117 1
0.20097468978092 1
0.187924537472242 1
0.201039063013783 1
0.189345951370513 1
0.194551198943578 1
0.204592873241354 1
0.17881741987757 1
0.210637830240923 1
0.192725339045463 1
0.187948548412124 1
0.21036825389771 1
0.204449296939258 1
0.189864153156472 1
0.206388979073761 1
0.20983497113497 1
0.206393407715069 1
0.202584325268104 1
0.19357571507066 1
0.200491467764155 1
0.195165485829523 1
0.188454999793569 1
0.193452917504212 1
0.202030897122694 1
0.194181583360776 1
0.200479122638132 1
0.187184450247697 1
0.204340688245565 1
0.207421269285854 1
0.200349655648709 1
0.210793766222635 1
0.209312992969435 1
0.188958396764381 1
0.220302853698417 1
0.205983879425211 1
0.191929235410833 1
0.196669604925351 1
0.210181499090405 1
0.204043371375033 1
0.19514293648156 1
0.175240373298065 0
0.197334464007034 1
0.202413252784649 1
0.197649306283027 1
0.178264544449969 1
0.194210775893341 1
0.201232510041543 1
0.204522467849537 1
0.190392175142385 1
0.218704653821298 1
0.193417393821617 1
0.19882797370926 1
0.197402251372761 1
0.209108892798687 1
0.197486568478025 1
0.204673492454398 1
0.204638407804035 1
0.206332590937778 1
0.202739006540836 1
0.206972484984892 1
0.205067756809861 1
0.203733006835313 1
0.200190660169513 1
0.197730304229607 1
0.201777624609744 1
0.227494858049785 0
0.228385246445024 0
0.203207190747401 1
0.207852879900036 1
0.204361289630395 1
0.209866662770191 1
0.205880939427826 1
0.207997968875901 1
0.217965456373859 1
0.201690334327586 1
0.218132043441234 1
0.208073979303849 1
0.188691237679896 1
0.21676637426439 1
0.229166853980129 0
0.21688303531657 1
0.210657209039774 1
0.205802766064455 1
0.21902484169521 1
0.218261779564752 1
0.199410689678346 1
0.223877398332088 0
0.2108193961513 1
0.207416704621089 1
0.198831731450068 1
0.191062341542724 1
0.186768547515638 1
0.19488087971626 1
0.207024301562551 1
0.218992256511965 1
0.197439737489015 1
0.184325038740908 1
0.214528144240015 1
0.197325435800737 1
0.208742300588846 1
0.197949278399351 1
0.192615830792617 1
0.201769382839913 1
0.190412299060239 1
0.209178981007741 1
0.21211059141703 1
0.200550229705059 1
0.224767597356948 0
0.210489708277723 1
0.219591104640329 1
0.19902242901562 1
0.180560482064664 1
0.193815025319518 1
0.160176071376784 0
0.204553547503808 1
0.190246382832726 1
0.207398516522487 1
0.203758552348468 1
0.189139642563638 1
0.202160529087812 1
0.191332123193044 1
0.175611486570444 0
0.211321446130264 1
0.190186446244494 1
0.212143489392751 1
0.207193534027084 1
0.212770289953019 1
0.197883739650959 1
0.204521867385648 1
0.207821745359996 1
0.208323524389396 1
0.203430361911686 1
0.170409802674878 0
0.198755327257828 1
0.185232446146756 1
0.187583629345354 1
0.18958427012115 1
0.193495298460552 1
0.191284265774754 1
0.209899788634047 1
0.196631442146237 1
0.211275306987085 1
0.195141658033396 1
0.203170404711598 1
0.202919716168357 1
0.21029321093266 1
0.207128688371898 1
0.179143090727505 1
0.196975112579925 1
0.196999866549424 1
0.190500796672365 1
0.176692872862756 0
0.197600185394802 1
0.225466944287929 0
0.224726167723251 1
0.202219108619553 1
0.182004819479123 1
0.189104961862547 1
0.186683079181629 1
0.193863957145894 1
0.211879002503835 1
0.192131567865872 1
0.198985634071965 1
0.187881095720871 1
0.208532482268207 1
0.211063212955402 1
0.206013059205691 1
0.198193252871601 1
0.196653807526797 1
0.20528411292081 1
0.194074013242131 1
0.206366465738182 1
0.19924355706533 1
0.192768995081327 1
0.202612064742994 1
0.202417390754167 1
0.216929442382764 1
0.192286923709013 1
0.190768644143066 1
0.211357848388757 1
0.201413667519263 1
0.20074584796932 1
0.207270027612825 1
0.203639754670243 1
0.189355593638311 1
0.21250638121017 1
0.198302310635042 1
0.209835736899108 1
0.190720092159286 1
0.208863450023149 1
0.197977387622589 1
0.222151517427407 0
0.200509998747512 1
0.224805763589501 0
0.188230959003486 1
0.198983722193788 1
0.180861751419305 1
0.207058791461124 1
0.17849248960729 1
0.208948752536658 1
0.216360008147648 1
0.190737658783171 1
0.213471979443169 1
0.201771624736289 1
0.201872914251998 1
0.197989444894023 1
0.188441878440777 1
0.211533124706753 1
0.196885619499672 1
0.196882217663969 1
0.206520092297253 1
0.185223397678627 1
0.183067252921051 1
0.188787665395089 1
0.19179919758156 1
0.195106821857169 1
0.189798654279584 1
0.198977666631023 1
0.207152732828409 1
0.206480269888159 1
0.200280240832104 1
0.207884026641884 1
0.21327062403206 1
0.204818549266883 1
0.197770172635143 1
0.206617061512951 1
0.205328862838817 1
0.185941724234182 1
0.188517176651035 1
0.192562876873863 1
0.20819012273886 1
0.194148279691525 1
0.191680183997279 1
0.208597913480619 1
0.204440518189914 1
0.188602681392325 1
0.217270537422947 1
0.202771129550539 1
0.196019057747428 1
0.224143871783013 0
0.185613948272068 1
0.207863208478323 1
0.191747254532776 1
0.194880387673143 1
0.195419800302776 1
0.212261436362765 1
0.201598569582628 1
0.207866609141828 1
0.201310619171758 1
0.191540802300959 1
0.201227982932378 1
0.211331945268473 1
0.207769857249793 1
0.186434726271283 1
0.203775200691744 1
0.185233215455325 1
0.187909298785967 1
0.202590244926682 1
0.19537480641863 1
0.191272712154486 1
0.188987471036766 1
0.216843263774774 1
0.200310219197794 1
0.209993599380883 1
0.187495249993365 1
0.197638900273291 1
0.207353347945573 1
0.21229501513895 1
0.212528349392277 1
0.195741132175312 1
0.210116720617609 1
0.188932212782815 1
0.203048709397507 1
0.184565461413471 1
0.207845498385583 1
0.199188630811292 1
0.203122305779274 1
0.204727970067498 1
0.197764370220504 1
0.192124527632906 1
0.206651496305289 1
0.202120076504599 1
0.200939098918049 1
0.195811480023356 1
0.220506479970998 1
0.202102844945761 1
0.190357845259538 1
0.197681611605505 1
0.211951930829422 1
0.201121875254296 1
0.194213177488463 1
0.186875560798265 1
0.223832002907765 0
0.193458761454719 1
0.215667426288198 1
0.201667760696681 1
0.199787393673445 1
0.196723090478073 1
0.176635639604162 0
0.201965047762333 1
0.192301401859202 1
0.177774204636035 0
0.220602805318765 1
0.20769501500971 1
0.203098979244728 1
0.199074153452163 1
0.203994257129929 1
0.203998668254053 1
0.207925090641906 1
0.193546286716557 1
0.19212024203776 1
0.183821327717583 1
0.209406565301237 1
0.199584258953359 1
0.204193640660733 1
0.216398573535573 1
0.211767057729025 1
0.19022570622971 1
0.21256460195179 1
0.189790141787808 1
0.202466761118744 1
0.208687852997682 1
0.195525002568102 1
0.204225805873713 1
0.207926555195702 1
0.199188127775407 1
0.197688752122983 1
0.205965792809936 1
0.196542225085595 1
0.214926001862818 1
0.206043668184694 1
0.218281040732179 1
0.185336423136508 1
0.199817718404964 1
0.190406599201063 1
0.211202853237246 1
0.185743397535196 1
0.21096497317848 1
0.20263764207045 1
0.187983899362929 1
0.203786612301278 1
0.207560308515885 1
0.209311280880604 1
0.171250209887277 0
0.20473147128682 1
0.180523735769373 1
0.197133263019614 1
0.19906897838975 1
0.212078007910149 1
0.189426339421633 1
0.199436487964502 1
0.211821793985979 1
0.231684334290429 0
0.185945396837028 1
0.20510600604227 1
0.200425853720454 1
0.210267088177658 1
0.192082848321344 1
0.198592808616615 1
0.213387543058438 1
0.182555681842766 1
0.20955620026594 1
0.204128530674114 1
0.216838333471682 1
0.202340478762832 1
0.204338206600195 1
0.204833130513856 1
0.215277485681019 1
0.20776774444084 1
0.2068191584705 1
0.190230306637292 1
0.210272438054157 1
0.194851057113289 1
0.216627565572927 1
0.18756269126823 1
0.21402209759804 1
0.203030244651653 1
0.201157708891054 1
0.207090187570324 1
0.178854375677068 0
0.178055887081736 1
0.226325757490234 0
0.197545141802522 1
0.21062659183534 1
0.218239988319696 1
0.187085048221977 1
0.223252482689883 0
0.206815429058901 1
0.21126167299445 1
0.199449403831377 1
0.199326291735134 1
0.190557531673589 1
0.201155195546957 1
0.194495422257129 1
0.210272368519739 1
0.183656891682105 1
0.204605909145978 1
0.202822569480807 1
0.190067878565288 1
0.201628650314864 1
0.205059144909547 1
0.197998330681687 1
0.203447835077375 1
0.200156632923963 1
0.198101227137998 1
0.180285750044198 1
0.206314427455891 1
0.202552110059977 1
0.193566158732769 1
0.193513539564282 1
0.199357574163771 1
0.196565840493429 1
0.196519496011022 1
0.194117760587623 1
0.202240584447512 1
0.198129414806913 1
0.205068440104393 1
0.206719805541606 1
0.20215067030534 1
0.184214533483437 1
0.189548682971188 1
0.178204989491163 1
0.188639503437832 1
0.215303645747125 1
0.214564807602786 1
0.211125918538171 1
0.210606245448651 1
0.214448824501583 1
0.196625505778665 1
0.202265821003634 1
0.198631056831238 1
0.180641188222613 1
0.213673758175127 1
0.199076998323757 1
0.22854327650647 1
0.186614462604651 1
0.193930534078771 1
0.196490538273706 1
0.202415986856485 1
0.198025717190333 1
0.197882779342513 1
0.212114784965238 1
0.186779228342637 1
0.185098113954248 1
0.211463393769437 1
0.201423228690767 1
0.202691952313685 1
0.215560304150154 1
0.197788022207233 1
0.209669130101598 1
0.202362940704894 1
0.190912319917027 1
0.199808440672092 1
0.213602347766635 1
0.225354043457823 0
0.206330028829339 1
0.213953559747369 1
0.191937836534266 1
0.214096117484546 1
0.186017316307066 1
0.20066992828776 1
0.19978902317758 1
0.197795522838736 1
0.19373963301512 1
0.202563169058411 1
0.217115116320895 1
0.189293784130432 1
0.204154936525814 1
0.196252177745456 1
0.21159565994496 1
0.199157320937975 1
0.199483509233081 1
0.17651972451805 0
0.213671554249463 1
0.210305528114401 1
0.186065133847273 1
0.200152114636719 1
0.198756808443771 1
0.220422546732364 1
0.189673550511054 1
0.226093058712714 0
0.206173619964884 1
0.199612748570904 1
0.201678205414249 1
0.195721414571194 1
0.196471597958213 1
0.198046801908996 1
0.198076014116609 1
0.19372144870521 1
0.190516450428865 1
0.204548160002034 1
0.213890720258905 1
0.209082524863627 1
0.211988235364788 1
0.211149753229715 1
0.21218350673831 1
0.171742641743587 0
0.190653836103236 1
0.193559605500924 1
0.215482617879986 1
0.224407996407138 0
0.194325525776914 1
0.191334457884331 1
0.207920613412466 1
0.229489654073622 0
0.209813128288427 1
0.180775971695243 1
0.208238075726511 1
0.20104814418658 1
0.201481693925381 1
0.187858374728247 1
0.19251544595159 1
0.209878938166443 1
0.20187313021948 1
0.169394513218326 0
0.196051012373986 1
0.18974901555058 1
0.189772359657656 1
0.203774178572573 1
0.198237328884669 1
0.208652542723102 1
0.196977564103362 1
0.189966813900185 1
0.203747080797614 1
0.219086126736727 1
0.190061324191722 1
0.18426076032022 1
0.190927723036517 1
0.211239767621921 1
0.205377441177552 1
0.200792237642565 1
0.201654574921155 1
0.198861830287973 1
0.214825418162602 1
0.213419971733819 1
0.201739586327178 1
0.195725291897989 1
0.192477505343252 1
0.178817831332578 0
0.201453429424551 1
0.206645146085056 1
0.175041588995384 0
0.191231980770362 1
0.200643905261657 1
0.186830656544741 1
0.179011416449929 0
0.206840009101832 1
0.192839948021827 1
0.20747526885804 1
0.210575691219701 1
0.222632683339008 0
0.198303738902254 1
0.190832982723141 1
0.192428222644293 1
0.195774622483714 1
0.194598315430777 1
0.224801545179309 0
0.194343322255257 1
0.200943010758605 1
0.212354954364647 1
0.193804349863311 1
0.197649423317395 1
0.195283976505257 1
0.188555297496784 1
0.204552572781755 1
0.206963448207294 1
0.190857030142996 1
0.205465193164767 1
0.204102951139674 1
0.169330180528769 0
0.20496803394561 1
0.178874009072731 1
0.197696862766428 1
0.18476764631188 1
0.198215827216888 1
0.189292051775753 1
0.189513571121491 1
0.214911232353209 1
0.193304287878525 1
0.20708125894978 1
0.20483937001265 1
0.206457033735351 1
0.204206516277011 1
0.206118981513586 1
0.197667834541453 1
0.195471473248289 1
0.189921815788828 1
0.210072154613059 1
0.196316268173753 1
0.210484690639749 1
0.194484829536388 1
0.199567236391261 1
0.181537112317294 1
0.197914662382219 1
0.218248727987781 1
0.201168411873602 1
0.19887792792666 1
0.19932784672115 1
0.211413900779232 1
0.197099901893122 1
0.209162357533353 1
0.199652657549806 1
0.202076864781933 1
0.218467125228785 1
0.193636987192938 1
0.207185024544008 1
0.184258321020807 1
0.201402418918358 1
0.206145995490752 1
0.211425834584692 1
0.205332186649 1
0.198393033660332 1
0.191057369007081 1
0.204601870822064 1
0.198066072265976 1
0.201420644965768 1
0.200757957707042 1
0.217620394250447 1
0.184527279689466 1
0.210485290842547 1
0.192855915186982 1
0.189591418745003 1
0.206420821468283 1
0.209696621528961 1
0.199541734247176 1
0.202910656586415 1
0.207576631757502 1
0.208747548682841 1
0.196810734000579 1
0.200887269641054 1
0.190794137392044 1
0.203971071627601 1
0.208151703004402 1
0.208990767570025 1
0.204874877640181 1
0.197836669065186 1
0.204661627475663 1
0.191093460000537 1
0.194900258128127 1
0.213394038768249 1
0.18595839182592 1
0.17553786209998 0
0.183606518418069 1
0.200319020451726 1
0.203425492978943 1
0.200394151879808 1
0.188160281373946 1
0.211622389385604 1
0.200926812691251 1
0.191689837475462 1
0.180985328727302 1
0.20065090166496 1
0.198829050799573 1
0.208833198105493 1
0.208456443157598 1
0.188152813674607 1
0.17795730357281 1
0.220326915439335 1
0.214208727027177 1
0.18674141219125 1
0.192152942035597 1
0.205812089972791 1
0.195646304837893 1
0.211159996032542 1
0.185991163570873 1
0.215504424875742 1
0.2048552694583 1
0.207370267066993 1
0.194583402502305 1
0.181724114264761 1
0.200728836764461 1
0.201901741890974 1
0.201947123852924 1
0.203977513671017 1
0.191265291945725 1
0.218509709543982 1
0.20245818271373 1
0.197731497969578 1
0.212393913986045 1
0.202444993555072 1
0.212066325907522 1
0.215462552760158 1
0.200610947895027 1
0.188908082403862 1
0.198552120029569 1
0.191122908857815 1
0.205964489974518 1
0.204289975960567 1
0.192427234682571 1
0.202339198174192 1
0.234921727597365 0
0.186927152659124 1
0.207165413781761 1
0.186294523273085 1
0.191997285947395 1
0.214746060236318 1
0.186813566280281 1
0.19777784035726 1
0.201421662717099 1
0.204780952798926 1
0.198668934709662 1
0.201551277425928 1
0.205346486186135 1
0.193140512636453 1
0.177317401150855 1
0.230510523729643 0
0.207869689305602 1
0.194530079785362 1
0.195160244665303 1
0.199126286147253 1
0.190358422048827 1
0.217085983858133 1
0.200482604269802 1
0.186639336590119 1
0.220356351286795 1
0.190300547211191 1
0.188542995006781 1
0.202710899827754 1
0.207076681320647 1
0.199339860059379 1
0.203584387758743 1
0.19511037327749 1
0.207601552088498 1
0.211203628424082 1
0.182009415688496 1
0.193543623153038 1
0.207173023629326 1
0.202566997741326 1
0.210770130099647 1
0.207260044162915 1
0.184993661614727 1
0.198522957423658 1
0.22772193768732 0
0.20500317271351 1
0.190792940536912 1
0.202670233075438 1
0.20095759435572 1
0.194358926946908 1
0.210310818310589 1
0.198661601940839 1
0.211976864401253 1
0.202813417188918 1
0.214180704016741 1
0.194931156631297 1
0.196339152774689 1
0.190149265569031 1
0.203552236246426 1
0.217264438488801 1
0.203027287051406 1
0.194785890497921 1
0.207915047048032 1
0.195828250105718 1
0.21480336494412 1
0.197684489858137 1
0.200408236476815 1
0.194029840610391 1
0.209580976937611 1
0.186467436030837 1
0.191034729025434 1
0.205135872791844 1
0.193927754918169 1
0.217414850668572 1
0.209104971026313 1
0.200720357680715 1
0.21022497800575 1
0.19971300745096 1
0.212608313646927 1
0.192159054365606 1
0.233786633592055 0
0.196733352719221 1
0.192146079401748 1
0.20064478873585 1
0.198401326290029 1
0.192415430567201 1
0.193514931023258 1
0.208696444963774 1
0.208789383314274 1
0.201263074747441 1
0.214194112424232 1
0.209394522268569 1
0.184967085726743 1
0.200149889426417 1
0.209217331699503 1
0.19628903826221 1
0.196245007170268 1
0.197630103810713 1
0.215455399820308 1
0.192382069428891 1
0.180419778559847 1
0.198009218471743 1
0.198317599325278 1
0.19753530872276 1
0.184584798295871 1
0.208880676556649 1
0.201432122557082 1
0.197888573355611 1
0.18975426150865 1
0.21192684395558 1
0.219403574430285 1
0.207530268855337 1
0.185736684011329 1
0.208433953005916 1
0.205013712340778 1
0.20230047053563 1
0.205416632815511 1
0.191216377270483 1
0.203728164343174 1
0.200879853263614 1
0.200460582461714 1
0.203506307302539 1
0.205633757464402 1
0.20323823790026 1
0.182465779486291 1
0.199135033551023 1
0.184658682908878 1
0.206116690955186 1
0.216637093684654 1
0.197554583123961 1
0.205541873158403 1
0.20758647210941 1
0.208830708734718 1
0.204407812228886 1
0.20566649733568 1
0.19038203798947 1
0.17164566229307 0
0.186306481913255 1
0.185724628322862 1
0.198854875549586 1
0.203005637596713 1
0.189888968231726 1
0.189872421624645 1
0.192360775945109 1
0.196233733169652 1
0.213770201402912 1
0.183820532321514 1
0.206111582721969 1
0.203009103082861 1
0.188781882901919 1
0.18167275030151 1
0.19658406114176 1
0.214809724312039 1
0.194760866768585 1
0.211371535369825 1
0.179865991839675 1
0.196993805152442 1
0.205505861591256 1
0.20743236078656 1
0.174025915466434 0
0.195026924019031 1
0.19195579994966 1
0.192867610200639 1
0.1959765931227 1
0.209061286261352 1
0.203105328454334 1
0.179438285915176 1
0.213060417882262 1
0.212641228579705 1
0.20163587344404 1
0.205142674274924 1
0.193747025986539 1
0.213795567293398 1
0.207807104153928 1
0.205464829553261 1
0.210535921492557 1
0.178475523283725 1
0.194842980733779 1
0.198123310430061 1
0.194856514661172 1
0.181276816155927 1
0.208325261424169 1
0.19478286565107 1
0.219646240356442 1
0.197530568712535 1
0.20275036215689 1
0.214981194437682 1
0.208800140514263 1
0.189237402737287 1
0.198247728666488 1
0.200671783485142 1
0.208000641073605 1
0.19812191767273 1
0.187719000810622 1
0.210903299905918 1
0.214943245104295 1
0.204066621901052 1
0.211513240487546 1
0.167428171913595 0
0.202374396126985 1
0.190673761635719 1
0.203362104054241 1
0.22283764830355 0
0.193050985146179 1
0.189358980087435 1
0.205360510545548 1
0.199691733742683 1
0.191976308124269 1
0.211815746673259 1
0.211947926093411 1
0.196337019865564 1
0.204095736336956 1
0.190247048349483 1
0.200566053960265 1
0.215186442635634 1
0.201391511336117 1
0.209192197816028 1
0.189661171018698 1
0.196820060708355 1
0.191377720715714 1
0.208903749525022 1
0.186884253091016 1
0.200915125001374 1
0.196171562590288 1
0.190006365349147 1
0.205782300028538 1
0.214454902756526 1
0.227192516472251 1
0.229351511247505 0
0.219339502250325 1
0.178810004536244 0
0.190524676277348 1
0.207853236830959 1
0.188976029925984 1
0.194996709727604 1
0.184529498712806 1
0.192618816013477 1
0.210725581112368 1
0.206052720988167 1
0.183580699685942 1
0.21999457121088 1
0.208661219002397 1
0.188168112619808 1
0.193240608219141 1
0.191569131086056 1
0.217524499531147 1
0.221519232886711 1
0.192630714920691 1
0.197920658029919 1
0.180767450622369 1
0.184161156515208 1
0.207235693923274 1
0.195195063985304 1
0.198780110656023 1
0.191101642328505 1
0.190886210371068 1
0.19859269552019 1
0.202250130623576 1
0.21892952161954 1
0.198135275502418 1
0.18818498644611 1
0.198350659349109 1
0.18339331291477 1
0.197131539128305 1
0.217245021011454 1
0.192781215032874 1
0.18463250047131 1
0.210921553837242 1
0.203703310011454 1
0.206366926497428 1
0.201341999950396 1
0.19760098968396 1
0.195417720294461 1
0.204911257304484 1
0.209106376374124 1
0.196814801255969 1
0.194171478464865 1
0.204116846987717 1
0.216018143207926 1
0.197505379062259 1
0.186570047098367 1
0.204724740297168 1
0.204334139601191 1
0.199495411729746 1
0.199765822580468 1
0.20334572697822 1
0.201859691216517 1
0.200575440442087 1
0.18707428077651 1
0.18849195692711 1
0.210241088009639 1
0.212926381214228 1
0.213674566304083 1
0.204026622646025 1
0.199907834180727 1
0.205595670019284 1
0.196257641774254 1
0.18421593750509 1
0.214442157889017 1
0.199213919055503 1
0.20268526184418 1
0.199577218746173 1
0.199961038237962 1
0.214237457475052 1
0.191602495330041 1
0.195896572440003 1
0.18300034516234 1
0.203041641814562 1
0.207779034751269 1
0.186959782846275 1
0.203612502319099 1
0.180326174936501 1
0.188533883504667 1
0.209293006956011 1
0.21318773050149 1
0.204656872769712 1
0.200275414742169 1
0.215474925898295 1
0.192978308405487 1
0.201551895433561 1
0.182114361090366 1
0.194410043110042 1
0.201098786209611 1
0.201484797728269 1
0.188783201502536 1
0.207379066805134 1
0.1938767615734 1
0.188703021105789 1
0.195088643064894 1
0.189229892185654 1
0.196516503923827 1
0.211791384712356 1
0.207637601709492 1
0.200336885457885 1
0.203644536164059 1
0.190942834037536 1
0.199036509948946 1
0.200154797109317 1
0.174314678543089 1
0.222094511091116 0
0.220746478729863 0
0.208122065111986 1
0.209533602354955 1
0.205233078838765 1
0.181135069662121 1
0.212694592892972 1
0.191468163126166 1
0.196224107708313 1
0.206175170476184 1
0.206537125324804 1
0.208287144231472 1
0.201404499320439 1
0.188862046925844 1
0.217074220933507 1
0.213068601879761 1
0.210279958832727 1
0.202534623181504 1
0.213104973609268 1
0.20841453794834 1
0.196143838773035 1
0.195015139564638 1
0.203071720480251 1
0.210036433009854 1
0.197973047907668 1
0.194442928926879 1
0.198358498410687 1
0.19477544952062 1
0.174980791186792 0
0.212924900898945 1
0.208284490018661 1
0.204180193527124 1
0.191037737110043 1
0.195282052771967 1
0.195615581024511 1
0.203385858834817 1
0.199151526542761 1
0.19830176825009 1
0.207396838972825 1
0.192066836357391 1
0.196591770078836 1
0.214758739916078 1
0.207653757712603 1
0.196364682595815 1
0.223210753382772 1
0.183541851882717 1
0.20769904398093 1
0.204537252325674 1
0.202313634613774 1
0.196040612058595 1
0.201852495440851 1
0.200640148624607 1
0.21344505461669 1
0.211664559087658 1
0.209521135452586 1
0.194145584725737 1
0.192745717920392 1
0.194928502854719 1
0.205306926135763 1
0.207681403131609 1
0.215640333411014 1
0.192987228893824 1
0.190484212608957 1
0.198939923475575 1
0.205707608831489 1
0.184562495200859 1
0.192735534363909 1
0.19107598372596 1
0.2121307629933 1
0.186285657439902 1
0.222924782886779 0
0.202587757927688 1
0.201623644004944 1
0.208865337503052 1
0.210650321390636 1
0.187935916279049 1
0.180855251289916 1
0.192694194119345 1
0.182831205981745 1
0.183000516700909 1
0.21408830355778 1
0.204563357655398 1
0.197529791180328 1
0.202506830404155 1
0.216439126230724 1
0.199280828747603 1
0.205339741906604 1
0.195536148810901 1
0.201375329190277 1
0.175953873360734 0
0.19287513878347 1
0.187456813465553 1
0.190853692658538 1
0.180015047611493 1
0.196642192344639 1
0.1907919030907 1
0.197731127225176 1
0.195568766840275 1
0.203572473713724 1
0.19884868550715 1
0.207595515163348 1
0.196686682585384 1
0.185921566589605 1
0.188744353065174 1
0.218096715693855 1
0.179903764824592 1
0.206031981572408 1
0.203971425341429 1
0.204730257107184 1
0.202609176878911 1
0.193251732749218 1
0.209256178445883 1
0.19718727468332 1
0.192261544881791 1
0.212800372032278 1
0.207134016020014 1
0.182229388401398 1
0.206632406481734 1
0.197328221930498 1
0.222713166176269 0
0.208892726709226 1
0.204754750111625 1
0.186926193716812 1
0.187998624211657 1
0.208587502051319 1
0.202376750124637 1
0.199158116615103 1
0.192452350465106 1
0.205920700504839 1
0.168438265454516 0
0.192648583118572 1
0.215886561307216 1
0.189369336272592 1
0.200896159573759 1
0.211432466828455 1
0.216079663363385 1
0.202264015440255 1
0.186640345520267 1
0.203084029966057 1
0.190134269600611 1
0.19624033122135 1
0.189527051315059 1
0.207443368436936 1
0.207669189763447 1
0.189390340679455 1
0.194891396705019 1
0.201831880481411 1
0.204904673160197 1
0.186524051671097 1
0.214792108733481 1
0.180595597771276 1
0.204686128861465 1
0.193193770427751 1
0.180415638501592 1
0.183720762919422 1
0.198493068330445 1
0.200083662780244 1
0.217480162182062 1
0.211777047766355 1
0.192808129338713 1
0.194209038850208 1
0.208076173693359 1
0.209513340951157 1
0.201915481106561 1
0.213506227350235 1
0.202735459546311 1
0.1980722363964 1
0.197023650479755 1
0.213870127681272 1
0.194468188552505 1
0.207778865062394 1
0.197810109285666 1
0.188842704572742 1
0.204909049342368 1
0.20931612390955 1
0.212959968182 1
0.204573011268414 1
0.170998340688075 0
0.192068370621596 1
0.217398300389131 1
0.205628087114465 1
0.208283544455807 1
0.193025886761092 1
0.196975075572825 1
0.199288723220624 1
0.203285774066566 1
0.206834273021996 1
0.188106224585409 1
0.211395727003386 1
0.206634062434821 1
0.205127984102349 1
0.193564991538464 1
0.195834881419559 1
0.203821391885816 1
0.218620191436139 1
0.198107281214222 1
0.192211532025202 1
0.213903337385239 1
0.197295208889566 1
0.213830944892437 1
0.198407788871664 1
0.206230666680383 1
0.22708110005408 0
0.19902582831155 1
0.202829934313006 1
0.194512702358012 1
0.186654259764662 1
0.203611119110766 1
0.201213576638538 1
0.215854031248527 1
0.20306171016336 1
0.202035217656126 1
0.175687240580885 0
0.188096856653962 1
0.186510562239716 1
0.21702296914512 1
0.206535481934787 1
0.19425004153332 1
0.202967160067981 1
0.222968542444452 0
0.203282028359163 1
0.211672441352642 1
0.194773373992778 1
0.200792439312353 1
0.198183805435356 1
0.195324134031907 1
0.197962139847223 1
0.180861228898798 1
0.212571851183634 1
0.190775039942847 1
0.215348387602604 1
0.196199058886555 1
0.201663086727918 1
0.209560210645932 1
0.220779295142373 0
0.186841206463299 1
0.201813176127956 1
0.208438457349738 1
0.189742028332636 1
0.196366551335834 1
0.219723195119637 1
0.206511736739491 1
0.195319421864795 1
0.208437645446875 1
0.207106212991636 1
0.203311083294917 1
0.21779412847446 1
0.210518525150858 1
0.173631548583791 0
0.206419966262505 1
0.198688795874361 1
0.197060712711038 1
0.199622579997798 1
0.19732262246522 1
0.218433651333434 1
0.208433513678432 1
0.182547679249021 1
0.192462307476857 1
0.207847581630234 1
0.190699258862638 1
0.190237107703091 1
0.203429514303338 1
0.212189541510871 1
0.195624454567618 1
0.212361236161129 1
0.203552559503265 1
0.201231319767386 1
0.185067715215359 1
0.221814972368244 1
0.221354567970933 0
0.21340910438273 1
0.211220290977548 1
0.203917908386741 1
0.222916029641851 0
0.212380016283428 1
0.198883601430953 1
0.192120792657869 1
0.205616957684582 1
0.197990150097612 1
0.204298388933408 1
0.204844758187381 1
0.194103499786165 1
0.197579061849167 1
0.202969362198262 1
0.174340941549353 0
0.207508515056128 1
0.206739940082265 1
0.185862091271451 1
0.197899893684147 1
0.182199869082666 1
0.206972960974903 1
0.180637527198523 1
0.197024350279114 1
0.211290443027676 1
0.20115632221234 1
0.210142954632652 1
0.206536666372021 1
0.217505911587234 1
0.181590711797428 1
0.188408025150249 1
0.215910920068702 1
0.20994544288966 1
0.184032918428963 1
0.194386335978221 1
0.209559359696941 1
0.199130327151339 1
0.181487341689686 1
0.187454811009667 1
0.206261157848988 1
0.205819873647386 1
0.186966949567513 1
0.210305013353581 1
0.212863104138314 1
0.214008691585795 1
0.19447603387559 1
0.190113942447239 1
0.193448123690434 1
0.200352939544573 1
0.212320399877985 1
0.205072871470814 1
0.199931622981332 1
0.201063160378926 1
0.186151597759346 1
0.203456709779424 1
0.214931890387373 1
0.205342426556648 1
0.201913285126629 1
0.201180557206685 1
0.205687111223376 1
0.210037767582496 1
0.205498026994152 1
0.204091680052253 1
0.197736937619005 1
0.229753934475256 0
0.19075487473431 1
0.20380203420545 1
0.185091098568228 1
0.175883421204227 0
0.199045050309968 1
0.204249453247473 1
0.220001925068706 1
0.200232676993094 1
0.183801221122993 1
0.20250101131879 1
0.201021849033958 1
0.163803903417309 0
0.18696719357368 1
0.192247041597688 1
0.212417615384464 1
0.207640065480651 1
0.206163786881705 1
0.203338818680738 1
0.205656027920096 1
0.200057682503349 1
0.211374500538409 1
0.192552152748269 1
0.199291160969601 1
0.209669860755609 1
0.209736642746578 1
0.194656580094074 1
0.205420633104041 1
0.203750372393434 1
0.215993849498803 1
0.193384744740583 1
0.212985796705684 1
0.186625054333981 1
0.186705834725606 1
0.202955614717933 1
0.191676161875562 1
0.19136544648293 1
0.201262209174745 1
0.193468002395624 1
0.199507282392849 1
0.180123444493695 0
0.207252457246269 1
0.210049655915485 1
0.196395696046509 1
0.188208835542064 1
0.185748370875452 1
0.173249233561219 0
0.18664927326126 1
0.208714226954674 1
0.174978833090643 0
0.194226888240943 1
0.206831784650544 1
0.195945719301847 1
0.187174052154172 1
0.215139072935102 1
0.190839405389122 1
0.216173222407407 1
0.188026243879526 1
0.204931030409562 1
0.178724896491588 1
0.206832822661248 1
0.197015968686827 1
0.199194718327585 1
0.22152034496821 1
0.196613758872871 1
0.204053582879558 1
0.192497338138891 1
0.207467244092292 1
0.204994250207545 1
0.208722664816012 1
0.203647471994225 1
0.189253112599544 1
0.190575324752547 1
0.212839492426165 1
0.198697055745917 1
0.196657213324651 1
0.214887916550203 1
0.17855459985202 0
0.193482234075399 1
0.206983227083336 1
0.200430003358264 1
0.205707893873 1
0.196312371392941 1
0.192909491200321 1
0.199987801281419 1
0.199346278499763 1
0.185949892907124 1
0.209451227647053 1
0.196328308911094 1
0.202373065615771 1
0.204515699443792 1
0.209812768390135 1
0.2063600117329 1
0.199199849935565 1
0.196637834087228 1
0.19706749195742 1
0.197598637232776 1
0.174119346863573 0
0.216360538437771 1
0.205207685762525 1
0.185385612739226 1
0.21706278044394 1
0.209224044800099 1
0.195689450791793 1
0.199057311582343 1
0.196529353835264 1
0.210086107451065 1
0.198695039988959 1
0.199787234785517 1
0.195813729516786 1
0.201019377528411 1
0.204766729623819 1
0.190456492847575 1
0.185916805216628 1
0.199463068571668 1
0.203626494344975 1
0.194995487669633 1
0.209187089044304 1
0.189122846869133 1
0.196651562152284 1
0.205305979642292 1
0.187463370562675 1
0.211100244433713 1
0.20583994103544 1
0.184860037166184 1
0.200275087843659 1
0.213638426107745 1
0.184474523822946 1
0.20630997351989 1
0.200428830056396 1
0.198122956243036 1
0.186130840288832 1
0.212153439908861 1
0.215139470127891 1
0.192717200771719 1
0.204675023435089 1
0.213923610583998 1
0.20929757241892 1
0.181389227608294 1
0.194764136475524 1
0.197309279858054 1
0.221816731983803 1
0.179714873815343 1
0.192911886424485 1
0.201640849635296 1
0.219202469910676 1
0.212315802184522 1
0.178565093476658 0
0.191597743868006 1
0.216867518864857 1
0.199119363011434 1
0.191923124308169 1
0.18332578477224 1
0.200289875165953 1
0.201459988335636 1
0.190525520592714 1
0.189763574155254 1
0.191886191916457 1
0.188020553331502 1
0.193867083420435 1
0.206626790343199 1
0.204758671776357 1
0.204847867304283 1
0.215424245270996 1
0.184703098170552 1
0.197306185677825 1
0.208211911878771 1
0.20026639250258 1
0.205875133864508 1
0.196581415283801 1
0.208266655420764 1
0.198054125335543 1
0.193432907702971 1
0.215103515717956 1
0.202809609198817 1
0.210818691206828 1
0.213405057726098 1
0.207355484219792 1
0.226844895247919 0
0.206825342711072 1
0.193943989943804 1
0.202508006438278 1
0.178535412251651 1
0.212311201304585 1
0.206110023863602 1
0.203656430603216 1
0.188685003685295 1
0.192946218080538 1
0.19316909900626 1
0.209858262748913 1
0.205294336676701 1
0.191858866497954 1
0.203413980348613 1
0.192854676469897 1
0.201380467258304 1
0.197589298637951 1
0.184828786031531 1
0.18982936465124 1
0.19257649634525 1
0.20387182146004 1
0.211377557973078 1
0.208069572464447 1
0.198909125743599 1
0.184779319005744 1
0.196322641096117 1
0.187120093600251 1
0.189212832190991 1
0.168300983450622 0
0.186519047448326 1
0.179907860847987 1
0.179857608722107 1
0.214830181790515 1
0.213227752821648 1
0.205465452423395 1
0.209121377894137 1
0.187148432896953 1
0.220021111024363 1
0.21014443371156 1
0.200960814472534 1
0.178101817808604 1
0.201280415603867 1
0.177662063003412 0
0.214369647928165 1
0.189161120811319 1
0.221752890829428 1
0.219801778128122 1
0.200409136373989 1
0.199699968583584 1
0.187297255169442 1
0.194387371640025 1
0.210734717441788 1
0.178530131754728 1
0.210822083226344 1
0.187891009044331 1
0.198694498042124 1
0.179057897241403 1
0.195006991583761 1
0.20836283754868 1
0.199925499550981 1
0.208396086976404 1
0.184082658050406 1
0.207115689608054 1
0.198943505601498 1
0.199828097313597 1
0.18197826997831 1
0.214863537395759 1
0.189070807421861 1
0.20894669179594 1
0.207980307053689 1
0.184030860986794 1
0.205483109990508 1
0.201405341449173 1
0.201971308313652 1
0.200448793881862 1
0.191519017849057 1
0.193736533333799 1
0.220168756679631 0
0.186453378321431 1
0.189626634357441 1
0.181377987432459 1
0.209601271023963 1
0.19258734632471 1
0.202664862067033 1
0.206833709115243 1
0.204092831317631 1
0.199382803629521 1
0.201811153562206 1
0.211192106347324 1
0.204016750046403 1
0.198243163558905 1
0.201178056687947 1
0.1991358276975 1
0.205388383005101 1
0.199637363279581 1
0.206625214656883 1
0.199637994342398 1
0.217994052709146 1
0.184582381058615 1
0.207781332739557 1
0.17185438050566 0
0.21034034037731 1
0.209159715848975 1
0.205096501874645 1
0.206894350070524 1
0.196381815601093 1
0.215828182272903 1
0.194781924855612 1
0.183263599067262 1
0.198933183541819 1
0.198910510734317 1
0.202767410110918 1
0.206305718183109 1
0.203221380366071 1
0.194582765264109 1
0.201831048712829 1
0.209637102996471 1
0.198224624469947 1
0.193734102842932 1
0.178862432770049 0
0.184694214577502 1
0.201493372858306 1
0.199838116378251 1
0.198221995454494 1
0.203170947056679 1
0.204946718244335 1
0.19091685133888 1
0.181505186386295 1
0.190517163338531 1
0.193512100434732 1
0.212230937518283 1
0.20679417658806 1
0.201798633060733 1
0.204872509470498 1
0.193162054015779 1
0.197425210695705 1
0.206054666034896 1
0.189551094048565 1
0.188529434845033 1
0.201673807185863 1
0.202819889207953 1
0.193140022641434 1
0.199993601212868 1
0.206428896852088 1
0.201478395627997 1
0.201854508414365 1
0.199367314110778 1
0.203476641654693 1
0.18355688135346 1
0.220948885243239 1
0.187390645058479 1
0.206191347533106 1
0.197300303366571 1
0.202104137687776 1
0.209561510806881 1
0.209417350486717 1
0.210248017147776 1
0.191292242336096 1
0.196386113417072 1
0.19521645276646 1
0.218673500086515 1
0.203521124373669 1
0.195006977800979 1
0.186065293261086 1
0.206879796708406 1
0.18886961015875 1
0.206463654075612 1
0.19035380637091 1
0.198738945425285 1
0.201999443102277 1
0.176313978365505 1
0.178165982052239 1
0.201157738661518 1
0.184905873456666 1
0.181657194383481 1
0.199933983419488 1
0.194845390476773 1
0.192371018939287 1
0.19690426021982 1
0.18489031612575 1
0.205070216171919 1
0.194624546668637 1
0.205926674128609 1
0.190573037807169 1
0.219132407675885 1
0.192967595272809 1
0.19026999678817 1
0.195222910393505 1
0.192742237936183 1
0.184524409648251 1
0.205809010165868 1
0.188569100723101 1
0.217951287999105 1
0.186373549718201 1
0.20926913192195 1
0.186749792309983 1
0.199358142843719 1
0.213962895707052 1
0.204891844684003 1
0.191431139745575 1
0.198518038294439 1
0.207492318258933 1
0.226608859110297 0
0.210267161701584 1
0.203635140432352 1
0.199837853950604 1
0.199067486637533 1
0.209409056270579 1
0.204707236629938 1
0.203069912952578 1
0.192030570374274 1
0.196928096427846 1
0.212996660284754 1
0.211421582375872 1
0.21360870996976 1
0.218557150395907 1
0.204026356963555 1
0.198619136912212 1
0.208466993793498 1
0.195874779698665 1
0.196704469015685 1
0.196312197995688 1
0.195667485558474 1
0.218725842895177 1
0.19564416638697 1
0.203545086246788 1
0.199583831082867 1
0.205048869789386 1
0.191835852016623 1
0.211487961210098 1
0.184385919099776 1
0.195903669148996 1
0.203909216940687 1
0.197811933392463 1
0.187024815600742 1
0.180689696433089 1
0.202516614813566 1
0.191444927500269 1
0.195577740497154 1
0.176438311657906 0
0.19712226384094 1
0.220000602363317 1
0.211475316583504 1
0.197453772595247 1
0.207457448232003 1
0.182639427761235 1
0.213788764138784 1
0.20240256937509 1
0.212559065412693 1
0.19214183084884 1
0.195515950653624 1
0.184847281592245 1
0.208863690040319 1
0.192598461619447 1
0.194316904552877 1
0.207592584074148 1
0.216493238392419 1
0.19513027985443 1
0.191535017155145 1
0.193643288519393 1
0.1912774538708 1
0.20195882362373 1
0.191317764144529 1
0.202362853803819 1
0.205578666331337 1
0.192563183523834 1
0.197676590372596 1
0.194689993844852 1
0.203965099445855 1
0.198700454397584 1
0.179625884544047 1
0.180268392509272 1
0.20367748001082 1
0.20289141568476 1
0.207394197704125 1
0.210075122649671 1
0.212646882827577 1
0.20775060799493 1
0.210666737972325 1
0.175531640488868 1
0.194225009951246 1
0.182579504822682 1
0.207315333511631 1
0.20237115242373 1
0.207138070794475 1
0.202191425701721 1
0.228167143662109 0
0.20895278131585 1
0.191137358349869 1
0.203408516325769 1
0.199953704104194 1
0.210623753165133 1
0.181290640683517 1
0.187513861040983 1
0.192554178747947 1
0.191174845723815 1
0.210394810465033 1
0.195401245271392 1
0.18735776603435 1
0.193729313689933 1
0.184525652037647 1
0.183434118527613 1
0.194942743952901 1
0.210024066402618 1
0.209784605147858 1
0.192550056551592 1
0.207242554711542 1
0.202902141627021 1
0.18928203207956 1
0.22536570383351 0
0.192810639937791 1
0.200104309615993 1
0.223220971654958 0
0.202815734963073 1
0.198683028031152 1
0.202793310195174 1
0.204012190793627 1
0.193988877736839 1
0.212958553611649 1
0.201267331044128 1
0.191933600271583 1
0.221181214780104 0
0.194712720099379 1
0.224145227012248 0
0.183561749015631 1
0.202600310010819 1
0.188616389865632 1
0.192152568855298 1
0.201636963824858 1
0.188177803309498 1
0.192835071272117 1
0.19172407229029 1
0.199905635512225 1
0.205206693845667 1
0.186755172908104 1
0.215484351222946 1
0.203397321396993 1
0.200060826166392 1
0.210114693311524 1
0.21354095022726 1
0.189750838296252 1
0.204130724563148 1
0.196953522852982 1
0.19429142587145 1
0.194184293873407 1
0.198311640120286 1
0.194834158471489 1
0.209789256084364 1
0.197140853853042 1
0.193965962178729 1
0.191082201115937 1
0.199665764016877 1
0.19277813826119 1
0.197874096222255 1
0.207478238627017 1
0.192364143905833 1
0.192067358184047 1
0.209064195509799 1
0.197020615259194 1
0.190814991530378 1
0.198807103919531 1
0.199030639145525 1
0.219065546087215 1
0.215153374576601 1
0.188547994073836 1
0.204248406538261 1
0.193980823902935 1
0.198316540694543 1
0.195052224186349 1
0.184068291795822 1
0.19206559093447 1
0.196384181730357 1
0.184049738910493 1
0.209273681316028 1
0.227422497552072 0
0.223987666227387 0
0.19016869549129 1
0.201033579058134 1
0.215326855167582 1
0.197150234631535 1
0.201843426861838 1
0.197922318147323 1
0.19449175212977 1
0.185732544633223 1
0.201870423896117 1
0.192483933296586 1
0.21491257566677 1
0.191734165301356 1
0.207644529958688 1
0.193660352162726 1
0.195779144903239 1
0.179416634257138 1
0.176847045654007 0
0.207028264357487 1
0.200389688207789 1
0.207037229027929 1
0.188118025996723 1
0.198181351310515 1
0.220062294673266 0
0.180916668807098 1
0.197986943243316 1
0.189196073981092 1
0.203171088921142 1
0.187736342205664 1
0.209885142871474 1
0.201110957767114 1
0.196021175100477 1
0.194610176845492 1
0.194279261647316 1
0.183491489473771 1
0.197681448155899 1
0.188556033585201 1
0.190966830422021 1
0.201041429821986 1
0.187752457310123 1
0.225587584148843 0
0.200378908131059 1
0.230500682096252 0
0.177186538737765 0
0.203027726962271 1
0.202952899632259 1
0.216351736963501 1
0.204336642867083 1
0.195834418132756 1
0.196877280853541 1
0.194936340411694 1
0.198748470535634 1
0.195915238644046 1
0.217357160443731 1
0.203548209502238 1
0.214191636416813 1
0.211261527163806 1
0.188525469160532 1
0.197186589215431 1
0.205786547382706 1
0.188792998742327 1
0.202305888553228 1
0.206724910852695 1
0.190008918709683 1
0.200917684692176 1
0.195617059402642 1
0.199841061823269 1
0.194903783457778 1
0.180693168604446 1
0.19175247057532 1
0.189350345146632 1
0.202580861303091 1
0.216297491514002 1
0.184032119272407 1
0.191276945213503 1
0.205001577676964 1
0.218873840849477 1
0.202650469573966 1
0.194940516689044 1
0.177370674577434 0
0.205621046519434 1
0.19286304738523 1
0.206605817193246 1
0.193033338562957 1
0.21896627948584 1
0.207667539483112 1
0.188617082480401 1
0.208180010957337 1
0.225764076520525 0
0.188955071855847 1
0.196953299425246 1
0.217929956979874 1
0.197420866316919 1
0.184734686122651 1
0.226295813041976 0
0.196969725896858 1
0.201291346314551 1
0.197981767486702 1
0.210694958858751 1
0.204840946199088 1
0.193211111399641 1
0.197235078564534 1
0.203689351804638 1
0.204139361610135 1
0.206644214563636 1
0.209279010734365 1
0.199923593444291 1
0.200668328642382 1
0.18972513460189 1
0.206927448515653 1
0.187266276147136 1
0.195450212391035 1
0.188550805608358 1
0.177824660959923 1
0.221831116768529 0
0.190150286698105 1
0.191290223158969 1
0.191386695972591 1
0.224652804446015 0
0.20788345333727 1
0.191280391840363 1
0.187632701638933 1
0.194490202656346 1
0.221001832101436 1
0.194931129282765 1
0.199829741702695 1
0.208766311043113 1
0.190186354694406 1
0.210426424835157 1
0.197397442870517 1
0.193973378611945 1
0.183635270825298 1
0.206388150536204 1
0.202762601052411 1
0.193353468211618 1
0.181234917721885 1
0.180559496651543 1
0.208631511108585 1
0.208989761235485 1
0.207850424504507 1
0.181903058823949 1
0.197645882678079 1
0.214244436278247 1
0.211134088865018 1
0.207230724778775 1
0.207002128146415 1
0.201477401304861 1
0.199238916220299 1
0.188913151218653 1
0.19244851577611 1
0.184923827110085 1
0.19883949683437 1
0.197992320472899 1
0.209945198889629 1
0.204922271845699 1
0.205031032259827 1
0.210646722502842 1
0.185382177042654 1
0.19314055450001 1
0.196280935990687 1
0.195565658921883 1
0.207185902205879 1
0.187953551978623 1
0.202547765601243 1
0.202304997062367 1
0.214478069858072 1
0.200443981525641 1
0.204242513817134 1
0.206036995272418 1
0.202306034698368 1
0.197712455291224 1
0.21880645756151 1
0.200372645052672 1
0.215019163533487 1
0.209305231204306 1
0.214034716051965 1
0.216180808255658 1
0.207956460366047 1
0.184046805031559 1
0.223267213814368 1
0.212115079257713 1
0.186042237744185 1
0.192206593976803 1
0.199466594738683 1
0.199073078925247 1
0.194830592694263 1
0.211387991190349 1
0.19406362455019 1
0.192250914678446 1
0.198850562778007 1
0.207489602121277 1
0.224864405979642 0
0.186954841999873 1
0.215108857313323 1
0.206510114725263 1
0.189895859394922 1
0.181739809951199 1
0.207662077616018 1
0.206343093263484 1
0.186460171699509 1
0.209536384460076 1
0.196796690026745 1
0.208387608907511 1
0.207368418139278 1
0.217760582069837 1
0.210348662534272 1
0.197404501795055 1
0.181347170246503 1
0.187103968636089 1
0.194102512587173 1
0.192136261794291 1
0.202491409978194 1
0.200365293319329 1
0.197481588760173 1
0.22376371378101 0
0.204002425766881 1
0.223813498496553 0
0.203428130084351 1
0.192055408826161 1
0.217754962754732 1
0.209163306835945 1
0.208280298815288 1
0.189286557140818 1
0.215612302084471 1
0.221941935068734 0
0.197313519979555 1
0.202927811718317 1
0.208862753270946 1
0.211346136606761 1
0.193615434279795 1
0.197339100912266 1
0.183325744710541 1
0.194113465211573 1
0.20557312973911 1
0.191221868330154 1
0.217210018851225 1
0.214908260527464 1
0.224579801946047 0
0.193465202454796 1
0.203317735555948 1
0.197975139176011 1
0.212946651018324 1
0.197132530425312 1
0.209932943316996 1
0.207555195974713 1
0.199340441041669 1
0.206961341207085 1
0.206184669638315 1
0.18862895705095 1
0.210684382858705 1
0.209522972469378 1
0.211409251948029 1
0.211107650364442 1
0.20289865695817 1
0.205237162514984 1
0.202038980911298 1
0.186045793811422 1
0.21033566450482 1
0.202651006494356 1
0.185814445769218 1
0.204001529014988 1
0.211414314239802 1
0.210981807680251 1
0.213224919332531 1
0.212431404265335 1
0.208632186821841 1
0.193275392501712 1
0.176769073288431 0
0.202032161497278 1
0.193746504206271 1
0.198200507249379 1
0.185794242675361 1
0.209933461710187 1
0.197215499269902 1
0.208104250504188 1
0.197276643687997 1
0.184390384449903 1
0.188304458056307 1
0.201828441126504 1
0.194254926360435 1
0.188939295304974 1
0.202332609119285 1
0.197055661774973 1
0.205460469144925 1
0.204951371829309 1
0.213100618943706 1
0.187591835065469 1
0.16585458005141 0
0.184058301836348 1
0.190952794120832 1
0.21179367752454 1
0.186515635038783 1
0.218013036593935 1
0.208023574373424 1
0.202212475206371 1
0.197890812594078 1
0.210833656569975 1
0.216320217430893 1
0.188855192200534 1
0.201613093061914 1
0.203033891897776 1
0.217115121192965 1
0.214353676071521 1
0.203918041012862 1
0.220764079637335 1
0.220653839714734 1
0.197735058914933 1
0.19683108918786 1
0.206851084953161 1
0.205945068060354 1
0.21163719476215 1
0.186427077463644 1
0.187777851002294 1
0.198233141469306 1
0.201086994282385 1
0.197406978133147 1
0.201632091277769 1
0.198892237565782 1
0.216866977174058 1
0.209751362112509 1
0.201345177560954 1
0.188987922819531 1
0.19668692223167 1
0.194154370339627 1
0.209256213168914 1
0.207999821719875 1
0.203697773309115 1
0.200017108822708 1
0.189954876478555 1
0.19064500272607 1
0.208148461709619 1
0.194271179589434 1
0.205066322222415 1
0.208788149922412 1
0.216955519981281 1
0.180902297336479 1
0.197614308286397 1
0.17855211583415 1
0.202545201096547 1
0.213800335871419 1
0.189672300278128 1
0.220438615329128 1
0.186623982008083 1
0.220908405304381 1
0.199331639455594 1
0.206188197506793 1
0.216232970314661 1
0.202313845292897 1
0.210792645751465 1
0.218698239630779 1
0.204431628084837 1
0.208571078543269 1
0.199159570191839 1
0.207510059608958 1
0.20280670474815 1
0.201017560162893 1
0.210275560760721 1
0.201687197010861 1
0.202903776314386 1
0.195362019737454 1
0.208864459249785 1
0.198617988197188 1
0.211275404825786 1
0.211698970202263 1
0.192182960529367 1
0.199298058157491 1
0.210567816649171 1
0.211470986594232 1
0.200634441472618 1
0.208409398715643 1
0.206302631996285 1
0.192694969696311 1
0.193321251835109 1
0.186434873859148 1
0.203646096365609 1
0.197993852683617 1
0.182524180474196 1
0.224623520924622 0
0.18477221996197 1
0.194754567636681 1
0.200715366214022 1
0.202679508091285 1
0.191808021446985 1
0.221978813797192 0
0.215033776760358 1
0.210460728434965 1
0.212840038447721 1
0.18402202943486 1
0.194562700299014 1
0.203377024958202 1
0.168922024910362 0
0.204671455089584 1
0.188995357391666 1
0.189360570493749 1
0.220269560895451 1
0.192506696746777 1
0.195141535051817 1
0.201243451764369 1
0.212641708299702 1
0.203998050294557 1
0.207819223024088 1
0.205816321826085 1
0.208026148877502 1
0.202354158655708 1
0.19095614999991 1
0.194786617004408 1
0.205060562465286 1
0.180253619381531 1
0.207904782480798 1
0.219410989605754 1
0.193553539883411 1
0.206663857619474 1
0.185531571906547 1
0.188714139098103 1
0.212645387326443 1
0.209953702432354 1
0.204987636727655 1
0.199517094557304 1
0.189243972612625 1
0.20589444645628 1
0.216586730800825 1
0.201773731380603 1
0.182121875196942 1
0.196910315717339 1
0.196489083080981 1
0.201562886035455 1
0.217055199631886 1
0.199965338380426 1
0.194280207290598 1
0.206176487422392 1
0.185798567642856 1
0.186276236713552 1
0.198998096810238 1
0.212600504522659 1
0.234670585987615 0
0.20800486707087 1
0.199727760360929 1
0.213250713033065 1
0.186028121542182 1
0.226110152438519 1
0.196847437570785 1
0.199196782956488 1
0.193286853670166 1
0.208935377614074 1
0.210966623397132 1
0.218589062650235 1
0.211346314543615 1
0.181067532973736 1
0.204856612468745 1
0.211856570686751 1
0.210626731231464 1
0.198173178549969 1
0.20145874618845 1
0.211693699173038 1
0.212375766809916 1
0.198551815918872 1
0.200915126531407 1
0.198684568057845 1
0.205851838420901 1
0.195729673137891 1
0.200378606501316 1
0.196674893034461 1
0.221949778002167 1
0.191783168921271 1
0.214719178445861 1
0.204216697781895 1
0.192796865573146 1
0.193959756544256 1
0.186919462776156 1
0.189085573476706 1
0.192014722747428 1
0.186318417332753 1
0.208707139396277 1
0.18689139165857 1
0.200610942251512 1
0.189372521659503 1
0.180709156512798 1
0.204285605053417 1
0.192402048295189 1
0.195568062043095 1
0.222512216868586 0
0.205844766151201 1
0.191826172087135 1
0.190140984221541 1
0.219123577991069 1
0.199226523963107 1
0.200777740387861 1
0.183033892737393 1
0.190886355168715 1
0.187440948131065 1
0.197661722705397 1
0.204206281447301 1
0.174926622132434 1
0.197844457218147 1
0.17338913873179 0
0.203567198141119 1
0.189285720678557 1
0.195789491452382 1
0.195589473224395 1
0.200253138291744 1
0.200897632552757 1
0.202582880065706 1
0.215361397586091 1
0.205087767878895 1
0.203059473467597 1
0.195409654743542 1
0.203850792841875 1
0.203907581621154 1
0.203160742276321 1
0.20097661165143 1
0.192726142669712 1
0.206836493627958 1
0.179655972997101 1
0.218798822514973 1
0.186513695553048 1
0.177691253412058 0
0.177195685609726 0
0.207968807298849 1
0.210748872963256 1
0.189535612482025 1
0.212652627284986 1
0.195643879564989 1
0.211750433918159 1
0.207453980213681 1
0.201882745589723 1
0.21485220868324 1
0.210263443708024 1
0.195022927509027 1
0.210744154006072 1
0.208634344107992 1
0.185913254414738 1
0.206873231007712 1
0.198065696395449 1
0.178343243731299 1
0.210074160584991 1
0.195102460697892 1
0.204410180406888 1
0.209436676746478 1
0.221034600193646 0
0.21407875640134 1
0.21561500156863 1
0.230391923883307 0
0.206500362036022 1
0.193676625951824 1
0.188691396790244 1
0.197281282019359 1
0.194107327252388 1
0.19696997002356 1
0.197130358588101 1
0.207279511853792 1
0.19776095747906 1
0.217426560114477 1
0.218874399274057 1
0.180933500557171 1
0.192988427038829 1
0.200266822371244 1
0.202060345841741 1
0.196603121076538 1
0.203912062285277 1
0.191251628168586 1
0.217189293756913 1
0.219318936338783 1
0.192258502184854 1
0.193946200261132 1
0.19271616700341 1
0.193685950641331 1
0.191831616774047 1
0.195280617897105 1
0.192466898473628 1
0.207444576216828 1
0.213332590609166 1
0.209272916451829 1
0.19195968738249 1
0.213106714973609 1
0.168255681860432 0
0.198494869112413 1
0.214024763399146 1
0.204651666178731 1
0.191667618034884 1
0.196280331850099 1
0.213282000553549 1
0.200431770669873 1
0.201112139128218 1
0.209377592407016 1
0.201632877399161 1
0.201436736368055 1
0.208019310655213 1
0.18762222034065 1
0.207751535541485 1
0.180442488781711 1
0.20418867720474 1
0.216470329828814 1
0.213070670877716 1
0.191520628099798 1
0.196624646500496 1
0.174000763413 0
0.187913099747459 1
0.21052648316086 1
0.205008948968588 1
0.196470278373759 1
0.192958139218153 1
0.207797644099603 1
0.216710517805413 1
0.211713005755175 1
0.210148510317968 1
0.199501407898424 1
0.202901057967621 1
0.201244828487593 1
0.18886648084502 1
0.209157063944419 1
0.19105204935003 1
0.198217907567486 1
0.204768720891991 1
0.196910909764336 1
0.199035546182724 1
0.203233171105626 1
0.185294808379487 1
0.203535073309291 1
0.186207926193791 1
0.200500886747375 1
0.208489632599312 1
0.194555778247488 1
0.200481053342602 1
0.198599748284845 1
0.206603859017656 1
0.206481020844267 1
0.207331535144266 1
0.191729414569107 1
0.210198047311627 1
0.218046074234456 1
0.192623498791641 1
0.19546381616178 1
0.197172948941421 1
0.199729959544723 1
0.216726509478231 1
0.213223546817713 1
0.18714599407859 1
0.197592555615085 1
0.205705449069017 1
0.20071472034647 1
0.196823078968256 1
0.218115846615863 1
0.199658469992782 1
0.208488384903394 1
0.21803476458452 1
0.202351288099064 1
0.213792750875764 1
0.194685802585826 1
0.213256783772705 1
0.213122093565081 1
0.206046505482747 1
0.195380686450769 1
0.189637127608526 1
0.222146207377947 0
0.20705245120601 1
0.185397757561916 1
0.189236353765096 1
0.200404058949725 1
0.199277178518689 1
0.203933054147021 1
0.196723626566555 1
0.218264345705187 1
0.186885888944284 1
0.190154502649162 1
0.183841582758664 1
0.204356218128099 1
0.168263470113826 0
0.204217891551793 1
0.199821809597222 1
0.184761211417235 1
0.198721847425518 1
0.200430447750604 1
0.176686636331386 0
0.213114076308381 1
0.207406729680873 1
0.189568957041608 1
0.197758614167393 1
0.21608682868281 1
0.203342049234146 1
0.197747661619332 1
0.193078634225522 1
0.193874660447769 1
0.208089035404898 1
0.209200437096054 1
0.186271233784254 1
0.190891084538145 1
0.192178037873117 1
0.199760421399773 1
0.213152284490586 1
0.20403846078282 1
0.194130540495461 1
0.202362234812108 1
0.175668337990549 0
0.187492782308829 1
0.199543969948137 1
0.204488918082961 1
0.195868037492803 1
0.206086479328237 1
0.19772821370269 1
0.194462399155371 1
0.19670247558848 1
0.204620520478561 1
0.169926451114129 0
0.182751512187801 1
0.201010206272801 1
0.204605818023026 1
0.207268515681039 1
0.201602249163779 1
0.217335308833437 1
0.19539575382245 1
0.217617115006223 1
0.203015717785192 1
0.205106255426625 1
0.191568682490092 1
0.196316329391611 1
0.198193308850273 1
0.207697256167889 1
0.190608382503509 1
0.202610503443615 1
0.197762423970792 1
0.198899604848703 1
0.221964828684602 0
0.199694177372646 1
0.195621139878692 1
0.215053290201142 1
0.211436570254882 1
0.205121807720658 1
0.196001535700993 1
0.202472099854308 1
0.177698107157497 1
0.204842683402321 1
0.20532167223151 1
0.172399965435953 0
0.215286881312588 1
0.204554359176013 1
0.193956227713974 1
0.215444443299977 1
0.207618541687546 1
0.21059919252269 1
0.228330589117519 1
0.213421197414297 1
0.186428399875689 1
0.199203760107158 1
0.212313292992603 1
0.179165728908553 1
0.199333684584825 1
0.199457600277187 1
0.21102147598562 1
0.221900639580742 0
0.195810738010737 1
0.210979059564344 1
0.200630813986542 1
0.182118065564207 1
0.192314949046458 1
0.195993787268936 1
0.194675845648113 1
0.221512023103766 1
0.191219838555721 1
0.203180263624265 1
0.198543321409032 1
0.195410843856781 1
0.17807493631485 1
0.203989395259098 1
0.211089957530332 1
0.204460488092877 1
0.204456548665797 1
0.208855373166888 1
0.193998885210457 1
0.189440291857941 1
0.207027704220111 1
0.212039496482237 1
0.193548704471097 1
0.180285694968352 1
0.210871353875579 1
0.201508497908025 1
0.20115071358035 1
0.214572863983885 1
0.197826231901787 1
0.187683747442218 1
0.201446918695322 1
0.201646434158644 1
0.190067074761598 1
0.214975444707291 1
0.199983204905569 1
0.185525097807179 1
0.181840795168204 1
0.206899659043675 1
0.216975981821233 1
0.209851911064524 1
0.214594728042424 1
0.220610820446152 1
0.189524398350067 1
0.213723363816578 1
0.21631686639229 1
0.209173909326645 1
0.202936056736881 1
0.196738090746512 1
0.180750985652228 1
0.191015418213257 1
0.204931983657069 1
0.219570054563082 1
0.217144922855967 1
0.197750385034507 1
0.185160048334969 1
0.213819722349045 1
0.220419081645782 1
0.202487248335689 1
0.203505329196063 1
0.200541527652972 1
0.19753018490535 1
0.2127664041341 1
0.207442392032951 1
0.21344801183911 1
0.20675519859305 1
0.186706354710168 1
0.198834646870746 1
0.193993314958159 1
0.177095552805498 0
0.196045265319117 1
0.204518580425219 1
0.210396166717249 1
0.197962549733825 1
0.193963743954178 1
0.186378354022389 1
0.194086205076913 1
0.219618433254697 1
0.191185821772766 1
0.197313665769436 1
0.200246104270362 1
0.22200961382391 0
0.216821082658756 1
0.211042506987487 1
0.202345990813785 1
0.211847092124665 1
0.200355894362894 1
0.1875736369494 1
0.197059591148162 1
0.172813715290638 0
0.205153564662512 1
0.204215099327238 1
0.215831146797601 1
0.218411405210672 1
0.20955227263216 1
0.213683295626118 1
0.180676964370847 1
0.183401672288818 1
0.202797102567528 1
0.187015264360962 1
0.203489446028902 1
0.203173243412492 1
0.174810195407192 0
0.209637483749034 1
0.205874188591414 1
0.213161212467011 1
0.194801105819897 1
0.210187796700617 1
0.212300955587205 1
0.207066354525264 1
0.221883199413859 0
0.212813046626884 1
0.182407786510989 1
0.192571592864782 1
0.205612887461685 1
0.205015249806101 1
0.207734708244065 1
0.20656413380086 1
0.204976862357484 1
0.189763934088851 1
0.193899646561358 1
0.199044734554208 1
0.207310435844165 1
0.200032894837601 1
0.194821712293538 1
0.196189307224196 1
0.198285147532135 1
0.212776546678029 1
0.209386349267328 1
0.199518952483349 1
0.178993035881965 1
0.210719329522322 1
0.216022445746462 1
0.216252430983927 1
0.201215470045247 1
0.195141081800335 1
0.20053061436416 1
0.189451017147155 1
0.199431648433388 1
0.187237792234925 1
0.202852927286288 1
0.205891028850926 1
0.213799141019615 1
0.19849827246758 1
0.215044012251378 1
0.188066325034507 1
0.185619802720752 1
0.18568741558742 1
0.184549519206256 1
0.217049294111138 1
0.18708659742644 1
0.220308097375637 0
0.203074774347181 1
0.195103378327043 1
0.179248551135023 1
0.195618974901722 1
0.220701795652994 1
0.198477931034976 1
0.204667381274528 1
0.186607016085253 1
0.210289579609301 1
0.20179030493946 1
0.181235089303279 1
0.198666653618746 1
0.186112050446073 1
0.183316178390133 1
0.197840652618779 1
0.192394715035248 1
0.211652692538874 1
0.1861644567629 1
0.18772748613613 1
0.201871813026097 1
0.19547900999298 1
0.187779306521212 1
0.208813600180259 1
0.197361536299799 1
0.201253099507011 1
0.205126402615248 1
0.19044613172784 1
0.211440567550528 1
0.200755068946697 1
0.21162321829996 1
0.194259258499613 1
0.195861424856551 1
0.194306493314245 1
0.192749007701262 1
0.202884789138071 1
0.223311113909473 0
0.186212616224965 1
0.183357077688145 1
0.193310842004492 1
0.211079546312777 1
0.192457325699604 1
0.199807940124264 1
0.187815904691771 1
0.18971917807595 1
0.190947219477078 1
0.208194454319528 1
0.209224278512878 1
0.20596601313269 1
0.192132479740381 1
0.178719020472313 0
0.205741104840336 1
0.198995941002619 1
0.189634994060854 1
0.193913662853427 1
0.211750130867363 1
0.201524964041689 1
0.19574731976911 1
0.209774730729742 1
0.186590242264809 1
0.196191663693359 1
0.209835774440318 1
0.209504721161333 1
0.199097683676345 1
0.183921652737174 1
0.208718311476833 1
0.199347235162675 1
0.205522902999852 1
0.214450037429317 1
0.201412149556986 1
0.19587597470869 1
0.185878308694664 1
0.202875417323455 1
0.198233220598671 1
0.189113338668034 1
0.199715733763177 1
0.19942306630118 1
0.210103359154813 1
0.216168115003707 1
0.201160573221615 1
0.196368293862531 1
0.223007541517046 1
0.201576357865706 1
0.19527921098865 1
0.194843441640124 1
0.204083771195137 1
0.207270550366666 1
0.206418260357609 1
0.193911489620987 1
0.198847818699699 1
0.211838174898453 1
0.194025895232966 1
0.216657664064676 1
0.207256609417315 1
0.187215645456554 1
0.179383788609414 1
0.201944901098668 1
0.201471396636961 1
0.210779219998454 1
0.208260100058357 1
0.213582495249644 1
0.219427752137204 1
0.185604243026598 1
0.190382006993961 1
0.198329704207303 1
0.179079217274438 1
0.18712132105137 1
0.201902001729256 1
0.187597146856191 1
0.209140250281142 1
0.213554950818351 1
0.204834652761607 1
0.195508769384904 1
0.211214067184454 1
0.221433139904198 0
0.202711078234839 1
0.211630282521636 1
0.208481946811521 1
0.192574306362188 1
0.204883514571374 1
0.189767619241198 1
0.205852451363495 1
0.20005949777264 1
0.193971573665008 1
0.215115312535924 1
0.202046968211568 1
0.215294307227098 1
0.205468641805817 1
0.197485628722455 1
0.198048204777795 1
0.199090156177017 1
0.200002545258087 1
0.206806311771668 1
0.199962192837457 1
0.187473312362469 1
0.199301160422643 1
0.200372343164909 1
0.207661883363227 1
0.207695669966266 1
0.204464150897755 1
0.212857071019654 1
0.188109346580569 1
0.193820251168521 1
0.189861864526888 1
0.21674837461259 1
0.189684985379444 1
0.195346524346747 1
0.192420486055405 1
0.211530648931428 1
0.204980570816279 1
0.200766202484322 1
0.186179819017258 1
0.202992040450874 1
0.19484302290274 1
0.19211484801381 1
0.209753707040008 1
0.209943609298355 1
0.206293884499861 1
0.201664460081599 1
0.191743067871493 1
0.215148458088275 1
0.198634674261887 1
0.205180672395772 1
0.200372635799397 1
0.192697149563596 1
0.217396607087602 1
0.222203183376728 1
0.207273360165665 1
0.181255529560579 1
0.202904692251143 1
0.183049765884462 1
0.186418920469151 1
0.180134158534485 1
0.200292209281291 1
0.204590253629741 1
0.196057891803858 1
0.231856207740288 0
0.200286318263888 1
0.193880866629236 1
0.192552861756064 1
0.181412548606018 1
0.190146714361205 1
0.212097913061105 1
0.226132954709346 0
0.213110852310073 1
0.193349699416614 1
0.202063150336093 1
0.206205809023967 1
0.196564177074534 1
0.215203504968651 1
0.201445863814691 1
0.208803678794331 1
0.198147609682505 1
0.22850644833461 0
0.191155189629891 1
0.209583144638607 1
0.200435109737832 1
0.202789862912841 1
0.204616731921668 1
0.192414411917212 1
0.192304136959166 1
0.198042551899169 1
0.189945385370227 1
0.182412855181469 1
0.189972485550037 1
0.194998278778851 1
0.183019011164178 1
0.190207299435474 1
0.210719641038268 1
0.202090658951817 1
0.200891381205052 1
0.200172575898035 1
0.188949853068964 1
0.210867442846761 1
0.191965514582579 1
0.205035296120431 1
0.194548009588518 1
0.204627966953861 1
0.199677768865099 1
0.186054632562383 1
0.192658842828623 1
0.189945417329842 1
0.204801397861045 1
0.197376398695319 1
0.209749118346231 1
0.183241550269008 1
0.203577782416657 1
0.194615514214938 1
0.200924023893488 1
0.207226485899897 1
0.178222760921436 1
0.19691906019749 1
0.200640407364647 1
0.211412876993002 1
0.191721171962466 1
0.193659797562825 1
0.202948213447807 1
0.220208106246752 1
0.210320887801037 1
0.207525527935765 1
0.1955792741429 1
0.192178224188745 1
0.196185507368791 1
0.194218477528563 1
0.194648962815588 1
0.202785701058869 1
0.18904729770027 1
0.179391104605257 1
0.212814238382815 1
0.218363346883524 1
0.184306234841838 1
0.207947892877351 1
0.206407352078977 1
0.200566209814816 1
0.194446584283476 1
0.185163450983191 1
0.20594481670673 1
0.199839404172933 1
0.194642904157351 1
0.192804851871732 1
0.193194465582032 1
0.198311844191018 1
0.211918096444981 1
0.198231360091563 1
0.194700755460952 1
0.203791032687451 1
0.193497928783849 1
0.188322975143517 1
0.222254193215949 1
0.185515830689021 1
0.192284695419395 1
0.18610273155065 1
0.204177728904064 1
0.209536423944522 1
0.20380885787568 1
0.191515410625445 1
0.210537775587168 1
0.207541841918071 1
0.194852071741915 1
0.212301329398571 1
0.204292588475703 1
0.213725226962875 1
0.219608750065741 1
0.199021243280124 1
0.191559343492076 1
0.221239535809475 1
0.193119173813611 1
0.21478748629778 1
0.199763182903172 1
0.20640462939161 1
0.198409725044724 1
0.175572446586619 0
0.208840209426157 1
0.179398767096703 1
0.214239985846482 1
0.18933220737419 1
0.194756784799899 1
0.205647766709069 1
0.202626649378169 1
0.19945663684584 1
0.19200185216625 1
0.19973638942782 1
0.198548827186725 1
0.200999268266997 1
0.197965087113572 1
0.202377483925126 1
0.207034137095548 1
0.202260434297154 1
0.213703225794816 1
0.209051811763673 1
0.193556870596844 1
0.196378542247662 1
0.210539360423423 1
0.18270951481658 1
0.206008925651471 1
0.194015573915794 1
0.193511208161495 1
0.202063800206829 1
0.193656730267619 1
0.19170649889731 1
0.195462851625688 1
0.200828009024191 1
0.194982590808776 1
0.209635713398542 1
0.210623774690852 1
0.194720672054533 1
0.201439203495627 1
0.194119345590992 1
0.180299600190817 1
0.210265920612242 1
0.193216760891442 1
0.21048808376219 1
0.19177750804114 1
0.197842788603472 1
0.194243215591561 1
0.205013671783511 1
0.185498590719368 1
0.204041369765179 1
0.198114073684456 1
0.21683709471842 1
0.191458145001362 1
0.194617656307693 1
0.198990998416873 1
0.166183985971933 0
0.1902800856776 1
0.209887225727954 1
0.188546844878048 1
0.198811656422315 1
0.206875331131609 1
0.199099320429157 1
0.2040677422073 1
0.202006573383563 1
0.174305989445162 1
0.186011257493154 1
0.206287999856854 1
0.185912011575521 1
0.209180645770069 1
0.212937998761026 1
0.192159217942723 1
0.193272187572257 1
0.201318363437533 1
0.189293729475034 1
0.204679833797372 1
0.200103902332503 1
0.214012729059352 1
0.198503216691655 1
0.206806174783884 1
0.209156801358873 1
0.197046319355781 1
0.209921102913546 1
0.189504651517382 1
0.196220898350228 1
0.202178040238643 1
0.202085652291195 1
0.182091501727208 1
0.20684561390557 1
0.188088165377932 1
0.213270783763865 1
0.170464199646787 0
0.203371609063837 1
0.192945436164331 1
0.188181148982912 1
0.209407341869302 1
0.20144677922011 1
0.192080169169377 1
0.217881070955343 1
0.200806854058842 1
0.210571612856498 1
0.222176491035765 0
0.208075004073804 1
0.19684176018903 1
0.184216142350901 1
0.195255230415258 1
0.21181184600457 1
0.222681494885377 0
0.185177987811879 1
0.182652803168099 1
0.207781099445453 1
0.181872703351058 1
0.198052613766744 1
0.213974629258137 1
0.194991024766133 1
0.203579697613552 1
0.19419406981689 1
0.203567783346348 1
0.202868568172558 1
0.211510080498119 1
0.18788978183722 1
0.201582557654246 1
0.19533484651318 1
0.219263552103722 1
0.188282759574037 1
0.187138598639703 1
0.189337597328062 1
0.191926221672136 1
0.211971574128808 1
0.203034117902862 1
0.226010748121101 0
0.205494786569028 1
0.183305490343042 1
0.215980800278552 1
0.200852737106733 1
0.169809904379131 0
0.20192735805675 1
0.220689206855518 1
0.208518467587051 1
0.189398164765034 1
0.195111892197314 1
0.189907656637144 1
0.200324067536003 1
0.194917770013279 1
0.204679259049794 1
0.187208371553671 1
0.207130538535609 1
0.203664165807974 1
0.190916141822213 1
0.193285852152794 1
0.193770078506035 1
0.190193720854631 1
0.20320111947157 1
0.202347872128142 1
0.191295755005542 1
0.189863326284592 1
0.208549119740428 1
0.204440908332448 1
0.208771442722408 1
0.220554456586353 1
0.189785453977651 1
0.19577666628133 1
0.188448457309387 1
0.188051902452356 1
0.192134556267306 1
0.223468406071589 0
0.199017454760015 1
0.188220519162097 1
0.185418189189655 1
0.220896415102647 1
0.204454385534511 1
0.199756964422505 1
0.196896194861001 1
0.208684381685442 1
0.21594750479106 1
0.204109525096321 1
0.217757231842257 1
0.194276143980485 1
0.200789487285614 1
0.201701306402965 1
0.205660351576029 1
0.206767859811698 1
0.219432318024224 1
0.190804632429222 1
0.211958357959494 1
0.177048407263487 0
0.194146477287789 1
0.205784456727836 1
0.210023643002742 1
0.20106666760292 1
0.21110557006698 1
0.223902581873103 0
0.193701737770068 1
0.1911212690532 1
0.202103237201546 1
0.184590308342622 1
0.199407364271084 1
0.191577086528139 1
0.195722753693762 1
0.194567229721787 1
0.211958015045894 1
0.192530527745298 1
0.193178175274087 1
0.193495304826547 1
0.212290457816774 1
0.197252740320788 1
0.216003208405932 1
0.20023923304183 1
0.194130252084257 1
0.203688108997112 1
0.18720033882274 1
0.198742665469869 1
0.1921362534611 1
0.220747782512427 0
0.179078534246758 1
0.183053448591399 1
0.206236723399293 1
0.225108015192764 0
0.211523551039582 1
0.178069383457079 0
0.205936270537355 1
0.196813279009239 1
0.206603800853875 1
0.193585026814656 1
0.19470552304285 1
0.199105023963047 1
0.192805102458954 1
0.200509686579815 1
0.210474430715677 1
0.190683092940842 1
0.189576189367746 1
0.193746020790297 1
0.201024499339041 1
0.199354836356267 1
0.198512533963903 1
0.179267212992054 0
0.194864609473801 1
0.201872798186167 1
0.18420020321808 1
0.19197435021213 1
0.209563662615615 1
0.211369834373362 1
0.189457137493064 1
0.205048317950714 1
0.224085289065623 0
0.19466454683921 1
0.210497432471969 1
0.207238769542548 1
0.222766672190018 1
0.20002125437595 1
0.18731024742827 1
0.185140859487925 1
0.205169696218608 1
0.202493089561502 1
0.209675589292428 1
0.205238507817553 1
0.213081690097991 1
0.203307577683772 1
0.212940322197556 1
0.203746878546804 1
0.199633006478278 1
0.21648498651053 1
0.216719850182025 1
0.209720180901296 1
0.193877538855005 1
0.179572741808785 1
0.209670446925266 1
0.194818778140957 1
0.195029810707911 1
0.210756296223721 1
0.195677628280341 1
0.184226797769288 1
0.209839025053777 1
0.201961719537592 1
0.208748190734159 1
0.200088294568015 1
0.191397375061618 1
0.194479659485013 1
0.203051803438695 1
0.178020403573859 1
0.199891285300349 1
0.179774892953817 1
0.203806895854037 1
0.204056045529308 1
0.195463251252686 1
0.203483134208569 1
0.205514064751104 1
0.206377033204004 1
0.209474479402387 1
0.193212028976854 1
0.20194138428436 1
0.194569270984376 1
0.192117782457773 1
0.199085972726825 1
0.206226787854598 1
0.195634046548499 1
0.20042604409617 1
0.20295578129654 1
0.217453505109518 1
0.200569928726109 1
0.199459882046019 1
0.202259474488093 1
0.197976642204153 1
0.201080157140097 1
0.190904609825293 1
0.199700146570993 1
0.20378724668413 1
0.190896895183551 1
0.208892239461009 1
0.205049570577179 1
0.209209980027066 1
0.18405631854416 1
0.206093573024603 1
0.194636416685745 1
0.218179244658284 1
0.197647151890241 1
0.183292597622267 1
0.207501372444822 1
0.214576140861506 1
0.19952019400479 1
0.205898600962598 1
0.199789984719799 1
0.209994926001069 1
0.201659972938309 1
0.187722849451953 1
0.18788831223006 1
0.202824136452405 1
0.215578549483405 1
0.18532670596026 1
0.211989793899282 1
0.213639881837633 1
0.192122784123539 1
0.193705792600312 1
0.203020065438783 1
0.199495445000043 1
0.214301431372341 1
0.209971960293024 1
0.19693438054877 1
0.20603482546153 1
0.212125391220593 1
0.196637618817309 1
0.198756577374309 1
0.177238171734526 1
0.213051709601842 1
0.203602558415239 1
0.197159655654771 1
0.213787222221136 1
0.193420558133784 1
0.166343358601962 0
0.193648764113373 1
0.186071446610102 1
0.196910036988597 1
0.195758936400151 1
0.200568907620282 1
0.183376336446956 1
0.211527279449633 1
0.208736593338615 1
0.196146792533541 1
0.204014456884631 1
0.178432418543152 1
0.210010005722585 1
0.217805608046978 1
0.208062584985125 1
0.210097413905579 1
0.180637667580412 1
0.209914938478966 1
0.192160018350058 1
0.216057599129045 1
0.208636783767183 1
0.193121897899739 1
0.207881909091578 1
0.190714067126773 1
0.188386422390326 1
0.190858650623151 1
0.202927295843477 1
0.193471318131433 1
0.217639728816754 1
0.197978465077523 1
0.18668368173323 1
0.198164291599114 1
0.203363553297611 1
0.186101127041843 1
0.178826674695622 1
0.206092917784626 1
0.211393856637703 1
0.177055601372085 1
0.205468562684559 1
0.204558008644135 1
0.218069879475775 1
0.203839919051991 1
0.215184043394699 1
0.215958693887354 1
0.210320223642094 1
0.196040661532124 1
0.214184199508721 1
0.206971060873506 1
0.202525970462471 1
0.179030192482919 1
0.193823199374726 1
0.207203643371148 1
0.207589612985294 1
0.189962350818377 1
0.194725640770856 1
0.176993411674019 1
0.185340340666651 1
0.199128939977161 1
0.212246772769182 1
0.18879753431453 1
0.199968776310394 1
0.200191941320883 1
0.214535288549403 1
0.219545501199332 1
0.20653302738905 1
0.190331182866708 1
0.204345703719913 1
0.194611354147433 1
0.204392283816188 1
0.211487383031319 1
0.196454357005727 1
0.213080096849949 1
0.207412253739416 1
0.199602969691734 1
0.202768745936117 1
0.197202525251089 1
0.202990791359478 1
0.213436942665754 1
0.212356241997279 1
0.209273026121211 1
0.188993251873146 1
0.212290884144602 1
0.206932225353825 1
0.19502357612623 1
0.199991831186905 1
0.196453610777385 1
0.197993547650959 1
0.206562387657905 1
0.211994332083017 1
0.206802528252806 1
0.188197181344118 1
0.199697617420184 1
0.210401176458005 1
0.22976427777289 0
0.220611735239015 1
0.193809870619381 1
0.200352936588556 1
0.184715923560452 1
0.205925573445148 1
0.203331010614166 1
0.204374052119619 1
0.20603783900582 1
0.197177453711018 1
0.194216958202283 1
0.204750051972392 1
0.186354190624651 1
0.192034638075843 1
0.2097287800859 1
0.193168554205536 1
0.191052009382831 1
0.195213809551605 1
0.215469418226629 1
0.20464138616954 1
0.186228142833092 1
0.195867237566487 1
0.213610727853941 1
0.214107756407058 1
0.18611714509979 1
0.185718432072647 1
0.204608956948934 1
0.199285471520972 1
0.203830148177285 1
0.195335665159048 1
0.188762710446219 1
0.208482084860388 1
0.20516966224327 1
0.202473536901286 1
0.168912681822239 0
0.191597410612616 1
0.191965914485233 1
0.199436600425628 1
0.194949856277108 1
0.204756722639707 1
0.192903591409357 1
0.212020334196451 1
0.198884548328352 1
0.194877546734122 1
0.205242354655069 1
0.211607377562418 1
0.218070405780876 1
0.202646389630591 1
0.188575259941423 1
0.184568271127657 1
0.217159098467928 1
0.19987745921236 1
0.19991868153473 1
0.213317450819347 1
0.202436961043608 1
0.193606384938369 1
0.1942744078361 1
0.209189975745857 1
0.192112813363582 1
0.188475741932918 1
0.200718742323167 1
0.1927106473728 1
0.196537097698745 1
0.201613999199247 1
0.179379122016238 0
0.192265783152794 1
0.201044386778913 1
0.199491060024966 1
0.208730246338153 1
0.180902841727127 1
0.193012269638353 1
0.207011738729529 1
0.200311843968089 1
0.19246313810601 1
0.201455222993368 1
0.195009620014491 1
0.200391445044286 1
0.219991517487216 1
0.221767587975702 0
0.210763926514386 1
0.195591343217809 1
0.2005246044564 1
0.183114256951039 1
0.209546708163831 1
0.209961264235289 1
0.18806383672914 1
0.189021957875084 1
0.212956600780888 1
0.209132055696507 1
0.214101932829577 1
0.187625339090774 1
0.196903611358775 1
0.194124654784337 1
0.201144612445237 1
0.205247672321739 1
0.197887887708897 1
0.197461338410048 1
0.194471291666056 1
0.192768983981187 1
0.202073824860588 1
0.193090757841359 1
0.187973239935487 1
0.198178071273847 1
0.201153477644563 1
0.205586240783059 1
0.203725699532364 1
0.207704124014745 1
0.222216912997969 1
0.198962256819633 1
0.204219988727939 1
0.193382383802147 1
0.207447231696004 1
0.202194889212163 1
0.196616583172465 1
0.185686692277126 1
0.193812297387038 1
0.206644107202298 1
0.20116076151717 1
0.195420820794264 1
0.193534554481962 1
0.201014059207244 1
0.21564857635512 1
0.212783585738908 1
0.194053826927862 1
0.216944549171749 1
0.190917447498379 1
0.201966463870447 1
0.204716925954299 1
0.207092942823087 1
0.193868959867337 1
0.206537129104573 1
0.193575216575513 1
0.190599439200425 1
0.193839454655261 1
0.201667798350199 1
0.191106140080875 1
0.200773532014624 1
0.198532435001336 1
0.22020368971354 1
0.203014796085854 1
0.179038053299459 1
0.210977457889136 1
0.199340612437354 1
0.189621887376167 1
0.186071406436809 1
0.197104114940051 1
0.203523513801745 1
0.190933313745473 1
0.205730352875559 1
0.212250993717958 1
0.192176423408809 1
0.208047431515941 1
0.211292111458623 1
0.21239897769672 1
0.201853794520929 1
0.205077849893964 1
0.207068682817347 1
0.198831801490923 1
0.192152682296811 1
0.188225449580033 1
0.187527982687253 1
0.19873523271555 1
0.197953734227412 1
0.183331022675511 1
0.194698537567031 1
0.205839002068785 1
0.196992582383091 1
0.208187099276939 1
0.203776175496669 1
0.19058522414461 1
0.192696182044119 1
0.192294261277216 1
0.216345783531195 1
0.199747345199222 1
0.188852971680977 1
0.216037989250405 1
0.184690783690347 1
0.184661766556175 1
0.199293452702911 1
0.184540437478951 1
0.209661592348929 1
0.207608526902279 1
0.2031070214806 1
0.194117230638102 1
0.192773373832975 1
0.202899971045122 1
0.198753628098335 1
0.191194249534981 1
0.210948086290576 1
0.192362146187408 1
0.201999242263762 1
0.199056211950723 1
0.197824000622882 1
0.191680322746293 1
0.190896508467613 1
0.199626954977058 1
0.189136373111878 1
0.188708002429152 1
0.223081448990153 1
0.201832925022203 1
0.196482092691916 1
0.180961026379101 1
0.197456066556379 1
0.185793373988127 1
0.183646466151292 1
0.210725442984569 1
0.192748102430736 1
0.205164634838327 1
0.194959613927046 1
0.207114470119947 1
0.218450080052416 1
0.200704197732673 1
0.214110179602917 1
0.211832204846055 1
0.210828024774439 1
0.197144839489417 1
0.201582558579361 1
0.201393115726793 1
0.186077279534121 1
0.217561001954042 1
0.200504050303968 1
0.181179413209684 1
0.201854739611806 1
0.196727144562209 1
0.191189608591806 1
0.217826926824353 1
0.205330287950468 1
0.19437970818858 1
0.200533902595436 1
0.202845160302618 1
0.208354481292092 1
0.209983932851347 1
0.198521224635065 1
0.195748962050947 1
0.199462023817695 1
0.197955810901826 1
0.197537182723065 1
0.208694051361611 1
0.193886840110837 1
0.204765584874157 1
0.210195732650662 1
0.207402335547263 1
0.20259799810516 1
0.185640339782729 1
0.199289993765977 1
0.200587925038443 1
0.180468940150741 1
0.194746434968061 1
0.195453618722933 1
0.216030753779146 1
0.209434475966058 1
0.200516635385526 1
0.198427129603387 1
0.218425635024252 1
0.202062252326043 1
0.209781914661953 1
0.191311516663503 1
0.204060370284111 1
0.190721246111354 1
0.21564170490227 1
0.204099405374768 1
0.214797640446533 1
0.197404892967459 1
0.18742381558938 1
0.208099859803954 1
0.194597084684509 1
0.203490619588462 1
0.196345248819321 1
0.20581656046231 1
0.206446964545277 1
0.195666938698102 1
0.196315054490533 1
0.196361389645282 1
0.185455277513697 1
0.204657697752137 1
0.194522429264043 1
0.176154871183374 1
0.190743537729265 1
0.191003230366463 1
0.221896895951312 0
0.199585118679041 1
0.191103743622058 1
0.196675066263583 1
0.203337486724719 1
0.20362402170158 1
0.199506407119207 1
0.196096899756428 1
0.202164547850459 1
0.208539270978302 1
0.210353106911292 1
0.19968081443189 1
0.188387259981927 1
0.216944821326773 1
0.200249580602487 1
0.210634595728346 1
0.205174533805341 1
0.212183545757347 1
0.197991274451703 1
0.203096531608821 1
0.203299805810005 1
0.195047748937134 1
0.206428667295017 1
0.201466589299882 1
0.186627223761131 1
0.202333767187659 1
0.201627129103857 1
0.204233414731666 1
0.20777401447232 1
0.211201737519757 1
0.186767751617159 1
0.199083515620383 1
0.201003889087546 1
0.193419457642744 1
0.187627155881801 1
0.218766755593345 1
0.192822770589234 1
0.179137157157925 0
0.200413571922427 1
0.207885203102977 1
0.205093912612332 1
0.186328008293723 1
0.201464992176883 1
0.212379761057326 1
0.18668328882199 1
0.172137591561513 0
0.191788195949861 1
0.215577175763636 1
0.18304945650134 1
0.197524191190614 1
0.201688451564282 1
0.191247461014545 1
0.198458018766399 1
0.216139017040717 1
0.193762770803129 1
0.212441870370294 1
0.20038059133932 1
0.206988375855368 1
0.210994872696729 1
0.209176942103211 1
0.20900126265023 1
0.204845943618407 1
0.196877220021328 1
0.208992801154035 1
0.197406934945384 1
0.19597820223404 1
0.19606249019655 1
0.189189044630324 1
0.216020091034735 1
0.202941229297576 1
0.225991041685199 0
0.192977569684152 1
0.202703223759884 1
0.193709263425817 1
0.207251125606658 1
0.198361179680422 1
0.184287154144452 1
0.219199760675541 1
0.198071673356134 1
0.218190645758955 1
0.197602809902791 1
0.197964963250532 1
0.1939991389469 1
0.205561264625835 1
0.215486850781244 1
0.216612267475497 1
0.198653552853494 1
0.200013180418696 1
0.203663910847095 1
0.191469846804688 1
0.189822084207727 1
0.220787728980639 0
0.185163753909297 1
0.200094034103468 1
0.206875911928167 1
0.194432939082801 1
0.213111664303503 1
0.190394072951905 1
0.208195204421082 1
0.199759033066955 1
0.208541655427669 1
0.187733150574526 1
0.203498617104551 1
0.217859770309398 1
0.215066232031085 1
0.211876403581744 1
0.229814935478351 0
0.195934782972751 1
0.201567695326525 1
0.204808357033275 1
0.184530500111974 1
0.193042426531464 1
0.196565170122668 1
0.177093322970491 1
0.192065060363676 1
0.188141991707804 1
0.202505834280791 1
0.196315804492678 1
0.196070677939178 1
0.217050321164986 1
0.194543556803098 1
0.190396290091591 1
0.203256531594124 1
0.21490965889899 1
0.189463398698628 1
0.197098267700673 1
0.191215694191435 1
0.202201352575977 1
0.181420525517334 1
0.221791866355358 1
0.184763360949856 1
0.186733670099389 1
0.199774223452236 1
0.193379782913769 1
0.213235956333331 1
0.211523136316135 1
0.198719348243962 1
0.194803889324735 1
0.190370955989247 1
0.189622309231816 1
0.194844470815701 1
0.188189810546891 1
0.219646687213603 1
0.198966994385808 1
0.2003873339879 1
0.217559961281076 1
0.201780136500557 1
0.196325345927393 1
0.215605178923107 1
0.224943757642153 0
0.19438114943007 1
0.214957870882823 1
0.200149664407773 1
0.223176779468223 0
0.199156552043407 1
0.200994507982766 1
0.200109111821438 1
0.20315667774956 1
0.202491500953585 1
0.177801818107574 0
0.20458132937107 1
0.207808818049945 1
0.187048927630369 1
0.224030733434058 0
0.187935162966351 1
0.213374634952572 1
0.203538538628696 1
0.170347809670524 0
0.193713474118568 1
0.207552913162562 1
0.199384495595377 1
0.187842192012346 1
0.192721147658844 1
0.203326784532964 1
0.195609113258663 1
0.197479055826509 1
0.199611422375221 1
0.193293553639182 1
0.18841940800898 1
0.213751647595849 1
0.216013655019938 1
0.214680395088362 1
0.203292003875938 1
0.209496053794893 1
0.194759332952899 1
0.2150418046032 1
0.204462109477222 1
0.200641249151862 1
0.192929140236587 1
0.207271164164968 1
0.193876889424677 1
0.197577270520579 1
0.22626539358058 0
0.19228568913933 1
0.168708708630219 0
0.199523959231656 1
0.201591638309976 1
0.196999018569102 1
0.184668978044337 1
0.183071782208969 1
0.188784911457592 1
0.193523514937876 1
0.198977730165959 1
0.201246681387834 1
0.208070014822592 1
0.192970100669891 1
0.200207049226153 1
0.190855910053979 1
0.204891821952664 1
0.200513699856032 1
0.200732191829064 1
0.176423531809818 0
0.209204665845064 1
0.223380827399015 0
0.186513171300682 1
0.193817831081767 1
0.206689161610954 1
0.214704181152708 1
0.200953761143008 1
0.188991538250408 1
0.211982921786864 1
0.201400522907606 1
0.194021937082053 1
0.188870313915853 1
0.194287047746261 1
0.201064845742443 1
0.208782297930303 1
0.2025104848889 1
0.195185887217275 1
0.213417585782853 1
0.210312834110399 1
0.197284150696094 1
0.225914843893603 0
0.196188455064219 1
0.195084631718856 1
0.216146652316348 1
0.205504054730945 1
0.172169427897327 0
0.208746196165398 1
0.18601418983675 1
0.204093679664137 1
0.20754765307268 1
0.204350669139002 1
0.190937487964274 1
0.199226977936824 1
0.199731101415347 1
0.201659961433455 1
0.193900048342834 1
0.198671395305598 1
0.226996457863511 0
0.195932581713498 1
0.202734369523882 1
0.20537339991358 1
0.218871621791619 1
0.181534513473486 1
0.191438915120022 1
0.201361447814948 1
0.219286795624162 1
0.199872533330322 1
0.20961587243294 1
0.180030126726576 0
0.197984684278947 1
0.217061700028395 1
0.192723742569612 1
0.196838110603343 1
0.20888202326689 1
0.217910475285415 1
0.19760435007183 1
0.221412733649604 0
0.192821510573745 1
0.207425655583227 1
0.207150262334706 1
0.204227894051885 1
0.202957562606997 1
0.201691499726075 1
0.189360454057256 1
0.199700381052976 1
0.19724027341125 1
