# Supplementary material for: Bias caused by sampling error in meta-analysis with small sample sizes
Source: PLoS One. 2018 Sep 13;13(9):e0204056. doi: 10.1371/journal.pone.0204056 (PMC6136825; doi:10.1371/journal.pone.0204056)
Supplement: S7 File — (ZIP) [file pone.0204056.s007.zip › results N = 20 theta = 0 tau = 0 sz = 10-20.txt]

"dl.theta" "dl.cp"
-0.0990112046443715 1
0.00334543698719396 1
0.0338487918097809 1
-0.0774907198535209 1
0.156127734049326 0
0.00939258998951235 1
-0.0738577742383789 1
-0.023314887498487 1
0.0390578360708266 1
0.08907996821266 1
0.00731062175761492 1
-0.00797940435364293 1
-0.0261444397452343 1
-0.0380843905156647 1
0.0204365097272513 1
0.0237580594130659 1
0.11942839323331 1
0.0165921220497955 1
-0.0935771070518959 1
-0.137718846278219 0
-0.0727827151134525 1
0.101724423881393 1
0.0215380259762708 1
0.0853605479320593 1
0.0163460169299884 1
-0.0317467553902267 1
0.107361543524589 1
0.0967904478612937 1
0.0227546563618371 1
-0.00647807133078091 1
0.0958271634772183 0
-0.0221956598816349 1
0.0966464096908805 1
0.0209882000583982 1
-0.0604344476949899 1
-0.0870401762547874 1
0.0229602337935701 1
-0.0628482659524628 1
-0.0489426680870432 1
-0.0242336736860057 1
0.0913049271131137 1
0.0208244287674106 1
0.0022739137482704 1
-0.0439329844132429 1
-0.0683977195000212 1
-0.0661525866296753 1
-0.0293542241849138 1
-0.111767271677365 0
0.0760353514718576 1
0.0877790459059656 1
0.0250085741787886 1
-0.0114113035663192 1
0.0730626312743495 1
0.0284152395259131 1
0.000100485614834707 1
0.0628832955166774 1
0.0935228063207667 1
0.00858568956806794 1
0.0696012770160934 1
0.0602690583383319 1
-0.0158418959238891 1
-0.00575202713073074 1
-0.0622126009529835 1
0.00242632016430105 1
0.0641064246676854 1
-4.59021184191898e-05 1
0.00114918481492515 1
0.0311182399062297 1
0.102915581128945 1
-0.0576136969622896 1
-0.0650052648366332 1
0.035270565104502 1
0.0882909618191827 1
-0.0258352309920345 1
0.0729011487693701 1
0.0214834635603964 1
0.0644297248897215 1
0.066456363662452 1
-0.0625590253532046 1
0.0767898455416474 1
0.0275946470318822 1
-0.0132524545425142 1
0.0296172927193173 1
-0.0033059528649094 1
-0.0104025386958797 1
0.0328545718201329 1
0.045455987500288 1
-0.0371112872790866 1
-0.0332033547925411 1
0.0555181193947954 1
-0.019301071168379 1
-0.0433506931203106 1
0.00142916037357157 1
0.0229236604093108 1
-0.0635050348464978 1
-0.129703058721779 0
-0.00417761621894253 1
0.0821720624298072 1
0.0642944596183975 1
-0.017764397223133 1
-0.0617371255254739 1
0.106599368632169 0
0.0330587602109683 1
0.0108239400495713 1
0.0589822191906575 1
0.0361812625738091 1
0.0779039070733177 1
-0.0717958084402813 1
0.038258981130428 1
-0.0804479186001655 1
-0.00315626567292366 1
0.0476171303298105 1
0.151614456679103 0
-0.0108381412329772 1
-0.0338989332831278 1
0.0687945411748047 1
-0.105581061450714 1
-0.0398134879364984 1
0.0526000755583223 1
-0.064662895296399 1
-0.00370969198921431 1
0.0160780268439553 1
0.0519473615092982 1
-0.0606445689446944 1
-0.00700542976329923 1
0.0332514760868282 1
-0.0265302037280763 1
0.0335670351411566 1
-0.0390559253359322 1
-0.0616184466181956 1
-0.00953139798946788 1
-0.0734127066405341 1
-0.102148908653998 0
-0.0814774963978594 1
0.0943930888577367 1
0.077611796114193 1
-0.0596025235807864 1
-0.117972550500544 0
0.0159630936303969 1
-0.115397852910942 1
0.0642387479331077 1
-0.0459156747319702 1
0.0986050785068123 1
0.0514143407977975 1
-0.0202193690160616 1
0.014915527429638 1
-0.00387041658453165 1
-0.0141387579510067 1
0.0475563487737391 1
0.0177740289983518 1
-0.0868366436379791 1
0.0315468847301574 1
-0.0966942441644672 1
0.080969517764814 1
0.0651423772449044 1
-0.0522813586538282 1
0.0350974608095857 1
-0.0529880778266504 1
0.0135787841318697 1
0.0444010421434029 1
0.0165096098017503 1
-0.101294766896982 0
0.0311966484041606 1
0.0335225958953596 1
-0.0605879359597108 1
0.0130852896624155 1
0.02359254216305 1
0.093407446848422 1
-0.00823579876855706 1
-0.00764764528625848 1
0.050997548795336 1
0.0399363273723632 1
0.0184617919070328 1
-0.0182359448580245 1
-0.0446392077380127 1
0.112963922060388 0
-0.0325085573775901 1
-0.00300959500604732 1
-0.0558128645490789 1
0.0607431519187405 1
-0.026121113997794 1
-0.0387226285438133 1
-0.0456388205314501 1
0.091306160738306 1
0.0157621905609647 1
0.0820583261606391 1
0.0211053418133324 1
-0.0173926929638939 1
-0.00706677058357546 1
0.0742405524001294 1
0.0290740504482307 1
-0.11685372062184 0
0.0756480516590299 1
0.0384463310168124 1
-0.0230544088648032 1
0.0233788060609246 1
0.0245087707373418 1
-0.0596421157515671 1
0.0486837097073432 1
-0.034483079057534 1
-0.0292430236065902 1
0.0465321757404668 1
0.0937884870100731 1
0.053402335913782 1
0.0793070161468157 1
0.0879934242973437 1
-0.0107927111614615 1
0.0449364384891459 1
0.0695673619888809 1
-0.0980879544632487 1
-0.100378443588956 1
0.0701459812570516 1
-0.0410784045423628 1
0.119281059793326 1
0.0558329721401568 1
-0.0514938389376276 1
0.0302793557347778 1
-0.0267131624890196 1
-0.0109668930105453 1
0.0864009018320781 1
-0.107181145323691 0
0.0542197763684868 1
0.0135788409717899 1
0.0131337160207677 1
-0.0932148864484747 1
-0.0325773198072593 1
-0.0187253889701669 1
-0.073838382438481 1
-0.0560053867191005 1
0.164026818657234 0
-0.0511803029989767 1
-0.0381943546086392 1
-0.0826205491852566 1
0.037860281587991 1
-0.0994776987653794 1
-0.0166406214244645 1
-0.00579663793826749 1
-0.0826925166212856 1
0.0265586593409578 1
-0.0324990532966041 1
-0.0174458846086191 1
-0.0550753233901688 1
0.0570667397371684 1
-0.0908687251526874 1
-0.00841461030397092 1
-0.0337979978487663 1
0.0551420545592205 1
0.0202650578463379 1
-0.0781352391483272 1
-0.00781896468402205 1
-0.00381368731298735 1
-0.000299112406675752 1
0.0425802608901088 1
0.0330727083558326 1
-0.00447106652289258 1
-0.0548166012719839 1
0.0310260157682552 1
0.0865093249405608 1
-0.0323507769150415 1
-0.00443916766932728 1
0.05078234831478 1
-0.00948739355302001 1
-0.0335755215772808 1
-0.0352557796719489 1
0.020143973345682 1
0.0890936245706636 1
-0.0287038025243008 1
0.0565325914643151 1
0.0192399779083644 1
-0.0128386621771113 1
-0.031531244819748 1
-0.223137900302179 0
0.0285181895127001 1
0.0383973764171006 1
0.0262358423150075 1
0.0751510609907321 1
0.0298584118167051 1
0.0149814091949897 1
0.0453332027924365 1
-0.0233757156591815 1
-0.0140316017336832 1
-0.0458567444869985 1
-0.0601337509392701 1
0.0687481173645595 1
0.00988779153825114 1
-0.0491784439628494 1
-0.0354661868548344 1
-0.126882397410238 0
0.03541419067001 1
-0.053427710365 1
-0.0343879045915667 1
-0.0269004915621222 1
0.0439785172688833 1
0.0614812420209305 1
0.0614834759526683 1
0.105054434721022 1
-0.101755983090486 1
-0.0328684135658067 1
0.0733746306093107 1
0.00811897958415266 1
0.0428355230924105 1
0.0451152639143881 1
-0.0882482575528236 1
-0.115790646520585 0
-0.0963155490614994 1
0.00532015329861365 1
-0.0125793615249125 1
-0.0227081465404551 1
-0.033129808719912 1
0.0493520472264218 1
-0.00681060351478497 1
0.0989859926642474 1
-0.0197716062901817 1
0.0206196623185849 1
0.0759954002750774 1
0.0255895361767115 1
-0.0221645719191714 1
-0.000568187005873045 1
-0.0874365499307626 1
-0.053801096354314 1
-0.0305930930912038 1
-0.00930624348004718 1
0.00214930413775616 1
0.0423540342920699 1
-0.00322332387194251 1
0.00994192723379591 1
0.0131960630602753 1
0.0103459409850053 1
0.0168622328878003 1
-0.0094119637416779 1
-0.231993034017867 0
-0.0320992866597529 1
-0.0735275134916243 1
-0.133818186880596 0
-0.0233206578820034 1
-0.00259758355014595 1
0.0714820249342628 1
-0.0753637902654222 1
0.0334040633602075 1
0.0275686337129228 1
0.0881618948468803 1
0.0405125298038256 1
0.0313040838559183 1
-0.0384904809084726 1
-0.0487998488934625 1
-0.0026520343732134 1
0.00641867572310833 1
0.0156373475933343 1
-0.132979582477293 0
0.0566233880721305 1
0.0850206604698352 1
-0.0329428204105358 1
0.140338793285064 0
-0.039484196229027 1
0.0631118704931799 1
0.0217408905062355 1
-0.0483925362939179 1
-0.00743668313183221 1
0.0245913309977007 1
0.0746056542903637 1
-0.0815042650171893 1
-0.0314042734225037 1
0.144205995117836 0
0.0849383962983343 1
0.0140426436053495 1
-0.0140331909314509 1
-0.0929849817407898 1
0.103132056126572 1
0.0141709203821424 1
0.0377996848695134 1
-0.0221043458532096 1
0.0372211813679577 1
-0.0134268040184473 1
-0.0865416173148234 1
0.0399850144998673 1
0.0558430141858554 1
0.0801605545863232 1
0.0136307261169355 1
0.107625404960017 0
-0.0208006386291881 1
0.0156046116479196 1
0.00631798161000425 1
-0.0795033122963264 1
0.00241104433693656 1
-0.0499356162573785 1
0.0722177139187096 1
0.0187605388408546 1
0.121895384883916 0
0.0274493192846927 1
0.0777829129249275 1
0.0854469643547993 1
-0.0603743107380783 1
-0.00518648600194366 1
-0.00310680313909592 1
0.0149198555771624 1
0.0573192746645256 1
-0.0289687352729167 1
0.0506640602733072 1
-0.0103766127759935 1
-0.0894821162590242 1
0.0377234955909186 1
-0.0599104657895347 1
0.0626815357867769 1
-0.0628401970138731 1
0.0545184181692922 1
0.028026365530078 1
-0.0171064877442646 1
0.0172057547290501 1
0.0124124718454148 1
0.00774151697892646 1
0.00759593683541821 1
-0.00235835781932262 1
0.0727121310633005 1
-0.0301613273617129 1
0.0252468481378446 1
0.025397844193833 1
0.017854889412119 1
0.0142603393045916 1
0.0343157441645167 1
0.0634277384427384 1
0.0436964447028854 1
0.0504119407331502 1
-0.0071108903031705 1
0.0426192572380582 1
0.0501382452363832 1
0.0337534559316604 1
-0.0932035006304583 1
0.00538645321765727 1
0.0492188785366165 1
-0.0582630009050249 1
-0.00118835522081545 1
0.0428775794228287 1
0.0299387057965678 1
-0.0012233030253122 1
-0.0345750976897907 1
0.0847854464285025 1
0.0123499021580881 1
0.0030968228075951 1
0.155920119711452 0
0.000244378292621306 1
-0.0405587365268096 1
0.0753154135918783 1
-0.117662609476319 0
-0.00477745900030521 1
-0.0152199444866083 1
-0.155757414999782 0
-0.0366256423264216 1
-0.0285741039691416 1
0.0374939567304379 1
-0.0238443853520217 1
-0.047787518137622 1
-0.0248387558885882 1
-0.100302951701749 1
0.0662546303251372 1
-0.110720644113659 0
0.00147317170173802 1
-0.0665987960089588 1
0.0467830436900097 1
-0.108317798396056 1
-0.0505848195159419 1
0.0298024210936889 1
0.0418590432049464 1
-0.0167172285666696 1
-0.0628116625950949 1
-0.00433888724265853 1
-0.0822210996373138 1
-0.0292779944857131 1
-0.0858307072971452 1
0.0627560751698217 1
0.036024994224263 1
0.01787483398941 1
-0.0248575009850994 1
-0.0025159047845346 1
-0.0125603464596335 1
-0.0130011231393614 1
0.0171020217578885 1
-0.00556246123586451 1
0.100401801923999 1
0.054698309921912 1
-0.124826656565163 1
0.0331590038472763 1
-0.0247797681496654 1
0.0633143662510546 1
-0.0183195352090249 1
-0.0611489561714349 1
-0.0310919961765567 1
0.0310596212236127 1
-0.0516865529275317 1
-0.0778708451976404 1
-0.13479400219086 0
-0.0193967654568132 1
0.0825858752412881 1
-0.0160452062288876 1
0.0114856524458038 1
0.0543815458339533 1
0.0804720666232685 1
0.0251691917466381 1
-0.0315205184686584 1
-0.0200148826717998 1
0.0234994233149697 1
0.0574909533338468 1
0.0121325559140805 1
0.0781181035464089 1
9.85780159753098e-05 1
-0.056093861821581 1
-0.00865599185283346 1
-0.00790294075288292 1
-0.0383701020518296 1
-0.0480430953564583 1
0.0122570600096832 1
0.0911664976755574 1
-0.0270967313846789 1
-0.00710388338471129 1
-0.00888504567546042 1
0.0423354428350594 1
0.124261670375896 0
0.0416098218681851 1
0.0361372208309379 1
-0.0885553282763528 1
0.0450334659956202 1
-0.0275305167849551 1
-0.0056373894456913 1
-0.025348669888745 1
-0.050229866241474 1
0.10900600582989 1
-0.12761605508518 0
0.039168503092553 1
0.019649382769871 1
-0.0978751408712306 1
0.0942578657575895 1
0.0221213620023401 1
-0.0310460595331243 1
-0.0568948305347001 1
-0.0937734236114061 1
-0.103391907609936 1
-0.0416844060874825 1
0.0101408308317683 1
0.0223353984269196 1
-0.049956721320897 1
-0.0524129797938647 1
-0.0491269090250773 1
-0.0341180368635194 1
0.099008514738502 1
0.144099291608428 0
0.0147893498139014 1
0.0286157816143112 1
0.0484217517225959 1
0.00494899430175137 1
-0.0408522898619021 1
-0.0783370930904338 1
-0.0248195787984632 1
-0.116366780435498 0
0.0195404401762892 1
-0.150386173334124 0
0.00286206675156101 1
0.0130974294256298 1
0.00567128599866433 1
0.149578060756684 0
0.133747830131163 0
0.0292327645503979 1
0.0512254443554265 1
0.0127064482119259 1
0.036521761017762 1
-0.0573640890519714 1
-0.0515083054609212 1
-0.0752453459500604 1
-0.0849178138117967 1
0.0209471727437867 1
-0.05606261383231 1
-0.009031462240401 1
-0.0272392422930692 1
-0.047831490922386 1
-0.028025861776177 1
0.0107766151024985 1
0.0149623959478003 1
0.0313544883633459 1
-0.0256123724668222 1
0.0174202207782346 1
-0.0884111640651207 1
0.0265953483026585 1
-0.0429150742759002 1
0.0187618910779755 1
0.0269817939577902 1
0.0121182589083217 1
-0.0323667233424673 1
-0.0392354822271781 1
-0.00911311380989206 1
0.114055739625167 1
0.0234202180663509 1
0.0278733358523352 1
-0.135481816724296 0
-0.0247269452149809 1
-0.0179839038048847 1
0.112479104134809 0
-0.0162444307956419 1
-0.041569310295004 1
0.00770078782211922 1
0.04093698911719 1
-0.0993494064923989 1
0.0698588285145567 1
-0.0281256235417295 1
0.0468791644628914 1
-0.0110103152938863 1
0.0682302819462447 1
-0.0276812692377321 1
0.00946568730018497 1
0.050691666450796 1
-0.00214612815678569 1
-0.0126738113795726 1
0.0241857412021947 1
-0.0199984763150045 1
0.000902930373049426 1
0.0139483264190198 1
-0.10598243879741 0
-0.0762311936200865 1
0.0359766954601907 1
0.0209790183987531 1
-0.0239516854186004 1
-0.017091482401299 1
-0.00846678740660053 1
-0.00398313058344255 1
-0.0269835518843535 1
0.0776495689068851 1
-0.0281474948892792 1
0.0499544072656879 1
-0.0841258807381988 1
0.0121833428700078 1
-0.0519896412155594 1
0.0129511663014416 1
0.0238286352437965 1
-0.0517187244357908 1
0.00618912929358658 1
-0.12949918161847 1
0.0523444340757897 1
0.094912127846515 1
0.0977750800663836 1
0.0134072217597831 1
0.0550339956988912 1
-0.0882484145898986 1
-0.112101867942313 1
0.0654589466128744 1
0.0110219100828255 1
-0.0193052306166832 1
0.00301452499006179 1
-0.0414343760762102 1
0.00164966907483802 1
-0.0242046375766084 1
-0.0910486927123672 1
0.0635610289238991 1
0.026814607458636 1
-0.0172272766423141 1
0.0536572153898163 1
-0.0873798261531588 1
0.0607604841207865 1
-0.0416919821703684 1
0.0194430711237574 1
-0.098699366217367 1
0.0960924781636215 1
-0.0194786564858155 1
0.000356855524942688 1
-0.0240167482693567 1
0.028662368258214 1
0.102479571715216 0
0.0763441125855014 1
0.0146232263489274 1
0.00297110001348551 1
-0.0179912469885995 1
0.0395335436506162 1
-0.0237084473104532 1
-0.0584669178868768 1
0.0669065513366056 1
-0.0902275342565867 1
-0.0368099519483768 1
-0.0393614233215143 1
0.0823182621921089 1
0.071713508808215 1
0.0408596401660429 1
0.0281974888181448 1
0.13254141649157 0
-0.0783193137508996 1
0.0162541218834408 1
-0.00356895751107966 1
0.0203435042789403 1
-0.118163783651459 1
-0.0895542651439745 1
0.150043163878143 0
0.0411861635975187 1
0.0402624226018614 1
0.0254285999260832 1
0.0673338196132759 1
0.0883561562286175 1
-0.0182686845359896 1
0.0410675746935714 1
-0.0167918812085278 1
-0.00771084799828263 1
0.131067331744025 0
-0.0219932233140504 1
0.0320450764884575 1
-0.163715434217381 0
-0.0745564858803354 1
-0.0674285721743572 1
-0.0594920803728282 1
-0.0155971547758407 1
0.0378651318262628 1
0.0227470845310606 1
0.000933534839225056 1
-0.0756847233743078 1
0.0171864011354915 1
0.00118962789713505 1
-0.0402629560159782 1
0.000613959543105516 1
-0.122651632535566 0
-0.116647378903128 0
0.00909799327167129 1
0.0423815208500917 1
-0.049842346753073 1
-0.0123002544847387 1
-0.123241422594301 0
0.0227060755651256 1
0.0160347868268061 1
0.069991883287753 1
0.0473634478884015 1
-0.00468808524341267 1
-0.0211736195612142 1
-0.0324718206610767 1
-0.0806213614237359 1
0.00234942649460533 1
0.115775825046313 0
0.0190229545153023 1
-0.00350486245973171 1
0.0881178750872805 1
0.0211561827180953 1
-0.0292854235346959 1
0.0285082851981737 1
-0.0205283887143848 1
0.0239786346104973 1
0.0379557276929626 1
-0.18248973239486 0
0.0793597031704279 1
0.0134787357754974 1
0.0397864862014812 1
-0.0298759262119356 1
0.00269390006975598 1
-0.0733821121763352 1
-0.0313731806581553 1
-0.112865998877976 0
-0.0755677217151493 1
-0.0565681065566901 1
0.00587671581312922 1
0.00214556421873803 1
-0.049189654451961 1
0.0654900179193594 1
0.0119574447273478 1
-0.0375779740644772 1
0.0247781536864532 1
-0.0643545926344661 1
-0.0269597113287199 1
0.0399435653582228 1
0.0268672496408974 1
-0.0295796931491371 1
0.026494785789802 1
0.171964497557414 0
-0.000846564721747805 1
-0.0176379369325898 1
-0.00227475482316329 1
0.011448899807107 1
-0.00838674217339562 1
-0.0708299619942233 1
-0.0967217230142229 1
-0.0537282253674253 1
0.00620536456170046 1
-0.0508103060890591 1
-0.0783981859653739 1
0.0338139361756862 1
0.0111803757671254 1
0.0043284608401462 1
-0.00921509680676503 1
0.03510211058365 1
-0.0452735455726608 1
0.0199962108800798 1
0.0100788196202814 1
0.00706960597550896 1
0.098959553878644 1
-0.0944959195057331 1
0.0980751521572993 1
0.0363588379111258 1
-0.0288441089077445 1
0.00613716217886508 1
-0.0634559004402825 1
0.0545024302996093 1
-0.0308939236618939 1
0.093765895006066 1
-0.015989032336584 1
-0.00395637450410248 1
0.0855172080546432 1
0.049310191780875 1
0.0150417739421447 1
-0.090071406728943 1
-0.0661070100756557 1
0.0271770121414615 1
-0.00436180781087938 1
0.0243676015504896 1
-0.0613739510744442 1
0.034269782676845 1
0.0695390770460037 1
-0.0186787357205358 1
-0.102792514042165 1
-0.115227477106819 0
-0.0500328091384916 1
-0.0888564560588036 1
0.0167646665873217 1
0.0240875133828201 1
-0.00293137746088993 1
0.0116028599069693 1
-0.00779733814848936 1
0.00987756079234657 1
0.00308070403336267 1
-0.0139855252120986 1
0.0560515339545636 1
-0.0436782450083615 1
-0.0682147558338154 1
0.0246120655114391 1
0.0769709064089752 1
-0.0380144489437265 1
0.0308675839000703 1
0.0281295688213712 1
0.0303136046631425 1
-0.0366046804993672 1
-0.0159405659970719 1
0.116679579335264 1
0.0364142900751332 1
-0.0417188496520621 1
-0.0446020158617365 1
-0.0630564683013852 1
-0.0504209402092924 1
-0.0925926210694523 1
-0.0065292178406276 1
-0.104578746487085 1
-0.0232003939546011 1
0.0848980972597653 1
0.115620817326587 0
0.00998457691212087 1
0.0364758466427839 1
-0.00448859743803099 1
-0.0219364896911725 1
-0.00532602002863458 1
0.0344422354261157 1
0.0260929130937329 1
-0.0369552868396352 1
0.0156616090323743 1
0.0253159367876899 1
0.0238735229301519 1
-0.0739535086133785 1
0.023461815022393 1
-0.0163617267696829 1
-0.0790796285546331 1
0.0745861659047549 1
-0.0358594138917667 1
-0.0254509651807674 1
-0.00657180317005426 1
0.0519832684390979 1
-0.0390857277484563 1
-0.0240285842813649 1
-0.00388745044129495 1
-0.0791004317331396 1
0.112134407287673 1
-0.0462962198289287 1
-0.0653773077925272 1
-0.0641364374462179 1
-0.0024105373112287 1
-0.00509363941709156 1
0.00161610659357523 1
0.0975374925091777 0
0.011013654560586 1
-0.0843588035234005 1
-0.0166492145159448 1
-0.0266330271719418 1
0.0439744156873321 1
0.0975537855761237 1
0.0134552555007923 1
0.0311422623827887 1
-0.0302311553360085 1
0.0505072214499888 1
0.0550641308063929 1
0.126788436259168 0
0.0223125562006906 1
-0.0551506480490544 1
-0.0482872598999563 1
-0.0400855267060679 1
0.0961267724845841 1
0.0397260769980355 1
-0.0613453849099549 1
-0.035280648699195 1
0.0745463725676382 1
-0.0208622765259908 1
-0.0243794701539447 1
0.106155423944643 1
0.0894873740991755 1
-0.0342396144237067 1
-0.0493954250112086 1
-0.0365904934301027 1
-0.0123818273541531 1
-0.00517640398169802 1
0.0593178985813006 1
-0.0142558807279463 1
-0.0885033188035618 1
0.0788587125155774 1
0.034023365520029 1
0.0869021333205879 1
0.0408748234646671 1
-0.0189737952887303 1
0.0849504415372892 1
0.0162195623594652 1
0.0600762763324716 1
-0.0761447662060468 1
0.0146793411881213 1
-0.04806296271636 1
0.0130006522366858 1
-0.0413127293087514 1
0.0406858740042721 1
0.0585453011522982 1
-0.0210759811509854 1
-0.0972685771755572 0
0.0162132907408609 1
-0.012640866835609 1
0.0630434991764346 1
-0.0395355830119391 1
0.0490863429940902 1
-0.0389718339722155 1
0.00781680214096598 1
0.0415661632289707 1
-0.071270140314691 1
0.0246511653650445 1
-0.0393695331339048 1
0.000238970130801923 1
0.0399682086486652 1
-0.0823939372148158 1
0.0361424570125179 1
0.106779582586926 0
-0.0242202352485854 1
-0.0256301912504519 1
0.00545092300346237 1
-0.0631993756502866 1
0.0542323335545458 1
-0.0685277788513493 1
0.00358309665584297 1
-0.0139999092864282 1
0.0532926494023944 1
0.0772964616026152 1
-0.13739144949983 0
0.0937905465676935 1
-0.0451445767098351 1
-0.0185918345794434 1
-0.00637290304155206 1
0.0175081449471212 1
-0.0142328189053239 1
0.047845741531494 1
0.085114882259721 1
-0.010049458135509 1
0.00130390852860291 1
0.0487204824183288 1
0.0396302101929705 1
-0.00298585323093894 1
-0.164115964239813 0
-0.00641234574172196 1
-0.04132538249548 1
-0.0744740306079816 1
0.0101234022666656 1
0.0366045803564129 1
-0.0943727559263999 1
-0.0787006376810387 1
-0.00515900547547078 1
-0.00879131834719587 1
0.0370692344898809 1
0.0441804910315668 1
-0.100473267397563 1
0.0551825187611867 1
-0.0235678184111835 1
-0.00746947248066378 1
-0.0687426921853233 1
-0.0132379201616548 1
-0.054533517633463 1
0.0360208397368774 1
-0.0750875655401635 1
0.0215084019455371 1
0.072920658766491 1
0.0283063313793516 1
0.0628130373832749 1
0.0196340988535314 1
0.0107613045375482 1
-0.0519009835038094 1
-0.0380684570009243 1
0.0784325873416732 1
-0.0119866206083993 1
-0.0547636139285633 1
0.0130955123316225 1
-0.0313448906095904 1
0.0775033576457278 1
-0.0743288158901058 1
-0.100414896980867 1
0.00768054040744781 1
-0.0179979553191398 1
0.0653605133979051 1
0.093203161153989 1
0.119504953637438 1
0.0253889609855758 1
-0.0732632279217448 1
-0.111516522085563 1
0.00990009814707666 1
-0.099487775890796 1
-0.0231796348316921 1
-0.0363152528079555 1
-0.0387273091414704 1
-0.0465662084898174 1
-0.0324735976372274 1
0.00640272964714218 1
-0.0028729569916142 1
0.00703772285231872 1
0.0474404592823893 1
0.008435038624469 1
0.13292183397979 0
-0.0232319930246891 1
-0.00884908634225503 1
-0.0622710996321643 1
-0.016992531772094 1
0.0948315725431161 1
0.103450968408694 1
0.0226198743285174 1
0.0763325300250919 1
0.0586519645457434 1
-0.00863491731346794 1
-0.0052191361815234 1
-0.0298739491673642 1
-0.0768736139773237 1
-0.0831043878144289 1
-0.0049981350728823 1
-0.110307244690751 1
-0.0592430593784781 1
0.0986251006569673 1
-0.0469308708667015 1
0.0186538765084473 1
-0.0603128459722809 1
0.06541967882182 1
-0.00286768356984766 1
-0.0510245456695889 1
0.0264605500136544 1
-0.0674325908288707 1
-0.130722384371216 1
-0.0383287767866676 1
0.0790272772758379 1
-0.0668862612502308 1
0.0360923794162328 1
-0.0162522268772195 1
-0.0652750570443861 1
0.118951353433558 0
0.0670260263332853 1
-0.0331392301015539 1
0.0559298424356947 1
0.0352405230359796 1
-0.053348691153699 1
0.067156530089384 1
-0.0795334465674074 1
-0.021894975501312 1
0.125489380335164 0
0.0303956351054503 1
0.0104742521538018 1
-0.0364579562596101 1
0.00367087591603127 1
0.0143109092031544 1
0.0484372150732518 1
0.03283980329182 1
0.0318547544086812 1
-0.0947976928078455 1
-0.0185932333232208 1
-0.0514446666851226 1
-0.0426612945813418 1
0.00987192880238948 1
-0.00269147130460537 1
0.0203367632368826 1
0.00180052402959715 1
-0.0488192969465232 1
-0.000356486193525319 1
0.0520979896250653 1
0.0244573407862621 1
0.0389341321380619 1
-0.0368287748172076 1
-0.119022732294907 0
-0.0230580838631168 1
0.0955524312410814 0
0.063557954673044 1
0.00712850378803537 1
-0.0431463788269484 1
0.04378077449694 1
0.0183638845814919 1
0.00666856320530868 1
-0.0154448411015259 1
0.0334267707818098 1
-0.101893037628143 0
-0.0239127475372189 1
0.0205416958884715 1
-0.103257140453978 1
-0.038884364389209 1
-0.0409598561428381 1
0.0395694482792767 1
0.066809308340392 1
0.0450455632133501 1
-0.0232864653237013 1
0.0475263256488033 1
-0.00432612624947671 1
-0.0491285486358533 1
-0.0525089076701842 1
0.0353183502781151 1
0.00529466289972325 1
-0.0583716965111724 1
-0.163728498350576 0
0.0391686831392354 1
0.00912171796067465 1
0.00589623682635638 1
0.0194610098275062 1
-0.087095183297617 1
-0.0817014651614825 1
-0.124563692261414 0
-0.0513399036760171 1
0.0305476260073246 1
0.102520320035631 1
-0.0219649584181241 1
-0.0586606663763798 1
-0.0106160797958512 1
-0.0844715773591052 1
-0.018624813025964 1
0.0918938185254773 1
-0.0650102756488652 1
0.0655901479001592 1
-0.0407616248442776 1
-0.0935802938373586 1
0.00425373043159792 1
0.109048476611812 1
0.0211242344752984 1
-0.0758306365731391 1
-0.0587143348290475 1
-0.132470922830321 1
0.0139177264577479 1
0.175024145780906 0
0.0792845637110963 1
-0.0586921267930799 1
0.0448965912489544 1
0.0335371890879738 1
0.0472825330450723 1
0.0686064649786363 1
0.0621149093051307 1
0.115968527836094 0
0.0271663402681909 1
-0.040008302556417 1
-0.105341319108133 0
0.0629170875975078 1
-0.0422127302599073 1
-0.130750793773768 0
-0.0586842236613428 1
-0.0335335476490565 1
0.0573109780894444 1
-0.105523789147155 0
0.0561375849871572 1
-0.0762446805503359 1
0.151990764253145 0
-0.0790370419218606 1
0.00781177690916048 1
-0.0655897117816296 1
0.08447116891047 1
-0.0016656930680998 1
0.0108917111278329 1
0.0953396731659872 1
-0.0139835454281694 1
-0.0604090403767712 1
-0.00297327613199373 1
0.0285526976597183 1
0.04152017791878 1
-0.0100976006131601 1
0.134405296164667 0
-0.00302690773439629 1
-0.0760297789413931 1
-0.0314256931022429 1
-0.0183922969243601 1
0.0103989101379853 1
0.00188955334755595 1
-0.0148495730488104 1
0.102309717084481 1
0.0372620531383893 1
0.0330168840362204 1
-0.0346765949479032 1
0.0426169377786353 1
0.148262261748859 0
0.0875172359151873 1
-0.0282872984430513 1
0.0448163960065351 1
0.00690769694564309 1
0.030058516030544 1
0.0389917593356059 1
-0.00373794312129245 1
-0.0221878302660222 1
-0.0732336147476644 1
-0.0714903197374138 1
-0.014083562749026 1
0.0277013720217224 1
0.0550956659011843 1
0.0194028942555256 1
0.0400724710194705 1
0.000305238995888416 1
0.0307546602677237 1
-0.097757703571062 1
-0.05169099206635 1
-0.00328330911201831 1
-0.00564476797386817 1
-0.0166790432088692 1
0.0658520174159062 1
-0.0347697701569817 1
0.0611510475886743 1
0.0342194601066638 1
0.0199403521649245 1
0.00266103323392571 1
0.143952736838152 0
0.00214565203438891 1
-0.00581750374735543 1
0.0693627519195772 1
0.0146669433081237 1
0.0108274235184169 1
-0.136942414209363 0
0.0267215003177999 1
0.00241416200752878 1
0.0984455760384199 1
0.0225717936438792 1
0.0331110173455539 1
0.0143857602719258 1
0.0593162967988178 1
0.0456389283403124 1
-0.0241682723568882 1
-0.0236080985764003 1
0.0210114067854053 1
-0.0316066691110361 1
0.0278688253792645 1
0.0366914812680523 1
0.0415599554870275 1
0.0229405860385028 1
0.0759600255295906 1
0.0125252981082294 1
0.0173360824252318 1
-0.0286746590471921 1
-0.0199335403375234 1
0.0158694101268702 1
0.0485023747591186 1
0.122629085538201 0
-0.0301249947380269 1
-0.0137738390984048 1
-0.0876579504023042 1
0.0345130767208601 1
-0.018209304891635 1
0.0644235993795252 1
-0.0667738756731721 1
-0.0430588601450399 1
0.00316574248103523 1
-0.0712758057345182 1
-0.0639134286581765 1
0.0212750899436056 1
-0.000241688082781252 1
-0.0556812882479187 1
0.0315658320039241 1
-0.0184425466470229 1
0.0625336428178316 1
0.0798482236548844 1
-0.0247890555134526 1
0.0124741127370729 1
0.0413398512231024 1
-0.0190195408304918 1
0.0933535772766953 1
-0.0422944414364848 1
0.0419160336022725 1
-0.0166073042171179 1
0.00262375395215385 1
0.110903608452923 0
0.012081322526262 1
-0.00091132251806748 1
0.00121693556345995 1
-0.0271264621034273 1
0.0501201396201635 1
-0.0155248238776802 1
0.0161706603115645 1
0.0315237734233425 1
0.0578348228873104 1
-0.0858326865711938 1
-0.0355386039544428 1
0.00612103784882866 1
2.35244247631626e-05 1
0.00387746087664498 1
0.0162089944170315 1
0.0505143185891502 1
0.0314859697625964 1
0.056521784185993 1
-0.0555069829150899 1
-0.135046625123259 0
-0.00140002347586497 1
-0.0513706439026946 1
-0.0672207325844453 1
0.0156460341696988 1
0.0222580276766738 1
-0.0197132433606345 1
-0.155088337283407 0
-0.0142893743751268 1
0.106094880254999 1
0.0580729938285648 1
-0.0285840555240366 1
0.0221587973175764 1
-0.0288660317684509 1
-0.0158293548884149 1
0.019406214247763 1
-0.0650344959155603 1
0.0509799561019205 1
-0.0403922178952499 1
-0.0104707791178922 1
0.114107377908976 0
-0.105892276097209 0
0.00209439075811024 1
-0.0556746605830939 1
0.0377185469494139 1
0.0470765363225671 1
-0.095051130375462 1
-0.0101146661212722 1
-0.0842665291706075 1
0.0853166992629737 1
0.0318894636165382 1
0.0490679832606462 1
0.0485711337848699 1
-0.098224084871372 0
-0.0216255603820699 1
-0.0362147293479466 1
0.00867227574494583 1
-0.078493483427065 1
-0.0349373000360883 1
0.000680813554390137 1
-0.0750783785702695 1
0.0515207891317193 1
-0.0523422479721707 1
0.121421275518805 0
0.0338728000608147 1
-0.023448041988728 1
-0.00548066600208768 1
0.0406277847270023 1
-0.101927894423569 1
0.082862884689817 1
0.00473529262689168 1
-0.0350538729615649 1
-0.079246923669565 1
-0.062672638359077 1
0.00568069483966798 1
0.0472191812285179 1
-0.0121999941746331 1
-0.0780952861555765 1
-0.0243369975729062 1
0.111193286302075 0
0.0558744681001119 1
0.0271628428898665 1
-0.00674455038351733 1
-0.0651211507058611 1
0.0476236225182457 1
0.000505651614503191 1
-0.048707604842959 1
-0.0997119919636893 1
0.0624680672767498 1
-0.0412020062153465 1
0.0689598590058352 1
-0.0832604442400355 1
0.0119484163069656 1
-0.0234102340892425 1
-0.0291947514665875 1
0.0585706695891615 1
-0.0546777531216539 1
-0.0357451534993164 1
-0.0441310149431791 1
-0.0189852738624789 1
-0.0554805072458765 1
0.071630381593028 1
-0.017141041347815 1
0.101736292134444 1
-0.0123233381665091 1
0.00532765147395601 1
-0.103448480779502 0
0.0440593133682656 1
-0.0448509629424518 1
0.00553686034562858 1
0.0966770040430823 1
0.0339408139246153 1
-0.0136168059714518 1
-0.0671793762045302 1
0.117326585436279 0
0.00401052415583328 1
0.013531893217193 1
-0.0935200993727813 1
-0.0465024269249458 1
0.0598368873916227 1
0.0483284084757488 1
0.021816533431567 1
0.132304911778592 0
-0.0639893435905144 1
-0.0693440832799497 1
-0.0577172633780973 1
-0.00296919755045288 1
0.00398230868324685 1
0.0283977237093412 1
-0.0410039855586127 1
0.0163188191123744 1
-0.0497280459854485 1
0.0712152654139802 1
0.110935944637946 1
0.0458640903810099 1
-0.049334393378947 1
0.043381674020397 1
-0.0033677778635998 1
0.0932757988757712 1
-0.0120451678532714 1
-0.0284385550118084 1
-0.0694236448282331 1
0.0361853031147926 1
0.150020005514497 0
-0.00568848759137267 1
-0.0813667943913633 1
0.0232446374103926 1
-0.0411111633300771 1
-0.0302185892631244 1
-0.00482138714079818 1
-0.0716381169206585 1
-0.0525354364654529 1
-0.00540423672545169 1
0.0395996147001758 1
-0.0287695199942389 1
-0.0485382648055268 1
-0.0322345096678599 1
-0.0140422826537658 1
-0.0788931122142484 1
-0.0985081779283293 1
0.0429925901308658 1
0.0859340642966762 1
-0.10109434644185 1
-0.0921563765265462 1
0.0798308076741659 1
0.0176316153909762 1
0.018579219469294 1
-0.0323256342007259 1
-0.0786610686037694 1
0.123885078163874 0
-0.0656902972922953 1
0.0014080234130123 1
-0.162892900192383 0
0.114900958418824 1
0.0239954905023129 1
0.0612787640344391 1
-0.0173378790618298 1
-0.0435397738713978 1
-0.0260912773484715 1
-0.0837209256437124 1
-0.0778762088402856 1
-0.100707673360994 1
-0.040485678391782 1
-0.000790312364462986 1
-0.0477158248688044 1
-0.0374835795247315 1
0.0969722329749999 1
-0.0285827216967438 1
-0.0364863462926935 1
0.0318858205455551 1
-0.0229540674399968 1
0.0662674579748288 1
-0.0302620188667617 1
0.0337370305652747 1
-0.00545302438693784 1
0.187078566540596 0
0.00781481877579699 1
-0.0955569392475694 1
-0.0494876656592661 1
-0.169527097239681 0
-0.0115029314672933 1
0.0560883883525003 1
0.0957336806276693 1
0.0115971554619818 1
0.0710514903445918 1
0.0809321170582505 1
0.0627782114037505 1
0.0409661985948229 1
0.010285111339095 1
-0.0561908587270736 1
-0.0751943351193254 1
-0.0428048078834753 1
0.0636779342073549 1
-0.0243218813137828 1
-0.109680304540174 1
-0.0976375606919786 1
-0.00715636563167276 1
0.0730511267537299 1
0.0311242755439566 1
0.124114826639108 1
0.202223721884092 0
-0.0185936584961869 1
0.0559311901036677 1
0.0609044584555004 1
-0.0800907731048969 1
0.0155100116233599 1
-0.0770088312295002 1
0.00745744450321888 1
0.0688825370921393 1
0.00723119577665013 1
0.0213909871665973 1
-0.0718039894329037 1
0.0669696930497403 1
0.0158491022202055 1
-0.0597026996435642 1
-0.00714220124698716 1
0.0129649237050048 1
-0.0291250283018425 1
0.0397294458811376 1
-0.0816683499512291 1
0.0221317898291446 1
0.0360198758817057 1
0.0053813673619518 1
-0.00870362595039268 1
-0.116152327477318 0
-0.0693068739957453 1
-0.0528966174862588 1
0.0443969339000926 1
0.0721602301776223 1
0.0837840918796063 1
-0.0386132918467819 1
-0.120807847548672 0
0.0492814940449554 1
-0.0551635511709225 1
-0.0243441148611099 1
-0.0409207986645598 1
-0.00273704406545617 1
-0.076225117129678 1
-0.0109642197744877 1
0.0294240282759323 1
-0.0353415978506169 1
-0.0852246094464382 1
0.00415399943054692 1
-0.0635242581967559 1
-0.0139193105201099 1
-0.0898137360349121 1
-0.027260702784841 1
-0.0228242393250796 1
-0.147802442752105 0
-0.0361561547022834 1
0.0460200872625127 1
-0.0394969334036982 1
-0.097865311552175 0
-0.0237155962982282 1
0.0577222882127898 1
0.000189949719098104 1
-0.148037626569258 0
-0.0182343921379124 1
0.0456994727847002 1
0.00770503892216119 1
0.0671427232457483 1
-0.0640937547154285 1
0.0947356291091551 0
0.0162060040688411 1
0.0214776038780552 1
0.103155530547135 1
0.0167834972867709 1
0.133002011203708 0
-0.0342797797363114 1
-0.0533496824907498 1
0.0416462418220968 1
-0.00427864064592681 1
0.0346447843834332 1
0.0182622123769988 1
0.0461516061999885 1
-0.0253039802813458 1
-0.0394259966308895 1
-0.0531370404694869 1
0.0210252059346597 1
0.0370144546054875 1
0.0341762361344776 1
-0.00105538779938808 1
0.132583543668484 0
0.00810374385844125 1
0.103128934396978 0
0.0128218512539882 1
-0.00997400950412609 1
0.00883376131509026 1
0.0761968594241894 1
0.00849688755701421 1
0.128716548934796 0
0.0338758476974808 1
-0.069352469580211 1
0.00740342251034411 1
0.0620804099966514 1
0.121212943149221 0
0.0621370452505157 1
-0.0908572349904761 1
0.0240238874458303 1
-0.0906366912631072 1
0.115767568052542 1
0.0318078018620971 1
-0.023258236965148 1
-0.00422861035633717 1
0.00933592393408047 1
-0.0759660071504667 1
-0.0231368176706173 1
0.0311888247710573 1
0.0632935213942035 1
-0.146179966376858 0
-0.0710601322528168 1
-0.0962531254707243 1
0.04721680795526 1
0.0372334400787878 1
-0.0599285764499502 1
-0.0649816318908772 1
0.0980671987554482 1
-0.0025254578316329 1
0.15526429732639 0
-0.0265248934089745 1
0.0123832163718911 1
0.0128534727887145 1
-0.0470877998786619 1
-0.00105203617725473 1
0.0473339374382746 1
-0.0981242918621219 1
-0.018551679016416 1
-0.00654275999908166 1
-0.0919135202955749 1
0.114303910914199 0
-0.0202434442025409 1
0.017517836797459 1
-0.0226175179490043 1
0.0491629234281588 1
-0.00747717607470995 1
-0.00490181960728445 1
0.0448642006217774 1
0.0330321659869089 1
-0.0985716903161809 1
0.0157549383476706 1
0.0680784765463056 1
0.0307245305059948 1
0.0309344229584599 1
-0.135180581784264 1
-0.102826659394517 1
0.024106638855415 1
0.150611081788333 0
0.0549627833982567 1
-0.0832061303567326 1
-0.0502460219741719 1
-0.132353758822942 0
-0.0173166821091008 1
-0.00128617566297127 1
0.0694962263655035 1
0.0530653590829836 1
-0.0216556768209745 1
0.0310930792976204 1
0.0353662546101953 1
-0.00467399671727888 1
0.0590708119433706 1
0.0561864725066919 1
-0.0413178243808319 1
-0.0417996399387594 1
0.0905331012777526 1
-0.00945410234018074 1
-0.0116963549109042 1
0.0553466075745529 1
-0.0163526116931588 1
-0.05258981465823 1
0.0240679917319487 1
0.096398704636793 1
0.0273251714496062 1
-0.00983072478178819 1
-0.0033743099259121 1
0.027831042397529 1
0.0922505898954781 1
-0.0541964899528573 1
0.00792190418565267 1
-0.104404569936594 1
0.11257299991388 0
0.10284094043025 1
0.0199831305267389 1
-0.0426796827631446 1
-0.0473650385339844 1
0.0244517019028854 1
0.0949031574882539 1
-0.0742567261823525 1
0.000123369757982021 1
0.0117783994806306 1
-0.074896121215708 1
-0.077084780024752 1
0.0465866453578289 1
0.00389982523344454 1
-0.0546213022710336 1
-0.0128880241628699 1
-0.121543499831418 0
0.00510578549147307 1
0.0325548118786959 1
0.0428773985121446 1
0.0379645280947848 1
-0.033010832245342 1
-0.0784296187792565 1
0.0707922527125598 1
-0.150139485568403 0
-0.0195649133609161 1
0.0935479724195459 1
0.0608691315424704 1
-0.0704712492676757 1
0.04929075733002 1
0.0752947951648016 1
0.0159753033615809 1
-0.0486617091839279 1
-0.0646681252500997 1
0.0473329388074048 1
-0.0582305604893353 1
0.0283535555547876 1
-0.0473069990119266 1
-0.0597729023272018 1
-0.0361559733515025 1
-0.0670433246893131 1
0.0517696052251837 1
-0.0332226580594224 1
-0.0210316513165454 1
0.0621556373403867 1
0.0153291044372553 1
-0.0703057096416922 1
0.0142428589199608 1
-0.0415160148699989 1
-0.0767045096378614 1
-0.0141023016259745 1
0.0756977226803861 1
0.0148660516186605 1
-0.0438260856114893 1
-0.0746787834725996 1
0.0659012196650827 1
0.0110217418018511 1
0.00676517263852412 1
0.121871218597917 1
-0.0303246589928974 1
-0.0512780913932694 1
-0.102435845776537 1
-0.0151255772703056 1
0.00340442015190243 1
-0.0333824836416845 1
-0.0262785317562366 1
-0.0808609714144174 1
-0.0724265703333189 1
0.111238943427472 0
-0.0508362779324222 1
-0.0582324839593209 1
-0.0127965012962635 1
-0.0440038080555926 1
0.11077597101737 1
-0.0795062826826554 1
-0.00904317237753451 1
-0.0125976979006786 1
-0.0100180481576589 1
0.0809894497711313 1
-0.0324237888379618 1
0.0894230616775245 1
0.0607966453884761 1
-0.0159017927067752 1
0.0116023580524059 1
0.0319032651884609 1
0.0429173345766952 1
-0.000579267263158496 1
-0.0312734985393619 1
-0.0425697296736581 1
0.108015760570184 0
0.092498357605535 1
-0.0287725826645904 1
-0.063132654984117 1
-0.0285782978036295 1
-0.0726481878811316 1
0.0984008165673319 1
0.00838421608373623 1
-0.000894664448826899 1
-0.0258617886402845 1
0.00753797856676309 1
-0.0449792668100178 1
-0.0102094501417301 1
0.0236198616718829 1
0.0375930772439532 1
0.0615305204344147 1
0.0453378251408351 1
-0.0355781531662378 1
-0.0168649173598304 1
-0.045450667455303 1
0.0752906114667628 1
0.0637704423360545 1
0.080470097268907 1
-0.00430372322868186 1
0.116922751295308 0
-0.0102356346408807 1
-0.044247943031706 1
0.0256429663286589 1
-0.00168766211057591 1
-0.0691184805968089 1
-0.00500599888895695 1
-0.000809288347828906 1
0.0133324591328906 1
-0.022476889476396 1
0.0174463881557454 1
0.0296372149062884 1
0.0352577693623891 1
-0.0155843867471415 1
0.133128791241664 1
0.0309062769415384 1
-0.0244786991487942 1
0.0652202117853394 1
-0.0231491938289294 1
-0.0745646216418172 1
0.0224910188073338 1
0.122702507321609 0
-0.0195478174876346 1
0.0708551270465686 1
0.00868107020018978 1
0.0252022057898845 1
-0.0913452847447339 1
0.0789177557554108 1
0.0514590897105921 1
-0.0477754555663982 1
-0.0816854652425107 1
-0.0569197560246169 1
-0.00467841227770132 1
0.0153149717654423 1
-0.02762437936112 1
-0.00355532539421438 1
0.0856507927204467 1
-0.04010220561948 1
-0.103324998612446 0
0.0322464824687206 1
0.0230747547269536 1
0.0781410041259163 1
0.0467625045771565 1
0.0448868269094829 1
-0.135876968754098 0
-0.0782106127370163 1
-0.0055730943708512 1
-0.0242339445003289 1
0.0186034520867407 1
0.0240993137455731 1
-0.0581018573938832 1
0.0132228634920694 1
-0.0511853517576246 1
0.0361105851112515 1
-0.127540172182442 1
-0.0592749452847298 1
-0.0114320283687048 1
0.0847973090738868 1
-0.0102774786920847 1
0.0575721979097108 1
-0.0508969077226608 1
0.0987194657300507 0
-0.084033756066386 1
-0.0477624927348543 1
0.0368956396012586 1
-0.00530018389434998 1
0.0937300304928589 1
0.0672190602640942 1
0.0461905089499253 1
-0.0222702379031533 1
0.0452106575874288 1
0.0500478748771275 1
-0.148386444843656 0
-0.0220396474008671 1
0.0217548303738527 1
-0.0940456619348779 1
-0.0532299255666284 1
-0.0234679588987233 1
-0.0145000512168752 1
0.0275056606926428 1
0.0420953180892109 1
-0.00792959177629991 1
0.0427481124958835 1
0.0244079730202491 1
-0.0235237491743626 1
0.0215782317185214 1
-0.011926826743695 1
-0.0710062043733659 1
-0.0507432601636257 1
-0.00334907123047899 1
-0.0727546394625567 1
0.0421089206748646 1
-0.00225123038719816 1
0.157944214686136 0
0.0206197243117694 1
-0.0827313347228758 1
-0.0422473827288781 1
-0.0677437319182051 1
0.0124600234887864 1
0.0411171908822503 1
-0.0167396254889055 1
0.118565256201975 0
0.0764599225585168 1
-0.107189017578729 0
-0.0642837073055959 1
-0.0169136899851828 1
0.0295636202752833 1
0.0256396345244557 1
0.105818415387047 0
-0.0797856260832476 1
-0.0211026285512319 1
0.0445096141587607 1
-0.0280764583148573 1
0.00246552432752943 1
0.0187255863215398 1
0.0136327392339452 1
-0.123009228005285 0
-0.0487154374143659 1
0.0255981750363569 1
-0.0289369790621706 1
-0.0311593437239575 1
-0.0143952001989151 1
0.00729806922544038 1
0.0605976291790768 1
0.0573231773397945 1
-0.0812700836402543 1
-0.0470833883028835 1
0.041290809213301 1
-0.0584451361269804 1
-0.0604692732613307 1
-0.077990802632896 1
0.00961143379380736 1
-0.0269878823280367 1
-0.0256044588579754 1
0.0579819256296476 1
-0.000717354439822784 1
-0.0330007583474115 1
0.00823311310958513 1
-0.00511430173700575 1
-0.0645966363685979 1
-0.00507863020191227 1
0.0566426191280033 1
-0.040105774718743 1
-0.020770427801151 1
0.08480630740166 1
0.0137298531389076 1
0.0547241243027014 1
-0.0599274074722535 1
-0.0177498987922513 1
-0.00102921527409411 1
-0.0202681208943702 1
-0.00303564973986971 1
-0.0389422627800979 1
0.0796331691103672 1
-0.000933665013167053 1
-0.0129654347505083 1
-0.0903618305134426 1
0.0774515293139642 1
-0.0270689646357247 1
-0.0800619379285631 1
0.0623518787799535 1
-0.0155705542055372 1
-0.059862779299133 1
0.122280344009056 0
-0.0431319226463859 1
0.033555803904002 1
0.0401658257384556 1
0.0615068823630629 1
-0.0507392826792328 1
-0.110614529788912 0
0.0974502178706283 1
-0.0560055289749355 1
-0.0241219769812475 1
-0.0813890716320715 1
-0.0311866716634212 1
0.0435944777892168 1
0.055309862995584 1
-0.0125000133335444 1
0.0776368241824801 1
0.0340290864250914 1
-0.0112029170234399 1
-0.146321032220787 0
-0.0876353779634308 1
-0.0476149966797332 1
-0.0596038168665004 1
0.011001301949666 1
0.0311627179208983 1
0.0187772801410081 1
-0.0381420295934816 1
-0.0708670439051344 1
0.0279248147765783 1
0.153833674339666 0
-0.0293139749132406 1
-0.0109242054078029 1
0.0539985038712486 1
0.00942157609838735 1
-0.104745218582105 1
0.0434270692398081 1
0.00107662678162694 1
0.0388530541107477 1
-0.10221853573233 1
0.0705022290088832 1
-0.0121422448700604 1
0.0317857729916087 1
0.126046682151427 0
-0.0119904017173475 1
0.0184933686995665 1
0.0544450272205865 1
0.0442162858209197 1
-0.00515375489146482 1
-0.0276818402396839 1
-0.0557525384637542 1
0.0531514425484292 1
-0.038245119368933 1
-0.0531361347485991 1
0.0317413602789585 1
0.0736266439442769 1
0.0348436941782781 1
0.123264424316671 1
0.0338193285297192 1
0.0225316259700097 1
0.0221581478958801 1
-0.00330228703441186 1
0.0260635236201545 1
-0.0117833984072783 1
0.0780389466778683 1
0.00641158525578751 1
-0.0133652043858759 1
0.0750363043277539 1
0.118495072185577 1
0.125759865895843 0
0.0206170758732652 1
-0.0670739254530401 1
0.084500901388582 1
0.0228698771946829 1
0.0623387018783984 1
0.00774053248097229 1
0.0491621694699153 1
0.0442959714174705 1
0.00636203129760557 1
0.0171864636729634 1
0.00339372609385942 1
0.0204411091996523 1
-0.0190425004249056 1
0.102192796993378 1
-0.0342425664409873 1
-0.0442136900169245 1
-0.0604859183887964 1
-0.0262166585691812 1
0.00448031791976496 1
-0.0275703374057161 1
0.0429044939757236 1
-0.0239582630002424 1
-0.0332979808298072 1
0.000424708958787576 1
-0.0582656928463687 1
-0.00174736512486306 1
-0.0482102841321611 1
0.0293873786002873 1
-0.072393591800043 1
-0.00683344266095199 1
-0.0603247704366794 1
0.0486617107331835 1
-0.0449800202880682 1
-0.0464640954168967 1
-0.02127721920978 1
0.00974901785287325 1
0.171220408763781 0
0.0858220537523836 1
-0.010387437358139 1
-0.0918807773831858 1
-0.00369724147225465 1
0.0755317351647407 1
0.0460281366194653 1
-0.0698423372629104 1
-0.0370198096164606 1
-0.0825833360342487 1
-0.0428927282747583 1
-0.0339208955756565 1
0.0699041412553372 1
-0.0797866936377048 1
0.0806871093699575 1
-0.0171223968143258 1
0.0921544672484037 1
-0.00230584082523099 1
0.0658829777460467 1
-0.0117558822994664 1
0.00349107944500508 1
0.0183941489433538 1
-0.0497687176869378 1
-0.0682893336624764 1
-0.0151323606350981 1
0.0674828450345796 1
0.00738543765464502 1
-0.00493293355919023 1
-0.0391054785439129 1
-0.0293602057655602 1
-0.00722275675204759 1
-0.00725753715803257 1
0.035776800149076 1
0.0320310512838055 1
0.00174603575159901 1
-0.000281007899968828 1
-0.0702107418949592 1
-0.0531626936321249 1
-0.0213859813411013 1
0.0943873831850752 1
0.0133842027413597 1
0.136769607345818 0
0.0423192543319309 1
0.0168796639079315 1
-0.000317301659218939 1
0.00258818600597 1
-0.00556796452712263 1
0.0464438805055849 1
-0.0264175115420969 1
-0.096207302451784 1
-0.0488246912582321 1
-0.0166385081984722 1
0.0363268454041758 1
-0.0525519322301767 1
-0.0327143853075599 1
0.0109691544208243 1
-0.0068605022619586 1
0.0243702242137364 1
0.0139459859812044 1
-0.00842589368252459 1
0.0897862576099898 1
-0.00700021598172749 1
0.0708294183092755 1
-0.0183840918243482 1
-0.00784439185306185 1
0.00505124807963656 1
0.0535279970740991 1
-0.0207909716588913 1
-0.0027390351679755 1
0.0334216495271859 1
-0.0524750566396749 1
-0.0492099406952011 1
0.054894926193284 1
-0.045151039286446 1
0.00265554410922326 1
-0.0496728569711416 1
0.0578055115849305 1
-0.016214103865374 1
-0.0261679102409918 1
0.028041378568007 1
0.0872551853575804 1
-0.0652567933337096 1
-0.0443353725505853 1
0.0501439984009635 1
0.0446285930160068 1
0.0524295768011903 1
-0.0210931345850079 1
-0.109271116594145 1
0.0856516591650385 1
0.0179075406441923 1
-0.0052683695322032 1
0.0511108805817247 1
-0.121215830183863 0
-0.0666108753869249 1
0.0396812945133803 1
0.131866292114459 0
0.0624372378088553 1
0.0488277695531422 1
-0.0345364693423049 1
-0.0146447805263686 1
-0.0681528407756434 1
-0.0467490654488918 1
-0.10297923753011 1
0.0237011879360215 1
0.00224221956798905 1
0.00806815410558404 1
0.0510410458653074 1
-0.0444084268428441 1
-0.0609558223433064 1
0.0641581277164621 1
0.0719259372164317 1
-0.090343168139958 1
0.0201630363492599 1
-0.14146385936268 0
-0.0764693892645482 1
-0.0154301588596701 1
-0.0455261078850126 1
-0.0061884287723682 1
-0.0603421060853521 1
0.0756287322263856 1
0.0640219987669214 1
-0.0717783259003468 1
-0.0573743983870871 1
-0.0302650886205769 1
0.000351719772729084 1
-0.0696313005750686 1
0.0196828118878084 1
-0.0272445035018684 1
0.0947848999929825 1
-0.143956021158836 0
0.0200238324860414 1
-0.0144608212199483 1
-0.0797412268949832 1
0.0184552039015349 1
-0.0299826173428269 1
-0.119987904811173 0
-0.0075124656660861 1
0.0362507555257803 1
0.0548578059672571 1
0.0459024424233145 1
0.0129420973024868 1
0.0733333860144297 1
0.0472444538411734 1
0.0839450659118906 1
0.0690891522398397 1
0.0505259545018634 1
0.0250692251819087 1
0.0694040137309327 1
0.00320150185042643 1
-0.0356677782975885 1
-0.00294646644685944 1
-0.089504656884725 1
0.0656570424292652 1
-0.150899033859106 0
-0.0411166923042944 1
-0.053402042678377 1
-0.0524016504558151 1
0.0143997263349776 1
-0.119684761939974 1
0.00836983519411481 1
-0.0246002773928418 1
0.0887040378589285 1
-0.0380634825646813 1
-0.0509700448913938 1
-0.00905974576183777 1
-0.139628694745516 0
0.0929352795294323 1
-0.0209546605498494 1
0.0184546432514027 1
-0.0317430779875199 1
0.00226979190774648 1
-0.0793050067389075 1
0.0258805641145619 1
-0.0890496933566764 1
-0.0765256313330234 1
0.00033051876368201 1
-0.0933042439746497 1
-0.000933994004246805 1
0.057107537039789 1
0.0714194571726632 1
-0.00251798188385051 1
0.0193702452981721 1
0.0252689581148132 1
0.0493537068490524 1
0.0665940985724275 1
-0.0135657321531527 1
0.0724720550059459 1
-0.111934592705902 1
-0.0802069881528998 1
0.095895071880915 1
-0.0473046592094789 1
0.0111092124676793 1
0.0941556278111015 1
-0.0922925973422591 1
0.00802952541501759 1
-0.00946870319737543 1
-0.0341783730021306 1
-0.170335710249227 0
0.045514964870979 1
-0.0260950974003383 1
-0.0700073486137073 1
-0.0774831937107279 1
0.0214703667646597 1
-0.171306910773461 0
-0.00740879604455942 1
-0.032076280431311 1
0.0798207929875692 1
0.0114769106315966 1
-0.0403144564373087 1
0.0725117315892556 1
0.00172998843815488 1
-0.0106427234048286 1
0.0321019462212947 1
-0.0241231219924361 1
-0.0720831755125631 1
-0.0763271613614233 1
-0.0371781065315101 1
-0.031470702406079 1
0.0772175015142182 1
0.0778829313323868 1
0.050344030255785 1
0.025514753480016 1
-0.00653735833203133 1
-0.0338791055447594 1
-0.0199703171453339 1
0.17972115414717 0
0.0958529205550226 1
0.0305043156438106 1
-0.0226934363109748 1
0.00393488569220653 1
-0.0322510132088273 1
-0.062022248012383 1
0.0195506504791077 1
0.0367074484160418 1
0.00936220366927882 1
0.045595941823893 1
0.0507613365002605 1
0.157054636068287 0
-0.0665710326378197 1
0.0411924509708953 1
-0.0910363097793241 1
0.0763351095451445 1
-0.0112406888654287 1
-0.0110284014282465 1
0.0937329536157027 1
-0.0504772956827297 1
-0.0434710360759473 1
-0.0334320121179836 1
-0.0226658875793828 1
0.0228859822866384 1
0.0400317676698508 1
0.0272678568726764 1
0.0213131960123858 1
-0.0254779763421738 1
-0.00147092168223173 1
0.0881544304133233 1
-0.0294590991237814 1
-0.102132495985876 0
-0.0691581413179684 1
-0.103446531499949 1
-0.0387332540622546 1
0.0312214980214673 1
0.0611161784554312 1
-0.028785158806091 1
0.0357667042977004 1
0.0318359480114885 1
0.0203057085206318 1
0.00877386350208881 1
0.0653652942134575 1
0.00242330503489551 1
0.00734302122956513 1
-0.0413884605458016 1
-0.103892419577989 1
0.0526437471562667 1
0.0446738530397847 1
0.0126350987353864 1
-0.0703062858194373 1
0.0212503128675663 1
-0.0277428915722084 1
0.0555848282557449 1
0.0435774816896233 1
-0.0115014488378106 1
0.0697456582976072 1
-0.0399509341491591 1
0.0125618813920523 1
0.082735528570953 1
0.0491720628022735 1
0.0398643752993884 1
0.05350648965367 1
-0.0468247854874652 1
-0.0399364577584472 1
-0.0348032212566787 1
-0.0428864322433757 1
0.0476185533989577 1
-0.0127876233660611 1
0.00961027459173835 1
-0.0461430130723378 1
0.10553573970537 0
-0.090610944293884 1
-0.0255883459493679 1
-0.00673037988667034 1
0.0237000886448897 1
-0.0855441357877239 1
0.00745281550127051 1
-0.152032884570338 0
-0.12074344612942 0
-0.0739726033743961 1
-0.0348563891577336 1
-0.0492426738620491 1
0.0584564520756264 1
-0.0536368055109916 1
0.00415043753216743 1
-0.00979217487572289 1
-0.0170944566804378 1
-0.000730421704583922 1
0.112305652817048 0
-0.0874612462928785 1
-0.0792890061648278 1
0.0178540488496093 1
-0.0280669851018969 1
0.0729264939567811 1
0.0179229896495325 1
0.00517666348649824 1
0.0971646224263199 1
-0.0106044338666655 1
0.0227605579194188 1
-0.0407897721899743 1
0.0257341297087775 1
-0.0401702021361622 1
0.0517385348064282 1
0.13410680544954 0
0.0421128862231107 1
-0.0272012720390345 1
0.067068249974985 1
0.0358958675398557 1
0.0519311674649934 1
-0.0440074110730004 1
-0.0598429720186527 1
0.0976220269237801 1
0.0264907673252257 1
-0.0614297472267201 1
0.00686894196106479 1
-0.0351175510160088 1
-0.0527788631927587 1
0.0227912887057881 1
0.0339719496041577 1
-0.0502183645953053 1
0.0387849692124392 1
-0.0102877417273686 1
-0.0214091012983776 1
-0.0183484027883867 1
-0.0408930564825132 1
-0.0238681395035556 1
-0.0228443474872036 1
-0.104084711649775 0
0.000781745085761783 1
-0.0373625287382184 1
0.0270538504899752 1
-0.14055614684274 0
0.0150500642424044 1
-0.0204000370469728 1
-0.0341908143661021 1
-0.0202145971039323 1
-0.0397376908502378 1
-0.0506076612590477 1
-0.0455390425999539 1
-0.0914941345683049 1
0.00233858543734421 1
0.0309179323715137 1
0.00488675897182544 1
-0.0585852325950074 1
0.0130923835138458 1
-0.0446663275170841 1
0.0194220000001749 1
0.0216512299846661 1
0.123832273277066 0
-0.0723166197478569 1
-0.0487952861533348 1
-0.164459123641374 0
0.160093543556251 0
0.0280613813148085 1
0.0509245772798553 1
0.00962607524335395 1
-0.0225193644729177 1
0.0419368344221815 1
-0.137120438115505 0
0.00419919076545469 1
0.0445735300127336 1
0.0468383763902746 1
-0.060179260638709 1
0.0617645344133572 1
0.0297314222722621 1
-0.0468556689879797 1
0.0878457483731434 1
-0.0185879301784395 1
-0.0280221504026071 1
-0.0775752170210713 1
-0.0201312205266807 1
-0.0828503830150715 1
0.00828975538168649 1
-0.135110502745211 1
0.0242183090580156 1
0.0604178917952783 1
-0.0121295609353653 1
-0.166203437979991 0
0.0706910800154515 1
-0.0110202463652511 1
-0.0344433228833984 1
0.0249906841066213 1
-0.0499398206958189 1
-0.0387719023201201 1
-0.0168802656500108 1
0.0675495667055323 1
-0.0898025983266969 1
0.0396687287812824 1
-0.0802309100653525 1
-0.0908703900588691 1
0.036770614064913 1
-0.0946819329192418 1
-0.0168238060981142 1
0.0620713898921015 1
0.0446197847839324 1
0.0920440676898777 1
0.0735181949304411 1
0.10352354140309 0
0.0701710359097734 1
-0.0125867544977028 1
0.0800933752555496 1
-0.00535475081039913 1
0.0778252642506434 1
0.0667977102942577 1
-0.0275655474180683 1
-0.0102025177707794 1
0.0178336898717062 1
-0.0400885880013078 1
-0.0708531792965135 1
0.0545431997953875 1
0.0607974357881149 1
0.0307758944927876 1
0.0164675840369714 1
0.110161119950357 0
0.0799403705110688 1
-0.0309656165895072 1
0.0750173457892599 1
0.149087756841104 0
-0.00846264990162409 1
0.071600332989243 1
-0.0423748795282949 1
0.023661229952359 1
-0.0843271096216628 1
0.0232644955428349 1
0.00672849763334081 1
-0.0851424695407935 1
0.0732572843756501 1
0.069620833604856 1
0.00115512748762463 1
0.0736807779954678 1
-0.0515064476720498 1
0.0404329478846542 1
-0.0558430238741367 1
-0.000695818202594412 1
-0.0355983437746224 1
0.027590655970187 1
-0.0504260396887088 1
0.0452542519955184 1
-0.103594349794339 1
-0.00920843802822007 1
0.0340694456371392 1
0.028969725165722 1
-0.0889655574620715 1
-0.00838954837235077 1
-0.0610094282316921 1
-0.0494922722228257 1
-0.0405376968663912 1
0.0771591064416272 1
0.0413864419755984 1
-0.0704545075320482 1
0.0156312835454921 1
-0.117889599663591 1
0.0662701271853428 1
-0.0992463558414898 1
-0.0830603182184634 1
-0.0632882130131314 1
-0.0852745940493066 1
0.12591803361201 1
-0.0330937141708297 1
-0.0133240508158931 1
-0.0415390210992986 1
0.0829770130628103 1
-0.00849970619748035 1
-0.0481929913800665 1
-0.0664758062707554 1
7.50738664308422e-05 1
-0.0127330613647803 1
0.0254367449852719 1
-0.030107841006679 1
0.061016905080586 1
0.124727079801429 0
-0.039779839299599 1
0.0972943139527623 1
-0.0439291302276543 1
0.0669070068351425 1
0.0778392559730343 1
-0.0278847291342215 1
-0.0891736175838465 1
-0.0461623609106011 1
-0.0951023453731288 1
0.0468688643325943 1
0.0615539562840471 1
-0.000139335414421575 1
-0.0522097187763482 1
-0.0521187048725169 1
0.0312375893488392 1
0.0539577943555387 1
-0.00199870618602699 1
-0.0295909473973059 1
0.0965525546330244 1
-0.03080255025111 1
0.0098119400706872 1
-0.0482038840599741 1
-0.055526966489167 1
0.0316787231708752 1
0.0363073318544172 1
-0.0100982946834291 1
-0.0838568954970173 1
0.0837527195686569 1
-0.0240902760901984 1
0.033487763111547 1
0.0119206821933958 1
0.0240640839976926 1
0.0645662020498961 1
0.0596239560507034 1
-0.00663656382977576 1
-0.0469650734546358 1
0.0475107600177045 1
0.00461460524389432 1
0.00309088632551305 1
0.0119801972784437 1
0.0485958000915024 1
-0.0116067074059543 1
0.0687736461896183 1
0.00289623664300508 1
0.00199919563234659 1
0.0695452416592711 1
-0.0722068799620939 1
0.0506445053696471 1
-0.03307096861236 1
0.0111438847747579 1
0.0451399735217445 1
0.00414833768912561 1
-0.117564973059406 0
-0.07113131013508 1
-0.0259999840383351 1
0.0734098144751947 1
-0.0915458445928223 1
0.0952137680976837 1
0.0261747993350429 1
-0.0623689918997212 1
0.0330333120225984 1
0.0475208128807437 1
-0.0230155072107798 1
0.0171818881804705 1
-0.09741679014312 1
-0.00357052876273196 1
-0.072434290278194 1
-0.0576566022454821 1
-0.0206313812488461 1
0.021106326542855 1
-0.0964078421833159 1
0.0283147231176262 1
-0.0396327663084486 1
-0.0211893007027055 1
0.0574295511331805 1
0.0662274911719751 1
-0.0453853263335954 1
0.0384115701383753 1
-0.0760798647459632 1
-0.0306345964699568 1
0.0660494988378302 1
0.0822004568275706 1
-0.00434629155096128 1
-0.048008561013664 1
0.0130650564538878 1
0.0290983055102111 1
-0.0693458450117198 1
-0.0175394886016015 1
-0.170508942283567 0
-0.0944760024368249 1
0.0439616196109691 1
0.00640587598017382 1
0.0475303435205398 1
-0.0396015104674931 1
0.0742078740761757 1
-0.038371279400684 1
0.000248193590183948 1
-0.0324246498975974 1
0.0318944788389642 1
0.05915280561017 1
0.0203878042763391 1
0.0667681735648992 1
0.0432879047725929 1
0.100894845651953 1
0.0215598837911248 1
0.0216167910522532 1
-0.0220097296518422 1
0.119674982739205 0
0.0758900943035094 1
0.0157291230237533 1
0.0442406742383361 1
0.040251722219499 1
-0.0358559769247322 1
-0.0328059823353063 1
0.0655065555625427 1
-0.0479599634892425 1
0.0131345279828774 1
-0.0246287841025999 1
-0.117307903178638 0
-0.0325758846066556 1
-0.0616950310949794 1
0.0472437001443451 1
-0.0608087526296608 1
0.054087120877027 1
0.05642080539452 1
-0.000182037434382014 1
-0.0511076478070221 1
0.111682868896071 0
0.0775822763626874 1
-0.0471654320631017 1
0.0237889609877561 1
0.0593642236852668 1
-0.0877910980141297 1
0.214418513620612 0
0.070647486851771 1
0.0183680046533712 1
-0.0497518714382547 1
0.0110678787391883 1
0.0435230761707745 1
0.0257928968035307 1
0.0534858308232887 1
-0.11933800196057 0
0.0183201890059629 1
-0.0478993353325766 1
-0.0187034962621758 1
-0.0784220089131888 1
0.10249539565865 0
-0.0153393608879287 1
-0.0754064568252175 1
0.05536541207889 1
-0.0481828239106466 1
0.00309839591462181 1
0.0935467962963228 1
0.0622656582656905 1
0.0672492101829872 1
-0.0046934479114777 1
-0.0712774283896014 1
0.041800470916038 1
-0.023468505151543 1
0.113482455831551 1
-0.00224985763158834 1
-0.0164016412167104 1
-0.0156526057146002 1
-0.118855314613234 1
0.0287709609193382 1
-0.0147537068836545 1
0.0123949282815406 1
0.0257271730399189 1
0.0458020137862183 1
0.119334130690717 0
-0.0499195291899999 1
-0.00594399023288183 1
-0.095211887888005 1
8.40129610338355e-05 1
-0.070096992622093 1
0.0115870142340842 1
-0.0279316194941671 1
-0.0872572680925075 1
-0.074542566964699 1
0.0157059118358105 1
-0.0196486947558571 1
-0.0309688157995911 1
0.114752186530828 0
0.114748909344191 0
-0.0447008817412891 1
-0.0455124936043656 1
-0.0377245333310889 1
-0.148368653946245 0
-0.0203196628701421 1
0.0187667716304544 1
0.06716300579847 1
-0.0586180010426942 1
-0.0419238657828141 1
0.00222280275489806 1
-0.0544798210114103 1
-0.0759206281110917 1
-0.0309980447698211 1
0.0416893332529766 1
-0.00976808860414322 1
0.0609062387032154 1
0.0237554568394571 1
-0.0304608268012885 1
-0.0707328480536884 1
-0.000809670290467718 1
-0.0591745164959249 1
0.0337149351044735 1
-0.0780500230604241 1
-0.090808273865757 1
0.120127897285074 1
0.0607403074606893 1
-0.0278205728490274 1
0.0606922192850825 1
0.070506148070741 1
0.0150544510244466 1
0.0722645328435441 1
-0.0978550782139455 1
-0.0214057695151017 1
-0.00452693751477096 1
0.0644951029158302 1
-0.000892100120047767 1
-0.0142679143794927 1
0.00192811104288314 1
0.00106540965336559 1
0.0660437193779481 1
0.0820197583760693 1
-0.0883113094946924 1
0.0696603386009137 1
0.0411852836042176 1
0.00445104149736491 1
-0.0270309287104183 1
0.0463520465798048 1
0.0363216599833835 1
0.0600430744298596 1
0.0107314196734175 1
-0.043703292331607 1
-0.0545794386788397 1
0.128772286546059 0
-0.053583029760527 1
0.0563069886404747 1
-0.00746609914756169 1
-0.0410771154542475 1
0.0834691065761228 1
-0.0149676457870742 1
0.0573083957100567 1
0.110862859098016 0
-0.0935946763943394 1
-0.102972251223899 1
0.107367131298761 1
-0.0265714599244823 1
0.00136910909365423 1
-0.0562031107448571 1
0.0249415045549965 1
0.0248399173317898 1
-0.0628946765897881 1
0.05064398320434 1
-0.0545826689093061 1
-0.0337917020030874 1
-0.032136948293269 1
0.0233037246995639 1
0.00464437611113722 1
0.0048042179594202 1
-0.0870906492266871 1
-0.0191870401746497 1
-0.0801039605420857 1
-0.0756835093632148 1
-0.0547275923069768 1
-0.0806207187868731 1
-0.0357769468387338 1
-0.101877967284727 1
-0.0413815821657158 1
-0.105242294637449 1
-0.00969214507160867 1
0.000261990678806548 1
0.100987500567104 1
-0.00239677722816136 1
-0.0526984213860026 1
-0.0352536911618819 1
0.054736906473838 1
-0.013795518870979 1
0.0658809832005444 1
0.0155631109326346 1
0.0186823104642264 1
0.100318433811211 1
0.040481252206735 1
0.0354891539324375 1
-0.036663049949168 1
-0.00562725343063269 1
0.0211387355318203 1
-0.0655670384093423 1
0.0219222952861983 1
0.00760684031993844 1
0.00426158973241716 1
-0.15032717683134 0
-0.0492618037732672 1
0.0759499002802076 1
-0.0588318020937134 1
-0.059614460550365 1
-0.0466256789812764 1
0.0203571883217751 1
-0.00485867996632877 1
-0.106619257766659 0
0.0233233311175416 1
-0.0423032343259031 1
-0.00873549163349516 1
0.00414462616122488 1
-0.119805110040105 0
-0.10533154570475 0
0.0665404456138925 1
-0.0205137781830911 1
-0.0546468390404721 1
0.00606447826539298 1
0.043318199116193 1
-0.057825681619699 1
-0.048047494070224 1
-0.0365320276351391 1
-0.00372026414930867 1
0.0320487512460736 1
0.0910067377379846 1
-0.0843284990057309 1
0.104747792558374 1
-0.00526269821825452 1
0.0009166497842666 1
-0.0495606463243216 1
-0.0399107954180851 1
0.0127484143052786 1
0.0312142299570851 1
0.0160352725734416 1
0.133253083874517 0
-0.00147457341196566 1
-0.0323258388650942 1
-0.0505315040769182 1
0.052653608361193 1
-0.0255795753438442 1
-0.0735427447047904 1
0.0392275386155945 1
-0.0764359687718497 1
0.0593981739693615 1
0.0875241842808418 1
-0.00373934252007257 1
0.048721757439773 1
-0.0741435663851468 1
-0.0236287361612319 1
0.00921095308277186 1
-0.0859530263070248 1
-0.0382078717258078 1
0.00607727066960077 1
-0.06559650255874 1
-0.0600937895416594 1
0.0534415123195268 1
0.00180646189996153 1
0.00646577700783815 1
0.057221334185454 1
-0.0469996857265167 1
-0.00417904108895731 1
-0.0916953128138281 1
0.00602517686406448 1
-0.0330315828220898 1
0.0514215086328676 1
0.0758219568780887 1
0.100499474254986 1
-0.0909065601561549 1
0.106479886887869 0
-0.000109814341252918 1
0.0407955140084313 1
-0.0629703605509172 1
-0.0514441969786161 1
0.0855465297659265 1
-0.110033057609634 0
0.0796610731900895 1
0.0361147731493177 1
0.0633741390963009 1
0.0261103307095336 1
-0.0158008277779479 1
-0.0353137161876942 1
0.0522591591782718 1
0.0128580818717849 1
0.0752655267186786 1
-0.0451244703147505 1
0.120489525989362 0
0.102982019001328 1
-0.0009725662809187 1
0.00598290842948299 1
0.0160377687849122 1
0.0286713815354777 1
-0.0586938316195804 1
0.00456403420814279 1
-0.0218617747577628 1
0.046972164975724 1
0.0350072618321 1
0.175261883221812 0
0.0984985003619365 1
-0.0735200143439477 1
0.149486550559203 0
0.0153081680056082 1
-0.0723656137096966 1
0.0731754580365117 1
-0.00440870412503387 1
0.0293307520588147 1
-0.0115995827485086 1
0.122290099445083 0
0.0842046741885494 1
-0.106540429425411 1
0.00769984642648525 1
0.0807675232242623 1
0.0432207050548175 1
-0.028959852662156 1
-0.0534335846194434 1
0.00282982332700279 1
0.0368505983675999 1
0.0815761735482094 1
0.0148177448213508 1
0.0861112201464557 1
0.0528365086504494 1
-0.0324788223405408 1
0.107210869981537 1
0.0577364504783414 1
0.0169813970379937 1
-0.0764184869172964 1
-0.047967337169207 1
-0.00438061988214622 1
-0.0434688877810324 1
-0.155654496662789 0
0.00836342877701444 1
-0.0616454553757856 1
0.0329343567219281 1
0.0690959250290409 1
0.0531196619460863 1
-0.00231962503197383 1
-0.0920134990007651 1
0.0340631129629212 1
0.15717686116201 0
0.00708691048309668 1
0.0283906117236409 1
0.0334817088090672 1
-0.0507325704902829 1
0.0530682296243655 1
-0.00015969583947429 1
0.0661230639566969 1
0.0166125814357236 1
0.0419845551081017 1
-0.00462985542608455 1
0.0462940434661133 1
-0.0387498158203627 1
-0.00584088065350393 1
-0.0183669391476481 1
-0.010700923360392 1
0.017038746671681 1
0.0746658778440144 1
-0.0355114481061298 1
-0.00647066326999662 1
0.0170889932695586 1
0.0113204839150792 1
0.0387334586036151 1
0.069294971720027 1
-0.0780577600736859 1
0.0085273741614354 1
-0.000966977299669827 1
0.0251354044543627 1
0.0224034669208212 1
0.0381788140229488 1
0.0336127873897679 1
-0.0496832208709773 1
-0.00157944056136494 1
-0.0793577779456266 1
0.0863470260523265 1
0.0687544793380622 1
0.0207859039738023 1
0.151188672126715 0
-0.046370653518438 1
-0.00578629553794217 1
0.0201645257525395 1
-0.0590077672699814 1
0.0501613844603752 1
-0.0415605945549917 1
-0.0132350147638454 1
-0.0306823469399804 1
-0.0344178007584827 1
-0.0803032513156251 1
-0.0798529065345734 1
-0.0577616778954127 1
0.085056246822081 1
0.0499916895856865 1
-0.00194633101927864 1
0.0056934695618892 1
0.111077715773259 1
-0.0784738295619563 1
-0.00820128621614436 1
0.0959895446594012 1
-0.0415533180812511 1
-0.00378170885860931 1
-0.157756494507432 0
0.039911876670895 1
-0.104042643370105 1
0.106620655236489 1
-0.0521837458573141 1
-0.109938200109195 1
-0.0103323312531868 1
0.0472475432579426 1
0.0547794465713951 1
-0.0232446227145574 1
0.00171197192460479 1
0.0468972223510007 1
-0.00747623281567027 1
0.0117699167318898 1
-0.049251813916204 1
0.11759462502621 1
-0.0126587274235559 1
0.0826353807939783 1
0.0417304533111248 1
0.0348140252106367 1
0.0239533733295577 1
0.0327379799206775 1
0.0642419523325598 1
0.144886937429693 0
-0.0212152389713828 1
-0.00423261683702136 1
-0.0227619850543107 1
0.042289050952345 1
-0.0916337923774157 1
0.0555746096886282 1
0.106765387661708 1
-0.0541990898621074 1
-0.0414396648825885 1
0.0312687475856952 1
-0.142035249818981 0
-0.116770278428529 1
0.0302865125614164 1
0.0302023941159834 1
-0.000482240904950691 1
0.00416038188025435 1
-0.0815646988051816 1
-0.0139417740604595 1
-0.0652068722505618 1
0.106530205791675 1
-0.0161629276728833 1
0.132031665143757 0
-0.0161121581339571 1
0.0255231547370093 1
0.0417252344934048 1
0.0171157745198894 1
0.044741214219986 1
0.00722652011637017 1
0.0159490393530636 1
-0.0397756445156438 1
-0.0186600894063951 1
-0.0145002682348509 1
0.0224198105477468 1
-0.0470874433262778 1
0.0231936906851378 1
0.00849408083726218 1
-0.0560680754698016 1
-0.01231332588999 1
0.0936746171357672 1
0.00664344718205293 1
0.135127119772562 0
0.0330425770022349 1
-0.0674539381372121 1
0.0694132704198115 1
-0.0188989536295663 1
-0.0479961673955964 1
0.0400223657974475 1
-0.0630812324728717 1
-0.0342543824221076 1
-0.114614626031782 0
-0.0738324413917645 1
-0.000879373015574878 1
-0.0161354630342607 1
0.0235380959647415 1
-0.0298177629249596 1
-0.0143519442379711 1
0.0365188749757611 1
0.0391773495543584 1
0.0183205894143103 1
-0.0396409101303912 1
-0.0314280793608886 1
0.00585762828733685 1
0.074375844028615 1
0.00412188856265894 1
0.00182681649832875 1
-0.0474817229202245 1
0.101149651751948 1
-0.00473223996465681 1
-0.0447055087872407 1
0.0431887554591147 1
-0.0210306320618959 1
0.106199291800986 1
-0.0239519917999641 1
0.0560181644076702 1
0.00455839962489306 1
0.00432937938220302 1
0.0386671915078135 1
-0.0393457055996684 1
0.064651216879115 1
0.00369852447399829 1
0.0997306353118708 1
0.101706939014537 1
-0.0034877518844283 1
0.0373554049515132 1
-0.00820965131023157 1
0.0558696600087848 1
-0.107253147766403 0
-0.0684415170859796 1
-0.0184710089383888 1
-0.0239186277393669 1
0.00712458283031355 1
-0.0207131883600479 1
-0.0916851203230063 1
0.028702933781472 1
0.0239768763881366 1
0.020149680797061 1
0.0852226066778747 1
-0.0320198783469889 1
0.0243122889842993 1
-0.0722215442971645 1
0.0960206604793396 1
0.0761517443135444 1
-0.0260988246646776 1
0.00430113398331177 1
0.0143755891363342 1
-0.0606095009347441 1
-0.0342377049424413 1
-0.0418546037347624 1
-0.0864906332968382 1
0.05897446886335 1
0.108942135763006 1
-0.0344478627440872 1
0.0684518733206026 1
-0.0463796118107607 1
-0.0228631074193848 1
0.0331763369815187 1
0.0791236177504573 1
0.0126978787219094 1
0.0505366337410411 1
0.0222624157443498 1
0.0200286270537161 1
-0.0646142237538553 1
-0.0928872319874508 1
0.0639175847895296 1
0.0747848012577997 1
0.0284420016152425 1
-0.109240564032763 1
0.0055329076468739 1
-0.0636467682095578 1
-0.0241805395323142 1
0.155003905181437 0
0.0194837378730745 1
0.0451747247807827 1
0.00512613441591333 1
0.0319645935830658 1
0.0241606461513115 1
-0.0645938216812915 1
0.0304242718194446 1
-0.025441247502399 1
-0.02668526165783 1
-0.0670281109862549 1
-0.018172071558319 1
0.150841142596535 0
-0.0262989374971429 1
0.00176205932006444 1
-0.0465547808396334 1
0.0356434150292492 1
-0.00207670932420071 1
-0.0403996663208996 1
0.013788722622362 1
-0.0227612159408494 1
0.0193931979844717 1
-0.00679761559143103 1
-0.105543544993136 1
-0.0664123512994126 1
-0.0341008408503827 1
-0.0811820498611122 1
-0.0486148215366256 1
-0.0720909941939716 1
-0.04055062655918 1
0.00609160434976589 1
-0.0688288104625869 1
0.00427593275781903 1
0.0334179765411117 1
0.00411443556193469 1
-0.0464062022027985 1
0.074547682025193 1
0.0313908748385918 1
0.0117320950694018 1
-0.0834641655457821 1
-0.0533435956899424 1
-0.0460269599598921 1
0.00466560275483948 1
0.0894153945067694 1
-0.080605191173413 1
-0.00180664103351654 1
0.0326919260074281 1
0.103521843346634 0
-0.145684603668926 1
-0.0438043228459647 1
0.0822343248865401 1
-0.117173593583883 1
0.00655487809574592 1
0.0549943125388799 1
0.0127881910654755 1
-0.0678847158414554 1
-0.067741934499564 1
0.0654841422492512 1
-0.0682811854545302 1
-0.0194045775716672 1
-0.035595380399158 1
0.162695315183784 0
-0.0174630248310466 1
0.0353178554355083 1
0.115246165992978 1
0.0833221943463183 1
-0.0338057111426734 1
-0.00115472112426157 1
0.0929874503577793 1
-0.130382864461516 0
-0.147795259954887 0
0.085323734026768 1
0.0066730806357076 1
0.0150052533441658 1
-0.0719165571071047 1
-0.0861597283907226 1
0.0090142594685731 1
-0.0282374940094777 1
-0.0309892015333048 1
0.124923811201188 0
-0.00267634538247819 1
0.0976903252587798 1
0.098398862966345 0
-0.049254904122684 1
-0.0211653068918768 1
-0.0491278985612416 1
-0.0165301923771845 1
-0.128433736159339 0
0.0783469639763508 1
-0.0354415450808525 1
0.114597645150924 1
-0.0977261402639347 1
-0.0205741143003927 1
0.022013787400814 1
0.0197940767197028 1
0.0487915030121554 1
0.0192697135141528 1
-0.117014017233468 0
0.0276089241717824 1
-0.0896825591639786 1
0.141490895117849 0
0.036739150502011 1
0.00621817160085764 1
0.0281015951767836 1
-0.020979844509694 1
-0.00498032430425442 1
-0.075276730044851 1
0.0424238079107064 1
0.0110741690935927 1
0.00321715079008155 1
-0.0314302176073703 1
0.0424934366866106 1
0.0627304540771935 1
0.0576287521352657 1
-0.0155383656139739 1
-0.0640130671920992 1
-0.0428118122025259 1
0.123704620833262 0
-0.0123468745892178 1
-0.0752438174585836 1
-0.095256537583914 1
-0.0150287356049645 1
0.0367118965801676 1
0.0129041809643266 1
0.0235570471620029 1
0.0103526915267584 1
-0.00732839452353256 1
-0.0564716827187214 1
0.0129951840729214 1
-0.0718306490230558 1
0.0309109406911245 1
-0.028392931077823 1
0.0877063381353982 1
-0.0195561510222147 1
-0.0493646401325022 1
-0.0689970098237367 1
0.0800516210314711 1
0.086425467901065 1
-0.0125045937657437 1
0.0545679301014537 1
0.0404512233272659 1
-0.0805782504219266 1
-0.109133826958118 1
-0.130722133211416 0
-0.000107993358795001 1
0.100966434146298 1
-0.0095187085582232 1
-0.0216477868664684 1
0.0716090849044204 1
-0.0230421561698168 1
-0.0128649233745567 1
-0.048863633681976 1
0.00595094253685079 1
0.0637476056047685 1
0.0844559216468514 1
-0.0511373103362741 1
0.00950052472576746 1
0.0676556995755893 1
-0.0115481664545898 1
0.0359756815539476 1
0.00363405937726729 1
0.014718743879718 1
0.0193128814466434 1
0.111374366349132 0
0.0889676125001191 1
0.00806207394003651 1
-0.00126032062056031 1
-0.00999632222472961 1
-0.00576815253947093 1
0.0201151837332676 1
0.166353939458731 0
-0.0750206388100636 1
-0.0388487068241609 1
0.154789659945897 0
0.023118258422101 1
0.0480782324842467 1
0.0517058167147311 1
-0.0584721314236755 1
0.0585053707966066 1
-0.0832706048015152 1
-0.0827873035646635 1
-0.0523389105738693 1
-0.0607556916302933 1
-0.00078812226085543 1
-0.0270716186575398 1
0.00145382916431398 1
0.0314953829208778 1
0.150900086108406 0
-0.0412280045478259 1
0.030916500862213 1
0.00328127013664767 1
-0.0684480514953576 1
0.0965233509945337 1
-0.0320875460332281 1
0.0122198468402356 1
0.0990305403456173 1
-0.0938251711980374 1
0.0711225096719696 1
0.0686256701372145 1
0.0563293934883855 1
0.00340353674224362 1
-0.0917856031787194 1
0.0242675765767826 1
-0.144053422004929 0
-0.0374668796161754 1
-0.0438211380911 1
-0.0324763774854414 1
0.119085525158789 1
0.0477546824230618 1
-0.0402896211789913 1
0.0521996743900731 1
-0.00758040448122435 1
-0.0419686066117528 1
-0.0878968718634104 1
0.00420602139409536 1
0.0514326616931098 1
-0.0487586438595894 1
-0.002934179065644 1
-0.0338529521171011 1
0.043484631784868 1
-0.0638373030139765 1
-0.0197727766686952 1
0.00065059078006904 1
0.0367836287261177 1
-0.0303179293636692 1
-0.00820206188554531 1
-0.05222849847176 1
-0.0138661278234315 1
0.0262258730765995 1
-0.0472921291520269 1
0.0675435552702842 1
0.0573442745604151 1
-0.0417048423241723 1
-0.00840501824913828 1
0.0634095229810204 1
0.105466480593021 1
-0.00969835389840407 1
-0.00499633557464111 1
0.0145565376367381 1
-0.0136821458102213 1
-0.0676145588410825 1
0.11097256129951 0
0.0329648089941648 1
-0.0773732941551105 1
0.129668047435218 0
0.0272795414908735 1
0.0401960690595235 1
-0.0745186049965863 1
-0.156084018790163 0
0.0128884915487109 1
0.0182809151921629 1
0.00399734722048755 1
0.0364644200961295 1
0.0226292643800509 1
0.111899676860883 1
-0.108061126778635 0
-0.0507935503486531 1
-0.00640189996661446 1
-0.0177054509056953 1
-0.0400253833757271 1
-0.0320085466107306 1
-0.0322500614498565 1
0.0242939164249136 1
-0.0409325912143257 1
0.0528538973043939 1
0.000285115181794883 1
0.0553226264821083 1
0.0312739660319117 1
0.088435443314381 1
0.0229293768548499 1
-0.00574521171593582 1
-0.122700448682187 0
-0.112128215760745 1
0.163829925716069 0
0.0631730549992614 1
0.0655712501773226 1
-0.0839129599270891 1
-0.0661894759643856 1
0.0211904388436252 1
0.00085320240500588 1
0.0211889936041168 1
0.101613352674416 1
-0.0257241208436943 1
-0.0472604012948059 1
-0.00849819716884578 1
-0.0429536625808878 1
-0.00425310848846671 1
0.03038441889686 1
0.0742449518173849 1
-0.0583374582115112 1
-0.00365768282206733 1
0.0261847813949786 1
0.0113795818718989 1
-0.0070351691841111 1
0.0167153792976833 1
-0.00492207241464566 1
0.00923548412311234 1
0.0690389675093175 1
-0.0976375152450281 1
0.0792356358373507 1
0.017777267258491 1
-0.025020786092649 1
-0.0859708016082186 1
-0.0825079086756073 1
-0.0115374257038475 1
-0.0291340006164052 1
-0.053615785756243 1
0.00447653697505436 1
-0.0355027208707566 1
0.0684794557265676 1
-0.0180717718431133 1
-0.0724533927085468 1
-0.111830022678377 0
-0.0615516876290403 1
-0.0908261270548988 1
0.0851843070130921 1
-0.0498544242393321 1
-0.00740704391575729 1
-0.0429730560233413 1
0.0791538841852007 1
-0.0558301866773885 1
0.0755024042249854 1
-0.0301329275203137 1
0.0218437683708499 1
-0.049321023161006 1
0.00829788804386877 1
-0.0221831733265694 1
0.173515678627545 0
0.0292031466259082 1
0.0945288578097297 1
0.108694977036324 1
-0.0631921047604004 1
-0.00605586578151537 1
-0.0371541166393141 1
0.0157330486293128 1
0.0108083035380356 1
-0.0341393029849599 1
-0.0610198108589786 1
0.136067294573524 0
0.0412100266305084 1
-0.0665631616401516 1
-0.0556091720276502 1
0.0129672255194681 1
0.0571518784260911 1
0.0741813350708221 1
-0.0587180578304967 1
0.0186010843175112 1
0.0507611606052777 1
0.0248621586755452 1
0.113199012905462 0
0.0387228456171499 1
0.130387354665288 0
0.0838489647268093 1
0.0102135321583746 1
-0.0312689120775301 1
-0.00653731989244678 1
0.0207347747100497 1
0.0176413523712321 1
0.00847767985684031 1
0.0330630226242352 1
-0.0354848509865073 1
-0.00708026806334426 1
-0.10915163229662 0
0.0377918045023689 1
0.0240611424760787 1
-0.0552436401060577 1
0.0178148976854018 1
0.0897973030463974 1
-0.0848784741440706 1
0.0135370374498074 1
-0.0471763573734763 1
0.0441443587998585 1
-0.00220111008526069 1
0.00229363023861009 1
0.0753940011308681 1
0.0303276076361614 1
0.0155500141334402 1
0.00372325027320056 1
0.00209877424482424 1
-0.0841905313162917 1
-0.00283790981839953 1
0.0468620131612521 1
0.116608947220316 1
0.00885410683075884 1
-0.0860468633865565 1
0.0389370562470573 1
0.0704686263933226 1
-0.0181078714996968 1
-0.0107083824122126 1
-0.0355771231241761 1
-0.014134688755104 1
0.00892034898904521 1
0.00867436818619242 1
-0.0385164690972208 1
-0.0243579357096808 1
-0.0726088720963527 1
-0.0570684409983483 1
-0.016588157646943 1
-0.0307285755232262 1
0.0858823348346303 1
0.0133339220291206 1
-0.0333614012809456 1
-0.0295956498111857 1
0.0620895755035768 1
0.00159411597968364 1
-0.0266551221646509 1
0.00384350116315347 1
-0.0834179171923695 1
0.0126876711591307 1
-0.0139501702808258 1
-0.0377194076407062 1
-0.0678713045722127 1
0.00314161244585746 1
-0.0419930576923174 1
0.0189663076166063 1
0.0193366924830433 1
-0.0461305037590241 1
-0.0127467699748065 1
-0.0926598088047337 1
0.00148615451932134 1
-0.00267268689782891 1
0.0885601887653142 1
0.157925107311562 0
0.0427728954857938 1
-0.0939062946850034 1
0.103243931784241 1
0.0849689352420121 1
0.0891583031052757 1
-0.0651194091340206 1
0.0206437383513312 1
0.120848267762995 0
0.00516000733160992 1
0.0477129992488705 1
0.0975541994625358 1
0.108043501030834 0
0.0185988976326059 1
-0.014617444367313 1
0.0398007397628326 1
0.0474856647333736 1
-0.0109143537796296 1
-0.138286575483324 0
-0.044576521050256 1
0.0153508025914706 1
-0.167618287185957 0
0.0362220677393609 1
0.00782723665780446 1
-0.106870792459413 0
0.00683122838731828 1
0.0186704165479279 1
0.00502310655612371 1
0.016068483867798 1
0.0462227420096138 1
0.099626083701969 1
-0.098826151852435 1
0.0422778234988449 1
0.087535011468558 1
-0.18321946035824 0
-0.126193129809029 0
-0.122823105798209 0
-0.015372213216236 1
0.0478561942356124 1
0.0520645792252658 1
0.0937343308077093 1
0.00437963852319726 1
0.0526687023457728 1
0.0748021372841742 1
0.00189235995667984 1
-0.117334287094023 0
0.0148622634197956 1
0.0594841819613248 1
0.017488270862614 1
0.0318173397651241 1
0.0140455438671808 1
0.045156035095814 1
0.0949243036964521 1
-0.0692739494754227 1
0.0178521228307695 1
-0.0218112268969278 1
-0.00101631256135053 1
-0.0184395246551382 1
0.00192530585008671 1
0.000409889607204013 1
-0.0371369365304476 1
-0.0135524914521321 1
0.0750412564104252 1
-0.0887427876289271 1
0.0260750969062063 1
0.0462732702456532 1
0.0212955533084265 1
0.00498170916379533 1
-0.0096267881731341 1
-0.0917982639368173 1
-0.00117070188467085 1
-0.0755934667658261 1
0.0443645592978197 1
0.0271055725943536 1
0.0881069116728723 1
0.0224295137261686 1
0.00495890736830887 1
0.0157006752233644 1
0.0130890893382504 1
-0.0131614582521233 1
0.0102484537187755 1
0.076077625396551 1
-0.00943281780654238 1
0.11877310820563 1
0.0100585730308657 1
0.0278115171431061 1
0.057883030181068 1
-0.00353724265532528 1
0.0112653364149068 1
-0.0557419730293599 1
0.0171465403778032 1
0.000826397981586066 1
0.117464420118023 0
0.0763595548880242 1
-0.0585708686844843 1
-0.00227313044244113 1
-0.0575202526417325 1
0.0405360120201669 1
0.0864696964914056 1
-0.0331019208681869 1
0.0612012696855783 1
-0.111154344340965 1
0.0290362558452824 1
0.0787160036376629 1
0.0522119131911173 1
0.0883707512081991 1
-0.0767897060677845 1
0.0315796402764711 1
0.063450269237052 1
0.0700271281226781 1
0.0357693264788538 1
-0.0897857955256878 1
0.0704958632020421 1
-0.14151790112839 0
0.0325069367999242 1
-0.0235825405366686 1
0.00768424946968988 1
0.0421235806870444 1
-0.0199427367404835 1
-0.0463697822550551 1
-0.0349690922478467 1
-0.124612125643591 0
0.00087815172187701 1
0.0523346724128546 1
-0.0998737859002875 1
0.00963522483254169 1
0.0368124941649102 1
-0.0395532583528969 1
-0.0363686466607525 1
0.0519340573700934 1
0.0126418263522724 1
0.0551339615337667 1
-0.0694105647790552 1
0.0927634084720948 1
-0.0196542229217617 1
-0.00827567346526844 1
0.0192771872940723 1
-0.0636178554500015 1
0.0466441913696696 1
-0.0217294683107518 1
0.0255875525038802 1
0.00048432188826586 1
-0.0240824812001265 1
0.0119809354339616 1
0.112448662054179 1
-0.0488818248826419 1
0.020805901800904 1
-0.0523887658577295 1
0.005102482506183 1
-0.0207616540332566 1
-0.0930899137738379 1
-0.080317229941477 1
0.0920803177267974 1
0.104766584709801 1
0.0424496426063579 1
-0.0133815130645494 1
0.0822530446728339 1
-0.0274721045013596 1
-0.100615409843666 1
-0.00943415683289904 1
0.0205089142168201 1
0.049079318710882 1
0.0455714259283688 1
-0.0482857373215214 1
-0.140268494886238 0
0.0567897537900757 1
-0.00934238091462585 1
0.0351963006874915 1
6.80524839462675e-05 1
0.0414695318130134 1
0.0770341979883313 1
-0.0561930587858388 1
0.0202869547250821 1
0.0111233570531229 1
-0.0382876911027856 1
-0.00333207685508684 1
-0.0151455515381044 1
0.0429917743566216 1
0.116751851482191 0
0.098252579444628 1
-0.0600969736504373 1
-0.0550605538645097 1
0.0288992868129735 1
-0.0461054983895232 1
0.0448127759046493 1
-0.057893078426854 1
0.0505906788572453 1
0.0139370030753134 1
0.0965076040031879 1
-0.017603993436736 1
0.0663310854978085 1
-0.0348183091341425 1
0.0206873048641989 1
0.157988162216148 0
-0.028605044669441 1
-0.0403513376397693 1
0.0501731397967312 1
0.0233033308838899 1
-0.0458258360996251 1
0.026913448708897 1
0.1516324886031 0
0.0164485215181036 1
0.0280265894955327 1
0.0133674532495817 1
-0.061533173243549 1
0.0379430305128456 1
-0.064371635138943 1
-0.0357452564533374 1
-0.128098933503027 1
-0.0109896805347612 1
-0.0398628884917794 1
-0.00788629958768874 1
-0.051232221242819 1
0.0544261408775844 1
0.0124150455123082 1
0.0357140364700244 1
-0.00785926910704292 1
0.0105129915742828 1
-0.0460258788967749 1
0.0326520873309741 1
-0.0211434590195566 1
-0.0296041095519721 1
0.0226725415978798 1
0.0431321736540725 1
0.0777647070615923 1
-0.123395529029223 1
0.134554711700233 0
-0.108875441571903 1
-0.0256386545417069 1
-0.0420770917632471 1
-0.0469426423930038 1
-0.135088870812376 0
0.0956510247274552 1
-0.0275252593959028 1
0.113094090146147 0
-0.0620736655891134 1
0.0389910608379374 1
-0.06789081396983 1
-0.0117221621235278 1
0.0239847507790816 1
-0.0244891531448312 1
0.137607431213754 0
0.0153830449114604 1
0.0711295657016601 1
-0.032248793875667 1
0.0394124978570102 1
0.0666069296741244 1
0.035357517064853 1
0.0659258693930102 1
0.0744294104344261 1
0.035563167572822 1
0.0548088399724087 1
-0.0309486960058808 1
-0.00965082099905161 1
-0.14785497272893 0
0.0999700911524666 1
-0.100350255250206 0
-0.0404414329259669 1
0.00116893041090328 1
0.0861720367929828 1
0.050213030616312 1
0.0471536355387972 1
-0.0523155464604952 1
0.122227983184296 0
-0.0195916384015999 1
-0.00413564339354707 1
0.0654726298778328 1
-0.0481044412188604 1
0.0443508233993243 1
0.102024515505721 0
-0.0231528002294401 1
0.112284448033317 0
0.0945563205130144 1
-0.0310978816808417 1
-0.0696372002257039 1
0.0841123912800305 1
-0.0614405327969555 1
0.0330121855437292 1
0.0244231359882104 1
-0.0237580433925642 1
-0.0458596250429245 1
0.00680657048710077 1
0.0526600760645938 1
0.0850115087701523 1
0.0857390922153042 1
-0.00210986715697814 1
-0.105051407867939 1
-0.00100700289691281 1
0.0395722659581675 1
0.103967495075372 0
-0.126540416096442 0
0.0719269250449791 1
0.112882843790276 1
-0.0455745857201438 1
-0.042365689221045 1
-0.0658075655055644 1
0.0203792813688051 1
0.0437604434240166 1
-0.0329056048756213 1
-0.0664107804496204 1
0.0694941178754765 1
0.152023462957494 0
0.0207276974857704 1
0.0759722034940617 1
0.0838711681795179 1
0.0126538927298923 1
-0.00643251103549863 1
0.0237963752314364 1
0.0585298923189942 1
-0.00363922553159889 1
-0.172765853481917 0
0.00822470289626618 1
-0.030480578051138 1
-0.0101245957583321 1
-0.0689286572239515 1
-0.0119938531614893 1
-0.0387182049132625 1
0.0702444755592051 1
-0.0289386824118011 1
-0.0348403805686676 1
0.149271591150809 0
-0.0346875919932778 1
0.0949950905343935 1
-0.00252359506166808 1
0.0260368601176992 1
0.0486384432537781 1
-0.0409314567987317 1
0.0777793125466093 1
-0.0823326580805424 1
-0.0723612565599158 1
-0.0585663248676812 1
0.0518258161428867 1
-0.0325421433341375 1
0.0234855281779373 1
-0.0454082257714525 1
0.0211495075292546 1
-0.154911186996699 0
0.035149638104762 1
-0.0478276898446188 1
0.0369032218009011 1
0.0937805442131954 1
0.0491123489735907 1
0.00453137382821689 1
0.0226170121526747 1
-0.0214231560351759 1
0.0304400360668203 1
0.0216533961375425 1
-0.0469794469377487 1
-0.00434081401172564 1
0.0221684954501274 1
0.003620869139267 1
0.0555998802400958 1
-0.0367470854598396 1
-0.0949196434131419 1
0.0466296081202016 1
-0.0298496888225293 1
0.0405366162857249 1
-0.0106165181210665 1
0.00742246758566444 1
-0.0534341164852522 1
-0.144130885214687 0
-0.0891079607426739 1
0.0599697959833626 1
-0.0099763282675922 1
-0.0284615235824523 1
-0.0367059931813815 1
-0.00511623463574037 1
0.0560667849005315 1
0.0500999853564022 1
-0.0806373796857652 1
-0.0447194159419069 1
0.118723034617415 1
-0.0628437534182768 1
-0.0394472657173487 1
-0.0270096544208012 1
0.112877749165788 1
-0.0168090622083316 1
0.0687475241448427 1
0.0499644659159896 1
0.122827534865841 0
-0.0292851392340298 1
-0.0262376822487772 1
-0.0434898368152442 1
0.0349821061361915 1
0.082581069175607 1
0.0607818898705794 1
0.0562431343002577 1
-0.108789136717226 0
-0.0711016247272002 1
0.0663958126116068 1
-0.0466592594730583 1
0.0575645283578418 1
-0.0153876417312885 1
-0.0221812733931198 1
-0.00298836692354565 1
0.0617110084045734 1
-0.0900580828378774 1
-0.0315799199110916 1
0.0757747093583538 1
0.0697246109340959 1
-0.129439178194196 0
-0.02353864581392 1
0.0354499523763663 1
0.115246178435049 0
-0.14661206114137 0
-0.0377896154581178 1
-0.0499987999170993 1
-0.115257327923508 0
-0.0400027310036668 1
0.00585473311930995 1
0.0369578640827942 1
0.00214979498822223 1
0.0382048623009781 1
0.0272057517942213 1
0.142609620899655 0
0.00918870040230859 1
-0.0648216747984462 1
0.000976641922130542 1
-0.000263387904277314 1
0.0128261389242137 1
-0.0279181059470352 1
0.113945021607686 0
-0.0527235512427272 1
-0.00433709889850764 1
0.0307338304073127 1
0.0163940806793224 1
-0.0787881101921389 1
-0.0057515236496935 1
-0.116793262253618 1
0.0412112490550154 1
-0.112619728679868 0
0.0424455742630359 1
-0.0964587197656637 1
0.05637716107304 1
0.0563589194689049 1
-0.0400205327394856 1
-0.0525973444804263 1
-0.0865253922187418 1
-0.0171450255915576 1
-0.107556431616895 0
-0.00914065418494228 1
0.0351056943386997 1
-0.061923090325947 1
-0.0271421060112008 1
0.0932691273286718 1
0.0841997284830641 1
-0.0241794302631802 1
0.083984977593242 1
-0.0638877222534144 1
-0.0676999926837219 1
0.0125875630574744 1
-0.0672372975344686 1
-0.0465562809710749 1
-0.0596566697266637 1
0.00601306150210503 1
0.0405362560948056 1
-0.00708977907532615 1
-0.0682929200242207 1
0.02148985339825 1
0.0305676792673675 1
-0.0537689049617981 1
-0.16075395824927 0
-0.0938035325064061 1
0.0182277079617862 1
0.102104116371173 1
-0.0204684927832829 1
0.0187181979059916 1
-0.0338875146254546 1
-0.0560211946070222 1
0.020673746283877 1
0.0243007274563322 1
-0.0367772706264744 1
-0.0305934247043094 1
-0.0929127971054573 1
0.0344435406579016 1
-0.0240810668110635 1
0.0708067868428172 1
-0.0510313977143862 1
2.66086072867747e-05 1
-0.000411071088945017 1
-0.0271629186653403 1
0.103967222163724 0
-0.0504270517135263 1
0.00379962065398886 1
-0.0301109915379963 1
-0.0656104824074216 1
0.0595999805077167 1
-0.0323555624152332 1
-0.111102388668655 0
0.000982657156036021 1
0.00654476234497578 1
-0.0582614011935629 1
-0.0089769489186874 1
-0.0305780207960642 1
-0.111517539137193 0
0.00173752924147842 1
-0.0168859187632549 1
-0.0527925377138165 1
-0.0423663073410443 1
-0.013313329518336 1
0.0740042881131437 1
0.0649028600862183 1
0.0134502229182024 1
-0.031191479282337 1
-0.000426452405295255 1
0.00927779517489903 1
-0.0990221164581576 1
-0.00393202189981981 1
0.0478390065718383 1
-0.133730562379972 0
0.156796664728254 0
0.0864468734558817 1
-0.0749477870389308 1
0.0420637321987003 1
-0.101590296966523 0
0.0645296830917216 1
-0.113347272337178 1
-0.113392502720663 0
-0.0331051271452673 1
0.0507311033201818 1
-0.0582975475237637 1
0.0338850742478657 1
0.0625977791607069 1
0.0070647395098551 1
-0.0260231656671152 1
-0.0152620814276957 1
-0.053726068007524 1
0.00708762119531752 1
0.0691993488178085 1
-0.0361897467660919 1
0.0193930382567568 1
-0.0618642600951318 1
-0.0156063058764018 1
0.10948574999766 0
-0.0897767826096876 1
-0.04481333330965 1
-0.0540751223535205 1
0.00598290983196132 1
-0.00633232631416709 1
0.0110601895554952 1
0.0566700802169814 1
-0.0617981763229918 1
-0.0257618677515528 1
0.0232519451973824 1
0.0562990662082697 1
-0.0569622588047278 1
-0.0408088699964375 1
0.0425716894603469 1
-0.0702424574721866 1
-0.0335725510885492 1
0.035676863416317 1
-0.0165030406034505 1
0.038741142337229 1
0.00101773056236388 1
0.00794211967984823 1
-0.10912295414832 0
-0.0586521514807464 1
0.0851854974395078 1
0.0940790164513486 1
0.0122585572063646 1
0.0460653229940591 1
0.14936823019608 0
0.0371019783754761 1
0.0984319842233527 1
-0.0567345233826755 1
-0.0934426055145592 1
-0.00059461416080853 1
-0.0538139265940392 1
0.0228538856101087 1
-0.0571022092673925 1
-0.0364831344609469 1
-0.0359440922278007 1
-0.0842628895966327 1
-0.00506555315980006 1
0.0111279946793621 1
0.0404314290171642 1
0.0130773586242769 1
0.0440946596935739 1
0.0881567927484799 1
-0.213064432872276 0
0.0605733205229292 1
-0.06738540822464 1
0.113599229347042 0
0.0526805198352835 1
-0.0285462150373998 1
-0.0228953100250632 1
-0.0134518253207447 1
0.126723459899471 0
0.0887047065921875 1
-0.0363453261385593 1
-0.0614848215103652 1
0.0830849252216169 1
0.0416483338252132 1
-0.0907261890153886 1
0.0946160285422084 1
-0.056340257896402 1
-0.0589438883564535 1
-0.0762147242115464 1
-0.0230205441627218 1
0.0337532674133135 1
0.0524907555477612 1
-0.0338255407642935 1
0.0145055711837503 1
-0.0447908995928274 1
0.0302886739398425 1
-0.0165238741191075 1
0.000955981893482398 1
-0.0364093645622058 1
0.0280686526601994 1
0.0418345944671956 1
0.00912153768967132 1
-0.039894544561372 1
-0.0167572170411237 1
-0.00213329208514734 1
0.017693384574945 1
-0.0167879304653826 1
0.0412940067207647 1
0.0842010356872549 1
-0.0301940885105356 1
0.0409671386939937 1
-0.00478554936804679 1
-0.0275579428988728 1
0.051010517986469 1
0.0149366110099656 1
0.0368900887803833 1
0.103267325048321 1
-0.0293182899755168 1
-0.0494364919990782 1
0.144077620554466 0
-0.040885892198061 1
0.0413371235219757 1
0.0407602672120369 1
-0.0544408305440285 1
0.0362362144816506 1
0.16827430102161 0
0.0433176818278462 1
-0.0636743136238902 1
0.00836481553901982 1
0.0601809127886682 1
0.0873016085134546 1
0.0630808225968667 1
0.0860587041214849 1
0.0694995774622337 1
0.0298823261911179 1
0.0295863925287809 1
0.0394546093332672 1
0.0482209145314094 1
0.0470091780270003 1
0.136167260657554 0
0.0772463974074299 1
-0.0434692844402075 1
-0.0118929356703621 1
-0.0234002294483492 1
0.0425918519708754 1
0.152032016834175 0
0.000547632977593485 1
0.050016349360133 1
0.137140655716959 0
0.00908649020158475 1
-0.023211668227293 1
-0.0118500051937289 1
0.0101213060491005 1
0.0746736211806278 1
0.0401827685678015 1
0.0508585266839434 1
-0.0280389361397356 1
-0.0186030325450258 1
-0.0509644518956991 1
0.107826223515547 1
-0.0024084193943485 1
-0.0575985220185804 1
0.0512946226305084 1
-0.147706170624746 0
-0.123202950630604 0
0.0265870764892337 1
0.0835441927494598 1
-0.0658839285801544 1
0.021589893436478 1
-0.0149063929167599 1
-0.0329003446216053 1
0.0329292999888284 1
-0.0418910811544172 1
0.0834698495274975 1
-0.065460349486732 1
-0.0378717610110062 1
0.0053908893149896 1
0.00612136481542857 1
0.0380020261654955 1
0.0560547677697915 1
0.075189076860916 1
-0.0522200253898438 1
-0.039363879152412 1
-0.0254908366125033 1
0.00704850223341537 1
0.0146488817327385 1
0.0783322039282334 1
-0.146396879655553 0
0.0901595166155257 1
0.0623627317072075 1
0.0071132048500504 1
-0.080585247014971 1
-0.0142283438537527 1
-0.0475639765424207 1
0.0696841892928725 1
0.0584600552061748 1
0.0514569724089337 1
0.0296356128772242 1
0.0890948528629558 1
-0.0521648367919741 1
-0.000540695464494593 1
0.0180516104216905 1
0.0670723607450776 1
-0.0246797527306152 1
-0.0281114245331776 1
0.103691044583265 1
0.00991534190601691 1
0.0560435023552819 1
0.0298567041010308 1
0.115482364150026 1
-0.0108881424409341 1
0.0124979042767404 1
-0.0847160474154274 1
-0.0315069818132614 1
-0.00468297466048961 1
0.0179135183454137 1
0.0672529675000324 1
0.106827484778783 1
-0.049614213676371 1
0.0798246564343524 1
-0.0212527653510863 1
-0.0385263564017066 1
-0.135040792242143 1
-0.0976646592731821 1
-0.0496856750661955 1
0.0565545741399011 1
0.0469409649175125 1
0.0631088396445679 1
0.0469529672387919 1
0.0532808705024 1
0.0694070884340429 1
0.0781666678141335 1
0.0657683499272256 1
-0.0162395127894384 1
0.036309684374107 1
0.00170725652775555 1
0.112437129083259 0
0.0326274925169365 1
-0.00473515811013658 1
0.042686660734857 1
0.116564939371517 1
0.122018759076489 0
0.0375543081656844 1
-0.0873876488931302 1
-0.0848453768164475 1
0.101199472933124 1
-0.118902147423335 0
-0.0679403679824673 1
0.111216680604957 0
-0.010733657224098 1
-0.0624641482006196 1
-0.02838900156061 1
-0.0209860295429464 1
0.0260488870146787 1
0.0502852771328668 1
0.0299235113165719 1
0.0239554877753386 1
0.13214695019972 0
-0.000625054996476162 1
-0.0454100714315823 1
0.00898829299552631 1
-0.144505251856056 0
-0.0347268648955753 1
0.0362937379364841 1
0.00514501280352875 1
-0.0295320678902708 1
0.0211819339409076 1
-0.102286843227542 1
-0.0408173385812038 1
0.120077514742278 0
0.0485135208042674 1
0.0185894617459679 1
0.079109248682905 1
0.0944697149031962 1
0.0605061724401116 1
0.0652167354817652 1
-0.103676926883337 1
-0.00253637401568833 1
-0.0112842767685768 1
0.0598918646993242 1
-0.0425204334911915 1
0.10799226497045 1
0.036095491210298 1
0.0134563811249701 1
0.0118570876997505 1
0.0642968259872291 1
-0.00301013638050353 1
-0.00947965914613928 1
0.108519849500433 1
0.0667651004045327 1
0.015482490362782 1
-0.0386878747797109 1
-0.113128569894081 1
-0.0517785613087047 1
-0.12835724611572 0
0.0256078395003497 1
-0.0709839431577061 1
-0.0117628154481595 1
-0.040975141972326 1
-0.0675492304294408 1
-0.108619608966926 0
-0.0455377283050757 1
-0.0146521697644948 1
0.033047646230095 1
0.132419106881768 0
-0.0339761726011173 1
0.0784145644673043 1
-0.00299142693417435 1
-0.0954224366105159 1
0.0533910621185753 1
0.0739285785776318 1
0.0378056415957086 1
0.0267446892599598 1
-0.0271303316450344 1
0.00501195823109827 1
0.0240711519071363 1
0.137412372196453 0
0.0339497248875794 1
0.018684347172385 1
0.025002751583914 1
0.0197691052324728 1
0.0267123092689552 1
-0.0868197215562973 1
0.0563949251330109 1
0.00753367966138874 1
0.0677795228851194 1
0.0964386204570701 1
-0.0188342884543963 1
-0.0553263851484917 1
-0.00118450322944066 1
0.0974515302859033 1
0.0428702270461359 1
0.111982686846491 0
0.0379247422450987 1
0.0336282033925523 1
0.0277815879492476 1
-0.0628600420995488 1
0.0208771687306232 1
-0.00748603932970355 1
-0.0263794896357099 1
0.0237737545574362 1
-0.030859283525655 1
-0.0751573135232068 1
-0.00540548617545946 1
-0.08663941593634 1
-0.0549773632130194 1
0.0052672155240808 1
-0.0758882222375235 1
-0.00523184933960071 1
0.040714007826195 1
0.0699060664116476 1
0.00282163175378132 1
0.039502738777143 1
-0.105124028162295 1
-0.0670603727005213 1
0.0638302199005811 1
0.0955682743966354 1
-0.076970218365835 1
-0.0310507487652438 1
0.0818636995795828 1
0.0882706902051249 1
-0.0905533123176211 1
-0.0662761193206516 1
-0.0161598758274114 1
-0.00280458695933526 1
-0.154255257245421 0
0.068727196060153 1
-0.0297543534615557 1
0.0495748324651633 1
-0.027503406815883 1
-0.0131930129425267 1
0.0434015141045933 1
-0.00508720277700778 1
0.0485687206353158 1
-0.0201282923343128 1
0.0809361508884283 1
-0.00892686689855217 1
-0.0740408873204796 1
0.0787452808504315 1
0.0306149633818575 1
0.00208648196012963 1
-0.0379382199176842 1
-0.0282747981137979 1
0.0344586620068389 1
0.0397067148609705 1
0.0464206821715862 1
0.00276224593348578 1
-0.028989486376976 1
-0.00772051481332674 1
-0.0832791104440692 1
0.002620319756234 1
0.0765281716003029 1
0.00925146523835328 1
-0.0895917984757664 1
0.0218850415512264 1
0.0418148370679066 1
-0.0808317241005695 1
0.0451246639531861 1
0.0191963831900648 1
0.021715238528551 1
-0.0951473543788679 1
-0.0403899025705289 1
-0.0157592847419167 1
-0.0280300148761235 1
0.0548437438661393 1
0.0254175169124745 1
0.00925964949379823 1
0.113320584935466 0
-0.0454729113925404 1
0.0271085051914236 1
0.0322388892762102 1
-0.0272641645262392 1
-0.0615382804111372 1
0.0922314288996167 1
0.01782920968126 1
0.0569631375242985 1
0.0216451912650335 1
-0.067542268756554 1
-0.0188131072352738 1
-0.0667731432177903 1
0.131966741958327 0
-0.0920139752808521 1
-0.0567298876886727 1
0.065450948537308 1
-0.00825164778164541 1
-0.0295910685068672 1
-0.0686584069870268 1
-0.0394267315019846 1
0.0114133985519469 1
0.0823921417346512 1
0.0628760501434126 1
0.0198210675577107 1
-0.0278919947081658 1
-0.0271765945602183 1
0.024109373610913 1
0.111561420988365 1
-0.0222928968714848 1
0.0852328111600287 1
-0.0309360620163906 1
0.0168546686414519 1
-0.0734270301781855 1
0.00908792466079113 1
0.120781446877833 0
-0.0226586535691869 1
-0.0416601847834596 1
-0.0815033554955622 1
0.0908103147819882 1
0.0964242454931937 1
-0.0502264568386468 1
0.021713275657174 1
0.103213528057464 1
0.0425622507331006 1
-0.086658887105261 1
-0.0621280013077592 1
-0.0093723314306948 1
0.081325821672605 1
0.00456276088393803 1
-0.00753578568358842 1
0.0293070985465956 1
0.0120436119360183 1
0.0972985381300106 1
-0.037278089678727 1
-0.0790512795835315 1
-0.0290372536434539 1
0.116948633447651 0
0.0481395891160705 1
0.00672075556988118 1
0.0204591745179688 1
0.00153796929987465 1
-0.0411066449884581 1
-0.07186563697053 1
0.0912389896798867 1
-0.0625583037373087 1
-0.0259562587061907 1
0.0781123172295967 1
0.0622502179364776 1
0.00694351251378212 1
-0.0397049273853772 1
0.0287708382089838 1
0.137878824701539 0
0.0591878405751882 1
-0.11541646313949 0
0.0606647376684392 1
-0.0201260175057324 1
0.0222749145295643 1
-0.0206243134334261 1
-0.0283610357292164 1
0.0553415538643461 1
0.0989977610028112 1
-0.0940171064891008 1
-0.0872691804813013 1
0.133998764330912 0
-0.0153869227707218 1
0.0314305533838878 1
0.00508007006336166 1
-0.0540120323659553 1
0.0687631383837321 1
0.0268347560502621 1
-0.0388627489301402 1
-0.0542266923121939 1
0.068588580764273 1
-0.0409685551009992 1
0.0607669049157863 1
-0.00195231879912623 1
0.051190993800946 1
0.0872628412071061 1
0.0196614370078482 1
0.0940821420098712 1
-0.0293213916588507 1
-0.112125711394189 1
-0.0128453054982311 1
-0.00198633598230886 1
0.0745870528877249 1
-0.0125917872099151 1
0.0300627424966718 1
-0.0438650890338588 1
-0.0773135433144491 1
-0.0088676845232863 1
-0.0529583568079872 1
-0.0423458099943805 1
-0.129582116852836 0
-0.0101735318029448 1
-0.105720352000019 1
0.0143380794480443 1
-0.019835434974431 1
-0.0667358150936063 1
-0.0432053770711537 1
-0.0179313671635291 1
0.0793805994734535 1
-0.00825796699161481 1
-0.0365623946537867 1
0.0391065168713299 1
0.0144266882429269 1
0.0275000609085833 1
0.00287410959369035 1
-0.0303718262719555 1
0.016993431722363 1
0.0368497534040814 1
-0.0743563863776018 1
-0.0465230035831527 1
0.0406029526964784 1
-0.00561705841656201 1
-0.0127215297419867 1
0.0131093465512222 1
-0.031748614789589 1
0.0340343806372966 1
-0.0242199006509815 1
0.07585897697617 1
0.0441690195759589 1
-0.0412979808655129 1
0.0185569205005943 1
0.040922677454276 1
0.107091429890477 0
0.0211590134706638 1
0.0782255165111443 1
0.0559080534230984 1
0.0572087544950768 1
0.0359732811815697 1
-0.0517443221226112 1
0.00623871790926354 1
0.0548650172946191 1
-0.0354600229318399 1
0.0493494816667977 1
0.0278250042754811 1
-0.0320757516969591 1
-0.0358032812117117 1
0.128806703103178 0
-0.0471601720573842 1
-0.0267498540088587 1
0.0633453894084413 1
-0.0663522644630094 1
0.00158432082653603 1
0.0101582721707487 1
-0.0566662390176178 1
-0.0793144881912449 1
0.00861234488604305 1
0.0245846771991354 1
0.0600642775070552 1
0.000244526874789132 1
0.0832926297294113 1
-0.0545065592213864 1
-0.066039762863862 1
-0.100484079151287 1
0.0215708154706655 1
0.0769105597622366 1
-0.0301113899740783 1
0.0228045309234086 1
-0.0134344652259169 1
-0.0481863352698892 1
-0.0303114829663873 1
-0.0429156969653525 1
0.0600590691653213 1
0.0379975088705076 1
0.147437954990557 1
-0.073487961767999 1
0.0312384367507103 1
-0.0529891722207938 1
-0.0103517837864509 1
-0.06161435418886 1
0.0546716441653323 1
0.115293072878466 0
-0.0282897342735276 1
-0.129595488570431 0
0.0133977464208187 1
0.12006824879554 0
9.18209694391117e-06 1
0.0312232432523529 1
0.0306626029938837 1
0.0242084238397179 1
-0.043676134045569 1
0.0265451620299211 1
0.0945411713008419 1
-0.0210056890254499 1
0.0244488660658724 1
-0.00474087194236608 1
0.0606945914358178 1
0.0712516513185129 1
0.0168099026997826 1
-0.034015632758149 1
0.0172299690684375 1
-0.0474654047959809 1
0.0843417706326244 1
0.0283711786529564 1
0.00421560199084202 1
0.0214915541938183 1
0.00674519653831021 1
0.0459031197876406 1
0.0668464659996013 1
0.05223145667555 1
-0.135005168500945 0
-0.0541181963027707 1
0.0200875471044671 1
0.0927029382358977 1
-0.00688419644279075 1
0.0461084177247795 1
-0.138374320505467 0
0.0640732217228522 1
-0.0770200283401652 1
-0.0959813633152678 1
-0.018180677265311 1
-0.0344564545615098 1
0.0434299222179015 1
-0.0231054827471081 1
0.0787896489546444 1
-0.124574875142662 0
0.0132994142525735 1
-0.0335701902020852 1
0.0288726299112949 1
-0.0387634022044102 1
0.0843306196393008 1
-0.0758001249588349 1
-0.00304686777423611 1
-0.0296333029126788 1
-0.027034480330768 1
-0.0795494539148174 1
0.0277277060462872 1
0.0528677418163079 1
-0.102543528863289 1
0.012703038384172 1
0.0447211063270949 1
0.0648685105481756 1
0.024474782325401 1
-0.00467702973688933 1
0.100091426809766 1
-0.112182539085327 1
-0.038066990524231 1
0.0557268235038571 1
0.0592024216890395 1
-0.0217769701423888 1
-0.0275634334655582 1
0.0254199043644486 1
-0.0664758084053881 1
-0.00680821053512108 1
0.0188703408353832 1
0.0429318105122409 1
0.0622563445623001 1
-0.0383150920212604 1
0.0300414473265989 1
0.0413751588907396 1
-0.00853813871035275 1
0.0481680027413369 1
0.0222114000684749 1
0.069614767219699 1
0.0453308687205484 1
-0.00895265714270059 1
-0.0402324865057142 1
0.0634425974750314 1
0.0383648354250512 1
0.0415258133999361 1
0.0863342926541011 1
0.0107113097319639 1
-0.115606371274161 0
-0.0227746452349601 1
-0.102668176895882 1
0.187325245261072 0
-0.000231251109830254 1
0.0342205250555446 1
0.022747344392989 1
-0.0103634093410669 1
0.0121880382083404 1
-0.0303085072345161 1
-0.0383346429964508 1
-0.0254236848431927 1
0.0629700609114039 1
0.0329790833005492 1
-0.0208464477095069 1
-0.0151345980267764 1
-0.0307876722912411 1
-0.107616591520611 0
0.0116089738439253 1
0.0718701247214473 1
-0.061289235492547 1
0.0965168379173097 1
0.0647429460970186 1
-0.0724548144617126 1
0.0243621310128829 1
0.0525716487274348 1
0.0383296188885001 1
-0.0537635622143629 1
-0.0628040376646743 1
0.00169323825463995 1
-0.0316255104597943 1
-0.0264471217157405 1
0.0978513152836091 1
0.0595569138571095 1
-0.120086970922066 0
-0.00628307313440642 1
0.0338012258918021 1
-0.0229580448995157 1
0.19608764375911 0
-0.0304708537720348 1
-0.108074968868547 1
0.0465753221123186 1
-0.0405439994966712 1
0.0959467912030464 1
0.0712680850580449 1
0.0054099402452198 1
-0.0523323260452171 1
-0.0202737791698801 1
-0.0312412916706237 1
0.00475573655809276 1
0.00372585237549187 1
0.0521876517561462 1
-0.0677792752533876 1
0.0505487174091438 1
-0.117266369196054 1
-0.0576033121998448 1
-0.000185442322139483 1
0.0190569200011446 1
-0.0363538517680539 1
-0.0805394345503719 1
0.0171004493251256 1
-0.0561811684446035 1
-0.0984743807712412 0
0.0181954326318166 1
0.0264344090213766 1
-0.038987555214392 1
-0.0365227276886118 1
0.00290562669316618 1
0.0191476685547683 1
-0.0618938224782715 1
0.0724113970296523 1
0.0660093564520396 1
0.0318292366555578 1
0.000504629529437712 1
0.062887301708691 1
0.00436813539910221 1
-0.00654393301355457 1
0.0397773972131188 1
0.0679352872623944 1
-0.0521912007616162 1
0.0485022654377414 1
0.0727757388942048 1
0.0272318121479505 1
0.0333311288275448 1
-0.0185508697082274 1
-0.0656381276838919 1
0.0076186354769936 1
0.062660426388862 1
0.0562113810838932 1
0.0838071015257551 1
0.0417637060280375 1
0.0213276020408888 1
-0.0309382292309792 1
-0.0143642097709684 1
0.0547697633956207 1
-0.0274407472715254 1
0.080989943284099 1
0.104639803034068 1
-0.0985260053415661 1
-0.0238531675510491 1
-0.0425800417733294 1
0.0848857458128644 1
-0.0110037776538062 1
-0.0110004390340665 1
-0.0402568955485746 1
0.0932777638190353 1
-0.103518163863217 1
0.01739421149935 1
0.0638677253114843 1
0.0174124018524497 1
0.0271165028295649 1
0.00593344529894468 1
-0.0999976560059399 0
-0.0428227905134589 1
-0.00907082460744551 1
-0.123562105401656 0
-0.0492314264139299 1
0.00682970121439916 1
-0.015295310213139 1
-0.104304000882131 1
0.087914369124884 1
-0.00555995143978285 1
-0.033545126601882 1
0.0429865300278328 1
-0.00301930870610065 1
0.115269333476692 1
-0.0198543097637564 1
-0.0291480787136937 1
0.0378001503006391 1
-0.0693251464323379 1
-0.0418535352062401 1
0.108660668960447 0
0.00786002368890023 1
0.0174356107970699 1
0.0682848558995367 1
0.0429363693325338 1
-0.0139575288398567 1
0.00399027811746598 1
0.0892813793922122 1
-0.0298942987127248 1
0.0410658849562635 1
0.0519446352794759 1
-0.00437382321664159 1
-0.0506391070511481 1
0.139844861043626 0
-0.0751869970775213 1
-0.000855171625358581 1
-0.0129587353784147 1
-0.0347271294917786 1
-0.065603903306245 1
0.073692199828932 1
0.0289317339937493 1
-0.0895582624357082 1
0.063085243424219 1
0.113995594617118 1
-0.0746353919966049 1
-0.0296749331180203 1
0.0146652744650523 1
0.0384916290948187 1
-0.0535158062308146 1
-0.00125549843999546 1
-0.130853001176222 0
0.00227646362133125 1
0.0779318689261543 1
0.0651847685159142 1
0.00266405549724709 1
0.0124100429842136 1
-0.0275514105880005 1
-0.047406185357404 1
0.0713344301106735 1
-0.19136224641887 0
-0.0831191734373911 1
-0.0747453739693494 1
-0.0673980839313071 1
0.0305987178290083 1
-0.059792674967712 1
0.0181259042075795 1
0.00860390620450717 1
-0.049177430289235 1
0.0130522344983983 1
-0.0656486384073004 1
-0.0367221385938623 1
0.0212690916313896 1
-0.060615095380449 1
-0.126221125040588 0
-0.0357759743724792 1
0.00635994397861657 1
0.0589035175071548 1
-0.0422683431714146 1
-0.0393321495244546 1
0.0334454403552978 1
-0.0376751375811144 1
-0.00930351333006392 1
-0.0976870599537458 1
0.0685836403883366 1
0.0913604867438046 1
-0.0981417595632723 1
0.00736772133016104 1
-0.0681241775883574 1
-0.0927317660296324 1
0.0148621757711078 1
-0.071631665663831 1
0.0335765852397737 1
0.0393952507356248 1
-0.0429776263149508 1
0.0422850822587836 1
-0.0982227432152713 1
0.0799590568456804 1
0.0805734364381732 1
-0.0340136714509374 1
-0.00277440080973713 1
-0.192687000064602 0
-0.201168658096485 0
-0.0137985164992062 1
-0.0143069963403071 1
-0.0103743363628044 1
0.0453260964102367 1
0.095446535669004 1
-0.0424085539759396 1
-0.0625462067012157 1
-0.00571454261771037 1
-0.00120021900062676 1
-0.0837713017790138 1
0.0262417872688916 1
0.000765649721975549 1
-0.0212985373538932 1
-0.0232085365424547 1
0.0527524073504566 1
0.0672765573248489 1
0.00397131078223398 1
-0.0921699881611654 1
0.0786655356207223 1
0.0262303954922083 1
0.104499327562044 0
0.0866949324017937 1
0.0512037584702084 1
0.0377613334589928 1
-0.0404101580814875 1
-0.0255247265993238 1
-0.0673059935975716 1
0.000687198356966873 1
-0.0885508910778696 1
0.00900781144457376 1
-0.0481289436781172 1
-0.156539235324006 0
0.0679668024906105 1
-0.0151212914566083 1
0.0192151124172389 1
-0.00748867650956983 1
0.0379563167874243 1
0.0470295153603776 1
-0.0380675278643025 1
-0.0274059289337308 1
-0.0802588201097984 1
-0.0408670654226447 1
0.053920929433871 1
-0.038700668239514 1
0.107769148929545 0
-0.063962596851622 1
0.0509559692579406 1
-0.0238896714817751 1
-0.0395611587429336 1
-0.0165840718685902 1
0.0541998244640094 1
0.119611791111261 0
-0.0816393544978824 1
-0.0253343915467441 1
0.034082086702282 1
0.0609711081359938 1
-0.0332182380645421 1
-0.00839022570567803 1
-0.0399561600671211 1
0.107859532010784 1
0.0552549904191941 1
-0.00346626686815305 1
-0.106711685388665 1
-0.110507389224191 1
-0.0367832752625775 1
-0.0260406045875929 1
0.0514455923980579 1
-0.0344743710926921 1
-0.00858804741230555 1
0.00617876938882658 1
-0.0283075101198168 1
-0.00329890245130046 1
0.0585608899066365 1
-0.0451502182715017 1
0.0250820708794419 1
-0.00858641310280849 1
-0.00137358073422404 1
0.078491587573843 1
0.0595276639861041 1
-0.143674436031998 0
-0.0324965389718238 1
-0.00894848548198971 1
-0.0413003649065908 1
-0.0527822212785891 1
0.105028955820796 1
0.0295066879861983 1
0.026200670069109 1
0.0390135883760139 1
-0.0360472486897657 1
0.122734687558169 0
0.0149707146493561 1
-0.0223166814648848 1
0.0363147742804583 1
-0.100205732616375 1
-0.0716476096648354 1
-0.00510889180483415 1
-0.085462705697534 1
-0.0156194540391593 1
-0.0438815242791991 1
-0.0919590884460571 1
-0.0395911825607814 1
-0.00602239192049467 1
0.0358099533549327 1
0.0420924431473216 1
0.0992403850335244 1
-0.00304054502713975 1
-0.0507213198328448 1
0.169706250323038 0
0.0875904315616017 1
0.0513274439214669 1
0.11086365402575 0
0.0308567202866298 1
-0.0657995126498547 1
-0.0402619543984023 1
-0.0446655659350208 1
0.00372264121352241 1
0.00379259011852029 1
-0.0185396376956763 1
-0.0525011452868335 1
-0.0528720053125899 1
-0.0234639231254461 1
-0.0586360030681673 1
0.0104286542887968 1
0.0716898913659541 1
-0.0543486962714349 1
0.0113097462249609 1
-0.039898479664666 1
0.107465523756508 1
0.0427865236542968 1
0.112490428522787 0
-0.108250065742916 1
0.121443021745795 1
0.0620427363585505 1
-0.0560760792337867 1
-0.00299951996886279 1
0.0853710696548803 1
-0.0712107210109538 1
-0.0190965037801476 1
0.0350437139447558 1
-0.123513699961876 0
0.0190272626903213 1
-0.0872416190229712 1
-0.0487980960829565 1
-0.18108960563189 0
-0.126547343736802 0
-0.0159235989061245 1
0.0432662438485252 1
0.119899948276754 0
0.00697493123926642 1
0.0123183106973811 1
-0.0685336001570806 1
0.00627237927976185 1
-0.0217543481778687 1
0.113434654543789 0
0.0187224149863271 1
0.0635872164508262 1
0.0368088387972838 1
0.0507744479163535 1
-0.084751967317542 1
-0.00125416187976929 1
0.0773143900520095 1
-0.11484548569187 1
-0.0287246319485687 1
-0.0166918459987503 1
-0.0572650602082419 1
-0.0190555011487325 1
0.0971012198770783 1
-0.0166857342763327 1
0.0253445952017023 1
0.120265751654663 1
-0.0706121196278358 1
0.000778000375239809 1
0.00674270168097851 1
-0.0112287843696555 1
-0.0261068833854324 1
0.0264213517485825 1
0.057954098454083 1
-0.064415535174183 1
0.111291504555145 0
-0.079238069509523 1
0.0505024651253852 1
0.0449813720516375 1
-0.0489222427246532 1
0.0316383337142167 1
0.040790425146817 1
0.0347613243018442 1
-0.0114693536557585 1
-0.0937960099886317 1
0.0292327875950036 1
-0.0734592083783359 1
0.00148580947416253 1
-0.0497543592508471 1
0.0108014190842489 1
0.015035087766232 1
0.0551227557155687 1
0.0916580414436569 1
-0.048605020162723 1
-0.00252832283316726 1
0.00179476439326327 1
-0.0262030371255943 1
-0.0465731758347512 1
0.00086325248510635 1
-0.0396140540690329 1
0.10220650203816 1
-0.032931171769646 1
0.000133822052072818 1
-0.0545218756080219 1
0.0156414153279041 1
0.0340437017046452 1
0.0473645276293297 1
-0.0647653400846918 1
-0.00114703055669387 1
-0.0824896084414222 1
-0.0292884239518361 1
-0.0671141372381958 1
-0.0755114320413991 1
-0.173992448769835 0
0.0449976678844205 1
0.0301126509051013 1
-0.0179492604471198 1
0.0521907240374235 1
0.0258720677413122 1
0.0130056493002177 1
0.0926718841057395 1
-0.0400286139157029 1
0.149665193302446 0
0.0364493130641872 1
-0.0592622398505343 1
-0.0802597780257558 1
0.0181089665485773 1
-0.0142487786083936 1
0.0333294646069685 1
-0.0062932558157768 1
0.0424114954488398 1
0.0485178931397669 1
-0.0661585823391719 1
0.0236359085794681 1
-0.00994463487552574 1
-0.0318931633662049 1
0.0169028105314694 1
-0.162025384666611 0
0.01906634528122 1
0.0054095668953052 1
-0.0629916347192526 1
0.0206406685162851 1
0.0297432259086049 1
0.0141021715178588 1
-0.0793114962341925 1
-0.0497590822706078 1
-0.0745224764521082 1
-0.0138944261138737 1
-0.0557982056257747 1
-0.0971912309625919 1
-0.118945910081978 1
-0.00204536590202005 1
-0.0427235208307581 1
-0.0328308780732716 1
-0.0303070462955485 1
0.0441930066060661 1
0.0377335821730679 1
0.00196450441979652 1
-0.0543923085762438 1
0.0223598128564627 1
0.0885516014608618 1
0.0266497673067203 1
-0.119999990260749 0
-0.0271272281694151 1
0.110449115679527 1
0.00938870268350942 1
0.00462710438502255 1
-0.059828345307827 1
-0.0141141958798665 1
0.0138380382803031 1
-0.0802678325836842 1
-0.0175410563184274 1
0.00475660695116927 1
-0.0450441875125047 1
0.0619489932398219 1
0.0212257723430865 1
-0.00662846587569231 1
-0.0294461210282729 1
-0.0636125163011678 1
-0.0611704470831133 1
0.025419195589545 1
-0.0308228417830246 1
-0.0173804439829842 1
0.0288840811881929 1
0.0271642038433364 1
-0.0933476840379925 1
-0.0159282986108416 1
0.108471781800185 0
-0.0167068527993797 1
-0.00201304992076444 1
-0.0524057892805147 1
0.0581411183473045 1
0.112697985380781 1
0.0689394217847333 1
0.00871745590458087 1
0.102751067985701 1
-0.0713088552232379 1
0.0207676835223193 1
-0.0390401263237729 1
0.00741822539681573 1
-0.0715980513253908 1
0.0148724075681779 1
-0.0958719513754669 1
0.114574487981451 0
0.0648769514745978 1
-0.0991850934486477 1
0.0455562744491865 1
0.0811436047461794 1
0.13389729692002 0
-0.00386416595673073 1
0.0611914419882297 1
0.00319764465610835 1
0.112115294532724 0
0.0044334072242439 1
0.0217959920289907 1
0.151537242236949 0
0.0333021243285276 1
0.0460471383369545 1
-0.0427937522263553 1
-0.0491341343467543 1
-0.0479632364691915 1
-0.00872233686018498 1
-0.000809190434050563 1
0.0324168516311251 1
0.0510429679170776 1
0.0223161764765676 1
-0.00984922233052968 1
-0.0734306843588073 1
-0.0442871256107535 1
0.0338767529366966 1
-0.0660871916914163 1
0.00747627140071498 1
0.103775317279641 0
0.134988993291563 1
-0.0295650848624282 1
-0.015520812538634 1
0.00708646126971116 1
0.0328632611597517 1
0.0948278619820352 1
-0.0576982151144056 1
-0.0127064517951228 1
0.0962054860519839 1
0.00901828931424104 1
0.136878573877518 0
0.0431842426265896 1
-0.147765989108405 0
0.0403829852804031 1
-0.0413181323653951 1
-0.018526994604378 1
-0.0532031164962415 1
0.0134048105510467 1
0.0252939242094238 1
0.10068971233844 1
-0.0411209303062493 1
-0.0892919573991155 1
-0.049903979276919 1
0.00425664911300689 1
-0.0940624142832685 1
-0.000750869462583337 1
-0.041388565831574 1
0.0374593796963838 1
0.0215224053671506 1
0.0567099696246816 1
0.0514454798853027 1
0.0723345546073952 1
-0.0461450730135033 1
0.0643773559545611 1
0.0115666497317265 1
-0.0700788635421986 1
0.0231970984206465 1
0.027394286071831 1
0.0652795292554491 1
-0.080985315293474 1
-0.0989597512333371 1
0.0505289712794063 1
-0.00560838262210039 1
0.00438977969173927 1
0.138694751273542 0
-0.0231169583641718 1
-0.056433032707495 1
-0.0709072563734456 1
0.0822946499132832 1
-0.063208975581363 1
0.0561719416403212 1
-0.00212055444586364 1
-0.0274121300558192 1
0.0129614966252228 1
0.0151617309655426 1
-0.00376791381287171 1
0.0530088855817605 1
-0.02914670887541 1
-0.00550359681538492 1
-0.0714370536552296 1
0.00833239863598902 1
0.0699205072180608 1
0.0358127505604345 1
-0.0299890079871676 1
0.11760803833853 0
-0.0550066235721105 1
-0.0136667471696855 1
0.0670497253236224 1
-0.0310925776760359 1
0.0142478758310834 1
0.0717412045254218 1
0.010899248059276 1
0.0151614265899146 1
-0.198816415807797 0
-0.0927814041609166 1
-0.104872693678273 1
-0.0290391086063415 1
-0.0666645201705414 1
0.121905607396336 0
-0.0603656957461067 1
-0.00632964214920545 1
-0.0824447083541321 1
0.0225446086557562 1
-0.0425054458373005 1
0.111904707262501 0
-0.0431156007949017 1
0.0230848516576481 1
0.04293623303534 1
0.0102312375898577 1
0.0117200283671278 1
-0.0371877167663399 1
-0.030590259474785 1
0.00815947488344754 1
-0.0605400150699022 1
0.0298476486395556 1
-0.0429341221788721 1
0.105655499847054 0
-0.0889684814753683 1
-0.0545667649763951 1
-0.0265801824721653 1
-0.0647761296770332 1
0.115174616953766 1
-0.0666918738829102 1
0.0160873260272076 1
0.00351784389685458 1
0.110197425181198 1
0.0380972415914884 1
-0.00530911729444372 1
0.0759306226831919 1
0.0827058476328789 1
0.024091397585197 1
-0.0330560744952333 1
0.0201314177947051 1
0.10946016107675 1
0.12009737994349 0
0.0790102320986941 1
0.0776848308543835 1
0.0511328875906516 1
-0.00834124293456602 1
0.000307825617051121 1
0.0122114132067418 1
-0.117392595109641 0
-0.0357921086486113 1
-0.00915544668484912 1
-0.00160033674838486 1
-0.0503253430691414 1
0.0272539185026536 1
0.114028015554116 0
-0.027060370260331 1
0.0121140197937612 1
-0.0591546571869457 1
-0.0109172547047847 1
-0.0267118380070442 1
-0.0152022013346002 1
0.00524133781583663 1
-0.0260014186752507 1
-0.0262387536229291 1
-0.129737623607709 1
-0.083562586202783 1
-0.0530414218808228 1
-0.00313542565772456 1
0.0642901377213207 1
-0.0217810325880702 1
0.0188677315729687 1
0.055514416771364 1
0.118840694890396 0
-0.00746311668447974 1
-0.0943238442067251 1
-0.0345915253572245 1
-0.121945922763204 0
-0.0450645915440523 1
-0.00989870000515201 1
0.0425114571108631 1
0.128349120404717 1
-0.0974265594394534 1
0.0387637635561801 1
0.0203157960935612 1
0.0702343967723719 1
-0.0152636696349245 1
0.0377169473208425 1
0.053533386307609 1
0.0104414304311318 1
-0.00338824448194253 1
0.00613002866060917 1
-0.000815189347323135 1
0.0248556499926108 1
0.0551603304599849 1
0.0828607141950486 1
0.0794399091592082 1
-0.0401157211689534 1
0.00790777210610484 1
0.0261810124511234 1
-0.018344630248115 1
0.114998579454647 1
-0.00660789418146336 1
-0.0936926533888788 1
-0.050949390115241 1
-0.0262105749605112 1
-0.088734514143685 1
0.07261184516113 1
-0.0151165546806005 1
-0.0126870309176066 1
-0.0637859610445417 1
0.0251280281956461 1
0.0650143724966075 1
-0.0234468209799132 1
-0.0750995956791819 1
0.0310933576233838 1
-0.10870394030808 1
0.0262355386561301 1
-0.0872979396571127 1
0.0309376962523601 1
-0.00580332425362533 1
0.0465787861040109 1
0.0940157746519616 1
-0.00350338362004894 1
0.0621513401065204 1
-0.0647158484491998 1
0.0221505561360592 1
-0.006632430648005 1
0.0743535573220437 1
-0.0604436083113577 1
-0.090463938825212 1
-0.054192903320913 1
0.0306630181042215 1
0.0122098605770692 1
-0.0646595858215887 1
-0.0220372889015628 1
0.0136673147253611 1
-0.0544587198886212 1
-0.038109794787423 1
0.000292309286165228 1
-0.0890953482547902 1
0.0352604644225958 1
0.0341374975788145 1
-0.0295819512071188 1
-0.0696967724172514 1
-0.0438763586124565 1
-0.0191737401825179 1
0.0443736338135802 1
-0.0120136475685854 1
-0.0425247367487765 1
0.0809078647210639 1
-0.000371844941612842 1
0.0188968088193631 1
-0.172640151747487 0
-0.031620573659082 1
-0.0107725567426174 1
0.0630309839053287 1
-0.0453328434384541 1
0.0825350154183024 1
0.0135623282525331 1
0.159574644985252 0
-0.046278473902791 1
0.0797016039985347 1
0.0540632115453153 1
-0.0682225571353823 1
0.00670673324432384 1
-0.0806226945350388 1
-0.0313590718715494 1
-0.037210526006752 1
0.01007038072825 1
0.0229937238056831 1
0.10225392336077 1
-0.0479625120604519 1
0.121401794923821 0
-0.0502901634540001 1
0.129472860026288 0
0.0265967225027138 1
0.148553602137125 0
-0.0542000918298366 1
-0.0994522525222327 0
0.00970403708192431 1
-0.000125994391332221 1
0.0243543368425472 1
0.00687664742252832 1
0.0167344130525291 1
0.063551181906017 1
0.0267655137163499 1
0.0751880476333598 1
-0.0522120967914779 1
-0.0869635992362248 1
-0.0628517312665058 1
-0.0257261928587251 1
0.0325611208521987 1
0.0722893970570933 1
-0.138672203011574 0
0.0849596728764019 1
-0.0739834423820529 1
-0.0928330079581072 1
0.104291462825615 1
-0.0164266603357955 1
-0.0126773209184788 1
-0.0229019267611122 1
-0.0474049063687022 1
0.0562218108818417 1
0.00117193676781328 1
-0.0525719616435085 1
-0.0497895648359339 1
-0.0423178704825885 1
-0.0374462211474222 1
0.0438966518615463 1
0.0133124750401393 1
0.0781396680928203 1
-0.038370619816796 1
0.0369624942338971 1
-0.0015042335050005 1
0.0493202007360062 1
0.00765553056969187 1
0.019652674606734 1
-0.0196924993407782 1
0.0406065729303263 1
-0.0953121655613559 1
0.104576800677767 0
0.123805122254657 0
0.00564061666614374 1
0.0302117493267214 1
0.0151624525540277 1
-0.0737933868077244 1
0.0348769967370687 1
0.108969995336714 1
-0.0259317330151017 1
0.0424174716499093 1
-0.147001089795466 0
-0.0325502929162102 1
-0.0146328556979874 1
0.0145565870085562 1
0.0768315389426627 1
-0.0770307327487265 1
0.0204464604135508 1
0.0306655174428508 1
-0.00925459114666695 1
-0.0386512364474376 1
0.0602277499940945 1
-0.105119260858731 1
0.0607055246332847 1
0.108928372292936 1
-0.0828982654265307 1
-0.131315168073908 0
0.0356510278936068 1
-0.0234374606177574 1
0.00497168060020052 1
0.0377473793963256 1
-0.00235943374107293 1
-0.0469194205560434 1
0.0253700415417703 1
0.121859657249772 0
0.0500596163849647 1
-0.0197275074887475 1
-0.00751837703792549 1
0.107518522610637 0
0.0867776851507441 1
0.0418080160093006 1
-0.0148181385845947 1
0.0126947417005044 1
-0.0739019576765376 1
0.00888758575912805 1
0.0286235696091967 1
-0.0202953327077398 1
0.0996447341385134 1
0.0656005407428294 1
-0.114251903835338 0
-0.00803125355084191 1
-0.00372608464814787 1
-9.93072439100249e-05 1
-0.0404692048704697 1
-0.126208388103832 0
0.00973682969341854 1
0.0629741214584721 1
0.0456044158305096 1
-0.0108994205291454 1
-0.114300898321781 1
0.0656640289779621 1
0.0512985876126087 1
0.0193963178203028 1
-0.0574134310958685 1
-0.0080854143716449 1
-0.00985283317050444 1
-0.0380811236997518 1
0.0496032532957511 1
-0.162354230943601 1
-0.0187036928162148 1
-0.0192081863273732 1
0.0741036773124257 1
0.00277509167955 1
-0.0295741105926005 1
0.141282689985962 0
-0.0174229629593144 1
-0.0580788721866921 1
-0.0100110370139508 1
0.0507140577680064 1
-0.0559817444348113 1
0.00571714542121188 1
-0.0142979383315976 1
-0.00592544324163483 1
0.0429082103238029 1
-0.0764573476603816 1
0.00235014255474727 1
0.0457418953750744 1
0.0732616997682677 1
-0.0545287695792298 1
-0.159314339834125 0
-0.0816785132167527 1
0.0339521887881501 1
0.0314660324907345 1
-0.0459736527608076 1
0.0424680872670573 1
-0.07937256685788 1
-0.121816338359508 1
-0.0385347274043145 1
0.0284592223288197 1
-0.0736241178550858 1
0.0237290060687479 1
-0.0880341698852596 1
0.126987637659328 0
-0.0311059027306032 1
-0.0341623633024941 1
0.0595646948814974 1
-0.0553591383655123 1
-0.00605019916282541 1
0.106729844695503 1
0.0561359232277831 1
-0.098645348662207 0
-0.0146985037399189 1
-0.0163338814787898 1
0.0344259739567444 1
-0.09150357784238 1
-0.0434576963394167 1
-0.0509557819785485 1
-0.00183746312134095 1
-0.0461414256092837 1
-0.116042236504923 0
-0.116483555333739 0
0.017800482496275 1
-0.0789503873460965 1
-0.0285586170862902 1
-0.105642884830304 1
0.0363123945532083 1
0.00426973150893592 1
0.047121912643614 1
0.0843317136430185 1
0.00562953342676172 1
0.0337416196190779 1
-0.0721764735072445 1
0.0258783602733253 1
0.0134772009531608 1
-0.0899650452304816 1
-0.0379610123369654 1
-0.0690258648526967 1
0.00254146533503962 1
0.0803510986541829 1
0.0125402952654453 1
0.0679040387338117 1
0.0102856212907663 1
0.000567444698553401 1
-0.0399069943234077 1
0.0294412958102748 1
-0.109897027336963 1
-0.00690734716159649 1
0.122688383535719 0
-0.0556818214886944 1
-0.0352873676505983 1
-0.05364769271437 1
-0.0745577558067113 1
-0.0567585876854868 1
-0.089059747961727 1
0.0768501450263423 1
0.0262674018840685 1
-0.0497345770372496 1
-0.00335697654904112 1
-0.0579988914883571 1
0.0117865941712637 1
0.0306735760657469 1
-0.0332432568507871 1
-0.0313784202136817 1
0.0899086869692401 1
-0.0218533267162237 1
-0.086584110080308 1
0.0536703320565775 1
0.0555645915418953 1
-0.0111213370189065 1
-0.00977106974990608 1
-0.0111863465248501 1
0.0011614648661981 1
-0.00727280133057885 1
0.0782227122229235 1
-0.0527550131868199 1
0.0134004132295612 1
-0.0515465573733717 1
0.078348251651523 1
-0.00417502647231192 1
-0.0534991556631073 1
0.0485550204926726 1
-0.026799928874715 1
0.0227652904317156 1
-0.0199973261947962 1
0.0478848774011247 1
0.0178952687013205 1
-0.0297363171516559 1
0.0163986415688561 1
0.0102109957292754 1
-0.0180029139031248 1
-0.0363689751357047 1
-0.0690909521168892 1
-0.0403860187839375 1
-0.100524355372346 1
-0.0809860539556956 1
-0.0876147500627442 1
-0.0888450042231173 1
0.136351832491112 0
-0.113276199749156 1
0.0340638256229556 1
0.00932251380725437 1
0.0651502530517463 1
0.0224971360145061 1
-0.0206542077147239 1
0.0200381912043668 1
-0.0872732494845622 1
-0.133057100426295 0
0.0115703074656932 1
0.0453379930283585 1
-0.0351647079943185 1
-0.0207006669388639 1
-0.00384064096255378 1
-0.0753359905388585 1
-0.0259523447597605 1
-0.0102233150268831 1
-0.10514292042783 1
-0.0357271661816303 1
-0.0047229196161463 1
0.0668053907267814 1
-0.0578193475308078 1
-0.0729195159415557 1
0.00445601283900419 1
0.0352738853714844 1
-0.014516194003226 1
-0.0829483095120976 1
-0.061066941880541 1
0.00849981556248883 1
-0.033365644035128 1
-0.0341757182242248 1
-0.00813398886122877 1
-0.0662895960766805 1
0.0143196915331328 1
-0.045401296523879 1
0.00628291993339172 1
-0.0473111677533358 1
0.00636606063716454 1
-0.109309521855751 1
-0.0146154604076007 1
-0.0464194250958699 1
0.0412401988894821 1
-0.0436272841607712 1
0.0993245347275335 1
-0.109990430804022 1
0.0401728217810203 1
0.0474601820993353 1
-0.0755307245573593 1
-0.0272958117582176 1
-0.0201359100273834 1
0.0699862969387434 1
-0.0080230032856885 1
0.079382981758541 1
0.0398665664244349 1
-0.0392979240810319 1
-0.0175608590769685 1
0.119401719204032 0
-0.064455528035568 1
0.0047310705993006 1
0.0284282248844884 1
0.0137206004428718 1
-0.105954014594549 0
0.0295669117560143 1
-0.0394450623640132 1
0.0284564520456541 1
0.0826808844324264 1
0.0190452546567763 1
-0.0744635301390455 1
-0.0108757393418841 1
0.0341605380974038 1
-0.00217890600668506 1
0.0100684072675223 1
-0.0251170218537222 1
0.0758305940518324 1
0.0241510573727069 1
-0.00681171442925917 1
0.00671407435977535 1
-0.0457469639778968 1
-0.0794758047747431 1
0.00869063830299024 1
0.00962141924613789 1
-0.0827878434674572 1
-0.106210576900858 1
0.0833253498477477 1
0.00566761032909747 1
0.0547195627746832 1
0.0196417888830883 1
-0.070487353652922 1
0.00797774860645245 1
0.00173381608012253 1
-0.0478456325900574 1
0.176030841986189 0
0.126766314224754 0
0.121940398747156 0
0.0136498559265547 1
0.0304772874066292 1
0.00992869909101695 1
0.0682601239962132 1
-0.00766622258568952 1
0.0349283869177428 1
0.028817454875945 1
-0.0539931468628968 1
0.0550064258230702 1
0.00833458986599898 1
0.0649438255836044 1
0.0258839797383318 1
-0.0257240552844698 1
-0.0379770979249351 1
-0.098058558570574 1
-0.0965381172713245 1
0.010988006180742 1
-0.0825281763139015 1
-0.122447621683317 0
0.00489166805640109 1
-0.0736733075772217 1
-0.14976254969454 0
-0.013144856149192 1
0.0035275078513379 1
-0.0929754610474511 1
0.165159803865799 0
-0.0168879494876763 1
0.00824890950819417 1
-0.0349351162143992 1
-0.0164241863189062 1
-0.0213679024128886 1
0.0795611427156969 1
0.00855101262878044 1
-0.00802858142035802 1
-0.0260533396081293 1
0.0188375122544773 1
-0.0142483872445049 1
-0.00387706153972132 1
0.041694503251488 1
-0.0675321409038731 1
0.0477218147869732 1
0.0851278189342014 1
-0.133211189007662 1
-0.0715328959004401 1
0.0233184965762991 1
-0.0131719341584611 1
-0.135275012730718 1
0.0052861950869853 1
0.0195740449945951 1
0.00456763417795794 1
-0.0339969184150052 1
-0.0752470374791086 1
0.0286531396139554 1
-0.00736364268843161 1
0.0632865756064706 1
-0.00210636752776391 1
-0.0668757942277218 1
0.0317203595385563 1
-0.0857757055403683 1
0.130549634109191 0
0.0661137306473148 1
0.0285344155138632 1
-0.0154558840835805 1
0.0284329681669399 1
0.0358900081413797 1
0.0397717465409001 1
0.0706830202036052 1
-0.0425176330225836 1
0.0460632237752597 1
-0.0252796240847917 1
0.0368081660827494 1
-0.0127208008752985 1
0.100115064393291 1
0.00498443842370184 1
0.0778457072839602 1
0.052081944979175 1
0.000392802121129745 1
0.0133938515844425 1
-0.000225551851442697 1
-0.00517373937228393 1
-0.0264007034832695 1
0.00697486262144706 1
-0.0549857536469709 1
-0.0457306634270905 1
-0.0553750476490548 1
0.00680072208934888 1
-0.0645417417932155 1
0.00631068485228996 1
-0.0400354422356475 1
-0.107514153225366 0
0.0617728077672883 1
0.0111135400136191 1
0.0496666480835627 1
-0.00996515731040181 1
0.0459682781930481 1
-0.0475960549041101 1
0.0315311613152379 1
-0.0239104323881463 1
0.0437760207309427 1
0.00494350274963944 1
0.0898941689568964 1
0.0432258158650355 1
-0.0314826198471957 1
-0.0225503356619 1
-0.0437258583249737 1
0.112700955415769 0
0.0343942708483128 1
0.0351423059333519 1
0.000526456506831561 1
0.0117991289256336 1
-0.100367399417741 1
-0.00186105684440742 1
0.0139592047901339 1
-0.00882110905481728 1
0.0225070818998159 1
-0.0882356026518238 1
0.0813082183264998 1
0.0487021428514068 1
-0.0440920185228846 1
-0.0357642907186691 1
0.0643693374962765 1
0.046385509787972 1
0.0339562667348722 1
0.023829766319992 1
-0.0347149809375362 1
-0.00132811986031444 1
0.0941815840073708 1
0.0191946494132948 1
0.00807895081816079 1
0.0589301879589591 1
0.0720407466991411 1
-0.0317996117130243 1
-0.00236862271635788 1
0.0295493114145528 1
0.113477148522998 0
0.00877150107915971 1
0.0629421156130813 1
-0.0789448520409933 1
0.117247805502549 0
-0.0584991003470497 1
-0.0259928955890704 1
0.0302780566981843 1
0.0397038750452436 1
-0.0381570813678009 1
-0.13144228884803 0
0.0195534879362695 1
0.128815657341926 0
0.085118336429573 1
0.0340861079020283 1
0.025260246743006 1
0.0624930789412846 1
0.0236837082288487 1
-0.0187685010287031 1
0.00925909102664861 1
-0.0513919689533883 1
0.0147043094006016 1
0.0396942200397011 1
-0.0792930418044112 1
0.0254332006871321 1
-0.0218446856679155 1
0.0387421783875303 1
0.0961419869416631 1
-0.0437649709619931 1
0.0793487616495847 1
-0.0612175283802922 1
-0.0112851779710828 1
0.0467100587097575 1
-0.034726205511492 1
0.0281983055547409 1
0.0303682619249563 1
-0.0141859502907558 1
0.0414996055221479 1
-0.0135491278780457 1
0.0458204441862763 1
-0.0218003385585323 1
0.0451918330163948 1
-0.00144418476698761 1
0.0618811786624188 1
0.0358509877012984 1
0.0709576643320655 1
-0.0038202108368767 1
-0.00317089358164072 1
-0.0709028265681577 1
0.0504797016610257 1
0.0127553185976886 1
0.0824211646405077 1
-0.0163801218670434 1
0.0634947061290636 1
0.021187905524285 1
0.030208373289995 1
-0.0315033106495389 1
-0.112571904575174 0
-0.0615985613542631 1
-0.0190520444803975 1
0.167196092886369 0
-0.0547887560515887 1
0.0217775642694001 1
-0.0752835091117366 1
-0.0742995008698574 1
0.0341971084499953 1
0.00840725110609718 1
-0.00721031610390575 1
-0.00562475967203909 1
-0.00783645565799702 1
-0.0590836770139298 1
-0.0023498019957901 1
0.0570863239340434 1
-0.00820367076989314 1
0.111473381915937 1
0.0195533154371919 1
-0.0313951029251629 1
-0.040258450074611 1
0.0337181897937563 1
0.0286728136461145 1
-0.017970854086855 1
0.00618596393593293 1
-0.0239478259512914 1
-0.163759555082258 0
0.0567406430992189 1
0.060475103973138 1
-0.025839348550178 1
0.0968551724133797 1
0.0106037872273856 1
-0.0279733246663104 1
-0.0554147996061272 1
0.0750331906827212 1
0.00505352051528243 1
0.116333867296302 1
0.0100700907994056 1
0.0705425733228547 1
-0.0113996931827725 1
-0.0168200433253497 1
0.0819454349963281 1
-0.000630623365718003 1
0.00264480750714807 1
0.0647073350050933 1
-0.0385847854280473 1
0.15789111715768 0
0.0906319743085129 1
-0.0265858620377918 1
0.0484003048130006 1
0.0647947142065389 1
-0.0987479239827401 1
-0.0131309492353304 1
-0.000892563347865392 1
0.0416002813832754 1
0.0531326881927859 1
-0.0571449421981481 1
0.00507953878248887 1
-0.127032813287952 1
0.0417241686807963 1
-0.0327508746606795 1
0.0919115343235819 1
0.0508221170757059 1
0.0444117281887601 1
0.017628048443015 1
0.0186221061616626 1
0.0124161334177302 1
-0.0361776101264293 1
-0.0070214205829254 1
-0.00447127137754409 1
0.021515025472712 1
0.00234303677607806 1
0.00317208262179335 1
-0.115472451025485 1
-0.0112288824007418 1
-0.0266849075800981 1
0.0133875299697654 1
-0.0658506299861535 1
0.0765965412888146 1
0.021194009397644 1
0.0668198303242565 1
-0.113533718569091 0
0.12850319018648 1
0.00695426879546655 1
-0.0366910557823475 1
0.0557555183060176 1
-0.0144199825500768 1
0.00462200842807263 1
0.0321358932083837 1
0.0837767828136901 1
-0.0589242562959992 1
-0.0131650621303818 1
-0.041734352460621 1
0.0895930313802562 1
0.0371947875333169 1
-0.0395197133305244 1
0.00900631746631399 1
-0.0123919308817289 1
0.0118190049947058 1
0.0131442822487193 1
-0.0327287869137675 1
0.00797461658408271 1
0.0130937291171196 1
0.011992590532234 1
-0.207831232811786 0
-0.0219826855820354 1
-0.0429716476076734 1
-0.0252121680640559 1
-0.132496599921472 0
-0.0125034393694816 1
-0.0292102675034498 1
-0.101869294677701 1
-0.0705064209039707 1
-0.00523176816188993 1
0.064832286101179 1
-0.137968133522707 0
0.00460766547999549 1
0.0534768634849583 1
0.0696991066324601 1
-0.078540015988923 1
0.0416531301324205 1
0.00747029409817217 1
0.00778164980402637 1
0.0543039477777518 1
-0.0544036838626004 1
0.00522820771539517 1
0.0205454204422717 1
0.0431385346115042 1
-0.160773470039717 0
0.0212413289003457 1
-0.0105534917706853 1
-0.134801691575038 0
0.0614975666003662 1
-0.000853950415222261 1
-0.0695176547304555 1
0.0311828169542917 1
-0.00829738348414914 1
0.12099876695645 0
0.0774662288284426 1
-0.0841052049701324 1
0.0123645409320568 1
0.0582495177428097 1
0.00995915690823044 1
0.0155317083219639 1
0.042817725375634 1
-0.025192064042596 1
-0.109424254546267 1
0.0811254083634695 1
-0.0511542340388467 1
0.0461688805017466 1
-0.0215983461731518 1
-0.0418325426011021 1
-0.0227217063042191 1
-0.0489907231113046 1
0.0953870698220189 1
0.0579864523163651 1
0.206854083494985 0
-0.126597174984393 1
0.0823155519006579 1
-0.0303131078901895 1
-0.0342874470380818 1
-0.105253888480094 1
-0.0017353634686227 1
-0.00652027661485115 1
0.0344952152652294 1
0.0223305907575385 1
-0.0353104609471737 1
0.0960699869661535 1
-0.1264759397066 0
0.0174650787400954 1
-0.00496590895730471 1
-0.0647659205283924 1
-0.0106205660129374 1
0.0314498649702212 1
0.023271799657315 1
-0.00691351944620442 1
-0.0756844240774216 1
-0.0421362296543617 1
0.103568110394355 1
0.0770651140645267 1
-0.0137931640576836 1
0.0262773614670362 1
-0.0138944237221601 1
0.023055655546082 1
0.0265766182410121 1
-0.0807932139419577 1
-0.0821822231630869 1
-0.0425673202270687 1
-0.114891192410864 1
0.119013230921752 0
-0.0512440900886422 1
-0.0126011953591705 1
0.0290027717606326 1
0.01512834330424 1
-0.0729776020283645 1
0.123832483191168 0
-0.103615702316461 1
-0.0103464206622581 1
-0.0497111425804352 1
-0.00339813892564784 1
-0.0700849830816859 1
0.0466899431008633 1
0.0268845986966336 1
-0.0915857237548379 1
-0.0390005066901251 1
-0.122293574041683 0
0.0139523827310935 1
0.089774563603201 1
-0.0172100354509056 1
-0.0835773793311679 1
-0.0354880296736568 1
0.00377504321952972 1
-0.0669501844405783 1
0.074339943943183 1
0.0131943518956519 1
-0.0276947641242915 1
0.0161681652945595 1
0.0170186403573972 1
0.0398391182732843 1
-0.0168656937433636 1
0.0739664939041944 1
-0.120714781154905 0
-0.0167622514290838 1
-0.00541932468252011 1
0.0615384262531518 1
0.0165459703726507 1
-0.0335089815732129 1
0.0988834258235712 1
-0.0601048772859084 1
-0.0472301178104103 1
0.0105049230253892 1
0.0560553921884085 1
0.0598185585517275 1
0.0388998643442987 1
-0.00452765641872806 1
-0.130982289419039 1
-0.0259540342886379 1
-0.0956225112921662 1
0.028318713240962 1
0.0544218953533829 1
0.107488735108556 1
-0.112144639716755 0
-0.0174588298192185 1
0.0870964386270375 1
-0.0279322932987314 1
-0.026646080216839 1
0.0283633928002969 1
0.0409274679754153 1
-0.0120753297066822 1
0.00530913621488975 1
0.0754871977905179 1
-0.0850648200320665 1
0.0787131856201261 1
-0.135132252715931 0
0.0381020860110515 1
0.00997385302597182 1
-0.0344873078913181 1
0.0763484459232354 1
0.0469740709846273 1
0.024297592756897 1
0.0337582169365443 1
0.0570271133566187 1
0.0370413037784343 1
0.00795996777975295 1
0.0376254953630393 1
0.00992927730798409 1
0.037904557630864 1
-0.10469594888264 1
-0.0848679517989407 1
-0.103648912836391 1
-0.0207760941850397 1
0.0530630780239692 1
-0.0511796067535289 1
0.0218469462236568 1
-0.0869587695046323 1
0.0385557100749048 1
0.0222871699657611 1
-0.186831407514326 0
0.0384227473098672 1
-0.065756710631923 1
-0.0106280198745509 1
-0.0476580601502708 1
0.0832458344877978 1
0.0689780573392687 1
-0.0561676377718533 1
0.0257840822132698 1
-0.0309378402029801 1
-0.0194452354577061 1
0.0329308142547816 1
0.0113359987764171 1
0.0911280957591692 1
0.0709844232417903 1
0.0625496761108996 1
-0.00794257188639398 1
-0.0641735359810447 1
0.102972348573916 1
0.0705530645795218 1
0.0353063204948385 1
-0.041524272331372 1
-0.0276576158994306 1
0.116895957275348 0
-0.172441284364207 0
-0.0863098235187479 1
-0.0569212872140453 1
0.114188295728463 1
0.0398471403927443 1
0.00672737553573378 1
-0.00768164349380171 1
0.00935658534833196 1
-0.0334124728740119 1
0.0187907196467425 1
-0.0226683330752293 1
-0.0297315562752619 1
-0.0407094477378796 1
0.0239350814891559 1
0.0987911950730095 1
0.00678710257770542 1
-0.010436856004226 1
0.0187603691448431 1
0.139614540975555 0
0.0600389072826327 1
-0.0238183689726867 1
0.0428138872371265 1
0.0296830468401127 1
0.0431367949515417 1
-0.102058653059598 0
-0.0742430769511549 1
0.0445630284814195 1
-0.023880620938608 1
0.0133834208241278 1
-0.0130070813742025 1
-0.00407803586351351 1
-0.00169722629799659 1
0.0294566621785627 1
0.0384318238064317 1
0.0709674201562474 1
-0.0208603967628022 1
0.0214466933253287 1
0.0207698325017976 1
0.0188541117071104 1
-0.0855032557369892 1
-0.0889984806814569 1
-0.00735672233764303 1
0.0420388384552873 1
0.0237689943168065 1
0.0807668852248945 1
0.0334194523131273 1
0.0245550241373352 1
0.036856769834147 1
0.0543718459136342 1
0.021953035764196 1
-0.0665771480417478 1
-0.00688033479050815 1
0.0852272981350857 1
0.168522713551765 0
0.0153249091793581 1
-0.016061266071848 1
0.0894212334369745 1
-0.0128979828688125 1
-0.0151220268077973 1
-0.0770311738226723 1
-0.0321190930489913 1
0.0650975322152204 1
0.115599091946265 0
0.0831878764775405 1
0.104326878628519 0
0.032505461815256 1
0.0183514146237626 1
-0.100000630535052 1
0.0790172650982587 1
0.0944843401054877 1
0.00321780803690888 1
0.114380915514162 0
-0.00910976985125582 1
0.0468469978471369 1
-0.0226034291427369 1
-0.0269347733975148 1
-0.0392884506197909 1
-0.0566626251427057 1
0.0135151877052384 1
-0.0804955241082145 1
0.026367498662476 1
0.03586154369047 1
0.0605785460533115 1
-0.0614277707533515 1
0.0431088089401582 1
-0.0046192149080412 1
0.0689836574339105 1
0.0358263313406616 1
0.00208077020419779 1
0.040209405254181 1
0.020408675450432 1
0.0844146990715756 1
-0.0438089844089242 1
-0.00614065923799622 1
0.0867285998777345 1
0.0405896486278395 1
0.0175918301888393 1
-0.0747674238458828 1
-0.0261621976540498 1
0.0445266234623171 1
0.0661929203577536 1
0.00863405233724496 1
-0.0256566948342031 1
-0.0506531377058453 1
0.0191832654111178 1
-0.0241620444844928 1
-0.0183189193536689 1
0.0401778721993078 1
0.0634783252552324 1
0.0280221882723848 1
0.0189219965536961 1
-0.137620603660407 0
0.0366292044516449 1
0.0763762260119182 1
-0.0633407245787308 1
-0.0870043979952581 1
-0.0228406510935145 1
-0.0550525519305514 1
-0.087120952514942 1
-0.0408008763630766 1
-0.0598188533854776 1
0.0724044347394626 1
0.0233964122113042 1
0.0747408934911645 1
0.027746963479638 1
-0.0352293806118985 1
0.0140827585738416 1
0.0679730818113038 1
0.0265427535881658 1
-0.031442586999863 1
-0.0232786920254118 1
-0.0739002898055875 1
0.014776661632979 1
0.0918549597414908 1
-0.0437816408803719 1
-0.0216414737278868 1
0.0128828725846291 1
-0.145071510378456 0
0.0512769747715146 1
-0.0651375336774316 1
0.0499521330209438 1
-0.0905857080185315 1
-0.019113759140949 1
-0.0417462987032288 1
-0.0434997345172817 1
0.0194199712311431 1
-0.0362966639611516 1
-0.107975958293039 0
-0.0695510595693646 1
0.0573893697338769 1
0.0269956769546135 1
-0.0549837475416349 1
-0.0949756486916574 1
-0.0324360368448414 1
-0.0180272901597216 1
-0.0444291804173441 1
0.0979232843778854 1
0.033045925910586 1
0.0561415575725596 1
-0.0493621097099902 1
0.0288684871594705 1
0.00863346903013556 1
-0.00418999975009671 1
0.0582321009536021 1
-0.0318831706663365 1
-0.0790561826167637 1
0.0303584278307422 1
-0.05726639925343 1
0.0458226521897988 1
-0.10479503740318 1
0.0139938142965914 1
-0.00471569566066374 1
-0.0442570841364312 1
-0.0106560932973515 1
-0.0605087341408757 1
0.0108473469136509 1
-0.00031439932316746 1
-0.00104612753159234 1
0.00789497585320855 1
-0.0176576593261259 1
0.0147210896359048 1
0.0619266057645003 1
-0.103080506758916 1
0.127407666847828 0
-0.0151935840924897 1
-0.085083118312341 1
-0.110389347528629 0
0.0453587840194799 1
-0.0373781863788816 1
0.0314562662378522 1
-0.0140626931269808 1
0.0739047292634386 1
0.0178522605714473 1
-0.181230055532125 0
0.0243126526593711 1
0.120369487530218 0
-0.0738180159154064 1
0.0167212753036165 1
0.105029648229404 1
0.0534953861649607 1
0.00782925571605097 1
0.0610444957149856 1
-0.0440333796372422 1
0.0490098865474923 1
0.100088786262196 1
0.0438726447238151 1
0.0685360492826077 1
0.035374531022044 1
0.0535572739382758 1
-0.0111047182753443 1
0.0297762110177275 1
0.018759099914418 1
-0.00908845467846667 1
-0.00614409756726022 1
0.0140792312586508 1
-0.0266418020389771 1
0.0488502909982543 1
-0.141474081928909 0
0.0269354620041231 1
-0.0697905724594436 1
0.0325489508273826 1
0.0027239113612874 1
0.0428813088414349 1
0.0658000892535964 1
-0.00456615137665448 1
-0.0223388481319621 1
-0.0445004318684744 1
-0.0436269258147646 1
-0.0291792425503218 1
0.0444022041168805 1
-0.0574011494855932 1
0.0311759514731475 1
-0.0576055329799037 1
0.0277893811122062 1
-0.0299301891256881 1
0.0280140172209834 1
0.0521783801926407 1
0.06147084846298 1
0.0335731314513681 1
-0.0224965942108061 1
-0.0388421076666102 1
0.00612761159728152 1
-0.0593358166823208 1
0.102613583640674 1
0.00754475933588447 1
0.00789164177115064 1
-0.00638735549599519 1
0.0583478480726957 1
-0.0819296492765355 1
-0.0235137015180675 1
0.0212691681672611 1
0.0489623850839837 1
-0.0221660142241835 1
-0.118379252295948 1
0.00228073461558232 1
0.189639855654134 0
-0.00219246934964979 1
0.000784548013820998 1
0.012394411725665 1
0.0513782695989815 1
0.0345896537524897 1
0.0685103350714405 1
0.0447016454880933 1
-0.117842391672771 1
0.0467541245474076 1
0.0292462477252494 1
-0.0647573009595281 1
-0.00817092644990541 1
0.0235100983233259 1
-0.152052693571428 0
-0.0831951313241563 1
0.0013199739438802 1
0.00107388792750737 1
0.0458971316222633 1
-0.0449038355688926 1
0.0500794844568276 1
0.014620391091092 1
0.00904730835341794 1
-0.0405812445555198 1
0.0389693130705126 1
-0.00277661986385319 1
0.0179596716236187 1
-0.0408990415048589 1
0.019026961480376 1
0.101470264005058 1
-0.0102180998420944 1
-0.0490917990666724 1
0.0119706983283105 1
-0.0144840969443746 1
-0.0712788745229146 1
-0.00281576216391904 1
0.0244800913106667 1
-0.0182860171571683 1
-0.0178325985082479 1
-0.0280715988293213 1
-0.0303428642392791 1
-0.0648235867252646 1
0.0113211750095793 1
-0.00790114719334537 1
-0.00660693898943178 1
-0.0197111815984193 1
-0.0946129862697862 1
0.0539849531751629 1
-0.0433439848268136 1
0.0499205908429633 1
-0.0978390835943888 1
-0.0315116150722657 1
0.0339940745681245 1
0.0846237300255133 1
-0.023513204686259 1
0.0176069857955075 1
0.0120059671792385 1
0.000147205134655647 1
-0.0766785279135418 1
0.12418110164487 0
0.033619773598488 1
-0.0122647704826599 1
0.0179157515760002 1
0.0667664398933243 1
0.13568029452555 0
0.0109554552074701 1
0.0580621833006422 1
0.000205136988608636 1
-0.0717266225799605 1
0.0275271807876973 1
0.0578068390415894 1
-0.135169666153415 0
0.0691992920637424 1
0.00779464121067207 1
-0.0563536299694096 1
-0.128021311688111 0
0.00251725557745 1
-0.0271405368835687 1
0.0504033398056757 1
0.0416801661317649 1
-0.0263092119542859 1
0.00485920460868494 1
0.100640207731481 1
-0.0230189599878551 1
0.0367826341403121 1
-0.000546965332231794 1
-0.0943806251255392 1
0.0797804934164397 1
0.0139230551596987 1
0.10012986469351 1
-0.0941072597591764 1
-0.0415958618910947 1
0.0311594079200655 1
0.136543315907085 0
-0.046064146694841 1
-0.0372881445997361 1
-0.0525253913880866 1
-0.0154818866990811 1
-0.0453534434123442 1
-0.014714185325685 1
-0.0454101062974542 1
0.0352960261913684 1
0.0309395432973321 1
-0.0744082144500633 1
0.00906650325532227 1
0.106726767858809 1
-0.00302523728678429 1
0.0221416098706601 1
-0.0806415559108754 1
0.0104818080744465 1
-0.09156477594185 1
0.00901796765538284 1
0.0554863928439843 1
0.00550208014185414 1
0.0043626957704191 1
-0.0517591882593157 1
-0.0306885078809439 1
0.0132018502096059 1
0.0182268100065808 1
-0.0158942280579521 1
-0.0384023897525913 1
-0.00760002988275997 1
-0.0563719901054606 1
0.0278843490723154 1
0.00266682083496653 1
0.102103588747962 1
-0.061009063146638 1
-0.0471806294072377 1
-0.0727059007988369 1
-0.0670801583142222 1
-0.0329742859348089 1
0.0650809463355629 1
-0.0411764194186428 1
0.0188409921926482 1
-0.113944552488262 1
0.0366724402738359 1
0.0569937044409558 1
0.115507085285536 1
-0.20305101308938 0
0.00427783498005977 1
0.0922257465060658 1
0.0554044708809845 1
-0.0590372256298171 1
-0.0968769869090432 1
0.0638269246705525 1
0.044392471883668 1
0.10769805881058 1
0.0560660741784763 1
0.0861865353197085 1
0.00660116847674617 1
0.00648191737209767 1
-0.122259889016021 1
0.00808809296784398 1
0.0573952314630649 1
-0.0716142310334202 1
0.0300230886832913 1
0.0939376946965107 1
-0.0932078722088266 1
0.00305124542910857 1
0.108133504380685 1
-0.0113900506291096 1
0.0311689174328203 1
0.122415193469766 0
-0.00151491148629618 1
-0.0964683603909859 1
-0.0472340453133756 1
0.00134615085575498 1
-0.0526019656044671 1
0.071585716943735 1
0.0481618382832043 1
0.0745934374441451 1
0.101049779580968 1
0.00494197196521364 1
0.0762371614808317 1
-0.120304448653899 0
0.145919784477368 0
-0.0508791001625648 1
-0.0603564962293889 1
-0.0548281377299649 1
0.0540955051591009 1
0.0134475474430593 1
0.038044911062228 1
0.0566248103945259 1
-0.0135214007237899 1
0.0222308030386835 1
0.0139544538994115 1
-0.054012476090725 1
0.00533594223623273 1
0.0546156801842516 1
0.0533725669350228 1
0.00209929122348627 1
0.0823623278937899 1
0.0417294158752836 1
0.0267947272491415 1
0.0115280596018084 1
0.0349401808802879 1
0.0608018988479449 1
-0.00936287142472382 1
-0.074877031237252 1
0.0110666382177419 1
0.0288309630505285 1
0.131361634756097 0
0.084946156283371 1
-0.0919402578450881 1
0.0795851796919924 1
0.0048813675419648 1
0.0548469394484889 1
0.00600659556288606 1
0.0193708197511322 1
0.0117969858415011 1
-0.109535251147232 1
0.0248500421398785 1
0.024011578857239 1
0.0239220548731878 1
0.0168618649200992 1
-0.0141616327035783 1
-0.0886809697927238 1
-0.0576522999702899 1
-0.0765210022239624 1
0.0785886322415029 1
0.0305600748230895 1
-0.0824921806789537 1
-0.0377995380787808 1
0.0585922152190929 1
0.0397408127130475 1
0.0604394178440605 1
-0.0449877973672229 1
-0.0449009050926033 1
-0.011288925359421 1
0.0299901982594643 1
-0.0792872591009783 1
-0.050971958541772 1
-0.00689822152071668 1
-0.107370501116757 1
-0.0189677929043886 1
-0.0208732630509298 1
-0.0066620363502426 1
0.029107881888911 1
0.045559224737795 1
0.0448994678861638 1
-0.00427882991092157 1
-0.0722112773836466 1
-0.0290188607215118 1
0.0340465517180151 1
0.133984013042826 1
-0.0165221593080306 1
0.0700834662222448 1
-0.0565302456509698 1
-0.114087346187993 0
-0.0602978155502258 1
-0.0549342724573687 1
0.00521878368013217 1
0.0625053554238062 1
-0.0285030228228837 1
0.0863803195295464 1
0.0283248355030184 1
0.0163231456736009 1
-0.0115853323707889 1
0.0180442082996757 1
0.0646764518805102 1
-0.0866321967799604 1
-0.0670652946698818 1
-0.0492772565695721 1
-0.0061730315661903 1
0.0589701886710991 1
0.0448888655773497 1
0.0411795891385207 1
-0.0178628184836629 1
-8.19058982597532e-05 1
-0.0743267878515852 1
-0.035582918210921 1
-0.0890978410550953 1
0.130920811438575 0
0.00572438769544847 1
-0.0106545173426069 1
0.00619378279580013 1
0.0368089979988368 1
0.00100144516522215 1
-0.0122927279900953 1
-0.0534357514101526 1
0.0396240841593176 1
0.058758085539169 1
-0.035077204059332 1
-0.0687728364772305 1
0.015988820563919 1
0.00262459030722507 1
0.098692904691549 0
-0.0242673213799682 1
0.10791051638635 1
-0.000691980138574375 1
-0.00715487369314076 1
0.0705939869493879 1
-0.0162679993556912 1
-0.0686799398747956 1
-0.0151497707635829 1
-0.0794249306780329 1
0.0120265436180382 1
-0.130826558852279 0
-0.0126906721264362 1
0.0134636827543005 1
0.0842854567857891 1
0.0558164700076221 1
-0.0289609779629473 1
0.0212429343252693 1
-0.0280697464165999 1
0.065708059766017 1
-0.0736823625698497 1
-0.00296992138569714 1
0.0211264169303475 1
0.00827313534490776 1
0.0491517660496862 1
-0.00970495315791736 1
0.00827657684231568 1
0.0507709256129971 1
-0.0476821373397812 1
0.0373393126007795 1
0.05131867962473 1
-0.0952832292879809 1
0.0709007974465485 1
-0.0269987843486738 1
-0.160486699219682 0
0.0630889324710707 1
-0.103279734053734 1
0.0261392817410618 1
-0.0458424243727114 1
-0.0447331030792931 1
-0.0157691663790475 1
0.0229669044655142 1
-0.0336104300361359 1
0.10561669930863 0
0.061101331404907 1
-0.0196175366238726 1
0.0661394829582042 1
0.0742629860018259 1
-0.0543256740313988 1
-0.0513601871728107 1
0.12425123421854 0
-0.00515835642040634 1
0.0374431157259006 1
-0.0517159894407761 1
-0.0243038994475823 1
0.021317759784408 1
-0.0140770086407686 1
-0.0468606154405108 1
-0.041506005498896 1
0.117485100405828 0
-0.0188172861537474 1
0.0348445613102074 1
0.0429446236153201 1
0.0758278500192234 1
-0.0247241626766388 1
0.00508274986687786 1
-0.111423807737107 1
-0.12084269859028 0
0.0411457944032662 1
-0.0349453402236424 1
-0.0192883235151379 1
0.113730266966595 1
0.0667389219467809 1
-0.0481293516436393 1
0.0368396821103502 1
-0.0184670345124824 1
0.0378705247341367 1
0.0296646868251341 1
-0.00892634767684117 1
0.00541837710342973 1
0.0678069828207778 1
-0.0546653333466694 1
0.0276059766040253 1
0.10161793588043 1
-0.0426703651954624 1
0.0697574582696503 1
-0.0278244551227835 1
-0.0218790965640041 1
-0.0844459295246814 1
0.0097228207672196 1
0.00696667142955781 1
-0.0672460530304686 1
-0.0304700849299691 1
0.118018400254619 0
0.128440970367454 1
0.0357994157192718 1
-0.0131902888242372 1
0.0135436920949383 1
-0.00692784723258304 1
-0.0442326001447736 1
0.0669320505830812 1
-0.0992618131861673 1
-0.138298688754695 0
-0.0523573473334887 1
0.00897738352091207 1
0.0626819554463461 1
-0.0202305690845875 1
-0.000213881348462668 1
-0.0439181880505482 1
0.0896437600407684 1
0.0351032187518589 1
0.0362336286646176 1
-0.0196243102238898 1
-0.00679834629812094 1
-0.0428078338795937 1
0.0810159680955882 1
0.0194013782195205 1
-0.0889651625708519 1
0.0766902932598248 1
-0.0711750474546216 1
0.00435532526973267 1
0.0941667797701623 1
-0.0725419257263403 1
0.105644970336977 0
-0.0793456176317183 1
0.0661451430829763 1
-0.0281154371269848 1
0.10597304466698 1
0.0721539841736965 1
0.0239706721711483 1
0.0521028513579407 1
-0.0212756838405373 1
-0.00279658048018088 1
-0.0526481980310562 1
-0.00597886516492434 1
0.0327619585362685 1
0.0162463866004128 1
0.0147086699248783 1
-0.0138800096075026 1
0.103941044066571 1
-0.0151514098580221 1
0.00347312459666693 1
-0.0238834184692637 1
0.0222384648120241 1
0.0553982340896891 1
0.0950744368230764 1
-0.0466365224209235 1
0.0223469941040647 1
-0.0343638779358923 1
-0.0505834838442478 1
-0.0685017902574729 1
-0.00606695840534301 1
-0.0432395217417136 1
0.00312196171286977 1
0.129250947168994 0
-0.0991453273571548 1
-0.0336912050722065 1
0.0297130390308586 1
0.017568554510748 1
-0.0935103415211917 1
0.0181353846841505 1
0.0992234531697535 1
0.0129924103893441 1
-0.0618957107302237 1
-0.00424298424144287 1
0.011148289285981 1
0.0306332708167955 1
-0.00320352138339789 1
0.0458316872306318 1
-0.0765373422653785 1
0.0527519061655255 1
0.00596034160262231 1
-0.00131794462506895 1
-0.0572608108616357 1
-0.0463126406319585 1
0.0221503811170831 1
-0.0442945207903241 1
-0.01726751873741 1
-0.0157539558979173 1
0.0121632168677053 1
0.0288828876874808 1
-0.0904605489750809 1
-0.0720910220593409 1
-0.0853488440423278 1
-0.0535825417357538 1
0.0387096177223483 1
-0.0267304367650017 1
-0.0457837793151314 1
-0.0426052610538496 1
-0.107496197872948 0
0.113775189452127 1
-0.0433976209172447 1
-0.0588735209556819 1
0.0105130424117971 1
-0.0621564503450198 1
-0.0982478607814229 1
0.0645775348128611 1
-0.111752960095992 1
-0.119539397817642 0
0.00810401299977961 1
-0.0366658959423224 1
-0.111946889432098 0
-0.0588637704952604 1
-0.0114372405856779 1
0.0680707582783333 1
0.00147395101082356 1
0.0299177644455294 1
0.027744566275534 1
0.0175423222962972 1
-0.0655045239200398 1
-0.0415633106045143 1
-0.00619171443999317 1
-0.0112543615543852 1
-0.0269194288965801 1
0.059628437529526 1
0.0123956983408031 1
-0.0148189274347993 1
-0.0349965545444211 1
-0.0267102510346027 1
0.0889072943082519 1
-0.000619809047924854 1
0.0229227516426618 1
-0.0422529114646965 1
0.0388164283395199 1
-0.04476483003463 1
0.0304871449791935 1
-0.0507056220073769 1
0.00912263937702658 1
0.0034813731985257 1
0.0117126251889882 1
-0.0298808643646081 1
0.0476469232801713 1
-0.0552268586783202 1
0.0211236407477542 1
0.0510834233579763 1
-0.1849529731845 0
0.0183236364143735 1
-0.0120793684869423 1
0.00458635704053117 1
-0.0667769439773492 1
0.0945583466967284 1
-0.0373830711239604 1
0.00508842977273106 1
0.0154555365287206 1
0.0293951676687806 1
-0.0130706381811659 1
-0.0506420472661155 1
0.00486722303247004 1
-0.0988861696833013 1
0.00721440968261337 1
0.0591538776618769 1
0.0178216460054567 1
0.109914019994553 0
-0.0210088679651723 1
0.0439840648659565 1
-0.0274317726861915 1
-0.0541628480215187 1
-0.00537543528201314 1
0.0171460303712429 1
-0.112492842650017 1
0.0505028957889793 1
-0.0169962894343871 1
0.0331875769660792 1
0.000987603399428726 1
-0.0217464955477449 1
0.0627309391364918 1
0.102519000643111 0
0.103130915244262 1
-0.0211819009497466 1
0.0427636585730335 1
-0.0533310198015099 1
0.0801775695344642 1
0.0268799091076465 1
-0.00982829000086918 1
0.0165080072353585 1
-0.0637336196743842 1
0.0273771753498648 1
-0.0578538189796924 1
0.0455466229557454 1
-0.0611233693520486 1
-0.0251765781035521 1
-0.0446503895144676 1
0.0115715000167383 1
-0.0196122372903117 1
0.00940058259418905 1
0.0365911149131081 1
-0.00828955795492307 1
-0.0246821595463263 1
-0.0654024175588572 1
0.0369403454916983 1
-0.0678288206301573 1
-0.020308385900776 1
0.0194884333125015 1
-0.00948448559094428 1
-0.0701831070579898 1
-0.14009380855622 0
0.0170658984620984 1
0.0219407621324096 1
-0.0758707064287789 1
-0.0883597468884524 1
0.0394023714049052 1
-0.0398694854515168 1
-0.000203383740144161 1
-0.068909623169964 1
0.0246795472076832 1
-0.0338976961337313 1
0.00479744619266225 1
-0.0721177216725692 1
-0.0652134679158999 1
0.0140764840442481 1
-0.0277734244256507 1
-0.0504629266154759 1
-0.0202456123266067 1
-0.0639079007208641 1
0.0381908567860803 1
0.0530631590545929 1
-0.00891953331488793 1
-0.0394709729135135 1
0.0451186546382461 1
-0.0312987450731598 1
-0.01535390946072 1
-0.0530487437048299 1
0.067708589798319 1
0.0449506998126714 1
0.007065321855078 1
-0.0492954231278872 1
-0.00847870685664319 1
-0.0993582359006877 1
0.00263245106693249 1
-0.0019960203369081 1
7.70148392165819e-05 1
0.0392621358223712 1
0.0366298578862103 1
0.10054607726292 0
0.0536653017528825 1
-0.106822104125773 1
-0.0863127762036348 1
0.0888304394614062 1
0.0130474442386709 1
0.0531765520289007 1
0.0311402047505577 1
-0.11446351890845 0
0.0114910499902734 1
0.0380134515082992 1
0.0437618794214953 1
0.00687112225348748 1
-0.0390669527653534 1
-0.027181233415859 1
0.102972670048264 0
0.00807183190857971 1
-0.0676087097015539 1
-0.0538002687068886 1
0.112293886663208 1
0.0712123810736782 1
-0.0501836674850367 1
-0.0579637326167567 1
0.0399699333283199 1
0.165013371173114 0
-0.0382324049275876 1
-0.039358792878805 1
-0.150987112203303 0
0.0242853995529236 1
-0.0566789301443098 1
-0.0414244605089461 1
-0.0965068907839644 1
-0.0791043450595903 1
-0.0508836613664923 1
0.0064610856909892 1
-0.0542116297986679 1
0.0132512191985811 1
0.0350411161165326 1
0.103689162783717 1
-0.0257691524609965 1
-0.0228651903347151 1
-0.124832031136714 1
0.160816734210637 0
0.114569241838807 1
0.0257921033164038 1
-0.039914292428267 1
-0.0196191315405835 1
0.0483775580412656 1
0.0270685192323911 1
-0.0764407953999696 1
0.0308909399074223 1
0.0175696026376315 1
0.0852380668623826 1
-0.0519449140805838 1
0.070739244537838 1
0.121953874422779 1
-0.0045502824729171 1
-0.0802622347655929 1
-0.0705773281751474 1
0.087268444580422 1
0.0226480770321639 1
0.0104749506052774 1
-0.0155200577332823 1
0.0137538755684574 1
0.0922130616731284 1
-0.0830184031710325 1
-0.018426584691513 1
0.0110169630840958 1
0.0358079161753567 1
0.0456741176099288 1
-0.0378589748614387 1
-0.138800907436865 0
0.00235808340339395 1
-0.00606480227146317 1
-0.0756590786840557 1
0.0202656978184678 1
-0.0142384539831479 1
-0.0157151118267381 1
-0.0141701786138077 1
-0.00809511229041687 1
-0.0376764536385739 1
-0.0299758607528343 1
0.102401966366392 1
0.101745940410507 1
-0.108668149776045 1
-0.0388263873567736 1
-0.0615834290871736 1
0.039939856124439 1
0.00600054548105243 1
0.0335889678567449 1
-0.0705706967676242 1
0.0373380570053038 1
-0.0119692297431599 1
0.0598525010773506 1
0.0618017751728727 1
-0.0457853982218986 1
0.0653985784281542 1
0.0171670181042116 1
-0.000177101014237926 1
0.0544926234731743 1
-0.00867408452100598 1
0.0290445534507981 1
-0.0668198415411313 1
-0.0270821050821753 1
0.0252885678643679 1
0.0167680181197977 1
-0.106991781928719 0
0.0210464277014707 1
0.065037035853006 1
0.0298956350779107 1
-0.00379315891469405 1
-0.0331428634327162 1
-0.0921845944347447 1
0.00262270667208694 1
-0.0187570446710493 1
0.00566466107960097 1
0.000546784712251476 1
0.0393623937941211 1
-0.129701429111642 0
-0.00153824908644617 1
-0.0013489072598526 1
-0.0433373411930922 1
-0.0288053007828513 1
-0.00767038490864123 1
0.00533636471139454 1
-0.000352809393235599 1
-0.061794291146086 1
-0.0902229644557929 1
-0.0158948289987152 1
0.157772563559695 0
-0.031543113770153 1
-0.099237055848374 1
0.0208641197650009 1
-0.0961162309278657 1
-0.0614985115840494 1
0.0226718362539321 1
0.062024118443767 1
-0.0135930424861301 1
-0.0281792992764472 1
0.0218766014721343 1
-0.00417895857306702 1
0.0832462667138953 1
0.0112363148580428 1
0.0651991646961503 1
-0.0568219167227346 1
0.0406602062973458 1
-0.0428442897702217 1
0.00129601731066837 1
0.00607401619275693 1
0.00929119713358254 1
0.028227314244842 1
-0.0564741475836005 1
-0.00990382584211874 1
-0.001548619509119 1
0.0208399353063021 1
0.106808438871769 1
-0.0835519792204558 1
0.0195261212363441 1
0.0696072837224393 1
0.0309117021453375 1
-0.10252703225487 1
0.0485547978246351 1
-0.0522406525425744 1
0.0487639350349686 1
-0.109418381970113 1
-0.0602536360500108 1
-0.0118868684123698 1
-0.0486118211251248 1
-0.00594938468755178 1
-0.096548537680336 1
0.0244390014978348 1
0.0106923134530659 1
-0.04820433408504 1
0.109055565109847 0
0.0883483483029202 1
-0.112591400649777 1
0.0561819183248554 1
-0.0505896438674985 1
-0.0127893629034958 1
-0.0332958514197381 1
0.116559882928772 1
0.00264739996342449 1
0.144251055973236 0
-0.0571912836861048 1
-0.0415561419910871 1
0.00495480469508262 1
0.00882137343446892 1
-0.0803195618046023 1
0.0165498386146199 1
0.0371607946806021 1
0.048904217468636 1
0.0299088536258876 1
0.0129040079870778 1
0.00473473849938286 1
0.00122698842032387 1
0.000999830958452838 1
0.0665447705284128 1
0.0385169253263339 1
-0.0383685950053845 1
0.000317573314709005 1
0.0163533787428783 1
-0.063337859638136 1
0.0485789141250949 1
-0.0193968092514175 1
0.00575744123224898 1
-0.0557041573288123 1
-0.00851392837476523 1
-0.00873190614231624 1
0.147346149233581 0
0.015529286130655 1
-0.0774550692993987 1
0.0178604216646025 1
-0.00100534405249348 1
-0.0719722371371896 1
0.0226281350471284 1
0.0490410762479532 1
0.00869440007152469 1
0.0115278971126992 1
-0.0451300933851148 1
-0.0234402216494744 1
-0.0800255177619512 1
0.0468493829210006 1
0.0343836190015426 1
0.0246358214069324 1
0.0786912675972736 1
-0.0109724840628532 1
0.0043305329463889 1
-0.0229171307601203 1
-0.0155985258993552 1
0.0100997887964863 1
-0.0261777156951988 1
0.0666259683986598 1
-0.0248013417366434 1
-0.0223755238988288 1
-0.14891813013503 1
-0.0862648585292618 1
0.00781700453308108 1
-0.0085506045493099 1
-0.00723355615672166 1
0.0493316543284917 1
-0.0201678099684111 1
-0.0277579331454703 1
0.0495736179881579 1
-0.0979656012352531 1
-0.056167946761466 1
-0.0926736560872282 1
-0.0309651122251713 1
-0.0120427801821283 1
-0.0439570253405791 1
0.0186266770565652 1
0.0989165189154255 1
-0.00194487603393674 1
0.0582777225096823 1
-0.0369891402376595 1
0.0165135723894018 1
-0.0130885518451193 1
-0.127014855904506 1
0.095807899399417 1
-0.0286334048322641 1
0.0716611713269695 1
-0.0488922954923335 1
-0.0695624450079214 1
0.00813241370563255 1
0.00255231139171027 1
0.0668797096068056 1
-0.111986324493849 0
0.132864196768153 1
0.0596458491514706 1
-0.0232549025282347 1
-0.0308407977842546 1
0.0363887078038114 1
0.189337313726387 0
-0.0450415873341518 1
-0.00917202551335878 1
0.0910957916940464 1
-0.0104969474072723 1
0.109380275326681 1
-0.0634753506162368 1
0.0363181709967799 1
0.0769823928564464 1
-0.0557773443241788 1
0.00242273684071864 1
0.0246750830733179 1
-0.00626615132394694 1
0.0341241751486998 1
-0.0552668400671226 1
-0.0417460926067219 1
0.0721946259461109 1
0.0882171630401524 1
-0.2063056402659 0
0.050068862704006 1
0.0210106220031709 1
0.0282085932415419 1
-0.0313999048303581 1
-0.0667816195210753 1
-0.00340378547562086 1
0.00338958320188729 1
-0.0260121848723593 1
-0.0174417857240166 1
-0.0373351050067219 1
-0.0243555531349893 1
0.00105602537292877 1
-0.0230794529877825 1
0.00162324552948674 1
0.0803669632614997 1
-0.0400545550504251 1
0.0674287950233836 1
0.0202366919363343 1
-0.00959563426811803 1
0.0951267708617237 1
0.075976353863046 1
0.00214850907303861 1
0.0498312196095421 1
0.106944596748947 0
0.00603109043808013 1
-0.0482449280226131 1
-0.0203117038319605 1
0.0318552367689606 1
-0.0237619997239989 1
-0.0594814685881741 1
-0.0638525274837276 1
0.026667637883546 1
-0.0432814705233613 1
0.00912485437953617 1
-0.0992200350688041 1
0.0758622210065733 1
0.000494414596364817 1
-0.0873549820689352 1
-0.034079975303688 1
0.0340486722263174 1
-0.0706958719111557 1
0.024617214652552 1
-0.1155410646692 0
-0.0162265520149722 1
0.0287785539814566 1
0.125935125876545 0
-0.0344146886931557 1
0.0771002807961051 1
-0.0426342299398927 1
-0.066537605810561 1
-0.0129990444783323 1
-0.0406563206672914 1
0.0258388625460032 1
0.0575126173109861 1
-0.0594539103744017 1
0.100182961973122 1
0.00550120874798539 1
0.00894652342030658 1
-0.0377747888623114 1
0.0643674806856482 1
0.0201215261510226 1
-0.0756479936005551 1
-0.070695159825707 1
0.0863569671522062 1
0.0179448210518089 1
-0.0865410776029835 1
0.0380275573076733 1
0.0412773043617061 1
0.0611468651873049 1
0.0987450120562019 1
0.029005875638993 1
-0.0238245706472854 1
-0.0453272146019715 1
-0.0542221777649842 1
0.0822110979657372 1
0.108047848403963 1
0.00382941884613792 1
0.0701869561748347 1
0.107029653243879 0
-0.0201716231281117 1
0.0196835523855905 1
-0.027677624210686 1
0.0546356396770328 1
0.0313066435390185 1
0.0288926420494263 1
-0.0772696693258156 1
-0.022048827680117 1
0.027171662012084 1
0.0171202680708819 1
0.0107639861489185 1
-3.22697654998819e-05 1
0.048780289123139 1
-0.0290540721204067 1
0.000622477244257754 1
-0.097721321174343 1
-0.0234781108916299 1
-0.016278389675908 1
-0.0468886223174624 1
-0.0577683575844146 1
-0.00449303242577793 1
0.0114549178688182 1
0.0835292987385724 1
0.0636035455749318 1
0.00767791972688623 1
0.00266814869543376 1
0.0181594486317553 1
0.0245002839755797 1
0.042154798616033 1
0.0619047333208422 1
-0.116650919511089 0
-0.061914104844415 1
-0.0482645317766775 1
0.00380296621731499 1
-0.0812024900968512 1
-0.0480187014552493 1
0.0541126205534783 1
0.000419536534928116 1
-0.00601436269706144 1
-0.0112525404289989 1
0.0208876092175065 1
-0.0896681559097322 1
-0.0235975549532665 1
-0.0302714382175837 1
0.0597209045654067 1
0.0749419593638906 1
-0.034297030084355 1
-0.0526051273069966 1
-0.0188032385422286 1
-0.014251665334995 1
-0.0408282487188088 1
-0.0361582139161253 1
-0.0526296252479098 1
-0.0479729641940333 1
-0.0491168780368398 1
0.0907605256038154 1
-0.114146091430283 1
-0.10845662585418 1
-0.0402604525052646 1
-0.0274942894509816 1
0.00113813612741703 1
-0.111366887628211 1
0.0469675102141299 1
0.00058073928959531 1
0.118016598250684 0
-0.12820281697587 0
0.0481961309739148 1
0.0106140454271914 1
-0.123768334450658 0
-0.0665546101984718 1
-0.121428032364057 0
0.124395022549743 0
-0.00664687801914056 1
-0.0421803482187365 1
0.0812183557397866 1
-0.0802717910275787 1
0.0757950624286707 1
0.0124943031939907 1
-0.0462622826101412 1
0.0092945533704509 1
0.0334312322498708 1
-0.0311570649520338 1
-0.00195834274340537 1
0.129853949476259 0
-0.0185487109469997 1
0.0849621046934725 1
-0.00553926327148719 1
-0.0541974486223263 1
-0.00581081240012885 1
0.0917878815460036 1
0.0530147271033219 1
-0.00480577717453769 1
0.108882570054774 1
0.0534389269571348 1
-0.0822375394808288 1
0.0629879985333933 1
-0.0555136378807247 1
-0.0930387979718259 1
-0.0192097528729949 1
-0.00488093921612539 1
-0.0122872561855867 1
-0.0206758387466569 1
0.0158854227093878 1
-0.0249640348931916 1
-0.167848034431666 0
0.0304574168291525 1
0.0263706994183941 1
-0.0852629740251392 1
-0.10841408120326 0
0.0042299420778296 1
-0.0129914068970412 1
0.00804777477542963 1
-0.0250401244597797 1
0.0153311760456681 1
-0.139487868855212 0
-0.0468321960712944 1
0.0224064052873952 1
-0.0170696203057236 1
-0.000826984022082677 1
-0.0109780557824345 1
-0.0283283809798713 1
0.0465582266360488 1
0.116955248874288 0
-0.0217400550068174 1
0.0109203354819385 1
0.08218119651909 1
0.00841660476617324 1
0.0969777405981712 1
-0.0216846146659648 1
0.00672952321274111 1
0.110921469486062 1
0.131143196934129 1
0.0433045535929903 1
0.0178494742786936 1
-0.0185378475373571 1
0.0358264519882318 1
0.0604861185171954 1
0.118410370408865 0
0.00725285351676559 1
0.0178853829239847 1
-0.0212271323187671 1
-0.0758282079954032 1
0.0675870133225472 1
-0.0211329046795264 1
0.109847131496414 1
0.0167588262126045 1
0.0188754244233551 1
0.0595827813673004 1
0.0488607117708341 1
-0.0746963924991483 1
0.054913558877975 1
-0.0041841824406098 1
0.103046240907226 0
0.131167241511349 0
0.0549514793178638 1
-0.142718329132625 0
-0.0407837732457385 1
-0.152082796103837 0
-0.00598542398117137 1
0.0197136309786357 1
0.0650710063412686 1
-0.0373864210526417 1
0.0233230627426146 1
-0.0202492309346079 1
0.0298428961011226 1
0.0204131369501271 1
0.0908377163878029 1
0.00522867974467787 1
0.0212250737488114 1
0.0704385839078192 1
-0.10152680943239 1
-0.0370056629023882 1
0.0709912691524858 1
-0.136771332207936 0
0.0529599413133297 1
0.0372860842485414 1
-0.0613053447779861 1
0.0364312189413262 1
0.032669037188744 1
-0.0160122786872755 1
-0.054234398912368 1
-0.0485405781519296 1
-0.0944671864913975 1
0.0445236239411619 1
0.0697683292277475 1
0.121865868785965 0
0.00291483676098898 1
-0.0175398753038032 1
-0.0208980134529071 1
0.0962231425578958 1
0.0176313388310258 1
0.0627728258820089 1
0.0264752124020846 1
0.118534032507201 0
0.113685478698221 0
-0.138963602486291 0
-0.00854397012720434 1
0.0229106679542121 1
0.0351581422244225 1
0.0307186691197396 1
0.0185150021882061 1
-0.0054963412986723 1
-0.0668389175298206 1
-0.0350162118975553 1
-0.0694365173647967 1
0.00790159249099942 1
0.0651709129810322 1
0.0286859643639629 1
-0.0246377567930316 1
0.00807295161650942 1
0.0143363616151321 1
-0.0274925251165471 1
0.00436039615215219 1
0.117402715820354 1
0.0214269563849423 1
-0.0103501759002464 1
-0.0579710530374998 1
-0.144334853300324 0
-0.0273798865027079 1
-0.0711090432843187 1
-0.0134443297186904 1
0.0126645026935293 1
0.101201399038615 0
-0.00954055334450896 1
-0.0311496120865216 1
0.00387095903262819 1
-0.0287382613223712 1
0.123560531713618 0
-0.0525843496016444 1
-0.0460917562096548 1
-0.0579244427186808 1
-0.00375156850528101 1
-0.0518182992322412 1
-0.0453386142470154 1
0.0749092699429296 1
-0.00211629687047521 1
0.0434313472506497 1
-0.0207197151722187 1
-0.045501092103407 1
-0.00772192578370927 1
-0.0153498602197536 1
0.0133652896355048 1
-0.115106524326726 0
0.123045984620219 0
-0.025512140230725 1
0.0183665931837327 1
-0.0460470685571278 1
-0.00764481413069462 1
-0.00505689352190117 1
-0.00540226984132278 1
-0.0196297227764672 1
-0.0741759113972189 1
0.146121173283585 0
0.0154284269827581 1
0.011942410646825 1
0.0720452388757429 1
0.000360350864602099 1
0.0225095280664687 1
0.0735763407910479 1
0.000586358982241549 1
0.0537486021185114 1
-0.0367441214377165 1
0.0895951015199975 1
0.059016613307743 1
0.0454972053489422 1
-0.049350248500627 1
0.0165226805311003 1
-0.0772335978944656 1
0.0498797033308011 1
0.0785997305718482 1
-0.094025383545124 1
0.0987958539922859 0
0.0105442610535338 1
0.0380141965907391 1
0.0814565461182647 1
0.011658864474885 1
-0.0451648272756507 1
-0.0201578671560102 1
-0.0537984160999312 1
0.0637064792588322 1
0.0184579729208941 1
0.0235429205934759 1
-0.0196924684855741 1
0.0326026246690981 1
-0.051387988488228 1
0.0764379360942057 1
-0.00680020462525298 1
0.0992680901986832 0
0.0264708140652277 1
-0.0612793253767656 1
0.0123750217061955 1
0.114327673103836 0
0.0554890903955436 1
0.193539908714485 0
-0.0191695545114948 1
-0.0285946175856533 1
0.00329461397031551 1
-0.0218779143941422 1
0.0469110205444135 1
-0.0403962619742132 1
-0.0236062553705156 1
-0.0315650452293442 1
-0.021315777696852 1
0.0224238221045395 1
-0.116729542211003 1
-0.00772537338748915 1
0.0730276168612382 1
-0.0849924349130974 1
0.0300919613089851 1
0.0463261671460936 1
0.0164953673722518 1
0.0613603314220586 1
-0.0463925771423015 1
-0.0950881538027938 1
-0.104907691042783 0
0.049980328248285 1
-0.0842870557145969 1
-0.0592158407530998 1
-0.0341403619060999 1
-0.0565327799554835 1
0.0524861134623115 1
0.00386412981010194 1
-0.0447978250737875 1
0.0431058576741694 1
-0.00218278450830357 1
0.063562840321724 1
0.0373295983305375 1
0.00299168028427646 1
0.146799016342508 0
-0.0893199001420238 1
-0.0440439241840014 1
-0.0558932742632948 1
-0.0577312086298951 1
-0.0930568479484908 1
0.0417017982457295 1
-0.0743014241743983 1
0.0779398150356004 1
-0.00807779271795999 1
0.0292024511343744 1
-0.0214258551524425 1
-0.0517975426909106 1
0.0343442015661109 1
-0.0683793764432336 1
-0.0148029459343213 1
-0.0172076662219317 1
-0.00940162192347949 1
-0.0261195176535007 1
-0.0572327123117697 1
-0.0409126832193624 1
0.0617943412074984 1
0.0454804784194734 1
-0.0866561137675246 1
-0.0525186079891458 1
0.0301076056721786 1
-0.00674060844517629 1
-0.106707713021162 1
-0.0176979741699476 1
0.06714254103072 1
-0.0574072735784155 1
0.0343827781427291 1
0.00507852943280589 1
0.0302331396515895 1
-0.118891387663428 1
0.00208380039041064 1
-0.0339321448966321 1
-0.0456807827707005 1
0.100509286210843 1
-0.0501413629129003 1
0.0378624407748496 1
-0.0730102263413683 1
-0.0447680532252179 1
0.0624773810445459 1
0.0452297882646729 1
0.0266583474029036 1
0.0230415098936257 1
0.02390536158677 1
0.05263350617479 1
-0.0165147517595258 1
-0.00491763633243663 1
-0.028733279483156 1
0.0737021565174379 1
0.101927053519698 1
0.0704415535297814 1
0.0974432179165458 1
-0.0614781763314847 1
-0.0285677803857296 1
-0.0834501597058384 1
0.00250314062043625 1
-0.0272105648348347 1
0.0887646342320443 1
-0.126321839049469 0
-0.0504065707643449 1
-0.018103183842383 1
-0.0482389114958588 1
-0.0782540062701923 1
-0.0259069763008175 1
0.0849279553649018 1
0.0678996122344495 1
0.0176346924285469 1
-0.00292881089216008 1
-0.00205876568834633 1
-0.0497452542619128 1
-0.0129555933467006 1
0.0737632612357473 1
-0.0108930227652429 1
0.00883487397505621 1
-0.0401125153769952 1
0.000684439209580699 1
0.0144154121786348 1
0.0681296958073585 1
-0.0180343509256377 1
0.021476521121451 1
0.00682964319691665 1
0.0380806711648811 1
-0.0128523465905815 1
0.0514776119679034 1
0.0673111382171094 1
0.0140251551396797 1
-0.038216105453555 1
-0.03340513998588 1
-0.020701149387276 1
-0.0645303223227855 1
-0.0950337705707307 1
-0.0453500153798366 1
0.0975278252999427 1
-0.00363497616932502 1
-0.0363910400695095 1
-0.023283106497642 1
-0.166648123154082 0
0.0169791389862974 1
0.0527094151978836 1
0.0286725049825191 1
0.13455160906927 0
-0.014215610703727 1
0.00666952541486902 1
-0.0127345059530747 1
-0.0422989381623572 1
-0.0149457986941171 1
0.047627018031484 1
0.0239427409739405 1
0.0953209111065171 1
-0.0190741675855617 1
-0.116654580510763 1
-0.0654264790851147 1
0.0251692349133279 1
-0.0867869370066612 1
-0.0501213990580245 1
0.0629993980760907 1
-0.0189417198188397 1
0.0125088708004977 1
-0.0540332636651982 1
-0.0237045192123212 1
0.0192156251858876 1
-0.0637305617369296 1
0.0415960651446386 1
-0.00863465836309693 1
-0.118227205825681 0
-0.00198263706123008 1
0.01612893276942 1
-0.123749322929948 0
0.101380017419713 1
-0.0914341214824777 1
0.0132024581323141 1
0.00521355628148672 1
-0.0347649597013266 1
-0.0114396224605972 1
0.0325235664327256 1
-0.0191516809566911 1
-0.033088397427848 1
0.0516942764668076 1
-0.0268849182717147 1
-0.0491435852995182 1
0.0207745465799967 1
-0.0154026464055065 1
0.083238746027192 1
-0.0214755635124648 1
0.097481420793343 1
-0.0186630431378335 1
-0.0739963524340971 1
0.0483865992941191 1
0.0588924531791983 1
0.00459625327687935 1
-0.0381087142748156 1
-0.0856445124598755 1
-0.0216172451422217 1
0.131928104196737 0
-0.0881362085035805 1
-0.0040173975681826 1
-0.0830880802316998 1
0.0816101739743954 1
-0.0246207158317043 1
-0.0457198650206781 1
0.0316947124615897 1
-0.032438437533783 1
0.0262722009347406 1
-0.0188850815662013 1
0.00347159510782662 1
0.0369587024532321 1
0.00380443173505718 1
0.146379997244985 0
-0.0341711633106181 1
0.0438048295064356 1
0.0238619468962542 1
-0.0177915678392298 1
0.0769180246103475 1
0.0417128463542513 1
-0.0196619677875307 1
-0.0726996351846808 1
0.0522998661371971 1
-0.116397144451761 1
-0.0326306158691565 1
-0.0465272626327375 1
0.0596976019084117 1
-0.0172411608690048 1
0.00794746063568208 1
0.131302771879891 0
0.0514721350072692 1
0.00143837454556854 1
0.0305170479152653 1
0.0759000377625588 1
-0.0183924301368618 1
-0.0358283303617213 1
0.0573685800792384 1
-0.057693243562797 1
0.0562092506635949 1
0.105839716340461 1
-0.0148693397982709 1
-0.0333061239567288 1
0.0480642036893133 1
-0.020092820520795 1
-0.029523339026041 1
0.0669567554324333 1
0.0562968179919777 1
0.0318766440526791 1
-0.0296594022009122 1
0.0107817208924336 1
-0.0490282901460264 1
0.115081965281312 0
-0.0294708657489668 1
0.0230987197094099 1
-0.0326825212150202 1
0.0131163480082842 1
-0.0113883005950759 1
-0.0347165015718513 1
-0.0321718238719687 1
0.0683184502379369 1
-0.144983890191601 0
0.0122540183390003 1
-0.0158401894872357 1
-0.00138422303844104 1
0.00957907311668269 1
-0.0437605837212609 1
0.0997571050900039 1
0.0377316974822247 1
0.00667672696163496 1
0.0396424609301621 1
-0.0345922778579101 1
0.0788528712245309 1
0.0204580773864837 1
-0.0233615457552185 1
0.0397124442544917 1
-0.0313037131941579 1
-0.0940099689537029 1
0.101961542140621 1
-0.00361581275759302 1
0.0430267787150532 1
-0.00499181484276973 1
-0.0268191467514859 1
-0.0114224909890556 1
-0.0219728928778441 1
0.0477208912926856 1
-0.0399002340737313 1
0.0102809098853627 1
0.0172647575458441 1
0.0426131935181632 1
0.0612621035109318 1
-0.0307978040965054 1
0.0383410886321858 1
-0.0719338956579752 1
-0.0537833897364606 1
0.0294221778342327 1
0.0821933154652349 1
-0.033538029345346 1
-0.113118557692051 1
-0.0160996091567503 1
0.0210411830821902 1
0.0568724827119293 1
0.0693177126776986 1
0.0161264799286128 1
-0.103978926932486 1
0.0652148128511724 1
-0.0473184783214996 1
-0.0303604356727734 1
0.0113368630397496 1
0.00193307438453718 1
0.0112158094423719 1
0.0737002816599356 1
0.0403321259578115 1
0.116679446427494 0
-0.0188085115202859 1
-0.0270642862582934 1
0.0453718289662689 1
0.00662500751898891 1
-0.0409917638275203 1
-0.0385183283239137 1
-0.15325604114705 0
0.0699282071618997 1
-0.116739654114294 1
-0.0127329205221455 1
-0.0155827956986801 1
0.108523649348548 0
0.0295889894216761 1
0.0296187509826404 1
0.00508890637769929 1
-0.00432738193469844 1
0.0145688675701342 1
-0.0335824216897513 1
0.0246320675071962 1
0.0269738830827698 1
0.0319776049702874 1
0.0422621791501214 1
0.107352304377221 0
-0.0729645212304777 1
0.0085019527544424 1
-0.0861435038847896 1
0.00513064390253485 1
-0.0384335164775624 1
0.0592426744021347 1
-0.092100578890468 1
0.0579888747674112 1
0.0220899641299113 1
0.0283479769095472 1
0.00531899489241245 1
-0.113128950382135 1
0.00853803753264815 1
0.0577861508924912 1
0.145713720352204 0
0.0830899469468609 1
-0.0193773438752091 1
0.0432471367559084 1
-0.064661934303992 1
-0.0143712457229749 1
-0.0825580444202544 1
0.0430160971344654 1
0.0487438370161542 1
0.032745797567149 1
-0.0132462664273764 1
0.0344581593469118 1
-0.0768665446571476 1
0.0593197097355095 1
-0.0283399783089112 1
-0.0579357986350872 1
-0.0170320012072545 1
0.0351950427795717 1
-0.00978406045438551 1
-0.0182464537168912 1
0.0326231788819718 1
-0.0275228248823554 1
0.125464152947373 0
0.0221909259678901 1
-0.0581592212990418 1
-0.119880388643687 0
0.0056189778545651 1
-0.0128538546560202 1
0.0638444242475727 1
0.0770160809492312 1
0.0786533057533874 1
0.0842567246506578 1
0.0775345796728922 1
-0.0325265925840905 1
-0.00388983431133063 1
0.0581783155736824 1
0.014653975627795 1
-0.0235443485243797 1
-0.0439010469562242 1
-0.0189154992689196 1
0.0776246866058174 1
-0.0289108934316686 1
-0.00497783637045196 1
0.0318261567240504 1
-0.131380653168838 0
0.0297638906219863 1
-0.0533282495950015 1
0.0886101748774183 1
0.0440985763393268 1
0.0367295428570028 1
0.0369669908315011 1
-0.0916377881848392 1
0.0341683794580633 1
0.094244271620059 1
0.0146252304979552 1
-0.0188056158183681 1
0.0547127704211849 1
0.026726939909493 1
0.0273554423390574 1
-0.0364629498206368 1
-0.00280903980719844 1
0.0704997700696551 1
-0.0378980635825355 1
-0.0149381714087034 1
0.0436532543289911 1
0.116295145916286 0
-0.107880731341561 1
0.0585233040212497 1
-0.0651309475579856 1
-0.128036024911623 0
0.0109039125041644 1
0.0428050084444491 1
-0.0107424128616845 1
-0.0478242606224373 1
0.0203812718679478 1
-0.0354042269134926 1
-0.0523251920150186 1
-0.0351360822877205 1
0.0852054080232945 1
-0.0474477246855655 1
0.0644778641746368 1
-0.0468064753232764 1
0.088316411550818 1
0.0119326856694678 1
0.0961493218900634 1
0.0155121737413132 1
0.061974487297822 1
0.0695305139927238 1
-0.0617024365908086 1
0.0543975416051799 1
-0.000711912302850951 1
-0.0409755511895458 1
0.00928621909182533 1
-0.0301541262189808 1
-0.0201816004787411 1
0.0299385314637498 1
0.0252458884523496 1
-0.145842683801251 0
-0.0581312407219116 1
0.096897453629993 1
0.0808757803066358 1
0.068665303129286 1
-0.105218294656755 0
0.1515844084687 0
-0.121674878549391 0
-0.0615067948451888 1
0.0065032323643293 1
0.058846413009973 1
-0.147608433776648 0
0.0306041852737893 1
0.0668520374852466 1
-0.0419313618140985 1
-0.0756162995633144 1
0.0285974109478843 1
-0.0362765722188973 1
-0.0341694126808934 1
-0.0532865283387991 1
-0.0497138179902751 1
-0.0580954974623187 1
-0.00854938427255279 1
-0.101783567972692 1
0.0289631352925254 1
0.0462243056803697 1
-0.05718377517511 1
-0.0781386797462267 1
0.0104763739013272 1
0.00648697445426203 1
-0.00792767027490848 1
0.020922994880396 1
0.0415944104153696 1
0.0601552965848631 1
-0.0317014826995504 1
0.0170667273318014 1
-0.0259436091619742 1
-0.066825248332565 1
0.0194280593727535 1
0.0514549403721253 1
-0.0346195700883684 1
0.0553248165175344 1
-0.0227908046722626 1
0.0150847303623367 1
0.0930112928146849 1
0.0702906134970341 1
0.0793662554779329 1
-0.0164313648871353 1
-0.0182895444913647 1
-0.0583820698445599 1
-0.0866684006033945 1
-0.0605441381416816 1
0.00886083013645063 1
-0.034109750897357 1
-0.0260419440598428 1
0.00204977635993077 1
0.0612854061714166 1
0.0203609914672394 1
-0.014652407938702 1
0.0891247493427725 1
-0.00938574010304101 1
0.0195960083462084 1
0.0593860674770885 1
-0.0363118340522993 1
-0.115650722017077 0
-0.0120742338472078 1
-0.0340753393461951 1
-0.0456081692445698 1
-0.0071191796154325 1
-0.0570373341401273 1
-0.0332135177605631 1
0.0293649289568127 1
-0.0233267082390739 1
-0.0756232853362168 1
0.0780303062403795 1
-0.0736193171061433 1
-0.0221924977760229 1
0.0441079752008986 1
0.0600704633490199 1
0.0444072049486496 1
0.0885842326399468 1
-0.0204755855812588 1
0.0631524064618087 1
0.0118393706128069 1
-0.0527755409023112 1
-0.00838106891695345 1
0.0159793042496759 1
-0.035136598972533 1
-0.0122608049399727 1
0.0280256676307017 1
0.281990796530066 0
0.0193061556258188 1
0.0929305061281119 1
-0.0177941844211664 1
-0.0392021486697097 1
0.033132266307749 1
-0.00717561082539197 1
0.111602730572117 0
-0.0260509077146291 1
-0.02521776948938 1
0.0234694264252133 1
-0.0742606928755213 1
-0.023768360176025 1
0.0066030695928433 1
0.0142758388729972 1
0.0330938002643858 1
0.0138639980272569 1
0.0137290466193944 1
-0.0246858062766621 1
0.0408216730246048 1
0.0228730317927893 1
-0.0102202974478135 1
-0.0137980704293315 1
-0.0739765297050524 1
0.0837206026472081 1
0.0259728147673776 1
0.0821281787116027 1
-0.0753147512566271 1
-0.181558942403259 0
0.0544849228151748 1
-0.0376773558815281 1
0.0651165306805173 1
-0.0398330430934634 1
-0.0736178649934294 1
-0.0150265507776796 1
-0.0521855713931171 1
-0.0852537628233776 1
0.0493456064503146 1
0.0924249857939576 1
0.00426961630343554 1
-0.0258807761401618 1
-0.000407179834841703 1
0.050589159027073 1
-0.0304961664711889 1
-0.0135575574913137 1
0.0885696254341849 1
-0.0784744593148158 1
-0.128788052585194 0
-0.0325444729385266 1
0.0450010336402868 1
0.0525099973155052 1
-0.0371004185738453 1
0.0703652223973846 1
-0.0242665872143003 1
0.0184787267285685 1
0.0254007338928928 1
0.0410251939142032 1
0.0718610697770009 1
0.0883518851843583 1
0.0411018043217905 1
-0.019755769161294 1
0.0524017983719316 1
0.00519059040585162 1
0.081318830329508 1
-0.0404257412033232 1
0.0870004087982256 1
-0.0180120263261554 1
0.00142153034264631 1
-0.0264889792721077 1
0.0120857073310169 1
-0.0400414503693155 1
-0.0169840073542023 1
-0.13750453994669 0
0.0530992037833882 1
0.185538599091457 0
0.0136102376924525 1
0.0106211998487986 1
-0.0588835401575318 1
0.0022616768824878 1
0.0316972217982211 1
0.0132824407289562 1
-0.0049985994027601 1
-0.0433629923507387 1
0.0512295151215479 1
-0.0133536759914816 1
-0.0122696610950992 1
0.0848566649418745 1
0.0665400396576549 1
0.014923337607871 1
-0.111198136797087 0
0.0112798737969462 1
-0.0976533909725811 1
-0.0102952616273242 1
0.0422473903512984 1
-0.0125960423147552 1
0.00731146892184384 1
-0.0383401036577686 1
-0.0427737277463841 1
0.0418659716329553 1
0.000343023803448569 1
0.031151361582368 1
0.0138945303691996 1
-0.000281747217605832 1
-0.0549127283311641 1
0.0220744668667936 1
-0.00941855303905785 1
-0.0380746072195297 1
-0.0313809337843381 1
-0.0295789929384711 1
-0.102147702182332 1
0.0547565988254384 1
-0.0124224627087776 1
-0.0570705494239626 1
-0.0027212749350982 1
-0.0413291024718289 1
-0.0281065939901026 1
-0.000433579227004452 1
0.00928039418814442 1
-0.0324556359247537 1
-0.0773142890949612 1
0.0715308527573697 1
-0.0387376199146592 1
0.0263778256337355 1
-0.00768521141085699 1
0.0570361060143359 1
-0.0511545994589476 1
-0.11672926491924 1
0.104853860516065 0
0.0644802020437418 1
-0.0520101683382812 1
-0.00642611553024845 1
0.0103592424410337 1
0.0610563367968361 1
0.079319189299052 1
0.0330402233158468 1
0.139834582630942 0
0.0300944059286493 1
-0.088793871805776 1
0.0178631776514791 1
-0.112597421103906 1
0.0647028486619767 1
-0.102100244212523 1
-0.0299761212217454 1
-0.0030833356415124 1
0.0161403687939795 1
-0.0446428318463219 1
-0.044684578273649 1
0.0673301386406361 1
0.0329574568134674 1
-0.00201206931268173 1
-0.0115011363557549 1
0.0375318927999263 1
-0.0833674881278123 1
0.0023234839627099 1
0.0206445597912683 1
0.0061851121301568 1
0.00932251727660498 1
-0.0100780795738151 1
-0.0171618771778588 1
-0.0568472610570347 1
-0.102352214917355 1
-0.0714124954934115 1
-0.0847427179393244 1
0.00492864685853586 1
-0.0449764488488127 1
0.000712400283182084 1
0.0787991865759169 1
-0.0409033750355363 1
0.084940710451885 1
-0.0176081073650771 1
-0.126534818782025 0
-0.0575093494567555 1
0.0599007454207735 1
-0.0988564412486176 1
0.077477122185101 1
0.041566302203459 1
0.0695076820431899 1
-0.0622085602777083 1
0.0271375304139916 1
0.00280508618759214 1
-0.0428724135923992 1
-0.0392219333864407 1
-0.0222146349488523 1
-0.0326658404846037 1
-0.0017762801597647 1
0.0371264410861175 1
-0.0595748662306241 1
-0.0414687599942799 1
-0.0109782308227833 1
-0.0116685199922722 1
-0.087217523843987 1
0.000751450772489305 1
0.0443155990891429 1
0.0541099311112937 1
0.0611996432214234 1
-0.0184771564812246 1
-0.00444681503007422 1
0.0482892356002997 1
0.0498497720674425 1
0.0744686618924989 1
-0.0185303655304999 1
-0.0662827047871691 1
0.0281666240214565 1
-0.0432523442867612 1
-0.010868822692152 1
0.0411819833757586 1
0.0546104745363803 1
-0.0410916397570371 1
-0.0477289129999914 1
0.0435494475104493 1
0.0983047472599419 1
0.0359946611354573 1
-0.0436988525911957 1
-0.0832125063819436 1
0.0830431246309682 1
-0.123938872428753 0
-0.101441848266867 1
-0.0140463828834061 1
0.0708776557950837 1
0.0255050925418155 1
-0.0373257724639775 1
-0.144840646124835 0
-0.114247001748462 1
-0.0267039237310728 1
0.0109555045797604 1
0.169540470759169 0
-0.0436850266488001 1
-0.0284114358599306 1
0.0436971356945911 1
0.00330537192126753 1
0.0164412865007069 1
-0.052710929854132 1
-0.116573989839214 1
-0.085312553184029 1
0.00545128147760752 1
-0.0598625625421086 1
0.00859228561100119 1
-0.0732381765687757 1
-0.0558529739501825 1
0.0732481980724857 1
0.0470823352502685 1
-0.054430477684007 1
0.0174419693168051 1
0.134312159822669 0
0.0629876086065328 1
-0.0914794303113654 1
-0.0300407465889657 1
0.0424553043739413 1
0.0620537491442099 1
0.0773394721403297 1
0.0436350099212209 1
-0.140123935424514 0
-0.0244085186626982 1
-0.0745194433384969 1
0.0459703080880326 1
0.0397631576382389 1
0.055030261231212 1
-0.0536331034324373 1
0.0552367845560677 1
0.0120757107262296 1
-0.0644583038283065 1
0.0608115395916207 1
-0.0483276300988605 1
-0.0579296944665545 1
0.0832891052683382 1
0.0195515185740773 1
-0.0335151792137111 1
-0.00332537937002907 1
-0.079282533087716 1
-0.0837829700855637 1
-0.000918663776504481 1
0.0306950681588262 1
0.0708585603237025 1
-0.0214258115849811 1
0.0692680374509733 1
-0.106140227196065 1
-0.0164580477756598 1
0.018499020106766 1
-0.0184039753634017 1
-0.0512196826683708 1
0.13675247112706 0
0.0144921227280776 1
-0.026665799945139 1
-0.064314896233208 1
0.0165635015368873 1
0.0152150281419813 1
-0.0854749446452312 1
-0.0441762709137925 1
0.0239433268802328 1
0.039115375195299 1
0.0155184887600512 1
-0.0276247811477036 1
0.00111783127297816 1
-0.0795372659796153 1
-0.0426909569623933 1
0.0839439551882248 1
0.0487000418005734 1
-0.060720786902673 1
-0.00036978535842034 1
-0.00740733461912819 1
-0.0515865665951548 1
-0.112765589239652 0
-0.0185515565217213 1
0.0277383715408019 1
-0.0512815551399721 1
0.0652657934484428 1
-0.0084933635174485 1
0.0221888737962669 1
-0.0373072209302032 1
-0.0309746808045028 1
0.0380939267276992 1
0.0122322303185071 1
-0.0122675145304846 1
0.0251465817058874 1
0.00653306622268778 1
-0.0392748061436378 1
0.00347693388367807 1
0.0236208947864958 1
0.136213986721614 0
0.0502546414453759 1
-0.101436147800757 0
0.025283918672741 1
-0.0495743096602734 1
-0.038972176404162 1
-0.0309768652477315 1
0.0408398166797688 1
0.0764369260622925 1
-0.119850690284189 0
-0.0277820508654239 1
0.0027196151183929 1
-0.0526640694544777 1
-0.0647841090381374 1
-0.0261554238972999 1
-0.0461202761507035 1
0.116680197808614 0
0.0464583391271451 1
0.0441585141460574 1
-0.0168275536867819 1
-0.00587086766620756 1
-0.12616749975197 0
0.0272560715835333 1
-0.0513044970622088 1
-0.019899715971558 1
0.048786670725401 1
-0.116348453614053 1
-0.0257986980193609 1
0.027429226651557 1
-0.181047981049838 0
-0.0791916278897598 1
-0.0750994557653201 1
0.0689002136075178 1
-0.0259082157110363 1
0.0561979283692629 1
-0.079059990734092 1
0.0808598178239045 1
0.0180227439132832 1
0.00273557345359594 1
0.0697602895125226 1
-0.00141559103065256 1
0.0424884306168558 1
0.0591240874493261 1
0.0665627008420863 1
0.0386548348043841 1
0.0443738143709281 1
0.102107994925072 0
0.023422058929065 1
0.0649142518683424 1
0.09279630827021 1
0.0459429597111648 1
0.127939533289452 0
-0.122586123252815 0
-0.0122167140751165 1
0.0456053887134559 1
0.0912331976789565 1
0.0424075344569489 1
0.0248895183552961 1
0.0315053823161439 1
0.000230055904054989 1
0.137733432064907 0
0.0103195546191357 1
0.155000786726708 0
-0.066555746181324 1
0.0177106547669197 1
-0.0400349110530416 1
-0.0449881452021742 1
-0.0656333022623713 1
-0.0481971962858901 1
-0.0480583182893739 1
-0.0862751412998984 1
0.0557432552923259 1
0.0647930761996262 1
-0.0969517723068306 1
0.0204411225337653 1
-0.00515614735611935 1
-0.00260809890033159 1
0.100686130924823 1
-0.0184392470814281 1
-0.0575297040023791 1
-0.0641481527062434 1
-0.0106680042803434 1
0.128176195805792 0
0.0131205876835763 1
0.00389647073588971 1
0.0814627011870401 1
5.39144260768148e-05 1
0.0349901010737274 1
0.0991758942486741 1
0.11143019935967 1
-0.00755667209938262 1
0.0610362354838389 1
0.0563788617061856 1
-0.0789754238101306 1
-0.0360297274894465 1
0.0588780429385995 1
-0.0324811705516009 1
-0.000358364949471848 1
-0.0585102320565287 1
-0.0206216445158772 1
0.0569942684864861 1
0.0408127504636705 1
-0.0683705864663623 1
0.00382951778051591 1
0.00798338403706287 1
-0.0793631682001011 1
-0.0890234056509017 1
-0.060381876089879 1
0.0631650733389191 1
-0.00241001898221986 1
-0.0987297671888518 1
-0.0178078735790825 1
-0.0120973937568493 1
0.0661422137379812 1
-0.0270454492664914 1
0.0757729093155358 1
-0.0943989471659052 1
-0.0627002864352026 1
0.015952690597597 1
0.00793509100302816 1
-0.00991637615262734 1
-0.0377512978277121 1
-0.0573602626068909 1
-0.0530750047428059 1
0.143252613635681 0
-0.0491524623186489 1
0.0620513234392632 1
0.0195339131949653 1
0.0193347693508765 1
0.0226654255227167 1
-0.0816716537730198 1
-0.0291346375916881 1
0.054682650417637 1
-0.040659551133518 1
-0.0348572663230978 1
-0.0650386637867199 1
0.0192817552789728 1
-0.140307867919144 1
-0.0377739877900372 1
-0.0314876084287471 1
-0.00998733538450152 1
-0.0568503323091463 1
0.059956807500214 1
-0.0205852193638458 1
0.0201906363442164 1
-0.0354989485192544 1
-0.00291800993706473 1
-0.031562819081287 1
-0.00207833505022918 1
0.0250833435321961 1
-0.0699125008530382 1
0.0088081798525947 1
-0.0516131000569701 1
-0.0223809688903325 1
0.0343222734401163 1
-0.0573098685040113 1
0.0366222042618674 1
0.0312218464919044 1
-0.0508379534936442 1
-0.064909573649025 1
0.000462968591315352 1
0.105835253538106 0
0.0705782160775882 1
0.026050470143804 1
0.037944279590807 1
-0.0240398218967774 1
0.055824417611325 1
-0.108070429330371 1
0.0154893793229412 1
0.0050339106641268 1
0.0522938657601761 1
0.0852384799497789 1
-0.0403202233289743 1
-0.0476884138023071 1
0.0593737135319724 1
-0.11257536079493 1
0.0214022796189339 1
-0.0157915121860954 1
-0.0135393125611408 1
0.111321005865757 0
0.0511784668060502 1
0.0248103706738546 1
0.0518676353476149 1
-0.029214396200598 1
0.0271663552070731 1
0.0484956850278279 1
-0.00498376434177884 1
0.0178522378245959 1
-0.0201549747319142 1
-0.0013184685575514 1
-0.0314893248887466 1
0.00358377480816002 1
-0.014850269703628 1
-0.0429449541006971 1
-0.0240335326782378 1
0.0318645570959423 1
0.00920089175954155 1
0.0156673067377849 1
0.00862140073422336 1
-0.0131533634364811 1
0.0263269227166174 1
0.0766253603006142 1
0.0279200941716787 1
-0.0423658106782415 1
0.03329853851162 1
-0.0359415895747311 1
0.011443874667138 1
-0.0464462181775234 1
-0.0330630063166926 1
-0.0902039625659031 1
-0.0436993927197984 1
-0.149800952412919 0
-0.0918397348731337 1
-0.0142376925622437 1
-0.0225549388079845 1
0.0220912659261842 1
-0.0727349510429129 1
-0.00195459779663749 1
-0.0116285477865263 1
0.00248761742229514 1
-0.0335823508933741 1
-0.090348923128012 1
0.0501720017530625 1
0.0413736601668472 1
-0.0643730767885224 1
0.0120852791576738 1
-0.0562917127516442 1
-0.0959094216633861 1
0.00486916636548321 1
-0.0318770739772912 1
0.0647710739763327 1
-0.0141930822653224 1
0.0220111105024473 1
-0.0615786125537516 1
0.112085349928226 1
0.0365377483583926 1
-0.0173088125947094 1
-0.0527282878380904 1
0.00684524996595524 1
-0.0184592795092269 1
-0.0616354728350671 1
-0.000522721223237107 1
0.0488105058657222 1
3.22721091041145e-05 1
-0.0741398482501437 1
-0.0704054458405974 1
-0.0444931899742122 1
0.0575557778131816 1
0.0393146224538223 1
0.0360637853039402 1
-0.0131504683596969 1
-0.0366692448949052 1
0.0493484861288185 1
-0.0105371051231029 1
0.0282342447028634 1
-0.00793074172937097 1
0.0199917201906343 1
-0.0474613833975552 1
-0.0307167194311585 1
-0.0691395833638049 1
-0.0134316172256496 1
-0.0116181953636495 1
-0.100829869835376 1
-0.0463627541161336 1
-0.0225381828815331 1
0.0791276780447219 1
0.0508616834568892 1
0.0381828553216098 1
0.0203814700848902 1
0.0435666358526782 1
0.0340538549984133 1
0.0606699247426538 1
0.0710180304741449 1
-0.101756038000917 1
0.00292929626380091 1
-0.0401858525046421 1
-0.0292525837517783 1
0.00386324534207598 1
0.0931795203696429 1
0.0327521250482035 1
0.0218486950826852 1
-0.00547083059539511 1
0.0804300796992183 1
0.00802502803513903 1
-0.0195909836898485 1
-0.00530478725613817 1
0.030371072449207 1
0.0451482102478644 1
0.0424124861009253 1
-0.0231228620254427 1
-0.0812432291062496 1
0.00115911397987129 1
0.0381740740368729 1
-0.102812121079062 1
-0.0357710309873763 1
-0.0500689815017472 1
-0.0250049677959609 1
0.0265148776239795 1
0.0552510776735831 1
0.080433804840908 1
0.0699186838787728 1
-0.109852950619127 0
0.0264658815532339 1
0.0362466494280935 1
0.00828033081879778 1
0.029360406827847 1
0.0529511967554844 1
0.067584036465845 1
0.0536351129816141 1
0.0483510716291947 1
0.00469084870224191 1
-0.00160620144441701 1
0.0341112608602187 1
0.00822616850742216 1
-0.000976513617832813 1
-0.066689033842353 1
0.0355739227593984 1
0.131150639120806 0
-0.0797512750828381 1
0.00530874429443983 1
-0.000130315022318767 1
-0.0550027879440231 1
-0.0484989226968362 1
-0.0226042059616728 1
-0.0282799278619987 1
-0.0132003491832204 1
0.075295682260757 1
0.0694988094422212 1
0.0413533876585736 1
0.131636771007853 0
0.0230569625527935 1
-0.0276256822674163 1
0.069309528090345 1
-0.022863006663188 1
0.0732184397345285 1
0.0677832645316181 1
-0.121210805832837 1
0.00421926716939734 1
0.00132432500758527 1
-0.0118448073680183 1
0.0131184487068206 1
0.0165658941562513 1
-0.137269252855208 0
0.103881632072374 0
0.0741240864791728 1
-0.0278869840458607 1
-0.0679213025591979 1
-0.0588179750712765 1
0.120825364358997 0
0.00505547145019498 1
0.0254834343324382 1
-0.0250689143623157 1
-0.0104222379724794 1
-0.0195945262452069 1
0.0137970527037188 1
0.0352555365712054 1
-0.0085446589975184 1
-0.0220719313221757 1
-0.0361706282376568 1
0.100358802575006 1
-0.0290930652424508 1
-0.0572194654474236 1
-0.0395621312533838 1
0.18298434412478 0
0.0701966253034129 1
-0.0404403883056339 1
-0.0593214969298302 1
0.0693842323322951 1
0.00516525770856379 1
-0.0830564488050449 1
0.110022635240979 1
0.111205967418319 1
0.0513992718157414 1
-0.0628821018075805 1
0.0161153986422863 1
0.0753449625113464 1
-0.110484717740134 0
-0.0115663195667554 1
0.058601274790168 1
0.0690776026594966 1
-0.0582964727347128 1
0.0176049748442843 1
-0.00213156685498326 1
-0.00481504889095767 1
0.0467894749162804 1
0.0709112224125042 1
0.086073396853851 1
-0.00614586434800339 1
-0.0377184947234846 1
0.0417592065911801 1
0.0347241688453476 1
0.038652499737404 1
0.0567935682347598 1
0.0234815652852938 1
-0.0962019953405281 1
-0.0670850203547792 1
0.127550105337242 1
-0.0676973760028372 1
0.000856127144729527 1
0.114804457338573 1
0.0788945080110376 1
-0.039304806605527 1
-0.0219525037539943 1
-0.0217258833693879 1
0.00885880350394887 1
0.0320552307229884 1
0.0218678015326654 1
0.0436726444451862 1
-0.0605743777418265 1
-0.00979161859585125 1
0.0535509748377628 1
-0.0144603948298759 1
0.0143961386145361 1
0.0458079361695117 1
0.0363680864365492 1
-0.00139450794680963 1
-0.190623429014161 0
-0.0543305332758863 1
-0.0494017345139364 1
-0.0350145711515576 1
-0.0024689390999013 1
-0.108371065486738 1
0.0335742572990335 1
-0.096708006692698 1
-0.144811974986153 0
-0.0338089417112946 1
0.0272945383017642 1
0.0022627268035385 1
0.00473730907422318 1
-0.0187134230617765 1
-0.0509096753106483 1
-0.0562702445772719 1
0.0303614146760204 1
-0.0716592216095848 1
-0.0445292692714166 1
-0.01145390375272 1
0.00698072464161764 1
-0.030962453194738 1
-0.0487786278022236 1
0.0669919862027157 1
-0.0565333969565721 1
-0.0899024904988358 1
-0.0218516525668881 1
0.0805553021622007 1
0.0233103156270554 1
-0.0271936937468406 1
0.0309357482807519 1
-0.0992981782347145 1
0.0945618430470496 1
0.00677417837819349 1
0.0859252606303789 1
-0.0765660624396706 1
0.103768063174698 1
-0.102799456637854 1
0.0191778192254531 1
-0.0152274028517721 1
0.056199437616789 1
0.0186652679474533 1
-0.110925801119537 0
0.0298464320938578 1
-0.0710446061869494 1
-0.023740269099995 1
-0.0419306313988643 1
-0.0696097135233288 1
-0.00931457237674266 1
-0.00799592939854718 1
0.08905569170538 1
0.0140611224516275 1
-0.032718596683613 1
0.0294035269650018 1
0.0616871332312037 1
0.0461128086295772 1
0.0178144331955268 1
0.056366131711586 1
-0.0234614354291399 1
-0.0428627419100701 1
0.014938076338545 1
0.0434390738468306 1
-0.0582273124079713 1
-0.0597145462602418 1
-0.11049372343489 1
-0.0557623555503665 1
0.0732510067947528 1
0.0322528779847679 1
0.0809677202435417 1
0.0179469663569489 1
0.0291596135030853 1
0.0893672427448771 1
0.0588414453536982 1
-0.0308779506907629 1
0.021899259598865 1
0.0023820725196765 1
0.0150312252396159 1
0.0472343928881638 1
0.0401203921537629 1
0.0699073309840091 1
-0.00966836007998548 1
-0.0529402167552645 1
0.000823373613120886 1
-0.0744432901881196 1
0.0117655206287032 1
0.0241286117560524 1
0.160139477309759 0
-0.0265673276882237 1
-0.107980152594776 0
-0.137602113452628 1
-0.0141080634333316 1
0.0944824683623309 1
-0.0500430238535381 1
-0.00386451663432144 1
0.104092823997874 1
0.00860942439812022 1
-0.0459501783459492 1
-0.0425522420541183 1
-0.120668592151363 0
0.0929102052069537 1
-0.00897805703872286 1
0.0920982899692698 1
-0.0528728093700185 1
-0.00752789636430845 1
0.0925560404619771 1
0.0413591238779283 1
-0.0402161901393616 1
0.0311095064520632 1
0.0380118864202618 1
-0.0227929886188757 1
-0.0084870276945983 1
0.0315046514812324 1
-0.00763126498711057 1
0.0581089210230436 1
-0.00799794736865229 1
0.0115114521459727 1
0.0238836194419799 1
0.0883205529297414 1
-0.0183063641701505 1
-0.0930779566060319 1
0.0535301201578493 1
0.0343475628123893 1
-0.0307016068103872 1
-0.0951501237519519 1
-0.0391818830941314 1
-0.0499311250193337 1
-0.0852449186346571 1
-0.02852165311889 1
-0.0265587308267255 1
0.142322962852855 0
0.139388487842572 0
0.0303270407714225 1
-0.0650049535920561 1
-0.0222217398235056 1
-0.0129464978716155 1
0.0558178918230405 1
-0.0689179836106627 1
-0.0583802061949164 1
0.0825859348136852 1
0.0493106762400481 1
0.101409085709039 1
-0.0551840587610186 1
-0.00608443967337356 1
-0.0619701079618468 1
-0.0357544788661726 1
-0.0372551736089722 1
0.0198375773873697 1
-0.0455023529610848 1
-0.0670342006863978 1
-0.0162197436822876 1
-0.0299571252806817 1
-0.0267443041223684 1
-0.0167931836950281 1
0.0406169414960771 1
0.0274863173114089 1
0.0347803896414718 1
0.0991941261702525 1
0.014160158430229 1
0.0290032212405263 1
0.00123218125622798 1
-0.000946334259987058 1
0.0318857725803471 1
-0.074165917822104 1
-0.0159642412926563 1
0.0135120686567372 1
0.0216792346518194 1
-0.0461106818578596 1
0.024593625472798 1
-0.00312006035568533 1
-0.0513770230232572 1
0.0399269155596723 1
0.036718737465809 1
0.064673280031679 1
-0.00722241396699781 1
0.0137294874671732 1
-0.065598663672536 1
0.0228719087854108 1
-0.0523101551111236 1
-0.115212534289027 1
0.120973877379467 0
-0.0430540710588525 1
-0.0045134847681438 1
-0.0658249341811848 1
-0.0660884230156401 1
-0.019069277348472 1
0.0233942043297284 1
0.0202090168427768 1
-0.0129569754383172 1
-0.00720562436490211 1
-0.0664030955019427 1
0.0266214012397129 1
0.0302563977850108 1
0.0662816938897677 1
-0.0115383605244485 1
0.0368209045025199 1
0.0264846000050401 1
-0.0133347688177348 1
0.0290756819033517 1
-0.0564172996699827 1
-0.0199987954513359 1
-0.0328615171128319 1
-0.0467325859146949 1
-0.013030962688978 1
-0.0695304118583883 1
0.0609138621866325 1
-0.0350864923215324 1
-0.131203162541394 0
-0.109405497635885 1
-0.115928730165691 0
-0.0234546897404566 1
-0.068944117396604 1
0.0530121449608768 1
-0.0432971009706838 1
0.0893319693600726 1
-0.0415348994463803 1
0.0521373602263732 1
0.0630610371582817 1
-0.00482401499865721 1
0.0767249754478996 1
0.00880936469983071 1
-0.0592316308040564 1
0.00171127811423179 1
-0.0799463290150002 1
-0.0496689986874873 1
-0.12484754627941 0
-0.00294128411181387 1
0.0203355227957017 1
0.0317716714930421 1
0.000743149542347617 1
-0.0219978034736669 1
0.0250069012794666 1
0.0958231465564342 1
-0.0228821968777849 1
0.0604663362636141 1
0.041472086846098 1
0.0087468950037115 1
0.0450555150993288 1
-0.0100556898956842 1
-0.0551201120777006 1
0.0190479457899881 1
0.0687721106176502 1
0.0389390831477541 1
0.0184285230692996 1
-0.0345330493940789 1
-0.0815695376490969 1
0.0136235937186734 1
0.0629026999386809 1
0.0291346692044374 1
-0.0124114768704343 1
0.121891426638747 0
-0.0270980461332132 1
0.0237897208171714 1
0.0648741359723248 1
-0.0871869542936814 1
0.0539215501620989 1
0.0189227636314187 1
-0.0494111850458007 1
0.00311234625165124 1
-0.0329106187713291 1
-0.00361920570351847 1
0.0342723510605553 1
0.085056355945509 1
0.0614946297162131 1
0.0281320350652677 1
0.104063457161088 1
0.0642384395551921 1
0.16740233712946 0
0.0924684697596381 1
0.09551631057844 1
0.0181531065599476 1
-0.0616929042198847 1
-0.0406109165888013 1
0.00335060046015312 1
-0.0755769421229938 1
0.019359496137867 1
-0.0130938957887785 1
-0.0191535133820311 1
-0.0751391024682772 1
-0.0345265996339634 1
-0.13746860443813 0
0.0397755819744933 1
0.000425763123500331 1
-0.00399676982715982 1
-0.0146595226294116 1
0.074790171901119 1
0.0689356145384617 1
-0.0554849624711726 1
0.0905454798687604 1
0.0725977554158797 1
-0.0359394345476447 1
0.0612782126952635 1
-0.00413249731333366 1
-0.0418820942771058 1
0.0112659756804873 1
-0.126796382498134 0
-0.0532763984155592 1
0.0669841658495616 1
-0.0170360244427844 1
0.0218223630076025 1
-0.167616564193464 0
0.0786650992772323 1
0.00584197783412252 1
0.00323856125799677 1
-0.053512420640046 1
-0.0951685583630705 1
0.0326118216784668 1
0.0044958529044787 1
0.0805727166910879 1
0.0220080344303015 1
-0.0768422087605389 1
0.0575733431651193 1
0.00628037990363087 1
-0.0187065850624112 1
-0.0118439840259427 1
-0.0609541746480455 1
-0.0659659408797037 1
-0.0402893617392601 1
0.000164548039270343 1
0.0632985461687581 1
-0.0985131480379594 1
-0.0152560392724841 1
-0.0437266504232409 1
-0.0569525133613978 1
0.0637775757363098 1
-0.00157094907356943 1
-0.0431232402255945 1
0.0326383019313357 1
0.0710268458834887 1
0.13930193352241 0
-0.0236225343908492 1
0.0905570563567843 1
0.0943644588878731 1
-0.0737024176080278 1
-0.0776973864852781 1
-0.00798897876024383 1
0.0214258424067905 1
-0.0277474725710474 1
0.0783539586077135 1
-0.00370478214352934 1
-0.0193135447397227 1
0.0428656189408333 1
0.0506108168205905 1
0.00328210798015652 1
0.0909475092106234 1
0.014429201439437 1
0.0382526474339948 1
-0.00297135931282818 1
0.14991676981739 0
0.0437115323081613 1
0.0496430088606004 1
0.00952911074846412 1
0.0781296670185575 1
-0.0211041643541909 1
0.00121089987281181 1
0.0373434962828836 1
-0.0231359279722252 1
-0.00101050535503517 1
0.0830092809827574 1
0.00392286961258884 1
0.0947706804030559 1
-0.0321346565697121 1
0.0114127011491451 1
-0.0151553744948825 1
0.0863303204603121 1
0.00914249609806684 1
-0.0396026323605612 1
0.0181674153932795 1
-0.0463798648740212 1
0.0514227786780177 1
0.0582901890734914 1
0.0511032912179729 1
-0.0577062837863004 1
0.0930771491893305 1
-0.062874517817199 1
-0.000843783272898226 1
-0.0640720751539698 1
-0.0247278324358478 1
-0.0502614295237405 1
0.0293370259245847 1
0.101756311927729 1
-0.0396045186663824 1
-0.0530041452031582 1
-0.0659570147046316 1
-0.0275852146403394 1
-0.040069429242426 1
-0.0355919475604983 1
-0.0273192075093488 1
-0.0379611438237272 1
-0.041499032955737 1
-0.0569279133447987 1
-0.122080137985794 0
-0.0191462809170142 1
0.0237757095830971 1
-0.0446051918493133 1
0.00567380322142255 1
0.0349070194983109 1
-0.0497566183959065 1
0.00993584813357698 1
-0.0819158692307037 1
0.111234596390959 1
0.010477864794604 1
0.0118763108734709 1
-0.0831130988359341 1
-0.0507344582840847 1
0.00108350987257319 1
-0.129194977579887 0
0.0141491834868601 1
-0.0905440180900904 1
-0.0434526982623984 1
-0.0368392644078016 1
0.00409979502612021 1
0.0426992756226305 1
-0.0177334718894245 1
0.00888570756537095 1
-0.0442182762038305 1
0.0826590537569419 1
0.0942441418389248 1
0.0534189361108719 1
0.00672960192318521 1
-0.00703630524548019 1
0.044025451692738 1
0.0538545103741023 1
-0.075890666547818 1
-0.0453884329955065 1
-0.00351783567030909 1
-0.00243831761418146 1
0.0774098075778427 1
-0.103885231947586 1
0.0170803929113449 1
-0.0560832691151716 1
0.0431073112999382 1
0.032911071192351 1
-0.0212979084399331 1
0.042671367541459 1
-0.0339939925298508 1
0.0246675681016809 1
-0.0934452208899603 1
-0.0710047788609367 1
-0.0178676866912653 1
0.0453435730346338 1
0.0172157248351957 1
-0.0468946320636217 1
-0.0333640547818216 1
0.0235644035035284 1
0.0165770111954213 1
-0.0589390061133366 1
-0.0625440605813686 1
0.0116956808909033 1
0.0477750715144357 1
-0.00387953849732529 1
-0.0137563997220923 1
0.0818324039488201 1
-0.0662619829690575 1
0.0669661465655124 1
-0.0826179937929077 1
0.0645112817077907 1
-0.055087799768918 1
-0.0765841883534988 1
0.00547953200053549 1
0.0543335606908833 1
0.00552224951606763 1
0.000323127871687237 1
0.0456239871494718 1
0.0508300741367518 1
-0.0176708386189777 1
0.0620845912527017 1
0.0201668398101919 1
0.0291880294393761 1
-0.0374627546793469 1
0.00593117648061608 1
-0.0753047422775785 1
0.0232638087619068 1
0.000169392226631336 1
0.00772523612230819 1
-0.0161126218183811 1
-0.0646699907296334 1
0.00931123658804158 1
-0.0470482100216417 1
0.0479866201676996 1
0.0396399558576003 1
0.0179527958696275 1
0.0345424053204194 1
0.0058413422222858 1
0.0816034422323043 1
-0.0275333712275813 1
-0.070162324537476 1
-0.0661122103797771 1
0.0464400635563086 1
0.136067265436607 0
0.0372595607470675 1
0.0820481337703356 1
-0.0573064883217833 1
-0.0158868880571988 1
0.0476185810416421 1
-0.00952066253021596 1
-0.113941040190942 0
0.00635521354831985 1
-0.00256668257119921 1
-0.0657083287574844 1
-0.0676477377474651 1
-0.0292947945203069 1
-0.0208126964608144 1
-0.0439685955724607 1
0.055662547637354 1
-0.0535022478726415 1
-0.0783269405100913 1
-0.0654246963987961 1
0.0852401809401738 1
0.0162701396697961 1
0.0374873811706645 1
-0.0138116692741639 1
-0.0134964612241309 1
-0.025352262509678 1
-0.0668777957222342 1
-0.0241212082779959 1
0.0332282810327754 1
-0.0303521245326419 1
-0.072872563868414 1
0.030644870373226 1
0.0848198093006988 1
-0.0229015124580774 1
-0.0320668758388835 1
-0.0873814167192336 1
-0.0773508975856256 1
-0.0507884808817798 1
-0.00341291761894135 1
0.0290552905400815 1
-0.0600890007019638 1
-0.00584175798767888 1
0.100037188043074 1
-0.0943188834591046 1
-0.0041224286534331 1
0.012986971118506 1
0.133413068175913 0
-0.0375586398950073 1
0.0397522925824277 1
0.163786122403864 0
0.117049927979753 0
0.0183464910284752 1
-0.057689362902899 1
-0.0644242075578029 1
-0.00454043478172178 1
0.00541118847900748 1
0.0181947290703257 1
-0.00741561468724451 1
0.092096621441514 1
-0.0620329679485077 1
0.0831807425997828 1
0.135165609009769 0
0.0559197140802106 1
-0.035397146566888 1
0.0239551094341431 1
0.0012220161897249 1
-0.0507737084409655 1
-0.100696032729625 0
0.0137501917356276 1
-0.0208653542097938 1
-0.037750390189033 1
0.104465261808597 0
0.018756108888351 1
0.0156057277860394 1
0.118655476848257 0
0.00232179257127398 1
-0.0185178838039742 1
0.0350132727498542 1
0.125698938596083 1
-0.105748391250684 0
-0.0671651658987617 1
-0.0909985292596117 1
0.0106686849502851 1
0.0903154260364221 1
0.0635414902641889 1
-0.0141775033321891 1
0.00313088875324763 1
-0.0408173369268543 1
0.0339621813152488 1
0.0732325456032702 1
-0.0143229989478979 1
-0.0309229046303645 1
0.0302496495803243 1
0.0197451637726755 1
-0.0226336467940505 1
-0.0296561147259268 1
-0.109070964418938 0
-0.0794295174640251 1
-0.0232881917285967 1
0.0771923361413852 1
0.0764643230853241 1
-0.0107707889586273 1
0.0544097204066368 1
0.0530275789535931 1
-0.00110005956721335 1
0.022674405593362 1
0.0643217250272825 1
-0.0158938650909833 1
0.0539603776521762 1
0.0660553950601399 1
0.02831210645332 1
0.0671261149071107 1
-0.046158870431946 1
-0.0511463306918201 1
0.10453144798982 1
0.00820479429467965 1
0.063509099444268 1
0.00608667675702671 1
-0.0704210511278546 1
-0.0213659157565585 1
0.119668809097252 0
0.0766210293145844 1
0.0144598576152273 1
-0.00820717662213629 1
-0.00828981464250226 1
-0.0133066456780605 1
-0.0669891963420511 1
0.0237648532159805 1
0.0310760345115724 1
0.0632181417090003 1
0.0648751060058854 1
-0.0845468820716507 1
0.0181275657531051 1
0.0715136350846245 1
0.105577671025219 0
-0.00895683030025017 1
0.0771841049179846 1
-0.0139499308719813 1
0.043818697147307 1
0.0345327123887362 1
0.0168902188435132 1
0.0325298183829659 1
0.0984347821667281 1
0.00721857862774869 1
-0.134025612655299 0
0.053691757709848 1
0.0594031865229918 1
0.0462654088240844 1
0.0233811662709003 1
-0.0345528391717601 1
-0.00559058183307562 1
0.0107281014169705 1
0.0949937792514923 1
0.01475924142423 1
0.000504413897506013 1
0.044576371882028 1
0.0729059517940198 1
0.0519945816561787 1
-0.0324354869820539 1
0.0182130343072571 1
0.0111519146874762 1
0.108621762121336 0
-0.0518848749489092 1
-0.0438904659182618 1
-0.00377927335543773 1
0.00502146191086486 1
-0.00963756241887609 1
-0.0414478023415929 1
0.0600204967493108 1
0.00869041116206778 1
0.00659690014436008 1
0.114433040791848 0
0.00996206667751564 1
3.98229079411842e-06 1
-0.00275018216143067 1
-0.0204326221742208 1
-0.0488994213114128 1
0.0661292450568604 1
0.0217998104571274 1
-0.0543681143381158 1
0.0046901916986419 1
0.0194940963350419 1
-0.00942550595498638 1
0.0216990876055697 1
-0.162475931124473 0
0.0372021295552991 1
0.0248789899733646 1
-0.0330513232624853 1
0.0233971689139099 1
-0.0835528628904269 1
-0.127009178121409 0
-0.120986353210225 1
-0.0271992915508651 1
0.0450506783674042 1
-0.0318233343302077 1
-0.0542085190643482 1
-0.0671355805047603 1
-0.113060994114276 0
-0.0116213826886397 1
-0.0199874553733938 1
-0.0595141286919457 1
-0.116248175044607 0
0.0530454482545268 1
0.00454075898577724 1
-0.122103819438268 0
0.0309324147515589 1
0.106180645037123 0
-0.0372753847783698 1
-0.0474201706925257 1
0.0196620022172724 1
0.0521162546445508 1
-0.0564249917186071 1
-0.0936134800118283 1
-0.104878567417747 0
-0.000138792619110522 1
0.0420940240073291 1
0.0486293632609203 1
-0.00811221582031563 1
-0.0151066747658649 1
-0.00715866477952075 1
0.0251986536578381 1
0.00258068449019313 1
-0.0186818199230847 1
0.00485792487783137 1
-0.0160305836545575 1
-0.0412156384037095 1
-0.0769639754669423 1
-0.0192966859643133 1
-0.0172339233052281 1
0.0170144312074254 1
0.0536085912274841 1
0.0268184564026451 1
-0.0169411969297526 1
0.0829734084147995 1
-0.111001100659098 1
-0.041714083692148 1
-0.034116869044208 1
-0.00577879859553982 1
0.0503498933758017 1
-0.0417566535461274 1
0.0227002831637025 1
-0.15318394099819 0
-0.129662361124118 0
-0.0653399208148679 1
0.0642113106611866 1
-0.0618632081368318 1
0.0708045062314245 1
-0.00523808985839758 1
-0.00741595254443244 1
-0.011432515736823 1
-0.0243145249641338 1
0.023570347799298 1
-0.00561509822036205 1
0.0441153632125069 1
-0.00331937592826381 1
0.0609813803359528 1
0.0165703356400413 1
-0.0052817139457128 1
-0.0249735924705462 1
0.00376722498554116 1
-0.0807963444486389 1
-0.0709313830300718 1
-0.0507622885687507 1
0.0825856145736038 1
-0.0124697214668629 1
0.0749356266130177 1
0.0483698332998392 1
-0.0626382854222478 1
