# Supplementary material for: Bias caused by sampling error in meta-analysis with small sample sizes
Source: PLoS One. 2018 Sep 13;13(9):e0204056. doi: 10.1371/journal.pone.0204056 (PMC6136825; doi:10.1371/journal.pone.0204056)
Supplement: S7 File — (ZIP) [file pone.0204056.s007.zip › results N = 20 theta = 0 tau = 0 sz = 100-500.txt]

"dl.theta" "dl.cp"
0.0146615224142787 1
-0.0122638860678262 1
0.00848491061389393 1
-0.00497960786410076 1
0.0157995792667004 1
-0.00210492852512027 1
0.0168302099384407 1
-0.00381260159296495 1
-0.00428932090480415 1
0.0136336070800541 1
0.00184697850721437 1
0.0058410315218063 1
0.0199344352176473 1
0.0145380011613835 1
-0.0162230467673536 1
0.00979587100601442 1
0.00559484770196624 1
0.01011783986294 1
0.00465434166666812 1
-0.0251329666234008 1
0.0140395832934203 1
-0.0231568836798643 1
-0.0259668430068257 0
0.016848226999723 1
-0.013649898558211 1
-0.00956508004300005 1
0.0273305880588842 1
0.0256943558669207 0
-0.00419842125208574 1
-0.00355444049837816 1
0.00667411998452256 1
0.00928620662299726 1
0.0179476806651256 1
-0.0108320566900939 1
0.0122284402333105 1
0.00749043236577049 1
-0.00235240195768379 1
0.000352578302419653 1
-0.00263967784785777 1
-0.00633153921904074 1
-0.0344900572991488 0
0.0066321400228049 1
0.00051504595562925 1
0.00108373417224341 1
-0.0091132337791196 1
0.000105545548462413 1
0.0128694189838385 1
0.000760653149850233 1
-0.0165311861229414 1
0.003155468988148 1
-0.00216650055290002 1
-0.0179045940555197 1
0.00805607904316026 1
-0.010612749483733 1
-0.043288259783705 0
0.00595662349299687 1
-0.00439930805352393 1
-0.00149626573923321 1
-0.00244970943505823 1
-0.00611352975975207 1
-0.00101326878775566 1
0.00595039633780862 1
-0.0133942823281604 1
-0.0085140552439523 1
0.00653270470707851 1
0.0116297868741976 1
0.00837681408122466 1
-0.01724506032553 1
0.0149379785222836 1
0.0170812367636081 1
0.0113764597518604 1
-0.0121271649138625 1
-0.0111165695518708 1
0.00367918930451853 1
-0.000826273400586776 1
-0.0109362899346745 1
-0.00880120306132904 1
0.00486421221628265 1
-0.00194660662896949 1
-0.0027274204798831 1
0.0169145089945811 1
0.0183620711666577 1
-0.000746479431073141 1
-0.0130599569712824 1
-0.00265508934197766 1
-0.000201289226697231 1
-0.00226736433807315 1
-0.0134008015055425 1
0.0117797148723345 1
-0.0166077093661427 1
-0.0297814401028941 0
-0.00321722479360283 1
-0.0146440518823415 1
-0.00252222808206974 1
0.00476180745565812 1
-0.00299924825995354 1
-0.00956006700285317 1
-0.0138065268757301 1
0.00479169888568343 1
-0.0129432761168838 1
-0.0135338376307466 1
0.00565989945480462 1
0.00169456719877162 1
0.00613689239443568 1
-0.00556033762196257 1
0.00130890775261822 1
0.0225878130527536 1
-0.00463052101826846 1
-0.0323818470637294 0
0.00195714955702077 1
-0.00773860975399735 1
0.0166260551015591 1
0.0105156752624444 1
-0.00738061871235279 1
0.0185124114807794 1
-0.0167593965320421 1
0.0191752559936384 1
-0.00356950408415537 1
-0.0245660461295717 1
0.0261719449053303 0
-0.0109228223638926 1
-0.0200386843962504 1
0.00303233359275193 1
-0.0141123991736176 1
-0.0110921185554058 1
-0.00233451029385575 1
-0.020974829078428 1
0.00421622431970899 1
-0.0182447637126845 1
0.00886421304572539 1
0.0155726269956917 1
-0.0148067391473165 1
0.0113297958423129 1
-0.00314351987271385 1
0.00637026946543363 1
0.00423263205094635 1
0.00747070780452262 1
-0.000895701511100461 1
0.00399482095060256 1
0.0224641436614444 1
0.00491977307796858 1
0.0112993432148523 1
-0.00295317130536753 1
0.0029034591928166 1
0.0137266664690426 1
-0.0298148826424532 0
0.00264217120638502 1
-0.0135833262145514 1
0.0147674232383228 1
-0.0131393878789376 1
-0.00329574926525488 1
0.00436117779903378 1
-0.0203586867716818 1
0.0264116186077954 1
0.0113826528674399 1
-0.00200580384057549 1
-0.0173562848766552 1
-0.00700217471855237 1
0.00414834930365317 1
0.002065190208289 1
-0.0141994430322669 1
-0.0160889032299529 1
-0.00378676143753546 1
-0.00624194577991109 1
-0.016416657163759 1
0.000334416302911194 1
-0.00769183043755213 1
0.0340547700713381 0
0.0069193697883186 1
0.00292886841099594 1
-0.0248123677149152 1
0.00542818530186653 1
0.00302133916003727 1
-0.00464809967402465 1
-0.00563696908623091 1
0.0104138925915397 1
0.0075919546982837 1
-0.0136798686882844 1
-0.000463547469828862 1
-0.0107239934515565 1
0.0174729188031615 1
0.0025508195492319 1
0.00684390552716567 1
-0.00338909679347667 1
0.00898836410713422 1
0.0403230677213098 0
-0.00908144087039194 1
-0.00575076958557697 1
-0.00995390821298832 1
0.00150211655808642 1
0.00731943203244085 1
-0.00113090497204892 1
-0.0280564976192851 0
0.00827205152493339 1
0.0170860225432825 1
0.0138117629001948 1
0.000573216550112571 1
0.00130653403170832 1
-0.0110159997964964 1
-0.0119861978852109 1
0.00698318760373711 1
-0.0153069950757749 1
-0.00206117460349413 1
0.00896107017992118 1
-0.0279715596278032 1
-0.015760221943898 1
0.0139432546435776 1
-0.00837636739718491 1
0.031194934427152 0
-0.0341660319173081 0
-0.0126513075761378 1
0.00653629522060231 1
0.000908895465809176 1
0.000206645930022903 1
-0.0044104496137184 1
-0.0116569360772562 1
0.000460395196859985 1
-0.00456103966127678 1
0.00368347861187976 1
0.000267728387534682 1
-0.00848839934053401 1
0.00132765655566768 1
-0.00539391893230436 1
-0.00279569347251015 1
0.0175935173823878 1
-0.00133964401365014 1
0.0064754303443115 1
0.0112265976466109 1
-0.00222078449565006 1
-0.004797463196946 1
-0.0087224479055191 1
-0.00900828352757896 1
0.0107347359809573 1
-0.0202358027555595 1
0.00212442854025577 1
0.0267536816854728 0
0.00650098246261414 1
-0.00473412885601566 1
-0.0103464697682814 1
-0.00234157775307207 1
0.00688039836168225 1
-0.00666846372963674 1
-0.00160654674259167 1
0.00498885313272857 1
0.00996186925277004 1
-0.00733470127577684 1
0.00351469383115209 1
-0.0056604073519198 1
0.00176167645350129 1
0.000655829519163708 1
-0.00823256757031891 1
-0.0129111376693825 1
0.00434566894010387 1
0.00446312945314098 1
-0.0140688304583351 1
0.00284666230396598 1
0.00289316555717615 1
-0.00672304207232564 1
-0.00619286918298235 1
0.00151656035995591 1
-0.0135764109659338 1
-0.00640648390106049 1
0.00287826977010598 1
-0.00134951111003201 1
0.000964155504655565 1
0.00357455975689168 1
0.0175576635543896 1
-0.0131864371074263 1
0.00434157443661325 1
0.0138697793522558 1
-0.0071086161030711 1
0.013926283095862 1
0.00505608997401917 1
-0.00787977321049259 1
0.00240744061245404 1
0.0198485613748928 1
-0.00478676679205709 1
-0.00479135354239906 1
-0.00246256385036778 1
-0.0101956160778454 1
0.000594707013950762 1
0.0115520540912727 1
0.000160846777851471 1
0.000687521200133981 1
0.00926459452846371 1
0.0138014381175192 1
0.0114164924686218 1
-0.0112268289157414 1
0.00641849394143268 1
-0.00851004831014447 1
-0.0113266085799301 1
-0.00143473002194567 1
0.0216444541098024 1
-0.00543951666373533 1
0.00843893138166591 1
-0.014229236585208 1
0.00770523585277123 1
0.000931593291864746 1
-0.00368538169505479 1
0.00593756037367418 1
0.000884795424772611 1
-0.0117769447569335 1
0.0076694913086599 1
0.000299034211010997 1
-0.0147207657922726 1
0.020246080670042 1
-0.000455529245711875 1
-0.0178658996313531 1
-0.0252127072772629 1
0.00950535709207137 1
0.000978890469291014 1
-0.00539941400913204 1
0.00874261299055322 1
-0.0194228841167936 1
0.00644479733095035 1
-0.00253607934281941 1
0.00914775291327363 1
-0.0175102889770674 1
0.00649526355441056 1
-0.0241284904141822 1
-0.000382423810705321 1
-0.00716261422147203 1
0.00132057733439253 1
-0.00530894709749665 1
-0.0164147320118285 1
-0.0177256685278862 1
0.01608224864371 1
0.00248992009935747 1
-0.0275432956254218 0
-0.014737238957976 1
-0.0155052241102023 1
-0.00277679111407296 1
-0.00652207291049785 1
0.000892330679275014 1
0.000198951317278577 1
-0.00864028553582725 1
0.0103093344661154 1
-0.0115281769864403 1
-0.0258919483621039 1
0.0021627683723136 1
-0.0188717649204737 1
-0.00831189753854202 1
0.00500707500537022 1
0.00183430330355978 1
-0.00742994947720623 1
-0.0199739754364117 1
0.0146514737951622 1
0.00509185104336105 1
-0.0191336393546623 1
-0.00564741523335735 1
-0.00216383246075871 1
-0.010512199402745 1
-0.000693782868018386 1
0.00233095207959921 1
-0.00848785168965666 1
-0.0127703032818984 1
0.00522810507510918 1
-0.00926714792211151 1
0.0259812505238367 0
-0.0319529959202525 0
0.00076722115072475 1
-0.00221244820669798 1
-0.0116133867655125 1
-0.0016450773071195 1
0.0072697872065149 1
0.0201316119215455 1
-0.00132806759065406 1
-0.0101554805153373 1
0.00117629595058076 1
-0.000853094789653647 1
0.00324790125853576 1
-0.0110353997136821 1
0.0097595355857228 1
0.0200258934731046 1
0.00423383489414235 1
-0.000613600510051471 1
-0.0243958143135938 1
-0.00488698494570501 1
-0.0149013771074154 1
0.0113356453698709 1
-0.029722824572376 0
0.0361788988985483 0
-0.0127746063879685 1
-0.0148998042694521 1
0.00677927556663587 1
0.000232528803676712 1
-0.00545239388898647 1
0.00554312166352008 1
0.0114411622434695 1
-0.00281605908685587 1
0.0047819353228453 1
-0.0134466138866955 1
0.0117373808726209 1
-0.0149336381699995 1
0.00215579980760518 1
0.0175715691838189 1
0.0152237851406598 1
0.0197733122350826 1
0.0210050602692048 1
0.0108940514577588 1
-0.00642897798727398 1
0.00229016059088143 1
-0.0079968123115202 1
0.00919871485168437 1
-0.0161184213525302 1
-0.0175646228492518 1
0.0271814009572605 1
0.00987941946824505 1
-0.0065209814612455 1
-0.00768421353032937 1
0.0232521426925283 1
-0.0173433981688475 1
-0.013961020041082 1
-0.0101918356396926 1
0.00027087661610671 1
-0.0070421288121539 1
-0.0250684572444695 0
0.0157628003387102 1
-0.00273886008594493 1
-0.00566816849998438 1
-0.0105860020930995 1
-0.0188286188703707 1
0.0033909861705028 1
-0.00104304005957387 1
0.0051615438795323 1
-0.00562762269043665 1
-0.00513393988410122 1
0.011905110127462 1
-0.0130833784312425 1
0.0104361265461618 1
0.0102609617081334 1
0.0221544588660998 1
-0.030406313426643 1
-0.00416442853228324 1
0.00516319586700705 1
-0.00158328469017934 1
0.0107515962731204 1
-0.00330176699226223 1
0.0110061769350543 1
-0.00309666763910666 1
-8.63436867879676e-06 1
0.00895823884559927 1
0.00937834268949626 1
0.010088254982812 1
-0.0403988034957097 0
-0.00531087631108287 1
0.010219535477915 1
-0.0171194565575886 1
0.0139711669919511 1
0.0100991191919301 1
0.00352148038235452 1
0.00799640316861002 1
-0.0105930704149905 1
0.000923097888573299 1
-0.00171028732072841 1
-0.00683794307983968 1
0.0071527373969876 1
-0.0095134170166982 1
0.0152989367466023 1
-0.0122984160816844 1
0.00363456639852204 1
-0.000776781507248124 1
0.0098470480006871 1
-0.00819676145198238 1
-0.0203130091948914 1
0.0242648637134117 1
0.0202724205406371 1
-0.0109718104672488 1
0.0167679830328076 1
-0.0214418858260786 1
0.0103619125797652 1
-0.00643209421263587 1
0.0134305056182942 1
0.0191836404286884 1
0.00710452165515266 1
-0.0199771039292517 1
0.0123048379078003 1
-0.00655681818420616 1
-0.0021773298716401 1
-0.0146285324861012 1
-0.0105175479514908 1
-0.0133147099738445 1
-0.0259165640822709 0
-0.0119245790643859 1
-0.0248170575133433 1
0.01474744193393 1
-0.000939353303380959 1
-0.00650027294213774 1
-0.0063555887513228 1
-0.00353442639362506 1
-0.0011638329747914 1
0.00796328142681198 1
0.00239147389289671 1
0.00639816477067005 1
0.00753871026758758 1
-0.0115803926735093 1
0.00715857220598158 1
0.0123692159703843 1
0.00367742807559149 1
-0.0258345442711516 1
-0.015538035850114 1
0.00490387156209037 1
0.0209486474288553 1
0.0122092966811625 1
0.0145380243980799 1
0.000110560337450945 1
-0.0164710169176861 1
-0.0091264732476954 1
0.00993378818367714 1
-0.00794821021496683 1
-0.00603720077429106 1
-0.0093374507580964 1
0.0371587278380707 0
0.00672837810590305 1
0.00209919552214197 1
-0.00014430919728966 1
-0.00171409072965755 1
0.00170170909207156 1
-0.0156797965344458 1
0.00731059581812194 1
0.0190362066484863 1
0.00568785425006817 1
-0.00548608552187961 1
-0.00614085720266393 1
-0.0188714504040946 1
-0.0190525816938979 1
-0.00889479444060941 1
0.0137388392172026 1
-0.0297587562973478 0
-0.0233530791801787 1
0.0245108900744904 1
0.00563710882870871 1
0.00205004500799464 1
-0.0049040081761666 1
0.0056285453940558 1
0.0257582216320445 0
0.00118641818244702 1
0.0102960305502197 1
-0.0107282452576821 1
0.0074655201626191 1
-0.00860466083429217 1
0.00017085215044755 1
-0.00111455663780826 1
0.0121478765491011 1
-0.00269793563673371 1
-0.0214838236723979 1
0.0122019217662328 1
-0.00293816333717636 1
-0.0105404495288827 1
-0.00632810383224065 1
-0.012517279952489 1
-0.00724407202298956 1
0.00756285013729748 1
0.00460930207866101 1
0.0120946133087859 1
0.0105544747163056 1
0.00262353872319284 1
0.0172070826070001 1
-0.0203769294039891 1
0.0158963577849877 1
-0.0300432546360426 0
-0.00551493549622364 1
0.00617812968544365 1
-0.0105630590081643 1
4.03859368767519e-05 1
0.00801926042632829 1
-0.0138491568686042 1
0.00286617941917549 1
-0.000272180771637784 1
0.00334608402377474 1
0.0029028047118739 1
0.00850788604976471 1
0.00831356149523697 1
-0.000430888993525634 1
0.00625572376759908 1
0.0019093841449154 1
-0.0105878837878785 1
-0.0262124048629511 0
0.0183839771979648 1
-0.0140873134292928 1
0.0166968419963995 1
-0.00183948538977556 1
0.00171341385258455 1
0.0256339960343387 1
-0.00395160386980869 1
-0.00505647398176531 1
0.0138761227188073 1
0.00724870696692503 1
-0.00298218982581817 1
-0.00521324612775614 1
-0.000799311594912061 1
-0.000709757694580156 1
-0.0129605946508713 1
-0.000549745924312982 1
-0.0038921369642837 1
-0.00725930674548015 1
-0.022930837424215 1
-0.00101670372927729 1
0.0130762317858983 1
0.0266428861528775 0
0.00854233615934917 1
0.0102498588045793 1
-0.000483357257941653 1
-0.00173142971465602 1
0.00550186449038765 1
0.027400600241904 0
-0.0155090738719178 1
-0.00659812034603438 1
0.0202346576953232 1
0.00588414423656748 1
-0.0182601200103971 1
-0.000408267690833776 1
-0.0201908027162636 1
0.0204505469934423 1
-0.00441950440089265 1
-0.0195801570114968 1
0.00489560477331807 1
0.0146587958050864 1
0.00432883779092435 1
0.00180093408311201 1
-0.00287353252076075 1
-0.00998133151156003 1
0.0120084072500043 1
-0.0149455575856445 1
0.00472373523193319 1
-0.0330155791785334 0
-0.0195953709975704 1
0.00926253047021891 1
-0.00694404495150383 1
-0.00512143363763436 1
0.0323498333121942 0
4.83614936797744e-05 1
0.0294412557034171 1
0.0225674233215753 1
0.00480637445858349 1
-0.00595063044422443 1
0.00172820541848614 1
0.00562414804006619 1
0.00991891364827966 1
0.0105789209446061 1
0.022701485644726 1
0.0218117469435096 1
0.00263458290824208 1
0.0188201127819631 1
0.00364358752218993 1
-0.0151311186977966 1
0.00699282834207396 1
0.0128008346802865 1
-0.021642273051596 1
-0.0205478315918969 1
-0.0121498601122267 1
0.00112624470728682 1
0.0091484130020118 1
-0.0076440833336732 1
0.00968906265078215 1
-0.00398227299406707 1
-0.00325789383251989 1
0.00381126167595357 1
-0.00911394252522186 1
-0.000826221689164914 1
0.012031685398003 1
0.00795829934053272 1
-0.00119965567585047 1
-0.0206283014952381 1
-0.00539558174187143 1
0.0137405024092256 1
-0.0036492946740806 1
0.0141702340515889 1
0.00558849985004738 1
0.000717152221422516 1
0.0132793395152242 1
-0.00416291020947404 1
-0.0147294913372736 1
0.0347957028673801 0
-0.00775668459950825 1
0.00356149654101654 1
-0.00703929139477464 1
0.000688730962515585 1
-0.00692632628389924 1
-0.00851326640949316 1
-0.0203988976263818 1
-5.82674459452977e-05 1
0.00869429835491446 1
-0.0142927218643569 1
0.00112239596383655 1
-0.00532930942756623 1
-0.00547645178752995 1
0.00887142687046666 1
-0.0108854767735264 1
-0.00268818999188524 1
0.0228136164201231 1
0.0066096462082201 1
0.0138392450802161 1
-0.00015560311305539 1
0.0106164152348269 1
0.00361997865886217 1
-0.000633774276733014 1
-0.00493772538357234 1
0.00829047526427206 1
-0.00975174107758118 1
0.00163300782941381 1
0.0128313707446267 1
-0.00497839694391538 1
0.00839155687761305 1
-0.0109714462626777 1
-0.0136034038717984 1
8.52929881545021e-05 1
-0.0134183619943433 1
0.0125967519394695 1
0.0233489768039447 1
0.022470478928518 1
-0.0425229630063086 0
-0.0251473886365154 0
-0.00733382400728757 1
-0.0244754861062598 1
0.0134023636770265 1
0.00175117599709967 1
0.012104771632894 1
-0.0095223810521754 1
0.0146695410781382 1
0.00907780325091792 1
-0.0174161123376961 1
0.0240037112114939 1
0.00513641160462846 1
-0.0424224007423276 0
0.0069776820713808 1
0.0141209420273467 1
0.0259152276104285 0
-0.0026175220507236 1
-0.000308225561870004 1
-0.0142159611159679 1
0.0126813035411362 1
-0.00207753943353486 1
-0.00873721333527049 1
0.012117450078406 1
-0.00205173984053637 1
-0.00833381136998429 1
-0.0180670607297742 1
0.0102190483622735 1
-0.0134553781433723 1
-0.00928719681861213 1
-0.00194355577774185 1
-0.0137699283287125 1
0.0062192388304089 1
-0.00388905874009318 1
-0.00131903435732142 1
0.00450743581247002 1
0.00955082219205729 1
-0.00483639661942519 1
-0.0115796111690373 1
0.0101021055283705 1
-0.0171579516339952 1
0.0175364842610838 1
-0.00687620951904837 1
0.0168419405357443 1
-0.00469907760851274 1
-0.00950100449811063 1
-0.00438514129342089 1
-0.00258442747222848 1
-0.00748007710303465 1
-0.00890712157662453 1
-0.00515894977171428 1
0.000423125307703046 1
0.00233193654908165 1
-0.00363167595762569 1
0.0078549910947683 1
9.65725506818882e-05 1
-0.00377009256320992 1
-0.0141707591826463 1
-0.0124197291685153 1
0.0107833199915276 1
0.0211416847788343 1
-0.00676801884581424 1
-0.0149745353520332 1
-0.015117808127699 1
0.00293138134989241 1
0.00118533948501988 1
-0.00278461869640804 1
0.0190614802757409 1
0.0201354245908466 1
0.0229473484736188 1
-0.00581606676813161 1
-0.00616354217252065 1
-0.00488513411131753 1
-0.027322785896821 1
-0.0284792448190065 0
-0.00194419618008822 1
-0.00847643752572643 1
-0.0136226331106502 1
0.0164794749071092 1
-0.00670825165983819 1
-0.0106935693330551 1
-0.0210113206308174 1
-0.00523786040536514 1
0.022411749223747 0
-0.0100668549556282 1
0.0205728932050253 1
-0.0131664793211946 1
-0.01895146260722 1
-0.0112714260229413 1
0.00276362068218828 1
0.0131263811817544 1
0.0290582007463513 0
0.00925170927434585 1
-0.00312730456817695 1
0.00557394444198437 1
0.010284798809942 1
0.00408341362678011 1
0.0175930850142441 1
0.00148014983215383 1
-0.0109281529443828 1
0.0228955073488456 1
0.00269583876579383 1
-0.0150175967352372 1
-0.000390939534963962 1
-0.0138565844880659 1
-0.0159869100327767 1
0.00500300953059688 1
-0.00609918063084696 1
-0.00698349546586563 1
0.0237490155844272 1
-0.00276575551149835 1
0.00385736791302332 1
-0.0148460365515826 1
0.00219867939271679 1
0.00823882174730662 1
0.00940964179644503 1
0.00434892570928826 1
0.0246959475981382 0
-0.00238592607668989 1
-0.0189748685993925 1
-0.0106636232028248 1
-0.00979144119653268 1
0.000125406414060527 1
-0.0145611940458108 1
0.00479578796037933 1
-0.00319251582916962 1
-0.00615989624018827 1
0.0017228603321473 1
0.00303846607575318 1
-0.00202349221660425 1
-0.0137729393231597 1
0.00253458333181011 1
-0.0173534272084441 1
0.0151802454904147 1
-0.00235615907077882 1
0.000183131934567102 1
-0.00921832218811541 1
0.00255692611927625 1
-0.0158839400221533 1
0.0179600860526322 1
0.0387976177395843 0
-0.00360212989792128 1
-0.00349022130775393 1
-0.00121492289436659 1
-0.00824521448523184 1
0.0163127065613247 1
-0.0125354124705199 1
-0.0108982269886558 1
0.00115987863434286 1
0.00764441039837358 1
0.0149388795771029 1
-0.00236442285797027 1
0.00912716099278438 1
0.0165210699824625 1
0.00543900574296397 1
-0.0058341463661426 1
-0.000925293990282955 1
-0.00616928292414194 1
-0.000488156306807541 1
-0.0238507492541943 1
0.00853113107764214 1
0.00266693450298909 1
0.00698469553053672 1
-0.00428042466982663 1
0.00674487168730548 1
-0.00422665715127447 1
0.00389123490219042 1
-0.00150980369162096 1
-0.00400503798175384 1
0.0289420929233103 0
0.0063447850398871 1
0.0125114011699405 1
0.000329416499406757 1
0.0109303624185207 1
0.00229335036801702 1
0.000699086252184881 1
-0.00940943949539554 1
0.0222077481875787 1
-0.0164540417105216 1
0.0199315093936518 1
-0.0123537092455661 1
0.00350759468809454 1
0.00174199690407553 1
0.0202779385707278 1
-0.0038349526830521 1
0.00150832194368473 1
0.00512729905965034 1
-0.0100499256217341 1
-0.00441697191572443 1
-0.028108834559751 1
-0.00178666975398696 1
0.00641991535328922 1
-0.0116870147755746 1
-0.0185834559658363 1
0.0114329765116942 1
0.00519614195764649 1
0.0128201521050814 1
0.0105591761052482 1
0.00432775971533802 1
-0.0164575884647859 1
0.0200720431417237 1
-0.00129932160600028 1
-0.0248336914272794 1
-0.0111603446532703 1
-0.00104367128128591 1
-0.0133959686253204 1
-0.00120102571566315 1
-0.011089757241138 1
-0.00327357824349424 1
0.00448501992281803 1
0.00490729683699868 1
0.00416215434756277 1
-0.00317646538519016 1
-0.00870729617520196 1
-0.00210827259622987 1
-0.0185634567932024 1
-0.0177467316030999 1
-0.00146550234177195 1
0.00774315734457042 1
0.00132988276550448 1
2.04284006154413e-05 1
-0.0120265892268406 1
-0.0158938328515297 1
-0.00341142134958669 1
0.00319660572050085 1
0.0164348056346317 1
0.02133199703432 1
-0.00831754742609077 1
-0.000148397074296012 1
-0.0304267390729853 0
0.0192173189111607 1
-0.0199690919674121 1
0.00161864266929668 1
-0.0084503310467386 1
0.0160035457341074 1
-0.00659741851549059 1
-0.00242698920245256 1
-0.02761873969619 0
0.0140062971316167 1
0.0119826034608405 1
0.0157260665055631 1
0.0152342154606299 1
0.00562340639361121 1
-0.00508448802830853 1
0.0205481901198515 1
-0.0263172417495417 0
-0.000296893879964399 1
0.00339673228861765 1
0.000812840458889609 1
0.00770357642654492 1
0.00408267993055408 1
-0.00119677330439506 1
0.0371699343213946 0
-0.0112938466392431 1
0.00337145344185385 1
0.00862758480368932 1
-0.0113573195937291 1
-0.000278983253882908 1
0.0192123960495676 1
0.00108384921219767 1
0.0124288116486988 1
0.00627644721338804 1
0.0123396933746706 1
0.0146246772850123 1
-0.0147298412651186 1
-0.00869310082331191 1
-0.00195494230186868 1
0.0231329185562328 1
0.00433977430026127 1
0.0247890758627516 0
0.0328936590023979 0
0.00114915184425395 1
-0.00181456418237134 1
0.00414555277169971 1
-0.0111165158539098 1
0.00289146376173936 1
-0.010051641821449 1
0.00387455053418667 1
-0.017726227168991 1
0.00214651446742174 1
-0.00385274692402822 1
-0.00766530227701854 1
0.0179098151646813 1
0.00559224200023619 1
0.0202247477762122 1
0.0140968663198212 1
-0.0164794198816637 1
0.00572950231916127 1
-0.0224081170409727 1
-0.0078491392449895 1
-0.0253492624856723 0
-0.00964400555832113 1
0.0221973871382726 1
0.0139232561104177 1
0.0187492534567681 1
0.00532351317716148 1
0.0121958209987704 1
0.0283428595811301 0
0.0133666029257675 1
-0.0295322999617511 0
0.0110666354828765 1
-0.0161369648859218 1
0.00119224767226862 1
0.0274696457377968 1
0.00660802400045267 1
0.00292163716621918 1
0.0164044315015048 1
0.0115033286970051 1
0.00161664142709032 1
0.0215591965710213 1
0.000974530792210116 1
-0.00082896547848635 1
0.0135064828254649 1
0.00380722830682705 1
0.00659598977401559 1
-0.0194673452752704 1
0.0132519231915562 1
0.00749220329728802 1
-3.55468922298709e-05 1
0.0281691013828004 0
-0.0180261359234822 1
-0.00406231841646201 1
0.00669353197872061 1
-0.00279885831278636 1
-0.0188416684187381 1
-0.00519131117644167 1
-0.00590335433875263 1
0.00914680796268531 1
-0.00882480656736008 1
-0.00840853302637237 1
-0.00685418767675866 1
0.00205070656553005 1
0.0259200902324941 1
-0.00438146510091052 1
-0.00979604426370237 1
0.0106096248923828 1
0.028928331951836 0
-0.00717584971398289 1
0.0107503063136296 1
-0.00391421093838548 1
-0.0169403923011012 1
0.00327437294302757 1
0.0070289857650893 1
-0.0284315604123902 0
-0.00879299103894248 1
-0.00910820464568226 1
-0.00150948395410901 1
-0.0039436231248365 1
-0.0244658595852101 0
0.00199007259997384 1
0.0292681641516486 0
0.00671662211075311 1
-0.00195911337278264 1
-0.0199859632392309 1
-0.00156383403912857 1
-0.0314840536148094 0
-0.00907991652405626 1
0.0214359334056808 1
-0.0246579875928771 1
-0.0180205623490259 1
0.000791149691053204 1
-0.0108691692689835 1
0.00723368589309001 1
0.00375590581187102 1
-0.00459274786638714 1
0.00349185932491784 1
-0.00221333143016615 1
0.00242127819904042 1
-0.0224979525778197 1
0.00259146701789891 1
0.0122820998244104 1
0.0344883854464836 0
-0.00682173130994477 1
-0.00849837831760338 1
0.00396037831692062 1
0.00567708475107819 1
0.000924590502170269 1
0.00958764557194971 1
-0.00313016574059702 1
-0.0155647477437762 1
-0.0115392859843085 1
-0.0024840610708599 1
0.0113062639178121 1
0.00121895006987015 1
-0.0142063203717074 1
0.0195942951094487 1
0.0154053080317716 1
-0.0131478434336271 1
-0.00459173927816889 1
0.00283829153568848 1
-0.0022630927613779 1
0.00721676504313692 1
-0.00460373359596589 1
0.00606623321376521 1
0.00578036446454766 1
0.00882597266319642 1
-0.00287762314596718 1
0.00590764291718338 1
-0.00426189873187458 1
-0.027366295801121 1
-0.00882863472416957 1
-0.000713437706896151 1
-0.0123357080654034 1
-0.00854785403664452 1
0.00410542692453848 1
-0.00054366678537395 1
0.00174415894404141 1
0.0105088707812854 1
0.00626954753605687 1
-0.00958528587085502 1
-0.0180602643807597 1
0.00729466528316979 1
0.000423593731144569 1
0.0197375988971308 1
-0.0082092294626133 1
0.0042765493098135 1
0.00839991257567054 1
0.0104388191184947 1
0.00329217744674177 1
-0.0301039962454303 0
-0.0161570263658613 1
0.0122157304194569 1
-0.00713052392430413 1
0.00094129030011137 1
0.0103440202650476 1
-0.00635882257878122 1
0.00636779178177763 1
-0.00831611033563608 1
0.00518996107960561 1
0.0222888763219444 1
0.00218036061339218 1
-0.0184788166318222 1
-0.00253271134804066 1
0.00743745079341997 1
0.00673314072701761 1
-0.0102822268078993 1
-0.00455594485166757 1
0.00404509199003408 1
0.0111032490732588 1
0.0233221141320236 1
-0.0123817516143769 1
-0.0164924644869512 1
-0.00329178177304138 1
-0.00028292982837725 1
-0.00397770100633323 1
0.00907067727273139 1
0.00412525710093629 1
-0.00762504119393632 1
-0.0106159807606541 1
-0.0100325172263547 1
-0.0110260112352021 1
-0.0249251941221978 1
0.0100502995697001 1
0.0189099702385344 1
-0.00117910433009408 1
-0.00454621813319382 1
-0.00826713109840165 1
-0.0105985527771379 1
-0.00855208077720077 1
0.0144857717734189 1
0.00198254222137868 1
0.0109440347833884 1
0.00182606773367347 1
-0.0337812449939182 0
0.010243948338343 1
-0.00697147382270145 1
0.00758070354768306 1
0.00449258547673873 1
-0.00364214997366004 1
-0.0135817062302622 1
-0.000527065560016172 1
-0.00438949425672007 1
-0.00442093136352951 1
-0.00623459923654435 1
0.00317139973063835 1
-0.00105323211610692 1
-0.00957235761998873 1
0.00323173984763682 1
0.00757595794802897 1
-0.00540993754038923 1
0.0158285732308482 1
0.0288725274077097 1
0.00439659150617602 1
-0.00520766433778102 1
0.00260373708962359 1
0.000572168249037856 1
-0.0179199754619886 1
0.0065510967007505 1
-0.00403250109692525 1
0.00534825194768505 1
-0.00219739891814625 1
-0.0207481111817594 1
0.00356795860696797 1
-0.0106533318470089 1
-0.00834373014291137 1
0.00135966134955284 1
-0.00900252255911788 1
0.00192672100316877 1
-0.00662854310487589 1
0.0286847490359211 0
0.0117595865578762 1
-0.0102546878487915 1
-0.00186716406618508 1
0.0199478309218789 1
0.00536123651314076 1
0.00334513869007086 1
-0.0144669018491412 1
-0.0101790580486489 1
0.015200772920562 1
-0.000930837203462594 1
0.000160692609927456 1
-0.0245677821927097 1
0.0244280772762608 1
0.00891210441554786 1
-0.00378945181169791 1
0.0179433137453718 1
0.0202466681876754 1
-0.0135531524960743 1
-0.000196439194993474 1
-0.000499390707532505 1
0.00371251532959857 1
-0.00538961676708489 1
0.0247401020752282 1
0.00855269937490421 1
-0.00466724516224674 1
-0.0031949013351312 1
0.00948069349977491 1
-0.0111973516208716 1
0.0118950925998022 1
-0.00469037200921061 1
0.00496528162223404 1
-0.0121203533047133 1
0.0166792197133635 1
-0.00975529133454864 1
0.00576927742491813 1
0.00524013685422811 1
0.00747931366320017 1
-0.00266172450257561 1
0.00631579166484684 1
-0.0146096393424398 1
-0.00212189951270817 1
0.00926467767111617 1
-0.0132429546399967 1
-0.000471175051697346 1
0.0312090086474523 0
0.0128060521414322 1
-0.0210855885062152 1
-0.0138185008623524 1
0.0139698741616453 1
-0.00376988345926019 1
0.00233732143533539 1
-0.00216675408130353 1
-0.0197547253687184 1
0.000167627310240699 1
-0.00785116359624414 1
-0.00603307200280038 1
0.0133294547121304 1
0.00790910939817402 1
-0.01559759119497 1
0.012008050335484 1
0.025745649399842 0
0.0371351255629865 0
0.00906933907885521 1
0.00757440025223977 1
-0.0022125178007206 1
0.0021005680341417 1
-0.0153908213990046 1
0.0022280615859868 1
0.00722928043210735 1
0.0138671919474011 1
-0.0111522447989137 1
-0.0164066551163833 1
-0.0109568833039309 1
-0.0205499877065646 1
-0.00387502797629446 1
-0.0066289189479105 1
-0.0144897847255649 1
-0.0160882172246909 1
0.0132641409937984 1
-0.0191319652149393 1
-0.0159714493345199 1
-0.0250924795265583 1
-0.00422133705019876 1
0.00226074441044803 1
0.0107611560912933 1
-0.0261155077822343 1
-0.0122422683574921 1
0.0170873372726003 1
0.00875218203882056 1
-0.0226812946361938 1
-0.00270549100513833 1
0.0221825897070289 1
0.00165660843072113 1
0.00649711472511076 1
0.00215732969147902 1
8.77189480911313e-05 1
-0.00613196296134701 1
-0.00612096102955591 1
-0.00589714029028211 1
-0.00703706655407145 1
0.0163340896027168 1
-0.0110989067209252 1
-0.0121398314152851 1
-0.00628938053552643 1
0.00951163156625433 1
-0.00267283249139794 1
-0.00175782733356032 1
0.00136571475841841 1
0.0114444271105598 1
-0.00805626932783778 1
0.000307926349644897 1
0.0081844107559139 1
-0.0253271382006571 1
-0.0217843403695511 1
-0.00234751177764823 1
0.0107535357809045 1
0.00306464159857253 1
0.0160625449824297 1
0.00399598146530994 1
0.00100241075772475 1
-0.0131394014511841 1
-0.00971973958380064 1
-0.0136566781289488 1
0.0244708918103041 0
0.00815253593161512 1
0.0118448959224373 1
0.00238611315675991 1
0.00111037342980929 1
0.0150842113754406 1
0.0216250584640786 1
0.000242477046384644 1
-0.0236269377222896 1
-0.00946397167881367 1
-0.0144031963859212 1
-0.00705025872080121 1
0.0127253245512184 1
-0.0203299980034238 1
0.00726965126919157 1
-0.0269102234753292 0
0.00906991947437393 1
-0.0235549448992842 1
0.0117455590207802 1
0.0057720509494706 1
-0.000693139568642107 1
0.00159687336932512 1
0.00150987678778693 1
-0.00388094219078069 1
0.0139229861446648 1
0.000160477213822015 1
0.0150152162202974 1
0.0086157028899485 1
0.000282797046004965 1
0.00666076498607305 1
-0.0201856741292029 1
-0.0159156758286468 1
0.00497806078114423 1
-0.00608980387869914 1
-0.0196901220507243 1
-0.00772425303722089 1
-0.00423663523142418 1
0.00228352653612777 1
0.00836499382460999 1
0.0103226893438437 1
-0.00462344551809745 1
-0.0212227306223374 1
8.37312514971014e-05 1
0.00825713524857439 1
-0.0324200694870766 0
-0.0173922061232525 1
-0.0212513406926351 1
0.00876744910977903 1
-0.0135914582796461 1
-0.00627418529469415 1
-0.00306366850338822 1
0.0229143434457189 1
0.0097125111481223 1
0.00349227710432871 1
0.000568661128474017 1
0.0107287946664654 1
-0.0122937248776315 1
0.00422487382708071 1
0.0132463466607138 1
-0.0125916433814785 1
-0.00699598930188102 1
0.000506415526644314 1
-0.0202275382153539 1
0.00803315872355248 1
0.000822838600632377 1
0.0145796650550734 1
0.0158370416190137 1
-0.0100511928162397 1
0.000456938074574077 1
-0.0104371075434259 1
0.0306603946962028 0
-0.00248026040909397 1
-0.00668993990333815 1
-0.0122884546630856 1
0.0016166448799501 1
0.00212238957410548 1
0.0236695926303201 1
0.0123951245543185 1
0.0219263337750012 1
0.0364633240889394 0
0.0182073956801832 1
0.00671347626838995 1
0.00287947110874719 1
-0.00127867447640197 1
-0.0145902480533365 1
-0.00309911203215721 1
0.0106606660394142 1
-0.00798102513792314 1
0.0125552086711747 1
0.0049374515458257 1
-0.00313762950553051 1
-0.00691087206277888 1
-0.00904802427126376 1
0.00335376208180218 1
-0.0100869201653023 1
0.0143063958921744 1
-0.000893762444846636 1
0.0384833018902045 0
-0.0225432096550583 1
0.00363835945466442 1
-0.00414852463534265 1
0.00918164698233337 1
-0.0198805868168294 1
0.0113436818030132 1
-0.0131367534075052 1
0.00212583726927534 1
-0.00940406066856458 1
-0.0180050129707586 1
-0.00168132794985786 1
0.00112406320602685 1
0.00280147542457195 1
-0.0188672342272827 1
-0.0149738590824879 1
0.0109692098890137 1
-0.00207195155956486 1
-0.0112604281570935 1
-0.0123417093589467 1
-0.00301482783421133 1
-0.00757212602115684 1
0.01028948408005 1
0.008864447801513 1
0.0114871953120107 1
-0.0146031567750047 1
0.000493482188167477 1
0.00423288849417145 1
0.0346519559740283 0
0.0152401811730446 1
0.0182702066666751 1
0.00746183193694226 1
0.00317178511897602 1
0.0183207726853066 1
0.0145439362141067 1
-0.032804058818197 0
-0.00125816133127039 1
0.0156916438450585 1
-0.00113568210854493 1
-0.00526850365515084 1
-0.00978703206962154 1
-0.00197405892886782 1
0.0102430652342491 1
0.0221641538815589 1
0.00512569037515572 1
-0.0143848733716884 1
0.00875108576627225 1
-0.00323063315608764 1
0.0127397966258925 1
0.0101105647705515 1
0.0106800000213809 1
0.0145135049717368 1
-0.00716506600373759 1
0.00662934325829954 1
0.00727745373996766 1
-0.00473392440422992 1
-0.000879064429064459 1
-0.0104517130939747 1
0.0143930397049504 1
-0.0274080554390541 1
0.033970764708218 0
-0.0141892532380842 1
0.020916764838175 1
0.0043299623101571 1
0.0162006443118716 1
0.00544634263932204 1
-0.00711945039935403 1
-0.00948625124463955 1
-0.0157544683074568 1
-0.0155472291632039 1
0.00848519069408865 1
-0.000750034984808333 1
0.0141967051013118 1
0.0147679588773642 1
0.00818875906548255 1
-0.0248858270402647 0
0.00841039656016745 1
-0.00504268421101789 1
0.00447382160906737 1
0.0035080460742135 1
0.00169047863648105 1
-0.00256468792721642 1
0.0210650778357156 1
-0.0159437605823758 1
0.00760493876435733 1
-0.00891652336206987 1
-0.00653325134406792 1
-0.000784802337442383 1
-0.00170136089362977 1
0.0121462157902545 1
0.011081772580482 1
0.000367237143989956 1
-0.00887339271610603 1
-0.00353978015967255 1
-0.00315346411284754 1
0.0136457340336304 1
-0.0107663280885966 1
0.0137492914656223 1
0.0181183072596679 1
0.00425951725544483 1
-0.0107712800547543 1
-0.0146687201835267 1
0.0205748645604684 1
-0.00227140780667074 1
-0.00677486733241712 1
0.00966651006312919 1
-0.00641442675390961 1
0.0127245612928105 1
-0.000789745768958511 1
-0.0098484145897921 1
-0.0144685466019158 1
-0.00513402352160664 1
-0.032312466075359 0
0.00758926225905583 1
0.00126428159865056 1
-0.00702803273155066 1
0.00587786983365315 1
-0.00551786043116 1
0.0145985227061623 1
0.0141143940290227 1
0.0142089696810902 1
-0.00819911507934167 1
0.00398054387454915 1
0.000612561863326426 1
-0.0212967189003244 1
-0.00700456750954896 1
-0.0109428560979478 1
0.0195848639993907 1
0.00270450564302995 1
-0.00686825160643757 1
0.00185172146427675 1
-0.0107169324376448 1
0.00355468683990782 1
-0.00137671972605512 1
-0.0139347259125136 1
-0.0038058464529537 1
0.00587939813104477 1
0.014917646766256 1
-0.00822635260229201 1
-0.0210087977207751 1
0.00325249261852205 1
0.0237605726554518 1
-0.0158021944306106 1
-0.0022843129500723 1
0.0135560534520021 1
-0.000428949613198698 1
0.0184607352957032 1
-0.00417380349982709 1
-0.00103716387415357 1
-0.00429593323398792 1
-0.0259651960077072 1
-0.00670408200123354 1
-0.0128715614910128 1
-0.0126783055397582 1
-0.00269808590788561 1
0.00348942746553897 1
0.00967611844999531 1
-0.00402480441726845 1
-0.00775846058627362 1
0.00732230041769973 1
0.0120311367446322 1
0.00174732149807375 1
0.012621688349788 1
0.0136407405840631 1
0.00449040093839504 1
0.00821305246315541 1
0.000108132714411725 1
0.00908728245084977 1
0.00310253383174852 1
-0.0227070238836672 1
0.0145970285718276 1
0.0107998836954864 1
-0.000436788929132062 1
-0.0108020081672778 1
-0.00439338412542964 1
-0.0184137403468822 1
0.000613940402752518 1
-0.00285601636220976 1
-0.00101539672523423 1
-0.00656317437766298 1
0.0142150256434746 1
-0.0159709816920398 1
-0.0138209302362582 1
-0.0144951100396271 1
0.0028798536597451 1
-0.00650631228556021 1
-0.00149110548172418 1
-0.00157087484467741 1
0.00758285534888382 1
0.00423353939725749 1
-0.0162149458428983 1
0.00610877901878384 1
-0.0015005139208462 1
0.000676134685812205 1
-0.00446448151387539 1
-0.00296064736257524 1
0.000151613634843981 1
-0.00822712223065261 1
-0.000814015861802346 1
0.00169198037898529 1
-0.0044060166531153 1
-0.00977835210129901 1
0.00426632839149535 1
-0.0104047425921384 1
-0.00534688792781516 1
0.015549992150736 1
0.020370668886991 1
0.00104653745556764 1
-0.00463460436382826 1
-0.00790400279628146 1
0.00215976801878372 1
-0.00114563314473276 1
0.014070071802387 1
0.0108637412887555 1
0.0227202476340774 1
0.00328147242482723 1
0.01211266184629 1
-0.0040639379417952 1
0.0177015755732738 1
0.0171591109723124 1
0.00844789842452175 1
0.00503396057284111 1
0.017296800407571 1
0.0189252388321964 1
-0.0130138737426027 1
0.0128645005929862 1
-0.00489850530932039 1
0.0085422780111041 1
-0.0142169574266887 1
-0.00403097434500976 1
-0.0294273452912616 0
-0.00822200535046704 1
0.0100341924725554 1
0.0207977383063722 1
0.0109208503437633 1
-0.0358637923903902 0
0.00285577149150452 1
0.00972879597643629 1
-0.0152187782138591 1
-0.00107344821191369 1
0.0165027907976646 1
0.0103111088626596 1
0.00112080200645941 1
-0.0221243923039033 1
-0.0265241926947563 0
0.0149183722192169 1
0.000425869028514588 1
0.00740553968447489 1
0.00251552629148668 1
-0.020842012508511 1
-0.0201116860658749 1
0.0178087196763171 1
-0.000690379370770324 1
-0.0240680046556978 1
0.00787726781477577 1
0.0079329995433899 1
0.0233687363918451 1
-0.00465077807807034 1
0.00408775578086518 1
-0.0172958100921455 1
-0.0107689526781577 1
0.0143570695159698 1
0.0112035537740814 1
0.0188625485691729 1
-0.0176747615446515 1
0.0227934538757968 1
0.00940520885544188 1
-0.00764965257575868 1
-0.0204918222522698 1
-0.0156155400185898 1
0.0200870760998797 1
0.0122069760005317 1
-0.0108334114780329 1
0.0207518325336437 1
0.0147013419040015 1
0.00793651515013546 1
0.00234300405152472 1
-0.0052943931514179 1
-0.00520077966932129 1
0.00715578139738006 1
-0.00430629985450762 1
0.024512578017071 1
-0.0107102625011203 1
0.0067270395197044 1
0.0135464731245004 1
0.0160145362397241 1
-0.00144181065956593 1
-0.0215419593175709 1
0.002432080781314 1
0.0142702555251916 1
0.00545279398813492 1
0.00549826726138589 1
-0.000548822856282771 1
-0.0130297464805209 1
-0.00590690240832181 1
-0.00473388815135463 1
0.0144875304616094 1
-0.00228938871246816 1
0.00495605631261804 1
0.00609915365419793 1
0.0114630207557492 1
-0.00540596504808833 1
0.00799896656328402 1
-0.0053537001445821 1
-0.00642107417879128 1
0.00801446779621772 1
0.000564509930052078 1
-0.0248245175501175 0
-0.00813674639611411 1
-0.00315651234768034 1
-0.010757685174114 1
-0.00711746746540916 1
-0.00698001811255638 1
0.00258479210397408 1
0.00695210409304939 1
-0.0075382132459438 1
-0.011597974433266 1
-0.0118480353454592 1
0.00963903208430324 1
0.0267355020664326 1
-0.00246145290979401 1
0.0095541642374811 1
0.0148553239980303 1
0.0180621169308205 1
-0.0219312656581042 1
-0.0164613421133084 1
0.00236784235399826 1
0.0193616359283785 1
-0.0208597142117403 1
0.0177395773984019 1
-0.00182997327876059 1
0.00706303492497949 1
0.000612360621053271 1
-0.00994699423965457 1
0.00949933830172895 1
0.0108222332188315 1
-0.00231440409024139 1
-0.000897220352821999 1
0.016096480902178 1
-0.0187766538993829 1
-0.00483412296164107 1
0.00251744822265316 1
0.0104284234998066 1
0.014181915118086 1
0.0107479343338418 1
-0.00314096389927658 1
0.0215808853229944 1
-0.0100438488713007 1
0.0129982032258553 1
0.010121642942101 1
-0.00626865644947515 1
-0.000711445459604713 1
0.0186989690858339 1
-0.00215710212421412 1
-0.00402729140832884 1
-0.00176422861318919 1
0.0199971666327423 1
0.00291933944399954 1
0.00500576845470369 1
0.0294572450818674 0
0.00835801823601414 1
-0.0160936365975676 1
-0.0227532585925866 1
0.00690410581825959 1
-0.00361281864386291 1
-0.0139494872555721 1
0.00745115129231011 1
-0.00510678661584917 1
0.0092070435149597 1
0.0262304487055877 0
-0.00744365449190792 1
0.00660795605459284 1
0.0135404677740741 1
-0.00462738672333228 1
0.017924021089988 1
0.0294522988993853 1
0.00422135290368642 1
0.0145879529106061 1
0.00614413286611205 1
-0.0118881751101694 1
-0.000215879353728278 1
0.00152296757001591 1
0.0017270958399448 1
-0.0137007006961067 1
-0.0143044161098326 1
0.0167508785813517 1
0.0139190227648631 1
-0.00656521861975888 1
0.000795232899090347 1
-0.00627812398500917 1
0.0130899961249472 1
-0.00973876383394095 1
0.0288968574955385 0
-0.0018007182842417 1
-0.0108604780936947 1
0.00117498169862861 1
0.00270041693619836 1
0.0275327241151803 0
0.00712669098910499 1
-0.00814840369619398 1
0.00356011188220922 1
0.00656074064251999 1
0.00555321189182638 1
0.00237377473528817 1
0.00854167439903362 1
-0.00726041081971681 1
-0.0227959941796073 1
-0.00262490266651633 1
0.0133203636651323 1
0.00146241582367251 1
0.00129930244376265 1
-0.00855532059040794 1
-0.00684653654069459 1
-0.0127059919463512 1
-0.0231504414994362 1
0.0105989035222306 1
-0.000351775528678006 1
0.0150420703351491 1
0.0170948294301978 1
0.0160625093405212 1
-0.0144985298441475 1
-0.00298081373412545 1
-0.00120036413960753 1
-0.0107210813208593 1
-0.00564789906115319 1
0.000488700577000619 1
7.21412446629444e-05 1
0.00957701134080929 1
-0.0143560145285649 1
-0.00126518844895399 1
0.0113501781600057 1
0.00238179018448663 1
0.0031944650275315 1
0.0084608684742348 1
-0.01298405061309 1
-0.0128222253073805 1
-0.00969029883906091 1
-0.00527092628424187 1
-0.00508242099861771 1
0.00666615095548593 1
0.0119464171676518 1
-0.0011687449569766 1
0.00412521933702456 1
0.0110480621201072 1
0.0140169598264025 1
0.0150049843748144 1
0.0234928115451322 1
0.00279953642036199 1
-0.00331777123698097 1
-0.00335894843040443 1
0.0252997670445506 0
0.0058657988904843 1
0.01817545826563 1
-0.0178405725221123 1
-0.00957691876236721 1
0.00832007042465814 1
-0.0122098321141741 1
-0.00851031454567047 1
0.00189388931641442 1
0.00742809507766638 1
0.0016706763699119 1
-0.00138985152578946 1
0.0122111051902382 1
-0.00810194784285292 1
-0.0184227411643085 1
-0.0333620820592194 0
-0.00946810735454208 1
0.00555431950582447 1
0.0128009701977639 1
0.00936427862971276 1
-0.00229716169033075 1
-0.00241025055294944 1
0.000328514675398763 1
-0.0181306888010693 1
-0.0130383501542334 1
-0.000757070695645487 1
-0.00202498702234105 1
-0.00409447975666186 1
0.0214125923128964 1
-0.00118157832019882 1
-0.0255642912530939 0
0.0047496362087908 1
0.0207893187443606 1
0.0197488124041203 1
-0.00365034677413073 1
-0.00110009798571072 1
0.0147808265448345 1
-0.0120898613314915 1
-0.0174938193323451 1
-0.00674867536949373 1
0.00189248700831131 1
0.0045276962269957 1
0.00901061659973374 1
0.0103122230559487 1
0.00104023058653734 1
0.00822069301865227 1
0.00178676398041715 1
-0.00413651565446273 1
-0.0139309441951456 1
-0.0156382350754477 1
0.0173013150305377 1
0.0219121826964247 1
-0.00562745340892863 1
-0.0254631933080546 0
-0.00486728247794587 1
-0.00507337505189142 1
0.032779625052126 0
-0.00919932297521301 1
-0.0112969484765226 1
-0.000682645036501086 1
-0.0173764630851663 1
-0.00845716038114068 1
-0.0209844076270424 1
-0.00506808914587827 1
0.0191793494281829 1
0.00543022117191703 1
-0.0188265152798159 1
-0.000793622454107087 1
0.00582184586995684 1
-0.00847250904932116 1
0.00758785050918342 1
0.00469437840015552 1
0.00674956868078171 1
0.0322999494731853 0
-0.016612504516806 1
0.00624837155351034 1
0.0138528098238772 1
-0.0291869845263543 0
0.000665355406845019 1
0.000879673305634045 1
0.0120704175710762 1
0.0180655909340435 1
-0.00138818207204033 1
0.00694026349016327 1
-0.00920782645947138 1
-0.00401891721445945 1
0.00124404736011078 1
0.0109052882345578 1
0.0114858847160702 1
0.0049246643186574 1
-0.00262842307116422 1
-0.0170897036780425 1
-0.00712800072410837 1
0.0209667693805377 1
0.00343202257343487 1
0.00748671482758365 1
0.00914763465319206 1
-0.00894658097746799 1
-0.0191728098473628 1
-0.0215454996433975 1
0.0097483037983237 1
0.0105068544261327 1
-0.00496179642448486 1
0.0147308136993294 1
-0.00653404129375661 1
0.0100000234374273 1
0.0232278313697297 1
0.0092165278213978 1
-0.0188667483391838 1
-0.0204962307240971 1
-0.0088423701002824 1
-0.000953443494057968 1
-0.0155044858008503 1
0.00747898753112424 1
-0.0191302230638289 1
0.00872905244562043 1
0.00799249372930981 1
0.00430011092253307 1
-0.01431032959725 1
-0.00455540555322533 1
-0.0146673205754244 1
0.00277297544454014 1
0.000916026256134297 1
-0.0086336398404012 1
0.0053378245406891 1
-0.0145345002143458 1
-0.00669166737489087 1
-0.0215269356215443 1
-0.0180166551478885 1
-0.00758985756712125 1
0.00200193767650025 1
0.0126654401669798 1
-0.00916392924550539 1
-0.0276337923655788 0
-0.0124067873420313 1
-0.011498740258121 1
-0.00860281232923275 1
0.000813567538875548 1
-0.0231078837447882 1
-0.00945281135512395 1
0.0139603183727538 1
0.00971311656493841 1
-0.0165405883856453 1
0.00841258958718517 1
0.0159501941646583 1
0.000928654584060353 1
0.0207527095035951 1
-0.0143067276998331 1
-0.0135802030501138 1
0.0129262559852424 1
0.0122447164026185 1
0.0090550949243206 1
0.039112006191568 0
0.000478870467073776 1
-0.0024402930269157 1
0.00680636857550528 1
0.0160352796240467 1
0.00593871828847869 1
-0.0110983493978514 1
-0.001002990247058 1
-0.0253807288647626 0
0.00385357049248166 1
0.0168486898870537 1
-0.0130079868368293 1
0.0028895998353317 1
-0.0182735890324352 1
0.00327986531523629 1
-0.0152127526710385 1
0.0154419209421646 1
-0.00384339896234361 1
0.0172904952153163 1
-0.00856683097115612 1
-0.0143552356378455 1
-0.0133283898643219 1
-0.0127059710643119 1
0.0112747874729263 1
-0.00943935507097063 1
0.0061483687036461 1
-0.00551230505585263 1
0.000127795791011975 1
-0.00475518736669354 1
0.000764989367178141 1
0.000854717826420313 1
-0.0103892872707712 1
-0.00163613710048943 1
0.0110311220120347 1
-0.011565153102222 1
0.0163820928389847 1
-0.00338114209948859 1
0.0137627298582836 1
0.000375463140181532 1
0.00503652784007905 1
-0.0056322625050053 1
-0.000227908153951988 1
-0.000812470945948361 1
0.00101855251205792 1
0.0311406200598373 0
-0.0107701421905997 1
-0.00474255174276842 1
0.00847166490969908 1
-0.00783915140423618 1
0.0120220013792203 1
0.01137690202835 1
0.00797127995822561 1
-0.0194023119965354 1
0.00793216278914053 1
0.00687754110055937 1
0.00346244175410922 1
0.00609460721618389 1
-0.0013755076597529 1
-0.00341771170694446 1
0.011727807106278 1
-0.0022328459840118 1
0.018040025593436 1
0.0165988811762555 1
0.0086391770896281 1
0.0177187400872051 1
0.00683148255744288 1
-0.00167840784164234 1
-0.0204990428391634 1
0.000102489939339526 1
-0.0163409629664627 1
-0.00997310060620257 1
0.00265121957901944 1
0.00276419174410285 1
-0.0474002491637673 0
0.00579564476523358 1
-0.0282245160495102 1
0.0166621749637987 1
-0.0267270117837313 1
-0.00531764236264156 1
-0.0041333221748366 1
0.0151691255081835 1
0.0154446867086823 1
0.0228819322788927 1
0.0124052410268708 1
-0.00820137958795461 1
-0.00483055801335106 1
-0.00734345740283428 1
0.00743935398706532 1
0.00861688734435823 1
0.00948663952862707 1
0.0170473555406474 1
0.000828922585956782 1
-0.0251367235918701 0
-0.00118320577836447 1
0.0111433576955005 1
0.0139501576029389 1
-0.011840662776146 1
0.0121224893896818 1
-0.0206482609184189 1
0.0262255365362608 1
-0.0333440170371146 0
-0.0025832835137939 1
-0.000715333652925873 1
-0.00827790660840226 1
-0.00602284066304262 1
-0.0052560832630701 1
-0.00504909382646284 1
0.0371640251225071 0
-0.0125153730134033 1
0.0116040352846186 1
0.00548268648507321 1
0.0122902278198638 1
0.0160616531649362 1
-0.000449599346864072 1
-0.0176482070512472 1
0.0237397395114969 1
-0.00254191084579213 1
-0.0136391004985102 1
-0.00823248365129534 1
-0.00608887538011398 1
0.00666728957863989 1
-0.00572574116497523 1
0.00496268309763501 1
0.00609679065937672 1
-0.0241626334112304 1
-0.0161307356829664 1
0.00623590497556247 1
0.00849663540763881 1
-0.0047991765605163 1
-0.0360555684294314 0
-0.0058073349823446 1
-0.001005320893057 1
0.0118011597551252 1
-0.0123698106085338 1
0.00625704475437027 1
-0.00649600207691017 1
-0.0112712524212372 1
-0.0137539851281311 1
-0.00334341087684155 1
0.00942536004717567 1
-0.00980485481248165 1
-0.0232109947566894 1
-0.00952612281509665 1
-0.0152645500188905 1
-0.0190497711745331 1
-0.00108606722978183 1
0.0172785303049907 1
-0.00235160849910154 1
-0.00237284916886364 1
-0.00851709093356877 1
0.00260056041683234 1
0.0212208357044713 1
-0.0040511540078915 1
-0.00884233822818184 1
-0.00445935453743459 1
0.00326530247225136 1
0.00314781708340116 1
-0.00752337012386823 1
-0.00121651238396575 1
-0.0111098452571361 1
0.00916344794939206 1
-0.00419583940887918 1
0.00878773837188484 1
0.00393879865490503 1
-0.0099796850197843 1
0.0021706606849123 1
0.00367749671330718 1
0.00767442997780071 1
-0.00525127184530048 1
0.00370773288239509 1
-0.0138196662331927 1
-0.0223983581422112 1
0.0265885966322622 1
-0.00370029560306954 1
0.0118379688032977 1
-0.0117150409939661 1
0.00336208671619131 1
0.0042278713811323 1
-0.00314763334039814 1
0.00971253962192906 1
0.0224035345185373 1
-0.00830446160635234 1
0.0160482593754627 1
-0.0265509226722127 1
0.00684537058020609 1
0.005596981112472 1
-0.00411886553324842 1
0.0135784936004488 1
-0.00462624202850781 1
0.0101581764622581 1
-0.001570054380621 1
-0.0170566904173996 1
-0.0218313012302496 1
0.0170773359163634 1
0.0103670316847084 1
0.0109011941733126 1
-0.00310907258262949 1
-0.0168808616055275 1
0.0225616479648429 1
0.00489923929725049 1
-0.000704110974419841 1
0.0144969035842792 1
-0.00253333023051199 1
0.0227157680843709 1
0.00400174176938133 1
0.00601369956363383 1
0.00681661555012601 1
-0.000431622549059902 1
0.0136998185050844 1
0.00134244959369551 1
0.0102737404051812 1
0.00933364645559309 1
-0.00629822612632997 1
0.00374511606815487 1
0.0282522280643735 0
-0.00156763741108243 1
0.0037487163925546 1
0.00726536389351961 1
-0.00687158869481493 1
0.0115021302485855 1
0.00903525395382918 1
-0.00776828223279812 1
-0.00281661569841868 1
-0.00652001295037245 1
-0.00745680838532177 1
0.0091709546082595 1
0.0086613862017806 1
0.0119769001279437 1
0.00493149629376046 1
-0.0062190446158366 1
0.0113609444725675 1
-0.00846206261235868 1
-0.0106955941586935 1
-0.00388831504195642 1
0.0287541070449701 1
-0.00211442790989797 1
-0.00482881274505578 1
-0.00532840727920154 1
0.0129273249439823 1
-0.012023561013303 1
-0.00373952998139785 1
0.00312726408381404 1
-0.0108798081332246 1
-0.00986501174052238 1
-0.00919497457245828 1
-0.017728454954452 1
0.00532723839703783 1
-0.0106814680637311 1
-0.00661735267871599 1
0.000538174504216287 1
-0.0241139961557503 1
0.00703486187955936 1
-0.00872941789315024 1
0.0169485635388586 1
-0.0252705260893292 1
-0.00190796377940905 1
0.00596003213511246 1
0.00365115066474977 1
0.00577764062931552 1
0.0121758156322845 1
-0.0233796314242521 1
-0.0154747578356939 1
-0.00590919095002541 1
0.00597768043247333 1
0.0198800883093785 1
-0.0140658732006087 1
-0.0104768553932777 1
0.0124815810459399 1
0.0106936210711914 1
0.0238094190873453 1
0.00558242766050134 1
-0.00498829225306771 1
0.0129764610473021 1
-0.00730310961012065 1
0.0146784541982043 1
0.00772023018232159 1
-0.000459665369509706 1
0.00945928225562567 1
-0.00653166291279643 1
0.00365036910661538 1
0.00501320221404202 1
-0.00144495942420688 1
0.0158901379980709 1
-0.00454454499291248 1
0.00255333333942272 1
0.0112857051591641 1
-0.0132058956781458 1
-0.00319817287626543 1
0.00129757341677896 1
-0.0230896639086376 1
0.0137088854725542 1
-0.00938137913032869 1
-0.0111155589811535 1
-0.0177148524550593 1
0.0121941172261297 1
0.0033064662491873 1
-0.0222177744629313 1
0.00647381468194027 1
0.000708862510925947 1
0.00125388423205387 1
-0.0199821149169513 1
-0.00370255119061416 1
-0.0152930433545716 1
0.0081047629708001 1
0.00103574900634558 1
-0.00904651753312101 1
0.00475645659791001 1
0.0051905987773561 1
-0.0245128117201302 0
0.00830593904157875 1
0.0168106856164213 1
-0.00416932075549388 1
0.0159041756441522 1
0.00527297254811199 1
-0.00620430893591644 1
-0.00456346416527663 1
0.00692391827549685 1
0.0172886381374892 1
0.0114038818946284 1
0.00477433509800577 1
-0.0163530528530832 1
0.0109539731290332 1
0.00265979836580406 1
0.00396789159260758 1
-0.0126303596420379 1
-0.0151801633372848 1
0.0123545791573939 1
0.00337786287877475 1
0.00554702945123702 1
-0.00900377591088908 1
-0.00737370783096894 1
0.0192921059298484 1
0.0176691269029076 1
0.00845827908879965 1
-0.016706133465372 1
-0.0107134872417615 1
0.0111175200849693 1
0.0226193618287643 1
-0.0116609342912343 1
0.0134096200255662 1
-0.00979278330350071 1
0.00780450358116511 1
-0.0139482206877113 1
-0.0162352669010581 1
-0.0021489429393049 1
0.00760584504627792 1
-0.00605902161348492 1
0.0199178744664036 1
-0.0151155865808275 1
0.00347693712555928 1
-0.00083989903760845 1
0.00186186672546707 1
-0.00845617058617277 1
-0.00229045923154107 1
0.0213088645930664 1
-0.00591193352889469 1
0.0131969616532192 1
-0.00267298178656771 1
-0.0279434516437331 0
-0.00876088477566494 1
0.00261648205299766 1
0.00843942632692754 1
0.0135017484503416 1
-0.0152285302951387 1
-0.0114605481101891 1
0.0152416913954221 1
-0.00356051290218945 1
-0.00802620666533234 1
0.0173479789716212 1
-0.0145716435916519 1
-0.0103294159959239 1
0.000727495237876453 1
0.00125821244748699 1
-0.00148036069446516 1
0.00951423565295009 1
0.0134645644779712 1
-0.014498668190403 1
0.00130884049087952 1
-0.0113373651319498 1
-0.0177835405009222 1
-0.00183642697305099 1
0.0107862471610098 1
0.00392228901900794 1
0.00460560097574382 1
-0.00377854599283615 1
-0.0113661671352352 1
-0.00914893718811498 1
-0.000858097530524293 1
0.0193093810420376 1
-0.00570577669201107 1
0.00572897368866605 1
-0.00808240575079913 1
-0.0236542898852139 1
0.0273180312350029 0
0.00478012045742447 1
-0.00843582978952665 1
0.00951457085611136 1
0.00661675640006085 1
0.000960100338115128 1
-0.00702298104129715 1
-0.0050211194738394 1
0.0030321876331738 1
0.00560564684540542 1
-0.0126257454614006 1
-0.00965710982655562 1
-0.00780010812936733 1
-0.00887105973326553 1
-0.00458698999275751 1
0.00444818514784516 1
-0.010058071898936 1
-0.00504936867304682 1
0.00530247131807264 1
-0.00988243310291946 1
0.00460490916891273 1
-0.0124535080991452 1
0.00138654720828691 1
-0.0186553832600257 1
-0.0129796177222942 1
-0.00233492873194324 1
-0.0127080999369076 1
0.00736562383138219 1
-0.00916165126918429 1
0.00767666677182952 1
0.0118316254479075 1
0.00227594064959282 1
0.014398141824411 1
0.0195496860387308 1
0.000990583135076813 1
0.00928869414590909 1
-0.00651055675587859 1
-0.00630367896405296 1
0.00809674693366413 1
-0.00839975872281441 1
-0.0102263626614562 1
0.0125732797889552 1
0.0125437161888011 1
-0.0129260099062447 1
-0.0132591107106381 1
-0.00462733118312077 1
0.0136815797123167 1
-0.0198181343582081 1
0.00804667629887437 1
0.00233758314051879 1
-0.0081365860834725 1
-0.0112155907462097 1
0.0136251028412136 1
-0.00241739345817094 1
-0.000114199510527014 1
0.00209286717609936 1
-0.00178924810419631 1
-0.00906887260466642 1
-0.00437229154358236 1
-0.0263723806291466 0
0.00950753365022417 1
0.0125843284327026 1
-0.0029176667930128 1
0.0175259020123982 1
0.00105549291246713 1
-0.0181142453864384 1
-0.0250821538790059 0
0.0167775895133386 1
-0.0121673204949097 1
0.00856807243886133 1
0.00258298433143708 1
0.0198194265940685 1
0.00414367404021389 1
0.0269742589803671 1
0.00160253839918922 1
0.0275121410340085 1
-0.00461251257710919 1
0.0110690359234567 1
-0.0164908798050452 1
0.013865781641931 1
0.00471968971202735 1
-0.000486771986076961 1
0.0227694992055002 1
-0.0144295437891002 1
0.0100658104189611 1
-0.00926745789491915 1
-0.00514284471309454 1
0.00819016839528401 1
0.0018925658456624 1
-0.00415608493220944 1
0.0222143504885427 1
0.00162781285573934 1
-0.0174462542126241 1
0.00288393500682634 1
-0.0224448134282901 1
-0.0109406031941526 1
-0.0221016461427597 1
0.0195419503460111 1
0.00515697022931655 1
-0.00532638744234367 1
0.00334503286057243 1
-0.0139869367462255 1
0.00269552853675045 1
0.00380875041544626 1
-0.00148898058349415 1
0.00201933776979859 1
0.00860789267593904 1
-0.0060353849252218 1
0.0119186159908895 1
0.0142158164894013 1
-0.0064124807762491 1
0.0061750185327832 1
0.00677210683934939 1
0.0212165769249211 1
0.00154841126006274 1
0.00306109013661115 1
0.0211678250743444 1
0.0287883149420122 0
0.00444256313014826 1
0.000201057639458668 1
0.0045823266872204 1
-0.0228006714001016 1
0.0140563944848994 1
0.00664993107635617 1
-0.0105146800564069 1
0.0129245485999308 1
0.00334179657270194 1
0.0135169002432307 1
0.00308819604784646 1
0.0160877899408732 1
-0.00291604917964429 1
-0.0176354593564741 1
0.00146019169367142 1
0.00586149059114638 1
0.00656969560179253 1
-0.00704684956195451 1
-0.0110339375856604 1
0.00851736487831046 1
-0.0170132868254994 1
0.0118097455488023 1
0.0308113099397141 0
-0.00368522552281236 1
0.00222840760520774 1
0.00692115897945456 1
-0.0179108475786725 1
-0.0057616717545042 1
0.0021185686168665 1
-0.0143690600652083 1
-0.0220284073260221 1
-0.0207301056295509 1
-0.0104744233562933 1
0.00355840173485801 1
-0.00969025270137016 1
-0.00905750759042695 1
0.00245472298732481 1
0.00573245166842565 1
-0.00606958855057749 1
0.0289312561902066 0
0.00535548615134903 1
0.00107872923256447 1
0.00197563769549844 1
-0.00757251970028133 1
0.00613999248497609 1
-0.0132406265920691 1
-0.0195782466216187 1
-0.0136549253709142 1
0.0100780394013011 1
0.00532488803197716 1
-0.00732051594325566 1
0.0141373347496821 1
-0.00927432593724257 1
0.0103924280429394 1
-0.0160563072777421 1
0.0339201740673996 0
0.0116364805061961 1
-0.00818086226354896 1
0.0145664317037642 1
-0.0130710684341368 1
-0.0051049985805692 1
-0.00919795500915848 1
-0.0104625070542528 1
0.0222210889763983 1
-0.0112379738005239 1
0.000549508016570646 1
0.0051124722025919 1
-0.0164652353632848 1
0.00662303471227674 1
0.0208822875792046 1
-0.00999401091134417 1
0.0034802528298958 1
-0.00155173667519121 1
0.0305097010133524 0
-0.00180766939913288 1
-0.0152726982056116 1
-0.00347218768915203 1
-0.00446878934225902 1
-0.00123499868074031 1
-0.00242897512768143 1
-0.0285277693746444 0
-0.0122342601189243 1
-0.0179704920052361 1
-0.00873092372597283 1
0.00186677856843824 1
-0.00360310645633598 1
-0.00213866396320635 1
0.0050454554506182 1
-0.0217508618797824 1
0.00259525410416685 1
-0.000144647997105874 1
-0.00257309154205645 1
-0.0129740911468691 1
-0.0136345111897042 1
-0.00836226087222316 1
0.00854156588526482 1
0.0107163740516569 1
-0.0280328378006726 0
8.72868568511879e-05 1
0.0076552626574552 1
-0.00290315479477865 1
0.00639172087150812 1
0.0258105036768383 1
0.0079899714553213 1
0.0204386902693016 1
-0.00876111728903281 1
-0.00870407758698446 1
0.00704130845389611 1
0.018682862461559 1
-0.0110589331054423 1
0.018921517167229 1
-0.00163034564548024 1
0.00658544281366419 1
-0.00385269542266309 1
0.00293931887857838 1
-0.00686814219488137 1
0.00430335523626982 1
0.00759086750604151 1
0.0129824351088359 1
0.0164289410949976 1
0.00201600777091714 1
-0.0105733690774071 1
0.0061361466723452 1
0.00132920642865809 1
-0.00743370702531449 1
-0.00699199126464114 1
-0.0079512064359452 1
-0.000529887096501775 1
0.014670751512607 1
-0.0167572767457792 1
-0.000328180551223535 1
-3.93316970580748e-06 1
-0.0133784554542936 1
0.0180820644260981 1
0.0137321529984732 1
0.00814082707666763 1
0.0294635135071839 0
-0.00145254779372048 1
0.00541809080335188 1
-0.00834162433750394 1
0.0127662783479722 1
0.0116597160303914 1
-0.0131571840700037 1
0.00951146968148288 1
-0.00109500423081082 1
0.0277364337704197 0
0.014251723803811 1
0.0129074833176186 1
0.0165992324555023 1
0.00961231676423144 1
0.00412104407777645 1
0.00534958141280492 1
0.00598359599480685 1
0.0184389258387053 1
0.00622432903250705 1
-0.00878941872870141 1
0.0243743431538653 1
-0.00537906555259235 1
0.0483650525635394 0
0.00904926413096229 1
-0.013945755472103 1
-0.0126679495624218 1
-0.00216660085082848 1
0.015883908385667 1
-0.00657686049227552 1
-0.0104278040089834 1
0.0107413634053662 1
-0.00142801536135901 1
0.00557535168567268 1
0.0211417624270338 1
0.00801872902625922 1
0.0137064792407536 1
-0.011307068098525 1
-0.00192998651230613 1
-0.0127346001066184 1
0.00594810303376984 1
0.00971916405912776 1
0.0091596466141504 1
0.00880150945575387 1
-0.0175682069803517 1
-0.00224580144962114 1
0.00519492433918149 1
-0.0168619551542548 1
-0.00688434480630772 1
-0.0258976862057308 0
-0.00643884476728307 1
0.0107314849276659 1
0.00242256250828211 1
0.0100618171796601 1
-0.00340086973102925 1
-0.0126102293288494 1
0.008343506893272 1
-0.0157429549227281 1
0.0102747901439225 1
-0.0123640928383743 1
-0.00927864703160443 1
0.0247770420108532 0
-0.000903803792475594 1
0.00691747643048651 1
0.0185068144098057 1
-0.0246038026279881 1
0.026041128633115 0
0.000874978320985566 1
-0.00313539867209313 1
0.0119584740981236 1
0.00329284638377192 1
0.00155597956770136 1
0.00524884970826357 1
0.0262968845387038 0
-0.015782636021226 1
-0.00547292739377392 1
-0.0116960497811063 1
0.0159418734231037 1
-0.0155762839234908 1
-0.0129230162162703 1
0.00168624071910094 1
0.0179946903712641 1
-0.00604420699140896 1
-0.0034317638948147 1
0.00037896187677458 1
-0.0150513737710331 1
0.00950705208493671 1
0.00747375226676763 1
0.0150610804926222 1
0.0254154545025861 1
0.00812081475709194 1
-0.006016879237333 1
0.00564681654283943 1
0.002355849053883 1
0.00896895169695364 1
-0.00822217858443174 1
-0.00999604519118235 1
0.0157234385303642 1
0.00161197325616621 1
-0.00152808037851547 1
-0.00635703544847071 1
0.0177873823214703 1
-0.00631501017094186 1
-0.00737961572065749 1
-0.00223056416147634 1
-0.0261858977465255 0
-0.0153171657356743 1
0.0153665778775288 1
0.0243061949275886 1
0.00977969098224078 1
-0.0249841475686729 1
-0.00634556205172988 1
0.022777174489573 0
0.0250811353332503 0
0.0229756119285749 0
-0.00469051065773096 1
0.0285202567763945 1
-0.00467028871315255 1
-0.00684137943427968 1
-0.00744029460615201 1
0.00145544158058564 1
0.0155436859178936 1
0.00606370794801019 1
-0.00962993319390308 1
0.00993205303564208 1
-0.00904582816777792 1
0.000312228165064976 1
0.0163834033799683 1
0.014720710796028 1
-0.0111249890179331 1
-0.0131061794578379 1
-0.0104044630712863 1
0.00676060718208145 1
0.0174070494251536 1
0.0200625102742257 1
-0.00829497856991855 1
0.00344365711981259 1
-0.0109866117042278 1
-0.0102093533013084 1
-0.00772755435106838 1
0.00492887509131934 1
0.00820434961402291 1
-0.00530578553315807 1
0.0114159592073441 1
-0.00407209921031442 1
-0.00181290742150809 1
0.0177266453968398 1
0.00778395089995711 1
-0.00711916867681433 1
0.0277363624011117 0
0.00195100196837797 1
0.0162204461960814 1
0.00842957019633389 1
-0.00400002480673832 1
0.000305591906827338 1
-0.0218765330124329 1
0.00278986636407675 1
-0.0331454949634422 0
0.00511651090222362 1
0.00956385498348112 1
-0.00863388313143362 1
-0.023097277087283 1
-0.00439799650216418 1
0.00567596815601419 1
-0.00835044531703529 1
0.0139410784360008 1
0.00540494175605546 1
-0.0141321412366808 1
0.00263541465338204 1
-0.0221072734223854 1
-0.00766026637877317 1
7.56249913433551e-05 1
0.0020962984555057 1
-0.021401182299693 1
0.0054154321497664 1
2.26085149190466e-05 1
0.0112102843273544 1
-0.00273285567802027 1
0.0181601000827464 1
0.0309117354503323 0
0.00909604231511369 1
0.0138084264520484 1
0.00978370237364697 1
0.00237398984126938 1
-0.0123037340555903 1
0.014444261169743 1
-0.0023546531811314 1
-0.00228510636964582 1
-0.00567808731739218 1
0.0139257262211012 1
0.02174377425813 1
-0.0132747268629399 1
-0.00887610850149463 1
0.00571536459462647 1
-0.00672680404820608 1
-0.0073568160662614 1
0.00722480378472131 1
0.00746379177485958 1
-0.0182744545333767 1
0.00578188931950209 1
0.00955562290927128 1
-0.0092971726086821 1
0.00890158448032615 1
0.0141393469080277 1
-0.000483242899233753 1
-0.00809895727521319 1
-0.00353675675458251 1
-0.0294624800308645 1
0.0120271927002689 1
-0.00402545315641957 1
-0.00488369490616552 1
0.0287804842605559 0
0.0101195875287182 1
-0.000648225378664569 1
-0.00103975412603657 1
-0.0259050525000655 1
-0.022637952711231 1
0.0086391450695663 1
-0.00498603699947367 1
0.0217378000316733 1
0.0098100578053172 1
-0.0114006868547325 1
0.0148308464851339 1
-0.0128795422292862 1
-0.0132624244043911 1
-0.0123079533531162 1
0.0161484293182993 1
-0.00898721322393803 1
-0.00467376529677083 1
0.00829649960770508 1
-0.0144712585620244 1
0.0040014107971395 1
-0.0200543507579433 1
-0.00161633915451193 1
-0.00898089537156795 1
0.0133465980477836 1
-0.000894632398083677 1
0.0132684454528445 1
0.00730584739060113 1
-0.0191655466398671 1
-0.0212763202300406 1
-0.00759557530950516 1
0.0166213120643048 1
0.00472673246616454 1
0.0173475126265233 1
0.00417754040483555 1
0.0226949727370611 1
-0.0121847507100218 1
0.00359694394533076 1
-0.00324151539614184 1
0.0138137957972924 1
0.0246796922133324 1
-0.00530758044030425 1
-0.00512625554697173 1
-0.019142672710987 1
-0.0127610783653581 1
0.00552561145769231 1
0.003290339863025 1
0.00104219897509335 1
0.00417420400612335 1
-0.0127211257868013 1
0.000117331686326907 1
0.0180422560397329 1
-0.00529275431389699 1
0.0146670526039919 1
-0.00914856139531758 1
0.00793988466524117 1
0.00347672980691441 1
0.00692285380463005 1
0.000753527993427374 1
0.0120596305154686 1
0.0140736362289915 1
0.00159992078739825 1
0.0156956716710378 1
0.00367380432904579 1
0.000837502543823145 1
0.0186838590012326 1
0.0277473897408024 0
0.00631244883984583 1
-0.0190540579804442 1
0.0205301938058351 1
-0.00452456766575761 1
0.0127355762856304 1
-0.00971318960405173 1
0.00126036725463362 1
0.0159320321702171 1
0.00186533349119193 1
0.00441317379691042 1
-0.0199577976847566 1
-0.0230715975830822 1
0.00753287776247637 1
0.00381868020762766 1
-0.0144231187188821 1
0.0113606057974079 1
0.00172487607835538 1
-0.00409646053399951 1
-0.0321360021926926 1
0.00290217403388924 1
-0.0199946522577915 1
0.00286233452745433 1
0.00439800814227128 1
0.00051784330265859 1
-0.019517237113744 1
0.00390048183030045 1
-0.0136568461773158 1
-0.00191399190221489 1
-0.00733613582457599 1
-0.0191064004600888 1
-0.00869087199802818 1
0.00147666385808441 1
0.00183973062067792 1
-0.000667272689897765 1
0.00246373598185048 1
-0.0115594728258813 1
0.0162219926807106 1
-0.0171930042256339 1
-0.0309040557222739 0
-0.0119452115196256 1
0.00234693921028847 1
0.00134201598315098 1
-0.00614438805071778 1
-0.012205209386098 1
0.0158458647851349 1
-0.00204929643611511 1
0.0105594508141314 1
-0.00966714659552692 1
0.00885046433592706 1
-0.0208911123489298 1
0.0189643514082014 1
-0.00499680885000153 1
0.00521648104435651 1
-0.0195489171441671 1
-0.0244160468325423 1
-0.0151985924259383 1
-0.00527333104967697 1
-0.0052515084242745 1
0.0151944207891661 1
0.00973039685079543 1
-0.0101113554942407 1
-0.00975741050274438 1
-0.00269194472603159 1
0.0118304112736351 1
-0.0165777374830839 1
0.0138686806154745 1
-0.00953848362978466 1
-0.0026199855230424 1
0.00091396919661171 1
0.0155233595513832 1
-0.00222684077132267 1
0.00591748478223975 1
0.00707887220110793 1
0.0249223606409862 1
-0.0101408167518793 1
-0.00606110457424653 1
0.00985481831394798 1
0.0041449111141399 1
-0.0146362823933164 1
-0.0106890112259963 1
-0.0228520348676174 1
-0.0256342515744079 0
0.0167801311264641 1
0.0173434052982912 1
0.0100412342057868 1
0.00928280623174354 1
0.00175977671735498 1
-0.00640561821323731 1
-0.0104859811751312 1
-0.0133188745332431 1
0.000789502486318126 1
0.0121850856149362 1
-0.00241373131118456 1
-0.0253855112128478 0
0.0128317026035752 1
-0.0022532367581229 1
0.0191115941821311 1
-0.0238514400104513 1
-0.0176134684111768 1
0.00806090704783018 1
-0.00756200402370568 1
0.00297055093882685 1
-0.00802542418401715 1
0.0240504239885278 1
-0.003468989198628 1
-0.00369997565587508 1
0.0017673375066403 1
-0.00185987285446663 1
-0.0128788141906278 1
-0.00578257755915359 1
0.00310789228979048 1
0.00985556655795598 1
0.00412457162198757 1
0.0133490505790486 1
0.00990443730889344 1
0.0138433756637391 1
-0.00171279068418971 1
0.00290355877639343 1
-0.0240461767767713 1
-0.0184119837498873 1
-0.0270538720804786 0
0.0127194811523155 1
-0.00698413458186497 1
-0.0153314353478964 1
0.0152543395739363 1
-0.0121183398987891 1
0.00608481359035197 1
-0.0114635324569627 1
0.000496618103164914 1
0.00266417040009371 1
-0.00641501280280181 1
0.00832129306540896 1
0.00194776708467683 1
-0.00569176121351574 1
0.0123387834032913 1
-0.0111781323718608 1
-0.0125172203682109 1
0.00160300229933172 1
-0.00609525607753769 1
0.00220707244171517 1
-0.00227670639102911 1
-0.0139837201584472 1
0.0210036432052179 1
0.0229989278291363 1
-0.0112344257270545 1
0.0118727029210677 1
-0.00144746221753563 1
-0.00844574729974661 1
-0.0188581493900623 1
-0.0133030370520739 1
-0.00100667257467865 1
0.0184537788392063 1
0.0213069203675663 1
-0.0235761398746294 1
-0.0102673269736018 1
-0.00516320661911815 1
0.0108639264913835 1
-0.0110427069817466 1
-0.0170915104477932 1
-0.00298556484998442 1
-0.00950541425695448 1
0.0112523347716865 1
-0.000834859670979842 1
-0.0112541046762343 1
-0.0204040227430484 1
0.0296256303968249 0
0.0158412001797573 1
0.0193850761897512 1
-0.00661123691890931 1
-0.000885765633394156 1
0.00539721242861281 1
-0.00252558949442941 1
0.0016976461101969 1
0.00985547624320967 1
-0.000689445085004879 1
0.0134358810055692 1
0.00966581249883208 1
-0.00427888103198704 1
-0.0165429159071525 1
0.00357595890118805 1
0.0143053361366186 1
0.0111486104553627 1
0.0146008032053937 1
-0.0193470263627169 1
0.0140552192750311 1
0.00678959408173324 1
0.00250207787586444 1
0.0207019247979806 1
-0.00271512532830697 1
-0.0128674952659518 1
-0.0127694712946199 1
0.00170566704587039 1
0.0315582121629968 0
-0.00297213999532256 1
0.00835803999684333 1
0.00202240415032477 1
-0.00722295963687597 1
1.27519502594648e-05 1
0.0307966206851981 1
0.00718776053801896 1
-0.0161542729109469 1
0.00600465052244046 1
-0.00623348390007258 1
-0.0269179211896573 1
-0.0206969150591267 1
0.00368600316325582 1
-0.00250735333816797 1
0.0268709510222949 0
0.00854227623909013 1
0.0119195348560517 1
-0.00382465004870052 1
-0.0249780739276837 1
0.00765175436106492 1
0.0126237161197968 1
-0.0231857636685338 1
0.00931224958399676 1
-0.0127097671102086 1
-0.0158490133621619 1
0.0212006240996158 1
0.00626732143792887 1
-0.00332392963085385 1
0.0111368797228577 1
-0.00210902298364722 1
0.0014876012388026 1
-0.00849095968628449 1
0.00413198022187672 1
-0.0109090588912857 1
0.0129436553958695 1
0.00914589765520744 1
-0.0146309079369156 1
0.00217229371599385 1
-0.00310551250052717 1
-0.00244125718402713 1
0.0020075025917854 1
-0.0184642254078359 1
-0.00142536756619408 1
0.00504721835629275 1
0.0189159312555403 1
0.0032618732316297 1
0.0101692801646212 1
-0.00270205753616919 1
0.00899685883979793 1
-0.0163757818799558 1
-0.00917263378075198 1
-0.00416191973191311 1
0.00202114838440304 1
-0.00333312898070299 1
-0.0146813751128989 1
0.0152945897298137 1
-0.00039435051872527 1
0.00141790491442913 1
-0.0110060391404964 1
0.0108480110349185 1
0.00447280849381698 1
0.00808493342402172 1
-0.000331922115721649 1
0.010726036029168 1
0.0080174419546012 1
0.00546755011225467 1
0.0127320168211009 1
-0.00225138405525037 1
0.00149876025346288 1
-0.00583842519622213 1
0.0206844151358943 1
0.0141271341381536 1
0.0146242230021218 1
0.022327241190439 1
0.0149727132849558 1
0.000158730157375692 1
-0.019675284934178 1
-0.000869688141016467 1
0.00872908885728464 1
0.00706650148449165 1
-0.0012033321217939 1
-0.00243605091319371 1
0.0111134291957976 1
-0.0139788629551511 1
0.00155467656085524 1
-0.0140231462765963 1
-0.00649311951327208 1
-0.0134053146565969 1
-0.00666260504593497 1
0.00408737723881438 1
0.00114486168608728 1
-0.00271448054670872 1
0.0166409828331805 1
-0.00121317785937524 1
0.0154973071678158 1
0.00594307393268354 1
0.0114240129904945 1
-0.011605001447743 1
0.0131110126779551 1
-0.00926374883551491 1
-0.0138163287541896 1
0.00834432926862408 1
0.00418244884897909 1
0.0104060288567156 1
0.0116358480791308 1
0.0301958670376357 1
-0.0016555392241342 1
0.00355788289016433 1
-0.0136200578809781 1
-0.0110503085056452 1
0.00667757011927362 1
-0.00462148612767122 1
-0.0135645649306884 1
-0.00678893920615334 1
0.00258658383051845 1
0.0113050007614361 1
0.0186169209999608 1
0.00400485869082207 1
0.00436572839766967 1
0.00359612048248423 1
-0.00836340865631003 1
0.00632231582559997 1
0.0235979337396564 1
0.0138391514180366 1
-0.0133812036222931 1
0.000380513827153571 1
0.00742860920615848 1
-0.0312216821604871 0
0.000946150187918215 1
0.0265542371508799 0
-0.00476744720053029 1
0.0145772511364478 1
-0.00263602243818603 1
0.000834908752979162 1
-5.7865655554018e-05 1
0.00131824144800313 1
0.00663100076515409 1
0.00358553197195685 1
-0.00516523136164899 1
0.0119405610843754 1
0.00775617604591673 1
-0.0206366730434375 1
0.00641682267264898 1
-3.65108417677553e-05 1
0.0103510629598832 1
0.00710807766014852 1
0.00495444461719268 1
0.00568562758686699 1
0.00598509159285741 1
0.0145565365784832 1
-0.0128886044984263 1
-0.00704023894373171 1
-0.00339086751954411 1
-0.00905183629440139 1
-0.00265652462000518 1
-0.0418375341203466 0
-0.00694119108107304 1
0.0173281124654893 1
-0.00848305352518003 1
0.00104927890091878 1
0.0337629246933958 0
-0.0117766392085538 1
0.00928249503122516 1
0.0158535328176582 1
0.00158227760133034 1
0.00225648326997366 1
-0.0220718578384811 1
-0.00885267118714828 1
0.0107087195492207 1
0.00847081253882506 1
0.00338633333637077 1
-0.00258912245161501 1
-0.000726979606771877 1
0.00990873686330766 1
-0.0159382318654662 1
-0.00765032323721499 1
-0.00630298883039953 1
0.0035832922247415 1
0.00548551250584212 1
-0.0173570177204057 1
-0.00366022027422851 1
-0.00763354523381885 1
0.00627411488033429 1
0.018960605610149 1
0.00534471407519635 1
-0.00188214558867533 1
0.0014348792470343 1
0.0158534340014916 1
-0.00449580907448381 1
0.000348124751020047 1
-0.0202687888768203 1
0.00436226662994936 1
0.00533402586004566 1
0.00713259253375471 1
-0.00838754444908624 1
-0.016367086991225 1
-0.0053185321192223 1
0.00387455190072126 1
0.0190813178017784 1
-0.0144880260080566 1
-0.0161582105431336 1
0.02205384313107 1
-0.0159498126667872 1
0.00646952637602303 1
-0.01665958770587 1
-0.0262764978898378 1
-0.00157570402163487 1
-0.0095700482948571 1
0.00186312776216561 1
-0.0229489211750008 1
-0.0329148810634054 0
0.00370359781632718 1
0.00587712872317136 1
0.000579108382508358 1
0.00522466445318604 1
0.0113599024869189 1
-3.98257919940299e-05 1
-0.00428272711135904 1
-0.000268402986793012 1
-0.011095014401507 1
0.0103951677662258 1
-0.0161208945214799 1
0.0254168106859346 1
0.00388256805807091 1
0.0172149824640776 1
-0.0144844237775018 1
0.00829515418424252 1
-0.00368780125807969 1
0.0168274265209169 1
-0.00418281712371764 1
-0.0141712435346201 1
-0.0127162188681134 1
0.020865538690015 1
0.0086951580165842 1
-0.00540537545089102 1
0.0156688817509439 1
-0.00102937303340272 1
-0.00354316607851931 1
0.0114051876696871 1
0.00468755013207243 1
0.0166001256023754 1
2.44089644963268e-05 1
0.00671728469505265 1
0.0152249663195693 1
-0.0108015982986347 1
-0.00485170764367669 1
-0.0183649604722832 1
-0.00412417932232396 1
-0.00340817944195075 1
-0.0041368125389597 1
-0.0139379107165247 1
0.0339163646584579 0
-0.00435520468934208 1
-0.00324153916277454 1
0.00111961775184688 1
0.00427034973150657 1
0.00222647224480174 1
-0.00451308595366604 1
-0.00446314007929895 1
0.0219854371245317 1
-0.0202988328384533 1
-0.00231884178274973 1
0.0158163355451279 1
0.00904943631945822 1
-0.0215718654278501 1
0.0024834513807893 1
0.00347846936708782 1
0.0022719041289785 1
-0.0159035957813236 1
-0.0191091695484023 1
0.0332020198663118 0
0.00607519048983322 1
-0.00272637946883544 1
-0.012508990020534 1
-0.0103484295748143 1
-0.0147065013584681 1
0.00669725813805664 1
0.0126829221163337 1
-0.025347462532706 1
0.00283011183693644 1
0.0224181742565455 1
-0.00861014427625873 1
0.00668889415096442 1
-0.0144894224305142 1
-0.00622299954304941 1
-0.00797893057526778 1
-0.00385376629513117 1
0.0051819349244004 1
0.00473718610228871 1
0.0088824457147483 1
-0.0205254819936613 1
0.00680966879992472 1
0.00340469766851717 1
0.0267117460392401 0
0.0104869916679195 1
0.00356462251825338 1
0.0071041048061281 1
-0.00491573105059646 1
-0.0096344233289192 1
0.00360379516915493 1
-0.00151112088836551 1
0.0100731904823349 1
0.00462237399167229 1
0.000955481706363948 1
-0.0188837602673398 1
0.0134031291428448 1
-0.010653984430175 1
-0.0145310868787219 1
-0.00777072467725739 1
0.0147833256296707 1
-0.00862837916840754 1
0.00956839973679454 1
0.0216822066141694 1
0.0207564323648505 1
0.00238483196870664 1
-0.00406508717009683 1
0.00140061982323114 1
-0.0171684414465878 1
-0.0127809420298435 1
-0.00300431406499936 1
0.00242766043873757 1
0.00252027519749735 1
-0.00854235667220042 1
-0.00405979515381055 1
-0.0121865107019901 1
0.000860616929840233 1
-0.000728323796958323 1
0.00221300809000779 1
0.0174801162414042 1
-0.0229711319028041 1
0.033593488869147 0
-0.0170114567648724 1
-0.000436512624863026 1
-0.00282150002544671 1
0.00917665898937087 1
-0.00723537089352465 1
-0.00435634900718078 1
-0.0100414092950192 1
-0.0017070084467359 1
-0.00196035726848367 1
-0.00374641032419608 1
0.00356216299643127 1
0.0157024744552024 1
0.0152017260432371 1
-0.0042555053186119 1
-0.000804329411960581 1
-0.00322472873898978 1
0.0189498155114077 1
-0.00435243822245323 1
0.00745541260379521 1
-0.000439451408410439 1
-0.00812617964056057 1
0.0260448926138786 0
-0.00286568193543497 1
-0.00213664423022536 1
0.0141096626251877 1
0.0231395268397165 0
-0.00292313959691127 1
0.00664862090366449 1
0.000996252667345802 1
0.00369829567682194 1
0.000980025553970181 1
0.013369166486918 1
-0.00718291360593643 1
-0.00815124077795101 1
0.0142574614932906 1
0.000662141331416471 1
0.0172340978726483 1
0.00467874145906179 1
0.0155597934830709 1
-0.0303244500598775 0
6.38596287853541e-05 1
-0.00163574081916558 1
-0.000863380689963076 1
-0.00928310418360143 1
0.00229086269692931 1
-0.00208458238463165 1
0.0033829977197763 1
-0.0202036010453452 1
0.00712414429513459 1
0.0116481226314134 1
0.00718160528520804 1
0.0155296335520013 1
0.0070413818136499 1
0.00494243277984896 1
-0.012985673345293 1
0.00633778542092695 1
0.00358069044355187 1
0.0139787948635691 1
0.00500580988920663 1
0.00765262921304267 1
-0.0185602857916989 1
-0.00438610668819278 1
0.00557737450443708 1
0.00524253998356457 1
-0.00228660829387168 1
-0.0274392771886602 1
-0.00727315273333457 1
0.00883482389350462 1
-0.00246014142726761 1
-0.00562638517923424 1
-0.00180158657228927 1
-0.00923278767119061 1
0.00112919752320972 1
-0.0128020867618625 1
0.0113737883129586 1
-0.00212662439359428 1
0.017633049640716 1
0.00956904841521357 1
0.0102095010044494 1
0.0158622130551562 1
-0.00792044414876231 1
-0.0367312311299411 0
-0.0178110768103334 1
0.0178891893120446 1
-0.00352678291828555 1
0.0177365479230944 1
-0.0173119925094028 1
0.0236540541925502 1
-0.00297701952416018 1
0.00874190067990814 1
-0.0214055163377777 1
-0.000284645382432991 1
0.00395717874964814 1
0.0373268701579984 0
0.0163246890596723 1
-0.0027096786228252 1
0.0209485707973834 1
0.00268818371633805 1
0.0140986870679653 1
0.0129491262521305 1
-0.000936992769947834 1
-0.0185092594836218 1
-0.00276405337132838 1
0.015983701569535 1
-0.0146741393571536 1
-0.000233630673429756 1
-0.00190319522815194 1
-0.0181079509163021 1
0.00714238975982904 1
0.00337036930015408 1
-0.00894570278831944 1
-0.00453921983998282 1
0.00202132812332523 1
-0.0050734859704533 1
0.0163154154553278 1
0.00188393928395734 1
0.0021603355398812 1
-0.00411960234328352 1
-0.00352446191755781 1
0.00508791158094321 1
0.00519219305687442 1
0.00147245411498752 1
-0.00741045385797899 1
0.0175922934862069 1
-0.0144884864831681 1
0.00313723180653287 1
-0.0241466831213 1
-0.0121326303091086 1
-0.00354083704994869 1
0.00947238057700131 1
0.0119722165245888 1
-0.00478062532883704 1
0.0185788836191191 1
-0.00799819857409994 1
0.0181977018845997 1
-0.0234281140557114 1
0.00225318541929245 1
-0.0152215199924219 1
0.0159860197979099 1
-0.0173936672437476 1
0.00706620331255098 1
0.0131947959008792 1
0.000192699879163711 1
0.0297337906578488 0
-0.0189812610994302 1
-0.0241328690570256 1
-0.0112880260689781 1
-0.0268026834656527 0
0.0249025216547641 0
-0.0243475659194183 1
0.00339622433439018 1
0.00601718145170056 1
-0.0109504923131226 1
0.00249786029988309 1
0.00665158640279639 1
-0.0105828699356599 1
-0.00856657409289205 1
-0.0124044912263949 1
0.0322405505816652 0
-0.0108125524047577 1
-0.0190055596459902 1
0.00397694879040969 1
0.00793839956090974 1
-0.0012484543997437 1
-0.00950249276992914 1
-0.0043467130356171 1
-0.00117289368431515 1
-0.0031233802795618 1
-0.000345059838986039 1
-0.00928336162271508 1
-0.0182922050198408 1
0.024420792911606 1
0.00547501233328984 1
-0.000620984650109553 1
0.00809269687180488 1
-0.00357070938328807 1
0.00223471163249427 1
-0.0167293788982355 1
0.00180592265645207 1
0.00285898585154283 1
-0.00530379511314091 1
-0.020098769354351 1
-0.00152517915167303 1
-0.00234777178735997 1
-0.0040122602857911 1
-0.0079041762999464 1
-0.00171324881134512 1
-0.00196483348627307 1
-0.0115784223388776 1
0.0103642775310637 1
-0.00840530568074709 1
-0.0194793656275428 1
-0.00426629423632225 1
-0.00516628799761158 1
0.0032208032432169 1
-0.0144353873141853 1
0.00465080224416681 1
0.0174222821346036 1
0.00333240293571398 1
0.00783518349086046 1
0.0121517825771571 1
0.00886698093051028 1
-0.000762731545163689 1
0.0179916911640683 1
-0.00248155881789286 1
0.0126884631173964 1
-0.0197607754105465 1
-0.016137522410434 1
0.0121429738235292 1
-0.0142541489355059 1
-0.00188994744066872 1
0.000428814687788902 1
-0.00691619131101806 1
0.0119962021669798 1
0.00517978447600144 1
-0.0232093765566835 1
-0.0111913241915405 1
0.0131490603873869 1
-0.00511759343776967 1
-0.0116831282860639 1
-0.0139404096676143 1
0.00766252342668452 1
-0.00820058823038416 1
-0.0118469869607219 1
0.005244877286486 1
0.0115616131437994 1
0.00435785177017371 1
0.0108868118325929 1
0.00409041948839964 1
0.0183693188098105 1
0.00682595121444335 1
-0.00174331876680573 1
0.016220718881576 1
0.00873677225396614 1
0.0021404309060777 1
0.00910596880542601 1
0.00373244314844682 1
0.00528011715833342 1
-0.00200493658937547 1
-0.0027040720416498 1
0.00580213412052808 1
0.00787811065881788 1
-0.015600205981303 1
-0.00953933967973592 1
-0.0106483378140476 1
0.00966871769814454 1
-0.0205983015600863 1
-0.00216005999837614 1
-0.00620954606758745 1
-0.0174923435656835 1
-0.00392618719401439 1
-1.69879373507137e-05 1
-0.0181278552790652 1
0.00675976036704622 1
-0.0151492445856961 1
-0.00542285941363867 1
-0.00560608893383388 1
-2.59740550337699e-05 1
-0.0102917292610811 1
0.0103764642769386 1
-0.00488030263859464 1
-0.0038953664915848 1
0.0202832421696509 1
0.0070603613601357 1
-0.00699854362334868 1
-0.00349277386876067 1
-0.0116146405712439 1
-0.00189340993872768 1
-0.0166739599828488 1
0.00423215317516658 1
0.00783580715108643 1
0.0158163901015117 1
-0.00709013212738652 1
0.00776113361767755 1
0.0151360045149104 1
-0.0224499288869398 1
0.00985483763208447 1
-0.0108533801012114 1
0.0184274331392032 1
0.0116994467680178 1
0.00485579403892341 1
0.015756491060794 1
-0.00698115562553847 1
-0.00645869385709013 1
-0.00589314278243904 1
0.00271163540800827 1
0.000702332999615162 1
-0.00168507586707796 1
0.000256782534429148 1
0.00127658865393973 1
0.000277524229617555 1
-0.012390554744112 1
-0.0155782076304082 1
-0.0022369900726243 1
-0.00593812705216007 1
-0.00386015753514773 1
-0.0220510119879187 1
0.00687096616144618 1
-0.00781928073997023 1
0.00837733215500707 1
-0.0128990055624942 1
-0.000156295485520527 1
-0.00401991198793812 1
-0.00953916472702105 1
-0.00200116444854044 1
-0.00530592460049121 1
0.00498197831546748 1
-0.000945672172406822 1
0.0146761324173649 1
0.00587550858678795 1
0.0170703453735397 1
-0.00775989929730151 1
-0.0060960279911429 1
-0.0031816213742069 1
-0.00248690721550265 1
-0.00533193494830132 1
-0.0195252987939701 1
0.0128669982236067 1
0.0116865464181673 1
-0.0198710717110454 1
0.01753520918033 1
-0.00750218353330385 1
0.0113233969485114 1
-0.015039803669295 1
0.000995544246251368 1
-0.00610329961708243 1
-0.00351477754197082 1
0.00988141043169282 1
-0.00811791691017439 1
-0.00901723814042388 1
-0.00520223072962949 1
-0.00538978218891854 1
-0.00914558964591805 1
-0.0118621984929665 1
-0.000182031555498186 1
-0.00735221366591222 1
0.00259757882727253 1
0.00650355557580511 1
-0.00748338128532009 1
-0.0073559307965302 1
0.00572034403414333 1
-0.0171217971269937 1
-0.00609374981181972 1
-0.0061354402492026 1
-0.009091338356358 1
-0.0147321795896387 1
0.0102193362218028 1
-0.0111581447575885 1
0.0442170914095311 0
-0.0140317099827054 1
0.0178645922396797 1
0.0172500854655998 1
-0.00246172573481014 1
0.025826261826696 1
0.00806018046366309 1
0.00378583678084887 1
0.00138172865520639 1
0.0120916639951649 1
0.0236332079557 1
0.0156641439200046 1
0.00948758750636798 1
-0.00206980022402608 1
0.020903913040896 1
-0.0268960451509036 0
0.0208511375534147 1
-0.00122485149136446 1
0.00469328123787101 1
0.00830781970399849 1
-0.00197476632366086 1
0.00206203428574402 1
0.00417808248552203 1
0.0126054881276382 1
-0.00157649209539221 1
-0.00284598538656516 1
0.00544903364930489 1
0.00044928679415408 1
0.00302119774070374 1
-0.00435058072408059 1
0.00395895944335325 1
-0.0187827717338864 1
-0.0135948387314064 1
-0.00047885552575361 1
0.00927989382011529 1
-0.00292690146450496 1
-0.00435555945139873 1
-0.00977256190325239 1
-0.0170498494015566 1
-0.017624639038561 1
-0.000342171949332559 1
0.00674957922641272 1
-0.000179493294106458 1
-0.0124500548492023 1
0.00585395655326366 1
-0.00630836566438311 1
-0.0133950337456078 1
-0.0141022325849979 1
-0.0137104357002641 1
0.0219691299580041 1
0.0181980393273119 1
-0.000531816757290327 1
0.00377597007658418 1
0.00781243140981909 1
0.0139060715613886 1
-0.0109064058605209 1
-0.00657554062726496 1
0.0120878521400888 1
0.00998009687002797 1
-0.00621468595762327 1
-0.015115541312011 1
0.00529780242099651 1
0.0335183716024645 0
-0.00795498858108174 1
0.0166309002284497 1
-0.0120795681544825 1
-0.0212982738189525 1
-0.00222833684444849 1
0.0178953831139191 1
0.0148500143971931 1
-0.00471376284934366 1
-0.00550017952488039 1
0.0111185441898014 1
-0.0197642650424502 1
-0.00212826207110396 1
0.00883237073998669 1
0.0136621847034388 1
-0.00160943440008952 1
-0.0247461391573383 0
-0.00822467817194053 1
0.00637858881959616 1
-0.0235148894463342 1
0.0101612736277466 1
-0.00253106812089438 1
0.0153677705539863 1
-0.017275677787977 1
0.00582434061337759 1
0.0192135685595877 1
0.008902749426825 1
0.00895955617143793 1
0.0219632671806821 1
-0.00159742135140203 1
0.00141269517933112 1
0.0122177466435228 1
-0.00489425550601333 1
0.00604100536764536 1
-0.00220594061147753 1
0.00386396014525596 1
-0.0120509145054036 1
0.00209220238037668 1
-0.00502794031052031 1
0.00384279662500093 1
0.018516848730502 1
0.00229971035867614 1
-0.0206558438859946 1
0.0158641000385489 1
0.00535620417418553 1
-0.0106559237086244 1
0.00584654489114507 1
0.0275281341907541 1
-0.0109914500619674 1
-0.014404003625892 1
-0.000601299089295749 1
0.00037087579610083 1
0.0011944505865725 1
0.0090449106822113 1
-0.007224300199682 1
-0.0076770284551038 1
-0.0181894679000007 1
0.00476643331827576 1
0.0284317123507117 0
-0.0147394735472 1
-0.0145224675203821 1
-0.0188886666411592 1
-0.00911973416853184 1
0.012180128632641 1
-0.00206941317155126 1
0.00167397573182953 1
-0.00782718976264546 1
0.0312528481920418 0
0.0145850922262901 1
-0.00158720510609789 1
-0.00728062108356473 1
0.0153632114163523 1
-0.00248090767142494 1
-0.00772119955967149 1
-0.00211857114612087 1
-0.00257395313232538 1
-0.0284351622615166 1
0.025070614877346 0
0.00160283535387888 1
-0.00451547969811424 1
-0.00430058536985957 1
0.00664855981793334 1
-0.00972427097913729 1
-0.00790936296503159 1
0.00241323734272464 1
0.00986735616689822 1
-0.00441973847183239 1
0.0100008382626009 1
0.00676741618876162 1
-0.00107863222766251 1
-0.0102412471276031 1
-0.015172670504346 1
-0.0205233108992928 1
0.00091050136752735 1
-0.0195101129858768 1
-0.00978701953504362 1
0.0132001472669532 1
-0.00608233610722699 1
0.0127581083963214 1
0.00216505279505212 1
-0.0059351667439015 1
-0.0061182177355911 1
0.00319350316852142 1
0.0168021066733794 1
-0.0119838025708408 1
-0.00673721293412212 1
-0.00914547721626978 1
-0.00404018290249285 1
0.0166969735011496 1
0.00438048306795685 1
-0.000366571012079451 1
-0.0128267472759472 1
-0.0168263650176016 1
0.000288782114185765 1
-0.00297263481895763 1
-0.00677810443102202 1
0.0109460381468945 1
0.0169523351000557 1
-0.00871293508134415 1
-0.00501778201559405 1
-0.00289123772002934 1
0.0181574309522016 1
0.00198676881740359 1
-0.0118073603644822 1
0.00646132485205869 1
0.00406304489795022 1
-0.0120016163019557 1
-0.00323637286698045 1
-0.00572585455717607 1
-0.0112108506147214 1
0.00865293397776354 1
0.0185127762708385 1
0.00957700071316419 1
-0.00279914460340921 1
-0.0165818911277122 1
-0.00871263815229113 1
0.0112936671155471 1
0.0097789329179948 1
-0.00865164536272121 1
0.0177990192451343 1
0.00437366924052907 1
-0.0175974570572503 1
0.0163186951645787 1
-0.00391217524623904 1
-0.00888428831682009 1
0.0225367656433625 1
-0.00270577421296672 1
0.00231381758256482 1
-0.0102180053074157 1
-0.0264614935865523 0
-0.013720089538817 1
-0.0234961760991304 0
0.00273199308900749 1
0.0145024814947573 1
0.00573288422170364 1
0.00194561564162359 1
0.00254969935949275 1
0.0083940562325878 1
-0.00126014720727598 1
0.027100951799066 0
0.00374739667270274 1
-0.0181451424674251 1
-0.00803354899812144 1
-0.0136965164925857 1
0.0157230475958765 1
3.25193383371976e-05 1
-0.00530874931911885 1
-0.00798596036144396 1
-0.0141438517502536 1
-0.0106599141304201 1
-0.00810221789058645 1
0.0185492681417346 1
0.0130271375787 1
-0.000612907194021861 1
0.00892929412945682 1
0.00313125510091688 1
0.00515859187597427 1
-0.00355983641631317 1
0.00448064844498688 1
0.0124989651148728 1
0.00409728963042347 1
-0.0118803149159982 1
0.00344396564794511 1
0.00866491722285662 1
0.0131133265687442 1
0.0031247271225458 1
0.0156083575394583 1
0.0181546671111317 1
0.0155856913686205 1
0.0117300675854576 1
-0.0105314371146547 1
-0.00683849078929757 1
-0.0119788146564062 1
0.0167098470024165 1
0.0126277277236175 1
0.0047754629434218 1
0.000815705687824528 1
-0.00850021894535966 1
0.00535112996921861 1
0.0243073018269874 1
-0.0175564053309467 1
0.011858543118986 1
-0.00718990237757181 1
0.00240614932992507 1
0.0236845477225138 1
-0.0232382513791758 1
-0.0104687020249641 1
0.0103826523158251 1
-0.00675681841955924 1
-0.00594115242168093 1
0.0026167016450811 1
0.00029706310866048 1
-0.00271302994412908 1
-0.007920890853668 1
0.014720699245093 1
0.02090658056794 1
0.00423663099780964 1
0.0286816650448367 0
0.00105046201789433 1
0.00768540785682454 1
0.00750365957262371 1
-0.0200853549437534 1
-0.0117142311912509 1
-0.00785347369558457 1
-0.00506132290662607 1
-0.0145957197059442 1
0.0116870706886489 1
-0.00648410866402559 1
-0.0082009275744203 1
-0.0110559829589621 1
0.0145630833716762 1
-0.00146618762966047 1
-0.0127150268724644 1
-0.0253214183858485 0
-0.00488576409592661 1
0.00272221947815885 1
-0.00820913934418366 1
-0.00615558026505871 1
0.0349554698024454 0
0.00831033779885654 1
0.00294493286792698 1
-0.000448571568009305 1
-0.00611181849805285 1
0.0125906333955457 1
0.0198333213331252 1
-0.0131583367024608 1
-0.000195900737359979 1
0.00779845940233282 1
0.000309279376567383 1
0.0114161470620786 1
-0.034151187833574 0
-0.00744695508729501 1
0.0019901545065786 1
-0.00125017165726904 1
0.0124411576256351 1
-0.00123036219401747 1
-0.00940332658764064 1
0.00209287104684378 1
-0.0222759951212543 1
-0.0261525769085472 1
-0.0280131782538911 0
0.000709272624293478 1
-0.0115468566697907 1
-0.00205609984261176 1
0.00824630570635996 1
0.00593737052459105 1
0.019986702636373 1
0.00484548973534331 1
0.0155125478958586 1
-0.00167520135216557 1
0.000272718712164186 1
0.00497109256154141 1
-0.00821980276295901 1
-0.0102089053336898 1
0.00588107702153354 1
0.0294147973850279 0
0.0019645642011755 1
0.00331087000050601 1
-0.0114752031681979 1
-0.00195713774047256 1
0.00640830900441944 1
0.022046563366103 1
-0.00397934766528244 1
0.00938125548736833 1
-0.0171793683605108 1
-0.0066106863417102 1
0.0169234419010884 1
0.00572672905052148 1
0.000701495668344463 1
-0.00478140769750048 1
-0.00699048880712431 1
-0.000614177346524497 1
0.00292448063514905 1
0.0043171943828216 1
0.020980442906636 1
-0.00867001894556078 1
-0.00258580244633731 1
-0.0132931984541406 1
0.00984601727561731 1
0.0058010083685302 1
-0.0172669882700632 1
0.013847306268365 1
0.0116405364269895 1
-0.00342540980658818 1
-0.008367194835637 1
-0.00558312287155187 1
0.0117677377272104 1
-0.00848203631655392 1
0.00984023171133173 1
-2.50782895828876e-05 1
-0.00589659707160116 1
0.016322850340068 1
0.00377596327135639 1
-0.0076696498700483 1
-0.00200362873650185 1
0.00815842929984322 1
0.0163458453881725 1
0.0102838312380056 1
-0.000374431645022364 1
-0.0117182450071947 1
0.0055863076698672 1
-0.013896117652487 1
0.0097400200249447 1
-0.00894806225691987 1
0.00675319279420862 1
-0.00889248423675345 1
-0.00500723221381936 1
-0.00309287113036168 1
-0.0147791235626255 1
0.0136942531607525 1
0.0074325364060916 1
0.0110790387320042 1
0.00546409657254714 1
0.00348233907387987 1
0.00129348344607253 1
-0.00319531047499059 1
0.0162195235238139 1
-0.00149306518493533 1
0.0400457308437875 0
-0.00395942299309339 1
0.00722401743197043 1
-0.0102277694166104 1
0.0223041412840417 1
0.00670772849997726 1
0.011106505782124 1
-0.00458560530877579 1
-0.0316782792982205 0
-0.0109960439210163 1
0.00957098472140124 1
-0.0143296703781813 1
-0.00922352602253901 1
-0.0187006324968499 1
-0.00814177634109671 1
-0.0133096004958006 1
-0.0277911962224963 0
7.81611879879193e-05 1
0.00969520500556498 1
-0.00559503370156336 1
0.00379571903887731 1
-0.0274823554814341 0
0.00443185457227175 1
0.013241426264814 1
0.00887496031627795 1
0.0155108879729927 1
-0.000949946657539743 1
-0.0225963445593006 1
-0.0141341156187564 1
0.00476602170606523 1
0.0186116276993649 1
0.0228183062500645 1
0.00436095961671677 1
0.0285359056115777 1
-0.00414218979475546 1
-0.0147327219068907 1
0.00931015429689746 1
-0.0217156497342 1
-0.0162712562763024 1
-3.47561559580533e-05 1
-0.00365125048602776 1
-0.0211021034826922 1
-0.0125556979299366 1
0.0131845612211962 1
-0.0106343320567865 1
-0.0161785582716367 1
-0.0012763878730186 1
0.0248700131725759 1
0.0223803238594337 1
0.0279503817018088 0
0.0148086500805769 1
0.0156847324432883 1
0.0099205313197684 1
0.0108448091270715 1
-0.00743777340398039 1
0.0100357232109671 1
0.0105629039048198 1
0.000760976166091053 1
-0.00149092377045178 1
-0.0128935290672834 1
0.002845807520321 1
-0.0171993317283902 1
-0.00035904696041451 1
-0.00463793784574365 1
0.00852139222015599 1
-0.00618405797828749 1
0.00480416633168347 1
-0.00808362408831481 1
-0.0102058732251265 1
0.012927239190882 1
-0.00536461253606327 1
0.0087293000258796 1
-0.00558715090227634 1
-0.000384799506852354 1
-0.00249304075121951 1
0.0230182538150073 1
0.011929239885441 1
-0.00899507839944124 1
0.0152133151819388 1
-0.0244312254270322 0
-0.0284516956510748 0
0.0071851801046228 1
-0.00547483956682633 1
0.0109088132772109 1
0.0205414834409387 1
-0.0123644720486723 1
0.00184547060877852 1
-0.00436355216829785 1
-0.0166009931795546 1
-0.0197152978507259 1
0.0185536671627014 1
0.00822680923959915 1
-0.00857697629499278 1
0.0100881666592298 1
-0.00655998883465169 1
-0.00100658942091466 1
-0.00816033295535365 1
0.0112271384107244 1
-0.0396388458346943 0
0.00839135041101601 1
-0.0113076725386821 1
0.00737805937349605 1
0.000235226944050784 1
-0.00802328169824184 1
0.012136749264478 1
-0.0100254676342076 1
0.00317745367435653 1
-0.0105820620693707 1
0.00508752363892872 1
-0.00432828121197618 1
-0.00612601557540417 1
0.00426799520824473 1
-0.0157041455746831 1
-0.00198146326679251 1
0.0254696290300553 1
-0.000484126442582923 1
0.000447184053781878 1
0.0105559501140364 1
-4.28566023876701e-05 1
0.00335187070776277 1
0.0279062756737355 1
0.0235455578129079 1
0.00467406547944592 1
0.0027102121432492 1
0.00269362908971713 1
0.00318916868037924 1
-0.0232502717595135 1
-0.0134773815536899 1
-0.0108220462598469 1
-0.0143850091127083 1
-0.00399154903846864 1
-0.0168572447720224 1
0.00132472439849695 1
0.00159082842716221 1
0.000142456208017732 1
0.011512300260775 1
-0.00484134420662035 1
0.00416076984057508 1
0.0101688745198383 1
0.0112873952689793 1
-0.012011157106293 1
0.0218380629903608 1
-0.0106562835543255 1
0.0013436293011237 1
-0.00420871651462672 1
0.025523527417383 1
-0.0083292382759414 1
-0.0189433992507031 1
0.0128274415680453 1
-0.0203743477284306 1
-0.00155895908301384 1
0.0101549135221255 1
-0.0121075537783032 1
-0.0145493105435074 1
0.00753258394509998 1
-0.00201695636137015 1
-0.00935366809488017 1
0.0087844475405239 1
-0.00246909983875194 1
0.0183857170328607 1
0.00795721787557282 1
-0.0135350545233509 1
0.0140139438405929 1
0.0160468447401207 1
-0.014297572148341 1
-0.0108050875611783 1
-0.000977609259775859 1
0.001149646107414 1
-0.0139555862315345 1
-0.000821389502531938 1
-0.022060721271276 1
0.0022640758627147 1
0.0107045338267381 1
0.0263316554889514 1
-0.00489355621297512 1
-0.00528125185499991 1
-0.00470607431428847 1
0.00593796215959817 1
0.0143980727770634 1
0.00225047632769242 1
-0.00941567349070724 1
0.000576369675252029 1
0.0204141539028345 1
0.0220492524427774 1
-0.0015741854616924 1
-0.0019368736607023 1
0.000909448015616435 1
0.0187427010640257 1
-0.0123148370940169 1
0.0135064335492675 1
0.00496525391373936 1
0.011734091938463 1
-0.000241130023292083 1
-0.00638562906869206 1
0.0136902318722227 1
0.0150828994503075 1
0.00388501907877537 1
0.0132432525527107 1
0.00144904957593877 1
-0.00532448410559338 1
-0.00916442930791597 1
0.00205386233686774 1
-0.00246139080676348 1
0.00192873929033175 1
-0.0159185983863368 1
-0.00096101563679572 1
0.00444032393121092 1
-0.031089917078276 0
0.00478679909749531 1
0.00642141118815445 1
-0.0208885888574122 1
-0.00885354099233811 1
-0.00163612154937906 1
0.0159703902535244 1
-0.00469106591306955 1
-0.0119931076478159 1
0.0150828386495847 1
0.00213180201855814 1
0.00488470912730034 1
-0.0124150529524923 1
0.00914301182293988 1
-0.00496982999359981 1
0.0173534609008195 1
0.0144639341525512 1
-0.0142217032923174 1
0.00199344298348944 1
0.0130252265267229 1
0.00402424173975975 1
0.0079761297703589 1
-0.0119242505861995 1
-0.00340418250806522 1
-0.00920165398933285 1
0.00647345171335052 1
-0.00439240594418216 1
-0.00544978990278431 1
0.0273966301361192 0
-0.0100761561710221 1
-0.00321038546651047 1
0.0142218875156178 1
0.0100298846603579 1
0.0236623625501587 1
-0.00540475133136361 1
0.000554528655403049 1
0.0237435558097397 1
-0.00635161673957621 1
0.0121305176302365 1
-0.0220599137684896 1
-3.25059340367017e-05 1
-0.00782949647856115 1
-0.0107999045188079 1
-0.026040735591003 0
0.0155180613877525 1
-0.0113632173385068 1
-0.006470478695776 1
0.00041205109188878 1
-0.0073012408790529 1
-0.0052939176291176 1
0.0105978649901175 1
-0.0202697536238848 1
-0.00317677662967179 1
-0.0139725278121025 1
0.0295172056140514 0
-0.00269603657304723 1
0.00568948992157091 1
0.0200798264703425 1
0.000367135940938985 1
-0.00681162705977701 1
-0.00297794913149146 1
-0.0372966043809719 0
0.0109955813807366 1
-0.00758755597124631 1
-0.0148392820189312 1
0.00693459630711457 1
0.0150538593512749 1
0.0214538389663659 1
0.00627152013909545 1
-0.00480497777798014 1
0.000420597900529604 1
-0.0147518497946086 1
-0.0144773418907864 1
-0.00525922671954194 1
-0.00822621912435074 1
0.0164939149200342 1
0.000248298882166239 1
-0.00460085145857085 1
0.0147971423012978 1
0.00731200191180292 1
0.00767044275016191 1
0.00164235438397926 1
0.0191413727973799 1
-0.00293278333372032 1
-0.00213670663184913 1
0.0204722688897739 1
0.019041486275375 1
0.0256260595972739 1
0.00580673615127114 1
0.00978828448903786 1
-0.00709115316564402 1
0.00141610670630498 1
0.0108226184124151 1
-0.0110067440104184 1
-0.0143787512933137 1
0.00871002028288646 1
0.0098043271106621 1
-0.0356371551620626 0
0.0138971832070602 1
0.0205062412752788 1
-0.0132862052042793 1
0.00712292003177801 1
0.00961735790082162 1
-0.0157308061026493 1
-0.0220850171557144 1
-0.00055643437324532 1
-0.00649361123770469 1
-0.0130832648633629 1
4.75191171580383e-05 1
0.0130593979631836 1
0.0187713222743217 1
-0.00150671969689207 1
-0.0153702873115846 1
-0.0200227021832292 1
0.00264829058081631 1
-0.00401925224265461 1
-0.016513807664661 1
-0.0162353068834611 1
0.0166316631867133 1
-0.00740903828571854 1
0.0149575398564068 1
-0.0100017098794528 1
0.00219378946293132 1
0.0245589483719425 0
-0.00148690960939028 1
0.0172434240925913 1
0.00066040745516466 1
0.00889625469990107 1
-0.00287828559557431 1
0.0111376147949888 1
-0.0157689518045417 1
0.00207329786808903 1
-0.0101397845324283 1
-0.00552494369376644 1
-0.0147237961193395 1
0.004671226017553 1
-0.00603753576140577 1
-0.0042796931070419 1
0.0103735080874307 1
-0.012456954628186 1
0.00931250059272221 1
0.00337103488219616 1
-0.0196403673692695 1
0.0189129184386527 1
0.00750530431407616 1
-0.011782752419633 1
-0.0150229154558936 1
-0.0208020855552798 1
0.00561193605107239 1
-0.00759482949640216 1
0.00174183261638936 1
-0.000881637032086012 1
0.00786759128464533 1
0.00896567698972559 1
0.00468602321884597 1
-0.00512508180462507 1
-0.0171448546833235 1
-0.00149639692127479 1
-0.00977556770911489 1
0.00148375073962415 1
0.00699439478034279 1
-0.023657887573547 1
-0.00395708439555087 1
-0.00696432286402801 1
-0.0017851258731779 1
-0.000523229683964472 1
0.0146121064396173 1
-0.0109633412033544 1
-0.00431770251212325 1
0.00789468935155405 1
0.00563727253840294 1
0.0148759755313696 1
-0.0160126368779446 1
-0.00279623640576441 1
0.00968261887213129 1
-0.00543144243564651 1
0.000237559593956872 1
0.00505497745479415 1
0.0201138166262384 1
0.0149320181716387 1
-0.00532918082834091 1
0.00204628670603919 1
0.0253417090031383 1
0.00139760376706365 1
0.0247853804751994 0
0.0166712312075921 1
0.0300660412508962 0
0.0215444896289183 1
-0.00831926305407678 1
0.00734673216910821 1
0.0100694076990046 1
0.0108472715629589 1
-0.0103088697212536 1
-0.0047643950269476 1
-0.0108397684247183 1
0.00412007995683248 1
-0.0198469027585073 1
-0.011512164807131 1
0.00581604755006669 1
-0.00884631630714682 1
-0.00215460540944225 1
0.000971262502634394 1
0.00752178639062373 1
-0.00393629709220036 1
0.0252353288437907 1
-0.0333738527179756 0
-0.00977133800208258 1
-0.00369085744012412 1
0.00931519990070408 1
-0.0127399325406642 1
-0.0146819739701141 1
-0.0159555248668305 1
-0.00271958125663448 1
0.00653093608288952 1
-0.0118509145953884 1
0.0153508177101673 1
0.01420354886568 1
-0.0094363128378795 1
-0.00113051252276242 1
0.0070402161979073 1
-0.0118969246213188 1
-0.00632503843606465 1
0.00827883337952765 1
0.00374474619672515 1
-0.00268487013378245 1
0.00331971275338004 1
0.0191733204281653 1
0.0107698811467555 1
0.0124895092112539 1
-0.00729688092040174 1
0.00780495353472445 1
-0.0182488789999579 1
0.0219435318636903 1
-0.003273322930885 1
-0.0312168944045666 0
-0.00719106312132376 1
-0.00045066422102293 1
0.00244809834917973 1
-0.00306959291147056 1
0.00137732163534868 1
0.00441700435850769 1
-0.0127858043518833 1
-0.0147884383004614 1
0.0220685435719126 1
0.0206013431982581 1
-0.00219521949679797 1
0.0124776607469812 1
-0.0143889414095926 1
-0.00893323145844503 1
-0.0203000088802605 1
0.00012055331120717 1
0.00266496683806226 1
-0.00475695942452072 1
0.000262064898945212 1
-0.0047096723866526 1
-0.0151342286989632 1
-0.0181537722489011 1
-0.0180194812129514 1
0.00136622261769627 1
0.00964294756884161 1
-0.0166801315401248 1
0.00262586786121745 1
0.0113738276838474 1
0.00014876121360513 1
0.02098691207718 1
0.006158894337276 1
-0.00974759805667071 1
0.0186156564255317 1
0.00391173792479078 1
0.00361504271537262 1
-0.00355809427711138 1
0.00714759899513816 1
0.0239503033230131 1
-0.00140986594410205 1
0.00455476077505614 1
0.00455600835090373 1
-0.012021630519074 1
-0.00171583590356795 1
0.00391609070189268 1
0.00199995213157488 1
0.0104384845115134 1
0.00532182818873285 1
-0.000733940502983652 1
0.00651178086842864 1
-0.00892661671138669 1
-0.00877525098994824 1
0.0179071995077377 1
0.00126102988907114 1
0.0217594024641432 1
0.00490533950709115 1
-0.00706109477961557 1
-0.0151040176513547 1
0.00431042657501187 1
-0.0126055029467615 1
-0.0118289280358586 1
0.000511542588002256 1
0.00308011438091669 1
0.00723741030388965 1
-0.0112072872984626 1
-0.0101684979562516 1
-0.0232572391242955 1
0.0139332682350149 1
6.07147305385219e-05 1
-0.0249292468673691 0
-0.00360001304888418 1
0.0247706029572569 0
0.0100459762004879 1
0.00763619436825 1
0.0120065773904217 1
-0.00105254746731364 1
0.00011264437583172 1
-0.00407091237074825 1
-0.00621002520218613 1
-0.010389012844793 1
-0.0050042617046293 1
-0.00773073482064657 1
0.00218961818693737 1
-0.0208372646490395 1
-0.00401291107359372 1
0.00648358750819017 1
0.00232233805694782 1
-0.017533814045147 1
0.00224904040110252 1
0.00932063831421183 1
-0.0121921863515679 1
-0.00122282948772074 1
0.00508010088827089 1
-0.00506903988521315 1
-0.00310834165772279 1
0.00202771985250109 1
-0.0081997570282476 1
-0.0201671219029683 1
-0.00236127995985426 1
0.0258305936116692 0
0.000555937956149584 1
0.0102072076372746 1
0.00271510381137325 1
0.00909395055648505 1
-0.00391529456413277 1
-0.0121283989047348 1
-0.0219886023157869 1
-0.0140486579523209 1
0.0264064469204631 0
-0.0138458172909302 1
-0.000298906739214326 1
0.0213839260953675 1
0.00508115449431965 1
-0.00530343249991301 1
0.0135846275216364 1
0.00325926082009241 1
0.000873094877832707 1
0.0093057575822907 1
-0.00897390849326414 1
-0.0180559888658987 1
0.00718032144209323 1
-0.00416718038367905 1
0.0156841465545937 1
0.000294587796419107 1
0.023590603858446 1
-0.00955566257782609 1
0.00270063546520071 1
-0.00163027210280835 1
0.0200599889548274 1
-0.00827464567008489 1
0.00557670689340343 1
-0.0165118683171338 1
-0.0137996875205237 1
0.0182806044760562 1
0.00719692865734571 1
-0.00266670325623929 1
-0.00899973927606571 1
0.00207470929196258 1
0.020170495695142 1
-0.000901830058601851 1
0.000444181677296999 1
-0.00961016175912678 1
0.00279232241090137 1
-0.0184310381968094 1
0.0211580665273148 1
-0.00869323189659573 1
-0.021607255124163 1
0.00288078859888506 1
-0.0111822671739325 1
-0.0204127285161872 1
0.00615706021120379 1
0.00708580218610101 1
0.0093346019221506 1
0.00327618599946814 1
0.00309283736189337 1
-0.00937386558926571 1
-0.0349726270776151 0
0.000281038608644195 1
-0.00948610930522615 1
0.00911909104135453 1
0.0190241215284029 1
0.000728037104797929 1
-0.00587348171123526 1
0.0183823884705281 1
0.00377675379426399 1
-0.00107041138951722 1
0.0162111818175638 1
0.00531720451880123 1
-0.0246773887367035 1
0.010030096913801 1
-0.0158062033034523 1
-0.0239407395469549 1
-0.0245563665916207 1
0.00290877948901327 1
-0.0118212623944449 1
0.0129884896687899 1
-0.00362179117697879 1
-0.0278034896105738 0
0.0190871901784703 1
0.0100405368021405 1
-0.00497959654189729 1
-0.0111684679200515 1
0.0490752330052335 0
-0.00950058020802115 1
-0.00480465796386744 1
0.00609215120250276 1
0.000940937828634293 1
-0.00386517806290157 1
-0.00177678551126161 1
-0.0186585768666307 1
0.0221634417742428 1
0.0190500850285428 1
-0.00482988852959922 1
0.0331098387635307 0
-0.00760463671862947 1
-0.0318264955578267 0
-0.000870017500677 1
-0.0151513182572916 1
0.00754436287710014 1
0.0150133391108247 1
0.0351084807390959 0
-0.000895193104630246 1
-0.0152324839496453 1
0.00350559784252363 1
0.0224662197306431 1
0.00434352481241476 1
-0.0147446819757973 1
0.00846478538146538 1
-0.0254877841767041 1
-0.00486696870241015 1
0.00666512924292928 1
0.0110365036997514 1
0.00723487461470836 1
0.0135827296905176 1
-0.00168368715644146 1
-0.014731211275899 1
0.0143589421875898 1
0.00386284756684719 1
-0.00184221946146259 1
0.0124798881291736 1
-0.0198939799586312 1
0.0355646955198303 0
0.0137877023649028 1
-0.00660646711145799 1
0.00769696001935168 1
0.0172773498525426 1
-0.00621147400297464 1
0.0162799312516205 1
0.0112743099137952 1
-0.0164245072514362 1
0.00947105395482437 1
0.0195072222858353 1
-0.0109167937182054 1
0.00234351279293678 1
-0.0194934938921322 1
0.00321583696671259 1
-0.0243713351293834 1
0.00481401486566082 1
-0.0106679155176057 1
-0.0215579804072149 1
-0.0115660509444056 1
0.0106162747423012 1
0.0114172070729333 1
0.0151099207223216 1
0.0338057814449872 0
-0.000802897666149141 1
-0.0119652119157416 1
-0.00590538701577072 1
0.00711716313601608 1
0.00275156234227587 1
-0.0108939787501195 1
0.00221829981004377 1
0.000569622222753759 1
0.00897955388288229 1
0.0146727028742259 1
0.0137885042974903 1
0.00270676504293303 1
0.0157103591289132 1
-0.0064036442515245 1
0.00348307284715863 1
0.0220993350799498 1
0.00326743043292285 1
-0.0197641657127032 1
0.00641769230186767 1
-0.00754875388672587 1
-0.00371119839900658 1
-0.0129247238814004 1
0.00647726546804466 1
-0.0260400680280427 1
-0.00322017876533383 1
0.0218620184522122 1
0.00806212731579438 1
0.00105856880051891 1
0.0146712735168523 1
-0.0050992971214293 1
0.00834217109743366 1
-0.0195404511861087 1
-0.00803644343453943 1
-0.00194953613474393 1
-0.000364592803547391 1
0.0121388563031258 1
0.018359526993393 1
-0.00851334342042678 1
-0.00448589069749308 1
-0.00840550711454955 1
-0.00159041984114567 1
-0.0118835621813332 1
0.0147697859371959 1
0.00353739262881099 1
0.00148467274364292 1
0.0142365777670815 1
-0.00234862790520722 1
-0.00450917865386872 1
0.00595185727769523 1
-0.00856607901173799 1
0.0197622943516945 1
0.00216348387587292 1
-0.0211589783371748 1
-0.016522746201264 1
-0.00968059096267181 1
0.00944626768765524 1
-0.00670567225342938 1
-0.0257231982624479 0
0.00127344599045792 1
0.00830420253729394 1
0.00102206206989064 1
-0.0140829659706548 1
-0.00257254529673677 1
-0.00869001270384959 1
0.00847379309917956 1
-0.014323975664147 1
0.00737863340325227 1
0.0202493087895457 1
0.0183072724788581 1
-0.00708538193375224 1
-0.00467653657512981 1
-0.0130058073093477 1
-0.0261858975339977 0
-0.00687142682364161 1
-0.0223250495313705 1
0.00546952774951529 1
0.014114599691661 1
-0.0205458824333808 1
0.0061817470969825 1
0.0118822595776734 1
-0.0133279358162675 1
0.0181140506547561 1
-0.00978910473556222 1
-0.00528512791824492 1
-0.00623657867747226 1
0.004786132492263 1
-0.0203883280144772 1
-0.000440097784224483 1
-0.00376342225472931 1
-0.00826682611630579 1
-0.0157973320629882 1
-0.0081856233275233 1
0.019679326107371 1
0.00270155125387972 1
-0.00109184962055691 1
-0.0120132518607081 1
0.0229560920198658 1
-0.00906066028301866 1
-0.0177157796835674 1
-0.00329396220408816 1
0.0069973950388321 1
0.00326378541657237 1
0.000143140507649069 1
0.0146516477700762 1
0.00371706694552367 1
-0.0152903639342892 1
0.00119102289794449 1
0.0124257687600941 1
-0.00294245548961179 1
-0.000740068725425317 1
0.00076659554499013 1
-0.00371015556488925 1
0.0146307053630023 1
-0.00319440258201289 1
0.00848264076366756 1
-0.0100559505249487 1
-0.011421754621675 1
-0.00439599579598485 1
-0.00135689422189742 1
-0.00135273384668384 1
0.00292932793397444 1
0.00217962218429274 1
0.0251175524348612 1
-0.00740627262757112 1
0.00296242796300041 1
0.00777032922400964 1
0.0135088704272409 1
0.00103341145440864 1
-0.000470067899932966 1
-0.0114234908076003 1
0.00204058611138743 1
0.0119017741137846 1
0.00131487866539157 1
0.00838431530723278 1
0.00235065301656195 1
-0.00585660589131163 1
-0.00844532771258836 1
-0.00871850668130931 1
-0.010136576016554 1
0.00863013569151872 1
-0.0100616616031538 1
0.00333205497538257 1
-0.00543123320940815 1
0.0237471666878766 1
0.0186267713791109 1
0.0120149091708845 1
-0.0274725761166603 1
0.00929769062114642 1
-0.0209654422608013 1
0.0083777132889885 1
0.00511304536427282 1
-0.0100793597906607 1
0.00281809782582998 1
-0.00130932078503782 1
-0.0142820180739694 1
-0.0092873069994627 1
-0.0100473726120985 1
0.00849244930919558 1
0.00311484190059088 1
0.0292131111199937 0
0.0242529601812745 1
0.00805821752672611 1
0.00524600717144968 1
0.00652664870420651 1
0.0106552521800267 1
-0.00372058673981526 1
-0.00454048395815511 1
0.00828729407051114 1
-0.0122334338759797 1
0.00528157709253772 1
-0.00238994748071736 1
-0.0160577946878064 1
0.000624458570622037 1
-0.0225502149537836 1
0.0125537010934266 1
0.0168723132122065 1
0.0021691598572293 1
-0.0091963481601745 1
0.0260058336438662 0
-0.00635459269863315 1
-0.00353991187320663 1
0.0124393007564919 1
0.00580622708411652 1
0.0314838764820939 0
0.0194815604757685 1
-0.00282913469432302 1
0.00586469114939798 1
-0.00397250319415964 1
0.00765675608558626 1
-0.00344918527139763 1
0.0218401396252211 1
-0.0102756829244597 1
0.0111443341488819 1
0.0014395213298179 1
-0.0243655605891883 0
-0.0170002665716522 1
0.00112625166242444 1
0.0208546754525406 1
0.0124958502447183 1
0.0133054366088354 1
0.0100889760322254 1
-0.0187023479999564 1
0.0266442694207124 0
-0.00378802203040686 1
-0.00175990752279361 1
-0.00474091198317521 1
-0.000999000709302149 1
0.00649977462275386 1
-0.00924258703136608 1
-0.00741284671078743 1
0.00756408061863658 1
0.00232309979748039 1
-0.000777275889091674 1
-0.00712355320560095 1
0.0161955390078108 1
-0.0106969378980672 1
0.000332404003490319 1
0.0123124952454134 1
-0.0119193564722774 1
0.00674874820995657 1
0.00201313613717809 1
-0.0227105275866182 1
-0.00412225666020373 1
0.0119122641506415 1
-0.00719646029542228 1
0.0200100439751682 1
0.0136463124827774 1
0.0239640108184017 1
-0.00181990157777736 1
-0.0139374999859184 1
0.0116785586783825 1
0.00220211116106305 1
-0.0227581621679776 1
-0.0191565480176938 1
-0.00208083452222542 1
0.000676526819853915 1
-0.0201265597141614 1
-0.0130768741087396 1
0.0323384761654329 0
0.0198537058786404 1
0.00910801026376726 1
-0.00390750940773843 1
0.0251106810676475 0
-0.0151867957941556 1
0.00310036752178518 1
-0.00434828907262239 1
-0.0140898256897173 1
0.0119809665930761 1
0.010272306157485 1
-0.00779946322315589 1
-0.00634423340272674 1
-0.0047657513719685 1
0.00337301749601661 1
-0.0150049970156081 1
0.0072541867549573 1
0.00708635277726047 1
0.00398817972139037 1
-0.0156032806496256 1
0.00134430025221832 1
-0.016443911534714 1
-0.00112006852383891 1
-0.0173994144706349 1
-0.00915386295890804 1
0.00365395920893815 1
0.0212102533472341 1
-0.0236593173560432 0
0.0315888739721034 0
-0.0128868917014306 1
-0.00533439246137582 1
0.00449262381883343 1
0.00998066098065968 1
-0.0223152198639591 1
-0.00342148404555773 1
0.016661996804201 1
0.0160303691891789 1
-0.0194032384145245 1
-0.012364440245283 1
-0.0173713387950848 1
-0.0280971901838077 0
0.0231095517030967 1
-0.0118334829390908 1
-0.00854992283682115 1
-0.0175155122527815 1
-0.00912016517391965 1
0.00450814268949313 1
-0.00680432527901951 1
0.0071635128171777 1
0.0245707451562631 1
-0.00823984566460214 1
-0.00887544728533181 1
-0.00578315050658263 1
-0.00842473653145518 1
-0.0146390455116901 1
0.00601662749410167 1
-0.00129016892525779 1
0.00834449645980334 1
0.00512534750918847 1
0.00208736169259875 1
-0.00862525724942509 1
0.0127484840882466 1
0.00105440771473861 1
0.000211003088648922 1
-0.0146007601960824 1
-0.0104942416479685 1
-0.00718751371090525 1
-0.0132106482733131 1
0.00636013691280027 1
0.0119269752791546 1
-0.0104224513829481 1
0.0243799943210636 1
0.0241351199457115 1
0.0179430393116532 1
0.0240123927449874 1
-0.00636343751174029 1
-0.00457174539464863 1
0.00683043802310709 1
-0.00708976388525878 1
0.00345999848476298 1
-0.00495405842442708 1
-0.00194974206148571 1
0.00684339844480724 1
0.00844895879682993 1
0.0076768271538516 1
-0.00226950925403352 1
-0.0212621329869429 1
0.00497902000773082 1
-0.0135334861274738 1
0.0136519447692178 1
0.00906509489585133 1
-0.00843367324460037 1
-0.00999072629529577 1
0.007267287219425 1
-0.00693553422542877 1
0.00911221304226905 1
-0.0180221636659874 1
0.00561890137440981 1
0.000312913083803908 1
0.0133015033396251 1
0.000613279803515133 1
0.00816583396120293 1
0.0181954027250155 1
-0.00360441049566692 1
-0.0145796660703838 1
0.00869273947586219 1
-0.00210667816788087 1
-0.00846297894308846 1
0.00314888328967012 1
-0.00941045453684941 1
0.0118979464928303 1
0.0126895565557694 1
-0.0205942427537454 1
-0.0106065596720344 1
-0.00584572617500896 1
-0.00143005457860091 1
-0.0068162197193909 1
0.0209114742142578 1
0.00362794399375776 1
0.00558656262357188 1
0.00360105192202733 1
-0.0143445459456859 1
0.0245482484603488 1
-0.0204783067159147 1
-0.0176061359142607 1
-0.00189985243042982 1
0.0106904384830441 1
-0.00191452895904956 1
-0.00779688214886291 1
0.00209161764437164 1
-0.00615408773551428 1
-0.00360156606287465 1
0.000567768534038051 1
0.0163688279700434 1
-0.012949388421107 1
-0.00306593841912665 1
-0.00966562252347762 1
0.00223608264013022 1
-0.00874380124465477 1
0.0192315423380394 1
0.0187400211806898 1
-0.00566168922022459 1
-0.0132578002038761 1
-0.00535611983939295 1
-0.0278587094022928 0
0.00925188368659674 1
-0.00795762562251686 1
-0.0123310570712012 1
0.000844057148741398 1
0.0128112298432005 1
-0.00347214446971581 1
0.00543036185257689 1
0.0100522612488274 1
-0.00742497931911449 1
-0.0138877121820902 1
-0.0137571834932569 1
-0.0114399840182593 1
0.0155657032648974 1
0.00255542983041093 1
-0.0218196557229071 1
0.00417634454621269 1
-0.00493352983523704 1
0.00695285541436699 1
-0.00157024467257411 1
0.00114333996055186 1
0.00902191269748802 1
0.00220892049887721 1
0.0017042141200762 1
-0.0210456674710706 1
-0.013845986238164 1
-0.0150570731567708 1
0.0018814123628659 1
0.00252495017338514 1
-0.00853411979141395 1
-0.00526824037383206 1
0.00848972068923482 1
0.00739783180366438 1
0.00768340825668331 1
-0.000154388875862094 1
-0.0137399406422498 1
-0.0216862109631657 1
0.0103573161251339 1
0.00457362628091557 1
0.0181113080337049 1
0.0284571533546672 0
-0.00417054666545331 1
-0.000723210549879799 1
-0.000431030488057828 1
-0.008691255926085 1
0.0102120447575776 1
-0.00932247191024307 1
0.00343551879919041 1
-0.00172866997206004 1
0.00408956601859838 1
-0.011746657006903 1
0.0168521193973529 1
0.0167167372185196 1
-0.0113872579014361 1
0.016862740150609 1
-0.00927446511633205 1
0.00526435696228548 1
-0.00829269341243326 1
0.00556552635027215 1
-0.019096694436016 1
0.021537670039667 1
0.00102331555076389 1
0.00521010502645227 1
0.00270686140053393 1
0.0211745174066451 1
0.00946053142062191 1
-0.000882932580344601 1
-0.00371646743348813 1
0.00916360490032713 1
0.0142655618520835 1
-0.0139412253499181 1
0.00679048649329547 1
0.00087305047680525 1
-0.0100978805940236 1
-0.00273281302514476 1
-0.0113810209102103 1
0.0153822414441331 1
0.0108181777890391 1
-0.0108931731896112 1
-0.000588665962974938 1
-0.0125619412148823 1
-0.00355721361572437 1
0.0286279702980932 1
-0.0293289496175966 0
-0.0106108200213578 1
-0.0151495233498322 1
-0.0189625421640157 1
-0.0188766304084538 1
-0.0186380166917717 1
0.00498419471235926 1
-0.00850499508009356 1
0.0256508095444851 0
-0.00404291041734301 1
-0.000101905068980977 1
0.00606278268265112 1
0.00810542463346325 1
0.000489639819801286 1
0.00983708933414351 1
0.0116619847708625 1
-0.0145265043246029 1
0.0183913887308015 1
-0.00763082081863353 1
-0.00358870146600297 1
0.000380118082106149 1
-0.00341336618691071 1
-0.0165921509260164 1
-0.00717420076105148 1
0.00734152640880047 1
0.00373982393807024 1
-0.00355598110558812 1
-0.0113585232353594 1
-0.00210887332598167 1
0.00620212562453338 1
0.00585409912594927 1
0.003894135688107 1
0.016315170505485 1
-0.0147866925226002 1
-0.00136686909374816 1
0.00663632661322526 1
-0.00648414654539452 1
0.00437420878580769 1
-0.00384229370222086 1
-0.00681932945806757 1
0.0189943724064588 1
-0.0140420617134874 1
0.034937326874619 0
0.000965429181902752 1
-0.0221410835482267 1
-0.00153212089797969 1
-0.0296221516596112 0
-0.000450762404737515 1
0.0102857126078588 1
-0.00663599698904082 1
0.0139430584772431 1
0.0161215270189281 1
-0.00488391009814263 1
0.00412202139566941 1
0.0229566866618314 1
-0.0205295641332279 1
-0.00629733267975063 1
-0.0193813863840777 1
0.0269886533258724 0
-0.0280051094626248 0
0.0185020791327699 1
0.00222616004023369 1
-0.00664961801312436 1
0.00556306933626056 1
0.00848715779154385 1
-0.00341098981712388 1
0.0188754611188622 1
-0.00883778239832069 1
0.00407131761007786 1
0.033611206342319 0
-0.0235488286782733 1
-0.0110147705220687 1
-0.00463463077071941 1
0.0205383435187722 1
-0.0212481320636948 1
0.00117354582217841 1
0.0028106584445173 1
0.00691062734166322 1
0.0105283351228607 1
0.01025118725967 1
0.00301029117218424 1
0.0203331149562597 1
0.00689639903725401 1
0.011896508181366 1
-0.0111466707958704 1
0.0279025518805182 0
0.00348463000940309 1
-0.000473436454240384 1
0.0127384596056245 1
-0.0141872044100648 1
-0.000157374561266807 1
-0.00315255404709824 1
-0.000895574309440907 1
-0.00793892013512623 1
0.00636729190979847 1
0.0334229611389567 0
-0.00421930618809651 1
0.0229939909432094 1
0.0266199567249662 0
-0.0174863387847334 1
-0.0146168651334755 1
-0.000879487936490123 1
0.015002959463789 1
0.00567279405236606 1
0.0144242500610304 1
-0.0284751079093657 0
0.0114288301833248 1
-0.0212860100381235 1
-0.00863218551381851 1
-0.020329601002858 1
-0.0165925049408999 1
-0.0150083177852698 1
0.00680558598009022 1
-0.005024536579974 1
-0.00159058852165393 1
-0.0264979967520264 0
0.00369974146041255 1
-0.0224510758867076 1
-0.0139497157723615 1
-0.0024506727615539 1
0.0283107381294673 0
-0.00741216906106442 1
0.000963652627521371 1
0.00637796116796325 1
-0.00728672150614166 1
0.000772688861102106 1
0.0200441586907892 1
-0.00854106415750095 1
0.00759321930743877 1
3.25420966384936e-05 1
0.0140374413279881 1
-0.000204387985577891 1
0.0015081175093917 1
0.0109174242523002 1
0.019144319809732 1
-0.00129086797185821 1
-0.0263499107137546 0
-0.0170325367020841 1
-0.00346011171149971 1
-0.0166739331404225 1
-0.006969993333352 1
-0.0210873685191242 1
-0.00239482435505489 1
-0.0302658991618856 0
0.014962653085958 1
0.00458725287558119 1
0.00133314329687075 1
-0.00528834603508549 1
-0.012372431054656 1
-0.00642348248835706 1
-0.0095193667067466 1
0.00722110622288197 1
-0.0137554378642349 1
0.00907468292277419 1
-0.0138515450051507 1
-0.00137154683578676 1
-0.00130529442577064 1
0.00724859721948158 1
0.0418433738929726 0
-0.00431406031260115 1
-0.00215674939141798 1
0.000410951133004375 1
-0.0128616212763741 1
0.00572242066493021 1
-0.00469058382014636 1
0.00856910684748892 1
-0.0044498051313887 1
-0.00439847983496922 1
-0.0167196753950606 1
0.00958852228502152 1
-0.00408604041795069 1
-0.0105242686693963 1
0.00146096996923969 1
-0.00899380617127181 1
0.00723028468855077 1
0.00812040729849839 1
0.0229676507236013 1
0.0054862402182209 1
-0.00758177746792715 1
0.0209581412796471 1
-0.00285450224739325 1
0.0345473325608247 0
0.0111322339838761 1
0.00689161530779283 1
-0.015934553437899 1
-0.00535077097742063 1
-0.0212274847451653 1
-0.00265174501251086 1
0.00305045732108533 1
-0.00239868770912223 1
0.00528999885370766 1
-0.00290651114274546 1
0.0140158841484155 1
-0.00483346154964729 1
-0.00244394900191623 1
-0.0285882348357305 0
0.0158151916246286 1
-0.000657212972440581 1
0.00127573145225776 1
-0.0171282235998937 1
0.010230102156698 1
-0.00551340769091473 1
0.00475987479207319 1
-0.0411114122737186 0
-0.00767773550739955 1
0.000297821823790068 1
-5.09818508082592e-07 1
-0.00123349482450665 1
0.00214334504060643 1
-0.00296330553260982 1
-0.004543847203869 1
-0.0151401709207504 1
-0.0146627082011423 1
0.00152310124047767 1
0.00365287205581989 1
0.0188855249307628 1
-0.00966575521015849 1
0.0104026439286078 1
0.00405143109566056 1
0.0137936293974442 1
0.00407939178107892 1
0.00438688436299826 1
0.0320832605061957 1
-0.0106805892332138 1
-0.0173377506940302 1
-0.000543276154115165 1
-0.00200449906515472 1
-0.0376613228632161 0
-0.00370769211606923 1
0.024065923786689 0
0.00634013481500415 1
0.0090360432004051 1
0.0042098920398904 1
0.0103087545857439 1
-0.0306576579993255 0
0.00630450079114498 1
-0.00151710247576251 1
0.000209091939372896 1
0.0019805785827673 1
-0.0133660705429605 1
-0.00360176901552301 1
-0.00489344249159938 1
0.023639041474209 1
-0.00750680075210567 1
-0.00656697897083853 1
0.00620194857994471 1
-0.00542893733342878 1
-0.0281089493759656 0
0.01880677800147 1
-0.0236510150414592 1
-0.00198911392852102 1
0.0169741505112586 1
-0.00717158713850214 1
0.0192669292402205 1
-0.0264909188775518 1
0.00595695980282785 1
-0.00157290981868026 1
0.00562015062967603 1
0.034634785595386 0
-0.00131969445106385 1
0.0301598682008282 0
0.00578289426436523 1
-0.00371630417937664 1
-0.00747871399531267 1
-0.00115879242073673 1
-0.00366488504754856 1
-0.00795572494650089 1
0.0113824758649157 1
-0.00246566488622192 1
-0.00301666103533882 1
-0.0128853391064209 1
-0.00323292465130244 1
-0.000657688396852666 1
-0.00567131204608248 1
0.00652222438108264 1
-0.00782251582950396 1
0.00259684505136883 1
0.0225591705330551 1
-0.00172155052964545 1
0.00543197521735646 1
0.0279401803284385 0
0.0150618287110556 1
0.00689261511621598 1
-0.00603043312776923 1
-0.0101417055916177 1
0.00063524846785804 1
-0.00185778808124272 1
0.00650005748188687 1
-0.012220202782316 1
0.00546547930979923 1
-0.0108719484941718 1
0.020299152340006 1
0.0143466257028819 1
0.000450047267373039 1
-0.0118134011277942 1
-0.00126762610447818 1
0.0159733171779862 1
0.00082079029692419 1
-0.021204750434885 1
-0.00853855239371265 1
0.00143560275080551 1
-0.00415507475134796 1
0.027188297055155 0
-0.005053097393282 1
-0.00746780179175785 1
0.000217800410401067 1
0.00117305907837975 1
0.00174460661884282 1
-0.000748682541891811 1
-0.0292097753096251 0
0.0125071327315139 1
0.0304471491475074 0
-0.0206435225382367 1
-0.00196077176311385 1
-0.00972097575608792 1
0.00353357225596062 1
0.0162265070282867 1
-0.00147426353105981 1
-0.0031799241983157 1
0.00764279715630089 1
-0.0221809768780415 1
0.0160975821099855 1
-0.00828258554528395 1
0.0123803549692443 1
-0.00551478767347045 1
0.0169560182035787 1
0.000882527531527856 1
-0.000600857619413478 1
-0.00486273836865131 1
0.0256562090850484 1
0.0212627505903736 1
0.0141744754024639 1
-0.00597695971425103 1
-0.0307993962227788 0
-0.00939968103512756 1
0.00348227007076149 1
-0.0121095836769897 1
0.0265792070588187 1
-0.000144154883048064 1
0.00863432267584075 1
0.0039667807663365 1
-0.00774415028759866 1
-0.00814497499536389 1
-0.0224976338981517 1
0.0192078183705843 1
0.0209728371025371 1
-0.0142382030965615 1
-0.00106499736022541 1
-0.0102672975205225 1
-0.0175110784131231 1
0.00115509646172335 1
0.0167730924070443 1
0.0170050701233208 1
0.00529452885467617 1
0.0274930048872191 0
-0.00285231626428095 1
0.00468194051076125 1
0.00557400249510886 1
-0.0111499910193672 1
0.0118305284611923 1
0.000965872515389016 1
0.00772795590560653 1
0.00753934790346701 1
0.0220807316470333 1
-0.0110212571359047 1
-0.00357335940242978 1
0.00336509536781408 1
0.013410054542719 1
-0.0159194634899444 1
-0.00732620141231616 1
-0.00677868862949451 1
-0.00673868468413818 1
0.0104161026899665 1
-0.0124913911678613 1
0.0237828822124205 1
-3.99580413804239e-05 1
0.00868511326063753 1
-0.00539709848824417 1
0.0194880543481578 1
0.00914224182758122 1
-0.00739630820242656 1
0.000677488172180396 1
-0.0112497470883042 1
-0.015107495214873 1
-0.0197392788686458 1
-0.00156344180682591 1
-0.00668185056990507 1
0.0148831905304463 1
0.013674973407305 1
-0.00955448790320233 1
-0.0202099682856901 1
-0.00873889268959048 1
0.00475283500715543 1
0.0258958004411823 1
0.0116394880075964 1
0.0027703802887527 1
-0.00456770419349753 1
0.0192952766023363 1
-0.000597531833713685 1
9.83806057301417e-05 1
0.0198646364299336 1
-0.00513196778432013 1
0.0365029911845345 0
0.0211259461702148 1
0.0111373428656942 1
-0.00276755237559053 1
0.00374054214900651 1
0.0136724932721683 1
-0.00920803819888292 1
-0.00539997929621592 1
-0.00326453126111835 1
-0.00193980932234002 1
0.00513529934470271 1
-0.0055232337376339 1
0.00531943445937107 1
0.00997197347849113 1
0.0105051123335383 1
0.00279442440404232 1
-0.00648037075412959 1
0.0160774956520686 1
-0.00371876682339045 1
0.0151517176735158 1
0.00384648096427174 1
-0.00321930534825163 1
0.0155284230942561 1
-0.00518774037571437 1
-0.0154714735979695 1
0.0108974934053105 1
0.00332454685534153 1
-0.040798730788389 0
-0.00122164737934599 1
0.0226435492388923 1
0.000735146148498745 1
-0.0140255878700563 1
0.00763440070534277 1
-0.00124437156820601 1
0.00311005975772364 1
-0.00595868400729693 1
0.00256234773385703 1
-0.00817579740782395 1
-0.00592291941789751 1
0.00847579105094976 1
-0.019708666725451 1
0.00296415871605932 1
0.0053738867201966 1
0.0120425097305791 1
-0.0107244648815742 1
0.0104867586444211 1
-0.043434145122833 0
-0.0218651226657154 1
0.00799605903584478 1
-0.0118708248919012 1
0.0162910586283529 1
0.0119536148089865 1
-0.00921837733354462 1
-0.000830934985022434 1
0.00518732801177057 1
-0.0273902539174789 0
-0.00181419144107391 1
-0.00828535517158825 1
-0.0087233849710788 1
-0.0164956360459924 1
0.0158434661509745 1
-0.0345005603364585 0
0.0110631288037814 1
-0.00578045590078974 1
0.00515418291254249 1
-0.000790598794664749 1
0.013411231596792 1
0.00570470405932924 1
-0.0128689928288406 1
0.018886471107243 1
0.00312599055810037 1
0.00652674294235391 1
0.00257909168157289 1
-0.00195564984504876 1
0.0139600358070834 1
-0.00902905251116656 1
0.0207403760833426 1
-0.0251049578903105 1
0.00610391055064176 1
-0.0171805982376225 1
0.00232867361706411 1
-0.0242228723028677 1
0.00591541547486524 1
0.0139453541893713 1
-0.0155753747523225 1
0.00531100277852089 1
-0.00559845998551814 1
-0.0266245751399073 0
0.00274304112274852 1
-0.0147902105885527 1
-0.0134485967943623 1
-0.00088347987159156 1
-0.000972605453755947 1
-0.0183377936624168 1
0.0077512342172837 1
-0.00991026539521965 1
0.00590526107926414 1
-0.00175552622990863 1
-0.00310164905013448 1
0.00352848031040553 1
-0.00307203084276451 1
0.0204532421047643 1
-0.0112813778218319 1
0.0160487092417191 1
0.0128136632352494 1
-0.00774239181521644 1
0.00903936183601911 1
0.00517851538057506 1
0.0203420322462061 1
0.00957842874473923 1
0.000394368249502358 1
0.00487817258365192 1
-0.00956919225776162 1
-0.0168158687788213 1
0.00889349686500865 1
0.0162251834126296 1
-0.00130126395020693 1
-0.0183116957758414 1
0.000222314308236532 1
-0.00289615903716364 1
-0.0330265032761118 0
0.0101277357395279 1
0.00346192890194311 1
0.00138298827281234 1
0.00411609038571223 1
-0.00480262768705346 1
-0.00771505007664189 1
-0.0110950988013852 1
0.0243062295328944 1
0.00316737004232637 1
0.00488257157664409 1
-0.0141229228716678 1
-0.0113089414867218 1
0.00270279811216346 1
0.00743036888166768 1
0.0247697141107303 1
-0.00614666154417045 1
-0.00983320120378713 1
-0.00337765873826211 1
-0.0144953339976643 1
0.0240809039119585 1
-0.0119744316296008 1
-0.025526087640161 0
0.000635821560185895 1
0.0154738743131994 1
0.00123444374190464 1
-0.011492524686623 1
-0.00341480862272211 1
0.010524940067879 1
-0.00430234011897239 1
-0.00820387966503873 1
0.0200037352419961 1
-0.0153462198767708 1
0.016870972296885 1
-0.0105536156890418 1
-0.00840107098721904 1
-0.0212485880926178 1
0.00833750573219024 1
0.0186737443640587 1
-0.00694776394760653 1
-0.00648343748644633 1
0.00497322337555592 1
-0.00131595673638933 1
0.0028041165059252 1
-0.0023165457802759 1
0.01776567312142 1
0.0181405457818294 1
0.00989095822605818 1
0.00125243080142294 1
0.0100535662340861 1
0.0165289673565197 1
-0.0146922246291721 1
-0.019948431830182 1
-0.0124928830411521 1
0.0168769662132696 1
0.013095336815265 1
-0.0108799478909119 1
0.00350092513128363 1
-0.0200427037620867 1
0.0232969505497686 1
0.0128360651104505 1
0.00271122781401749 1
-0.0212277380353483 1
0.00110462098396448 1
0.0110255837373466 1
0.0086497629566711 1
0.00392669157934853 1
0.0169570727826968 1
0.00351978804662156 1
-0.0157927212616263 1
-0.00261138849002537 1
-0.00380683189308418 1
0.00302321878659149 1
0.00970257826259764 1
-0.0011538862055898 1
-0.0159402874862026 1
0.0139347172495825 1
0.0213789013976263 1
0.00719515658386854 1
-0.0173817085781639 1
0.00426641631387707 1
0.0134060649959234 1
-0.016469724246921 1
0.00273757058184624 1
0.00649042617674229 1
-0.00136657409171129 1
0.0108989842720139 1
0.00896018746793849 1
-0.01021057065053 1
-0.0170030504525579 1
-0.00836245043485274 1
-0.00299135011726133 1
0.0123574478337553 1
0.0264389184401542 0
0.0245444777914091 1
0.00661330741117202 1
0.00174945112470377 1
-0.0251557623068687 0
0.000964822552829118 1
-0.00287928126554908 1
-0.00433512534212014 1
-0.00250536068127219 1
-0.0147972993923005 1
0.0102823611198187 1
-0.0136404375073842 1
-0.0134848992946619 1
0.00293942329446028 1
-0.00645597198268941 1
0.0270944124589608 0
-0.00321675649414859 1
0.0160451276723914 1
0.00734516244235144 1
0.00811515140592634 1
0.00305778520467858 1
-0.0156793773100997 1
0.0200093520579557 1
0.0188078224627492 1
-0.00317738088852447 1
-0.00479031257115118 1
0.00226688434213705 1
-0.0159123986611651 1
0.00327661617585255 1
0.0126243093253174 1
0.00730933675364734 1
0.000537882584828112 1
0.0143149248732621 1
-0.0229855362626507 1
0.00887226222769275 1
-0.00462369313634869 1
-0.0163746264178946 1
-0.0160946336067075 1
-0.0041635143764695 1
0.00337933118980481 1
-0.0210185091887378 1
0.00657192082100994 1
-0.000576262338774418 1
-0.0245304446483042 1
0.00148445716361389 1
-0.0136040052551689 1
-0.00659686285233821 1
0.00108636717033896 1
-0.00676658717128025 1
0.0170579894413162 1
0.00504005729812068 1
0.0106957808324925 1
0.0218483040611353 1
0.00823177130645904 1
-0.017133376914358 1
0.0148893375367159 1
0.00924907761585121 1
0.0159538157919242 1
0.00535174139295698 1
-0.0191048032351318 1
-0.00753796906792924 1
0.00543229732342277 1
0.00412804006171198 1
0.0011604022762936 1
-0.00168192355643652 1
-0.0121024603502566 1
0.0258242619708625 0
-0.00205070332337203 1
-0.00754034452045952 1
0.00384864219902855 1
0.00638962692709385 1
0.0283822756236941 0
-0.00470896522129068 1
-0.0064398738553541 1
0.00712874955488467 1
-0.0110363358904027 1
-0.00987705516950332 1
0.0113402186326099 1
-0.0184048994229972 1
0.000555335141094272 1
1.97627419155563e-06 1
-0.00822253443984783 1
-0.0186659288039203 1
-0.0117398518369546 1
0.0308468374850678 0
0.018228778728639 1
-0.0115187690288152 1
0.0140782246249753 1
0.00994123100384208 1
0.00356111267341549 1
0.0484326313418815 0
-0.0175938958094407 1
0.000372822822400385 1
-0.00844473535165959 1
-0.00792130637388792 1
-0.00759741035763664 1
-0.0161000601289072 1
-0.0004439893954901 1
-0.000717898500851101 1
0.0211510956005495 1
-0.00629575953994553 1
0.0118551892805448 1
0.0196718388097115 1
0.0159640351461485 1
-0.00229107514997942 1
-0.00644894826413022 1
0.010415337692425 1
-0.0042539369645996 1
0.0137526605001116 1
0.0079595697939205 1
-0.000920017914362918 1
0.0023292527012257 1
-0.0270402061708254 0
0.00797005623750515 1
0.0195762604680339 1
-0.00990145870729136 1
-0.0255844174678762 1
0.0238782462554415 0
-0.0122674071728099 1
-0.0440398692089346 0
0.0144117880690152 1
0.011391742927096 1
0.0102423016288653 1
0.000212083156442988 1
0.000835273573848663 1
0.00869370116626549 1
0.0236982139876756 1
0.0366551922166618 0
0.00746202578366339 1
-0.00887452510426803 1
0.00543769944598996 1
0.00330828778965488 1
0.0067021894369035 1
-0.00858675790065608 1
0.0211925478374151 1
-0.00949078563035424 1
-0.00632415128332362 1
0.00345530297302561 1
-0.0220584966742052 1
-0.0252602195771145 0
0.00345925450066165 1
-0.00401630002733683 1
0.00366232144604665 1
-0.00340929861461643 1
-0.0134823294746158 1
0.00141895155516909 1
0.00346903375305678 1
-0.00150943451969686 1
-0.012305522933203 1
-0.00175678143570133 1
-0.0129292745127057 1
0.0130377912520521 1
0.0047976776855346 1
0.0129119121436644 1
0.0272714860617256 0
0.00484221824065501 1
0.00616899659275102 1
-0.00489089919240071 1
-0.00111339550724457 1
0.01232591315292 1
0.0135211553898178 1
0.00309166832162954 1
-0.00391909108993408 1
-0.00313916701531174 1
-0.00473003371686623 1
-0.00986814457885645 1
-0.00903256789050169 1
-0.00503522264952912 1
-0.0122037131868838 1
-0.00864368454561829 1
-0.00519753211406211 1
0.00177674653612687 1
0.00153929520310077 1
0.0157769871235928 1
0.0228557286228684 1
0.0231975709338084 0
-0.0087342119114743 1
0.000402221357919812 1
-0.00184991223339794 1
0.00781813822204411 1
0.0102242112438369 1
-0.00601452451165145 1
0.0146377687820643 1
-0.0124975725698347 1
0.0157026665735491 1
-0.0121531998161763 1
-0.021386468441872 1
-0.00598255652702827 1
0.0187848226019056 1
-0.00202681193397286 1
0.0211974642227486 1
-0.0112462830943887 1
0.013216839372474 1
-0.003963723344326 1
0.0133282665680259 1
0.0063781030633553 1
0.00824227877671062 1
-0.0161384816154443 1
0.0284260843761741 0
-0.00948843692159002 1
0.00887963432304644 1
-0.0149061007057621 1
0.00731615051528819 1
0.012710226211879 1
-0.00533859643237471 1
0.00884253898239699 1
-0.0189263720470741 1
-0.00712928640659848 1
0.00854681136022543 1
0.00407399428101614 1
-0.00261048649406226 1
0.00148493301193138 1
-0.0128074990824969 1
0.00986679156552616 1
-0.00791838344547823 1
0.000380519418913167 1
0.0124111507785758 1
-0.00927860718868083 1
0.00781137840974606 1
0.00245126829437785 1
-0.00176769119895119 1
0.00423390879350947 1
-0.000778279112420871 1
-0.00402476914181425 1
-0.0151414188101887 1
0.000839823294218021 1
-0.00710942282349931 1
-0.0130812063175656 1
-0.0142310362332122 1
0.00371114765122357 1
-0.00994852294086127 1
-0.00375153178902033 1
-0.00599411505284892 1
0.004673781597246 1
-0.0188470644818229 1
0.00694265094089399 1
0.0186861959371406 1
0.0120793430044462 1
0.000564726571411506 1
-0.0168195359748874 1
-0.00595776328598012 1
-0.000136070836049079 1
-0.00308410897089571 1
-0.00773127900145859 1
0.00994782579259937 1
-0.0146258639787613 1
0.00368966986685907 1
0.0106483253980646 1
0.0177897618385519 1
-0.0081021705775654 1
0.0138402561236177 1
-0.00836887179461803 1
-0.017651333925528 1
-0.00831075623460158 1
0.00131424873974781 1
0.0144591060553529 1
-0.0224958468798759 1
-0.00730368977698907 1
0.0204224980408509 1
0.0142599676831027 1
0.00382575133763834 1
0.0159986455983965 1
0.0017539509604528 1
0.00739303223108744 1
0.0112996588458859 1
0.0165796661914913 1
-0.00108479440989319 1
0.0112969651490223 1
0.00444476760159663 1
2.0678929898375e-05 1
-0.0113564592486001 1
0.0131201880869519 1
-0.00309989525930836 1
-0.0198470703442024 1
-0.0180863529912571 1
0.0185896952794415 1
-0.00199800889133901 1
-0.00796756650213296 1
0.017591923592047 1
-0.00422214807261673 1
-0.00946570146812011 1
-0.0167689544202048 1
-0.000500837366835089 1
0.016077633359282 1
-0.00395155009409311 1
-0.0124696818950783 1
-0.00447988490414841 1
0.0054772135365652 1
-0.00735355226817256 1
-0.00240103655513759 1
0.0320334392076901 0
-0.00695649199082508 1
0.0060789401321874 1
0.000893828149197477 1
0.00513049239766808 1
0.0163676371390364 1
-0.000962157014810991 1
0.0222002228017436 1
0.0101482096578202 1
0.0108920413352465 1
0.00209160719806657 1
-0.0132529849305771 1
0.000300721209590374 1
0.000250840811671051 1
-0.000425534372992435 1
0.0302894832291422 0
0.0100322165026253 1
0.00143650839497517 1
-0.00597106479948479 1
-0.010410429645983 1
-0.00277248775838696 1
-0.0166552641523327 1
-0.00238906680692626 1
0.000206349869856966 1
0.00184085231450403 1
-0.00782190244292259 1
0.00960548026684159 1
-0.0150106291453173 1
-0.00935978283444344 1
-0.012673042621509 1
0.0145177179853967 1
0.0251630872739163 1
-0.0167113196700668 1
0.00409234165634862 1
0.0218087404400086 1
7.52549040146508e-06 1
-0.00555647043042743 1
-0.00461597972444865 1
0.0316118266691361 0
0.00307042435201097 1
-0.00136923903285953 1
-0.00326155119547997 1
0.0173674947812418 1
0.0250368374204285 0
-0.00599346721011471 1
0.00213535127176317 1
-0.020157860615811 1
0.0109976004281108 1
-0.0106710583776777 1
0.000323696130011614 1
-0.00665591585378348 1
-0.0154719720468335 1
0.000634464632691909 1
0.0078069610186068 1
-0.00691507235087666 1
0.0214969955049168 1
0.02042471288555 1
-0.0246693489018161 1
0.015585647375673 1
-0.00194704001329659 1
0.00599109723244657 1
0.00992513332890737 1
-0.0131704368953174 1
0.00818304923515741 1
-0.000658666543418091 1
0.000197516123642245 1
-0.0117629621879603 1
0.000247628748156356 1
0.00743181396896693 1
0.00918173288310224 1
0.00100613751984068 1
0.00893548411874752 1
0.00349015424280065 1
-0.00472179800361374 1
-0.019903503529921 1
-0.0064924436801814 1
0.0128233676272352 1
0.00665401443626515 1
-0.00699514146745138 1
0.0185639108435377 1
-0.00266577728177395 1
-0.0127805655358785 1
-0.0238451552842158 0
-0.0264156380445491 1
-0.00497864820818457 1
0.0107496888324473 1
-0.00796692663573588 1
-0.00413482896265259 1
0.00168553055709932 1
-0.00257140590040755 1
0.00241699326264911 1
0.0088340096326977 1
-0.00642210228582141 1
-0.0202695351428995 1
-0.00698254863803969 1
0.00701386125948287 1
-0.0070243642080161 1
0.0162876019522352 1
-0.00474268497723434 1
0.00231955671660931 1
-0.00156755968939679 1
0.00346681440912502 1
0.00678863784457928 1
0.0036656957911726 1
-0.0261342113773423 0
0.022104861141938 1
0.0257460049487863 1
0.0189772573517043 1
0.0242292311099586 1
0.000510564413893793 1
-0.00970922036400055 1
0.00601632952107547 1
0.0127067920651424 1
-0.00513422535051956 1
0.0123764091008731 1
0.0034762062108461 1
0.0203167617859031 1
0.00909557831395594 1
-0.00207981573936448 1
-0.0285288708564071 0
-0.0118141045314124 1
0.0253684229835435 1
-0.0157301382734093 1
-0.008850778285828 1
0.00863171856526809 1
-0.00252729169600309 1
0.00651579076697469 1
0.0154835148356531 1
-0.00443624592138166 1
0.00629461861027212 1
-0.0204203039287436 1
0.00276238216757279 1
0.0186784962751371 1
-0.00498845133054118 1
-0.0130961898753347 1
0.0261422830397192 0
0.0201660846989851 1
0.0221469609581068 1
0.0216975018614632 1
-0.0224983685842657 1
0.0102351852370546 1
0.013730402702541 1
0.0231733190722845 1
0.0135547123742188 1
0.00412186114923584 1
-0.00964071868976921 1
-0.00967916035138573 1
-0.00385303146448311 1
-0.0207840545392658 1
-0.00315644697589757 1
0.000393533633467601 1
0.0291356049828815 0
0.00121633221406735 1
-0.00549861928737344 1
0.00181976994470073 1
0.00783347252590571 1
0.00318701989565451 1
-0.0144905748804522 1
0.0059754530352764 1
0.00279464402197469 1
-0.00914390459656516 1
0.00361006592382763 1
-0.011541829406518 1
0.0202831821231283 1
0.00634970692422855 1
-9.66077870329682e-05 1
-0.00281997686629038 1
-0.0298363511441786 0
-0.00903760259515996 1
-0.00993547418079 1
0.00724260043384351 1
0.00649294960229331 1
0.0121882302882916 1
0.0223660423587484 1
-0.00117638689313016 1
0.0065669354036936 1
-0.000783245436591358 1
-0.022093755913235 1
-0.00938199521975409 1
-0.00646248983312178 1
0.00182379396332713 1
-0.0108253239336397 1
-0.0139558014527859 1
0.00358330217956319 1
-0.00266066277988608 1
0.0105733950833808 1
0.00499509552420962 1
0.00222320702160921 1
0.00618838735751839 1
0.0150797273508075 1
-0.0270170224501512 0
-0.00178153186142492 1
-0.00951440153684478 1
0.0133444322468825 1
-0.000584539238308844 1
0.000889350070159111 1
-0.00170233070892366 1
0.00975864671975261 1
-0.0304709971798956 0
0.00282224867802338 1
-0.00424130360844524 1
0.0115445362768302 1
0.0141075596991509 1
-0.0111114066838681 1
-0.017607706880056 1
0.0236421055579326 1
-0.00930042789134179 1
0.00326561143310118 1
-0.0264852889551651 1
-0.0202049084463253 1
0.0145494353483082 1
0.00400347929045976 1
-0.00393162615662244 1
0.00493789081458238 1
0.0182394345359108 1
0.00834087399730268 1
0.00760116791178425 1
0.0147075971963649 1
0.0026109249356426 1
-0.0232743621528202 1
0.00746465666694752 1
0.0157489378381893 1
0.00426574191504114 1
-0.000401853517632947 1
-0.00311534564124302 1
0.00338276003160676 1
1.53945698629216e-05 1
0.00271458721646222 1
0.0132413365008005 1
0.000697526534670291 1
-0.0150702517714163 1
0.00190781677209848 1
0.00254061363116174 1
0.00251633603649001 1
0.00443638578063894 1
0.021017747093194 1
0.00611043475739257 1
0.00214016048530182 1
-0.0203004382432828 1
-0.0227710884607184 1
-0.00313720495994733 1
0.000878390816069356 1
-0.00416866340919013 1
-0.000750648046392728 1
-0.00549104881135363 1
0.00742223461066971 1
-4.94497121837057e-05 1
0.00500296632986032 1
0.00124223597631326 1
-0.0204034367352608 1
0.0393881003954209 0
-0.00438122941657421 1
-0.0274950063464066 0
-0.00713535602582455 1
-0.00274264786809142 1
0.00580108775884705 1
0.0120115005879494 1
0.0142354205410763 1
0.000517457264126752 1
0.0100324740138263 1
-0.0135270470459507 1
-0.00622217321490336 1
-0.000185348613294519 1
-0.0010080567995845 1
-0.010160876909372 1
0.00755490507997156 1
-0.00676650806667046 1
-0.0197233609420977 1
-0.00344427806648371 1
-0.0151192084116792 1
0.0005293127883387 1
0.018257669890953 1
-0.00651198263787629 1
0.00491003435025886 1
-0.00589877512413418 1
-0.00562682443644821 1
-0.0179903853109024 1
0.024477013761125 1
0.00999198154148712 1
-0.00663236570885432 1
-0.0129822954273127 1
0.00461120136279321 1
-0.0131710880385186 1
0.0164553428757365 1
-0.0153713512623375 1
0.0194357921453337 1
-0.00728084606522813 1
-0.0057319150276273 1
0.000626506722001899 1
0.0185761499328081 1
0.0141821847240805 1
0.00422594951810188 1
-0.00334547766669948 1
-0.00787734433788924 1
0.0219528746415922 1
0.0224182044683955 1
0.00424332692737261 1
0.0283127720508888 1
0.00353618706318915 1
-0.00235098633511943 1
0.00174261312451979 1
-0.00146097441743352 1
-0.00125675681379629 1
-0.0360372137154034 0
-0.00766465471212514 1
-0.00108269306219464 1
-0.00912641353165092 1
0.0160750409719006 1
0.0211019780202604 1
0.0127609905559004 1
0.0116800445538922 1
0.0134703284015663 1
-0.00255732617263809 1
-0.000414478727934088 1
0.00222439828366193 1
0.0148853239508361 1
0.0102241852547434 1
0.00268340836211028 1
-0.0311674431558439 0
0.00501473137356013 1
0.0121927815061492 1
0.00475960551181499 1
0.00152759851261534 1
-0.0261048704823594 1
0.00431274919759923 1
0.0228437012739426 1
-0.00815271468857732 1
-0.00290240886734482 1
0.00675008889137236 1
0.0148299290430029 1
0.0116741140304718 1
0.0117695264756291 1
0.0117728127782932 1
-0.0105148612333067 1
-0.00202160766009411 1
-0.00751314292503937 1
0.00966158193744363 1
0.0174758483739303 1
0.00502713457517637 1
-0.00983935907450458 1
-0.00479644259226082 1
0.0190650473857697 1
0.000341817684649542 1
-0.00638736034460324 1
0.0123218855644314 1
0.000953270322278791 1
-0.014286690822959 1
0.0047106703618405 1
-0.0422782918714224 0
-0.0134399232820935 1
0.00870117336054281 1
0.00709755799042964 1
-0.0145885727669887 1
0.0119523076960428 1
-0.0135018460563313 1
0.0177928751266774 1
0.00907991787644939 1
0.0216339966117618 1
-0.0225616393829281 1
0.0215182521583955 1
0.000799233903804945 1
-0.00678908799964062 1
0.0248286433445947 0
-0.00824512826022895 1
0.00123313974438513 1
0.00279166821676812 1
-0.00235554000801566 1
0.0191872634123073 1
0.00410181026178197 1
0.0197042327509872 1
-0.00698062360152418 1
-0.00592347273765245 1
-0.00773358753287682 1
-0.0208053495159489 1
-0.0172862556839943 1
0.00584026167056184 1
0.000199337411002345 1
-0.011902300128877 1
-0.00827345018504108 1
0.00333395510762722 1
-0.00121641585721753 1
-0.00742809415784476 1
-0.0143061108392121 1
-0.00436672338264545 1
0.0109201471294086 1
-0.0161716545450241 1
0.0153965754679284 1
-0.0180281650187297 1
-0.00453070926711605 1
-0.00260684098628203 1
-0.00929849691241426 1
0.0254012187203197 0
0.0236369560105695 1
0.00285948506167003 1
0.0107334104571683 1
0.0003862708375806 1
-0.00641319756721854 1
0.0168030591614893 1
-0.00250220837138784 1
-0.00614501340129534 1
0.0144147031682184 1
0.000199066612325978 1
-0.00188784610238696 1
-0.0201211489713741 1
-0.0107160290121082 1
0.00308619535468024 1
-7.89253340660542e-05 1
0.0143172135257808 1
0.0264308576525952 0
0.00679896669455772 1
0.0106592598526525 1
0.00587648310597142 1
0.0037870444790573 1
-0.00149890841989852 1
-0.00821040236549467 1
-0.00429519549731514 1
0.00460732188909162 1
0.000586286213592741 1
-0.012611690251016 1
0.0121350475064056 1
0.00646959465345764 1
-0.0187920256093911 1
-0.0138902126462481 1
-0.0236835340171682 1
0.0162948467019445 1
0.015583055158415 1
0.0243721859522747 1
0.00743536930339492 1
0.0102452443284931 1
0.0133167906123361 1
-0.0157812941761133 1
-0.00999467704670812 1
-0.00612919496549582 1
0.000259142865715362 1
0.00439641395585287 1
-0.00357939629762542 1
0.0198180336893303 1
-0.000859222739604893 1
0.010064273636282 1
0.0030379860384472 1
-0.0171699767279923 1
-0.0099646886350738 1
0.00627478050328158 1
0.0165780359176613 1
-0.0113601095618165 1
-0.0167613542168878 1
0.00238120582880467 1
0.000735322216112448 1
-0.0306202700251661 0
-0.00604864082430271 1
0.0177479118731382 1
-0.0146223540869696 1
-0.00150411184576362 1
0.000627591580817126 1
0.00328799493417168 1
-0.00352959876037105 1
-0.0100440327671877 1
-0.0203904819514276 1
0.0117125104844574 1
0.0160572052203876 1
-0.0299761956833399 0
-0.00109649787363582 1
-0.00706077155895811 1
0.0197826059148358 1
-0.0111501040356179 1
0.0120066520664704 1
0.00794476938425734 1
-0.00891639815822855 1
-0.00341840605064083 1
0.00540919123578346 1
0.0113018082241249 1
-0.0101208421494116 1
0.0110874746470604 1
0.00612772977058619 1
-0.00850187669288955 1
-0.0350006865260375 0
0.00255508785911203 1
0.00327244578101682 1
0.00495845708393475 1
-0.00255110142678083 1
0.0210930098703681 1
0.0085066089666167 1
0.021801583625209 1
0.00800730550751836 1
0.0276544147335804 0
-0.000286733236254302 1
-0.0191360721354205 1
0.00746541798734437 1
-0.0058211091519414 1
-0.00187035252680284 1
0.00826459705672048 1
0.000890166550013232 1
-0.00697303302539595 1
-0.00680127150456184 1
-0.0126183894012387 1
0.00293937776687462 1
-0.00163811988895737 1
0.00600937947233325 1
-0.00214679493284773 1
-0.0202201573916724 1
-0.000482185880913422 1
-0.0093823024697292 1
0.0279593336834402 0
0.00413041913407915 1
0.0139192959684652 1
-0.00828376835524697 1
-0.00171744745794093 1
0.00185026480845744 1
0.00114461079803684 1
0.00356530204568859 1
0.0075574346698694 1
-0.0054435484298783 1
0.00414241967423163 1
0.00722618381873791 1
0.00621243620767296 1
0.0205061812242887 1
-0.00291334445715644 1
0.0108599510473674 1
-0.0232560348477243 1
0.00745034209432173 1
0.0145364606844553 1
-0.0186193141897281 1
-0.00123139299677115 1
0.0049325738022593 1
-0.00431252147729839 1
-0.00364172383845033 1
0.0229871603078004 1
0.00926863922959001 1
-0.00797782694653584 1
0.000488304204781782 1
0.0072469346051148 1
0.00107109328205867 1
-0.00915244998628622 1
-0.00457209737898811 1
0.0121364101950726 1
-0.0211908218293029 1
-0.0216545945599417 1
0.014737856607058 1
-0.0138530657456288 1
0.00585825233128094 1
0.0233189348342642 1
-0.020040578125576 1
0.0149501845743165 1
-0.00683220141875097 1
0.00514407563982688 1
0.00983946853230206 1
0.00912834444278347 1
-0.00243158259837971 1
-0.0229871827826917 1
0.0123825143545581 1
0.00478659262888484 1
0.0031406710496368 1
-0.00707543022567006 1
0.0169754855598998 1
0.00341899128837226 1
0.00367927287381101 1
0.0195893972997022 1
0.00814347536827775 1
-0.00196609765106549 1
-0.0129915569125952 1
-0.00448880464391829 1
0.0105913687603137 1
-0.00346275426635309 1
0.00225966949499705 1
-0.0187143766364823 1
0.0337441956290003 0
-0.00929789998384956 1
0.00816199229427832 1
-0.00932817703279405 1
-0.0131524657810032 1
-0.0196493563590782 1
-0.000869282969993246 1
-0.00314558390722862 1
-0.00971392517618508 1
-0.000803209079726119 1
-0.00602048749579136 1
-0.00618025254386299 1
-0.00506368721292407 1
-0.00645287710960343 1
0.00411284906174781 1
-0.0183029399763168 1
0.000142076271276943 1
-0.00804904407479884 1
0.0158403013854034 1
0.00528909460049188 1
0.00334917264340644 1
0.00862086686641333 1
-0.0122699313787134 1
0.000895414140087849 1
0.0206305651150882 1
-0.00250781467176861 1
0.000272567326006318 1
0.0108977538084628 1
0.00212141924096987 1
0.0119356371063896 1
-0.0127913132077172 1
-0.00210269565151147 1
-0.00462332067566716 1
0.00688737148690878 1
-0.0184143450989901 1
0.00235309427702727 1
0.00343127777833903 1
0.0193026997557387 1
0.0134442596143219 1
0.00719320854437021 1
-0.0150559564324356 1
0.00852223794690014 1
-0.0207770416983488 1
0.00787055186796222 1
-0.0135573887941376 1
0.00888675568448434 1
0.0192006493175641 1
-0.0044198396265088 1
0.0140065423821613 1
-0.0140274759076284 1
-0.0187257671621892 1
0.0051913451770239 1
0.0128237891249405 1
-0.0147030777414362 1
0.0208973515640624 1
0.000499336836680003 1
0.0142877167814643 1
0.00547193798251458 1
0.0197103199616908 1
-0.000499947240457954 1
0.00371893730307887 1
0.00447835450402511 1
-0.0262543831629234 1
0.0231910975495132 1
0.00279470189895887 1
-0.00159153021381472 1
0.0113109126473786 1
-0.00242571504977526 1
-0.00397238369762632 1
-0.0303371826806972 0
0.0100936613615687 1
-0.00569206889585429 1
-0.0142005414409222 1
0.00016095078594827 1
0.00748163780091721 1
-0.000567646430253365 1
-0.00109342623847975 1
-0.0145903550720607 1
0.00480790762634186 1
0.000259609020580902 1
-0.0105550152366104 1
0.0261910347398952 0
0.0130015539703374 1
-0.00685897195391211 1
0.0124805805322378 1
-0.00425729373660236 1
-0.00164483067618339 1
-0.00899389098287299 1
-0.0132891629838213 1
0.0157397272598989 1
-0.0168622593921967 1
-0.00170687761575962 1
0.0266238773269295 1
-0.00364737870342816 1
0.0209414914493673 1
0.0295699102940231 0
0.00802805908122469 1
-0.00940336992948648 1
-0.0158680623143418 1
-0.0238158323023614 1
-0.00318059858896033 1
0.00107089829232007 1
-0.00741931065219889 1
-0.0166394127984732 1
0.00153494829217369 1
-0.0202259127820243 1
-0.00863397705601681 1
0.00250784637381947 1
0.00104554989356516 1
0.000454308408435784 1
0.00444264702361532 1
0.0206753543289921 1
-0.00644017206772602 1
0.0254711169008028 1
-0.00159616196223836 1
0.00885731364501323 1
-0.0150940546048583 1
-0.0286731429753206 0
0.00116017819025826 1
0.020913180866502 1
0.019228379878677 1
-0.0210359660280283 1
0.0150617991454507 1
0.0173793181208475 1
0.0178965487781094 1
0.00163443364331165 1
0.0145770913771468 1
-0.0150841249840247 1
0.00866876861388805 1
-0.00215245643982646 1
0.00461653839479633 1
-0.000104401159443672 1
0.0086214803925188 1
-0.00417270723765074 1
0.000229872178559525 1
-0.00169631128775695 1
-0.00857849722139897 1
-0.00926543386160369 1
-0.000915857886715161 1
-0.00202017858779943 1
-0.00272992586916612 1
0.0191383453618708 1
0.00248434053361706 1
-0.028304673844919 0
-0.00858293320213267 1
0.00683535950842098 1
-0.00446310791641736 1
0.0372508625817492 0
-0.00206912074627059 1
-0.00111179148451469 1
-4.00524702801807e-05 1
0.0116868449740968 1
0.00804925593703424 1
0.00598340159932463 1
0.00415580521823084 1
0.0196433421122741 1
0.0217486488036709 1
-0.0126324761773224 1
0.00114621562825583 1
0.00932386442966076 1
-0.0130345814265636 1
-0.0139761696119078 1
-0.0129184080518859 1
-0.0110712859817267 1
-0.00315532658303417 1
-0.0251943305218925 1
0.00314879651770814 1
0.00337661463245946 1
-0.028440039477967 0
-0.0145925803416008 1
-0.00107017823235962 1
0.0191754823183132 1
-0.0107368636551662 1
0.00724401294761545 1
0.00088272373501116 1
0.0313480805135442 0
0.00516709939591696 1
0.00996457398460256 1
-0.00860273686715671 1
0.0103065246023026 1
0.0167863817939855 1
-0.0261459796040147 0
-0.0202477253929016 1
-8.1223984552696e-05 1
0.0126743008671884 1
-0.020025363784391 1
-0.00415126982360635 1
-0.0202159583433575 1
0.0165138928698842 1
-0.016426572740367 1
-0.00516414206916541 1
-0.0235331290435427 1
0.0158424620873995 1
-0.00167463592462875 1
-0.000877759169293175 1
0.00101524876205403 1
-0.00209445596303854 1
0.00987506877938672 1
0.0101500650805115 1
0.00115109386245648 1
0.0220946969141161 1
0.0258282622157449 0
-0.0115592593486651 1
0.0047282506240115 1
0.00981458787226637 1
0.0170734232679048 1
-0.00218548348311672 1
0.0170466553436613 1
0.00831518034998628 1
-0.0198678777301374 1
-0.000785141899821718 1
0.00504960964725699 1
0.00844334285640447 1
-0.00843457005035065 1
0.0186801591180479 1
0.0237012162513479 1
0.00647453799753593 1
-0.000333418887487939 1
0.0077632806086265 1
0.0192161898605632 1
5.94422554155382e-05 1
-0.00855630291442603 1
0.00489521786454653 1
-0.0123049629421923 1
0.0102363996815136 1
0.00039954000777705 1
0.00728808575783665 1
-0.0042579491209893 1
-0.00311181606361472 1
-0.00392287481625725 1
0.00725709879679548 1
-0.0229178267483071 1
-0.0147566787803188 1
-0.00718961434511145 1
0.00621366871430757 1
-0.00772011646378259 1
0.0423256018354285 0
0.0174705175261801 1
-0.00653773007788177 1
0.012954792557484 1
0.0260548683384411 1
-0.00501246530980795 1
-0.000628095868253139 1
0.0200715115321272 1
0.000657043095762844 1
-0.00977326017212619 1
-0.00619874461073721 1
0.0448717544743652 0
-0.0207674912293475 1
0.0148490158229891 1
-0.011999315230779 1
0.00825527148724423 1
-0.00734564350386815 1
-0.026684991758871 0
0.0191445995162205 1
0.0230609863818296 1
0.0100170627493777 1
-6.84427771638501e-05 1
-0.00366577853990948 1
-0.00436337593284298 1
0.00827957014580343 1
0.0082306660362643 1
0.0199726425555458 1
0.000617650239993774 1
0.0173750082155594 1
-0.0110736431295791 1
-0.00551165184552022 1
-0.023810650422993 1
-0.00731701978227254 1
-0.0218016024929556 1
-0.00658700967787131 1
0.0269824471199157 0
-0.00559886575851191 1
0.011021257413616 1
0.00384464698702831 1
-0.00899234665403996 1
-0.0018038035359133 1
0.00190814681279375 1
-0.0081755222442598 1
-0.0200652888727311 1
0.0042436213037625 1
0.0282337381270083 0
0.0222386520539962 1
-0.00870067994221986 1
0.0247118821575292 1
-0.00288638399953042 1
0.000275531769516693 1
-0.00852238772619614 1
-0.00980756136287413 1
0.0211959546099383 1
0.00463684261480441 1
0.00917437389231797 1
-0.000609901264053682 1
-0.0111016268467979 1
-0.0110039487274354 1
-0.000784286828195141 1
-0.00606960243329751 1
-0.0202155169934225 1
-0.00728871404804621 1
-0.00869576211839205 1
-0.0173418829253888 1
0.00244965759257689 1
0.00814220666586069 1
0.00342500136447871 1
-0.00218102093575358 1
-0.0299745903583298 1
-0.0325911232467802 0
0.0147657086816299 1
-0.00220623866851506 1
-0.0106658015257567 1
-0.00825443213328026 1
0.0101658208300166 1
0.0237181061407675 1
-0.00759598028215722 1
-0.00820295959291206 1
0.0273367542837807 1
-0.0111670199290245 1
0.00926069799567395 1
-0.0263531486303538 1
-0.00660258437275667 1
0.00282098980343553 1
-0.00819113183681102 1
-0.0140238734606386 1
0.00954057723248469 1
0.00240852225127202 1
-0.0168716952886156 1
0.00715707692068747 1
0.0182922849460324 1
0.008542065404829 1
0.00224857501194566 1
-0.00679479804050818 1
-0.00233855158264525 1
-0.0224401899915097 1
-0.0185931122653745 1
-0.00319939700781445 1
-0.00617693210564176 1
0.0131090953572577 1
-0.00217259944921172 1
-0.0282341087975785 0
0.0118918914883786 1
0.00489274353738308 1
0.0034174283555035 1
-0.00134899406311844 1
0.0186319817694411 1
0.00198805015934156 1
0.0127532227636948 1
0.00695993704640824 1
-0.0170585777256256 1
-0.00396815995844984 1
-0.00336550735930522 1
0.00395586235502583 1
-0.00989124077926759 1
0.00422903565397467 1
0.00971822395989666 1
-0.00116618938927307 1
0.0055687418706158 1
-0.00154129823229264 1
-0.00712369080676373 1
-0.0260362256676121 0
-0.0100169644102479 1
0.00883967997275453 1
-0.00691650675833227 1
-0.0068721401086202 1
0.00765526132864786 1
-0.00132307305797088 1
-0.00938555752375913 1
-0.0141230247791464 1
0.00818876386119343 1
-0.00381852711018928 1
0.00906709158168196 1
0.0085705120953447 1
-0.0126980576410471 1
-0.00107958982169284 1
0.00512467420627494 1
-0.00884198867362162 1
0.00312812660573076 1
0.0147305529311662 1
0.00833395889719163 1
-0.000152142644591968 1
0.00387686690206789 1
0.0110453003537746 1
0.01910836770985 1
-0.00408365418415665 1
-0.0315160164892177 1
0.0269798259287736 0
-0.00148132654146762 1
0.00355362226869235 1
-0.00306436783431036 1
0.00194993681806861 1
0.0105969581462407 1
-0.00396501606864501 1
0.0200310130220076 1
0.0267952855326175 1
0.0230081748900986 1
0.00546807172607533 1
-0.00201302063083153 1
0.00331186183822194 1
-0.0149674331558066 1
-0.000106554373240606 1
0.0010277554476645 1
0.014703674891262 1
-0.0149109401162858 1
-0.00886571541809257 1
0.00722412246546285 1
0.00401857722930203 1
0.0044610141347483 1
-0.0368573943851448 0
-0.00138747537270136 1
-0.00321681209142693 1
-0.00380468502715281 1
-0.0233146268837524 1
-0.00264738494441651 1
-0.00186043229986192 1
-0.0195958653943645 1
0.0203703627750818 1
-0.0154517700683538 1
-0.000332496908175001 1
-0.00348315669624907 1
-0.000814362923918704 1
0.0220146729758663 1
0.0178939937207086 1
-0.00399258823075702 1
0.0278415348459945 0
-0.0109666639953414 1
-0.005129021419074 1
-0.00755136077097415 1
0.0145441705154633 1
0.0286273898623442 0
-0.0262920334897857 0
0.0180678250464552 1
-0.0152939750786189 1
-0.0103176475689069 1
-0.0263237945601481 1
0.0181614726376969 1
-0.00926473852823189 1
-0.0164189038644136 1
-0.0029597042082964 1
-0.0100725180195168 1
-0.00820345762726818 1
0.0142496154233422 1
0.00480385535863076 1
0.0100836232065762 1
-0.00774054733629699 1
0.03739121955976 1
0.0181248839457899 1
0.0146940234198211 1
-0.00399717296840235 1
0.012709297602264 1
-0.0211753280796537 1
0.0067436574522784 1
0.00546398544224955 1
-0.000292354999126162 1
0.00565099220357972 1
-0.000794088557791135 1
-0.00313578569110146 1
0.00120646460820168 1
0.00624077906336557 1
-0.00369378157536311 1
0.00377806210722493 1
0.011643410805167 1
-0.0135263462701026 1
0.00815358044897267 1
-0.00812599721603964 1
0.0133413433156419 1
-0.0172705176887262 1
-0.0220481839521596 1
-0.00784561840767005 1
0.00115927201782114 1
-0.0148524992075791 1
0.0116171170171443 1
-0.0148878083636487 1
-0.000611561966949755 1
0.00592192642879167 1
-0.00286283008357504 1
-0.00214121554686246 1
0.00736666993027219 1
-0.00577887337268137 1
0.0201007634102709 1
-0.00770725362703289 1
0.0136969367185829 1
0.00642312300009223 1
-0.00126756264704984 1
0.00721259024606129 1
0.0114453079103262 1
0.0028745849823551 1
0.00198132747822878 1
0.0202341277154721 1
0.00914984171537631 1
-0.0281883072095368 0
-0.0100853270022845 1
0.00854795234509068 1
0.00469312694985536 1
0.0147237602274694 1
0.0233503309857861 1
0.0034598170333174 1
0.00962185242138766 1
0.00101441587047743 1
0.00921538889429801 1
0.00428935181439334 1
-0.00157989125118326 1
0.00622093691474616 1
-0.00300231295798762 1
0.00352691485123883 1
-0.00114904098453394 1
0.0171581378206735 1
0.0112498230934753 1
-0.0236885661531926 1
0.00233463668485273 1
-0.0193049483410002 1
0.00415791390793417 1
0.0163177698840142 1
0.00491423976666668 1
-0.0288603830023406 0
0.0310482987535487 0
-0.00143296735970721 1
0.0012541541295909 1
-0.025400485361689 1
-0.00431267729592697 1
-0.00296842304375268 1
0.000683225168835325 1
0.00469534295736015 1
0.0304293459347179 0
-0.0177445336435858 1
0.00851663089019121 1
0.00288143437944879 1
-0.0062937634901313 1
0.00220175086958938 1
0.0171892937194498 1
-0.00713822360029774 1
-0.0107401045623252 1
-0.00164925971439151 1
0.00859674896880967 1
-0.0133057818176891 1
-0.00596298753722229 1
0.0013176480651528 1
0.00722801928960057 1
0.00849294323876926 1
-0.000542719905041696 1
-0.0078168374923523 1
0.00107944738855248 1
-0.00505682270297997 1
-0.0164841854811105 1
0.00758759570940791 1
0.00149098116791451 1
0.02155772617676 1
-0.0127764333715182 1
0.00368347918949636 1
-0.00999535978056145 1
2.7990928609117e-05 1
-0.00841657947316372 1
-0.00306027186387479 1
-0.01704230355598 1
-0.000389974527309514 1
-0.00872017796455749 1
-0.00217667396292342 1
-0.00389621560189226 1
0.0152522326722854 1
-0.000375637981380802 1
-0.0161241640829491 1
-0.00712254175388668 1
0.00284524092549362 1
0.0056333742448791 1
0.00611927981169433 1
0.00542368082124419 1
0.00276571433014332 1
0.00528802008620133 1
-0.00732050944466183 1
-0.0056445710391161 1
-0.00169926596508851 1
-0.00444068860664298 1
-0.0120660424386767 1
0.000320850246443893 1
-0.000358274051803228 1
-0.00126933451764292 1
-0.019606741106134 1
0.0233661752935494 1
-0.0123473889527605 1
0.0103506803228616 1
0.00904175921952377 1
-0.00429996680976875 1
0.00629040415226079 1
-0.0120570668199501 1
-0.00112007974613712 1
-0.00780607139106115 1
-0.00496118183456944 1
0.00302198508032287 1
-0.0043446656694335 1
0.0145134293654117 1
0.0116204346844399 1
-0.0101917991048447 1
0.0195927071509326 1
-0.0108778394460836 1
-0.00692321743866792 1
0.00202407544811132 1
-0.0258547845540679 0
-0.0211849257195194 1
-0.00522799695271143 1
-0.000721514484502987 1
0.0161079991388204 1
0.00373357865438757 1
0.0193999475879116 1
0.00746934474347407 1
-0.00101122918995867 1
-0.00609643115598337 1
-0.0198999091760727 1
-0.0169704924228532 1
-0.0135874445477376 1
0.0220445063020846 1
0.00337825342763152 1
-0.00109300231669954 1
0.00507229305031574 1
-0.0178216274086553 1
-0.00673216424498891 1
-0.0086932324379284 1
-0.00279229991184442 1
0.000611941173231607 1
0.00328376338509763 1
-0.0137265562157988 1
0.0224423542869998 1
0.00269009972341311 1
0.00577140608467754 1
0.00851278109636693 1
0.00206449070149651 1
-0.0401848231420541 0
-0.00021939112566763 1
-0.0106595128038652 1
-0.00771187913544541 1
0.0309419225000173 0
-0.00407000201817782 1
0.0162959140326824 1
0.0166991012508158 1
-0.000237385553754585 1
-0.0119154413656125 1
-0.00820372742542485 1
-0.0055337127126084 1
0.00555469569498029 1
-0.00690570835685958 1
0.0026315385142372 1
-0.00438930782366249 1
-0.0106365317108276 1
0.0200446058745184 1
0.0123218760615303 1
-0.00364935507893223 1
0.00233162379093372 1
0.0108009815008841 1
-0.0130759920578019 1
-0.000656856624336393 1
0.0194621386319512 1
-0.000133486520418397 1
0.0262082372500884 0
0.00781631934123419 1
-0.00910283990851954 1
-0.0107206071026824 1
0.0257524406738213 1
0.0256688822471074 0
0.00523461307081214 1
0.00163943867254827 1
0.016360493883843 1
-0.00604743706617211 1
0.00644953827611781 1
-0.0121920007555482 1
0.016521333711395 1
-0.00691158321352137 1
-0.00204931197456819 1
-0.0099518196874606 1
-0.000461941638576161 1
0.00640015237419165 1
0.00913553008928335 1
0.000602137216254527 1
-0.000153571669937871 1
0.00743388941937512 1
-0.00489008283843684 1
-0.0176554813922214 1
0.0236100979202722 0
0.0125004766983276 1
0.0245639688443099 1
0.00317923788512856 1
-0.00235594796451457 1
-0.0169974302819187 1
-0.0129266197796303 1
0.0112328452959489 1
0.000123057620519539 1
0.00552472957502877 1
0.00124221995956591 1
-0.00116236252893954 1
0.00885507183025628 1
0.00154042591448942 1
-0.0248644777251464 0
0.0237095971217706 1
-0.00490172192750409 1
0.00759894286232541 1
-0.00192342361226576 1
0.0104125773160872 1
-0.0211500124146749 1
0.0102010710127474 1
-0.0114659993166281 1
0.00660325641557013 1
0.00861400824783823 1
-0.0107625785170784 1
-0.000680807775737117 1
-0.0135408167047896 1
0.015972065085821 1
-0.00363879151721614 1
0.0111863912136604 1
-0.0144001012213714 1
0.0113613373354282 1
-0.00699947032379008 1
0.00187354212922137 1
0.00829797518065302 1
0.000127112323652138 1
-0.00280687994219914 1
0.0024871778524994 1
-0.00186045949373126 1
-0.00893390555137693 1
-0.0161903775367137 1
-0.0113122895678291 1
-0.00573357222417618 1
-0.0122388433743878 1
-0.000953071866679268 1
0.00954551665905344 1
0.00422627521297667 1
0.0112751971216066 1
0.00180799409371597 1
0.00573152241720336 1
-0.0179602028009694 1
0.00471358738053804 1
-0.017998259846788 1
-0.000570102030470146 1
0.0219588773227701 1
0.0129616192862341 1
-0.00338397253300239 1
-0.0103002383015307 1
-0.00993737155350986 1
-0.00567456535913912 1
-0.0160116481380333 1
0.0061788959106644 1
-0.0410262833339936 0
-0.00439274946403474 1
0.0125540698061306 1
0.00387684771839937 1
-0.00279216406452901 1
-3.68835586340927e-05 1
-0.00732729187449511 1
0.0108887758466805 1
-0.0220459982001779 1
-7.15897355807352e-06 1
-0.0121250192332107 1
-0.0213297506162983 1
-0.00352776955139884 1
0.0109625387612493 1
-0.00586021709054082 1
0.014183221729109 1
-0.00189905149187053 1
0.00150610768582275 1
0.017459555470847 1
-0.00413906437535637 1
0.00707677371188497 1
-0.0159563237387354 1
-0.000550475237108136 1
0.012008692090906 1
0.0107193241937318 1
-0.00593605158910234 1
-0.0118323749306906 1
-0.00684324265699712 1
0.0258378639858742 1
0.0165055777464087 1
0.0138972655603883 1
0.00439999625167998 1
3.09777039642876e-05 1
0.011556190576722 1
-0.00857956634226141 1
-0.012355080570085 1
0.0310244586557988 0
0.0139207261815085 1
0.0207657277036698 1
0.00524211522571972 1
0.0116045482172798 1
0.0232601740215839 1
-0.0091125125628131 1
-0.0213704106233443 1
0.0266773994409882 1
-0.0154540714864947 1
-0.0104208768601715 1
-0.024101949856082 1
-0.00215443792775286 1
0.0101971228808183 1
0.00991601623961073 1
0.00867593061345082 1
-0.0074783062014124 1
-0.0109961237728751 1
0.00477957721633351 1
-0.0137394633809103 1
-0.0169482886809554 1
0.00674401816949072 1
0.00109596991591272 1
-0.0156131114152698 1
-0.00732896084699604 1
0.00682291545937068 1
0.00407962964920281 1
0.00556383625976167 1
-0.0175391775774699 1
-0.00422864671458751 1
0.000296428525295658 1
0.00247444057455716 1
0.0134650654243786 1
-0.00139024715538489 1
-0.00993243586132635 1
0.0230547492075571 1
-0.0201803540838093 1
0.000438593791138209 1
-0.00548427013409229 1
-0.00391808419074054 1
-0.00965534363661637 1
0.0246738558341442 1
-0.0110003199612315 1
0.0137660022213544 1
-0.00661605806624938 1
0.012277701383684 1
0.0175515997040671 1
-0.00209966518595768 1
-0.00212618968844368 1
-0.00969236510023697 1
0.00375688504556497 1
0.0176791456979557 1
0.00467586529223534 1
-0.0018604503239929 1
0.0107755447871355 1
-0.0162351538589403 1
0.0120027974328841 1
0.01502820784565 1
0.014069688083186 1
0.0180975137903885 1
-0.017688667478305 1
-0.00425502196452201 1
-0.00665020650483775 1
0.0163057116184404 1
0.00754253756508067 1
-0.00144327531427543 1
0.0226579780475046 1
-0.00856128695120897 1
-0.00796950176816278 1
-0.012704386978891 1
0.00550837332746107 1
0.00541358873750895 1
0.0127820042928539 1
0.0178412772236094 1
0.00934599132947121 1
-0.00488445583618655 1
-0.0240163842588049 1
0.00429207721370267 1
-0.0186986441888442 1
-0.00673332020622909 1
0.00209557008200774 1
0.000911594365857119 1
-0.018522050689643 1
0.00109834598375421 1
-0.012033529685635 1
0.00121658588386244 1
-0.00625942097799074 1
-0.0229748250616666 1
0.00100881558344505 1
-0.00650609021846675 1
0.0232929810767922 1
-0.0195633876711818 1
-0.00993095127868095 1
-0.00565521081132607 1
0.00643340891293363 1
0.000150091074886094 1
-0.0106725583034143 1
-0.0065413952120149 1
0.0209361480906935 1
-0.00977566525215454 1
-0.00676193242439039 1
0.00997577070862414 1
-0.0168355849225693 1
-0.0259277333996753 1
-0.00871398376014134 1
0.0056065847391151 1
-0.0189602002060075 1
0.00237874727859419 1
0.0169415391501861 1
0.00865774565891857 1
-0.00542116375230521 1
-0.00177265462075798 1
-0.00684598978570224 1
-0.0103004435387951 1
0.00185863514088643 1
-0.00355857132077655 1
-0.00841021661290116 1
0.0032407847338367 1
-0.0122662576387829 1
-0.0178626668974728 1
-0.0167032428575985 1
-0.00465469261405116 1
0.00820113020516469 1
-0.00487818332676805 1
-0.0104402126601247 1
-0.00240681650816493 1
0.00524096858064223 1
0.0066738059911309 1
-0.00361796199755125 1
0.00194942904456503 1
-0.00515753158637264 1
-0.00103319308682269 1
-0.00653514135061766 1
-0.0300703138203766 0
0.00767453043184735 1
0.0157196864984546 1
-0.00171585775412481 1
0.0087226101252364 1
0.00131644189681438 1
-0.00312280423124632 1
0.0223677567834786 1
0.000429821483075609 1
-0.00695110285292963 1
0.0303313705647174 0
-0.00188175304203307 1
0.0109895153461259 1
0.0165696746166424 1
-0.00423848993770025 1
0.00418893518758721 1
0.0112223658123094 1
0.00655440171934049 1
0.00144976112397936 1
0.0178343148470201 1
0.00889536248710976 1
0.00729903348800434 1
0.0152245892997726 1
-0.00627166292729427 1
-0.00422364864297769 1
0.0104645639241902 1
-0.0159983873840232 1
-0.00899248918087203 1
0.0012205230605516 1
0.0102736824525329 1
-0.00115424622670536 1
0.00986075032410601 1
0.0203368466095789 1
0.0141009157805201 1
-0.0291975657915656 0
0.00915024662434511 1
-0.000387391197946594 1
-0.0169891883325807 1
-0.00722961522434453 1
0.000587819672062609 1
0.00298986189147003 1
0.00538355276787618 1
-0.00115027510194972 1
0.0100570401795973 1
-0.00819578209802927 1
-0.0105143145276937 1
-0.00306871253808368 1
0.0116585034847602 1
-0.0189142719932685 1
-0.000670810577826778 1
-0.0295826215416064 0
-0.00264825196220356 1
0.0297526736141253 0
-0.00523345995214516 1
-0.000386694856322904 1
0.012053516414908 1
-0.0133786030844124 1
-0.00591147283004387 1
-0.00911433674727961 1
0.00934301821895843 1
0.0019296785806428 1
-0.00889272192804793 1
-0.0113842857342169 1
0.0124438726229368 1
0.019841485242751 1
0.0401222052499584 0
0.00660377516345711 1
-0.0131371752750506 1
-0.00994103682517971 1
0.0159615059886422 1
-0.00192370569866696 1
0.0147724260553743 1
-0.00557626729138988 1
0.0086845356791686 1
0.0196568583952819 1
0.000796998276681665 1
-0.0135523291324392 1
0.000819162785038247 1
0.000690975545631452 1
-0.00199865122317277 1
0.0116600675506413 1
-0.00294795414160266 1
-0.0135813334648688 1
-0.00826145185177647 1
-0.00892159213117004 1
0.00375479730414777 1
0.0119269891837595 1
0.00389620649138194 1
0.0176778564134041 1
0.00437253508104898 1
-0.00412781425492461 1
-0.00531663575428871 1
-0.0160507025781562 1
0.00670141560251895 1
-0.013852302908257 1
-0.0165307688196764 1
-0.0179249970799627 1
0.0111101044155071 1
-0.00263345779314907 1
0.00222696956886865 1
0.00415017709467896 1
-0.00774262474593644 1
-0.015547600242784 1
-0.00619595728218662 1
0.00310710689043161 1
0.0108143360761955 1
0.00108348715338859 1
-0.00660567054146305 1
-0.00415097636396575 1
-0.000991508816524193 1
-0.0240019449732219 1
-0.00902573900732542 1
0.00728522367338451 1
0.00795348086964625 1
-0.0152630324888494 1
-0.010075866860676 1
0.00514857299765281 1
0.00442227498835828 1
-0.00305337718298412 1
0.0109841207798767 1
-0.00998440451110435 1
0.0080828116674436 1
0.0239672638141621 0
-0.0205274198036419 1
-0.0192433632030927 1
0.0204671397378422 1
-0.0125528813142972 1
-0.00721579960245742 1
0.0163764410484372 1
0.0163866461524285 1
-0.00397427928134441 1
0.0117870300808421 1
-4.16034578181548e-05 1
0.0224691619082599 1
0.00239705620694269 1
-0.016157283078842 1
-0.00146032786312591 1
-0.00859492786937274 1
0.00189838207908835 1
-0.0066187658819469 1
-0.00624683577898584 1
0.00288140499804211 1
-0.0123766838093225 1
0.0357321053958835 0
0.00285517446485883 1
-0.00652467339675961 1
0.00162036809619728 1
-0.00385443925180728 1
-0.0238700377107581 1
0.00375719335817241 1
0.00889695841651188 1
-0.0184283755672315 1
-0.012286703058686 1
-0.000589724903659614 1
-0.00582882876859688 1
-0.00963534344018136 1
0.0115156974956847 1
0.00284030774932753 1
0.00459472878236673 1
-0.0108691082515517 1
0.0185380634183239 1
0.00195228476741715 1
0.00159573465803953 1
0.015837421395536 1
-0.0301637533765544 0
-0.0208203387109874 1
-0.00082117776294487 1
0.00649204425970091 1
0.000271520617601024 1
0.00741255355244059 1
-0.00165252225607818 1
0.00415673930348441 1
-0.00401463498575124 1
-0.0267587017696316 0
-0.0139334651930472 1
0.0114348137942011 1
-0.00728672278520038 1
-0.00809026045152515 1
-0.0118469296339445 1
-0.0117019772487666 1
0.0103667758624595 1
-0.0113810991058379 1
-0.00456822903520765 1
-0.00739103547370791 1
0.0143974691451632 1
0.00559345751604459 1
0.00255702316067295 1
-0.0132491555101523 1
-0.0125767777157167 1
0.0113925848858368 1
0.0106779680600516 1
-0.00671435031345826 1
0.0156269007445678 1
0.00686219890237069 1
0.00278116741983315 1
-0.0156077085753069 1
0.0155709103025532 1
-0.0135217280509795 1
-0.0102470960131033 1
-0.0121908543321411 1
0.0105448656170894 1
-0.0173295272726146 1
-0.00465243050991639 1
-0.0249340015343357 1
0.00510049880098178 1
-0.00760686360495136 1
-0.0118766863795704 1
0.00402008216693084 1
0.0295840438881471 0
-0.0217163111038482 1
0.00569153862960844 1
0.00463345642981951 1
0.00952309604265875 1
0.00112776278339562 1
0.0195939498223497 1
0.00481223208831598 1
-0.011069392815098 1
0.00962433977364365 1
0.00272314022643789 1
0.00614515631113462 1
0.0174517623194824 1
-0.00981784793851283 1
-0.00841462576978257 1
0.000623466452721789 1
-0.00158574860496718 1
-0.017546118167881 1
0.00490156653482519 1
-0.00179549915862717 1
0.00166701443378329 1
-0.0279054203670917 0
-0.0124609935561045 1
-0.0021496636008922 1
-0.00347000982476073 1
-0.0127095132684827 1
0.00798333607766968 1
0.00845110563134873 1
-0.0136285420764803 1
0.0111097346151348 1
0.00530909646757527 1
0.0137469370921471 1
0.00641752487785209 1
-0.0216205185357123 1
-0.000846526897821823 1
-0.0105994063234915 1
-0.00563870604587779 1
-0.0196765571903944 1
-0.010051061535811 1
-0.0211516920356389 1
-0.00799469767537876 1
-0.00868160606182162 1
0.00362591828844185 1
-0.00505535928758981 1
0.0247448206111362 0
0.00758993839114663 1
-0.0148084406313525 1
-0.0117674528933154 1
-0.00452022333130796 1
0.0101335431525673 1
0.0177184345690659 1
0.0178139247633708 1
-0.00109879127166414 1
0.000180572549621861 1
0.00689061017940103 1
-0.021475327929753 1
0.00769107860748382 1
-0.00117306492457448 1
0.00194083558510971 1
-0.0385903064508983 0
-0.0010118307226599 1
-0.0010769834372331 1
-0.0100760927311708 1
-0.00768470790602478 1
-0.0015829454609311 1
-0.00167904377014699 1
-0.00471905721592456 1
-0.00662158029259993 1
-0.00988242123506006 1
0.000106710450931045 1
0.0106569022657667 1
-0.0119681430927572 1
-0.00234636642735471 1
0.00162326679980196 1
0.0228952083171562 1
-0.00665331609777851 1
-0.00756010558046914 1
-0.0119884940348052 1
0.0141638455692628 1
0.00806603934836551 1
0.00405594268663352 1
-0.0230273602912945 1
0.0112474865279458 1
-0.00327592072303023 1
0.00903740787194716 1
0.0020999279673759 1
-0.0171402834720761 1
0.0131738944363018 1
0.00303809668314499 1
0.00310772740292509 1
0.00392692886297929 1
0.00385962474466184 1
0.00418884282768757 1
0.00558629237346652 1
0.0160284455286418 1
0.00601728227946947 1
0.0176971790978276 1
-0.00285693662554543 1
0.0146364119849202 1
0.00568911715857568 1
-0.0147933846577317 1
-0.00875894519293502 1
-0.000818304154126504 1
-0.00624929946400581 1
0.0101574897906513 1
-0.00700103781461674 1
0.00888319345801712 1
-0.00180242251269177 1
0.0161266874697738 1
0.0107774894779554 1
0.0228262236937479 1
-0.00598759663959551 1
-0.00990066646398411 1
-0.000116298531249797 1
0.0115552929227551 1
0.0115045593851542 1
-6.77478547292458e-05 1
0.00639878577154551 1
0.0152550987547904 1
0.00895342866352701 1
0.0201983403652055 1
-0.00649915484114031 1
0.0213652828507871 1
0.00469795765170306 1
0.000241607740344819 1
-0.00358143750499203 1
0.0093150334571462 1
-0.00335084665776665 1
0.0100574231588397 1
0.00132074511339403 1
0.0029420153398393 1
-0.0134291835899489 1
-0.00402005797949586 1
-0.00751084065160196 1
0.000892202615393341 1
-0.00753753648096483 1
-0.0114934168205546 1
0.0082105867427142 1
-0.00281359312617244 1
-0.00671096600087033 1
-0.0138847359329815 1
0.00801431807040119 1
-0.0215233323623745 1
0.0239040357863597 1
-0.00390058578112897 1
0.00350307215461987 1
-0.00992922589722515 1
-0.00165700733259295 1
-0.00611423359989529 1
0.00364237554951864 1
-0.014156366458997 1
-0.00805050554974799 1
-0.00873927517037997 1
0.0113914376117012 1
0.00365393979084892 1
-0.0005352996197262 1
-0.00229049046766365 1
0.00751157304370065 1
-0.022605580541124 1
-0.025146385894173 0
-0.0141116163205107 1
-0.00728824488738626 1
0.00415718244433886 1
0.0135662544538255 1
-0.000965487506138538 1
0.0214969178348216 1
-0.0142034320212089 1
0.00444966046889831 1
-0.0093955551692181 1
-0.00796926685109736 1
0.000355697399575083 1
0.00115626721229812 1
0.00938331572863624 1
-0.0173875426336371 1
0.0132285683056603 1
0.00400867505826618 1
0.00245340747008906 1
0.0289889881414411 1
0.0264360680259568 1
0.0177902449980898 1
0.00406949552862664 1
-0.00878985921960253 1
-0.0130748615959334 1
-0.0243336698954913 1
0.0101913271661433 1
0.0152995382728507 1
-0.00551342609005051 1
0.00455262141991765 1
-0.022627745866605 1
0.00323773438360699 1
0.00394630135358099 1
0.0032047953471916 1
-0.00978948000049906 1
0.0100958388642538 1
0.0153887561599718 1
-0.00835268923715911 1
0.00263868318839011 1
-0.0120309551516187 1
-0.0102034367206049 1
0.0295573057172801 0
-0.00927613280407915 1
-0.0143622497202113 1
0.000145971851578364 1
0.000495739066597427 1
0.00677084523864943 1
-0.00866220339619935 1
-0.000632303930050515 1
-0.0144651881679354 1
-0.00309408858436815 1
0.00914681776411435 1
0.00574322466712945 1
-0.0105502372060406 1
-0.0174882246812021 1
-0.00386074252628531 1
0.0130736126526027 1
-0.00830918092821796 1
0.0131979115363785 1
0.00729647894878966 1
-0.0023615912612494 1
0.0249272267959003 1
0.0198022992486435 1
0.00625655708592709 1
-0.0226668909562588 1
-0.00726536098223827 1
-0.0056514773176974 1
-0.0168275956511239 1
-0.000594227907205456 1
-0.00964612275096487 1
0.00671736492012453 1
-0.0202932208454093 1
-0.0237294143174582 1
-0.00148464102528384 1
0.0224624257964541 1
0.0129875613184962 1
-0.016342496418323 1
0.0166769481186413 1
-0.0268579147232344 0
0.00628462316078129 1
0.00979763251718952 1
-0.00238671473068662 1
-0.0131521535970172 1
-0.00440864547389404 1
0.0181775490714178 1
-3.1014829878393e-05 1
0.00650629383121487 1
0.00432204828174539 1
-0.0113177482056723 1
-0.00114983602539654 1
0.0097137071128338 1
-0.00470450352000944 1
0.019423040721224 1
-0.0109008369038207 1
-0.0175004900229019 1
0.0124998673509411 1
0.00142919368114403 1
-0.00771971717677468 1
0.00284410531102072 1
0.0177048019154102 1
-0.00699980308623993 1
0.00771373658926165 1
-0.000708029036883339 1
0.0270645893066447 0
-0.0150466619932319 1
-0.0124132343007062 1
0.00821336319696633 1
0.0195479277423092 1
-0.0197930069054411 1
-0.0145882253031187 1
-0.00960477180297646 1
-0.00861964984795365 1
0.0167320371853386 1
-0.00522235198490134 1
0.00526345228564312 1
-0.0116798190843081 1
-0.00892798270229381 1
-0.0209836686463617 1
0.00163383496382815 1
-0.01161162869855 1
0.0062414736034492 1
-0.0110907217091973 1
-0.0182693391923025 1
-0.0054313836270571 1
0.000741424166092286 1
-0.0279027577650589 1
0.0228203993298485 1
-0.0133414453702501 1
-0.00830686098619779 1
0.00509429883186002 1
0.018752630221815 1
0.00963282275180703 1
0.000264334522913727 1
-0.00975118134563459 1
-0.00486708988054992 1
-0.010691907641441 1
-0.00335942358250415 1
-0.00742704741814312 1
-0.00371616190886029 1
0.00474738772959259 1
-0.0257239134401202 0
0.0184722713656396 1
-0.014975815137894 1
-0.018842090643472 1
0.0104170789540099 1
-0.00101225285609601 1
0.00242302126408437 1
0.021910706544868 1
-0.0019202006960765 1
-0.00481445623480754 1
-0.00521672991385564 1
-0.0239986755573993 1
0.00438819420000728 1
0.0247409757415569 1
0.00126517308143367 1
0.0200706587018264 1
-0.00575863371750155 1
0.000998266693993831 1
0.0157289564848106 1
0.0151605532647224 1
-0.00575400159531485 1
0.00733345036695309 1
-0.00506679044203903 1
-0.011605747486184 1
0.0165544059759584 1
-0.0160632935056997 1
-0.00106718387429905 1
0.0100431094152429 1
-0.00744465853456545 1
0.014382118627127 1
-0.0108960982459534 1
-0.0106134424750521 1
0.0126665821049978 1
0.00281159080447109 1
-0.00483919596781803 1
0.0204136793957618 1
0.000219316243127794 1
-0.0104091006938416 1
-0.0159639477042272 1
0.00971742442059152 1
0.00511130059486432 1
-0.00293935955030893 1
-0.00581740629145166 1
0.00860825036285246 1
0.0259012844523068 1
-0.00705586427264742 1
0.0114506446608267 1
-0.000871964332591751 1
-0.0081831475322889 1
0.025497353816667 1
0.0156388091941285 1
-0.010452858216375 1
0.00373019137396319 1
0.00733111166304032 1
-0.0195005105800287 1
-0.0160602753546179 1
-0.0193575606841965 1
-0.00561996977217652 1
4.76361391844845e-05 1
0.0216204304544112 1
0.00416008373304196 1
-0.0039834706371065 1
0.00809907520560482 1
0.0044039963939531 1
0.0137235320560029 1
-0.009078460464882 1
0.0255651470656314 0
-0.0267212095171097 0
-0.0231679111990878 1
0.0225501289055801 1
0.00684322778335905 1
-0.0113559165483459 1
-0.00548599164257858 1
0.00463929702844777 1
0.0181615640063447 1
0.025855175105942 1
-0.0181583720149208 1
-0.0150849921251492 1
-0.007100880332084 1
0.00381633464581202 1
-0.022729962410373 1
0.00145926750684481 1
0.00240615327472739 1
-0.0152759584405662 1
0.0142424720120481 1
-0.0112061463951307 1
-0.00245470093027447 1
0.00774274291212303 1
-0.00209510723599169 1
0.0195882605269287 1
0.00373895624343194 1
0.000476517888700708 1
-0.00311766832633465 1
0.00332609337088418 1
0.00558046016524849 1
0.0107840615101006 1
0.0167588820258209 1
0.0323850136947658 1
-0.00663859894944832 1
0.00768480641490358 1
0.0115838609780863 1
-0.0108324210903353 1
0.00427274844529359 1
-0.00143959687418859 1
-0.012940454298642 1
0.0231747378334475 1
-0.0118079094189349 1
0.0193210444916902 1
-0.00948623380861976 1
-0.00125155021643888 1
-0.0243790933111462 0
-0.0107312962128038 1
0.00852543369148606 1
0.00427426576762048 1
-0.00227068388877573 1
-0.00737881786538211 1
-0.0143698486891069 1
0.00327899212586619 1
0.00714837876967086 1
-0.0125315073977413 1
-0.0115601654807519 1
0.00358049593338669 1
-0.00247289032655527 1
0.00307912969700523 1
-0.0145609912185521 1
0.00809553415155916 1
-0.0345336833370872 0
-0.00378515065080748 1
0.0171713757305698 1
0.0118771063604945 1
-0.0123262070438218 1
-0.00758886559896479 1
0.0104866257777676 1
-0.0131085696443118 1
0.0198826799167635 1
-0.00447166098348586 1
0.0101024281687773 1
0.00946127709855933 1
-0.00860941582116947 1
0.00627863208142909 1
-0.00704495200731523 1
0.00976330224320686 1
0.00653883396539402 1
-0.00919949542255296 1
-0.0219978644124784 1
-0.00511798731113276 1
0.00814499838363324 1
0.011668522637247 1
-0.0172183723218886 1
0.0129322149189547 1
0.0033504019400503 1
0.00725085877808955 1
-0.00772989044510541 1
0.00487178804300746 1
-0.00240783983500958 1
-0.000574549324806305 1
-0.00665210033215182 1
-0.00744968848636424 1
0.026749513028539 0
-0.0092770822475245 1
-0.000375177397275577 1
0.00528111835776905 1
0.00582490836200625 1
-0.00794321375303138 1
-0.00315559496375537 1
-0.00111349992314495 1
0.0154238142572936 1
0.00515338229350561 1
0.000892854741480513 1
-0.0109495991322155 1
-0.0091740939878813 1
-0.0137328092436663 1
0.0193520545039535 1
-0.0131060111508393 1
0.00860978761566416 1
0.0161015116232435 1
-0.00144252804813782 1
0.0140087368962688 1
-0.00461979209856074 1
-0.00715652414058473 1
0.0208545169941957 1
-0.00300001085209328 1
-0.00316698471866842 1
0.010564501791127 1
-0.00206951123529003 1
0.00280930254070318 1
-0.00382546141020731 1
0.00457539502703081 1
0.0175572582997131 1
-0.0142247397051792 1
-0.00864018068419852 1
-0.00158794655684877 1
0.0145004885157441 1
-0.00439754349091171 1
-0.0132567763732427 1
0.000746988153121314 1
-0.0118496074826601 1
0.00237632815389338 1
0.00777566009051075 1
-0.00418548911917344 1
0.00326980699800065 1
0.0253543912512472 1
0.00700487702665238 1
-0.00417929133890603 1
0.0102623563999455 1
-0.000458631639821909 1
0.000200591865682055 1
-0.00138955065404775 1
0.012507212482898 1
-0.0175944917038395 1
0.0162315815587004 1
0.00198931586930656 1
-0.00522194503746769 1
0.0109190491409722 1
-0.0169146881000678 1
0.0081240877960143 1
-0.0122018255881078 1
-0.0213094178611062 1
0.0128843826395664 1
0.0224004803030599 1
-0.00219682936590826 1
0.00323722370128431 1
0.0149965044061418 1
0.0080220916969551 1
-0.0261644075798586 0
-0.00992835353365958 1
0.00127464074858195 1
-0.00714851817270165 1
0.0058330115286865 1
0.0192900608784072 1
-0.0186522331717286 1
-0.0160901978277375 1
0.00162726311956337 1
0.0104163676741064 1
-0.00112900159991375 1
0.00682642651097033 1
0.00811572024058607 1
-0.0132245629176293 1
0.00606572739383366 1
0.00609681544281996 1
0.0154820402262628 1
0.0099281830454083 1
-0.00648524645815912 1
-0.0114856874049016 1
0.0242524651716778 1
0.00692365639405597 1
-0.0246850596071114 1
0.0096109481434659 1
0.00297084891586998 1
-0.0094569481939964 1
-0.0365184365080875 0
0.00598498399810059 1
-0.0199436474732704 1
-0.00871227415634052 1
0.0157032992907788 1
-0.0122213034270981 1
0.0211727083100326 1
-0.00996880101710974 1
-0.00743991186178483 1
0.00290937417164544 1
-0.000596443683174875 1
-0.00195337923061914 1
-0.0216570304842399 1
0.00829770528865656 1
-0.0274354330891827 0
0.0109567378795723 1
-0.0169173708679447 1
0.0156965341494068 1
-0.00835766584074536 1
0.0124150558481356 1
-0.0147137564408183 1
0.00219255375051171 1
-0.007505349292123 1
0.0140526925997868 1
-0.0111750384098712 1
-0.00336764589010874 1
-0.00322424605513837 1
0.0281154483069229 1
0.000116037761188502 1
-0.00870491677446605 1
-0.00399976526798258 1
0.0159002869704972 1
0.0052664989134178 1
0.0113064810439974 1
-0.00199484563674144 1
-0.00736914105770425 1
-0.00243652349311581 1
0.0148330778580111 1
0.0138651241373701 1
0.00601990790466301 1
0.0232614705485659 1
0.00153331879948047 1
0.0159665817302286 1
0.0131001490336227 1
-0.00457978346547352 1
0.0310869520266778 0
0.00663514988653539 1
-0.0178027166524478 1
0.000977323939562623 1
-0.0154963430214505 1
-0.00915708771460086 1
0.0198072749652334 1
0.0159009949630325 1
0.0103051755902702 1
-0.0106815459190167 1
-0.0275253339486756 0
0.0044290865951884 1
0.0160166626546956 1
0.0117152304971281 1
-0.00693929677234986 1
0.0178329042107043 1
0.00149103137745866 1
-0.00327044197600452 1
-0.0112208272348803 1
0.00277867808947025 1
-0.00793868192204437 1
-0.00774036697822848 1
-0.0236172009895201 1
0.0155456489632519 1
-0.00647247722010987 1
-0.00131411411541331 1
-0.00503311613934382 1
0.000577980536366087 1
0.00223383403284708 1
0.0367159978297144 0
-0.0174741440370479 1
0.00636740105251003 1
0.0290613002807848 0
0.0116447062741928 1
-0.0110749974840581 1
0.0227559953617106 1
0.00956948781795857 1
-0.00509354359558572 1
-0.031443614970659 0
-0.00131458368417377 1
0.00798784663517432 1
0.0221573217286776 1
0.010066227194634 1
-0.00558479781424369 1
-0.0098504921016518 1
0.0156169534068495 1
-0.0111777321494318 1
-0.00693026923224019 1
0.000234116403894314 1
-0.000281101896935998 1
0.00699275968643224 1
-0.00469157663600109 1
0.0057357515705106 1
-0.0227619238620747 1
0.0107122058974647 1
-0.00674241745236517 1
-0.00508196631657052 1
0.00548683176623807 1
-0.00897791263705157 1
-0.00915484597345364 1
0.00933508281387648 1
0.00487100088465208 1
0.0037686430168808 1
-0.00549436842502082 1
0.0014893850806052 1
0.00760023332549147 1
0.0313976708685343 0
-0.00745624459501001 1
-0.0049481992691071 1
0.0102928895826399 1
0.0210876180628167 1
-0.00719510387305986 1
-0.0218786285578853 1
-0.00203620146592324 1
-0.0192004409866836 1
0.0214978307126353 1
-0.00887187369321501 1
0.00214583592402416 1
-0.0129409963105872 1
0.00748621863800021 1
0.00696542837112904 1
-0.0118541630507107 1
-0.0119536326822541 1
0.0198078860354222 1
0.000175863847448826 1
0.00527827381492292 1
0.0162653113086513 1
0.0082133789038451 1
0.00468666864603352 1
0.0200541563745213 1
0.0230228562348946 0
-0.018238805696645 1
-0.0128941686553478 1
0.0205561797189607 1
0.00732582519589333 1
0.00432726619322297 1
0.00465012766337495 1
-9.46396492266795e-05 1
0.00825446849590974 1
0.00101737201104959 1
-0.00851482303356836 1
0.00338997458918354 1
0.0185392557705031 1
-0.00191135599326969 1
-0.00483889400919864 1
-0.0121002185457584 1
0.0123301103155563 1
0.00297726980621816 1
6.66594270276408e-05 1
0.00628803722042812 1
-0.0109895373288129 1
0.00569348495581797 1
-0.00783695252992983 1
0.00900792516928113 1
-0.0314415397854696 0
-0.0222770732320041 1
0.0426627323248671 0
-0.00478137127573069 1
-0.00890958404454958 1
0.00177224906982053 1
0.0069360662962465 1
0.0161163308919798 1
-0.0225943481032317 1
0.0233220117459236 1
0.00728664486456221 1
-0.00897503137256058 1
-0.00318947751249488 1
-0.00555716428587614 1
0.0091426132077589 1
0.00224144980295437 1
0.00296134822348155 1
-0.00976891957101876 1
-0.00886343378965025 1
0.00664722873748902 1
-0.00135606470855287 1
-0.0122770725542518 1
-0.00589787957389097 1
-0.0121702661972003 1
-0.0421105697784122 0
-0.00298766645692782 1
0.00372162680819033 1
0.00278979157621394 1
-0.0220202381175077 1
0.00347969521158905 1
0.00872582300132094 1
-0.00408035096301003 1
0.00417097206854914 1
0.0114227128621888 1
0.00824008122462913 1
-0.00174728637847123 1
-0.00118891946114227 1
-0.0131396935291735 1
-0.0102987833469961 1
-0.00261932941947974 1
0.00761411490142097 1
-0.00525874043408025 1
-0.011008678978659 1
0.000557604592401123 1
-0.00614040251500883 1
0.0141118519597779 1
0.00832036683804402 1
0.0059868116462017 1
0.00481639518333298 1
-0.0132019848309362 1
0.000653438772408733 1
-0.0113798758300866 1
-0.00586771278863396 1
0.00135695885443987 1
-0.0139485213279729 1
0.00856254581147142 1
0.000739206714052091 1
-0.0138476586982431 1
0.00327323576323692 1
0.0207125370422235 1
-0.0184829686836128 1
0.0286243023601542 1
0.021284501379023 1
0.00317926995504073 1
-0.0170011938469114 1
0.0154434717507359 1
0.0119593905142744 1
-0.00902659177119545 1
-0.0143647143566793 1
0.00754539526848939 1
-0.00543390382476517 1
0.0081141190021644 1
-0.00906055561108412 1
0.012213565897501 1
-0.00192401328384254 1
0.0023464658123876 1
0.0192784059947559 1
0.0181914067731542 1
-0.003568729137508 1
0.0545224811768996 0
0.00277779716139388 1
-0.00552668409509292 1
0.00856728161111864 1
0.0142429767496515 1
-0.0230275159093296 1
0.00662040500709787 1
-0.00941638726634117 1
0.0145617717745682 1
0.0270054780377079 1
0.0206903623300398 1
-0.0132931882063745 1
0.00325076209256294 1
-0.0203142010542653 1
0.0182516713357435 1
0.00735405116735083 1
-0.0256747119941401 1
-0.0115771064945371 1
0.006683250083438 1
0.0135407803769945 1
-0.00774623481058143 1
-0.00347624652312466 1
0.00495174708687641 1
0.00974769291995654 1
0.00456795611818924 1
-0.00209821582535717 1
0.0211406752320418 1
0.00897980923350689 1
0.00584591856579789 1
-0.0114651731874117 1
0.0158872159163912 1
-0.0340410241981064 0
-0.00980565837310435 1
-0.000989096510494035 1
-0.00771959411241646 1
0.00946352855265092 1
0.00253135373887575 1
-0.0143377817315664 1
0.0102031337821036 1
0.0122432124984169 1
0.00174645643689439 1
-0.00997785090540807 1
0.0093965296839888 1
-0.00853960718386506 1
-0.0219824091391645 1
0.00404832288400345 1
0.0125255951221528 1
-0.0113719968839668 1
-0.00314412872479824 1
0.00203091362666951 1
-0.01265036209855 1
-0.00541834167964107 1
-0.0182262365756416 1
-0.00984171034962709 1
0.01150850146373 1
-0.000353679268221426 1
-0.0226107913832002 1
0.00977584455881104 1
-0.0109762577312205 1
0.00548081430840886 1
-0.00866213613257903 1
-0.00242974091579093 1
-0.0137256117988745 1
0.0162201400619479 1
0.0056826014508441 1
-0.00915006957515461 1
-0.005572475323215 1
0.00885375559867026 1
0.0021084175963762 1
-0.0231105988656802 1
0.000579008984290765 1
0.00981416548818988 1
0.00499610678709169 1
0.00375958641138597 1
-0.00612090143608728 1
-0.00209382404200124 1
-0.0117482423677827 1
0.0030249739865322 1
-0.00191702462258127 1
-0.00613875204665814 1
-0.000428056632785338 1
-0.0217191053992581 1
0.0036859450709841 1
0.0116527030226947 1
-0.00309888261665622 1
-0.011878090958166 1
0.0123681426545029 1
0.0136537379454043 1
-0.016095764340228 1
-0.00588913226976319 1
0.00810739605824439 1
0.000545594982011701 1
-0.00535081935059545 1
0.0150452093258053 1
0.0105102493948392 1
0.00995713691430363 1
-0.0137396966140794 1
-0.00973911613024669 1
-0.0164768181608721 1
0.00136825039577958 1
-0.00350779050726007 1
-0.0156487870635012 1
0.0180992564362971 1
0.0108834420669226 1
-0.010009026209501 1
-0.00768414363329348 1
-0.0192357509192151 1
0.00375969481733005 1
0.00835637056451391 1
0.00467744830356895 1
0.00765844333848606 1
-0.0117918278409108 1
-0.0118036313335608 1
-0.00571003659034003 1
0.0176402326948252 1
4.82558561476057e-05 1
0.00836502704971764 1
-0.0048358892124708 1
-0.0098595233287065 1
0.020611223264283 1
-0.000933392688809364 1
0.00569807220920965 1
0.0113670501576437 1
0.0071065071985402 1
-0.00792720080809777 1
-0.00852106741235565 1
0.0128771454581911 1
-0.00121798192659517 1
-0.00464442292812503 1
-0.0174423903154887 1
0.00967187586190549 1
-0.0190482874301663 1
-0.00870562697093392 1
-0.0122479372975394 1
-0.00494841026806934 1
0.00928104087129326 1
0.0236661530904135 1
-0.00481152289878214 1
0.0118581406013482 1
0.000308075243088439 1
0.00140615433351151 1
-0.0146671547512535 1
-0.00297350882484899 1
0.00417834627655308 1
-2.78827281066135e-05 1
0.0131514492813095 1
-0.016124711009664 1
-0.00930677549810599 1
0.000888393568701564 1
0.00118208336972093 1
0.00307394982618072 1
0.0020641603982573 1
-0.00740515572216956 1
-0.00682250769873356 1
-0.00411727006675333 1
-0.00130135262975571 1
-0.0071062393441185 1
0.00545348427854519 1
-0.00287619393997428 1
0.0106196387251289 1
-0.00260695560963878 1
-0.00560874937537006 1
-0.0043016492963418 1
-0.00936865019227296 1
-0.0117096619757293 1
-0.00559028651007726 1
0.0154543160652208 1
0.00275748683700171 1
-0.0147030530785217 1
0.00331846583042484 1
0.0115670692412891 1
-0.00363585572181574 1
0.0066651301110826 1
-0.011843929559843 1
0.00410945742026218 1
0.0317013403846471 0
-0.0306136816924367 0
0.0104473011540873 1
-0.0189224553261108 1
-0.00953747283207352 1
0.0111790464353182 1
0.00191166806892282 1
0.00153192524002623 1
-0.0010053913353626 1
0.00137926338786612 1
0.00185398544593542 1
0.00141697561801989 1
0.00876800149172071 1
-0.00322498888067177 1
-0.00245259322371244 1
-0.00395984586777586 1
0.0106193003408021 1
0.00723084938419857 1
0.00962672973040256 1
0.0157539176734004 1
0.00269342913401398 1
0.0110264847318208 1
0.00134602378815968 1
0.00240741481107633 1
-0.00956911737097632 1
0.00255300101330692 1
0.0005057907816397 1
0.00388774865342166 1
-0.0284876804812934 0
0.00349334120308914 1
0.0117588159770913 1
0.0199933648211068 1
0.00736839864127777 1
0.00505726284950481 1
0.0121719754150068 1
-0.00184141320840268 1
-0.00253122911135681 1
-0.00853363890043679 1
-6.60474668984419e-05 1
0.0168460739906713 1
-0.0223055198948885 1
-0.0283346218822467 0
-0.00885140022558794 1
0.00731848738817036 1
-0.0131788977456085 1
-0.00274208555371664 1
-0.00846796424731667 1
-0.00113437858073972 1
-0.0049535608868151 1
0.00132875432467538 1
0.0083703595824592 1
-0.0214753064261049 1
-0.0048957841025001 1
0.0174247292933708 1
0.0142074901378968 1
0.00972682995672513 1
0.0251979155204626 0
-0.00638851809333987 1
0.0308417526273176 0
-0.0114908369719043 1
-0.0163533707254872 1
0.0177325367963053 1
0.00131802710739997 1
0.00122225027634402 1
-0.000238443528325683 1
0.0170085472183741 1
-0.00888517297776892 1
-0.00362312230738574 1
0.011116925694161 1
0.00270400801053227 1
0.00625837191431351 1
0.00185871443969358 1
0.0127645993036785 1
0.0127413685869547 1
0.00281829800078859 1
-0.000862254483924518 1
-0.00789945231521141 1
0.0135451888955526 1
0.0012618245103332 1
-0.0371778846881305 0
0.0315500873396769 0
0.00422707355688235 1
0.0187098273497314 1
0.00314990069858019 1
0.00503519761270885 1
0.000122226721767094 1
0.0157656961474525 1
0.0182054947089302 1
0.0199364239112587 1
0.0179442082684534 1
0.00205515344420411 1
-0.0217850406781936 1
-0.00561738263373281 1
0.00495233738732566 1
0.0197395021394062 1
0.0186812094145029 1
-0.00190376746945162 1
-0.00878157621172407 1
-0.0165573108586603 1
0.0102676669414681 1
-0.0125262521936323 1
0.0218988989518392 1
-0.00636503735739289 1
0.00216640357280655 1
-0.00364638845339601 1
0.00330522569920899 1
-0.00845442089185468 1
0.0252462530361563 1
0.00408186101023586 1
-0.0182647297324429 1
-0.011295286066469 1
-0.00590715847885899 1
0.0120777941109962 1
-0.00941560085971401 1
0.0151968756162441 1
0.0273854338507268 0
0.00245051884924556 1
-0.0105200046230853 1
-0.0137213580217505 1
-0.0212699700026431 1
0.00816811682331756 1
0.001659146811377 1
0.00720919761496497 1
0.0182268778373192 1
0.000787738851277741 1
-0.0090977200066485 1
-0.0208247817899862 1
-0.0156299997725064 1
0.00819293233989708 1
-0.00441938404499586 1
0.00470021304793554 1
-0.0144805248822553 1
0.0023881913684433 1
0.000619874156671411 1
0.00627822516104574 1
-0.0199563580797714 1
-0.0140256864214713 1
0.0107269171621472 1
-0.0203580410718242 1
-0.0108575003918173 1
0.00912651063224141 1
-0.00944043976694904 1
-9.31238343369087e-05 1
-0.0200592616966986 1
-0.00314171895817549 1
0.00561342957799466 1
-0.00582832217699672 1
7.74861418380241e-05 1
0.021235593388615 1
0.0152189897521379 1
-0.00908643907782822 1
0.0129847045269286 1
0.0147621146417785 1
-0.0163150903122163 1
0.00382351148518691 1
-0.00803515211305632 1
0.00196969507759806 1
-0.0155227770668102 1
-0.0121222865750696 1
-0.0200071657215145 1
-0.0055249202517162 1
-0.0183020308632206 1
-0.0113278170197472 1
-0.00626069872665333 1
-0.0133311342165275 1
-0.0266512875310639 0
-0.0210953660928916 1
-0.0235351934270103 1
-0.00913145173246831 1
0.00125788224963674 1
-0.000346174115750344 1
0.00523411421638236 1
0.00773485885151206 1
0.0261449711955939 1
-0.000188191326727444 1
0.00510312964891708 1
0.000129389464837096 1
0.0201869453648125 1
0.0267262683938934 1
-0.003566649522028 1
0.00106773898242228 1
0.00525489843488906 1
-0.000971932464497031 1
-0.0233289398169948 1
-0.0176868291704139 1
0.00430431188983999 1
0.0168592650966621 1
-0.0129942587625631 1
-0.0209253452300387 1
-0.00404472860123404 1
0.0101638644336864 1
0.0012239016834162 1
0.0180193895822385 1
0.00476435842949084 1
-0.0146085739199371 1
0.0115678308139906 1
0.0131433545421178 1
-0.0140763023864948 1
-0.0176835482372946 1
0.000461032589022321 1
-0.00643942023163139 1
0.0173858614411885 1
0.00433431010519756 1
0.0218766228101402 1
-0.00199435935556837 1
0.00961792519076302 1
-0.0107056604994061 1
-0.00548288261660709 1
0.01353100285238 1
-0.00807520362337411 1
0.0059027033522001 1
-0.0120094214285984 1
-0.00333884256947462 1
0.00387778433110528 1
0.0173006304092573 1
0.0124573795571834 1
0.00609815528621569 1
0.0125602911031186 1
0.0187982673334747 1
-0.000173562842380949 1
-0.033521028338778 0
0.00463224980731399 1
0.010393818313983 1
0.000604657277528493 1
0.0126830419607761 1
-0.0294836654070576 0
0.00189783766977296 1
0.0159268033891641 1
-0.00544486207601177 1
-0.0192011222915163 1
0.00252263822801933 1
-0.00338028859160692 1
-0.00170092447228943 1
0.0115126450321802 1
-0.0129781254491723 1
0.00780332580694061 1
-0.00206159410726028 1
0.00120407059316007 1
-0.0131791020084546 1
0.00202419851674365 1
0.0108245378830514 1
0.0104754887454377 1
-0.00377036554638095 1
-0.0114463365180473 1
0.00832222387512112 1
-0.00306794005842636 1
-0.0128317868185218 1
0.000384913693600621 1
0.000937857190494928 1
-0.00870393660873865 1
0.011351778350145 1
-0.0114595613804181 1
0.0218537404468833 1
-0.0119903938483603 1
-0.0120038332191451 1
-0.016569217117253 1
-0.0139208686905047 1
-0.00562958459323945 1
-0.00288797998560508 1
-0.00945447706947329 1
0.000525376686405438 1
-0.00751571618286095 1
0.0126303124758519 1
-0.00308190469956749 1
-0.00837448488823025 1
0.0154165895820942 1
-0.0118086248539521 1
-0.0022511122830399 1
0.014928983026936 1
-0.0221498675218138 1
0.0199168764738554 1
-0.0160007038993054 1
-0.0258216092567018 0
-0.00269819323447251 1
-0.00166399046857814 1
-0.00970891180449355 1
-0.00251433763792568 1
0.00011204865151636 1
-0.0150572657285169 1
-0.0221382147676809 1
-0.00534891439691042 1
-0.00689383871619065 1
0.0142004601109305 1
0.00163900551625477 1
-0.0119634253091745 1
0.00195705841328691 1
-0.00182618782573844 1
-0.00054954025072599 1
-0.0277867093154796 0
-0.00222631378451427 1
0.0181124961424855 1
-0.0127881120736302 1
0.00514721465436486 1
-0.0149109651243947 1
0.000760178257898951 1
0.000542585299531419 1
-0.00533361322087128 1
0.0132943974641012 1
-0.00459321879824328 1
0.0149734437390651 1
-0.00533367984515488 1
0.0102363111628559 1
-0.0161767877450658 1
-0.000393589046168662 1
0.000993792792517628 1
-0.00654959488607453 1
-0.00973552234062556 1
0.0165880253916555 1
0.00593728941457425 1
-0.00577340376259011 1
-0.0135351458908018 1
0.0164994283794639 1
9.74776743040032e-05 1
-0.00932466784121341 1
-0.00758835460405737 1
0.000195534883628534 1
-0.0175245308048307 1
-0.00577538942605322 1
-0.000911178942735884 1
-0.000593089150727533 1
0.0344479904636791 0
-0.000246366880222186 1
0.00587687375420911 1
-0.00279962736233347 1
0.0116839144775784 1
-0.0100966916203601 1
-0.00907656083471587 1
0.0147747209464496 1
-0.0112577089924496 1
-0.0141378305919016 1
-0.0129749320301151 1
-0.000396537076186134 1
-3.58551733383569e-05 1
-0.00678569273054478 1
-0.00379385065813754 1
-0.00592016571230172 1
0.0070730712105783 1
0.0124284744466648 1
0.00871468270435355 1
0.00085762328195184 1
0.00278375709997736 1
0.00303132981335534 1
-0.0259600129994292 1
0.00156291643697678 1
0.00932545725878989 1
0.0130228165108583 1
0.0153822777143251 1
-0.0283223465707044 1
-0.000611922635827807 1
0.010801449293833 1
0.00970897138994709 1
-0.0195845919652405 1
-0.012311105119486 1
0.000284778801578045 1
0.000733713501088643 1
0.00694745291869751 1
-0.00826837234120585 1
-0.00500367120740545 1
-0.0116374273293201 1
-0.0149363412999788 1
0.00221366486164289 1
0.0229896978491551 1
-0.0133738446477346 1
-0.0068599687150013 1
0.0255508080627938 0
-0.0209872567608615 1
-0.000409345665920227 1
-0.0134107211550116 1
-0.0138144734649202 1
-0.00802139402546838 1
0.00150766962492532 1
0.00213850484047306 1
0.00372276551610099 1
0.0245112696868916 1
-0.0162000488828714 1
-0.0115129272227621 1
-0.00412831838353137 1
0.02997838886605 0
0.0172173149230805 1
0.00658300279780749 1
-0.00327344458621531 1
0.0211616189536071 1
-0.00128210449989211 1
-0.0193459128425558 1
3.59151073383089e-05 1
0.0139947866121526 1
-0.000107161468838097 1
-0.0142879769132511 1
0.0100199933681247 1
-0.00451884601186694 1
-0.0114779004111302 1
0.000339430776922263 1
-0.0127851724015094 1
0.0162749718753546 1
-0.0182371409988382 1
-0.0195787098187277 1
0.00720393635077519 1
0.00833075018245896 1
0.0223461748863269 1
0.0086848819482856 1
0.00535782143064987 1
-0.0208367052341555 1
7.84029382966478e-05 1
-0.000480891834460574 1
-0.00163797999914391 1
-0.0140072026619738 1
0.0202243115023154 1
0.0112114771390953 1
0.0141123138950981 1
0.0177299995217061 1
-0.00401244974724383 1
-0.00786927482345597 1
0.0133962242336966 1
0.00740343169450076 1
-0.00727540764346263 1
0.0229236307038853 1
-0.00611274832251507 1
-0.00771603931641111 1
0.00171000549737854 1
0.0182982630612228 1
0.00686559362041621 1
0.0211045697584906 1
-0.000459889425779349 1
-0.00864230307664806 1
0.00733507379644588 1
0.0128230147476199 1
0.0233818485591682 1
-0.0122852254536447 1
-0.00593854926964854 1
-0.00343128658410226 1
-0.012947228625829 1
0.00944934276407188 1
-0.00949759449654718 1
0.00651500062976205 1
-0.015912345166439 1
0.00520010016518968 1
0.0105758316590367 1
0.00604998633243088 1
-0.0101333862436318 1
-0.00319199614206374 1
-0.00512319509057873 1
-0.0201087941920909 1
-0.00431508683014847 1
0.0215445497985097 1
-0.0137673533903619 1
0.000286585015837999 1
0.000420699002340827 1
-0.00573299707113446 1
0.000563534514122528 1
0.00784772716971145 1
-0.00323824216030322 1
0.00775044116812845 1
0.00657198869623216 1
-0.021536511311543 1
0.0122684553501426 1
-0.0163227647737841 1
-0.0174802991682578 1
0.0189386136129874 1
0.00163314170908151 1
0.0046374241554035 1
0.00619901965599732 1
0.00598226951330683 1
-0.00652278925670354 1
-0.00579892886275512 1
-0.0199702297794927 1
0.00557557593307743 1
-0.00112148858529204 1
0.00293713097842382 1
0.0166211550449579 1
-0.00899850902115585 1
0.00495117216155869 1
-0.00719575456724803 1
-0.00862725876151668 1
0.00695360527487751 1
0.0105975686820466 1
-0.0109422644009968 1
0.00662398200330882 1
-0.0159745241198506 1
-0.00319067152270199 1
0.0259664598803628 1
0.00757499388233234 1
0.00860736696593012 1
-0.00364262586375744 1
0.0145871219466365 1
-0.000578621584083289 1
0.0162326453811367 1
-0.0185077564478056 1
-0.0140776032115 1
-0.0172436312469687 1
-0.00725297652612495 1
0.00849565888497044 1
0.00265978260969124 1
0.00518448937248663 1
0.00158401910172051 1
0.00348129681186583 1
0.0218708155789412 1
0.015344961177417 1
-0.00576586954248405 1
0.0114988329868188 1
-0.0150655225671594 1
0.00275475592069499 1
0.0134790474478317 1
0.0021506251614274 1
0.013394720061554 1
-0.00201635708425845 1
0.0225463802334112 1
-0.0112542881805962 1
-0.00247646541376548 1
-0.00534590000650701 1
-0.0244478365228295 1
0.0117400253469459 1
0.00136410485311492 1
-0.0287308957109302 0
0.0028272459200006 1
-0.00906542805210632 1
0.00546650567535388 1
0.0068154715857194 1
-0.0107993462915227 1
-0.0199078145778849 1
0.00579355367910321 1
-0.00576280455054269 1
-0.00201349375457425 1
0.0164115572809466 1
0.0181542671785199 1
-0.00634700777870306 1
0.00278657052804309 1
0.000672161708210606 1
-0.0168516126817592 1
0.00582349650064879 1
-0.000323198963181243 1
0.00957643028904532 1
-0.00541842572550581 1
-0.0203019543509986 1
0.017719007114466 1
-0.0039039150462261 1
-0.00747002937768339 1
-0.00650612368089364 1
0.0130487241242947 1
0.0203193629403022 1
0.0122489188045737 1
-0.0239357168285402 1
0.000100097940849996 1
-0.00950209906541653 1
0.00659201994340293 1
0.00814901967919084 1
0.000256580135755184 1
-0.0314196011629073 0
-0.00107065522853193 1
-0.0002702958576312 1
0.00670133797188731 1
-0.0106966021500169 1
-0.0052953091371083 1
-0.001629920176326 1
-0.00501937643795806 1
0.00483133213508051 1
-0.00565682110289684 1
-0.00893961553009137 1
0.0120005522103147 1
0.00784589664005332 1
-0.0109205494573049 1
-0.00602192139241352 1
0.0117363165399977 1
-0.00469452083146734 1
0.00608769492989047 1
0.0067102394923427 1
0.00773055056553347 1
-0.0289021852278454 0
-0.00289825442896577 1
-0.0289843235049686 0
-0.000790751569854797 1
0.0209458698811162 1
-0.0192486022886393 1
0.00577434834189222 1
-0.00075904797728194 1
-0.0149427139984389 1
0.00271548070367303 1
-0.0173090438832156 1
-0.00258075767890915 1
-0.00172092853500626 1
-0.0170050566142229 1
0.0241253849869651 0
-0.018492073711806 1
0.0107113590961966 1
0.00627057239231268 1
-0.00511431931449459 1
-0.0105273275182864 1
0.010851165233281 1
0.0118898184639851 1
0.0164079471157713 1
0.00576248563310637 1
0.00995052386299912 1
0.00667672594451607 1
-0.00488850158466004 1
0.0234004850837272 1
-0.00380462095106497 1
-0.0110804609894479 1
-0.00239105679556206 1
-0.0152138430935565 1
-0.000852296117691296 1
0.0260561554716758 0
-0.00533768396436184 1
0.0137714496026433 1
-0.00783809054891609 1
0.0250694477200804 0
-0.0150047083619621 1
-0.0132940072005733 1
0.00215283849035554 1
-0.0284327716534139 0
-0.00310686033461779 1
0.00362967799582486 1
0.0112278462927357 1
-0.0315789428937881 0
-0.0239276676004656 1
0.0126686896032828 1
0.0128035985985574 1
-0.00383195756855037 1
-0.00296614608989065 1
0.0223472108239672 1
-0.00997529400972598 1
0.0110573161928352 1
0.00766257546482252 1
-0.0014831020706169 1
-0.0136254064333616 1
-0.0202217495169619 1
-0.00996595956888303 1
-0.00357440206779569 1
0.0157266100554345 1
0.0195874286972461 1
0.0190100097830619 1
0.00876294204307617 1
-0.00256955094686468 1
0.0213482773124214 1
0.0050287970845585 1
0.0217550241017345 1
0.0109729763240882 1
0.000508084829410788 1
0.00611802760537846 1
-0.0269814046176019 1
-0.000781417835494098 1
0.0114749550899126 1
0.00528209505810605 1
-0.00488137874783354 1
-0.0214778378759502 1
0.0219483827625596 1
-0.0125357278751763 1
-0.00845470771185557 1
0.0113036407352472 1
0.0204801256057945 1
-0.0230420727163055 1
-0.00532997802758362 1
0.0147311127817291 1
-0.0111251375702978 1
-0.00736261556374177 1
0.0197915284839075 1
0.000435817421067286 1
0.0147349867663612 1
-0.00844930438810481 1
-0.012281302088443 1
0.00491009831070374 1
0.00155968046635592 1
0.0115222985675267 1
0.0315253810011717 0
-0.0151225211753216 1
-0.0111485538292794 1
-0.0152739071985106 1
-0.00641349992060381 1
0.016819186928735 1
0.0208129584388711 1
-0.00735935263500518 1
-0.00743035496972419 1
-0.00927751862653687 1
-0.0103043380540201 1
0.00637271292783596 1
0.0048760413497707 1
-0.0153172753027017 1
0.013580102103461 1
-0.00474082131344265 1
0.0163012336851609 1
-0.0102591758457305 1
0.0116512279267075 1
-0.00726893139686935 1
-0.00263771930434799 1
-0.00151840639351011 1
0.0167192740592797 1
-0.00566008335248208 1
-0.0147715407895321 1
-0.0201612565472634 1
0.0105273587233512 1
-0.00432750950079387 1
-0.00578927498967851 1
0.00533975101891232 1
0.00208655163590387 1
0.00531718322868905 1
-0.00570347647862926 1
-0.00342008632038261 1
0.00437153988398854 1
-0.0173175166703164 1
0.0278342121073825 0
0.00497706592071889 1
0.0047327656355645 1
0.0104988841411764 1
-0.0101846821723432 1
-0.0109605451398449 1
-0.0046663806481136 1
0.00922221161249763 1
0.000932755328554777 1
0.00455684733291427 1
0.00450846867463531 1
-0.018410370635787 1
0.0127744311571676 1
-0.00927169853326127 1
-0.00992588177464132 1
-0.00565268105513046 1
-0.00348395441053546 1
0.0080649503510396 1
-0.0118055867377661 1
-0.000556982303447996 1
0.00902348759174481 1
-0.0103328434721372 1
-0.00873571705924439 1
-0.00521603419523235 1
-0.00952822640584656 1
-0.00747624861934455 1
0.00327632289761229 1
0.00375880344868333 1
0.0316356330846011 0
0.0198706814470585 1
-0.0157264769869897 1
0.00836542790155542 1
0.0216803572913682 1
0.0110883894679135 1
-0.0154747939973521 1
0.014447019593957 1
-0.0079550121028639 1
0.00713052257562908 1
-0.00117216734902765 1
0.00947125147395131 1
-0.00306536935686971 1
0.00237548108763702 1
0.0119767315278101 1
-0.0207895259730076 1
-0.00848480520836637 1
0.0137877412136703 1
0.00538786177106768 1
-0.00797895116420474 1
-0.00326976817101948 1
-0.0146911542134751 1
0.020067936768277 1
0.000488942072565801 1
-0.000457275392498624 1
0.00817426976939741 1
0.000328276199381777 1
-0.00185824180233168 1
-0.00398165266254574 1
-0.0114620031166008 1
0.0131831576583932 1
0.00328774587378778 1
0.00460947506410842 1
-0.0075873610224241 1
-0.00120690443699768 1
0.0234629008386415 1
-0.0193768919603333 1
0.0106517660476976 1
0.0174700034760853 1
0.00551229707207298 1
0.000345569757960557 1
0.00590028184898423 1
0.0123247135489885 1
-0.00252634393144005 1
-0.0118339623070877 1
0.0127882669223994 1
-0.0141030060927189 1
0.000175132140208939 1
0.00273225259688556 1
-0.0118944054901981 1
0.00470089409898112 1
-0.0176825696302543 1
0.00299049933265912 1
0.00766188062098723 1
0.023884910472865 1
-0.00785855511695369 1
0.0143656747790996 1
-0.0201427001841253 1
-0.0112153459979329 1
-0.00918280315151502 1
-0.00200364764584887 1
-0.015355943091674 1
0.000892783025529679 1
-0.00736964874673933 1
0.00147427056361569 1
-0.00955990422524592 1
0.0143260837103083 1
0.0121173342611945 1
-0.0144477772630005 1
-5.52104796215378e-05 1
-0.00417155481300261 1
0.00199425153427785 1
0.0115000584300319 1
-0.013725701892228 1
0.0110749026673993 1
0.00299353590275243 1
-0.0280157798857093 0
0.0210756983596183 1
-0.00730619066278537 1
0.0206860579319644 1
0.0145483100343876 1
0.00604430997781443 1
-0.00526184014448863 1
0.0262673693533788 0
0.00418704154022624 1
0.023346605210717 1
0.00126473335698806 1
0.00757354285947969 1
-0.00207520651713036 1
-0.0171610817790385 1
0.0065510907727239 1
-0.0137179949242738 1
0.0121470325756585 1
0.00853763974656586 1
-0.0117711427536471 1
0.0055723770641739 1
-0.00432292076722555 1
0.0126572686521384 1
-0.0130245708662813 1
0.00842687059505448 1
0.00869390392144452 1
0.000303668830724108 1
-0.00597493970204231 1
0.0120918005654087 1
0.0188764166652137 1
-0.00143308384391956 1
0.00377428029715903 1
-0.0142649218662281 1
0.022505755453746 1
0.016383646799282 1
-0.00799854904459939 1
-0.0108322123209844 1
-0.0191154356668042 1
-0.0130913413171658 1
-0.00374483099779699 1
0.00962016517052794 1
0.000115557329745392 1
0.013092288887704 1
-0.00253677958171286 1
-0.0107000864486399 1
0.0255594159831927 1
-0.0168332320508821 1
0.00508734496721586 1
0.00744736402022593 1
0.0119113372993886 1
-0.000188220687704725 1
-0.00252190757330327 1
-0.00618712297092829 1
0.0183817049596514 1
0.0101117581826149 1
0.0014042641834719 1
0.00367054387124456 1
-0.0114003374726799 1
0.0111654441023296 1
-0.000485192856863149 1
0.00648560827601173 1
0.0074488621036204 1
-0.0259407329770282 1
0.0072702291007368 1
-0.0075734093955825 1
-0.00353090150952106 1
-0.0259913605314481 0
-0.00482747967743894 1
-0.00840354816150551 1
-0.0104893217305803 1
0.0257525345061478 1
-0.00904120447612277 1
-0.0235665095810096 1
-0.011758176513756 1
0.00318083397971935 1
0.0244500213187705 0
0.00375351650772796 1
-0.00647597840842072 1
-0.0131157091980033 1
0.012426181256289 1
-0.0127537116834249 1
0.0151887987148794 1
-0.00063820396933608 1
-0.00283019918195174 1
-0.0172724487390737 1
0.000988988451155028 1
-0.022711338701906 1
0.00746920124576282 1
-0.0123551456399115 1
-0.00748947998178639 1
-0.00166455663007211 1
0.01344275945922 1
0.00585700772852006 1
0.0162813636055878 1
-0.0271071184720953 0
0.00158773062858994 1
0.00220798223925751 1
-0.0315753395444501 0
0.0120018776973102 1
0.0181826256009019 1
0.0302912092106296 0
-0.000182990587357264 1
-0.000575329475633043 1
-0.015330205033008 1
-0.0097129409755168 1
-0.0127531032958927 1
0.00558473054580623 1
-0.00269925994073229 1
-0.0009114233249327 1
0.000698624436410286 1
0.0110380599685791 1
0.00870230477580331 1
-0.00343432301283901 1
0.00406168112809207 1
-0.0246162376127443 1
-0.0100990095332648 1
0.00272916702393867 1
0.0150341393251894 1
0.0199466730880223 1
0.00251993151335758 1
-0.0091175407869786 1
-0.0166714042109179 1
-0.0163898180799612 1
-0.00111661170293783 1
-0.000175125304647956 1
-0.0104784998262905 1
0.00083319885517063 1
-0.00444084878785059 1
-0.0194927652750933 1
0.028430586446757 0
-0.01977375235985 1
0.0103402598605483 1
0.0154728228305564 1
-0.00681758116556047 1
0.0188071651090085 1
0.0117078647331221 1
-0.00248141654647133 1
0.0088571179028535 1
-0.0164130652601047 1
-0.0122868328817154 1
-0.0275274902639445 0
-0.000306747753000563 1
0.0138197133061321 1
-0.0097096238224542 1
0.00123672844442839 1
-0.00992754942376605 1
-0.0230386348450761 1
0.019216246984865 1
0.0103323678792319 1
0.00380926181365502 1
-0.00685479750993616 1
0.0105832929113389 1
-0.0118877963866297 1
0.00904806411668262 1
-0.0197697008602964 1
0.00338492508152778 1
-0.00146846116471391 1
-0.0113931148137906 1
-0.00461616910873429 1
0.00447801696590462 1
-0.000375473892793418 1
-0.002894920554127 1
-0.0105307020510688 1
-0.00867320931096043 1
-0.000945748681895863 1
-0.00629393339264061 1
-0.00650010757164678 1
0.0111585951513202 1
-0.00726672396158056 1
-0.00648463908922385 1
0.0125878459599566 1
-0.012764270220835 1
-0.00670156342690705 1
-0.0126964285752053 1
-0.00827095046869881 1
-0.00814588994458213 1
0.00431997618745184 1
-0.0122412231812363 1
-0.00722463811566334 1
0.00609604693846174 1
-0.00173288549347028 1
-0.0257780743086662 0
-0.00425122950123395 1
0.00414722191502731 1
-0.0186724430328677 1
0.00798358088684344 1
0.0151986839828002 1
-0.000349045297135732 1
-0.0030696368487279 1
-0.0206981307502906 1
0.0119865813674153 1
-0.020150760847786 1
-0.00970176974662194 1
0.0133338725906303 1
-0.000828151230354155 1
0.0150893034745137 1
-0.031929559113934 1
-0.0069935520527738 1
-0.00556562213914767 1
-0.00862018176971624 1
-0.000903059925064837 1
-0.0146308822352339 1
0.00782729005808389 1
0.00021029696789286 1
-0.0338891424172174 0
0.0255069648981193 1
-0.0108576466915284 1
-0.00156321784381141 1
-0.0121086104251896 1
-0.00465018011081394 1
0.0143775121793803 1
-0.0193058999990335 1
0.0107300799851372 1
0.00382819257584467 1
0.000675996189503257 1
0.0307445388262016 0
0.00221227738881537 1
0.00273250612623137 1
-0.0034629848953866 1
0.0141068171342058 1
-0.00779869429769755 1
-0.0161004647076528 1
0.00132711941274425 1
-0.00631028323390002 1
-0.0168639327752317 1
-0.00584907516639992 1
-0.0187118422160364 1
-0.00554979164124672 1
-0.0143338183157253 1
-0.00343581783561809 1
0.00837938216036988 1
0.0117676258281891 1
-0.010479526061789 1
0.00295169450358406 1
0.00380222646520658 1
-0.0112260989699216 1
-0.0187522061107485 1
0.0046952750412056 1
-0.0135787906045991 1
-0.0254684604606983 0
-0.0131622937460928 1
0.0225547230988892 1
0.0175291771929033 1
0.00454197700574912 1
0.00281199910663027 1
-0.0175525377818199 1
0.0204009599033547 1
0.00344303941291392 1
0.0125097190674071 1
-0.011390388773424 1
0.00660148039239355 1
0.00590024833453453 1
-0.0265081445002722 0
0.00943912755000117 1
-0.00448559158153042 1
0.00356229358068017 1
-0.0103263361725351 1
0.00423490842546223 1
-0.00150010878389995 1
-0.00810314093941276 1
0.0140054782331133 1
-0.013156853170178 1
-0.00748427565959739 1
0.00267311434189684 1
-3.15396191971828e-05 1
0.00522338420634483 1
0.0246180568426037 0
0.00466440241772648 1
-0.00770961464672935 1
0.000101830951229192 1
0.0287878963522258 1
0.0247450611386399 1
-0.00747169635156932 1
-0.000156540476421325 1
0.015140958972816 1
-0.0131985225646756 1
