# Supplementary material for: Bias caused by sampling error in meta-analysis with small sample sizes
Source: PLoS One. 2018 Sep 13;13(9):e0204056. doi: 10.1371/journal.pone.0204056 (PMC6136825; doi:10.1371/journal.pone.0204056)
Supplement: S7 File — (ZIP) [file pone.0204056.s007.zip › results N = 20 theta = 0 tau = 0 sz = 20-30.txt]

"dl.theta" "dl.cp"
-0.0788893948393114 1
-0.00516456432472766 1
0.0178239005113507 1
-0.0382120131261856 1
0.10372484546785 0
-0.000493698932846618 1
-0.0642918107659938 1
-0.0132656377240906 1
0.0310297362741395 1
0.0460837813619419 1
0.0149010395106046 1
-0.00268267471612955 1
0.0052408328036365 1
-0.0262624456669558 1
0.00281972028820854 1
0.047589464576108 1
0.0922703668598898 1
0.00470065411640677 1
-0.073606164806821 1
-0.0998034450282596 0
-0.0352637105376968 1
0.0738206515789668 1
0.0193838918905749 1
0.0449499883635052 1
0.0105762688679775 1
-0.0111303025121924 1
0.0861027554077175 1
0.0577170620028147 1
0.0202485311592089 1
-0.00915825989286525 1
0.0744965653772507 1
-0.0103222718328124 1
0.0720723253341709 1
0.0309684325251339 1
-0.0392613342709601 1
-0.0557039583890755 1
0.010539188375672 1
-0.0455158446301403 1
-0.0589597555710353 1
-0.00755011788400117 1
0.0398937396901029 1
0.0131321127235098 1
0.0019446706008683 1
-0.011830592654048 1
-0.0625721490476494 1
-0.0491689683446184 1
-0.0129166173663883 1
-0.0718404253264141 1
0.0493533231813381 1
0.0574649193551348 1
-0.0106416234653054 1
-0.00969323320277832 1
0.0541120425313979 1
-0.00653602115802156 1
-0.0221514931936058 1
0.0265818085766761 1
0.0682445268129579 1
-0.00619032808209504 1
0.0299095576902066 1
0.0537254121400805 1
0.00174878384021049 1
0.00930894349275824 1
-0.046300156916592 1
-0.00392129668555315 1
0.0537197846971189 1
0.000378565062296918 1
-0.0135748515849453 1
0.0348270160420734 1
0.0713090771082645 1
-0.0469859728369177 1
-0.0438338675595861 1
0.0269231972682025 1
0.0497297448231352 1
-0.00139163834650757 1
0.0409553112362502 1
0.0179183362934833 1
0.0456017177387549 1
0.0526559114233615 1
-0.0369091450186733 1
0.0693907644711821 1
-0.0115813075331588 1
-0.0212506777894191 1
-7.5196498374076e-05 1
-0.00112157405960002 1
-0.0112710114709596 1
0.0243993976041317 1
0.0317919056987558 1
-0.0158525153765233 1
-0.0225808986357347 1
0.0472381922842221 1
-0.0254665639312726 1
-0.0160885769853701 1
-0.00990159360980481 1
0.019939670907439 1
-0.0443612633149908 1
-0.10999978592915 0
0.00329246023018781 1
0.0445127333119254 1
0.0614251407573087 1
-0.00786164707380185 1
-0.0518305256141326 1
0.0885152717718116 0
0.0139807783739091 1
-0.0171267188804817 1
0.0483784652202282 1
0.0203773916765884 1
0.0313572583584402 1
-0.0618661395502072 1
0.0333154392224829 1
-0.0516384977239699 1
-0.0173987280259326 1
0.0331331817075971 1
0.131340760281953 0
-0.0088236175586352 1
-0.0376546431154868 1
0.0551868777041894 1
-0.10131057572498 1
-0.0188677786014046 1
0.0406103164912574 1
-0.0631753956967354 1
-0.0214913573327713 1
0.00104762995311737 1
0.0511898519782387 1
-0.0505031983255981 1
0.025714713473946 1
0.0160441517771657 1
-0.0293964474889176 1
0.00884921096805975 1
-0.0241522748735634 1
-0.0518413052418875 1
-0.0167416632675426 1
-0.0452392570265865 1
-0.0775087419635227 1
-0.0649826347774253 1
0.0818287952776967 0
0.0415362279354035 1
-0.0625143454610596 1
-0.0867141611971947 0
0.0158172615365957 1
-0.0801032767373936 1
0.0529384776184424 1
-0.0399004321235754 1
0.101594950629186 1
0.0170506543048446 1
-0.0101745557106802 1
0.00737806246802737 1
0.00687052970039711 1
-0.0166427335799199 1
0.0442526190279594 1
-0.0060253050205543 1
-0.0963821214959284 0
0.031823056123579 1
-0.0591867684424355 1
0.0705457758633152 1
0.0421671746637361 1
-0.0386105390676394 1
0.00282769359851727 1
-0.0271378584185781 1
0.0312789045637321 1
0.0313909281364939 1
0.0177289743024953 1
-0.0579723406704827 1
0.0259229991591374 1
0.0208889723799059 1
-0.0459020982397134 1
0.00470458921756854 1
0.0211874283766409 1
0.0849942004498873 0
-0.00358235797040754 1
0.0024457391857106 1
0.035800653717894 1
0.0477969195049468 1
-0.00932916302331516 1
-0.0296185076369185 1
-0.0437892475064059 1
0.0779466989648882 1
-0.0520296821463848 1
0.00134026947687551 1
-0.0403888469358687 1
0.0384751633466022 1
-0.0231092974963474 1
-0.0342655228209041 1
-0.0332533936798477 1
0.0828328716390486 1
0.0318369735942587 1
0.0706382867481007 1
0.0251033108799657 1
-0.02333304574536 1
-0.00857919660249331 1
0.0344135060403002 1
0.00165020351719529 1
-0.0856726203911509 1
0.0539979655400512 1
0.0245747566146086 1
-0.0366560344925519 1
0.016243852139617 1
0.0249998727633755 1
-0.0291837701732694 1
0.047317926331071 1
-0.0206662494682099 1
-0.035533151952812 1
0.0410090939195017 1
0.0579442428073913 1
0.032221348690287 1
0.056177167206694 1
0.0807393888164861 1
-0.0128525003286403 1
0.035051296795083 1
0.0504134807792687 1
-0.081680961395522 1
-0.0542671356447071 1
0.0381366956895463 1
-0.0170792955901402 1
0.0615032783257536 1
0.0421135181083635 1
-0.0307440594206678 1
0.0282219925114834 1
-0.0160969936337619 1
0.00860106963444892 1
0.0591876515843099 1
-0.0756333980503467 1
0.0324132240016067 1
0.0263288123979074 1
0.017013249362511 1
-0.0482855938372453 1
-0.0124496190002995 1
-0.0298813901644074 1
-0.040563019486139 1
-0.045536099470899 1
0.10067006415422 0
-0.0442901359129788 1
-0.032577082203302 1
-0.0724468911860546 1
0.0112727576983556 1
-0.0665911925598061 1
-0.00400204948448215 1
-0.0157927833034897 1
-0.056953990082299 1
0.0419793018767414 1
-0.0261426118651665 1
-0.00852810499300124 1
-0.020573720532695 1
0.0486999609207963 1
-0.0743140031356629 1
0.0135181828452984 1
-0.0518600134554703 1
0.0589196801903745 1
0.0123730360297781 1
-0.0372437498318213 1
-0.00549438141544789 1
-0.0301626659999942 1
0.000938848406285443 1
0.023614252989777 1
0.0291826731460669 1
-0.00502783511865984 1
-0.0274430587273907 1
0.011278472995494 1
0.0578607847585508 1
-0.021775692597049 1
-0.00539014482840862 1
0.0454176027955559 1
0.00588425453535145 1
-0.0571929939221429 1
-0.0208349174927016 1
-0.00812924299725207 1
0.0683494877366707 1
-0.00170532881872079 1
0.0377156532342511 1
0.00724548954271956 1
0.00720538700176709 1
-0.0242759788873755 1
-0.150972946130847 0
0.00329379403830165 1
0.0377259561736956 1
0.00675856846957984 1
0.0684867982342544 1
0.0401374232761143 1
0.0206467874108703 1
0.026784625410421 1
-0.0310894209678324 1
0.00855410472316467 1
-0.04261672196363 1
-0.0425078312342803 1
0.0644573460327883 1
0.00498315985355002 1
-0.0396362905588607 1
-0.0210350405646832 1
-0.103939037944156 0
0.0215495472187563 1
-0.0309735537190218 1
-0.0193048820584894 1
-0.0299079082917376 1
0.0475782199319457 1
0.0516109378490678 1
0.0479030662168188 1
0.0886544638513972 1
-0.0763164812243664 1
-0.0371084023430243 1
0.0437708066985734 1
-0.0256367943465432 1
0.0146885385898428 1
0.0252057192214025 1
-0.0762286090198458 1
-0.0963908580417973 0
-0.066901255378123 1
-0.00182337397815842 1
-0.003675617322518 1
0.00324323028718692 1
-0.0393886376076148 1
0.0419640085603438 1
0.00906906196913656 1
0.0643994415114399 1
-0.0260727289060725 1
0.0125668939278871 1
0.0578635172481619 1
0.0305936926435984 1
-0.0125450087699505 1
-0.0140390583754363 1
-0.0629943312141688 1
-0.0478628753663297 1
-0.0178861214430957 1
-0.000727302178133766 1
0.00605468180471321 1
0.044647651323032 1
-0.0123280099462584 1
0.00453074959018277 1
-0.00564311490986066 1
0.000940188871704731 1
0.0123283577344056 1
-0.00194699414038058 1
-0.192356707870951 0
-0.00713546528642598 1
-0.0541623963891255 1
-0.104010723344913 0
-0.0276794256858754 1
-0.0102513512649001 1
0.0437885656574314 1
-0.0773576567324836 1
0.0101298605449312 1
0.00407624950830947 1
0.0673682265624359 1
0.0287167358509788 1
0.0435575022602245 1
-0.0265115800341949 1
-0.0507052994033157 1
0.0088591473716543 1
0.00946609308308986 1
0.0175675740137817 1
-0.0772983168465762 1
0.0365342018454058 1
0.0598295474614393 1
-0.00235908721643527 1
0.101929179153223 0
-0.0455439739047591 1
0.0750901093966032 1
0.00223575984201882 1
-0.0347164796463423 1
-0.0108151725403362 1
0.0445887880659446 1
0.0327136145381543 1
-0.0531502927566641 1
-0.0366904654099597 1
0.117511961498418 0
0.0539730591503886 1
0.039266320434046 1
-0.0125551862194483 1
-0.0728872016259726 1
0.0652754573907375 1
0.00828465549494114 1
0.0213543360741711 1
-0.0370781080355874 1
0.0148273093636131 1
-0.019969749891914 1
-0.0582393520392904 1
0.0441454308678468 1
0.0420027104824936 1
0.0588555475106629 1
0.00155974709419248 1
0.0789152307088881 1
-0.00509407137663803 1
0.0325839279026475 1
-0.015375603838546 1
-0.0391700404683504 1
0.00676063311304002 1
-0.0284209109751645 1
0.0443016888235616 1
-0.0127429157380227 1
0.072361584841609 1
0.0243221153001683 1
0.056295590891874 1
0.0766236635879017 1
-0.0640009650431901 1
-0.00785325245622044 1
-0.01043391496694 1
0.00822763858831067 1
0.00228738426659441 1
-0.0173870147290271 1
0.0387239056695015 1
-0.0160269174957283 1
-0.0677729778924791 1
0.0499838517986662 1
-0.0423472710802149 1
0.0405970325506766 1
-0.0543369848617954 1
0.0265480887594067 1
0.00610738675842052 1
-0.0330809279014016 1
0.0128370784530575 1
0.0262950863495381 1
0.0120939114207751 1
-0.000751318978543455 1
-0.0144990184578828 1
0.0536460278901248 1
-0.0388899048594673 1
0.0261351599023019 1
0.0124987150041762 1
0.0204926694024019 1
0.0221977338389789 1
0.0319389056167146 1
0.0379055379141955 1
0.013397015270317 1
0.0433115082648879 1
0.00601463554464943 1
0.0384483827822062 1
0.0415178452494165 1
0.0193308658429697 1
-0.059849222815514 1
-0.0101216254717164 1
0.0207833192974808 1
-0.0516235477648688 1
-0.0170498999824578 1
0.0234258964210366 1
0.0330171854310078 1
-0.00423253904488741 1
-0.0186129470838799 1
0.0650589422187277 1
-0.00534026100883622 1
-0.0103547951640555 1
0.108998183690639 0
-0.00603052022581419 1
-0.0163157854553371 1
0.0515683246463331 1
-0.0978486198128874 0
-0.0117105692712123 1
-0.00688116337430403 1
-0.121796942402266 0
-0.0453752389272096 1
-0.0222286976873586 1
0.0400647945664729 1
-0.0317089744728246 1
-0.0179972982931802 1
-0.0304882684022608 1
-0.0739705047246699 1
0.0700850595402235 1
-0.0961889362563246 0
0.000415513584818153 1
-0.0279674993575506 1
0.0395636352590172 1
-0.078556399285371 1
-0.0447691462023214 1
0.0173378339155089 1
0.0271562152780831 1
-0.0211159057675031 1
-0.0439737110821588 1
-0.00175373582839635 1
-0.0418290720789564 1
-0.0208183075129238 1
-0.0677133340665415 1
0.0528753191513873 1
0.0262213556254594 1
0.0121204257664561 1
-0.0037922207377448 1
0.0111523816268897 1
-0.00780339136570012 1
-0.00250779342709857 1
0.0202606875134195 1
0.000293799386404792 1
0.073075982359952 1
0.0643176411120449 1
-0.06516470557959 1
0.0395152155662176 1
-0.0285009824465826 1
0.0416320767862314 1
-0.0137346171413169 1
-0.054218077158998 1
-0.0382709608377095 1
0.025425640477914 1
-0.0573832909623272 1
-0.0653155625311389 1
-0.0918344313022487 0
-0.0179543778056772 1
0.0551617191029639 1
-0.0236022552540851 1
0.0162970757077408 1
0.0613080493123843 1
0.054991871519256 1
0.0329413890278189 1
-0.0458262584618421 1
-0.0174267182976551 1
0.0311681490737294 1
0.0647890551872373 1
0.0285514652217507 1
0.0481826155154046 1
-0.0118165536693934 1
-0.0227975894459661 1
-0.0185128096193551 1
0.00517125719699396 1
-0.0335098202060133 1
-0.0282185558087999 1
0.0127806089796291 1
0.0837640009304637 0
-0.0154839971832233 1
0.0189753946531754 1
0.0153306326379589 1
0.045787938223235 1
0.0930611464516436 0
0.022828943518271 1
0.0351258776091613 1
-0.0361107290305111 1
0.0517141076074056 1
-0.0218163905618774 1
-0.0153474854265479 1
-0.0148081479290846 1
-0.061660928635916 1
0.104697541209782 0
-0.0820570484010287 1
0.00194312922777988 1
0.0338546728160648 1
-0.0762554162815993 1
0.0891417876121341 0
-0.018302887982308 1
-0.0244003067727202 1
-0.052623271146253 1
-0.0778796883668829 1
-0.0858868237578034 1
-0.0387454589261315 1
0.019211584659388 1
0.0202198285874858 1
-0.0495585308661937 1
-0.030065333567816 1
-0.0448784951369881 1
-0.0442960927321316 1
0.0650330451427311 1
0.102411860975228 0
0.0170190380764559 1
0.0182491301810617 1
0.0342119057802261 1
0.00548497273277371 1
-0.0213293702693466 1
-0.0560768618783373 1
-0.00510287522629418 1
-0.0697321586389898 1
0.0065728349187134 1
-0.108464954187302 0
0.0122892043371419 1
0.0335308807286949 1
0.0125053551029713 1
0.107651180694306 0
0.0908889319044507 0
0.0213061865517209 1
0.0446681192090929 1
0.00190505104192976 1
0.0148975375604081 1
-0.0445490581910162 1
-0.02677261032759 1
-0.0532576478822186 1
-0.0677545078011054 1
0.0322156244450639 1
-0.0300249342251231 1
-0.0118881192556048 1
-0.0035549742786075 1
-0.0296955985643589 1
-0.0282745572884239 1
0.0246763583397249 1
0.00218086764996669 1
0.0272519115284473 1
-0.0245568196388517 1
0.00384843867770609 1
-0.0680690520712797 1
0.000822591410416295 1
-0.0101649835016573 1
-0.000712319202585427 1
0.0223085882958907 1
0.0142053483963077 1
0.00806586050602771 1
-0.0430214550348358 1
0.00295770808157751 1
0.0997070947004629 0
0.0113008816803927 1
0.0238480898224607 1
-0.065952157494066 1
-0.0270005518585166 1
-0.00560455205065321 1
0.0756187816198499 1
-0.0185774998957762 1
-0.037933729467677 1
-0.0076591037575237 1
0.0236132349146033 1
-0.0888004299855454 1
0.0471324090544294 1
0.000731713801685766 1
0.0202884511512803 1
-0.0247655296303606 1
0.0415673281489332 1
-0.00772285914011478 1
-0.0069945561998093 1
0.0406703140074003 1
-0.00964467116908497 1
-0.0246770497440115 1
0.0140988920843575 1
-0.0279411413049154 1
-0.0212701689945423 1
0.0150458253477114 1
-0.0680105989522752 1
-0.0478128107989427 1
0.00774775342226298 1
0.00482147373308332 1
-0.0155088130432805 1
-0.0171989735025592 1
0.010623042398284 1
0.00378932473779602 1
-0.0106034585507773 1
0.0496228378211577 1
0.0138575482579198 1
0.0419499965344812 1
-0.0688914744670952 1
0.014660636022074 1
-0.0637133255921608 1
0.0103013290588289 1
0.0129562957271167 1
-0.0414586024237514 1
-0.00297043347865475 1
-0.0793055646201613 1
0.0396067998330753 1
0.0664166540466671 1
0.0633919819618738 1
-0.0108302750468519 1
0.0348657944913863 1
-0.0581302102157003 1
-0.101764139998794 0
0.0425286501987471 1
0.0444942946212354 1
-0.0167950172587842 1
0.0192907263147533 1
-0.0166160191897338 1
0.00632594323891042 1
-0.0166988968294667 1
-0.0783486895111652 1
0.0568561483539139 1
0.0221768999631818 1
-0.0109139023787854 1
0.0246766236535343 1
-0.07579865236737 1
0.0390134054683136 1
-0.0293630197659535 1
0.0169108275468019 1
-0.0773461215871633 1
0.0665821301364223 1
-0.0147270424991558 1
0.0115748548864489 1
-0.017718060915081 1
-0.00190025943475246 1
0.0586356334568323 1
0.0641061218948134 1
0.0314170650281122 1
-0.00623192548082887 1
-0.0330648379195155 1
0.028592116967237 1
-0.00997989632162828 1
-0.0376806661940642 1
0.0478672267792702 1
-0.0356950140296463 1
-0.0210645424402153 1
-0.0444197034737839 1
0.0591400109723922 1
0.0763469340541413 1
0.0246785637975876 1
0.00736457428032527 1
0.0852079455994633 0
-0.0575554284619974 1
0.0163105085686113 1
-0.0154664835200754 1
0.00846437636966475 1
-0.0985747370569729 0
-0.0568900780791083 1
0.118617054468979 0
0.0314966105063164 1
0.0236074650491031 1
0.0177902754366395 1
0.0532592612562993 1
0.0600468900635831 1
-0.000582543587530929 1
0.0194674342333568 1
0.00694406193093914 1
0.0193850776288498 1
0.0827866126388472 1
-0.0275066090870364 1
0.0143699423496336 1
-0.0924928288828458 0
-0.0434445251475475 1
-0.0524307394590115 1
-0.0380594363658433 1
-0.0268733336714075 1
0.0324823290862982 1
0.0162091601924362 1
0.00079773423812772 1
-0.0697489873496189 1
0.00419702676446629 1
0.00888532093517621 1
0.00078885693329918 1
-0.0153872406892346 1
-0.0594195066172922 1
-0.0862979534643392 0
0.00992602218056326 1
0.0541631315080697 1
-0.0330624988072776 1
0.00967540280857183 1
-0.0825167142646133 0
0.00119273878010544 1
-0.00751321336400404 1
0.0587028692509585 1
0.0457511070574591 1
-0.00906680591781704 1
-0.0341310876505963 1
-0.0235254715957381 1
-0.0449778916214317 1
0.0195208187505948 1
0.057340992246452 1
0.00902256228447825 1
-0.0106406654970542 1
0.0706509966296788 1
0.0123102070065465 1
-0.0295797472645652 1
0.0114860934691284 1
-0.0320797067099114 1
0.0370823564582758 1
0.0415294555008113 1
-0.13375109831792 0
0.058252571735543 1
0.037482302857982 1
0.0306814530407824 1
-0.0156411998024322 1
0.00778610194924668 1
-0.0494815262586749 1
0.000231045882182901 1
-0.0828261614737513 0
-0.0715937089626916 1
-0.0564933602439192 1
0.00183084565405895 1
-0.00282992932671753 1
-0.0181200247306885 1
0.0538821842137099 1
0.0135203728312676 1
-0.0132346470906391 1
0.018366149648821 1
-0.0286448045536947 1
0.00519321869869796 1
0.032194912760273 1
0.0317573604283227 1
-0.0302517052439603 1
0.0212396836317047 1
0.140382560328681 0
0.00944757984296419 1
0.000358160071905741 1
0.00316744098929368 1
0.000348431630948731 1
-0.003389988003121 1
-0.0623079588144123 1
-0.0931476207471498 0
-0.0182940377814276 1
0.00961408961795026 1
-0.0187782772776797 1
-0.0478838112074052 1
0.00193940716474243 1
0.0377607733232805 1
-0.00452964243428466 1
-0.00117281517184763 1
0.0253946869689381 1
-0.0197950037644589 1
0.00177096751085686 1
-0.000375162934952678 1
0.00734047199458091 1
0.0742749313232229 1
-0.0410870691287615 1
0.0442941867795152 1
0.0190451023798551 1
-0.0126798133851244 1
0.000845989222836328 1
-0.0459905074420991 1
0.069626168974372 1
-0.0207478138596674 1
0.0854109469031591 0
-0.0137873411692666 1
-0.0121501078678478 1
0.0527705029663781 1
0.0210294835428451 1
0.00428220995829253 1
-0.0651905717595243 1
-0.0644995430094953 1
0.00711343107927189 1
0.013225046624787 1
0.0261648537826679 1
-0.0537977840786995 1
0.0536247121301031 1
0.0389741617732695 1
-0.0323349503006541 1
-0.0744438241604166 1
-0.0705872971436214 1
-0.0365453576973346 1
-0.0581534606531025 1
0.0157016013925449 1
0.0142783775892083 1
0.0146599383755762 1
0.033973573058805 1
0.00629683199440681 1
-0.00110834030824378 1
0.0095688861855759 1
-0.0288256825988214 1
0.0438761248126323 1
-0.0411344399547432 1
-0.0501077144417478 1
0.0114998729615671 1
0.064404953083467 1
-0.0267785822029723 1
0.0418909730330248 1
0.0299480409027251 1
0.014458564717014 1
-0.0554593390375394 1
0.0038998511315227 1
0.0875116130742668 1
0.0267137660432425 1
-0.0258176360422181 1
-0.037108904886247 1
-0.0255327136645563 1
-0.053997312105919 1
-0.0577192628384879 1
-0.017257519939235 1
-0.0662631839937374 1
-0.0409139135687141 1
0.0892695044858828 1
0.105269050768912 0
0.0124754336370243 1
0.0420424179178063 1
-0.00948050164473502 1
-0.0410436774263327 1
-0.00332000463416202 1
0.0422418381021027 1
0.0317516098407895 1
-0.043924348360794 1
0.00971577957332084 1
0.0185245645976994 1
0.0199027760620941 1
-0.0253216512002334 1
0.0485777614922354 1
-0.0113675616374104 1
-0.0727121072527262 1
0.0327491950904616 1
-0.0213360004882387 1
-0.0118010976676999 1
-0.0123237236559245 1
0.0379456140027883 1
-0.0113118596661738 1
-0.0323813076882175 1
0.0259355578925687 1
-0.075714712559361 1
0.0931067791891247 1
-0.0282619142976956 1
-0.0464880093518941 1
-0.0260766768710187 1
-0.00472466027352288 1
-0.000544720408900383 1
0.00184722065944814 1
0.0782544753287882 1
0.010765986112625 1
-0.0819854927677087 1
-0.0427187314093921 1
-0.0221657538252844 1
0.0457654078039977 1
0.0732889930704823 1
0.0105473225039669 1
0.0221804374286421 1
-0.0344713810463611 1
0.046595613552343 1
0.0164521348411345 1
0.0989675868802754 0
0.029663493062066 1
-0.0339449838154873 1
-0.0376810757961726 1
-0.0272365756417436 1
0.0769955538709859 1
0.0591687028369093 1
-0.0397032255662957 1
-0.0255247812474595 1
0.0636797070727896 1
-0.0165503885273317 1
-0.0152119807302953 1
0.0770719733957777 1
0.0827238140281444 0
-0.0171440970351087 1
-0.0333800521296754 1
-0.0136320912083901 1
-0.0206785301329786 1
-0.0136701536778522 1
0.0235718874971264 1
0.00590367650655413 1
-0.0508160170237575 1
0.0672850358302392 1
0.0171102023758909 1
0.0675319576327666 1
0.0215535293613666 1
-0.00215938188409695 1
0.0812779662098392 0
-0.00412316206741651 1
0.0250028418866705 1
-0.0759279728982708 1
-0.00951553926703697 1
-0.0397422749205885 1
0.00713061579642092 1
-0.0145523601949954 1
0.0299814874207508 1
0.024151187477474 1
-0.000599363347656534 1
-0.0784001647946462 0
0.0107940487324456 1
-0.0153907943696034 1
0.0319559581259067 1
-0.0314492111973013 1
0.0240646378595462 1
-0.0197592845874566 1
-0.000415554763290395 1
0.0281692712473674 1
-0.0518866130794372 1
0.017850096288551 1
-0.0260070436480283 1
-0.0072416041031688 1
0.0115428574649256 1
-0.0530548930067303 1
0.0290127203397785 1
0.0642743241949825 1
-0.0208174021511081 1
-0.0420426551276256 1
0.0164038297111672 1
-0.061166358537915 1
0.0402315336353059 1
-0.0557627159216812 1
0.0117830311546556 1
0.0137072151196429 1
0.0423746360465179 1
0.0542000903389398 1
-0.120313252202687 0
0.0600121032637731 1
-0.0574728809219373 1
-0.00408538467526201 1
-0.00553988940304255 1
0.031810721283135 1
-0.0183832667791004 1
0.0492024641066206 1
0.0646264236016708 1
-0.0250424425568301 1
-0.00590711940608775 1
0.0314229273996567 1
0.0406602122048534 1
-0.0166534588500709 1
-0.125877202319923 0
0.0125173513849343 1
-0.047748841907265 1
-0.049279763318817 1
0.00276996104597495 1
0.0438097554111385 1
-0.0751603933298149 1
-0.0421745750087996 1
0.0111565534032608 1
-0.00281239095572768 1
0.0245418825757035 1
0.035888996399833 1
-0.100639349699779 0
0.0236508952650073 1
-0.013630664475119 1
-0.0146635163289814 1
-0.0457796445625321 1
-0.0103345687572809 1
-0.0545814783238397 1
0.0184486347385039 1
-0.0626853117535263 1
0.0186440135964183 1
0.0665680712689633 1
0.0179291803451383 1
0.0462766810107911 1
0.0171044040649076 1
0.0119778413993126 1
-0.0562378513520938 1
-0.0268405437512513 1
0.0664443531828974 1
-0.00628439998991855 1
-0.0365520278474559 1
0.0164698777355401 1
0.0118120119192681 1
0.0571845914248805 1
-0.0586410173480027 1
-0.0635667413416036 1
0.0269384767260911 1
-0.0184281320732141 1
0.0309652983435994 1
0.0499508696451265 1
0.102496659292135 0
0.0453364107681801 1
-0.0341775305891488 1
-0.0550622765745212 1
0.00194385475517576 1
-0.0763393158635006 1
-0.0212161536806751 1
-0.0272297594721641 1
-0.0134412330249594 1
-0.0319810716132556 1
-0.0148702628674133 1
-0.00740007451739053 1
-0.0197004311136373 1
0.0139979406028164 1
0.0382472427654867 1
-0.0037781917542219 1
0.100853366165766 0
0.0310365961593153 1
-0.0225136888100467 1
-0.0633151088570754 1
-0.045694177032452 1
0.0773387288798165 1
0.0640554847930948 1
0.0167156764308464 1
0.0583127404061944 1
0.0315573548769863 1
-0.00711451882254009 1
0.0105372550244625 1
-0.0420093947542393 1
-0.0525548812456847 1
-0.0713666912441371 1
-0.00794286493620157 1
-0.0817117604799708 1
-0.047096668494887 1
0.0948462325600528 0
-0.0261218490549029 1
0.0274682634822274 1
-0.0184930084860394 1
0.0525216764223038 1
0.0275760359934758 1
-0.0289902195743186 1
0.011846435736181 1
-0.0535901696775984 1
-0.0767621638734993 1
-0.0600800171179154 1
0.064041040364196 1
-0.0469986539884967 1
0.0429407348322181 1
-0.0348585367042938 1
-0.0446819882904997 1
0.0530451193811814 1
0.0694212459110198 1
-0.0186533942341348 1
0.0422893915434625 1
0.0250198131643967 1
-0.014331674241564 1
0.0297201671508349 1
-0.0706999599400424 1
-0.0190831328762397 1
0.103381112536895 0
0.0362026641811179 1
0.0231691652300079 1
-0.0267615188447082 1
-0.0111650883210001 1
0.00730721831656921 1
0.010857078544197 1
0.0341406579809108 1
-0.00420342951303089 1
-0.0843737884555093 0
-0.00443207446429347 1
-0.0549539501443072 1
-0.0464138606208705 1
0.003582995858444 1
0.0208995851938831 1
0.0224965751155217 1
-0.0264520205524306 1
-0.0388333827082338 1
0.0113032882888079 1
0.0283575333364503 1
0.034454785487203 1
0.0412195060412374 1
-0.00194313217351815 1
-0.0954690149380391 0
-0.00756929259990044 1
0.073021004623623 1
0.0518800646090846 1
0.0203924554561554 1
-0.0384434030174969 1
0.0242588146459756 1
0.0112534989578562 1
0.0382275944082256 1
-0.0368260354235815 1
0.0410855830448053 1
-0.0777925663055422 1
-0.0102871766964596 1
0.00769755586970995 1
-0.0764878532587321 1
-0.00205643460325333 1
-0.0432804912194004 1
0.0287676219032663 1
0.0324475929988226 1
0.0211934408034962 1
-0.0255816288727065 1
0.0364341226810895 1
0.00390048164071814 1
-0.0597541663856792 1
-0.0393884187424241 1
0.0299537483871168 1
0.00686468814889305 1
-0.050681487077879 1
-0.107685660802132 0
0.0358079985595492 1
0.0320741247057823 1
-0.00618273021696718 1
0.0304201077098983 1
-0.0785934310181741 1
-0.0614161351340216 1
-0.0872884209792934 0
-0.0685679858312842 1
0.0248871456952889 1
0.0865425523493181 0
-0.0319149240510389 1
-0.0237359843743799 1
-0.00789134216710438 1
-0.0551472670919188 1
-0.0203279280314067 1
0.0869155216208721 1
-0.0647126349186621 1
0.0519449307477772 1
-0.0563504292992833 1
-0.0976820892691384 0
0.0201460496030721 1
0.0589122590628924 1
0.0383144512339548 1
-0.0486129738470924 1
-0.0272479019337483 1
-0.0882518104417422 1
0.00784759850375938 1
0.12742076999758 0
0.0407306001566528 1
-0.0531602755402473 1
0.0441462685861648 1
0.0237716582500228 1
0.0290281935356208 1
0.0688239785447449 1
0.0483890249789838 1
0.0911170970233717 0
0.0118352183894089 1
-0.031487833938513 1
-0.0743110117841546 1
0.0387768988856928 1
-0.0336801081305608 1
-0.0847573383882477 0
-0.0571378994500438 1
-0.0187793181349478 1
0.0323181632319096 1
-0.0899680547541272 0
0.016614790550025 1
-0.0564486369791639 1
0.10160672322675 0
-0.0614357765500251 1
0.00395116454714546 1
-0.037439532779553 1
0.070797038966777 1
0.00171517510551372 1
0.0180237121128568 1
0.0844760508005798 0
-0.00804837749256788 1
-0.0389526789480775 1
0.0147570667453497 1
0.011356436760863 1
0.0451833468470398 1
0.00301352881969594 1
0.106412381584838 0
-0.0326079273356809 1
-0.0610437463019852 1
-0.0199886000297082 1
0.00267985225474088 1
0.00328213444549389 1
-0.000410609601918199 1
-0.00643619231060898 1
0.0776198606024999 1
0.0412691816738861 1
0.0310154995450886 1
-0.0328021249397991 1
0.0540549418112247 1
0.0957900002275648 0
0.0533694076444887 1
-0.0186280747045613 1
0.0551750650194768 1
0.00763488121958368 1
0.0376866791575321 1
0.0500985716146956 1
0.000257769624447199 1
-0.0182138597055803 1
-0.0456486091785215 1
-0.0642850981185407 1
-0.0309178145322913 1
0.00848390942009912 1
0.0488298148966143 1
0.000986602416922855 1
0.0178048617866376 1
0.0166780227272695 1
0.032315183254882 1
-0.0511008116137511 1
-0.0511007760779056 1
0.00167113793371202 1
0.0125267311625901 1
-0.0307413591263226 1
0.0671551045324211 1
-0.0449504208674724 1
0.0424472903518352 1
-0.00265866030017933 1
0.00505974175684057 1
-0.000412648232627032 1
0.114976592900763 0
-0.00666483248096972 1
-0.000236199690043716 1
0.0151790133016896 1
-0.0204064530178222 1
0.00118322489737389 1
-0.121147739535177 0
0.0181360297791984 1
-0.0114566261863387 1
0.0312511494729278 1
-0.00930466893162981 1
0.0213634925319184 1
0.0114247540762853 1
0.0436676905557635 1
0.0348016558443919 1
0.0044188027294424 1
0.0101674071928578 1
0.00522237690921368 1
-0.022193580126842 1
0.029705778909811 1
0.026396173727126 1
0.0283180162855442 1
0.0246459908550769 1
0.059434928615729 1
0.00535313495612964 1
0.0265805149801948 1
-0.0299564167921033 1
-0.0262712934943909 1
0.0390060416344722 1
0.0650048740441497 1
0.0996444212119956 0
-0.0293566594338154 1
-0.0319386515499922 1
-0.0447050193449144 1
0.0142946554203391 1
-0.0145238323297328 1
0.0576258396031048 1
-0.0449089543756449 1
-0.0527320324305103 1
0.015383574017994 1
-0.0737729810905533 1
-0.0432664864505842 1
-0.00595239303560741 1
-0.00530482684721017 1
-0.0698338517623607 1
0.00536607489600193 1
-0.0150541348545855 1
0.0560940159586367 1
0.0410862171493337 1
-0.0321119344305552 1
0.00211452071785864 1
0.0228857175549239 1
-0.0127280171902904 1
0.0408940839097473 1
-0.0299173062547005 1
0.04447435566144 1
-0.0163235269536357 1
-0.0123508221879881 1
0.056199857842338 1
-0.00802707267711552 1
0.0132108804581641 1
-0.0234048123426595 1
-0.00767066741330324 1
0.0299706326887397 1
-0.00235868978374221 1
0.0347682854217542 1
0.0159694088716639 1
0.0506200832374278 1
-0.0637498468881574 1
-0.0435763558604782 1
0.0225745707957404 1
0.0126149567818126 1
-0.0184430985357244 1
0.00350756280201854 1
0.0159732308190838 1
0.00605787516056703 1
0.0681764649311848 1
-0.0482427861049716 1
-0.101395055332799 0
0.00213952050071712 1
-0.0220355556151837 1
-0.0575952670769305 1
-0.019631903340248 1
0.0056970976843602 1
-0.00268533155577749 1
-0.127543482565859 0
-0.0166509644149188 1
0.0896201379320385 0
0.0452958600353511 1
-0.0274841104183716 1
0.0101236523145936 1
-0.0288328583512059 1
-0.0153683802169172 1
0.0156100447720071 1
-0.040907501859488 1
0.0313945083495395 1
-0.0345800556183327 1
-0.00602463867913455 1
0.0985993818797831 0
-0.0728154049153657 1
-0.000256202248262467 1
-0.0294334459941521 1
0.0212648295770556 1
0.0287392836371686 1
-0.0613991223584614 1
-0.00826096377213259 1
-0.0686468508395933 1
0.0740053674417017 1
0.0427003001461149 1
0.0660119633920697 1
0.0475471189144527 1
-0.0706603023181813 1
-0.0197952121385873 1
-0.0402061742553608 1
0.0067339897392615 1
-0.0572982524065052 1
-0.0180392139605035 1
-0.00634315847077413 1
-0.056432241664947 1
0.0378635036584127 1
-0.041980830464184 1
0.0930425564739658 0
0.0148853235275913 1
-0.0195193297471267 1
0.00598316243502942 1
0.029779775520193 1
-0.0902297382709292 0
0.0660617450706077 1
-0.0177042357380919 1
-0.0174084026763123 1
-0.0470926598666402 1
-0.0662854136030616 1
-0.00488086700650605 1
0.0191856895843172 1
-0.0193660846239085 1
-0.0632839697748644 1
-0.0314998208099595 1
0.0873074460369753 0
0.0356845236745128 1
0.0397382018628465 1
-0.00655556485531128 1
-0.057270630354592 1
0.0467953296878438 1
-0.00612634140005215 1
-0.0290175792582985 1
-0.0825308331582708 0
0.0539932420394414 1
-0.029663743814363 1
0.0730997186727471 1
-0.0521856708958423 1
0.0224051793430488 1
-0.0146293487221828 1
-0.00469484837561086 1
0.0352510041531846 1
-0.0383676901383235 1
-0.0130397962868753 1
-0.0604848629158048 1
-0.00889577670982644 1
-0.0270694255738699 1
0.0871900577065475 1
-0.00432914664049882 1
0.0484634496421261 1
-0.00676938632127439 1
0.0215654249899496 1
-0.101623404984487 0
0.0364620027135628 1
-0.0307784121593283 1
-0.0294846253679243 1
0.0784118369816261 1
0.0357105126003172 1
-0.0211491688568888 1
-0.0419165992759761 1
0.0960339445186944 0
0.00949442507425063 1
-0.00810863422216332 1
-0.0343842765159824 1
-0.0277597265332042 1
0.0382960359315118 1
0.0253787973803747 1
0.036233826960106 1
0.0977366350365861 0
-0.0454536514601735 1
-0.0452762836789152 1
-0.0258480542279184 1
0.00160287794456956 1
-0.0109514165136497 1
0.01682387274122 1
-0.0372309447030738 1
-0.0165097932262072 1
-0.0441402290758992 1
0.062172995354904 1
0.084123470520324 1
0.0334844451844642 1
-0.0192571710763526 1
0.0196020486352692 1
-0.00996236006320816 1
0.0768126857436858 1
0.0161052282024052 1
-0.0267814524798626 1
-0.0543233934326602 1
0.0313069865134507 1
0.114980526956152 0
0.00961140686268845 1
-0.0575874255179671 1
0.0137176541519106 1
-0.0267861627727714 1
-0.0518459124637797 1
-0.012000825134392 1
-0.0469170768359757 1
-0.0437778832221315 1
8.46549808434759e-05 1
0.0285992792732744 1
-0.0269511899055332 1
-0.04098408247614 1
-0.045026996019517 1
-0.0166044747162123 1
-0.0572827222364416 1
-0.0688309739193426 1
0.034334980865027 1
0.0638660021017394 1
-0.0759480948148142 1
-0.0609391622114926 1
0.0551340683827236 1
0.0149030475319514 1
0.0198169382419289 1
-0.016998398734312 1
-0.0696333274097129 1
0.0938508089766815 0
-0.0208299306344532 1
-0.000646671845148714 1
-0.113279578189425 0
0.0649019310662207 1
0.0181514468469809 1
0.0420447765526054 1
-0.029563794887149 1
-0.0397543489027939 1
-0.0356184871456543 1
-0.0885796146466681 1
-0.0480890853227708 1
-0.0745196725634206 1
-0.0234620292681408 1
0.0150879517430962 1
-0.0402418550002565 1
-0.0454289305216812 1
0.0611518192882665 1
-0.0176479854033985 1
-0.0206908875678673 1
0.039572065829041 1
-0.0106809658453003 1
0.035868757703669 1
-0.0384875066358923 1
0.0198483507360847 1
0.0134490456378739 1
0.13085816984276 0
0.00546620461322871 1
-0.0539519343057112 1
-0.00735523010733357 1
-0.137424410946236 0
-0.011327481216533 1
0.0341093950126415 1
0.0697747387886518 1
0.0209275628054394 1
0.0538323388105964 1
0.050753212453705 1
0.0445308108174607 1
0.0192197346156402 1
0.00280298661171446 1
-0.0347917618455264 1
-0.0852693432518566 1
-0.0276750294424367 1
0.0719279446351838 1
-0.00117328039511445 1
-0.0617705136911881 1
-0.0535291552211807 1
0.00586947149165976 1
0.0589176541666854 1
0.0696139208352026 1
0.103933792700547 1
0.147557915314466 0
0.00114867711100287 1
0.0518042042148667 1
0.0390795417452724 1
-0.078884314337742 1
0.0333772611158332 1
-0.0498753901291691 1
0.018083581275379 1
0.0429742677525792 1
0.00411374963570148 1
0.0224087916363797 1
-0.0372172859523608 1
0.0484183268135012 1
0.00334772985444735 1
-0.0476844342555515 1
-0.0138258705616049 1
0.00208558905683271 1
0.00284746534960477 1
0.0507509323339549 1
-0.0506962781541803 1
0.0367077201556807 1
0.0260629559080478 1
0.0272073515448316 1
-0.00400928486169509 1
-0.0873326575477252 0
-0.0418238358711134 1
-0.0148823794388867 1
0.0326065984611902 1
0.0279261137375944 1
0.0847731474618632 1
-0.0147158771524975 1
-0.0694114530402984 1
0.0461398378346744 1
-0.0490524488051565 1
-0.0304082028104357 1
-0.0427390430631122 1
-0.00578974826884986 1
-0.0587248082826262 1
-0.00541236483217406 1
0.0255203852506314 1
-0.0351357853756894 1
-0.0474611674394999 1
0.0194647444740316 1
-0.0517932059556318 1
-0.00978106955464015 1
-0.0644180830921481 1
-0.0288941029900942 1
0.0122241066074672 1
-0.123076191477194 0
-0.0449803282592529 1
0.0509927464901718 1
-0.0269727740322058 1
-0.0749159866291928 1
-0.0194503326973018 1
0.044299918940326 1
0.00946906868515256 1
-0.108225385567722 0
-0.0243886251925892 1
0.0390980631489201 1
0.0119653696171735 1
0.0411054853893405 1
-0.0437368380786599 1
0.0599046608520897 1
0.0060518685944694 1
0.018860658711374 1
0.0529640527539471 1
0.0118393168081246 1
0.114706273497589 0
-0.0351398197905391 1
-0.0567730516159296 1
0.00153351046325333 1
-0.0299664954141959 1
0.00483588131870692 1
0.0209958457624731 1
0.0310283805029076 1
-0.00194727867566653 1
-0.00625210191424239 1
-0.034199786980513 1
0.0241127654715243 1
0.0136217088069349 1
0.0339189710097624 1
-0.00267049153203281 1
0.11131614167394 0
0.00328113500454202 1
0.0744106575407099 1
0.00547064537543266 1
-0.0363765735092315 1
-0.00375514120284193 1
0.0504055528545598 1
0.00728571157470804 1
0.0828001697250823 1
0.0176700967561504 1
-0.0611027560125761 1
0.0160141752259012 1
0.0359643394373717 1
0.0700401325243191 1
0.0491695877927006 1
-0.0602392763642427 1
0.0129319467305345 1
-0.0600749786832444 1
0.0666993520484203 1
0.0317312383582458 1
0.00982795513727666 1
0.00542830184447565 1
0.00596964209248583 1
-0.0579075810415299 1
-0.0115340018625501 1
0.0331581837201324 1
0.0399927479269499 1
-0.0931494721173538 0
-0.0419109935653197 1
-0.070451562882782 1
0.038125399429696 1
0.038109659508805 1
-0.0468690636482882 1
-0.0272543295267524 1
0.0477228228383149 1
-0.0268405539932385 1
0.100482174468503 0
-0.00962524222120513 1
-0.00232550443109848 1
0.0104253979663585 1
-0.0364843051788601 1
0.00418878221518376 1
0.06461431471213 1
-0.088905830796295 0
-0.0195044223999171 1
-0.0463553248656761 1
-0.0733585625495553 1
0.0786036746405436 1
-0.00943166835563135 1
0.00449553896535786 1
0.00200135566417219 1
0.0328460105004956 1
-0.00248795674071167 1
0.00732990431104555 1
0.0398455640835808 1
0.03647060399615 1
-0.0669030723675748 1
0.00796220213446412 1
0.0502414097724331 1
0.0495372689274673 1
0.0359608759271501 1
-0.0865041022421964 1
-0.0695645072024223 1
0.0189838512613957 1
0.103379671484556 0
0.0500567078903725 1
-0.07115751023766 1
-0.0577550769112919 1
-0.0882584386693728 0
-0.0182624204805688 1
0.0140685446394188 1
0.0745054700481281 1
0.0346788436393654 1
-0.0220376026288642 1
0.0530735870866337 1
0.0304903463442741 1
0.00118078876359114 1
0.0309965042255983 1
0.0282219713240058 1
-0.0256145865080534 1
-0.0189676197928668 1
0.0650247781785892 1
-0.00862205337436977 1
-0.0182540625962377 1
0.0524546906601069 1
-0.0137689471193848 1
-0.0410562324014195 1
0.0102814863255892 1
0.0860218204390043 1
0.0175358964294484 1
-0.00897153565577266 1
-0.0328969017042082 1
0.0259868540516135 1
0.0532811449501686 1
-0.0623515959535951 1
0.00552361150425307 1
-0.0671488003428239 1
0.120350411817247 0
0.0939134465255966 0
0.0255877212006738 1
-0.0196113153046917 1
-0.0674351059160914 1
0.0295367770015083 1
0.0684958004681524 1
-0.0539629487714858 1
-0.000118816774326436 1
0.0185954520693666 1
-0.0650160691169961 1
-0.0783046129811751 1
0.0393529164204317 1
-0.00852885446265615 1
-0.0219019072123972 1
-0.0104352409350876 1
-0.0972363244913836 0
-0.00101283916853892 1
0.0155248626085402 1
0.0375875228296394 1
0.0324879318256613 1
-0.0152830858218878 1
-0.0433955325361934 1
0.0443293360447099 1
-0.0911817377536683 0
-0.0135404908188021 1
0.0702048064293896 1
0.0320251604686499 1
-0.0231315872180812 1
0.0241031134427553 1
0.0433843755340586 1
-0.0111430545614159 1
-0.0298277872225437 1
-0.0550156809345505 1
0.0587564612579038 1
-0.0443013997985625 1
0.0247391709935194 1
-0.0575738540389141 1
-0.0449129020129612 1
-0.0207461704064858 1
-0.0570938699951576 1
0.0532424128368835 1
-0.0355469116420108 1
-0.00253259804212139 1
0.0385902649307357 1
0.0114354895033395 1
-0.0414165421524095 1
0.0131660429928958 1
-0.0217305656055246 1
-0.0514403108883715 1
-0.0140082238402112 1
0.0330163170154842 1
0.0205182711755976 1
-0.0340922730335286 1
-0.0530432268673242 1
0.0562746123582912 1
0.00819149205420175 1
0.0253354996658549 1
0.106672449881241 1
0.00281996689835277 1
-0.0580136880118048 1
-0.0557588996722395 1
-0.0271561880045117 1
0.0131600808058572 1
-0.0208846859746043 1
-0.00918181140782213 1
-0.0708692035338352 1
-0.0624698858197495 1
0.114274399554714 0
-0.042506385595028 1
-0.0341614095333096 1
0.00226858887198049 1
-0.0394883621997434 1
0.0691542220426245 1
-0.0575152928144821 1
-0.0101315596787158 1
0.0246644054154995 1
0.00203375630307562 1
0.0491398065918183 1
0.00450791199190088 1
0.0620437140055223 1
0.0419074179772113 1
-0.0191993546266918 1
-0.00991816734359109 1
0.0438700292513028 1
0.0416234005983489 1
-0.0100325744726055 1
-0.0318326526277757 1
-0.033282381982049 1
0.0732933260018785 1
0.0897209985076813 0
-0.0217927300061523 1
-0.0599760839784752 1
-0.0243221877587133 1
-0.0616377426990646 1
0.041969145265081 1
0.00858001332670264 1
0.0276562104461007 1
-0.0197683928684659 1
-0.00195258222814733 1
-0.0267810364872765 1
-0.0183670589505384 1
0.00376072517743697 1
0.0327493530735433 1
0.034894018107613 1
0.0272469382923591 1
-0.029463486007697 1
-0.0294545658815361 1
-0.0284355181639054 1
0.0420805404313014 1
0.0426729600733482 1
0.0760202615895943 1
0.0038983378993891 1
0.0975295258564233 0
-0.001896510578047 1
-0.0138394688522213 1
0.0154295300573433 1
0.0184091655582442 1
-0.0600982633939818 1
-0.00942319425710585 1
-0.0262800809503062 1
0.0190181613039291 1
-0.0113478458331779 1
0.0095882758236017 1
-0.012309907287064 1
0.0156515546029653 1
-0.0231232672704758 1
0.0962028885673959 1
0.00721266134902097 1
-0.0277989393773742 1
0.0544249646061598 1
0.00106793902896785 1
-0.0638338762190401 1
0.0324693715302885 1
0.09728013412129 0
-0.0123614578809019 1
0.0672253131227951 1
-0.00100105951293194 1
0.00315073743364904 1
-0.0714383227598076 1
0.0430245539651684 1
0.0597659153660055 1
-0.0384648178613712 1
-0.0845546421674534 0
-0.0199509102370634 1
-0.0156056729661471 1
0.0212665039347839 1
0.00102574244998642 1
0.0378932747572003 1
0.0383712672992497 1
-0.020141074084853 1
-0.0784803327485575 1
0.0103429774060767 1
0.0386958337220464 1
0.0343735403867444 1
0.035469924240566 1
0.0390318895852478 1
-0.0894556550082142 0
-0.0759366827584917 1
-0.00362215849248626 1
-0.00432480783005205 1
0.00617145110826762 1
0.00729192221674778 1
-0.064850437852406 1
0.020714918558414 1
-0.0106614848123369 1
0.0279814006777925 1
-0.0854681160342388 1
-0.0454113808824956 1
-0.0290238438946269 1
0.0812039134069492 1
0.0127686327110487 1
0.039110212607216 1
-0.0435340402544003 1
0.0769027176887025 1
-0.0397448780237069 1
-0.0379715542948822 1
0.0448437380573036 1
-0.0129619160712477 1
0.0479256934429685 1
0.0621713707470373 1
0.0183348846181517 1
-0.0160126456115394 1
0.0241704279608375 1
0.04136350881088 1
-0.10040082309861 0
-0.0251396706498916 1
0.00624918743102173 1
-0.064508326129127 1
-0.028526046894008 1
-0.0170883109267387 1
-0.0136610536462427 1
0.0261798670630703 1
0.00545825471364148 1
-0.0245448685403817 1
0.000609981399157475 1
0.0201055279211605 1
0.00261517831079372 1
0.0409091732446005 1
-0.0106866749965347 1
-0.0481741396662698 1
-0.0320606136182664 1
-0.0221594689154701 1
-0.0304855063022014 1
0.0257480980685544 1
-0.0158530713804838 1
0.112091341606484 0
0.020996173442131 1
-0.0527766119416148 1
-0.0326577618431278 1
-0.070425268393175 1
-0.0229867251470262 1
0.0133995803419545 1
0.00237320957070854 1
0.0879480384925605 0
0.0327384439375454 1
-0.0898282944172039 0
-0.0670042892318375 1
-0.00606552317480437 1
0.040072598204957 1
-0.000238484039058911 1
0.070228904387047 1
-0.0590263092331307 1
-0.00811796307638244 1
0.0348957994530324 1
-0.0209969970628524 1
-0.0118246875353829 1
0.0188393205084733 1
-0.00207495351935742 1
-0.0711450810775425 1
-0.0408835380925219 1
0.0290290826068956 1
-0.0333081016159522 1
-0.0225163279990992 1
-0.00485602529763372 1
0.0260501706685347 1
0.0445522927803961 1
0.0373143664910262 1
-0.0837651227793215 0
-0.0305867660572579 1
0.0479683637555959 1
-0.0467105539321458 1
-0.0525218472400008 1
-0.0441235712951369 1
0.0149812313530727 1
0.00958697582699987 1
-0.0206652965227375 1
0.0227333508876876 1
0.00823702915661624 1
-0.034915099920827 1
0.0132918051543256 1
-0.00774959693044338 1
-0.0554854668496178 1
-0.0210414702544959 1
0.0567243018736165 1
-0.0683912536255341 1
-0.0219423549069284 1
0.0705008360306056 1
0.0183740874754466 1
0.0198182760957164 1
-0.0491946469398436 1
-0.00622915328004873 1
-0.0164143133481442 1
-0.0453530559743343 1
-0.0176451857081245 1
-0.0524019195510308 1
0.0618098711400788 1
0.0164983499591566 1
-0.00104328103970003 1
-0.0441286050148969 1
0.0797796423440007 1
-0.0340581430825115 1
-0.0573325020885067 1
0.033061680561543 1
-0.0123192082987701 1
-0.0544078482788417 1
0.0958555767680536 1
-0.0216522254119401 1
-0.000515701046749037 1
-0.000544210184944155 1
0.0400832327866155 1
-0.0411547187075999 1
-0.0983400525729592 0
0.0920043023902348 0
-0.0251411238567719 1
-0.0152279416906803 1
-0.0860010581780701 1
-0.00369872680951021 1
0.0261864532246464 1
0.0596123222040735 1
-0.00830046319573401 1
0.0437456109082746 1
0.0247606475695571 1
0.00608635138792631 1
-0.0858294784051886 1
-0.0744085082542123 1
-0.027197273768114 1
-0.0353826789253258 1
0.00373854155431593 1
0.0284717476220023 1
0.0148941414795479 1
-0.0164113558536126 1
-0.0657374959448834 1
0.0158240866239769 1
0.0866215890132321 1
-0.0206829742327327 1
-0.0203671753305425 1
0.0454228189565986 1
-0.0146281004646588 1
-0.0718292627903404 1
0.0182047186817685 1
0.000331262546893047 1
0.0519151305796395 1
-0.0674302415661256 1
0.0321486908958045 1
-0.0134212943707796 1
0.0288354518704008 1
0.0833540466975645 0
-0.0175597915836113 1
0.00282577394409782 1
0.0591239933413914 1
0.0123446208170736 1
-0.021276669025672 1
-0.011527062109548 1
-0.044159388104705 1
0.0362645013454132 1
-0.0172031275738993 1
-0.0342867409685931 1
0.016325226680522 1
0.0568174120772968 1
0.0205953956902708 1
0.0848996525069249 1
0.0409154773117106 1
-0.00133965417268312 1
0.0081426733648464 1
-0.0239527073589961 1
0.000245183873827777 1
-0.00115283808765535 1
0.038959587442414 1
0.00839972873365007 1
0.000999601862386975 1
0.0719087546616625 1
0.0761857083159423 1
0.116166639754979 0
0.0388345656466294 1
-0.0528651023476082 1
0.077506330725027 1
0.0402696900614656 1
0.0156701966475976 1
0.00533567685323456 1
0.0332063064991353 1
0.0668073761435563 1
0.0196476720896507 1
0.0222701367131204 1
-0.00737271440682372 1
0.0133724231682679 1
-0.0318260609381506 1
0.0622294971581435 1
-0.0161483359963458 1
-0.0251117304643225 1
-0.0419609454951476 1
-0.0306985977625322 1
0.000957353176450234 1
-0.0117391013024945 1
0.0295705229636002 1
-0.00316340453563273 1
-0.00691936595802219 1
0.0168065971970781 1
-0.0390214059397763 1
-0.015224812659002 1
-0.048347360315865 1
-0.000378365897381477 1
-0.0866656222061933 0
0.0099364623878635 1
-0.0240047254752391 1
0.0391581304209849 1
-0.0224028933321256 1
-0.0346887638646037 1
-0.00841748269798207 1
0.00638619256716734 1
0.127562451936243 0
0.0472770345026961 1
0.0063911160624969 1
-0.0778185108084936 1
-0.00751931025228606 1
0.066507719117667 1
0.0297781923795592 1
-0.0407835406189893 1
-0.0185665621049299 1
-0.0763629406922523 1
-0.0366291452833975 1
-0.00609002336698821 1
0.0391091229042644 1
-0.0593169095324046 1
0.0411453925632688 1
0.000624613647733705 1
0.069136654963772 1
-0.00154944829354486 1
0.0515455445484818 1
0.0204737952994627 1
0.0131086850759586 1
0.0102774136949741 1
0.00234920451949133 1
-0.0575536095390853 1
-0.0152458544780498 1
0.0400926527822869 1
-0.0118981388466074 1
-0.0157530400814378 1
-0.0150123485093585 1
-0.0455621753488978 1
0.0169703920715939 1
-0.00464632533738988 1
0.0194415455636503 1
0.030308279231548 1
0.000301812864780726 1
0.00122247456338604 1
-0.0532444813358239 1
-0.0668631831665183 1
-0.0143667893976924 1
0.0649934013338312 1
0.0248662145093555 1
0.102509248018971 0
0.0235100030871042 1
-0.00851055620200071 1
0.00684008551307059 1
0.00813614666428499 1
-0.00425676713290383 1
0.00909692450440677 1
0.0134584912321173 1
-0.107742789459896 1
-0.0366147695119336 1
-0.025067097860365 1
0.0322972614159594 1
-0.029751263829888 1
-0.0162065358459525 1
0.0133468697983286 1
0.000751006831821713 1
0.0132513323877664 1
0.00511593448791909 1
-0.0104353466889419 1
0.0643574840020176 1
-0.00458001559599861 1
0.0478207870496587 1
-0.0195625206050471 1
0.009095664684679 1
-0.00475817063026189 1
0.0356099765840786 1
-0.0196329556497562 1
0.0243793340262541 1
0.00443124517476661 1
-0.0428026996886665 1
-0.0387168835285227 1
0.0444378094637245 1
-0.0464869132814237 1
-0.0162448958900386 1
-0.0534308549140745 1
0.0476889592282324 1
-0.0101924863618365 1
0.00787396021764062 1
0.0241300652823057 1
0.0456637057065791 1
-0.0482645130199688 1
-0.0273608005318164 1
0.0229882885680352 1
0.0317090119557163 1
0.0459301628677579 1
-0.0213527105620309 1
-0.0611936271672078 1
0.0385968815711225 1
0.0142741889679508 1
0.00375862110145506 1
0.0485405738987261 1
-0.0809681843130846 1
-0.069832186047002 1
0.0263669381814368 1
0.0971299456043178 0
0.0520738760987529 1
0.0329120210740835 1
-0.0125749884810322 1
-0.0266663164854452 1
-0.0861673914456003 1
-0.0499993039204973 1
-0.105402442246335 0
0.0272560528481311 1
0.0157038350182515 1
0.00275867105056156 1
0.04219934675807 1
-0.0542784084413826 1
-0.0353688243950328 1
0.039568405650337 1
0.045663702114884 1
-0.057469484152167 1
0.0235777143171367 1
-0.121035440829968 0
-0.0458536931017373 1
-0.00882734985836102 1
-0.00962158192697875 1
0.00841871380499793 1
-0.0403026783918648 1
0.0531207695894346 1
0.0561622320046506 1
-0.0433369450847902 1
-0.0329983353302252 1
-0.0266708246762608 1
-0.0168569838916571 1
-0.0722560352961773 1
0.0425070929076815 1
-0.023219510756796 1
0.0806363221490087 1
-0.10359220485787 0
0.0222709830534484 1
-0.0146433834143725 1
-0.0469861073689892 1
0.0121273376933031 1
-0.0393041661942935 1
-0.0990383328386305 0
-0.0087894313622374 1
0.0263079229389957 1
0.0411619059705792 1
0.0461129174390092 1
0.00681347729134281 1
0.0373705692738224 1
0.0528950833976108 1
0.0754115648469173 1
0.0426677974068962 1
0.0221120229885824 1
0.0245455444526803 1
0.0581590940935742 1
-0.0216108525716247 1
-0.00648489151089342 1
-0.00557628222494305 1
-0.0403799464819035 1
0.047339220168781 1
-0.0922532007839869 0
-0.0641643003666838 1
-0.0319322063537736 1
-0.0346671626828991 1
-0.000926375397596715 1
-0.0865291323622938 1
-0.0129767883347028 1
-0.0152885704946806 1
0.0744062994391064 1
-0.0256426878572264 1
-0.040246578284535 1
0.00980621944876494 1
-0.0965938890425455 0
0.0628282430573751 1
0.0116575557216729 1
0.0284097061621494 1
-0.0426105775196999 1
0.00343144394162468 1
-0.0700165654737938 1
-0.000776941347185553 1
-0.0601150019283298 1
-0.0362692610759874 1
-0.0316959722668493 1
-0.0799933028093451 1
-0.0203244905972773 1
0.0301473269305459 1
0.0328645323650708 1
-0.0179328171796656 1
0.0443134283985974 1
0.00193629514858236 1
0.0460198350112691 1
0.0288833308562589 1
-0.000632282187786479 1
0.0607420649758033 1
-0.101204525046173 0
-0.070237597098919 1
0.096655618054033 0
-0.0300655938972997 1
0.00935817988473195 1
0.0788076990972815 1
-0.0776078879365912 1
0.0184318576400497 1
0.00499705218097824 1
-0.00779473113563064 1
-0.138452181358071 0
0.0214496083965274 1
-0.020705063211961 1
-0.0395970152486296 1
-0.0679049150397786 1
0.030307591152692 1
-0.102789248631986 0
0.006609727512532 1
-0.0111394164162465 1
0.0342598797674897 1
0.00787677825116253 1
-0.0311896854764749 1
0.0304619527026013 1
0.00108408205569552 1
-0.0380375175220861 1
0.040150604415049 1
-0.00755617647298908 1
-0.0667760533674286 1
-0.0708653704397884 1
-0.0452971757970988 1
-0.0293962070812783 1
0.0607248408808063 1
0.0528249970870075 1
0.0398357597283022 1
0.0140604937819647 1
-0.00573324423582004 1
-0.0155893308492707 1
-0.0373345584789398 1
0.129082657402525 0
0.0481320435391117 1
0.0132459287232813 1
-0.0242247269715006 1
0.00873511563070092 1
-0.0132735174857373 1
-0.0463299703022919 1
0.022603874958692 1
0.0287353407328847 1
0.0176794267271609 1
0.0441986245151011 1
0.045522699010264 1
0.104789853759205 0
-0.0706919378254237 1
0.0361938798874626 1
-0.0754830575252665 1
0.0461303679935717 1
0.0248752503450466 1
-0.00398374274593022 1
0.0787635053793122 1
-0.0189231696017062 1
-0.0269041531515455 1
-0.0336247194264132 1
0.00757109097825033 1
0.0307323019882138 1
0.0464272181176999 1
0.016714753033207 1
0.0250737355382773 1
-0.0277548335963506 1
-0.000539546980940255 1
0.0604175321404046 1
-0.0102002481957696 1
-0.0803674525419798 0
-0.0232075458399967 1
-0.0670882910849973 1
-0.044315367957264 1
0.0198932141740983 1
0.0381868233263733 1
-0.0315330836923929 1
0.0438908188518279 1
0.0234927608186148 1
0.00584702757082168 1
0.0253690595399339 1
0.0336695146330831 1
0.00912610475947131 1
0.0253725930066977 1
-0.0175571747901272 1
-0.0878667610149888 1
0.0484550252350544 1
0.0349472500416827 1
-0.0130962069685024 1
-0.0414253123670745 1
0.027621354042336 1
-0.019360630788966 1
0.0382153494688668 1
0.00720880287613439 1
0.000855332087846059 1
0.0659161394409778 1
-0.0212287997521653 1
-0.00266510916624837 1
0.0481041476059357 1
0.0215328428494301 1
0.0404993533829049 1
0.00794807237082084 1
-0.0244534046038984 1
-0.0132003639885348 1
-0.0161703752413291 1
-0.0385654220514964 1
0.046649190495862 1
-0.0201675983195709 1
-0.035322410737386 1
-0.02404418112846 1
0.0792078479548486 1
-0.0758944941146184 1
-0.0213143882047913 1
-0.000742716350979312 1
-0.00138477171098465 1
-0.0582566909590664 1
0.00769301562192676 1
-0.117706067551953 0
-0.0674562639888014 1
-0.0638888853329898 1
-0.0237223183897171 1
-0.0292342741914539 1
0.0306589529898181 1
-0.0429493319097329 1
0.0198369701346588 1
0.00202379083386507 1
-0.0191960110459857 1
0.00201710693579322 1
0.0731508617075184 1
-0.0490843776278543 1
-0.0687577371629105 1
0.0306254783999284 1
-0.0272791782560429 1
0.0438669798289438 1
0.0168809213736602 1
-0.0124103527596974 1
0.0908993758342077 1
-0.0156638669591764 1
0.00922827391413724 1
-0.0292143333300289 1
0.0246746717169844 1
-0.00823572516737898 1
0.0497857796316402 1
0.0902774916847349 1
0.0294779097066065 1
-0.00772981021761932 1
0.0782403086384946 1
0.0336423386882049 1
0.0536457294941653 1
-0.035679666847988 1
-0.0443849199081345 1
0.0715546121449207 1
0.00824250962970927 1
-0.0335253598995377 1
-0.0128698799672479 1
-0.0399697099590215 1
-0.033173035175253 1
0.036215612855388 1
0.0369935916374045 1
-0.0354066401562816 1
0.0447384259368225 1
-0.0336159693538226 1
-0.0349765780224919 1
-0.00979617056794388 1
-0.0513695217454375 1
-9.04681399286275e-05 1
0.000460557527807135 1
-0.0856335374938022 0
0.00291490169361084 1
-0.0539824043621271 1
0.0423419282357743 1
-0.104116896722657 0
0.0155468085729254 1
-0.0440511450719162 1
-0.0252069915228299 1
-0.0150157264199145 1
-0.0285147883288971 1
-0.0191230609893445 1
-0.0167217104713195 1
-0.0616346342633292 1
0.011437919836811 1
0.0186056289766455 1
0.00848284434868154 1
-0.0690872395211235 1
-0.00412704745929108 1
-0.027905699188713 1
0.026477693923205 1
0.0210208933716158 1
0.0976867181423567 0
-0.0231705999481004 1
0.00825456651689445 1
-0.126762592880939 0
0.137354654927388 0
0.00989783218916576 1
0.0313852506416946 1
0.0130594989794992 1
-0.0298203170972635 1
0.0315754271066928 1
-0.102422544323278 0
0.00344743162471523 1
0.0448836754596166 1
0.0418659848249483 1
-0.0463932151204911 1
0.0390638891929608 1
0.0206209650151094 1
-0.023236829686324 1
0.075522658299513 1
-0.0258679939260967 1
-0.0248218630700394 1
-0.0603766347568997 1
-0.00649382405364721 1
-0.0608781331922085 1
0.000153247812020656 1
-0.109702278382232 1
0.0229365543329135 1
0.0396017311786103 1
0.00965732103386696 1
-0.117781963534173 0
0.0458830398449836 1
-0.00628856651252363 1
-0.0289798550535222 1
0.0162378479606363 1
-0.00998791754129264 1
-0.0190011246450274 1
-0.00371960094678299 1
0.0196412192552161 1
-0.0676966914646355 1
0.032786666290701 1
-0.0485788778077141 1
-0.0845279849723876 1
0.0310934486339085 1
-0.0687578906342854 1
-0.0340621613265535 1
0.04438961859122 1
0.0201943105635507 1
0.0783703838798382 1
0.0547958431526174 1
0.0929663623981863 0
0.0512601792186413 1
0.0192306017585661 1
0.0597482977152203 1
-0.00223583194218179 1
0.0480718150323276 1
0.0226770404858499 1
-0.0211154546600822 1
-0.0144697738569722 1
-0.00257200283219046 1
-0.0104489021959054 1
-0.0622309881395838 1
0.0385971412582943 1
0.0350204151066991 1
0.0539383968348488 1
0.00596570220524879 1
0.08413016698096 0
0.0596858408832142 1
-0.0260482663866475 1
0.0578483954085965 1
0.0886335781821111 0
-0.00938485445428754 1
0.0346034435137 1
-0.0253761836449814 1
0.0315190804865448 1
-0.0611129985942614 1
0.0280404876761449 1
-0.0096031943540358 1
-0.0651834119236074 1
0.0584401955854327 1
0.0577307395680488 1
-0.0080528440844943 1
0.0589291271135131 1
-0.036381834626637 1
0.0196579481666615 1
-0.0310267048143803 1
-0.0123761813790651 1
-0.0274275554242318 1
0.0457705942006892 1
-0.028720748388686 1
0.0367970197795547 1
-0.0913739139549102 1
-0.0367866621358308 1
0.00691880063525032 1
0.0305647677103683 1
-0.078483911520517 1
-0.000794272341851908 1
-0.0549345167583953 1
-0.0533095048085649 1
-0.0377563076407459 1
0.0682785875760762 1
0.052208840593366 1
-0.0867143379107133 1
-0.0209921255065152 1
-0.0903656095656613 0
0.0478163280866997 1
-0.0993105161431306 0
-0.0490945736099098 1
-0.0249098016090544 1
-0.0768755768387881 1
0.101664142016373 1
-0.0189354488985509 1
-0.021659785707241 1
-0.0225951665253393 1
0.0471648157136973 1
-0.0340299135091575 1
-0.0388866654035877 1
-0.0602418259055289 1
-0.0141318522236062 1
-0.00120937818554259 1
0.0260879965120854 1
-0.0228168793719107 1
0.0702280906840607 1
0.11082445265032 0
-0.0608280131082934 1
0.0575114437929347 1
-0.014325526478875 1
0.0525240516874869 1
0.0582405344745704 1
-0.021811362311584 1
-0.0744129163860131 1
-0.06067643052367 1
-0.0866083355225511 1
0.0315783619983411 1
0.0574436689638721 1
0.0153763132541987 1
-0.0522345852110905 1
-0.0171402147276881 1
0.0370038171050194 1
0.0333991491816263 1
0.00895004141473704 1
-0.0445760955235777 1
0.0782483415045672 1
-0.0323736558788976 1
0.0221540739840522 1
-0.043080583423063 1
-0.0403834338487665 1
0.0288492507486703 1
0.021461026854516 1
-0.0303560242898375 1
-0.0628157729181026 1
0.0654461876083512 1
-0.0230280648214294 1
0.0157740386707576 1
0.00490564596317126 1
0.00449604294639329 1
0.0799703790861885 1
0.0296629491743646 1
-0.00427521181951857 1
-0.0300294177760382 1
0.0340047771329073 1
0.0236608204704321 1
0.00192967148702149 1
0.00216057097153138 1
0.0475240615589212 1
-0.00488780237761676 1
0.0950001894956683 1
0.00243148717687016 1
-0.000829350560295783 1
0.037914491808322 1
-0.052826361882935 1
0.0146299195817915 1
-0.0199231995159381 1
0.0234242259894952 1
0.02547771778052 1
-0.00260784644802653 1
-0.101460247047555 0
-0.0439532110975337 1
-0.0219989701133491 1
0.03959600347305 1
-0.061383943977915 1
0.102088820546237 0
0.00215854190644154 1
-0.0514756940800701 1
0.0124666216859917 1
0.0288638441076383 1
-0.00512052677871716 1
-0.00379235903630262 1
-0.0807368739778643 1
-0.00458815307221322 1
-0.0585225045321402 1
-0.0416940551863791 1
-0.026865229593482 1
0.0112941397844122 1
-0.0605954419613609 1
0.0380958066966939 1
-0.0504432838449685 1
-0.0218783658168854 1
0.0548226779593625 1
0.050007191256816 1
-0.0316466485587064 1
0.0144001238791365 1
-0.0441910942311519 1
-0.0306463647897716 1
0.0582609148132317 1
0.0529261854259018 1
-0.000533268868315097 1
-0.0427229585282417 1
0.0281794924835946 1
0.00647767482496347 1
-0.0576144609621251 1
0.00582616975294829 1
-0.129394514260342 0
-0.0680855728834326 1
0.0123451102420286 1
-0.000192359542919494 1
0.018665038105728 1
0.00673060575391059 1
0.057490609446151 1
-0.0355838926659139 1
-0.00773575143711192 1
-0.0195236399756207 1
0.024417900477351 1
0.0649844744602123 1
0.019578308692875 1
0.0713722953208508 1
0.0362650912944558 1
0.0708077590893775 1
0.00187871289114198 1
0.0144290864888793 1
0.0113261240835317 1
0.109744827427535 0
0.0569732033944042 1
0.0212481119340762 1
0.0315216815270954 1
0.0375813122093799 1
-0.0306828108969141 1
-0.0297765278265502 1
0.0525997521842228 1
-0.021311088007627 1
0.0137052836764213 1
-0.0225875368491236 1
-0.095533079285802 0
-0.0212654732176232 1
-0.0522510334621481 1
0.0286075461584252 1
-0.0760939742377085 1
0.0370685606281003 1
0.00943926660622162 1
0.002309863710246 1
-0.0431609002528356 1
0.0860364910082626 0
0.0473591176155946 1
-0.038678158470618 1
0.0249216322956986 1
0.0518953585299076 1
-0.0262152173811533 1
0.134562005480609 0
0.036381435509321 1
-0.0243803566044656 1
-0.0316533727268592 1
-0.011666360368703 1
0.0174656827625889 1
0.0263256413214961 1
0.050492040307946 1
-0.0840192848839637 0
-0.00959576723989666 1
-0.0404567351156198 1
-0.0325929626466627 1
-0.0692237310562418 1
0.0992509042443003 0
-0.00193614218305144 1
-0.0396385180512604 1
0.0259980743698563 1
-0.0523733226378515 1
0.0235374023621542 1
0.0602977700683145 1
0.0395750955629183 1
0.049995735590588 1
-0.00670977356055713 1
-0.063215156612623 1
0.0231397740151636 1
-0.0359678071945996 1
0.0866646743498592 1
0.0136778337453206 1
-0.0127338220302166 1
-0.0191472591914089 1
-0.0758975825849837 1
0.0352785841651655 1
0.0214071030655043 1
0.0152555588082373 1
0.017770036051552 1
0.0239376671391117 1
0.0781499158993142 1
-0.0494305568277347 1
-0.00967333741548135 1
-0.0704885921543575 1
-0.00512317368272541 1
-0.0350777311399679 1
-0.015820664161643 1
-0.0222255608655895 1
-0.0311071529204276 1
-0.0592582206527423 1
0.00958665644303662 1
-0.00456947803196941 1
-0.0280216307404925 1
0.0778640613868461 1
0.0992899111680113 0
-0.0271841059122871 1
-0.0389241744129615 1
-0.019607023097784 1
-0.10086654958152 0
-0.0444537582634097 1
0.0346324988923611 1
0.0652734410914571 1
-0.0524422646901934 1
-0.0225703553599226 1
-0.00222088642643255 1
-0.0464325834532937 1
-0.0425986369540012 1
-0.0141793617109453 1
0.0169357323025428 1
-0.00959979009283108 1
0.0618879563096874 1
0.0254936863455267 1
-0.0140868323679112 1
-0.0347625568435968 1
-0.0206614218942033 1
-0.0302361570314335 1
0.0336186355140037 1
-0.0350286259617213 1
-0.0812195216351841 0
0.0973708110578456 0
0.0528037281675277 1
-0.0112201761967279 1
0.0546462128965128 1
0.0292742187903585 1
0.00714228534820495 1
0.0531412620554797 1
-0.0453989891753886 1
-0.0198481871957983 1
-0.00506995399684747 1
0.0325313051520261 1
-0.0330066186944858 1
0.00853708367442776 1
-0.0122832401732091 1
0.0179727457962293 1
0.0466554888200091 1
0.0710214888858277 1
-0.0658633458291651 1
0.07362441345646 1
0.0530389077519868 1
0.0130232960616078 1
-0.0156220453919617 1
0.0306206227141109 1
0.0230257046673461 1
0.0500341765717621 1
-0.020875843490108 1
-0.0458319262866028 1
-0.0372610403801071 1
0.0868791100317193 0
-0.0359035098259726 1
0.0333322051635477 1
-0.0159449174396531 1
-0.0195438028657857 1
0.0719982283045362 1
-0.0134815221960911 1
0.0629830055122078 1
0.0896684305147923 0
-0.0656758549638146 1
-0.0566793799080568 1
0.0954557439123138 1
-0.0256844751975571 1
-0.00871820428199194 1
-0.0285347099529513 1
0.0244226152130487 1
-0.00510876402302684 1
-0.0479710349281518 1
0.0328100727149025 1
-0.0190964611721976 1
-0.0498273768700067 1
-0.0339290598465215 1
0.0137903005927709 1
0.00572429955325904 1
-0.007891869447361 1
-0.0785042210134813 1
-0.0277241811997616 1
-0.0767561632647349 1
-0.0509585046298822 1
-0.0325661195142453 1
-0.0562736806161074 1
-0.0155511616081587 1
-0.0641226430707104 1
-0.0413090950610961 1
-0.0648688977520209 1
0.0160661598865588 1
-0.0139477936339092 1
0.0660179583192989 1
-0.0222365187139406 1
-0.0359858374388775 1
-0.0342593455320203 1
0.016694117461712 1
0.00177600730183317 1
0.0262997106286502 1
0.0134356514361335 1
0.00822604596016022 1
0.0742105431871694 1
0.0228711742934516 1
0.0204783004716634 1
-0.0425436300963112 1
-0.00626992056071775 1
0.0376244763225242 1
-0.0584666693976747 1
0.0306677366664991 1
0.0252174394680417 1
-0.004460677741943 1
-0.0897417470335372 0
-0.0541308501064452 1
0.0589878944856595 1
-0.029175739602621 1
-0.0597929168838787 1
-0.0346635041317872 1
0.0280643871440183 1
0.00082507189687988 1
-0.0808896338835209 1
0.0141236746493046 1
-0.0185984661162437 1
0.0110806499505145 1
0.0161320438003311 1
-0.0966407296617428 0
-0.0708292225061409 1
0.0559289564248199 1
-0.0169893222274591 1
-0.0263951723863516 1
-0.02038753070628 1
0.0458902390859674 1
-0.0243181413129575 1
-0.0339802972336476 1
-0.021082265844659 1
-0.00972299536893723 1
0.0361794384895632 1
0.0686883622509008 1
-0.0397314343271574 1
0.0660086200852225 1
-0.0213778824551411 1
0.0136675758123562 1
-0.0307917305783741 1
-0.0298860767329195 1
0.0317489918539432 1
0.0406864031456945 1
0.0202983443567758 1
0.120127343951368 0
0.0193827841810349 1
-0.031590713575588 1
-0.0452560948478687 1
0.0295320012299752 1
-0.00994252960063749 1
-0.0799957326063167 1
0.0487020013406531 1
-0.0504061899740236 1
0.0517560338807651 1
0.069774054772565 1
0.0015296814895667 1
0.0275428451225999 1
-0.0562279858357437 1
-0.0311317917429848 1
0.00332501848664901 1
-0.0605707656178053 1
-0.0418248698052748 1
-0.00337026067207618 1
-0.0536727136900307 1
-0.0534498046944247 1
0.0395245627268216 1
0.0068327962606902 1
0.00829490901303863 1
0.0659878972279941 1
-0.0343670571170091 1
0.00438088453415281 1
-0.0639856197987458 1
-0.000808700680204768 1
-0.0205295936708235 1
0.0613137998483494 1
0.0550397141228045 1
0.0526222679879704 1
-0.0828987144169841 1
0.0790600009226786 1
-0.00334683843989833 1
0.0298725712768361 1
-0.024625587784877 1
-0.0474968980926839 1
0.0631685103750353 1
-0.0505131494216362 1
0.0624348915668253 1
0.0157885711319935 1
0.0535371590647018 1
0.0213448285392573 1
0.00839020049728455 1
-0.02195956012446 1
0.0476832726501767 1
-0.00596918344664254 1
0.0443803360631079 1
-0.0205870251630921 1
0.111832378984051 0
0.0873056944743743 0
-0.0166482446592207 1
0.0243090962790994 1
0.0295284696126253 1
0.00873100626248714 1
-0.0728595765947375 1
0.0027394165900626 1
-0.00483394128167924 1
0.0137238944897846 1
0.032633623118375 1
0.10856304286629 0
0.080570853565986 1
-0.0795203924593195 1
0.128073975719678 0
0.0112707143321616 1
-0.0433520086779044 1
0.0657933955367069 1
0.0192537552288425 1
0.0187963911904555 1
-0.00381487923267965 1
0.0905884816449866 0
0.0709133458340975 1
-0.0629814527182594 1
0.0309989024200796 1
0.0414987747642812 1
0.030336062845066 1
-0.0314074084861647 1
-0.0370041865428959 1
0.0240521156998852 1
0.0232972188741615 1
0.0476419084416891 1
0.00398810789719175 1
0.0671669414262167 1
0.0429861951674978 1
-0.0284282911060933 1
0.0710041592836825 1
0.0422115825317826 1
0.00627034761387842 1
-0.0330700261488904 1
-0.0342922709679837 1
0.00657226875731841 1
-0.0476472054898481 1
-0.090556494659333 1
-0.0017028857244702 1
-0.0437518575969429 1
0.0147347040320544 1
0.0489321675158141 1
0.0582463322983438 1
0.00730783759798688 1
-0.0651880213984021 1
0.0262632041209884 1
0.128035941295606 0
0.00832624035416241 1
0.0278145551674094 1
0.0298736347066834 1
-0.0464825674106379 1
0.0574617065628478 1
0.00873540346183231 1
0.0477752105935881 1
0.000701865858183773 1
0.0350845512657642 1
0.0018346573337138 1
0.0272991645447722 1
-0.0378996867377934 1
0.0108582906964378 1
-0.0379434068530579 1
0.0069593762324507 1
0.0290342217069273 1
0.0364928770562986 1
-0.0356646787485919 1
0.00504698873600763 1
-0.00136008887943771 1
0.0113993624771485 1
0.0538141479583574 1
0.0540689581519546 1
-0.0501826261690324 1
0.0068192433326328 1
-0.0109964859204757 1
0.0298613140946161 1
0.0135370135224348 1
0.0279598525391942 1
0.0238933857657061 1
-0.0310894508705473 1
-0.0120455029809836 1
-0.0579823045341282 1
0.0699367969655871 1
0.058368376884114 1
0.0410044075142503 1
0.0939972106379329 1
-0.0448230947345686 1
-0.0208379583873524 1
0.030714849561246 1
-0.0564765714681664 1
0.0237729813721818 1
-0.010570159698369 1
-0.00537559152919056 1
0.00141159587857029 1
-0.00087586150319452 1
-0.0627726790395614 1
-0.0559472362763767 1
-0.0506636720720658 1
0.0544034053585509 1
0.0550429954058295 1
-0.00483074169928589 1
-0.00881649885117862 1
0.0864935171641247 1
-0.0690038769961122 1
-0.0192028335847119 1
0.087945399848574 1
-0.0403966091562895 1
0.00454057332324953 1
-0.0958187547643846 0
0.0486893423721872 1
-0.0739873824852678 1
0.0929640416441807 1
-0.0407545976096526 1
-0.0800074787988315 1
-0.0294941754557273 1
0.00942444672717676 1
0.0361576026590619 1
-0.0255664655052641 1
-0.0138659866164002 1
0.0100533171242412 1
0.00606821618321741 1
0.00245665012458508 1
-0.0370283278283526 1
0.080539818341159 1
-0.00382293043887298 1
0.058834972570389 1
0.0155510563338977 1
0.0336935375887972 1
0.0341056932279613 1
0.0364919968699425 1
0.0694479774945761 1
0.120243059655967 0
-0.0159451298045831 1
-0.00265049087980184 1
-0.00230903397226875 1
0.0449295068360641 1
-0.0772274373749152 1
0.0106257187087832 1
0.0616022472496876 1
-0.0392586153237031 1
-0.0282102481957456 1
0.0560028756374683 1
-0.110694675923343 0
-0.0992882025807366 1
0.0303156784942422 1
0.00784578043734037 1
-0.00351858913113218 1
0.0257857935962904 1
-0.0776553925967202 1
-0.0213366352909856 1
-0.0409117780786768 1
0.0730601014583173 1
-0.000662350525711428 1
0.110824893533276 0
-0.0140564053128941 1
0.0222490645912865 1
0.0462868658862337 1
0.0247115308133001 1
0.0433348575278133 1
0.0201304430555675 1
0.0184886752994831 1
-0.019657398313152 1
-0.0128465506108273 1
-0.00824719164790603 1
0.00500509490802335 1
-0.0368894060156985 1
0.0192733159941211 1
-0.0103735864532356 1
-0.0360941759185726 1
-0.0119733235114785 1
0.0768547621761486 1
0.00124427043584694 1
0.101093054181852 0
0.0389195980351227 1
-0.0405500438080339 1
0.0692879456051811 1
-0.0114072145466519 1
-0.0221363256495893 1
0.0160923374498497 1
-0.0347407820475397 1
-0.0265083542691881 1
-0.1028440553315 0
-0.056212306365324 1
0.00617242413172019 1
0.000557724603882453 1
0.0173850458887556 1
-0.0270475357151491 1
-0.0138824513972951 1
0.0365701019892919 1
0.0470301440933849 1
0.00117543215304729 1
-0.0311801472449111 1
-0.0388017265751495 1
0.0105604646506879 1
0.0389936053556227 1
0.00876825336122043 1
0.00671839635595348 1
-0.01622383014918 1
0.0694365694131 1
-0.0140390428402776 1
-0.0461532093111288 1
0.0373307828813271 1
-0.029552977081392 1
0.0956306979735314 1
-0.0212524719372866 1
0.0470222282464143 1
0.0223057287437918 1
0.00303794796864367 1
0.039721189931503 1
-0.0217708416348455 1
0.0284263020528762 1
-0.00971877266934445 1
0.075227664774735 1
0.0684055356569502 1
-0.0270005346154771 1
0.0239818481782002 1
-0.014266982690341 1
0.0351496284618062 1
-0.0848095605404706 1
-0.0307220037776559 1
-0.0213384165888021 1
0.00523883142658744 1
0.0090843752313176 1
-0.0017149195031085 1
-0.0731540163990668 1
-0.00473706227464337 1
0.0153255307260039 1
0.0383537096036089 1
0.0673606326928699 1
-0.036320127396864 1
0.000528149144317182 1
-0.0520149121888221 1
0.104005210733273 1
0.0564653757481527 1
-0.0146836693777984 1
-0.00696056899248758 1
0.0107968446639352 1
-0.0521589210003543 1
-0.0259742509442209 1
-0.0313582846999488 1
-0.0522874481399076 1
0.0354489126822927 1
0.0608001602515722 1
-0.0113789221070044 1
0.063923268660784 1
-0.0249968711921366 1
-0.0169433312630192 1
0.0281048331379024 1
0.0502459497489629 1
-0.0104862520614347 1
0.0415269942174919 1
0.0218263925289152 1
0.00698672565596274 1
-0.0559779386274919 1
-0.0657812311378624 1
0.0468696675787371 1
0.0780137045697156 1
0.0139294893109039 1
-0.0961717290604819 0
-0.000342584013603382 1
-0.0383976009252536 1
-0.0294124883132986 1
0.10850106457302 0
-0.00445329619632012 1
0.0347009677366956 1
0.0400854559172802 1
0.0294616810660399 1
0.0431529170569107 1
-0.0469486132216297 1
0.0239754342345582 1
-0.00269921612659603 1
-0.0036337943514862 1
-0.0572347491885625 1
-0.0145367916271796 1
0.125666526862072 0
-0.0531023655636993 1
-0.00826708321210933 1
-0.0342578345831802 1
0.0448604783460529 1
0.000713561401458939 1
-0.00977403650915738 1
0.016030954256325 1
-0.016646164217263 1
0.015552447947295 1
0.0102257285032475 1
-0.0572570618690215 1
-0.0498077374558381 1
-0.0158331656661566 1
-0.0587678865434231 1
-0.0442770708384738 1
-0.0828453761694324 0
-0.0489485555890189 1
0.0063211176504571 1
-0.0567254614352397 1
-0.00356456265297677 1
0.03033621109727 1
-0.000329424875320243 1
-0.0329582703015714 1
0.0522687598487565 1
0.0267575214087189 1
-0.00408788790271843 1
-0.0694502368283307 1
-0.0238533455651751 1
-0.0417007381914207 1
0.018575478004725 1
0.0930525466490731 1
-0.077789202539144 1
0.00241232437153072 1
0.0335405563354668 1
0.0747876125950597 1
-0.127278028457914 0
-0.0347396843435436 1
0.0854060602860056 1
-0.0687600273444874 1
0.00767712169136652 1
0.0413097392876078 1
0.0116000211658243 1
-0.0331162215980313 1
-0.0332140798203066 1
0.0401932751362555 1
-0.0570977349204541 1
-0.0184469053410643 1
-0.0282982908746286 1
0.102050035013931 0
-0.00275907004011135 1
0.0173159711987659 1
0.0687542146481299 1
0.0608371742128648 1
0.0045711242057146 1
-0.00595220449645131 1
0.0467157228802454 1
-0.0961204948366863 0
-0.0832202224657163 1
0.0415823554891753 1
0.00108257448997625 1
0.00198374738182447 1
-0.0520067545006096 1
-0.0435418159234503 1
-0.000217698990563537 1
-0.016432160499875 1
-0.0258027665172877 1
0.0649311639657805 1
0.0116937688094453 1
0.070093423638033 1
0.0605902885567571 1
-0.0657772107490361 1
-0.0311588667772513 1
-0.0374528567050067 1
-0.0045496616134952 1
-0.098219537780519 0
0.0710873315075995 1
-0.0532046878471689 1
0.0969453398810541 0
-0.0736547752444547 1
-0.0126067646818802 1
0.0281008939312232 1
0.0104828647018772 1
0.0338246255773299 1
0.0195417053021732 1
-0.0924873498388411 0
0.0246981460567512 1
-0.0732927387824964 1
0.101998351927154 0
0.0291269864609849 1
-0.0125398631062332 1
0.00208959989832108 1
-0.0167467604650991 1
0.00512080023853081 1
-0.06752495797521 1
0.0367255526224818 1
0.0159129591345832 1
0.0187144285853219 1
-0.0286850596097257 1
0.0404370025541886 1
0.0671621231186086 1
0.0632450151757683 1
-0.0105381873372713 1
-0.0529836176233419 1
-0.0115954705651009 1
0.0911951357502241 1
0.00463068395297749 1
-0.0485119055037124 1
-0.0623866810541272 1
0.00967358321486527 1
0.0184927845791819 1
0.000773268067927334 1
0.0222715687068184 1
0.00822001908847929 1
0.0156403552364477 1
-0.0625569658092809 1
0.012938493119719 1
-0.0622004230560665 1
0.0316819221907277 1
-0.0297226863985355 1
0.060860961602662 1
-0.0122600652916505 1
-0.0478686726484628 1
-0.0432274440305724 1
0.052974537897275 1
0.0397866320442991 1
-0.000969932789652087 1
0.0367404051940427 1
0.0249295693509317 1
-0.0364927708043514 1
-0.0620161237621051 1
-0.104165300500306 0
0.0161979368118345 1
0.0490698221055632 1
0.00122339833349562 1
0.00400094487879605 1
0.0557246620072085 1
-0.0184516937443265 1
0.00155191250899031 1
-0.0301076131487557 1
-0.00506734264798173 1
0.0583056073498819 1
0.0781235559488019 1
-0.0407864544654886 1
-0.00649669639597692 1
0.0410224294686203 1
0.0155198379319219 1
0.0557056414827697 1
-0.0170270726754254 1
-0.000313618731221049 1
0.0254511329713098 1
0.0945738417970937 0
0.0862612003895729 1
-0.0123073581392074 1
0.00259788112932085 1
-0.0161157345973039 1
-0.0188468231003047 1
0.00794563348578814 1
0.113898487406297 0
-0.0534950897955414 1
-0.0185103135988871 1
0.123924322135199 0
0.0107503118660868 1
0.0186744072608478 1
0.0191023195832846 1
-0.0698236218350893 1
0.0575367384442076 1
-0.0887204866518168 0
-0.0686052539916975 1
-0.0504224313162442 1
-0.0663971148746141 1
0.00878144566744132 1
-0.0424078086400644 1
0.00786446380366314 1
0.0199879547478874 1
0.130472704050984 0
-0.0465985556980096 1
8.44341075809532e-05 1
0.0204821238719982 1
-0.0610265359132967 1
0.102839585658419 0
-0.0346928403101269 1
0.034685798930911 1
0.072615983363713 1
-0.0595279210219806 1
0.0653460892657304 1
0.0470132096241818 1
0.0256252455348351 1
-0.0151890368131744 1
-0.0553181584261097 1
0.0264150836435574 1
-0.106349878434165 0
-0.0197221159680326 1
-0.0200368053818935 1
-0.00336192744840336 1
0.0792535836911522 1
0.0482253277823688 1
-0.0425298014563761 1
0.0445343475495211 1
-0.0115089771833305 1
-0.0540166268252007 1
-0.0402866658406793 1
0.0141506491291066 1
0.0324428639956782 1
-0.0204713618749647 1
-0.0127133994058722 1
-0.0381241394940085 1
0.0445085800479251 1
-0.0516647727771688 1
0.00537894362237474 1
-0.0215021812051321 1
-0.00063652483515401 1
-0.0186990412321971 1
-0.0162935582509559 1
-0.0502657711392012 1
-0.00101205968123812 1
0.0347224595053019 1
-0.0356619306959477 1
0.0318526185532551 1
0.0515638020466595 1
-0.0444975513078999 1
-0.0056139230306411 1
0.0494386951900278 1
0.0818599183818654 1
-0.0462170308866791 1
0.0145115663918583 1
0.0120351860095369 1
5.60682201882802e-06 1
-0.049763765917121 1
0.0834672604221354 0
0.0423394299942936 1
-0.0485153848413902 1
0.0661279420697014 1
0.0443633528454473 1
0.0169632383293769 1
-0.0532233992552108 1
-0.117102955892125 1
-0.013459228578147 1
0.0145036884707956 1
-0.0114227612316113 1
0.0239922991643466 1
0.0194809867765304 1
0.0810026220605005 1
-0.09187060450255 0
-0.0361961218656865 1
0.0106931651553781 1
-0.00297316584362476 1
-0.0590408585246639 1
-0.0470588711882899 1
-0.0152816838312578 1
0.031257857373226 1
-0.0465933988420047 1
0.0256010647534113 1
-0.0242835361090775 1
0.055543484483005 1
0.025361841162733 1
0.053508475435467 1
0.0218864833357644 1
-0.012410546051761 1
-0.113519927462286 0
-0.100850962501453 0
0.12106577529506 0
0.0426033488860469 1
0.0309022015527309 1
-0.0476509636435408 1
-0.0322784493182252 1
0.00452596093028102 1
0.00524726276782579 1
0.00513883618196138 1
0.062226632094781 1
0.0102399015210097 1
-0.00574381061119201 1
-0.011342413446141 1
-0.0309953165022009 1
-0.0206862341621134 1
0.0519656468145975 1
0.0219565507046606 1
-0.0439340907854122 1
-0.0431853502099708 1
-0.0152275082090173 1
0.0119844455832251 1
0.0335041993339605 1
-0.00264616791879886 1
0.0186095318960562 1
-0.00569754570164789 1
0.0672545674595328 1
-0.0785003493188172 1
0.0692559752949344 1
0.00806868389566588 1
-0.0261089178293482 1
-0.0791699263123374 1
-0.066099245086067 1
0.00540114929335289 1
-0.0144136403375348 1
-0.0327902843674606 1
-0.0287255098057322 1
-0.0454889046112744 1
0.0373763116709496 1
-0.0187365735598355 1
-0.0404978181446687 1
-0.0904701451648989 0
-0.0223151992168584 1
-0.0573382801458445 1
0.0542779571110277 1
-0.0445198923687181 1
-0.0130688649022551 1
-0.0373371755344513 1
0.0744095576091046 1
-0.061266152043336 1
0.0351197337566583 1
-0.0261058768760801 1
0.00859065145160503 1
-0.061949828526791 1
0.00893079316187003 1
-0.0177137031204955 1
0.137300863964935 0
0.0142489748590411 1
0.0833928951672692 1
0.0848556189194486 0
-0.0651907075034662 1
0.0192652914323771 1
-0.0454014644620116 1
0.0135088079561337 1
0.0171634388641405 1
-0.0168631407269298 1
-0.0608030888836323 1
0.101166136866254 1
0.0222526799841272 1
-0.0334789995272449 1
-0.0626084614324299 1
0.0130156532602929 1
0.053351490878165 1
0.0470881407032008 1
-0.0291076826845523 1
-0.00193581251467934 1
0.034358823528094 1
0.0362769132479323 1
0.0975249583999584 0
0.028104784898871 1
0.0919421661192914 0
0.0409471259273761 1
-0.00185301840092783 1
-0.0333628631128113 1
-0.0375517606573683 1
0.00437134868116323 1
0.0116984368521433 1
0.0180234587619643 1
0.0274549951527163 1
-0.0295525924686168 1
-0.0120171039601478 1
-0.0825011818412885 0
0.0414419519077473 1
0.00590011944731263 1
-0.0536661603757464 1
0.00888685036543558 1
0.0586022941062213 1
-0.0632478645420698 1
0.0285162408817114 1
-0.0365005810413436 1
0.038833962199653 1
0.0179101383227953 1
0.0053972323346549 1
0.0556492344584792 1
0.0219227411472833 1
0.00883688721055298 1
0.0117871769583177 1
0.00292111972201106 1
-0.0681784901411217 1
-0.00815835407903195 1
0.0298443946150804 1
0.0902560530460406 1
0.00885208092938006 1
-0.0746945831355783 1
7.16312526891257e-06 1
0.0699975715311156 1
-0.003181102105235 1
0.014873964138213 1
-0.0104066987814208 1
-0.0248728597518107 1
0.0119944463187021 1
0.0163816147192285 1
-0.0228653300240308 1
-0.0150846292546056 1
-0.0474165994333271 1
-0.0481807696895379 1
-0.0121424846692928 1
-0.0291671560556526 1
0.0603273506908803 1
0.0154501766944569 1
-0.0199687975531774 1
-0.0225360020910776 1
0.0551833308938855 1
0.00882674818858569 1
-0.0135256487981129 1
-0.021362255189449 1
-0.0705693830064523 1
-0.00220525124440582 1
-0.0210151388065128 1
-0.0409880007185225 1
-0.053387986900429 1
-0.0088083982658633 1
-0.0304859149769874 1
0.0216684256774082 1
0.00514257883703933 1
-0.0508318311710777 1
-0.00380237178210921 1
-0.0470892756001488 1
0.00958609461747729 1
-0.0201168575723759 1
0.0791483484402247 1
0.0854741410811978 0
0.0504842592098461 1
-0.0543585494479747 1
0.0810784742325704 1
0.071483639545063 1
0.0718703264786434 1
-0.0430487654762457 1
0.0262099363877155 1
0.0691201511807015 1
0.00412469706550301 1
0.0339507299704982 1
0.0586618105757623 1
0.0971368683996393 0
0.0370079451175646 1
-0.0204983270123449 1
0.0208096890730338 1
0.0293986395409128 1
-0.00795260688033242 1
-0.101002706681016 1
-0.0510220316484546 1
0.0246203709966867 1
-0.123697880654354 0
0.034580370467222 1
-0.00616392191635314 1
-0.0702683485484125 1
0.0158872662758165 1
-0.00426334187968249 1
0.0234878252366025 1
0.0130889109963432 1
0.0172876528290176 1
0.0805722249454484 1
-0.0853585644415271 0
0.0274388112502174 1
0.0398589451226154 1
-0.140122190899211 0
-0.0810502844080643 1
-0.0832864528839657 0
0.0046590422533554 1
0.039709381416076 1
0.0256830118989312 1
0.0630985901623602 1
0.0340183382701177 1
0.0408639038728042 1
0.0527440408533972 1
0.0112803356756322 1
-0.0550309481644673 1
-0.000217149528134741 1
0.0302017060428384 1
0.00971199765303695 1
0.0158309357472068 1
0.0118900722138375 1
0.010085266678761 1
0.0501831395908679 1
-0.0495460422448997 1
0.00720150785709142 1
-0.0107743135064171 1
0.00526356426361336 1
0.00140432355648433 1
-0.000366658565655004 1
0.0208013628526473 1
-0.0320929286423655 1
-0.0257586598089109 1
0.0406842729299237 1
-0.0683869456968048 1
0.0331169339323274 1
0.0454155550262021 1
0.00952991595194492 1
0.00902474485024987 1
-0.0136693298521117 1
-0.0541860459718366 1
0.0204609574096946 1
-0.0528502362919519 1
0.0178511000947881 1
0.0295392732049789 1
0.0668321286122106 1
0.00581597209371237 1
0.01306418306618 1
-0.00416841815187166 1
0.0151668048658497 1
-0.00854553006786875 1
0.0342275873124311 1
0.0713119794787506 1
-0.019003298115276 1
0.0811563364779747 1
6.77650864517308e-05 1
0.0353248787180826 1
0.0480956010267345 1
0.00022131919703253 1
0.0230907936460015 1
-0.0471511502061845 1
0.0163705641348841 1
-0.00174189483403103 1
0.09155118184318 0
0.0582898257859743 1
-0.0345570291673036 1
0.0386974639834834 1
-0.072672490899668 1
0.0362274133159121 1
0.0745444784741334 1
-0.0137002376566926 1
0.0419641518559114 1
-0.0872586300245261 1
0.021117311505697 1
0.0487956919285295 1
0.0436346351574882 1
0.0619675833502924 1
-0.0888221945289714 1
0.0229143867432375 1
0.0579536843684312 1
0.0399038749316946 1
-0.00272413038327352 1
-0.0944828422236737 0
0.0472553010982596 1
-0.0797589411254205 1
0.021163861423142 1
-0.0466803650879274 1
-0.000435743237135699 1
0.0373180064813304 1
-0.0277565835193036 1
-0.0308588318643214 1
-0.029638770467919 1
-0.0953777020930612 0
0.0171255723048804 1
0.0340312903638573 1
-0.0724263133005142 1
0.0231011367482407 1
0.0182812680477048 1
-0.04426484558797 1
-0.0250392433206428 1
0.0213868090026599 1
-0.0102982781681806 1
0.0236512103461778 1
-0.0531354363214046 1
0.0690682699731706 1
-0.00310043606865275 1
0.0108292364376486 1
0.000133861444391274 1
-0.0384624545856117 1
0.023979034052222 1
0.00572854516757941 1
0.0150293155525583 1
0.00188038204479279 1
-0.044020689530599 1
0.0140846598756112 1
0.0776116612283023 1
-0.0318033743157247 1
0.0159124898827498 1
-0.0467738646016608 1
-0.00198694187705442 1
-0.0126496546120249 1
-0.0638187195138875 1
-0.0456544492599244 1
0.0582954956276054 1
0.0718623996418755 1
0.0281594552206431 1
-0.00724532443746838 1
0.0524170894534077 1
-0.0224833509262908 1
-0.0611195144125949 1
-0.00320859021355171 1
0.0116531426748628 1
0.0324672590273365 1
0.046042022079124 1
-0.0346722068933253 1
-0.0880227786984887 0
0.0389873100298683 1
-0.00243140596245624 1
0.0476917544480251 1
-0.00959937500489406 1
0.0388253264086967 1
0.067928893479908 1
-0.0480982012646148 1
0.0322155962490318 1
-0.00814257813987851 1
-0.0317283098144084 1
-0.00182942477069696 1
-0.0151780804474806 1
0.0188097415722217 1
0.0768324855384629 1
0.0804408232320669 1
-0.0328998114643408 1
-0.0377294732774284 1
0.00956742773715428 1
-0.034824777480787 1
0.035948369633291 1
-0.0461128555189044 1
0.0369556604571337 1
0.0256927645128473 1
0.0546613549291733 1
-0.00567214490436046 1
0.0566957495037801 1
-0.0360595826531534 1
0.0231171865272348 1
0.123922520753135 0
-0.0393335212251764 1
-0.0139833515985422 1
0.0282516460149766 1
0.00179406948347499 1
-0.0179052363772334 1
0.0154790457954256 1
0.11238464589817 0
0.016424942166849 1
0.0392531696539566 1
0.00103804750050486 1
-0.0497978192244661 1
0.0122932987995192 1
-0.0632671395262782 1
-0.0315554918325168 1
-0.0880700433115345 1
0.00402924196402921 1
-0.0214779648419498 1
-0.0110456419898156 1
-0.0353892193954426 1
0.0438717108706656 1
0.0210489339862293 1
0.0339393288114633 1
0.0202925965507244 1
-0.000569955113377323 1
-0.043208187164226 1
0.0388983387284536 1
-0.0057986736299409 1
-0.0493641779809599 1
0.019188065228074 1
0.0284893237464793 1
0.0492135524305931 1
-0.0903228655323953 1
0.100361704185623 0
-0.0865847361906859 1
-0.0366799841997905 1
-0.0288875060975822 1
-0.013212437472812 1
-0.0958793790181644 0
0.0655580586617628 1
-0.0240097716163655 1
0.101879021232248 0
-0.0390919533967889 1
0.00493730640794821 1
-0.0430258772231779 1
-0.0208865004967332 1
0.0194626420178326 1
-0.0342252219793407 1
0.0997743868264429 0
0.0244923541685159 1
0.0617766205346599 1
-0.0270017087489036 1
0.0175106666363584 1
0.0343592442335914 1
0.0281280447767718 1
0.0659469416348803 1
0.0591104603639089 1
0.0365159262539464 1
0.0268780729855488 1
0.00269991095914536 1
-0.019243618882383 1
-0.111939394913271 0
0.0795079725132528 1
-0.0876129517830248 0
-0.0310170321092496 1
0.00218568541827319 1
0.0609127301819339 1
0.0516925834971715 1
0.0218808849241767 1
-0.065481278941953 1
0.0807464149751842 1
-0.0111468434176307 1
0.018876530953093 1
0.0285690209851809 1
-0.0216964482752622 1
0.0365398140512806 1
0.0993187911814133 0
0.00444533975294605 1
0.0715539724247187 1
0.0772277339808778 1
-0.0258511572056796 1
-0.0490144081559551 1
0.052881819234534 1
-0.0484028316412677 1
0.0176137107246459 1
0.0335404462119078 1
-0.0254472728461243 1
-0.035582536810504 1
0.00341573731869519 1
0.0312137343330201 1
0.0606997806189958 1
0.08845301657662 1
0.010570038426827 1
-0.0729545110683231 1
0.00123736043460255 1
0.0350859482649287 1
0.0842788640743242 0
-0.0864881535954044 0
0.0592264759317272 1
0.0699591150775995 1
-0.0320208936257346 1
-0.0246698637907392 1
-0.0433994541387575 1
0.0239481880907423 1
0.00897336319729967 1
-0.0224703720989208 1
-0.0593195858602361 1
0.0516896876945243 1
0.0964702444144308 0
0.0297953604902282 1
0.0297975440970827 1
0.0798403492009479 1
0.0165052862526827 1
0.000747607406031397 1
-0.00373940076449874 1
0.0518214755564848 1
-0.00496055897762965 1
-0.122789489284769 0
0.0129981023422069 1
-0.0213778609460253 1
-0.0124970291971282 1
-0.0571827928935506 1
-0.0465889579261799 1
-0.054328837639811 1
0.0447271755847277 1
-0.0379835337625187 1
-0.0314323451476598 1
0.118038968641749 0
-0.0281132955708068 1
0.0734239563808063 1
0.0116370057153715 1
0.0125090372299449 1
0.0251014278587233 1
-0.0322338850826382 1
0.0519617964720082 1
-0.0613469461586834 1
-0.073126126273057 1
-0.054615182165059 1
0.0555132078894745 1
-0.0317633083271411 1
0.00566877178820039 1
-0.0205019847827194 1
0.0274271223441055 1
-0.0988678285233036 0
0.0549424496248227 1
-0.0289910357864014 1
0.0599457716017743 1
0.0664280639282897 1
0.00975842663401613 1
0.00709227694915837 1
-0.000186006706859041 1
-0.00803873115636123 1
0.0282855635458932 1
0.0257616094454125 1
-0.0162329004753388 1
-0.0216967585417623 1
0.00180620040366004 1
0.0114042998026717 1
0.0323265831037 1
-0.0225300779514906 1
-0.0857571458988209 1
0.0333673704732632 1
-0.00376237632549221 1
0.025176186170394 1
-0.000155778581307874 1
0.00284119266302797 1
-0.0207499407935028 1
-0.101799728780087 0
-0.0762250795494312 1
0.0448198893905129 1
0.000339588302219255 1
-0.0209867715473288 1
-0.030173078231893 1
0.00649850988044285 1
0.0491563172714394 1
0.0179218532394261 1
-0.044989922537418 1
-0.0428509504221445 1
0.0786424377501111 1
-0.0298589629455418 1
0.00328166761562536 1
-0.00606025622166498 1
0.0803185004514236 1
-0.0199671549069872 1
0.0529497927840595 1
0.03616077540502 1
0.0935919708406589 0
-0.0147392836534314 1
-0.00445789739227603 1
-0.0527826483420135 1
0.0269590446608269 1
0.0785695487581818 1
0.0636228444025751 1
0.0287148337022693 1
-0.0665025152769709 1
-0.05029155056492 1
0.0243851504759385 1
-0.0613125178127714 1
0.0594692627330622 1
-0.00831412204669867 1
-0.0103163688423614 1
-0.0181337616714408 1
0.0493791291415508 1
-0.0673618484059154 1
-0.029675456216162 1
0.0766970232189271 1
0.0513046134580066 1
-0.11469604223996 0
-0.0146415627207287 1
0.0597551706963764 1
0.0825567930781545 1
-0.0933847661400399 0
-0.0277766681534707 1
-0.0290507572170115 1
-0.0972441254890831 0
-0.0497315013378602 1
0.00855719577517517 1
0.0349000764460174 1
0.00413923392496136 1
0.036645150260856 1
0.00432423092990393 1
0.128320141521706 0
0.00644245989117807 1
-0.0459283824706897 1
0.0057900198225164 1
0.00961130715755737 1
0.0165707650496002 1
-0.015296754148127 1
0.0621436722945212 1
-0.0393613656144466 1
0.0123757777567091 1
0.0222218710383461 1
0.00319511003881123 1
-0.0585788691208177 1
-0.00471620496145635 1
-0.100201185695151 1
0.0280291363827544 1
-0.0880764175108208 0
0.0357468459382777 1
-0.0801013113856419 0
0.0453589308879518 1
0.0519220327718353 1
-0.0228947205778906 1
-0.0477883670605314 1
-0.0827881538892087 1
-0.0185678773778794 1
-0.08248664502684 0
-0.0157757961289204 1
0.00352333414153574 1
-0.0505030671512997 1
-0.0124814613842888 1
0.0705399048845707 1
0.05713258597314 1
-0.0277556503652147 1
0.0482120291560751 1
-0.0553952475636992 1
-0.0347773579456529 1
0.0293259288846675 1
-0.0426546132095415 1
-0.0636734270384985 1
-0.0322000150362594 1
0.010508662481085 1
0.0277911461394533 1
-0.0124917439931964 1
-0.0461675926799586 1
0.0226680060141588 1
0.0243831897660508 1
-0.0492430357633274 1
-0.0997400645415272 1
-0.0504561779966832 1
0.0458592231997396 1
0.042964041987983 1
-0.0241339931494378 1
0.027455541168243 1
-0.0444105503827404 1
-0.0584309921757976 1
-0.00658482593841417 1
0.0141287938744303 1
-0.0292919816503801 1
-0.0204578488874093 1
-0.069639671429682 1
0.0641700922349743 1
-0.0181890669785201 1
0.0344718437439664 1
-0.0378159402036916 1
0.00811999726734525 1
0.00951892530799463 1
0.00153037474008372 1
0.0945146496800698 0
-0.0287944831566345 1
-0.00280589259508572 1
-0.00597749617620758 1
-0.0697583134467109 1
0.0598455241555986 1
-0.0371888041181054 1
-0.058255342493508 1
-0.00142357944097279 1
-0.00392794120570277 1
-0.0586834975479483 1
-0.00177160768345763 1
-0.0269237215358018 1
-0.0947978999063141 0
0.0226430525666619 1
-0.0115262639738312 1
-0.0258943421578375 1
-0.0273719462117403 1
-0.0187949206523365 1
0.0530729021479717 1
0.0539175117283466 1
0.0261190663807386 1
-0.0215480063094606 1
-0.00253425994707082 1
-0.0106205826783752 1
-0.0827509243929874 0
-0.0321365929582046 1
0.0550890214622684 1
-0.0986979938431585 0
0.0914783892744469 1
0.083500306952069 1
-0.0769865281321812 1
0.0591164084623473 1
-0.086864700014015 0
0.04954226011952 1
-0.0831885318303383 1
-0.0796490265836093 1
-0.029833739690529 1
0.0356668329464197 1
-0.0365308277348859 1
0.0356419868508139 1
0.033190034723293 1
0.0424657879315363 1
-0.000447464357361529 1
-0.0133064709894204 1
-0.0529744017856842 1
-0.00672784609827414 1
0.0438094156734595 1
-0.037821057269614 1
0.0222376702744971 1
-0.0541274536145288 1
0.00609022963015501 1
0.0992635621651937 0
-0.0915386808750741 0
-0.0174403139168324 1
-0.0492814003665666 1
0.0149358711230749 1
-0.00253886689172737 1
0.00915775602801479 1
0.015293927894262 1
-0.0661900815639006 1
0.000411143340453031 1
0.0165373956776902 1
0.0437544119618641 1
-0.0426943897613239 1
-0.0284379481086428 1
0.0216958808108651 1
-0.0631747996278475 1
-0.0195715569711102 1
0.0249378144055959 1
-0.0415726678839616 1
0.0413165697406021 1
-0.00509696663677402 1
-0.00897614175734374 1
-0.0658368015478406 1
-0.0202650720123284 1
0.0860944196192634 0
0.0753530865725189 1
-0.00157634445898852 1
0.0463518828187886 1
0.103693603417769 1
0.0186435664746842 1
0.0597717890382886 1
-0.0346079760860852 1
-0.0624518156865174 1
-0.0095626912094267 1
-0.0242568041153956 1
0.0292179960738974 1
-0.0505645654240551 1
-0.0252485098537451 1
-0.0242104499292766 1
-0.0620373897889875 1
-0.00253451604787158 1
0.0149866119831193 1
0.0563539074932086 1
0.0198818729174377 1
0.0112003790882303 1
0.0628599523052119 1
-0.164210575189085 0
0.0546194123084749 1
-0.0611151774645299 1
0.103106475898886 0
0.0307754340220697 1
-0.0380739434996552 1
-0.0358881188469801 1
-0.0012995893932664 1
0.0713430031085989 1
0.0726805068366536 1
-0.0301936713215626 1
-0.024402116914934 1
0.0661215046151838 1
0.0384201573220608 1
-0.0649798973006445 1
0.0729144834953019 1
-0.0686077223041914 1
-0.0346729729901015 1
-0.054272178083528 1
-0.0120701493884568 1
0.0338845819860657 1
0.0242827097443969 1
-0.0368688692550926 1
-0.00731457101047823 1
-0.0328262572987754 1
0.0309023635740528 1
0.03669334565589 1
0.000520099380960505 1
-0.0225189056995226 1
0.0239777704026847 1
0.0282997359107884 1
0.018017484867181 1
-0.0434448720283406 1
-0.00945705137084407 1
-0.00757087114873561 1
0.0128951611663484 1
-0.0407939347898787 1
0.027302355633312 1
0.0758374847861184 1
-0.0223196970153602 1
0.0509233051359834 1
-0.0217116083824178 1
-0.0280195489917831 1
0.0342794358098301 1
0.0134742331378553 1
0.0332284583973736 1
0.048639867636213 1
-0.0193064885232905 1
-0.00962998472731732 1
0.113431452566205 0
-0.0393990859847709 1
0.0332635678825985 1
0.0353478060258 1
-0.0573221612798025 1
0.0362146188545505 1
0.133609242010151 0
0.0252193274360223 1
-0.0384116131374016 1
-0.00238159679280312 1
0.0271545673192309 1
0.0943564507642198 0
0.0715234651201555 1
0.0532920562545212 1
0.0678062634011407 1
0.0350123584542771 1
0.0151468000496599 1
0.0331323549820002 1
0.036224796615188 1
0.0211565745225929 1
0.0992318820399483 0
0.0595604921747563 1
-0.0576031962880514 1
-0.0254185576854663 1
-0.0261786003114837 1
0.0657594609530404 1
0.0940531407891278 0
0.00899591344882932 1
0.0304967954584815 1
0.114943145006324 0
0.0251068683226558 1
-0.0155651404240831 1
0.0192426353287863 1
-0.00997017180893717 1
0.026506470578424 1
0.0437093089499677 1
0.056276037187168 1
-0.0147164608846026 1
0.0122432273779737 1
-0.0463941352929416 1
0.0982979084071048 0
0.000732784410601736 1
-0.057530838726073 1
0.047622979912918 1
-0.109540976651707 0
-0.0974036203883604 0
0.00290221648563784 1
0.0530202155490495 1
-0.0520775717559989 1
0.0293674681112635 1
0.00681393836530292 1
-0.0149619198769674 1
0.0370118629495353 1
-0.0377461010184506 1
0.0526055684647398 1
-0.0542016475472742 1
-0.0137294752803629 1
0.00902956226643523 1
0.00305531676127305 1
0.0258603000816288 1
0.0526671636802518 1
0.0192718397250738 1
-0.0314067651374527 1
-0.060244510054461 1
-0.027348823348543 1
-0.00477120353499673 1
0.0138435073320634 1
0.0590995589934999 1
-0.109776998487565 0
0.079845486650476 1
0.0468534561729882 1
0.00171166092539448 1
-0.0661664406265603 1
-0.0151158986389269 1
-0.054111676612704 1
0.0458560759874547 1
0.0707111542840086 1
0.0134067582283923 1
-0.00840951309786043 1
0.0633397822631975 1
-0.0378181933303903 1
-0.00410407379707442 1
0.00676980346883852 1
0.0479820569203067 1
-0.010732877148392 1
-0.00873274750129779 1
0.0765599518939593 1
-0.0107442090743623 1
0.0406491649147657 1
0.0371837678162121 1
0.0740580222361314 1
-0.0261973971561154 1
-0.0103591559828935 1
-0.0464689987924781 1
-0.0051697593203784 1
-0.0239071118933507 1
-0.00245019700631388 1
0.047384325400765 1
0.0856573071172162 1
-0.039581691259035 1
0.0462365389425715 1
-0.0160415702630183 1
-0.0395692397694048 1
-0.106086919145845 0
-0.0745362383845343 1
-0.0421052212858697 1
0.0335168923626066 1
0.0307825681261525 1
0.0192924537767094 1
0.0384448182477303 1
0.0503588957830928 1
0.0627636023268376 1
0.0385040885969942 1
0.0484710313836487 1
-0.00792322880448259 1
0.0353529891797981 1
-0.00714729571452646 1
0.0879784245524676 0
0.0328717871616685 1
-0.00284974455008881 1
0.0141389121917182 1
0.0627818458431373 1
0.105720599534037 0
0.00987199749276263 1
-0.0530348763783711 1
-0.0650927425365726 1
0.0441918196563262 1
-0.0830893037087961 1
-0.0496459203731489 1
0.106067292005374 0
-0.0252491110097895 1
-0.0374800908067287 1
-0.0260880434794847 1
-0.0121529592842313 1
0.0319779893714992 1
0.026209025461445 1
0.0181035823924453 1
0.00920772307352616 1
0.0990194884422308 0
0.0239501121615563 1
-0.0268097965753496 1
0.00848828501163974 1
-0.111785867410325 0
-0.0382148932947207 1
0.0223703911681892 1
0.0215802611102722 1
-0.0182513169570875 1
0.0212258452560004 1
-0.0819110619193972 1
-0.0184217930623456 1
0.10001742631754 0
0.0337618493315437 1
0.0159456251331627 1
0.0421099436629697 1
0.085892586106925 1
0.0294741027343508 1
0.056356105781347 1
-0.0764737323144598 1
0.0189136329797475 1
-0.00663577492168122 1
0.0382546557353213 1
-0.0445936715781295 1
0.0741769537199832 1
0.0259780715618892 1
0.0299589625024939 1
0.0238929744521002 1
0.0447498047133684 1
0.0217957077234874 1
0.00982290858764782 1
0.0642858583071584 1
0.0381183297433639 1
0.00486937841394329 1
-0.0143533850148955 1
-0.0882956894489033 1
-0.0283672753308422 1
-0.099768927959632 0
0.026196721355745 1
-0.0636936080268378 1
0.017027003346324 1
-0.00478878652274662 1
-0.0469491129064152 1
-0.0971278513484702 0
-0.0194758365985197 1
0.000579154222167011 1
0.0291321454152705 1
0.102221777477446 0
-0.00901100164372536 1
0.0632110404616441 1
-0.012980026077419 1
-0.0740149712297731 1
0.0573030919656493 1
0.0561517509086019 1
0.0378171621613225 1
0.0493241157147497 1
-0.0278098216731669 1
0.0154064414276351 1
0.0234880858553034 1
0.0900032097736335 1
0.0281545519240054 1
-0.0121811384584349 1
0.0195725721911635 1
0.0237301615445139 1
-0.00135904215104872 1
-0.0541616503429676 1
0.0353266330319746 1
0.000942499051463278 1
0.0510079120816367 1
0.0719646497880694 1
0.018680949209847 1
-0.0303969012289194 1
-0.00247600559846597 1
0.0567555989788748 1
0.0599294921525733 1
0.0677398487270089 1
0.0119346707667488 1
0.0378426950966275 1
0.0155150226433288 1
-0.059597474746019 1
0.0214111677052259 1
-0.0317990445453658 1
-0.0389513304614491 1
0.0259872887861603 1
-0.0114573479117948 1
-0.0600266278697717 1
-0.0214074450702161 1
-0.072667838101519 1
-0.0531695435877081 1
0.00585289653891698 1
-0.0568501753900655 1
-0.00734154581024257 1
0.0442625911305411 1
0.0727380985075997 1
0.00113627726237747 1
0.0304100658924173 1
-0.0799971633335382 1
-0.0386291653908838 1
0.0483667859672352 1
0.0631841783442843 1
-0.0295736256515198 1
-0.0238546846693459 1
0.0504107256981733 1
0.0645725184703832 1
-0.0579905780489077 1
-0.0541736424235754 1
-0.0251183074418947 1
0.0108534200814861 1
-0.115324472637247 0
0.0487743055357894 1
-0.019372777414797 1
0.0283662044173689 1
-0.0158657676399951 1
-0.00374868005099173 1
0.0248137414368896 1
-0.0124342944923398 1
0.0280643424588949 1
0.0004744596188049 1
0.0547354812952104 1
-0.000833505390755966 1
-0.0720472224308957 1
0.071529328008451 1
0.0332613862440733 1
-0.0187396796529256 1
-0.0337232748133919 1
-0.0143327934475778 1
0.032565542027611 1
0.0346898877142266 1
0.0538668630916125 1
7.7154791454162e-05 1
-0.0170601003196675 1
-0.0130033199074967 1
-0.0624699723167818 1
0.0273478095498993 1
0.0410358896383577 1
0.0219563896492491 1
-0.0629406840708452 1
0.0219070546610806 1
0.0237166314904728 1
-0.0811769646409385 1
0.0463496575760756 1
-0.00587459822719458 1
0.0301787321243778 1
-0.100923507172546 0
-0.0125988605823397 1
0.00978941554034209 1
-0.0168272368415798 1
0.0502939485030655 1
0.0231972594064839 1
-0.0123538315211351 1
0.091966476832012 0
-0.0515477004854298 1
0.0182044822914482 1
0.0107015662189886 1
-0.0150381933198405 1
-0.0577701974293271 1
0.0668418358039078 1
0.0307878564922717 1
0.0425201732715122 1
0.04228304407859 1
-0.0579382508529192 1
-0.00870625966445661 1
-0.0567949524562902 1
0.102210150173708 0
-0.0856514267390863 0
-0.0196171725245069 1
0.0726379179810204 1
0.00780844344979365 1
-0.015441187548646 1
-0.0525099362306693 1
-0.026544334516887 1
-0.00576309722398513 1
0.0526109513310207 1
0.0345066303957024 1
0.0134305502860493 1
-0.0241687917973324 1
-0.0337440067295985 1
0.00327626970977039 1
0.0979386835409585 0
-0.0181449001084473 1
0.0396383429944976 1
-0.0398691656729674 1
-0.00389691405591246 1
-0.0434249118909545 1
-0.00182026448387879 1
0.060918162282721 1
0.00151290198645272 1
-0.0446332122768421 1
-0.0538175837247408 1
0.0486171618616385 1
0.0538589732676167 1
-0.0574278790379355 1
0.0361152109530473 1
0.0824317316550717 1
0.0448770866951749 1
-0.0528076692358859 1
-0.0610466947629312 1
-0.0256317544512569 1
0.0630136012214697 1
-0.009628692056678 1
-0.0236923522692583 1
0.0140862003638984 1
0.0523923042908215 1
0.0802810883743174 1
-0.0165456866277196 1
-0.0599948967792709 1
-0.010871758332216 1
0.105713994881404 0
0.0487780460452825 1
0.0111626453003167 1
0.0163534314579917 1
0.022091656673026 1
-0.032944721785991 1
-0.033429322382947 1
0.0682156691435754 1
-0.0478867680644711 1
-0.0417890366755948 1
0.0640691314384 1
0.0250916260867634 1
0.0120923924961168 1
-0.0115729126013943 1
-0.00783466734595145 1
0.096835094797461 1
0.0813387443277774 0
-0.0779063840415722 1
0.0527909697912263 1
-0.0346366763363248 1
0.0131447501839925 1
-0.00176129909704944 1
-0.0078262732851678 1
0.0449996012123713 1
0.0915321524951085 1
-0.0503674836863311 1
-0.0696835669472027 1
0.100900177251839 0
-0.0263653839543513 1
0.0026745814027445 1
0.032571421857918 1
-0.0496679469609682 1
0.0502593189225865 1
0.0219008573260772 1
-0.00490493117107861 1
-0.0392073009863268 1
0.0750799280062305 1
-0.0194281734200758 1
0.0578020846164277 1
-0.00561730293257106 1
0.0449512844537446 1
0.071837765806759 1
0.0188574170669597 1
0.0620593237343588 1
-0.00751455209699769 1
-0.087551835421424 1
-0.0154646912787501 1
-0.0189002014624761 1
0.0746478536542466 1
0.00691953613062917 1
0.0262035920278952 1
-0.0420828212380475 1
-0.0562029614789745 1
0.00625807445296435 1
-0.0364147700336113 1
-0.0375942726179257 1
-0.089083231604188 0
0.00164704284102848 1
-0.0745442471608943 1
0.0120372842135231 1
-0.0289414366338499 1
-0.0516404918398134 1
-0.0282042473906904 1
-0.0237078480503354 1
0.0282495026262079 1
0.000164992149823492 1
-0.0409078815001676 1
0.0268743380758009 1
0.032806886172675 1
0.00553333022675344 1
0.00336917002015884 1
-0.034511804812487 1
0.00862720661150178 1
0.024787090964144 1
-0.0361338125126612 1
-0.0271606460927461 1
0.00309515291545772 1
-0.00897104479106791 1
0.0114756505108321 1
0.0224148868971429 1
-0.0110836896872676 1
0.0231786040049844 1
-0.0169106883220725 1
0.0459112163206419 1
0.0202217529688849 1
-0.0438312685595129 1
0.0158829489050539 1
0.0401596614106084 1
0.0873902860615919 0
0.00508568893564441 1
0.0593149215242717 1
0.0204784397453106 1
0.0242744860663424 1
0.0300073469642002 1
-0.0329449040745053 1
0.0246654337595732 1
0.0772199806915998 1
-0.0330371781538815 1
0.0436883554701038 1
0.0368982960981238 1
-0.0170645744130468 1
-0.0135304378223117 1
0.118527053115985 0
-0.0409017165291443 1
0.00900150101963239 1
0.0348056121559541 1
-0.0456811057406625 1
0.0137900608386622 1
0.0112093981194655 1
-0.0341553080538065 1
-0.0629980741983856 1
0.00728729074738893 1
0.00817130227410549 1
0.0304663741089499 1
-0.0051492353099343 1
0.0684982865061994 1
-0.039571699831856 1
-0.037572688864763 1
-0.079067998641389 1
-0.00013549443807186 1
0.0537391797358497 1
-0.028663132220332 1
0.0176713690638381 1
-0.00208689030520618 1
-0.0386948993269558 1
-0.00856722690655976 1
-0.0228477982277962 1
0.0428891067409984 1
0.0500992252531802 1
0.119150568807972 0
-0.0595934633665513 1
0.0548963320854582 1
-0.0483033922664383 1
-0.0139384685748585 1
-0.0770783818083256 1
0.0321118998031339 1
0.0738037407051692 1
0.00974793452148595 1
-0.10303288928312 0
0.00475139767202676 1
0.0902820526948567 1
-0.0360375648015443 1
0.0154964577062618 1
0.0148021865829253 1
0.00951099783728281 1
-0.0221375366003008 1
0.00939213209787803 1
0.0681776810614828 1
-0.0149763532062449 1
0.0251610766013222 1
0.010556726030559 1
0.0776679397118746 1
0.0452433858118058 1
0.0368880808827535 1
-0.0109167673955016 1
0.00126223265458376 1
-0.056227134871929 1
0.0481621124095829 1
0.0131288632177398 1
-0.0109787370323352 1
0.00947004851671857 1
0.0189844864456209 1
0.0198229408353865 1
0.0431317104170322 1
0.0266905799093551 1
-0.0932436331477697 0
-0.062691327839581 1
0.0178478108398325 1
0.0654614323391372 1
-0.00946224259750458 1
0.0258072998226129 1
-0.0820762442999811 1
0.0482529677916233 1
-0.053124767631751 1
-0.0824412375686522 1
-0.0215675003812276 1
-0.00731749885159796 1
0.0413280760707797 1
-0.00843957208232755 1
0.057862338172708 1
-0.0891452668999133 0
0.0105334956197685 1
0.00142878249589207 1
0.0276928183562258 1
-0.0193098202182147 1
0.0741485254454924 1
-0.0694142377547053 1
0.0103710787270753 1
-4.97377524054706e-05 1
-0.00588563257516682 1
-0.070753143022693 1
0.0423353440604311 1
0.0258297596042592 1
-0.0798584092247536 1
0.0319275712459881 1
0.0416599798704042 1
0.0647261280838315 1
0.0262722303745493 1
-0.00725489928773856 1
0.0683226097393521 1
-0.092543006194823 0
-0.0159115802388042 1
0.0590269359669445 1
0.0339510376546093 1
-0.000494397248637589 1
-0.0328035383317263 1
0.0266531170063359 1
-0.0523328127113218 1
0.00410722432377864 1
0.0104225999185949 1
0.0231115478230225 1
0.0399022091104532 1
-0.0413317832573536 1
0.0245538274416751 1
0.0151453759972507 1
0.0118981993793436 1
0.046662348927521 1
0.000993857566886858 1
0.0439748345318174 1
0.011789728858436 1
-0.0133974102475528 1
-0.0501067595634313 1
0.0612915163685759 1
0.0374352847414939 1
0.0527534997004743 1
0.0647068184795017 1
-0.0132618054409496 1
-0.0894304221198632 0
-0.00759086962019351 1
-0.0846794989820804 1
0.12722145040679 0
0.00284509294897851 1
0.015221397228453 1
0.0144060547006761 1
-0.0105268933835251 1
0.000587448851152098 1
-0.0172047779386296 1
-0.00156556909054509 1
-0.0136710168253653 1
0.0496636157289019 1
0.0132298323261958 1
-0.0277082250577978 1
-0.0145521628264131 1
-0.0117280495573955 1
-0.0749838219588962 1
0.0210361313503597 1
0.0452193897913708 1
-0.0479472579702357 1
0.0784152582235068 1
0.0465624530394085 1
-0.07329838458835 1
0.023034888060922 1
0.0472435232540389 1
0.0348337723757687 1
-0.036293176583068 1
-0.0222725597296478 1
0.0148618737231375 1
-0.0285261642954415 1
-0.0203742738883946 1
0.078801557143138 1
0.0417977839538575 1
-0.0982701544561571 0
0.00391302980841649 1
0.0218859259883461 1
-0.0318738549459062 1
0.118131665417678 0
-0.0172365674915187 1
-0.0801034122031309 1
0.0177668279642146 1
-0.00796440996631459 1
0.0616116407934262 1
0.050868233460405 1
-0.00323681603999475 1
-0.0121480907393629 1
-0.0503174577403409 1
-0.0359572890510155 1
-0.0123769066473337 1
-0.0264053932720753 1
0.0474764509522127 1
-0.0541293716505308 1
0.0430609453067253 1
-0.110985522290044 0
-0.0520621910245462 1
0.00670721477362731 1
0.0292994103302019 1
-0.0141279580715242 1
-0.0572058886174529 1
0.0226989487786019 1
-0.0321194548560255 1
-0.0824399820193768 0
0.0157605085679376 1
-0.000396345222404825 1
-0.0488746806762539 1
-0.0270777924341682 1
0.0015620262720766 1
0.0354565984115052 1
-0.0356053275137831 1
0.0550737454281433 1
0.0875786910432687 0
0.0142985191930212 1
0.014457759671672 1
0.0304881954566008 1
0.023372868378023 1
0.0109146038645947 1
0.026899126057234 1
0.0349431483479612 1
-0.0414879772475213 1
0.032934477174653 1
0.0318892731200171 1
0.0147922205366694 1
0.0201141670266394 1
-0.0241264586279632 1
-0.0484362991310311 1
0.0356775818371654 1
0.0528184005327518 1
0.0478417362419763 1
0.0545518148351102 1
0.0370524493794826 1
0.00790253382061274 1
-0.0357341035168292 1
-0.0021075951666594 1
0.0403523616808239 1
-0.0396277322922372 1
0.0636859389210767 1
0.0669548137753327 1
-0.0738807638785419 1
-0.0230355339891512 1
-0.0474955839427471 1
0.0796150295404299 1
0.0102534612787789 1
-0.00575888387367649 1
-0.0252380175448883 1
0.0880993242831625 0
-0.0910011996790826 0
0.011216388036069 1
0.0510662319668358 1
0.0240374441315332 1
0.041180067202163 1
-0.00162328452612206 1
-0.0679284960006545 1
-0.0282477317267482 1
-0.0417725275093688 1
-0.0788387259913549 1
-0.0647954051762066 1
0.00200693469103099 1
-0.0126288313925472 1
-0.0913344125966265 1
0.0689311159973997 1
-0.00360328654000006 1
-0.019643044506902 1
0.0562922373633301 1
0.0190956765694055 1
0.0749153164040678 1
0.0091674396753941 1
-0.0386423473076288 1
0.0317449772328295 1
-0.0705501897811376 1
-0.0319113694092509 1
0.068813254326178 1
-0.0090643366338163 1
0.0173592414380282 1
0.0435513499586398 1
0.0340431605053439 1
-0.028097288906368 1
0.00536826571086457 1
0.0845206054559763 1
-0.0226781466866055 1
0.0257430558874715 1
0.0585312777266768 1
0.00527015656519555 1
-0.0403113906978521 1
0.113546962143482 0
-0.0621252483078308 1
0.0171162499817314 1
-0.0303357513524494 1
-0.0480475843785325 1
-0.067729531002023 1
0.0531889871309424 1
0.0325994567628638 1
-0.0727934210821647 1
0.0247238162993941 1
0.068470256694922 1
-0.0407743275277476 1
-0.0284820892088127 1
0.0148476523792288 1
0.0140669485551773 1
-0.0373604932252542 1
0.00194125657504111 1
-0.0783384773255323 1
0.00990342547262408 1
0.0675777942910889 1
0.0384783152825459 1
-0.00674493399686981 1
0.0289872745408573 1
-0.0253564666096015 1
-0.030738012585167 1
0.050997461911565 1
-0.13438815479319 0
-0.0445978681103516 1
-0.0684207365452005 1
-0.0699571468804475 1
0.01670486733667 1
-0.0345276569164297 1
0.0149237192968234 1
-0.0236458810275016 1
-0.037457945027626 1
0.0112065169529235 1
-0.0120140217552365 1
-0.0328783697656332 1
0.013065981499029 1
-0.0419026235804592 1
-0.0869775566481509 0
-0.0141233138207934 1
0.0104243850052972 1
0.0368800662151199 1
-0.036043245663522 1
-0.0522338234306405 1
0.0373315616336367 1
-0.0433413309810917 1
-0.00393607589479745 1
-0.0631018908061253 1
0.0532942795771425 1
0.0635533434237255 1
-0.0785122709091263 1
0.00256842639264406 1
-0.0375615504847855 1
-0.0836647170874505 0
0.00359206579279124 1
-0.0330403203238757 1
0.0227579538414824 1
0.0459535641100034 1
-0.0521350103327367 1
0.0290318066907602 1
-0.0849579609690028 1
0.0384905599675344 1
0.0608913702460593 1
-0.0242982216742822 1
-0.0118323056748092 1
-0.123578937354852 0
-0.181744087183051 0
-0.0247981338080352 1
0.00115275948282088 1
-0.0358011131948232 1
0.0382491440771385 1
0.0400214040073529 1
-0.0438646090486299 1
-0.0305978965195981 1
0.00526649961734857 1
-0.00370782764841097 1
-0.0658026403092185 1
0.000473165093204392 1
-0.00285850096641213 1
-0.0372930106653299 1
-0.0263851233844436 1
0.0373526018195659 1
0.0432981966773031 1
0.00310603801456811 1
-0.0632737652813195 1
0.0566136325520788 1
0.0325683458071044 1
0.0739922477523635 1
0.0438304509018685 1
0.0278597857818765 1
0.0378956520081104 1
-0.0342653371973502 1
-0.0482785118580997 1
-0.0501948793014001 1
-0.00264406898260749 1
-0.0847083739779626 1
0.0095087935111463 1
-0.0568981383767556 1
-0.1186126124534 0
0.0746378951542212 1
-0.0444190609638764 1
0.00553205404036391 1
0.00930753972953183 1
0.0336807217144303 1
0.0555028863284119 1
-0.0424358175977716 1
-0.02616083988818 1
-0.0644465420318178 1
-0.0220711259902129 1
0.0529122767686438 1
-0.0145624338693174 1
0.0464102088903003 1
-0.0416769380268603 1
0.0349783583643269 1
0.00124833454662229 1
-0.0268474576791831 1
-0.0336693696405487 1
0.0283450105826325 1
0.0947785932072141 0
-0.0559492165342411 1
-0.0244568692907973 1
0.00652475671991314 1
0.0438312595153064 1
0.00659461303474384 1
0.0146090066019668 1
-0.0275611917348272 1
0.0801868894952225 1
0.0457793077461776 1
0.00560412559166235 1
-0.0898845753347522 1
-0.054448371978714 1
-0.0297710440198894 1
-0.0262001598796594 1
0.0371449003083698 1
-0.00395933652440046 1
-0.0522312147755791 1
0.0359558878722322 1
-0.0293939285788729 1
0.011253897702714 1
0.0186685727600073 1
-0.045555231527822 1
0.0186274890490392 1
-0.0028582234590069 1
0.00160037640130588 1
0.0509424043186156 1
0.0596018577434634 1
-0.076691971844605 1
-0.0393544135937015 1
0.00595371523756214 1
-0.027434714713806 1
-0.0308569286007388 1
0.115760327578961 0
0.044409373524987 1
0.0243314348173776 1
0.0523780098775972 1
-0.0334392984230519 1
0.0815882509538266 1
0.0137331505274676 1
-0.00845441870127748 1
0.0198576630075875 1
-0.0907128927390441 1
-0.0378556652439363 1
-0.0194809396673649 1
-0.0611701669915561 1
-0.0113614893986142 1
-0.0367069270667969 1
-0.0733647400823579 1
-0.0106747831415546 1
-0.0215606250284963 1
0.0147353489752206 1
0.0084766791889353 1
0.0827180021248406 1
0.000333956590961311 1
-0.0271683134317543 1
0.101682138823978 0
0.0438939604242564 1
0.03219429830704 1
0.0866248834044571 0
0.0289683540904762 1
-0.0496017623518529 1
-0.0262907064720959 1
-0.0275829133224979 1
0.0133721974955299 1
-0.00808956278701665 1
-0.0236628597167801 1
-0.0243804332703226 1
-0.0395138745579272 1
-0.00979119230210193 1
-0.0497205048172958 1
-0.0111637199235811 1
0.0488851213736762 1
-0.0317874365490155 1
0.0169924398789261 1
-0.0236092736492547 1
0.0940849837523193 1
0.0332256429484741 1
0.0595601141734134 1
-0.0665369367641636 1
0.106646700668849 0
0.0411329307359186 1
-0.0560576551628115 1
0.017784273622528 1
0.0617805421810685 1
-0.0523336393758664 1
-0.0139332241468946 1
0.0289846946297551 1
-0.117207382996234 0
0.0256036957029406 1
-0.0598546128915516 1
-0.0305825818662693 1
-0.1412308462207 0
-0.10244196949539 0
-0.00532682114074517 1
0.0346292536831175 1
0.0885271676921606 0
0.0015365235529955 1
0.00844681245217341 1
-0.0573900736844985 1
-0.018765886926925 1
0.00869357041165179 1
0.0641843191913793 1
0.0203954376326275 1
0.0475137912651594 1
0.0388458616290508 1
-0.000207478274461773 1
-0.0427074838305223 1
0.0133291573767727 1
0.0673382704598523 1
-0.0547144705333914 1
-0.0218996889540663 1
-0.0180513790060077 1
-0.0343454224720607 1
0.00643669812484229 1
0.0627263206735065 1
-0.0135358001066878 1
0.000110240796042204 1
0.101898229420809 1
-0.0423081383069895 1
0.00317112896034186 1
0.011580358436142 1
-0.0101334219172277 1
0.000219073227529953 1
0.0507087525524201 1
0.0371510535920463 1
-0.040425419062583 1
0.0908505367822685 0
-0.0591150014313668 1
0.0219247907230904 1
0.0361904600851678 1
-0.0430611428110663 1
0.0125127098568797 1
0.0565048244905372 1
0.0319192751078301 1
-0.0173269420666329 1
-0.0610276389868215 1
0.0231982385253205 1
-0.0746681913677662 1
-0.0158815626676143 1
-0.0265232326577706 1
0.00355347379861774 1
0.00841074551536595 1
0.0273141936547341 1
0.0610628762993074 1
-0.0456837131382816 1
0.00234845363008817 1
0.00316211205913894 1
-0.00603185670491276 1
-0.0250286361822562 1
0.0176826595245169 1
-0.0208259419083444 1
0.08886780742498 0
-0.00765998363207265 1
-0.014490487695642 1
-0.0259868617798779 1
-0.00987329724387646 1
0.0156757747753297 1
0.0622867339072532 1
-0.059994911412554 1
-0.00273121357237385 1
-0.0634398949976126 1
-0.015879135543745 1
-0.034665867504034 1
-0.0502238429329661 1
-0.121863301778161 0
0.0254595497650566 1
0.0208098752528476 1
-0.00140346269990529 1
0.0492093200280042 1
0.00468971310865223 1
0.0259166551658329 1
0.0834168984293986 0
-0.0278925403710457 1
0.099969936967195 1
0.0249813754749731 1
-0.0375836273669815 1
-0.0890960895316075 1
0.0270199608310234 1
-0.0121830937914536 1
-0.0031067378552127 1
-0.0217631288422742 1
0.0453597049486225 1
0.0331157498533263 1
-0.0511593789712167 1
0.0112546513205152 1
0.00783362300534624 1
-0.0187781748978714 1
0.0376077233241818 1
-0.104609340504447 0
0.0166179869372 1
-0.0102927806057008 1
-0.0430797933840831 1
0.00591168411273532 1
0.0366922743591949 1
0.0252380277395271 1
-0.0723210427550901 1
-0.0310972381270539 1
-0.0281963989676207 1
-0.00605443823304253 1
-0.0259200214405379 1
-0.0535752249196749 1
-0.0792717661468417 1
-0.00154402726199382 1
-0.0527268394584913 1
-0.037813640393659 1
-0.0377707257184672 1
0.0372846104211868 1
0.0352946402154694 1
0.00648486744589093 1
-0.0582509231450693 1
-0.00473747594989084 1
0.0547098376666953 1
0.0293214038634649 1
-0.08688791424869 0
-0.0205570864170147 1
0.0845289360584246 1
0.0037145699256538 1
0.0172132442807456 1
-0.0539666634117002 1
-0.0156836998435115 1
0.0130734290031084 1
-0.042439212484651 1
-0.00215142755953192 1
0.0221823048279394 1
-0.0126327631210721 1
0.0497448294848606 1
0.0127571277959853 1
-0.0133583301029494 1
-0.0262334948667184 1
-0.0591606517962672 1
-0.0312054121389821 1
0.033737488374205 1
-0.0274762048610251 1
-0.0153759549111212 1
0.0175473077784462 1
0.0157585338493077 1
-0.0891831429394857 1
-0.010750016157438 1
0.0755864481995215 1
-0.00905067193842412 1
-0.00800064066627008 1
-0.040298619198794 1
0.0637967637535272 1
0.0797326644393266 1
0.0420862702229217 1
0.00405088059133897 1
0.0686959150487167 1
-0.0429362799067629 1
0.000218375536829166 1
-0.0424369734947484 1
0.0222419410437793 1
-0.0491625903412945 1
0.0463898335196071 1
-0.0884567075616312 1
0.0908152124096666 0
0.0468828415666657 1
-0.0549537631336523 1
0.0311078415775298 1
0.0652240699912613 1
0.102473033678441 0
-0.0293499963096373 1
0.0527051006315482 1
-0.0328561426979452 1
0.0726241474094154 1
-0.00749796463303491 1
0.0418064209139194 1
0.0966744191374665 0
0.0309258116087465 1
0.0222323429068347 1
-0.0207087173483167 1
-0.0463647846499693 1
-0.0302545232458355 1
0.00930307179854915 1
-0.00792600575938287 1
0.040733746944196 1
0.0371148886920613 1
-0.00190615653716221 1
0.00382204872417806 1
-0.0492860640227956 1
-0.0372552455944156 1
0.0404044315723717 1
-0.0359494252582401 1
-0.00198536984835115 1
0.0722375676364207 1
0.08485383031145 1
-0.00407798769663329 1
-0.0329095647301377 1
0.000379482755386965 1
0.0122928860465712 1
0.078921635076478 1
-0.0487671713050485 1
-0.00696291826686451 1
0.0607729893430567 1
0.0223466383145734 1
0.0754152431085444 1
0.0501446722504752 1
-0.115475679773967 0
0.0284655735344595 1
-0.0269003797398409 1
-0.0119247202483944 1
-0.035513707435577 1
0.00903388960604237 1
0.044884795867786 1
0.0989177112524378 0
-0.0437757026601288 1
-0.0692268144541257 1
-0.0400337805219868 1
-0.000703615184650034 1
-0.096423964013299 0
-0.00436841275732485 1
-0.0368227829647767 1
0.0121830142076911 1
0.00300074819767175 1
0.0289436335211756 1
0.049072590510356 1
0.0579309492430403 1
-0.0401334630898986 1
0.0523224835891843 1
0.0116790833675395 1
-0.0480942674568129 1
0.00321165013699485 1
0.02796874914309 1
0.044273064220388 1
-0.0537235327658133 1
-0.0578223767321351 1
0.0530628859941732 1
-0.015560430262649 1
0.0101192530145144 1
0.106678106288047 0
-0.018858514626431 1
-0.0247785830136729 1
-0.0579751868501723 1
0.0904424332158728 0
-0.0499924378431782 1
0.0303310748359451 1
0.00343145753280979 1
-0.0387606732030155 1
0.0128343756483854 1
-0.0145416561941961 1
0.00567850863039081 1
0.0154890136566905 1
-0.0237117483642823 1
-0.00898993024572591 1
-0.0625356014377349 1
0.00656024013945895 1
0.0458390059301422 1
0.0228452279930005 1
0.00502543743468168 1
0.100723890868788 0
-0.074989146196348 1
-0.0172861598346542 1
0.0620903125027809 1
-0.0239778157876137 1
0.00839089847257247 1
0.0387780970099552 1
-0.00126341707088912 1
-0.000405728255214524 1
-0.117343190268942 0
-0.0853487212465836 0
-0.108494906838667 0
-0.0239254548147991 1
-0.0869124385976074 1
0.0876788500656697 0
-0.0545989767780689 1
-0.0212394365784422 1
-0.095009595142526 0
0.0186631665504076 1
-0.0256151050388911 1
0.0848800023880777 0
-0.0119541564575866 1
0.005420187373258 1
0.0418601225816995 1
0.0106095167118037 1
0.000771301248849098 1
-0.028056028663322 1
-0.00963820809297037 1
0.0409418008895554 1
-0.021685308201006 1
0.0237255026336816 1
-0.0293166090559305 1
0.0614373518945179 1
-0.0358034012541308 1
-0.0354761960540454 1
-0.00328290060173045 1
-0.050536678198697 1
0.092043766172885 1
-0.0466320512624077 1
-0.0187972903667533 1
0.0250822177354737 1
0.0709584614408446 1
0.0145538686063377 1
-0.0233345711238572 1
0.0533179378141138 1
0.0764445599951618 1
0.0163609676723649 1
-0.0371522287576396 1
0.0390534986677014 1
0.0640100712555764 1
0.0974566314720982 0
0.0372332008951578 1
0.0766074632944731 1
0.0380314962286768 1
-0.0216954095603611 1
0.0166018629112039 1
0.0133976017458437 1
-0.0820617543472774 1
-0.0326502260657202 1
-0.00820813287441111 1
-0.000967048815230774 1
-0.0353501686387726 1
0.0352613797776224 1
0.078373304384196 1
-0.0365493346713253 1
-0.00188529003129571 1
-0.0592594980253941 1
-0.0168177730401387 1
-0.0201029568229147 1
-0.00260721770241187 1
0.0156853009052127 1
-0.0195634894358023 1
-0.0142854143518554 1
-0.103289746760611 1
-0.0527361379902768 1
-0.0351052443394895 1
-0.000507830621038824 1
0.0350799417992903 1
-0.0205775219451661 1
0.0141786970790157 1
0.0498050049417874 1
0.0749644190787688 1
0.00120259651823682 1
-0.0871514903860574 1
-0.0170289525391127 1
-0.0854290982199163 0
-0.0338173334536418 1
-0.0289383428172969 1
0.0537453055957578 1
0.092895774309968 1
-0.0681438277228462 1
0.0259095847342329 1
0.0170494253617172 1
0.0627738589907116 1
-0.0277180049027773 1
0.0353446704584017 1
0.0559527993175769 1
-0.000533662308926028 1
0.0059202062987533 1
0.0118253973164398 1
0.01651940326018 1
0.0193380618463354 1
0.0655201303228779 1
0.0505034031860476 1
0.0499667088854662 1
-0.0155834387131437 1
0.0247926167610375 1
0.0361227064503223 1
-0.0148326440339135 1
0.0856341716877017 1
-0.0108974168814299 1
-0.0691366881830819 1
-0.0555174048351588 1
-0.0124190162061845 1
-0.0748939365796806 1
0.0540598048601376 1
0.0140583114093579 1
-0.0149623642396417 1
-0.0677035917300357 1
0.02147457994749 1
0.038513262158577 1
-0.00888182457438685 1
-0.0365254745388724 1
-0.00155431252757304 1
-0.0791120251597123 1
0.0165182621102394 1
-0.0623454721898896 1
0.0291477303560447 1
-0.000585667751938807 1
0.0326222445045011 1
0.0844326460212384 1
-0.0117962967437964 1
0.0447489533383756 1
-0.0414050353214623 1
0.0196406147940169 1
-0.00271727279397815 1
0.0745167308709972 1
-0.0634366156822096 1
-0.0720512975620769 1
-0.0544579470519887 1
0.0160515986506766 1
0.0117831403257971 1
-0.033397116134925 1
-0.0304196992274918 1
0.00357086089976942 1
-0.0500661057401138 1
-0.0331109353873053 1
-0.0161537567329983 1
-0.047917815009079 1
-0.00221102904533581 1
0.039141815852643 1
-0.0309014399913658 1
-0.057769569867697 1
-0.0520240354171695 1
-0.03961223759385 1
0.0313998261513534 1
-0.0275396709066013 1
-0.0337603395106959 1
0.0288334682024772 1
-0.00994905564972873 1
0.0141082575019154 1
-0.132412341223452 0
-0.0581238329939926 1
0.0012644525552708 1
0.0455310032776035 1
-0.0318924865636544 1
0.0632678593317377 1
0.00724710605278831 1
0.120614279460675 0
-0.0251896662442373 1
0.0934260482094782 0
0.0419071856004239 1
-0.0339248698022325 1
0.0106120926653103 1
-0.0418840524501697 1
-0.00913976624625349 1
-0.0113519861469508 1
0.0127551924780791 1
0.0171139587732636 1
0.0600042190372796 1
-0.0258097645314048 1
0.0780586698004281 1
-0.0637766352595626 1
0.0976503251540761 0
0.0136665509081235 1
0.0964827526313216 0
-0.053116541009515 1
-0.0813830801436566 0
0.0051407731984462 1
0.0233415345480463 1
0.0267444009642378 1
-0.0148468629283521 1
0.0250381090350785 1
0.0722260103940402 1
0.0127664061833697 1
0.055869584134477 1
-0.0383819376407209 1
-0.0700734862385928 1
-0.0345394361787112 1
-0.0213309147551132 1
0.0368468869721957 1
0.0793933842595698 1
-0.112822026608013 0
0.0633189011994759 1
-0.0713655038030881 1
-0.0735343291687665 1
0.080440480680953 1
0.000874978755236155 1
-0.0256732865918996 1
-0.0168057178215354 1
-0.0297731998366123 1
0.0472657359390952 1
0.00409113422827159 1
-0.0407808440502371 1
-0.0421721417717158 1
-0.024173957023315 1
-0.0110498812267944 1
0.0306734632293522 1
-0.00289773976651613 1
0.0602794062607556 1
-0.00193934732430757 1
0.0492131867463829 1
0.0119373021481558 1
0.0433211676636949 1
0.0221458570086955 1
0.0246430966930827 1
-0.00562391788277912 1
0.0202133955599643 1
-0.0684145683294029 1
0.0594574891807692 1
0.0863089079945345 0
-0.00199093710686729 1
0.0396370937380729 1
-0.0213386860351585 1
-0.0808832704024849 0
0.0419135837263938 1
0.0823251531917785 1
0.0268023002383883 1
0.0144697754058126 1
-0.108798864395923 0
-0.0370268646801127 1
-0.0233749301614374 1
0.0209335406198375 1
0.042458557040091 1
-0.0683234725661406 1
0.0558481180762159 1
0.0255062174615201 1
-0.0116181406453347 1
-0.0119511086239255 1
0.0493962037647493 1
-0.0864530903771217 1
0.0431140468443571 1
0.0680285316968244 1
-0.0642888640985137 1
-0.0989300756177492 0
0.0360438668648004 1
-0.0570806019898264 1
0.0152958037633081 1
0.022770427149758 1
-0.00678439553353326 1
-0.0362557506627669 1
0.0149922847914255 1
0.100174124993659 0
0.0382396734672508 1
-0.0146009091300506 1
-0.026573072678854 1
0.0702482995977303 1
0.0374077525557736 1
0.0256913162829037 1
-0.00888057985512002 1
-0.00644154521047254 1
-0.0652268945541861 1
0.00798238727424386 1
0.00855856665423325 1
-0.00938807555899265 1
0.0658660081923308 1
0.0629815288006016 1
-0.0672557663814082 1
-0.000673068095187365 1
-0.007672881369635 1
0.0139994823700312 1
-0.0452397362586893 1
-0.0617476499147485 1
0.00669878067169903 1
0.049917843664598 1
0.020070337803871 1
0.00303721464252783 1
-0.0688456474616437 1
0.0480687142833878 1
0.03621324109857 1
0.00241636549347232 1
-0.0359828012271933 1
-0.0108208728254044 1
-0.0136021162015723 1
-0.00175872614683137 1
0.0635430196702826 1
-0.105403565650805 1
-0.0268000102231322 1
-0.000936455936721214 1
0.0560918450672218 1
-0.00583273240903757 1
-0.0311935288085666 1
0.0950294230153298 0
-0.0523441414394915 1
-0.0656584583068438 1
-0.00773237433264112 1
0.0100825247511274 1
-0.0400466135779007 1
0.00728749023561987 1
-0.00704391929795848 1
-0.0133666913707118 1
0.054953389345413 1
-0.0312696590730813 1
-0.0112300788989814 1
0.0376769281722997 1
0.0557685578532905 1
-0.0624010032602489 1
-0.079480141428535 1
-0.0737346127807736 1
0.0281105338491634 1
0.0376538819375118 1
-0.0287340161143026 1
0.017942757695838 1
-0.0509554787334037 1
-0.102932595869202 1
-0.0460056868928735 1
0.0158858459907725 1
-0.092776899311403 0
0.0237153813905619 1
-0.0685984488870027 1
0.11363925880942 0
-0.030837248143116 1
-0.0135586063282439 1
0.0236221018518772 1
-0.034304689846452 1
0.00818761045482744 1
0.0865438979484328 1
0.0356359340489446 1
-0.0925302607645101 0
0.000398568671186151 1
0.0120870280100657 1
0.014749593404431 1
-0.0718775944362898 1
-0.0324010326752561 1
-0.0203993664008711 1
0.00519300948508086 1
-0.0275560430394307 1
-0.115139995355912 0
-0.0934283348495609 0
0.0223272356303339 1
-0.0660517674487402 1
-0.0216397092598292 1
-0.0849595243131105 1
0.0262335871333645 1
-0.00611539352596788 1
0.0522558248226222 1
0.0445813747386165 1
-0.00587549911528214 1
0.041150331078465 1
-0.0600500817784406 1
0.0309141746264261 1
0.0153035582164901 1
-0.069294938359503 1
-0.0136721117345095 1
-0.0353656700672901 1
-0.0028867408335112 1
0.0383309255519532 1
-0.0123063385347639 1
0.0674339054729866 1
0.000295183759745504 1
0.010456650361112 1
-0.0272389757738929 1
0.0404112356111037 1
-0.0880371973149626 0
-0.011120327268831 1
0.0863397609685342 0
-0.0443944541502813 1
-0.034490153503144 1
-0.0432161051880576 1
-0.0646197760301415 1
-0.070775035538602 1
-0.0869614535706736 0
0.0658997584454388 1
0.024296765890635 1
-0.018484370698966 1
-0.00975087183423257 1
-0.0398994193230437 1
0.0142157220066109 1
0.0329598938488286 1
-0.0433065697519452 1
-0.0163438513733784 1
0.0520951083664826 1
-0.00908778406247102 1
-0.0707160651229071 1
0.0193832170456981 1
0.0606933337466766 1
-0.0456037192779279 1
-0.0301342573603069 1
-0.00794007662009957 1
0.00273271456681291 1
-0.00381842642892488 1
0.0667165925545024 1
-0.0381809073989427 1
-0.0137852477642387 1
-0.0430976891647524 1
0.0590966794687024 1
0.00768701115966278 1
-0.0544255043413696 1
0.0211353895585439 1
-0.0189344444375738 1
0.00679071802385459 1
0.00549076432732631 1
0.0481543675690567 1
0.00360905903436278 1
-0.0204845150355233 1
0.0163926576442299 1
0.00852693133346457 1
-0.0154129799228132 1
-0.0483482925498174 1
-0.0386679613338234 1
-0.0276872667734945 1
-0.0537300821466654 1
-0.0694191566013789 1
-0.0703599457188706 1
-0.0848603439538478 0
0.114037380414666 0
-0.100447141378896 0
0.00513838165046798 1
0.00503055364445037 1
0.0551455484132218 1
0.0291986909361974 1
-0.00944118926668058 1
0.00917566697110568 1
-0.0517277229732835 1
-0.099766674924764 0
0.0213549740649335 1
0.0452189100876075 1
-0.0353200115373693 1
-0.0212387838479709 1
-0.00343556704504396 1
-0.0403578157577368 1
0.000560040574699056 1
-0.00270162027693706 1
-0.0737164047264151 1
-0.041056955547522 1
-0.00281150120492542 1
0.0414111777922749 1
-0.0442951966563413 1
-0.0759129786667959 1
0.0311651033102933 1
0.0325427571551684 1
-0.00253951859239674 1
-0.0652952244386966 1
-0.0475856388389499 1
0.000764528438041451 1
-0.0191534751644679 1
-0.0187449835838207 1
-0.0206018626788881 1
-0.0364742589621852 1
0.0123118033796926 1
-0.0564583542250646 1
0.0023561399928999 1
-0.0495850528655853 1
0.0178008286951319 1
-0.0835900321748134 1
-0.0346328995598878 1
-0.0181226697108619 1
0.0259840636361231 1
-0.0281077625501321 1
0.0620044619199642 1
-0.0787328248276542 1
0.0351297953374406 1
0.0323004137751824 1
-0.0285384429700292 1
-0.0136062684969522 1
-0.00343917895322532 1
0.0659645195602538 1
-0.00156090998584976 1
0.0621916345681286 1
0.0372625205072565 1
-0.0440485670005911 1
-0.0245871091597948 1
0.100054188980265 0
-0.0347574168741712 1
0.00995884883898366 1
0.00743728639660589 1
-0.00447487317795251 1
-0.0634244361191777 1
0.0148243146544548 1
-0.0346834121607052 1
0.0176120687476424 1
0.0618643299141679 1
0.0142435579415519 1
-0.0380708771235877 1
-0.00358042172561139 1
0.0320964540301602 1
0.0139014512285299 1
0.00328025009808987 1
-0.0026643291650742 1
0.0284231638963047 1
0.0112674455573923 1
0.0282876433045333 1
0.0389976677915362 1
-0.00909784404485505 1
-0.0805133542472644 1
-0.0112179124939232 1
0.0239138757418781 1
-0.0403350817132786 1
-0.0853963244288709 1
0.0834409542990124 0
0.0157165923071106 1
0.0472445657133152 1
0.00187334845514096 1
-0.0428178474182214 1
0.0257086381176039 1
0.00472783381440801 1
-0.0393000107021297 1
0.122449907986365 0
0.103720336354056 0
0.106426573020218 0
0.0212561398691845 1
0.0273778176600804 1
0.00881252521418607 1
0.042269812955425 1
0.0104714394734703 1
0.0426435404344591 1
0.0286664626464618 1
-0.0633125094861201 1
0.0493688933344114 1
0.0090337081025117 1
0.049820585272102 1
0.0154185831106946 1
-0.0129229526964795 1
-0.0330134571807613 1
-0.05519275353985 1
-0.0549189698870272 1
0.0118525910204513 1
-0.0583613241702337 1
-0.0960325751314921 1
-0.00138097159889943 1
-0.0583894923640932 1
-0.116971881724913 0
0.00234183000964823 1
0.00234875555093399 1
-0.0656691226927191 1
0.110888427803799 0
-0.00851536184426415 1
0.0133871590092468 1
-0.0257138814170635 1
-0.016473788216868 1
-0.0181819025495339 1
0.0512429595791274 1
-0.0138592334916299 1
-0.00747923476403495 1
-0.00236661894425521 1
0.0316031782752362 1
-0.00367501837511014 1
0.00256085495246404 1
0.0381752492290489 1
-0.0275557217208436 1
0.0194742899686394 1
0.0618821652712867 1
-0.096420781690406 1
-0.0355156112737455 1
0.000576843711632607 1
-0.0126133850394491 1
-0.0842669604606766 1
-0.00168139787590752 1
0.0256523519296167 1
-0.0120788435721539 1
-0.0372506983947078 1
-0.0544811549358035 1
0.0122770579095208 1
0.00795918403917436 1
0.0434241229684405 1
0.00348914862762516 1
-0.0577250892654283 1
0.0337672226921423 1
-0.0538167053238963 1
0.0880824594101616 0
0.0585952530562339 1
0.00432757948807714 1
0.00237093081322206 1
0.023050740236632 1
0.0105808675456567 1
0.00787225878979153 1
0.0418163116372222 1
-0.0207514844942017 1
0.0321331643638034 1
-0.031460745668178 1
0.0336347749780044 1
-0.0270628139318068 1
0.0894031276226808 0
0.0123402955596346 1
0.0568517880856897 1
0.0298004583873594 1
0.000922684622993523 1
-9.96490518656822e-05 1
-0.00971208723758733 1
0.0224235244397284 1
-0.0274971583587158 1
0.0128810019507687 1
-0.0279799949905152 1
-0.0328081915305472 1
-0.0320025731997361 1
-0.000802480312139122 1
-0.0541830918464326 1
-0.01883434499589 1
-0.0154295020847093 1
-0.0690371920889872 1
0.0510969007847715 1
-0.0110056218094581 1
0.0298614941318106 1
-0.0231611609281885 1
0.0547060493410629 1
-0.0309978383633284 1
0.0202136616817133 1
-0.0159706443590407 1
0.0236130411678895 1
0.0215108811329796 1
0.067280080232413 1
0.0537950518482391 1
-0.0304122322662069 1
-0.0366017850374646 1
-0.0477477557653705 1
0.112353613678888 0
0.0062477708923183 1
0.0166380455790293 1
-0.00681959298818267 1
0.00588830448616076 1
-0.0715074794832799 1
-0.00904717129314689 1
0.00759581873420663 1
-0.00569277490434252 1
0.0117887997291089 1
-0.0533870582860007 1
0.0675299613375987 1
0.0345650984849172 1
-0.0365065948761558 1
-0.0400992358520235 1
0.0593893602112248 1
0.0528844350146302 1
0.0106092204691179 1
0.0212601837375585 1
-0.0279760912262473 1
-0.0108098546293798 1
0.0594536906233006 1
0.00843331883110317 1
-0.00231196178914108 1
0.0308046113659666 1
0.0664758274787861 1
-0.00458082460545859 1
-0.0130071235012382 1
0.0246647362295103 1
0.0943814132350083 0
0.00680901259663653 1
0.039632354654704 1
-0.0542515026349681 1
0.104743102132962 0
-0.0570860606731968 1
-0.0178112826034949 1
0.00570568603700648 1
0.0120811982456484 1
-0.0201472684185091 1
-0.094255955703643 0
0.0211363329083285 1
0.0980965670982255 0
0.0616155988825571 1
0.0464821568681012 1
0.0139804720176058 1
0.0452618519126216 1
0.0199800372708844 1
0.00185770005809156 1
0.0203072447153231 1
-0.0238841362707891 1
0.00523616006537394 1
0.0358877310716901 1
-0.0501399002400527 1
0.0368465813423204 1
-0.0503242756159409 1
0.0420487206184945 1
0.0627190813939952 1
-0.0470737695521106 1
0.0671151442355869 1
-0.0594806272704937 1
-0.00560308898939482 1
0.0205163194027477 1
-0.0236389123641761 1
0.0465431291555406 1
0.00988544552036686 1
-0.000374504748658102 1
0.0318429647631327 1
-0.00811460710645136 1
0.0550105831634429 1
-0.0390824641275937 1
0.034722683961672 1
-0.000202101454146412 1
0.0589233897759648 1
0.0336787566239392 1
0.044111994315269 1
-0.0208560780406484 1
0.00376168895148995 1
-0.0254141054885899 1
0.0468222441525879 1
0.0105402401513996 1
0.0691877867491961 1
-0.00052978265872697 1
0.0641170880507714 1
0.0332589749018439 1
0.0437568763775656 1
-0.0375947255639277 1
-0.0717385391509539 1
-0.0575275497608815 1
-0.0251443938681663 1
0.118565456880236 0
-0.0531655049649266 1
0.00485283768188588 1
-0.0568664311099174 1
-0.0472841093801997 1
0.0160250569069429 1
0.00883773597913785 1
0.00563451823980997 1
0.0173460098995262 1
-0.0125817443248325 1
-0.0479625312928536 1
-0.0165145258121277 1
0.0421274103372492 1
0.00921243453607297 1
0.0869423005554785 1
0.00827263204237864 1
-0.0139588559863823 1
-0.0320720426727117 1
0.0169067068014589 1
0.0140987053178001 1
-0.00835851372722148 1
0.00327459491468087 1
-0.0227068612869924 1
-0.11732543830306 0
0.0473114874655932 1
0.0544378872354742 1
0.0113926856818609 1
0.0859849430133736 1
0.00384300787575258 1
-0.032278855042586 1
-0.0586992327658784 1
0.0428627227145932 1
0.00980655656475563 1
0.0731562917753046 1
0.0326584336552297 1
0.0476566683533647 1
-0.0280625104560057 1
-0.0156481357100308 1
0.0509946789491382 1
0.0111866356016714 1
0.0199292913658953 1
0.0659323561368055 1
-0.0211901623627558 1
0.136879062796612 0
0.0760061828188363 1
-0.0159719997806861 1
0.0334935921388423 1
0.0219077265980205 1
-0.0872290390850262 1
0.00168120412530438 1
-0.0243820590188382 1
0.0354169885963499 1
0.0656822005019104 1
-0.0222908405984825 1
-0.00509855956387136 1
-0.104376904881251 1
0.0127385944782415 1
-0.031712261906163 1
0.0672026654446006 1
0.0548105948086652 1
0.0404065754489148 1
-0.00423262911044667 1
0.0218903702372443 1
0.0112316367271425 1
-0.0295741888627059 1
0.0143804791145614 1
-0.00150168815200839 1
0.0153642752686914 1
0.00647955223029627 1
0.000202925295504291 1
-0.0953775357403512 1
-0.0140849605878121 1
-0.0247147493438558 1
0.0135254550660847 1
-0.0647446882856838 1
0.0673713439450325 1
0.00941351561288818 1
0.0519918854286998 1
-0.0892272076911981 0
0.0905077243254 1
0.00453401930239828 1
-0.0349275446350271 1
0.0544258015617856 1
-0.0212099091598699 1
0.00976359719526533 1
0.0136715422428056 1
0.0809827064947489 0
-0.0559560523086023 1
-0.0128256300147765 1
-0.0220640034664436 1
0.0461699659563286 1
0.0369457941563322 1
-0.031665274304825 1
0.0101077121923041 1
-0.0291880968966483 1
0.0117154137449125 1
0.0300220251537554 1
-0.018319262174562 1
0.0217032643321919 1
-0.00491480972910843 1
-0.00200422805010399 1
-0.159115599186652 0
-0.0186182438138668 1
-0.0360804645187023 1
-0.0305713563616798 1
-0.113399822158374 0
-0.00343758418918938 1
-0.00928864021203602 1
-0.096084899121882 1
-0.0683233064486072 1
-0.0163747996100148 1
0.0611206905194445 1
-0.105346884756845 0
-0.00863701411805549 1
0.0303483042483078 1
0.0480036544742651 1
-0.0586369415451852 1
0.0335233848512842 1
-0.00822945693076119 1
0.0129031174454134 1
0.0623032118526028 1
-0.062811760371397 1
-0.00544619749456282 1
0.000555205392759625 1
0.026346328899004 1
-0.107037824840996 0
0.0029101178631583 1
0.0107166989763182 1
-0.0856404420402371 0
0.0678003023824779 1
-0.0114653631219082 1
-0.0219411312485854 1
0.0210053660013777 1
-0.0104671344094677 1
0.101306724585123 0
0.0465216798505925 1
-0.0712562796443379 1
0.0177263151737842 1
0.0519854107081929 1
0.0182500672931775 1
0.0137567742118741 1
0.0403970930768314 1
-0.0123138330227222 1
-0.095405412456208 1
0.0508016127712857 1
-0.0437941713445355 1
0.0446253176740711 1
-0.0208139033069166 1
-0.0322202103650925 1
-0.0280311805874145 1
-0.0223543598875495 1
0.0822710895336838 0
0.0360286243467169 1
0.15087612764192 0
-0.125555754892798 0
0.0454435353368308 1
-0.00624351830579619 1
-0.0160645079620451 1
-0.099328780924676 0
-0.0189857746082549 1
-0.0214089664299772 1
0.0226346312390252 1
0.0149637706516824 1
-0.0333137865265242 1
0.0828042667161922 1
-0.0764434710271864 1
0.0205853602999806 1
-0.00484062473628534 1
-0.0581785802032306 1
0.0109922245106334 1
0.00047951116160868 1
0.0124918693505077 1
0.0111032863449307 1
-0.0560683795157176 1
-0.0329298417504707 1
0.0817340088543979 1
0.0588025075897834 1
-0.0255303465063073 1
0.0252242817533143 1
-0.0594252874939557 1
0.0235721683391962 1
-0.00322818837763225 1
-0.0673595916887278 1
-0.0783511408459917 1
-0.0263367660499627 1
-0.054515817623956 1
0.083198436928335 0
-0.0500446956400521 1
0.00211027263391949 1
0.0215414981625327 1
0.0165328042534411 1
-0.0443743325733089 1
0.0826082873264949 0
-0.0849018256670621 0
-0.0136874956433448 1
-0.0164375626516166 1
-0.0281941116621013 1
-0.0561113917977283 1
0.0634949529021862 1
0.0150989404396388 1
-0.0760835150643262 1
-0.0513774638848186 1
-0.0846585689927257 0
-0.00497260974861004 1
0.0404478963517863 1
-0.016488029761051 1
-0.0749274162617602 1
-0.012494984506146 1
-0.0108661052794693 1
-0.0391718996881229 1
0.0782206649893813 1
0.0100481965529466 1
-0.0187148713834483 1
-0.0163365398692897 1
0.00520379285728778 1
0.0322321297299475 1
0.0109692589464402 1
0.0383729021513884 1
-0.062289432501316 1
-0.0187986024955928 1
-0.00152431440795261 1
0.0471965362964704 1
0.00622437632918577 1
-0.0411257111309547 1
0.0830643930742458 1
-0.0407401579450358 1
-0.00538680609317154 1
0.0235771538472956 1
0.0657590656314931 1
0.0486995147241832 1
0.0078117625007475 1
-0.0118925580991077 1
-0.0987349943798594 1
-0.03223053761116 1
-0.0762123871627806 1
0.0204105600492651 1
0.0310626199318355 1
0.0720198360385032 1
-0.0647641598699549 1
-0.00206885944944591 1
0.0455666881424545 1
-0.0424804392930636 1
-0.0163661554416994 1
0.0209703487442325 1
0.0438377632769036 1
-0.00654098051879864 1
0.0280522919613431 1
0.0731346909118016 1
-0.0615228634805434 1
0.0474481586266879 1
-0.102142041709775 0
0.00786799123710552 1
0.0144395917115564 1
-0.0242177828162697 1
0.0620092139311164 1
0.043659317938493 1
0.0154994845532686 1
0.000192241482572 1
0.0331047511469414 1
0.0280391692996333 1
0.0243453122099552 1
0.0271626918335354 1
0.0074589757616279 1
0.029011601042396 1
-0.0913843382259865 0
-0.0531080253815772 1
-0.067477136780218 1
-0.00606464057788822 1
0.03315549105237 1
-0.0351362446774793 1
0.0157336540466982 1
-0.0627031463646505 1
0.0280244029016498 1
0.0172538228940269 1
-0.148642616219486 0
0.0292846899844182 1
-0.0338251995142149 1
0.0109344025498555 1
-0.0567906087707865 1
0.0454682442437911 1
0.0465794934446311 1
-0.0712980923510049 1
0.0242267570686894 1
-0.0192367387756866 1
0.00442845374893119 1
0.0375271670931101 1
0.00127770565663005 1
0.0862351976355454 1
0.0327372404460958 1
0.0497872708947861 1
-0.0118478760694138 1
-0.0576161427780137 1
0.0726030729935496 1
0.0516522563052051 1
0.0404152134470228 1
-0.0666671433620477 1
-0.0366061784534397 1
0.102888572048859 0
-0.125172416874736 0
-0.0650690710446647 1
-0.0389359879837836 1
0.0840770844862717 1
0.0258236152351201 1
0.0335511647838611 1
0.00803977324762637 1
0.00123087516139958 1
-0.0155833587439457 1
0.00228634961132019 1
-5.49709715668726e-05 1
-0.0140988658612678 1
-0.020873694279741 1
0.00425430996123876 1
0.0717052544733822 1
0.0143333742562298 1
-0.00887728488676365 1
0.00474479434242701 1
0.0950848731050281 1
0.0593239923754808 1
0.00824161741665628 1
0.0278824812215045 1
0.00448774057858657 1
0.0471503013618161 1
-0.0839862378249789 0
-0.0402039895075075 1
0.0362367915194717 1
-0.0257952838252005 1
0.0251354130133291 1
-0.0108664783885342 1
-0.0076990003612827 1
-0.00344958910317156 1
0.0115703545378736 1
0.0203426364887644 1
0.0688456542031316 1
0.0155734478756847 1
0.0126308985675523 1
-0.00213300951671675 1
-0.00700829789816772 1
-0.0791696682736023 1
-0.0587998059417437 1
0.0336202551970201 1
0.014083822068576 1
0.0118468727308846 1
0.0296241184621732 1
0.0248589262321802 1
0.0373803579342204 1
0.0236874586449622 1
0.0494608949963223 1
0.0155885376726118 1
-0.0462991673231812 1
-0.0308669509753926 1
0.0642657911691498 1
0.112293402811087 0
0.008783919165392 1
-0.0120574183267777 1
0.0586109136023413 1
-0.0235571777140344 1
-0.00616603517899416 1
-0.0462689352686109 1
-0.017237256296781 1
0.0498766313631334 1
0.0666919736361155 1
0.0669738125448298 1
0.0679157924509651 1
0.0315843846705429 1
0.0309848598571196 1
-0.0847769872609228 0
0.0329869394873148 1
0.0340667843221983 1
-0.0231011617605521 1
0.111426554192736 0
0.00785602489079716 1
0.0454009778243162 1
-0.0116708757715898 1
-0.00470403946262256 1
-0.0176258847778272 1
-0.0405474220007648 1
0.0244709935390715 1
-0.0724116653028174 1
-0.00726044500470582 1
0.0201802138636 1
0.0409969933653631 1
-0.051870592781402 1
0.0502159230415199 1
-0.0287937148717329 1
0.0597442126942048 1
0.0197988378008264 1
-0.012484192715926 1
0.024819486881547 1
-0.00681656465391862 1
0.0505054031315423 1
0.00225581623374541 1
-0.0144671277939016 1
0.0837743912919635 1
0.0456597309746576 1
0.0278706045541301 1
-0.0605705819699817 1
-0.00844235571537122 1
0.0597464546635456 1
0.0521120102581032 1
0.00662970598261726 1
-0.00688774293750777 1
-0.0150927997591007 1
0.00300866341105485 1
-0.0536640150213057 1
-0.0113548937966784 1
0.0257878970763532 1
0.0441854604255461 1
0.0241140851152425 1
0.0135375058622717 1
-0.0966408583703551 0
0.0128426288684484 1
0.0631940502731684 1
-0.0540064114805271 1
-0.0668387268286119 1
0.00255434280698308 1
-0.059103732332528 1
-0.0601158142211925 1
-0.0478339542182833 1
-0.0504156522094504 1
0.0440938564490622 1
0.0146498513083004 1
0.0525063484652692 1
0.00626021816399453 1
-0.0167485448536618 1
0.000313447927782225 1
0.0566924982371298 1
0.00949468126609357 1
-0.004297498618178 1
-0.0164780671160514 1
-0.0500230750840997 1
0.0217411442068305 1
0.0460618563137511 1
-0.0409324373611 1
-0.0308577046354853 1
0.00975489051197745 1
-0.108427964989547 0
0.063503305333868 1
-0.0372167890938467 1
0.0534006579776102 1
-0.0552289588950481 1
-0.0300410015464121 1
-0.0388957144721515 1
-0.0400440373746094 1
0.0190118454344069 1
-0.017736579047634 1
-0.0759407656172232 1
-0.0549497135573932 1
0.031294836859382 1
0.0191599217177421 1
-0.0392388268897819 1
-0.0820331985531183 1
-0.041267424632149 1
-0.00532493346851532 1
-0.060634753489926 1
0.0839013094566405 1
0.0120815776762987 1
0.0477854117059936 1
-0.0309685254939396 1
0.0206216748532929 1
0.0117506358996125 1
-0.00731981214503267 1
0.0543511099997659 1
-0.00628017371417905 1
-0.0608493208131209 1
0.0210442297213564 1
-0.0373781665769175 1
0.0319840660717959 1
-0.0710948504841412 1
0.0300846875647521 1
-0.00384011903628631 1
-0.0459173002283328 1
-0.0101702758003298 1
-0.0379265291279741 1
-0.00320604941196411 1
0.00821274701733557 1
0.00233739172487854 1
-0.00788785859845961 1
0.00200748766023562 1
-0.00871590601161975 1
0.0320254478798427 1
-0.064997495866635 1
0.113753300187242 0
0.0195079791015392 1
-0.0582543738952686 1
-0.0814715120324599 0
0.028370996493025 1
-0.0402186056119757 1
0.0332422432351894 1
-0.0192223572110366 1
0.0389375168465816 1
0.038371132747828 1
-0.125441613907086 0
0.0133682476240311 1
0.105961494119707 0
-0.0434124732284593 1
0.0168427208755852 1
0.0641534434617854 1
0.0332050537373456 1
0.0230920485023095 1
0.0512008694791938 1
-0.0369883585551888 1
0.0351692899271033 1
0.0836038611901086 1
0.0323153402246103 1
0.0545385585233428 1
0.0321267488307628 1
0.0272459767115316 1
-0.0233906429518135 1
0.0383532541569621 1
0.022782175236669 1
-0.019634407997543 1
-0.00181826809894859 1
0.00337361486257806 1
-0.0166800764472386 1
0.0336452988476697 1
-0.0841632102813334 0
0.0411500676587136 1
-0.0626296546017536 1
0.0365477610846638 1
0.0193743744145354 1
0.0285280124998805 1
0.0457432418885717 1
0.0102180154230719 1
-0.0225148558343946 1
-0.0195855921582821 1
-0.0286547316359459 1
-0.0315936436337615 1
0.0313850214415937 1
-0.0438922080489564 1
0.0420051011401416 1
-0.0327501303167003 1
0.0105468364274984 1
-0.0313974790543261 1
0.0178472270877331 1
0.0597692246850313 1
0.0479762970234436 1
0.00791872216919475 1
-0.00243984777274439 1
-0.0154301212095674 1
-0.0050079022752489 1
-0.00440255207027807 1
0.0661775193066228 1
0.000521043642412414 1
0.0109313380341105 1
-0.0181226758904638 1
0.0579115745877987 1
-0.0663157379196731 1
-0.00318807328615656 1
0.028756045645772 1
0.0479386017738824 1
-0.0467899888627656 1
-0.081943934374932 1
-0.00476780744978645 1
0.124083364276896 0
-0.0014657657340888 1
0.00451828501851954 1
-0.00426177162098107 1
0.0274617420897429 1
0.00335618641992817 1
0.0563883337181705 1
0.00486675483669153 1
-0.0883111764681316 0
0.0359386582733715 1
0.0407685570045644 1
-0.0671751029576874 1
0.0116184178981542 1
0.0208435967586697 1
-0.118933065818438 0
-0.0507928083499137 1
0.00471113108606771 1
0.0137180368604743 1
0.025971608585785 1
-0.0458368471663413 1
0.0321706664891308 1
0.00101239439831725 1
0.0201989078894644 1
-0.0432445206715144 1
0.0485137090652038 1
-0.0103011612974814 1
0.00417664407483484 1
-0.0109886304854897 1
-0.0106877906325494 1
0.0786439293531741 1
0.0203070454940929 1
-0.0344202858891718 1
0.0153891194819405 1
-0.0107291257597373 1
-0.0436166549436711 1
-0.00706122036612109 1
-0.00724930174542413 1
-0.0162465996377826 1
-0.0239942683890313 1
-0.00935317108495081 1
-0.0145601037596666 1
-0.0380694271218823 1
0.0259476013443988 1
0.0139686692605432 1
0.00258631045987654 1
-0.0258103692574292 1
-0.070445416697161 1
0.0470125241335153 1
-0.0292904775236238 1
0.0407102121763463 1
-0.0737360205091423 1
-0.0261769747331917 1
0.0443297509275312 1
0.064857762915406 1
-0.0165596219862183 1
0.0120833078487843 1
0.0130199917895702 1
0.0275409463453916 1
-0.0720001777981017 1
0.0887391307412311 0
0.0125414659201807 1
-0.0249025329281602 1
0.0215636621540628 1
0.0196850874800636 1
0.0767521067118459 1
0.00714685771691948 1
0.0344886535246321 1
-0.0236138690571733 1
-0.0471293162924785 1
0.00502302781323573 1
0.0455751264954061 1
-0.0981156516349734 1
0.0665677328273014 1
0.0147489472754771 1
-0.0314269791603609 1
-0.101464583118054 0
0.0291868090291969 1
-0.0436326866471081 1
0.0325944586174948 1
0.0464628158690342 1
-0.0254114633157111 1
0.026623470557084 1
0.101242519025624 0
-0.0300842351566977 1
0.0369655449622787 1
0.00418400036922491 1
-0.0827866973251091 1
0.0470818870811072 1
0.00922561101983889 1
0.0615637452769921 1
-0.0743542883775136 1
-0.0402123362207404 1
0.0371327325279975 1
0.0893086254226863 0
-0.0530295364920681 1
-0.0573364898275323 1
-0.0149056972813389 1
-0.00956689743818644 1
-0.0445239556002391 1
-0.00909836321916174 1
-0.0311298818328967 1
0.0265040463107323 1
0.0389062975685958 1
-0.0765378636513494 1
0.0166632796429325 1
0.0566013895399462 1
0.00182581963938086 1
0.014004235521833 1
-0.0555956744460073 1
0.028559068132175 1
-0.0433815006028385 1
0.0097890117330668 1
0.0510034761269019 1
0.025012785314498 1
0.0103958830199886 1
-0.0343527573508997 1
0.00065894253390735 1
0.000512699294612181 1
-0.0112959167645462 1
0.00210754110048897 1
-0.0370812039195983 1
-0.0210599697564279 1
-0.0398546787951299 1
-0.00204886857847958 1
-0.00785755236661255 1
0.076533090564277 1
-0.0508809018781563 1
-0.0266809597112361 1
-0.05308095289445 1
-0.0483718041027421 1
-0.0393700139000956 1
0.0157227519512813 1
-0.00568689905708035 1
0.0184246908852427 1
-0.068205250318836 1
0.0440672593360737 1
0.0492989854471923 1
0.111905048073036 1
-0.130763533883853 0
-0.0105173877076252 1
0.0446797237469272 1
0.0320202143034254 1
-0.0526005059438813 1
-0.0569124651652088 1
0.0384277847348938 1
0.00711936040572834 1
0.0777429453102072 1
0.0262250973475702 1
0.0588812147130477 1
-0.00594468892205366 1
-0.00227775042778807 1
-0.0908135254658434 1
0.0200374167775714 1
0.0453002253448752 1
-0.0373539626853627 1
0.0398711394686568 1
0.0775271850297026 1
-0.0608710852453676 1
-0.0127121944230833 1
0.119021920012218 0
0.0194499195432929 1
0.00480955634056979 1
0.0902269269956503 0
-0.00469587914681977 1
-0.0706027737986278 1
-0.0309198382057381 1
0.00110095584183108 1
-0.0341401972177751 1
0.0551812496368211 1
0.0306114874948505 1
0.0742132778256375 1
0.103474188890908 0
0.0222828368901298 1
0.066059766161908 1
-0.0891148008185658 0
0.128670894871548 0
-0.0526860245189319 1
-0.0509101645124022 1
-0.0340600542149992 1
0.0338011032244004 1
0.0143963518114704 1
0.0492882840990158 1
0.04820381508156 1
-0.0309239684475016 1
0.00295525453882919 1
0.0120734608599031 1
-0.0284644206782643 1
0.007620707524985 1
0.0212015664919084 1
0.0367931553874583 1
-0.00074991766194343 1
0.0444564049231674 1
0.0411763820923014 1
0.0358464577830583 1
0.0148125379924179 1
0.0194111805547462 1
0.0499132185733482 1
-0.0184413766335373 1
-0.0719655668419686 1
-0.000110297470406044 1
0.0132817114874501 1
0.0713148603685159 1
0.0463931188033728 1
-0.0708247862127936 1
0.0735512485791163 1
-0.000610653439111932 1
0.0379720305110446 1
0.00572325849140967 1
-0.0129780584647029 1
0.0318697538846228 1
-0.0733425193501516 1
0.0347187891713504 1
0.0361760903406941 1
0.0208661265237918 1
0.0173104561660362 1
0.00751764433464872 1
-0.0906679550197192 1
-0.0664369960638204 1
-0.041478580614114 1
0.0797011330742821 1
0.0247008609901916 1
-0.039107361001634 1
-0.0244565146045381 1
0.0368734222279544 1
0.0531795172907282 1
0.043382636691613 1
-0.0476008999996759 1
-0.0422023231035466 1
0.000753942302361067 1
0.0253531154059663 1
-0.0462243786280093 1
-0.0353846700503517 1
-0.017006041716628 1
-0.0780900551580696 1
-0.0153853626147205 1
-0.0183616232875026 1
-0.00424320620486895 1
0.0303011760860414 1
0.0440927075061251 1
0.0502006687619182 1
-0.0175997036560798 1
-0.0420772838763907 1
-0.015964042935348 1
0.00530012133275172 1
0.0962115822089219 1
-0.0218021496863073 1
0.052019605080986 1
-0.0454479587103178 1
-0.0828028846184563 1
-0.0373046709640137 1
-0.0462145556443274 1
-0.00633174184112511 1
0.0678798486823661 1
-0.003803030164138 1
0.0526314265257336 1
0.0349792630269556 1
0.0258645263474095 1
-0.0144415104538986 1
0.0302679558018915 1
0.0458062439915681 1
-0.0586285494354999 1
-0.0592162537575074 1
-0.0528657741619004 1
-0.00859579382264669 1
0.038838182372004 1
0.0430679409445445 1
0.032801371154085 1
-0.0230530135110272 1
0.00972330573269757 1
-0.0463727434286897 1
-0.0363375281839553 1
-0.0486983108720383 1
0.0863926960497168 0
-0.00897572187227397 1
-0.00101756887473265 1
0.00366644245589878 1
0.0215971845728725 1
0.0124205119424053 1
0.00270695595867585 1
-0.0392271184733905 1
0.0177212112389039 1
0.0290658814395326 1
-0.0180813963050727 1
-0.0575599405555344 1
0.00966116410954399 1
0.0108656621135601 1
0.0645552056867325 1
0.00753934381375109 1
0.0476185084002228 1
0.00987605195896012 1
-0.0141082062131876 1
0.0364914834770476 1
-0.0191969272883899 1
-0.0530284916033149 1
-0.015659277458264 1
-0.0557478859526862 1
-0.0159237827314959 1
-0.108877522094778 0
-0.0153250513219423 1
0.0209577581208657 1
0.0560397569974823 1
0.053780548579592 1
-0.0352592198858485 1
0.0273669505103013 1
-0.0306273595062912 1
0.0473919135738109 1
-0.0666051571908487 1
-0.0051444076559299 1
0.00256953316792068 1
0.00354882804792105 1
0.0246730454962951 1
-0.0373635340585582 1
-0.00276430025858488 1
0.0394941569185925 1
-0.0444440303185585 1
0.0360360676490444 1
0.0538878479693258 1
-0.0683519923565837 1
0.0498113572147103 1
-0.0410450494709004 1
-0.135270965655789 0
0.0672492802139265 1
-0.108946250384911 1
-0.00670170333266414 1
-0.0394450712096847 1
-0.0417888131729076 1
-0.03254925063817 1
0.0112128895540226 1
-0.0145674702594319 1
0.0652521511430086 1
0.0483459821197281 1
-0.0309102764607684 1
0.0512167298013496 1
0.075354355360519 1
-0.0392852548167965 1
-0.0491260178942215 1
0.0967277222345413 0
-0.0078214337682601 1
0.0244430942438267 1
-0.0213935856364087 1
-0.0190840574332084 1
0.0206691842257659 1
0.00184252992422195 1
-0.0199033880806191 1
-0.0472722281227246 1
0.101839303940464 0
0.0149497408867322 1
0.00101769179049143 1
0.0297837871415837 1
0.0397450757172865 1
-0.0236516450563917 1
-0.0190342315906199 1
-0.0869070423475245 0
-0.103914496366687 0
0.0345343368552974 1
-0.0374888461755497 1
-0.0104344716734537 1
0.0911453619534777 1
0.0398534686731376 1
-0.0420847993465597 1
0.035728314279135 1
-0.0251297160903316 1
0.0211886056201983 1
0.0278412498422624 1
-0.0105112964531794 1
0.0172119418628158 1
0.04852344141666 1
-0.041422674569239 1
-0.00570289147900115 1
0.0919754329908954 1
-0.0440378175696646 1
0.0486002286232768 1
-0.0144234786429046 1
-0.0170726886259603 1
-0.0612981367024136 1
0.0108228679982615 1
-0.000572672667331454 1
-0.0678466784475562 1
-0.0148341735519975 1
0.0729420105510827 1
0.0987087405702133 1
0.0166712860159931 1
-0.00389131968692172 1
-0.00259129207966324 1
-0.00814548622884978 1
-0.056976847192726 1
0.065504690706371 1
-0.0713699759785079 1
-0.0872563223125682 0
-0.0457518750658612 1
0.00822117978574177 1
0.032570711259987 1
-0.0300984469413937 1
-0.01673822889878 1
-0.0166043163211092 1
0.0629789495277758 1
0.0193106192729708 1
0.0395446828123784 1
-0.0302058850837432 1
0.00493564521546823 1
-0.0464422814715013 1
0.0656339682422648 1
0.00863084872402244 1
-0.0746648038067771 1
0.0576389857928971 1
-0.0681275872987429 1
0.0133238927635326 1
0.102780224908301 0
-0.0473188935793694 1
0.0929963685531218 0
-0.0778049511932744 0
0.0253462106301804 1
-0.0215872879375825 1
0.0866550635734366 0
0.0574714857330567 1
-0.0100526403348918 1
0.0189282194005064 1
-0.0261701024890316 1
-0.0184677010333716 1
-0.0438440433887089 1
-0.00139416350764383 1
0.00611977066554699 1
0.0481904350563902 1
0.0130420508569713 1
-0.0187830708121553 1
0.0844860563168564 1
-0.0310800011017589 1
-0.00383808929055749 1
-0.0411205533938333 1
-0.00150708326216935 1
0.0511212518354669 1
0.070358617943288 1
-0.0350861668005365 1
0.0189639965948382 1
-0.0202424204956869 1
-0.0468282856234166 1
-0.040879186317219 1
-0.0204953195529264 1
-0.0201527977837945 1
-0.00507398602544854 1
0.0829451895815808 0
-0.0532664068197725 1
-0.0142516362306401 1
0.0218257186560617 1
0.0195843813236546 1
-0.0526487721197552 1
0.0035155113637658 1
0.0649678931461312 1
0.00156362120672185 1
-0.0410255066252456 1
0.0115868534150587 1
0.0192803176289827 1
0.0144980075297629 1
0.0152239816609994 1
0.00835065819101399 1
-0.040183726935239 1
0.0401065318248178 1
0.00442240658023498 1
0.00852137322868184 1
-0.0554451156341268 1
-0.02823447132642 1
0.0234196728593658 1
-0.0194125626400897 1
0.00532554783140842 1
-0.00480225069516284 1
0.0302911456130742 1
0.0357702736522626 1
-0.0750734008247063 1
-0.0542932919141175 1
-0.068330792299707 1
-0.0277431307644415 1
0.0273723995585819 1
-0.044744829352715 1
-0.0449844002893062 1
-0.026803428642946 1
-0.0889495059255948 0
0.0478895594926501 1
-0.0237909721383443 1
-0.0481155218655054 1
-0.0106792304920323 1
-0.0559996736440695 1
-0.0801752116660176 1
0.0436683806472791 1
-0.0914423584425104 1
-0.0724338961227684 1
0.0212255585142922 1
-0.0153573400953401 1
-0.0899205778927773 0
-0.0237272282904774 1
-0.0202143409048362 1
0.0464206308302326 1
-0.0126893769478462 1
0.0336142562709614 1
0.018101630554998 1
0.0175156754224251 1
-0.040686412848114 1
-0.0169633311231784 1
0.00888400623773117 1
-0.0206526531395441 1
-0.0138302978722733 1
0.0553343188178916 1
0.0012373983876146 1
-0.00914678698211165 1
-0.055503403705135 1
-0.000678156331926075 1
0.0774162286579739 1
-0.00147102513323106 1
0.0354998905305568 1
-0.0377153847639691 1
0.0301901637776162 1
-0.0465675413183783 1
0.0183299690102247 1
-0.0382930750735376 1
0.0112144815048871 1
0.00969499588846166 1
-0.00751957780325683 1
-0.0307590879610892 1
0.0221618644209197 1
-0.0403740189157136 1
0.0185929567823788 1
0.0356094593936201 1
-0.103758713442159 0
0.0199515415339316 1
0.0134542039997701 1
0.00676790642884114 1
-0.0490035455654212 1
0.0507327047670495 1
-0.0120366706753811 1
0.00507643001326713 1
0.00437733824884585 1
0.0263595444466487 1
-0.0224750853559928 1
-0.040838536826223 1
0.0322643646537095 1
-0.0844593297716749 0
0.0188886708768269 1
0.0447823258875605 1
0.0216757085452112 1
0.0668856133071359 1
-0.00962754882439941 1
0.0310325551645872 1
-0.0330959216976823 1
-0.0720219618201588 1
-0.0035577285457493 1
0.0152660878128659 1
-0.0784597980010615 1
0.0328326856920588 1
-0.031191039919178 1
0.0283575905841047 1
-0.0228514073334234 1
-0.0334446389139899 1
0.0284751283130139 1
0.0699188410619773 1
0.10096174285697 0
-0.0279204335536465 1
0.0403857758909005 1
-0.00592037333113994 1
0.0700309465488192 1
0.048771876303508 1
0.0139527551032046 1
0.0210241016721511 1
-0.0337925253607526 1
-0.00356149175800843 1
-0.0566776084140347 1
0.0408798460928991 1
-0.0481800339033725 1
-0.0156372186397416 1
-0.00184103502694234 1
0.00684676583046312 1
-0.0156270445180303 1
0.0103533728001851 1
0.0221755121406198 1
0.0120049773647863 1
0.000566544343395488 1
-0.0427061887561321 1
0.0458517361335192 1
-0.0389347392852388 1
-0.0191793890560349 1
-0.00220621965102123 1
-0.0117231941304273 1
-0.0555889354404515 1
-0.105368376061172 0
-0.00299623129154636 1
0.0345680200696467 1
-0.0524985442599692 1
-0.0667258651573443 1
0.0235972508330074 1
-0.00104282688107768 1
-0.00128164767330284 1
-0.056903465008571 1
0.0144711248267601 1
-0.0150383231158291 1
0.0286794721534883 1
-0.0352751755795056 1
-0.0583260612666574 1
0.0056328236759484 1
-0.0296991909154953 1
-0.0523295614418433 1
-0.0241553661440735 1
-0.0533256928872097 1
0.0292815654757941 1
0.0376018297442642 1
0.000904036079788858 1
-0.0226333031782504 1
0.0424044320847492 1
-0.0369973292099864 1
-0.0154550137490453 1
-0.036588563746377 1
0.0364139469972624 1
0.043407008181222 1
-0.00135484038777089 1
-0.0428901357322894 1
-0.00478069679566897 1
-0.0904403006015237 0
-0.00502652723184155 1
-0.0100944384563105 1
0.00574377907061467 1
0.031392700250843 1
0.00699116418398831 1
0.0896960854747897 0
0.0370419826831725 1
-0.0915925290129929 0
-0.0731942862357702 1
0.0697547962550273 1
0.0247270959631227 1
0.0430070829298967 1
0.011623211903935 1
-0.0718895168709461 1
-0.00847868070828534 1
0.0374503862691101 1
-0.000135601266991723 1
-0.0159108765929929 1
-0.0402102517423505 1
-0.0144748273026815 1
0.0863314715778798 0
0.00145840421450831 1
-0.067789683548416 1
-0.021984452728031 1
0.0965484941974231 0
0.0530391944383136 1
-0.0184728801134103 1
-0.0195762832225642 1
0.0348912812421634 1
0.135362962272912 0
-0.0275271082633906 1
-0.0296684869442732 1
-0.118885393966762 0
0.00623821258103244 1
-0.0445883337416785 1
-0.0249973531662529 1
-0.0763524633397272 1
-0.0542204724181891 1
-0.0340673136908216 1
-0.00881360971757325 1
-0.0287359928737463 1
0.0191544715751662 1
0.040168805353682 1
0.077898621455493 1
-0.0234975738461793 1
-0.0144952588580424 1
-0.0857755040952612 1
0.131785103339132 0
0.0808584101948511 1
0.0165719486982442 1
-0.0281793165414483 1
-0.0234265561102653 1
0.0268482195244543 1
0.00421953474807988 1
-0.0647829964058917 1
0.026472803402819 1
-0.00874652470262975 1
0.0784855090104948 1
-0.0448481118751424 1
0.0435149768795614 1
0.0892102917445871 1
-0.0086659450004771 1
-0.0680170162721786 1
-0.0672923423013441 1
0.0592446198200137 1
0.0141702976579443 1
-0.00192942694856335 1
-0.0290212488897284 1
0.017242119966468 1
0.061053034708158 1
-0.0734855407548002 1
-0.00892117731736463 1
-0.0186620867491077 1
0.0366566155988839 1
0.0469754856033942 1
-0.032459993203356 1
-0.0885222742069639 0
-0.00328365139138723 1
0.0154082255310356 1
-0.07661495808134 1
0.00477184266658402 1
-0.0214937903176829 1
0.00950123082636209 1
0.012475927623679 1
-0.024319881686646 1
-0.00800434672404395 1
-0.00909764629266696 1
0.0688197814718248 1
0.0725742798464094 1
-0.0604889287856288 1
-0.0242583230563486 1
-0.0325567439031523 1
0.0211518484266772 1
0.00427360315962223 1
0.0384466751115884 1
-0.0575743937245596 1
0.039649283693565 1
-0.0304668216748151 1
0.0447015956527493 1
0.0281009975812749 1
-0.0240002293772274 1
0.0401492221728446 1
0.0189345636003462 1
-0.00554543555979945 1
0.0432849893932406 1
-0.0246775835347188 1
0.0169011766034392 1
-0.0495614378497337 1
-0.00457781702780087 1
0.00804131889767114 1
0.0129588498243816 1
-0.0844274694265456 0
0.00945911906144631 1
0.0566682353862225 1
0.0120711320383521 1
0.0206406244166974 1
-0.017109082823309 1
-0.0561790121952398 1
-0.0134640801528607 1
-0.024999616883298 1
0.0116987998032968 1
0.0328406230185486 1
0.0410115991095213 1
-0.122755123393649 0
0.00263466187742158 1
0.0175502766146725 1
-0.0184659290456326 1
-0.0403194118472242 1
-0.0288020028860727 1
0.0342476628139372 1
0.0132571458388083 1
-0.0531370230089581 1
-0.0752875127612624 1
-0.000289958884822212 1
0.117348274783405 0
-0.025071394283332 1
-0.0462180209123201 1
0.0116324775386953 1
-0.0717455885251915 1
-0.0333759171305845 1
0.0250244838176806 1
0.0349002538244983 1
-0.00622922039332053 1
-0.0297632506491728 1
0.0261251181037294 1
-0.00395647644112451 1
0.0713684190375823 1
-0.00410015310139857 1
0.0808223056737179 1
-0.0446210668737209 1
0.0433827107539515 1
-0.0235868410319994 1
-0.000792954214483076 1
0.0282398056605784 1
0.00378882901098258 1
0.0310338671284011 1
-0.0382432075342307 1
0.0243527807625219 1
0.00799047282816538 1
-0.0205463632971542 1
0.055236491182532 1
-0.0427055960074669 1
0.0122199634788582 1
0.0448145450825729 1
0.0203158585111015 1
-0.0531748580338029 1
0.0309916650531688 1
-0.0460989700842063 1
0.04690406073706 1
-0.0814340098531456 1
-0.0246567198345105 1
0.0164790041471663 1
-0.0100334941417099 1
-0.00149407709273778 1
-0.0548154212102605 1
0.0430110014831517 1
-0.0064506397492719 1
-0.0452995943486732 1
0.073366128165233 1
0.0810011625323387 1
-0.0820705906579332 1
0.0548895516845944 1
-0.0219480284910509 1
-0.00505715184158588 1
-0.0269303038366013 1
0.0892028781984015 1
-0.0117052045485034 1
0.108224836061921 0
-0.0128389047664919 1
-0.0387940436293749 1
0.00390129128182481 1
0.0112861816469775 1
-0.0669396995642953 1
0.018067865460244 1
0.0298913828403598 1
0.0291153209801405 1
0.0455960042224379 1
-0.00517374471390842 1
0.0266188381925962 1
0.00324069341844396 1
-0.00194521187804016 1
0.0637001266486186 1
0.0348619296880259 1
-0.00744539613775192 1
-0.00443146512959812 1
0.0134833967181296 1
-0.0254673504431643 1
0.0459792676307101 1
-0.00959003518486443 1
0.00691379530346506 1
-0.0282992294538929 1
-0.0106141753392946 1
-0.00237225048715578 1
0.104682742814697 0
-0.00818756703018936 1
-0.0595063096869062 1
0.012477027759975 1
-0.00390876378944037 1
-0.0406070557355441 1
0.0362462781299002 1
0.0271829982614614 1
-0.0035994812509726 1
0.00253747921288804 1
-0.0251277745391404 1
-0.0104897361943907 1
-0.0446628532343512 1
0.0593742052003166 1
0.0219279652605032 1
-0.0123777256993965 1
0.0415132976013893 1
-0.0274017317131356 1
-0.00794948064444923 1
-0.00317736418295051 1
0.0083268184462923 1
0.00840047584992028 1
-0.0178483010727248 1
0.0584559452329242 1
-0.00680739613617034 1
-0.0298720989037659 1
-0.0987873239959622 1
-0.064998678752055 1
0.0260566900022095 1
-0.0176686338638607 1
0.000268856805285353 1
-0.00113582663792901 1
-0.00404175004667216 1
-0.0444156786260582 1
0.00531639512993088 1
-0.0848069569508748 1
-0.0342512229278036 1
-0.0579472060383535 1
-0.0147956537664839 1
-0.0147180699374967 1
-0.0408859183474532 1
0.0195013559977569 1
0.0758661259181347 1
-0.0084013551626482 1
0.058254733798996 1
-0.0160819403055535 1
-0.00347500877321566 1
0.00489930074098467 1
-0.0895132458614852 1
0.0692580123954726 1
-0.021806084391554 1
0.0597030958193295 1
-0.0343906716000113 1
-0.0676045954844798 1
-0.00684137254307591 1
-0.00423637402587825 1
0.0613981299632675 1
-0.072586124925648 1
0.111972106242295 0
0.0474825620688576 1
-0.0365904556643719 1
-0.010384527190639 1
0.0202148744182396 1
0.106397959371137 0
-0.0240840141023233 1
-0.00121423808041193 1
0.0526124616869732 1
0.00252967335584485 1
0.0724056855425441 1
-0.0389378727384214 1
0.0101448470884049 1
0.0474252353291724 1
-0.0591481124188618 1
-0.0174804354144313 1
0.0226924480987506 1
-0.00479460059594406 1
0.0445369565147821 1
-0.0592180443447848 1
-0.00542565273208966 1
0.0506640236212123 1
0.055300609184957 1
-0.178094372832292 0
0.0475002930397531 1
0.0173712146419066 1
0.0329283741874309 1
-0.0206999446328791 1
-0.0423687024267866 1
-0.0109330847649821 1
-0.00648813112304199 1
-0.0265586684138545 1
-0.0230315489093941 1
-0.029435142695601 1
0.00476611148619178 1
-0.0056100571136674 1
-0.020078774212079 1
0.0306935848005957 1
0.0459304967872572 1
-0.00127846272540237 1
0.0295698326955888 1
0.0153537896991031 1
0.0110523498645419 1
0.0767610413289303 1
0.0577267718746483 1
-0.00157576301425948 1
0.0247994740634205 1
0.0797955210907806 1
0.0248512414922222 1
-0.0378584369716086 1
-0.0183823412156555 1
0.0610533443249377 1
-0.0239483533611815 1
-0.0384580784091092 1
-0.0334072084524904 1
0.0203568809189656 1
-0.0127105758518998 1
-0.0157034217755245 1
-0.0643899491253897 1
0.0760125752874666 1
-0.0202993369905401 1
-0.0547695641287774 1
-0.0225390585019603 1
0.0462359362901726 1
-0.054378785812583 1
0.041948136871296 1
-0.0985157239201295 0
-0.0167693159653019 1
0.0162645089278984 1
0.0915606035931995 1
-0.0273437308732896 1
0.0472215401061207 1
-0.0290448443995388 1
-0.0442845766201653 1
-0.0134073614981979 1
-0.0257763555770957 1
0.0548397203220978 1
0.055320193257971 1
-0.0408004548141256 1
0.0416007810423614 1
0.0402752665393599 1
0.0308205852561748 1
-0.0611297392913443 1
0.0353871927802021 1
0.00159974240641477 1
-0.0691397777450594 1
-0.0402361608790436 1
0.0590756222752155 1
0.0148217884193365 1
-0.0594684404914152 1
0.0188761610617844 1
0.0306562221252499 1
0.0636765829708496 1
0.0924892188559732 1
-0.00590750347057118 1
-0.00300131909863245 1
-0.0556225714381577 1
-0.037378583168902 1
0.0765866629252675 1
0.0702924183327384 1
-0.0202028973371169 1
0.0498696613021751 1
0.0916379770018173 0
-0.0317514500637763 1
0.0372995916364427 1
-0.0231198904431596 1
0.0385230828492217 1
0.0327094225909541 1
0.0311069647317775 1
-0.0755200469702771 1
-0.0284041045246908 1
0.0324294292762782 1
-0.00606611777599597 1
0.0229297380390168 1
0.00612949500611539 1
0.0508109947071904 1
-0.0315949624549912 1
-0.00742609924428566 1
-0.068321958339223 1
-0.0119185255633561 1
-0.00244767979189231 1
-0.0275458715191607 1
-0.0416150235534486 1
0.00438540581174617 1
-0.00157734726851867 1
0.0527777808133978 1
0.0423974856443273 1
-0.0278746386391986 1
-0.00529942077846922 1
0.0170957206353105 1
0.0291473349596246 1
0.0327290860193804 1
0.0489388640211139 1
-0.112776205301914 0
-0.0377154533360679 1
-0.0340536539764471 1
0.00136295372069077 1
-0.0358534193918492 1
-0.0486221864028498 1
0.0649522470797047 1
-0.0183507457465405 1
-0.00491732162106395 1
-0.00458296254543382 1
0.0188062101297308 1
-0.0713999259988773 1
-0.00379156831800626 1
-0.00910356249790233 1
0.0357529909698578 1
0.0512114382073894 1
-0.0427608456364816 1
-0.0413428441056627 1
-0.00501442866186555 1
-0.0153018902320052 1
-0.0470359441068336 1
-0.026190577557023 1
-0.0114851848578175 1
-0.0370519993439629 1
-0.0364699964834226 1
0.0600767450972198 1
-0.0640505485836904 1
-0.0679504188007028 1
-0.0279478475785171 1
-0.0323658817957162 1
-0.0078244746393401 1
-0.0856969126316422 1
0.0122323967934276 1
0.0265991450611838 1
0.0807081893652955 0
-0.117555637577381 0
0.0384498172618663 1
0.00523687318848593 1
-0.0890018260853139 0
-0.0474909809379787 1
-0.095919613132035 1
0.070613231730732 1
0.0277422121501787 1
-0.0432452765859944 1
0.0594108028596679 1
-0.0590810626176012 1
0.0609647609459895 1
-0.00983762779528446 1
-0.0435123384141195 1
-0.00297078677805782 1
0.0265036409070021 1
-0.0223910495792673 1
0.0039121514609795 1
0.118938984291453 0
-0.0339283803572966 1
0.0735740033125936 1
-0.00181320276845763 1
-0.0593548843395762 1
-0.0186259447406748 1
0.0750231989125501 1
0.042868282768101 1
0.00830913473673413 1
0.0789014043078199 1
0.0330556008544534 1
-0.0496077343734903 1
0.0452837654048374 1
-0.0562101697369979 1
-0.0514206914164817 1
-0.00643987602973091 1
0.00882941698306068 1
-0.00836633247876367 1
-0.0140997535077053 1
0.0204789172007434 1
-0.00820439101640403 1
-0.125424246076884 0
0.0324301948380341 1
0.0111666871098176 1
-0.0579427069062799 1
-0.0713842273731218 1
0.00548112291612282 1
-0.00397195296329578 1
-0.00317754562199075 1
7.7904342789252e-05 1
0.0181771332257716 1
-0.111678867009057 0
-0.04259697517165 1
0.0386731375995528 1
-0.0422103488229183 1
-0.0160946045408942 1
-0.0141639481734939 1
-0.0191599382147223 1
0.0350732501993198 1
0.0945641789226123 0
-0.0189149536076726 1
0.00521262396245601 1
0.0528392331232337 1
-0.0251327687351659 1
0.0740680717342646 1
-0.0145823223681523 1
0.00607637698889878 1
0.0771986476962001 1
0.109772217690739 0
0.038051204013356 1
0.021070240236042 1
-0.0242344332046108 1
0.0233937121987824 1
0.0392607285142793 1
0.0915234942229997 0
0.00962360575254167 1
0.0345271579169088 1
-0.00681360180943427 1
-0.0627805878872938 1
0.0638116669993012 1
-0.0458978613084725 1
0.0988425571091227 0
0.0204666628099192 1
0.00253899650791977 1
0.0434682960757331 1
0.0216542594871663 1
-0.0733188380676908 1
0.0536067109780095 1
-0.00335238242789703 1
0.0911873148594077 0
0.108054318712454 0
0.0510674745916232 1
-0.0984150235739174 1
-0.0297452547710542 1
-0.10835527602829 0
-0.0030084277492833 1
0.0189488841021547 1
0.0610177333468769 1
-0.0198568028028711 1
0.0207942891642267 1
-0.0177519495906027 1
0.00786618141533481 1
0.0157807612225094 1
0.0666965691366364 1
0.019755532200689 1
0.00805789373370932 1
0.0505342353014414 1
-0.0767252711675178 1
-0.0103430481422849 1
0.045251799139663 1
-0.105356691200566 0
0.035376648840439 1
0.0304601677880728 1
-0.0225851410180791 1
0.0221906163877661 1
0.00387487326271745 1
-0.0257789382569559 1
-0.0452179743035991 1
-0.0254070093661608 1
-0.0434521551885994 1
0.0312490506523893 1
0.043655719113154 1
0.0890420565517864 0
0.0225573642525958 1
-0.0181174681352918 1
-0.00115662799134841 1
0.0752091904609847 1
0.0100963354526691 1
0.0518814666902745 1
0.0143802365454574 1
0.0828678984703118 0
0.060904742327149 1
-0.113761178207162 0
0.0180600566726883 1
0.0107960402313313 1
0.0269692076176143 1
0.0309672828565343 1
0.0102916078243845 1
-0.0021362463383701 1
-0.060632166154381 1
-0.00700092886927242 1
-0.0475172750401059 1
-0.0016046327901143 1
0.0570362048267252 1
0.0216038183855442 1
-0.00310346183864602 1
0.0185977377945174 1
0.0160230397261887 1
-0.0254519441014015 1
-0.0359435057742811 1
0.10963021767964 0
0.0369058817716301 1
-0.0245190487486003 1
-0.0325675685509276 1
-0.0894459323227741 1
-0.0115582959902284 1
-0.036401298833592 1
-0.0129058181552876 1
-0.00183102759414351 1
0.0651333104436633 1
-0.018112255866411 1
-0.0298598491862782 1
0.0149165701128582 1
-0.0166893599068294 1
0.119615460251739 0
-0.0381727491643745 1
-0.0332681243540537 1
-0.0278305065797395 1
0.0206566455994083 1
-0.0407372556989586 1
-0.0121830097117681 1
0.0713758118297362 1
-0.00823040967167899 1
0.026774291429389 1
-0.0119860237017361 1
-0.0129472045442112 1
0.0162491652925173 1
0.0061504634744354 1
-0.00141560352651259 1
-0.0530916652715517 1
0.0874072987804962 0
-0.0196817905478822 1
0.0025500836284341 1
-0.0351552583989558 1
-0.00503096220858385 1
0.0035217532737269 1
0.00837022369893472 1
-0.0103334966954691 1
-0.0362500802742901 1
0.0944337688595323 0
0.0216653187106668 1
-0.00204268619810349 1
0.06076189156811 1
-0.000238340388959535 1
0.0151093477277512 1
0.0577655525670577 1
0.0168033178882203 1
0.0219135438470845 1
-0.00948954764477556 1
0.0640105831564618 1
0.0573172743604109 1
0.01678097054597 1
-0.0359777621310001 1
0.00278901094264009 1
-0.0496580155809794 1
0.0228810581457648 1
0.0582778057377024 1
-0.043828448736392 1
0.10419209686706 0
-0.00598943072579768 1
0.0105820517664783 1
0.0694613181857952 1
0.0186927677462085 1
-0.0335839676152214 1
-0.0120197955246104 1
-0.037060046940451 1
0.0530161011265786 1
0.025443819881301 1
0.00808774400505358 1
-0.0272621914184799 1
0.026664658583219 1
-0.0581359744197789 1
0.0649822946243777 1
0.00481122066233743 1
0.0651471165811372 1
-0.0118767549178144 1
-0.0472005482392512 1
0.0271269637945449 1
0.0851570118864519 0
0.0521856337861759 1
0.155083365475004 0
-0.00995387785826515 1
-0.00986888192775577 1
-0.0268298896884907 1
-0.0022686103065366 1
0.0345953713878531 1
-0.0292417882953349 1
-0.0253618367789655 1
-0.011464981510553 1
-0.00220860463683742 1
0.00937142956866409 1
-0.092180409444018 1
0.0143214635202658 1
0.0536758048885788 1
-0.0576530978023073 1
-0.00617405360608062 1
0.0583862221644979 1
0.0220185745033236 1
0.0501451822413384 1
-0.0204885915563949 1
-0.0693127335573915 1
-0.097341155932281 0
0.0451347982623107 1
-0.0524473619385677 1
-0.0373053771695134 1
-0.0329422202044825 1
-0.0543252595429122 1
0.0243565053852471 1
0.000585803992780107 1
-0.0313518027925987 1
0.00668458958285906 1
0.0181981056318254 1
0.0658985730725867 1
0.021237558353049 1
-0.0129103679038155 1
0.109683327412952 0
-0.0842603363569533 0
-0.0286273202649513 1
-0.0261465551859565 1
-0.0109005250964011 1
-0.0755468343748021 1
0.00647129429516466 1
-0.0482913946276789 1
0.0615764002587721 1
-0.0262191261999041 1
0.0415290189544318 1
-0.00625256928399431 1
-0.0484843776022635 1
0.0264287640409964 1
-0.0574153215467192 1
0.0155626239671282 1
-0.0174479882331605 1
-0.00372236231603064 1
-0.043280306635103 1
-0.0453250698811276 1
-0.0473940268651895 1
0.063647507988661 1
0.0296034647895235 1
-0.0656283981520827 1
-0.0255871395874591 1
0.0267281160733684 1
-0.00884419457765114 1
-0.0645098331426042 1
-0.0416956090170493 1
0.0551605662070905 1
-0.0322099707244492 1
0.0221537232092355 1
0.0132613417008574 1
0.0449406213776653 1
-0.080560242137087 1
0.0021102859654348 1
-0.0572868328468393 1
-0.0323168755503065 1
0.0674149989589618 1
-0.0514778456251503 1
0.051595042054898 1
-0.0621772577360524 1
-0.0262160202926093 1
0.0481650563015321 1
0.0200719349811593 1
0.00311938014800475 1
0.0532343386745764 1
0.0146276291426803 1
0.0502074161125255 1
0.00359093224403067 1
0.00391697828101301 1
-0.0186832147531596 1
0.0383243520997268 1
0.0687349981116891 1
0.0684227946635202 1
0.0667579078394875 1
-0.0571257411224957 1
-0.00821039089970978 1
-0.0500978446547136 1
0.0163428117440446 1
-0.0125699749780916 1
0.0700946053604769 1
-0.123516406400546 0
-0.0417572274719514 1
-0.0450030746631758 1
-0.0550637213940238 1
-0.0548866969565085 1
-0.00660494527917698 1
0.0320738710285561 1
0.0613293182002958 1
0.0240773024258314 1
-0.000208297329865102 1
0.00796122653772648 1
-0.0292522615920186 1
-0.00324885361335382 1
0.049452585282535 1
-0.00421861235062613 1
0.00429327116615973 1
-0.0629454122100098 1
0.0378094924933778 1
0.0400168201252451 1
0.051918848188456 1
-0.00123620031302543 1
0.0162193139496516 1
0.0183504404934383 1
0.0376086310884732 1
-0.011503939057371 1
0.056282424557624 1
0.0357213659371126 1
0.0096492941806507 1
-0.0387465050332515 1
-0.00144696400519787 1
-0.0104020620311091 1
-0.0499538699390091 1
-0.0625557995477554 1
-0.0201541656054484 1
0.0733485637225724 1
0.00606893569969864 1
-0.05153343854676 1
-0.0467170772254112 1
-0.120830198731959 0
0.0252507348825391 1
0.0308597845694657 1
0.00133811300978027 1
0.111625882956002 0
-0.00541675041488332 1
-0.00563407858090011 1
-0.0122039321877192 1
-0.0245561259243774 1
0.00148076525511093 1
0.0262757380133783 1
0.0196286105179458 1
0.0697156027862468 1
-0.00545898967970736 1
-0.0652884233699776 1
-0.0626325804101994 1
0.0220588606398382 1
-0.0559736394756142 1
-0.0310203161162931 1
0.044439199720315 1
-0.0184686693618957 1
0.013609766014044 1
-0.0592406892183446 1
-0.0299036960603625 1
-0.000614885121741276 1
-0.0406130927772795 1
0.022875580715914 1
-0.0177346251554713 1
-0.0873615845265737 1
0.015334733271781 1
0.0280020245876831 1
-0.0877307268261819 0
0.0768158926143858 1
-0.0456001213393242 1
-0.00520685893590679 1
0.00370318449515693 1
-0.026619273383839 1
0.0273859211949123 1
0.0503081236467426 1
-0.037225575591041 1
-0.0149304424411674 1
0.0476623363404837 1
-0.0076935052881401 1
-0.0388264826555796 1
0.0034437483162512 1
-0.0340329486802412 1
0.097119254948193 0
-0.00328400810810209 1
0.0888240271193549 1
-0.00921090134078264 1
-0.0684840007925652 1
0.0336758085304427 1
0.0390958995962403 1
0.0122762785167103 1
-0.0196079390412479 1
-0.0613167997643271 1
-0.00307673871050204 1
0.0948974855078281 1
-0.04056405177429 1
0.0144866638035175 1
-0.0774638804222125 1
0.0442940672685598 1
-0.0127109952463355 1
-0.0547331538813736 1
0.0272513122212246 1
-0.0215591848818178 1
0.0187332877240596 1
-0.00194609951805315 1
-0.00847195004114904 1
0.014081233455467 1
0.0112738814485244 1
0.107838034980263 0
-0.0177497530956613 1
0.028835734197485 1
0.036209995528662 1
-0.00455963691694806 1
0.0783736894436519 1
0.0186995359180752 1
-0.00493765304024288 1
-0.0446770120994978 1
0.017928710389123 1
-0.0747120512157018 1
-0.0343301227801429 1
-0.00857623957875529 1
0.0421669077463109 1
-0.0205343390457004 1
-0.0111560716979131 1
0.103524510622285 0
0.0112551136941404 1
-0.00629250357322668 1
-0.000833978227203366 1
0.0638553890263567 1
-0.00517582608087195 1
-0.0304463122259231 1
0.0439425978407091 1
-0.0413961325096769 1
0.0380961088619737 1
0.0794264888054339 1
0.0100393266154752 1
-0.0251442889518888 1
0.0584125375736709 1
-0.0123583730656658 1
-0.0261143497622833 1
0.0394701125743104 1
0.0513605611644368 1
0.0401878071933373 1
-0.00811297223231564 1
0.00719914206655554 1
-0.075783970010307 1
0.0774651391059791 1
-0.0106512656459171 1
-0.0125657489166256 1
-0.0204499974513698 1
0.0105895258509535 1
0.0027917281239836 1
-0.0497043871147112 1
-0.0132127349755974 1
0.0527845503793353 1
-0.0945413158790124 0
0.022417467854107 1
-0.0102588268950117 1
0.00423134535648336 1
-0.0121340140815246 1
-0.0311662672861584 1
0.093118639776363 1
0.0112108051705224 1
-0.00541024959811223 1
0.0177168121063444 1
-0.028126819026999 1
0.03350524787773 1
0.0130862626522385 1
-0.0101616311702755 1
0.0502943696787969 1
-0.0555650472217399 1
-0.0796589531188052 1
0.0794183737025082 1
0.00830760765120479 1
0.03266273900174 1
-0.00467220249651731 1
-0.024733655376585 1
-0.00324897187104398 1
-0.0226880606185701 1
0.0279933512524752 1
-0.030898221808456 1
0.0329328267310681 1
0.0241261951021421 1
0.0465658335206917 1
0.0568424633546595 1
-0.036653050799287 1
0.0313811946001809 1
-0.0591945400879206 1
-0.0325012177224431 1
0.00796205124999066 1
0.0904865912220053 0
-0.00795579672984506 1
-0.0821237893977723 1
-0.015844818948645 1
0.0262584518225663 1
0.0452972287959919 1
0.0329681681464239 1
0.00890876046243087 1
-0.0761489504139944 1
0.0429062663524217 1
-0.0175512669834695 1
-0.026437012362854 1
-0.00226974537919559 1
-0.000503658250499949 1
0.0233449194703878 1
0.0850837557391925 0
0.019415658681856 1
0.0835134914456345 0
-0.00305694312880028 1
-0.0101501006911716 1
0.0287915091805801 1
0.0170782290995855 1
-0.0332750055869627 1
-0.0331552099950582 1
-0.121626842221439 0
0.0507452977993149 1
-0.110682031550092 0
-0.0199026569125853 1
-0.00789290447155286 1
0.102350842850647 0
0.0195906813241116 1
0.0266285438005177 1
0.0216068253839429 1
-0.0170618306975166 1
0.0290440370728022 1
-0.0255785327035461 1
0.0310506566640428 1
0.0141428639844072 1
0.0314852628254211 1
0.0448954697052184 1
0.075477322244023 1
-0.0778179451201969 1
-0.0018160515368636 1
-0.0734605130616499 1
0.0198635118074914 1
-0.0156177812778036 1
0.0388317485168949 1
-0.0924720360213695 1
0.0333867308844234 1
0.0272693708021413 1
0.0304623200593138 1
-0.009058935669812 1
-0.0883204813839768 1
-0.00734718546972044 1
0.035308854342011 1
0.109052193610231 0
0.0684865213087525 1
-0.00930982400953639 1
0.0246943890823282 1
-0.0519903601826418 1
-0.0194840089543989 1
-0.0718298507448487 1
0.0423924928733072 1
0.0306981593869248 1
0.00600844566440605 1
-0.0100800462978559 1
0.0232469247653551 1
-0.0347597769662436 1
0.0409794856127295 1
-0.0377744461403237 1
-0.0557387213811988 1
-0.0454423897601819 1
0.0255581399224127 1
0.000328217844860715 1
-0.00335400293008725 1
0.0084720669636648 1
-0.0264606142898933 1
0.0888955628172551 0
0.0471140641981785 1
-0.0644050078233686 1
-0.127767330149748 0
-0.0129795730894373 1
-0.00425415281876204 1
0.0661021128505684 1
0.0619248903921037 1
0.0462497701429232 1
0.0599481067367116 1
0.0898490925706976 0
-0.0136264409796466 1
-7.89248167073833e-05 1
0.017551181022227 1
0.0358316928497799 1
-0.0391120347323189 1
-0.0454305904250527 1
-0.00386412158872092 1
0.0712127047722904 1
-0.0148700532457049 1
0.00271097648746092 1
0.0218757282451828 1
-0.106127036299594 0
0.0207328966934983 1
-0.0487672974581851 1
0.0505730601539371 1
0.0216475710829429 1
0.013813098366484 1
0.0224065756022624 1
-0.106718906925269 0
0.0310510234578156 1
0.0608945044641923 1
0.000872842414954906 1
-0.0304459441253023 1
0.0523637489739322 1
0.00608594867629724 1
0.0267146228287102 1
-0.0310033499235913 1
-0.026614645239288 1
0.0383845873141989 1
-0.0519665667440633 1
0.0165790076843408 1
0.0346019011873891 1
0.0993816232752416 0
-0.0836901726784513 1
0.0439587462874127 1
-0.044252632733993 1
-0.111007310185271 0
0.00154704041809885 1
0.0110451333804595 1
-0.0145496945241011 1
-0.0279070031740247 1
0.0163964948439145 1
-0.0251865717599751 1
-0.0352861830493446 1
-0.0351845338765838 1
0.0503725142471609 1
-0.0424139669542701 1
0.0328502555678279 1
-0.020092812588978 1
0.0649462922960106 1
-0.00660274914377182 1
0.0722440382443068 1
0.00945510997744676 1
0.0141734526398213 1
0.0265045650633151 1
-0.0175846095407749 1
0.0290083714017974 1
-0.0101942747110941 1
-0.0444770633611573 1
0.0200909547685084 1
-0.01614823518735 1
-0.0232541777447391 1
0.00870127692110381 1
0.012600569612482 1
-0.109579046095922 0
-0.0356714070146798 1
0.0523040017235548 1
0.0491780252155971 1
0.0488051025703214 1
-0.071250372386025 1
0.0947830711511434 1
-0.0912041058744392 0
-0.0316196338373128 1
-0.0153579347577173 1
0.0600025821316168 1
-0.0970027646060536 0
0.0250063564553835 1
0.0491365139864996 1
-0.028371518409677 1
-0.0453203226264633 1
0.0106501742500526 1
-0.0260456708743342 1
-0.0345295409111269 1
-0.0486989882496906 1
-0.0494981407509046 1
-0.0451292644007165 1
-0.0323108890370599 1
-0.0880650562016691 0
0.0394596531903194 1
0.0588075525986153 1
-0.0292997723661251 1
-0.0807077708210084 1
0.0192769243930692 1
0.0136175513346691 1
0.0181426144589875 1
0.00391014200608338 1
0.0363386860043498 1
0.0347003584102301 1
-0.0184036753076504 1
0.0155016986032854 1
-0.01397031558026 1
-0.0592448081288434 1
0.00904808294758449 1
0.0360483387282756 1
-0.0311572487137202 1
0.0408576241537118 1
0.00068145135598521 1
0.0085918850676544 1
0.0659373320336373 1
0.0562283075808649 1
0.0770946582277295 1
-0.0084158568231088 1
-0.0141495546976805 1
-0.0368645825167848 1
-0.0878683380061156 1
-0.0393436610729214 1
0.00253973638495312 1
-0.0310579998075926 1
0.0062239871535503 1
-0.00595586838093529 1
0.0310544974832471 1
0.0318602988157157 1
0.00477830648444437 1
0.0629806570367738 1
0.0098374795643416 1
0.0112064228808359 1
0.0326589311092007 1
-0.0170323250738559 1
-0.0949961610335363 0
-0.00741370104552311 1
-0.0258112793241726 1
-0.0250724971501526 1
-0.0207863997033091 1
-0.0502826829956831 1
-0.0236263112070007 1
0.0386520052380361 1
-0.0146241004071483 1
-0.0687489624371583 1
0.060047680608743 1
-0.0652837795155393 1
-0.00793217641310615 1
0.0514861405185385 1
0.0609125773787897 1
0.0347481829643641 1
0.0698041651058335 1
0.00283083916241128 1
0.0441273626571618 1
-0.00820676876151063 1
-0.0360862292575767 1
-0.000988555640001241 1
0.0180658376786421 1
-0.0175469678629375 1
-0.0408299213730613 1
0.0142337512359525 1
0.195260277978771 0
0.0267843321995857 1
0.0679647862734185 1
-0.0128839593270995 1
-0.0458732087778189 1
0.0206807540384131 1
0.00161681215964991 1
0.0794648401472167 1
-0.0303589850744119 1
-0.0243138736326879 1
0.0128561042729443 1
-0.0537951906119112 1
0.00940603294420988 1
0.0111664749583274 1
-0.00779388991409433 1
0.0234728931140693 1
0.00192826745513632 1
0.0145002550953255 1
-0.0248038458417543 1
0.0247179124719574 1
0.0317294259785795 1
0.00936826757551319 1
-0.0148549516398751 1
-0.0532167205932039 1
0.064817720920247 1
0.00882559098228448 1
0.0613409092517207 1
-0.0484192054347581 1
-0.129465824188585 0
0.0269651373881187 1
-0.0352564200156904 1
0.0475540127788776 1
-0.035565795457499 1
-0.0569834683464465 1
-0.0111378278904896 1
-0.0476107161756426 1
-0.0591477621267959 1
0.0545965078624578 1
0.0604477995730498 1
0.00324598625106556 1
-0.0270616498617887 1
-0.00843957300043786 1
0.0289763904214971 1
-0.00487696345080751 1
-0.0165343828833784 1
0.0721706090436981 1
-0.0732044731480532 1
-0.102299858380299 0
-0.0246384275938383 1
0.0310550074604399 1
0.028026914889525 1
-0.0235137832482725 1
0.0285051232398966 1
-0.00806931994595954 1
0.00910701191615755 1
0.049854326047916 1
0.0390382648361166 1
0.0576636918023551 1
0.0477036162956134 1
0.0248180873723208 1
-0.0245674983254009 1
0.0490915339652234 1
0.0108852552345775 1
0.0514500693577428 1
-0.0160557499094122 1
0.0782125337044634 1
-0.00685450717367315 1
0.0279062724450279 1
-0.00849443052892143 1
-0.0284581535769729 1
-0.029182489041096 1
-0.0196545189051096 1
-0.112597693179185 0
0.056472888814948 1
0.134547914545971 0
0.0165848364020869 1
0.00422092024841364 1
-0.03225087844981 1
-6.30854692808946e-05 1
0.0345458207987092 1
0.0263499273290764 1
0.0167649976337813 1
-0.00899166168639434 1
0.0270126762064878 1
0.0137924184960767 1
-0.0239160994596484 1
0.0667424691893826 1
0.0249562101784827 1
0.015101381749984 1
-0.0860084414746018 1
0.0141731790468494 1
-0.0614701110755124 1
0.0105127480065712 1
0.0261888055054716 1
-0.0327762260607263 1
-0.00564525194274096 1
-0.0350872734082006 1
-0.0045925643747902 1
0.0219903472634619 1
-0.00396982590608607 1
0.00578015879758291 1
0.00700993872153642 1
0.00592610956862009 1
-0.0376612277578378 1
0.0248620086637814 1
-0.00808098819853269 1
-0.0348410759499296 1
-0.0371404998581902 1
-0.0258774720647211 1
-0.0762467545734287 1
0.0373059510971133 1
-0.0100413600275336 1
-0.0236662453224476 1
0.0124743565384769 1
-0.0146553856328783 1
-0.0364654938931484 1
-0.00140591651382964 1
0.0123410300425096 1
-0.0545480266179525 1
-0.0739538119624926 1
0.0563886959926981 1
-0.032771779903427 1
0.0277810297134951 1
0.0114061937817146 1
0.0308806504238311 1
-0.0067931116630406 1
-0.0760836285303368 1
0.0581446500011809 1
0.030149901809909 1
-0.0216182657421986 1
0.00849830748659999 1
0.00863320526514113 1
0.0221071143221535 1
0.0478518436309575 1
0.043172601982092 1
0.0982546943503699 0
-0.0116277019597429 1
-0.0677307736288288 1
0.00418902281633906 1
-0.0456876564415337 1
0.0515642168296909 1
-0.0686816350805872 1
0.00297988401392663 1
-0.00645823729918264 1
0.0215545773266898 1
-0.0187791219034853 1
-0.0413702282368108 1
0.048989235917971 1
0.0111884601795179 1
-0.00554963947976856 1
0.0143279850647655 1
0.0525805587982412 1
-0.100082257824678 0
-0.00680258452152074 1
0.0185447943850936 1
0.0139029241220389 1
-0.00508203350434787 1
-0.0122889730593409 1
0.0121304037128585 1
-0.0522502452861821 1
-0.0947728136901976 0
-0.0254170698171887 1
-0.0690155937474054 1
0.0214697112082903 1
-0.0460357217348102 1
-0.00955667411311165 1
0.0764650933209499 1
-0.0394586145183311 1
0.0813056219635582 1
0.0076636300962157 1
-0.106501554959743 0
-0.0455865367790788 1
0.0359399531382356 1
-0.0497733849411424 1
0.0659218298209061 1
0.029240986527984 1
0.0628592893538532 1
-0.0327457111976733 1
0.0131150235972839 1
0.00188784307049055 1
-0.0591794192576351 1
-0.0156789845126487 1
-0.0410951466265927 1
-0.00293253168576417 1
-0.0110917867244245 1
0.0341148886606558 1
-0.0397251532284035 1
-0.0319091223766922 1
0.012460451473148 1
-0.0175268121914277 1
-0.0739047821611638 1
-0.00283184471817709 1
0.0452218329408557 1
0.0493321537622104 1
0.0362106588466808 1
-0.0014582209232531 1
-0.00150711204743335 1
0.0204510991555723 1
0.0546897767102694 1
0.0505026863177027 1
-0.00891706897703315 1
-0.0357157467498927 1
0.0110630540105694 1
0.0046393478309835 1
-0.0033282054959932 1
0.0547435040090355 1
0.0562056938861606 1
-0.0409916312728682 1
-0.0310774866621573 1
0.0534446941110258 1
0.0799744567505844 1
0.0505213268454031 1
-0.0355793667487596 1
-0.0527033637081958 1
0.0612614155221402 1
-0.103368190604843 0
-0.0862959865166465 0
-0.0130093330143758 1
0.0635874314773415 1
0.0274727786169813 1
-0.0377730269402375 1
-0.0940187320548213 0
-0.0827668431601746 1
-0.023618602387175 1
0.0296746880758548 1
0.0904660083675801 0
-0.0301805221948779 1
-0.0161255405356308 1
0.0534076021894511 1
0.010460133347033 1
0.0137230863418592 1
-0.0527296952848046 1
-0.0977191442110456 1
-0.0583261326687863 1
0.00127237998072051 1
-0.0661712930951422 1
0.0178766330817363 1
-0.0704607580786256 1
-0.0471067377540306 1
0.0487462887779023 1
0.028456756463212 1
-0.0479499310407496 1
0.0343887460065201 1
0.11400283374301 0
0.0525269472617134 1
-0.0709519338163613 1
-0.0106049854449294 1
0.0415224938858701 1
0.0533530500340446 1
0.0446721441718302 1
0.0118079624515437 1
-0.100461459147925 0
-0.0142737563304464 1
-0.0590342332046885 1
0.0146288148356334 1
0.024128928218446 1
0.0367552426129625 1
-0.0394291188853106 1
0.0460228396824227 1
0.00367852500574134 1
-0.0807511142655856 1
0.0313324374041893 1
-0.0305419938763895 1
-0.0402879572733419 1
0.0801170887090513 1
0.0248552576417558 1
-0.0442268597559344 1
-0.0163069321927732 1
-0.051739903563277 1
-0.052119897473772 1
0.00884790504570858 1
0.0103065953302118 1
0.0411439202885099 1
-0.0233129631320792 1
0.0542325185049084 1
-0.0849166415299453 1
-0.0104481210142589 1
0.0051040558899814 1
-0.0328105015074933 1
-0.0663727823682651 1
0.097230911011062 0
0.0125185358071076 1
-0.0267166901926034 1
-0.0592765495663046 1
0.021362286635631 1
0.0243556106126255 1
-0.054467070066882 1
-0.0344565676559539 1
0.00886701163440769 1
0.0163137013061934 1
0.0189514257396883 1
-0.00578180156854666 1
0.0064883390068698 1
-0.0826533879942178 0
-0.0486159759127034 1
0.077571792247227 1
0.0405011447489993 1
-0.038900862814081 1
0.00438240421525439 1
0.00668174438464826 1
-0.0223148078811992 1
-0.0821624887400715 1
-0.0221152014347313 1
0.0281760077495817 1
-0.0611097216492541 1
0.0432480670020278 1
0.00817441454699185 1
0.0238860218786597 1
-0.0295784695692812 1
-0.0424975201957598 1
0.0238283040469862 1
0.0161570999216446 1
-0.021517397556285 1
0.0146002841226628 1
0.0200154915002326 1
-0.034138639089653 1
0.0170817566469742 1
0.0391030756034577 1
0.111656854674701 0
0.0542699190545252 1
-0.0576924013084378 1
0.00514950472535014 1
-0.0219057862933202 1
-0.0289279523575749 1
-0.0226031122763762 1
0.0328132093858861 1
0.0410487067306436 1
-0.108887485659576 0
-0.040259884203602 1
-0.00124977788711716 1
-0.0468624328140802 1
-0.0390243791255603 1
0.000977503014926095 1
-0.0389314894503712 1
0.10875729378611 0
0.0516352198740287 1
0.0307504387838368 1
-0.00737299923480496 1
0.0037150941075325 1
-0.0900692394658867 0
0.0161862220025769 1
-0.0433340929577116 1
-0.00465678227427656 1
0.0201785155437697 1
-0.084194001766271 1
-0.0332576825224653 1
-0.000242381912233813 1
-0.13367274047909 0
-0.0502145400887513 1
-0.055756209155823 1
0.0697363797182894 1
-0.0255781545161665 1
0.046887227317208 1
-0.0460925759611227 1
0.0665921105702394 1
0.00693018671742035 1
0.00120847162403099 1
0.0676329370494203 1
0.00472147273146475 1
0.0373118673864679 1
0.0432339890115204 1
0.045866513760285 1
0.0230007706193807 1
0.0376547015467178 1
0.0618506925849428 1
0.0294939327466903 1
0.0440882633469048 1
0.0621009098051983 1
0.0407379513219094 1
0.0870446607639029 0
-0.0885537510511674 1
0.0132027125678344 1
0.0365546870481173 1
0.0721906538699785 1
0.0257712924218759 1
0.0120603478369032 1
0.00306883496226265 1
-0.00427067545276321 1
0.112932365611873 0
0.0111193289267025 1
0.102997177809584 0
-0.062320811485448 1
0.00094076741576391 1
-0.0183326290099976 1
-0.0532395939957659 1
-0.0413479127698746 1
-0.0230469188480988 1
-0.0227396369680402 1
-0.0580761905215117 1
0.0320469251649045 1
0.0446096377947723 1
-0.0719592738843555 1
0.0282993417236915 1
-0.0226141552481056 1
-0.00800048854855574 1
0.0542329881395788 1
-0.0235845722174177 1
-0.0292467013253274 1
-0.0423664450345415 1
-0.013990839806845 1
0.0886072158389853 1
-0.00255923271320772 1
-0.0135543113203003 1
0.0647233703907013 1
-0.0322446456956009 1
0.0276822818771722 1
0.0409748781523089 1
0.098772582364852 1
3.44512576099208e-05 1
0.0520412356740125 1
0.0293677860525984 1
-0.0616950341012483 1
-0.0355863464209869 1
0.0236166576210635 1
-0.0336499639766136 1
-0.00104669879167435 1
-0.0300817923909427 1
0.00695797021792346 1
0.0310213195353883 1
0.0211619983903975 1
-0.0487887171795091 1
-0.00151138657022957 1
-0.00428397852024851 1
-0.0700364177099525 1
-0.0742614674254877 1
-0.0503916365970427 1
0.0439813860705056 1
-0.0112462630394125 1
-0.0611662879987106 1
-0.0234012633956512 1
-0.01128365804923 1
0.0412471399700375 1
-0.0200881309677943 1
0.0558497042165187 1
-0.0597377566711966 1
-0.0303640279748759 1
0.0043776537710375 1
-0.00429004554990342 1
-0.0128597549921762 1
-0.0460001545840675 1
-0.0350270958136662 1
-0.0503785647681914 1
0.0859685361219201 1
-0.0299105526970383 1
0.0419305410192059 1
0.0344923411134432 1
0.0227858595222039 1
0.0121595704811246 1
-0.0849667807846758 0
-0.0160195147548686 1
0.0469350991494583 1
-0.0446769209369936 1
-0.0423794126014758 1
-0.0688706257866492 1
0.0101010720094775 1
-0.0819206051195915 1
-0.00155198295861332 1
-0.0172535775904183 1
-0.0169402448569045 1
-0.0550659091221447 1
0.0504304559633783 1
-0.00397168410811477 1
0.00826581592827159 1
-0.036419883390853 1
-0.00367113090393897 1
-0.0292636107641137 1
0.00261406129761528 1
0.00236872087299348 1
-0.0501650672799022 1
0.00849274571254456 1
-0.0214202936823159 1
-0.0141844352414095 1
0.0418805053765635 1
-0.0460561625088075 1
0.0233479838087408 1
0.0259234659978509 1
-0.0411791546042338 1
-0.0718263313432645 1
0.00175078010712643 1
0.068415771314181 1
0.0491709707505903 1
0.0115733595469454 1
0.0296545313472224 1
-0.0116704442416381 1
0.0410125976850892 1
-0.0688730487451965 1
0.00374196932614737 1
0.0271008498770147 1
0.0450261068284949 1
0.0716062278195798 1
-0.0105653440464354 1
-0.0615335873422308 1
0.042806871127199 1
-0.0725931298752635 1
0.010263828294088 1
-0.00680307345020633 1
0.00488940595630468 1
0.0899744738483505 0
0.0403533526909408 1
-0.00503229811030548 1
0.0653900346778269 1
-0.0212765430132091 1
0.0207067762635205 1
0.0468447343269556 1
-0.0113419481664435 1
0.0130637784793919 1
-0.0081173630728609 1
-0.0181328313677701 1
-0.000321615794535349 1
-0.00429616969943259 1
-0.0164987118894313 1
-0.0166522026151863 1
-0.033508748029626 1
0.00309348179500449 1
0.0115970204762396 1
0.002578070672933 1
-0.000658225740814839 1
-0.00785947791237555 1
0.00923684283502989 1
0.0786369200733528 1
0.0153408664023472 1
-0.0458619225139222 1
0.0260263942814293 1
-0.0394384391440902 1
0.0280793057618572 1
-0.0255160342184086 1
-0.0143758295733669 1
-0.0481267470842821 1
-0.0525361804298416 1
-0.0917497581198105 1
-0.0494963847420975 1
-0.00176680034935317 1
-7.32599057618236e-05 1
0.00793268646488719 1
-0.0575148396146359 1
-0.00553323923814751 1
-0.0185172599254816 1
-0.00686223454230003 1
-0.030010366476957 1
-0.0431043154222059 1
0.0135682530557576 1
0.0152821108699686 1
-0.050178424029716 1
0.00407556062950865 1
-0.0383504703198478 1
-0.0740149420149336 1
-0.00540428736762628 1
-0.0317815500485583 1
0.0502001738437381 1
-0.0321430108226389 1
0.0422552279435588 1
-0.0315663990360741 1
0.0909662233052188 1
0.0177151903875189 1
0.0121324266059404 1
-0.0493585291376916 1
0.000353182122965263 1
-0.021960229853053 1
-0.049283245992802 1
0.012926910440314 1
0.0505516345686479 1
0.0111045930906422 1
-0.082626334889266 0
-0.0666104414319531 1
-0.0250419584769221 1
0.0532923976604766 1
0.0320405599287236 1
0.020299392440879 1
-0.0236285318882819 1
-0.0555702877398485 1
0.0180338589681406 1
-0.0143606282407318 1
0.0169105330254399 1
0.00895134341298649 1
0.0182138668084447 1
-0.0378798205345579 1
-0.0386133449932906 1
-0.0615007240450042 1
-0.0209682167106226 1
-0.0011588407408958 1
-0.06149518440993 1
-0.0613426426084383 1
-0.0130685338373971 1
0.058433387900317 1
0.0217605554371769 1
0.0437920244255076 1
0.0257023174461988 1
0.0389865176383994 1
0.0208951624335148 1
0.0563968281950769 1
0.065253822263441 1
-0.0752203302151331 1
-0.00926767989564141 1
-0.0273756868156454 1
-0.0609480133001584 1
-0.00687786677268939 1
0.0609942250637899 1
0.0210686318636252 1
0.0280454108731433 1
-0.0221162979931768 1
0.0494216271325077 1
0.0194903796837959 1
-0.0473811573968285 1
0.00873805133831375 1
0.0168717765733103 1
0.00469910663531743 1
0.0323394624325564 1
-0.0327794140527847 1
-0.0872098450419064 0
-0.0171342146050579 1
0.0308708385856558 1
-0.0851974476647048 0
-0.0166228233269402 1
-0.0423892780159568 1
-0.0420981740781668 1
0.0464236911289067 1
0.0550274896186011 1
0.0553535830324662 1
0.0412495225115071 1
-0.0643610415136648 1
0.0100646005024818 1
0.052005324859219 1
-0.0041780781522989 1
0.019992398838595 1
0.046473490075323 1
0.0507352097292617 1
0.0342504832152259 1
0.0429122304571158 1
0.00706346044286833 1
-0.00255987541801535 1
0.0461836596660934 1
-0.00448619179876698 1
0.0264631311561082 1
-0.0429212270255737 1
0.0390590299542444 1
0.116957395217176 0
-0.0666646254217839 1
-0.0110470906487612 1
0.000112158219623012 1
-0.0435206546926068 1
-0.0313040512794347 1
-0.00787810622690489 1
-0.00648666996764173 1
0.0129596274370554 1
0.0445204912043248 1
0.0329432065475033 1
0.0414083179196799 1
0.112188723024326 0
-0.00523523081986439 1
-0.0433869138543043 1
0.0320470827169161 1
0.0128870182766879 1
0.044280757045032 1
0.0453544351434065 1
-0.0952950887994666 1
0.000273978399686004 1
0.00591552834749533 1
-0.0220653385535077 1
-0.0119992512108458 1
0.0120497371538376 1
-0.102998955283782 0
0.0848769674025424 0
0.0799788993117661 1
-0.011701683137881 1
-0.0352749594608271 1
-0.0296958666182121 1
0.0704322954482369 1
0.00310080011517537 1
0.0146718488220178 1
-0.0110853495353353 1
0.00443989619594854 1
-0.0117165738430459 1
0.0157556815370116 1
0.0183651174236943 1
0.00597136198682626 1
-0.0248213896981031 1
-0.0297655534358991 1
0.0875754135177545 1
-0.0272646450100917 1
-0.0243409774952704 1
0.00541743173228626 1
0.139048838110574 0
0.0465740508668979 1
-0.0583499151372196 1
-0.0650205411850619 1
0.0658984534604425 1
-0.00803728901180933 1
-0.0785667598512133 1
0.104292569472816 1
0.0815894186678687 1
0.0320628691889676 1
-0.0362933147775893 1
0.0100628014088224 1
0.0411203110535929 1
-0.0763952651752536 1
-0.00987593122338298 1
0.0335600129238031 1
0.040683153544281 1
-0.0451932069479606 1
0.0385820694130915 1
-0.00108411870790839 1
-0.00520204280719808 1
0.0368407885876214 1
0.0512515246304875 1
0.0721871842953929 1
-0.0022200091342712 1
-0.0285667098543807 1
0.0199111887496429 1
0.0216933589273793 1
0.019674283357949 1
0.0555906978614903 1
0.00629479181869316 1
-0.0849478736511767 1
-0.0725219948470703 1
0.0949994572697679 1
-0.0459283729205363 1
-0.00363371280604389 1
0.0877152011647546 1
0.0487460439661733 1
-0.0168203029571624 1
-0.0228977909555222 1
-0.00446002734130494 1
-0.00438795607905699 1
0.0350452231520183 1
0.0197365879097035 1
0.0261622626178372 1
-0.0402782835770592 1
-0.00643340392079092 1
0.0471181897629275 1
-0.0328424526173326 1
0.0191417896545778 1
0.029735069041294 1
0.011544013211588 1
-0.0255570730772019 1
-0.147630066423027 0
-0.06447574173618 1
-0.0446666724324634 1
-0.0244406047363749 1
0.00521803771431399 1
-0.0975052716097139 1
0.0259344277373185 1
-0.0334782250195406 1
-0.119407144114285 0
-0.0389749605070224 1
0.0284353605429601 1
0.0101324444296929 1
0.000428633291434105 1
-0.0220766403425596 1
-0.0285659237747915 1
-0.0308678966118184 1
0.0343030044549997 1
-0.0545473251805838 1
-0.018661700976889 1
-0.00408290886589906 1
0.00233899407484816 1
-0.00250718782036255 1
-0.0229157311968694 1
0.0469554812564132 1
-0.0344989257447662 1
-0.074835167713561 1
-0.0156105389011368 1
0.0270952155793169 1
0.00244487058581345 1
-0.0108828442175564 1
0.00338148265380866 1
-0.0802516754768668 1
0.0724117405052574 1
-0.00963306163673794 1
0.0683801406714317 1
-0.0755614425466957 1
0.0791457381259102 1
-0.0682885238489647 1
0.0360009914045317 1
0.00920821470108216 1
0.0292937638733808 1
0.0178742992395775 1
-0.0812568902240911 1
0.0396396451948781 1
-0.0238683806781291 1
-0.0118227029290835 1
-0.0359386029836658 1
-0.0682959330147693 1
-0.0272826399718054 1
0.00389525371347882 1
0.0600809953493248 1
0.0312305715878505 1
-0.0187929755792712 1
0.00617527800759606 1
0.0362545141859059 1
0.0331644422041889 1
0.00433101575936478 1
0.0607943953149593 1
-0.0238360421279273 1
-0.046285042312433 1
0.0271738809056864 1
0.0425379397620492 1
-0.0221189426529086 1
-0.0351982126025504 1
-0.107526610513893 1
-0.0281126973771453 1
0.0345677155245793 1
0.0412115587801391 1
0.0582853954983857 1
0.00479625864827977 1
0.0512031356821737 1
0.0868688765646902 0
0.0520122451894831 1
0.000843816232849267 1
0.00563568268662911 1
0.00220771530073358 1
0.0357413062714226 1
0.0178356224573401 1
0.0344752842142908 1
0.0658539231185103 1
-0.0067594347479712 1
-0.040206729858776 1
0.00134916962379163 1
-0.0564422384459884 1
0.000548122718155219 1
0.0188210197856548 1
0.146796002664816 0
-0.0459749456576728 1
-0.0997250087094895 0
-0.107471662655752 0
-0.00470114960429919 1
0.0771053139517564 1
-0.0432741974471355 1
-0.0182504562390526 1
0.0754921726645737 1
-0.000961163455782708 1
-0.030189537938732 1
-0.0542771406460279 1
-0.0732476263471698 1
0.0721489258697797 1
-0.00782677080409243 1
0.0935685217670863 0
-0.043995942629728 1
-0.00501447906025866 1
0.0642248204566716 1
0.0413239133222152 1
-0.0316092022721042 1
0.0354899514028263 1
0.0107057255113544 1
-0.0148557182053714 1
-0.00118313325446519 1
0.0268276748065978 1
-0.019111002778865 1
0.0309960704844814 1
-0.0173556111122931 1
0.0068234933065757 1
0.00808106932732389 1
0.0809777653757962 1
-0.0205196598368239 1
-0.0873843497388394 1
0.0524535029596926 1
0.0388296158196946 1
-0.0137814697535333 1
-0.0777823486702404 1
-0.0371426950498745 1
-0.042928140836395 1
-0.0605440520120028 1
-0.0130796614485053 1
0.00225199435185435 1
0.102521013341758 0
0.0982171074649038 0
-0.00605632392741075 1
-0.0354630861360509 1
-0.0200151201380298 1
-0.0145433079409306 1
0.0418684149339829 1
-0.0311889456661221 1
-0.0329310092641329 1
0.0686986017699257 1
0.0328896343100325 1
0.0807339481818843 1
-0.0460158239782609 1
0.00439712687176365 1
-0.050266968254753 1
-0.0351544323788356 1
-0.0421573796629246 1
-0.00330129319686458 1
-0.0212319812386977 1
-0.0594812887748183 1
-0.019128545014401 1
-0.0292285299608744 1
-0.0290605131521057 1
-0.00814887190128024 1
0.0221590039600499 1
0.0149968294938516 1
0.0235040234484234 1
0.0904411130275876 0
0.0007491052699342 1
0.0158115663397116 1
0.00327513712029795 1
0.0145739021816224 1
0.0348660420338347 1
-0.0513493891938789 1
-0.0371539252156804 1
0.00319016285838046 1
0.0154279540326793 1
-0.0406046169139109 1
0.0118331866209908 1
-0.0126551491149645 1
-0.0294493434670873 1
0.0445271480572936 1
0.0228406408909656 1
0.0655284688591002 1
-0.00456553244271263 1
0.0163721482957886 1
-0.0329120330026047 1
0.0274591401031387 1
-0.0457272584018914 1
-0.0777147519990468 1
0.0733263475787018 1
-0.0485533883497807 1
0.00153105882808118 1
-0.0396100849430629 1
-0.0347635335765429 1
-0.00738513565617618 1
0.0183601573719176 1
-0.00585707392892352 1
-0.028958728746859 1
-0.000116379344801357 1
-0.0571964676149448 1
0.00485945770902407 1
0.0236379028529962 1
0.0466983927721446 1
-0.00723018312168972 1
0.0260582346460523 1
0.0181292073570844 1
-0.0226006523076851 1
0.0366536729859748 1
-0.0331480083402594 1
-0.00551123504269603 1
-0.0303014846853576 1
-0.0175583524757717 1
-0.0159975327557328 1
-0.0431564328280394 1
0.052200536980736 1
-0.0274692687362889 1
-0.119038823536669 0
-0.0853637379926847 1
-0.0754732498580717 1
-0.000491737075917133 1
-0.0737424453043394 1
0.0510506594780961 1
-0.0398935324722771 1
0.0647076545434776 1
-0.0441960922522094 1
0.0399414013430948 1
0.0424338850186269 1
0.0266576669803376 1
0.0641415930413737 1
-0.000903164302971953 1
-0.053254411889077 1
0.0128534049078908 1
-0.0514753768163279 1
-0.0542954093935002 1
-0.106423535017055 0
0.0112128959913365 1
0.009335740400283 1
0.0283195134946134 1
0.00263234378240581 1
-0.0112328895368242 1
0.0399549688293316 1
0.0782316455171921 1
-0.0153335269756631 1
0.0322122755526924 1
0.0348420064395089 1
-0.00630635244603691 1
0.0411194700691457 1
0.00094066145168622 1
-0.0407885859110291 1
0.0239441278238689 1
0.0110005209624702 1
0.0198313300332016 1
0.00268466610937179 1
-0.0433593773469617 1
-0.0684943596215414 1
0.0031354899850436 1
0.0583402557393207 1
0.0230387283893064 1
-0.0109272219651441 1
0.086336482399552 1
-0.0217832421480691 1
0.0164506609607796 1
0.0425543876186237 1
-0.0496863849377372 1
0.0252963988525275 1
0.0219759185367594 1
-0.0576241297711264 1
-0.0185444977474267 1
-0.0186677328466569 1
0.00105225512318863 1
0.0373406403037391 1
0.0554969219138252 1
0.051773795694715 1
0.0377610499838494 1
0.0628905770963599 1
0.038398308843624 1
0.0981398479090339 0
0.0679398971463211 1
0.0753621198966298 1
0.0124377756104259 1
-0.0358745116155969 1
-0.0254827571849435 1
0.0111832327601227 1
-0.0578061896955857 1
0.00794386567257837 1
0.0111548899375643 1
-0.015838896243464 1
-0.0701256678869618 1
-0.0324195406601521 1
-0.101075520289031 0
0.0390099377830046 1
-0.00566374063477726 1
-0.0114996492542748 1
-0.0182578177029794 1
0.0320065914016974 1
0.0354437804337743 1
-0.0613477843287362 1
0.0778525645092333 1
0.0432293937366389 1
-0.0314478290119754 1
0.0440018516770697 1
6.57613353602883e-05 1
-0.0249616034706934 1
0.00508968651899943 1
-0.0964873760293529 0
-0.0449128669418647 1
0.0483837134471425 1
-0.0148821676126691 1
0.0492077557486492 1
-0.120603544054375 0
0.0530328615667277 1
-0.0188237076643859 1
0.00988900924932306 1
-0.0392819593460386 1
-0.0754368419726302 1
0.0456031686784358 1
-0.000428306915880267 1
0.084120462068479 1
0.00839617824718564 1
-0.0721748384413915 1
0.0506520348081193 1
-0.00654517634899267 1
-0.0146275714101936 1
-0.0214131412536511 1
-0.0377007672735596 1
-0.0480287599416833 1
-0.0322177476316305 1
-0.000182081500728052 1
0.0459427582966749 1
-0.0793329015777744 1
-0.0335258511616169 1
-0.03007602344849 1
-0.0334432500303939 1
0.0341972923344139 1
0.0051998833787073 1
-0.0541621400623966 1
0.0290997071957727 1
0.0350306398926705 1
0.0878127192411478 0
-0.01921766702712 1
0.045485028111391 1
0.0569374133586067 1
-0.0436153090796754 1
-0.0647960562144754 1
-0.0153244038103293 1
-0.00446767191856398 1
-0.0250523892226269 1
0.0508214262680532 1
0.00545075540027406 1
-0.00496480009943173 1
0.0142106663320087 1
0.0394100416907397 1
-0.000847915141606212 1
0.0915111253024605 1
0.00127441596920894 1
0.0478852666809894 1
0.00189430141811264 1
0.129306204058687 0
0.0186163559292153 1
0.0445767693426588 1
0.0160114948589912 1
0.0501001840083046 1
0.000321935728942752 1
-0.00389048197813634 1
0.0514146335948975 1
-0.0118187194082744 1
0.024157669231104 1
0.0645617321221136 1
0.0094543106530653 1
0.0885488672888897 0
-0.0352035184097531 1
0.015468961645728 1
-0.0142659166412263 1
0.0458969815229381 1
0.0293665727898449 1
-0.0320767673051298 1
0.00185685339985027 1
-0.0402051730574999 1
0.0284754047780206 1
0.050135176685152 1
0.0425087429737668 1
-0.0347100643204738 1
0.0441750181976062 1
-0.0402211927597852 1
-0.00317519543794865 1
-0.0372712238077332 1
-0.0302415343931467 1
-0.068720868734742 1
0.0232254012142109 1
0.0467597335977543 1
-0.0668615952482099 1
-0.0567313950482053 1
-0.0389884863585746 1
-0.0160675331483184 1
-0.00082499110093618 1
-0.0131781450207172 1
-0.00722306738876196 1
0.00160386359813903 1
-0.0282160829076095 1
-0.0480162689683525 1
-0.0806749806079027 1
-0.000792408333951179 1
0.0194407835687176 1
-0.0426499757239317 1
0.00102938212513415 1
0.00911188665156388 1
-0.0514354095290653 1
-0.0244894152849529 1
-0.0476198268506698 1
0.077639561935975 1
0.021074700389111 1
0.00648300448814442 1
-0.0787840884832119 1
-0.0348988791210108 1
0.0417075308954657 1
-0.071221929511211 1
0.0107928880721509 1
-0.0722831704433184 1
-0.0267874844003268 1
-0.0323122559986841 1
0.0125561704410797 1
0.0281810636350693 1
-0.033125941521806 1
-0.0226221205803858 1
-0.0181613900508464 1
0.074799301752838 1
0.0624492737914403 1
0.0406329267395643 1
-0.00829675441080684 1
-0.0155144941637966 1
0.0313215692116813 1
0.0449409956881523 1
-0.0441678900404803 1
-0.0402736859520334 1
0.00410808654257031 1
0.00723103227406492 1
0.057334255944727 1
-0.0980132439531648 0
0.0225366003190073 1
-0.0346726978547002 1
0.0379839073405211 1
0.0122501024206923 1
-0.0188855839724207 1
0.0189071662200444 1
-0.0120674820338147 1
0.0295216508954227 1
-0.0462481427227788 1
-0.0618431970898292 1
-0.0125069957157287 1
0.0273760204227735 1
0.0479807605582367 1
-0.0446266225296583 1
-0.0167620657503118 1
0.0395549899343535 1
-0.000568110622157513 1
-0.0474681582253367 1
-0.0375281193993281 1
0.0147616545503026 1
0.0352514729870186 1
-0.0159083585651242 1
-0.000296451818300713 1
0.0696782408955941 1
-0.0425360935343874 1
0.0652276497420427 1
-0.0583114118515347 1
0.047264557335388 1
-0.0604943487673318 1
-0.0411245802257777 1
0.0120298191715712 1
0.0361230361752205 1
0.0256471359213384 1
-0.0194501261196856 1
0.0265623658930975 1
0.0393252377262607 1
-0.031890842837117 1
0.0540289513851651 1
0.0153405652585308 1
0.0221686344237639 1
-0.0327310707174298 1
-0.0046323927341825 1
-0.0511563825531921 1
0.00703103022122266 1
-0.00355273795064458 1
0.0127643807045876 1
-0.0163671221297944 1
-0.0615214868191337 1
0.00409235875314595 1
-0.0464436078644109 1
0.0366291498520601 1
0.0175725788152475 1
0.0254081191169595 1
0.0344824760443063 1
-0.0148774447796451 1
0.0634965037860277 1
-0.00298421617202367 1
-0.0711801371286324 1
-0.0656953465765258 1
0.0711087772674473 1
0.0973961692847564 0
0.0213981477878663 1
0.049170022933562 1
-0.0520816026702824 1
0.00507029425808496 1
0.0530913213788193 1
0.00418683954568536 1
-0.080883636639446 1
0.00581154289401228 1
0.0198005582514108 1
-0.0509185783761154 1
-0.0591556603152584 1
-0.0278987563423721 1
-0.0248176323055766 1
-0.0221713193532773 1
0.0530687586043513 1
-0.0421765136391877 1
-0.0511070611164717 1
-0.0580714198376819 1
0.0810330134424906 1
0.0106186017655862 1
0.0227116168125075 1
-0.00764862615824635 1
-0.0137722089458029 1
-0.00178574413579172 1
-0.0689212951731853 1
0.00290958310312077 1
0.0323064236445319 1
-0.0191673730416955 1
-0.0703954694324717 1
0.0110061455767837 1
0.0771145295937228 1
-0.00677674666128348 1
-0.0239610410023899 1
-0.0432907640570339 1
-0.051210243344141 1
-0.049160178033283 1
-0.00120665870819925 1
0.00800996721587344 1
-0.0517913256836357 1
-0.00607153063782145 1
0.0692828704277806 1
-0.0432646265559299 1
-0.0196752718655595 1
-0.0115245021307459 1
0.093636280820389 0
-0.0430531195544664 1
0.00719940068808819 1
0.145442409615676 0
0.0603878460144512 1
0.0340364589331323 1
-0.0463764464856306 1
-0.0173228639634117 1
-0.0118328947599908 1
0.0157457910589941 1
0.0295180264084768 1
0.0015939189833076 1
0.0712925146844222 1
-0.037601199759531 1
0.0437433506061648 1
0.102779385986553 0
0.0346783520073905 1
-0.00853850815478307 1
0.0103729262525211 1
-0.0129859538721573 1
-0.0693689798131573 1
-0.0563685989630919 1
0.00129877441230005 1
-0.0227526911920962 1
-0.036752110708718 1
0.0761925008720116 1
0.0240685829992628 1
0.00891944852331854 1
0.0722704193105596 1
-0.0254162753843843 1
0.00482276749552001 1
0.0281708461573943 1
0.123220140223968 0
-0.0610121962632701 1
-0.0329303796154608 1
-0.0604106898065705 1
0.00607129430194144 1
0.03877119031054 1
0.060995147624546 1
-0.0337228895964951 1
0.000488361500826699 1
-0.035066564447264 1
0.0227950019659035 1
0.0459849268055307 1
-0.02822734433696 1
-0.0068572691751108 1
0.036619712334845 1
0.00789582524532857 1
-0.00138179033287109 1
-0.0140019427183792 1
-0.09719816444106 0
-0.0491147614856749 1
-0.0460146812590271 1
0.0545656157754315 1
0.0429862352319556 1
-0.0225173886502109 1
0.0567013678791473 1
0.0408224169432417 1
-0.00499193493651173 1
0.0325804812409101 1
0.0496846820109487 1
-0.013156594649781 1
0.032458227812169 1
0.0491391370887937 1
0.0204202425513575 1
0.0571439732208844 1
-0.0486907587931191 1
-0.0175630700246015 1
0.0931073473652547 1
0.0297747483336007 1
0.0367442168611062 1
0.0136873123241663 1
-0.0539046043082682 1
-0.032854439516212 1
0.092824674607078 0
0.0503807527401426 1
0.022806336576204 1
-0.0209477323207303 1
-0.00225319262928084 1
-0.00205780928801283 1
-0.0623598409664779 1
0.0158748240098392 1
0.0534690681037427 1
0.0402972256575508 1
0.050414727081522 1
-0.0527014959314301 1
0.021513983207623 1
0.050680617971971 1
0.0788377757996452 1
-0.0178288863480866 1
0.0292561919350206 1
-0.0047420502757746 1
0.00196502306203196 1
-0.0018339149809927 1
0.0105768599084173 1
-0.000155292655390871 1
0.0536946604027268 1
0.0191382757332381 1
-0.0959792384609541 0
0.067933714202699 1
0.0402036237050915 1
0.023355608350776 1
-0.00315393780113707 1
-0.0293412010626512 1
-0.00772933252799538 1
-0.00655481344195891 1
0.0671019192201891 1
0.00518764752062369 1
-0.000224869246259533 1
0.0191134061438047 1
0.0725233561347686 1
0.0379120906583758 1
-0.0310395236286523 1
0.0112518284679514 1
0.0349007908707241 1
0.0611151952287899 1
-0.0647645354525204 1
-0.0404236556485917 1
0.0199853412170699 1
-0.00523677023243468 1
-0.0484957463693817 1
-0.02386634996044 1
0.0380814629815569 1
0.019219180056304 1
0.00414484269108279 1
0.0931432271830081 0
0.0162978560373166 1
0.00163830290433887 1
0.0127164224774368 1
-0.0121278574636837 1
-0.0185356129339939 1
0.0508563926203238 1
0.0240894907496446 1
-0.0470336646252642 1
-0.0100705235680559 1
0.00684107014366706 1
0.00724454902548464 1
0.00509271509849347 1
-0.109819270626331 0
0.0415704859701378 1
0.0274403880168935 1
-0.0448400668468371 1
0.05010314251384 1
-0.0735814869499046 1
-0.07115938792067 1
-0.0815231245182476 1
-0.0423719215200772 1
0.0568983659772285 1
-0.0650720251436997 1
-0.0452379244734832 1
-0.0558720649299953 1
-0.065763272386864 1
-0.00945311333666994 1
0.0131829839934621 1
-0.0587756457411319 1
-0.0968593326461804 0
0.0359429921761251 1
0.0065037798806613 1
-0.0944416355284142 0
-0.00453721677493769 1
0.0745480414664385 1
-0.00819903663543012 1
-0.0387025762595127 1
0.015198405756122 1
0.0545071542473377 1
-0.0617281640628951 1
-0.0649245701721117 1
-0.0692073328999306 1
0.00203185906147647 1
0.0413105156934448 1
0.0392381355085245 1
-0.0129558160722871 1
-0.00652918356294944 1
-0.00435838872651191 1
-0.00375944434328531 1
-0.0206156908917965 1
-0.0230340635817208 1
-0.0294557691072671 1
-0.0175186397738752 1
-0.0191061212384361 1
-0.0435053088819931 1
-0.00994166768088987 1
-0.00580500497648206 1
0.00755789118605951 1
0.0262259262873866 1
-0.0202963222535224 1
0.00378757459631179 1
0.049612938529257 1
-0.065812597659204 1
-0.0426815596337055 1
-0.0395379472109803 1
-0.00139046107783443 1
0.0343382027075834 1
-0.033534335598733 1
0.0242302795930823 1
-0.126624879240098 0
-0.0828648739375121 1
-0.0302517085386276 1
0.0455133946776351 1
-0.0486202093462216 1
0.035252996901364 1
-0.0224603885800548 1
-0.0125692321640956 1
-0.0155162215512095 1
-0.00595128283033357 1
0.0242354106065199 1
-0.0108734355001652 1
0.0112395794056681 1
-0.00784859859652656 1
0.0654501606644165 1
-0.00676548011687684 1
0.0107996816805116 1
-0.0178043155606046 1
0.00740607596795041 1
-0.0774312921855212 1
-0.045977716525421 1
-0.0253718133601922 1
0.0667526726912353 1
-0.0375942376049034 1
0.0558468708304895 1
0.0291026879393856 1
-0.0449797717248821 1
