# Supplementary material for: Bias caused by sampling error in meta-analysis with small sample sizes
Source: PLoS One. 2018 Sep 13;13(9):e0204056. doi: 10.1371/journal.pone.0204056 (PMC6136825; doi:10.1371/journal.pone.0204056)
Supplement: S7 File — (ZIP) [file pone.0204056.s007.zip › results N = 20 theta = 0 tau = 0 sz = 30-50.txt]

"dl.theta" "dl.cp"
-0.0656008411755946 1
0.00238230084692446 1
0.0168943811369152 1
-0.0399260950219129 1
0.0839017716220292 0
-0.00219803440382281 1
-0.0487257422624576 1
-0.0196522329871026 1
0.0117991549152062 1
0.0244178192940252 1
0.0180912703846206 1
0.0151679646069878 1
-0.00855996553627287 1
-0.0112561942503102 1
9.34576150167796e-05 1
0.0247462810839225 1
0.0871318883757484 0
0.0104046808442907 1
-0.049571372419842 1
-0.0817306070041582 0
-0.0257200559285547 1
0.0437077652071212 1
0.0169087514771702 1
0.0368004145345319 1
0.00140067860250885 1
-0.0215067612582475 1
0.0682714301309162 1
0.0430877802019734 1
0.0200865260419473 1
-0.0103803104969919 1
0.0465436893573277 1
-0.00841741345106285 1
0.0477619715830315 1
0.0155502149713259 1
-0.025708593151971 1
-0.0497678139867541 1
-0.0052989492531948 1
-0.0362071594487231 1
-0.0280901362772268 1
-0.00266373540754194 1
0.0431580515223642 1
0.0161025450013115 1
0.00567255465975707 1
-0.0149559062010607 1
-0.0524258729879898 1
-0.0498799482810973 1
-0.0166841357435842 1
-0.0544615045488304 1
0.0448301628355999 1
0.043981342588869 1
-0.0104658744108989 1
-0.0142748626011749 1
0.0310689773349271 1
0.0020554214430703 1
-0.0284674511888703 1
0.0239384201522068 1
0.0615571787380796 1
-0.00392821161275955 1
0.0203732887692852 1
0.0378047219895814 1
-0.00567209197114938 1
-0.00239995752753517 1
-0.0121007663076531 1
-0.0144178664482693 1
0.045475535712223 1
-0.0119545784258127 1
0.000776956376145992 1
0.0285687592202759 1
0.0650873049812327 1
-0.0447877516786993 1
-0.0424167123200251 1
0.0223364098065956 1
0.0546650452533026 1
-0.000962791198692782 1
0.0390618789674937 1
0.0016707309417216 1
0.0240218838873214 1
0.0395979046559142 1
-0.0260657525076794 1
0.0356716231659708 1
-0.0101347828708026 1
-0.00743157199065232 1
0.00712123180844287 1
-0.00154427406729583 1
-0.0159101181753483 1
0.0160749664226351 1
0.0321756195830162 1
-0.00154385287669528 1
-0.0197619909797639 1
0.0309621751196258 1
-0.0130454880715346 1
-0.0253922809972842 1
0.00445907376785732 1
0.0226791727773944 1
-0.0375668609211632 1
-0.0789069950670587 0
-0.0107441401506695 1
0.037940663221128 1
0.049458047123152 1
-0.00530718009251937 1
-0.0384534167043681 1
0.0623178525687123 1
0.0327353630921931 1
-0.0114002167649686 1
0.0233945907517757 1
0.0157525382906382 1
0.0396274558467941 1
-0.0449932715087931 1
0.0309487982788192 1
-0.0316454634940012 1
-0.00896439422207844 1
0.0214561386627965 1
0.0853730076775429 0
-0.00836393740118131 1
-0.0212155303469264 1
0.0466720342717543 1
-0.0715427519921537 1
-0.0271229008760889 1
0.0202673407160743 1
-0.0517873530384255 1
-0.000823711809150224 1
-0.00599926595578357 1
0.0341551798416748 1
-0.0406079832835617 1
0.0133328330137026 1
0.013391696699358 1
-0.0274013094924764 1
-0.00534504969534211 1
-0.0253153519201894 1
-0.0401774860107231 1
-0.0180202331919227 1
-0.0312285970749517 1
-0.0645537844759917 1
-0.0578211028215075 1
0.0537012431389205 1
0.0321256763164095 1
-0.0447413198169649 1
-0.064093343694806 1
0.012437782299826 1
-0.0594689871104777 1
0.0388859398375827 1
-0.0320696385247994 1
0.0666184911606392 1
0.00879006416473622 1
-0.00121640258929543 1
0.00851993536074428 1
0.0110738105902233 1
-0.00340847321537038 1
0.0362653289277744 1
-0.000951897520075117 1
-0.0728818874755508 0
0.0306013706931491 1
-0.0527725713035026 1
0.0545430208751593 1
0.0334752564240208 1
-0.00693250401231711 1
0.00178484165056192 1
-0.0281863786865869 1
0.0257120287127641 1
0.0247139618179975 1
0.016378976815642 1
-0.0429333205546735 1
0.0247763225432522 1
0.0126487231030802 1
-0.0439682647115921 1
0.00294337295555922 1
0.0156286484136224 1
0.0538580776338583 1
-0.00399875029135889 1
0.00491939738909068 1
0.0327308475288755 1
0.0273713197204057 1
0.00343083223893942 1
-0.0190819710456289 1
-0.0266431609303534 1
0.060833318470966 1
-0.0214122970405517 1
-0.00933585811762848 1
-0.0416686637681092 1
0.0362156563535066 1
-0.012357390780907 1
-0.0260349965820439 1
-0.0274143201982968 1
0.0467298097612662 1
0.0149988751331692 1
0.063889084866005 1
0.0140723608995305 1
-0.0248765843402753 1
-0.0180832583552648 1
0.0284242310697198 1
0.00861086831093055 1
-0.0569164170257075 1
0.0536873341958507 1
0.0258463858262844 1
-0.0211468406014476 1
0.0265880591756838 1
0.0058201186668028 1
-0.0336874171136023 1
0.00927164464526597 1
-0.0230671796795812 1
-0.0388885039597532 1
0.0289120103506535 1
0.0579238930958503 1
0.0316638764971768 1
0.048954926811008 1
0.0519275871482323 1
-0.00894079710883133 1
0.0330474299031214 1
0.0303569898493349 1
-0.0698413618594242 1
-0.0382718517203575 1
0.0297873498541465 1
-0.0173553308895721 1
0.0551576382266177 1
0.0362225146645345 1
-0.0203227563806625 1
0.0241031209254205 1
-0.0179079535454636 1
0.00231141458058976 1
0.0574030832133569 1
-0.0587091139787802 1
0.0306072879960867 1
0.0168801976308572 1
0.0206038525963026 1
-0.0470302219879136 1
-0.00806466496190368 1
-0.0237854313981562 1
-0.0490244938930047 1
-0.0383695053637322 1
0.102494348787515 0
-0.0181179507749239 1
-0.0249832557739952 1
-0.0497040666783619 1
0.00456597483654986 1
-0.0514757130121959 1
-0.0110807597516401 1
-0.0184397082112636 1
-0.0449850502730028 1
0.0259966457331361 1
-0.00666270865666647 1
-0.013912354454148 1
-0.0324021985698139 1
0.0338264584568362 1
-0.0610478552079903 1
0.00152795382628695 1
-0.01741469778039 1
0.0371307866561758 1
0.0110951403481445 1
-0.0371466326967528 1
-0.0038827515326323 1
0.00496741841123202 1
0.0113563940162662 1
0.0166334962281769 1
0.020132897024855 1
-0.00710401368859452 1
-0.0178537113256453 1
0.0172676905940827 1
0.0649655369523757 1
-0.0266372605535882 1
-0.00756899410396476 1
0.0270451340261735 1
0.00453037953462083 1
-0.0355882755068001 1
-0.0174393039412332 1
0.00857197542573589 1
0.056372189337098 1
0.0056846710616098 1
0.0355178720353185 1
0.0100435697336394 1
0.0181871915031588 1
-0.0211586131372199 1
-0.122999111110379 0
0.0049369750782453 1
0.0293891962011534 1
0.0134881551276594 1
0.0555107049767062 1
0.0305317431346449 1
0.0245644331522967 1
0.0213441241548089 1
-0.0286360902083591 1
0.00602341410673882 1
-0.021929750865633 1
-0.0320817180542466 1
0.042966719308147 1
0.00874643803506665 1
-0.0338627933293832 1
-0.020617321872173 1
-0.0774496057748047 0
0.0199110852261898 1
-0.0274555297785798 1
-0.0210922709940729 1
-0.0281812923494423 1
0.0284210114024846 1
0.0287292538061564 1
0.0403447952238337 1
0.0583594975158658 1
-0.0636658644245669 1
-0.0215092060146276 1
0.0347043575967272 1
-0.020090687740104 1
0.00399351972132688 1
0.0215584047765248 1
-0.0522699544003882 1
-0.0752061994018047 1
-0.0543509847815066 1
0.00239118625793088 1
-0.00817190703839899 1
0.00732047557706503 1
-0.023976925327747 1
0.0230942694550634 1
0.024935395024001 1
0.0570762546257343 1
-0.0170062386629873 1
-0.00467035248525187 1
0.051640483423125 1
0.0311211537151594 1
0.00400706344016558 1
0.000849914400864085 1
-0.0611742565865962 1
-0.0325548931974105 1
-0.0144630931751401 1
0.0063719375144227 1
-0.000524847902349164 1
0.025226293935377 1
-0.0195388173564196 1
0.0149057073373472 1
-0.0135459105855522 1
0.0205884153036206 1
0.00647203088798982 1
-0.00384757443608398 1
-0.143797001587062 0
-0.0136412054912743 1
-0.0380801268500226 1
-0.0788183764449799 0
-0.00969269336409993 1
-0.0018541274616064 1
0.0463702406666925 1
-0.045523900346522 1
0.0157850661311419 1
0.001507974680782 1
0.0548105748080812 1
0.015917161957315 1
0.0311133846921053 1
-0.0236293807131724 1
-0.0440815167978203 1
0.00529699145062114 1
0.00775699594035519 1
0.015305616569914 1
-0.0527433680988552 1
0.0313887803649226 1
0.0440331702265192 1
-0.021383787588233 1
0.0738575523711814 1
-0.0308562182753443 1
0.0411052129931149 1
0.000941701553648287 1
-0.0347137863285807 1
-0.00538660095675369 1
0.0380749593527291 1
0.0288570372257826 1
-0.0461660254836174 1
-0.0330626512824991 1
0.0921498424754524 0
0.0537004094862272 1
0.0294397018545992 1
-0.00568801313490363 1
-0.0664420283776587 0
0.0492198213869823 1
0.00980366392430147 1
0.00765457964617095 1
-0.0260637249948808 1
0.0139832711704795 1
-0.021911762877135 1
-0.052798685989023 1
0.0329327469816876 1
0.0328475404741444 1
0.0419805550819608 1
0.00231070745967614 1
0.0626809419741397 1
-0.00404694994038125 1
0.0169008990094619 1
-0.00191286168998586 1
-0.0414280617050384 1
0.0125192905979778 1
-0.0414133400102952 1
0.0392939504643689 1
-0.00879976553438577 1
0.0599422908773281 1
0.0170230389062416 1
0.031708775149114 1
0.0542735659377145 1
-0.0568955870880704 1
0.000504517518664517 1
0.00271379870725257 1
0.00790951143557782 1
0.0223818161210442 1
-0.0237243190325775 1
0.0220342268554776 1
-0.00977455787853856 1
-0.0581451685294581 1
0.0313471059355767 1
-0.0249641457404858 1
0.0315516246503679 1
-0.0446531922539928 1
0.02153748558249 1
0.00145224985225564 1
-0.0326583488415284 1
0.0169528734662483 1
0.0196719404209929 1
0.0069262900631728 1
0.00437201718962186 1
-0.0207891112082707 1
0.0356190511880547 1
-0.0231167225343713 1
0.0250807906594652 1
0.0219061999673683 1
0.0168326482740367 1
0.0161372013238718 1
0.0261518949567147 1
0.0373082341349091 1
0.0124310550791147 1
0.0205286630272589 1
0.0105138267816614 1
0.0236448171572624 1
0.0246880011909424 1
0.0202027316302907 1
-0.0481934793171992 1
0.00338629998554175 1
0.0269515415236485 1
-0.0471835134422837 1
-0.000963205114108561 1
0.0186677622264906 1
0.0216483727360737 1
-0.00267818620971543 1
-0.029358884934202 1
0.0599408976688688 1
0.00745430323529443 1
0.00248641081751428 1
0.0886837852258287 0
-0.00580445414397544 1
-0.0163289994267866 1
0.0426824813532507 1
-0.072347173139587 0
0.000786802142113367 1
-0.000848000275892042 1
-0.0869112285420043 0
-0.0404994644824776 1
-0.0275073706882466 1
0.0365337986618279 1
-0.012163611521407 1
-0.0341197954986362 1
-0.0175888793210001 1
-0.066467312881455 0
0.0539049858350208 1
-0.0805804658744145 0
-0.00860303422407099 1
-0.021082932841275 1
0.0203802939568299 1
-0.0602812294750421 1
-0.0203023904815085 1
0.0158611089645597 1
0.0214651977974748 1
-0.0117172654641914 1
-0.0334034387142618 1
0.00210436237784878 1
-0.0308713341296795 1
-0.0193026852050864 1
-0.0453417807271478 1
0.038710185177906 1
0.0179342286841523 1
0.0239455750194965 1
-0.00267549986450395 1
-0.00384121371868053 1
-0.00474251146681167 1
0.0117499454127409 1
0.00299376368348306 1
0.00694730857701572 1
0.0558750580610208 1
0.0365665429741778 1
-0.0578911595620278 1
0.0256610783203138 1
-0.0185093299839629 1
0.0372308137071661 1
-0.0033264044263783 1
-0.0368222602672258 1
-0.0319494842029814 1
0.032036942930533 1
-0.0491181925045315 1
-0.0471629113262377 1
-0.0670163079894323 1
-0.0168806624161494 1
0.0320236220046419 1
-0.0140220082304093 1
-6.96347733346748e-05 1
0.0487552840521075 1
0.0413932018699813 1
0.0251682744152528 1
-0.0429330176934749 1
-0.0119878082866149 1
0.0338527803186129 1
0.040418156079456 1
0.00650117369463768 1
0.0337926295681049 1
-0.0106364794932476 1
-0.0314154114091701 1
-0.019852540911561 1
-0.00164911242159614 1
-0.0252764083240366 1
-0.0241318985039068 1
0.0132125343923162 1
0.054531485439309 1
-0.00994664134150888 1
0.0186784367332202 1
-0.00297494017299001 1
0.0424945155212261 1
0.0589385052827824 1
0.0280684014056709 1
0.0229463184806835 1
-0.0304267450885132 1
0.0435701822088566 1
-0.0301364222614791 1
-0.0124481354838923 1
-0.00822909078781644 1
-0.0309267161580515 1
0.0684740791643767 1
-0.0586558701022651 1
0.00376247971010347 1
0.0255809034818929 1
-0.0560648514036063 1
0.0741343016863981 0
-0.00268527981863161 1
-0.0170855625139558 1
-0.0311746075147294 1
-0.0593491166290986 1
-0.0622433352364706 1
-0.0363365417094158 1
-0.000264591945390559 1
0.0134936035514894 1
-0.0417577182385621 1
-0.0221503723126614 1
-0.0401992548797719 1
-0.020727816599459 1
0.0624705075244401 1
0.0674115865058894 1
0.00542388900939276 1
0.0210580639835014 1
0.0259818667059571 1
0.0113556721803998 1
-0.0186291600925813 1
-0.0481477164152293 1
-0.0115397147639469 1
-0.062779653153605 1
-0.00436525069833711 1
-0.0769301355011704 0
0.0124856500022188 1
0.0141757878655746 1
3.39393192051209e-06 1
0.0672763120942899 0
0.0805143738051135 0
0.0259628316363421 1
0.0248399147606415 1
-0.0129087337583216 1
0.0184716607268935 1
-0.0419262488968236 1
-0.0160228746506811 1
-0.0487506404398837 1
-0.0436189938348851 1
0.0290230239319016 1
-0.0128964781594436 1
-0.00618423655834218 1
-0.0033105796336657 1
-0.0235897447068611 1
-0.0239845262559626 1
0.0148270576864763 1
0.00968231419989902 1
0.00908834027813268 1
-0.0108166396527597 1
0.012885677610207 1
-0.0453253488370073 1
-0.00215780409878558 1
-0.0155188534346274 1
-0.00870329860891244 1
0.00421949154582824 1
0.0137873015793861 1
-0.0117856617678549 1
-0.0251267096759997 1
0.00973336882725486 1
0.062491610674231 1
0.011376754643737 1
0.0141052968227629 1
-0.0644569539060081 1
-0.0219110882547149 1
-0.0128282341943473 1
0.0534170635128325 1
-0.0167439063890444 1
-0.0210511172488578 1
-0.00669651636912796 1
0.0306096727771989 1
-0.0780045457492611 0
0.0339018515739693 1
0.00411584973326159 1
0.0311148214540659 1
-0.00938862740972549 1
0.0377654218375364 1
-0.00801037868183352 1
-0.000147776256978177 1
0.0335815266844483 1
-0.0117627633115175 1
0.00146267386558089 1
0.00291739615355403 1
-0.00268553088111608 1
-0.00218446615748888 1
-0.0129029561696367 1
-0.0506246839022752 1
-0.0470507125692263 1
0.00618550286573033 1
0.00486045193846331 1
-0.00992844169665129 1
-0.0107470255774646 1
0.00654587998127791 1
0.0051982839695014 1
-0.0127936722042339 1
0.047420704925764 1
-0.00147991439361539 1
0.0412432807344495 1
-0.0429825595756677 1
0.00790047934613444 1
-0.0339828725792846 1
0.000748877814229427 1
0.00549775067403327 1
-0.0377220384083494 1
-0.00768709647598771 1
-0.0516355593378769 1
0.0309982286842492 1
0.0526297625090995 1
0.0497360506313213 1
0.00155212896032958 1
0.0239172672410805 1
-0.0561658840551464 1
-0.0559328254423689 1
0.0227982485172711 1
0.020058744841515 1
-0.012760254201252 1
0.00612618419833536 1
-0.0127612214814707 1
0.00976910867307199 1
-0.00804783533779398 1
-0.0624927073304667 1
0.0475565077165451 1
0.0135204428021118 1
-0.00804186691082511 1
0.0140523120821434 1
-0.0464080353935592 1
0.0361352846751014 1
-0.0279916184311318 1
0.00561157060724543 1
-0.0592739677044213 1
0.0525793721479544 1
-0.00166207525239666 1
0.00595497132161308 1
-0.0218222942003839 1
0.00661201886943853 1
0.0560361850955274 1
0.0502145155569079 1
0.00993016836981204 1
-0.0052693630107453 1
-0.0230905556865883 1
0.0178109969971356 1
0.00273325631170987 1
-0.0240585892354384 1
0.0470448989287309 1
-0.0444464199810494 1
-0.00793595241374832 1
-0.028592413647285 1
0.0561283050752574 1
0.0544017095060894 1
0.0156515101169629 1
0.00293747383285898 1
0.074326254817201 0
-0.0364605520811555 1
0.0131784772182948 1
-0.0126754336097893 1
0.0115548919991617 1
-0.0747923467896417 0
-0.0503057016119615 1
0.0923640929091059 0
0.0248222923307592 1
0.0126938445376338 1
-0.00147090522944314 1
0.0357303773675984 1
0.0468384099335722 1
-0.0130106637934095 1
0.020703132598359 1
-0.00455117531002026 1
0.0149469049962291 1
0.0638222865841708 1
-0.0210128494960197 1
0.0120165073306828 1
-0.091103974520807 0
-0.0591313063212938 1
-0.0511945444262019 1
-0.00813756780347809 1
-0.0154242687941261 1
0.0288667191753867 1
0.010687178477228 1
0.0136542726195334 1
-0.0368816058284285 1
-0.00694165750385454 1
0.00696219736744319 1
0.0162757407569644 1
-0.0126551539102848 1
-0.0384572257600873 1
-0.06037202787723 1
0.00810823374297489 1
0.0426529910603677 1
-0.0111294275040096 1
-0.00209572371886999 1
-0.0755252545848526 0
0.0101696171799357 1
0.0192538832527007 1
0.0589975781829533 1
0.0427366980044529 1
-0.00863566070163718 1
-0.0273433499091856 1
-0.0261949385146205 1
-0.0481738816558245 1
0.0152868654772738 1
0.0572828732282413 1
-0.000914022857595688 1
-0.00525368700033205 1
0.0587460526305413 1
0.00603075921540487 1
-0.00816176947408379 1
0.0190589731709676 1
-0.0205503729384564 1
0.0262979140858869 1
0.0281544282023658 1
-0.114132394587177 0
0.0537215546965038 1
0.0255034061137489 1
0.0251515515181146 1
-0.012921412898213 1
0.00205384084581269 1
-0.0392796357514045 1
0.00270093140893552 1
-0.0709526349615846 0
-0.0620064350893534 1
-0.0544706827724156 1
-0.00491637283214656 1
-0.000705397352635303 1
-0.0222776691526496 1
0.0401387609460552 1
0.0106169796154609 1
-0.0233338874865777 1
0.00930158814545024 1
-0.0338122626242698 1
0.000650461180175142 1
0.0252422941150028 1
0.0233806518094917 1
-0.0159776336248191 1
0.00988529857697248 1
0.105208566421016 0
0.00781245645782278 1
0.00478480843741191 1
-0.00787649804684904 1
0.00753043457042126 1
-0.0103998500947574 1
-0.0465051293188072 1
-0.0736660829006807 0
-0.0246923417559612 1
0.00168466290286495 1
-0.0215474470827793 1
-0.0417910946283147 1
0.0118700038017482 1
0.0261336423984006 1
-0.0124630167076815 1
0.00604385817218929 1
0.0232796044569274 1
-0.016650110497987 1
0.00304108083548117 1
-0.00154633199858185 1
-0.00695257018421246 1
0.0561311852133529 1
-0.0394779862959521 1
0.0342844046183946 1
0.0196550954150624 1
-0.0156277557080844 1
0.00123482380539628 1
-0.04717773523421 1
0.0475380207035531 1
-0.0239516502992979 1
0.0690619856328665 0
-0.00221060873745142 1
0.00696976043201826 1
0.0482825822842212 1
0.0201226262226455 1
0.010734703761032 1
-0.0402241737359059 1
-0.0434490212320728 1
0.00738054277400817 1
0.0159888138859887 1
0.037301661489282 1
-0.0335711077683782 1
0.0357901125012484 1
0.0386443022087758 1
-0.0204555518295539 1
-0.0551594901937864 1
-0.0605839863240837 1
-0.0283829403331741 1
-0.0454618277464376 1
0.0112781692702957 1
0.00813782532285207 1
-0.00109602702912387 1
0.0129238082519239 1
-0.00313051905973884 1
0.0122615873476663 1
-0.00541004305220111 1
-0.0182915793374074 1
0.0439727508326049 1
-0.0378424233164367 1
-0.0362557323030764 1
0.0180522047057068 1
0.0448071516910243 1
-0.0114502408310648 1
0.0210502045960834 1
0.0234563570385211 1
0.00520271425842633 1
-0.0319204195450538 1
0.0155308005141005 1
0.0674200619073689 1
0.0322683403171879 1
-0.0248587146894412 1
-0.0298760894378527 1
-0.0404013662698709 1
-0.0415537226538865 1
-0.0378508218686641 1
-0.00404887941382787 1
-0.0668923861102103 1
-0.0270801489757245 1
0.0714194801814527 1
0.0772710503823836 0
0.0102405098871399 1
0.0357532744472904 1
-0.0155368982336269 1
-0.0247672001917761 1
-0.00707365707804007 1
0.0250633357391976 1
0.0172215169242594 1
-0.0348665770608052 1
0.00583905641634294 1
0.0243851544185233 1
0.0238930572600836 1
-0.0159332919519481 1
0.0254238389261767 1
-0.00222387782822888 1
-0.061267026422453 1
0.0288974916533076 1
-0.00403619825598784 1
-0.0178791702213101 1
-0.00143497776594562 1
0.0319635044194515 1
-0.00754066095116897 1
-0.0174881778278937 1
0.00639960882845299 1
-0.065344317528171 1
0.0677101010557313 1
-0.0235843615846879 1
-0.0200008730128311 1
-0.0198583923266105 1
-0.0107854642279079 1
0.000152469103832467 1
-0.00985981339225745 1
0.0555158174657778 1
0.00962226581352677 1
-0.0588499325661258 1
-0.0337083845391049 1
-0.0170833085235045 1
0.0377724863649966 1
0.0558559061621212 1
0.00766176075237998 1
0.0207936217991059 1
-0.0196631850069608 1
0.0345222079476061 1
0.021940625039599 1
0.0739466269047185 0
0.0245105923355679 1
-0.0291814235255331 1
-0.0367445914352404 1
-0.0195174869550604 1
0.0578851839015659 1
0.0474570299380528 1
-0.0343962823962875 1
-0.0254977694604807 1
0.0378929268902968 1
-0.00314572118899805 1
-0.00906837326560529 1
0.0661176513117767 1
0.0588996106756297 1
-0.0221560491544832 1
-0.0334251854140936 1
-0.0154061335618952 1
-0.0172637181358233 1
0.0108395886242369 1
0.0230196128221144 1
0.000216182929895934 1
-0.0481210553719209 1
0.0380584155897136 1
0.0137221402123383 1
0.0523523228472478 1
0.0208318846842841 1
-0.0211458521717667 1
0.0449107591973645 1
0.00437488191856778 1
0.0255117741994217 1
-0.0561074553272909 1
-0.0018188757194368 1
-0.0269812282423986 1
-0.00320697187106591 1
-0.0229680642773449 1
0.0283014634552532 1
0.027788576938122 1
0.00494615120145664 1
-0.060170258798587 1
-0.000966030533188887 1
-0.0111324538354166 1
0.0333710228323933 1
-0.0299747965072442 1
0.0124722859680132 1
-0.0303231514750825 1
0.000158430246030933 1
0.0142514111029088 1
-0.0385261777938248 1
0.0204354501169687 1
-0.0252697137690153 1
0.00451005716891672 1
0.0100835043799268 1
-0.0435741959844834 1
0.0361188287361744 1
0.0542831283024625 1
-0.0133325175459523 1
-0.0163685581975944 1
0.00884020572914025 1
-0.0362880163597873 1
0.0333412809839962 1
-0.054077282032277 1
-0.00258963992030645 1
-0.00768686118351372 1
0.0370062931723084 1
0.0380514828493803 1
-0.100149174912069 0
0.0522903987258434 1
-0.0346871463099933 1
-0.00792706561527599 1
0.00276374216637525 1
0.0151097666016659 1
-0.0139991422105638 1
0.0273965079960312 1
0.0547657702991596 1
-0.0151801890436556 1
-0.0144495723915234 1
0.0192920059759251 1
0.0313545007309426 1
-0.0182616553853745 1
-0.104767676441591 0
0.000649757577207928 1
-0.0337305310658754 1
-0.048109989089412 1
0.00646060632662147 1
0.0263274980044418 1
-0.0587756023980237 1
-0.0497221118597212 1
-0.00186128864352541 1
0.00110312406635708 1
0.0218597283046184 1
0.0303162837593506 1
-0.0685745393803868 1
0.0195552580773302 1
-0.0158227313253101 1
-0.0136518361330796 1
-0.0378681124445136 1
-0.00954502504595052 1
-0.0416322255016211 1
0.00132469615383446 1
-0.0355674828034989 1
0.00967386122331571 1
0.0562164327987764 1
0.0101762183825868 1
0.0283258971331538 1
0.024802678909074 1
0.0117403324497744 1
-0.0437084618079789 1
-0.0177447575742661 1
0.0540808706277932 1
0.00227868120132935 1
-0.0299569879543686 1
0.00234445682748739 1
-0.0092096181533233 1
0.0408114640598445 1
-0.0492798956383096 1
-0.0548325004302452 1
0.0256903979884977 1
-0.00957200193014899 1
0.0173029139605213 1
0.0376700613980459 1
0.0690590900954044 0
0.0344316774539098 1
-0.0249206239256046 1
-0.0581450117060228 1
0.00922345138470844 1
-0.0636214603745355 1
-0.00755125240703079 1
-0.0273565756397293 1
-0.0133978492286108 1
-0.0141926258554044 1
-0.0122038843699717 1
-0.0101068229004666 1
-0.0165651198837858 1
-0.00781071356555659 1
0.0322416414441042 1
0.0218731208044142 1
0.0869820445312719 0
0.0306317350436149 1
-0.00323486946846226 1
-0.049857979324821 1
-0.0226690215653558 1
0.0511534352506685 1
0.0544631590877643 1
0.00548152402362933 1
0.0474265418056729 1
0.0290008600324284 1
0.000562781309257212 1
-0.00136241271588397 1
-0.0360512858700963 1
-0.0428671501049278 1
-0.0581065276121515 1
-0.00148083823293763 1
-0.0643165092940853 1
-0.0304472350651366 1
0.0702942839046239 1
-0.00819134850660508 1
0.00362867136858041 1
-0.0203739900192715 1
0.0331030822471306 1
0.0248638148606358 1
-0.0230830835465298 1
0.0040075066514695 1
-0.0315372958374559 1
-0.0597714054150708 1
-0.0551913488048311 1
0.0536133553154576 1
-0.0421432585512423 1
0.0241085983663745 1
-0.024692338755994 1
-0.0236746189427886 1
0.0565157110957277 1
0.0542646566168418 1
-0.0291180379512242 1
0.0346556688816844 1
0.0271303676616272 1
-0.0205837559479148 1
0.0229042199411582 1
-0.0453056574147939 1
-0.0316599559424372 1
0.0798533891305614 0
0.0191756393642738 1
0.0099103039515055 1
-0.0208622741833148 1
-0.0225312533988589 1
0.0131277220105769 1
0.0153544169296074 1
0.0142652821021833 1
0.0191322817558753 1
-0.0708486169614511 0
-0.00018855814331069 1
-0.0458214839853064 1
-0.0312078293871922 1
0.00867435942320188 1
0.0131670071800027 1
0.0108338558114957 1
-0.0122975948675497 1
-0.0233200833125107 1
0.00122750597028174 1
0.0195209689652876 1
0.0249398676035376 1
0.0224599759147207 1
-0.0021078756150259 1
-0.0692318005056011 0
-0.00693233528892327 1
0.0533030086195391 1
0.0308751775714031 1
-0.000868368686876456 1
-0.0246017533417293 1
0.0251228552222557 1
0.00872463349173278 1
0.0226778251484479 1
-0.0142529683599258 1
0.0285832715031525 1
-0.0550516464853678 1
-0.0074023708687611 1
0.0134670144728434 1
-0.0699915211418871 0
-0.0253940412432291 1
-0.0390721882414237 1
0.0142637819698872 1
0.0385213643688441 1
0.00916874296185422 1
-0.0162939932217925 1
0.0234863352232427 1
0.00262629176756091 1
-0.0316170558502897 1
-0.0196695194388858 1
0.0289312731859957 1
0.00248493507067397 1
-0.0374016132129224 1
-0.0836003902986688 0
0.034042942279409 1
0.0231700027139414 1
-0.00515248176439137 1
0.0211609894367662 1
-0.0585469685529622 1
-0.0410244211629492 1
-0.0645754622878962 1
-0.0516641514324601 1
0.0330966172346358 1
0.0750359270188927 0
-0.0236423401926766 1
-0.0150816497199179 1
0.00241927054614609 1
-0.0431719250037289 1
-0.0190795007042311 1
0.0673478739862581 1
-0.0517271022156875 1
0.0370533351603111 1
-0.0369218012242108 1
-0.0772927751134603 0
0.0157780691468595 1
0.0485551213804559 1
0.0219053699443677 1
-0.0398068039312418 1
-0.0241288333238038 1
-0.0619611297139594 1
0.00619723048269153 1
0.103641297643565 0
0.0405781702688842 1
-0.0346729230926297 1
0.0249423641360184 1
0.0256377682506642 1
0.022100795071743 1
0.0587031218247773 1
0.0420550039880693 1
0.0584219740423042 1
0.00999056041300115 1
-0.0232877307222082 1
-0.0543758746803849 1
0.0274579483243892 1
-0.0286056007311039 1
-0.0827171909145803 0
-0.0346773950684761 1
-0.0168345367599573 1
0.0264245140046751 1
-0.0619891174831196 1
0.0199728620899376 1
-0.0304830772289725 1
0.0798927624035864 0
-0.0434151976603405 1
0.00443822824005648 1
-0.0211493990122131 1
0.0575141746206949 1
0.0158713465544764 1
0.0159313233787216 1
0.0503405837575052 1
-0.0124800876618804 1
-0.0369676716700649 1
0.0146917002895039 1
0.00678642400056045 1
0.0328322052338363 1
-0.00801487020770392 1
0.0766002415177133 0
-0.0193186311845003 1
-0.0542330459040359 1
-0.0260822801005649 1
0.00313263763198797 1
0.0076414774966966 1
0.00130789405577194 1
-0.00839497176548182 1
0.0587117433415424 1
0.0305425127370148 1
0.0366563137879698 1
-0.0116883455171561 1
0.0388979403523119 1
0.0738279803773572 1
0.049036640221478 1
-0.0235974291689457 1
0.0422660342833903 1
0.0105062701945965 1
0.0184658476310723 1
0.0361116421860715 1
-0.00196610854275393 1
-0.0305883761074198 1
-0.046570404810671 1
-0.0458735292464463 1
-0.0158499596226212 1
-0.00135054831835195 1
0.0393420865874292 1
-0.002560910022747 1
0.0239731586495231 1
0.00685726199826912 1
0.0179047887234679 1
-0.0538674342977877 1
-0.0334170999741052 1
0.00530797199114942 1
0.00575814431409194 1
-0.0168983661710057 1
0.0450546894965482 1
-0.0274195589448282 1
0.0328628428316415 1
-0.00191885117560022 1
0.00672176935917229 1
-0.00936668717244651 1
0.085850785887985 0
-0.00497551387904469 1
-0.00267113459747687 1
0.0241209228154692 1
-0.0126556799667278 1
-0.00469182349678312 1
-0.0951258810860507 0
0.00495163334631171 1
-0.0118306537573776 1
0.0310596007411836 1
-0.00278625402169266 1
0.0160176228765707 1
0.0100061759004578 1
0.0388037431948257 1
0.0273117532188943 1
-0.0146836421621009 1
-0.004933583973612 1
0.00191480675216029 1
-0.0105760533356072 1
0.0214424980934091 1
0.0382329819572729 1
0.0111213254043673 1
0.0244527427643531 1
0.0432236172160518 1
0.000954360213820802 1
0.0120704732164766 1
-0.0265289059795175 1
-0.0260828169242211 1
0.0255580674170832 1
0.0433278130588148 1
0.0814906273475415 0
-0.0291182669416001 1
-0.0110230749795313 1
-0.0474072868982008 1
0.0170511024208537 1
0.00200797992666853 1
0.0572899224698871 1
-0.0188782128724017 1
-0.036824778516239 1
0.00242252895351583 1
-0.0391373316484911 1
-0.0446451680889431 1
0.0023891720064806 1
0.0034439082958753 1
-0.042592040004743 1
-2.50555163078263e-05 1
0.00290717884332221 1
0.0400896284379166 1
0.0329125360896385 1
-0.0121292512896519 1
0.0078933291467723 1
0.0311526057078 1
-0.0039639015165159 1
0.0383407214823882 1
-0.024584961742908 1
0.0295057287829777 1
-0.0017313769983161 1
-0.00951327766729619 1
0.0486871465717915 1
-0.00022918256287958 1
0.00982695319042605 1
-0.0291309735119832 1
-0.0162150543176901 1
0.0219461901735996 1
0.00480559637777201 1
0.0218593087679444 1
0.0166433757368865 1
0.0397290979134064 1
-0.0571762170936391 1
-0.0228453648453846 1
0.0127869832593564 1
0.00179268571433952 1
0.000530198450742038 1
0.0163351067765554 1
0.00629230663400904 1
0.0233135464791739 1
0.0550398901455672 1
-0.0399018791774198 1
-0.075340900631499 0
0.00343704008023169 1
-0.0144919200598711 1
-0.0546565303449491 1
-0.0108398183477976 1
0.0143029416150775 1
-0.00719269249567488 1
-0.0986318330899835 0
-0.00864555572675663 1
0.0648703042441492 1
0.0371169894349774 1
-0.0212914525184387 1
0.0109797508072692 1
-0.0193899053485333 1
-0.00621041599418333 1
0.0127635178796714 1
-0.0226162726238617 1
0.0360820111782623 1
-0.0287048313389183 1
-0.0139588169347389 1
0.0736430588588599 0
-0.0679124544243023 0
0.000547533402588912 1
-0.0308349923888052 1
0.0165364569015428 1
0.0324952117663007 1
-0.0259066525759409 1
0.000852137831556024 1
-0.0520544462624465 1
0.0531564081780242 1
0.0196273224670885 1
0.0501136537361856 1
0.0257677112732151 1
-0.0512946154634467 1
-0.0121736388139672 1
-0.0256098915784618 1
0.0122482722804024 1
-0.0356657430290922 1
-0.0172319032215973 1
-0.00473152526861528 1
-0.0448294778167728 1
0.0277388299706838 1
-0.0395534867176802 1
0.0708019503569846 0
0.0045871121459717 1
-0.0269634641252461 1
0.00620264556246586 1
0.0307301874336599 1
-0.0647895820855105 1
0.0458392096990535 1
-0.00623172042669213 1
-0.0230548989515644 1
-0.0395306614675048 1
-0.0544052976588057 1
0.00500529982563874 1
0.019533140577705 1
-0.00132409785252191 1
-0.0432757348668647 1
-0.0121730341121935 1
0.0573007170564324 1
0.0511530077708499 1
0.0157787284911822 1
-0.00429998942174721 1
-0.0470003648721258 1
0.0235415756326701 1
-0.00458143149686028 1
-0.0165701397097354 1
-0.0634994531956267 1
0.0524599197104075 1
-0.0207372427820665 1
0.0440259062473883 1
-0.0424781126492371 1
0.00770344300103898 1
-0.0157838617775541 1
-0.020678698848801 1
0.038435287707338 1
-0.0179186832898812 1
-0.0182746519454077 1
-0.053689540905469 1
-0.0193500221662907 1
-0.0290600704331681 1
0.0659019106729032 1
-0.00681484040690856 1
0.062716697256342 1
-0.00945163652343028 1
0.00654075491743807 1
-0.0722832968942848 0
0.036412998392512 1
-0.0204254837602544 1
-0.0205918958182174 1
0.0561610723557001 1
0.034347417090772 1
-0.0019026292872268 1
-0.045987431574627 1
0.0738878645492196 0
-3.58952439990495e-05 1
-0.0132270143412817 1
-0.042369819934597 1
-0.0138217073815749 1
0.0243304449244376 1
0.0173736982953756 1
0.0094477002895142 1
0.0782538654739823 0
-0.0254699330949014 1
-0.0362945196151221 1
-0.0199078483868724 1
0.0125505015991006 1
-0.0163687599849735 1
0.0154272611287656 1
-0.0289049291194142 1
0.00579698069938972 1
-0.0373697409402722 1
0.0450942420484257 1
0.0681150279423329 1
0.0161348014736142 1
-0.0156785343480693 1
0.0214691056098359 1
-0.0119658952366512 1
0.0501046334864423 1
0.0110562779887054 1
-0.010629194460697 1
-0.0440289602359369 1
0.0201892695561897 1
0.0835269544651556 0
0.00892873703306179 1
-0.0399163860475364 1
0.0211852899064177 1
-0.00784589906182987 1
-0.0219782461525508 1
0.0118402318913572 1
-0.0381097087509114 1
-0.035676168306393 1
-0.00447965676200145 1
0.0218214724174995 1
-0.012128900790254 1
-0.0372573430907923 1
-0.0273745725961839 1
-0.00805099003620453 1
-0.0502746764653635 1
-0.041756870975395 1
0.0311984898290589 1
0.0560545915152522 1
-0.056275686126311 1
-0.0608177749371389 1
0.0391754543985652 1
0.0199522855754664 1
0.0131891219524502 1
-0.0152256066533772 1
-0.0539056137221498 1
0.0736860281817218 0
-0.0160491771211979 1
-0.00633679223303453 1
-0.094154977549546 0
0.0706495281512735 0
0.0221319871454578 1
0.0379074330208061 1
-0.0177788547457636 1
-0.00820573013047785 1
-0.00163745224845405 1
-0.0643166026293091 1
-0.0237485825087338 1
-0.050088024653692 1
-0.0191616418275433 1
-0.00100082641556491 1
-0.0217017172451016 1
-0.0332578590159766 1
0.0502056683504139 1
0.00420573275859925 1
-0.0186694643798874 1
0.025124887568053 1
-0.00582283320144615 1
0.041086818008208 1
-0.0334008261314764 1
0.0154619294989451 1
0.0121581093540095 1
0.0906632314489661 0
0.000543448614113153 1
-0.047349127816542 1
-0.0143416876633744 1
-0.102083008558622 0
-0.00441350808124447 1
0.0252127931403757 1
0.0433076178143597 1
0.0193335240072434 1
0.0213310441572731 1
0.0314995624187976 1
0.0354151753697072 1
0.0354175513227237 1
0.0114397403366714 1
-0.0356160749426465 1
-0.0598547050046423 1
-0.0171228564748443 1
0.0624010927138247 1
-0.0113120313298624 1
-0.0590392495712584 1
-0.0462486718026075 1
-0.0118350644909766 1
0.0541255379235165 1
0.0369324997764795 1
0.0814320537906488 1
0.115957977798987 0
0.00489554031251956 1
0.0308948091138143 1
0.0267746882213519 1
-0.0684568323768578 1
0.0213559001985391 1
-0.0397791522954465 1
0.00715991071561066 1
0.0295859310606394 1
0.00242478881721906 1
0.0162457667647054 1
-0.038236484061325 1
0.0407085871165417 1
0.00636548855331236 1
-0.0353038537297859 1
-0.00832328202055876 1
0.00787311594431319 1
-0.000220458901654563 1
0.0433724726704617 1
-0.047225088343468 1
0.0308979100741458 1
0.0197914370127803 1
0.0111973968305858 1
-0.017229650898706 1
-0.0718483728056131 0
-0.0409472620140455 1
-0.0191139853630812 1
0.0309782105969888 1
0.0355993409825416 1
0.0612248035659988 1
-0.0238232949393359 1
-0.0588534589363932 1
0.0256096339736199 1
-0.0463546807079476 1
-0.0193492980465546 1
-0.0338930517856969 1
-0.000893403949011205 1
-0.0398130570796048 1
-0.0133981356746022 1
0.0198974349372571 1
-0.0313115376288645 1
-0.0318341746202503 1
0.00851286517686339 1
-0.0386839619552864 1
-0.00423412310634999 1
-0.0623867913276133 1
-0.0367751164248919 1
0.00396977688639435 1
-0.0968954749475494 0
-0.0492782711328734 1
0.0313202088552311 1
-0.0147913862135756 1
-0.0680668308796292 0
-0.012202092874564 1
0.0333905567029449 1
0.00888149284674854 1
-0.0812572657142538 0
-0.0181071231734859 1
0.0409475786009679 1
0.00839887134782798 1
0.0383700188092755 1
-0.0331178166519942 1
0.0602717796857941 1
0.0019390702220619 1
0.0171995953129681 1
0.0595687414301757 1
0.0157481013757457 1
0.0996884789143178 0
-0.0263379703075879 1
-0.0242091261522997 1
0.0179711916421671 1
-0.0243543867473333 1
0.00298763642783162 1
0.0158963460696399 1
0.0368063694913593 1
-0.0113420536722792 1
-0.0106219472603814 1
-0.0164731662406419 1
0.0132854413045907 1
0.0122425774721356 1
0.0350633532886248 1
0.000322901312277677 1
0.0838149406457473 0
0.00601477096956859 1
0.0688668157051637 0
0.00158661930403664 1
-0.0169494195333801 1
0.00994279370987596 1
0.0405136782635915 1
0.0183586698077021 1
0.0502827238029649 1
0.0143252554425736 1
-0.0473116452078758 1
0.0086158259843501 1
0.0208093635435758 1
0.0734855297195747 0
0.0353551078887847 1
-0.0486976023804441 1
0.00847249012446689 1
-0.0515181402135147 1
0.0657563546714973 1
0.0252782748155757 1
-0.0149435843380998 1
-0.00544746327267127 1
-0.0047014252091666 1
-0.0514900130933997 1
-0.0113660421447782 1
0.0288001887688403 1
0.0344097317453036 1
-0.0767371003984089 0
-0.0419662400916711 1
-0.0507618316859651 1
0.0264277353663133 1
0.0292231722278643 1
-0.0177002076183542 1
-0.0321306936151684 1
0.0458322076644973 1
-0.0115470677797039 1
0.0810173257872744 0
-0.00260497738318083 1
-0.00300258714917377 1
0.0110773951139138 1
-0.0274153496656725 1
0.00619391557175831 1
0.0485142011237471 1
-0.0622838048922266 1
-0.015315764564338 1
-0.0248603226159702 1
-0.0635922273941363 0
0.0481653310192629 1
-0.0109560042751942 1
0.00222699762510221 1
-0.000192929237001638 1
0.0255987530661979 1
-0.0156617242793327 1
-0.00261278167100516 1
0.0330068664376134 1
0.0195129040922992 1
-0.0604368187158278 1
0.00139200734483153 1
0.0469828937445405 1
0.031302984994459 1
0.0170985891459265 1
-0.0757127328862463 1
-0.0523330503097645 1
0.0135986480925624 1
0.0817575281119162 0
0.0455036873652857 1
-0.0553122888347439 1
-0.0428562607759466 1
-0.0745384533625309 0
-0.0197304788139225 1
0.018707652196224 1
0.0501428848238414 1
0.0137436417625192 1
-0.0208151058094315 1
0.028835127908058 1
0.0213169801626482 1
-0.00705187658824361 1
0.0301959721477235 1
0.0324276522088379 1
-0.0176976318390817 1
-0.0132020095391337 1
0.0568624649919137 1
-0.0140433007244379 1
-0.009485672156054 1
0.0409847967941371 1
-0.0134797302637398 1
-0.0176228736939236 1
0.014261494427572 1
0.0626025421202454 1
0.0135119160092903 1
-0.00528104780813137 1
-0.0183399632200908 1
0.0167038547363964 1
0.044614099834774 1
-0.0472862700668368 1
0.00642236861550023 1
-0.0549729880159677 1
0.0930512610861348 0
0.0607472293501912 1
0.0184944359331097 1
-0.0250182824158877 1
-0.0409975210437746 1
0.0189353033276235 1
0.0476035795412854 1
-0.0499117243347001 1
-0.00828369843934066 1
0.00764925743041764 1
-0.0476060508706813 1
-0.0725795234450235 1
0.035163469027359 1
-0.0130689812878506 1
-0.0116600033707658 1
-0.00917251337030631 1
-0.0707192229653349 0
-0.00790463037513007 1
0.0171588572737012 1
0.0241744106107136 1
0.0179589636846948 1
-0.00391340827642005 1
-0.0411614581365662 1
0.0457875441975128 1
-0.0652856735017179 1
-0.0133869492407568 1
0.0493543756200052 1
0.0196726586708729 1
-0.0366251888667801 1
0.0130279822286312 1
0.0335504160357873 1
-0.00826307474322763 1
-0.022274506540383 1
-0.0379945261653366 1
0.0436021547667266 1
-0.0232581037826989 1
0.012666021174049 1
-0.0503229699032011 1
-0.0231190420186418 1
-0.0243359421674415 1
-0.0470612749593223 1
0.0364373723508222 1
-0.0101652097218206 1
-0.000926079495556953 1
0.0310539041395327 1
0.0144428475451572 1
-0.0408698955999363 1
0.0197283518943293 1
-0.00977449327862883 1
-0.0414136832856587 1
-0.010982310586816 1
0.0311571219286349 1
0.00229454657451733 1
-0.0288726856023143 1
-0.0400174068092152 1
0.0410319643722246 1
0.00915990885521418 1
0.000499471715735266 1
0.0727654852303771 1
-0.00779837283522011 1
-0.0449870751591805 1
-0.0432252376929445 1
-0.0156950681224956 1
0.00222694803883151 1
-0.0225473074466073 1
-0.0100697187785576 1
-0.0481109351282698 1
-0.0423727685325785 1
0.0843126481033594 0
-0.0252365724256488 1
-0.0341752501681608 1
0.019525518398561 1
-0.0248907392353102 1
0.0515787590781153 1
-0.0415151309214825 1
-0.0142471753500549 1
0.0166835233791295 1
0.00628783196474788 1
0.0315648529591793 1
0.00461704361874043 1
0.0574374380798993 1
0.0281379757710299 1
-0.019996641862556 1
-0.00643141002095164 1
0.0290325847582575 1
0.0352538818511531 1
-0.00855387818579776 1
-0.0183335000901481 1
-0.0345356988197841 1
0.0629192064354881 1
0.0691337656984079 0
-0.0155542282659898 1
-0.0437546692788921 1
-0.0173888516105313 1
-0.0472511247462494 1
0.0329640624824362 1
0.0132629285379554 1
0.00997902865709439 1
-0.00139009705667482 1
0.00113773149344441 1
-0.0154606910842717 1
-0.0136911390669719 1
0.00719180234810869 1
0.0282065491945849 1
0.0222447352272053 1
0.0252175879624836 1
-0.0220692769992526 1
-0.0307069445996611 1
-0.033905623627917 1
0.0259166196942624 1
0.0329354959893288 1
0.0506498843580825 1
0.00904354295035521 1
0.0703318142304613 0
0.0124044375761254 1
-0.0234820148531369 1
0.00691719673912031 1
-0.00885277344285219 1
-0.0411793621035365 1
-0.00303757287919045 1
-0.00349247771803655 1
0.0204424902897094 1
-0.0138693216782876 1
0.00633910517416142 1
-0.0162184816947967 1
0.00927044521392886 1
-0.00873700625529499 1
0.0608208708463621 1
0.00762122600285359 1
-0.0211775717079432 1
0.036705154417969 1
-0.000619469800134918 1
-0.0446807712664852 1
0.041801329856588 1
0.0737776640545874 0
-0.009577764280329 1
0.0499287342013053 1
-0.00105315404604756 1
-0.00885112760832339 1
-0.0490057856710539 1
0.0265296820112266 1
0.0437802421700032 1
-0.0483548667201704 1
-0.0611465178093564 1
-0.0204589423178518 1
-0.00650438932892897 1
0.000889151657833312 1
-0.00874037875649591 1
0.0236812789571991 1
0.0413814921181768 1
-0.0178321046551569 1
-0.0592655255701985 1
0.0140918963614752 1
0.026816881557598 1
0.0333057077751516 1
0.0248570727724156 1
0.0246264480192621 1
-0.0774179659560959 0
-0.0626132224923408 1
0.00426303982771085 1
-0.00536377990994948 1
0.00719582154739441 1
0.0185618014519192 1
-0.0441167887179455 1
0.024391994620841 1
0.00121835664537441 1
0.0227109614400313 1
-0.0711696229865879 1
-0.0296350418873106 1
-0.0134196296864627 1
0.0622389058636535 1
-0.00249556147925282 1
0.0315148062924704 1
-0.0238888397488004 1
0.0486813327654093 1
-0.0241329005206516 1
-0.0299275007540441 1
0.0325568302696343 1
-0.00577354664639358 1
0.0391737113665 1
0.0502192817684414 1
0.0262871342517956 1
-0.00888997485729845 1
0.00825653884315152 1
0.033178654248597 1
-0.0835243573201623 0
-0.0180598781086792 1
0.00768221161962178 1
-0.0498981678937919 1
-0.0301187926886734 1
7.98434091360718e-06 1
-0.00880192942592218 1
0.0239726995620763 1
0.0166936469267189 1
-0.00782672562632382 1
0.0161242965173928 1
0.013735227412265 1
-0.0129227895233844 1
0.0192828091863459 1
0.00151040749075525 1
-0.0220883923469752 1
-0.0258387937567163 1
-0.000655307828886596 1
-0.0404119962955252 1
0.00159124390563778 1
-0.00217907795069036 1
0.0813206468737881 0
0.0250694213203462 1
-0.0481340396434552 1
-0.0225245703794992 1
-0.0356541292624311 1
-0.000293080145741073 1
0.00370839436384978 1
0.000782308006963208 1
0.0663635905709591 1
0.028361610063845 1
-0.0667894228788877 0
-0.0430207776107373 1
-0.0162092515274756 1
0.0194779737668599 1
0.0008046727652318 1
0.0524818408490622 1
-0.0558896191543616 1
0.00326986055354642 1
0.0233068683753559 1
-0.0171155289298286 1
-0.00758811731627122 1
0.02485020382488 1
-0.00334509298956408 1
-0.065405738965261 1
-0.0357340924194761 1
0.0179066802796908 1
-0.0106699361961299 1
-0.0237115446869478 1
0.00449745153685105 1
0.00373671457191566 1
0.0435784798079756 1
0.0415395535793512 1
-0.064145992603519 1
-0.0204233088413243 1
0.0390780170659169 1
-0.0362813172916526 1
-0.0381127078604767 1
-0.0466318641805512 1
-0.00204555021846405 1
0.00447955451320711 1
-0.0108175864423157 1
0.0240927948164249 1
0.00625668113831847 1
-0.0242531337846014 1
-0.00325751749946834 1
-0.00588446347644395 1
-0.0373348879888121 1
-0.00360224439515389 1
0.0407332252311243 1
-0.0521493823450358 1
-0.0115212258189419 1
0.0582773303609899 1
0.0103245578185534 1
0.0212012549583873 1
-0.0418554286829385 1
-0.0139026253333489 1
-0.0148488792142842 1
-0.0187365312716106 1
-0.00336942872671929 1
-0.0353454591021876 1
0.0433246780856667 1
-0.000904063072676205 1
-0.00618547438063903 1
-0.0221831461951679 1
0.0491185549976496 1
-0.0103276656808817 1
-0.0322810628899582 1
0.04655894315279 1
-0.0140654234188634 1
-0.0452456042119945 1
0.0771772660630566 1
-0.0200996423805371 1
-0.00138580597520098 1
0.0167680302561191 1
0.0240464152175363 1
-0.0323059728917115 1
-0.0639669034184157 1
0.0644016881821717 1
-0.0446573560633121 1
-0.00672221868067359 1
-0.0572792986895687 1
-0.00651331321518793 1
0.0341644802852661 1
0.0360732747019881 1
-0.00190301856446244 1
0.0358716846723146 1
0.021497241394382 1
0.00155750638206442 1
-0.0705510769811684 0
-0.0518726285685103 1
-0.0225753912404227 1
-0.0503949659302857 1
0.00339462608303809 1
0.0241979594804841 1
-0.00228366056559564 1
-0.0307313555247819 1
-0.0526121974259675 1
0.00992160312405979 1
0.0745187149841445 0
-0.00602560544806932 1
-0.0100104617108688 1
0.0355129597277049 1
-0.006031707182926 1
-0.0591987590076539 1
0.0116862513764421 1
0.00457829449747403 1
0.0387361819889029 1
-0.0446127948017862 1
0.0231854686162455 1
-0.00460940671067992 1
0.00819857554238127 1
0.0663240440700359 0
-0.0168014152947148 1
-0.0062269374631147 1
0.0423611160272198 1
0.0193707131418686 1
-0.00576922271562 1
-0.00458922062927024 1
-0.0342243406882855 1
0.0326064631490353 1
-0.0163362550277118 1
-0.0303046510528883 1
0.00328097506766009 1
0.0445001590596663 1
0.0313424912607182 1
0.0785720726698208 1
0.0213487518885203 1
0.0157951057960864 1
0.0119363715077781 1
-0.0220054927523445 1
-0.00281250021336956 1
-0.00866461966120345 1
0.024863671943187 1
0.00837288150134121 1
-0.0127428308188954 1
0.0682265310840238 1
0.0651083100897095 1
0.0949469299936664 0
0.0226698067045729 1
-0.0500925934863848 1
0.0487760989909135 1
0.0252919362779223 1
0.0133477641129483 1
0.00209799058306586 1
0.0274591479546861 1
0.047014868995997 1
0.0159212672255583 1
0.0189921896197323 1
-0.00539782889188963 1
0.0175165742235463 1
-0.0190189292980369 1
0.0591308961278552 1
-0.0125565530557305 1
-0.00727532423227555 1
-0.0304020280854184 1
-0.0209980944720057 1
0.00289083581012253 1
-0.00949823509281811 1
0.0147530802685106 1
-0.0112334347651875 1
-0.0180482280824658 1
0.0162750608176486 1
-0.0246585907606241 1
-0.00647378512082118 1
-0.0306601932469306 1
-0.00623349936926611 1
-0.0598539170382006 1
0.00507113756156616 1
-0.0253470086071066 1
0.0347792255181712 1
-0.0169458228216704 1
-0.0304298218960524 1
-0.000584372807815224 1
0.0139326747431853 1
0.106168355837199 0
0.0438499203092921 1
0.00652618768452581 1
-0.0530620152076147 1
0.00391423447231602 1
0.0546369822767283 1
0.0223360300256185 1
-0.0439407401493923 1
0.00492729494139125 1
-0.0492629387058837 1
-0.0253179687869734 1
-0.00340417093885059 1
0.0397382248187173 1
-0.0425564085319628 1
0.0391642606499513 1
-0.00895946184146191 1
0.0380151578954318 1
0.00156350221262418 1
0.0345311272860574 1
0.00598179310471101 1
-0.00428062631292421 1
0.0016503284714454 1
-0.00742679676418571 1
-0.0367128522154537 1
-0.00637159703924593 1
0.0318128966798308 1
-0.00216942396778956 1
-0.0136596111378821 1
-0.00249094076900102 1
-0.0222937569380374 1
0.00610729307257827 1
-0.00268926584938944 1
0.01898589795452 1
0.0245355030145455 1
0.016644490857375 1
0.00287224556641861 1
-0.0440172081479778 1
-0.0459714829157139 1
-0.0163715158254595 1
0.0750034826046767 1
0.0227448074235675 1
0.0815499566245783 0
0.0109636670155107 1
-0.00670022806391351 1
-0.00788548054943401 1
0.00992437959454122 1
0.00121539805227764 1
0.0159961652694937 1
0.0146235653114812 1
-0.0809317846442848 1
-0.0287727274463318 1
-0.0142015112269397 1
0.0404762558968469 1
-0.0198510504562203 1
-0.0286356339227675 1
0.00483378050679137 1
-0.0074423490109419 1
0.0231777896905138 1
0.00871086463812354 1
-0.0108911121866363 1
0.054105215745378 1
-0.00815213396351602 1
0.0313974814743471 1
-0.0069732565096307 1
0.00759122163150197 1
-0.00318672862096911 1
0.0208234759358316 1
-0.00258315833077724 1
0.00587019320209508 1
0.0121305041877911 1
-0.0397677188344714 1
-0.0507211182801275 1
0.0341400339825105 1
-0.0286781495892869 1
-0.0138355580234857 1
-0.0484018883895144 1
0.0185852381519853 1
-0.00250110949379707 1
-0.00231693360869255 1
0.0255716665630798 1
0.0293944594044353 1
-0.0401351951093622 1
-0.0305162645531977 1
0.0112009822810392 1
0.0224913279300255 1
0.025212711179869 1
-0.00230259492009689 1
-0.0521252812805916 1
0.0335475844652346 1
0.00625820318599146 1
0.0015484000122949 1
0.023761763287604 1
-0.0644884834593037 1
-0.0532028977713297 1
0.0298867385677688 1
0.0758296701104311 0
0.0286351512068388 1
0.0257248943826041 1
-0.00578027660809581 1
-0.0191736638401829 1
-0.0487446430123123 1
-0.0247173910335154 1
-0.0802304072723661 0
0.0189783910278668 1
0.00861077084109511 1
0.00131858220222439 1
0.0371231878599712 1
-0.0427531509441963 1
-0.0276011265649403 1
0.0334883074089997 1
0.0335722855235189 1
-0.0358038736141059 1
0.0227678064921503 1
-0.0837070848266042 0
-0.0326330839429375 1
-0.00718854554732244 1
-0.00193200520549911 1
-0.0038986936812 1
-0.0273583509748883 1
0.0520944287947897 1
0.0401209924178057 1
-0.0456304875651957 1
-0.0320414182015407 1
-0.0310886760586696 1
-0.000718274730345886 1
-0.0510900066949286 1
0.0264369178870549 1
-0.0120100914761452 1
0.0657595023055474 1
-0.0720877541544136 0
0.00767099661906584 1
0.0020598540944762 1
-0.036969635659377 1
0.0151140767929153 1
-0.0215742610439885 1
-0.0671563281769625 1
0.00720522543919618 1
0.0122972035771616 1
0.0484711107533629 1
0.0306799769024949 1
0.0183636305001522 1
0.0331712955485676 1
0.0355969925924307 1
0.0706859131042242 1
0.034126955907319 1
0.00506430476421223 1
0.0135264738526738 1
0.0478939959956595 1
-0.0307549991572059 1
-0.00265218641438431 1
-0.00934067029585282 1
-0.0415733727381634 1
0.0367545358613536 1
-0.0648132592586758 0
-0.039901816459614 1
-0.0210267234938458 1
-0.0236773884040297 1
-0.00151626484851355 1
-0.0813002013528958 0
-0.0144828556108138 1
-0.0134234259245097 1
0.0488446097313066 1
-0.0273026497958052 1
-0.0285587837482323 1
-0.000820853559658778 1
-0.0690701960907039 0
0.0425971254507286 1
-0.00420863582329054 1
0.0166738489077102 1
-0.016548313843092 1
0.0143302780920315 1
-0.0580459220758111 1
-0.00233691914124051 1
-0.0459274047250302 1
-0.0356149459335239 1
-0.0133547834566469 1
-0.0579110764091947 1
-0.0144661212553979 1
0.0311348140237491 1
0.0304542710802426 1
-0.0163492442410142 1
0.0428102099085582 1
-0.00604100812405389 1
0.0234671631917752 1
0.03093353440972 1
0.00619453383802395 1
0.0569844740321265 1
-0.0797364160635775 0
-0.0602026706923074 1
0.0685335396222426 0
-0.0395470441829187 1
0.0195734312931416 1
0.0479882307089629 1
-0.0597562585922409 1
0.00973037223904807 1
0.00333477355804015 1
-0.0122916750995572 1
-0.0938581982504108 0
0.0145404567298509 1
-0.00957607017101461 1
-0.0368693014824655 1
-0.0489300242230367 1
0.0184793462327462 1
-0.0934199456618149 0
-0.00933790234651375 1
-0.0122484660708925 1
0.0308965930210252 1
0.0151637848078326 1
-0.0195396267862159 1
0.0263831132861279 1
-0.00182065391769914 1
-0.028766057321017 1
0.0436721989961316 1
-0.0209925485744411 1
-0.0535038881492573 1
-0.0603047639781597 1
-0.0366612431002419 1
-0.0196974231370518 1
0.0394718639126641 1
0.0407715263080829 1
0.022847080641093 1
0.0037808021479238 1
0.00147136791840729 1
-0.0216117118459827 1
-0.0146261778334933 1
0.0953769578105197 0
0.0382812050276576 1
0.0163595662571927 1
-0.0224645853321017 1
0.00939278931366485 1
-0.0084192506278279 1
-0.043697274522957 1
0.0206763393957004 1
0.0116419069522621 1
0.00413562974043959 1
0.0282352170120985 1
0.0372883896241216 1
0.0832768974487442 0
-0.0519440143509217 1
0.0252265138047266 1
-0.0610855748220749 1
0.047274264563159 1
0.010949675502858 1
-0.00770046200515429 1
0.0581203261492818 1
-0.0178626870964509 1
-0.025768255574351 1
-0.015290652824566 1
-0.00175596983326664 1
0.0337910568537723 1
0.0273010978237019 1
0.00464519173046437 1
0.00428632811546842 1
-0.00591602007978046 1
0.00623404931993023 1
0.0507000974449537 1
-0.00780683981416284 1
-0.0723001997242309 0
-0.0253558923210037 1
-0.050614519236777 1
-0.0390132426406487 1
0.0252689636489311 1
0.0261340257308036 1
-0.0274718413046715 1
0.0268833491954088 1
0.0169631744672165 1
0.00704152205584834 1
0.0106277658699262 1
0.0246358324345004 1
0.0051983793268402 1
0.0173867221778381 1
-0.0252312256613666 1
-0.0671022042420218 1
0.0296888405900205 1
0.034936063585668 1
-0.00318365050276121 1
-0.0279786997894818 1
0.0260617852839354 1
-0.013885006520302 1
0.0408094099465269 1
-0.00454571482207477 1
-0.00457962818884094 1
0.0439324733742912 1
-0.0218311693480622 1
0.00987555284650354 1
0.0403958542562818 1
0.0213982530199877 1
0.0201794282723687 1
0.00512884133563727 1
-0.0237166863270538 1
-0.0186262962372623 1
-0.000554690178943172 1
-0.0220004318257443 1
0.0470016850517139 1
-0.014174409332626 1
-0.0103221448075889 1
-0.0276722067935106 1
0.0714288584986995 0
-0.0636848562106054 1
-0.0197649002933452 1
0.00579584166113156 1
-0.00343617043212629 1
-0.0510213300470062 1
0.00194575248849413 1
-0.093871682792946 0
-0.0695625959585529 0
-0.0546928510083332 1
-0.0159324612071774 1
-0.0171937557674902 1
0.0283949011820168 1
-0.0278911890806686 1
0.00775414894562083 1
-0.00924872832451363 1
0.00115758676546664 1
-0.00837812880621246 1
0.0569029765924961 1
-0.0446536394319798 1
-0.0436105059014756 1
0.0196464473282457 1
-0.0332665683198485 1
0.0422830103876152 1
0.0176757539688689 1
-0.0107224145131123 1
0.0584439445566902 1
-0.0178770802251233 1
0.0149602240151391 1
-0.0307168635731476 1
0.0313465561114808 1
-0.0158746067844714 1
0.0312447588483657 1
0.0761837972153473 1
0.0320977526605429 1
-0.0196955485992594 1
0.0576283791203647 1
0.0326300225526477 1
0.0432505738497813 1
-0.0321658144483369 1
-0.0204200347120522 1
0.0627136987675092 1
0.00047176893525982 1
-0.0270696530213264 1
-0.00314486841884804 1
-0.0278364474508903 1
-0.027791305045467 1
0.0226116867858777 1
0.017930893787915 1
-0.0215565861021831 1
0.0328270322509199 1
-0.0259920806053256 1
-0.0189109419812407 1
-0.0135109292276337 1
-0.0266392478370663 1
-0.00721237633543714 1
0.00465921886256872 1
-0.0606465306239661 1
0.00206394135333727 1
-0.043162533551191 1
0.0147803295463532 1
-0.0826649018396523 0
0.0126937304117169 1
-0.0353656311308507 1
-0.0277698546330734 1
-0.00390867833538042 1
-0.0387736780551608 1
-0.0239936689561854 1
-0.0192736417659016 1
-0.0489553064800691 1
0.0156027396287531 1
0.0153553016268925 1
0.00947187926494745 1
-0.0483568476616254 1
0.0013397028573164 1
-0.025270624553746 1
0.00936311431976283 1
0.0205110319614863 1
0.0878162862975838 0
-0.0296793138904673 1
0.00351743234629874 1
-0.105678885925527 0
0.0981082845723037 0
0.0155132878353916 1
0.0339976163688318 1
0.00308307109980708 1
-0.011802615527677 1
0.0147879210160423 1
-0.0795519054191373 0
0.017102579065953 1
0.0214607476690692 1
0.0305052864769191 1
-0.0511933943120596 1
0.0255032494570103 1
0.0142221500636484 1
-0.00415159245868314 1
0.0623876363046418 1
-0.022201509151527 1
-0.0173914783773397 1
-0.0483232576817009 1
-0.00802878174327096 1
-0.0429707263975455 1
0.00307869234682029 1
-0.0891729478334374 1
0.0308679927035281 1
0.0189852728039262 1
-0.0104216962035729 1
-0.0909177340238514 0
0.0245458302488615 1
-0.00326838168230661 1
-0.0118565857031639 1
0.0141366802273356 1
-0.0129741101317239 1
-0.0240544144705461 1
-0.00322585039163767 1
0.0338200177790453 1
-0.0500438051590471 1
0.0270831142236487 1
-0.0437957779548478 1
-0.0644229516442491 1
0.0162823821260376 1
-0.0568722272270461 1
-0.0185060991930727 1
0.0339600431369765 1
0.0184133982565376 1
0.0624903500244787 1
0.0267001854825437 1
0.0757186597350245 0
0.054367370578292 1
0.00883805608785568 1
0.0532722378884016 1
0.00208795458577583 1
0.0293052331946993 1
0.0276291888492528 1
-0.0183064520960833 1
-0.00704291591199934 1
0.0101672083198486 1
-0.0201444476272847 1
-0.0456198759648274 1
0.0341640333295127 1
0.0309673505273705 1
0.0360202565150786 1
-0.00499468141191361 1
0.0692862744319838 0
0.0478554081139573 1
-0.0185299158604212 1
0.043151957571275 1
0.0843633744711001 0
-0.00743371512962683 1
0.0289740839675108 1
-0.0341878540234907 1
0.00720589084920662 1
-0.0443100759772836 1
0.0271423689052604 1
0.0036556698021376 1
-0.0543006428085217 1
0.0580648493632462 1
0.0484232706623532 1
0.00106459394740444 1
0.0460055856685285 1
-0.0353988941897919 1
0.010328665711102 1
-0.0200966005841219 1
0.00673018784907143 1
-0.0371932735647809 1
0.0265541834668294 1
-0.0336397492407819 1
0.0410137690710148 1
-0.0625106998224771 1
-0.0271329152966571 1
0.024741779019503 1
0.0193830608745141 1
-0.0510781542189263 1
-0.0064103428246165 1
-0.0365597856788871 1
-0.0395824645698943 1
-0.0344079726473574 1
0.0498106456173825 1
0.041381999996571 1
-0.0542792364762257 1
-0.0135857694639258 1
-0.0566817945053244 1
0.0370947944402283 1
-0.0707560553531768 0
-0.0531084164964625 1
-0.0229271530189936 1
-0.0550521806815161 1
0.0776652668386705 1
-0.0137040432351779 1
-0.00720626741321423 1
-0.0239279954835083 1
0.0365251050432255 1
-0.0201168857623494 1
-0.0250194241346163 1
-0.0412973355304557 1
-0.00721925608917333 1
0.000387742592444265 1
0.0176760856080104 1
-0.0142065825982028 1
0.042623052064178 1
0.0930866456085757 0
-0.0421944932394709 1
0.0430586884598364 1
-0.0133208213453428 1
0.0337987497955581 1
0.0475632111379971 1
-0.0112163028839648 1
-0.0579688337431148 1
-0.0331820347228392 1
-0.0545252196448066 1
0.028818594572751 1
0.0346288144239577 1
0.00252848855415562 1
-0.044235498610911 1
-0.00478296453002656 1
0.0142457569453931 1
0.0344650082069822 1
0.00708274113792169 1
-0.00918127460638979 1
0.0596784805643346 1
-0.0209439597103838 1
0.00619198318690565 1
-0.0155219213604754 1
-0.0305372806632485 1
0.0262514562548336 1
0.0112924268218338 1
-0.0263622365020883 1
-0.0516352020989306 1
0.0472435884753577 1
-0.0143413514496998 1
0.00898157269690435 1
0.00569608921128528 1
0.00844349212323575 1
0.0535212193256406 1
0.0228723841804574 1
0.00253696859486681 1
-0.0218439825631191 1
0.0213699602890929 1
0.0160929356140547 1
-0.00971762841102548 1
-0.00677656438072861 1
0.0248356010426474 1
0.00036184177915682 1
0.0686358700127323 1
-0.00410944199436205 1
0.00992175469878599 1
0.0312392570888051 1
-0.0392891328340695 1
0.0163910226221291 1
-0.0217042865637148 1
0.014370816590223 1
0.00973086078873273 1
0.00077831292391232 1
-0.0732696539501209 0
-0.0409571563006949 1
-0.010455500015999 1
0.0346357100440529 1
-0.0446042932278372 1
0.0673883878380982 0
-0.00032917682577323 1
-0.0395708016948027 1
-0.0014527864401731 1
0.016792709370522 1
-0.0108823413024029 1
0.00163357334520141 1
-0.0656998387985467 1
0.0169476352534583 1
-0.0370488754897886 1
-0.0364750923880128 1
-0.0279671085091555 1
0.0112596589134363 1
-0.0499654626901104 1
0.0187313901043786 1
-0.0474306836355221 1
-0.0124385147642636 1
0.0630211819712102 1
0.0427742478870766 1
-0.0187337390185003 1
0.00946063603832578 1
-0.0469479549002557 1
-0.0278441577504789 1
0.0397133240598421 1
0.05126460064895 1
-0.00105717984371168 1
-0.0374404317992422 1
0.00454096716687092 1
0.0161353444224732 1
-0.0503522817763697 1
0.0101452207348288 1
-0.101354872031303 0
-0.0595186168108854 1
0.0264072829406876 1
-0.00184049308171224 1
0.00653640983698505 1
-0.0104146946739733 1
0.0455112018700101 1
-0.0186373380984017 1
-0.00726852997155095 1
-0.0209375119188185 1
0.0134182163407218 1
0.039574298095217 1
0.0168726657636237 1
0.0446603339393549 1
0.0323034887936595 1
0.0605107303393324 1
0.000348019855365268 1
0.0159594257936868 1
0.000527098602194806 1
0.0882742247748098 0
0.0401302296995586 1
0.0059366250169168 1
0.0163078285945686 1
0.0257276620979895 1
-0.0187581192204616 1
-0.0297737850577598 1
0.0387581736942817 1
-0.028065192039904 1
0.00416858970114569 1
-0.0210663433983839 1
-0.0698068234405915 1
-0.00697903532024303 1
-0.0374603067704687 1
0.0378021614212774 1
-0.0389693054145521 1
0.0278520491704817 1
0.0244524081952805 1
-0.00551113197793814 1
-0.0261781051188369 1
0.0655147953583269 0
0.0461824490253359 1
-0.0298418628573153 1
0.0130425744838837 1
0.0291824538261506 1
-0.038911120293883 1
0.109723614394897 0
0.0239222140422549 1
0.0036588200919072 1
-0.02623210384935 1
-0.00912598530059207 1
0.0115535157904419 1
0.0331039999003403 1
0.0410170583182803 1
-0.069813155574927 0
-0.00269999350647316 1
-0.0424918766459641 1
-0.0194624107987852 1
-0.0526826183619647 1
0.0783949754191101 0
-0.00707312885016313 1
-0.0462624654474084 1
0.0341273547210082 1
-0.0481834080938479 1
0.0102413018084321 1
0.0507098902815877 1
0.0310125278709738 1
0.044079745387794 1
-0.00647842227408393 1
-0.0587387869143381 1
0.01854443383638 1
-0.0162825882126061 1
0.0738840527721599 1
0.00307360594751479 1
-0.00282097409063212 1
-0.00973774852929251 1
-0.0668409389643616 1
0.0363859408096804 1
0.0279287816944431 1
-0.000628492394092958 1
0.0178158755192455 1
0.0104164307661032 1
0.0691628988076446 0
-0.0407604705145926 1
-0.00361227250421097 1
-0.0478749482731339 1
-0.00619176898352612 1
-0.0313308827143013 1
0.0105871980843221 1
-0.0259955470552869 1
-0.0363696810098883 1
-0.0461460776860073 1
0.0206752472232345 1
-0.0187008278949746 1
-0.0133753151172531 1
0.0741251595881735 0
0.0792396698421908 0
-0.0245380915612843 1
-0.0211213311435381 1
-0.0275125147193961 1
-0.0830789042183597 0
-0.0282489031866848 1
0.0087648424045021 1
0.0638395610249096 1
-0.0371927964839584 1
-0.0274068830375535 1
0.00463400919430297 1
-0.0354523026525293 1
-0.0335669766583787 1
-0.0167711993294188 1
0.0153373807014443 1
-0.00823165761869179 1
0.0267516278788902 1
0.0142715645677084 1
-0.00229419001275968 1
-0.0314012357604088 1
-0.00615924652926521 1
-0.0209744700498853 1
0.0184140094633966 1
-0.0406326707608638 1
-0.0645447445724799 1
0.0718585098566985 1
0.0487306173838105 1
-0.0100011464625776 1
0.0489497599790064 1
0.0232630200003979 1
0.0112843835415675 1
0.0415231030234288 1
-0.0390194798462554 1
-0.0127852660594112 1
-0.00408760719434913 1
0.024131051616899 1
-0.0133291238714975 1
0.0121563032328417 1
-0.00561327900701216 1
0.00577288355822474 1
0.0280038125999358 1
0.054315621921799 1
-0.0570451047658708 1
0.0499073771736463 1
0.0443684141608216 1
0.018247420641585 1
-0.00365790626812634 1
0.0356793512932013 1
0.0147853453117757 1
0.0366532883275 1
-0.0107943005825087 1
-0.038889633869191 1
-0.0331148214961791 1
0.0564629337993144 1
-0.0237638272369679 1
0.0362043517185557 1
-0.00192860527004748 1
-0.00894213640238134 1
0.0312866395862215 1
-0.0176750628341102 1
0.0453664825041579 1
0.0627435168491046 1
-0.0435272656899145 1
-0.0530672909438573 1
0.065801806999517 1
-0.0196957755500029 1
-0.00774800784703609 1
-0.039787382481622 1
0.00394964072553896 1
0.00606678567476223 1
-0.0375110402310277 1
0.0248633207576308 1
-0.0260027440303138 1
-0.0319912718259539 1
-0.0215548997744338 1
0.0197657823285072 1
0.00290912705684428 1
0.0108107201477476 1
-0.0633711342176362 1
-0.013810814921946 1
-0.058627055914831 1
-0.0409246350688068 1
-0.0191800612504654 1
-0.0436726569385481 1
-0.0199109788319266 1
-0.0593441332382322 1
-0.0258742631565503 1
-0.0536412078169496 1
-0.00769194457022448 1
0.00474255240426255 1
0.066402600445025 1
-0.0125329396669418 1
-0.0373604714962912 1
-0.0136539229099287 1
0.00337880411751403 1
-0.00513216610983331 1
0.0370816948466228 1
-0.00376627680266423 1
0.0155939575937873 1
0.0705675859868739 0
0.0133901304598149 1
0.0116732145185536 1
-0.0399737177553414 1
0.00267979503063019 1
0.0262750998282425 1
-0.0358391019712593 1
0.0228687068396028 1
0.0200977923736978 1
0.00541857101629968 1
-0.0699843866907381 0
-0.0327881677046161 1
0.0456262048207433 1
-0.0242051937780385 1
-0.0374232786833569 1
-0.0149120615033392 1
0.0066050958819208 1
-0.0053609946585478 1
-0.0574667894423133 1
0.0133756654557691 1
-0.0187249176749573 1
-0.0012023063606204 1
0.0104435394194252 1
-0.0752294473737598 0
-0.0604820085061079 1
0.0332172780511663 1
-0.0146133905774718 1
-0.0205915964617695 1
-0.0130718614592898 1
0.042161114314896 1
-0.0227859819361265 1
-0.0366051556363994 1
-0.0234420516123438 1
0.00021539367979688 1
0.0188052045839597 1
0.0535371893716268 1
-0.0266119851628359 1
0.0639064675164875 1
-0.0178531212772175 1
0.00718823594610679 1
-0.0435102988850515 1
-0.0347090946565957 1
0.0158152371133913 1
0.0297370814267529 1
0.013964231370549 1
0.0873280225378794 0
-0.000174595222765439 1
-0.0119337738161192 1
-0.0231868267002543 1
0.0179866323600314 1
-0.00481856760496874 1
-0.0465072565223059 1
0.0386266788432636 1
-0.0393009530235177 1
0.0444032107922085 1
0.0520745100579535 1
-0.0083971562157216 1
0.0261589900021602 1
-0.0439112871136053 1
-0.0272539570693366 1
0.00536292511651324 1
-0.0518725865717103 1
-0.0293763174032894 1
0.007573579499236 1
-0.0450049636549072 1
-0.037973541730571 1
0.0267177385084664 1
0.00254437579875855 1
0.00861468408881763 1
0.053365621166839 1
-0.0337919831982692 1
0.00880511536387384 1
-0.054112393432864 1
1.13121637010782e-05 1
-0.0249133483223311 1
0.0354394598924498 1
0.0266802002064928 1
0.0470864474353071 1
-0.0681854603666436 1
0.0588763401080935 1
0.00794837750094615 1
0.0202432403989992 1
-0.0293595577168216 1
-0.0390036529963197 1
0.0406564873479494 1
-0.0451655683873775 1
0.0485427513264205 1
0.0217640028338708 1
0.0336783611975199 1
0.0118251247715779 1
0.00305990757549017 1
-0.0170823781601355 1
0.033554894510627 1
-0.00446195308378801 1
0.0302090371945825 1
-0.019102471831209 1
0.0902607154296338 0
0.066571303770585 0
-0.00401371111805079 1
0.0190400928962446 1
0.0193121564066987 1
0.0118057371446165 1
-0.0551939880876718 1
-0.000664966987260978 1
-0.00565604028545871 1
0.00917346854164154 1
0.0301975719318071 1
0.0891143770513821 0
0.0522625544112734 1
-0.0598125373548323 1
0.0874927878076268 0
-0.00397100480032436 1
-0.038238159237822 1
0.0474367122117354 1
0.015975669633813 1
0.0168057327204247 1
-0.0101907702888913 1
0.0721646072079496 0
0.0552090817198525 1
-0.0465243910103691 1
0.0100624619772587 1
0.0378135900242865 1
0.0204206823762833 1
-0.0194464701166365 1
-0.0195840574467478 1
0.0116581675488892 1
0.0176915921446947 1
0.0365026118493584 1
0.0105714411459151 1
0.0447930847693764 1
0.0404844719149637 1
-0.0191888956054463 1
0.0603889645780835 1
0.0359572947234784 1
0.0158540335419519 1
-0.025935071098916 1
-0.0209302707067748 1
-0.0104006131630819 1
-0.0368555076124203 1
-0.0821359089092862 0
-0.00216224741270835 1
-0.0461784841068814 1
0.0250783314118338 1
0.0429213031537739 1
0.0440371365757036 1
0.00658235097464969 1
-0.0591613853688228 1
0.0329082941269144 1
0.0991495782932278 0
0.00868301809584007 1
0.0126007157314629 1
0.0254890441626417 1
-0.034648282356966 1
0.038727185554272 1
0.00524814146444332 1
0.0437503410824065 1
0.015038713082412 1
0.0297458312818191 1
0.00273211966512078 1
0.0226535842713838 1
-0.0178672600545149 1
0.00486819180070579 1
-0.0231272688120446 1
0.0120803345363155 1
0.0233966124131717 1
0.0353998824764727 1
-0.0234675015870124 1
-0.00767322005531994 1
0.0040511982656777 1
0.000481642237218053 1
0.0361129802889549 1
0.0510323064330104 1
-0.0487718077825616 1
0.00273931731694271 1
0.00371656488822462 1
0.0154171900265033 1
0.0013409065389476 1
0.0202570085564228 1
0.0206911896682786 1
-0.0204701035990099 1
-0.0119466071475335 1
-0.0396045912898356 1
0.0545865075685251 1
0.0477446256339794 1
0.0388500842943012 1
0.0744179961844916 1
-0.0355928132731355 1
-0.018143365148318 1
0.0250249776631871 1
-0.0396337366465966 1
0.0197072006776324 1
-0.0106365468880262 1
-0.0125014172087268 1
-0.0031360330872789 1
0.00122612749540451 1
-0.0589972989570452 1
-0.037951500025421 1
-0.0257665911814142 1
0.0290351174604924 1
0.0514677790019455 1
-0.000526821260940874 1
-0.00275351508985256 1
0.0649360782279763 1
-0.0564039577603203 1
-0.0165925198365073 1
0.0654429423820794 1
-0.0320355418184678 1
-0.00499376202739536 1
-0.0766857452307867 0
0.0284018653875715 1
-0.0508445529624781 1
0.0782854370745463 1
-0.0284037026441993 1
-0.0640856361008735 1
-0.0285832901376737 1
0.0180097921952143 1
0.0265777475961604 1
-0.0212963985352627 1
-0.00891934093688719 1
0.00790508185185246 1
0.00160101374209133 1
0.00471095120947103 1
-0.0162253273125319 1
0.0635321026628402 1
0.00567493143246459 1
0.037275449974914 1
0.010565926072936 1
0.0206604901447884 1
0.0334847451628207 1
0.021573714674492 1
0.0457884717006594 1
0.0926737449535449 0
-0.00574795719960625 1
0.00211233500205287 1
-0.00866209445265134 1
0.0232523754871924 1
-0.0640188382156215 1
0.0219827132051233 1
0.056478584278853 1
-0.0324181363148326 1
-0.0257413565448798 1
0.0297260523356812 1
-0.0881511980777141 0
-0.0646045776389492 1
0.0298033191244232 1
0.0179182655763174 1
-0.00288400972156269 1
0.0282070689434729 1
-0.0483184160316164 1
-0.00214127115418182 1
-0.0317482799651663 1
0.053650733890187 1
-0.0209067761700084 1
0.0735835377785439 0
-0.0136716551286068 1
0.0149910706172291 1
0.0299333607024688 1
0.0150831868656009 1
0.0504993023649667 1
0.00951516759651223 1
0.0171737112864175 1
-0.0191102860053485 1
-0.0066198548505147 1
-0.0177897863216352 1
-0.00152859225959587 1
-0.0184165747026918 1
0.00942920302776601 1
-0.0103350776097282 1
-0.0324340660052594 1
-0.0142314614958901 1
0.0575619840048244 1
0.0149923948592582 1
0.0834747353246306 0
0.0281981374546419 1
-0.0275450611107477 1
0.0488457651342228 1
-0.0120274430546554 1
-0.0207662655892506 1
0.0178168798756735 1
-0.0335068827491164 1
-0.0288539809573732 1
-0.0607695021332472 1
-0.0489301880473088 1
0.00734675191825868 1
-0.000558890667352253 1
0.0130284960444922 1
-0.0195872022669737 1
0.000871796326840348 1
0.0262973320722947 1
0.0345665936671789 1
-0.00285123394263404 1
-0.0358229606664774 1
-0.0197246224220216 1
-0.00823085471305991 1
0.0300980850834257 1
0.00499434557390176 1
0.0137365261009119 1
-0.021764086444714 1
0.0571783426802389 1
-0.0113694028961054 1
-0.0355475575874986 1
0.0243687014062283 1
-0.019942840807167 1
0.0672298411736941 1
-0.0172654887843783 1
0.0396513962814349 1
0.0213513153904913 1
0.000736739131032382 1
0.0227251846387671 1
-0.0233909341241006 1
0.0210740688854093 1
-1.67778012488441e-05 1
0.0518160026479588 1
0.0498809492508089 1
-0.00378312152911659 1
0.0206902146805752 1
-0.00512957106039343 1
0.0264676727653653 1
-0.0671591019846919 1
-0.0235145614588159 1
-0.0292412800181925 1
-0.00734977873118573 1
0.0165461129521483 1
-0.0106669404489516 1
-0.0460849431816158 1
0.000892299583748766 1
0.0122424890595017 1
0.0293268570195604 1
0.0407556089147313 1
-0.0293805233874816 1
0.00874495318642421 1
-0.0293422609509829 1
0.0819089986310443 1
0.0631026055974547 1
-0.00817448778666059 1
0.0123032844697699 1
0.0241676101307717 1
-0.0495944481764987 1
-0.0133397169515362 1
-0.0244006176888003 1
-0.0492117297193143 1
0.0261805451681029 1
0.0545257267364306 1
-0.0141668050971189 1
0.0490194098664367 1
-0.0167071120956917 1
-0.00769649995185518 1
0.0226520474774656 1
0.0389387156819094 1
0.00308500699426019 1
0.0431238405750361 1
0.00617761650010172 1
-0.00366725298336769 1
-0.045859258987899 1
-0.0522496688675682 1
0.0449500690236916 1
0.0603460303137838 1
0.00279129936080832 1
-0.0708274082735952 1
0.000410855874499962 1
-0.0252340279090961 1
-0.00723703257331635 1
0.101134060496447 0
0.00525699560996462 1
0.0389379445617289 1
0.024779323110913 1
0.0192401328009424 1
0.0298515109324388 1
-0.0340334917279017 1
0.0081907342270902 1
-0.000913625871807703 1
-0.00210239877436475 1
-0.024655354036826 1
-0.0210353498674698 1
0.0987998070491153 0
-0.0412888040863199 1
-0.00538548536140248 1
-0.0204093988196787 1
0.0296466468119823 1
0.0158946130214869 1
-0.00715551772011663 1
0.00528925593086675 1
-0.00563543882889974 1
0.0205609856163646 1
0.00462980784714625 1
-0.0541778883645278 1
-0.0424383398526121 1
-0.0180241098196615 1
-0.0500571779163585 1
-0.0346028057658935 1
-0.0482104629242457 1
-0.0325084361677085 1
0.00827142486752561 1
-0.0442857273600211 1
0.00140960268013078 1
0.0293735381132616 1
-0.00240044550158407 1
-0.0292856775133226 1
0.0300056453643811 1
0.0186510326142592 1
-0.00680950646909542 1
-0.0585088065850607 1
-0.0259521327532833 1
-0.0346345431193214 1
0.00533941665952494 1
0.0729385543533065 1
-0.060221629521167 1
0.00448464542020417 1
0.0265935502390522 1
0.0726595821371513 0
-0.0925799952472908 1
-0.0290260179654542 1
0.0622896397896016 1
-0.0428433710137619 1
0.0113792863194008 1
0.0356744663663394 1
0.00340916030391921 1
-0.00826660936712823 1
-0.0372999717061503 1
0.0324467010911062 1
-0.0418784459436812 1
-0.00273954343160086 1
-0.028323622506408 1
0.0741706008942342 0
-0.016850762177608 1
0.00420348530487697 1
0.04244938159407 1
0.0445632895950021 1
0.00238487414803012 1
-0.00068032848518656 1
0.0303091505313689 1
-0.0697116656725364 0
-0.0748344128494461 0
0.033464566461284 1
-0.00925652435600339 1
0.00114447157623507 1
-0.0459362285715336 1
-0.0530597304283881 1
-0.00666261432394411 1
-0.013798906756626 1
-0.0178310218982002 1
0.0477787850058468 1
0.0107885037144552 1
0.0599925099287889 1
0.0430248403686045 1
-0.0443324655709343 1
-0.0225296549421914 1
-0.0347780823960758 1
-0.0118531590816734 1
-0.0745284027734907 0
0.0574861133135605 1
-0.0326120767288956 1
0.0643095448790836 1
-0.0517361162144237 1
-0.0142367330908942 1
0.0201327702533995 1
0.00817480848201047 1
0.0286511559145179 1
0.019561114817269 1
-0.07979355223474 0
0.0192812473255946 1
-0.0617116896647748 1
0.0763448935526831 0
0.0227896959955871 1
-0.00103691451723501 1
0.0154261227882576 1
-0.0115206850198095 1
0.00213170794313646 1
-0.0490420196788959 1
0.00715704405166365 1
0.00755019374396685 1
0.0239500738864669 1
-0.019464618890508 1
0.0326041202405422 1
0.0492431986173671 1
0.0500972817831543 1
-0.0100643872371874 1
-0.0439401435710918 1
-0.00144485930071734 1
0.074217744040259 0
0.000575503344803798 1
-0.031437901984922 1
-0.050470636206991 1
-0.00999562018992146 1
0.0264128535866878 1
0.0102282817069186 1
0.0310345458236084 1
0.0117694040745925 1
0.0072194038211013 1
-0.042213321774406 1
0.0176659283372625 1
-0.0360459109597623 1
0.0165368951768008 1
-0.0209232617253016 1
0.0520053393730711 1
-0.0161403904169758 1
-0.0393841029166773 1
-0.034763986427314 1
0.0479044002269459 1
0.0420475621387463 1
-0.000101918986537257 1
0.0250094132030875 1
0.0164773304043782 1
-0.0303946480540753 1
-0.0622694627192579 1
-0.0714464115212528 1
0.0241645420898484 1
0.0539453027092608 1
-0.0133107043567696 1
-0.00506017237297686 1
0.0513596938184282 1
-0.0154610356078674 1
0.00296835235554784 1
-0.033177128584309 1
0.00518390456458049 1
0.0399208665651106 1
0.0615544538686567 1
-0.0353355542079875 1
0.00586900628694738 1
0.0364185924481202 1
0.0102117726485072 1
0.0288075399718911 1
-0.0108700433334082 1
0.00996283993920202 1
0.0150281331521794 1
0.0701823097945257 0
0.0707970965811288 1
-0.00852643665627191 1
0.00885272506586974 1
0.00777058895520986 1
-0.0196216875280212 1
0.0161931086088796 1
0.0881810203303213 0
-0.0534253000747055 1
-0.0207735606853107 1
0.095410551778645 0
0.0155953610904627 1
0.02361632330156 1
0.0233135197416306 1
-0.0365056635351594 1
0.0387302779590813 1
-0.0583115842028398 1
-0.05487305935675 1
-0.0363187384393922 1
-0.038811461509006 1
0.00895204286260701 1
-0.0517504128935657 1
-0.00651105554135351 1
0.0149625136636523 1
0.0978948401562965 0
-0.0363105431098416 1
0.0103344890868982 1
0.0082839553516791 1
-0.0496722765543164 1
0.0774326419691898 0
-0.0146805411247066 1
0.0105853911176902 1
0.0438239884146108 1
-0.0452593900529922 1
0.0501599337766045 1
0.026301204773055 1
0.0154633847744464 1
-0.00658022595247206 1
-0.0407846302148588 1
0.0127783847417656 1
-0.0813811417252845 0
-0.0234957384758662 1
-0.0149321345323819 1
-0.00544609699580054 1
0.0544270355007788 1
0.0236668918664151 1
-0.0301854965805264 1
0.0456385689671963 1
-0.0108502728898049 1
-0.0302331096876482 1
-0.0476138289387372 1
0.00449535863423086 1
0.0259805228436471 1
-0.0200112368582282 1
-0.00292189864349245 1
-0.0284128034226083 1
0.0297716995462035 1
-0.031469757581126 1
-0.00555603012873076 1
-0.00957485992215228 1
0.0112651613615754 1
-0.0223074826923397 1
-0.00532781406639658 1
-0.0417363467472292 1
-0.00858005158357255 1
0.0297474294277459 1
-0.0286128954981636 1
0.0353511527619101 1
0.0398725354292366 1
-0.040292260148717 1
-0.00624078102755291 1
0.0406045806864087 1
0.0572274137931122 1
-0.0217942301244096 1
-0.0154352377538918 1
0.0143228743487855 1
-0.00683264996351268 1
-0.0355439595618591 1
0.0588412751308789 1
0.0400089065306864 1
-0.0518159602152577 1
0.0478172915182034 1
0.0419049052265111 1
0.0170171753061309 1
-0.0363918303078282 1
-0.0834501716809847 1
-0.00406408302859058 1
0.000701738386774353 1
-0.00584828166947554 1
0.0251865130389354 1
0.0194077550688275 1
0.0522743736334037 1
-0.0770271589552254 0
-0.0281077892409661 1
-0.00607346585820371 1
-0.00418348396345425 1
-0.0359966283349066 1
-0.0337528939232522 1
-0.00299749313227832 1
0.0165376308926782 1
-0.0328754571680931 1
0.0204633873992588 1
-0.0255904004522616 1
0.0508348204633843 1
0.0264261368392182 1
0.0502737594587159 1
7.57305222917823e-05 1
0.0053088287907652 1
-0.0824191808498729 0
-0.0583235261328787 1
0.0945716915536806 0
0.038382027822164 1
0.0291502041394296 1
-0.0435458676552363 1
-0.0368296110471207 1
0.0151164139887654 1
0.00844074816753714 1
0.00785597833299759 1
0.0480700166320336 1
0.0034233479678158 1
-0.011319541339645 1
-0.0110887473148107 1
-0.0329186526197674 1
-0.00960368158762082 1
0.0400243244565847 1
0.0339215912086683 1
-0.0172362998549004 1
-0.0271666762170472 1
-0.0172840860181451 1
0.0118769488934244 1
0.0122577132209874 1
0.00346699299595428 1
0.0198055993612245 1
0.00354997282475151 1
0.0473415305685832 1
-0.0774796442177088 0
0.0492637631285739 1
0.0155964625860301 1
-0.0152012540678146 1
-0.0588156514365678 1
-0.053274955253449 1
-0.00392594959610926 1
-0.00998796083747967 1
-0.025207011882584 1
-0.0185770693187149 1
-0.0385995345191122 1
0.0342048281426186 1
-0.0109047689436724 1
-0.035191620527517 1
-0.0717863763083641 0
-0.0165525156343524 1
-0.049948251209167 1
0.045027786711356 1
-0.0312048571241759 1
-0.0246997252203045 1
-0.0297013314260638 1
0.059783511141919 1
-0.0382349885540715 1
0.0244793783351472 1
-0.0148471324000491 1
0.0193911826936751 1
-0.0396259141874405 1
-0.00435669972610845 1
-0.0153729136545381 1
0.105629488871727 0
0.0174632298411114 1
0.0724403396620871 1
0.0505096937168151 1
-0.0444198316722688 1
0.00115419016365626 1
-0.0224297427600445 1
0.0160593662083851 1
-0.00576428684837786 1
-0.0118580761636828 1
-0.0362248668323522 1
0.0770390217011091 0
0.0173185780705395 1
-0.0263496756048251 1
-0.0375556848638316 1
0.00256426218081481 1
0.0506262791711671 1
0.0515104862309493 1
-0.025619862038554 1
0.0015136034518356 1
0.0255458815324556 1
0.0198175021934261 1
0.0765446007903089 0
0.0323009552294876 1
0.0734678924969602 0
0.0480888224681565 1
0.0150786545610498 1
-0.0333328676850948 1
-0.0126851009749212 1
0.00202139028588925 1
0.00758756634876895 1
0.0137039230310986 1
0.0181124084954084 1
-0.00580748801289558 1
-0.0161604767047646 1
-0.0611979674097533 1
0.021255646873814 1
0.00311021142541408 1
-0.0409532290148943 1
0.00139786924443029 1
0.0437763840228117 1
-0.0496873927632558 1
0.0211884915617006 1
-0.0391703819089574 1
0.0344121673248563 1
0.00428147598229721 1
0.00129558838228736 1
0.0257372386501408 1
0.0248757435578637 1
-0.0103383984608139 1
-0.00380538611408441 1
0.000833791286632298 1
-0.0549307769656938 1
-0.0172712372301846 1
0.0241368017468569 1
0.0728086490996139 1
-0.00232579942360395 1
-0.0509988612585701 1
0.00249873246706652 1
0.0300524024636856 1
0.00276946924069034 1
0.0138574717088225 1
-0.00573469154989015 1
-0.0201790098968059 1
0.0186577291300727 1
-0.000744158225502746 1
-0.00896138493263359 1
-0.0200781194456253 1
-0.0386329113472299 1
-0.0411762574154675 1
-0.0161227022965299 1
-0.0228656237970759 1
0.0452161562066919 1
0.00212482900779186 1
-0.0155146356050631 1
-0.0164394181656774 1
0.0357610786602838 1
0.00308527140758096 1
-0.00834905524258869 1
-0.0169877393103007 1
-0.055977149301049 1
-0.005265490875219 1
-0.0161632244466796 1
-0.0216530506285605 1
-0.0462530355302935 1
-0.00653414500467924 1
-0.0285145633878349 1
0.0105691964811826 1
0.00201384401756331 1
-0.0374083519434405 1
0.00150934709140482 1
-0.0419847556929895 1
0.0111230044431031 1
-0.00610936454996631 1
0.0468105513952695 1
0.0646886746270268 1
0.0397763868221144 1
-0.0473350546466949 1
0.0525495710350778 1
0.0479526811800326 1
0.0570435333429447 1
-0.033047868720472 1
0.0297329793216508 1
0.0539927678392744 1
0.0132166409079841 1
0.0341856021061118 1
0.0442351389186989 1
0.0747045257630338 0
0.0199459499566051 1
-0.027318711565284 1
0.0197709366267914 1
0.0136543121556256 1
0.00939955119162937 1
-0.0705355798671395 1
-0.0431400644377687 1
0.0217507025541186 1
-0.0872422306087613 0
0.0195459413808202 1
0.00935515078375485 1
-0.0508303768591542 1
0.015219151880585 1
0.0062002500944318 1
0.0016243974974515 1
0.00629743627192004 1
0.0233544371623221 1
0.064772236168318 1
-0.0707341251498346 0
0.0191437904000863 1
0.0396185413975249 1
-0.106065012154463 0
-0.0611680581032751 1
-0.0630909006314333 1
-0.00215506698012775 1
0.0337545025838007 1
0.0238606427453358 1
0.0490375184469195 1
0.0206445018661081 1
0.0204305325790623 1
0.0421111777280894 1
-0.00219756793335124 1
-0.0309424382774328 1
0.00411744413382112 1
0.0288409452579522 1
0.00944937931042539 1
0.00726307077351627 1
0.00925188895252343 1
0.0105386868973676 1
0.0537132219004651 1
-0.0402276131846576 1
0.0160721092271605 1
0.000818247604916774 1
0.00310698502164694 1
-0.0150464143427184 1
0.00335169999195149 1
0.0109413143186485 1
-0.0309853911858169 1
-0.0139693025946464 1
0.0460002047006911 1
-0.055725177059949 1
0.0269687539841545 1
0.0205225303235379 1
0.0164733733872102 1
0.0017318247509156 1
-0.011332023917046 1
-0.0467326394311544 1
0.00509175936392175 1
-0.0415311510066727 1
0.0128918855258545 1
0.026390450635196 1
0.0687521983252381 1
-0.0063702085257451 1
0.0040152451385573 1
0.00823609855186483 1
0.0164793598546439 1
-0.0124799137464969 1
0.032691458577201 1
0.0588837364980778 1
-0.006763127890724 1
0.0788187159069567 1
0.00684887648269275 1
0.0213630761415661 1
0.031066017020171 1
-0.00020776863465064 1
0.0127850960381448 1
-0.0440113457918557 1
0.00832338150889576 1
-0.0101487847926602 1
0.0760524470374405 0
0.0497265293380021 1
-0.0231077827484537 1
0.0302876516048544 1
-0.0432143695440264 1
0.020866741432218 1
0.0641024461137029 1
-0.0100641024373851 1
0.0438493553430105 1
-0.0684274805591486 1
0.0222180720447012 1
0.0354488180762522 1
0.0307655094186309 1
0.0442520663434222 1
-0.0551909093748229 1
0.0181714843282366 1
0.0302098760978591 1
0.0403496826280792 1
-0.00198840859521104 1
-0.0693685259819355 0
0.0281120328423673 1
-0.0741841241897285 0
0.0206076439380614 1
-0.0437305442291687 1
0.00125283627210893 1
0.0219808058236822 1
-0.015003887679828 1
-0.0139971235009358 1
-0.0210996839412357 1
-0.074438288747807 0
0.00326978111887407 1
0.0264340724323191 1
-0.061219863164407 1
0.0172670567664579 1
0.0218707829363117 1
-0.0413312578098265 1
-0.0284214286817465 1
0.0161671444660739 1
-0.00774544613702757 1
0.0299168647516223 1
-0.0391680467722162 1
0.0492475052306748 1
0.00575308701003552 1
0.00699886982273596 1
0.00298862956007124 1
-0.0360145396035838 1
0.0280253677680737 1
0.00409390415765674 1
0.0162854685914496 1
-0.00111112799703732 1
-0.0329789124983223 1
0.00654692606605761 1
0.0669575627827296 1
-0.0121723046956039 1
0.0189485641657665 1
-0.0261825776971064 1
-0.0129767914202725 1
-0.0208868931159921 1
-0.0497206187244542 1
-0.0340278343093978 1
0.0666154719100374 1
0.0476161700776497 1
0.0363066168129432 1
-0.00296101728390651 1
0.0462183454551719 1
-0.0180951625772079 1
-0.0480832171492324 1
-0.00611027383086226 1
0.00424118056500524 1
0.0321845111378427 1
0.0209471071404355 1
-0.0503177728460595 1
-0.0655180402571173 1
0.0422714997523288 1
0.00771706061965743 1
0.0435155827784061 1
-0.0138213672348441 1
0.0304574211423307 1
0.0488361465810854 1
-0.0346192163347504 1
0.00704727762835267 1
-0.00221973395079774 1
-0.028128976979215 1
0.00643747925845836 1
-0.00480418185421596 1
0.0140886332967306 1
0.0703652246428594 0
0.0634886990067246 1
-0.0231970937765842 1
-0.0202244719902953 1
0.00776016060200027 1
-0.0443838487979868 1
0.0384664466608775 1
-0.0440700437738545 1
0.0325446814339913 1
0.0180727734493978 1
0.0430914705766811 1
-0.0108360292990098 1
0.0390081481165229 1
-0.023123129427101 1
0.0184397237097472 1
0.0889672107786589 0
-0.0243044889708324 1
-0.0261853647196086 1
0.0135099142175239 1
0.00322678566008725 1
-0.0229796156855314 1
0.0133986491028449 1
0.0829501189308254 0
0.0140248331026632 1
0.0187398438627874 1
0.0070508311949083 1
-0.0445427925007678 1
0.00301871483322864 1
-0.0338043904100685 1
-0.0242126978458737 1
-0.0635454975535423 1
0.0147761175590635 1
-0.0173287625966137 1
0.00236305811310762 1
-0.0315244618870084 1
0.027848889741684 1
0.0175110415528559 1
0.0125853405946872 1
0.00716590561416823 1
-0.00239969290121488 1
-0.0339910459718141 1
0.0237575649516573 1
-0.0175644755077494 1
-0.0286691005565516 1
0.0148233020139381 1
0.0268553249450887 1
0.0497844627218071 1
-0.0785138513186052 0
0.0868234293246522 0
-0.0586980425345492 1
-0.022117735178352 1
-0.0221972018971464 1
-0.0218256911474406 1
-0.0825772337391193 0
0.0477331196347639 1
-0.01643380781661 1
0.0753622325065004 0
-0.033759473700296 1
0.0126717139464262 1
-0.0248150418448813 1
-0.019178844490367 1
0.0025271654457436 1
-0.0159928150711499 1
0.0856796598197899 0
0.000916225516026032 1
0.0397548906757756 1
-0.0275464768836798 1
0.0107494127563326 1
0.0289947659534506 1
0.0279984942413102 1
0.0442654548491075 1
0.041570734336701 1
0.0236300088522365 1
0.0216711207123538 1
-0.00964219697711869 1
-0.015647425803242 1
-0.0712661650800628 0
0.0525201756061905 1
-0.0740772005370705 0
-0.0272320414143734 1
-0.0047160972334967 1
0.0504020860641514 1
0.0311107601863694 1
0.0047276157425519 1
-0.0377582411243968 1
0.0647673300263949 1
-0.00921248778819443 1
0.00257928309624389 1
0.0265080311933877 1
-0.0269700569450398 1
0.0277190165958208 1
0.0629348698734103 1
-0.00714364954532416 1
0.0608042424494785 1
0.0628837170698264 1
-0.00864930914196325 1
-0.031238776407921 1
0.0419020769266004 1
-0.0418970893316304 1
0.0314836078919944 1
0.0334387060489412 1
-0.019004560926547 1
-0.0351980798382211 1
-0.00757960038746272 1
0.0341726562192649 1
0.0536201358106096 1
0.0569003193679848 1
0.00746888789301934 1
-0.0572965392457662 1
0.000710359026605926 1
0.0239817000537869 1
0.0532352847635389 1
-0.0674648847857739 0
0.035607099594492 1
0.0441824351978201 1
-0.0388000264007849 1
-0.0245163124790978 1
-0.0343707490632725 1
0.0126955805657801 1
0.0180853318019747 1
-0.012647921873349 1
-0.0435735634641192 1
0.0417066352511466 1
0.0814771706906405 0
0.0115655539269564 1
0.0401212776049918 1
0.0519285771004914 1
0.00879167125687363 1
0.0063820698849996 1
0.00226837347883882 1
0.0393286699385266 1
-0.00647814376718823 1
-0.0895114022913132 0
0.0242969167674833 1
-0.0026081980898211 1
-0.0127944148498761 1
-0.0527387886913597 1
-0.0221469891690351 1
-0.033186185758883 1
0.0266212325914256 1
-0.0265598593398404 1
-0.0185612685467709 1
0.089534247855661 1
-0.0175859158817824 1
0.0531538954857886 1
0.0111789650434691 1
0.0240027124201713 1
0.0248141742764086 1
-0.0236332905168995 1
0.0393357225272644 1
-0.036562503440779 1
-0.0501702169670677 1
-0.038127828246481 1
0.0413697840594294 1
-0.025648367437653 1
0.00160293341478446 1
-0.0179371052192917 1
0.0271682288039609 1
-0.0940104832368764 0
0.0253644597664597 1
-0.0238744488845418 1
0.0408333594933195 1
0.0498839237620875 1
0.0163803116291943 1
0.0100695921864597 1
-0.00602657873765117 1
0.00889016920166419 1
0.0180508927702249 1
0.0195773124023252 1
-0.0240548586958419 1
-0.0115802336563967 1
0.00398396282295401 1
0.00649933205758863 1
0.0250872905666852 1
-0.0164275013533628 1
-0.0604641722631905 1
0.0299791535208415 1
-0.000832356845965355 1
0.0182512093438673 1
0.00178496938538608 1
0.0113333831069019 1
-0.0207837281637884 1
-0.0840599910568401 0
-0.055074369967287 1
0.036020973448988 1
3.1513322102189e-05 1
-0.0156835164215156 1
-0.0216963554896653 1
0.00401542623507304 1
0.0404810158891772 1
0.0298437452280897 1
-0.0490304650669037 1
-0.0296201559883153 1
0.0679982984510348 0
-0.0224353689280157 1
-0.00633984268007419 1
0.00519485566744224 1
0.0876748754538965 0
-0.00970948587422208 1
0.0333719577056369 1
0.0325027558847272 1
0.0751739424946603 0
-0.0241028846351191 1
-0.00340762800398354 1
-0.0500291842337809 1
0.0168280007027482 1
0.0491488336131532 1
0.0326575319178861 1
0.0248537614112592 1
-0.0580807239792276 1
-0.0500095543568221 1
0.0203093376587134 1
-0.0461561459280518 1
0.0346334597168001 1
-0.00537348393940522 1
-0.0191371565091657 1
-0.00952863602193105 1
0.033789742685949 1
-0.053337723559501 1
-0.0328981867173004 1
0.0598248550595977 1
0.0441613804182259 1
-0.0899450751372989 0
-0.00496240855786146 1
0.0407671871264028 1
0.0718366248650408 0
-0.0710040997731263 0
-0.0201634937543685 1
-0.0376105985262891 1
-0.0676737483144499 1
-0.0414916717902891 1
0.0155363319201931 1
0.00881023216027212 1
-0.00820355366418142 1
0.0203554489525049 1
0.00279328879720819 1
0.0903057776078834 0
-0.00583887753829871 1
-0.0402435690959875 1
0.000830068876630632 1
0.00125075618546252 1
0.00786244677985228 1
-0.0108816146811049 1
0.0608418280269782 1
-0.0370769926903479 1
-0.00479858419733532 1
0.0122149298487212 1
-0.00272337642430946 1
-0.0396294230345403 1
0.00744655064270202 1
-0.0688806023078784 1
0.0318411160513046 1
-0.0696587368519144 0
0.020774476598208 1
-0.0569085011687638 1
0.0430591385614604 1
0.0425222639999744 1
-0.0278065432065534 1
-0.0450608793871163 1
-0.0601640021109151 1
-0.0117758579703927 1
-0.0610819799301444 1
-0.0163862608454314 1
0.00914203405650106 1
-0.03694226760443 1
-0.0238424009047679 1
0.0429910558522984 1
0.0489209545225297 1
-0.0270306000413191 1
0.046831330649542 1
-0.0367646151773151 1
-0.0341518282120486 1
0.0244372943182294 1
-0.0288668237934176 1
-0.0447530009753757 1
-0.0283092660569019 1
0.0164932825354743 1
0.0308924357454824 1
-0.0202595223022446 1
-0.0292714938244618 1
0.0132181875842754 1
0.0173178369886197 1
-0.0336682828205004 1
-0.100486509990304 0
-0.0483289669300389 1
0.0147792233272983 1
0.0419445545744584 1
-0.0150972487063497 1
0.0295102414735795 1
-0.0262645982293816 1
-0.0386595298561635 1
0.00271410303312617 1
0.0185074030304242 1
-0.0110130894287215 1
-0.0179703257216231 1
-0.0526399001479723 1
0.0509746368522172 1
-0.0131971589103958 1
0.03406015627882 1
-0.0277788440160473 1
0.011396105449509 1
0.0170046916094723 1
0.00219290375268524 1
0.0578537346911134 1
-0.033793517829857 1
0.0103924227188578 1
-0.00192379592015605 1
-0.0418450020120938 1
0.0467510001347479 1
-0.0231310184909094 1
-0.0583601849549207 1
-0.00967440608974731 1
0.00711254203146553 1
-0.0464957206516802 1
0.00300280149262809 1
-0.0212729985312307 1
-0.0813472079364381 0
0.0165047652257018 1
-0.00871709458587694 1
-0.0302583616601612 1
-0.0225653739153511 1
-0.00862444876150275 1
0.0391381659501726 1
0.028414784740189 1
0.0114830464607602 1
-0.0162014304593623 1
-0.000157219686155605 1
-0.0109264034074221 1
-0.0740479656940435 0
-0.0144751014020198 1
0.0370328902733534 1
-0.0734570034425776 1
0.0705035176637567 1
0.0535127078329624 1
-0.0501970984787946 1
0.0415762789370674 1
-0.0530269008467625 1
0.0428735974816354 1
-0.0629872896371593 1
-0.0666639426218566 0
-0.0135562992183942 1
0.0289472890850545 1
-0.0200038248785278 1
0.00874689876516577 1
0.017699370078451 1
0.0218922886656212 1
-0.00046563317996189 1
-0.00574531694231543 1
-0.0371171887471673 1
-0.0044491321771118 1
0.0302429818564878 1
-0.0342206671052163 1
0.0219867443407899 1
-0.0311981953939009 1
0.00667809633169408 1
0.0841376960786925 0
-0.079072113020145 0
-0.0211988135434609 1
-0.0400096063065583 1
-0.00239536666748526 1
0.00630155812232848 1
0.0228972465875318 1
0.0246785886642578 1
-0.0458298088692909 1
-0.00521188679319033 1
0.0252770861543846 1
0.030447633030824 1
-0.0314090517996135 1
-0.0156431728573223 1
0.00955207323070271 1
-0.0434912107879696 1
-0.000294049371811067 1
0.022684566036667 1
-0.0275461836246332 1
0.0278517291964977 1
-0.0120994982939064 1
-0.00993396323256502 1
-0.0453049658760413 1
-0.00843654920339205 1
0.0600089044476294 1
0.052954115290151 1
0.0123379850815879 1
0.0375431932757183 1
0.0786254122115197 1
0.0162924881114772 1
0.0663280794540727 1
-0.0250255614450166 1
-0.0531276518593636 1
-0.00711940324520203 1
-0.0293981678768127 1
0.011902083314473 1
-0.0289637053884823 1
-0.00767028278011348 1
-0.0211916807945636 1
-0.0431069800743161 1
0.00594034358774513 1
0.0176741728304166 1
0.0353289544594686 1
0.0140095968293607 1
0.00360300771529736 1
0.0442407034957875 1
-0.136362245938818 0
0.031714637980242 1
-0.0477421818803807 1
0.0622684123558381 1
0.0305956657416008 1
-0.0233065224455808 1
-0.0202241811054172 1
-0.00777285292396488 1
0.0631317019608754 1
0.0651478503092211 0
-0.0221344572967226 1
-0.0254548276500943 1
0.0430571005644182 1
0.0256786205591532 1
-0.0669580275884859 1
0.0508158652240632 1
-0.0435600844762161 1
-0.0284656626283439 1
-0.0342903796150434 1
-0.0220578892213105 1
0.0161319230026096 1
0.0263965203079183 1
-0.0136261505351309 1
0.00190996511134278 1
-0.030685446546757 1
0.0351842329217363 1
-0.00420594763514698 1
0.0058419452316331 1
-0.0280283637825604 1
0.0167711931104725 1
0.00825649368355923 1
0.00861686311143272 1
-0.0210750833701305 1
-0.0117457333144082 1
-0.0104010422440792 1
0.00437475881309789 1
-0.0219677118860732 1
0.0275778486913202 1
0.054580834029269 1
-0.0180234543605694 1
0.0411540681355695 1
-0.00788736177097842 1
-0.0154936830079246 1
0.0336816914711685 1
-0.000543033660775277 1
0.0261550703817258 1
0.0384066481115834 1
-0.0229456308040912 1
-0.0189427325553553 1
0.0896476259179821 0
-0.0181704932135174 1
0.0297318757504586 1
0.0283809901914779 1
-0.0340635633727512 1
0.0343864095960969 1
0.0877186368175401 0
0.0250226145718215 1
-0.0198543135539924 1
0.00311391728832601 1
0.0247913930335509 1
0.0643590054685318 1
0.0397723282753041 1
0.0391068321295194 1
0.0526163092720233 1
0.0169950438481116 1
0.0102613161027642 1
0.012308208457156 1
0.0261612600312052 1
0.0123538173986822 1
0.0755652952643259 0
0.04413566523735 1
-0.0421444589510902 1
-0.00813865583564974 1
-0.0155454468496965 1
0.0409331737102455 1
0.0716967693005583 0
-0.00406463805838551 1
0.0179419962042414 1
0.0773334317620465 0
0.0193749863423775 1
-0.00797988341247693 1
0.0209388929866469 1
0.00506346439636739 1
0.0266606480034573 1
0.0342496754620133 1
0.0347169336148362 1
-0.00669137577474921 1
0.00491594652806515 1
-0.0419845997121421 1
0.0765776269517641 0
0.00330710614281193 1
-0.0409175034102964 1
0.0332869856953039 1
-0.0899607817398318 0
-0.0600853598743096 1
0.013261759217533 1
0.0365453353543618 1
-0.0448472203434449 1
0.0304387978046398 1
-0.00340838294917064 1
-0.0128272724100662 1
0.0166615820092623 1
-0.0340376334308292 1
0.0441215706393739 1
-0.0356626714370955 1
-0.0203769671966961 1
0.00384610565005756 1
9.41159989717184e-05 1
0.0237635158719325 1
0.0370181887461029 1
0.0281138920898178 1
-0.02551517275301 1
-0.0416747321237963 1
-0.0273460205587739 1
0.00605053136987724 1
0.0161188710416492 1
0.0459785096900932 1
-0.0816414016876299 0
0.0646093054619785 0
0.0436594539955628 1
0.00684590250843905 1
-0.0553578822114973 1
-0.0219487966837345 1
-0.0353319030652022 1
0.0199136138015974 1
0.0584559519452354 1
0.0234121709676238 1
0.000976712202346885 1
0.0532529235379175 1
-0.029478199522255 1
-0.00642211063664427 1
0.0268706276495053 1
0.0409206829376272 1
-0.00295021355618051 1
-0.000216149819627366 1
0.0642058942489277 1
-0.0116036626216476 1
0.0272079818131104 1
0.0197860260170514 1
0.0629244020024302 1
-0.0122359865092742 1
-0.00516554280333573 1
-0.0501007793747792 1
-0.011025618025581 1
-0.013701808067529 1
0.00643494709128363 1
0.0372767664595482 1
0.0579928743608156 1
-0.0321245632923602 1
0.0334797679597469 1
-0.0112363369506712 1
-0.0238777181991687 1
-0.086602793736422 1
-0.0535592077798242 1
-0.0334836343084015 1
0.0222831285135304 1
0.0293027766842462 1
0.024598271494017 1
0.0364513156366065 1
0.0436839659305091 1
0.0430759066055549 1
0.0369185431807463 1
0.0276087181355471 1
-0.00562809537022896 1
0.0218908541226265 1
-0.00984784953848116 1
0.0685346687705957 0
0.0273205421828138 1
-0.0115684717249289 1
0.0185520841181485 1
0.0684017897591721 1
0.0838550954426627 0
0.0150287986501668 1
-0.056481922501158 1
-0.0555903934012825 1
0.0345641367931874 1
-0.0637587573247413 1
-0.0348201884189543 1
0.0862990316471337 0
-0.0304631529653343 1
-0.0409733878401534 1
-0.00574819268138993 1
-0.00982499359898618 1
0.027521246544085 1
0.0281620624111313 1
0.0128905673568856 1
0.0183340790219974 1
0.0879166344475403 0
0.0102759564678627 1
-0.0215769792244403 1
0.0137697798670213 1
-0.0821847964036102 0
-0.0300571874569173 1
0.0174911717009745 1
0.0181168579902742 1
-0.0272232925051044 1
0.0131269549434067 1
-0.0684689632384968 0
-0.00823237278803629 1
0.066674685176548 1
0.0197040009792476 1
0.00895895486406219 1
0.0381371418834963 1
0.0663889558673052 1
0.0380646021338341 1
0.0538751518258644 1
-0.0539809169537337 1
0.00506383565871238 1
-0.0129677911258673 1
0.0175824530450323 1
-0.0272432760770618 1
0.0546707138964716 1
0.0215507398339967 1
0.0328933062981156 1
0.0207779383371664 1
0.0413881194356605 1
0.0122118354444014 1
-0.00521537981088047 1
0.0504999413708394 1
0.0389961430637207 1
0.0120989421050903 1
-0.0199078902952009 1
-0.0562834347134459 1
-0.028907491807698 1
-0.0776728424364424 0
0.0152273338964734 1
-0.0458510774249426 1
-0.00273724617747146 1
0.0032035651619145 1
-0.0347418694210313 1
-0.0658712976810183 0
-0.014547206425481 1
-0.0102397417483779 1
0.0166587363192852 1
0.0732234989972176 0
-0.00722050547590196 1
0.0370641864249262 1
-0.00648244950633026 1
-0.0725945276242835 0
0.0443339915084605 1
0.0373301609528221 1
0.0283348896803378 1
0.0243072165314347 1
-0.0273915615245939 1
0.00123310560971196 1
0.0176427809205866 1
0.0771572799107526 0
0.031839211079444 1
0.0139632943461978 1
0.017530784923949 1
0.0231191401560942 1
-0.00149301731304816 1
-0.0295807117671908 1
0.0275709989743387 1
-0.00725959998159435 1
0.0368270804452351 1
0.062775921490236 1
-0.00023210280907816 1
-0.0209319737156569 1
0.0129505125483971 1
0.0347320504570599 1
0.0324713133877364 1
0.0564658628554355 1
0.0135178103115492 1
0.0237607687020276 1
0.0177493117025556 1
-0.0228991942799071 1
0.0164091762412866 1
-0.0223891796513089 1
-0.033976114787747 1
0.0192454650708098 1
-0.0194524703240532 1
-0.0473161574414024 1
-0.013070779379004 1
-0.0633186957756367 1
-0.0325991983604625 1
0.00925239617363424 1
-0.0580963469895483 1
0.0064040223767842 1
0.0371594254285514 1
0.0578800388585002 1
-0.0147076775814539 1
0.0238634530788762 1
-0.0556294071945591 1
-0.0292827914915027 1
0.0472605781499529 1
0.0443702369024362 1
-0.034781865371896 1
-0.023002220036027 1
0.0531315656961305 1
0.0417893263721764 1
-0.0590447739354594 1
-0.055724148970725 1
-0.015055132920039 1
0.00959263445752303 1
-0.078447848387579 0
0.029862747512359 1
-0.025236006400285 1
0.0353139868689784 1
-0.0175605072841172 1
-0.0156117468261685 1
0.0258337892917238 1
-0.0196581371374478 1
0.0185298919591992 1
-0.00802802171478312 1
0.0471603726047585 1
-0.000394286776186838 1
-0.0511045849569013 1
0.0566362900630332 1
0.0195166362108415 1
0.0111077723165763 1
-0.00846375366060093 1
-0.0100899910929345 1
0.0207645368953745 1
0.040521385052474 1
0.0503177453788331 1
-0.0026118965296876 1
-0.0143684446576863 1
-0.0119771194361963 1
-0.045837643007051 1
-0.00319931374283753 1
0.0332600648281921 1
0.0268076839488983 1
-0.0517043728386188 1
0.0100099590750301 1
0.0138553905972395 1
-0.0598551574605615 1
0.029589664191211 1
0.00750409212833082 1
0.0248253465602196 1
-0.0625332010734116 1
-0.0162444399317013 1
0.00321892733665029 1
-0.0214232911281778 1
0.0433103622734336 1
0.0162688939654945 1
-0.0080142199975913 1
0.070725439890379 0
-0.0287788670037383 1
0.00429050604972766 1
0.0126129907887477 1
-0.0190592187560637 1
-0.0396801919192527 1
0.0487249104407265 1
0.0317262078212648 1
0.0294984747239527 1
0.0318357219524208 1
-0.044143271496016 1
-0.00875761634196756 1
-0.0400873952056037 1
0.0840836602080778 0
-0.0649728148317293 0
-0.0257143138875797 1
0.0500184285491956 1
-0.00970434604721681 1
-0.00980983060092319 1
-0.0310144057395011 1
-0.0179324875216426 1
0.00479844131586815 1
0.0371021691014489 1
0.0271729856353057 1
0.00208337700547875 1
-0.0144110318554471 1
-0.0277308327705397 1
0.000289344931734886 1
0.066681226429954 0
-0.0216877409675441 1
0.0329078282057887 1
-0.0243156640473409 1
-0.00590447339784865 1
-0.0506160810641759 1
-0.00490658155466093 1
0.0525714351335573 1
-0.00237312187629426 1
-0.031472617468006 1
-0.0355383836963995 1
0.0366923359249194 1
0.0588365884445005 1
-0.0413455127957117 1
0.0224314358387836 1
0.0660848192786036 1
0.0404977462347226 1
-0.0554124498595063 1
-0.0384996071401041 1
-0.0190928875100348 1
0.0524159550810218 1
0.00447567128835036 1
-0.00856590147879209 1
0.0202161731256469 1
0.0380270705943297 1
0.057447974392214 1
-0.0119382498712197 1
-0.039817369284638 1
-0.00760027792495487 1
0.0745839926154618 0
0.0286954956393296 1
0.00193589608525249 1
0.0127930616921022 1
0.0147335107077154 1
-0.0320639185531326 1
-0.0392372037015117 1
0.06145284004998 1
-0.0529488779193663 1
-0.0153739712122486 1
0.0342863474626126 1
0.0241277573512302 1
0.0103557897204889 1
-0.0041895916112525 1
0.00696162393642446 1
0.0752931801031535 1
0.0456530896652976 1
-0.0659043659573201 0
0.0440008696788553 1
-0.0150797639958566 1
0.0126043946600395 1
-0.00668743697780439 1
-0.00995024921067734 1
0.0380844033764217 1
0.0565886487807539 1
-0.0500955803897844 1
-0.0529755776422617 1
0.0782422511054505 0
-0.0197179365672775 1
0.00328236659914962 1
0.0392033572008126 1
-0.0426121338677919 1
0.0430918419260129 1
0.0232290275619865 1
-0.00382395739004062 1
-0.0288176606054553 1
0.0412397708090907 1
-0.0232288512358702 1
0.0483357235079665 1
0.00875081662974435 1
0.0332579833919505 1
0.0547418943358374 1
0.0168202712551962 1
0.0574567687308561 1
-0.0107887109373727 1
-0.0573029381526997 1
-0.0248528718118125 1
0.000567584999296 1
0.0673081731564732 0
-0.00800527024168135 1
0.0254405800669597 1
-0.0344799615047306 1
-0.0527744160484943 1
0.00120179200898262 1
-0.0218546202467751 1
-0.0257331432786638 1
-0.0737963781527392 0
-0.00572134343567795 1
-0.0565736370404823 1
0.0241770517853111 1
-0.0175214951284868 1
-0.0379614889185207 1
-0.0316984711129823 1
-0.00884193246705439 1
0.0262119632584153 1
-0.00326231184818326 1
-0.0263628598863558 1
0.0248551742702229 1
0.0144236400412386 1
0.0214736119967027 1
-0.00322554457046927 1
-0.0225082620620834 1
0.0139353689749996 1
0.0268830059591384 1
-0.0374816469152169 1
-0.0332932192523223 1
0.0165868256927195 1
-0.00836400835012511 1
-0.000247846724164964 1
0.00953833137521823 1
-0.0145648205257567 1
0.0158962502764685 1
-0.0095020522814062 1
0.0470006914959183 1
0.0261654555279706 1
-0.0346780120808634 1
0.00844774401027027 1
0.0363890979181216 1
0.0687283452781905 0
0.0135407876303114 1
0.0540818653103705 1
0.0117024223707428 1
0.0175302298721762 1
0.0247113661976686 1
-0.0245093045914519 1
0.00214305920717324 1
0.0600337298205577 1
-0.0212750222639983 1
0.0369416312985091 1
0.0159447837425854 1
-0.0170619570752001 1
-0.0102369689183202 1
0.0976356617935681 0
-0.0203980941365112 1
0.00640255692864024 1
0.0315253074904075 1
-0.0459703983403954 1
0.0016979785556922 1
0.0050648056487997 1
-0.0337708752284279 1
-0.0412681683394642 1
0.00615034818170968 1
-0.00227227171854783 1
0.0439271406302848 1
0.00481209562838737 1
0.0501481943754278 1
-0.0383814980354388 1
-0.0299585727065319 1
-0.0512409511978866 1
-0.00209866975452171 1
0.0464374107232121 1
-0.0230920303196454 1
0.00622933340776259 1
-0.00361640013692671 1
-0.0268067470797401 1
-0.00606430988013142 1
-0.018674297196246 1
0.0304694800998798 1
0.0403191991401318 1
0.0939971007354102 0
-0.0422573442557776 1
0.0466613051641053 1
-0.0332683910882074 1
-0.0188843001519182 1
-0.0461424788231098 1
0.0239427953115477 1
0.0712964873161751 0
0.000564005825780901 1
-0.0809682329882642 0
0.0137375276059181 1
0.0748774527142166 0
-0.0186580192203669 1
0.00723409829400241 1
0.0144855200139907 1
0.0209971321833301 1
-0.0162106428544792 1
0.00417381129548454 1
0.057382715412504 1
-0.0234992179248935 1
0.0195075814261581 1
0.00758217617745307 1
0.0452846105493244 1
0.0330294587221698 1
0.0187319394037862 1
-0.000134765809770749 1
-0.00176452107619502 1
-0.0324931862370267 1
0.0445410420845502 1
-0.00334877827226732 1
-0.00328840480999628 1
0.0194154642650547 1
0.0159867105235005 1
0.0290625390429451 1
0.0293642138142327 1
0.0208405914676077 1
-0.0716972165175706 0
-0.0469224031089083 1
0.0184027264264355 1
0.0547955536573716 1
-0.00634263816305441 1
0.0237374183435014 1
-0.063097351662602 1
0.0314656243488043 1
-0.0528778539972675 1
-0.0729610928245766 1
-0.0163737697742584 1
0.00492501929241985 1
0.0447913212766627 1
-0.00941580112924774 1
0.0527550764467368 1
-0.0624076487665681 1
0.00723341762039973 1
0.00121006404941146 1
0.0265832164698486 1
-0.0182938760336843 1
0.057770663338343 1
-0.0589806800119721 1
-0.00266561313595299 1
-0.00309074338043385 1
-0.00789401800359074 1
-0.0462114591517618 1
0.0305400222303761 1
0.0270257683004967 1
-0.0569417782911124 1
0.0122807060109578 1
0.0288525942262001 1
0.0424505100596951 1
0.0236547557564426 1
-0.00244651546696351 1
0.0493889870871483 1
-0.0559287549699446 1
-0.0176818997876607 1
0.042498210349012 1
0.0318566910008717 1
-0.0109836152694364 1
-0.0287759006751464 1
0.026824880267159 1
-0.0380458199867581 1
-0.0024251590403517 1
-0.00432864595641238 1
0.0307545789892697 1
0.0239959839668673 1
-0.0365428797891876 1
0.0165931246117192 1
0.0360345118480879 1
0.00924025020700151 1
0.0398966746672561 1
0.00756946889362755 1
0.0406284203354703 1
0.0150167997426823 1
-0.0110969621266579 1
-0.0374759243949038 1
0.0393016279798828 1
0.0229329776458081 1
0.0273240663873727 1
0.0531885183178859 1
0.00972647467425955 1
-0.071730121951941 0
-0.0240953221031525 1
-0.0830354706342331 0
0.0960146850466863 0
0.00320038320148005 1
0.0238213964111712 1
0.00787567711308159 1
-0.00480352630964128 1
-0.00169917764460929 1
-0.0106539549794612 1
-0.0108436325290857 1
-0.00460505260076758 1
0.0328232525428829 1
0.00921849150680162 1
-0.0156979013857643 1
-0.00429638168602098 1
-0.00690711345800559 1
-0.0662074996842709 0
0.0118298218778175 1
0.0358054030255709 1
-0.0287163709535107 1
0.0484765574025547 1
0.0354415162197437 1
-0.0482349057617343 1
0.0138306950830117 1
0.0229053413202502 1
0.0233459544732859 1
-0.0256508537894599 1
-0.0240199086175619 1
0.00346326636258412 1
-0.0208758281400004 1
-0.00535800943436644 1
0.0570280410684225 1
0.0278895504068459 1
-0.0664915492898173 0
-0.00983123032196664 1
0.0125034946499899 1
-0.0271869288561052 1
0.104162446063315 0
-0.00338595085171064 1
-0.0630503296023047 1
0.0190496678076513 1
-0.0200059733021274 1
0.0536840010711523 1
0.0458029071485789 1
0.000162091317589586 1
-0.014327914294845 1
-0.0311451143242493 1
-0.0301085933119591 1
-0.0175152237113954 1
-0.0225628072722376 1
0.0399955033714832 1
-0.0396121623715802 1
0.0295188988236216 1
-0.0625798554190823 1
-0.0388081788387162 1
0.00909214953753254 1
0.0147565209824309 1
-0.00479779064620295 1
-0.0289376907204007 1
0.00586487564834137 1
-0.0317761273763159 1
-0.0614099102684287 1
0.0119936710776882 1
-0.010120270400664 1
-0.0429538535833453 1
-0.0210168939456955 1
0.00792088204409898 1
0.0182603323751082 1
-0.0362761126050315 1
0.029769837926844 1
0.0667543806455786 1
0.00738523163278368 1
0.00663217120505432 1
0.0260195751694374 1
0.0164000828020009 1
0.00217162130698314 1
0.0129310816288559 1
0.0404327942052118 1
-0.0242444932791385 1
0.0206454815440847 1
0.0201371644304574 1
0.0121051565842914 1
0.0102470560222969 1
-0.012486212982472 1
-0.0333051380603294 1
0.0219167067107721 1
0.0438953921391527 1
0.0353117355166493 1
0.0611081892024746 1
0.0208275056684007 1
0.00711105525925969 1
-0.0138006552751343 1
-3.02074634671553e-05 1
0.0328194496824886 1
-0.0250132188859423 1
0.0478961844841383 1
0.0531776967643339 1
-0.067447181882404 1
-0.0238370967833888 1
-0.0279511878980354 1
0.0557452360420779 1
0.00891084778857039 1
-0.00850523433510117 1
-0.00418801345607767 1
0.0713179863374498 0
-0.0592164263948061 1
-8.99108230467162e-05 1
0.026266441696428 1
0.0188385772662375 1
0.01861138432398 1
-0.00346538049147024 1
-0.0535396237646396 1
-0.0212542344600006 1
-0.0119021465665933 1
-0.0589791695904763 1
-0.0518262344656016 1
0.0096111232358371 1
-0.0092483324048055 1
-0.0592923775488996 1
0.0426491719947313 1
-0.00644318184059875 1
-0.0185217178912118 1
0.0357519053591992 1
0.0028375514573357 1
0.0545015885178394 1
-0.00120076534524722 1
-0.036347547451416 1
0.0344496195306468 1
-0.0421942914702521 1
-0.0245540090499792 1
0.0567071486252353 1
-0.00397240668668297 1
0.0289163693172994 1
0.0328960934317326 1
0.0211036158176533 1
-0.0215948967855837 1
0.00668767424842046 1
0.0595133892337499 1
-0.0266097552151906 1
0.0174113272712912 1
0.0421760798044566 1
-0.000835714406178134 1
-0.0365903578343666 1
0.089481650111943 0
-0.0493479893786634 1
-0.000253673853481297 1
-0.0229526052444977 1
-0.0306321769882064 1
-0.0628599207793302 1
0.0442791644240333 1
0.0142733304926753 1
-0.0556779844052895 1
0.0122496786284883 1
0.0382318263278346 1
-0.0363810893716658 1
-0.0196930873104937 1
0.0166551993460143 1
0.0295075898199548 1
-0.0324513617544313 1
-0.000206573736375728 1
-0.0682975337542868 0
0.0142658016447784 1
0.0323053181735597 1
0.030126081171197 1
0.00215231976448379 1
0.0137343696866406 1
-0.0113623599901774 1
-0.0312510724938217 1
0.0337432015896318 1
-0.114348564725039 0
-0.0428911726218357 1
-0.0552685866466088 1
-0.069938174718999 1
0.0178700076041122 1
-0.0213067375989105 1
0.0184297251370217 1
-0.017917181657269 1
-0.0421183389237583 1
-0.00160475972548949 1
-0.0121259638820111 1
-0.0458434595597672 1
-0.00079372778884314 1
-0.0373420107556132 1
-0.066770129786827 1
-0.0135832828817129 1
-0.00153868841850747 1
0.0263326680986573 1
-0.0315312099958536 1
-0.042307086468396 1
0.0175569803166444 1
-0.0212813186818765 1
-0.00488895542329534 1
-0.0498973107887486 1
0.0383080890622011 1
0.0430039919037959 1
-0.0543642932427536 1
0.00551755184772713 1
-0.0232695536580497 1
-0.0670617255155399 0
0.00493802996825587 1
-0.0350000487716931 1
0.0219387135143932 1
0.0292340969607212 1
-0.0336670347813652 1
0.0251071386946447 1
-0.0546003650799598 1
0.0294022124471034 1
0.0436175039330718 1
-0.0208808986940715 1
-0.00772304018622625 1
-0.101518798521964 0
-0.125663214348511 0
-0.0151164069577368 1
-0.0137578665534551 1
-0.0316539322230722 1
0.0293005148341779 1
0.0323476548360363 1
-0.0301286519952209 1
-0.0213180485601796 1
-0.00222209579629481 1
-0.0160810284003746 1
-0.0391388555461481 1
0.0109996488786935 1
-0.00558166708328926 1
-0.026241095352018 1
-0.0295743831986686 1
0.0337440850115778 1
0.0389787461737074 1
0.00847657028027902 1
-0.0578603937097469 1
0.0378653352656693 1
0.0205001562004253 1
0.0656518603502945 0
0.0288404354307322 1
0.0231904763594302 1
0.030929164301382 1
-0.0255445210793341 1
-0.0284301767930623 1
-0.0421610429917432 1
0.00130694004031378 1
-0.0617829478159006 1
0.00128063941395225 1
-0.0277667429115539 1
-0.0952460610210344 0
0.0498002611515287 1
-0.0343870861156998 1
0.0137420930009063 1
0.000162560115564425 1
0.0143296970003208 1
0.0528695575586356 1
-0.0314681028010422 1
-0.0269743051788311 1
-0.0588548018684534 1
-0.0158002208881815 1
0.024738271655486 1
-0.0204099618822021 1
0.0442211417963407 1
-0.0286652671301908 1
0.0211445857361743 1
0.00379580986810781 1
-0.021934350226824 1
-0.0209706340498443 1
0.0282846136116528 1
0.0825042610824522 0
-0.0476488973337393 1
-0.010653715770121 1
0.00578200076398232 1
0.0352293447210788 1
-0.0111323453629318 1
0.012246829248525 1
-0.0240032414149952 1
0.0590535495650572 1
0.0278118456939716 1
0.00145026178708731 1
-0.0788691571134305 0
-0.0400745744036949 1
-0.0180021130646663 1
-0.0294175687763249 1
0.0352044827606945 1
-0.0239055430787836 1
-0.0346514464382413 1
0.0135867223555156 1
-0.0265384646266523 1
0.00100735556392785 1
0.0138925062435032 1
-0.0304316295138524 1
0.00645502295010103 1
-0.00764014621420396 1
0.00723759971309917 1
0.0455768389494465 1
0.0455983389500851 1
-0.060667713147187 1
-0.0224421435502862 1
0.0135476413959866 1
-0.0229666437622192 1
-0.0263440114128925 1
0.0832627461927062 0
0.0194528649327808 1
0.0124178610516549 1
0.0390580738547537 1
-0.0190637489281697 1
0.0585899277936933 1
0.018534011554672 1
-0.0124559793618964 1
0.0212300983615932 1
-0.0803811271760224 0
-0.0297653330513109 1
-0.0153392889785828 1
-0.0416427955831332 1
-0.0116746773216415 1
-0.0361433843250826 1
-0.0711513241192977 0
-0.0200180369404824 1
-0.00335978963468682 1
0.0134678547148746 1
0.0307956967504827 1
0.0661821980525303 1
-0.00430309750901899 1
-0.0356083290488978 1
0.0959128509540782 0
0.035942327343483 1
0.0234151220798481 1
0.0550829394357277 1
0.0206783385503966 1
-0.051389779494178 1
-0.00432172006754865 1
-0.0218524708676848 1
0.0103774452243973 1
-0.010317380735374 1
-0.0187685862672947 1
-0.025179629260536 1
-0.0278742148018799 1
-0.0018299023474039 1
-0.0358619061331061 1
-0.00909170936273856 1
0.0313949064810107 1
-0.0229289640810538 1
0.0140483667991912 1
-0.0198648964734106 1
0.0651328442175128 1
0.0323042235065527 1
0.0420043916803403 1
-0.0577595538931675 1
0.0844476579852302 0
0.041052144069329 1
-0.0360508799606829 1
-0.000414211758894057 1
0.0435413152552155 1
-0.048860881925142 1
-0.019002080889706 1
0.0237041851726901 1
-0.0887740718372023 0
0.012034251216598 1
-0.0487082463554543 1
-0.0359795755416477 1
-0.0974568039470983 0
-0.0964093005633258 0
-0.0118683006262104 1
0.0244591379208663 1
0.0533394422455202 1
0.00808162340576469 1
0.0212288745500455 1
-0.0462864702191047 1
-0.0146934015619897 1
-7.08036049349697e-05 1
0.067008697374929 0
0.0170713956313142 1
0.0342310331997817 1
0.0244978714183574 1
0.00182082185185079 1
-0.0285160401761521 1
0.0133087466922244 1
0.0616505990217069 1
-0.0426387484085635 1
-0.01226570776482 1
-0.0149177037247959 1
-0.0321575220664971 1
0.0038083742422092 1
0.0374363900108776 1
-0.00241159031673304 1
-0.00399145694973407 1
0.0866217448560807 0
-0.0461715597250187 1
0.00403591610473427 1
0.00624435677730961 1
0.00690371791831295 1
0.00269601598707499 1
0.0403180681240858 1
0.0316856692868613 1
-0.047791242641972 1
0.0588095474085423 1
-0.0412990639859775 1
0.0283445677786457 1
0.0367392820061085 1
-0.034067050363794 1
0.015605912476828 1
0.0293154880302555 1
0.0342181580204036 1
-0.0083826804985724 1
-0.0495728025903525 1
0.0153338463658225 1
-0.0668396415799086 1
-0.0212899326275507 1
-0.0173729391584866 1
0.0150863539197911 1
-0.00594685536107336 1
0.0205196108231614 1
0.0409312981489456 1
-0.0330113409358036 1
-0.0126625111383564 1
0.0163894297196024 1
-0.014734067330613 1
-0.0209663792880331 1
0.00141504416239284 1
-0.0168332907582964 1
0.066837498955337 1
-0.0145629484828581 1
-0.00452263630312244 1
-0.0316783890677808 1
-0.00289329819509756 1
0.0178705238438219 1
0.0321500333515634 1
-0.041214583776129 1
-0.00161912936627782 1
-0.0512943672617058 1
-0.0161822218197001 1
-0.0103723759774283 1
-0.0493670776060563 1
-0.103707513293058 0
0.0259061702272773 1
0.00686751971423669 1
-0.0143329797123284 1
0.0280687600792719 1
0.0174881945141044 1
0.00228255725957643 1
0.0520633920935524 1
-0.0204219728064572 1
0.0873114468053653 0
0.022900413386346 1
-0.0497133664278309 1
-0.0647379447653394 1
-0.000829002485514923 1
7.55130647773676e-05 1
0.00866978385579158 1
-0.017022439216679 1
0.0373145109899076 1
0.0203154762093688 1
-0.0461193537909111 1
0.00629246755118801 1
-0.00206606984117616 1
-0.0206351001559216 1
0.0308354725765039 1
-0.0814214819880131 0
0.0121261432167825 1
-0.00541025774325297 1
-0.0513659135335277 1
0.00506706776418087 1
0.0240449271312422 1
0.0290939262812868 1
-0.0567562648930909 1
-0.00924754499298683 1
-0.0426517967077118 1
-0.00649342557881474 1
-0.0137098398826663 1
-0.0327113101080338 1
-0.0743354256748222 1
0.00841154235970221 1
-0.0217243058821024 1
-0.0490470977224274 1
-0.0278005227540549 1
0.0352363867809254 1
0.0210628666823741 1
-0.0019941158151666 1
-0.0460502709955924 1
0.010036667199964 1
0.0555259307230275 1
0.0146555959009682 1
-0.0612066208433177 1
-0.0158421341952066 1
0.0603194790729025 1
-0.00502428514843498 1
0.00715759857291915 1
-0.0431313491297902 1
-0.0189427960411683 1
0.0186688980534444 1
-0.0394691873936963 1
-0.00652165446931054 1
0.00859415759831131 1
-0.0292780894595674 1
0.0306794668180392 1
0.00768659103908812 1
-0.00752987482342002 1
-0.00952251019080183 1
-0.042865892161963 1
-0.0196516404438759 1
0.013640223260312 1
-0.0329045550558288 1
-0.0156705522820789 1
0.00318560460193765 1
0.00924005040991503 1
-0.078749877190057 1
-0.00825868812589585 1
0.0732052087426577 0
-0.011088618575482 1
0.000354095369906257 1
-0.0352397476380049 1
0.0548469343650011 1
0.0684120255071947 0
0.0342613982503119 1
-0.000198859388017867 1
0.0573837838455635 1
-0.0125843463946912 1
0.00565476053580524 1
-0.0273573420704502 1
0.0108569507997992 1
-0.0371138574197639 1
0.0317649359762866 1
-0.0782224798337933 0
0.083497901585761 0
0.0509754843941112 1
-0.0456161814971893 1
0.0223688342921032 1
0.0452430241332288 1
0.0838274107141411 0
-0.0187282948645403 1
0.0392397086754594 1
-0.0163738846209088 1
0.057980505326223 1
-0.0153693144207954 1
0.0363416668963932 1
0.0773804590136728 0
0.015784146756438 1
0.0191109586918545 1
-0.0200817988062985 1
-0.0310922917140951 1
-0.0185300046502418 1
-0.00546227593247444 1
-0.0113908626601744 1
0.0213825329909363 1
0.0262509636630865 1
-0.00258115257696995 1
0.0044062897049758 1
-0.0314161677576543 1
-0.0315556176114989 1
0.0107454113192357 1
-0.0256041888022308 1
-0.00187523776322642 1
0.0725760438886875 0
0.0726353790567456 1
-0.00414871087270508 1
-0.0186249143561211 1
-0.00185814292930854 1
0.0168157447459684 1
0.0557073312327652 1
-0.04252133889015 1
-0.011030809042474 1
0.0471398434500134 1
0.0110456429368081 1
0.0835218571814138 0
0.0378474594698309 1
-0.0794705520591215 0
0.0139635341573543 1
-0.0308325604634473 1
-0.00614186395865679 1
-0.0154626096219343 1
0.00614607087894859 1
0.0167532030066356 1
0.0541135937158704 1
-0.0260851855908922 1
-0.0462597338592421 1
-0.034188954439291 1
-0.00246732457315896 1
-0.0760770397443338 0
-0.00139049557458905 1
-0.0285221189102678 1
0.012973611463155 1
0.0092294709956561 1
0.0257214022433642 1
0.0380128304737584 1
0.0454568472817167 1
-0.0305341968299697 1
0.0308902824223152 1
0.0176934205736923 1
-0.0438465000342013 1
0.00853260345822856 1
0.0167324240081581 1
0.0456106682001369 1
-0.044323168162628 1
-0.0449722601145302 1
0.037122811934148 1
-0.00720954093367371 1
-0.0122126678658694 1
0.0681759477341204 1
-0.0149740520439762 1
-0.0230678681236193 1
-0.0401827460362821 1
0.0665146661596144 1
-0.0337708571651743 1
0.0216606962932064 1
0.000435543694226347 1
-0.0311675020606395 1
-0.00398044849631093 1
0.00166555027286293 1
0.000132973283480022 1
0.00766561562015174 1
-0.0248603526184287 1
-0.00818131249329238 1
-0.0521687202961833 1
0.0191000948416317 1
0.0405294973570756 1
0.0286679275563209 1
-0.0143505090456789 1
0.0718409918818871 0
-0.0601976652974146 1
-0.0155356269758852 1
0.0457260389757147 1
-0.0225626883052275 1
-0.00825371039836348 1
0.0274541224698373 1
0.0026450628029373 1
-0.00694630654647775 1
-0.105651800338859 0
-0.0479094422330164 1
-0.0719124798446847 1
-0.016785093917776 1
-0.0514430455634657 1
0.0624077122887974 1
-0.0391321394645364 1
-0.0230832848375245 1
-0.0717746153784297 1
0.0116182644920233 1
-0.0219358714685271 1
0.0644713332440667 1
-0.00340887997601498 1
0.0232644133724979 1
0.0286466877937165 1
0.00147379171217423 1
0.000987279797664203 1
-0.0229184114448925 1
-0.00962643844827303 1
0.00998400121440584 1
-0.0289100301840306 1
0.00661077765449079 1
-0.0127073518173345 1
0.0514440022110528 1
-0.0324145489282072 1
-0.0356435568428946 1
-0.00518829114787775 1
-0.0392750179681228 1
0.0675982757952342 1
-0.0299222650857528 1
-0.0181582897388696 1
0.0184419193553194 1
0.0457475908487683 1
0.0198936842847697 1
-0.015682245955504 1
0.0308385752016833 1
0.0617489421882795 1
0.0196398019799267 1
-0.0283930905305557 1
0.0328947923779175 1
0.0532171820630673 1
0.072740432593979 0
0.0354575120210996 1
0.039496063751601 1
0.0246329846162635 1
-0.0124118037392889 1
0.0108818530954933 1
0.00210405928126869 1
-0.0609198215896534 1
-0.0230752283622254 1
0.00196307685565105 1
0.000612428055500611 1
-0.019158863805205 1
0.0224075521208512 1
0.0546401770249624 1
-0.0307874753338787 1
-0.00594243632595289 1
-0.0402141959208014 1
-0.0099923410221652 1
-0.0154572643429354 1
-0.00814478264014117 1
0.0210431976383678 1
-0.00494564867182062 1
-0.0242309095753962 1
-0.0850191270854055 0
-0.0587468324130146 1
-0.0246800338136755 1
0.00413488821242313 1
0.0425281071965916 1
-0.0226025593104025 1
0.00836927159888162 1
0.0447426416350512 1
0.0622293805524351 1
-0.00265637558551173 1
-0.0657131550836334 1
-0.0243173212848074 1
-0.0689474287917793 0
-0.031371166892254 1
-0.0211489864220315 1
0.0386932058475649 1
0.0816255094655849 1
-0.0408079078919727 1
0.0222037338071232 1
0.01367456630868 1
0.043978446342914 1
-0.00399798355983773 1
0.0134075149823155 1
0.0444170917071445 1
-0.00544619327499403 1
0.00712737765474048 1
0.0180040779704962 1
0.00531075314354682 1
0.012079747641333 1
0.0448709340330749 1
0.0427000686881453 1
0.0388639456909264 1
-0.0258217504326123 1
0.00781908695137132 1
0.0263337320205433 1
-0.0177545879408789 1
0.0706480339525637 1
-0.00374834977894422 1
-0.0601636297198317 1
-0.0364551424564927 1
-0.0116817508558142 1
-0.0568334325690428 1
0.0362806533314821 1
-0.00114172328567852 1
-0.0176865606244397 1
-0.0472076306626972 1
0.0150961741911778 1
0.0247732983361915 1
-0.00358003278306986 1
-0.0214037084020181 1
0.00271740092881808 1
-0.0530777550220306 1
0.0186783633635234 1
-0.0479387401501649 1
0.0155706805756389 1
-0.0123369279166689 1
0.0257452810456157 1
0.0591665281410036 1
-0.000241547069121064 1
0.0348364327644638 1
-0.0316614015483507 1
0.0113513775397751 1
-0.00840532262153399 1
0.0529778535389699 1
-0.0405952032771169 1
-0.0489678367175555 1
-0.0359071137441154 1
-0.00240695159085508 1
-0.00725168205089343 1
-0.0146518329282406 1
-0.0377180921986204 1
0.0076064260118133 1
-0.041624662689559 1
-0.0250634057928639 1
-0.0141508224821266 1
-0.0436921826408895 1
0.00955704655117855 1
0.0365532453025884 1
-0.0292815108358136 1
-0.0424784883404453 1
-0.0432714722567367 1
-0.015573259006913 1
0.0262316542417381 1
-0.0148294030889019 1
-0.0243422462483 1
0.0197751613356412 1
0.00282202191392805 1
0.00434606462953208 1
-0.105154111672983 0
-0.0324235851347129 1
0.000300735136644352 1
0.0409856638643721 1
-0.0343983216002132 1
0.0494039151365416 1
0.00904880399013223 1
0.0968983336565278 0
-0.0260225815212832 1
0.0618339592857552 1
0.0358365948609597 1
-0.0249589463031429 1
-0.00195683050506454 1
-0.0524016116715782 1
-0.0220458175431644 1
-0.0150863709343783 1
0.0165435997433538 1
0.00936032025180607 1
0.0562013542592648 1
-0.028013152438072 1
0.0723930211686867 0
-0.0357682544314903 1
0.077091694612124 0
0.00318477460242608 1
0.0843413778679675 0
-0.0420912144313492 1
-0.0650602918105598 0
0.0116561549561242 1
0.0153869704687458 1
0.0189778243161077 1
-0.0135794010374885 1
0.0121708238996138 1
0.0422358400581517 1
0.0093130492786913 1
0.0301145834456414 1
-0.025601362168298 1
-0.0556447934493595 1
-0.0223099829429748 1
-0.0158132969028103 1
0.0372683295911315 1
0.0591629898481816 1
-0.0833899854107946 0
0.0661012574738749 0
-0.0583553308765246 1
-0.0591666121903494 1
0.0528617717715742 1
0.00775253849917786 1
-0.00878896927173286 1
-0.0244545598742644 1
-0.0199016660183301 1
0.0254901141303499 1
0.000814117118773895 1
-0.034005594992205 1
-0.0303140239816063 1
-0.0298867206932798 1
-0.0158824567498835 1
0.0208060058589202 1
-0.00324266663550659 1
0.0672075320168001 0
-0.0047844439538849 1
0.036492133204442 1
0.000266944030967764 1
0.0394944394818151 1
0.00546849643333179 1
0.007853365007781 1
-0.00623676009259572 1
0.00701748435911959 1
-0.0576450611246932 1
0.0519116770646167 1
0.0686713661494926 0
-0.00724370119493467 1
0.0279309358392785 1
0.00322492679952727 1
-0.0538809356556223 1
0.0305530187947817 1
0.074130038316519 1
-0.00116517144563544 1
0.0172039598732895 1
-0.0983463027814077 0
-0.0271996685938987 1
-0.0155188688571307 1
0.0122513772024959 1
0.0242845860923605 1
-0.0504308542783132 1
0.0331688387222346 1
0.0171041064006576 1
-0.00328670830745151 1
-0.0223506992180674 1
0.0322632369476849 1
-0.0810452310497951 0
0.0342717846241219 1
0.0416604593376566 1
-0.0566461078234912 1
-0.0706699378986303 0
0.0281801993927269 1
-0.0468103299976894 1
0.00816717736136527 1
0.0129471494049903 1
-0.00211162896697617 1
-0.0395462835395045 1
0.00873468902974775 1
0.0772455587185255 0
0.0409473340317069 1
-0.0179065863465786 1
-0.00776836240607261 1
0.0533780539848835 1
0.0344981274716672 1
0.0248029650623257 1
-0.00694466412641391 1
-0.00453322945934073 1
-0.0391427775534992 1
0.00222026597427556 1
0.00907710688161641 1
-0.0193844840078962 1
0.0539118989484343 1
0.0514299786944402 1
-0.0549658285400479 1
-0.0120825771756347 1
-0.00227448239072851 1
0.00573135799761898 1
-0.018902182826496 1
-0.065683193834725 1
0.0232361915278821 1
0.0415859717845993 1
0.0264875143520792 1
0.00646483096076939 1
-0.0571597522196596 1
0.0361185091733891 1
0.0281854331346876 1
0.0126881510315897 1
-0.0285479743782803 1
-0.0204109075148403 1
-0.0298918726841419 1
-0.00840902918416641 1
0.0380387444864693 1
-0.0935452225630809 1
-0.0143030670629433 1
0.0018682904928462 1
0.0355463283549085 1
-0.0107463980320272 1
-0.0159524334166974 1
0.0853707832129189 0
-0.0504327799514342 1
-0.0537448027646597 1
-0.00757391558346102 1
0.00815373076178345 1
-0.0347466457919808 1
-0.00204828759311841 1
-0.00458165577847109 1
0.00155773936126709 1
0.0424926512383788 1
-0.0208036872523169 1
-0.00208185573688193 1
0.0339518449603814 1
0.043631227481503 1
-0.0400729701468206 1
-0.0619485327286465 1
-0.0487267536033719 1
0.0167690008013335 1
0.0219885525467714 1
-0.0263978695970832 1
0.025846399175543 1
-0.0339140910435954 1
-0.0870408229029726 0
-0.0267601301164317 1
0.00909018295170144 1
-0.0570563735107146 1
0.0041226057153599 1
-0.0588220458505513 1
0.0837248149662588 0
-0.0251331045517116 1
-0.00744719372980186 1
0.0249837023360323 1
-0.0297915070336822 1
0.0121758712205613 1
0.07392082026306 1
0.0384896122188984 1
-0.07498534836742 0
0.00576773093696678 1
-0.00576524884718477 1
-0.00633160080149358 1
-0.0568273788267936 1
-0.0127351471552758 1
-0.0210273816356535 1
0.00191551153026529 1
-0.0235096393411927 1
-0.0812442109211594 0
-0.0713488003683087 0
0.0077008260769181 1
-0.0510012311095657 1
-0.0212294819070296 1
-0.060847159261281 1
0.0298461461194015 1
-0.00988111943137808 1
0.0295234327500126 1
0.0408883498540985 1
-1.67098678746681e-05 1
0.0221146417775008 1
-0.0478942301375562 1
0.0157079601931529 1
0.0278580317278644 1
-0.0449685026557308 1
-0.00625457835481143 1
-0.0258774101614363 1
0.000489911655876369 1
0.028549569261666 1
-0.00309688587627301 1
0.0469626038353728 1
0.00149544040994372 1
0.0123276609166104 1
-0.0351620950070103 1
0.0167663075905868 1
-0.0896518370431503 0
-0.00934194711481627 1
0.0618011054521706 1
-0.0321462541812873 1
-0.0243757209779957 1
-0.0355036870629255 1
-0.0531567360450669 1
-0.0623831098760803 1
-0.0583921155557216 1
0.0580004644339027 1
0.0205895217756786 1
-0.0101489958238996 1
-0.0114106741893765 1
-0.0381576179254365 1
0.00502218035729775 1
0.0232622288520367 1
-0.0288617698892845 1
-0.00855576987099656 1
0.0462224278765606 1
-0.0141922084158759 1
-0.0520213982953725 1
0.0188293296116743 1
0.0521504403562766 1
-0.0178987857339217 1
-0.0243038607085683 1
-0.0229286401408184 1
0.00755326410659177 1
-0.00277956988348634 1
0.0337405892383146 1
-0.033452410964472 1
-0.00732315459321238 1
-0.0177519021595135 1
0.0556596437821835 1
0.0133445406019509 1
-0.0499139345033215 1
0.0275906735959623 1
-0.0178466730083617 1
0.00151151178564126 1
-0.00709677373159073 1
0.0393555407506415 1
0.00312849886129932 1
-0.0140194911291862 1
0.0055697882974076 1
0.0052206889621782 1
-0.0032286843533 1
-0.0346529868774249 1
-0.0345572874974138 1
-0.0251174944737491 1
-0.0607643886337968 1
-0.0465883504483806 1
-0.0568446398562744 1
-0.0644788185086134 1
0.0827656722230773 0
-0.071560850922985 1
0.00152423872564871 1
-0.0115937321925682 1
0.0348985817161652 1
0.0103360689151954 1
-0.0159939014019384 1
0.0231328195361774 1
-0.0271470134856763 1
-0.0758551350332517 0
0.0250525198809102 1
0.0486667340946373 1
-0.0296356945167266 1
-0.0164259819593007 1
-0.00525289193445801 1
-0.00893302450682874 1
-0.00672394578040184 1
-0.00365831909138733 1
-0.0550855259902419 1
-0.0391171471857667 1
0.000286080791551352 1
0.0299324819736316 1
-0.0258336560123873 1
-0.0543315876521674 1
0.0187085102952188 1
0.0177648559233351 1
-0.0108684041391193 1
-0.0464279655561936 1
-0.0522186404588218 1
0.00145626672002511 1
-0.0135102859785324 1
-0.0180862631900188 1
-0.0121418549720046 1
-0.0312623775668294 1
0.00259804547853421 1
-0.0516777488765926 1
0.000609083139424442 1
-0.0359299489432497 1
0.0138162610467691 1
-0.0813839052399877 0
-0.0226540019894594 1
-0.0195350872295209 1
0.037391072303411 1
-0.0330845063463891 1
0.050212469270022 1
-0.0742877574088776 1
0.032486633344166 1
0.0315685313978699 1
-0.0271376835218951 1
-0.0126557502319699 1
-0.0080058215452207 1
0.0542844894322987 1
-0.0126814659967704 1
0.0573818547568139 1
0.0319654298452523 1
-0.0375560558521422 1
-0.0242483413558399 1
0.0760093824521986 0
-0.0341828801791642 1
0.018040314641334 1
0.00132624636921124 1
-0.00857250877258604 1
-0.0611855688013199 1
0.0205353896141472 1
-0.0255670527705395 1
0.0130007736706734 1
0.0515855293846962 1
0.0150489178663028 1
-0.0410386908293766 1
-0.00581289616777289 1
0.0231784306206536 1
0.00299074707697897 1
0.00236972512365555 1
0.00257314229131553 1
0.023339572087961 1
0.0119782921350293 1
0.0252960770858195 1
0.0276935897306438 1
-0.0197342510708361 1
-0.0588680273313708 1
0.00261883711038939 1
0.0157034856226813 1
-0.0325642573727711 1
-0.0720075464537684 1
0.0712798585750301 0
0.0112867702839586 1
0.0349726607120011 1
-0.000179754154664084 1
-0.0328008633029652 1
0.0150399700369083 1
0.00757218971770185 1
-0.0210209375287659 1
0.0962122630704694 0
0.0748534706300924 0
0.0715878210028193 0
0.0147782834516078 1
0.0271333424201164 1
-0.00453715330554759 1
0.0286204339718889 1
0.00349928321676676 1
0.032192534293584 1
0.0297142033456482 1
-0.0440373878850122 1
0.0361301767436177 1
0.00725483235247808 1
0.0391951271325101 1
0.0162410881166324 1
-0.00176418318646498 1
-0.0316665959247433 1
-0.0410953887040836 1
-0.0441590242667092 1
0.00558950111509019 1
-0.0445717500168661 1
-0.0741121666257009 1
-0.00293077625739031 1
-0.0512442661966903 1
-0.0714214399437851 1
-0.015149389346047 1
0.0034142174349642 1
-0.0498807332247336 1
0.0970830634916498 0
0.00133286656920219 1
0.00476075946357403 1
-0.0208313913818216 1
0.00187828321165143 1
-0.00290607525058265 1
0.0451360541202566 1
-0.0131159397111916 1
-0.00560244792439824 1
-0.00791591422728746 1
0.0283950230971703 1
0.00264577089071436 1
-0.00802650755935463 1
0.016454979464911 1
-0.0305842540868856 1
0.0150494171983172 1
0.043788399699552 1
-0.073791258429375 1
-0.0143493416904101 1
0.00558405000873142 1
-0.0225362480591779 1
-0.0661050827310343 1
-0.000266474610431436 1
-5.23224341227816e-05 1
0.010595878408116 1
-0.0258433936000157 1
-0.0395955264650703 1
0.00517544420156768 1
0.00415994279029855 1
0.0503989954173285 1
0.0121612132922232 1
-0.0420541966258169 1
0.0281363071972284 1
-0.0405601766444471 1
0.0692527994455114 0
0.0397890993458316 1
0.00568984438951964 1
0.000123875335426569 1
0.0204369359535369 1
0.0158972251435014 1
0.0131895595269695 1
0.0357023720997442 1
-0.0155385703703157 1
0.0272572708308891 1
-0.0150193126724072 1
0.034020259561537 1
-0.0162590147982845 1
0.0664011260109157 1
0.0109952598809742 1
0.0486065789693151 1
0.0269705273046492 1
-0.0107434282074098 1
-0.00858592388434595 1
-0.000556541059416809 1
-0.00011523145373861 1
-0.0242700014607678 1
-0.00208284525427676 1
-0.0297696763148731 1
-0.0291177015063163 1
-0.0256887983693807 1
-0.00461394982323445 1
-0.0492601955855985 1
-0.000343549220012582 1
-0.0145349606216859 1
-0.0616532307400427 1
0.0375823062845927 1
-0.00884996999026787 1
0.0333206248382054 1
-0.0249203952269381 1
0.0316097232211237 1
-0.0345488257766327 1
0.00325441617864761 1
-0.0280099180517422 1
0.0159038137246309 1
0.0101757298246234 1
0.048657866682817 1
0.0196889043237793 1
-0.0299326617746904 1
-0.020252871898655 1
-0.0474073685840927 1
0.0704545655640428 0
0.0141634719750391 1
0.00834254845825539 1
-0.00316217459976656 1
0.00337734765991867 1
-0.0614351556021226 1
-0.00789314957229543 1
0.00712583621450198 1
-0.0103397532612214 1
0.0110231109787666 1
-0.0411449853018839 1
0.0458006721764618 1
0.0256679998327488 1
-0.0201472457283137 1
-0.0357881576168567 1
0.0319572277000955 1
0.0318859837307868 1
0.00818789893183531 1
0.0224051427367079 1
-0.010149325907283 1
-0.00933527378256141 1
0.0546921033817749 1
0.00592554570796652 1
0.010622508148216 1
0.0181507154186665 1
0.0499406809470202 1
-0.00862284487616648 1
-0.0284210185515303 1
0.0277846448134905 1
0.075362705486041 0
0.0103784954831004 1
0.0134291913563231 1
-0.0549727371391961 1
0.0771619124925085 0
-0.0464481728634156 1
-0.0196295350604472 1
0.00145322283201532 1
0.0234834018062352 1
-0.0211111816516619 1
-0.0746018332250531 0
0.0248974836096872 1
0.0835378851086344 0
0.0421456319511412 1
0.0244533078028708 1
0.00948505744530321 1
0.0297897879058921 1
0.013708030286576 1
-0.00694764815027459 1
0.0210188912975579 1
-0.019990263825471 1
0.00902566995278957 1
0.0275670186603486 1
-0.0352258808002997 1
0.0200326884428387 1
-0.0219461490823106 1
0.0243718269398896 1
0.0513764402871702 1
-0.0220472728225368 1
0.0473502683625152 1
-0.0499669694039572 1
-0.0158554281112959 1
0.0197187663261748 1
-0.0219377946464357 1
0.0296668289503532 1
0.0139824317963156 1
-0.00551087762135111 1
0.0245975918601383 1
-0.00922941790587503 1
0.032975578244869 1
-0.0288358759564988 1
0.0113843440665777 1
0.0129461709034894 1
0.052854808865205 1
0.0294325236120227 1
0.0376987535294357 1
-0.0133496314309342 1
0.00820740407477529 1
-0.0258721656966541 1
0.028386277430354 1
0.0175429458068609 1
0.0585489893218284 1
-0.00841151861038719 1
0.0422857949031233 1
0.0110149535943937 1
0.023793306573603 1
-0.0224903436063919 1
-0.0787706417109059 0
-0.0364631874569443 1
-0.0147641017104793 1
0.091444731158013 0
-0.0360059317661306 1
0.00339186932582608 1
-0.053391485606809 1
-0.0507449363901462 1
0.0180126523789369 1
0.0154902575075248 1
0.0145152254330208 1
0.00573990903130731 1
-0.0162577805001315 1
-0.0319568539704359 1
-0.00268159713946307 1
0.0257725092341614 1
0.000815910970222758 1
0.0506138370535658 1
0.010435519837869 1
-0.0238716494521035 1
-0.0350160885351658 1
0.0078287835453338 1
0.0193452536032788 1
-0.00567602957166998 1
-0.00146899801480423 1
-0.0138778218359706 1
-0.0826898666710161 0
0.0351496446672164 1
0.035732501205762 1
0.00221100898063876 1
0.0684403549259161 1
-0.00433914332278524 1
-0.0156852621023241 1
-0.0280293711341701 1
0.0363260797253021 1
0.00384857302217018 1
0.0620752196723084 1
0.00718128205824985 1
0.0442433704469807 1
-0.0115146118527553 1
-0.00332183325050056 1
0.0525230283937488 1
0.0149675642736199 1
0.00877881364873104 1
0.0365174450884726 1
-0.0241394958435849 1
0.101397840528676 0
0.0536150395565008 1
-0.0168297629075236 1
0.026271282641272 1
0.014887132858298 1
-0.0695640222044242 1
-0.00126606154580542 1
-0.0190466135303087 1
0.0184096298670597 1
0.0349617554540671 1
-0.0266683569439458 1
-0.0140864994619047 1
-0.0759600955606161 1
0.00961922561689107 1
-0.014008680932052 1
0.0704780965385723 0
0.0444474853786204 1
0.0304891823965533 1
-0.0112352543259288 1
0.0137442552682667 1
0.00590610233389162 1
-0.0221026979629941 1
0.0136610961393556 1
0.00897628997486873 1
0.0166297750525257 1
0.00600427771210951 1
0.00384335862336714 1
-0.0848882655430994 1
-0.00797243529754031 1
-0.0106512020462489 1
0.0125323003994377 1
-0.0430977859393856 1
0.0420956670022136 1
0.00457417036564396 1
0.0466713653583541 1
-0.0703245995737827 0
0.0654930997900604 1
0.00896692074799418 1
-0.0195379574116636 1
0.0391954797389047 1
-0.00856450258946931 1
0.0109094889607234 1
0.0052636191801353 1
0.055503504482173 1
-0.0417188216528771 1
-0.0218925750735867 1
-0.0223107218141 1
0.0488856435321714 1
0.0268643396612256 1
-0.0211068303459449 1
0.0134393961892493 1
-0.0241072142693038 1
0.0118945751792515 1
0.0124734136282505 1
-0.0174389186512833 1
0.0119741622176973 1
0.00142673511547897 1
0.00370282422772199 1
-0.13137010928488 0
0.00318133150323697 1
-0.0259541434855174 1
-0.01462578154308 1
-0.0779076086368795 0
-0.00140222618194703 1
-0.00850021349869752 1
-0.0735687389472852 1
-0.0556854051410821 1
-0.00956211558228306 1
0.0510474429287742 1
-0.0746081588665854 0
0.00114131651381817 1
0.019983063158321 1
0.0428154958677853 1
-0.0384945414560583 1
0.0262454673583605 1
-0.00480260275380765 1
0.0153046116824763 1
0.042662612224904 1
-0.0445045330480141 1
0.00160775525915091 1
0.0032357136498721 1
0.0188548911767388 1
-0.0822369783669983 0
0.014229119244037 1
0.00297211790914557 1
-0.0667449030859569 0
0.0381313686053476 1
-0.000635810291629384 1
-0.0123837101226815 1
0.0158791404114363 1
-0.00792053269724834 1
0.0855627481830567 0
0.0472164563843099 1
-0.0618662260284525 1
0.0142706733826437 1
0.0442582353125378 1
-0.000106610481415288 1
0.00968151534538602 1
0.0221956536497128 1
-0.0112189846986676 1
-0.0800655406915664 1
0.0519282489448014 1
-0.0368427702493209 1
0.0437100076549065 1
-0.0228918042985248 1
-0.0301873123985857 1
-0.0131961670600738 1
-0.0254412041500541 1
0.0570830281658165 1
0.0218662867948214 1
0.129532127580422 0
-0.100375362756631 0
0.0321233227499395 1
-0.00883885021363884 1
-0.00923962734955538 1
-0.083206564845221 0
-0.00509892798208175 1
-0.00589916111140183 1
0.0283121476493972 1
0.0188700890177729 1
-0.0206699569368361 1
0.0661298675594329 1
-0.0705809143470386 1
0.0139284141089602 1
-0.00331528023880085 1
-0.0550395308735824 1
0.000817211482530421 1
-0.00220887572655442 1
0.0100023132466251 1
0.0113782969363773 1
-0.0423969257938108 1
-0.0224230147791908 1
0.060972857247419 1
0.0401182139826461 1
-0.00364399233444493 1
0.0187370168881423 1
-0.0481069719686503 1
0.0212366426367498 1
0.0157189288774904 1
-0.0469192476722892 1
-0.0681513916216443 0
-0.0151732250697261 1
-0.0539181876617209 1
0.0639060167027821 1
-0.0343122727809773 1
-0.00479088687631402 1
0.0145766744197576 1
0.00785776457593232 1
-0.0392229785025221 1
0.0680130410799096 0
-0.0575894428613574 1
-0.00711056541364938 1
-0.0138205775834666 1
-0.022450058345514 1
-0.0504177842162381 1
0.0438454204431804 1
0.0142452767090242 1
-0.0575342515417989 1
-0.0294582493297677 1
-0.0573864430093761 1
-0.0048735766264262 1
0.0452518987784396 1
0.000512144008223324 1
-0.0526805888277426 1
-0.0120340726621483 1
0.00729984607977431 1
-0.0287970913466554 1
0.0509120910044173 1
0.0120062395881378 1
-0.00382368814661974 1
-0.00868603376252975 1
0.00339410158372315 1
0.0248148016963249 1
0.00515857127917327 1
0.0383586761146949 1
-0.0485189217779312 1
-0.021133517323454 1
0.0105192798348889 1
0.0396661409230626 1
0.0163317004089969 1
-0.0232942691350054 1
0.0465823516702405 1
-0.0332889888282557 1
-0.00627978379952587 1
0.0145941331886978 1
0.0372024207438534 1
0.0450974200352726 1
0.0122417516328035 1
0.00400519701478854 1
-0.0653470348696265 1
-0.0288729898450204 1
-0.049922139080233 1
0.0169897141822782 1
0.0219914116260392 1
0.0647743594178765 1
-0.0506440433603644 1
-0.017632081546432 1
0.0450317314501787 1
-0.015241418909067 1
-0.0206770785384771 1
0.00819071349960477 1
0.0250366957933812 1
-0.00353002553857387 1
0.0236219361689519 1
0.0563557879363892 1
-0.0400874079442032 1
0.0476599424936785 1
-0.0933968097769053 0
0.00142133823680819 1
-0.00238839040745582 1
-0.0197686102261067 1
0.0559049645728514 1
0.021008682393568 1
0.0143354122239341 1
-0.00159163719632824 1
0.0274613958152937 1
0.0212073805094471 1
-0.00581380058408869 1
0.0233786033219496 1
0.00395296855651279 1
0.0227295280893727 1
-0.0729897086767436 0
-0.0526348188864519 1
-0.0571958493919933 1
-0.00692241588672803 1
0.033295445165583 1
-0.021641830298446 1
0.0202504336200249 1
-0.0598117936332052 1
0.0158906234619971 1
0.0104805129385579 1
-0.112389644152127 0
0.0183859984543344 1
-0.0332702374884369 1
0.0029423262039795 1
-0.0395169864433831 1
0.0412671367857448 1
0.0364958916791737 1
-0.0466203202819584 1
0.0247191736508193 1
-0.00896380044416669 1
-0.0057338161200588 1
0.0295889043343324 1
0.00358688436370875 1
0.0643555835683582 1
0.0283605523792764 1
0.0327213504551892 1
-0.00283797618740667 1
-0.0451086914486224 1
0.0524584139967476 1
0.0254523855954141 1
0.0245825961783904 1
-0.0306356859511896 1
-0.0239324680774335 1
0.088060622659558 0
-0.0965290579279496 0
-0.0402379707252313 1
-0.0229538837378851 1
0.0568014903116775 1
0.0176161674118861 1
0.0337604463828982 1
0.00661840214126054 1
0.0035594873553053 1
0.00450979140766444 1
0.00359952555895945 1
0.0141171365955506 1
-0.0259775583953214 1
-0.00969728245043872 1
0.0200542136463588 1
0.0589007743244776 1
0.0108898123144774 1
-0.0163195196417684 1
-0.00158609545661755 1
0.0899422440134465 0
0.0427754353575233 1
-0.000754268842431031 1
0.0244291055590325 1
0.00197470964801174 1
0.03117823856888 1
-0.0603568603682741 1
-0.0232209267517084 1
0.02176734509622 1
-0.0118783284232834 1
0.0221121220271708 1
-0.0136757820443296 1
0.00218380025411923 1
-0.0254035827766264 1
-0.00697282539803512 1
0.0152290604497201 1
0.0411355549730466 1
-0.0141803605722047 1
0.00682353457415228 1
0.00191233541179108 1
0.00115170303816256 1
-0.0558412396662267 1
-0.0456423408857458 1
0.0273551679092564 1
0.0200889794001029 1
0.0030936077215766 1
0.0408179349347751 1
0.0297691220258828 1
0.0319497502404978 1
0.013187493608689 1
0.0251432668657066 1
-0.00481064053963432 1
-0.0447303684512413 1
-0.0144681171416224 1
0.063117047999049 1
0.0972164370926195 0
0.0190410509731425 1
-0.00761686343421124 1
0.0466001524995459 1
-0.0133227743790791 1
-0.00802954736042666 1
-0.0360291211474235 1
-0.00936166786389162 1
0.025316879829086 1
0.0627091915960695 1
0.0559578245323581 1
0.0427576729463933 1
0.0122090323025065 1
0.0191533901057181 1
-0.064283571381815 1
0.0364762785491514 1
0.0389260832997027 1
-0.00906891937556605 1
0.0962639301340015 0
0.00734423222938729 1
0.0368401104651985 1
-0.0206798287362439 1
-0.00709619939750809 1
-0.0197387547038327 1
-0.0404457095262356 1
0.0048421783394693 1
-0.0574698423272658 1
0.0106665978287235 1
0.00956942305350177 1
0.0324862544365632 1
-0.0420580514054568 1
0.0506725782101915 1
-0.0156680713468499 1
0.0332925615451039 1
0.0153500349059861 1
-0.00811840046289999 1
0.00723375667418543 1
-0.0047557835634768 1
0.0377519334310149 1
-0.016674343097396 1
-0.00990878024795273 1
0.0596330395735012 1
0.0365236874590323 1
0.0337367174536947 1
-0.032099004633564 1
-0.0125529666813834 1
0.0435794224911464 1
0.0531675246224244 1
0.0102534944751676 1
-0.00708325763931847 1
-0.00381935269307186 1
0.00393006667772863 1
-0.0493544064061188 1
-0.00576560919795583 1
0.0210424529561539 1
0.0395950209674528 1
0.0270873010116139 1
0.00480188059902177 1
-0.0701596006469206 0
0.00750561332682114 1
0.0503518616200483 1
-0.0297828750297193 1
-0.0411973552745564 1
-0.00317738223144927 1
-0.0380086622351507 1
-0.0457680212204372 1
-0.0416261883588223 1
-0.0347096338253574 1
0.0480641593730486 1
0.00250432260200651 1
0.0388372960880032 1
0.0086174688944157 1
-0.0105368057035587 1
-0.000646381013574178 1
0.0321156643421463 1
0.00113689983253598 1
0.00696209163639719 1
-0.0114719583942761 1
-0.0358435356669046 1
0.00811228084424932 1
0.039256604013467 1
-0.0300545371549951 1
-0.0231548066840544 1
0.00972473281237308 1
-0.0819671644702634 0
0.0520758056296491 1
-0.0379447519961307 1
0.0446240747041016 1
-0.0404717324933419 1
-0.0225134185942359 1
-0.0388215537926572 1
-0.0172726563351888 1
0.0122455108960659 1
-0.022662957709723 1
-0.0464219313156352 1
-0.0352152029878502 1
0.0308182926363201 1
0.0193015530822194 1
-0.0338584063884627 1
-0.0528602396717971 1
-0.0204824907656096 1
-0.0108962028548528 1
-0.0422952658885298 1
0.06064322364773 1
0.021217060024969 1
0.0394032367609397 1
-0.0118353076986016 1
0.00993755578360995 1
-0.00295126453603095 1
-0.0267824377119608 1
0.0466095902378316 1
-0.0117202145423067 1
-0.0447526236048746 1
0.0147284476113521 1
-0.0441963898783228 1
0.0304115794886376 1
-0.045719851443907 1
0.0228222320975605 1
0.00284047892025705 1
-0.0420352088907949 1
-0.00975911809280249 1
-0.0313326412606592 1
0.00610234270788187 1
0.0063625134050768 1
0.00623217614751485 1
0.00326623752120555 1
-0.00399670169194164 1
-0.0196219688852444 1
0.0279886607145066 1
-0.055780648532193 1
0.0956893818732445 0
0.00641117431813837 1
-0.0391754133258405 1
-0.0688575760133194 0
0.0298881362420596 1
-0.0385002871122706 1
0.0238622407762952 1
-0.00353339315063615 1
0.0351422830111723 1
0.04133407545244 1
-0.10518475802733 0
0.0212471454960557 1
0.0850525298644261 0
-0.0385348574015517 1
0.0140786844912295 1
0.0447986716215119 1
0.0292085567227309 1
0.0148959163902532 1
0.0498636919615079 1
-0.0266441309205527 1
0.0355586054592758 1
0.0765932137246171 0
0.026631635469299 1
0.0372080462094323 1
0.0233366588495702 1
0.0350302776991676 1
-0.0104703866095084 1
0.0366496590704554 1
0.0310346626177256 1
-0.0275682425618239 1
0.00608145077526793 1
-0.00236866564348795 1
-0.0129159259280255 1
0.0239952570657452 1
-0.0718316514802281 0
0.0275836570648054 1
-0.056740126636616 1
0.0168711958002687 1
0.0126175435367627 1
0.0218544023549327 1
0.0416022426084054 1
0.00694826292601121 1
-0.0115631674388196 1
-0.0154800544911413 1
-0.0277733783830572 1
-0.015353333298419 1
0.0228716907822907 1
-0.0239519703913693 1
0.0254903463590153 1
-0.0333596243929964 1
0.00229997340430269 1
-0.0193862762419446 1
0.0144273416401026 1
0.0451090204508802 1
0.0299446941184973 1
0.00590224434232369 1
-0.00636790808969769 1
-0.0173108639045998 1
0.00118675204617722 1
-0.00514094076794699 1
0.0564742382574192 1
0.0024513684838765 1
-0.00343684938018593 1
0.00510296601516767 1
0.0270861814421575 1
-0.0540737841422732 1
-0.00921773698505683 1
0.0331713992727451 1
0.0390674788465833 1
-0.0186430825497216 1
-0.0613807248120331 1
0.00132708817969413 1
0.116207926987715 0
-0.0046462976509695 1
0.00902788773139629 1
-1.64904456917592e-05 1
0.021349852134196 1
-0.00055261592888361 1
0.0386227397670854 1
0.00894425697751601 1
-0.0701835824384027 0
0.0238309770642707 1
0.0162360764046019 1
-0.0594534471754741 1
0.000202515185728546 1
0.0153124121218093 1
-0.0945504012773954 0
-0.0431332032391188 1
0.00398926888208228 1
0.0128987127349116 1
0.0238711539247651 1
-0.0450060841276705 1
0.0286552817024726 1
0.00574143623332984 1
0.0124937827856727 1
-0.0245163400554734 1
0.0389640683350084 1
-0.00280467352846336 1
0.0026227602730087 1
-0.0161918874997956 1
-0.00116459460299552 1
0.0581723493232299 1
0.0151806182865576 1
-0.0162627503038288 1
0.00979263934486441 1
-0.00703396530481527 1
-0.0271171622753803 1
-0.0047823437754581 1
0.004821792026726 1
-0.0192484464536509 1
-0.0142910383356481 1
-0.00631391214590804 1
-0.0138096217519111 1
-0.0279820153044928 1
0.0288942357288058 1
-0.00660640169616874 1
0.00483775915465084 1
-0.030927082959381 1
-0.0634174185402495 1
0.0445635214210019 1
-0.0259735028463742 1
0.0294836291257189 1
-0.0654223134079394 1
-0.0131288671562782 1
0.0416316337235608 1
0.0513382363667476 1
-0.0175745753411674 1
0.0120918355953569 1
0.00704682508464627 1
0.010503913812119 1
-0.0493227134284294 1
0.0675016303857598 0
0.0122714598320009 1
-0.0147297681344491 1
0.0147611144683486 1
0.0232082905429079 1
0.0730092863244997 0
-0.00683003668693892 1
0.031895959304245 1
-0.0261115156895942 1
-0.0350821870783457 1
0.00298016814393666 1
0.0330703001929933 1
-0.0762889495765524 1
0.0399600515483902 1
-0.00150062795750304 1
-0.0305778503477732 1
-0.0695198815959688 1
0.0197059431909426 1
-0.0262155176203374 1
0.0213005336313822 1
0.0283322384533637 1
-0.0174766734029251 1
0.00948369448242731 1
0.078127942309557 0
-0.0385276151154361 1
0.0361094688235239 1
0.00301052428618101 1
-0.0731177138151791 0
0.0536678387648471 1
0.00344425883235154 1
0.0571546284758788 1
-0.0742525384774386 0
-0.0184109948717014 1
0.0339040004768709 1
0.0636203912824163 1
-0.0435081918758873 1
-0.0354000907232601 1
-0.021818331841824 1
0.0215337514579441 1
-0.0258962911474171 1
-0.00730713762446779 1
-0.0263382087344063 1
0.0262475714730068 1
0.0239602529760946 1
-0.0463112671058218 1
-0.00151967274507108 1
0.0450207178016746 1
0.00963770069758019 1
0.0136536576281529 1
-0.0383595003290747 1
0.0127820981615861 1
-0.0262985626498556 1
0.0126272012461183 1
0.0328647012175915 1
0.0148344519355599 1
0.0121648061162039 1
-0.0241863489424132 1
-0.00412944984866571 1
0.00269676902624801 1
0.00536768085555812 1
0.00131536160764326 1
-0.0223864687261166 1
-0.0042686239976968 1
-0.0387484214435636 1
0.00652373512870446 1
-0.00213523113596661 1
0.052165219896987 1
-0.026985300522347 1
-0.011942444742308 1
-0.0466403615498395 1
-0.0291475193638329 1
-0.0211387107616274 1
0.0248423388412884 1
-0.0112107039161952 1
0.0270464326098216 1
-0.0532025225201277 1
0.0302329540472555 1
0.0329089975586525 1
0.0851366009581334 1
-0.101376001058409 0
-0.00302476800990018 1
0.0410432550855499 1
0.0269669451244692 1
-0.0387872141236199 1
-0.0463334802134816 1
0.0420502069823512 1
0.0118349967243862 1
0.0545524344586954 1
0.0152380571257621 1
0.0504317586743161 1
-0.0124827236324403 1
0.00312535016608525 1
-0.0648664429305312 1
0.0034154919304225 1
0.0428203809007794 1
-0.0315231069791799 1
0.0304670889450723 1
0.0602816338897604 1
-0.0421618022295318 1
-0.0026726384435202 1
0.0770873592696676 0
0.00303539212537089 1
0.00755846370184401 1
0.0773711306321811 0
-0.00924311025923916 1
-0.060507334484379 1
-0.0272570668369328 1
-0.001350838106886 1
-0.029783469989073 1
0.0465523154011006 1
0.0414170498183279 1
0.0504827821556611 1
0.0833619897171748 0
0.00697100135982383 1
0.046374354103981 1
-0.0648908027665867 0
0.0867425108964072 0
-0.0439158575457395 1
-0.0358982648168751 1
-0.0421151439540686 1
0.0235703853160511 1
0.0110090362976447 1
0.03669883563425 1
0.0351787647201185 1
-0.0262328548365052 1
0.0187351921104567 1
0.0088728636452869 1
-0.0326065250086306 1
0.00843006083851332 1
0.0228681451077903 1
0.0338203302673842 1
0.0197279141983569 1
0.038030902365356 1
0.0309823631191645 1
0.0192210063033833 1
4.58145989885791e-05 1
0.0119777424534966 1
0.0419833588162909 1
-0.0198762428209411 1
-0.0656257248380627 1
0.00628451702728607 1
0.00832496753249826 1
0.062139666910499 1
0.0418029461086801 1
-0.0469309926992617 1
0.055893127895826 1
0.00399653447610355 1
0.0372973053268988 1
-0.00399567521733598 1
-0.00934709900619071 1
0.035564860712081 1
-0.0608588749164968 1
0.0297592838160964 1
0.0219207308351747 1
0.028954193989212 1
0.00546598515425819 1
-0.00305420289737094 1
-0.0572446511800312 1
-0.0503354729771016 1
-0.0522626747565571 1
0.0654657755972657 1
0.00317762321212264 1
-0.0371811787304636 1
-0.0254090436652779 1
0.0202550548720366 1
0.0326183380818315 1
0.0335708409829521 1
-0.0410772489050633 1
-0.0261467899125978 1
0.000933659453297362 1
0.015224347800007 1
-0.0465573056168386 1
-0.0273396539706988 1
-0.0106655246164805 1
-0.055092102687011 1
-0.0130931775759419 1
-0.00365526143974185 1
0.0142484814776515 1
0.0315952739363579 1
0.0271996269508865 1
0.0416619332086929 1
-0.0125506125731079 1
-0.04672162262332 1
-0.0245894862446738 1
0.0153252409413134 1
0.0705940534477864 1
-0.00810110324268891 1
0.0433645153732061 1
-0.0303591960054794 1
-0.0530669572960174 1
-0.0383278944631792 1
-0.0219423404852997 1
-0.00769391367876778 1
0.0579361628422594 1
-0.017875197400314 1
0.0570702037379294 1
0.0236937623560145 1
0.0124299433192238 1
0.00283335006527305 1
0.0234743307723833 1
0.0290281088405692 1
-0.0416801321643053 1
-0.0460961209798177 1
-0.0348545137821226 1
-0.0104877362837014 1
0.0401536595295762 1
0.0272563060975376 1
0.0256898987375449 1
-0.0203994619089388 1
-0.00721267389409582 1
-0.0327600279131799 1
-0.0257170027572168 1
-0.054544856911035 1
0.074376505272664 0
-0.00624137064436028 1
-0.00683130345433813 1
0.010391506052297 1
0.0330777161871381 1
0.00831542553217998 1
-0.00583171519133696 1
-0.0339229467826368 1
0.0114954274559841 1
0.0410166503866344 1
-0.0223054376931051 1
-0.036563973404296 1
0.00337581605308356 1
0.00395212516888248 1
0.0579435421701564 1
0.0050963548805425 1
0.0393912662470343 1
0.013558264971589 1
-0.00843047245465769 1
0.033943851400068 1
-0.0198645147673163 1
-0.0482197921015171 1
-0.0296887580941212 1
-0.0500293659758689 1
-0.00903720609976802 1
-0.0868932829149671 0
-0.0163015156784808 1
0.0257684792440838 1
0.0476124252095761 1
0.0456411659445162 1
-0.0333591378215858 1
0.0127685282992297 1
-0.00484579635580772 1
0.0397554521770566 1
-0.0477971786838397 1
-0.00482758311738428 1
0.00293854787088545 1
0.00815247642626726 1
0.0232981264544253 1
-0.0098481332762638 1
0.00532037022397609 1
0.0350695060206006 1
-0.0308601117803994 1
0.0165312241711126 1
0.0318069008464225 1
-0.0646048140388991 1
0.0362959125581136 1
-0.0292438185503256 1
-0.102818000765407 0
0.054453967145993 1
-0.0710019350488478 1
-0.00263439981615446 1
-0.0194887224837261 1
-0.0363857262371357 1
-0.031551740421865 1
0.0121459872647661 1
-0.0019256978153708 1
0.04530410986836 1
0.0382591969673069 1
-0.0141307959664553 1
0.0534210578279096 1
0.0477421056659667 1
-0.0291498492050376 1
-0.0328122690000826 1
0.076069945678938 0
-0.00698403500138458 1
0.0265706523758049 1
-0.0176137414320929 1
-0.0049527774849714 1
0.0280324385752953 1
-0.00188347953797726 1
-0.0217240318206392 1
-0.0476514821571718 1
0.07123180035609 0
0.00645059289825201 1
0.0136309830449524 1
0.0226623931721418 1
0.0264709203000237 1
-0.0130981963479212 1
-0.0132059222499985 1
-0.0638638484378641 1
-0.0737546532343118 0
0.0307450374822216 1
-0.0277373571026813 1
0.00245169967214418 1
0.0760038895399391 0
0.0415363692961706 1
-0.0225046209646201 1
0.0335982431161972 1
-0.0141379126993021 1
0.0135823104131498 1
0.0270594122741783 1
-0.00481444367774875 1
0.0206858267073591 1
0.0394529159431643 1
-0.0331541044968984 1
-0.00641971035421771 1
0.0709928244941127 1
-0.0341870289504578 1
0.0338093509872165 1
-0.0101936995900972 1
-0.029230669278572 1
-0.0459587503385854 1
0.0110484720290817 1
0.00306358197646704 1
-0.0569576964612735 1
-0.0143070315863814 1
0.0603527170324384 1
0.0739019898388922 1
0.0208133914092923 1
0.00254340324234673 1
0.0027005965721669 1
0.00213225156007658 1
-0.03664546241117 1
0.0533413134244415 1
-0.0507473186238987 1
-0.0700389270058999 0
-0.0345648908302519 1
0.00115626624688651 1
0.0337380846041253 1
-0.01573427425184 1
-0.0123423653277024 1
-0.0218414110092205 1
0.0656885365382504 1
0.028632703768167 1
0.0186150243473963 1
-0.0179808449753829 1
0.0063708840823739 1
-0.0362574676105515 1
0.043671172354974 1
0.0241584648520466 1
-0.0485655985272743 1
0.0459811160881069 1
-0.0426004947029575 1
0.0041696992030777 1
0.0773526206211797 0
-0.0322191654615874 1
0.0681217362674026 0
-0.0550080241388858 1
0.0273012671969445 1
-0.0128584839295522 1
0.0631836003467369 1
0.0376412966174486 1
-0.000350722717367569 1
0.0257741439811167 1
-0.0239145721749331 1
-0.0165909847793771 1
-0.0412282347223759 1
-0.0105426640632056 1
0.00944980562376517 1
0.0153967690383281 1
0.00643017607903123 1
-0.0197924228936942 1
0.0602099012979005 1
-0.0104987575610398 1
-0.00986913111979704 1
-0.0267270245485885 1
-0.00284896454618435 1
0.0174961730880145 1
0.0583281742713962 1
-0.0252740183328697 1
0.0118722705762038 1
-0.00462559701574684 1
-0.0342035152562721 1
-0.0233567995985005 1
-0.00824819829553021 1
-0.0262173676474738 1
0.0100996297274167 1
0.0550197115935062 1
-0.0493264881931434 1
-0.0074102912764496 1
0.0228994744340329 1
0.00819424652068302 1
-0.0446477069822496 1
0.00653411421327016 1
0.059349212591394 1
0.00630185497366635 1
-0.0226150552511349 1
0.0107884240798114 1
0.0180906301778811 1
0.00814407200945407 1
0.00393211693851467 1
0.00940943759701694 1
-0.043542131677385 1
0.0346786223849499 1
0.00779659634907275 1
-0.00446068872366199 1
-0.0416006764118432 1
-0.0304354971908807 1
0.0157411243754983 1
-0.0262858137210696 1
0.00437266189356016 1
-0.0107746946500309 1
0.0117469539926681 1
0.0247703904337204 1
-0.0533407069412592 1
-0.0460001831475743 1
-0.0517474834533525 1
-0.0187519463711977 1
0.0120256770758842 1
-0.0197691292879275 1
-0.0305049449701934 1
-0.0147157315096789 1
-0.070271381621095 0
0.0567548263496502 1
-0.0171815503684987 1
-0.0496201730495286 1
-0.000767449953413455 1
-0.0381792194810058 1
-0.0604933601481587 1
0.0360192621423035 1
-0.0761012016733569 1
-0.041343877226215 1
0.00381028697584726 1
-0.0205127262723724 1
-0.0582337822904823 1
-0.0287866751975002 1
-0.020782606878856 1
0.0346934755722337 1
-0.00860171025166625 1
0.0159288488630723 1
0.0220566956728932 1
0.0193858173270891 1
-0.0336597274534847 1
-0.00629307724976986 1
-0.0093602791154466 1
-0.00903918923384956 1
-0.0177006213966275 1
0.0422668428174788 1
0.0154107919157308 1
0.000697147975625934 1
-0.0303073882225228 1
-0.0066249463618446 1
0.0542709989538442 1
0.00614193291888721 1
0.013606477079878 1
-0.0198087026030001 1
0.0143070382014453 1
-0.0268100717010868 1
0.000907875035178671 1
-0.023675835443361 1
-0.000921507470358577 1
-0.0152431979603426 1
-0.0045716053661324 1
-0.0210057195532825 1
0.0373233551949325 1
-0.0335998768973596 1
0.0243541117863515 1
0.0324343226292313 1
-0.0877747201678808 0
0.014832650732805 1
0.0151014880682865 1
0.00739478426064441 1
-0.0423039758648341 1
0.0429366597207327 1
0.000848833211387861 1
0.00578880075020334 1
0.0103449035457024 1
0.0116015167965622 1
-0.0251230325625628 1
-0.0281664195650598 1
0.0224483328636299 1
-0.0590292735462469 1
0.0105634533393378 1
0.0387125619043367 1
0.0225171006822177 1
0.0617534371301141 1
0.00232770936947436 1
0.0323712428822996 1
-0.0235187765038557 1
-0.046096763965367 1
-0.000803115797181765 1
0.0153543857771738 1
-0.0549317194982764 1
0.0172837777985772 1
-0.0144509532354117 1
0.0214930010984205 1
-0.020751654144701 1
-0.0270728472497549 1
0.0326750576943465 1
0.0480419690667502 1
0.0760793952166377 0
-0.0155019643465289 1
0.040771613122444 1
-0.0091070277286625 1
0.045436555368444 1
0.0465053267468308 1
0.0153584657345717 1
0.0151066036280987 1
-0.0162402133785451 1
7.17425040560769e-05 1
-0.0429368306225918 1
0.0390992762984872 1
-0.029950156834894 1
-0.0105759596455876 1
-0.00675105103834907 1
0.00896221041641849 1
-0.0114451826226161 1
0.0100450852575313 1
0.0178498213448547 1
0.000381811662669557 1
-0.00833776830404825 1
-0.04013293366936 1
0.0311780411840374 1
-0.0414484067345859 1
-0.00810709894716389 1
0.00774869944848656 1
-0.0136367641484898 1
-0.0351318843940277 1
-0.0861641817158108 0
0.00468982614855728 1
0.0174320251650789 1
-0.0308262025208968 1
-0.0491516174873051 1
0.0256918595296782 1
-0.00078661035408447 1
0.013764437010633 1
-0.0297272016435398 1
0.030602376227682 1
-0.0108126344825272 1
0.0229639317982643 1
-0.0126011013008743 1
-0.0495734271204391 1
0.0042327330558626 1
-0.0261226154305637 1
-0.0429678869300033 1
-0.0090436306415291 1
-0.0455282153667063 1
0.0236998828806372 1
0.0339547938130264 1
0.00842851514595306 1
-0.0146566278173017 1
0.0321095729436524 1
-0.0311174416010413 1
-0.0100081593646494 1
-0.0298602994985571 1
0.038012810429252 1
0.0310520373248814 1
-0.00105104988533277 1
-0.0313703621651978 1
-0.00451930169413582 1
-0.0572874836584754 1
0.0130405071947225 1
-0.000901576607048604 1
-0.00496563865123978 1
0.0261452103554747 1
-0.00741771361721207 1
0.0695094206407745 0
0.0173888315764642 1
-0.0638994363744181 1
-0.0580112925707502 1
0.0554906225726488 1
0.0207107209198883 1
0.0259170776290239 1
0.0169011146531713 1
-0.0522996357210353 1
0.00243664939186009 1
0.0149771614493526 1
0.0180195864250244 1
-0.00667238587449423 1
-0.0274515330491603 1
-0.0227860559174635 1
0.0577790534402048 1
0.00366518965413038 1
-0.0582446926568776 1
-0.024095286965773 1
0.0728491370062866 1
0.0423078492458552 1
-0.0169261721901587 1
-0.0178389451467527 1
0.0264524618752857 1
0.0982707481232115 0
-0.0219092320504973 1
-0.0158077821451279 1
-0.0960328229745284 0
-0.00267497506372129 1
-0.0401395551159992 1
-0.0231233705601474 1
-0.0669828227639375 0
-0.0514413099917595 1
-0.0349681918490833 1
-0.00687334151957453 1
-0.0217091534791975 1
0.00216397669977883 1
0.0302299440324168 1
0.0617596589037819 1
-0.0201114915959835 1
0.00209752383434804 1
-0.0752256528822146 1
0.105002575664158 0
0.0630355204850236 1
0.00272423845918786 1
-0.0192530067482097 1
-0.016387736832559 1
0.0329766906057112 1
-0.00988549796431316 1
-0.0609038792117375 1
0.0256921461215238 1
-0.00330895684444103 1
0.0606914253989596 1
-0.0219942888707114 1
0.0300382461390363 1
0.0662919032246871 1
0.0119087582508269 1
-0.0502360168879837 1
-0.0367377861148293 1
0.0464096294796042 1
0.0111464697360651 1
-0.00079500538290086 1
-0.0195298620680379 1
0.00595619700599019 1
0.056028464283918 1
-0.0667818782995622 1
-0.00493286461136851 1
-0.0210109004020524 1
0.0352402066584994 1
0.0389342712806761 1
-0.032978242581218 1
-0.0730758857034795 0
0.00594855507274815 1
0.00429942061217244 1
-0.067408068697192 1
0.00950372282806673 1
-0.0217221458423046 1
0.0188813547348481 1
0.00530135462202372 1
-0.0254341101724676 1
-0.0133831672825449 1
0.000462194711766653 1
0.061037143754619 1
0.0617612204060404 1
-0.0682423623974238 1
-0.015334862842698 1
-0.0364023660407216 1
0.0172619069075106 1
0.000700042983395426 1
0.0165688032872893 1
-0.036968623320193 1
0.0324953083760055 1
-0.025301678603923 1
0.0241904908652463 1
0.0263484037368907 1
-0.0305486777929595 1
0.0204704943235315 1
0.0236184332388195 1
0.00602682442001571 1
0.0276992084544973 1
-0.02039338982513 1
0.00946090247860429 1
-0.0235355772883235 1
-0.00582779194824926 1
0.00340592661325084 1
0.012635904486644 1
-0.0760507888251961 0
0.0160976496723611 1
0.0485621004672338 1
0.0249270928294994 1
0.00652585195130504 1
-0.0241052723381747 1
-0.0545571566742794 1
-0.00213452667769335 1
-0.0162171553756175 1
-0.00449124583131325 1
0.0154678919439674 1
0.0382858005301688 1
-0.091221929227083 0
-0.00595756488517924 1
0.00717549694358527 1
-0.0127834560143988 1
-0.020696732315735 1
-0.0342824882369514 1
0.0148066219267977 1
0.00841096597305986 1
-0.0462937458230944 1
-0.0518270138473581 1
0.00653869318382977 1
0.0929771342079745 0
-0.0212235114403898 1
-0.0402512032769228 1
0.0211280054450807 1
-0.055967501874438 1
-0.0214712322332695 1
0.0226144298353257 1
0.0302829587580982 1
-0.0170511380760219 1
-0.0199771439173112 1
0.00367078238920082 1
-0.0104624387242022 1
0.0487859191301694 1
-0.00255552705758627 1
0.0496927705772549 1
-0.0463364841555096 1
0.0249458131125818 1
-0.0180444463746952 1
0.0103534805590521 1
0.0341381319295877 1
-0.00853318212726852 1
0.0124388965567284 1
-0.0336248491640243 1
0.00774318137727942 1
-0.000287568885206825 1
-0.0028364485479622 1
0.0490378224383857 1
-0.0263127037549792 1
0.00678698107759261 1
0.0336226714928719 1
0.00727024356738337 1
-0.0477369775433291 1
0.0260793983708261 1
-0.0291798143529988 1
0.0364033268234814 1
-0.0564838944633562 1
-0.0276211047097466 1
0.0029111452320843 1
-0.0236792755120439 1
-0.00281353881578346 1
-0.0509286686936405 1
0.0346646534781502 1
-0.00795669679489615 1
-0.0319624837391904 1
0.0582043828349146 1
0.0693198909569361 0
-0.0594809994230354 1
0.0374082519825672 1
-0.0254077826204123 1
-0.0105999095073776 1
-0.0279093953749444 1
0.0580974458542292 1
-0.00840175437455743 1
0.0839347036603059 0
-0.013304816830682 1
-0.0292649575995581 1
-0.00705818115649136 1
0.00567858772022445 1
-0.0549681814205654 1
0.00567289609538108 1
0.0219678859793004 1
0.0245626768135988 1
0.0290404735718279 1
-0.0051034686288473 1
0.00279936541535238 1
0.000123331129679142 1
0.00368878264980624 1
0.0489284090351755 1
0.0146091886433145 1
-0.0199175551389439 1
-0.00668774819344818 1
0.00354402899488194 1
-0.0131357217468401 1
0.0280712883248841 1
-0.0120063382950763 1
0.00177541717917466 1
-0.0256400793314306 1
-0.0160795243931699 1
-0.00108295787650039 1
0.0962721001676788 0
-0.00599185542109212 1
-0.0427874526234423 1
0.00340545000787242 1
-0.00958924922383755 1
-0.0281403644151975 1
0.0284218643468109 1
0.0287175855227732 1
0.00301809482669318 1
0.00668838564643873 1
-0.0218942952018588 1
-0.00668555895908006 1
-0.0385050630342903 1
0.0402171733155817 1
0.0230662922391876 1
-0.0104460210044364 1
0.029065924196047 1
-0.0183295213584978 1
0.00573393051404491 1
-0.00883543141706465 1
0.0233605257228524 1
0.0109117639176086 1
-0.00814173617469528 1
0.0633889774847643 1
-0.0125087962697719 1
-0.0315867784894036 1
-0.0846842493601903 1
-0.0556103482893029 1
0.0108930098752833 1
-0.00812074374636746 1
-0.00589808479522304 1
0.00261154161955152 1
-0.0137933098056116 1
-0.0354390496352907 1
0.00736107781451059 1
-0.0634654406254954 1
-0.0287879040080885 1
-0.0497018082916518 1
-0.00960346070052548 1
-0.00782185247071376 1
-0.0337483630767773 1
0.0249163122716691 1
0.0542126690198288 1
-0.0164929874901093 1
0.0467397241023197 1
-0.016009178835788 1
-0.0108756390114708 1
0.00781897581067964 1
-0.0658650821414062 1
0.045250189156066 1
-0.0159284991704508 1
0.0667975550634122 0
-0.0229302141177231 1
-0.036026859048992 1
0.0118118698214923 1
-0.00554988670815776 1
0.0442064410018252 1
-0.0564175108295761 1
0.0858137596980664 1
0.0358464616574758 1
-0.0335464280715903 1
-0.0197175400691219 1
0.0189912703337517 1
0.0989366298761437 0
-0.0209751445895227 1
0.00567774836545819 1
0.0401586800573119 1
-0.0168936588657049 1
0.0658140994760409 1
-0.0337924159518846 1
-0.000601695560578378 1
0.0369588026928737 1
-0.0398563277986976 1
-0.0150744365100311 1
0.0100254548976581 1
-0.0168628709062945 1
0.0357339581097412 1
-0.0415450841623723 1
-0.0158697596643604 1
0.0396623681416159 1
0.0467974716146012 1
-0.1411658923572 0
0.0362113344978894 1
0.0205611121337444 1
0.0260153102818671 1
-0.0111618409431728 1
-0.0349099194919204 1
-0.00902838057750254 1
0.00469906646239752 1
-0.0197436276921844 1
-0.0153045602364189 1
-0.0365781857484191 1
0.00703363339691651 1
-0.00647867002030916 1
-0.0109619087885215 1
0.0166993777456441 1
0.0403758555856219 1
-0.0216729679550124 1
0.0206072311317949 1
0.000888767109361664 1
0.0110003669736045 1
0.0621950470622562 1
0.0528388173569528 1
-0.00806569642499441 1
0.0202504763467322 1
0.0554999011630448 1
0.0190038752292539 1
-0.0233864253219828 1
-0.015323565943868 1
0.0425854361096205 1
-0.0214175667171938 1
-0.031740554509645 1
-0.0315311408290218 1
0.0175160035150354 1
-0.00995607385068719 1
-0.00789092627607176 1
-0.0451275309771704 1
0.059760893966449 1
-0.00781803474847545 1
-0.0373214576580184 1
-0.0148258378536797 1
0.0326062069196014 1
-0.0461534514670802 1
0.0264818707948237 1
-0.0799753092000593 0
-0.0128066756645187 1
0.0176197435122369 1
0.0713489781460904 1
-0.0239361344768653 1
0.045836418354011 1
-0.032460399668266 1
-0.0375682955347817 1
-0.00638680771353506 1
-0.0150873130823724 1
0.0281334684355153 1
0.040827561846575 1
-0.0422810883933177 1
0.0410943327365699 1
0.0232236971971253 1
0.0160200550722787 1
-0.0491596323908663 1
0.0196534061850066 1
0.00640387318989701 1
-0.0529790935401374 1
-0.0445717526580321 1
0.0413651458929554 1
0.0125650248402379 1
-0.0469784265897611 1
0.0165502812797157 1
0.0295603522300583 1
0.0518503312784849 1
0.0687705812314368 1
0.0060579174390868 1
0.00407978442864562 1
-0.0483922709314406 1
-0.028480699993164 1
0.0527093668058873 1
0.0619424514709106 1
-0.0148699069858973 1
0.029947318928756 1
0.0705124105376304 0
-0.0298675386384642 1
0.0304878773231835 1
-0.0228772555777677 1
0.0271641042868235 1
0.0174062465882062 1
0.0314146010580225 1
-0.0460369668857799 1
-0.0142955144404867 1
0.017087538270126 1
0.00555815027102537 1
0.0132714524934781 1
0.000879076248225727 1
0.0391675245879316 1
-0.0317691601686034 1
-0.00899344471471281 1
-0.0643359576870024 1
-0.0155384160626832 1
0.00143383494523351 1
-0.0237234042545327 1
-0.0295453950565545 1
0.00161717455385125 1
-0.0011234829360993 1
0.0416011769865036 1
0.0282676327059497 1
-0.000861293750360444 1
-0.0095189462691548 1
0.000503722826921639 1
0.0137110915133152 1
0.02999162435684 1
0.0274895513098678 1
-0.0814423106560005 0
-0.0392466850634658 1
-0.0225347401834771 1
0.0061360302515074 1
-0.0362403241088038 1
-0.0353959163609111 1
0.033824096054188 1
-0.0019410340591518 1
0.00074087276932449 1
-0.00717956093880238 1
0.00820608389676558 1
-0.0542982659484414 1
-0.018682478033179 1
-0.0105362293094275 1
0.0226106116236534 1
0.0436986960272027 1
-0.0239823949375194 1
-0.0337972737839677 1
0.00343207602709879 1
-0.0102139493598212 1
-0.0308698747074236 1
-0.0182309866598092 1
-0.00522802621471815 1
-0.0286911040305853 1
-0.0251310015881797 1
0.0470673604272469 1
-0.0494404013865628 1
-0.0529613535127997 1
-0.013352130099984 1
-0.0210470482255694 1
-0.0193935766486467 1
-0.0833454390500865 1
0.0230010577180594 1
0.0228993201100301 1
0.0754572138561556 0
-0.0867450507230245 0
0.0277537803840336 1
-0.000677915358289689 1
-0.0577897229290417 1
-0.0450747062860391 1
-0.0834245389078385 0
0.06812225897877 0
0.00525709633339055 1
-0.0345793505600235 1
0.0487565842221685 1
-0.0460310432809241 1
0.0449864496520602 1
-0.00440907032208338 1
-0.0317242082449704 1
-0.000710789061978352 1
0.0228664263477678 1
-0.0204761508983545 1
-0.00577882687627577 1
0.0924628246680667 0
-0.02145358856549 1
0.0533496054563241 1
0.00139987295972729 1
-0.0340210828195877 1
-0.00621319260226097 1
0.0662836897757359 1
0.0289212350233272 1
-0.00711351300963285 1
0.0479340913645428 1
0.0162920226518719 1
-0.0386311296880763 1
0.039890976488746 1
-0.0390045674201979 1
-0.0583562322608128 1
0.00521306067830382 1
-0.00471796799549055 1
-0.0121741186050167 1
0.00127930633567413 1
0.0240336813531016 1
-0.0102796556314246 1
-0.0967139925060624 0
0.0140204342020836 1
0.0255472286256698 1
-0.0516667284734664 1
-0.045690828095533 1
-0.00186528821603226 1
-0.00240982192243343 1
-0.00924570424442787 1
0.00207201128854041 1
0.00733416631402059 1
-0.0878007226300523 0
-0.024994626837636 1
0.0369917247633626 1
-0.0110815409147971 1
-0.00730527417770347 1
-0.0140175873780287 1
-0.0178574692174995 1
0.018322973727003 1
0.0835921444421068 0
-0.0283153616906462 1
0.00514194257436287 1
0.0283226033178338 1
-0.0096416124009196 1
0.074654049855896 0
0.00563335120715325 1
0.0092981430591339 1
0.0579639468448382 1
0.0869721851436598 1
0.034681646861565 1
0.00468499834697057 1
-0.0260452032229674 1
0.0203430476684735 1
0.0246230361757678 1
0.0791731380344723 0
0.0105530785768123 1
0.0259697456283185 1
-0.00844014197609841 1
-0.0463330804107889 1
0.0431909742782927 1
-0.0206099363019549 1
0.065747778914019 1
0.0151071247510152 1
0.0105223236178452 1
0.0444807553211852 1
0.0232559704456661 1
-0.054672847870927 1
0.0279321766594243 1
-0.00217836088800186 1
0.0609627755250521 1
0.0821484197748228 0
0.0533426668672478 1
-0.0863296830968835 1
-0.0199292652461102 1
-0.0733797219216743 1
0.00621146723229537 1
0.0135140548329508 1
0.0437823443697032 1
-0.0133978017315169 1
0.0302184472794001 1
-0.0100472107575433 1
0.00359219777078852 1
0.00320803877454874 1
0.0495171729369141 1
0.0182607252521948 1
0.00357759051692515 1
0.0538605639872096 1
-0.0687860200046214 1
-0.0183635357288096 1
0.0348342163691163 1
-0.0816810525479061 0
0.0210623290549915 1
0.020916445811655 1
-0.0238769327935047 1
0.00856716586680639 1
-0.00352184626432923 1
-0.028659864269573 1
-0.0305664451672368 1
-0.0261687257383749 1
-0.0370133798861655 1
0.0276422403323668 1
0.0431843257905007 1
0.0683769872327932 0
0.00617860793937326 1
-0.019635560921297 1
-0.010738120603296 1
0.0576755142448362 1
0.0242841787914773 1
0.0262119543074197 1
0.0243936534646167 1
0.0715609396118077 0
0.0526910842196123 1
-0.0898585735684648 0
0.00154333117466925 1
0.000611674144649505 1
0.0294535053836275 1
0.0176653947330649 1
0.00216006995323159 1
-0.00599699566727729 1
-0.0471221316513582 1
-0.0154139553866793 1
-0.0405523283614619 1
0.0150149278558014 1
0.0421839612207958 1
0.026037122281914 1
-0.0108596499520735 1
0.0160717730299967 1
0.0149402287934164 1
-0.0213973157710331 1
-0.0211243176004987 1
0.0906074462346792 0
0.0209973921407208 1
-0.0181409218874451 1
-0.0320407474212649 1
-0.0793702483675006 0
-0.0120789387767075 1
-0.0355412348584393 1
-0.00486765777141424 1
0.0182614421936916 1
0.0534814590181693 1
-0.00812507915133504 1
-0.0218623508511869 1
0.00813332377999774 1
-0.00231856212563783 1
0.0924510638468206 0
-0.0241984624909648 1
-0.0215853947247954 1
-0.0283959930305558 1
0.0188886084011161 1
-0.0152624720253351 1
0.000693875901025291 1
0.0425411703602656 1
-0.00189669718390271 1
0.0347019984133282 1
-0.0116261073159587 1
-0.0274416026848332 1
0.00221284742908155 1
0.00345459977161454 1
-0.00510055627501731 1
-0.0559602872107174 1
0.0701940628330103 0
-0.0270499825765728 1
0.0076416128399385 1
-0.0382866987522556 1
0.000560455590285092 1
0.00955327146325698 1
0.00261104816639964 1
-0.0012951248006991 1
-0.0331438340625862 1
0.0636418795593379 1
0.00177679307123455 1
0.0065456860040865 1
0.035418563728288 1
-0.0277932215246304 1
0.00625372086299924 1
0.0424920738801824 1
0.000223136905848947 1
0.0252126383309245 1
-0.0156004049947005 1
0.0443178264072419 1
0.0421327089178126 1
0.0132809990922572 1
-0.041527912552965 1
0.00664629663624814 1
-0.0365433692054577 1
0.021797791370389 1
0.0472190883067982 1
-0.0363163330870834 1
0.0729468373075565 0
-0.00213414123428366 1
0.0197438750052837 1
0.047032065492874 1
0.0232856717431944 1
-0.0240374945654898 1
3.1692485807526e-05 1
-0.0292391565332333 1
0.0444168089091873 1
0.0124384433055781 1
0.0292741742845648 1
-0.00171277303954791 1
0.0241324821561956 1
-0.0391211865826974 1
0.0453765186184216 1
-0.00866671652094479 1
0.0521817931705777 1
-0.00823448196117937 1
-0.0409784243613444 1
0.0227840386333635 1
0.0655789537846609 1
0.0406689214170758 1
0.116948394304353 0
-0.0188761704211975 1
0.00997503676197397 1
-0.00481010752130975 1
-0.00417433803718387 1
0.0236183470365626 1
-0.0238196930837381 1
-0.0273399852089219 1
-0.00316934848039092 1
-0.00884714453935981 1
0.0078148993005105 1
-0.0651263568542098 1
0.0143273436679828 1
0.0356430492497359 1
-0.0565402742280749 1
0.000189257527374762 1
0.0302103369211231 1
0.0242092102327037 1
0.038624880124448 1
-0.0134278817771368 1
-0.0574870831057498 1
-0.0809686217392764 0
0.0267620484871467 1
-0.0346527249825108 1
-0.0386420027654686 1
-0.0121716834840487 1
-0.0275180087707277 1
0.0142084062715831 1
0.00371709089489221 1
-0.0170587493867122 1
0.00389696163106376 1
0.00562211422802911 1
0.0634792534395045 1
0.0204885916500973 1
-0.00248003081778202 1
0.0880474158228627 0
-0.0526506305351791 1
-0.0145282075516117 1
-0.0322532268722994 1
-0.00861962098165247 1
-0.0686700185677813 1
0.00492947501766214 1
-0.0262448549589636 1
0.0527201223759195 1
-0.0240314722496876 1
0.035204625246528 1
0.00289361890832565 1
-0.0348513433065564 1
0.0294833200215902 1
-0.0520621839524951 1
-0.000462173098093359 1
-0.0208194371464488 1
-0.00699999294831761 1
-0.0311376394907824 1
-0.0290452480950113 1
-0.0251264877242855 1
0.0594253510122999 1
0.0341458468365579 1
-0.035645182606799 1
-0.0239909971789708 1
0.0154602000844634 1
-0.00450177328780909 1
-0.0483304321244774 1
-0.0332073702491611 1
0.036781319869886 1
-0.0351001908788252 1
0.0287070578887888 1
0.0151705675090429 1
0.0161669279977956 1
-0.0729202086207003 1
0.00953576654976309 1
-0.0351013596032923 1
-0.0226884428366053 1
0.059918601678099 1
-0.038379617236069 1
0.0379218053865712 1
-0.0485609723255972 1
-0.0135972067091627 1
0.021590965249765 1
0.0365445997760495 1
0.0128242368304787 1
0.0256818390016075 1
0.00104643071078198 1
0.0365418400774271 1
0.00130618278026652 1
0.0147773330648276 1
-0.0128669785098731 1
0.0241039794576478 1
0.0550665533953833 1
0.0474740312493004 1
0.0490305946844195 1
-0.0299552372820335 1
0.00187965508180906 1
-0.0347066186407375 1
0.00679208800387744 1
-0.0132823910838007 1
0.0602457415187782 1
-0.0881314334405295 0
-0.0161413037645517 1
-0.0192316882568958 1
-0.0509536175099904 1
-0.0539876510238821 1
-0.0125669041501408 1
0.0305558091716562 1
0.0514911823669457 1
0.024974850043733 1
0.000569220709258418 1
0.00908014152095483 1
-0.0172576826095325 1
0.0129703171526451 1
0.036426459422312 1
-0.014097488775273 1
-0.00339742808517557 1
-0.0387085225939899 1
0.0202445872506677 1
0.0113784738650806 1
0.0428575219734885 1
-0.0149089839787727 1
0.0110708763691444 1
-0.00289323684277903 1
0.0290771149207293 1
-0.000994955415628698 1
0.0283620982979194 1
0.0329480876983003 1
0.0111222134096291 1
-0.0317087167422021 1
-0.00156079811899458 1
-0.0235889907396786 1
-0.0450096403294888 1
-0.0522118680403695 1
-0.0174242382128834 1
0.0577140573865335 1
-0.00532287689942825 1
-0.0166646481830671 1
-0.0175031945362989 1
-0.0945572070697831 0
0.0149277648818589 1
0.0236796254716737 1
-0.00238693466907131 1
0.0918864434339139 0
-0.00180285288733098 1
0.00774027654504559 1
-0.00864070289324471 1
-0.0308897118671687 1
-0.00574148418100383 1
0.0225040308962997 1
0.0190061719286046 1
0.0462400211025751 1
-0.0132651105916958 1
-0.0712866724867575 0
-0.0540227546015583 1
0.0251987997259688 1
-0.0554276614481404 1
-0.0364906348166215 1
0.0319222755508774 1
-0.000628190484653308 1
0.0130814428734963 1
-0.0423746986403364 1
-0.011607920502575 1
0.0059305254885343 1
-0.0252972078318818 1
0.0143374385437767 1
-0.012719376019918 1
-0.0733791021119914 0
-0.001372862588065 1
0.0256800051138809 1
-0.0727162005546711 0
0.0675755047169267 1
-0.0283950998647091 1
0.00519769147674013 1
0.00704368193720146 1
-0.019851879263078 1
0.0111661041982078 1
0.0378475538073333 1
-0.0314461168415174 1
-0.00625407266959352 1
0.0165898925859555 1
-0.000314336427837618 1
-0.0297329199590825 1
-0.0100477892350759 1
-0.0202319230397834 1
0.059844771502609 1
0.00180202297340314 1
0.0597949814144394 1
-0.0106309184305005 1
-0.04777316897959 1
0.0188529765154014 1
0.0399114832511372 1
0.00815878751209288 1
-0.0288532506433101 1
-0.0441719983951011 1
-0.00169618028092253 1
0.0761034438132885 0
-0.0317107332358267 1
0.0166931544570116 1
-0.0594797726046838 1
0.0413675379443118 1
-0.0143118738388137 1
-0.0345321984667331 1
0.0155049800251818 1
-0.0287834252535023 1
-0.000311274933235358 1
-0.00513667695138256 1
-0.00210423921780855 1
0.0096637811808743 1
0.00289918440422921 1
0.075214901137796 0
-0.0151106945734785 1
0.0175111671383629 1
0.0224147128721733 1
-0.00602667455337979 1
0.0571191260457371 1
0.0164804332338371 1
0.00793425040380914 1
-0.0401762078053258 1
0.0259392366148879 1
-0.06736315659855 1
-0.0175341207097002 1
-0.0106398916418745 1
0.0378570252329435 1
-0.023615111924175 1
0.00440198076269806 1
0.0748711336446787 1
0.0195140761533448 1
0.0017084830323692 1
-0.00371801396874519 1
0.0397300481286147 1
-0.00171707659477227 1
-0.031948923996298 1
0.0232984781391008 1
-0.0362074086936991 1
0.0296304335400539 1
0.0643673450179288 1
0.00297967258679614 1
-0.0165406669725021 1
0.045380540952204 1
-0.01776471975146 1
-0.0146449199682823 1
0.0317791627041911 1
0.0418203194213728 1
0.0275751416042593 1
0.00910745520188521 1
0.00192733879240011 1
-0.0521746789149296 1
0.0557590976456068 1
-0.0126200292571828 1
-0.000710605460626392 1
-0.0145556370067313 1
0.00828196139930895 1
-0.00118476845444894 1
-0.0321252630640838 1
-0.0157157161272099 1
0.0409472233621239 1
-0.0762022981289402 0
0.0151614746716969 1
-0.00597639136613942 1
0.000605862787249804 1
0.000877360758682349 1
-0.030044984833261 1
0.0716238690375308 1
0.0185030957596595 1
-0.0096968551816059 1
0.0201677592003531 1
-0.0207203073764871 1
0.0382104147925829 1
0.00645130816868801 1
-0.0196711405681527 1
0.0292476356653704 1
-0.0477387906612884 1
-0.0721465996460246 0
0.0691424213610694 1
0.0103941491930549 1
0.0262743676639777 1
0.000644778328692705 1
-0.0333978627693612 1
-0.00927277197887896 1
-0.0283772502406459 1
0.0247697845418597 1
-0.032408950318235 1
0.0298235770938069 1
0.0248083697949695 1
0.043266092749443 1
0.0368985833607119 1
-0.0320169038280144 1
0.0412019076331786 1
-0.0483365379319082 1
-0.0339460605941044 1
0.0210912478823209 1
0.0628952507464774 1
-0.0169808508271718 1
-0.0586517931719883 1
-0.00954096997630748 1
0.0152996100412618 1
0.0471717250461428 1
0.0407978221536273 1
0.0107986112057638 1
-0.060061657111978 1
0.0319030444453581 1
-0.0211868991459584 1
-0.0134774833294303 1
-0.000926531907588547 1
-0.00155795056906054 1
0.0207899199064184 1
0.058488395241772 1
0.0110645786977951 1
0.0601269304861221 1
-0.00876149171629573 1
-0.0147764949264887 1
0.017891727564894 1
0.00945029424254087 1
-0.0255409774975528 1
-0.0376651527962446 1
-0.0974970838807214 0
0.0471462029736762 1
-0.0761735204014852 1
-0.0138362668674215 1
-0.0127329481812099 1
0.0747004196612775 0
0.00115978144182249 1
0.00353488346945759 1
0.0177924388445679 1
-0.0111559970159684 1
0.0146753136192784 1
-0.0142908005528999 1
0.0296921820729068 1
0.0173669119738892 1
0.0168913845575127 1
0.035832973483346 1
0.0624092095080288 1
-0.0725629981032865 0
0.00678566645429893 1
-0.0601213319103443 1
0.0122678553630749 1
-0.0182281853494106 1
0.0259721441337741 1
-0.0643227116735667 1
0.0273589415475291 1
0.00964054117369499 1
0.0315719933547612 1
-0.014550424270103 1
-0.0753622800797013 1
0.00495665695473939 1
0.0264168780378312 1
0.0774390413093693 0
0.0552223908245773 1
0.00161178115120882 1
0.0201689047806253 1
-0.0451809754782327 1
-0.00587043780901377 1
-0.0546330248165664 1
0.0411913936999929 1
0.029027890423724 1
0.00528535235850293 1
-0.0175663098160179 1
0.0155301333063316 1
-0.0211585861942545 1
0.0194125140498098 1
-0.0390688579969023 1
-0.0340859948956929 1
-0.0211483710731534 1
0.0258621107635763 1
0.000982290578289035 1
-0.00620093947253036 1
0.0139992211698917 1
-0.025673448738984 1
0.0635131501372481 1
0.0191449786794802 1
-0.0398341757291151 1
-0.0879118266990819 0
-0.00224435727458346 1
-0.0129608713086617 1
0.0403319728991106 1
0.0495886141955672 1
0.0396078741612364 1
0.0456997873983861 1
0.0669658109343424 0
-0.0115108381738523 1
-0.0124587263813936 1
0.0113953979138634 1
0.019115902669345 1
-0.0255035501241996 1
-0.0375696935041 1
0.0104586790973166 1
0.0500060833752899 1
-0.00907323520799734 1
0.00906236519277635 1
0.014889504039895 1
-0.0864879731363678 0
0.0231607635382747 1
-0.0306042197914759 1
0.0464930226485402 1
0.0159538516853981 1
0.0146713627338628 1
0.0360504436484967 1
-0.0640312078797256 1
0.0216715963319258 1
0.0615473954415504 1
-0.00395432186456455 1
-0.0207592973885844 1
0.0393920106938411 1
0.00988038900922211 1
0.0110453679352646 1
-0.0236799163375536 1
-0.0121205588884782 1
0.0341899340177593 1
-0.0409141097054209 1
0.00684468738884378 1
0.0313412018749075 1
0.0730077080204058 0
-0.0688090218729481 1
0.0404732749776367 1
-0.039733329723354 1
-0.0829089789031811 0
0.00581209591446699 1
0.0167019970231541 1
-0.00403763504459868 1
-0.0298152528840786 1
0.00169427321588118 1
-0.00925093767679377 1
-0.0245871740015459 1
-0.036743699349193 1
0.0490621518685818 1
-0.0413687466429406 1
0.0243334459314754 1
-0.0172444157648585 1
0.04569254462292 1
-0.0108201290965285 1
0.040347868851668 1
0.0033334999507594 1
0.0320520108869421 1
0.038287100662342 1
-0.0089826218725093 1
0.0242205865405106 1
-0.0197395826093291 1
-0.0422462684850125 1
0.0134042527421422 1
-0.0129004532245415 1
-0.0130235223063107 1
0.0107322759271275 1
0.0103479286152899 1
-0.0893251888736167 0
-0.0360725901440936 1
0.0439097770040801 1
0.0465924861478704 1
0.0305044082020366 1
-0.0538003347131107 1
0.0842996704270103 0
-0.0612106732038785 1
-0.0139581143903925 1
-0.0126654746246031 1
0.0390499289770824 1
-0.0814311589553594 0
0.0203783864171206 1
0.0301121034626786 1
-0.029884623610621 1
-0.0382908810379701 1
0.00698746687263174 1
-0.026972989955191 1
-0.0241461484705378 1
-0.0362716345120147 1
-0.0273156933020335 1
-0.0283499860601461 1
-0.00397541899683873 1
-0.05845967523335 1
0.0318248173243617 1
0.0247010506896641 1
-0.0300089073278743 1
-0.0645561591774234 1
0.0215446461897779 1
-0.0020262509581345 1
0.000676772930469176 1
0.0161639777494533 1
0.0221050669617139 1
0.0536067862935228 1
0.0018735716698411 1
0.0238976403761213 1
-0.0136764492367941 1
-0.0466438573472473 1
-0.000627881465369575 1
0.0262520687445394 1
-0.0259930135869349 1
0.0261778865571434 1
0.00314730843874299 1
0.00717841424213893 1
0.050095089609997 1
0.0331411991988858 1
0.0589562135933876 1
0.00190880174041891 1
-0.0254792849246736 1
-0.0310148897289313 1
-0.0593259773442516 1
-0.0281166596332635 1
0.00269886249078877 1
-0.0158868159482309 1
-0.00927569298696099 1
-0.0199086551734681 1
0.0210009281079699 1
0.0190420006051201 1
-0.00905661564161954 1
0.044085981500777 1
0.000790809353083082 1
0.00930615326493482 1
0.0418425026134775 1
-0.0137206361331407 1
-0.0681546043507927 0
-0.00598453612562058 1
-0.0275846657373931 1
-0.0156138366458704 1
-0.0110960195356684 1
-0.0421186418316315 1
-0.0297839632969846 1
0.0241223990452103 1
-0.00634552445249418 1
-0.039814246645987 1
0.0564533798877127 1
-0.0375424633875757 1
-0.0134676788633549 1
0.0463118054910644 1
0.0398151195820945 1
0.0151289804661197 1
0.0485589028427453 1
-0.00572232747142942 1
0.0353545985184491 1
0.00780347406839398 1
-0.0257542755604926 1
-0.0114690054398758 1
0.00442843700587021 1
-0.0134187318807138 1
-0.0195075694494992 1
0.0113324214920662 1
0.162991407625433 0
0.016610863352954 1
0.0435259173615039 1
-0.0248249603803834 1
-0.0354280277670049 1
0.026933962450553 1
0.00315154370865388 1
0.0537265163303565 1
-0.0306113648065671 1
-0.0179079320876451 1
0.0024152423063177 1
-0.0436446860503707 1
0.0150720657457295 1
0.0184462901247467 1
0.006215575473018 1
0.0178772639318042 1
-0.00323327693052707 1
0.0108511351031311 1
-0.0126461963209047 1
0.0115687805197844 1
0.0208030249829594 1
0.000556302207488408 1
-0.0200014318159054 1
-0.0353968210053721 1
0.046403242349127 1
0.0124019204623583 1
0.061502488511751 1
-0.0427007713320171 1
-0.102346040663734 0
0.0349654812050677 1
-0.0145401214943918 1
0.0360167862060317 1
-0.0333984443342777 1
-0.0580805887541708 1
0.0146800947322301 1
-0.0332983745186729 1
-0.0505587412534255 1
0.043391306029004 1
0.0554287349202048 1
0.0154225943194472 1
-0.0278784415450457 1
0.00135626933806502 1
0.0239312869737199 1
-0.00852037045456204 1
-0.0148125649482394 1
0.0502090634893402 1
-0.0561664234348898 1
-0.0727057193555021 0
-0.0244673952456309 1
0.0264081420893611 1
0.0160792847441534 1
-0.0143646484351187 1
0.0248498583113027 1
-0.00926255077453543 1
0.0132037057034159 1
0.0207458876038466 1
0.0204520683629708 1
0.0451646590434487 1
0.0447673545828203 1
0.0193970876226393 1
-0.0207384230253807 1
0.0345082950737929 1
0.0124681955122286 1
0.0405998296953545 1
-0.025120371026261 1
0.0559105245201011 1
-0.00698698994558061 1
0.0262158778943857 1
-0.00407207638192102 1
-0.00377239677570211 1
-0.0102649825692075 1
-0.0159272999427468 1
-0.08492297270746 0
0.0320518224122132 1
0.102932898004254 0
0.00390512865449754 1
-0.00257306591545341 1
-0.0250433381081627 1
0.00243894081239839 1
0.011649997719987 1
0.0234355151938467 1
0.0010330294738733 1
-0.019460046189266 1
0.0251233338736075 1
0.00775280250764667 1
-0.011760239976595 1
0.0503437104411155 1
0.0447124548465106 1
0.0183317428545357 1
-0.065093680123469 1
0.0127555589844943 1
-0.0432037327745047 1
0.00782654417847756 1
0.0154437604022683 1
-0.0209645156432948 1
0.0111805700378738 1
-0.0151113130704455 1
-0.0115962241101366 1
0.0147036802039308 1
-0.013821716148264 1
-0.0008637995629513 1
0.0042696013707107 1
0.00608103009527609 1
-0.025842979193112 1
0.0200020532676549 1
-0.00616535909631781 1
-0.034007725267588 1
-0.0256014996121927 1
-0.0239978627080775 1
-0.0548907585392485 1
0.0358911925929336 1
-0.00042003215183643 1
-0.0265587695190923 1
0.0106622218633746 1
-0.0135858382505448 1
-0.0216363022585571 1
0.0104738788393582 1
-0.0119248640157357 1
-0.0274101029155061 1
-0.0483635557892264 1
0.0361137105208093 1
-0.0289603732157711 1
0.0115128565664269 1
-0.00227398807001529 1
0.0451748103663708 1
-0.00802428851441331 1
-0.060152665004428 1
0.0510277261314085 1
0.0245429932160671 1
-0.00197754303154417 1
0.00743816203114652 1
0.00785669692666009 1
0.0191149954388485 1
0.0418307748486972 1
0.0226111026401073 1
0.0663379996274309 0
-0.00799744737921956 1
-0.048908876475904 1
0.014235165502159 1
-0.0543125395392663 1
0.0377124756503793 1
-0.0556742498330057 1
-0.00744959542555751 1
-0.00218809737483589 1
-0.00295117987802641 1
-0.0226238825618255 1
-0.015754961179342 1
0.0291492527416085 1
0.0210319382150051 1
-0.00723406496619223 1
0.00652077414159345 1
0.0340614265597227 1
-0.0650560415942053 0
-0.00126686229677409 1
0.0158133919941045 1
0.0132016464177232 1
-0.00761280663409462 1
0.00599933314875394 1
-0.00549961773996425 1
-0.0368711552903156 1
-0.0712106498134676 0
-0.0263816717580602 1
-0.0562593130757431 1
0.015180725774297 1
-0.0429376372117999 1
-0.00384540645360671 1
0.0518526992021001 1
-0.0249839388659949 1
0.0506313427063066 1
-0.0117478906479585 1
-0.0707151254849437 0
-0.0313549200556964 1
0.0376306736766721 1
-0.0482578690113741 1
0.0529615922125891 1
0.0208235209229896 1
0.0220143546337102 1
-0.0238370319470781 1
0.00423350624384835 1
-0.00581554990151404 1
-0.0353862281754589 1
-0.00593030226390442 1
-0.0146478228484076 1
-0.0087212360912741 1
-0.00175717590476373 1
0.0278570142553532 1
-0.0329296568522316 1
-0.0235908200630027 1
0.0187291116144104 1
-0.0287984049616666 1
-0.05269865283093 1
0.00488113386401813 1
0.0353350717703542 1
0.0326704080513704 1
0.0263994650520874 1
-0.0171908551838487 1
-0.0088457877065259 1
0.0243015311010708 1
0.0265017952712997 1
0.0352809828636487 1
-0.00588773881712363 1
-0.0180788595669994 1
0.0063076074165771 1
0.000463670944417382 1
-0.00404119104548391 1
0.0394946390359643 1
0.0286741840822771 1
-0.0285448279405183 1
-0.0248255887783701 1
0.0458981730466275 1
0.0617586099868601 1
0.0302779853629648 1
-0.0126442783391951 1
-0.0444287027922932 1
0.0421677309787754 1
-0.0821337866712393 0
-0.0605408824147396 1
-0.00145853010669742 1
0.0366672345259367 1
0.0228898169036526 1
-0.0174841461958347 1
-0.0639649098399139 1
-0.0615464472132406 1
-0.0209876052982396 1
0.0233020140620509 1
0.086904312462618 0
-0.0158502937461016 1
-0.0178427073178051 1
0.0219740721644944 1
0.0123102283409369 1
0.0110105787314632 1
-0.0351778855248164 1
-0.0746415692252468 1
-0.0382858913566459 1
-0.00295246363811635 1
-0.0423675955911997 1
0.0251519935926809 1
-0.0571287111349101 1
-0.0338876021160837 1
0.0323437969314894 1
0.0278557362033091 1
-0.0428472507884224 1
0.0343687811455649 1
0.0781132857465079 1
0.0436626992659714 1
-0.048824527652561 1
-0.00131868137990552 1
0.0274066120844418 1
0.0410704576039258 1
0.043302209513621 1
0.00521698159140436 1
-0.0587306973749169 1
-0.0137396029006031 1
-0.0459296676106333 1
0.0186105402129816 1
0.0146242375902719 1
0.0464432737815397 1
-0.0209239222825954 1
0.0317292167196775 1
0.00480286187363282 1
-0.0585150191338124 1
0.0254511570136248 1
-0.0424077149098119 1
-0.0400249207207467 1
0.0504344853530587 1
0.0182034476422218 1
-0.0220467871228866 1
0.000251042745855131 1
-0.0472288618080631 1
-0.0488864231012605 1
-0.000633073988064688 1
0.0118928217078784 1
0.0351252378935984 1
-0.0186006839807897 1
0.0385422736824427 1
-0.0624877230200184 1
-0.00679116927207306 1
0.00262688465495301 1
-0.015504217245237 1
-0.0389040023206529 1
0.07017855956976 1
0.00196995423173539 1
-0.0290242479236704 1
-0.0337885602310969 1
0.011078715974544 1
0.0216278768156574 1
-0.0518739678166789 1
-0.0229581634206086 1
0.0114681874298014 1
0.0216105109535834 1
0.0152461553229812 1
-0.0223484620410886 1
0.01667947242751 1
-0.0633612225436689 1
-0.0384529594095872 1
0.0706483016400774 0
0.02752475252497 1
-0.0309416906656255 1
0.00951038317425414 1
-0.00388574225968972 1
-0.0229478383582659 1
-0.0708326882185793 1
-0.012837898778056 1
0.021471551329264 1
-0.0425988405126739 1
0.0248033083295874 1
0.00603155357246649 1
0.00289111697557576 1
-0.03380189595758 1
-0.0365393330834298 1
0.0213692126442411 1
-0.0040027325083336 1
-0.0265731277150752 1
0.0114232594307203 1
0.00645139423746066 1
-0.0229789995029485 1
0.0103177917441545 1
0.013935817001358 1
0.0971054086904101 0
0.043806156107545 1
-0.0545518221845919 1
0.00547479291856969 1
-0.0184375346738352 1
-0.0189399253795542 1
-0.019459349412762 1
0.0100339347756527 1
0.0297620236777618 1
-0.0826794507179227 0
-0.0317130222187853 1
-0.00362210161307381 1
-0.043083452933115 1
-0.037030670159533 1
-0.00514599964516619 1
-0.0353567346332889 1
0.0813639163519844 0
0.0444583396161402 1
0.0201668029576683 1
-0.0134293454647359 1
-0.0011463484503968 1
-0.0701907911473375 0
0.0175717380199292 1
-0.032836705825179 1
-0.00158556280652448 1
0.0238187913494897 1
-0.0770340028765638 0
-0.0145711139076996 1
0.00143227094856294 1
-0.104501869686056 0
-0.0354895619668164 1
-0.0438260539857469 1
0.0576773082808615 1
-0.0165692159159276 1
0.03315562560255 1
-0.0458788961454499 1
0.0343877971739256 1
0.00654342400661333 1
0.013338415055951 1
0.04778629609546 1
-0.00507443404011231 1
0.0398351928880895 1
0.0173437680733506 1
0.0395235645105475 1
0.0119885995298496 1
0.014265035654745 1
0.0512012806549365 1
0.0161298677083188 1
0.0343624878843789 1
0.0494245433597428 1
0.025061074512804 1
0.0685058904526551 1
-0.0734487766941085 0
0.00516148996525708 1
0.0202915012844225 1
0.0570520946747886 1
0.018941827793998 1
0.00429612939255142 1
-0.00752174497377959 1
-0.013342948454217 1
0.0886045800235771 0
0.00898935166410396 1
0.0748330097783738 0
-0.0483096165110476 1
0.0160575897483463 1
-0.0236652248394198 1
-0.0224487257803812 1
-0.0413243805816189 1
-0.0148675084102827 1
-0.0189867030827653 1
-0.0536230283459126 1
0.0269118778476397 1
0.0269864265946748 1
-0.0474706893608872 1
0.0132924714394401 1
-0.0113574997120155 1
-0.00712104086793568 1
0.0366076363036396 1
-0.0147246849535155 1
-0.0266059101081658 1
-0.0388552290452166 1
-0.00281149362986634 1
0.0748061345024759 0
0.00205858111535064 1
-0.0031823772784521 1
0.0469693546307942 1
0.00303402626083046 1
0.0354228642153646 1
0.0406425284350168 1
0.065652787108771 1
0.000558428706685011 1
0.0231519954604434 1
0.030053233272604 1
-0.0374978426300941 1
-0.0305762609507474 1
0.0253905663641208 1
-0.013086905677176 1
0.000509063178872277 1
-0.0214899789311304 1
-0.00454374071485905 1
0.032729001752537 1
0.0289701143213065 1
-0.0329168384257705 1
-0.00687876227840206 1
-0.00394412044261821 1
-0.0568883216229338 1
-0.0623864608439148 1
-0.036353293034071 1
0.0317313889633383 1
0.00231017136085128 1
-0.0464813696153914 1
-0.0162780053620346 1
0.000601190655954748 1
0.0287655904973509 1
-0.0202346057181473 1
0.0357915564547586 1
-0.0457616876302624 1
-0.029974220062323 1
0.00873629854563717 1
0.00771702208595137 1
-0.0154334473392651 1
-0.0401775793760155 1
-0.0283591082759341 1
-0.0420151175965818 1
0.0734914913333565 0
-0.029165839570792 1
0.0392165702807845 1
0.0186649718875129 1
0.0248408300789861 1
0.0187280640937662 1
-0.0596902491287556 1
-0.0198253071274154 1
0.0369666919332958 1
-0.0335593710489002 1
-0.0313461493615418 1
-0.0491980685446592 1
0.00999181187552203 1
-0.0736965872992516 1
-0.0181648246749323 1
2.29607136276464e-05 1
-0.012380141335966 1
-0.0212106601486097 1
0.0478794743990625 1
-0.0129067856572464 1
0.0166614050923379 1
-0.0267385195436624 1
-0.0113173045039122 1
-0.0230436439549637 1
0.00412231206887685 1
0.00854389662368619 1
-0.0447882846146246 1
0.0132549917492825 1
-0.0306401973499989 1
-0.00724119895653168 1
0.0242264475808409 1
-0.0422558461205456 1
0.0166822401194573 1
0.0184910312618022 1
-0.0342293000156285 1
-0.0387462070447153 1
0.0135738015360493 1
0.0685082600543817 0
0.0452984538218386 1
0.0124898114398474 1
0.010180762497185 1
-0.0141133772243492 1
0.0443989871169601 1
-0.0550193490860542 1
-0.00212139253169188 1
0.0153056085784151 1
0.0251796577701677 1
0.0501985900539165 1
0.00362098697283651 1
-0.0359736808340805 1
0.0163626875980619 1
-0.0634623088392046 1
0.00656519533297928 1
-0.00817275744254947 1
0.00123996049873428 1
0.0701687125792466 0
0.0314098554246293 1
-0.00386962315938927 1
0.0464595313128166 1
-0.00956510322703418 1
0.00913812143686883 1
0.0320457569556763 1
0.00326319252595723 1
0.0213451959651374 1
8.17813781832143e-05 1
-0.00509845278903578 1
-0.00844727532490308 1
0.0147577899057429 1
-0.0218426013408317 1
-0.0215168058009749 1
-0.0215503567735266 1
-0.00178524858036781 1
0.00172659024452985 1
-0.000964825447577139 1
3.82258802984108e-06 1
0.00248827946143356 1
0.0157441596866684 1
0.0451962885451843 1
0.0196290548067124 1
-0.0230272097511742 1
0.0200430546715637 1
-0.0352862086068781 1
0.0215307697012038 1
-0.0179080412087962 1
-0.0154674613996946 1
-0.0328481289655876 1
-0.0381622053498159 1
-0.0709992817861663 1
-0.0495862437905412 1
0.000195510343898377 1
-0.00717236050827457 1
0.0030012682347427 1
-0.0458236394510905 1
-0.00979214094689873 1
-0.0136799302738058 1
-0.0184646539537531 1
-0.0298646518165458 1
-0.0430694293886167 1
0.0286138714479999 1
0.022987093369968 1
-0.0453633946284892 1
0.00373604713394122 1
-0.034397775368551 1
-0.0568054640182304 1
-0.00170013892466436 1
-0.0303531998005938 1
0.0366707407177319 1
-0.0150884655098897 1
0.0168109122615541 1
-0.0217853039506652 1
0.073718105601313 1
0.0160014417807179 1
0.00879379713571976 1
-0.0372652139437535 1
0.00744227702864589 1
-0.0166501106948472 1
-0.0475631341491802 1
0.00645355322385788 1
0.0410794075316977 1
0.00965987060074217 1
-0.0589962565941351 1
-0.056713497251698 1
-0.0253456432779992 1
0.0472319281746261 1
0.0308429734208898 1
0.0342180343266471 1
-0.00563695286856212 1
-0.0284973093630615 1
0.0188078386347063 1
-0.0117144139042491 1
0.00324219478440871 1
0.00841003524983345 1
-0.00462117504005206 1
-0.0174928975692327 1
-0.0382474279674197 1
-0.040274573029532 1
-0.011213690659839 1
0.001291353361178 1
-0.0582497254454972 1
-0.0522463988357974 1
-0.00949392544701541 1
0.0480205771856119 1
0.00553782285233618 1
0.0253853273659592 1
0.0389465150525237 1
0.0267576538853294 1
0.0084414100251551 1
0.0579055505951686 1
0.0484550259878999 1
-0.0601825436506919 1
0.000398376996493798 1
-0.0220623942396757 1
-0.0230510375415936 1
-0.00417301035776021 1
0.0218939821197036 1
0.0236525467302053 1
0.0249779241524374 1
-0.021381002578796 1
0.0327829694062151 1
0.0130086763354711 1
-0.0339449255560413 1
0.0096697187654844 1
0.0220994300303635 1
0.0285275427590602 1
0.0347395520826647 1
-0.0195993840306938 1
-0.0669255702038338 1
-0.0136299323487021 1
0.0162112935026811 1
-0.0764724420680247 0
-0.0199104820895245 1
-0.0293290673068543 1
-0.0331925623420717 1
0.0346454059654826 1
0.0435237110984715 1
0.0353208860700615 1
0.032614587356219 1
-0.06125167723792 1
-0.00221229243294314 1
0.040486045960595 1
0.0179929264596103 1
0.0184481372912487 1
0.0250821669962185 1
0.0437987456590425 1
0.0197694508148418 1
0.0355318732910565 1
-0.0100852149990159 1
-0.00113585083734881 1
0.034647104461243 1
-0.0077486544511952 1
-0.000550855967315353 1
-0.0303764842557294 1
0.0462665851335534 1
0.0860869725522827 0
-0.0605609314600566 1
0.00832480382307118 1
-0.000117775981719758 1
-0.026986202249561 1
-0.031777125186328 1
-0.00886761202439915 1
-0.00491874811255437 1
0.00253781739011684 1
0.0439377251291701 1
0.0150301593725393 1
0.0454881608645849 1
0.0897600708292023 0
-0.00233011699917226 1
-0.0367936399931228 1
0.0300874253054116 1
0.00905540880000829 1
0.0491060560835302 1
0.0419247737522216 1
-0.0828400924781289 1
-0.00130605521048177 1
-0.00853143147413991 1
0.00500499074172882 1
-0.0124260526084799 1
-0.000149920036759529 1
-0.0860051464389759 0
0.0731141529590563 0
0.0540517396260717 1
-0.0138507590904009 1
-0.0339128915394598 1
-0.0224283628947231 1
0.0471875113870026 1
-0.00579737136936812 1
0.0190245051856755 1
0.00165745919613584 1
0.0162772594476103 1
-0.0140156698076698 1
0.0158122819945246 1
0.00849962671931929 1
0.00557646264258132 1
-0.0212969398255304 1
-0.0177859927501135 1
0.0584662416383397 1
-0.0318394914291519 1
-0.0205093536252927 1
-0.000413069195406249 1
0.0912260002435203 0
0.0399229793976156 1
-0.0326654942576005 1
-0.0371502556560412 1
0.0296377614752833 1
0.000780263161980565 1
-0.064522847356744 1
0.0760145980401528 1
0.0843687847236687 0
0.0261476899136901 1
-0.0273154804276896 1
0.00929701917787861 1
0.0444938309704077 1
-0.0646932925486132 0
0.00779449420231802 1
0.0314038057264459 1
0.0317945333386747 1
-0.0374163846385174 1
0.0154280903963318 1
0.00123603931643549 1
-0.00441897596336518 1
0.018885769164687 1
0.0355781124040708 1
0.0502698567810378 1
-0.000444827001849905 1
-0.0134174080014478 1
0.00804606767485731 1
0.0242727208368541 1
0.0122317318764484 1
0.0349546313692674 1
0.015559545227877 1
-0.0603539917760468 1
-0.0547287237496196 1
0.0700865824166346 1
-0.0351384303046694 1
0.0032088159116864 1
0.0604028050935793 1
0.0346834825644047 1
-0.010133508161947 1
-0.0202861762382409 1
0.00160693452988971 1
-0.00885465418435225 1
0.0337371605173992 1
0.02430462697281 1
0.0266287829038628 1
-0.0461087229279711 1
-0.00991906860220139 1
0.0413158721625107 1
-0.0106607947881609 1
0.0114409807546001 1
0.0322324501891047 1
0.0112410519765587 1
0.00585057173608577 1
-0.103210809874042 0
-0.0404658700895688 1
-0.0416401469733517 1
-0.00312699391684514 1
-0.00113153703906794 1
-0.0708865094550388 1
0.037029933292226 1
-0.0336861273471806 1
-0.0840557684737132 0
-0.0178453302813903 1
0.0167521506759458 1
0.0114534634462303 1
0.00597983297772227 1
-0.00579474858417547 1
-0.0317170723993063 1
-0.0210833358683432 1
0.0275286187984627 1
-0.0411634895118819 1
-0.0091819205010827 1
-0.000263611549859212 1
0.00762785490576843 1
-0.0126197186856058 1
-0.0159380166292482 1
0.0420366166765585 1
-0.0272423357701809 1
-0.0700790070569782 0
-0.0131860594425687 1
0.0119637713264364 1
0.000460094663822819 1
-0.00722174079646505 1
0.000646741505811994 1
-0.063794956096701 1
0.0489548427246493 1
0.00422014954958046 1
0.0547405668859924 1
-0.0442378722420827 1
0.0526218384276752 1
-0.0473317167260579 1
0.0344893290440901 1
-0.00161102996973375 1
0.017315884930826 1
0.00876811566861286 1
-0.0596122532694011 1
0.0314627671022965 1
-0.0227160032672378 1
-0.0138263281290299 1
-0.0284197419549952 1
-0.0464276514932348 1
-0.00531253968106203 1
0.00319417909280825 1
0.0500563439421092 1
0.00729285559202369 1
-0.0253328664364617 1
0.00285797031584899 1
0.0329899729350389 1
0.0373012603226558 1
0.000960528143211192 1
0.02928093031394 1
-0.0218706394688209 1
-0.0247735746189466 1
0.0156186309115374 1
0.0349055698200487 1
-0.0283928712284759 1
-0.0409250274368045 1
-0.0685551088096934 1
-0.0173171204436234 1
0.0257367763957587 1
0.0334349059380537 1
0.0530791445516622 1
0.01121740840489 1
0.0289604606247433 1
0.0707980910634757 0
0.0412302530579248 1
0.00735474709856595 1
-0.00149319534190684 1
-0.00470974048984894 1
0.0252483383645644 1
0.0190114332136181 1
0.0228203994699232 1
0.0472866376648479 1
0.000167500824129227 1
-0.0367667467307085 1
-0.00115748550004804 1
-0.0468955607218003 1
-0.000213090837694191 1
0.00879521407839853 1
0.107635557838559 0
-0.0267105747362764 1
-0.0809486688179456 0
-0.0834555785650742 1
-0.00741833094356129 1
0.0651424118159893 1
-0.0294244894043036 1
-0.0221052348762573 1
0.0599460363702774 1
0.000455724765803037 1
-0.0250777130156414 1
-0.0404258047265575 1
-0.0686295086350489 1
0.0491827985108241 1
-0.0121686454834589 1
0.0707775216508373 0
-0.033758847170045 1
0.0069970692284786 1
0.0507163235161036 1
0.0244095380865851 1
-0.0254554135644698 1
0.0302653268397352 1
0.0131971188765967 1
-0.00864045838075111 1
-0.00798290564968619 1
0.0254788549397823 1
-0.0233705215235096 1
0.0235183641085331 1
-0.0239544735117424 1
0.00272850601142366 1
0.0143058497167754 1
0.0581768622106905 1
0.0027296766100197 1
-0.0649762375796332 1
0.0446580901950983 1
0.01559663030746 1
-0.00956887841756891 1
-0.0640598905814313 1
-0.0244099894847723 1
-0.0346880921961061 1
-0.0451448939531338 1
-0.00715881399911494 1
-0.0140718565577084 1
0.0747022051822856 1
0.0744696121871655 1
0.00901767452287277 1
-0.0360336449679834 1
-0.0235426351192048 1
-0.00173092838023577 1
0.0423156177592431 1
-0.0436853872050834 1
-0.0264047984008701 1
0.0421876471204059 1
0.0274262537580309 1
0.056944459253678 1
-0.0411453531683289 1
0.00710906311958736 1
-0.0367703610271346 1
-0.0113614344187667 1
-0.0469053328453406 1
0.00481988222590398 1
-0.0254895225259527 1
-0.0418924302071438 1
-0.0323576320541213 1
-0.0188986283617762 1
-0.0145299980158145 1
0.00668563063107896 1
0.0137140913289604 1
0.00960768490896537 1
0.0265661027958762 1
0.088723028370204 0
0.000402648416013815 1
0.028562436721808 1
-0.00902585927077686 1
0.0121712303176352 1
0.014337780498838 1
-0.0458577318247662 1
-0.0294960365696888 1
0.0143384588803678 1
0.00532804096400328 1
-0.0237468885931554 1
0.0157635725864934 1
-0.0138791562986268 1
-0.0174985036615503 1
0.0389009502326015 1
0.0201798389191764 1
0.0388376574594621 1
-0.00709751909265576 1
0.00751874364670169 1
-0.0317635674309028 1
0.00960070220593052 1
-0.0276210475225119 1
-0.0537156199457484 1
0.0565514342481932 1
-0.0290334477319842 1
0.00166612975698848 1
-0.0306528302564891 1
-0.0265421210800713 1
-0.00133109182952165 1
0.0206123271066799 1
-0.00151936566492159 1
-0.0219099029421068 1
0.00167338484330556 1
-0.0436807424677022 1
0.0232529250741416 1
0.0162005912824089 1
0.0359996326772268 1
-0.00871246767273766 1
0.0170537201089422 1
0.00792229202017015 1
-0.0110502653388328 1
0.0138491414876779 1
-0.0266819393740035 1
-0.0189815604208951 1
-0.0202148260539954 1
-0.0127337923099962 1
-0.00723376869556105 1
-0.0250425775366642 1
0.0382975597343646 1
-0.0169141646174923 1
-0.0871072494277509 0
-0.0655421317786419 1
-0.0446065214924609 1
-0.00343540231175923 1
-0.0584881937131002 1
0.0459743336807861 1
-0.0406925514814823 1
0.0458136404337892 1
-0.0307669562217648 1
0.0359605579695652 1
0.0434695189310653 1
0.0164998663603976 1
0.0550236975544001 1
0.0126955396419939 1
-0.0300805681124427 1
-0.00366947590905438 1
-0.0416292070432156 1
-0.046969618817479 1
-0.0718162697912313 0
0.00278990921343828 1
0.0137978273682424 1
0.014798268192952 1
0.0029048480446306 1
-0.0101576563146706 1
0.0296104175929789 1
0.0555956790074927 1
-0.00755688649932205 1
0.0182407679715557 1
0.013632086016831 1
0.000959738243869455 1
0.0337805950124123 1
-0.0184760277561443 1
-0.0341269007164176 1
0.0232564218795814 1
0.0191516574743277 1
0.020671234894443 1
0.00984893801479489 1
-0.0288382155195576 1
-0.0440110886830037 1
0.000404979943478547 1
0.0360808756775122 1
0.0229423189161012 1
-0.000284903718416721 1
0.072459783162236 1
-0.00405098649355031 1
0.0201903027537719 1
0.036094049342361 1
-0.0433564635974928 1
0.0214363753324167 1
0.0170283729776675 1
-0.0443439645111268 1
-0.00883155968904185 1
-0.019526139053243 1
0.00485630263517268 1
0.0200350863475091 1
0.0446887644589215 1
0.0439138645143114 1
0.0288001900244785 1
0.0599315589145591 1
0.030055242549284 1
0.076520595534174 0
0.0565540369190825 1
0.0625978215770557 1
0.0137121300060378 1
-0.022630608012132 1
-0.0122810367488704 1
-0.00964434917233532 1
-0.046590844475415 1
0.00653148334931869 1
0.0106296086239076 1
-0.0123049082773515 1
-0.0574917451779061 1
-0.0305887181371923 1
-0.0929488512544056 0
0.0247090590424817 1
-0.00411289759592454 1
-0.000227727245549236 1
-0.00810135654342871 1
0.0295548059695057 1
0.030643343820776 1
-0.0360527151955849 1
0.0486089605336731 1
0.0287075413483731 1
-0.00780685696733715 1
0.0288671531251252 1
0.00184369285838733 1
-0.0174992914967224 1
-0.00434417579961011 1
-0.0826389199488758 0
-0.0404561174039042 1
0.03868100502319 1
-0.0250948042402326 1
0.0385152488434052 1
-0.0920312950170377 0
0.0433504902065646 1
-0.00842258637026617 1
0.00633442135664621 1
-0.0337529533768585 1
-0.0604960798640917 1
0.0352351652756827 1
0.0132144207999764 1
0.0590272111804271 1
0.0109049874940242 1
-0.063871001060504 1
0.0291277172389026 1
0.00198477558891428 1
-0.00304825729771496 1
-0.00612732869651233 1
-0.0277061214526708 1
-0.0326609356170264 1
-0.0202304837095277 1
0.00210546727913452 1
0.0305496665166026 1
-0.0651706813206802 1
-0.0161107248533622 1
-0.0255659787688936 1
-0.0228468495806514 1
0.0336726675672736 1
0.00455469853571136 1
-0.0281254452483796 1
0.0207166484059862 1
0.0343473286892864 1
0.0689865462752885 1
-0.013770432724788 1
0.0493945171210175 1
0.0550710092319045 1
-0.0372288016468679 1
-0.0441755422718572 1
-0.0165429416653175 1
0.0143904304019323 1
-0.0165241064918697 1
0.0335534679617217 1
0.0086808480294903 1
0.00353423228284535 1
0.0240127189704724 1
0.0197527745365834 1
-0.00907484868635474 1
0.0569217902957218 1
0.0014070025730493 1
0.0238870251259781 1
-0.00704232315173798 1
0.0999414978393835 0
0.0135645869220822 1
0.033432721125108 1
0.00475116373320915 1
0.0373915280737749 1
-0.00571064293051977 1
-0.00265560121879148 1
0.0369441500296354 1
0.00134104268250629 1
0.0180605725779082 1
0.049125692003201 1
0.00116009758187775 1
0.0567877422978453 1
-0.0152167780155572 1
0.0123953994536303 1
-0.00896250547836741 1
0.0408093168798123 1
0.0289173992194473 1
-0.0195055391314308 1
-0.000940045943717576 1
-0.0176708840112081 1
0.0181364003604655 1
0.0352571610780466 1
0.0320971804235953 1
-0.0337838125622217 1
0.0347806321662901 1
-0.0455608857993695 1
-0.00623129004122514 1
-0.0334150435767981 1
-0.0227569162138566 1
-0.0491464965916677 1
0.0139459010006279 1
0.0435854186580946 1
-0.042647666398492 1
-0.0391049175343009 1
-0.0309878415872291 1
-0.00725559213409801 1
-0.00781873127575222 1
-0.0265510037659075 1
-0.00585081833336997 1
-0.0097177787514448 1
-0.0358287166850767 1
-0.0466754274557299 1
-0.0541811525587915 1
-0.00475837584158242 1
0.0203043278818817 1
-0.0231575209464271 1
-0.00109333832645076 1
0.0122842591411309 1
-0.0432693631490304 1
-0.00781667585902489 1
-0.0352424811297633 1
0.0673027619631508 1
0.021262163444168 1
0.00644259060961659 1
-0.0631760358935278 1
-0.0375144560907754 1
0.0321435124937576 1
-0.05930083472428 1
0.0133915419348231 1
-0.0571789203954643 1
-0.0234101357807663 1
-0.0234248963630776 1
0.0159163337197277 1
0.0215999714805232 1
-0.0158638737160132 1
-0.00503482859314393 1
-0.0148908611580369 1
0.0574313462920596 1
0.0627653336321252 1
0.024577107715882 1
0.00752384701620784 1
-0.0169500525595457 1
0.0260938955588049 1
0.0245226694983172 1
-0.0435972477797741 1
-0.0382447800872313 1
-0.0019268921781849 1
-0.00477686437664006 1
0.0569487341794337 1
-0.0697052278890583 1
0.00960299490973516 1
-0.0267677805506834 1
0.0301403927425238 1
0.0185847793361797 1
-0.0201795045283956 1
0.0217452131970728 1
-0.00691059010978695 1
0.0168259171263412 1
-0.0356294544198351 1
-0.0330644557274116 1
-0.013749271914683 1
0.0124202780351015 1
0.0235349536996642 1
-0.0285822410584675 1
-0.0147325447772579 1
0.0194299498335413 1
0.0037522051366369 1
-0.0539430555640388 1
-0.0331483675186285 1
0.00925354665701047 1
0.0213602954658911 1
-0.0169806760631645 1
0.000578314148651481 1
0.0544323881357628 1
-0.0387206861565359 1
0.0520881856775391 1
-0.0428763473390231 1
0.0390606404502954 1
-0.0433673758180514 1
-0.0423684075962491 1
-0.00223751019448005 1
0.0318170150278293 1
0.0138067622772887 1
-0.0104895974927244 1
0.0224827143784337 1
0.0203829434231584 1
-0.0287188150768617 1
0.0386546543246093 1
0.00176062536179545 1
0.0210041962949411 1
-0.031797298602204 1
0.0016625361004824 1
-0.0413616403310503 1
-0.00250211050313961 1
-0.0106171247746723 1
-0.00125668720344135 1
-0.0108848652986416 1
-0.0458606661786481 1
0.00756386324099873 1
-0.0344339612533263 1
0.0392171002181844 1
0.00879246196993302 1
0.0189735262347211 1
0.0255071601136412 1
0.000541097214566988 1
0.046045152957026 1
-0.0099327740171115 1
-0.0387437307641311 1
-0.0507038411614416 1
0.050711444828912 1
0.0711705129708136 0
0.0182417095749138 1
0.0410984271333728 1
-0.040798693340082 1
0.0029974488926052 1
0.0487860623117438 1
-0.01194802715697 1
-0.067916901249414 1
0.00913135894285418 1
0.027646766904199 1
-0.0401500565862279 1
-0.0356978770369311 1
-0.0223174523105945 1
-0.0181782155392795 1
-0.0283676314079539 1
0.0446761722705985 1
-0.0312776506696285 1
-0.0366773331438118 1
-0.0275765828667111 1
0.0567937994531305 1
0.00486946471710726 1
0.0239687659865324 1
-0.00302641649048781 1
-0.00114728915654398 1
0.00196666872985568 1
-0.0507493397174394 1
-0.00329411816932316 1
0.0226664025149772 1
-0.0233491240918833 1
-0.0488311718398376 1
0.00713942346666983 1
0.0586334642678218 1
-0.0186505522927914 1
-0.0210930567953967 1
-0.0423102855470247 1
-0.0307531741932452 1
-0.0292275176901174 1
0.00771970574938177 1
0.0106627767646567 1
-0.0404941686081372 1
0.014187367468901 1
0.0566812152141402 1
-0.0508925650956642 1
-0.0119814024418448 1
-0.00681178938593214 1
0.0948295444752387 0
-0.0283071263057576 1
0.0119056436458655 1
0.110523769648991 0
0.0430688157843925 1
0.0323896507546744 1
-0.0387639579923854 1
-0.0302104934893686 1
-0.0141789639366748 1
-0.00581346581610658 1
0.0309484794816561 1
0.00432256794021354 1
0.0505091280312904 1
-0.0320346452119016 1
0.0334647155332056 1
0.0732520025024284 0
0.025335332946172 1
-0.00963857513053093 1
0.00391891657943266 1
-0.0014271202445996 1
-0.0375853169098859 1
-0.0536980454294439 1
-0.00581798401263704 1
-0.0163212860243798 1
-0.0183877992886326 1
0.0489970092649191 1
0.0248259228362703 1
0.0118121997368408 1
0.0665163162361825 0
-0.0135263792150115 1
-0.00131020109741763 1
0.00841869557890812 1
0.0786574478162248 1
-0.0450089398199745 1
-0.0321893046123421 1
-0.0527229936816096 1
0.00648023861687739 1
0.0452297853998309 1
0.0426510092479862 1
-0.0242819334186171 1
0.0102201880323351 1
-0.0275528283795058 1
0.0157009421400533 1
0.034586501547772 1
-0.0184118489179891 1
-0.0169747237750916 1
0.0393963534151243 1
0.00703648677943808 1
-0.0155417897949619 1
-0.0285484497446896 1
-0.0735224470089221 0
-0.0551688571942476 1
-0.0282919255387444 1
0.0399985260833209 1
0.0386768247535302 1
-0.0117518647204599 1
0.0463970947036253 1
0.027339101676896 1
-0.00834967461054918 1
0.0334811967896694 1
0.0456891050245278 1
-0.0142065649322385 1
0.0254985191212738 1
0.034825852066757 1
0.0131551820993661 1
0.0336946604588134 1
-0.0475602341681906 1
-0.00711602396702223 1
0.0698188011526513 1
0.0155091680830452 1
0.0418653900859586 1
-0.00659347198045361 1
-0.0273669679141328 1
-0.0202108393129951 1
0.0695532796235058 0
0.0356510756782972 1
0.0166578349286252 1
-0.0117063915845183 1
-0.0021408030503931 1
0.0127769540467795 1
-0.0495333322804552 1
0.0150387977223109 1
0.0347575436252005 1
0.0344031536138945 1
0.042664798352019 1
-0.0339630153356373 1
0.0117013639646245 1
0.0484114020600052 1
0.064219090561486 1
-0.00531000530583262 1
0.0285301777087347 1
0.00359013073747311 1
0.00336748477198514 1
-0.000674594527043454 1
0.00842173652867665 1
0.0154816176508844 1
0.052425126032019 1
0.0138778096099763 1
-0.0734169418403193 0
0.0511531063252198 1
0.0263729518857876 1
0.0191225712370795 1
-0.00464686888805735 1
-0.0336808664819114 1
0.00872395673305381 1
-0.0096143698297889 1
0.0643151052992512 0
0.0107507289772865 1
0.00412860617440034 1
0.013616140353522 1
0.0556261137188019 1
0.0217794516313098 1
-0.0274257525802377 1
0.0157657086049177 1
0.016844355321126 1
0.057806739255932 1
-0.0464529902652485 1
-0.0329360103874998 1
0.00951499241548784 1
-0.00846107520639437 1
-0.0282854701926967 1
-0.0175525981983304 1
0.0369163153338978 1
-0.00022219545917696 1
0.00831917642623697 1
0.0781643210711205 0
7.52901065354146e-05 1
0.0129445157512725 1
0.0138328921510778 1
-0.00699058263719764 1
-0.0153224304820805 1
0.0356238784950109 1
0.0224390691450109 1
-0.0401680492607727 1
-0.0102611868268437 1
0.00155806129010184 1
-0.000947821481103806 1
0.00490680767469965 1
-0.0963907517064715 0
0.023837164804181 1
0.0185289358614523 1
-0.0194262190825282 1
0.0313684843993813 1
-0.0474273359849667 1
-0.0700887460906904 0
-0.0689101187886034 1
-0.030475146066912 1
0.0350364499288769 1
-0.0397617654750348 1
-0.0343765724127317 1
-0.0373370675363223 1
-0.0504065980739431 1
-0.0119141610789762 1
0.00143199712729791 1
-0.0338067450049084 1
-0.0561242727341573 1
0.0224852915005431 1
-0.00571543905373657 1
-0.0718087043443978 0
-0.00177966077717231 1
0.0744079091024715 0
-0.0129556583638198 1
-0.0374684792544336 1
0.0112810106263273 1
0.059291098775153 1
-0.0295692472441576 1
-0.0502706713293555 1
-0.050212612520072 1
-0.00226836818083083 1
0.0412223671783405 1
0.0422028908099435 1
-0.00186734027102034 1
-0.00408910016315297 1
0.00718887779850869 1
-0.0096745769406961 1
-0.0146229188182882 1
-0.00984313477138737 1
-0.0163626987888578 1
-0.0162280949442133 1
-0.0256966366471461 1
-0.0428699941551384 1
-0.010837698655076 1
0.00150303217021314 1
0.00902716984176052 1
0.0143577684480912 1
0.00642586127824364 1
-0.000112188141723228 1
0.0418284745757915 1
-0.0614507895763223 1
-0.0385608188331495 1
-0.0252089887891996 1
-0.00188265164409907 1
0.023311849615889 1
-0.0316266147725348 1
0.0170530539863789 1
-0.0989966642132264 0
-0.0610599590608692 1
-0.0328961995020681 1
0.0441213606282433 1
-0.0395961018447256 1
0.0354021454895058 1
-0.0135694779919979 1
0.000145562232077741 1
-0.0134798822980241 1
-0.00793010377678553 1
0.0248795938855591 1
0.0015175209290285 1
0.0173615476619329 1
0.00714829732006047 1
0.0484679765298953 1
-0.00944003067882044 1
0.0085771766847412 1
-0.00421958307047555 1
0.00377573711107125 1
-0.0563805794347384 1
-0.0342287648615037 1
-0.0217690301871203 1
0.0492860627542752 1
-0.0286556185562339 1
0.0487072913468577 1
0.0380017734627991 1
-0.043243906276198 1
