# Supplementary material for: Bias caused by sampling error in meta-analysis with small sample sizes
Source: PLoS One. 2018 Sep 13;13(9):e0204056. doi: 10.1371/journal.pone.0204056 (PMC6136825; doi:10.1371/journal.pone.0204056)
Supplement: S7 File — (ZIP) [file pone.0204056.s007.zip › results N = 20 theta = 0 tau = 0 sz = 5-10.txt]

"dl.theta" "dl.cp"
-0.113275459348296 1
0.0397771218161577 1
-0.0333443688096723 1
-0.144105258429075 0
0.199727416634543 0
0.0275276124438069 1
-0.137997933183382 1
-0.0591777400795246 1
0.00723816427693943 1
0.0978108116305716 1
-0.0154498674874388 1
0.0320816322373171 1
0.046716939760965 1
-0.0217219105638298 1
-0.020009263915773 1
0.0221576052755923 1
0.185354756378608 0
0.092421115207715 1
-0.0783725528130952 1
-0.134307623460495 0
-0.0824443927061237 1
0.0983589147836192 1
0.0558547477176688 1
0.0479100118892932 1
0.0116206788780551 1
-0.0389169389008091 1
0.107877626970134 1
0.0878465714687752 1
0.029699598858907 1
-0.00595860260821225 1
0.116170956507202 1
0.036984655055558 1
0.134820055178882 0
0.03234063269187 1
0.00655040064199733 1
-0.0579426774424785 1
0.0114833149602271 1
-0.0620142635227928 1
-0.109434448089452 1
-0.0148064117656465 1
0.0930103046347421 1
-0.00377102228113118 1
0.0197094191513348 1
-0.0729252456855217 1
-0.0971209125740854 1
-0.0847512293606064 1
-0.061947749313253 1
-0.0850351497598139 1
0.14886069383023 1
0.0858500927172877 1
0.0138783544639129 1
-0.0282220884772733 1
0.0700103405673613 1
0.0060773791905636 1
0.0217069266707864 1
-0.00577423344766147 1
0.129377190837036 0
0.0150662204567686 1
0.131710612576013 0
0.0701194190752474 1
-0.0742767867148399 1
-0.0268273034156297 1
-0.0670938451795434 1
-0.0167565974713892 1
0.102876024094137 1
0.0209109156334433 1
-0.0433015184908314 1
0.0634914521745577 1
0.153893656009666 0
-0.0511176914248936 1
-0.0631496080011148 1
0.035259193815145 1
0.135736939135003 0
0.016877685572849 1
0.0843644429817331 1
0.0496702309271228 1
0.00597113093056799 1
0.0853480142045925 1
-0.0748602301090299 1
0.0659775338892347 1
0.00734292579405531 1
-0.0551839372903013 1
0.0386404556438793 1
-0.0254757899029136 1
-0.0795535710297157 1
0.05199496440392 1
0.0456634163985317 1
-0.0555921519277757 1
-0.0754871125466327 1
0.075491935821746 1
-0.0730764506445962 1
-0.0651620475261915 1
-0.0426721466994429 1
-0.0158057403549555 1
-0.101512221752488 1
-0.186398324035269 0
0.00776960610259141 1
0.12052003630877 1
0.0876196021111703 1
-0.0318840985561182 1
-0.0985813785809587 1
0.106663629437476 1
0.0689226107508486 1
-0.0473140123890176 1
0.0528077383549985 1
0.0662061018192854 1
0.0260935992787047 1
-0.0848269742279269 1
0.0388243311014021 1
-0.109644118648604 1
-0.0256456507348004 1
0.0147878027141126 1
0.173875798661067 0
-0.013424147731282 1
-0.0382546169016689 1
0.103291432307338 1
-0.0681703429871647 1
-0.0745892013844317 1
0.0364556952521174 1
-0.133821955815172 1
-0.0316281986520955 1
-0.0242822073370201 1
0.0448841234125476 1
-0.0876008150417814 1
0.0434189937593587 1
0.0196100212020471 1
-0.0132428329034269 1
0.0265473883584051 1
-0.116595648214331 1
-0.138670924858822 0
0.013111652081115 1
-0.0477926742342749 1
-0.0817478624687796 1
-0.0737911897291703 1
0.116083265267591 1
0.0420018882679009 1
-0.0437662885687028 1
-0.124264940688317 1
0.0459612670208956 1
-0.0958320592657499 1
0.094766939673222 1
-0.027603831172283 1
0.160775054739981 0
0.0755381108124206 1
0.02743682965062 1
-0.000632120253672342 1
-0.0306219316522793 1
-0.0328328933681706 1
0.0333138540331765 1
0.0390913199592474 1
-0.104785841088171 1
-0.00134407683617281 1
-0.126649739575549 1
0.106199372938873 1
0.0937882494916826 1
-0.0758076070662714 1
0.0240870040058736 1
-0.0913438346254043 1
-0.0177606378488614 1
0.0765856979572059 1
-0.00234723917664757 1
-0.013399250020032 1
0.034943346663488 1
0.0450753624712842 1
-0.106852381155944 1
0.00460592543376769 1
0.0933617733373411 1
0.128389483193822 1
-0.0179698074566909 1
-0.00456286556833913 1
0.0497081819722266 1
0.0599922484640803 1
0.0687755890434044 1
-0.0696317085939843 1
-0.0373163722643537 1
0.132138442020523 0
-0.0561551594969637 1
-0.0296505431723873 1
-0.0718472002313387 1
0.138007225975814 1
-0.0834404294979976 1
-0.0134299176793856 1
-0.0306732689734598 1
0.10235810586382 1
0.016446410331835 1
0.101006510347423 1
0.0120099162354676 1
0.0159033706853138 1
-0.013496072694835 1
0.0534499012126536 1
0.0373761413542367 1
-0.133712185301703 1
0.0862917522693809 1
0.02826238771145 1
-0.0119910966949035 1
-0.0109469731280911 1
0.00881188382255749 1
-0.0888458650168381 1
0.00243539738597384 1
-0.0411710802711567 1
-0.0505635988221932 1
0.135883369403223 1
0.116987506597514 1
0.0454474090708373 1
0.0944636568196664 1
0.0801361044467429 1
0.00786655516841187 1
0.0498542318363477 1
0.0734716129725567 1
-0.135752949665837 1
-0.051447263695524 1
0.0739507550775921 1
0.00260677840210207 1
0.204308930428359 0
0.0370262134646443 1
-0.00514494913505104 1
-0.0028935723649582 1
-0.0253838394959703 1
0.0135860376907031 1
0.124887037387687 1
-0.135691543168754 0
0.0442301739060583 1
0.000884904328134985 1
0.069710736327045 1
-0.0882904902301492 1
-0.0812055914295183 1
-0.0315812289951431 1
-0.111679990104796 1
-0.0839066790753696 1
0.140124100588415 0
-0.0177650788785205 1
-0.0870189784441041 1
-0.132552493523713 1
-0.00820249595919536 1
-0.129218118379423 1
-0.0151339385207104 1
-0.023002460937802 1
-0.0790606973470321 1
0.060982867355833 1
-0.0432418114559245 1
0.0042693098952747 1
-0.123169090640289 1
0.0596169776958414 1
-0.0618449719547362 1
0.0271415418518296 1
-0.0371798214903152 1
0.106968689588492 1
0.0181400363958993 1
-0.141768575202871 1
-0.00710883947327961 1
0.00158431429370654 1
-0.0172927334504905 1
0.038031017128019 1
0.0924091836895703 1
0.0270174026544471 1
-0.0455763264542263 1
0.0101470197958225 1
0.0948222368479268 1
-0.0383599862171668 1
-0.0101885718449654 1
0.0421750506966741 1
0.0223984101921094 1
-0.0116864025233074 1
-0.0841166316474957 1
-0.0433155152950954 1
0.135429574688 0
-0.0495200632823399 1
0.0411039176853602 1
0.0614888512000353 1
0.0293239019083975 1
-0.0960617222309918 1
-0.242631247245142 0
0.00290817651761385 1
0.0101322188196276 1
-0.0533015059176676 1
0.0898133559258505 1
0.0402281222465731 1
0.0958399645071183 1
0.0688688058745753 1
-0.0474044466113667 1
-0.0834526384107538 1
-0.057221204020977 1
-0.0384836513357965 1
0.0481581051184659 1
0.0407010671407882 1
-0.128572684247946 1
-0.0531214817741508 1
-0.201403523154286 0
0.0620191731060533 1
-0.079372154301153 1
-0.0554142412798843 1
-0.0112481532542367 1
0.0404395884258448 1
0.0628581437277712 1
0.0461897794011761 1
0.132668904030492 1
-0.152881117712298 0
-0.0593023650300963 1
0.0982157628478584 1
-0.0151730346990894 1
0.0100640723645093 1
0.0226375071918808 1
-0.0822660720563974 1
-0.151683085938094 1
-0.171366599461667 0
0.00256000524185813 1
0.00944378572304302 1
-0.0395686603964346 1
-0.040365302359232 1
0.0807404290973693 1
0.0402907522713306 1
0.129426639914042 1
-0.0218962232460011 1
0.0223651317004692 1
0.107254328964334 1
0.0381796729747048 1
-0.0279013850580102 1
0.0136174319247634 1
-0.0775665926008015 1
-0.0339912899802001 1
-0.0451377121387895 1
0.000724615032502086 1
0.019648543482121 1
0.0731358265379465 1
-0.0711766257773613 1
0.0300182457731745 1
0.0131021831904245 1
-0.0177131881475985 1
-0.00725636060527612 1
-0.0153902861326533 1
-0.295831788764295 0
-0.109680662518138 1
-0.031410797411825 1
-0.180691904767174 0
-0.0276241423672413 1
-0.0352181160457687 1
0.110116633712961 1
-0.0572966590554804 1
0.0462483184802432 1
0.0561471340751714 1
0.156707704586399 0
0.0542712085134299 1
0.0921621270369867 1
-0.0566923401316548 1
-0.122458044334864 1
-0.028428652658261 1
0.0385247939471403 1
0.0603435612495496 1
-0.165192122686384 0
0.0408421037441922 1
0.0846052510555835 1
0.0149623506875007 1
0.121098929739077 1
-0.0629500971962073 1
0.0567879415691628 1
0.0142108908142956 1
-0.121958432818644 1
-0.0501346081570153 1
0.110708296390678 1
0.104057680709567 1
-0.106412468317248 1
-0.0629513219329493 1
0.174153517923579 0
0.0473256734852219 1
0.0377447358815778 1
0.000360953929360704 1
-0.167639244653013 0
0.117226672624888 1
0.013050950768555 1
0.0609537203429812 1
-0.0614564404527325 1
-0.0199925622168667 1
-0.00273117137252244 1
-0.0962022529426111 1
0.105104662676288 1
0.0221522701535275 1
0.0710267410803234 1
0.000505850959000739 1
0.151281161555763 0
-0.0227927525460328 1
-0.00479553815619644 1
0.0316659524243091 1
-0.0596729088714296 1
-0.00583731651774963 1
-0.0795734127601149 1
0.1011302395052 1
-0.0384063072049402 1
0.166504835991285 0
0.0415973909407257 1
0.0633333495057503 1
0.166666339009372 0
-0.0776623071560832 1
-0.0357863580640062 1
0.0318772786576015 1
0.00985047815173158 1
0.058999385402409 1
-0.0142690130167814 1
0.0668977542455661 1
-0.0264205580920871 1
-0.0778681152028411 1
0.0723119173819224 1
-0.0330286851966089 1
0.0734902506802561 1
-0.0877950682021046 1
0.0358209685770371 1
0.0509010099585417 1
-0.0651921782454428 1
0.0232969043164143 1
0.0516723589052466 1
0.0167506008163559 1
0.0170698048353341 1
0.00578411555967192 1
0.106783391466938 1
-0.0299722246444195 1
0.0463474730754871 1
0.0146571489732031 1
0.0309268175654324 1
0.0351967597691611 1
0.0358277483163192 1
0.0622472040602526 1
0.0427687590708941 1
0.049412733651855 1
0.0313504081029623 1
0.0149007447629439 1
0.0893665978367686 1
0.0479799991499021 1
-0.0977355567747367 1
0.00884751871618411 1
0.0451728903763981 1
-0.0407075280346305 1
-0.0399610487660757 1
0.0636360095801103 1
0.0279493708694931 1
-0.0103515079420284 1
-0.0469982812658155 1
0.128786494312048 1
-0.0347488038723589 1
0.0354356833056795 1
0.197565930081964 0
0.0174202302576488 1
-0.0440159114148329 1
0.073133821558116 1
-0.145480393007506 0
-0.0081518077158585 1
-0.017283321178033 1
-0.158781407329392 0
-0.0623885369163136 1
-0.0564186809120302 1
0.0331947253440479 1
0.00627817450328475 1
-0.082085438591663 1
-0.0478110040265353 1
-0.141484921007832 0
0.124807926340411 1
-0.178973334227718 0
0.000582570695767759 1
-0.071651967030679 1
0.0465980320187891 1
-0.126516841833228 1
-0.0576247702346188 1
0.0351843845447002 1
0.0451158682134046 1
-0.0175037103528441 1
-0.0519149740620729 1
0.0185232404417433 1
-0.0717886566678467 1
-0.00583135852336801 1
-0.144681804535114 1
0.0286337322782055 1
0.0276115293667145 1
0.0396652718555693 1
-0.0376610235277939 1
0.0161220551393165 1
-0.0230777126869732 1
-0.00151628677165749 1
0.0243562753294335 1
-0.0190728653060847 1
0.129109991835317 1
0.0746201104474457 1
-0.15035684927713 0
0.0651968257345566 1
-0.0811532434009681 1
0.0124696133051828 1
-0.0402063897710887 1
-0.0571768304432907 1
-0.0484246527658231 1
0.0942882105362328 1
-0.0911102908061553 1
-0.086414046871348 1
-0.146106396694008 0
-0.0486412139646909 1
0.0765062356953036 1
-0.00881925831104682 1
0.0140717182873339 1
0.07387230531681 1
0.0483515520913323 1
0.0285677497621445 1
-0.0982298102685885 1
-0.0343492689093993 1
0.00231014513138147 1
0.0771851376623177 1
-0.0187997360613787 1
0.0431040530236421 1
0.0430748986707799 1
-0.0439589545498193 1
-0.0353339547035471 1
0.0015160653680524 1
-0.0693288507887236 1
-0.0176834390768014 1
2.05354535482045e-06 1
0.100195517720346 1
-0.0502996530143915 1
-0.0221966076347704 1
-0.00476902840288349 1
0.0410140640220403 1
0.15479843992201 0
0.0966884117497815 1
0.0865294628715539 1
-0.0616343451340716 1
0.0461860380070136 1
-0.0222792291761549 1
-0.0409053891137414 1
-0.0278326938906857 1
-0.0454924679044166 1
0.186647240092582 0
-0.136219671904298 1
0.0200392663738126 1
-0.0113965707225386 1
-0.150039196141006 0
0.146934669382189 0
0.0245285986712727 1
-0.0581198898695795 1
-0.0882649294187522 1
-0.177192385398227 0
-0.129929070022079 1
-0.0835272452238773 1
0.0597429083720365 1
0.0582679243593817 1
-0.146731673088287 1
-0.00624256351196159 1
-0.121647028509826 1
-0.0754042230961846 1
0.0491712153278072 1
0.209869341210524 0
-0.0116525534713487 1
0.0215977558819053 1
0.0354673868628366 1
0.026810597681125 1
-0.0777370961292771 1
-0.103732713260302 1
0.0203234779859931 1
-0.159394584618733 0
-0.0292254071922957 1
-0.182069137559479 0
0.0138144781207262 1
0.0391989745958895 1
-0.0158808576321933 1
0.173380477981366 0
0.125542256071719 1
0.0463581099999539 1
0.0967238528153255 1
-0.00634386748350751 1
0.0932527513069784 1
-0.0733089199621598 1
-0.073320839121951 1
-0.0561566870727183 1
-0.0587674488203956 1
0.0677581071499768 1
-0.0379221818877028 1
0.0110198797846665 1
-0.0444145955557096 1
-0.0706535365776498 1
-0.0338892965692669 1
0.0530715012796298 1
-0.0179421542182266 1
0.031112620112015 1
-0.0201820797738051 1
0.0178111674167858 1
-0.0989606294913462 1
-0.00268291691029659 1
-0.0188663629850468 1
-0.00674781630522559 1
0.100776621002667 1
-0.0211749744131719 1
-0.0318059554449129 1
-0.0265014983323463 1
-0.0274783132521887 1
0.0994891129177057 1
0.0249987642408803 1
-0.0103756449939185 1
-0.120680743368473 1
-0.00303216318716013 1
-0.0368708818106591 1
0.0754463891895242 1
0.00729173124654137 1
-0.0228074531823249 1
0.0150648550060443 1
0.0827998488162331 1
-0.171750329116579 0
0.054669857280441 1
-0.0509512448661917 1
0.0195352263905315 1
-0.0134502541373642 1
0.115083935231937 1
-0.000235367424441298 1
0.0233272273851457 1
0.0652710828299432 1
-0.0105282889663841 1
0.00925894151422487 1
0.0347767620659749 1
-0.0302305901002042 1
-0.0160920899019872 1
0.0172071433890787 1
-0.16247042702704 0
-0.0753412004240716 1
0.0487709489597682 1
0.0615859560803652 1
-0.0831221262372829 1
-0.0350634977746162 1
0.0157717592063358 1
0.0254913749503993 1
-0.0326642296678658 1
0.112661842940853 1
0.0240109973353563 1
0.0418219511050293 1
-0.0552816199808121 1
0.0315071225518655 1
-0.0622054653796344 1
0.00884472006773148 1
0.0405297674901942 1
-0.0987420530472521 1
0.032584834857684 1
-0.101018349181043 1
-0.00654244257140067 1
0.0560608029631378 1
0.0889813600959924 1
0.0141261657890122 1
0.0281594565650396 1
-0.142251997470028 0
-0.0871560254464374 1
0.0212772288069816 1
0.0611657911929386 1
-0.0180818565995359 1
0.00665911856209919 1
0.00410460335698023 1
0.0337638964854385 1
-0.0237395854523436 1
-0.159565250284386 1
0.0563876800395111 1
0.00184292894492883 1
-0.0593096558561196 1
0.0689048775537438 1
-0.134098736559364 1
0.0438807180702078 1
-0.067262845042911 1
0.0490461916464672 1
-0.110405420502639 1
0.0923954916514602 1
0.00750604089549446 1
-0.0108825715184177 1
-0.00279881595130287 1
0.0160133877721381 1
0.0897740916979373 1
0.0267195823876839 1
0.0256320557687788 1
-0.0596264839610687 1
-0.0183030812099756 1
0.0643630621028259 1
-0.0572051137989125 1
-0.0527823456561447 1
0.0753602029871388 1
-0.0791743419650654 1
-0.0170156477785424 1
-0.00467700755147621 1
0.160483001380114 0
0.10476598793627 1
-0.00206941019561625 1
0.0329499448869113 1
0.150094478080514 0
-0.066850181455673 1
0.0226199856935628 1
0.0785475817774661 1
-0.0178371390964931 1
-0.142961829734954 1
-0.128293265544627 1
0.182362778699934 0
0.113147411328489 1
0.0693737132721773 1
0.0131498498574171 1
0.0622628974542137 1
0.0621819628634504 1
-0.0490317133810027 1
0.0126704465237444 1
-0.0339937767321665 1
0.0537945911732141 1
0.204513806844058 0
-0.0241666706547124 1
0.00585037128605826 1
-0.214669747321602 0
-0.13388076737859 0
-0.0912095613609584 1
-0.0417780544747451 1
-0.0487294223986853 1
0.0467921407379016 1
0.023335024719233 1
-0.0229132375570576 1
-0.0699232474739536 1
0.00377045572146383 1
0.0252218204030631 1
0.017410567515746 1
-0.0577956874969919 1
-0.174145759434727 0
-0.152206479770265 0
0.0226287813188823 1
0.0443314393110142 1
-0.08108795079235 1
0.0195349898558825 1
-0.141734842658486 0
-0.0064365581505604 1
0.0432452201462461 1
0.113107975504618 1
0.0738264837487271 1
-0.0147317808265354 1
-0.0859932875847431 1
-0.0465216762116625 1
-0.0999042362721791 1
0.0219606160541578 1
0.104008883220866 1
0.0539351140157301 1
-0.0450850648944646 1
0.0866848202954984 1
0.0108360759715042 1
-0.0787255194742121 1
0.0618138132234827 1
-0.0289132032920571 1
0.0171458204633677 1
-0.00297944327425466 1
-0.21983165241976 0
0.130563630480717 1
-0.000586558825224362 1
0.0488733934203509 1
-0.0361281939112426 1
-0.00963236203921044 1
-0.0301856875005328 1
-0.0271705636232781 1
-0.1740140631841 0
-0.128366070569977 0
-0.103322240547494 1
0.0141012471100948 1
0.00334551125331328 1
-0.0888417018179766 1
0.0633612800421426 1
0.00616281379969558 1
-0.0213692856683736 1
0.0338430944102255 1
-0.0885812845149697 1
-0.000711446813216899 1
-0.00709448471601224 1
0.00970373351264119 1
-0.0612410932770793 1
0.034292562665831 1
0.197953507372784 0
0.0340409570454579 1
-0.0256173031188694 1
-0.0555135077405881 1
0.00235385244756824 1
0.0499419248470586 1
-0.121470493346032 1
-0.145862222754612 1
-0.042721715326729 1
-0.00216390129986738 1
-0.0321777933889653 1
-0.131775462879734 1
0.0695466506622642 1
0.0241786602912828 1
0.0019952114745528 1
-0.0361890170691019 1
0.0132116597391423 1
-0.0769346067826849 1
-0.00419614539316654 1
-0.0227957985775479 1
-0.0181717656052726 1
0.109138715916892 1
-0.091841673667274 1
0.0915331609454565 1
0.0469728127038767 1
0.00317740129545298 1
0.0471591373242464 1
-0.0396886332263864 1
0.074002249298003 1
-0.0708971189150244 1
0.156254247027004 0
-0.0469853678048688 1
-0.0010675801725912 1
0.0985457355539308 1
0.0624891516695725 1
0.0185807605239916 1
-0.101385403993482 1
-0.134250338313586 1
0.0478087254360412 1
0.0302771597489016 1
0.0252417652791099 1
-0.0741513030527464 1
0.0751369076998502 1
-0.000142260908229316 1
-0.0603091556720294 1
-0.141122665745354 1
-0.12384714233519 1
-0.0192422817215529 1
-0.142892140249425 0
0.0153870161589257 1
0.0450697987946749 1
0.0077881772290948 1
0.0725835568956651 1
0.00248447873609048 1
0.0487191774118089 1
0.0360259911977306 1
-0.0025691658486014 1
0.0734983139724198 1
-0.0627140816126184 1
-0.143661089309821 0
0.0259613313531011 1
0.0729944467189799 1
-0.0134130448678086 1
0.0615454356837929 1
0.0471935604489476 1
0.0315163972339213 1
-0.0839255821337883 1
0.027934569676659 1
0.187223279819009 0
0.0758570548722224 1
-0.0297145096092413 1
-0.0356177777548522 1
-0.0622184656960745 1
-0.100501254002793 1
-0.112790930886808 1
-0.0249472640352583 1
-0.136643836372986 1
-0.0251491891937842 1
0.0978346103278851 1
0.162646174374365 0
0.00969623440066262 1
0.13401263775094 0
0.0575942320485514 1
-0.0296949509227262 1
-0.0172004537071643 1
0.0901083852686043 1
0.0320127258853073 1
-0.0948973651168952 1
0.0417867855630585 1
0.00557017017844654 1
0.0563963854491151 1
-0.0946324307472233 1
0.0189639458053144 1
-0.00158242828317419 1
-0.127738625811635 1
0.0247357696331693 1
-0.0274084907058017 1
-0.0754864029278367 1
-0.0640444103899094 1
0.076304001032062 1
0.0460252686943338 1
-0.0564844434110274 1
0.0328375027132049 1
-0.11484195826767 1
0.113199858139396 1
-0.0291457938142523 1
-0.12715162774997 1
-0.023250142782849 1
-0.0325823836232397 1
0.0234525083578078 1
-0.00794999263909082 1
0.106215704406859 1
0.00394475564353447 1
-0.10656378788701 1
-0.0309801020788676 1
-0.0258584806901725 1
0.0178532635376846 1
0.0814002125590162 1
0.0109294306076117 1
0.0147024118045045 1
-0.00940784311992952 1
0.0804303174555829 1
0.0230904449226347 1
0.177457252894365 0
0.0686429700266394 1
-0.103848641691735 1
-0.070619734761024 1
-0.00995505388607235 1
0.0823007074059651 1
0.0450149259514605 1
-0.0810119987760455 1
-0.079393813808207 1
0.0659504736231149 1
-0.0356828893583189 1
0.0156023945785294 1
0.113395554384823 1
0.174169644522555 0
-0.018146081999848 1
-0.118068640061189 1
-0.0464707669033616 1
-0.0369033203103287 1
-0.0428559700591876 1
0.0864054406921096 1
-0.0619110505357508 1
-0.0474742874583337 1
0.0695152769169603 1
0.0175570301040082 1
0.11437895031013 1
0.0188579984868272 1
-0.0936551844735121 1
0.0790115732326681 1
-0.0251290407941653 1
0.079531496537858 1
-0.108242752583473 1
-0.0405165359672718 1
-0.106379667645999 1
0.00325807315262395 1
-0.0936253188533311 1
0.0650290268046523 1
0.0848970181146332 1
-0.0108528098893013 1
-0.159032761142535 0
-0.00100085661379711 1
0.0047702738879862 1
0.0472620886665962 1
-0.0303971635089722 1
0.0135795552006223 1
-0.0182363316573492 1
-0.00584336026122511 1
0.039137219423496 1
-0.0954059552329713 1
0.0560215608446732 1
-0.0979197958941114 1
-0.0236933131814153 1
0.0564415976234001 1
-0.135808636881981 1
0.0733323783103266 1
0.0892579847616538 1
0.00710762855266483 1
-0.00384337999168834 1
0.0123229089803735 1
-0.100509312587167 1
0.0725980907927802 1
-0.0931194404808307 1
-0.0115048430961597 1
-0.0297844719419013 1
0.0397748167433965 1
0.0490432650797416 1
-0.177454995384399 0
0.0592289129378868 1
-0.112555806568411 1
-0.0125592665277203 1
-0.0320504980808114 1
0.0381814050633034 1
-0.0160975543407287 1
0.11975618135091 1
0.140715468371541 1
-0.0053881935481784 1
0.0093377661745456 1
0.0223440105473585 1
0.0107530793407242 1
-0.0416124381254211 1
-0.182253502741276 0
-0.000153066083979971 1
-0.104244368266307 1
-0.0862055674880476 1
-0.0142052635533769 1
0.085788911379552 1
-0.154354983853005 0
-0.120521674686455 1
0.0362652548838663 1
0.0094201161194971 1
0.0951631627555123 1
0.0618933770889443 1
-0.194359134692752 0
0.074100313938036 1
-0.0407341107737269 1
-0.029692983191134 1
-0.0772718488957562 1
-0.0256681499865517 1
-0.0672471818206001 1
-0.0142066684633029 1
-0.0340318230243416 1
0.0653103563022615 1
0.111677511250639 1
-0.0516033982613214 1
0.0463031610673366 1
0.0573243271845751 1
0.0071076523236188 1
-0.0791967320721238 1
-0.0668756367559451 1
0.142092537139538 0
0.0353746283501601 1
-0.0647577671562767 1
-0.022743176186823 1
-0.024265291898778 1
0.136165964289413 1
-0.0892129084433194 1
-0.0808594221478013 1
0.0634717169263982 1
-0.0542787780014255 1
0.0205345329120964 1
0.044657378312841 1
0.163250843217307 1
0.0585504055977237 1
-0.0776055026305901 1
-0.0772493817464307 1
0.00486583526891838 1
-0.148795830027621 0
-0.0638242893982609 1
-0.0609415304778153 1
-0.0409638144584678 1
-0.0568535027952242 1
-0.0131261611928295 1
-0.0369634067142912 1
-0.0420956150128872 1
0.0437974192915272 1
0.0487498253283403 1
-0.0615846560685744 1
0.183328926618051 0
0.0155975729343599 1
-0.0615589871188021 1
-0.0538062777342046 1
-0.0761768668902884 1
0.147829367624887 0
0.127395884400645 1
0.0320884158398247 1
0.147534712000592 1
0.0594352536535271 1
-0.0491426775264874 1
0.0186934095087274 1
-0.0579434928875306 1
-0.0542466192963127 1
-0.193304702871056 0
0.0231193160938805 1
-0.160716253652915 1
-0.00631431053312621 1
0.106676849242255 1
-0.0356372075671649 1
0.0130117414851084 1
-0.0752259184723971 1
0.108344865695223 1
-0.0119578247681653 1
-0.069176045777184 1
0.0095789877013488 1
-0.113867792333315 1
-0.174456631629949 0
-0.0362587340545872 1
0.103256824283943 1
-0.0345347772470137 1
-0.0251210451526445 1
-0.0383608401376075 1
-0.0472368356104338 1
0.138951991532839 1
0.0943748335104226 1
-0.0184375511177891 1
0.0460061655689551 1
0.0170602606067746 1
-0.0373253619378055 1
0.0680242045074856 1
-0.0531638128217713 1
-0.0791775562588576 1
0.13901662477462 1
0.0667014501651243 1
0.0614339672850863 1
-0.0284558324418791 1
0.0133068884343669 1
0.0304450004285211 1
0.0563679398462622 1
0.0296022524650137 1
0.025632854179678 1
-0.106167005260242 1
-0.0127506881750044 1
-0.0847802345848222 1
-0.0895490747153333 1
0.0138607670866521 1
0.0417830573443125 1
0.0814522614022272 1
-0.0405824649779532 1
-0.0364212974903416 1
-0.0440582658949771 1
0.0996587217312323 1
0.0381453647230773 1
0.0602491619791541 1
-0.0229196860582137 1
-0.170217730471163 0
0.0139682393494157 1
0.13063709850966 1
0.0350652422037512 1
0.0533358907355888 1
-0.0274897118227613 1
0.0592010207947711 1
0.0261232789162508 1
0.0823136707924605 1
-0.00887402528461937 1
0.0938589677983764 1
-0.125279327974202 1
-0.0144441016600179 1
0.0221254568797514 1
-0.11677718823176 1
-0.0147353378895374 1
-0.100511927403556 1
-0.0125670456481455 1
0.0405985113867682 1
0.0133773918335325 1
-0.0374225005041942 1
0.0636268811827922 1
-0.0373216067045416 1
-0.0646674083508832 1
-0.0604197274253104 1
0.073071747899931 1
0.0143460119351676 1
-0.100270323508861 1
-0.201361510445104 0
0.0881916480323139 1
-0.000114672451957294 1
-0.0415507988542227 1
0.0397020673914891 1
-0.099439766838374 1
-0.0980224076372535 1
-0.173433558929718 0
-0.0958479766666547 1
0.0819875717004654 1
0.165807010566028 0
-0.0239228026272931 1
0.00744760378989057 1
0.0271690328290165 1
-0.0698925004545644 1
-0.0566025856398401 1
0.143727311355562 1
-0.0823779932176253 1
0.00238587092704596 1
-0.0442672603851926 1
-0.152071576088684 0
0.00597090311388755 1
0.134888964625015 1
0.0283837665426957 1
-0.115384589332887 1
-0.035800267962187 1
-0.115221939087391 1
-0.00695605576728543 1
0.207350435539792 0
0.128160197382557 1
-0.0728206398602484 1
0.0747931514964995 1
0.0799834714282472 1
0.0284527075060158 1
0.0904280681580044 1
0.072509657754997 1
0.146207041078576 0
0.0655871890105247 1
-0.0289232264317642 1
-0.136525627404943 0
0.0420007068244434 1
-0.0592811917249405 1
-0.114075602607722 1
-0.0467203350050632 1
-0.0278476997853528 1
0.0296167439532811 1
-0.144592764773991 0
0.0823071113659621 1
-0.0545619637831306 1
0.0762321499373751 1
-0.0756870633114286 1
0.0292025609560064 1
-0.0417303348085369 1
0.085628922847263 1
-0.0126529047909794 1
0.0500534633103454 1
0.144825573760321 0
-0.0332225786526353 1
-0.00983508599522703 1
0.0016875911122575 1
0.00260885501838939 1
0.0647007287888784 1
-0.0147229078369619 1
0.115101750075015 1
-0.0407001938456593 1
-0.143599908936711 1
-0.043897382693491 1
-0.00525305501664278 1
0.0321786079822832 1
0.0301760410897363 1
0.0377100441609205 1
0.128709685006045 1
0.0802355067303312 1
0.0455636002488905 1
-0.0446076171554166 1
0.0603378387361589 1
0.146868434326928 1
0.0811468810556966 1
-0.00889775891930106 1
0.0735900679077088 1
-0.00171659750604391 1
0.0982248633796823 1
0.071525942827131 1
-0.0348183250389784 1
-0.0562214008431733 1
-0.106848992324157 1
-0.126218891766499 1
-0.0489144524474129 1
0.0338695864432716 1
0.0453044815346218 1
-0.0211705246566881 1
0.0120586536216937 1
-0.00337171236414015 1
0.0801707561142813 1
-0.0891556501875623 1
-0.0927806813422186 1
0.00566906395628252 1
-0.0259857332239885 1
-0.126932303183906 1
0.105959725409624 1
-0.0487322940112798 1
0.0758530799417749 1
0.0136743023838223 1
-0.0325107120219413 1
0.00968870596728183 1
0.191347852458144 0
0.0299816766974139 1
-0.00291444846336803 1
0.0247259637355057 1
-0.000386867880671075 1
-0.00114484738841809 1
-0.177516987909629 0
0.00414388179793356 1
0.00312977125537767 1
0.114554355966265 1
-0.00776354715861784 1
0.0631183045650055 1
0.0632768001895723 1
0.0837941986053107 1
0.0783194119256701 1
-0.0250799886738649 1
0.0077827513414568 1
0.0154128903230119 1
-0.0164862157335071 1
-0.0261769553761313 1
0.0445066098274963 1
0.0422891963911624 1
0.0347469447795557 1
0.101257598543055 1
-0.0245404751465681 1
0.0326478636537732 1
-0.0199042771433668 1
-0.0760959057812531 1
-0.0185536149953514 1
0.0388306950369218 1
0.174063354995643 0
-0.0327311440366627 1
-0.0652805884568965 1
-0.0874535936658021 1
-0.0298417793231481 1
-0.0475788676717825 1
0.0403616536873289 1
-0.0409693635187754 1
-0.046183822533654 1
0.0424674227526706 1
-0.0870913457322162 1
-0.10085667085878 1
-0.00886576240300338 1
-0.00706246022565148 1
-0.123990784329695 1
0.0448108621520702 1
0.0156892505574556 1
0.115944408902875 1
0.0871283215839755 1
-0.0257681340397273 1
0.0305158160605939 1
0.0549452310119038 1
-0.0393030953371079 1
0.0681288793783124 1
-0.101976330318924 1
0.0866225059688915 1
0.00419884663427914 1
-0.014514795819149 1
0.173758077839494 0
-0.0148145884940762 1
0.0199008862035936 1
-0.017908274570129 1
-0.0645477998681347 1
0.0465379735814776 1
0.0146807266638573 1
0.0369734992284319 1
0.0136173102839047 1
0.0383582432912059 1
-0.0976307437048026 1
-0.0657331706015174 1
0.0230296347815544 1
0.0347645504060057 1
0.0027666222929728 1
0.0438192468196048 1
0.0238476187782182 1
0.11206396338537 1
0.0678337686104333 1
-0.100344823846343 1
-0.199479459038531 0
-0.0111583664750291 1
-0.0950533732599393 1
-0.0967137295453805 1
0.0183642434175599 1
0.0103100868771746 1
-0.0425888973793257 1
-0.181856914367808 0
-0.0276685429824166 1
0.12846943417747 1
0.0840272475937887 1
-0.00762463476978767 1
-0.0147120145424344 1
-0.0546769914695513 1
-0.0353433131809259 1
0.0272627365313566 1
-0.0589123542876358 1
0.0867260284987501 1
0.0164549191317546 1
-0.0277642013435166 1
0.125258134119437 1
-0.170884170680126 0
0.0101822668885671 1
-0.0102351684938538 1
0.0488859312773625 1
0.0251663963223852 1
-0.13271919979793 1
0.0243514561569834 1
-0.066321287376355 1
0.0644970900290098 1
0.00365628294550106 1
0.0902190065956699 1
0.0366787229580918 1
-0.125842166493465 1
-0.076581878213926 1
-0.0302424164676798 1
0.0166316296199772 1
-0.0917320564657118 1
-0.039491717132842 1
0.0172983485038549 1
-0.15999839351098 0
0.0668845145790316 1
-0.0433679697412756 1
0.157881759658569 0
0.0278006501448221 1
-0.0266613185881071 1
-0.0026035403500965 1
0.0425417346577786 1
-0.182464071154549 0
0.0922347960512245 1
0.0126570989751523 1
-0.0385440503509224 1
-0.0611238017512179 1
-0.113744452643308 1
0.0263565626253905 1
0.0346817562758423 1
0.0100900198062068 1
-0.0586208374176599 1
-0.0141087354558727 1
0.130853201179143 1
0.0923566946600151 1
0.0234218283173326 1
0.0151569441247767 1
-0.0592757476027578 1
0.0819409436500616 1
-0.0324464897800145 1
-0.0428831609637732 1
-0.137214571877614 0
0.0685718080628359 1
-0.0974416122434081 1
0.0765646094002001 1
-0.111497693697892 1
0.0461592104948524 1
-0.0639483324835414 1
-0.0778989829565401 1
0.0899893425759029 1
-0.0791270838752051 1
-0.0229362561730186 1
-0.0527380342469287 1
-0.0363991712263768 1
-0.101627200477054 1
0.150453522395519 0
-0.0310221907494182 1
0.113190078538659 1
-0.0222520367567757 1
-0.00821674166005493 1
-0.0986837446874884 1
0.0613949669642617 1
-0.030642383717177 1
-0.0446658600303457 1
0.124355364216593 1
0.0373645113547777 1
-0.0309660264133073 1
-0.103894500494067 1
0.138478237716587 0
-0.0235880982423952 1
0.0149098494927994 1
-0.0905241691159517 1
-0.0751977595873277 1
0.10127492656913 1
0.0478190054383056 1
0.0632400899741676 1
0.149488073747216 0
-0.119479487071548 1
-0.0996116476051122 1
-0.110573384450372 1
0.0227934145945305 1
-0.0208724674683399 1
-0.0153752703104045 1
-0.0575019624800797 1
0.0116482583918872 1
-0.0418833047252333 1
0.094472232057271 1
0.161035205216237 0
0.0603913006045214 1
-0.0635733159811266 1
0.0532288145703395 1
-0.0386824122658576 1
0.156231190599953 0
-0.0379611865722063 1
-0.0235008214826514 1
-0.0737770677756499 1
0.0254672437652036 1
0.189044772843195 0
0.0115297090308819 1
-0.0449519708520255 1
0.0605887261721959 1
-0.0276112807457206 1
-0.0876168825943906 1
0.0323633001963583 1
-0.0401252919754302 1
-0.0165998148657048 1
0.00292074341735764 1
0.0570090581308969 1
-0.0387611008292502 1
-0.10500918734145 1
-0.0327903313557357 1
-0.0668574097097615 1
-0.0845951096014668 1
-0.0650498455773607 1
0.0699634551708142 1
0.0988411536826021 1
-0.125598920053619 1
-0.112105301869793 1
0.0670181371690494 1
0.0249026871674533 1
0.0430957676089713 1
-0.00979183650877062 1
-0.0835181616597681 1
0.158335316754878 0
-0.0667833527416762 1
-0.0060863696005812 1
-0.202420062325337 0
0.106662641450613 1
0.0199221702855767 1
0.0635310013498728 1
-0.0352699115425437 1
-0.0474835845179148 1
-0.00127862503166078 1
-0.128555417141529 1
-0.0824228825365909 1
-0.115708524529374 1
-0.0677338555224124 1
0.061729642196129 1
-0.0504150324069503 1
-0.0235471005775401 1
0.112356489331247 1
-0.0243014611509094 1
-0.0316866612227727 1
-0.0115662090352687 1
0.00466158665191419 1
0.089552753811432 1
-0.0563882290726675 1
0.014041941798597 1
0.0324551212394826 1
0.290306669471062 0
-0.0274371850455427 1
-0.0837327296511077 1
-0.0637190683517079 1
-0.223699031038205 0
-0.0366653191391539 1
0.0513835578733244 1
0.12101040881781 1
-0.028157388750392 1
0.049862771085629 1
0.0797508710968839 1
0.0667973968110031 1
0.0158719287046275 1
0.0569256047596933 1
-0.0814827263288925 1
-0.129402251222725 1
-0.0419959952513856 1
0.0884405355507705 1
0.00934511530330619 1
-0.141665525292585 1
-0.0717052673608914 1
0.0352967399798366 1
0.101866164360795 1
0.0564667012353062 1
0.133106947002784 0
0.168172821927758 0
-0.0197655257310589 1
0.0279246831763878 1
0.103701977678239 1
-0.103596692295928 1
0.0652438619593382 1
-0.0739623243207315 1
0.00109814873234791 1
0.129910673933504 1
0.0163107906229144 1
0.0365089771127018 1
-0.0890743215331564 1
0.058928776709058 1
-0.0321762047277532 1
-0.0314211503210534 1
0.0109690590870026 1
0.00234126438815734 1
-0.0234382274151361 1
0.0715046201668302 1
-0.130502811817789 1
0.0236106243367149 1
0.064891991493053 1
0.049105254017803 1
-0.0230446471653516 1
-0.174139264962584 0
-0.103031380325106 1
-0.0669852547804082 1
0.0520269485726194 1
0.0769933991596941 1
0.0987831234674447 1
-0.0201604416587687 1
-0.146649932456371 0
0.0516745907046504 1
-0.0586211548799566 1
0.0184541799511422 1
0.00816584667374926 1
-0.0465025139991514 1
-0.106885788227893 1
0.0258353691089205 1
0.0305643588685799 1
-0.0295795330337276 1
-0.117652633250574 1
0.0404407607727113 1
-0.0477040358052243 1
-0.0340185268270067 1
-0.110926316716206 1
-0.0229881279761 1
0.0141265522027309 1
-0.187026043985805 0
-0.106243465246125 1
0.11974906967665 1
-0.0473154782677327 1
-0.0966078747514234 1
-0.0652349427898904 1
0.0463898415571357 1
-0.0112797635207743 1
-0.151038450545784 0
0.00520402873466477 1
0.0211802870260257 1
0.0131140001267699 1
0.0845134151415765 1
-0.0974074819626356 1
0.0895844572766574 1
-0.0124011876192547 1
0.0261213365777241 1
0.0721388651869201 1
0.0504317535103649 1
0.14777789773543 0
-0.115561566572972 1
-0.0688141883396161 1
0.0281884205038343 1
-0.0365576640975133 1
-0.0141655178822695 1
0.00322600298390785 1
0.0933985956237946 1
-0.104862617767112 1
-0.0892840288121831 1
-0.0823381897825857 1
-0.0135877519420558 1
0.0070218972031667 1
0.0730897590838996 1
0.0627685534941402 1
0.202742626012442 0
0.00158743867257351 1
0.134607725128823 0
0.0131703904830789 1
-0.0217860787630716 1
-0.00402537212681785 1
0.138261374489001 0
-0.0439415244103221 1
0.1344349924275 1
-0.0141410929631214 1
-0.0757797674095457 1
0.00704476850133109 1
-0.0375647492663877 1
0.136286970697997 1
0.111268138546405 1
-0.108554401298953 1
0.0756316520188823 1
-0.168748340747343 0
0.110042851062653 1
0.0989060253911644 1
-0.0446557491593355 1
-0.0152126277476795 1
0.0138073777874455 1
-0.137183386102186 1
-0.0486115298541425 1
0.041353903433583 1
0.0714743724596097 1
-0.139205160100805 0
-0.11315351949047 1
-0.136874799736531 0
0.0314026732674618 1
0.0553748185401496 1
-0.0384885252043037 1
-0.110170512733823 1
0.125106431779586 1
-0.0705754102288249 1
0.101513121283006 1
-0.0259092927767554 1
0.0218744011480336 1
0.0330913644916445 1
-0.0442444113058344 1
0.0117744564089303 1
0.0831795010767836 1
-0.0954807755840729 1
-0.0148678408109114 1
-0.0258336400106687 1
-0.0779612200013779 1
0.157610588499523 0
-0.0353242302664502 1
0.0193732086734188 1
-0.00674153199884889 1
0.0301695733922881 1
0.000574814370018035 1
0.012095006577467 1
0.0835807446162569 1
0.0308462150723974 1
-0.153336290870437 1
-0.000263938705395671 1
0.107494573554358 1
0.0453850823375949 1
0.0294842744372967 1
-0.155999676365757 1
-0.110860942969547 1
-0.0514926685346668 1
0.133386477929142 0
0.0553192112189474 1
-0.126353260878452 1
-0.116333956017258 1
-0.141225036389349 1
-0.0536826707689116 1
0.0421453387806113 1
0.123942316556634 1
0.0416848086146413 1
-0.0566259195424595 1
0.00544836193987274 1
0.0505573810089389 1
0.00979853456147944 1
0.0653219207309712 1
0.0591658980972787 1
-0.0131856983247642 1
-0.0463343810432766 1
0.132307824836695 1
0.0194387633358389 1
0.0293902781530753 1
0.0395756541352468 1
-0.00932741368128147 1
-0.114164204698449 1
0.0254179094010559 1
0.145578008401195 0
0.0349166231992577 1
-0.000419787256133659 1
0.00633330094207105 1
0.0360350992636716 1
0.0620508200149508 1
-0.0886559911038735 1
0.067982558165439 1
-0.106525701907578 1
0.225787674759494 0
0.129459341789772 1
0.0545214997404126 1
-0.0695972543517926 1
-0.0965549340648408 1
0.0716034781849395 1
0.072070590124765 1
-0.14029819084563 1
0.00882138675847055 1
0.0178212008715249 1
-0.10238838470859 1
-0.105543816423598 1
0.0715268506148718 1
-0.0239313622518562 1
-0.0332500594562864 1
-0.0539488397949254 1
-0.172714880257015 0
-0.0107408992230258 1
0.00535120525641919 1
0.0539024435816794 1
0.041533741535929 1
-0.044397320400469 1
-0.104857125298846 1
0.0773396113234373 1
-0.196039755228699 0
-0.0747688894862589 1
0.1224941591053 1
0.135024162311619 1
-0.108091342908665 1
0.0630891461273712 1
0.0503133229551639 1
0.0158814171573343 1
-0.0545159222586963 1
-0.0341193566096527 1
0.0883540758633079 1
-0.0582251468274248 1
0.0471322491538058 1
-0.0704435020000346 1
-0.0873449985242641 1
-0.0258660336034645 1
-0.122242744262521 1
0.0624108232090434 1
-0.0521592717062711 1
-0.0861543656454976 1
0.103006890541325 1
-0.0216250483605724 1
-0.0795630307860384 1
0.0258526061828779 1
-0.0650237670934251 1
-0.0799994102944558 1
0.0190249317536607 1
0.110224908659977 1
-0.0399346682062642 1
-0.0553453282371412 1
-0.0657249747969152 1
0.113180400150249 1
0.0554501977177592 1
0.0220145158717612 1
0.124516548127902 1
0.00635814523512846 1
-0.0957695922572435 1
-0.153286576116605 0
-0.026524641865251 1
-0.0323679803551566 1
-0.0556564717634555 1
0.00427073203019952 1
-0.131893533633962 0
-0.122175201796611 1
0.147963399846983 0
-0.0699909191293862 1
-0.0714064743631766 1
-0.0138154047435482 1
-0.0772756436073035 1
0.0922080359283003 1
-0.100148404254746 1
-0.00495831838454444 1
0.000823364183436619 1
0.0253771057241832 1
0.0665635016293041 1
-0.0205666208402751 1
0.0956155995883875 1
0.0411845132896443 1
-0.0171915103599057 1
-0.0234423824009831 1
0.00708190144944574 1
0.0451927391883308 1
0.00213413208085513 1
-0.0297723987498174 1
-0.0505535599748607 1
0.102202981412438 1
0.0938202133707004 1
-0.0134177840857297 1
-0.192680564828972 0
-0.0405347574667883 1
-0.135049726114746 1
0.0780952330451333 1
0.0242220530610131 1
0.0615929467397695 1
0.000721015757681402 1
0.0588518466370951 1
-0.0865488062847115 1
0.0290936909641751 1
0.041485816135782 1
0.0231504491488264 1
0.0505857644402051 1
0.0164731690354006 1
-0.0737204639297496 1
0.0344935716051233 1
-0.0424241334579504 1
0.102396594061523 1
0.0432468305136633 1
0.0691597285382362 1
0.00511123914070343 1
0.151888545801424 0
-0.0158599044010087 1
-0.0447254271050276 1
0.00326913268441742 1
0.0240969875430049 1
-0.0782485233635002 1
0.0277008644498467 1
-0.00787157453760164 1
0.0739403213544198 1
-0.0153663982311039 1
-0.0639335704973404 1
-0.0237471051195162 1
-0.0149334506106444 1
-0.0390256634271264 1
0.0931235463801288 1
0.0326486726316477 1
-0.0168838705091527 1
0.0720908392463119 1
0.0481825766324624 1
-0.0856209647393066 1
0.0406221848605532 1
0.121342714782955 1
-0.0233631903318671 1
0.0994239514453159 1
-0.0425889777235574 1
-0.0262790555250858 1
-0.109925752591037 1
0.0959473773052188 1
0.109677839657926 1
-0.118862231999979 1
-0.129181693413839 1
-0.0471658387945235 1
0.0433250136244798 1
-0.00992046138439179 1
-0.013565526945305 1
0.0205107887492715 1
0.132762752282041 0
-0.018613670407248 1
-0.127842844818998 1
0.0141113207383082 1
0.0344462403915467 1
0.0373698762714395 1
0.0773274144465398 1
0.00670301436997764 1
-0.159019731341817 0
-0.152494671440588 1
0.0170281905001133 1
-0.0479803185980428 1
-0.0180457291381489 1
0.0203446742854546 1
-0.022129080951568 1
0.0455861337097402 1
-0.0133107229291058 1
0.0818177281495449 1
-0.165212315353875 1
-0.0152472420213629 1
0.0141296364495776 1
0.129715719973802 1
0.0391329394237799 1
0.0703551718128147 1
-0.0504426710002572 1
0.116750701730589 1
-0.0620910268075206 1
-0.0531660007902627 1
0.0691783491300613 1
0.00347635734419741 1
0.120800901758413 1
0.0470550052512954 1
0.0414287085369085 1
-0.00451317627929627 1
0.0606206909701277 1
0.0553170166251636 1
-0.150874180330857 0
-0.0266081511018278 1
0.0344535566247822 1
-0.0895985784429375 1
-0.0689780450496158 1
0.0124640457860236 1
-0.0304243112663805 1
0.0337786532505011 1
0.0483333523465045 1
-0.00862678266853452 1
0.0154036863063448 1
0.0554730065052748 1
-0.0158602887662843 1
0.00703576252150562 1
0.0153162523021524 1
-0.158930413700051 0
-0.0336549527752414 1
0.000380436067520008 1
-0.0470014403578383 1
0.0421834994749671 1
-0.0139267900295904 1
0.208471558774931 0
0.0626931101932529 1
-0.122446704403103 1
-0.0362174447517366 1
-0.10415139112377 1
0.0109990634719403 1
0.070367523580568 1
0.0107222211667487 1
0.175778408708696 0
0.0956627710220818 1
-0.162595172448564 0
-0.0733474477266642 1
-0.0207961037807924 1
0.108857051766923 1
-0.0558571038530072 1
0.132039511111967 1
-0.0650054984606186 1
-0.0065771093999499 1
0.0433018331259744 1
-0.0614526917806791 1
0.05503116923607 1
0.0464261528702632 1
-0.0475002797240978 1
-0.159334357717607 1
-0.0569066586408343 1
0.0370066134108003 1
-0.0318335100116187 1
-0.032816706706846 1
-0.0368147015209185 1
0.00184709894350107 1
0.0885351412378742 1
0.0687467944668412 1
-0.15961140161547 0
-0.0669709127654097 1
0.074632708521235 1
-0.153039614565912 0
-0.044191476002112 1
-0.0921294771391272 1
-0.0244822764409504 1
0.0141449050964721 1
-0.0161794926713538 1
0.0875674360024579 1
-0.00708735102727951 1
-0.0477853848105511 1
0.0224758049775258 1
0.00224919925080738 1
-0.0724113453988865 1
-0.0162316844591197 1
0.113133675535726 1
-0.112602238034342 1
-0.0577538014410474 1
0.0809706627844161 1
0.00694323343192474 1
0.08205809849042 1
-0.0970282228713811 1
-0.00203456194999862 1
-0.0342584341965249 1
-0.0140154158235665 1
-0.0116257263185664 1
-0.0175174714105642 1
0.120799364257758 1
0.0107750943294647 1
-0.00503839191286828 1
-0.0398624790301737 1
0.112803376886395 1
-0.0264282869736649 1
-0.0489962606814061 1
0.106485799944069 1
0.0326087954114202 1
-0.0875464688566257 1
0.118953089811627 1
-0.0229461094353346 1
0.0460391563082224 1
-0.0153923203769449 1
0.0388783154665449 1
-0.0524524164210723 1
-0.159579254385121 0
0.125955411468766 1
-0.0843747275748395 1
-0.0172042334509176 1
-0.120264535654689 1
-0.0756940376240738 1
0.0619618173270048 1
0.105715610812595 1
0.0103220413249107 1
0.0561275824849506 1
0.0615541373083992 1
0.0645152526504624 1
-0.173967629035606 0
-0.0599171086692183 1
-0.0233393727840118 1
-0.102176066279546 1
0.03413997469291 1
0.0260020974315002 1
-0.0234391821288408 1
-0.0451944235617324 1
-0.0580574659062447 1
0.0507877311808496 1
0.136591186284441 1
-0.0427617395925382 1
-0.0401758318635086 1
0.0679065504638309 1
0.0146189886568249 1
-0.150265926491834 1
0.0288726703132544 1
0.0309735270335415 1
0.0643380939223086 1
-0.140139539516867 1
0.0615965824995518 1
-0.00139327862622991 1
0.0310084752055442 1
0.172901070479889 0
-0.0484790390560609 1
0.00204977246719876 1
0.108875435956835 1
0.0335157641501915 1
-0.055691596301519 1
0.00265595430119166 1
-0.0503141672267964 1
0.0909163372008278 1
-0.0649544185767419 1
-0.0616311432190518 1
0.0248016998416484 1
0.109471592983074 1
0.0375598367810755 1
0.148239412548074 1
0.0976929090735063 1
0.01731416691917 1
0.0233879528217783 1
0.013094858029848 1
0.0482666371189784 1
-0.0473126498869074 1
0.0259319430783253 1
0.00346486810295669 1
-0.033137697218676 1
0.127618402813616 1
0.0920326706325522 1
0.187981321621343 0
0.0119755864589469 1
-0.0348562346857525 1
0.107908220360524 1
0.0227824721052102 1
0.0596936440779427 1
0.0113766569974365 1
0.128415182096665 1
0.11843665604216 1
-0.0134746009721126 1
0.0509498546655776 1
-0.0052389405880864 1
0.0120987725377565 1
-0.0745261443595022 1
0.113581786495325 1
-0.0521706378165299 1
-0.0454476871358458 1
-0.0357115796469607 1
-0.0636954942120652 1
0.0195156242299193 1
0.0184895474355724 1
0.0264675537334478 1
0.0427983817361296 1
-0.055029986716922 1
-0.0010598120848056 1
-0.0384812071392468 1
-0.0627052036740563 1
-0.0769771321448994 1
0.0249462416996937 1
-0.133384682430645 0
-0.0131500320999644 1
-0.0782868028589309 1
0.0645200799652496 1
-0.00920576798892871 1
-0.0540373878957892 1
-0.0724856090476564 1
0.0848819039580076 1
0.21902435916098 0
0.0948302183569267 1
-0.00751040838276434 1
-0.190947074708706 0
-0.0339105744226813 1
0.137465424731894 0
0.0769697735061437 1
-0.0891947794600182 1
-0.046983777704045 1
-0.105328592931106 1
-0.0968784913879942 1
0.0306764693075543 1
0.130493982649762 1
-0.108740970424108 1
0.0836892228043442 1
-0.00975639868066521 1
0.075060286189965 1
0.00737568027342604 1
0.0829557301622812 1
0.0190276969511799 1
0.00516355355309563 1
0.000616602204215956 1
-0.0707386976696066 1
-0.125955590894568 1
-0.0293178081709751 1
0.0418087824616747 1
-0.0193141377174241 1
-0.035242595347238 1
-0.0472167407982014 1
-0.0549247003753253 1
0.00980378190932217 1
-0.000838902737873695 1
0.046709390059034 1
0.0626736109590787 1
0.0430503861865061 1
-0.00319943672706591 1
-0.0561836172788375 1
-0.0903393327735802 1
-0.0377302746923571 1
0.129767350231183 1
0.0675456722639264 1
0.153400145355702 0
0.0998115249460554 1
-0.00465655233452069 1
0.0132405284607493 1
0.0649327013296575 1
-0.011786787081387 1
0.00478312374860371 1
-0.000453165247464983 1
-0.160816535499938 1
-0.0367550411177616 1
-0.0342143366938822 1
0.0717037464780994 1
-0.0268570584952431 1
0.0107559485377133 1
-0.0146067282550393 1
-0.0145307049641735 1
0.0341007925112761 1
0.0070597343295835 1
-0.0381298131767214 1
0.140765735128777 0
0.00832963166740819 1
0.0604655099838178 1
-0.0206793339782225 1
-0.0591623613644955 1
0.0479689978206379 1
0.0619537416341706 1
-0.0777058402486637 1
0.0554937052592142 1
0.0407802026508575 1
-0.114462293910603 1
-0.0678116067715258 1
0.0676727036657488 1
-0.0630238547143777 1
0.00569142796298056 1
-0.123279112756898 1
0.0491903151724826 1
-0.00306638933110165 1
-0.000200014300116447 1
0.0701296878319418 1
0.12473770986053 1
-0.0845782749082101 1
-0.0808687651887682 1
-0.0227031222019903 1
0.0822112311737944 1
0.0279905000926877 1
-0.0170250544067077 1
-0.0576737780230103 1
0.13701873307331 1
0.0379818018101311 1
0.0417058618090271 1
0.116039490527498 1
-0.146361053015527 0
-0.0841103146788667 1
0.0393940630374111 1
0.185279287186081 0
0.049011441415848 1
0.0609904031271728 1
0.016269975830583 1
-0.00787945085157532 1
-0.0805799973860962 1
-0.0674639384609019 1
-0.0705053372560527 1
0.0433219077312754 1
0.0300965293841436 1
0.0083503074859903 1
0.0993723725111891 1
-0.0474431378011486 1
-0.112742605856469 1
0.0886603077319296 1
0.0124822396980962 1
-0.0410534223650588 1
0.0322117762380745 1
-0.180553089206942 0
-0.135785063532163 1
0.000809884058842372 1
-0.101438999448681 1
-0.0192257097163708 1
-0.0430798547198566 1
0.0334252883669083 1
0.115369312265943 1
-0.0431898881790295 1
-0.0460541317055755 1
-0.000353243754031946 1
0.00594514759815516 1
-0.103114872800981 1
0.140185647686639 1
-0.0101902157451055 1
0.108177882384864 1
-0.150048127199477 0
0.0200541176591034 1
-0.0184682919266507 1
-0.109503901054636 1
0.0277165561975949 1
-0.0374176538005609 1
-0.14161761320553 1
-0.00106824424552614 1
0.00164475157295896 1
0.0916255680616005 1
0.0420435363370673 1
0.0459598123188554 1
0.0106395697883704 1
0.058095105014968 1
0.103383654140491 1
0.0690949318791527 1
0.00126705424320554 1
0.0493985820033349 1
0.112310498056577 1
-0.0451467031055842 1
0.0943134530257335 1
-0.0584274826094115 1
-0.078746284908328 1
0.0616869983991003 1
-0.121207413307223 1
-0.125255727570315 1
-0.0421091881923153 1
-0.0505594634393386 1
-0.00522259424096956 1
-0.133872315569365 1
0.0226804172708833 1
-0.0109701129882166 1
0.0476168959130688 1
-0.0304972790823897 1
-0.0561373246038695 1
0.0473342031389644 1
-0.0768243049503285 1
0.0507180454545847 1
-0.0376570021098863 1
0.0411140763368491 1
-0.0369942107022573 1
0.0370268018753509 1
-0.101183024811325 1
0.0414354329986388 1
-0.110072758915261 1
-0.0465144674996901 1
-0.0516396339164892 1
-0.112611126049503 1
0.0140847523636385 1
0.106697823320906 1
0.0847180016103643 1
-0.0684856656696198 1
0.0881748924406289 1
0.0287398703024197 1
0.0784194444638844 1
0.043290183073391 1
-0.031987487424697 1
0.133672450933314 1
-0.13339917884612 1
-0.0911781529680432 1
0.09107203444206 1
-0.0833215322409115 1
0.0258336942337992 1
0.0914415552536015 1
-0.148082569790935 1
-0.0013279773563905 1
-0.00533493053704495 1
-0.0241410999015187 1
-0.19209201538869 0
0.0124028756530637 1
-0.062746638707185 1
-0.0788351633935423 1
-0.138791880509893 1
0.0041164685405933 1
-0.182615905972594 0
-0.0537698806876187 1
-0.00235348091886017 1
0.0541084778400407 1
0.0757447148938873 1
-0.0256067176947219 1
0.0519963591393069 1
0.00757855025709804 1
-0.0150215556257851 1
0.0427184222147145 1
-0.0159081414146092 1
-0.0883932956911172 1
-0.133882787931856 1
-0.0578851312749347 1
-0.0628502972254373 1
0.13231557255107 1
0.0609422118365613 1
0.0452527470081955 1
0.0345326803052446 1
0.00138329441787684 1
-0.0941794343265471 1
-0.0280037718897729 1
0.172164070042876 0
0.0758765240083804 1
0.0225679777096078 1
-0.0468612956201926 1
-0.00488564210686672 1
-0.0304832715680945 1
-0.0951440564035784 1
0.0439435766129267 1
0.024505379574815 1
0.0092425238040381 1
0.0598163438059054 1
0.0766626928940604 1
0.177434003516171 0
-0.035483307118818 1
-0.00262310642397615 1
-0.143336608233701 1
0.0971676541385164 1
-0.0329528063094766 1
-0.058164835311812 1
0.134619590684758 1
-0.0144190507716849 1
-0.0323279922974516 1
-0.099335891677825 1
-0.06292310327915 1
0.0263688228972492 1
0.123200601497618 1
0.0279827728194847 1
0.00113010932784739 1
-0.0276765145220213 1
-0.0224776943516014 1
0.0480663856022685 1
-0.0614670279195101 1
-0.128599295613534 0
-0.0360995456912438 1
-0.114144661727412 1
-0.0867186434247858 1
0.0725259225417523 1
0.0637299958896245 1
-0.0166600905157522 1
-0.0237068462385937 1
0.102550948848116 1
-0.00256800804938489 1
0.0126155872417821 1
0.0470593005545957 1
0.035314586491875 1
0.0525133342104435 1
-0.0232526284173387 1
-0.176355238665151 0
0.0345195357666896 1
0.0972381004212029 1
0.0347410694137144 1
-0.0876465901529525 1
0.0575240394622193 1
0.00315179950903156 1
0.0184349385831226 1
0.0215622796702328 1
0.0234171994450493 1
0.0847929221901815 1
-0.0373204656103519 1
0.0116081392656719 1
0.065747489624508 1
0.0483319164829251 1
0.0576090456323819 1
0.0123386672724941 1
-0.0348024327450711 1
-0.00136752333484358 1
-0.095837300033513 1
-0.0617584323450283 1
0.0732040597961418 1
-0.0115127500440528 1
-0.0749498476171111 1
-0.109406430897579 1
0.165572929906178 0
-0.161765482263938 0
-0.0355713628796009 1
0.0107650070088991 1
-0.0379100711887985 1
-0.110352437958756 1
0.00791056855152386 1
-0.20457857345921 0
-0.11930235538471 1
-0.122819659436687 1
-0.0646663179645839 1
-0.0893777665134761 1
0.049861928027605 1
-0.0705751033291606 1
0.00582477895481094 1
-0.0322146698497839 1
-0.0216783957393977 1
0.00483403425140422 1
0.117059754213029 1
-0.0944304590319998 1
-0.148797842829757 0
0.0352251994819295 1
-0.0633827732937559 1
0.0945153434681392 1
0.0496212891391646 1
-0.0039519833043242 1
0.0787824665750804 1
-0.0107538772109452 1
0.0373417564736042 1
-0.0666844928030553 1
0.0207002687506164 1
-0.0463218278295212 1
0.0915832208511489 1
0.158424072675301 1
0.0102361882667015 1
-0.0927551730326906 1
0.113593543914738 1
0.0619624629299774 1
0.0885410766913641 1
-0.049916215090255 1
-0.08743628583542 1
0.127115378147142 1
-0.0231014890699219 1
-0.0621074263784125 1
0.0333198778053661 1
0.00340215631303323 1
-0.0648749705493683 1
0.0284548214340343 1
0.0431258575097397 1
-0.0853066908340075 1
0.0519298835551762 1
-0.0553224693246966 1
-0.046241389483779 1
0.00025368630604496 1
-0.0304519197138037 1
-0.0194382206776569 1
0.0330501878484191 1
-0.115130696765026 1
0.00185302909844894 1
-0.0719948490110106 1
0.0395006982920176 1
-0.160273186868506 1
0.000149516667749351 1
-0.0580607946221223 1
-0.0294514002425435 1
0.00970348007152595 1
-0.0789220073532774 1
0.0200960424084507 1
-0.0583068353970886 1
-0.157073680891694 0
0.0126590489410315 1
-0.0098622783888125 1
-0.0355971551756622 1
-0.0565787278226729 1
0.0602624554789697 1
-0.0447710792552562 1
0.0132733981455396 1
0.0324165809189024 1
0.170253809181998 0
-0.0830115436998421 1
-0.0207836689175338 1
-0.205284378633816 0
0.177942142443072 0
0.00675670030590161 1
0.0322623548177159 1
0.0126652863671731 1
0.00508848832142622 1
0.0749645135460825 1
-0.187804951390372 0
-0.00815411721233861 1
0.0759123890513998 1
0.0602347016405845 1
-0.129439794584959 1
0.0248443813456683 1
0.0765645317508313 1
-0.0188680701666162 1
0.0975147706934424 1
-0.0545592340776574 1
-0.0182214891159823 1
-0.0743313770822402 1
0.00218798750403372 1
-0.13143784612571 1
0.0090870905383613 1
-0.144193265392149 1
0.0480776328671412 1
0.0990839926206108 1
-0.0293692296985299 1
-0.175697702617177 0
0.106715654039925 1
0.0330343334961594 1
-0.0395619289451043 1
-0.00938896660964377 1
-0.0429049450637952 1
-0.0451428910715528 1
-0.00353781962896727 1
0.104662031428089 1
-0.0565102092920286 1
0.0906029918431891 1
-0.0642452656165871 1
-0.10864775577527 1
0.0646525323206895 1
-0.0964168152970693 1
-0.00832920202495839 1
0.0633894890719293 1
0.0412022204550327 1
0.139932547870624 0
0.0799351116943215 1
0.10557263447102 1
0.0851097746375196 1
0.0408717946310094 1
0.1077907248703 1
0.023185675033207 1
0.0338732886015043 1
0.0712516325024485 1
-0.0435174773578347 1
0.0318877433850414 1
0.0768028921095159 1
-0.0666799644137185 1
-0.0903867888003119 1
0.109453486484123 1
0.11554466965737 1
0.109716444377845 1
0.019952771875982 1
0.141829080188671 0
0.120555451908163 1
0.0130519990087627 1
0.0991062801228144 1
0.124332965664783 1
0.00228236164242331 1
0.10109177019199 1
-0.0321495415539281 1
0.0398451903889402 1
-0.10850177499842 1
0.0752025584575103 1
0.00133655281446693 1
-0.155208261232892 0
0.126589712849834 1
0.112940996534637 1
0.0149763011253136 1
0.103079410072174 1
-0.0865503190543885 1
0.00993146506717635 1
-0.128449474268335 1
-0.0140892651147146 1
-0.0578313109316687 1
0.0575965044734879 1
-0.0375856708531002 1
0.0985398838221156 1
-0.127964388869741 1
-0.0742248608233456 1
0.0328605060775774 1
0.0560523543183635 1
-0.10116111495813 1
-0.00481931186640359 1
-0.0753092449541641 1
-0.0521369901408408 1
-0.0475501966538229 1
0.1291299164806 1
0.0617365510264059 1
-0.127632618143002 1
0.0260008910144835 1
-0.152504818690998 1
0.0731524141236529 1
-0.1117205238055 1
-0.0626574376593039 1
-0.027209499844597 1
-0.166647486678588 0
0.175903453754576 1
-0.0282829055285376 1
0.0107027921799501 1
-0.0275189840254904 1
0.0865214011807949 1
-0.00585727463371596 1
-0.0684729655610624 1
-0.0875311393406404 1
-0.0192579288808374 1
-0.0647424069115917 1
0.0642024867915855 1
-0.000179262924815312 1
0.115770710126014 1
0.162822418560997 0
-0.0428919562440945 1
0.110566468491533 1
-0.025365774573377 1
0.0883630918054979 1
0.0784785698131694 1
-0.0506201245856177 1
-0.107359055649071 1
-0.0820788190368225 1
-0.107991014768867 1
0.0421386389711709 1
0.0171393756168514 1
-0.0636290983519107 1
-0.0607082406514407 1
-0.0569304737799528 1
0.0594449537936619 1
0.048041676367623 1
-0.0334915867470292 1
-0.0038373051749563 1
0.0868897179235589 1
-0.0237701665177411 1
0.0266829792759005 1
-0.0736128431436351 1
-0.0511198085419731 1
-0.00260500890624885 1
0.0226187229883019 1
-0.0646002043892719 1
-0.111320145766313 1
0.110455831291581 1
-0.0382422570180948 1
0.0744240940766383 1
0.0532223794918872 1
-0.0039522727508952 1
0.0970041180045175 1
0.0673652804469083 1
-3.06457707842586e-05 1
-0.0260151581023854 1
0.0804482350204758 1
0.0495207233023501 1
-0.0449517694985991 1
-0.0138031873516874 1
0.048925763726279 1
-0.0031139729371254 1
0.1383593815115 0
0.00716658788042394 1
-0.000178403804358246 1
0.0464010899773368 1
-0.023672671551006 1
0.0819707563595116 1
-0.0402663644099119 1
0.0293589428960086 1
0.00951068366058897 1
-0.00518497662595219 1
-0.15139150994891 0
-0.0797950177818731 1
-0.0217726988193437 1
0.112782111746792 1
-0.108948436102854 1
0.114758573646641 1
0.0345126845003989 1
-0.0966234327958975 1
-0.0216527946827673 1
0.05334704281971 1
0.00673464414858258 1
0.0269219238849564 1
-0.110746945643075 1
0.000399250154375804 1
-0.0890427698082974 1
-0.0834824160938344 1
-0.0544343319989992 1
-0.00859449214506222 1
-0.112528949917844 1
0.0217283083492079 1
-0.0384633578155639 1
-0.000387748351403407 1
0.129706385296039 1
0.0505613953743225 1
-0.042126204422463 1
0.0375892869623714 1
-0.128725070009447 1
-0.0149607928862148 1
0.0828988615398185 1
0.113896473404303 1
-0.0169051512215502 1
-0.0553649212985124 1
0.0238849284589195 1
0.0455945993225198 1
-0.0953656056790808 1
-0.0117074951124299 1
-0.226326365114254 0
-0.100186016513821 1
0.091897322384137 1
0.0137345361534011 1
0.0888683304386665 1
-0.0477390677403649 1
0.115497654638823 1
-0.0816121339785434 1
0.0157076941561309 1
-0.0481844663960103 1
0.0288759503479672 1
0.101370487692761 1
0.0803925810359523 1
0.0517549381399172 1
0.0865978220953534 1
0.163975217989166 0
0.0309256017652924 1
0.0404764680707029 1
-0.0231927331029736 1
0.125316647993403 0
0.0573944585590307 1
0.0342811679720961 1
0.0468081988364415 1
0.051329089543052 1
-0.0317134299115091 1
-0.0864494966313254 1
0.0659633712291596 1
0.00773379009657545 1
0.0223657579384642 1
-0.0360818482250425 1
-0.15000237418374 1
-0.0115244774974793 1
-0.0513329095080639 1
0.0495828274954416 1
-0.150843981200595 0
0.0676385447119684 1
0.0861193117509401 1
0.0105256503782895 1
-0.0493874256141202 1
0.129665898450944 1
0.0798643671951859 1
-0.0735095425461824 1
-0.00012673594273077 1
0.087757127680565 1
-0.0636085301602228 1
0.298364069837564 0
0.0748065717951424 1
-0.013532344653694 1
-0.00804577755552294 1
0.0463260482061607 1
0.0218378427140199 1
0.0613732084192054 1
0.130524717431285 1
-0.13692264471076 0
0.0247609463324791 1
-0.0621868467351784 1
-0.0101655971284718 1
-0.0634280624248125 1
0.139111640166739 0
-0.0007958747488599 1
-0.0539036457801428 1
0.0653598486656891 1
-0.127464770476558 1
0.00146365985849284 1
0.141150388062415 0
0.0591758156693003 1
0.0653694413580208 1
0.0377837546486944 1
-0.0600590019995444 1
0.0500806155642077 1
-0.0225074419286789 1
0.131853300285223 1
0.0106128176851375 1
0.00118820445657934 1
-0.000590487183370033 1
-0.109661628570084 1
0.0244057234011251 1
0.0880225256488539 1
0.0198210514861433 1
0.0316534036809422 1
0.0316326942836618 1
0.174170119530888 0
-0.0969497858784715 1
-0.036882435497359 1
-0.0711425354360311 1
0.0164191383885636 1
-0.0721476788233976 1
-0.0117800278996643 1
-0.0245777679164729 1
-0.0774336692993838 1
-0.149233844701144 0
0.0157768570352978 1
-0.00481724106864169 1
0.014200111933294 1
0.134958552685015 0
0.120728576902051 1
-0.09552938563993 1
-0.100884846618836 1
-0.0425816076109848 1
-0.116912667758615 1
-0.0448418014380212 1
0.036124640521557 1
0.114331736704642 1
-0.0409623302084584 1
-0.0735668116877262 1
-0.0772873660151297 1
-0.0867525390263497 1
-0.0882398637881034 1
-0.0574931656532359 1
0.0412669283507543 1
0.00276895708898196 1
0.0572106920473704 1
0.0464794715682589 1
0.0172738783669629 1
-0.0665586057556276 1
-0.0393010830458845 1
-0.107288123803049 1
0.045623520664738 1
-0.0902576867860448 1
-0.196223312370551 0
0.133664015265802 1
0.121710196662419 1
-0.0159180785372543 1
0.0773046133321046 1
0.065264216665089 1
0.0339752605555801 1
0.110297880626392 1
-0.0490772549205672 1
0.000711956449332168 1
-0.0304291688826182 1
0.0547643659484515 1
-0.0497416037508258 1
-0.00310949402528402 1
-0.0245077196924337 1
0.0430641147613136 1
0.0508501544499536 1
0.117426637665839 1
-0.117641240970741 1
0.0552171196975284 1
0.0378678397851369 1
0.0414151094029453 1
-0.0183334273621527 1
0.0736555712684635 1
-0.00984875819498926 1
-0.0303950724915457 1
-0.00757219360756999 1
-0.0329852578076353 1
-0.071422784620521 1
0.154588098570419 0
-0.0577972574819379 1
0.0732569360307241 1
-0.0825975354138873 1
-0.0263215399999816 1
0.0939210489560825 1
-0.0230516580747406 1
0.107902589233419 1
0.110022519814724 1
-0.046796668852724 1
-0.169184825664998 0
0.0835112294123177 1
-0.0221334553115176 1
-0.0784283122006563 1
-0.00719143649982774 1
0.058706252233252 1
0.032773636996729 1
-0.0840725234583177 1
0.0468512276539615 1
-0.0151663990750495 1
-0.0609278638843733 1
-0.0531161523824961 1
0.0274329174599827 1
0.00236310227559146 1
0.00230383059266691 1
-0.109680351487964 1
-0.0687943184540018 1
-0.0925684846722746 1
-0.0579973841410358 1
-0.0295527473459461 1
-0.114072994358552 1
-0.0280446791453377 1
-0.11262483245843 1
-0.0623959637273891 1
-0.122834033351414 1
-0.0316983406606004 1
-0.0122596417565034 1
0.146197482692562 1
-0.0236953052556695 1
-0.0710444685507514 1
-0.0453276774459489 1
0.0468553985071932 1
0.00234168196224617 1
0.0188962703803159 1
0.00575377590872463 1
0.0427908519449631 1
0.0781355501492225 1
0.0903687790721291 1
0.0271068846839202 1
-0.0697206857359013 1
0.0308404129338124 1
0.0554445853816833 1
-0.118399727067724 1
0.0347041148164925 1
0.090605316099903 1
0.000737260137670554 1
-0.122809487878797 1
-0.0930941595838575 1
0.13157161646385 1
-0.0720502399379443 1
-0.0859685563533606 1
-0.0730414704724182 1
0.0354352848319257 1
-0.0355704224211906 1
-0.0950743952709253 1
0.00906333984584769 1
-0.0504878990029169 1
3.75550420460492e-05 1
0.0275440134200834 1
-0.138690803363201 0
-0.0927685861453773 1
0.0603576880398937 1
-0.0100273394576005 1
-0.0201039591433586 1
0.00527007375161576 1
0.0919256623343547 1
-0.110410504445969 1
-0.0860426438276784 1
-0.00153666119393474 1
-0.0305762522034543 1
0.0217502591807908 1
0.117429025839882 1
-0.089132642581721 1
0.125429672127443 1
-0.0520060114747655 1
0.0206763414589178 1
-0.0434834164827972 1
-0.10709796050826 1
-0.00846981535491323 1
0.0394282513762189 1
0.0574686803181182 1
0.173369744057589 0
-0.0100512707091389 1
-0.0310073567270943 1
-0.0721069836089943 1
0.101607926188872 1
0.00561266959301477 1
-0.0957135275161661 1
0.0731817040137697 1
-0.144032158019314 1
0.106223270930784 1
0.11050651565351 1
0.0086807482558854 1
0.0595805691397705 1
-0.0390859919796446 1
-0.0483393928797763 1
0.0353655645503758 1
-0.152312155899768 1
-0.063506201877097 1
-0.00211229088320575 1
-0.130171152955322 1
-0.0744361868153986 1
0.0599729136213089 1
-0.0400372871522085 1
0.0101510442713881 1
0.0908723436531755 1
-0.0650010367308163 1
0.0344820640677488 1
-0.0920481798515188 1
0.0333945059164849 1
-0.071163102051741 1
0.071786679014981 1
0.0602734426013128 1
0.14693599891963 0
-0.083266687696829 1
0.146288606114441 0
-0.00333763725937392 1
0.0350047693552419 1
-0.0509647972826584 1
-0.108123898791929 1
0.0921550625264158 1
-0.0773659244334498 1
0.101507539687208 1
0.0554806100820923 1
0.0829601587699544 1
0.0219673946196989 1
0.00352002434664298 1
-0.032784504635704 1
0.107969694106961 1
-0.0312538110619867 1
0.0563703896187579 1
-0.0658394785871395 1
0.181600559255928 0
0.105662203096827 1
0.0247009100236872 1
0.00123751540873484 1
0.0278664618192397 1
0.0279454775884897 1
-0.0661018770089188 1
0.0704403885813198 1
-0.0411754687948079 1
0.0538910111574062 1
0.0306172600581766 1
0.206514592925038 0
0.0860711681447981 1
-0.111877788329607 1
0.168290999171062 0
0.0289877227853557 1
-0.050826374043226 1
0.05382578809762 1
0.0298692725774475 1
0.0171261369342118 1
-0.0165800878231368 1
0.158121723457624 0
0.140671507890192 1
-0.128047171523801 1
0.0341434499785498 1
0.0896277303529933 1
-0.0130256926968456 1
-0.0429416970389669 1
0.000327318522606998 1
0.0561593360036953 1
0.0717139865649286 1
0.127318925326103 1
-0.0203812200504678 1
0.102000940246375 1
0.0642952826583079 1
-0.0560091163346856 1
0.0887297630279047 1
0.0714076600087335 1
0.0859224198087556 1
-0.00380186433480576 1
-0.0332628210972742 1
-0.00704867628129098 1
-0.0747400840175986 1
-0.137369469578796 1
-0.0362236990576708 1
-0.0945406235824466 1
0.0138680843541121 1
0.0401732167010923 1
0.041032866009295 1
0.00797342104595433 1
-0.162748362423258 0
0.0392675003244776 1
0.264670528465113 0
0.0214467057008831 1
0.103502389748398 1
0.045219778997763 1
-0.0963804678338209 1
0.0409496130086926 1
-0.000734322468446767 1
0.0598864563256902 1
-0.00230529596679351 1
0.0972697047319053 1
0.00597363252234183 1
0.0506438210805116 1
-0.0814088477125379 1
0.0556994431545221 1
-0.0204782730990548 1
0.0946508445871144 1
0.073814549525242 1
0.0837693620423157 1
-0.00575483955818244 1
0.00702632331944664 1
0.00985437282084327 1
0.0264881984566928 1
0.043000163251265 1
0.0520683976702225 1
-0.108389552978987 1
0.00968065723257531 1
0.056560621841886 1
0.024081471247934 1
0.022550885963372 1
0.0572670206437639 1
-0.0040694698323438 1
-0.0743470501322075 1
-0.0189402953475737 1
-0.0909521525578708 1
0.11551705396842 1
0.0816132497973583 1
0.0620224678114692 1
0.165737569184445 1
-0.0833913193560957 1
0.015718439174987 1
0.0242171945866163 1
-0.0638242296696484 1
0.00638700145712346 1
-0.0271733246391139 1
0.00763427944073939 1
0.0211738502261835 1
0.0488293020989934 1
-0.097134369531356 1
-0.083487867323259 1
-0.0488327125102706 1
0.0718588562859159 1
0.110393729246449 1
-0.0463658789783083 1
-0.0471810800243605 1
0.082007214088559 1
-0.125005659333175 1
-0.0284305045230102 1
0.0957991905080731 1
-0.0608814255231288 1
0.0262457444299601 1
-0.168624729584553 0
0.0605003056309901 1
-0.0943331938868933 1
0.152580673762646 1
-0.0499789403758348 1
-0.146696096328266 1
-0.0378519315250858 1
0.0210024503361832 1
0.0186642155622912 1
-0.0508937845209265 1
-0.0568910914675104 1
0.0129701362044031 1
0.0228203399230921 1
-0.00437975124243712 1
-0.0633832813309747 1
0.113690752984159 1
0.0775584959462546 1
0.0453365248553178 1
0.0751815315792846 1
0.0160800032776433 1
0.108972531986937 1
0.0558663693143658 1
0.11648456707674 1
0.205812868944012 0
0.0369472911186088 1
-0.011702635598933 1
-0.00841055625569278 1
0.102998450985372 1
-0.149744443225222 0
0.048345585186448 1
0.18689520500631 0
-0.0794724497479076 1
-0.0597269609092527 1
0.0613380298359335 1
-0.162699711143107 0
-0.092729663319661 1
0.0395810990311657 1
0.0556636773888029 1
-0.0537603058090585 1
0.0762009479783468 1
-0.119685142260421 1
0.0281185895782086 1
-0.0319156300879074 1
0.115148501110904 1
-0.0120237355037666 1
0.197635436990137 0
-0.0171353979781391 1
0.0564804725197234 1
0.0770994330141692 1
0.0447199383094899 1
0.0849000876917512 1
-0.033360799292787 1
0.0325742919495192 1
0.0050575853363584 1
-0.0834226429683433 1
-0.027887360123281 1
0.0878670666584248 1
-0.0392852570293347 1
0.0125361225295184 1
0.0220990974510719 1
-0.0359833018696599 1
-0.00988530423124661 1
0.106732599321014 1
-0.0346645653673664 1
0.148719493755068 1
0.0752487187389393 1
-0.0744298121569368 1
0.199645385762835 0
-0.0330975773673406 1
-0.0440613179934855 1
0.02003541470899 1
-0.118707672655493 1
-0.0318458689109917 1
-0.13557151523883 0
-0.0820012882530504 1
-0.00301264031837995 1
0.0311747597549822 1
0.0226689763037695 1
-0.0663658119740005 1
-0.00872143200156383 1
0.0829158896425811 1
0.0391687976972207 1
0.0123703369248229 1
-0.058330505124949 1
-0.0323041544056729 1
0.0147151926395293 1
0.0798251972050303 1
-0.0310193498614437 1
-0.0193755144631357 1
-0.00554946489472594 1
0.11204970407614 1
0.0336412227562799 1
-0.0788988371261849 1
0.0767731150846355 1
-0.0445632470081801 1
0.100871375830569 1
-0.00660929983583501 1
0.0735448455278538 1
0.017858189619063 1
0.0369936661265567 1
0.0765932031564218 1
-0.0861872366921069 1
0.0112013930423716 1
-0.0673951763464963 1
0.117651838183701 1
0.117907095875624 1
0.00137128620854337 1
0.0569914578575387 1
0.0517735576913927 1
0.0313874967031993 1
-0.162568823312369 0
-0.0714028852312786 1
0.0368584144043316 1
-0.0598365031241662 1
-0.0112775163340009 1
-0.0114926536743037 1
-0.113097735469827 1
0.0430715718376617 1
0.113026311984842 1
0.0441006941445921 1
0.0987447796170555 1
0.00202409033149925 1
0.0184906686199521 1
-0.077541967416434 1
0.125841067180685 1
0.0539482247447661 1
-0.0115317036775577 1
-0.00496550365235037 1
-0.0350425840528985 1
-0.0782197709477872 1
-0.0334867518968625 1
-0.0489786232143846 1
-0.132922614627862 1
0.0820642191650134 1
0.122445749527504 1
-0.0470704282746921 1
0.0657010333247811 1
-0.0638956269947096 1
-0.035943128904034 1
0.0368722525947205 1
0.119335876696264 1
-0.029257516391433 1
0.0779037404992832 1
0.0620464187111713 1
0.0405918305509735 1
-0.10652430117976 1
-0.122703034002663 1
0.0975048662542058 1
0.110942909949938 1
-0.00853888984943007 1
-0.152079525980698 1
-0.012544136318229 1
-0.0589678872844947 1
-0.00470975275573504 1
0.1956005292993 0
-0.0142187921045309 1
0.0953332298394166 1
-0.0279126701167307 1
0.0545709065936665 1
0.0383007297835102 1
-0.139474964779291 0
-0.0281802127616525 1
-0.043352810540189 1
-0.0719019253035153 1
-0.103405563987964 1
-0.0186824346881593 1
0.21849224269148 0
-0.045610265937335 1
-0.00957723800879178 1
0.0210711992507134 1
0.0626807463975579 1
0.0365753346361622 1
-0.0578827650831952 1
0.0446776548278616 1
-0.0309573591772795 1
0.0253481196783245 1
-0.00856374597094113 1
-0.130995409322783 1
-0.069754744339271 1
-0.0422064698876143 1
-0.0773218326361396 1
-0.0536064562003571 1
-0.0901561209851385 1
-0.101481254287955 1
0.0533953877119162 1
-0.0580413922918309 1
0.0168196973273887 1
0.0929468517830791 1
0.0327349988237844 1
-0.026339112123579 1
0.0554094948962963 1
0.0101716743222283 1
0.00839587530920591 1
-0.0910537921160016 1
-0.113807541840022 1
-0.00651668750587899 1
0.0268894524743604 1
0.131119622578538 1
-0.111735440473182 1
-0.049760296064317 1
0.0319842578821465 1
0.151447754758193 0
-0.162282268512649 1
0.00424322387677706 1
0.12922006411795 1
-0.0984858836162694 1
0.0219832141580746 1
-0.00794189994812688 1
-0.0351248579737265 1
-0.0214729466986042 1
-0.0734319083978288 1
0.0464314230716436 1
-0.0453437858888563 1
0.0086422874963325 1
-0.0688536757662498 1
0.224677272516597 0
-0.0480516622700365 1
0.0278578011723968 1
0.109617106895324 1
0.067080040145059 1
0.0388195530488842 1
-0.0111496850633236 1
0.0760900587731364 1
-0.149317011260237 0
-0.137545447858045 1
0.046316224238809 1
-0.00206598259176859 1
0.0217332965275745 1
-0.0649819170853284 1
-0.0689224964865722 1
-0.00787322641073341 1
-0.00255264411875055 1
-0.0147956006867322 1
0.0925583106109338 1
0.0509012562391464 1
0.111284305283398 1
0.0971243385587743 1
-0.00824054019535922 1
-0.0513856493789702 1
-0.0641764038003248 1
-0.000853037531836166 1
-0.167962956303341 0
0.111083918915361 1
-0.0419367448709769 1
0.115688389131873 1
-0.129865588066664 0
-0.00530737418930354 1
0.0807192064013334 1
0.0191470717943542 1
0.00492651529250499 1
0.0343036509032744 1
-0.169990294930287 0
0.032417127632949 1
-0.126714777265241 1
0.139860549390548 0
0.0179152751231881 1
0.0298560278199881 1
0.0441490692233528 1
0.0387813898603734 1
0.0193676206721808 1
-0.0836665639301803 1
0.0110475183636797 1
-0.00308005139484148 1
0.0176503166350112 1
-0.0166932152394244 1
0.0631731971215767 1
0.0917371725487014 1
0.0872186123099622 1
-0.038252201948472 1
-0.0452984636545341 1
-0.0454526155527137 1
0.152952476619034 1
-0.0403032216231352 1
-0.0582819691101842 1
-0.0707922246260588 1
-0.00755695385370507 1
0.0484391775014028 1
-0.0210661660530606 1
0.048262144573493 1
0.0245278786159606 1
-0.00835090288502779 1
-0.0379408712844133 1
0.0162897245100958 1
-0.114816261263861 1
0.0438134326073979 1
-0.039262986837154 1
0.0812214839781286 1
-0.0340217891675757 1
-0.0890591961734346 1
-0.0928120135314473 1
0.0788502509981418 1
0.0947214795246464 1
-0.00399001244398142 1
0.0427700732691537 1
0.0282942075301684 1
-0.00382417781369715 1
-0.149458424493139 1
-0.174773265384144 0
0.0307411230826415 1
0.104982265092161 1
0.029279850720505 1
-0.00141319218573696 1
0.0823749052301315 1
-0.0265705488677952 1
-0.0132396994063435 1
-0.067917077868032 1
0.0264108406957897 1
0.0992715706630994 1
0.133269341126907 1
-0.037993673803352 1
-0.0374666128982993 1
0.0723921684999026 1
-0.0138638482943259 1
0.06064725700332 1
-0.0144933587818629 1
0.0135726329301768 1
-0.00614386894765211 1
0.108875352191652 1
0.141172680245521 0
-0.0444497773635702 1
-0.0135115172212037 1
-0.0238146099204841 1
-0.0056302879794251 1
-0.00173957186363645 1
0.177163210927924 0
-0.0669566060196922 1
-0.0355737633547051 1
0.209112048693981 0
-0.0134024971365924 1
0.0567068194719741 1
0.0429912337579472 1
-0.107507720433847 1
0.116730153113777 1
-0.117597926311343 1
-0.103299426587579 1
-0.0676406972860214 1
-0.0962097785089532 1
0.0369050927789252 1
-0.00825820975668984 1
-0.0173003687864713 1
-0.0420314792578738 1
0.185114722852903 0
-0.109934470528142 1
0.03088875529896 1
0.0221597088388626 1
-0.110710727047848 1
0.150764252157191 1
-0.0090817214589725 1
0.0177152148663312 1
0.109443390134556 1
-0.0578018650639894 1
0.0896018845517021 1
0.0534039901707385 1
0.037666417214656 1
0.00467459881108516 1
-0.131249638697922 1
0.0370250532985734 1
-0.184294150072639 0
-0.0802915102257354 1
-0.0325041423881818 1
0.00301526982674466 1
0.130936392913256 1
0.0252717705256389 1
-0.0171750679389737 1
0.0675426456225659 1
-0.0679646786256504 1
-0.0533189203161723 1
-0.0533401402154414 1
0.0558172740716525 1
-0.0153811050294924 1
-0.0679257937634892 1
-0.0264191546105062 1
-0.0901016121311856 1
0.0282661957157942 1
-0.0334195397373778 1
0.0315371653744342 1
-0.0423663211898097 1
-0.00698072658572256 1
-0.042703590301863 1
-0.00983025789393512 1
-0.0898446042947313 1
-0.0164053607625329 1
0.0497367916938557 1
-0.0614239218529252 1
0.0646481301862068 1
0.0990736490767403 1
-0.0423937340371476 1
-0.0113497664293657 1
0.067694259739409 1
0.0731823200626133 1
-0.0734237830734118 1
-0.0123143431605268 1
0.0509072383851778 1
-0.0061658563654475 1
-0.0472025754310859 1
0.150642428439295 0
0.0320450109594683 1
-0.0892917312663281 1
0.131547372098859 1
-0.0119239097620069 1
0.0732790169929685 1
-0.0782353336574147 1
-0.151671478297104 1
0.00442282888694936 1
0.0354617362747926 1
0.0238486525473923 1
0.0217055716633653 1
0.0361698272118419 1
0.129476443167527 1
-0.12397903781913 1
-0.0488948077461936 1
-0.0446721454561595 1
-0.0697379150028389 1
-0.0769750523066191 1
-0.0189556072246106 1
-0.0359200944044984 1
0.00249742934792001 1
-0.0678015165353868 1
0.0116603703700949 1
-0.0339192622973842 1
0.0224278973933613 1
0.0184947678239335 1
0.0747753286333386 1
0.0420900816488339 1
-0.00733159440428405 1
-0.187854595836614 0
-0.175796417118578 0
0.196340753702064 0
0.0391185193603938 1
0.0450405344929683 1
-0.0977389074059108 1
-0.0455259863300741 1
0.0231140742391244 1
-0.00178272364206725 1
0.0111711189046475 1
0.0861927139155402 1
-0.0199524959428988 1
-0.00226824310594487 1
0.00970137578296421 1
-0.0890303957853449 1
0.0181088366521241 1
0.0591023328845768 1
0.122848020086718 1
-0.108816954181808 1
-0.0386235678402903 1
-0.0394631336259883 1
0.0453612071038383 1
0.0528934276811938 1
-0.0330415357806007 1
0.0463377680955894 1
-0.0459509966694722 1
0.0716874726063336 1
-0.213744832708983 0
0.0656369307363285 1
-0.0328677682569636 1
-0.0685585435959049 1
-0.133827205021167 0
-0.123184610709455 1
0.00641348202395729 1
0.00892105111876794 1
-0.0737973326139327 1
-0.00814177880514584 1
-0.0260787936354549 1
0.0778210285344474 1
-0.0418172548258859 1
-0.0882867158103595 1
-0.153157950512586 0
-0.018141537610281 1
-0.0797892006714524 1
0.0787416090433383 1
-0.0371694881641836 1
-0.0364000775183221 1
-0.0404241458722968 1
0.0691638598196842 1
-0.0183579455414497 1
0.0944174599355256 1
-0.027294060081088 1
0.0118072509794418 1
-0.0825920668808331 1
0.0165499054268292 1
-0.0397287268609029 1
0.223913969284248 0
0.0638467392179838 1
0.139187419614764 1
0.121930636004372 1
-0.11836013355601 1
-0.0175540296441511 1
-0.0261803079960167 1
0.0115935733333372 1
0.0193402472065172 1
-0.0050212688586667 1
-0.115653427397071 1
0.10736942278862 1
-0.00688960698571097 1
-0.0849610721309321 1
-0.0614715971261228 1
0.00749475791050715 1
0.135753957450716 1
0.0953321240459998 1
-0.0741456570738092 1
0.0101520226834575 1
0.0707808526294563 1
-0.000727541855155494 1
0.124098098984904 0
0.0968195336862315 1
0.175082634841645 0
0.089974218816007 1
-0.00350315921536558 1
-0.0577553226361087 1
0.0179761919314379 1
0.0297619980142036 1
-0.0182839005215549 1
0.0248673802326115 1
0.0462583773993315 1
-0.00529638536462764 1
-0.0166342320116404 1
-0.105555508024332 1
0.0500431019182916 1
-0.0159017030115706 1
-0.0871274686960795 1
-0.0152627512330216 1
0.0807899048590958 1
-0.109437724657031 1
0.0540901651555614 1
-0.0780267007720666 1
0.0568325703397292 1
0.0753165233286333 1
0.00239954455644634 1
0.0904567334275246 1
0.0242934403155071 1
0.0153341119557479 1
-0.0215992426976962 1
0.0187141217292835 1
-0.112253286950727 1
0.0432376994794004 1
0.0325063208356334 1
0.144158333185622 1
-0.00709202409061656 1
-0.0894419200811074 1
0.0458293060486627 1
0.105729908080313 1
0.0391947373748236 1
0.000503103925390866 1
-0.0745404930635869 1
0.00349421900401842 1
0.0192477725341457 1
0.0462814761857614 1
-0.0711420530335232 1
-0.0260890491748056 1
-0.104627424525744 1
-0.063754666085549 1
-0.0773069489066531 1
-0.0423867689556155 1
0.162086235057122 0
0.00489429786758903 1
-0.0679791808033004 1
-0.0299213520572064 1
0.113638196395554 1
0.0103013028634525 1
-0.0393002178025284 1
-0.0440991775974566 1
-0.0830196731588658 1
0.0258654295808902 1
-0.00272403651323989 1
-0.0846951475921186 1
-0.0885893270924271 1
-0.0589733362956453 1
-0.0316791540834633 1
0.0180617643423657 1
0.00239451527257488 1
-0.099343898409278 1
0.0325962393285525 1
-0.0674827098443125 1
0.0605447078105092 1
-0.00864626766546471 1
0.0947406652745634 1
0.14731733030548 0
0.0474579639592372 1
-0.03242742657155 1
0.120040480773558 1
0.143442631574232 1
0.132589843419656 1
-0.0543542539414474 1
0.0289683200221226 1
0.105845403988871 1
0.0585293095705224 1
0.0756603300569851 1
0.0755976319409674 1
0.149677272376894 0
0.0561699236463195 1
-0.0315513305930149 1
0.0814493673674898 1
0.0330861989325826 1
-0.0326653524658509 1
-0.180899183644447 0
-0.0694030330581787 1
0.01443236041206 1
-0.204382898476786 0
0.0338674202978993 1
-0.00114714518110139 1
-0.115174382084456 1
0.0338250228317237 1
0.0314296318274584 1
0.0132731552579945 1
0.0541876825351139 1
0.0411531687545525 1
0.151595537131857 0
-0.168462502690554 0
0.0289487452018356 1
0.0998006173956561 1
-0.160234318328499 0
-0.157128806268217 0
-0.1164074606701 1
-0.0359998207618185 1
0.0845423448866307 1
0.045369891404395 1
0.115297983717584 1
0.0379661669026312 1
0.0419460766042628 1
0.055086761604492 1
0.0239374986742033 1
-0.073907760636514 1
-0.0350935538850464 1
0.0476100335027405 1
0.00917142298190403 1
0.0598569837385392 1
-0.00245208078546602 1
0.0367171986700212 1
0.0865998691510398 1
-0.0875468211473789 1
0.0650196061531615 1
-0.0323633746767763 1
-0.0158001528017432 1
-0.0386680315329093 1
-0.00171909762644089 1
0.00749632463563723 1
-0.0329830752139722 1
-0.0355085781583628 1
0.0524567278587963 1
-0.0488959862388674 1
0.0924028528693393 1
0.0134814088134404 1
0.0844322948947339 1
-0.00843414757411886 1
-0.00773619761169551 1
-0.131202358739108 0
0.00822723408618058 1
-0.0912297675555406 1
0.0233798865804363 1
0.0681851990575834 1
0.114995649113728 1
0.0537845203757103 1
0.0281010184718841 1
-0.00893816637870741 1
0.0271341319679468 1
0.00866651433835238 1
0.0155884281188339 1
0.0938133053192073 1
-0.000790865462664082 1
0.160795895320637 1
0.0442510980267465 1
0.0898269571887412 1
0.0921818803232809 1
0.0248797307665143 1
0.0414822875932416 1
-0.0431129137775881 1
0.0555073489538086 1
-0.00717795681695391 1
0.141738811878851 0
0.0813555353414259 1
0.00771337089094215 1
0.0341621386233294 1
-0.0819145795841652 1
0.0573842205206328 1
0.114529455112151 1
-0.0625212106852114 1
0.0390613580750887 1
-0.0807165149628948 1
0.0959039659020906 1
0.0583481893687557 1
0.0636526073286472 1
0.131133573698254 1
-0.0924399076760691 1
-0.0117405432130352 1
0.0477624785440802 1
0.0546135007248209 1
0.0308598229529555 1
-0.108619146962445 1
0.113842132901096 1
-0.172875927028573 0
0.0436738366650219 1
-0.027688599211932 1
0.0954669568724137 1
0.0509881275771583 1
-0.0299752436021384 1
-0.0438317253851664 1
-0.0533916719226955 1
-0.141089624391095 0
0.0445493661905856 1
0.0505858181411235 1
-0.123662462207624 1
0.0539769256890643 1
0.0600733418176961 1
-0.0768237806172852 1
-0.0901475642578966 1
-0.00481542596984712 1
0.00467651631022836 1
0.066564238945444 1
-0.083767264815086 1
0.0516645380909722 1
0.0577737083076318 1
0.0322062647544849 1
-0.00529170123539593 1
-0.0743826485536766 1
0.055873929933172 1
-0.0114817930637405 1
0.0880119853000605 1
-0.0106469984515656 1
-0.022929424812028 1
-0.0619745617891572 1
0.118319242665845 1
-0.0546101028900905 1
0.0668783720442575 1
-0.00467419400157547 1
0.0431273572355437 1
-0.00144732333833289 1
-0.101266161003467 1
-0.0956906644074476 1
0.0893774314687864 1
0.0859418719503769 1
0.0566091656898732 1
-0.0478844953089969 1
0.0910799519965031 1
-0.105411276337485 1
-0.117122401004705 1
-0.0290392188432179 1
-0.0154736220197385 1
0.0401833268312874 1
0.0774041016471123 1
-0.106654143045855 1
-0.130270816596779 1
0.0609674983823793 1
-0.0085201374583772 1
0.0368366264481925 1
0.00774384571745623 1
0.0747525301023711 1
0.112756312881773 1
-0.0920470807820151 1
0.0527039408716852 1
-0.037337455871994 1
-0.0360337290309465 1
-0.005992996004402 1
-0.0337408254388438 1
0.0502020999766127 1
0.1316337300562 0
0.124179351745377 1
-0.0136042663814218 1
-0.052528621485177 1
-0.0091247721779951 1
-0.0740407606133031 1
0.0651311663221867 1
-0.0782789903234516 1
0.0406011733173626 1
0.0345308622664451 1
0.100402141016982 1
-0.00293228409126198 1
0.0916608222637152 1
-0.0646415979121209 1
0.0163999994510098 1
0.182634451579285 0
-0.04585889795515 1
-0.0716507917327642 1
0.0822995756196302 1
0.0456436147703158 1
-0.0231652095894493 1
0.0599342380112958 1
0.174803725699408 0
0.0209753012002695 1
0.0611853076076668 1
-0.0177676049070557 1
-0.101652930690963 1
0.0524591418887954 1
-0.117780603461345 1
-0.0822568949647504 1
-0.101016603832916 1
-0.0155649741366022 1
-0.0719579054643766 1
-0.0468859499161002 1
-0.0834880055398738 1
0.0908920031901382 1
0.0065267484272003 1
0.0927902325289479 1
-0.00527870961194842 1
-0.0346198498805857 1
-0.0310250409978096 1
0.0615447075162642 1
-0.0365635001461992 1
-0.0773550596744256 1
-0.0116201908291112 1
0.0570272536536592 1
0.0846232741844269 1
-0.201211088801969 0
0.181451017716101 0
-0.173559065787774 0
-0.0254620453620588 1
-0.0769347050530436 1
-0.021222610381565 1
-0.166351390425477 0
0.139270517235165 1
0.0112470069250081 1
0.14235226505748 0
-0.0718445603498541 1
0.0504074387682668 1
-0.0923102887563235 1
-0.0436782590953051 1
0.0790798514161965 1
-0.00279994213523444 1
0.0838005812801641 1
0.0183053899875136 1
0.0538919014571751 1
-0.0313147844036063 1
0.0752464586490832 1
0.0645335863820907 1
0.0254508905188104 1
0.0527648527411178 1
0.115748159992223 1
0.0393087458098477 1
0.0509639477258505 1
0.0140409269527584 1
-0.0406260462493449 1
-0.134813572877208 0
0.0901222630359607 1
-0.129985854239471 1
-0.0897590221414341 1
0.0381370874395068 1
0.0999098731941497 1
0.045774337433474 1
0.0248555563595927 1
-0.115362030534987 1
0.137539708128742 1
-0.0473180297487862 1
-0.01340974768758 1
0.103435456605749 1
-0.0648527112264023 1
0.0621369466974718 1
0.122593974751942 1
-0.00789029583928478 1
0.172075215532906 0
0.199163364835703 0
-0.0310999361840645 1
-0.0614641944547266 1
0.0803304478508269 1
-0.0978243689521947 1
0.0476292617227249 1
0.0494053189020018 1
-0.0253026219154596 1
-0.106531245986385 1
0.046628881162492 1
0.079645369684205 1
0.0642086557176495 1
0.135227120741202 0
-0.0562940669395149 1
-0.0853723319719679 1
0.016314934390144 1
0.0669824536729262 1
0.123507439118334 1
-0.144972841866856 0
0.133879993703449 1
0.133019954441423 1
-0.0852858545196454 1
-0.0532657794109299 1
-0.0235470913080433 1
0.0354113263117463 1
0.0536374342478966 1
-0.0618386194394393 1
-0.0989776163591807 1
0.0717007367562807 1
0.162963995083837 0
0.0328205403470312 1
0.0525880701449316 1
0.0741546601002579 1
-0.00287923088638633 1
-0.0701834895134279 1
-0.0180804947951474 1
0.0792696478100757 1
-0.0027031622836554 1
-0.192456644515996 0
0.00663118208961049 1
-0.00845372002785255 1
0.0264119585578189 1
-0.0549241053954401 1
-0.0765999468752273 1
-0.0549494991166462 1
0.0994381232619881 1
-0.0489819063412441 1
-0.0200169007291754 1
0.129009084535584 1
-0.0869180079508103 1
0.120586881378645 1
0.0317774334443391 1
0.0467084122258327 1
0.0508307330852729 1
-0.0717138603156308 1
0.0825826176421991 1
-0.0387503847074631 1
-0.132264594212299 0
-0.095304002643585 1
0.0568751130590213 1
-0.0384762437573862 1
0.0297896939787162 1
-0.0538908477407329 1
0.0557362706245527 1
-0.140661767541953 0
0.0453556646584453 1
-0.0557733267342948 1
0.140428397211158 1
0.0674531200402738 1
0.0402362446340026 1
0.00334371540389742 1
0.00678315911898899 1
-0.0247648811270781 1
0.0505379987268346 1
-0.0270880428280697 1
-0.0525116552804186 1
-0.00595121312563399 1
0.0130695372925061 1
0.0178818460861108 1
0.0478695703674399 1
-0.0924956777746382 1
-0.124276208602917 1
0.0629332142484544 1
0.0192683142318259 1
0.0300411334929123 1
0.0469209288924748 1
0.0350784568510659 1
-0.0966094005217189 1
-0.18149687886351 0
-0.118481675108441 1
0.106967490083476 1
0.0111391042317566 1
-0.0466536579173643 1
-0.0857233597384753 1
0.0158766610243925 1
0.0290143381551851 1
0.0739065254575534 1
-0.125040314421453 1
-0.0664045884735646 1
0.147129934361046 0
-0.0805503335387097 1
0.0151818380897193 1
0.00550230766477816 1
0.157823694609889 0
-0.0359257897894869 1
0.0796453403199249 1
0.00755343512983903 1
0.162650515681068 0
-0.0299382923898114 1
-0.0101705084273345 1
-0.0995532436319528 1
0.0432994699665867 1
0.0745660206648451 1
0.0773728953258439 1
0.0542804832676884 1
-0.153831131758422 0
-0.0802479771459831 1
-0.0219268903306386 1
-0.0255424763961811 1
0.0909811795436158 1
0.00117842704541323 1
-0.0331422828910562 1
0.000165276806373654 1
0.0474031440341127 1
-0.131543865341764 1
-0.0613593859003929 1
0.123474226419673 1
0.100860563127751 1
-0.169153290747044 0
-0.0205856839237132 1
0.00654920104838989 1
0.125308451793664 1
-0.0883573033190666 1
-0.0214596548816926 1
-0.0663091882997766 1
-0.100562484863565 1
-0.0492997504360627 1
-0.00923286470869613 1
0.0471807330702141 1
-0.0333366668956253 1
0.0215817312670994 1
0.0392027056913704 1
0.176114570909214 0
-0.0263306701683511 1
-0.15608588978189 1
0.035550977191945 1
0.0046578051664547 1
-0.0106347342721963 1
-0.0282761359278353 1
0.147978466264051 0
-0.092765485435877 1
0.0301037804833677 1
0.0442345052188253 1
-0.0474507773057928 1
-0.178356811180333 0
-0.0201640324409025 1
-0.109284665654214 1
0.0620790085142197 1
-0.169921529776512 0
0.0740285103761361 1
-0.0756202450874346 1
0.0783441373695416 1
0.0745594664854218 1
-0.0307426875250249 1
-0.0491184918907179 1
-0.110192367084568 1
0.00609046022666853 1
-0.117943982080014 1
-0.0272841363859459 1
-0.00923848873808866 1
-0.0749269239540896 1
-0.0758839432315032 1
0.0757281201394986 1
0.107013041579799 1
-0.0823684392119866 1
0.101115811567727 1
-0.035831013416831 1
-0.036774559343595 1
0.0208523093924179 1
-0.091827908973065 1
-0.101969284172397 1
-0.024204028082698 1
0.0328524899180013 1
0.119722294231585 1
-0.0428869320912293 1
-0.075367736832307 1
0.0360771048933528 1
0.0454033479699675 1
-0.10537864914416 1
-0.165726517669068 0
-0.171565807604303 0
0.0126120804275795 1
0.107685463232913 1
-0.032143575306136 1
0.067273926577134 1
-0.0763289027679212 1
-0.0529019984099148 1
-0.0273133352280948 1
0.00770104229389412 1
-0.0502191123319291 1
-0.0732663335312701 1
-0.0881603266459172 1
0.0931291524893077 1
-0.0512578167290746 1
0.102267445170951 1
-0.0180753745812913 1
0.0481276950717063 1
0.0326835202253402 1
0.00650316638603808 1
0.108686341979095 1
-0.0466831959562458 1
-0.0163724976711993 1
-0.049884771434577 1
-0.127868072316122 1
0.0853917050530477 1
-0.0113372539075213 1
-0.132443578804532 0
0.0391890306927688 1
-0.00203470329156472 1
-0.100766425195191 1
-0.013592577933788 1
-0.0370260242426637 1
-0.12678450732741 0
-0.00038454612444243 1
-0.0187567178969576 1
-0.0589720376357071 1
-0.0534778807892303 1
-0.0438180805374104 1
0.0904730099962352 1
0.0565892664411446 1
-0.0114335681991324 1
0.00400190286105067 1
0.0391806396632864 1
-0.0195566947695079 1
-0.106695553869326 1
0.00796847599810136 1
0.0612160090934071 1
-0.152265483476951 1
0.17785003125709 0
0.0937611814918284 1
-0.0789317051657933 1
0.0371116059978755 1
-0.0932507067830563 1
0.0812673055020761 1
-0.0888815907567439 1
-0.132454217226699 0
-0.0184820410158935 1
0.072660247662416 1
-0.0867187123999596 1
0.0244109432656711 1
0.0685656285664471 1
0.0513178191266101 1
0.00405218647100254 1
0.00714644014208534 1
-0.0508045749070676 1
-0.057345342657058 1
0.0574259360954173 1
-0.0284791375568445 1
0.0321954148305462 1
-0.0213023448749258 1
0.0375327955570083 1
0.134081863455101 0
-0.0988895465997339 1
-0.0356148222901715 1
-0.0637872832528347 1
-0.0503863729317457 1
-0.00729476317507874 1
0.04587562279278 1
0.0093343838002852 1
-0.113766694133134 1
-0.0209648413558211 1
0.0304963555456157 1
0.0657576803481086 1
-0.0699885218843299 1
-0.0646496646815175 1
0.0280068019812726 1
-0.0419718911813129 1
-0.0851527743209197 1
0.108901507595668 1
-0.0725202328958582 1
0.0769102903339625 1
-0.0272645424372821 1
0.0175433212892025 1
-0.096694469667048 1
-0.0459984078652119 1
0.0889225156177148 1
0.155422217661206 0
0.00224391081962026 1
0.0460259171546099 1
0.147386082566019 1
0.0531971059640441 1
0.114919274607924 1
-0.084210289971784 1
-0.0998937845949124 1
0.0192115897235964 1
-0.0767734633375817 1
0.0279450723180275 1
-0.105001322809328 1
-0.0788541368894584 1
-0.0681964791827673 1
-0.120332853446215 1
-0.00916069604946462 1
0.0162054826497322 1
-0.00101353606217408 1
0.00855648425011714 1
0.0462019852779552 1
0.0760400424061321 1
-0.248385274626737 0
0.0628654122414266 1
-0.101717260480123 1
0.129021057163114 1
0.0875752091668495 1
-0.0154543475664989 1
-0.0222112039222696 1
-0.0330668458488218 1
0.0952803460129917 1
0.11222299961064 1
-0.039595603996953 1
-0.0729366130566921 1
0.0930645282763365 1
0.0289820282999069 1
-0.0533337773557265 1
0.116872714605411 1
-0.0791946873850154 1
-0.0979091248238548 1
-0.10570898016111 1
-0.048905026366903 1
0.00903381658000812 1
0.032309319743364 1
-0.0491630590709914 1
0.110995193136477 1
-0.0879014751228291 1
0.0215672855295134 1
-0.0570199749381671 1
-0.0063002133627753 1
-0.00689121456509003 1
0.0331931773615561 1
0.0230333250977535 1
-0.0164518039548775 1
-0.0536030969322127 1
0.0142816964543182 1
0.00471392781251844 1
0.0168467503097796 1
-0.0128953003186794 1
0.0930919474460085 1
0.142319230148891 0
-0.0777127083614317 1
0.0599571755953332 1
-0.0338683697958292 1
-0.0610030922773378 1
0.00947397490232269 1
-0.013309273800665 1
0.0545340398268747 1
0.0998853343118088 1
0.0213061771527286 1
-0.016653069934961 1
0.168928430152243 0
-0.0227417198346743 1
0.0448483278705392 1
0.0908163976152549 1
-0.0291839362446187 1
0.0693966252510112 1
0.177852221302089 0
0.107050916814495 1
-0.0900048994327088 1
-0.0204177554837275 1
0.00883973274674761 1
0.127776131997872 1
0.107453333053777 1
0.132638461444535 0
0.112749623990508 1
0.0328704076663252 1
0.0330735536679994 1
0.0434335219560176 1
0.0645238546975859 1
-0.0102024879649151 1
0.168123559485282 0
0.0545313256912422 1
-0.0436176137495733 1
-4.22594099928203e-05 1
-0.0475361526795839 1
0.0773091886539371 1
0.200816255643532 0
-0.0830618083269644 1
0.0724070541185618 1
0.171543678357389 0
-0.0093016565126302 1
0.0189416572421835 1
0.0230155579932183 1
0.0280904203250912 1
0.0530952927213449 1
0.0125364956785328 1
0.0291645277286711 1
-0.0322023480898206 1
0.00346477243817203 1
-0.0700615670970146 1
0.205879721266591 0
0.00472168625703961 1
-0.034758746351532 1
0.104489894125247 1
-0.19708525949315 0
-0.161568580169086 0
0.0335319402323956 1
0.066265936502686 1
-0.0842822802756305 1
0.0327225339162206 1
-0.0114604655559115 1
-0.0306008674737632 1
0.0440123885240927 1
-0.0272940303449709 1
0.0584425878070073 1
-0.0727889700540683 1
-0.0353997086165706 1
0.00626375723872208 1
0.0177617161139199 1
0.0647568145306857 1
0.0629838981019508 1
0.0916371506630439 1
0.0281530977571077 1
-0.0927899798674337 1
0.00549346568300805 1
-0.0270086647493022 1
0.0601993492054486 1
0.0991754892660808 1
-0.175663717769519 0
0.0692008112772236 1
0.110243517079627 1
0.0414968985222679 1
-0.113530431000881 1
-0.0642381276399691 1
-0.05415994919966 1
0.075804658891556 1
0.123624658946157 1
0.106315045641554 1
0.0160449013567129 1
0.142458839388463 1
-0.0939119506216624 1
-0.0161542715682799 1
0.0156888402670411 1
0.122128394465802 1
0.041473521431873 1
-0.027139067783753 1
0.13255949795042 1
-0.00487885285459857 1
0.0543458808622424 1
0.0570894920005363 1
0.167260244126715 0
-0.0143004121431176 1
0.0775317257510951 1
-0.0945181498399372 1
-0.0235602273283744 1
-0.034176825110342 1
-0.0244885767532677 1
0.0766572448196666 1
0.122687648256834 1
-0.0473052351739011 1
0.101248730052035 1
-0.0190920865850834 1
-0.0964264759084904 1
-0.169612017467042 0
-0.163554655747837 0
-0.0752568423605789 1
0.069682749823497 1
0.0675214790016348 1
0.0622017242125866 1
0.0347126333890138 1
0.0609344283434178 1
0.10876403738537 1
0.0724635794952182 1
0.106200906023937 1
-0.0178199422844629 1
0.0408820793273329 1
0.016752211164285 1
0.182138133813157 0
0.0749677490314274 1
-0.0631000187204546 1
0.036431321950401 1
0.0908293922237583 1
0.15976728389993 0
0.0579714321125876 1
-0.0581404689249341 1
-0.175878264551986 0
0.100600708415052 1
-0.167303555461799 0
-0.0479047215861989 1
0.152642292622648 0
-0.081206946090126 1
-0.0430341571636661 1
-0.0476733916321429 1
-0.0526685617255604 1
0.0568128178074643 1
0.050650804305901 1
0.0391292314632236 1
0.0306561214517234 1
0.13945162237455 0
0.0435488150058628 1
-0.0363820696125024 1
-0.0160244686553107 1
-0.223396623148992 0
-0.0323293057395166 1
0.0681213439602374 1
0.0198112984693209 1
-0.0454848578706395 1
0.0371344939021142 1
-0.175258620900475 0
-0.0595972966410422 1
0.181807981642093 0
0.0792443812659352 1
0.0497026008698916 1
0.100450558396025 1
0.139975921820177 1
0.0650657633644646 1
0.124298039262229 1
-0.136655042435602 1
0.0371653897017027 1
-0.0502355809643457 1
0.0509882772943015 1
-0.0467656863818253 1
0.1028910402649 1
0.0517765989582482 1
0.0366407164293815 1
0.0356150561161517 1
0.0469011616342329 1
0.0384404762528609 1
-0.0101502000789479 1
0.103545713754239 1
0.0329118208776917 1
0.0368543552666267 1
-0.0178783382278365 1
-0.163594718320402 1
-0.054874281627374 1
-0.141987873812556 0
0.0330901039544325 1
-0.0845205104892234 1
0.00245570408990062 1
-0.0697349050501334 1
-0.0686880165152263 1
-0.153321111912136 0
-0.0658205019754597 1
-0.0290577083319554 1
0.0513645526420719 1
0.177580913241272 0
-0.0228875304353689 1
0.134960489172078 0
0.024822157500177 1
-0.136055500197397 0
0.0852721625527443 1
0.143296929191043 0
0.0457567462741139 1
0.0495234285553767 1
-0.0317073327594684 1
0.00602778883223812 1
0.0206352945763808 1
0.188625738671167 0
0.0412571527038813 1
0.0620852876569714 1
0.0168298184703199 1
0.0787977659712391 1
-0.00360126978429351 1
-0.115024410165886 1
0.0287171528713881 1
-0.0424441915714394 1
0.0489661255585975 1
0.117159976859638 1
-0.027689013260074 1
-0.0749167526806109 1
-0.0332635127967805 1
0.109465759665986 1
-0.0167961665455739 1
0.1150589802711 1
0.0473594655449214 1
0.0742306367672907 1
0.0224357801425288 1
-0.0360437630701774 1
0.0307277265778262 1
-0.0390597537468456 1
-0.0297519472127701 1
0.104946088914631 1
0.0071307726329717 1
-0.107619481767178 1
0.00869521109637596 1
-0.141061391359162 0
-0.105380203443228 1
0.0170880211437373 1
-0.0553249250705143 1
0.0103960213898948 1
0.0787462479901065 1
0.127662189979535 1
-0.0287277653309027 1
0.0424931015893403 1
-0.148736578263273 0
-0.0265665656758674 1
0.073174217472996 1
0.0385809965754351 1
-0.0112093984229544 1
-0.0317108105534187 1
0.0913865489092038 1
0.0437814262094781 1
-0.107682325299246 1
-0.120047767505246 1
-0.0275955921586938 1
0.0792690922874577 1
-0.145509862277627 0
0.0799327059186431 1
-0.0437632689385436 1
0.0557465634566497 1
-0.0377742438976127 1
-0.0290485281156265 1
0.025441429927257 1
0.0244965891321122 1
0.0355574996739026 1
-0.0231545259805438 1
0.0861601299232032 1
0.0291877736771388 1
-0.0906857144980931 1
0.111842506071156 1
0.00787757922289252 1
-0.021618278214548 1
-0.036203271033956 1
-0.0371245219542406 1
0.0452329872707214 1
0.0521259167653756 1
-0.0109449310675205 1
-0.00341044445547006 1
-0.0893146906737366 1
-0.0492856880258817 1
-0.0703784698931044 1
0.0295455172201773 1
0.0888639158912899 1
0.0084084031464782 1
-0.0848721241021045 1
-0.0112671789499588 1
0.00927154082442351 1
-0.1174142800215 1
0.0499055524208369 1
0.0342883542881982 1
0.0329565649332281 1
-0.112177669144214 1
-0.0254590361499598 1
-0.00165627141939968 1
-0.0688487738665444 1
0.119046317033586 1
0.0273248774866507 1
-0.00241493202702495 1
0.137967287475215 1
-0.104816451141062 1
0.0289647448369154 1
0.0362509925818336 1
-0.0546555435247579 1
-0.0577158209745626 1
0.134301319568711 1
0.0911343334842932 1
0.0567643659424911 1
0.0483225287139239 1
-0.0576020881175938 1
-0.00467567608888805 1
-0.0328395938519937 1
0.171570371000922 0
-0.0877526692066956 1
-0.0238823714656658 1
0.100897102775142 1
0.0176874515940423 1
-0.0464704586593688 1
-0.0665671038277798 1
-0.0530720390207908 1
0.000935319845966402 1
0.0850236461624492 1
0.0817068791977068 1
-0.0294777228066638 1
-0.0662866148717628 1
-0.0629947568260864 1
-0.00749153354637895 1
0.170981870934474 0
-0.0182665425640181 1
0.116842671509705 1
-0.0625142938692002 1
-0.0209762117208624 1
-0.106352090482876 1
-0.0119846235479227 1
0.0910335291688647 1
-0.0211942653279748 1
-0.0218054638031469 1
-0.0297333086368168 1
0.0945884314063394 1
0.137667691954264 1
-0.104200739956323 1
0.0668457444012358 1
0.130199046112149 0
0.0752856036534166 1
-0.0684786086498835 1
-0.0922036103899283 1
-0.0408558186695513 1
0.092357186232627 1
-0.0102379848614879 1
-0.03534189550629 1
0.0208820306414331 1
0.102409842514885 1
0.135986220265807 1
-0.0153833639367844 1
-0.120089580877525 1
-0.0379897780279107 1
0.127123109429022 1
0.0622678092949901 1
-0.0124228438263812 1
0.0281426037820812 1
0.0172349702308981 1
-0.0442551018576978 1
-0.0436419699485215 1
0.0862302102286261 1
-0.0880440697002794 1
0.0260827946955909 1
0.0653103806341525 1
0.0843320801601065 1
0.0539974940643529 1
-0.0301886518980979 1
0.042022605857773 1
0.156831849094382 0
0.0913635171802327 1
-0.135532248730991 1
0.09861145341527 1
-0.00572803205505863 1
-0.0111894280408293 1
-0.0304563081768153 1
-0.0107709859023637 1
0.0892903576378468 1
0.104078478948058 1
-0.06837628035445 1
-0.0910512665922054 1
0.102200507908109 1
-0.0732336135521684 1
-0.0133895100741589 1
0.0476244478795694 1
-0.0627821392082805 1
0.0851687201528954 1
0.0439493917705678 1
-0.0299567987885471 1
-0.0333518173810375 1
0.108896336174219 1
-0.0182882851556261 1
0.0292116766971727 1
0.00289352112667139 1
0.0838747006708016 1
0.156969998235936 0
0.0760821665037363 1
0.0925884800773 1
-0.0359893091016388 1
-0.105356086739354 1
-0.0390747416631321 1
-0.0117447387391691 1
0.154801742065907 0
-0.0339941863654842 1
0.0966826415165251 1
-0.0116277910738828 1
-0.127123450660547 1
-0.000323574238348914 1
-0.0844262372253749 1
-0.0540191044305158 1
-0.141794594902825 0
-0.0317744319901683 1
-0.145757461200765 0
-0.0166428815582072 1
-0.0695251123536652 1
-0.0545308916922352 1
-0.0209869824155794 1
-0.0572318385045306 1
0.0960194116878548 1
0.0006640000784034 1
-0.0510216869095027 1
0.0394777649313443 1
0.0630173406305895 1
0.0475543777801479 1
0.0149544174208101 1
-0.0424120593295002 1
0.022846183926026 1
0.0952678874909876 1
-0.0104190765531662 1
-0.0519660982405896 1
0.062086217105092 1
-0.00207545194225309 1
0.00412491464446211 1
0.0243551539478883 1
-0.00919184000258253 1
0.0461078213173348 1
-0.0187695022075156 1
0.094415892168819 1
0.0736480725814923 1
-0.043730794233995 1
0.0679147515663809 1
0.0144733911612438 1
0.125222373617321 1
0.0533023060223497 1
0.112728555529177 1
0.104361876788133 1
0.063094364948186 1
0.0533509530680412 1
-0.0463707007681929 1
-0.0297265206129672 1
0.0869368896589499 1
-0.0659517628484516 1
0.0968820705461465 1
0.072378865187482 1
-0.0806146783385616 1
0.0070056714376466 1
0.157718803228542 0
0.00709099408378359 1
-0.0168554977760837 1
0.077623280016218 1
-0.075365682022797 1
-0.00248113259443782 1
0.029397759691476 1
-0.0900352924979338 1
-0.10727026539114 1
-0.0356564457666632 1
0.0175517362589271 1
0.0944323425362296 1
-0.0245506911201063 1
0.146328042740318 1
-0.0724776671284064 1
-0.110398802276807 1
-0.0979206402772948 1
0.0266445755008377 1
0.140584513806143 1
0.00305054376317533 1
-0.0397649516883537 1
-0.0307961150034197 1
-0.109269604314794 1
-0.0264751870482255 1
-0.0943631723594522 1
0.0512248088111065 1
0.0824712630194119 1
0.157706053087709 1
-0.142725646106322 1
0.0589752005914152 1
-0.0705078180644191 1
-0.031293697817696 1
-0.0948206505660592 1
0.0857409043020059 1
0.0879534278722059 1
-0.0299924041548791 1
-0.157199865354344 0
0.00181615902621085 1
0.124233896374214 1
-0.0472909059454074 1
0.0625474346983736 1
0.026448771811364 1
0.0233825456336888 1
-0.0574253216657975 1
-0.0154296824318498 1
0.106884294254745 1
-0.00601039671326809 1
0.0348392546827481 1
0.0529977370848228 1
0.0472525981783161 1
0.0875664980752733 1
0.074043317535303 1
0.00219051248308032 1
0.0386497737641886 1
-0.0610811162590553 1
0.113569394789834 1
0.00633378849642905 1
-0.0319842337016403 1
0.0596977203180662 1
0.0174661715367443 1
0.0395993417245605 1
0.119112052261791 1
-0.00329435928185845 1
-0.195304058296619 0
-0.131040159165204 1
0.0600293820043477 1
0.0704403728128976 1
-0.0011599448250853 1
0.0667188536300201 1
-0.123169021498485 1
0.114883011279473 1
-0.0950684097643782 1
-0.101114392879927 1
-0.0610290930002942 1
0.0128854746272812 1
0.122974484840439 1
-0.0263316009169205 1
0.11067124369479 1
-0.174725470559461 0
0.0286770866596913 1
-0.0160632681640079 1
-0.000189851961843018 1
-0.12167255634635 1
0.133812415722702 1
-0.14508092902701 0
0.039986612845516 1
-0.0173460294368378 1
0.00607047313774358 1
-0.0970070000969646 1
0.0333803353970552 1
0.0667677432118222 1
-0.115393807859817 1
0.0234119093309835 1
0.0272575786740049 1
0.0809888792443681 1
0.0788710449105474 1
0.0401912827303352 1
0.0596303387663296 1
-0.09980308931991 1
-0.0426459921913095 1
0.0788914739397881 1
0.0485123336376018 1
-0.00348277293014506 1
-0.0545780441522011 1
0.0682181709486665 1
-0.0461646905992989 1
0.00606722136255166 1
-0.00522795624890918 1
0.0313299078055713 1
0.0115443028299172 1
-0.0225974465799135 1
0.0389074290415437 1
0.058211699557082 1
-0.0213728891186869 1
0.0472781943414887 1
0.0331861465563982 1
0.070942931044357 1
0.0590019471457841 1
-0.0401242173811401 1
-0.0577482954695665 1
0.0202498987127479 1
-0.00468755349145724 1
0.0727919111557046 1
0.106498449481796 1
-0.0158098030380313 1
-0.137502320859464 0
-0.0123805466393846 1
-0.163114759285597 0
0.231606158097814 0
0.00757889867268733 1
0.0201695486275107 1
-0.0152462324132936 1
-0.0228812734973031 1
0.0189245403570506 1
-0.033968051242087 1
-0.0395356331809962 1
0.0313654837258682 1
0.0845326539031649 1
0.0314472776746676 1
-0.00658547874200883 1
0.0142566739144517 1
0.0107152401963933 1
-0.104029111628116 1
0.0218900563606814 1
0.082920590418029 1
-0.0591675675914731 1
0.0675967365827226 1
0.0781496930579 1
-0.055553338433561 1
0.0498255331723126 1
0.104335105561301 1
0.0672329104225286 1
-0.0214636225173984 1
-0.0364626882511142 1
-0.00661051325902952 1
-0.022723986842204 1
-0.0306910757495987 1
0.102054687054892 1
-0.00841959374734535 1
-0.0737572526787835 1
0.0139855201180903 1
0.0548459484856349 1
-0.0737069941183317 1
0.174443587900768 0
0.0138787722255688 1
-0.144511200203353 1
0.0514002300037263 1
-0.0247316192275762 1
0.100340176003075 1
0.0896895465024471 1
0.0166339576205303 1
-0.0668953044529816 1
-0.0160883698099497 1
-0.0631118414092232 1
-0.0143368963655557 1
-0.0170616608126003 1
0.0739133475903342 1
-0.103398483744144 1
0.12397820549285 1
-0.116696484781855 1
-0.100760034709678 1
0.0713471572029347 1
0.0355291096238586 1
-0.105519986267405 1
-0.0610570035975124 1
0.061423298516215 1
-0.0567345137618123 1
-0.112727033525841 1
0.0194886251945379 1
0.0337798927114677 1
-0.0126645872684807 1
-0.0153617980207073 1
0.0196599935658722 1
0.00664418697577035 1
-0.0378637124424019 1
0.0768753029627614 1
0.0648687250299387 1
0.0221256541394367 1
0.00704831135354477 1
0.0642257455370706 1
0.014136952650469 1
-0.0565450891854859 1
0.0459384812345997 1
0.00693402079069805 1
-0.0350491010899061 1
0.061868365902642 1
0.0527129599592491 1
0.032506812395953 1
0.0270277265794959 1
0.0115562781550438 1
-0.0672282751711325 1
0.0387080768369337 1
0.0446289318391671 1
0.0815669936925332 1
0.103819953142115 1
0.06495787190562 1
0.0214802046624628 1
-0.0719163817275886 1
-0.0342123803372557 1
0.0667446853147191 1
-0.0291124842731383 1
0.103610435089095 1
0.132609129319754 1
-0.104597191341949 1
-0.106839033112014 1
-0.0595768515581587 1
0.090854176651933 1
0.0212394174794108 1
-0.0186009497746118 1
-0.0189944867922537 1
0.135541289640758 0
-0.125055575150108 1
-0.010429980493814 1
0.0659462124978103 1
0.018966100235703 1
0.0289206473566578 1
-0.033366360683656 1
-0.0848400576342297 1
-0.0351328098346555 1
0.00403000512156823 1
-0.0664079905834571 1
-0.119086133903099 1
0.0136983894994748 1
0.0398181760361093 1
-0.150558620408447 1
0.107891309575806 1
-0.026200988807784 1
-0.0495043628783331 1
0.0975343170828502 1
0.00462457190945299 1
0.117292868157836 1
-0.0232667234032638 1
-0.0799888119842228 1
0.0478439598613495 1
-0.109352912281421 1
-0.0565874249964802 1
0.116567801103083 1
0.0364384148289753 1
0.0381787865036316 1
0.0772947695979256 1
0.0707751380821963 1
-0.0318083580602492 1
-0.00898482140821023 1
0.0716214625043226 1
-0.0429413022290497 1
0.00636865621585163 1
0.0297721997882547 1
0.0284898725644624 1
-0.064687009329359 1
0.150969128086622 1
-0.0997151504363279 1
-0.00416417291227816 1
-0.030050442245705 1
-0.0510356167033054 1
-0.0860409058794755 1
0.123603898261707 1
0.0309049132319415 1
-0.145819679398138 0
0.0400073851521258 1
0.1259610939112 1
-0.0969105736177086 1
-0.0286267769189334 1
-0.027828932900538 1
0.0401527679002142 1
-0.068027103886057 1
0.0246208669644891 1
-0.143067832627127 0
0.073353179370264 1
0.121855750878078 1
0.0870575409819759 1
-0.0255380519162667 1
0.000331782217786982 1
-0.0684807298898254 1
-0.105432811988785 1
0.0633578914392374 1
-0.236500438196562 0
-0.0968303805480511 1
-0.113880089588082 1
-0.16190757992947 1
0.0315153835939166 1
-0.085531339421968 1
0.0102775418973774 1
-0.0184749744282748 1
-0.0540954938132032 1
0.0453845574677991 1
0.0224652325818638 1
-0.0539122092007013 1
-0.00626075068517375 1
-0.0659379577482194 1
-0.121700627935264 1
-0.0312110958742019 1
0.00447986048444982 1
0.0898594050919732 1
-0.0374930612037875 1
-0.0606522938922997 1
0.0614961262350349 1
-0.0665542719651757 1
0.0393289323616613 1
-0.0820189169353069 1
0.0834126202694123 1
0.122425498872859 1
-0.0970431335214207 1
0.0167768090379778 1
-0.0806093827068345 1
-0.0910725784997332 1
0.00376745713075753 1
-0.0679257268764862 1
0.050546089780371 1
0.0770236114419968 1
-0.0460667341810623 1
0.072676767063726 1
-0.0643479108959391 1
0.0517050050191482 1
0.107005157764141 1
-0.0544995164031781 1
-0.0420560549175401 1
-0.246680460399752 0
-0.271725687128852 0
-0.0315754304769279 1
-0.0227936445462387 1
-0.0388885849207787 1
0.0433032409793861 1
0.0405698473612337 1
-0.023286379657626 1
-0.0583320513184327 1
-0.0387660967216292 1
-0.083975401460533 1
-0.0871166295040801 1
0.0783833606388883 1
0.00532340681838123 1
-0.0782360921220223 1
-0.0550073544710486 1
0.0649812454834618 1
0.081449671604725 1
0.0268900870990068 1
-0.163730461609087 0
0.122786162309137 1
0.0569186083742612 1
0.0941828048183419 1
0.0761575199307043 1
0.0936561084251654 1
0.0736503849260073 1
-0.0240225555435482 1
-0.0690385243152478 1
-0.0525809433032483 1
0.0205556712968846 1
-0.111105295282654 1
0.0194826145367182 1
-0.0351664725769582 1
-0.21787253209221 0
0.123566492774656 1
-0.0302093846748839 1
0.040922599364701 1
0.0101015347216124 1
0.0554065086980113 1
0.100041341702552 1
-0.059088827543664 1
-0.0319454940761093 1
-0.0858349816022017 1
-0.0839890793608493 1
0.065656585292231 1
-0.0869513799359537 1
0.113761290808381 1
-0.0961768220721002 1
0.0640455020782018 1
0.0324206870962201 1
-0.045563642423668 1
-0.00709863259099723 1
0.0860334190098197 1
0.191415785711134 0
-0.0863703218419988 1
0.000681978982878164 1
0.0523987810419908 1
0.0441683817794807 1
-0.0206211768561382 1
0.00665890616579603 1
-0.0380277296331062 1
0.119243051152668 1
0.0550013950821668 1
-0.0105719705835207 1
-0.138497525932252 1
-0.0683068314412234 1
-0.0914451726956022 1
-0.151356797051325 0
0.0728571730354878 1
-0.0562174270558488 1
-0.0281686874598408 1
0.0158385545196703 1
-0.0242775649726223 1
0.00949381945554712 1
0.0364653589048903 1
-0.0210704620170923 1
0.0501268030752995 1
-0.00474304516470866 1
0.0181515811227703 1
0.0174961081154894 1
0.0902590868200789 1
-0.158711285359994 0
-0.0728386074125128 1
-0.0298733436070421 1
-0.035279391188812 1
-0.0717380049169004 1
0.185793325959077 0
0.0251372462677601 1
0.00889553261919059 1
0.0503612863324055 1
-0.0626729654160005 1
0.0797127573451722 1
0.0506368187560603 1
-0.0408132741594256 1
0.0325772643950722 1
-0.121600232451528 1
-0.0586891986547959 1
-0.0513436659974248 1
-0.116889691477179 1
0.00131847853739604 1
-0.0958842872948052 1
-0.144623371025185 0
-0.0637714636149916 1
-0.0116895785540674 1
0.0802448363175874 1
0.0665662557318447 1
0.130550400542386 1
0.00889524411433246 1
-0.0556915097568168 1
0.236924108222305 0
0.0555939558461929 1
0.0575361335558081 1
0.14213199380631 0
0.0965062534623527 1
-0.085506682732515 1
-0.0250669626307835 1
-0.112909189017615 1
0.0294257151181611 1
-0.00650818925333223 1
-0.00252794089749274 1
-0.0543176837473197 1
-0.0522101622864214 1
-0.0212721656798545 1
-0.0768959472450198 1
-0.00678449361607669 1
0.0336309796359014 1
-0.0829490958816205 1
0.0392034845514758 1
-0.0188352170828385 1
0.125139492990028 1
0.0855953050691882 1
0.163073000683598 0
-0.156821549947557 1
0.162571096540879 1
0.0352408892881675 1
-0.0754596653925343 1
0.0227025734952325 1
0.0943441231599456 1
-0.121743409077511 1
-0.042734894638815 1
0.0811279211867642 1
-0.19955199402522 0
0.0613266339196597 1
-0.0999698877449929 1
-0.0931067694420269 1
-0.245292341484637 0
-0.188747091181075 0
0.0238426226218281 1
0.0930935823304226 1
0.144342863096088 0
-0.00434378239548757 1
0.0241526845921958 1
-0.138072173674813 1
0.0351908830944266 1
0.00666660953004801 1
0.133208386951511 0
0.0376302527022772 1
0.086270709538529 1
0.0839276355782093 1
0.0383203462082452 1
-0.0748232834838908 1
-0.0168786425322035 1
0.156665761046584 1
-0.15174475714361 1
-0.0312441538645781 1
-0.0329106238244572 1
-0.0744642501633669 1
-0.0180227393058856 1
0.0478733104612243 1
-0.0703772412093659 1
-0.0139255742685925 1
0.194063315472973 0
-0.0867360758659987 1
-0.0127610591557665 1
0.00318236459022084 1
-0.0271546612903811 1
-0.00311681560218971 1
0.0495957852994981 1
0.0526176470259735 1
-0.124123089391971 1
0.113712327122828 1
-0.0593147216446738 1
-0.000380155282277108 1
-0.0120602154962016 1
-0.0332674017214268 1
-0.000585829809786836 1
0.0463671505981592 1
0.118627112713195 1
0.00135430987188181 1
-0.119893306857173 1
0.00851813788169373 1
-0.0473970171189272 1
0.000257233770260833 1
-0.0444014781123008 1
-0.0225525383951895 1
0.0330218539482281 1
0.0753652497965547 1
0.0984555548494665 1
-0.0897434748097365 1
-0.000577583196119277 1
0.0494742210954232 1
-0.0498565273984533 1
-0.0779116288639247 1
-0.039232500011041 1
-0.052927697150811 1
0.13603830810578 0
-0.0425254128161068 1
-0.00908873924059254 1
-0.0913387089151162 1
0.000913344208093646 1
0.025901907566246 1
0.092664496835667 1
-0.0836114326682914 1
0.00109180549081047 1
-0.072746644094168 1
-0.0227892332242788 1
-0.0831174031325646 1
-0.141205440625785 1
-0.206859935192561 0
0.065449175582443 1
0.0306990609127509 1
-0.00434296326942119 1
0.107004819037883 1
-0.000101843420228288 1
0.0311806507024442 1
0.062048979039244 1
0.0079753543911224 1
0.14778011765193 1
0.0526043714753808 1
-0.0644698994379564 1
-0.0543600769374663 1
0.0516763161487329 1
-0.00278577310602176 1
0.0972368859359586 1
-0.0566652327271605 1
0.0841909446507702 1
0.0875717417075891 1
-0.103377039014208 1
0.00667570607247623 1
-0.0146313800721471 1
-0.0318425923350109 1
0.0566022145130411 1
-0.0908249278370363 1
0.0411814948369014 1
-0.018099770171391 1
-0.0825404313079015 1
0.0310877412508871 1
-0.00599897593276925 1
0.0652156172877259 1
-0.140037253883179 0
-0.039189894693827 1
-0.0813377796898395 1
-0.0122112835713429 1
-0.0152578494156431 1
-0.0624533618723843 1
-0.153092306736557 1
0.0188317355445279 1
-0.0900911493651207 1
-0.0826677826356862 1
-0.0564107048785734 1
0.0405729724407589 1
0.0238647174910151 1
-0.0453362047147502 1
-0.0666237052360675 1
-0.0244770673488788 1
0.121355345079871 1
0.0448531883048839 1
-0.112047443297415 1
-0.0900113684312233 1
0.198485815496818 0
-0.00942811659806666 1
-0.0279522608966495 1
-0.0770303333879502 1
0.0235901366620608 1
-0.00589588815673441 1
-0.0699705528641738 1
-0.0131912281424045 1
-0.00427776765986711 1
-0.0384613858229675 1
0.0631213370598837 1
0.0186069573309077 1
-0.0342835652986331 1
-0.036107629392221 1
-0.0923982011395433 1
-0.0868650895196196 1
0.0675026806250027 1
-0.0422972386216715 1
-0.0596136745531112 1
0.0200944926279924 1
0.0662126359967683 1
-0.142587084551589 1
-0.0236607536094492 1
0.128661339350752 1
0.0250457913391866 1
-0.00354694568347541 1
-0.0534323574679017 1
0.127395855075341 1
0.172589126203697 0
0.105288049119391 1
0.0109996190257104 1
0.128755216583447 1
-0.0778684962482589 1
0.0759013642553266 1
-0.0212314410074192 1
0.0533624707799425 1
-0.0717677391821751 1
-0.02871929825306 1
-0.132510866103725 0
0.139673778282564 0
0.131700634406289 1
-0.113239843550172 1
0.00191074676870647 1
0.120825135256534 1
0.173753541880475 0
0.0189531326910901 1
0.0779631757990213 1
-0.0391532364789376 1
0.191671481740128 0
-0.0662019714631498 1
0.0186180951389928 1
0.205131092290426 0
0.0285503826878119 1
0.0554824004917744 1
-0.0410078508034985 1
-0.0784012354959568 1
-0.0773499126466829 1
0.040569762141015 1
0.001139341112552 1
0.0831157807263653 1
0.0803319754243846 1
0.0066193535381466 1
-0.024234208679093 1
-0.089188057468937 1
-0.0418536168541404 1
0.0571949109890035 1
-0.0638012806510047 1
-0.0643881752929787 1
0.158468397417986 0
0.157947352486027 1
0.0153824527961998 1
-0.0144968917204312 1
-0.0251060084214086 1
0.0594286535687757 1
0.156440351118056 0
-0.11157082003192 1
-0.0362221680458471 1
0.135454579631296 1
0.0484687283370976 1
0.182782448877615 0
0.0846222601315175 1
-0.190497567667481 0
0.0392584624954523 1
-0.0701130085752985 1
-0.0413477371842407 1
-0.0246328852667169 1
0.0692684717729282 1
0.0708850156402638 1
0.183822313637215 0
-0.0597853291189884 1
-0.0900191915018319 1
-0.101055827212655 1
-0.000661023889893879 1
-0.159228836181376 0
0.00236966818868709 1
-0.0139286786470933 1
-0.00854185996054943 1
0.0260629249545836 1
0.0427024469098481 1
0.0778371091919368 1
0.07779654256836 1
-0.13846571252756 1
0.0575077897926144 1
0.060325579026478 1
-0.165439050387182 0
0.00342157948475889 1
0.0267326263228207 1
0.118757549592481 1
-0.0584849117033589 1
-0.0801855292216923 1
0.0899789533752963 1
-0.000603926436576575 1
-0.0241886082872815 1
0.187731105006386 0
-0.0629739171126696 1
-0.0616220882863292 1
-0.0840896434467826 1
0.170526697560097 0
-0.0749974627255554 1
0.0843596784904773 1
0.053726678504118 1
-0.0390333467835966 1
-0.0244901109166315 1
0.0306331441812405 1
0.0219140140284444 1
0.0225391481261874 1
-0.0282902407429946 1
-0.0479032826485438 1
-0.110893889653673 1
0.015806107082311 1
0.0861767051903895 1
0.0498113625093278 1
0.00199215957658718 1
0.106236246320946 1
-0.156310423370767 0
-0.00926364322071936 1
0.043515116438289 1
-0.0589757997648349 1
0.00667355183842964 1
0.0955721526860439 1
-0.0233435930800651 1
0.0460735533527719 1
-0.246260884810276 0
-0.100567276328176 1
-0.137668617839524 0
-0.0647489813932672 1
-0.134336093717068 0
0.149633269716886 0
-0.0963985702212977 1
-0.0249318119154244 1
-0.128989564026213 1
0.0097348526615896 1
-0.018477208832678 1
0.0821292383518152 1
-0.0142511230716462 1
0.0321423191976906 1
0.0472552663938818 1
-0.0338238822127374 1
0.00036462571513865 1
-0.0787370251310148 1
0.00561911715577125 1
0.0556666284677548 1
-0.076483767098249 1
0.0394080055368923 1
0.0014776361033572 1
0.100941004769517 1
-0.0640444636752011 1
-0.0672521416752485 1
-0.0197830553697846 1
-0.078573260908284 1
0.168790309989303 1
-0.0854651040378067 1
-0.0190850022730016 1
-0.0117200525241269 1
0.106971782868577 1
0.0458447150905511 1
-0.0366516158136915 1
0.0686271194683052 1
0.12908757005348 1
-0.00430238698566902 1
-0.0645414105208542 1
0.0442723085606139 1
0.125329524208846 1
0.142020732879625 0
0.0398715340789497 1
0.0821137798968548 1
0.0350146486500257 1
-0.0112383089952306 1
0.0367150183930725 1
0.0153651251444628 1
-0.0737918251281791 1
-0.093606496160681 1
-0.0774076624068134 1
-0.00156432117914895 1
-0.0748938956929932 1
0.0136484986500475 1
0.131869145534025 0
-0.0435834444672369 1
0.0293316890084151 1
-0.0987238846289065 1
0.00760936940589176 1
-0.0372403648122303 1
-0.0434266451996483 1
0.0481556160362398 1
-0.0322128764074648 1
-0.0542061110671767 1
-0.147480977022242 0
-0.061625970517325 1
-0.01005233892361 1
0.0197270470365886 1
0.0402532357606327 1
-0.0444040142712699 1
0.0347462951863855 1
0.122683613555465 1
0.154540368401092 0
0.00592410958945963 1
-0.125900643277789 1
-0.0269183286506978 1
-0.19538295258386 0
-0.102972470880312 1
0.010465450613047 1
0.00352844651864052 1
0.0912573502961505 1
-0.0857948937344558 1
0.0320940108258746 1
0.016260609735652 1
0.0448401939494135 1
-0.0297770615251597 1
-0.0196191934748491 1
0.0944251475067848 1
0.0198684672585457 1
0.00875292936236551 1
0.00699495404163005 1
0.00138713538496476 1
0.00987968171626119 1
0.113812881343949 1
0.105135229664307 1
0.105741267335124 1
-0.0547364362762613 1
0.0263468987911995 1
0.0399249460951998 1
-0.0516632966361927 1
0.119631095811194 1
-0.0329436599946626 1
-0.0880940539413537 1
-0.0671640024366916 1
-0.0359794210105264 1
-0.104246704354161 1
0.115448385584546 1
-0.0188743079463609 1
-0.0764625875345479 1
-0.105687476750051 1
0.0463595578154566 1
0.0899391599799411 1
-0.0401292502752211 1
-0.0554114053397658 1
0.0166628519941374 1
-0.116103090616263 1
0.123336558951802 1
-0.0689065315977013 1
0.0347986530864999 1
-0.0442696824972947 1
0.132328472114962 0
0.117916889882794 1
0.0130971058585089 1
0.0435129738242294 1
-0.0953636923155707 1
0.0284627219455341 1
0.00610893201354089 1
0.0981874605906217 1
-0.0854445320002935 1
-0.121372810077475 1
-0.0664184960701155 1
0.0157162568325191 1
0.045439340819897 1
-0.0269192745237836 1
0.00842258312153263 1
0.000248694571976489 1
-0.132087305720019 1
-0.0820010747833793 1
-0.0121615520331946 1
-0.144860284190667 0
0.0085588482740537 1
0.0408658652646596 1
-0.100032672106444 1
-0.0946696888667663 1
-0.0646206440986786 1
0.0252700735458104 1
0.0552790663652189 1
-0.0671279453151683 1
-0.0397765678083772 1
0.0935948994446268 1
0.0182494360508322 1
0.0213654235787107 1
-0.198136164558721 0
-0.0437309537509615 1
-0.0499816623298772 1
0.0230040724711195 1
-0.106618736095825 1
0.138728088230943 1
0.0225065657826221 1
0.149557070919282 0
-0.0798979911079601 1
0.171820217102976 0
0.0948954059444555 1
0.00565885075400644 1
0.00871567053131743 1
-0.164602806440131 1
-0.0162896324178152 1
-0.0670132135790842 1
-0.0387077857551284 1
0.0908672481134371 1
0.17111643638065 0
-0.0801838415583416 1
0.143855988166269 0
-0.065120496657077 1
0.210383153717721 0
0.012384917687908 1
0.228930968458318 0
-0.0367451705363442 1
-0.108246676838217 1
0.0225275843979165 1
-0.0107363872107679 1
0.043889942708455 1
-0.0240863055344658 1
-0.025259406658562 1
0.0798332657976485 1
0.0217616275290026 1
0.0562510384238943 1
0.0090230789044768 1
-0.087190474916949 1
0.0024252073430978 1
-0.0685030914201981 1
0.0346435384203874 1
0.134401307617217 0
-0.205864362845483 0
0.159327614715003 0
-0.123153886037271 1
-0.113353798507894 1
0.110671820189298 1
0.0246761172053597 1
-0.0136840657784816 1
-0.0409831140842934 1
-0.019711214865086 1
0.0410137435202131 1
0.00438773828896608 1
-0.0695302465561456 1
-0.0429884151303388 1
-0.0702152340645675 1
-0.04648137849898 1
0.0466579987415785 1
0.00775182811931574 1
0.131123594839679 1
-0.00611979428351018 1
0.0502286383988607 1
-0.00990258410742188 1
0.0836641259956666 1
0.0507698766136452 1
0.0488291584133663 1
-0.0443514907758159 1
0.0080766412359452 1
-0.11042340596125 1
0.0915236902478553 1
0.147617641482727 0
0.0301102448746972 1
0.0247792174992002 1
0.0237745678457441 1
-0.0971171554462179 1
0.0507320731158996 1
0.120621960978877 1
0.0112246602290567 1
0.019547056929196 1
-0.195988010408794 0
-0.0772750064961082 1
-0.0181211425147621 1
0.021273317603343 1
0.089144591029993 1
-0.125616702671066 1
0.0152956158725979 1
-0.00212499409589783 1
-0.0101225459068475 1
-0.0788178071460876 1
0.0700465382633654 1
-0.152984153717441 1
0.100220275152156 1
0.141996436762658 1
-0.119598864255659 1
-0.166818522902162 0
0.0463073373623098 1
-0.0525189421238588 1
-0.0172316458821262 1
0.00557890965305341 1
-0.0280957143932465 1
-0.0683119580508642 1
-0.000217370774997852 1
0.170399438638335 0
0.055815597059005 1
0.0370819503087187 1
-0.0267424428662417 1
0.086836084594914 1
0.0691580539682938 1
0.0865261524534408 1
-0.038230247083195 1
0.0028115268488892 1
-0.0247459076757587 1
-0.0181429831726165 1
-0.0135511403773168 1
-0.0263935645178002 1
0.138572263069027 1
0.0554334467959039 1
-0.136459316423774 1
0.00920143490773978 1
-0.0247294086206582 1
0.00856640430814644 1
-0.0284089210720962 1
-0.141297304681498 1
0.0789137032029123 1
0.0277789533203636 1
0.0522354319216104 1
0.00441273172774657 1
-0.153504352705362 0
0.11508720791997 1
0.0326611698277779 1
0.0240471538442531 1
-0.0173768758160865 1
-0.0665532260978879 1
-0.0355739049288498 1
0.0150196866177276 1
0.0362579030295952 1
-0.143764852961138 1
0.0036194335195922 1
0.00779622823905359 1
0.131883333099284 1
0.0183271656695769 1
-0.103311089712855 1
0.115204067331436 1
0.0206378683871092 1
-0.165479825549338 0
-0.0318693886956622 1
-0.00664875801237314 1
-0.0725867659145153 1
-0.0022793151421499 1
-0.0384546418954277 1
-0.0028573910219458 1
0.0394633623586886 1
-0.0706894715707938 1
-0.00587695911867532 1
0.114481529743132 1
0.0706872781187191 1
-0.0583651916160476 1
-0.166841153956817 1
-0.116282502829976 1
0.0267982458728185 1
0.0819168860377445 1
-0.0380593519379609 1
0.0624520711404004 1
-0.103318550866897 1
-0.175165034650191 0
-0.0529800322903074 1
0.0375396500148725 1
-0.12075851981102 1
0.0154580848234402 1
-0.0574978478638106 1
0.1971670724189 0
-0.0691266982961393 1
-0.0768373832255039 1
0.0504021421237562 1
-0.013793492210432 1
0.0387371531389315 1
0.0676649721076662 1
0.0395918030982315 1
-0.147049864723962 0
0.00845773263286265 1
0.0406513393011609 1
0.0336902708594471 1
-0.0956765720966417 1
-0.0220482916425636 1
-0.0289276541401757 1
0.00394648203195071 1
-0.0971758531181644 1
-0.205896208799493 0
-0.156206143406824 0
0.110239948194869 1
-0.0993953879443601 1
-0.0469876229671754 1
-0.125613044588329 1
0.0212566480390945 1
-0.0280715701072759 1
0.0417522601064759 1
0.0799293225121828 1
0.06690757664466 1
0.0553208865927486 1
-0.04980588637655 1
0.0236709673654384 1
0.0102769611272179 1
-0.0824616006166888 1
-0.0322326240693084 1
-0.0601448503169194 1
0.0281811430674 1
0.0500192277840974 1
-0.0238331972441517 1
0.113816233073011 1
-0.0430363895887111 1
-0.00945391835538119 1
-0.0777919285509971 1
0.0681728894377118 1
-0.169305068209956 0
-0.0178965943311054 1
0.150398580070897 0
-0.0460677538790003 1
-0.0429456319093943 1
-0.0343670248541376 1
-0.105988719577061 1
-0.161754229925634 0
-0.120304488280351 1
0.0783346223527251 1
0.0222413814091005 1
-0.0869884498136582 1
-0.0456605644955475 1
-0.109270072898925 1
0.0110459473503457 1
0.0928116098358984 1
-0.0945803929966877 1
-0.0315323866695209 1
0.0948980990170304 1
-0.00205072435680319 1
-0.103597746356893 1
0.0312156276331979 1
0.13774195566621 1
0.0129874041814354 1
-0.013973194371189 1
-0.0429334864109741 1
-0.0172170850022379 1
0.0197430462254307 1
0.10381552819072 1
-0.0532015977214415 1
0.00536233037210234 1
-0.11837030141423 1
0.150599876594697 0
0.000220055972109237 1
-0.0939759282896956 1
0.028270677572207 1
0.00578251985271128 1
-0.0177867259857571 1
-0.033549915150481 1
0.0421928598048213 1
-0.030220822482539 1
-0.0245663066846153 1
0.0364573597714268 1
0.0801041804638883 1
-0.000341229055642562 1
-0.0626729919450759 1
-0.0765549672246794 1
-0.0798611173150804 1
-0.186412169841034 0
-0.123246572973809 1
-0.168275770146742 0
-0.0929010088410702 1
0.178491261432178 0
-0.179033577687849 0
0.0332319120744228 1
-0.03899593184942 1
0.0344462695358179 1
0.0478944720913245 1
-0.0107273887605042 1
0.106667971042557 1
-0.0725634647129831 1
-0.155253636019787 1
0.0267723787708595 1
0.0936073303980862 1
-0.0789963128027896 1
-0.0343335101537495 1
0.0138751366601019 1
-0.0706512514131262 1
-0.0104243350740735 1
-0.0036880355926863 1
-0.10296563412885 1
-0.0836198794147593 1
0.0350565768893933 1
0.0952387433270332 1
-0.0369167669770694 1
-0.0804717170095417 1
0.0629416070296721 1
0.0538133181141674 1
-0.0214943294545869 1
-0.0548095787633545 1
-0.0875280024248388 1
0.042594450956419 1
-0.0518488204213495 1
-0.0383940897703566 1
0.0201653663272478 1
-0.0410873004607585 1
-0.0275276883739435 1
-0.100312996940189 1
-0.00534051210019684 1
-0.0200674653210562 1
0.0864145826058076 1
-0.109233281442285 1
-0.000464998025295304 1
-0.0476054081800462 1
0.072760020834925 1
-0.0528251419260441 1
0.119568979172619 1
-0.123561912835485 1
0.0656696997560349 1
0.0767390935367678 1
-0.0855709120959898 1
0.00893058558839223 1
0.0208903356595882 1
0.0921241155184688 1
-0.0126764548202048 1
0.0441435721705433 1
0.0746056615031404 1
-0.0809250540561603 1
-0.0533820619441648 1
0.15124996916041 0
-0.0615195460564578 1
0.029370924483044 1
0.0419814815647846 1
0.035890141622603 1
-0.115292593823802 1
0.0399651400287752 1
-0.0350343224950579 1
0.0603938375615227 1
0.0652599579236545 1
0.0427705460168334 1
-0.0962378267750052 1
0.0597436097472603 1
0.0168854013912302 1
-0.0568818105410887 1
0.0349182208237962 1
0.0107749728857875 1
0.0320776850089808 1
0.0152813321272246 1
-0.00862562204337772 1
0.0219809722292355 1
-0.0425294028814457 1
-0.0731568341038057 1
0.0394526795261506 1
0.0297238929360845 1
-0.0728323489777847 1
-0.0983353098622242 1
0.205787692889243 0
0.0547585550857587 1
0.0754992889816604 1
-0.0367155138502098 1
-0.0743743845067968 1
0.030882655924872 1
-0.0233750305204553 1
-0.0484807736558721 1
0.155757595744276 0
0.131749164763394 1
0.181232765176163 0
0.00781793957843907 1
0.0233719194445877 1
-0.0337808048707604 1
0.0488796212515579 1
0.035113908210874 1
0.0837614002058487 1
0.0209840351118283 1
-0.106060092185335 1
0.107830903423056 1
-0.0155541183680604 1
0.121132319629075 1
0.0120369878531074 1
-0.0365018258195942 1
-0.0461886998897289 1
-0.0800733553312573 1
-0.166818003633735 0
-0.00782009029596588 1
-0.0930605368398669 1
-0.165891468027384 0
0.0240559350277629 1
-0.120070202628022 1
-0.162029952772709 0
0.00617259393531897 1
0.0114303222692253 1
-0.146686884875294 0
0.208296040997084 0
-0.0598003568537875 1
0.0591562840662019 1
-0.0219798215793822 1
-0.0179873680118715 1
-0.00135167321375262 1
0.129549267099219 1
-0.0145939757593385 1
-0.0127828309139904 1
-0.0368995303674553 1
0.0604793150364176 1
0.0126961580695986 1
0.078441018209599 1
0.019581400404903 1
-0.078301457403295 1
0.0358089027534379 1
0.113274058758227 1
-0.199977054514608 0
-0.0733916207114113 1
-0.000857039241602449 1
-0.0278232506836414 1
-0.161952071359695 1
0.0249766717999582 1
0.00103579780277155 1
0.0284443847445835 1
-0.0225810269408878 1
-0.0593792499816868 1
0.0390072523644945 1
-0.00577009515349476 1
0.0994153883088739 1
0.0023662919233997 1
-0.0876584767843866 1
0.0957948295786369 1
-0.100120130895265 1
0.178960719341891 0
0.0358770100957774 1
0.0350950352554796 1
-0.0393879270386823 1
0.00238165250788097 1
-0.0068236349158192 1
0.0838982496039302 1
0.0605168859103838 1
-0.0216462357987414 1
0.0206091131671826 1
-0.0374771722513011 1
0.0698408833820974 1
-0.0393528120828332 1
0.140688559956426 1
0.0169050635713795 1
0.13103986734682 1
0.0369488408924732 1
-0.07513050306093 1
0.0131716920024043 1
-0.00478487969857592 1
0.00564750547972185 1
-0.0398883458162443 1
-0.0188636054769104 1
-0.0965988062316668 1
-0.0219744642723786 1
-0.066894739384215 1
-0.0150562561284557 1
-0.0630711909925236 1
0.0261913691415442 1
-0.0608572954705401 1
-0.139971150810916 0
0.0997418641805491 1
-0.0442579557651161 1
0.0653254850368218 1
-0.023390974263052 1
0.0630797943189639 1
-0.064474886457148 1
0.0633549762758375 1
-0.0661901381000502 1
0.0308993201437967 1
-0.0258574061332409 1
0.155913423220908 0
0.0306806527961284 1
-0.00573394145175095 1
-0.0115116162323571 1
-0.0190723511609387 1
0.178788318201446 0
0.00837108457960247 1
0.0234380285049312 1
-0.0340732957342122 1
0.0505672171592776 1
-0.126392707509892 1
-0.0277962275216865 1
-0.00753506641566104 1
0.0139482349456046 1
-0.0223056880130401 1
-0.0967276941997093 1
0.133549287184881 1
0.11626126715447 1
-0.106471539334279 1
-0.0490325537276921 1
0.0927187954585295 1
0.0862634657961521 1
-0.0264302921310455 1
0.0148694360340939 1
-0.0260173564707562 1
0.0043480224250235 1
0.125767733162023 1
-0.0162303490951992 1
0.0241725687819424 1
0.0308728238679464 1
0.0841684637414581 1
-0.0188313816071403 1
-0.0161415593220117 1
0.00225119263079127 1
0.0977977279823335 1
-0.00749416171435173 1
0.0717636594241436 1
-0.117400230932984 1
0.198299637877646 0
-0.0852779385402447 1
-0.0339838912902442 1
0.0437243467036966 1
0.0213600091641062 1
-0.0410260066380856 1
-0.13371868631049 0
0.0396970623551767 1
0.170355694213768 0
0.109990237635079 1
0.0300609037496921 1
0.00951093778681295 1
0.0857649935417372 1
0.0758825876235294 1
-0.0209236520876788 1
0.0406450452247157 1
-0.0635547893639716 1
0.047729921984027 1
0.0307987458539915 1
-0.0744559794309888 1
0.0559963369771066 1
-0.0687764836404074 1
0.0177035400739969 1
0.100650698920627 1
-0.0642903853911579 1
0.145465773265665 0
-0.0848080956748899 1
-0.0113210695829753 1
0.0298913102605106 1
-0.0580316799245796 1
0.0412876332089601 1
-0.0229107886613412 1
0.00616389520527841 1
0.0564840830166404 1
-0.0394254641806473 1
0.0361376509492829 1
-0.0508360339179565 1
0.055345085035752 1
0.00298087179420599 1
0.102615649954051 1
-0.0114981299613377 1
0.072377242287965 1
-0.020985017111766 1
-0.023651383304281 1
-0.0532942211852688 1
0.0788298787937597 1
-0.027069033725941 1
0.126680094753537 1
-0.039697256595987 1
0.097138281623462 1
0.0398245792015652 1
0.0816921191594971 1
-0.0691671132062822 1
-0.0981249634220764 1
-0.0627338636232415 1
-0.055795577751422 1
0.156424303652547 0
-0.0377801961409352 1
0.0357662343300901 1
-0.104547928647658 1
-0.123165531363897 1
-0.0140711908023116 1
0.0338861562089159 1
0.0213316657500395 1
0.0223949690455198 1
-0.0220111221270179 1
-0.0507240217795556 1
0.00862747440492014 1
0.0489258161761877 1
-0.00436465187187886 1
0.132492997741322 1
-0.0156535730274302 1
-0.0208903425701456 1
-0.0412878982043311 1
0.0781146013456642 1
0.0690584457312144 1
0.00352954617947641 1
-0.00149101378400951 1
-0.0577984228580175 1
-0.190201514871584 0
0.0288931122976841 1
0.109242083109677 1
0.0555293343344997 1
0.0569222223206906 1
0.0243391771216413 1
-0.0525401385034186 1
-0.0774087217006658 1
0.106578245510417 1
-0.00663235198558843 1
0.0903079747070472 1
0.0599245203850842 1
0.105898940015497 1
-0.0153332633529951 1
-0.0256513354883782 1
0.110496378416045 1
0.0219617271515682 1
0.0875166226481783 1
0.100430266562317 1
-0.0784427020343203 1
0.205950097843527 0
0.116153877123904 1
-0.0159240428554465 1
0.0542719624794008 1
0.0145804428771715 1
-0.0947415880116786 1
0.00641568761536273 1
0.000462591727100975 1
0.0231427877761375 1
0.0770664625711201 1
-0.025558421310467 1
-0.0274339488664544 1
-0.16202644173811 1
0.0148734221392709 1
-0.0804611014451011 1
0.150649364837676 0
0.0677677939569404 1
0.0465796569976389 1
-0.0144779981187957 1
0.00196140441508966 1
0.0286779349949942 1
-0.0380215094633832 1
0.0165170305181381 1
-0.0258077099864189 1
0.0134595036728929 1
0.0186615612874463 1
0.0385488696914807 1
-0.114448836245051 1
-0.00722265879453128 1
-0.00259000605044371 1
0.0398125681173969 1
-0.0947142604968142 1
0.0984542660666053 1
-0.00383701497161339 1
0.0485275009260537 1
-0.143264370927047 0
0.14757794156733 1
0.0212116447191229 1
-0.0606500510196808 1
0.101326674422451 1
-0.0579474776781266 1
0.00337665241885413 1
0.0609489609062192 1
0.0971631277146499 1
-0.0930544121009385 1
-0.0117692651618714 1
-0.0303258996284141 1
0.0924426770121579 1
0.0606244769405146 1
-0.0259946003062619 1
0.0135895489283561 1
0.0281539859199815 1
0.038270648432177 1
0.0122400515882912 1
-0.0628389313837957 1
0.0236973858310927 1
0.0568273689188114 1
-0.00944075041722358 1
-0.237548730440859 0
-0.00231264990367511 1
-0.134904179229729 0
-0.0702550602328738 1
-0.164555708392823 0
-0.00230583118560247 1
0.000842366484271711 1
-0.153489105630805 1
-0.0880736740275063 1
-0.0179580614104779 1
0.10294343553937 1
-0.128970686480104 1
-0.0184605251561328 1
0.0341652752003053 1
0.081330648216127 1
-0.0634130895152574 1
0.0758442048487447 1
0.012096766483401 1
-0.020729370664327 1
0.0878806882769913 1
-0.0695868270562459 1
0.00439291090968097 1
-0.0507825970841156 1
0.038513626698367 1
-0.211845805255282 0
0.0423229207522415 1
-0.0110939271624846 1
-0.146901616327726 0
0.108613582094047 1
0.00355546379863128 1
-0.0966081381338889 1
0.0187795177856228 1
-0.0417938442555818 1
0.214980772413012 0
0.129198074211299 1
-0.129576525110287 1
0.00124554899584437 1
0.0613512419453275 1
-0.00287756732030199 1
0.00810243537586679 1
0.0874211290354694 1
0.0134231546928329 1
-0.158683783976721 1
0.13609075499378 1
-0.065188636561032 1
0.0792111717686734 1
-0.0259156245317071 1
-0.0412173422862911 1
-0.057103820156146 1
-0.00703561449934595 1
0.111289330237899 1
0.0896755471606166 1
0.255507620853912 0
-0.115741335910836 1
0.0942505520132891 1
-0.012871793578052 1
-0.0194253524698649 1
-0.155659615615397 0
-0.0423839189172882 1
-0.0499344765912633 1
0.0316515844650098 1
0.0319080183041202 1
-0.0348115947074458 1
0.0933128006455071 1
-0.124318477854824 1
-0.00828787197824589 1
-0.00166066981666006 1
-0.135492396106566 1
-0.053443202535352 1
0.0227479809221307 1
0.0455954503727497 1
-0.00365207139717412 1
-0.0492082300901515 1
-0.0634029653872367 1
0.0787495979948589 1
0.126817354882657 1
0.000174359664462168 1
0.0397247542893878 1
-0.0255047783320299 1
0.0685684850791421 1
-0.01139844566538 1
-0.133896288659643 1
-0.150285395839373 0
-0.0542818546474094 1
-0.122921564917625 1
0.154096865261892 0
-0.126553926630012 1
-0.0358074075453589 1
0.0144000332659954 1
-0.0277790878652276 1
-0.0612084522202143 1
0.146843932401054 0
-0.128324569927772 1
-0.0367316133049614 1
0.00229385042320416 1
-0.0682704461452072 1
-0.0583561006803645 1
0.0292836397716051 1
0.0637805351473244 1
-0.0837589924151006 1
-0.0384655434043588 1
-0.148706354431127 0
0.0490892834566755 1
0.127913503528585 1
-0.00329870856195982 1
-0.100814911876721 1
-0.0330438523174131 1
-0.0116643032108559 1
-0.060992730066054 1
0.0858562121565725 1
0.0564212806532629 1
-0.0181022694317767 1
-0.0203538131561856 1
0.0917053823843489 1
0.0583787484568477 1
0.0158962360236865 1
0.0554212163052844 1
-0.108055486009718 1
-0.0262076449479851 1
0.0385647467024834 1
0.125151405412022 1
0.0491571904377222 1
-0.0744042162600067 1
0.0974642741415479 1
-0.104619564495288 1
0.00482124606997793 1
0.0341506608994656 1
0.0839502502142227 1
0.100603712061441 1
0.0590043518948934 1
-0.0185042107182772 1
-0.121992393772965 1
-0.0880927417358298 1
-0.120506581952459 1
0.00896319955971039 1
0.0664237875632384 1
0.123965846451525 1
-0.144171740816401 0
-0.0145444319509405 1
0.0716095700640073 1
-0.0292849581920908 1
-0.0671646996772464 1
0.0454159934661099 1
0.0708920415562109 1
0.00284245446180341 1
0.0313260576053228 1
0.0717799961406561 1
-0.0637268463049364 1
0.141187437336182 0
-0.160128104917442 0
0.048835898994942 1
0.0668214774887678 1
-0.0284187421292671 1
0.0812504974256672 1
0.0207981848542942 1
0.0322823761314118 1
0.0301931922865238 1
-0.0148151090931528 1
0.124179535410808 1
0.0126556351219638 1
0.00494802013748554 1
0.00594003831100108 1
0.0256723370015606 1
-0.151766115148581 0
-0.084395609550172 1
-0.0709411442103171 1
0.0184928562667243 1
0.0260694885334575 1
-0.109990842433352 1
0.0323171831499414 1
-0.0654253200795062 1
0.0144669580988795 1
0.0248028374939609 1
-0.217727278221041 0
0.0237898219532967 1
-0.084967012765143 1
-0.000563988216660642 1
-0.0660438897585804 1
0.10628314093242 1
0.0973356098832013 1
-0.123881450689874 1
-0.00278348610590055 1
0.00163156594983715 1
0.00666558764997885 1
0.043031401431782 1
0.0188247309995811 1
0.141446117592853 1
0.104866680033059 1
0.0921591267937571 1
-0.0240468491388508 1
-0.0342412347886873 1
0.116464629238129 1
0.074163689103899 1
0.0657662232113506 1
-0.0545877540409358 1
-0.061819987271281 1
0.156882498014918 0
-0.205559889190723 0
-0.150106191400052 0
-0.068495090750808 1
0.153795115152179 1
0.0321346497073424 1
-0.000345225179005482 1
-0.0184119335680126 1
0.0261429008037549 1
-0.0667723961566098 1
0.0212494342039371 1
0.0340611560801496 1
-0.0085529550496297 1
-0.0550534342194773 1
0.0114649542622402 1
0.093293207318983 1
0.0197192895669913 1
-0.0515903092032605 1
0.0210069579546224 1
0.189153005019319 0
0.10794462309446 1
-0.0196565310453897 1
0.025073911303249 1
0.0161519752788218 1
0.0748855152909738 1
-0.127328700645985 1
-0.0435418844173704 1
0.0087192098439289 1
-0.0233673051019147 1
0.0108916378420994 1
-0.0201683941284026 1
-0.0366162957092322 1
-0.0860235074870146 1
0.000609814612070441 1
0.0342080556867241 1
0.0960099877415573 1
-0.00989427301265166 1
0.0382231048637511 1
0.0421613329313753 1
0.00703143259314476 1
-0.122747848626465 1
-0.101923541538573 1
-0.00144276768005977 1
0.0546245163477962 1
0.0687151343897946 1
0.100732760560973 1
0.0422602521455453 1
0.0498163315093224 1
0.0117332862869553 1
0.0987847603396812 1
0.0894744793938294 1
-0.0626288394373867 1
-0.0186261460717061 1
0.154799058519743 0
0.174373211391426 0
0.0533007936296013 1
-0.0803915948534044 1
0.160654797633906 0
-0.0338555228950201 1
-0.042634733640965 1
-0.105598764132941 1
-0.056747475242174 1
0.0358899210775826 1
0.0910307270149113 1
0.094491155251521 1
0.126380494970864 1
0.0797315087934098 1
0.0315176360652323 1
-0.0889222316313788 1
0.0516221579257829 1
0.074340390650725 1
-0.0203118781946858 1
0.12430019029871 0
0.037311152632602 1
0.0926061791604905 1
-0.00540215327264374 1
-0.0397166606162503 1
-0.0761487874267647 1
-0.0478056343492705 1
-0.0322774551613287 1
-0.0856819721586242 1
0.0283433793843138 1
0.016927257479051 1
0.0584888844374072 1
-0.0684716606537899 1
0.126648863928598 1
0.010102130468108 1
0.0766820506229353 1
0.032512783809976 1
-0.0409656068416352 1
0.0661932407983419 1
0.0258623532490467 1
0.0929018023582816 1
-0.0760861988209442 1
-0.0170315973539195 1
0.137738263033556 1
0.0572369740117126 1
0.0318791254973035 1
-0.0658887332890852 1
-0.0392842302246748 1
0.115502517402868 1
0.115832453710134 1
-0.00616426034093274 1
-0.0206511121897061 1
-0.033809547160253 1
0.00769820844873441 1
-0.0689189975409376 1
-0.00789421967422622 1
0.0292711973865085 1
0.106099245377203 1
0.0438315476968077 1
-0.00790313363221635 1
-0.180958245511529 0
0.0247231062824037 1
0.111023287445665 1
-0.0864655918490543 1
-0.112025786087867 1
-0.00330598219051725 1
-0.0202977278500391 1
-0.0733361627906308 1
-0.0881333997349823 1
-0.0815265857851916 1
0.132561258850434 1
0.0228672751185634 1
0.125239965735773 1
-0.00279097972043028 1
-0.0457300631591275 1
-0.0238601240848778 1
0.0880991038490994 1
0.0327758216041509 1
-0.0468495586592001 1
-0.0689964738309151 1
-0.0687334790226733 1
-0.0062573866746469 1
0.0798610123923667 1
-0.0853660458703634 1
-0.0711017380131651 1
-0.00034218459864226 1
-0.137922373995807 1
0.0787280858322816 1
-0.0461130287117183 1
0.0773791248720722 1
-0.0917587162990735 1
-0.0533099073308273 1
-0.0140163936116165 1
-0.0723809710417317 1
0.0379579980234465 1
-0.0392244848733604 1
-0.110587105968033 1
-0.0233671306548244 1
0.0765363370684469 1
0.0423975505794561 1
-0.085861813857042 1
-0.101022443008002 1
-0.0492166885118841 1
-0.00139294268317228 1
-0.125555219085509 1
0.166949025682178 0
0.000471335779936305 1
0.0623417057444725 1
-0.0951247683793156 1
0.0073692277341968 1
0.025927263138331 1
0.0427291540965119 1
0.0519749774277606 1
-0.0370402223220449 1
-0.0931851011938824 1
0.0156249239690931 1
-0.0579960978672495 1
0.0199107132440009 1
-0.11375826240191 1
0.0102289171588712 1
-0.0138525546251833 1
-0.0994733570120463 1
0.0153422041689543 1
-0.0762041744067325 1
0.0100563811509801 1
0.00679551105886558 1
0.0231841958787333 1
0.0209150649138712 1
-0.0137620630163066 1
-0.0095939868673988 1
0.0428264031567315 1
-0.122762912566387 1
0.204168185549016 0
0.0498660768546797 1
-0.084375675699159 1
-0.155835119165673 0
0.0640405892548335 1
-0.0590142077755703 1
0.0206699646592686 1
-0.0361625459736352 1
0.108134330662292 1
0.0402623449903311 1
-0.196322196312061 0
0.0429497196348256 1
0.123937105526847 1
-0.0645148731865851 1
0.0413895157919222 1
0.0756676460161205 1
0.0787801200438891 1
0.004762537370614 1
0.117472610452231 1
-0.0382906640574354 1
0.0560389233573194 1
0.164988908534319 0
0.0707888049355717 1
0.068763706169249 1
0.0255602076413242 1
0.0727852138285229 1
-0.0117506374114569 1
0.0768647567887795 1
0.0769616965126981 1
-0.0244042294209832 1
0.0209279661113316 1
-0.0268909435236181 1
-0.0318195190516627 1
0.0674409626370344 1
-0.191626105692443 0
0.0443702409942175 1
-0.142103869987335 0
0.0679270830507322 1
0.0139526289873371 1
0.0818462962637812 1
0.0811493140963803 1
0.0132934254272862 1
-0.0249910902083066 1
-0.0394943980736194 1
-0.0551941422618709 1
-0.0593541035736603 1
0.0201808516347978 1
-0.0605156599505429 1
0.0273474849711544 1
-0.131890418425023 0
0.0475823045508063 1
-0.0601065796965808 1
0.0369682704377915 1
0.0460158073181439 1
0.0950669942012873 1
0.052670188954968 1
-0.0343860151121422 1
-0.0427286655176594 1
0.0186473177254622 1
-0.0336752967565589 1
0.116673121174031 1
0.0223207424493834 1
-0.0347412484875096 1
0.0307799814245926 1
0.0772495987444863 1
-0.111426849637343 1
-0.0113503501450215 1
0.0680228511328115 1
0.0285048287515671 1
-0.0222888250444408 1
-0.104806260787427 1
-0.0125635835781899 1
0.266670756310092 0
-0.00780115863092604 1
0.0242524677939548 1
0.00149011270600723 1
0.0458135856731212 1
0.0229910260252997 1
0.0771859086188434 1
0.0655768142192247 1
-0.14327402746443 0
0.0102504265979743 1
0.0474343010038154 1
-0.0606720596981525 1
0.00659608455064349 1
0.0198230029342053 1
-0.22248218199702 0
-0.106204916879953 1
-0.0226720138974749 1
-0.0577330844129458 1
0.0635056278420397 1
-0.0507430255858427 1
0.0339520647337501 1
-0.0248729708206519 1
0.0423194552762516 1
-0.0551975939104166 1
0.0968480078469142 1
-0.0506813826208697 1
0.0323972504993866 1
-0.030149610771789 1
0.0707726018490385 1
0.0897070547942738 1
0.0374637065401281 1
-0.0369236374779618 1
0.071786952475151 1
-0.0413606989047224 1
-0.1349692674607 1
0.038365158953613 1
0.0268564262070059 1
-0.0396515216414225 1
-0.0323899264233751 1
-0.0436939215921303 1
0.00696484763305441 1
-0.0425482655733871 1
0.0456631867706727 1
0.0497163357739159 1
-0.0062037789318232 1
-0.0201650928001356 1
-0.126835527613723 1
0.032978362004836 1
-0.0881369510940958 1
0.0691671067957833 1
-0.173632673036372 0
-0.0241131198416143 1
0.0555604054725088 1
0.0790121049428108 1
-0.0495236094390555 1
-0.0375066291359525 1
0.0285181404879023 1
0.0102313187234511 1
-0.0587742602646682 1
0.109604975874465 1
0.0969981141706475 1
0.0312074628878598 1
0.0078026918481033 1
0.0536318785591457 1
0.144181634080317 1
0.0212326182771295 1
0.12256321632553 1
-0.0485875742648854 1
-0.0454701383726505 1
0.0277478553471936 1
0.0874599187413159 1
-0.150300531525876 0
0.0694329453488402 1
0.0268575458663665 1
-0.0464446555451488 1
-0.191385191869965 0
0.0193023111411524 1
-0.0174467202879584 1
0.0501785696441406 1
0.0231458787593107 1
-0.0407294852171238 1
-0.0296320888023052 1
0.0885994298921787 1
-0.0377140964394886 1
0.107287317784769 1
-0.0502547447516035 1
-0.129811761631956 1
0.0811808319971223 1
0.0397340053386468 1
0.148921308130906 1
-0.167172587115822 0
-0.0575902217383068 1
0.0231350569459495 1
0.123384628579221 1
-0.0553797689351215 1
-0.0244599410957948 1
-0.010824898097057 1
-0.0838064005437904 1
-0.114135236829434 1
-0.0247155334815347 1
-0.0358390429145075 1
0.0317479248155877 1
0.0616503040920812 1
-0.156955595589289 0
-0.00909519415661064 1
0.163447447842298 0
0.0278239297620789 1
0.0525221503566769 1
-0.112735930268758 1
0.0422697087480596 1
-0.101139310415048 1
-0.0124493196178507 1
0.0949461293891705 1
0.00665421746000446 1
0.0277015277783015 1
-0.103764621979269 1
-0.0210002856883737 1
-0.0337703577435003 1
-0.053082832340284 1
-0.0277651383367881 1
-0.0799002860008917 1
-0.0259270827857737 1
-0.0750279326060983 1
-0.0243769943196218 1
-0.00640968633004312 1
0.131627486383041 1
-0.0552508956911633 1
-0.0504629366671949 1
-0.0954689955383135 1
-0.00787592558568949 1
-0.0237312968839932 1
0.0357834900510027 1
-0.0324626070367803 1
0.0216044090516473 1
-0.117703443808684 1
0.047011653007009 1
0.0877858899069291 1
0.166746596728295 1
-0.223016045685839 0
-0.0575775084925943 1
0.0933035179330635 1
0.0106286669481487 1
-0.0850689861862035 1
-0.0896379657204845 1
0.0691625844889012 1
0.0462798390496369 1
0.134464282109757 1
0.0401761317436133 1
0.0845010312269059 1
-0.0236153409567806 1
0.0352518669221507 1
-0.11721798430348 1
-0.000518271132938836 1
0.116759751273875 1
-0.112489789274568 1
0.0439399963099961 1
0.142383036574268 1
-0.172659019481211 0
0.0246690499045698 1
0.151208249032274 0
0.0137881141709862 1
0.0404320227286162 1
0.166936602342913 0
-0.0223239410725737 1
-0.139968098651062 1
-0.0572816571711436 1
-0.0216687384960186 1
-0.0852638462762776 1
0.0727441883233135 1
0.0430057821197987 1
0.110685526065797 1
0.146726790463453 1
0.0510635684924312 1
0.104247262620596 1
-0.109168998991451 1
0.21664738140938 0
-0.061404074322771 1
-0.0698320948422501 1
-0.135569754833237 1
0.0551542446956083 1
-0.0253973132988906 1
0.0823917050494178 1
0.0353488774586894 1
-0.00790156245432043 1
0.0170635349002182 1
0.0638564743823393 1
-0.0881594726338266 1
0.0763157340852969 1
0.0406496071734181 1
0.0965684508400784 1
0.00220903553570509 1
0.0506200156610496 1
0.0767090431595817 1
0.0360088443060457 1
-0.0116061894744971 1
0.0229560392955442 1
0.096346695387327 1
-0.025742576037466 1
-0.128938446710921 1
0.0235357597597418 1
-0.0357969207596634 1
0.141683387166004 0
0.1099682777316 1
-0.118919542886397 1
0.0713927420831561 1
0.0138040927793187 1
0.118895638098221 1
-0.02889428359045 1
0.0429873232935599 1
0.0583565487286155 1
-0.130568048777322 1
0.0426257685648975 1
0.0166053532207163 1
-0.00461102871373757 1
0.0216745353679255 1
0.0237644435161231 1
-0.0789310015690776 1
-0.0965636891793051 1
-0.0907814151628051 1
0.107773065989792 1
0.0246237368860378 1
-0.0525260099648759 1
-0.0603656602408385 1
0.0232933211383285 1
0.0547769409845966 1
0.00264032056210025 1
-0.0396192516752168 1
-0.103296682738875 1
-0.00300657468473398 1
0.0413975821310979 1
-0.0736651050795191 1
-0.0355661676563101 1
-0.0179810038097618 1
-0.176599279645958 0
-0.0783596036932634 1
-0.0339179192655853 1
-0.00860330738980303 1
0.0524809623133323 1
0.0548515085900135 1
0.0611138971652103 1
-0.0118689524621889 1
-0.0683729347953067 1
-0.0793977037018077 1
0.00260709670227042 1
0.179316762764194 0
-0.02164808222922 1
0.0779731002497947 1
-0.112371664290843 1
-0.0788219821070028 1
-0.0874438434600339 1
-0.0455279183125228 1
0.0402776127529663 1
0.159514566776187 0
-0.0332158293658437 1
0.0287524436090729 1
0.0285726917246095 1
-0.0111309220627736 1
0.021201268128745 1
0.0480463875988022 1
0.0678568782908601 1
-0.0763789162054831 1
-0.106444945454162 1
-0.0421347696970913 1
0.00209419931553419 1
0.0835745825382213 1
0.0933635249871734 1
0.0598406582007095 1
-0.0339740070549099 1
-0.0233928944659952 1
-0.0595739714561413 1
-0.00378852477532641 1
-0.0812939962836484 1
0.107902487083189 1
-0.0367941431780703 1
-0.0295707802560654 1
0.0514607408768618 1
0.0742340266943587 1
0.0491867770605839 1
0.00902912119383351 1
-0.11966093217532 1
0.104065914169595 1
0.0392046298037695 1
-0.0749461754441694 1
-0.0993130136302088 1
0.0205799754303662 1
0.0518969451452145 1
0.119214725446221 1
0.0129103698174544 1
0.0471707370037518 1
-0.0083949288775378 1
-0.0388469268318766 1
0.0703745983820409 1
-0.0729336861509386 1
-0.104379865648419 1
-0.0230209967663283 1
-0.0962525438973079 1
-0.00216888746009074 1
-0.141822408388876 0
-0.0278430708097017 1
0.0169745136544001 1
0.0665688019062318 1
0.0751289313720191 1
-0.0989571617869427 1
0.122914206721985 1
-0.0642511858647419 1
0.0573726689304683 1
-0.0266584483402248 1
-0.00233020067399346 1
0.00251864622397889 1
0.0677165058373694 1
0.0339381531282297 1
-0.0615519599442014 1
0.017832176905847 1
0.0486440530399582 1
-0.0308977903095242 1
0.0179298793401926 1
0.0498617739566412 1
-0.158135739788825 0
0.0759395068211969 1
-0.0692317035956891 1
-0.205421113045404 0
0.158236977250942 1
-0.078198614404265 1
-0.00497161750914538 1
-0.0496504330077541 1
-0.0545724383616241 1
-0.0320850598517527 1
0.104216349640638 1
-0.000964276966316676 1
0.10939386759722 1
0.0501679636814775 1
0.0379704869881409 1
0.0707539915492642 1
0.0960902311412903 1
-0.0536127413049081 1
-0.0795459535716174 1
0.16802610036189 0
0.0143590381691222 1
0.105208248297764 1
0.0114002325970794 1
-0.0443889252823805 1
0.0492204746978634 1
-0.0418648472527888 1
-0.00407417928906721 1
-0.0897923182677215 1
0.164757866297629 0
-0.0545120846401806 1
0.0264106851442672 1
0.114236033134337 1
0.0696448966844887 1
-0.0332686300937906 1
-0.00650672311028318 1
-0.12909175955198 1
-0.161069618107984 0
0.0502997060004427 1
-0.0441635586865991 1
0.0301776245633881 1
0.134984136386215 0
0.0674243827060163 1
-0.0256321798492422 1
0.0643466551640228 1
-0.0298464597567407 1
0.025908139720993 1
0.0922513076211674 1
-0.0115172306325393 1
0.00392115147798235 1
0.0970722245756795 1
-0.0197467324000497 1
-0.00288389142449261 1
0.162728763585456 1
-0.0588400958133067 1
0.124650858942349 1
0.0242653805131917 1
-0.0418325361597241 1
-0.106026404993922 1
0.0233264923846599 1
-0.0507907361963781 1
-0.101323606761725 1
-0.0341042682548695 1
0.125592947517571 1
0.140604835621016 1
0.0198744485310307 1
0.0505175157866955 1
0.0140246874275026 1
0.0157310059158474 1
-0.0618054689817132 1
0.0815431428016538 1
-0.108849475255327 1
-0.217675376795975 0
-0.0796272858206238 1
0.02886567018283 1
0.0476453927384369 1
-0.00582380880795309 1
0.0112000792508018 1
-0.0420452762340333 1
0.153159839708711 0
0.029775003789287 1
0.0961653760449978 1
-0.0620087462783836 1
-0.0193418055096848 1
-0.0459781832055303 1
0.142464240559959 1
0.0794652807761832 1
-0.108046157875207 1
0.051031820228189 1
-0.0883422139910654 1
-0.0063758400083426 1
0.126383010764304 1
-0.0903880744828449 1
0.124780118399092 0
-0.110693123046352 1
-0.0174649027656522 1
-0.0461569472619537 1
0.182286708804217 0
0.052640862435332 1
0.0129621148669669 1
0.0625273277951675 1
-0.0990682903334597 1
0.0337201000739902 1
-0.0913351860271672 1
-0.104591004769651 1
0.0338792406248595 1
0.0410055450995398 1
-0.0281175623451547 1
-0.0610242802507399 1
0.117003067321785 1
-0.0460413708971681 1
-0.0279995392843245 1
0.00887798596932372 1
0.0199974150765481 1
0.0207508633269952 1
0.137608410233805 1
-0.039865156579115 1
0.0435235058079443 1
-0.0160675030659129 1
-0.118177297697039 1
-0.039739326914261 1
0.00510700327980015 1
-0.0346322252116347 1
-0.00842180379919539 1
0.0910568921265848 1
-0.110842580708619 1
-0.00842392995698823 1
0.0489182130436154 1
-0.0174957280728234 1
-0.106115259464546 1
0.00519610367391564 1
0.128791414126226 1
0.0162936867170351 1
-0.0421344698811528 1
0.0336139636554531 1
0.0136282133999167 1
0.0177214645075023 1
-0.00870149238973582 1
0.0624462013853106 1
-0.135294849871577 1
0.0918272257115865 1
-0.000648630371558543 1
0.00955558766759605 1
-0.0470333435715006 1
-0.0670278689204254 1
-0.0015735688934293 1
-0.0492072720405446 1
-0.00201932785802719 1
-0.00849170950255115 1
0.0574708461695117 1
0.0260337226011293 1
-0.0908611536617857 1
-0.0747659335386465 1
-0.121987704036411 1
-0.0557094820173832 1
0.0454422658638563 1
-0.0655200438096726 1
-0.0676480309418636 1
-0.0860857285812369 1
-0.144739470847748 0
0.0717535736542015 1
-0.030974389664906 1
-0.0860672525603333 1
-0.00510115676817989 1
-0.106329526489834 1
-0.163897242502163 0
0.055748110879151 1
-0.121485877919257 1
-0.0665480970450446 1
0.039283036136966 1
-0.0708586428590695 1
-0.11919959329998 1
-0.104775722821454 1
0.0247167544328938 1
0.0753189851691508 1
0.00111535195983486 1
0.0795611441310659 1
0.0210835676352068 1
-0.00605092087124608 1
-0.0729494455694794 1
-0.0153709879550473 1
-0.0975849848678379 1
-0.00395717439433354 1
-0.0110338516351929 1
0.0968984446116977 1
-0.00191402456824601 1
0.0276487702128648 1
-0.0908681204324099 1
-0.0163955018518668 1
0.114434799459733 1
0.0223388776920185 1
0.0409506559368536 1
-0.0526191248499088 1
0.0167434212646639 1
-0.113651023178684 1
0.00847764164349531 1
-0.0599037633481935 1
0.0173371951292619 1
-0.00795855063356218 1
0.0256869092988208 1
-0.00295957006409353 1
0.0832898377513406 1
-0.0935729853503545 1
-0.0147123149034427 1
0.114778703159816 1
-0.172614143695186 0
0.00695316747191345 1
-0.0125948665413829 1
-0.040731373210637 1
-0.0431309634627923 1
0.0781250202768805 1
-0.0478518975051054 1
-0.0160483082991841 1
0.0130108624254553 1
0.0818914568902886 1
-0.0501690720338555 1
-0.0549229970508973 1
0.0298266028137055 1
-0.148146345438982 0
-0.00260409448145611 1
0.125622225335846 1
0.0430852706101626 1
0.158600458645 0
-0.0352899447261018 1
0.0441224481582533 1
0.0046976718752523 1
-0.0708743504179996 1
0.000695803490328301 1
0.0521919153666103 1
-0.0927809144013107 1
0.0544196505169901 1
0.00827355412672592 1
0.0352403384530152 1
-0.013719077689556 1
-0.0531088355006073 1
0.0896327748508308 1
0.0700988353192828 1
0.171677748344158 0
-0.00708477683935091 1
0.107009679292043 1
-0.0220241166112513 1
0.114029784326042 1
0.0357536989790336 1
-0.00979268022024174 1
0.0420812715576344 1
0.000154226938051859 1
0.00129399032627743 1
-0.0634183370855596 1
0.0875878496697626 1
-0.080378087077363 1
-0.0487009618991568 1
-0.0120783044577303 1
0.00282532972511944 1
-0.0199110673753431 1
0.0320500216026417 1
0.0276446804278442 1
0.0208312614177431 1
-0.0243170331243994 1
-0.0370081136599094 1
0.0085022129169214 1
-0.0965281542525901 1
-0.0398976590372541 1
0.0541853487717242 1
0.0129083064100317 1
-0.0748692860300827 1
-0.152559438560146 0
-0.0234711585234229 1
-0.0139449014148606 1
-0.0532171853268483 1
-0.0995203764896583 1
0.0312924593310281 1
-0.00273735401896663 1
0.0643007852745232 1
0.0152907536077014 1
0.0226061035193897 1
-0.000347386316290143 1
0.0395843196545954 1
-0.0601747430499297 1
-0.105700738431039 1
0.0452173482726454 1
-0.0578096702585952 1
-0.0783352873737868 1
-0.0187319700146947 1
-0.073818419840184 1
0.0159162062404455 1
0.0506380024171486 1
-0.00345361029226372 1
-0.0876023732650846 1
0.0853060134670117 1
-0.0356801302571902 1
-0.0271519670853535 1
-0.0742699358734664 1
0.0826310602569548 1
0.0418898733379664 1
-0.0170783812432006 1
-0.0744791745266822 1
-0.0116878348592453 1
-0.0826490905472605 1
-0.0374174102223681 1
0.0544349343141537 1
-0.0328830730710167 1
0.0544875661515962 1
-0.0305497546287758 1
0.141692139030302 0
0.0946526699305072 1
-0.143782651207136 0
-0.128241115445131 1
0.133555566524841 1
0.0625871192062066 1
0.0390229193336127 1
0.0708034888101548 1
-0.0932131369935543 1
0.0380911504887632 1
-0.00741943994708703 1
0.0230700109965923 1
0.0205020746067586 1
-0.0323086864769004 1
-0.00465709187040596 1
0.183229208344427 0
0.0179527951123096 1
-0.145757009067311 1
-0.0470568286600646 1
0.0960022301281807 1
0.0556929790614336 1
-0.0378031234521575 1
-0.0819767413797565 1
0.0541888617770452 1
0.205742079067772 0
-0.0206039302251663 1
-0.0173887236186754 1
-0.207788809608584 0
-0.0114287092221244 1
-0.043980300385116 1
-0.0331384567379591 1
-0.113027011909421 1
-0.106052249748774 1
-0.0723495211787676 1
0.0239816444842713 1
-0.0823766255796829 1
-0.011847759714496 1
0.0664062350907002 1
0.174085557162832 0
-0.0593597591517014 1
-0.00974626676992671 1
-0.120845673944549 1
0.196885804645748 0
0.124157725185651 1
0.037780602665067 1
-0.004093592476553 1
-0.0612169981701278 1
0.0485716567990021 1
0.0455654081057413 1
-0.0505853388627406 1
0.0441198338406876 1
0.0372502827199443 1
0.0847904037198626 1
-0.0330880576156651 1
0.0437402029323879 1
0.148485602011478 1
0.0108616784578903 1
-0.138342216814065 1
-0.103390462524007 1
0.109017313787663 1
0.0668152498954441 1
-0.0466950457545946 1
0.00268168409466216 1
0.0379592001300065 1
0.0960412531643219 1
-0.135414079981429 1
-0.0127845766097355 1
-0.00246405164296263 1
0.0392627217051973 1
0.0194634358681382 1
-0.0526791825213148 1
-0.191449185829907 0
0.0147375672088706 1
0.0179022108550479 1
-0.119605236846687 1
0.0355315204410456 1
-0.046549851389847 1
0.0142795545739052 1
0.0450417599676334 1
-0.0202061749100626 1
-0.0324969400292304 1
-0.0398616783432704 1
0.0939823021087635 1
0.114812495550701 1
-0.0917270590809384 1
-0.0146945208512118 1
-0.0550796076272296 1
0.0548540544643053 1
-0.00938471461084931 1
-0.0205148425269382 1
-0.0392068991732804 1
0.0552022604204976 1
-0.0413119166304928 1
0.0806906156127977 1
0.0342142689461996 1
-0.0538239743351242 1
0.0876072024715782 1
0.031717159456399 1
-0.00173667020632882 1
0.0543068921188151 1
-0.00689365711523285 1
0.063522517924593 1
-0.0639865118572704 1
-0.0466965993034601 1
0.038570651373238 1
0.0125044698251244 1
-0.144976364611467 0
0.106520957748798 1
0.104017309711381 1
0.0373119915058787 1
0.0114074745669295 1
-0.0076899608611971 1
-0.113124868843522 1
0.0304117442699772 1
-0.0722307424113474 1
-0.0511873851735954 1
-0.00526145613520219 1
0.144359508586739 0
-0.223129437860799 0
0.00973128925332403 1
0.0450574685393032 1
-0.00526774592185091 1
-0.0581338009093872 1
-0.0373300373359922 1
0.0637917280640324 1
-0.0481997084819675 1
-0.0942544613678759 1
-0.0896162721240769 1
-0.00809808967097162 1
0.183462794663927 0
-0.0377650077196438 1
-0.043437049493366 1
0.00713944853771696 1
-0.105594323875365 1
-0.0831195785181031 1
0.0342314741220367 1
0.0755234222172326 1
0.0218586405884253 1
-0.0669601764718768 1
0.0483595548429709 1
-0.129034068061787 1
0.0978051717412799 1
0.0309123278055773 1
0.0663275517924012 1
-0.0950902100652655 1
0.0176433063383377 1
0.0163043828584484 1
0.0408483331814299 1
0.0253499783925421 1
-0.0701614669918719 1
0.0544474463877506 1
-0.0490889975262194 1
0.000452053917025096 1
-0.0110929240771997 1
0.0500491798459803 1
0.0907895436967924 1
-0.0826495741175051 1
-0.00379452842029411 1
0.0840153747929134 1
0.0214417054897288 1
-0.0704092140353725 1
0.120106089347916 1
-0.0603389248480579 1
0.0645814405853506 1
-0.141283812433401 1
-0.0433368964261266 1
-0.0495672864206994 1
-0.0470629892258902 1
0.0158565416958273 1
-0.0883566608675916 1
0.0222491785187538 1
-0.00132671891772976 1
-0.0943100570563563 1
0.0870340415533467 1
0.133688349663297 1
-0.102512927468032 1
0.0520210283303355 1
-0.0514361938006241 1
0.0170930437560596 1
-0.0679986515010854 1
0.103933252910249 1
-0.00147542057912831 1
0.173431209603294 0
-0.0411364623993624 1
-0.0596131241765002 1
-0.0337555960083241 1
-0.0428348049062746 1
-0.0882188685892652 1
0.0158210325617502 1
0.073368177729194 1
0.0067424609032836 1
0.0766628816287341 1
-0.0204086309646239 1
-0.0176603782327804 1
0.0453175221723426 1
0.0192339181884858 1
0.0609670467619611 1
0.0340147540923945 1
-0.073656167901978 1
-0.00653783689859368 1
0.0254582938501303 1
-0.0690609154937835 1
0.0510491056317962 1
-0.00898348025977005 1
-0.0361283171412312 1
-0.088681618348424 1
-0.0639474721905214 1
-0.0449526851571143 1
0.205907651639512 0
-0.0235138020185182 1
-0.0841651675362846 1
0.0271129449671895 1
-0.0183090269592157 1
-0.0997424549907237 1
0.0160626986691264 1
0.0896424794831541 1
0.0220749496501938 1
-0.0152893721894519 1
-0.104630014516084 1
-0.0404538198353629 1
-0.0989386734233973 1
0.0931238902571317 1
0.0757601995648779 1
0.0372388339408521 1
0.0830470415906249 1
-0.0159323299620097 1
-0.00450217864655541 1
-0.053622517009105 1
0.0132735641761896 1
-0.0470796547291976 1
-0.0513163404040247 1
0.145073378814437 1
-0.0102313763331512 1
-0.044232161406295 1
-0.176391204532604 1
-0.105540776336125 1
0.0337993118692197 1
-0.0180151392804815 1
-0.0293833460970237 1
-0.00400322484695319 1
-0.0373422282379168 1
-0.0681992294763724 1
0.0498808596234025 1
-0.127046463283273 0
-0.0353866542333985 1
-0.078168646986569 1
-0.0539969643214936 1
-0.0504137864067472 1
-0.0638541832601377 1
0.0278257008802851 1
0.107935107280975 1
-0.0213400439249655 1
0.104242107511203 1
-0.0111666517985377 1
-0.0206915454018779 1
-0.0321745781485682 1
-0.158986326869528 0
0.142517698733887 0
-0.0271911411038331 1
0.0936743066351516 1
-0.0307878818176235 1
-0.102309070343378 1
0.0472391671551347 1
-0.0408394919400661 1
0.0412281704865337 1
-0.126874881941349 1
0.177450600779986 0
0.107637058768157 1
-0.0718821095145058 1
-0.0514257072132724 1
0.0218768104990534 1
0.209044662551552 0
-0.0094790681818101 1
0.0222707254891965 1
0.064527908170533 1
0.000460343857532065 1
0.133599070701717 1
-0.0525125462764044 1
0.0417259690119449 1
0.0722938988664819 1
-0.041028529760939 1
-0.0774916533284107 1
-0.0105629846545451 1
-0.000813153057847706 1
0.065313581563724 1
-0.13236808379163 1
-0.0609875891754757 1
0.0887716776824812 1
0.142110121179658 1
-0.260425588603864 0
0.0816692711168937 1
0.0258570889228469 1
0.0603151733128952 1
-0.0140829938533492 1
-0.098359559814931 1
-0.0617488179013036 1
0.0285925764246227 1
-0.0391024738310582 1
-0.0102680357408552 1
-0.0952673996222621 1
0.000586788447025497 1
0.0198371934432359 1
-0.0228694362125924 1
0.0383430858469423 1
0.0741833297400151 1
0.0106642113558407 1
0.0884572320474762 1
-0.0282987342284493 1
0.0265402192935592 1
0.117059647173517 1
0.0748965946452071 1
0.00655730775128483 1
0.0844952402938677 1
0.143466027331591 0
0.0984977786306879 1
-0.0565499077775966 1
-0.0357498973312475 1
0.0883035211154178 1
-0.0386418646853684 1
-0.0630615446130826 1
-0.102990178508416 1
0.0382583590585274 1
-0.0527282635633971 1
-0.0241560438682298 1
-0.0898142258606708 1
0.120330369297005 1
-0.0217285146256222 1
-0.108045127993943 1
-0.0460400225824428 1
0.0316561672701821 1
-0.0968344092091845 1
0.0866906351306024 1
-0.169816202495643 0
0.00528960165808435 1
0.0583391580250519 1
0.115103980452256 1
-0.0596426827137702 1
0.0918561473265656 1
-0.0687046555019698 1
-0.0884192896283831 1
-0.0275751038528877 1
-0.0591699020172433 1
0.0612232765621469 1
0.0875682827341605 1
-0.091180198266037 1
0.0982801980586485 1
0.0771654635491939 1
0.00387388488047288 1
-0.0693192384403947 1
0.0344732348578617 1
0.0262069122582884 1
-0.114801666103346 1
0.0214871076959861 1
0.0497055381270813 1
0.0447864126947387 1
-0.131082125108667 0
0.0620246633889476 1
0.094546514028507 1
0.0623303815533094 1
0.140509602012168 0
0.0139304238342715 1
-0.0189210332077825 1
-0.0620393343639462 1
-0.127168852025797 1
0.0801041620493801 1
0.121654762232826 1
-0.0233408626519152 1
0.0730932024652337 1
0.190571716315801 0
-0.0692216087798056 1
0.0354597947887649 1
-0.0643345832720337 1
0.0443191038906505 1
0.0114208507498756 1
0.0140731763422274 1
-0.0448927070461047 1
-0.0250141491873834 1
0.0664567291111377 1
0.0205110959323417 1
0.0360477056498134 1
0.0381562892962893 1
0.0822537422901403 1
-0.0519707868008071 1
-0.0494483482494606 1
-0.172574392470864 0
-0.00936291904241307 1
-0.0475360357800669 1
-0.0475496248292487 1
-0.0314003162866222 1
0.0217227353725074 1
-0.0388813527444801 1
0.0486451616148655 1
0.0159163293634835 1
0.0399284744427476 1
-0.0327149382360579 1
0.0318114738937206 1
0.0273543031011895 1
0.0639180136648043 1
0.0469430749599191 1
-0.165652798555407 0
-0.101119662724707 1
-0.0135632574412137 1
-0.03216720057791 1
-0.0539968814691338 1
-0.0825286919393156 1
0.130123339358237 1
-0.0681162729913017 1
-0.0322183682955738 1
-0.0125468974232156 1
0.040302311213317 1
-0.0975945774001468 1
-0.0452925741357801 1
-0.00593993769631206 1
0.0601804693204721 1
0.10659907147662 1
-0.0645567537350617 1
-0.0780571436739304 1
-0.0063186896980228 1
-0.00738134648603768 1
-0.0123316018195167 1
-0.0693021409760671 1
-0.0878317445994864 1
-0.0796897776130744 1
-0.101482576955855 1
0.106141105073793 1
-0.153191656104213 1
-0.131914077690018 1
-0.0982454371131912 1
0.0117858076271515 1
-0.00401755357945435 1
-0.126464878369676 1
0.0401359331425134 1
0.040416527130579 1
0.0978159297161023 1
-0.185932746218446 0
0.0317432713103165 1
-0.00247747823867734 1
-0.136003914180163 0
-0.0891531607940698 1
-0.177392271498578 0
0.144793379120204 1
0.0110082909265311 1
-0.029856595111264 1
0.101327344979252 1
-0.0712050035439933 1
0.0971591067595614 1
0.0384280921789716 1
-0.0835764246783439 1
0.0198697354037181 1
0.111201302156663 1
-0.0405605787731216 1
0.0172092839468363 1
0.148342286342954 0
-0.0347676637965549 1
0.128869788909413 1
-0.0210740347355982 1
0.00214961830988328 1
-0.00119561295831622 1
0.112628456494751 1
0.0682009087846032 1
0.0401694446321193 1
0.164947054785978 0
0.0907842128475297 1
-0.0507396354285948 1
0.10691619961051 1
-0.0945798332619774 1
-0.127659670832442 1
0.0146799790830182 1
0.0227510213628714 1
-0.0189132690197701 1
-0.0177604631339501 1
0.0710392884049085 1
-0.0592183880902076 1
-0.253649603561792 0
0.0448215972197634 1
0.0522739237153061 1
-0.111310029819915 1
-0.135468803327338 1
-0.0144664138707659 1
-0.0481604324103003 1
-0.0170534905766607 1
-0.000497180221950437 1
0.0512241260698418 1
-0.162422822799999 0
-0.0569933430575599 1
0.0706928497374396 1
-0.063524019723504 1
-0.0862204259623933 1
-0.0770407443123663 1
-0.0297244948634449 1
0.0209249709790326 1
0.138598795839428 0
-0.0497307685626881 1
0.0145722769123015 1
0.0388764286460744 1
0.00124112283043728 1
0.182076590460061 0
0.0320281101545127 1
-0.0208027583438972 1
0.139122715490696 1
0.161393440256475 0
0.084106512045469 1
-0.00536188844835818 1
-0.0509560350356179 1
0.0256225784452145 1
0.0989640935689846 1
0.159389808551779 0
0.0410167296848553 1
0.0399525111800973 1
-0.0383051597732713 1
-0.0891555344888795 1
0.118790273656227 1
-0.0322022004064085 1
0.164143148417791 0
0.0300251012747317 1
0.0224221167464066 1
0.0550693374017003 1
0.0602623481002762 1
-0.0894367087138229 1
0.0921280231364699 1
0.0391541347742792 1
0.126895990073398 1
0.160528663129803 0
0.100844572447325 1
-0.17061229072848 0
-0.0290814910281138 1
-0.134669808165726 1
0.0192001888747602 1
0.0378200085814805 1
0.0816741251756774 1
-0.0132623917183275 1
0.0570333517844586 1
-0.0559943842725683 1
0.0524188971244496 1
0.0693588720631094 1
0.104285149222856 1
-0.0132252164791817 1
-0.00500373090342905 1
0.0683513544591668 1
-0.0830435018587893 1
-0.0342994870083889 1
0.0953050135261906 1
-0.129077681712664 1
0.1163336538911 1
-0.0291554722563409 1
-0.0343325802875829 1
0.0472321911493697 1
-0.000445760832300541 1
-0.0475006608340396 1
-0.0806498017169505 1
-0.0195330179354446 1
-0.0391471642011472 1
0.100426781818649 1
0.128706624195035 1
0.186694747405631 0
0.00726562735288896 1
-0.0219278074463038 1
-0.0309195211622635 1
0.133110567684088 0
0.0665578030195543 1
0.133500279180456 1
0.023374460375261 1
0.166410811383107 0
0.0871750057154806 1
-0.209207921593599 0
0.00205893437108823 1
-0.023605336059983 1
0.0550926310137423 1
0.0749391732309663 1
-0.0419498004415286 1
-0.0135155339569409 1
-0.0122666123989766 1
-0.0703753308570321 1
-0.128231402444281 0
-0.00453890791471943 1
0.0885328985806619 1
0.0412436869271315 1
-0.0278816126961463 1
0.0318116457101173 1
0.0922076393669234 1
-0.0148230960434545 1
-0.0607444962067743 1
0.171189383267223 0
0.0235990169057608 1
-0.0375538813170099 1
-0.0606251605123022 1
-0.110251068486415 1
-0.0350414980023907 1
-0.0495118630968053 1
0.0169011309877557 1
0.0614693517324178 1
0.1126127451611 1
-0.0528582204120179 1
-0.0595653778676283 1
0.00122891361466396 1
-0.000551236320655402 1
0.201554033426415 0
-0.0471550296603703 1
-0.0595469236836302 1
-0.00613937682915714 1
-0.0169614902408698 1
-0.0616896923977476 1
0.0154038189238376 1
0.124070525990481 1
0.0174086286643411 1
0.0686511675134529 1
-0.0839715816296404 1
-0.0635802638140242 1
-0.0197958351823502 1
-0.0256963879642427 1
0.000318041864239265 1
-0.115756558947031 1
0.188029771053296 0
-0.0244372272902971 1
-0.0136003317704568 1
-0.0709191605088298 1
-0.0303697937833278 1
0.0498992930228358 1
-0.0364587482800295 1
0.00795170772068459 1
-0.0642894265257289 1
0.125328974207149 1
0.0467331536092915 1
0.0018484888968353 1
0.0947746406246028 1
0.0156710089840947 1
0.0250306255256533 1
0.0843843730781473 1
0.0604527210912723 1
0.0553877221684787 1
-0.0366465056997322 1
0.126683433173134 1
-0.00100862793956222 1
0.0521820212377781 1
-0.0692766590510346 1
-0.00826948644804964 1
-0.134942953432176 1
0.0564899664434102 1
0.141301056887746 0
-0.0739927831339091 1
0.115146825633956 1
-0.0132239522272647 1
0.0575453213916169 1
0.0309619669434714 1
0.0271310717922286 1
-0.00993896863810763 1
-0.0083505093538092 1
-0.0349144268573734 1
0.0321661035590352 1
0.0270570623973895 1
0.00860610176509682 1
-0.0276958202990599 1
0.046654548910262 1
-0.056047329402774 1
0.107284676459185 1
-0.0134418483354873 1
0.0745171338660563 1
0.0173167168211758 1
-0.086532069478944 1
0.0682624961837076 1
0.101310352664392 1
0.0816112195090506 1
0.242919817874494 0
-0.0444286571374913 1
-0.0182929556434206 1
0.0273887546905713 1
-0.0809158549059633 1
0.0887844582318776 1
-0.0508289127976179 1
-0.0851353707704213 1
-0.0877036699512765 1
-0.0350112292300161 1
0.00978358532415177 1
-0.0854442277510663 1
0.0348499623254526 1
0.0810853457457155 1
-0.088869415421674 1
-0.0131297739699249 1
0.011307131867038 1
0.0489124215887526 1
0.108307455474776 1
-0.0170251669801992 1
-0.0134787739849617 1
-0.108180610639304 1
0.0928292136992472 1
-0.121887677135417 1
-0.0819017158223176 1
-0.0179585278345344 1
-0.0482900967017283 1
0.0271902120010412 1
0.0279351661956139 1
-0.0722697415503914 1
0.027600222016013 1
0.0476667458524708 1
0.0783782331512979 1
0.070774972416345 1
-0.00423827984794305 1
0.160729595166867 0
-0.172671199272654 0
-0.0250536955833764 1
-0.0707148475094822 1
-0.0789246196541452 1
-0.0797320399412358 1
0.0252782770732387 1
-0.0577853942849793 1
0.115384864228334 1
-0.00626873578913922 1
0.0749384384851121 1
-0.0594223768995385 1
-0.0636671931861427 1
0.0994970588928183 1
-0.112500001498194 1
-0.0354222423608798 1
-0.0332493345170953 1
0.0405619699042485 1
-0.0322130869945891 1
-0.0854528689624836 1
-0.071100967217066 1
0.112722789066055 1
0.0521377295085216 1
-0.068993598746987 1
-0.0180990738422129 1
0.0257335685040075 1
0.00444683446800499 1
-0.0875347144476852 1
-0.0936089545943981 1
0.0766489545980095 1
-0.0495865945253305 1
0.0741568853612732 1
0.0359305350022173 1
0.013937977181596 1
-0.1540840353226 1
0.00695127612332432 1
-0.0492075892029299 1
-0.0246468370210781 1
0.129552364656478 1
-0.05876120515293 1
0.0258972137115285 1
-0.0557052811620626 1
-0.0634843168411126 1
0.0206565454723658 1
0.0389531664913598 1
0.00472205794331797 1
0.0524855856735869 1
0.00122928092327517 1
0.0635771910206905 1
-0.0710375087746595 1
-0.0113285837768749 1
-0.0402865676700353 1
0.101227127613336 1
0.136852746484194 0
0.109268002280755 1
0.113227743977989 1
-0.0476578689348521 1
-0.0508910526142881 1
-0.110554463251785 1
0.0279200944645422 1
-0.0423103404364982 1
0.141334931865745 1
-0.179575525479542 0
-0.018050774023879 1
-0.0245503950890831 1
-0.122818235276267 1
-0.10581408189679 1
-0.00373525072375912 1
0.0676633010652507 1
0.135110227013062 1
0.11744403112842 1
0.0255472183157513 1
0.0283719826787438 1
-0.0801791642157298 1
-0.0126093616542636 1
0.0686871101119084 1
-0.061830843011864 1
0.00935725166210863 1
-0.00254075376454159 1
0.032317476810406 1
0.0469890674024559 1
0.136032609239134 0
-0.0437355957810332 1
0.0745493489359042 1
-0.0279706258229519 1
0.0577924654990709 1
-0.0151120077970767 1
0.0647964983590805 1
0.120999153228642 1
0.0243977211140366 1
-0.0818742350885797 1
-0.0100441344525172 1
-0.00160633792456812 1
-0.0678552883825636 1
-0.120781633405638 1
-0.00236727123369488 1
0.102265673363646 1
-0.0563494328159433 1
-0.0683517863876671 1
-0.0576788018110016 1
-0.163225936153866 0
-0.01091202206332 1
0.0812905014671085 1
0.0172283977892131 1
0.219170802814977 0
0.00305144047313613 1
-0.00768730339342694 1
0.0343738068637753 1
-0.089855170456444 1
-0.00577208145152282 1
0.0716252127674544 1
-1.98322029594175e-05 1
0.117212838250728 1
-0.0113251715309036 1
-0.11857291095002 1
-0.0834214308395763 1
0.0574186056898401 1
-0.059301600246794 1
-0.0431069411554925 1
0.0867003940852917 1
-0.00767258647617748 1
0.0178936034988519 1
-0.0709656656134629 1
-0.0715279437107618 1
-0.014491333203967 1
-0.0477631773630292 1
0.0465097162648686 1
0.0155057001582738 1
-0.119920896041982 1
0.0161254892121288 1
0.0659946714146123 1
-0.136112411281863 1
0.163184757437516 1
-0.0502837640395938 1
-0.0479613809506751 1
0.00773208525291415 1
-0.0651112725857716 1
0.0388558361116322 1
0.0486614380802066 1
-0.070284869124128 1
-0.0346033949251259 1
0.0156752993419833 1
-0.024453291893226 1
-0.000197531951478613 1
0.00614650921707061 1
-0.0368137145164743 1
0.096317851251253 1
-0.00696051867185893 1
0.112053658180808 1
-0.0426511297252565 1
-0.13029783043362 1
0.0609697622524108 1
0.0236028298803775 1
-0.0229806405471426 1
-0.0664541988843874 1
-0.0589128868720682 1
-0.0220938168411525 1
0.180155136929839 0
-0.0512779610399467 1
0.0510440145493466 1
-0.0735633629650591 1
0.0343501697000585 1
-0.0635465580763248 1
-0.0267788487720803 1
-0.0292060875489311 1
-0.016854318878309 1
0.0324044496701559 1
-0.0242082853152666 1
-0.02575542726365 1
-0.00526032458301282 1
0.0242315204794347 1
0.195874772556241 0
-0.0524506320518328 1
0.0391963027729954 1
0.088565007877574 1
-0.0175038456620885 1
0.0820321957607942 1
-0.00174692636420351 1
0.0201892737416982 1
-0.053731072913 1
0.0453679843987061 1
-0.0950794833816072 1
-0.0391379296063115 1
-0.0259501059903415 1
0.0633033726649786 1
-0.0225394732191803 1
0.0243482788270013 1
0.117765035254056 1
0.0525668677903952 1
0.000264351053575189 1
0.0514078120727612 1
0.117621819730734 1
-0.052213390041859 1
-0.0462500663150999 1
0.0203596791807538 1
-0.0298947189089321 1
0.065724051722398 1
0.115173694335946 1
-0.0281684553184085 1
-0.0248328538937037 1
0.10388438794406 1
0.00125755051487996 1
-0.0408581736115487 1
0.0899017449708305 1
0.0266764755398389 1
0.0323037900387785 1
-0.0538126497164917 1
0.00799453249794793 1
-0.105364550189477 1
0.0924633220130554 1
-0.0276989367843794 1
0.00547875215330373 1
-0.0592710036628777 1
0.0758435532899874 1
-0.0224687861271504 1
-0.0520614788706287 1
0.0746474794141705 1
0.0547231186305914 1
-0.19554940899173 0
0.0348067649981482 1
-0.0122977031141382 1
-0.0373274265133847 1
-0.0208145070643611 1
-0.0773784517513051 1
0.10023552148689 1
0.00485863754257616 1
-0.0156814468311335 1
0.0562179542173908 1
-0.0660036281735939 1
0.0696203030244762 1
0.0619587851407762 1
-0.0630002897481452 1
0.0980099232930345 1
-0.0567868763259537 1
-0.0840472386318033 1
0.0663612073078657 1
-0.00535830439779111 1
0.0201725041632979 1
-0.00162076540447657 1
-0.0445964688459784 1
0.0143807736770592 1
-0.0573960286438508 1
0.0287627427451163 1
-0.0968741397790492 1
0.0281507835984337 1
0.0718849314144093 1
0.031218646521076 1
0.0294095633211984 1
-0.0652044697080731 1
0.0660664808244244 1
-0.101064262884493 1
-0.129779741353529 1
0.0278153585592172 1
0.109908507901569 1
-0.0351670213255448 1
-0.129152659844075 1
-0.0241233294891696 1
0.0260597537011641 1
0.084472486622724 1
0.104760510469338 1
0.0155995077375948 1
-0.132066091644496 1
0.0689771471162476 1
-0.0375497306045231 1
-0.0150291817614148 1
0.047931647799888 1
-0.0583413425548544 1
-0.0026264771130874 1
0.0948237224057605 1
0.0363185724019937 1
0.138422319128574 1
-0.0296608690306819 1
-0.0320210483297413 1
0.0358802139187708 1
-0.00478558373927079 1
-0.0696769441106856 1
-0.0361846344314467 1
-0.204614304667533 0
0.0510082664310311 1
-0.178549838432502 0
-0.0594407375970231 1
-0.0136921676586716 1
0.164567198063808 0
0.0103194393537603 1
-0.00931028476279241 1
0.050466258604618 1
-0.0370410680877621 1
0.0598897905598803 1
-0.0415177772318733 1
0.0319180621135333 1
0.0633123218829585 1
0.0615523347816279 1
0.0356288809569189 1
0.067980870332535 1
-0.12753335372964 1
-0.00156133997917585 1
-0.125050887356671 1
0.0491651590397883 1
-0.0335492149948248 1
0.0554489774254452 1
-0.134534080547558 1
0.0537113106436288 1
0.056802192452154 1
0.0682740096034834 1
-0.0127128325048636 1
-0.183472009569477 0
-0.015788303717808 1
0.0709431435101989 1
0.172440713590745 0
0.0970257521389306 1
-0.0307331045367981 1
0.0260489198104919 1
0.00278179740217837 1
-0.0406066898274981 1
-0.0413549305402857 1
0.0136313594559857 1
0.055534922459125 1
0.0795310894434253 1
-0.0186643788821647 1
0.113233063119112 1
-0.0841776113799813 1
0.038594317186909 1
-0.0451241670955067 1
-0.0784013036717931 1
-0.0585763590957792 1
0.104481420071932 1
-0.00498665745482224 1
-0.00291744128214345 1
0.00205435505840308 1
-0.0693647093779239 1
0.143869669785534 0
0.0554818010969202 1
-0.0938150825722993 1
-0.211517417871167 0
0.000356497426142554 1
-0.0729748854951018 1
0.105929604451598 1
0.0704609160025557 1
0.124564923986933 1
0.0863791248869233 1
0.130421190473336 1
-0.0737328932805325 1
-0.0158859734227704 1
0.0598644592698775 1
0.0329017478276826 1
-0.0429883788645151 1
-0.0543409856699468 1
-0.0396717218503983 1
0.106114696279048 1
-0.0488963003051513 1
0.0189745730879564 1
0.0375926254924066 1
-0.181121279815076 0
0.0385951608298925 1
-0.0419670890258414 1
0.167037583764695 0
0.0735303650905519 1
0.00900650947151091 1
0.0571537001766885 1
-0.115631333908817 1
-0.00719577127366009 1
0.101524399607854 1
-0.0158393801671834 1
-0.0362824186069116 1
0.0546989779695794 1
0.0327580542265818 1
-0.00415653097357661 1
-0.0275047687968751 1
-0.0401863382927683 1
0.0220618011896914 1
-0.0532888920317517 1
0.0020636455206525 1
0.0841779038610467 1
0.183466578034425 0
-0.0926009422764393 1
0.094621434577357 1
-0.0951616300372933 1
-0.0961680081449309 1
0.0198415433211929 1
0.00533428726617317 1
-0.00215671300356316 1
-0.0403291780617819 1
-0.046261105107273 1
-0.0034802738044884 1
-0.0267340790930603 1
-0.0571487109248176 1
0.107084395297803 1
-0.0546370628110659 1
0.0572088216864822 1
-0.0430882319702794 1
0.108522898875979 1
0.0457936600421031 1
0.0907426661722043 1
-0.0279218025165692 1
-0.00543913499131781 1
0.0923262037339543 1
-0.0726233715860844 1
0.102669988117951 1
-0.0135283553960298 1
-0.0826658844579615 1
0.00437148248125799 1
-0.0438965376502976 1
-0.0408622440900498 1
0.0109729306356537 1
0.0283183089193097 1
-0.175120655492372 0
-0.0232711396760378 1
0.0807352620980133 1
0.132831897879515 1
0.0850053078151613 1
-0.106751966902175 1
0.154301131593972 1
-0.148858151100234 0
-0.0283733844095037 1
-0.00252758385520895 1
0.0967635325958029 1
-0.152936585954899 0
0.0671260798815073 1
0.0723631926198313 1
-0.0576598321356293 1
-0.0623336468115939 1
0.0314986666293286 1
-0.101770781075819 1
-0.0639863772800709 1
-0.077192896403544 1
-0.0650267199010016 1
-0.0405184530202701 1
-0.0161125608409342 1
-0.153006354745177 0
0.0549029425845075 1
0.0833539484437843 1
-0.0769082803213566 1
-0.190213244549551 0
-0.0148168976893237 1
0.0339166855713193 1
-0.00492135444867187 1
-0.0220909387320791 1
0.0682902057556638 1
0.107765489818914 1
-0.0385295471837607 1
-0.00058018264619061 1
-0.0319525969542758 1
-0.127784501139057 1
-0.0240073638269068 1
0.0690505607476702 1
-0.0862046194315985 1
0.0329412489088861 1
0.00322566532540557 1
-0.0759955988792456 1
0.111320814068549 1
0.137384541415318 0
0.0989927277459481 1
-0.0164293217686638 1
0.0100492446945911 1
-0.0844779551151525 1
-0.089984536188095 1
-0.0533764772853005 1
0.0185857200669801 1
-0.0573131145980632 1
-0.0495787930561148 1
-0.0265182838522339 1
0.00203010975433627 1
0.0583426535300901 1
-0.0257486371402539 1
0.10122968364694 1
-0.0158445799281909 1
0.017957304793242 1
0.0453027859405105 1
-0.0601324674132942 1
-0.203132931105931 0
-0.0268282451520005 1
-0.041855627514357 1
-0.0576489729396324 1
-0.0247177609334584 1
-0.0805566666942457 1
-0.0620757513172401 1
0.0786837114752985 1
-0.0169520435929786 1
-0.095780530449555 1
0.0625822647880457 1
-0.0942023255973471 1
0.0155992844964825 1
0.0756637582340442 1
0.0707604309171844 1
0.0328981197264058 1
0.0976036773268698 1
0.0477732189638245 1
0.0648688174210836 1
0.0250364928803995 1
-0.0326156229883584 1
-0.0507171114655294 1
0.00899870970535342 1
-0.0710658252748752 1
-0.0465136461158123 1
0.0315469047070076 1
0.287346146476806 0
0.0112556888335144 1
0.144249192757115 1
-0.0457660564240956 1
-0.0401600974607067 1
0.0244453782898475 1
-0.0293158156977184 1
0.0936313327903735 1
-0.0443762729955305 1
-0.0387788490275748 1
0.0249368222353155 1
-0.114138836532347 1
0.016815168783185 1
0.0207486682125446 1
0.0332654809952235 1
0.0570988678256799 1
0.0137114219063753 1
0.0172237850011876 1
-0.0470589297213168 1
0.0625264793561084 1
0.0640408839635995 1
-0.023071013226038 1
-0.0299175707923285 1
-0.076802175627947 1
0.123753228887815 1
0.00993835891668714 1
0.111721053740542 1
-0.110758345481534 1
-0.241690729601561 0
0.0299576027409137 1
-0.063736808591247 1
0.0333217327382401 1
-0.0956715546295459 1
-0.126467909495783 1
-0.00747229410229792 1
-0.101589095886891 1
-0.104670204551999 1
0.105592533248121 1
0.148383231746168 0
-0.0208776544818376 1
-0.0577423425607683 1
0.0180232130660694 1
0.0563999704329233 1
0.0459989413626292 1
-0.0213106651901636 1
0.113795498539678 1
-0.0884836231542601 1
-0.22962000006569 0
-0.0255583778459274 1
0.0394659752092986 1
0.110890836825409 1
-0.00818911261511175 1
0.0994303344578764 1
-0.0293078235569855 1
0.0538801200056067 1
0.0368869858048335 1
0.0960711229077026 1
0.128909339038572 1
0.0834266570597214 1
0.0334785232056511 1
-0.0368064430880166 1
0.0121774411745662 1
0.0318222972072255 1
0.078926405422952 1
-0.0397528486314416 1
0.105652341187088 1
-0.0122618028401346 1
0.0566095501102296 1
-0.00344769820649735 1
0.0130230172199143 1
-0.00285327154076292 1
-0.0355011409563794 1
-0.1431758315637 1
0.0649354765493526 1
0.201235643134864 0
-0.0104064464495063 1
0.0176977808003499 1
-0.0559149118582369 1
0.0158349312919067 1
0.0416705323621521 1
0.0516747363624169 1
0.0225750356295339 1
-0.0565313137178564 1
0.0192811959062687 1
-0.00565884240400503 1
-0.0419499345858944 1
0.090543765172092 1
0.0612931870667353 1
0.0149177929181088 1
-0.135085596303386 1
0.0594329434243556 1
-0.102221246163058 1
-0.00960022970959437 1
0.00952103838397573 1
-0.0466425708068896 1
0.00215731475829854 1
-0.0229160968103504 1
-0.0123595964375639 1
0.0269132841881631 1
-0.0412365208532958 1
0.0714778325633006 1
0.0704064406346871 1
0.0491996642552952 1
-0.0660143454931164 1
0.0324873751355494 1
-0.0401375399071299 1
-0.0796060399267081 1
-0.0409654276455864 1
-0.0503002711983161 1
-0.12122529067628 1
0.0838408783660219 1
-0.00639236922853301 1
-0.0626191271514034 1
0.0310363590596966 1
-0.0624664527696688 1
-0.0327553270738201 1
-0.0202683134960969 1
-0.0103881750673969 1
-0.077735695219119 1
-0.0656580125947962 1
0.115210680471897 1
-0.0230198111319544 1
0.00819899792242445 1
0.0132025979333637 1
0.0684921791459706 1
0.0263757675187533 1
-0.137928659517153 1
0.0778718676580423 1
0.0891996428176204 1
-0.017363999143883 1
-0.0220567536750736 1
0.0422613542169622 1
0.0604827185966367 1
0.135560642614378 1
0.0368942091787082 1
0.176256203631187 0
0.0174782482383247 1
-0.0930252485581765 1
0.0425976922733559 1
-0.0813251494633901 1
0.124011878114588 1
-0.090809893015886 1
-0.00902278716456388 1
0.0112476836361881 1
-0.0245873252687201 1
-0.0439086449922858 1
-0.0716229061196828 1
0.0824683708846039 1
0.0432938513289015 1
0.0259062300988549 1
0.0114665808238781 1
0.0760018764114693 1
-0.0934603735748138 1
0.0459441115623167 1
0.0244516879835663 1
-0.0197455145010377 1
-0.0171724256830019 1
-0.0230347534489546 1
-0.0273640596353882 1
-0.0350109192972651 1
-0.13791982861474 0
-0.0652478441892812 1
-0.0751460239757167 1
-0.0104749092512691 1
-0.0835965538670392 1
-0.0293828631476287 1
0.105942831006832 1
-0.0445126725228084 1
0.122947711764855 1
0.0180923942167568 1
-0.115527700374571 1
-0.0278856956473427 1
0.0666829669413853 1
-0.107931027790193 1
0.0905099138361813 1
0.0520314233875818 1
0.0605616177686245 1
-0.0638648448132917 1
-0.0397354297532564 1
-0.0059685738869975 1
-0.118503167932804 1
-0.0398083830759662 1
-0.042349905009698 1
-0.00636754482256421 1
0.00133254855038144 1
0.0450463639857309 1
-0.0814855110953406 1
-0.050349336746633 1
0.0121589750175929 1
-0.0100630942969111 1
-0.105116987383246 1
0.0340226261048724 1
0.055868246076616 1
0.112179761733616 1
0.0580816549942304 1
0.0111624805285229 1
-0.0421441583517469 1
0.0445716381527412 1
0.058016152687945 1
0.0299262424347815 1
0.00685964523111878 1
-0.0586305681795947 1
-0.0088335124139768 1
-0.0822661267436774 1
-0.00786087097137259 1
0.0796748292679062 1
0.0603178619416978 1
-0.0868111470290833 1
-0.0482710018197388 1
0.0936788408785136 1
0.0993268633175567 1
0.0637359718313642 1
-0.0438703928793352 1
-0.0733749420504096 1
0.107812093817066 1
-0.158060399021234 0
-0.186354114069086 0
-0.0645069922652576 1
0.0526943299648567 1
0.0255845981508528 1
-0.0545270127197538 1
-0.214870725405774 0
-0.111282302892429 1
-0.00607129616881401 1
0.0503772482672507 1
0.204884661091925 0
-0.00900655988619086 1
-0.0862816509079022 1
0.0350120728925142 1
-0.0201087733652944 1
-0.0198820022781266 1
-0.0287920882755241 1
-0.0931767530179318 1
-0.102000938802709 1
0.031876983059859 1
-0.116295964531438 1
0.0385543111254143 1
-0.0564942424441989 1
-0.0939183851219433 1
0.0159898425503781 1
0.0830772494155611 1
-0.0735245967370273 1
0.0340962703789106 1
0.161612004590635 1
0.066055736676309 1
-0.115426001519769 1
-0.0634868100314468 1
0.0180198771473584 1
0.091224195375316 1
0.0935226154827427 1
0.055025078806077 1
-0.232432246329516 0
-0.0308088260981603 1
-0.106297394751604 1
0.0443547010776805 1
0.0362819364979329 1
0.0624039501792725 1
-0.0802130399336042 1
0.143304548070629 0
0.0292299796886381 1
-0.101233812586952 1
0.0448437957303822 1
-0.0293326945920156 1
-0.0623788188341379 1
0.0232821251241087 1
0.0367520432335473 1
-0.0276615961377283 1
0.0150581891197582 1
-0.145279176972862 1
-0.182400711091453 0
-0.038946648080969 1
-0.0099013702158117 1
0.0580753767921146 1
-0.0177098318018219 1
0.0622478109431867 1
-0.150143506127839 1
-0.00591618711680054 1
-0.0331361984961863 1
-0.0658459810832622 1
-0.145267021437251 0
0.16682613479174 0
0.0462835882243853 1
-0.0322114804486173 1
-0.108034467441705 1
-0.00522028313198549 1
0.0628484658108154 1
-0.109591792403968 1
-0.0559787431256872 1
0.038090877629937 1
0.0939549370559105 1
0.0397527286234591 1
-0.0629612167489613 1
0.0482239479409563 1
-0.11540671975541 1
-0.0881556412238188 1
0.157142922646759 0
0.0942264595143037 1
-0.0912422045921463 1
0.00205772615020675 1
-0.0491045996677123 1
-0.0140864017289349 1
-0.189156785645935 0
-0.00779240434964142 1
0.0428093704120942 1
-0.0584045611554456 1
0.0697372073687331 1
0.0193596298342051 1
-0.0265018712352549 1
-0.120162818142616 1
-0.0289563518987696 1
-0.025114118991447 1
0.0205587416506814 1
-0.0489259079772103 1
0.0370609208322393 1
0.0433138963362769 1
-0.036100435824447 1
0.000233793749846428 1
0.020808598755025 1
0.158341309208735 0
0.0543088538455729 1
-0.139344967304137 0
0.0556210791353495 1
-0.0470116958607763 1
-0.0399053252942338 1
-0.00579693883832686 1
0.0276978903519873 1
0.0937846352584198 1
-0.140647825414444 0
0.0144454307451724 1
-0.0111654104947597 1
-0.108435495765437 1
-0.115648092910884 1
-0.0265589615088113 1
-0.0634666312827944 1
0.177759306407795 0
0.0492147311260849 1
0.0609583820966376 1
-0.0697212561194985 1
0.0225930989107058 1
-0.166960606208333 0
-0.0208600972369844 1
-0.0724603448958266 1
-0.00588569706547054 1
0.0536887581221998 1
-0.131684666093703 1
-0.0717292746167113 1
0.0183581748275841 1
-0.232866008584159 0
-0.0749090520142643 1
-0.113116098426863 1
0.104911388591348 1
-0.0365237441999004 1
0.103451489283827 1
-0.0661380555120391 1
0.102380419170571 1
-0.0213820758211889 1
0.00673461138414203 1
0.0781596741334268 1
0.0078458903476699 1
0.108934967951104 1
0.00113862634565438 1
0.0762001098570519 1
0.0507243105106691 1
0.0332190073863726 1
0.101790928231976 1
0.107628256879286 1
0.0927241015300966 1
0.112442401336778 1
0.0870604383418989 1
0.0802479420446233 1
-0.116913704845749 1
-0.00347292470645487 1
0.0443780329331845 1
0.13687753581836 1
0.0457928836892317 1
0.0311290071899136 1
0.0036041134399476 1
-0.0291951413709964 1
0.21105238803129 0
0.00255019627080675 1
0.230462277542936 0
-0.0906284594012914 1
0.00450220058170733 1
-0.0367213948847733 1
-0.0704984423926917 1
-0.0752842689446121 1
-0.0189273331298465 1
-0.0216482889123789 1
-0.116370536733991 1
0.0651828845164191 1
0.0383121128307943 1
-0.0872766859892496 1
0.00676041319947432 1
0.0204746381211399 1
0.0334117809232634 1
0.119759816047138 1
-0.0280217259640573 1
-0.0910720294560756 1
-0.0920432992901057 1
0.0323385101543344 1
0.10548094439513 1
0.0231197044128352 1
-0.0490666909289295 1
0.0815662316988889 1
0.0663544118774129 1
0.0675421807184756 1
0.0781601357754706 1
0.152347034932963 1
-0.00197411569405682 1
0.0867838562858491 1
0.0376759326947408 1
-0.0791543428624282 1
-0.116476673169044 1
0.0617204582883151 1
-0.0333777008946892 1
-0.0441101511175494 1
-0.0556439272645814 1
0.0245503174002445 1
0.0570857089741449 1
0.0404050612736147 1
-0.0501926193169097 1
-0.0159535026174064 1
-8.01437277696652e-05 1
-0.119131875367047 1
-0.114935498125534 1
-0.0279297856808009 1
0.0158770699235604 1
0.0741926104467883 1
-0.0795453136098742 1
-0.0279612230009154 1
-0.0517120115704872 1
0.0723197349523114 1
-0.0696271712422206 1
0.137228651788601 1
-0.110505463738536 1
-0.0218256961888884 1
0.0314054339815272 1
0.0305384823210302 1
-0.0229715610176338 1
-0.0653334999698928 1
-0.108814027898913 1
-0.071675571917932 1
0.107936203183075 1
-0.0375901024273925 1
0.0301302717222885 1
0.0505090880834874 1
0.0596731106002124 1
0.029147066554256 1
-0.159744881006581 0
-0.0260172053606756 1
0.118029264838727 1
-0.0126218068823342 1
-0.0538279339557531 1
-0.149846164225448 1
0.0516178609584004 1
-0.17928646647646 1
-0.0265745731288008 1
-0.0304966258569186 1
0.0605767729068049 1
0.0126551077986854 1
0.0383489109529323 1
-0.00146002639846525 1
0.0217115110732658 1
-0.0354747052428602 1
0.0405086301443654 1
-0.0132403262233616 1
0.00708851071799585 1
0.0166364871346606 1
-0.106458992478519 1
0.0354965692228092 1
-0.0465198391933125 1
0.0012251462695711 1
0.0136706235956017 1
-0.0650667168856507 1
0.0412124988755533 1
0.05805172502894 1
-0.0585430158044838 1
-0.0552044041073488 1
0.0172887266341133 1
0.135312556831361 0
0.149118886595983 0
0.0663169002366145 1
0.0622701781853503 1
-0.0239491810285148 1
0.0508875247672529 1
-0.101324525436967 1
0.00881168802293241 1
0.0375274278315683 1
0.0704214705848645 1
0.0468063546442035 1
-0.0370562425617445 1
-0.0682078801982422 1
0.0336293869529752 1
-0.155653762588384 1
0.0391673354047394 1
-0.0011837130500705 1
0.038169006990492 1
0.141277144051788 0
0.0082859459859302 1
0.0166402411738337 1
0.0197118769081538 1
-0.0125173871148361 1
0.0230063644957282 1
0.062079907353265 1
0.0110520855928447 1
0.0494910341898054 1
-0.00930522419735317 1
0.0608361655733616 1
0.0319349616181291 1
0.00775859797950045 1
-0.0431951571797395 1
-0.0630752270193951 1
-0.00214604572627636 1
-0.0442928404417181 1
0.00146528154704612 1
0.0289727771033832 1
-0.000967348258102271 1
0.0297412935537092 1
0.0517113021562865 1
0.0982621154936011 1
0.0575729412713431 1
-0.0225655999705029 1
0.0705043222365303 1
-0.0496143585581172 1
0.0143618193962218 1
-0.0378687560344785 1
-0.0579105506213777 1
-0.121879964132743 1
-0.101542139283621 1
-0.164039400882953 0
-0.0879939838352418 1
-0.0220425073660262 1
-0.0709557815234285 1
-0.0065897539112477 1
-0.0748214207750541 1
-0.0108770018460036 1
-0.0300069485440928 1
-0.0152679875647596 1
-0.128993876909709 1
-0.112334590604221 1
0.0610910409144436 1
0.00973415938234921 1
-0.0907902808124109 1
-0.0148579594836276 1
-0.0695405399603525 1
-0.142012896406817 0
0.0400083053459747 1
-0.0705183621107585 1
0.0534536471825604 1
-0.0444881670407173 1
0.0216998680857576 1
-0.0693889055207364 1
0.118896721084558 1
0.0640347946989496 1
0.0190997133385336 1
-0.09214191978842 1
-0.0045808883359235 1
-0.0150084905349175 1
-0.0466206046053046 1
0.0496877311034532 1
0.0642097016289234 1
-0.0187697249486612 1
-0.142982574118306 0
-0.125624026191391 1
-0.0640321751089631 1
0.0640715084137577 1
0.0668978941704564 1
0.0935627672590074 1
-0.0297147258431601 1
-0.0923889991529096 1
0.0512768088983994 1
-0.0398356129440232 1
-0.00915986395562286 1
0.0306091940336492 1
-0.00646853244305773 1
-0.111463093642907 1
-0.0289412640139445 1
-0.086311274765586 1
-0.0475305924593416 1
-0.0435321149097531 1
-0.112508724131654 1
-0.102025453828865 1
-0.0819658670466354 1
0.111656427339977 1
0.0407140399310795 1
0.0485026987078242 1
0.052412667653319 1
0.0270176353493704 1
0.0851732552970534 1
0.0716793525157376 1
0.113179706687704 1
-0.168127791593832 0
0.0413143606569219 1
0.0343790491198701 1
-0.071283049604538 1
0.0185517687472058 1
0.131605234195867 1
0.038519520453793 1
0.0627345828058654 1
-0.00627889346994182 1
0.0408701101328865 1
0.0319006603145202 1
-0.0435448902980363 1
0.00424573443204975 1
0.0160701429546382 1
0.0694271653635077 1
0.0673864871262349 1
-0.00361610760868288 1
-0.107636183508287 1
0.00471434768236048 1
0.0436865119624778 1
-0.144082014263 0
-0.0332378289427015 1
-0.071050148391755 1
-0.0328903429901143 1
0.0649980168645732 1
0.145776242219061 0
0.0146503828449408 1
0.0799079122258436 1
-0.146365671050664 1
-0.0399416681113125 1
0.0755516633855682 1
-0.00672325633021486 1
0.0869440329367118 1
0.0443066303867296 1
0.0874346303272407 1
0.0602942065832162 1
0.0580797829415577 1
0.0606239054642687 1
-0.0142901332060001 1
0.0315701199398729 1
0.00504040086252917 1
0.0166983125931483 1
-0.087745753685763 1
0.0336357039583782 1
0.163491814084746 0
-0.0872632229816472 1
-0.0060278121957941 1
0.00964859240679078 1
-0.0550020627296939 1
-0.0259724609071298 1
-0.00463270493382243 1
-0.0174277259625491 1
0.0287714230974837 1
0.0988209827712567 1
0.0465388531550935 1
0.0712619817263623 1
0.17122282720115 0
0.0182382113573743 1
-0.0509141603548404 1
0.0921092023289557 1
0.000673309263488664 1
0.0514401271630563 1
0.100921615507921 1
-0.13053376538607 1
-0.0231068268088492 1
0.0283624844221828 1
-0.0227103547842067 1
-0.00110709760939913 1
0.0281459446318637 1
-0.174165565523639 0
0.122208742458613 1
0.0881359053743456 1
-0.0228960103456691 1
-0.090833811365954 1
-0.0710847009323945 1
0.13053473326214 1
0.0112440814483583 1
0.0398663363843253 1
-0.0181189526141668 1
0.0310735461272467 1
-0.00649902236651565 1
0.0280150729660814 1
0.0504264657919458 1
0.00952203696344353 1
-0.0571187679356374 1
-0.055693276094871 1
0.132358171607103 1
-0.0368051503389471 1
-0.0323701283445796 1
-0.0365869973471747 1
0.185402248555318 0
0.0867929933273925 1
-0.0875964580949913 1
-0.0638242858275741 1
0.0954596102852246 1
-0.0375534694842377 1
-0.0861585788910532 1
0.104638714656117 1
0.18698460587158 0
0.0473002639922517 1
-0.105952530283289 1
-0.00290310718958632 1
0.110035805085822 1
-0.102532127573509 1
0.00132205232719219 1
0.0734592463086225 1
0.0552789686991335 1
-0.0807026732655967 1
0.0621785365659214 1
0.00421524624121386 1
0.00953902072861536 1
0.0737499154269812 1
0.077199249152507 1
0.105412229621533 1
0.00193109758283311 1
-0.0186528372187585 1
0.0675915491820829 1
0.0692539426775228 1
0.0323231190870668 1
0.0917229065933405 1
0.0371860117827587 1
-0.104130804124578 1
-0.0985634864579443 1
0.135561520243689 1
-0.100564620698881 1
-0.0475210645847726 1
0.142575746834196 1
0.0925424331418194 1
-0.0146634363404392 1
-0.0433824150176846 1
-0.0439445787721716 1
-0.0300653428121537 1
0.0622783878169556 1
0.0228229978013472 1
0.0503767556607329 1
-0.08180273785006 1
0.00390019540551007 1
0.0472264509846252 1
-0.0720938459870536 1
-0.0238193716826481 1
0.0976019028333483 1
0.0315334471516639 1
-0.0180959133135575 1
-0.195943148754984 0
-0.0822648221260026 1
-0.058789472153871 1
1.13317663603552e-05 1
0.0509560354121117 1
-0.104979971655421 1
0.0304768234813374 1
-0.0552650768173073 1
-0.150609812135064 0
-0.0466006220411792 1
0.0411184820563339 1
-0.0259198789119061 1
-0.00627014650185583 1
-0.00753383566531916 1
-0.0788199559520359 1
-0.0522574024780852 1
-0.016578051144988 1
-0.0986543156200053 1
-0.0434904983408407 1
0.00776116436646685 1
0.00347200347127943 1
-0.0602327438182001 1
-0.0389150009864582 1
0.093324577087565 1
-0.0626851855321552 1
-0.155008048423787 0
0.0095593664537466 1
0.0431363228445474 1
-0.0190900648389599 1
-0.0758143114795296 1
0.0455052472519364 1
-0.0948811028493043 1
0.083042137509347 1
0.0463110863733606 1
0.0547143622689835 1
-0.0806029315038212 1
0.1451972660977 1
-0.121502419199106 1
0.0127645045952404 1
-0.0350954449557531 1
0.0802457527583418 1
0.0298383972619484 1
-0.117459554324988 1
0.0556594512130324 1
-0.0514199892316991 1
-0.0267909050162469 1
-0.0481968122363476 1
-0.0373607279941728 1
-0.040719032849339 1
0.0573247129342437 1
0.121729029268271 0
0.036455527190231 1
-0.0598032169603135 1
-0.0187689365540606 1
0.0742163436763092 1
0.0707540516597136 1
-0.0261440718918777 1
0.0468444446400861 1
-0.0410331446797176 1
-0.00200178818987044 1
-0.000624466488664442 1
0.0681050698382988 1
-0.0568178676041884 1
-0.0482014104248638 1
-0.11812667026956 1
-0.0773897028507762 1
0.046001574911856 1
0.0558340616099689 1
0.116988390738292 1
0.00875295917302109 1
0.0860128584030348 1
0.150000518903479 1
0.0792098229175918 1
0.0181151290252336 1
-0.0139779235029594 1
0.00666709163753644 1
0.076178721152345 1
-0.00404329338069852 1
0.0622107008244617 1
0.118392784211987 1
0.00925857291435644 1
-0.098451320783282 1
-0.0255178628548558 1
-0.0810025834366076 1
-0.0484692359333733 1
-0.000652034634980658 1
0.248151741234293 0
-0.0868885297647654 1
-0.130000895443113 1
-0.138616248629051 1
-0.0084485143004283 1
0.162730418708426 0
-0.0713557486578104 1
-0.0632228098109244 1
0.147249864215312 1
0.0161445271102833 1
-0.0297899208273773 1
-0.0958444331884719 1
-0.192214538052184 0
0.117395168433423 1
-0.033137085632924 1
0.183296558091113 0
-0.0411848345382859 1
-0.00285070916192896 1
0.106046571103063 1
0.0571983093645868 1
-0.106195090663074 1
0.0764737910459998 1
0.0540389234648794 1
-0.0416064776639572 1
0.000372841403345172 1
0.00901078052798512 1
0.00983369185640718 1
0.112299164330786 1
-0.00670663475006399 1
0.026987052000504 1
0.0675880286739674 1
0.127027635741278 1
-0.00525193558868461 1
-0.125077807772414 1
0.0291244363244844 1
0.0405815648839042 1
-0.026700081665696 1
-0.103916634843692 1
-0.0379656045322406 1
-0.0253045977149151 1
-0.0432195401985206 1
-0.0157977590556739 1
-0.00665777289010706 1
0.141799602121868 1
0.1399185919859 1
0.0411255632695479 1
-0.0764571073959443 1
-0.00827030717517657 1
-0.0433100143073252 1
0.0527440952725437 1
-0.100433826494354 1
-0.0880339113379884 1
0.0776184921715423 1
0.0280320765320923 1
0.173486266345163 0
-0.110713794255206 1
-0.0405750110391423 1
-0.0290888878194465 1
-0.050996859209535 1
-0.0219056462808136 1
0.021583319085334 1
-0.0445378097974079 1
-0.0666973617951715 1
-0.00380006442278102 1
-0.0356911814624794 1
-0.0289234717449463 1
-0.00571717381426592 1
0.0425117204862658 1
0.0752538427767259 1
0.0350614368893323 1
0.122006628033609 1
0.0495798070048067 1
0.0392153112564328 1
-0.0425622295805987 1
0.0383293486695808 1
0.0678430216774477 1
-0.0932396112084239 1
-0.0699452053038347 1
0.0598003304294219 1
0.0239163485384404 1
-0.0424553926542302 1
0.0246306775341994 1
-0.0743204039736845 1
-0.0159084751355036 1
0.0956071446644644 1
0.0125952282675622 1
0.081773394166032 1
-0.0395568719378023 1
0.0538840362325441 1
-0.0904755130177455 1
0.0350060653716606 1
-0.0208119597733045 1
-0.141233259058668 1
0.128560095606811 1
-0.0845405670403844 1
-0.00925921637354196 1
-0.0903776616142134 1
-0.0600426781804243 1
-9.12348875108764e-05 1
0.0274494478778697 1
0.0560330976340839 1
-0.0395201605045795 1
0.00257200381130892 1
-0.126787140952669 1
0.0450270811218763 1
0.0261380491007453 1
0.0567032816479015 1
-0.0318898170084481 1
0.0577059639711967 1
0.0291059287724636 1
-0.0180450104867698 1
0.0422134256637214 1
-0.0449839284469606 1
-0.0197452497301676 1
-0.0971981274330382 1
-0.0481131224286574 1
-0.0419388456766399 1
-0.0810641625926037 1
0.0974233268075292 1
0.0154730031844647 1
-0.140865758916688 1
-0.130806679169184 1
-0.0674977910740296 1
0.0474548844307208 1
-0.0782444275079991 1
0.0819326457848282 1
-0.0738624550589256 1
0.0559367282390311 1
-0.0610030516784791 1
0.0925950391418984 1
0.111310841290851 1
0.00590254046884961 1
0.0811425847573253 1
0.0197791220920964 1
-0.0595505576989902 1
-0.0163238814490934 1
-0.0974031787226128 1
-0.0804393260997124 1
-0.143915269179174 0
0.0584122634827559 1
0.0561325175832011 1
0.0571567533983836 1
-0.0324086459103045 1
0.0447202262678333 1
0.0536925621980062 1
0.16648582907027 1
-0.00458742287851851 1
0.00402909682306613 1
0.0365347347900259 1
0.0255838151682361 1
0.0464560384654719 1
-0.0327482231217009 1
-0.0686767686343609 1
0.0012668260914321 1
0.0120233476738504 1
0.0677960595576366 1
0.0604084373379159 1
-0.0402610883077522 1
-0.0990218501942562 1
0.0125536073485 1
0.0733946554312246 1
0.0898261212079919 1
0.00914614526580773 1
0.103489233311973 1
-0.0288617653348461 1
0.0530342823244221 1
0.0882837273688292 1
-0.0965254559852606 1
0.0243533914916366 1
0.00402611248999068 1
-0.0757667463915568 1
-0.0245204716892339 1
-0.0575124747236681 1
0.0242301314604784 1
0.00385117941555058 1
0.102750452426428 1
0.108041133244497 1
0.0372695558093234 1
0.178030195958185 0
0.129127487563131 1
0.225193788731205 0
0.139494341796824 1
0.123304176642619 1
0.0186608325259508 1
-0.0554629497237323 1
-0.0746390550751768 1
0.0276465306557938 1
-0.0982426531906633 1
0.108387170611954 1
-0.0313831326376107 1
-0.012886604402273 1
-0.0888111161477315 1
-0.049975341287712 1
-0.19598198244364 0
0.00449379883750719 1
-0.0117124474880393 1
-0.0745987437474796 1
-0.00305731487375665 1
0.0871855526803289 1
0.0634228101383641 1
-0.0616011957810545 1
0.15710753689345 0
0.0794774589452121 1
-0.07116214744485 1
0.0732617490404822 1
0.0176610177748881 1
-0.0444267342803453 1
0.0017593139486555 1
-0.170695793683817 0
-0.0617974132043933 1
0.0875927969136394 1
-0.0803841516060302 1
0.0530645342931316 1
-0.216826297231055 0
0.0959041206452944 1
-0.0313758206050347 1
0.0121466013797872 1
-0.101565592904839 1
-0.169922996584462 0
0.0593020616498186 1
0.0110501210008196 1
0.0945677041601035 1
0.0118111652712258 1
-0.138482222032298 0
0.0828764874839135 1
-0.000659956185890952 1
-0.0541145963096761 1
-0.0079735500208607 1
-0.0422934023047037 1
-0.0302171353420147 1
-0.0668954460978282 1
-0.0462969813919952 1
0.0301187675005303 1
-0.144344919724438 1
0.00826171408157306 1
-0.0741939555315891 1
-0.00520870662757304 1
0.0096894905766203 1
-0.0770028275339854 1
-0.0383606899418795 1
0.0192011253084333 1
0.0794988715406476 1
0.159115579588165 0
-0.00190692592187512 1
0.0800030660940063 1
0.156756269059786 0
0.0108871115080796 1
-0.0722041054802012 1
-0.057906034018231 1
0.0517022962856293 1
-0.051651703081231 1
0.0736783938318748 1
0.0193117466713898 1
0.0486336812237112 1
0.0134577209505949 1
0.0243738216310331 1
0.0133716009885488 1
0.12196088526862 1
-0.028537888227563 1
0.0350646664723087 1
-0.0487319762708485 1
0.231645881330203 0
0.0452732301129783 1
0.0522607553542408 1
0.0131026763492023 1
0.0671727133085003 1
-0.0644420008174887 1
0.0107594826477016 1
0.0532865884683875 1
0.0412736256502971 1
0.0427144832224755 1
0.0810424060490063 1
0.0115463171298519 1
0.110562215211211 1
-0.0108913101472929 1
0.0549080503181108 1
0.00680198093698507 1
0.0973029326290025 1
0.0522849644187495 1
-0.0317281866013978 1
-0.00837915849484289 1
-0.071384647860221 1
0.0911362654253361 1
0.035398063824729 1
0.0717789957597512 1
-0.0795765445604988 1
0.0951253378479964 1
-0.062089855393244 1
0.0126785226446337 1
-0.0667869192781831 1
-0.0767170684712021 1
-0.0683427962057446 1
0.0483583614115578 1
0.139916346101347 1
-0.0501193775247845 1
-0.044631643119404 1
-0.0530431382683155 1
0.0262974456497488 1
-0.0635594260514571 1
-0.0204183181093623 1
-0.0241454880918996 1
-0.0388421696266136 1
-0.0614711545331409 1
-0.0949971819468973 1
-0.0970715655572703 1
-0.0189296252043015 1
0.0437527242315417 1
-0.02959988442965 1
-0.0141654752535018 1
-0.00705472608806169 1
-0.0917983970576123 1
0.0500060482758835 1
-0.0762971955434723 1
0.0891360235611584 1
0.0493725909152553 1
-0.0231323476608188 1
-0.0827295972289929 1
-0.0434729997501211 1
0.0517033832839228 1
-0.119450532856843 1
0.0316423302826843 1
-0.119184690907568 1
-0.0522527083783373 1
-0.0374801781293964 1
-0.0069471208127527 1
0.0244856319911211 1
-0.0605623110556542 1
-0.00242595703238151 1
-0.0491116840933926 1
0.101362235413903 1
0.0954620502582752 1
0.0724841388564333 1
0.0371366662731927 1
-0.0302236461416448 1
0.053594862642607 1
0.0934639725190028 1
-0.105206150443462 1
-0.121931688867603 1
0.0495180876297379 1
0.0151881209596758 1
0.0984861404403921 1
-0.096005198826959 1
0.0580366477677102 1
-0.0517016660618071 1
0.0519950078823743 1
0.0330234635108709 1
-0.0251431383297482 1
0.0587918808857968 1
-0.000348535993925789 1
0.0293030916892143 1
-0.0288461166982678 1
-0.0533901324716238 1
-0.0359463546020509 1
0.0513299771498665 1
0.075861879369556 1
-0.0336459266152793 1
-0.0270148395773988 1
0.00286876789955064 1
-0.0238742093085919 1
-0.0314745957078823 1
-0.0542795802880939 1
0.032796630027913 1
0.0755126353212168 1
-0.0384832611526138 1
0.0191335624305013 1
0.135084088206206 0
-0.111052985547755 1
0.128889310285655 1
-0.0905481749761931 1
0.0865235846606288 1
-0.145139606185678 0
-0.0968963380135243 1
0.0295044018474666 1
0.0605777113194385 1
0.02198548454394 1
-0.0109265091084276 1
0.0709918865998754 1
0.066610187358105 1
-0.0822882166526765 1
0.077999402168623 1
-0.00559007277580326 1
0.0140311227276344 1
-0.101948893261221 1
0.0500032675874591 1
-0.0150154807483386 1
-0.0248132882781996 1
-0.00158275544051084 1
-0.0111632587047642 1
-0.0398063496563255 1
-0.104075458711456 1
0.0150842965928591 1
-0.0643199898250228 1
0.0545314070498431 1
0.0125201460142261 1
0.0307980408592419 1
0.053775666168629 1
0.0349448214225757 1
0.0824229042421268 1
-0.0322247026994398 1
-0.0712561382227782 1
-0.10714899496244 1
0.0163219120826147 1
0.177729610076384 0
-0.0106020798807804 1
0.136478937344981 0
-0.0761970145106118 1
-0.0143110204269741 1
0.103693969433792 1
0.0275387511932674 1
-0.144419598165136 0
0.0864390007431818 1
0.0382303241348999 1
-0.0784433887579413 1
-0.0527147575485417 1
-0.0578468744043996 1
-0.0499436790030551 1
-0.0349948900180817 1
0.0761387301423117 1
-0.0539575551153672 1
-0.103816791110238 1
-0.090057647232737 1
0.120845438486926 1
0.0249514275187299 1
0.0742828525456333 1
-0.0155915013929257 1
-0.0717722906597135 1
-0.00028563976899482 1
-0.100830513254686 1
-0.0275234903558301 1
0.0538158539322201 1
-0.051028851140342 1
-0.137138614597262 1
0.00937701123785672 1
0.146424134278091 1
-0.00365328134068147 1
-0.0913609191476039 1
-0.0814858291258078 1
-0.0634897056161946 1
-0.0726578851188824 1
-0.00206525830591645 1
0.00351038614223956 1
-0.129040740426099 1
-0.0174116430026885 1
0.10414293029701 1
-0.121438205411247 1
-0.032996818655922 1
0.020155409132201 1
0.160240189407461 0
-0.00791708194355126 1
0.0349851627005279 1
0.152646282314472 0
0.103817080069166 1
0.0475362504172386 1
-0.0606694144008249 1
-0.0813281258958986 1
-0.0795912850619967 1
0.0165607497829499 1
0.0719468709035831 1
0.0194612708110444 1
0.0734240231442217 1
-0.099174456055006 1
0.0796947947989473 1
0.175936007111923 0
0.0687136178667694 1
-0.00457169194427678 1
0.014641581540647 1
-0.0340973282774094 1
-0.0590822268479329 1
-0.0930995403588891 1
0.0258375151380585 1
-0.0298364072228001 1
-0.0591044847389845 1
0.160350652814023 0
0.0802259091044106 1
-0.0157400009957586 1
0.133716148794925 0
-0.0337454218472513 1
-0.0327718056681407 1
0.0242393927755773 1
0.146495136051268 1
-0.138905160582543 0
-0.0942688819020426 1
-0.100016249008808 1
0.00617064580449375 1
0.112706268616807 1
0.0744766305394546 1
-0.0408473976955981 1
-0.012345251221138 1
-0.0688070566724602 1
0.0393517255064946 1
0.111646387868249 1
-0.106258981682589 1
-0.041097919479845 1
0.0726682546370552 1
0.0328665865602445 1
0.0150986313914049 1
-0.00692340199507084 1
-0.146671519825422 0
-0.0534095332946683 1
-0.032452651312887 1
0.0676733012071237 1
0.0605257562881648 1
-0.052862970189273 1
0.0964019992153776 1
0.0164242352731531 1
-0.00485609853935672 1
0.0533293734681581 1
0.101132210452647 1
-0.0950809524110399 1
0.0725231022827683 1
0.0754039756313296 1
-0.0015264290686731 1
0.0890383728590639 1
-0.12743581663931 1
-0.0353173794230118 1
0.118608068759132 1
0.0439807710503652 1
0.0563943655020067 1
0.00470860186306351 1
-0.0642935772148966 1
-0.00182786061720146 1
0.118476826322959 1
0.145433502758525 0
-0.00379086569507688 1
-0.0336256311971488 1
0.0253352469741764 1
-0.0174118229972939 1
-0.0900334168634765 1
0.10034760838283 1
0.0602377486185272 1
0.0888547123013467 1
0.0701259581384858 1
-0.0927997839763586 1
0.00685564530297051 1
0.0887550311505198 1
0.170222615471546 0
-0.0534471619145867 1
0.0612383940259859 1
-0.0113986285196917 1
0.0161053299218343 1
-0.0384605884051614 1
0.018037385254521 1
0.0154661750604893 1
0.148638907860978 1
-0.0373394388141295 1
-0.168456401582036 0
0.0680709660730497 1
0.0959606799866768 1
0.0777810280951204 1
0.0486178858547033 1
-0.0666148519972689 1
0.0103526377730212 1
-0.0151897663735582 1
0.113509086007623 1
0.0457191769743151 1
0.0139449033259626 1
0.0815695274681172 1
0.0287431127549705 1
0.0763487876642967 1
-0.0939627595296649 1
-0.00188016638459201 1
0.0365687079474184 1
0.122780330120796 1
-0.0664378204991345 1
-0.0560923717835561 1
0.0418793979945139 1
-0.00138089323858922 1
-0.0091887028366523 1
0.0148471637364132 1
0.0861264070441621 1
0.00985584228969467 1
-0.00563479365949051 1
0.124506193197777 1
-0.00540020601665744 1
0.040613703561464 1
0.0543570029044578 1
-0.0201209271274723 1
-0.0445593954780534 1
0.0970704552787631 1
0.0739995682937528 1
-0.0591696076609313 1
0.0221202702718891 1
0.0257910361927697 1
-0.0203432174649982 1
0.0290080093715385 1
-0.194865712692674 0
0.0322853725077012 1
0.075914314317429 1
-0.0346301404583131 1
0.0796239718370349 1
-0.0647416605668856 1
-0.178526702582526 0
-0.140867342701987 1
-0.0796385217079999 1
0.0585391330552315 1
-0.092707755948154 1
-0.0573839648552865 1
-0.151435808299002 0
-0.0740863765647956 1
-0.00026065275166231 1
-0.0271604372004653 1
-0.150825354238676 0
-0.124543943464803 1
0.0439011996587473 1
0.00679252364852014 1
-0.0833727376299891 1
0.00658227767958261 1
0.186540121995987 0
-0.0193596745446294 1
-0.102305038642407 1
0.0368444074754693 1
0.084540448970181 1
-0.0702970079877959 1
-0.109189526229575 1
-0.175895712115437 0
-7.22048901109166e-05 1
0.0557568393079183 1
0.0938225764513511 1
-0.00545288611997383 1
0.0180772551001846 1
0.0218494248850284 1
-0.0171356895439473 1
-0.0381097672783089 1
0.00682473336689449 1
-0.0314699824765543 1
-0.0483135895185597 1
-0.0257244965503258 1
-0.086112862827645 1
-0.0290492207748576 1
0.0193836090517678 1
0.0225734408097304 1
0.076159109278027 1
0.00580494551743834 1
0.0248189699460125 1
0.0537402437051345 1
-0.0992024326398609 1
-0.144133724577039 0
-0.0522918245703239 1
-0.0083697828204357 1
-0.00279430418838692 1
-0.0405652958839608 1
0.0180944051392106 1
-0.19379184089583 0
-0.163022355745058 0
-0.0898549743906667 1
0.0907593678626067 1
-0.122106264361305 1
0.0825109349028539 1
-0.0400061228824792 1
-0.022616091524123 1
-0.0323783714922601 1
-0.0383958174615362 1
0.00111668644736239 1
0.0436873220492071 1
0.0730931138892444 1
0.0149334049420918 1
0.0398364317883664 1
0.0253429577667838 1
0.0200233814596571 1
0.0243654724087617 1
0.00779092286620418 1
-0.128217880074844 1
-0.0217746323595565 1
0.00901787365689904 1
0.121207456650616 1
-0.0640704558916535 1
0.0570968207235042 1
0.0613951686550703 1
-0.104325337397513 1
