# Supplementary material for: Bias caused by sampling error in meta-analysis with small sample sizes
Source: PLoS One. 2018 Sep 13;13(9):e0204056. doi: 10.1371/journal.pone.0204056 (PMC6136825; doi:10.1371/journal.pone.0204056)
Supplement: S7 File — (ZIP) [file pone.0204056.s007.zip › results N = 20 theta = 0 tau = 0 sz = 50-100.txt]

"dl.theta" "dl.cp"
-0.0492439344436014 0
0.00340478827916816 1
0.0149241710066053 1
-0.0286053124350878 1
0.0613063756945932 0
0.00515175193225608 1
-0.0349823832474431 1
-0.0132918919421254 1
0.0152655150611901 1
0.024467034683889 1
0.00865948416155788 1
0.00691591682192642 1
0.000858274692202751 1
-0.00845494437682843 1
0.00146482804150258 1
0.0140355137244112 1
0.0607889543423594 0
0.00502126389921395 1
-0.0391185625161025 1
-0.055537345573116 0
-0.0192435148028024 1
0.0416589187507884 1
0.00540080160348115 1
0.0236113357895796 1
0.00633723129554286 1
-0.013620506726257 1
0.0508929804542199 1
0.0326668056536318 1
0.0204226423389062 1
-0.00585643668060004 1
0.0402020989889139 1
-0.00301868442282025 1
0.038670676244815 1
0.013813908417091 1
-0.0233241792077231 1
-0.0276872541590923 1
0.00501015148176391 1
-0.0218102457336235 1
-0.0256038751255737 1
-0.00425478629303983 1
0.0252675555916446 1
0.0102992781051759 1
-0.00290542690466255 1
-0.0117388960423894 1
-0.0324642422632742 1
-0.0276537080266783 1
-0.00752286922547025 1
-0.0398716160921679 1
0.0244318703709788 1
0.0343053625936894 1
-0.0019266260506812 1
-0.00869957322956158 1
0.0219204206961661 1
0.000253341011185442 1
-0.0161153852775213 1
0.0159029332072453 1
0.0401068232703417 1
-0.00176957145975788 1
0.0216431518691316 1
0.0309223222798274 1
-0.00650632899053107 1
-0.000759942775542181 1
-0.0152775513010705 1
-0.00522029191477846 1
0.0272058275659637 1
0.00229946211735773 1
-0.00732360848382966 1
0.0166341347099024 1
0.0375307629275609 1
-0.0248575866578785 1
-0.0235934411960644 1
0.0111986634952278 1
0.0375546039008064 1
0.00576412543825278 1
0.0327750580880164 1
0.00247332381988504 1
0.0305976431374609 1
0.0214429046864074 1
-0.0196743047224737 1
0.0341266982796554 1
-0.00410096291933096 1
-0.00827464243932906 1
0.000199699714053389 1
-0.0023939948124904 1
-0.0120490505493453 1
0.00520752354940708 1
0.0188113380951468 1
-0.00622661151371465 1
-0.0144145742533655 1
0.0233851144723169 1
-0.01582013307225 1
-0.0126508364190244 1
-0.0013512376464843 1
0.00994247746336356 1
-0.0237903812008296 1
-0.0572329792805822 0
0.00321286216611173 1
0.0223740539711187 1
0.0306105977264745 1
-0.00671773627597432 1
-0.0257303362876945 1
0.0399143050899257 1
0.0198485283139097 1
-0.00843194335222086 1
0.0208199046369269 1
0.0141704438801708 1
0.0226194270792925 1
-0.0359632408346451 1
0.0292948937578504 1
-0.0239608471658842 1
-0.00660451965393824 1
0.0128928865138071 1
0.0630167305213523 0
-0.00460431699216269 1
-0.014881431492605 1
0.0308762664826907 1
-0.0551833760258938 1
-0.0165212956522009 1
0.0161413678284482 1
-0.034283002598829 1
-0.00225314355453866 1
-0.00149099470353526 1
0.0260863354909509 1
-0.0339894005258547 1
0.0111664365131207 1
0.00339812295097845 1
-0.0231923350844141 1
-0.000800263860561454 1
-0.0201848339958569 1
-0.0278354468602418 1
-0.00275077187741829 1
-0.0241113128818733 1
-0.0468767597792157 1
-0.041153043307948 1
0.0400516672778872 1
0.0263410438049804 1
-0.0303347891709329 1
-0.0454242583672948 1
0.0102174628369337 1
-0.0444671505275683 1
0.0272659728899544 1
-0.0210799033028723 1
0.0610140684460325 1
0.00963012009282276 1
0.00351671251192525 1
0.0104673364965037 1
-0.00175025339730828 1
-0.0109600366400374 1
0.019994481314514 1
0.00364321574542378 1
-0.0513758513604607 0
0.0162188722023964 1
-0.0385024073293199 1
0.0431928140630752 1
0.0310241360674181 1
-0.015284386806107 1
-0.00208592503895155 1
-0.0208547917197867 1
0.0124667554605448 1
0.0238319679328787 1
0.00996096336684049 1
-0.0324853822775032 1
0.0189135807233303 1
0.0110119148332932 1
-0.0319739000389579 1
-0.00375082221662613 1
0.0110412732552772 1
0.0416711131359845 1
-0.00575251601661743 1
0.00191653732608163 1
0.0223851784596121 1
0.0289195360574796 1
-0.00106693689216162 1
-0.00776546188165265 1
-0.0116580856274111 1
0.0469233682495718 1
-0.0153349126320896 1
-0.0102587962884126 1
-0.0225178058903212 1
0.0286584731141809 1
-0.0147604701930541 1
-0.0133500704686948 1
-0.0265334895580061 1
0.0327756842223413 1
0.0140772399173067 1
0.0419936481333368 1
0.00757969706468995 1
-0.017812371662519 1
-0.00651515891629316 1
0.0192138095999007 1
0.00834765226809761 1
-0.0409617046294892 1
0.0350920912107708 1
0.0163371664065237 1
-0.0148281199689235 1
0.0198540836967666 1
0.00630545708109719 1
-0.0250338441958794 1
0.0102784308832266 1
-0.0163729615128643 1
-0.022700808399071 1
0.0182026962383372 1
0.0366215517866763 1
0.0177143764791188 1
0.0309884678841703 1
0.039523188630802 1
-0.0116431340137199 1
0.0233099370727336 1
0.0275718841510444 1
-0.0487045681559969 1
-0.0336292788250562 1
0.0220476579859907 1
-0.009607312716945 1
0.0400960165690677 1
0.0279185296366286 1
-0.0117837320188332 1
0.014411694203433 1
-0.0132783880474246 1
0.00456131529805129 1
0.037539246031414 1
-0.0449748847963459 1
0.0149853963707674 1
0.0137346040021 1
0.0144012581290307 1
-0.0380843745840084 1
-0.00815405457384796 1
-0.0122783751515006 1
-0.0330649026677915 1
-0.0243853484294524 1
0.0714488850294448 0
-0.0178136556072963 1
-0.0198308225625835 1
-0.0334573118866888 1
0.00529573737488146 1
-0.036294244462846 1
-0.00590983832384052 1
-0.00662580055583918 1
-0.0331340361212912 1
0.0116158822783368 1
-0.00744824621399329 1
-0.00486034506283005 1
-0.0225547800313092 1
0.0243011940000294 1
-0.0434306463982711 1
0.00347049863370766 1
-0.0171572285632294 1
0.0307055890215409 1
0.00427703010013324 1
-0.0296239102583234 1
-0.00511067973297884 1
-0.00702161730144849 1
-0.00136182141207214 1
0.0110332227321657 1
0.0157853433474725 1
-0.00272912890741382 1
-0.00917109834513893 1
0.00945713787704177 1
0.041436634171788 1
-0.0148268574239837 1
-0.00506171384463792 1
0.0226694204499412 1
-0.000632053503636939 1
-0.0249263583733344 1
-0.0139364646543659 1
0.00520768839645441 1
0.0397725647847547 1
-0.00255241620612963 1
0.0191483763888505 1
0.00232597554872832 1
0.00612177893377874 1
-0.0195035188772184 1
-0.0886912323144621 0
0.00326042273214317 1
0.0163795796082682 1
0.00825613740432035 1
0.036511912055851 1
0.0155425097648534 1
0.013743355565045 1
0.0197694005322502 1
-0.0160096169331945 1
0.00411210041216463 1
-0.0131223069438222 1
-0.0183730581153991 1
0.0316553616840394 1
0.011342546022784 1
-0.0234662369557507 1
-0.0135315883266031 1
-0.04808689712235 1
0.00967135655900079 1
-0.0179853083179046 1
-0.0147319283641574 1
-0.0168081319403036 1
0.0215537183563533 1
0.024726208261808 1
0.02584556315051 1
0.048789553555079 1
-0.0465451344798015 1
-0.018219370189565 1
0.0243751116859066 1
-0.00536722276222942 1
0.00927871509157605 1
0.0183216266772779 1
-0.0327457581333008 1
-0.052879385904508 1
-0.036286147108355 1
0.001437901274422 1
-0.0055863124315396 1
0.00159716503577463 1
-0.0217199743039849 1
0.0130652763451968 1
0.0113585182691727 1
0.0428257323202282 1
-0.00785869785568563 1
-0.00411756722383055 1
0.0361341508123502 1
0.0217323481967417 1
0.000405883532945893 1
-0.000384814276403903 1
-0.0340012819149574 1
-0.0254320423409222 1
-0.00698041569730154 1
-0.00711480095993668 1
0.00271980283133366 1
0.022748318787606 1
-0.00740789260072438 1
0.00963935856603558 1
-0.00559910465840608 1
0.00788551284396687 1
0.000847138561755023 1
0.001748586871782 1
-0.107155836695671 0
-0.0161651716827264 1
-0.0305932989502134 1
-0.0621384498438315 0
-0.00839862075547101 1
-0.00464404452648229 1
0.0353616700406169 1
-0.0316595671682673 1
0.0076875111776036 1
0.00178872106020593 1
0.0419649732508454 1
0.0105964380988892 1
0.0234801715297412 1
-0.0157441904112148 1
-0.0281577107257961 1
0.00559924647983308 1
0.00535158644715441 1
0.00560155611980699 1
-0.0459473806378843 1
0.027597665558446 1
0.0301709173296524 1
-0.00556547838116241 1
0.0633569561964828 0
-0.021607344172872 1
0.037483090418836 1
-0.00113420587015471 1
-0.0203202531379835 1
0.00381954942954675 1
0.0212183333117452 1
0.0322050111024376 1
-0.0351896377570925 1
-0.0164147138259023 1
0.0602681058839655 0
0.0374717126313605 1
0.0167850877908615 1
-0.00703755408473361 1
-0.0401312995329524 1
0.0363757898401431 1
0.00132886354090756 1
0.00812604303304098 1
-0.0127536575861277 1
0.00949962516414556 1
-0.0122396273992094 1
-0.0330642364618465 1
0.0259396928641045 1
0.0240392364395735 1
0.0298370298720992 1
-0.000330562745088992 1
0.040948127661212 1
-0.004339708060643 1
0.0103805374963051 1
-0.00214874654530102 1
-0.0278667939980238 1
0.00779290125160781 1
-0.0217484612974945 1
0.0385025495872301 1
-0.00289228332658013 1
0.0393035518731579 1
0.00708016437695758 1
0.0273801538990396 1
0.0445490369556676 1
-0.0394232132615933 1
-0.000176579937445619 1
-0.0022313369163261 1
0.00423827524788637 1
0.015906345125889 1
-0.0131749274377774 1
0.0144554986628076 1
-0.0075834518953679 1
-0.0450599579111613 1
0.0198261633289996 1
-0.021359789173422 1
0.0209404711999905 1
-0.0289682255050284 1
0.0122681343752136 1
-0.000570134437363179 1
-0.0140133721240489 1
0.00746220310176385 1
0.0132583563863375 1
0.00494021469949498 1
0.00027576091306647 1
-0.00469725018373815 1
0.0319134143036353 1
-0.0173045663854095 1
0.00745978673601666 1
0.0147704145107027 1
0.0115532955180475 1
0.00369862182920526 1
0.00917010709353145 1
0.0282535715402369 1
0.0110912142515916 1
0.0129201883812032 1
0.000187598262527898 1
0.0212008025684072 1
0.0204706927213812 1
0.0145946063980673 1
-0.0385369785089821 1
0.00840813077682163 1
0.0119520382540979 1
-0.0345363625724861 1
-0.0106944273238713 1
0.0159171000080551 1
0.0123878205475695 1
-0.0102353855966409 1
-0.0190534563844203 1
0.0396782421950601 1
0.000698928846492018 1
-0.000810348882384535 1
0.0662977193303368 0
-0.00222432967461427 1
-0.0126067177526427 1
0.030993423898441 1
-0.0467371435611871 1
0.000991380186267558 1
2.31017796396508e-05 1
-0.065264586262411 0
-0.0241409766127984 1
-0.0155691212267112 1
0.0147692286828015 1
-0.0114042204902346 1
-0.0190054534322162 1
-0.0127358541902506 1
-0.0429115779509114 1
0.0360109612915631 1
-0.0530443761428971 0
-0.00292157838395004 1
-0.0140449741105666 1
0.0205537196618914 1
-0.0399350785763009 1
-0.0184662504684669 1
0.0145174356239711 1
0.0171939605275564 1
-0.00883001820539257 1
-0.0283359490921627 1
-0.000703102500226753 1
-0.0221585165134758 1
-0.0175056502610263 1
-0.0387990055599104 1
0.023220563094653 1
0.020974770579833 1
0.0106658577535263 1
-0.00222362092723528 1
0.00695714322865291 1
-0.0090909619545971 1
0.00419952392426561 1
0.0109503230997903 1
0.00222183681024886 1
0.0437198213497241 1
0.033810054832616 1
-0.039113128947835 1
0.0230885685952357 1
-0.0185578863327638 1
0.0203873030523088 1
-0.00196455465221867 1
-0.0278593234201742 1
-0.0265299034077068 1
0.0225595847308849 1
-0.0346349071850423 1
-0.0367709238537589 1
-0.045628492062139 1
-0.018765141146004 1
0.0272748020459228 1
-0.0127319772153396 1
0.0018674657109243 1
0.028914905549763 1
0.0270685600922217 1
0.0100538338613407 1
-0.0266620460249989 1
-0.00202498993495428 1
0.0235656320967243 1
0.0334379312788491 1
0.0111176798503481 1
0.025160967117572 1
-0.0054123006800436 1
-0.0140081229827104 1
-0.0132394617824986 1
-0.00093197043589753 1
-0.0110044414939311 1
-0.0109250039969439 1
0.0119738423722441 1
0.0451388982256498 1
-0.00538418082762454 1
0.0104882585167561 1
-0.00389367665556806 1
0.0269748823491378 1
0.0475666692164921 1
0.013619204875647 1
0.0197496048921972 1
-0.0217157003734373 1
0.0208751487631075 1
-0.0151495677942987 1
-0.00650467321763311 1
-0.0111100826582103 1
-0.0272058471473279 1
0.0532227349317151 0
-0.0466051282232675 1
0.00958518037861832 1
0.0126171717456293 1
-0.0385041932542998 1
0.0551934388098196 0
0.000581238486712556 1
-0.0101700817899819 1
-0.0263441250568086 1
-0.0407585066004246 1
-0.0432839841104175 1
-0.0272728420623353 1
0.00669364001750829 1
0.00689000171872723 1
-0.024601277224267 1
-0.0117125938825705 1
-0.0296194130793952 1
-0.015640718231209 1
0.0422196397747092 1
0.0572284192683783 0
0.00386918548011562 1
0.0186902255307166 1
0.0231001356318122 1
0.00464482188192822 1
-0.00772675499857755 1
-0.0364511357340316 1
-0.0107540592071502 1
-0.0415398205959223 1
0.000464039368378653 1
-0.0550330109358405 0
0.00772576990575613 1
0.0056068214662513 1
-0.00395368536821065 1
0.0561540122218202 0
0.059371226185164 0
0.0112823747328759 1
0.0180585485610265 1
0.00421215721577097 1
0.0186781875862071 1
-0.0250530436708614 1
-0.016788869717634 1
-0.0361916457843553 1
-0.0395080508687358 1
0.0200365850403187 1
-0.0130380274236263 1
-0.0018000830087794 1
-0.0127850672608409 1
-0.0104127746090265 1
-0.016582606076864 1
0.0141103682624125 1
0.00568983415875728 1
0.0132910360722839 1
-0.00892232660894006 1
0.000676896616599601 1
-0.0357284477566996 1
0.00125167892160799 1
-0.00638577779756692 1
0.00443864975528126 1
0.00534431950687392 1
0.000742685696757731 1
-0.0120964641577492 1
-0.0203506608048743 1
0.00329443214167866 1
0.0471868389844739 1
0.00911698859269404 1
0.00920500106606951 1
-0.0421349575757808 1
-0.0134885695844109 1
-0.012722009653877 1
0.0392050451378539 1
-0.0100533866897523 1
-0.0138263029486418 1
-0.00108434643558281 1
0.0211476087797575 1
-0.0546464467627301 0
0.0272472525329243 1
-0.00274353631613685 1
0.0135399766649631 1
-0.00937667559693596 1
0.0306314161313081 1
-0.00242157083829567 1
-0.00418820213769022 1
0.0261973792643263 1
-0.0064737238081535 1
-0.00359427481512822 1
0.0132404653055085 1
-0.00785378422504899 1
-0.00762702918900918 1
-0.002636769671138 1
-0.0378962746947886 1
-0.0337964492876809 1
0.00187210437157063 1
0.00216790963836103 1
-0.0109829106870994 1
-0.00986979090653693 1
0.00757151709108651 1
0.00731472304107015 1
-0.0113815413274861 1
0.0343984141626771 1
-0.00452189160232468 1
0.0257658136750637 1
-0.0293875631195954 1
0.00662494193408077 1
-0.0250831216312501 1
0.000501776434766057 1
0.00160519761719672 1
-0.0271898718139521 1
-0.00313659048501992 1
-0.0376632379735268 1
0.0219542817937176 1
0.039970612856206 1
0.0342400967606452 1
-0.00146347735774238 1
0.0180663769072991 1
-0.03816006660412 1
-0.0484354786181204 1
0.0173439014723681 1
0.0180477760355138 1
-0.0147220987732313 1
0.00360762802566689 1
-0.0124449563500031 1
0.00581211672005291 1
-0.00326565130031744 1
-0.046349280375845 1
0.0268564180029103 1
0.013590948285378 1
-0.00411653024553434 1
0.016949575948872 1
-0.0360971905999216 1
0.0258939367976301 1
-0.0174175542753625 1
0.00487698767907256 1
-0.0453378605009113 1
0.0419318978032619 1
-0.00487707776115344 1
0.00179984205829259 1
-0.0157321908463547 1
0.00575669192712501 1
0.0378059511735503 1
0.0439814679156464 1
0.00417524253377005 1
-0.00196198288708696 1
-0.0142682527406671 1
0.0171464081092191 1
-0.00313497244785031 1
-0.0217161097332785 1
0.0286070773898755 1
-0.0325244857600793 1
-0.0104635832424719 1
-0.0188063801622757 1
0.035413738141793 1
0.0444544735400096 1
0.00908811623716023 1
0.0101908528963009 1
0.0502457204043043 0
-0.0310860837173238 1
0.0092628260792856 1
-0.000173597842305336 1
0.0116182869135632 1
-0.0538991011810929 1
-0.037627703986069 1
0.0648533330233542 0
0.014640773885142 1
0.0129844732595519 1
0.00376993043938988 1
0.0252108331201517 1
0.0387623157329098 1
-0.00508688486922094 1
0.0151694415834863 1
0.00255338791869959 1
0.0118211386370768 1
0.044497599997981 1
-0.0128405402006766 1
0.00741975935933194 1
-0.0628732542931705 0
-0.0318208791145933 1
-0.0304714010196723 1
-0.0153741304038194 1
-0.0133467286782866 1
0.0151118949444344 1
0.00781793212261294 1
0.00269408848595375 1
-0.0319292387063842 1
-0.00222520118343916 1
0.00701335935559944 1
0.00384661276930019 1
-0.0138029231179958 1
-0.0347335382833806 1
-0.0438773585108515 1
1.55380615065057e-05 1
0.0292368278767371 1
-0.0113382063653348 1
0.000931575589283914 1
-0.0490355269644541 0
0.00643037329473935 1
0.00700271014584439 1
0.0370024287968573 1
0.0235056531691074 1
0.000629226139976916 1
-0.0132947325833447 1
-0.0148109165975281 1
-0.0338041439908801 1
0.0100360065672791 1
0.0431009076748969 1
0.00673894798610362 1
-0.0048591777457141 1
0.0411719445598519 1
0.00590398598580788 1
-0.015104177536183 1
0.00875637702469873 1
-0.014134108661031 1
0.0162163944677651 1
0.0212722926544328 1
-0.0710853042179321 0
0.0383087264271797 1
0.0152803527906192 1
0.0117405061830344 1
-0.00852740243604051 1
0.00205643452005608 1
-0.0277108309857806 1
-0.000638372842323259 1
-0.0453325546037664 1
-0.0456833334633004 1
-0.0344994795830032 1
0.00325082798110046 1
0.00660546519689019 1
-0.0204415003493406 1
0.0389843695681205 1
0.0148891087075046 1
-0.00576185103261859 1
0.00772860831707082 1
-0.0229608032496525 1
-0.00263760955115398 1
0.0213867030113151 1
0.0143661585099153 1
-0.0113812200610976 1
0.0101676086755644 1
0.0811179695609799 0
0.00336661796304747 1
-0.000689236182426162 1
-0.00886502267504961 1
0.00352396208747092 1
-0.00444662548570943 1
-0.0383536865873809 1
-0.0494389324525039 1
-0.0124123783684506 1
0.00479291778712153 1
-0.0185188112966623 1
-0.0301966012355381 1
0.00248442676947555 1
0.0110252285256847 1
-0.00448237282239858 1
0.00244073380863635 1
0.00930800329477792 1
-0.007455422852988 1
-0.00054490813176218 1
-0.00520293649337549 1
-0.00840381224877542 1
0.0368629931522738 1
-0.0292143231347534 1
0.0355063228693873 1
0.0178524210611686 1
-0.0112714935585356 1
-0.00141683769485366 1
-0.0272654572803342 1
0.0356636904846485 1
-0.0157194621950231 1
0.0438566027705224 1
-0.00483776151355104 1
-0.000102474875742936 1
0.0289096942701839 1
0.00976983310891191 1
0.00945499489209217 1
-0.0325285565653849 1
-0.0316074186215119 1
0.00242346545970487 1
0.014129745976168 1
0.0227776815191651 1
-0.022423180316283 1
0.0283797199259285 1
0.0328803591761853 1
-0.0151925303345685 1
-0.0410054292277417 1
-0.0430553552366124 1
-0.0170066764612079 1
-0.0334432168849539 1
0.00983464954617666 1
0.0112770601992731 1
0.000422439178986165 1
0.014411284834643 1
-0.00435146177956013 1
0.00648825879355495 1
0.00155730829890577 1
-0.0136748984324452 1
0.0260788574280745 1
-0.02205705111929 1
-0.024909824821487 1
0.0138221870372935 1
0.0394555397459141 1
-0.0105965734434235 1
0.0143301118440024 1
0.00774511755156066 1
0.00526608735854584 1
-0.019543746264404 1
0.00932359418803347 1
0.0575416129953047 1
0.0246758656935509 1
-0.0234225264680616 1
-0.014153721062727 1
-0.0249697746172118 1
-0.0313077505377998 1
-0.0293827819467 1
-0.00766832295854581 1
-0.0467567220725651 1
-0.0190655718130469 1
0.0487012131577721 1
0.0562272748745068 0
0.00677563439189699 1
0.023279079670448 1
-0.00530986258120885 1
-0.0182200057292891 1
-0.00582916074622714 1
0.0246575133870514 1
0.00345725963862127 1
-0.0232835178042494 1
0.0091733405833386 1
0.0199303999280352 1
0.00927247172049898 1
-0.0149267242693092 1
0.0201750570602468 1
-0.00278407771553487 1
-0.043695810610259 1
0.0191640683568946 1
-0.00975601053933333 1
-0.0110613944547735 1
-0.0050151141078667 1
0.0212462259714762 1
-0.0019547388194484 1
-0.0175824740387324 1
0.00400115866395376 1
-0.0440074850269049 1
0.0485562159860246 1
-0.0214714629066346 1
-0.0238673212210306 1
-0.0147327920443257 1
-0.00398308281087043 1
1.69807527860416e-05 1
-0.00510751091041101 1
0.0395368917067702 1
-0.00376708841791997 1
-0.0359159556353232 1
-0.0215636169980216 1
-0.00922387210776534 1
0.026098420259598 1
0.0402109787779453 1
0.0066299847385873 1
0.0127921595580378 1
-0.0162251929030411 1
0.0258503656878121 1
0.0230100223136624 1
0.0551572320928649 0
0.0160118943883441 1
-0.0212514428696154 1
-0.0178414832488269 1
-0.0140092006670609 1
0.0404213179021849 1
0.0350633098401839 1
-0.0282945693172463 1
-0.0155612216320217 1
0.0232005451108973 1
-0.00624159778239997 1
0.00163704875849894 1
0.0490972887864902 1
0.0460656663235576 1
-0.0101760450711915 1
-0.0254488849287366 1
-0.0109006786468664 1
-0.0149749530085004 1
-0.000159364006104752 1
0.0138870670238778 1
-0.00488551988377245 1
-0.0364890377342684 1
0.0292612141515088 1
0.0178652027104522 1
0.038880179767092 1
0.0167067367366598 1
-0.00172253507371073 1
0.0392062556630257 1
0.00367281131490956 1
0.0249275246533892 1
-0.0349505249690858 1
0.00214794809409881 1
-0.0172224847395261 1
-0.000495612914258403 1
-0.0198433945685998 1
0.0188441811808641 1
0.0232748201720252 1
-0.00137982417029759 1
-0.0446848518175921 1
0.0115729459789532 1
-0.00705613211661324 1
0.0197356972552085 1
-0.0119475509621494 1
0.007215094305285 1
-0.0174119123220337 1
-0.00265218642069605 1
0.0161590396455826 1
-0.0343184049797275 1
0.0131002213229555 1
-0.0190146599580398 1
0.000844735993509812 1
0.0116871075633185 1
-0.029029702274338 1
0.0179467985216591 1
0.0389297539153957 1
-0.00359513959480444 1
-0.019237507455239 1
0.0078902705897732 1
-0.0301791523381207 1
0.025388571262788 1
-0.0296999875827477 1
0.00168611393300757 1
0.00414297026272352 1
0.0208385176475343 1
0.0253633273070738 1
-0.0636300288504427 0
0.0276212811693998 1
-0.02529862264898 1
-0.00402587334279612 1
-0.00088285981252249 1
0.00762051413095372 1
-0.0117773959473596 1
0.0235959613474774 1
0.0391566326994671 1
-0.013028927751037 1
-0.0159144906682244 1
0.0143212853323261 1
0.0205238178015446 1
-0.0171704874874458 1
-0.071635208587442 0
0.00145320490423324 1
-0.024494213664628 1
-0.0363368192541704 1
-0.00124504684828695 1
0.0208990796155135 1
-0.0418720021371899 1
-0.034814528052095 1
0.000855451743797029 1
-0.00386792392018845 1
0.015808922596415 1
0.0211428727327558 1
-0.0491713085024325 1
0.0185880276156488 1
-0.00782670174218547 1
-0.00975049945885231 1
-0.0319229260789005 1
-0.00689229695130078 1
-0.0277866534339429 1
0.0057716174446759 1
-0.0255430685951132 1
0.0116625175552913 1
0.0416124197108306 1
0.00814252196363818 1
0.0243215216643088 1
0.0154805583396907 1
0.00235999091585141 1
-0.0329103469490321 1
-0.0127416275704046 1
0.0410135516588493 1
0.00241301232159854 1
-0.0194588705120539 1
0.00205092142027997 1
-0.00686246448262286 1
0.03905129691786 1
-0.0397152002238499 1
-0.027284353719647 1
0.0200434256540282 1
-0.00486794767688883 1
0.0228822884664565 1
0.0236357661954424 1
0.0536156311672171 0
0.0152920269861738 1
-0.0272611972581446 1
-0.0371110901151188 1
0.004644279855674 1
-0.0440425536355743 1
-0.0124842825951449 1
-0.0161093620191893 1
-0.0160608387543822 1
-0.0131730134591408 1
-0.00995648521361324 1
-0.00500361744735508 1
-0.0209648287030197 1
-0.00192067855654441 1
0.0194314140031643 1
0.0101961771795523 1
0.0588940786867577 0
0.0173371216696537 1
-0.0114366866006899 1
-0.0307647271519105 1
-0.0141089367722676 1
0.0435419010243934 1
0.0432937477048238 1
0.0121936479023131 1
0.0341077164303854 1
0.0212634683387487 1
0.00259705873627493 1
0.00534673885444934 1
-0.0198728984834555 1
-0.0226814213177763 1
-0.043232055602461 1
-0.00294152645448452 1
-0.04720006121218 1
-0.0263034160718135 1
0.0485192012110209 1
-0.0122335896029622 1
0.00449874889458461 1
-0.00691473742833641 1
0.0282316690967402 1
0.0167168958386618 1
-0.0148229551902656 1
0.00178714984192436 1
-0.0341410083614 1
-0.0490917366702797 1
-0.0311473152863057 1
0.0408200577236201 1
-0.027215939264746 1
0.0164430881591911 1
-0.0162512904205391 1
-0.0233890723006954 1
0.038206379004251 1
0.0382320629567691 1
-0.0218345440946434 1
0.0234716553717255 1
0.0167144120571551 1
-0.0153037241657393 1
0.0230552535150917 1
-0.0351451969908584 1
-0.0182207522192297 1
0.0577009312391697 0
0.0175150039658533 1
0.0119648070126175 1
-0.011569710388153 1
-0.00738323532946803 1
0.00428295791646307 1
0.0178619752166117 1
0.0143453973713579 1
0.014181122026455 1
-0.0530400371046044 0
-0.000650380819531566 1
-0.0293858784489214 1
-0.0219722972147142 1
0.00124977366050202 1
0.00111338014680651 1
0.0100413303029245 1
-0.0072724384936867 1
-0.0178373277229923 1
0.00456700452630951 1
0.0167548585161017 1
0.0155866656249367 1
0.0215563511886981 1
-0.00734950196048775 1
-0.0502021543077583 0
-0.00817338631515282 1
0.0465582009461706 1
0.0255812833093961 1
0.00707723691204753 1
-0.0193208218487292 1
0.0201800114281173 1
0.00300963355066106 1
0.0172762106965556 1
-0.00710090605806372 1
0.0228393401639686 1
-0.0378706108185382 1
-0.0047737905086154 1
0.00626116299191351 1
-0.0501525987317291 0
-0.0210421744168331 1
-0.0250369491756581 1
0.0124058882803932 1
0.0239924943482452 1
0.00523114531100466 1
-0.011169743931113 1
0.0173628303963039 1
-0.00144059305041667 1
-0.0283776308633495 1
-0.0208928359148543 1
0.0182792067230336 1
-0.00207913276686538 1
-0.0242204197884967 1
-0.0616576881570354 0
0.0285179493522837 1
0.016082543280081 1
-0.00134577624505168 1
0.0174299048166553 1
-0.0382166541610916 1
-0.0348487492316564 1
-0.0551546843385443 0
-0.0363644893979434 1
0.0166331502363961 1
0.0510515332471545 0
-0.0130972031372854 1
-0.0183886842126487 1
-0.000295732237891983 1
-0.0279870992433708 1
-0.0154223801042432 1
0.0516560446216416 1
-0.0390366010813645 1
0.0274016716093709 1
-0.0272777248994561 1
-0.0451366721752812 1
0.00191863167991084 1
0.0388900956881602 1
0.0209816324975524 1
-0.0277389858962105 1
-0.0162545692228505 1
-0.0462204301775697 1
0.00179718092883298 1
0.0747613225255176 0
0.0288293407105816 1
-0.0189235687754595 1
0.0191536893894916 1
0.0189499053593215 1
0.00852404220595318 1
0.0444063225122182 1
0.0273007190969904 1
0.0416421378344837 1
0.004276267320772 1
-0.0171436085562377 1
-0.03857364486305 1
0.0149191271169035 1
-0.0190631342470342 1
-0.054689144943044 0
-0.0301562355301341 1
-0.00725572482325588 1
0.0119961610556081 1
-0.0518577538209205 0
0.0154439945250979 1
-0.022382512044485 1
0.0510363307541407 0
-0.0368483786466471 1
0.00327156344733646 1
-0.0216592457154666 1
0.0408376992878125 1
0.00834366859851543 1
0.000931985514645921 1
0.0371582279278499 1
-0.00671571632373095 1
-0.0255987702821358 1
0.0115104453150813 1
0.00231384846531963 1
0.02347807144145 1
-0.00271507247644525 1
0.052943966429093 0
-0.0208351500256542 1
-0.0349009013575268 1
-0.0196888569521715 1
-0.0012696600567554 1
0.00672536925991122 1
0.00814105186503434 1
-0.00713829878184553 1
0.0471714739965543 1
0.0245337747111172 1
0.0266386208400968 1
-0.0178371938323193 1
0.020902558890182 1
0.0581714351091689 0
0.0358611932136171 1
-0.0215592492705672 1
0.0285368861443683 1
0.0016086281957767 1
0.0128236521058593 1
0.0270236131728773 1
-0.00281822965944633 1
-0.0156354930656689 1
-0.0332797061507046 1
-0.0347157415089951 1
-0.00775826367121424 1
0.00129437212904219 1
0.026673370862338 1
0.00183508615728398 1
0.00614904279813897 1
0.00456662988618069 1
0.0154554573182164 1
-0.0361343896889375 1
-0.0309632247565484 1
-0.000921404585721735 1
0.00362695616393407 1
-0.0161614698300009 1
0.0298966347803857 1
-0.0162825927611346 1
0.0253199680184138 1
-0.00729178463792568 1
0.0101754423960226 1
-0.00201845870437053 1
0.0624114910738728 0
-0.00665424625520917 1
-0.00563942964762583 1
0.0185911599808552 1
-0.0107064374775296 1
-0.00126684697526063 1
-0.0651673592187039 0
0.00543382954263421 1
-0.00406023587393357 1
0.0252420727759333 1
-0.00190922676700432 1
0.0171945651607172 1
0.00951943305336965 1
0.0334980471092742 1
0.017343565162178 1
-0.00191964556277329 1
-0.00146401199049247 1
0.000914575624937537 1
-0.00160722754984308 1
0.0145337869598254 1
0.0275021776660113 1
0.0111877208712414 1
0.0178744211002895 1
0.0363942053311758 1
0.001007605095961 1
0.00938742215796873 1
-0.0226065654287662 1
-0.0129882180267976 1
0.0163285858548115 1
0.0322470806976254 1
0.0615656315742682 0
-0.0169785303821785 1
-0.0127663560285028 1
-0.0325411295776228 1
0.00614362738302185 1
-0.00706084370862369 1
0.0394156706018742 1
-0.0103349673736268 1
-0.0185898468710602 1
0.00229556205110044 1
-0.0318984899365225 1
-0.0328040544123858 1
-0.00272233795498562 1
-0.00318359038862905 1
-0.0315869513132856 1
0.0049742407734821 1
-0.00297784786552231 1
0.0296535346437643 1
0.0278434785315724 1
-0.00608311012077033 1
0.00270812941851456 1
0.0197432045741492 1
-0.00217856718111541 1
0.0257981357984576 1
-0.0158176829620245 1
0.0217414371157873 1
-0.00425860103739256 1
-0.000966829033302271 1
0.0370095996708746 1
-0.00251793879151581 1
0.00426632139586349 1
-0.0190630155695251 1
-0.00859441621746599 1
0.0133889119369298 1
0.00740980372657179 1
0.0200220257078053 1
0.00534036586135805 1
0.0271943123614149 1
-0.040992693740514 1
-0.019328377851632 1
0.00393795278662647 1
0.010004242849244 1
0.000968000154452594 1
0.0147006042199613 1
0.00711965369760481 1
0.0171986977269564 1
0.0397237057116665 1
-0.0257582280192531 1
-0.0519686358002181 0
-0.00146455693813984 1
-0.0124600230378579 1
-0.0329437948151986 1
-0.0107106451103354 1
0.00804767676398303 1
-0.00714460855146201 1
-0.0655482774729793 0
-0.00868728853641078 1
0.0479495942566218 1
0.023551279279343 1
-0.0164189199342814 1
0.00231940845905281 1
-0.015319191710378 1
-0.00878954799073225 1
0.0157585171801988 1
-0.0236586063435305 1
0.0233880249476453 1
-0.0148651757459047 1
-0.0131969877126259 1
0.0577200055800728 0
-0.0437949010423391 1
2.37803327036131e-05 1
-0.0165419479806006 1
0.0125061791145145 1
0.0245774312741953 1
-0.0300251604507011 1
-0.00519362533084924 1
-0.0330517457262902 1
0.0331321128399025 1
0.0151276594197282 1
0.0369685718898918 1
0.0201393016989839 1
-0.039350334530649 1
-0.0133092691503215 1
-0.0162468212214132 1
0.0107629411477785 1
-0.0330753646305155 1
-0.0109704364611666 1
-0.00529456407547474 1
-0.0288732702678356 1
0.0221463402967109 1
-0.0300574969048311 1
0.0480437170262531 0
0.00825848322653463 1
-0.0117404112960707 1
0.00924579640396298 1
0.0172496384228952 1
-0.0486779079564902 1
0.0339307227284043 1
0.00243251161756409 1
-0.0128780200146065 1
-0.0231494255178993 1
-0.0307787837266743 1
-0.00372227604517381 1
0.0126959806483907 1
-0.00326214559717856 1
-0.0343179224268246 1
-0.0145721715824143 1
0.0447654843820241 1
0.0260085195912994 1
0.0152740888742845 1
0.00076203888327016 1
-0.0281474503105992 1
0.0267634690337934 1
-0.000444633708380876 1
-0.00611636496329108 1
-0.0439355451128446 1
0.0279729271384883 1
-0.0121644988399371 1
0.0331314282087281 1
-0.0320141506399295 1
0.00627384837913234 1
-0.0108667087992901 1
-0.0111320166839919 1
0.0201655371214431 1
-0.0195886464288733 1
-0.017783067046327 1
-0.0392686485666521 1
-0.00819845782568625 1
-0.0194213752204272 1
0.040754192703351 1
-0.00077921117515233 1
0.0410077788397706 1
-0.00351054238046242 1
0.00426185697644238 1
-0.0522994295533335 0
0.0225680862519897 1
-0.0176017781093091 1
-0.00793524238941675 1
0.0374839473012148 1
0.0137047730019861 1
-0.00428507618547072 1
-0.0301159660833445 1
0.0551297720364253 0
0.00260406500143229 1
-0.0111788694718043 1
-0.0258087116636258 1
-0.0132099024649897 1
0.0283198196968534 1
0.0158886429689733 1
0.0194796304365605 1
0.0596359776542836 0
-0.0198106744310751 1
-0.0228591843558631 1
-0.0207276839598272 1
0.00469327866924555 1
-0.00959438577314929 1
0.00319224083545349 1
-0.0236842651110275 1
0.000936999539390177 1
-0.0257917727372547 1
0.03074115296429 1
0.0409756565802778 1
0.00976917624474023 1
-0.00764561582560541 1
0.0155728087568623 1
-0.0058106043955059 1
0.0425982726852373 1
0.00612639022229582 1
-0.0117121430718853 1
-0.0314129034587155 1
0.0168009200390026 1
0.0600270363430789 0
-4.09199694289134e-05 1
-0.0224770754996406 1
0.012495815405552 1
-0.00632417524996167 1
-0.0201170821767931 1
0.00366711249943409 1
-0.0310938268720746 1
-0.0248038598928127 1
0.00198563397364149 1
0.0120755867277394 1
-0.00811328013183278 1
-0.0222467432719473 1
-0.0208499907360158 1
-0.00998441206773394 1
-0.038584214528401 1
-0.0292951241779282 1
0.0212722990360556 1
0.035952437664418 1
-0.0372338876636013 1
-0.03516755538721 1
0.030148547092036 1
0.0160837256242926 1
0.00471480305768465 1
-0.00388858004522131 1
-0.0378690653135547 1
0.0529754299338149 0
-0.021619187176253 1
0.00246528762495332 1
-0.0614829644717269 0
0.0442649688564981 1
0.0111000425924644 1
0.0267467364212757 1
-0.0114632741105117 1
-0.00800099058527519 1
-0.00587108398323415 1
-0.0413936440243307 1
-0.0217038043622693 1
-0.0374110768583523 1
-0.0178246546394453 1
0.00197989724060008 1
-0.028192112905616 1
-0.0176345702235071 1
0.0296481107133521 1
0.00220462209643578 1
-0.0115397487408202 1
0.0254896404324921 1
-0.0035786587501528 1
0.0252389749478936 1
-0.02702485629546 1
0.00453151508072988 1
0.0104375955744671 1
0.0703532849303155 0
-0.00468111508743593 1
-0.0346603245859431 1
-0.00707669457862669 1
-0.0715786535313971 0
-0.00494390620323894 1
0.0213831942914398 1
0.0374111557237428 1
0.0123963225482591 1
0.0171421379032351 1
0.0216606277256143 1
0.0264197859256479 1
0.0193297227286703 1
0.00318946950019021 1
-0.0262046838416251 1
-0.0364877239442056 1
-0.0109474779981981 1
0.0384826228200035 1
-0.00857378989749982 1
-0.0327877229452157 1
-0.0359798334708765 1
-0.00955922810894447 1
0.0337515930700697 1
0.0355935221839802 1
0.0625064905925845 1
0.0811739365275847 0
-0.000442188015056385 1
0.0277543010773614 1
0.0250073330481035 1
-0.0446582073946172 1
0.0120194105663471 1
-0.0296274900599694 1
0.0101010246541856 1
0.0251032306410598 1
0.0014823004143206 1
0.0196327305678662 1
-0.0233070579807418 1
0.0307096760385045 1
0.003256842748714 1
-0.0201895718345837 1
-0.0115502454315159 1
-6.16342457177618e-05 1
-0.00199551800171212 1
0.0258343394014831 1
-0.0309951024353608 1
0.0174275409035523 1
0.0135348542486278 1
0.0117984207795995 1
-0.00657359324013442 1
-0.0521481615500052 0
-0.0240677876316375 1
-0.0134854014024996 1
0.0188770350370563 1
0.015395560063856 1
0.0422542651439027 1
-0.0141452227058552 1
-0.0453288018830775 1
0.0256490005678914 1
-0.0332537473887238 1
-0.0131718507140597 1
-0.0155973856123304 1
-0.00778985153419513 1
-0.032218085981296 1
-0.0080553790945164 1
0.00574459486460355 1
-0.0213465878772715 1
-0.0246347369869024 1
0.00805640262774924 1
-0.0305635404332351 1
-0.0060901947769248 1
-0.037537444357114 1
-0.0245626847009965 1
0.00344062286289646 1
-0.0729717429546735 0
-0.029675746214706 1
0.0202533143338033 1
-0.011550826136926 1
-0.0436470271624859 1
-0.00792887008179206 1
0.0239454371404385 1
0.00535675001000178 1
-0.0639124842078061 0
-0.00874137033379431 1
0.0271847526577484 1
0.00477894731330466 1
0.0293035731260632 1
-0.0297023649937245 1
0.0335691651908335 1
0.00467428867309745 1
0.00871928036972576 1
0.039506430790642 1
0.00609123714445848 1
0.0615615473627856 0
-0.0202771137731034 1
-0.0238368988601183 1
0.0138504564505496 1
-0.0128980694213807 1
-0.00468726013467662 1
0.0181930609932882 1
0.0232709719030565 1
-0.00846716299114595 1
-0.0116389297075554 1
-0.0143826184683746 1
0.00681537521277036 1
0.00493872319711074 1
0.0217452242263085 1
-0.00271227647025724 1
0.059931199862358 0
0.00783744537026851 1
0.0514279008106661 0
0.00374879410647286 1
-0.0135569790624083 1
0.00316620576861522 1
0.033028169457267 1
0.00802172433686238 1
0.0363895311318833 1
0.0106484229605148 1
-0.0328541953983359 1
0.00621359136967974 1
0.0217365270914717 1
0.0442943713073695 1
0.025786112957813 1
-0.0356539125327728 1
0.00792502436953017 1
-0.0352379964231545 1
0.0468510662414702 1
0.0181857468844016 1
-0.00428131659611429 1
-0.00285950491148459 1
0.00407778164838005 1
-0.0303016497622676 1
-0.00883621874406633 1
0.0235503160634558 1
0.0266487025031428 1
-0.0521827880090171 0
-0.0298313007817377 1
-0.0352145666420668 1
0.0222822191981688 1
0.0248573712472303 1
-0.0164576314898973 1
-0.0256047171192387 1
0.0367403007228826 1
-0.00664110016217451 1
0.0586725274214207 0
-0.00210621818985001 1
-0.00193763893268514 1
0.0099593443166485 1
-0.0181980467478073 1
0.00151427262326011 1
0.0317211576845082 1
-0.0399904265373297 1
-0.0113997395840571 1
-0.0144520141289125 1
-0.0411840271504603 1
0.0368418856253407 1
-0.00153767198506227 1
0.00597478545348524 1
-0.00511274321302209 1
0.0188550358577596 1
-0.0150603872353385 1
-0.000918479124440832 1
0.0245378249152176 1
0.0113761017529066 1
-0.0380382543016645 1
0.00467546269413928 1
0.0277579210283367 1
0.0224255610403818 1
0.0123005693591808 1
-0.0507068061535831 1
-0.0360771224779665 1
0.00363826056613565 1
0.0522364063972221 1
0.0273095995371605 1
-0.0336943010652497 1
-0.0300607327685141 1
-0.0522298314097977 0
-0.0115862316839352 1
0.012672441172925 1
0.0345033023175899 1
0.0152225564467401 1
-0.0193571375631881 1
0.0243287949074261 1
0.0109484259058414 1
-0.0023750936432059 1
0.0165497568804421 1
0.0166345070956729 1
-0.0139974639420078 1
-0.0139671581213768 1
0.0406085338370638 1
-0.00603335571208689 1
-0.00188675128616835 1
0.0314580293852709 1
-0.0125833305012885 1
-0.0185007613374882 1
0.0111336655047795 1
0.0475902195917089 1
0.00265358591577204 1
0.000388214689310591 1
-0.0112566455980761 1
0.0196899366912193 1
0.0335224573048958 1
-0.0325539188601261 1
0.0109523674131062 1
-0.0388276582598738 1
0.0617948873612096 0
0.0447422541974448 1
0.0133848354653432 1
-0.0192891459414432 1
-0.0257047303313654 1
0.00963832318683654 1
0.0345227793330671 1
-0.0417924238349884 1
-0.00654105904688108 1
0.00947968612850879 1
-0.0315606175437312 1
-0.0486529493850702 1
0.021747958738096 1
-0.00395866297688819 1
-0.0161951785965729 1
-0.0070281794849756 1
-0.0551089936493411 0
0.0030250735815624 1
0.0116601617775808 1
0.013687496584923 1
0.0161565218488434 1
-1.86012628811891e-05 1
-0.0326202838198431 1
0.0417817358167566 1
-0.051700363727279 1
-0.00724808562840716 1
0.0344526060538916 1
0.0240864950599088 1
-0.0286267724905343 1
0.0157219455639671 1
0.0195967564215408 1
-0.00693830100260644 1
-0.0121930244341314 1
-0.0312684720145062 1
0.0282814754322246 1
-0.0210156844429663 1
0.00745435095869794 1
-0.0292978717111388 1
-0.0188091949993759 1
-0.0103453360111841 1
-0.0342281239921724 1
0.0244007324609899 1
-0.0117641857835383 1
0.00134258299375637 1
0.0244871166965506 1
0.00830357218294353 1
-0.0279544186617108 1
0.0128331643052056 1
-0.0133410280792283 1
-0.0319901123724492 1
-0.00243436946540567 1
0.0186090404112105 1
0.00587064915164625 1
-0.0196352223599017 1
-0.0345527502133244 1
0.0293607948202777 1
0.00274629826702755 1
0.00816975232769026 1
0.0545720648916638 1
-0.0107168315666495 1
-0.0312488309935419 1
-0.0324331867512556 1
-0.0141936788174422 1
0.00265190795384456 1
-0.0180556905110666 1
-0.00319514408315817 1
-0.0350505930530294 1
-0.0316162559886572 1
0.0594718150151691 0
-0.0167694739391443 1
-0.025878837433968 1
0.009371476410015 1
-0.0236625074588158 1
0.0332552784968907 1
-0.0286575593687773 1
-0.00467875138759081 1
0.00909181107956751 1
0.00458380743174314 1
0.0300060108416468 1
-0.00362753286537208 1
0.0365720326472499 1
0.0234507950475585 1
-0.011619643475235 1
-0.00459951946183075 1
0.0199140525187033 1
0.0227160592352492 1
-0.00280488763542539 1
-0.0131207105888817 1
-0.0236563855230657 1
0.040900834470407 1
0.0449728105539592 1
-0.00284063450190953 1
-0.0297561565667115 1
-0.015174659138128 1
-0.0372887785283576 1
0.0230839211356203 1
0.00599328333452461 1
0.00798253984418215 1
-0.00535018777418412 1
0.00210614362849941 1
-0.0163728728464177 1
-0.00962644103472615 1
0.00492328028201867 1
0.016806445142915 1
0.0179120825361613 1
0.0222499125673154 1
-0.0196741209339775 1
-0.0119015175888614 1
-0.0205087368789174 1
0.0190948610883924 1
0.0239194023936709 1
0.0390737517959916 1
-0.00642211588130666 1
0.0513085588400448 0
-0.000854188543865589 1
-0.0135245129435016 1
0.00267370395952814 1
-0.00366884016934178 1
-0.0360721896449041 1
-0.00416691089840328 1
-0.00323746569624398 1
0.00799922361799556 1
-0.0121731714474195 1
0.000268670671323077 1
-0.00118000509004965 1
0.0073259963176815 1
-0.0108229245598251 1
0.0424493896078898 1
0.0076741648216689 1
-0.0142581177398312 1
0.0220169673075744 1
0.00592202051823819 1
-0.0281414934338844 1
0.0210004777698754 1
0.0525061284945082 0
-0.008350294843281 1
0.0420839284263357 1
-0.00295424815805326 1
0.00392245477352734 1
-0.0315768704012962 1
0.0203157065798216 1
0.0296808202559377 1
-0.0327848393398068 1
-0.0472648822485948 1
-0.0154831090990452 1
-0.0056617094497858 1
0.00943537041830859 1
-0.00847586794143819 1
0.0151319787713836 1
0.0289019222754683 1
-0.01329777919308 1
-0.0443023817770628 1
0.00794405250438051 1
0.0213881042827285 1
0.0198311904327831 1
0.0161476060774682 1
0.0168482680545771 1
-0.0522566037135701 0
-0.0458767231784514 1
-0.00382644128683981 1
-0.00597025125173313 1
0.00431467066688621 1
0.0146301859904588 1
-0.0301048833693109 1
0.0195214002988894 1
-0.00111160637474503 1
0.018081252084097 1
-0.049225972936987 1
-0.0259221486012764 1
-0.0146231177757799 1
0.0360585883543637 1
0.00646785947417271 1
0.0226178126267025 1
-0.0167854330154279 1
0.036021447488246 1
-0.0245041334144569 1
-0.02272139479595 1
0.0296634007928236 1
-0.010753534639059 1
0.0312622363445002 1
0.0304431768727158 1
0.0127798104419201 1
-0.0090988011824613 1
0.00680236365357579 1
0.0247708127157299 1
-0.0573491079745869 0
-0.0209396823855097 1
0.00251605879785975 1
-0.0362280527733531 1
-0.0219409932564357 1
-0.00486747776893503 1
-0.00627768809204876 1
0.0149806236112876 1
0.00460357893574532 1
-0.0131377717889208 1
0.0066354713780011 1
0.010668717108472 1
0.00280737205957661 1
0.0110408703342964 1
0.000819480982238115 1
-0.0273110237672555 1
-0.0157036870645939 1
-0.00437469316873084 1
-0.0249667569146854 1
0.00842308494702797 1
-0.00539703394307131 1
0.0574764275719853 0
0.0108280411974178 1
-0.0321647985232817 1
-0.0133832248761451 1
-0.0358323976682679 1
0.00223610919262612 1
0.00924129217327348 1
-0.00159679908620851 1
0.0431115909231217 1
0.0277111494775863 1
-0.0519439601102567 0
-0.0281418623804818 1
-0.012788522745883 1
0.0215793297173967 1
-0.000125533594942036 1
0.0449657843071478 1
-0.0381673257318332 1
-0.00750597511601168 1
0.0216701653213913 1
-0.018035570648393 1
0.00308306367439216 1
0.0116937828903041 1
-0.00576678391612697 1
-0.0458205664828547 1
-0.0247774526346233 1
0.0125367555298784 1
-0.00613424594380401 1
-0.0189477513255971 1
-0.00598605528405192 1
0.0107418280132968 1
0.0287510744219453 1
0.0248436426244559 1
-0.0453106915896215 1
-0.010303296469006 1
0.0267203028739119 1
-0.0286922273761771 1
-0.0207287802953689 1
-0.0366838134720909 1
0.00361922510385652 1
0.00488572476211124 1
-0.00718677640582803 1
0.00986377160880655 1
0.00198873076166634 1
-0.0239432553409481 1
-0.00606218981349356 1
0.000354044326031359 1
-0.0298539029543933 1
-0.00782687940141941 1
0.0297689561310647 1
-0.0331268101755223 1
-0.0101265242042092 1
0.0398149966732036 1
0.016958230495959 1
0.0139131363958276 1
-0.0236758754985803 1
-0.0064866612031322 1
-0.00828040352623639 1
-0.0155266617579594 1
-0.00909478548613411 1
-0.0199353333135362 1
0.0254705329305106 1
0.00980331983828105 1
-0.00739295799720006 1
-0.018385701883483 1
0.0381992872187271 1
-0.0137778919117187 1
-0.0246979230599005 1
0.0288559930103983 1
-0.0104780384033955 1
-0.0342426907077287 1
0.0559109345124993 1
-0.0172665567524089 1
0.000955840181018787 1
0.00306441188246692 1
0.0110655644943595 1
-0.0270296868418352 1
-0.0450322282298132 1
0.0538735496378935 0
-0.0184694799785574 1
-0.00315526992100126 1
-0.0411359510284948 1
0.00162943527362248 1
0.0281404476409287 1
0.0334401469656361 1
-0.0110003528972162 1
0.0262323691986878 1
0.00999429357922062 1
0.004580811445824 1
-0.0513628031104553 1
-0.0395558380078661 1
-0.0160413957764006 1
-0.0270399978994351 1
0.00741935484738559 1
0.0104228367743569 1
0.00522840687202528 1
-0.0173595025742633 1
-0.0286072323773529 1
0.00905956621695128 1
0.0556493703326735 0
-0.0110856599526734 1
-0.0019610532424683 1
0.0204696375882624 1
-0.000523120873724089 1
-0.0372679461957597 1
0.00750307574118508 1
0.00614935007380859 1
0.0205613178034821 1
-0.034894519317453 1
0.0178749856640845 1
-0.00398218702140266 1
0.00411437588025382 1
0.0510096810896618 0
-0.0148043602924881 1
0.00368778284268541 1
0.0381997356525127 1
0.0138108376463926 1
-0.0158204395987303 1
-0.00155941725654453 1
-0.0263029913071239 1
0.0300436745359312 1
-0.00820806394074122 1
-0.0181445583272966 1
0.0118898711045848 1
0.0330631137990537 1
0.016499264450785 1
0.0560694105942353 1
0.0117811357784864 1
0.00928928622149975 1
0.00976079311986226 1
-0.0129956646279909 1
0.0101748471393479 1
-0.00153547506196372 1
0.0204721583551899 1
-0.00117413905321016 1
-0.000851539694291683 1
0.0427670476124802 1
0.0366259808173024 1
0.065911515127601 0
0.0182043448073152 1
-0.0352104969991494 1
0.0388212496969887 1
0.0152662307924291 1
0.0118362226767206 1
-0.000878980028636952 1
0.018647755105509 1
0.0346773084060448 1
0.00654173249062456 1
0.0182077732940223 1
0.00140004559373987 1
0.00672271376531528 1
-0.0132375587306893 1
0.0401306951218208 1
-0.00982724672687817 1
-0.010169437823996 1
-0.0209970769775782 1
-0.0174578935648197 1
0.00459868589900713 1
-0.00586841360542711 1
0.0159051944737696 1
-0.00550455770946451 1
-0.00919921900112301 1
-0.00130721518954796 1
-0.0120255817375357 1
-0.00823675743382336 1
-0.0165450892909104 1
0.00496755520485722 1
-0.0463736431105181 1
0.00192258499769113 1
-0.0190400405922444 1
0.0158168649381199 1
-0.00617448425097558 1
-0.0195207076949239 1
-0.00151334119759653 1
0.00629242035428841 1
0.074068127751588 0
0.0296455109964117 1
0.0050295419797373 1
-0.0359908806036254 1
0.00775634181389121 1
0.0398909109086307 1
0.0139536017374636 1
-0.0327048147284538 1
0.00163516776164448 1
-0.0383015694663674 1
-0.0175154310521801 1
-0.0121284807816561 1
0.0301083399213726 1
-0.0303525768123594 1
0.0261202144448531 1
-0.00394416397487326 1
0.0256787433141692 1
0.00408088302037545 1
0.0233281046805806 1
0.00658603772403351 1
-0.00195573006200615 1
0.00184150581666711 1
-0.00787862234637448 1
-0.032494521593775 1
-0.00453965264705156 1
0.0246668745246317 1
-0.00154104921567565 1
-0.00655873970922726 1
-0.00359119465302316 1
-0.0119780034010181 1
0.00282000115091193 1
0.00144839152260531 1
0.0127507757350461 1
0.023616531035615 1
0.0061072796130464 1
0.0013391794189464 1
-0.0332650837254224 1
-0.033127627703581 1
-0.00882970281492805 1
0.0514426634850879 1
0.0160199525663867 1
0.0643001562327322 0
0.0105327685805983 1
0.00187664543550736 1
0.00618937363957873 1
0.00849741923934343 1
-0.00247427139970798 1
0.00620067426821706 1
0.00390085594480914 1
-0.0550216470875242 1
-0.0188424657812582 1
-0.00635000919485206 1
0.0222637658512425 1
-0.0150718491474557 1
-0.0129176541393713 1
0.00781183154040388 1
-0.00355699347411345 1
0.0115597081339344 1
0.00281407658036386 1
-0.00404028297220428 1
0.0343940013316207 1
-0.0126841342209728 1
0.0281464093416297 1
-0.00328807786968515 1
0.0122754722346539 1
-0.00170048112033998 1
0.0118559950591105 1
-0.00901662987185581 1
0.00701883050965001 1
0.00751823329063854 1
-0.0226648600292064 1
-0.0359887245453198 1
0.0296044771110845 1
-0.0251027637271445 1
-0.0042031222425282 1
-0.028416428158636 1
0.0284860527086051 1
-0.00533277588989839 1
-0.00338872655066978 1
0.0181772960694554 1
0.0261138186820778 1
-0.0288014417294273 1
-0.0222382720778142 1
0.0122418683381366 1
0.0180059644589582 1
0.0232976870679528 1
-0.0055508623125953 1
-0.0415441684455097 1
0.0254368399010493 1
0.0063206167901458 1
0.00213927989372692 1
0.0181540185423444 1
-0.0450536161732655 1
-0.0400921610931964 1
0.0284711296851635 1
0.058845998537351 0
0.0197860591695163 1
0.016162321618563 1
-0.0116664715184635 1
-0.00545825373919453 1
-0.0341120066155972 1
-0.0162002769838274 1
-0.0542136571041699 0
0.0120306385849692 1
0.00862583922317983 1
0.000887139997083077 1
0.0248830566369691 1
-0.0237635446399157 1
-0.017548525803865 1
0.0253553031177903 1
0.0176324950852504 1
-0.0270077743685766 1
0.0202885925326258 1
-0.063739051134661 0
-0.0278630666734351 1
-0.0101009501595293 1
-0.00707530063856708 1
-0.00136520492086207 1
-0.0241276427877128 1
0.0373130022095399 1
0.0305946375694023 1
-0.0320420129549827 1
-0.0204256194791046 1
-0.0156560302304846 1
0.000311736183173982 1
-0.0426051681239119 1
0.0197654435026775 1
-0.00951624449446085 1
0.03954153124332 1
-0.0538832811015926 0
0.00844039861243085 1
0.0063437511570799 1
-0.0359113930443005 1
0.00719666411586615 1
-0.0157798814295454 1
-0.0488103955728314 1
0.0048751385203469 1
0.0107786687655562 1
0.0298976098633479 1
0.0213093705195772 1
0.00603001577444284 1
0.0171653094132381 1
0.0250739217109941 1
0.0522245538406414 0
0.0246913614991616 1
0.00739245616754592 1
0.009574636274326 1
0.0307457217418831 1
-0.0180521967661527 1
0.00349709170312395 1
-0.00449445071201631 1
-0.0341144662254292 1
0.0231279109521831 1
-0.0550884080471424 0
-0.0322086633775199 1
-0.0148411208813381 1
-0.0175361670493139 1
0.00489198986468952 1
-0.0484817530157455 1
-0.00447993440210983 1
-0.008760575659537 1
0.0430543387661669 1
-0.0196480728499618 1
-0.0173058758370761 1
0.00206392337841043 1
-0.0569511929500884 0
0.0316569675207058 1
-7.82371350496246e-05 1
0.00584451126459715 1
-0.010666562362347 1
0.00398250757569571 1
-0.0400184236889437 1
0.00399154242223555 1
-0.0353326232141614 1
-0.0199774889867085 1
-0.0168536481154834 1
-0.0434556148111185 1
-0.00866826698684169 1
0.0269687409134549 1
0.0115881784654546 1
-0.013412564429939 1
0.0191062057536549 1
-3.38305881595518e-05 1
0.0215011925056335 1
0.0201487012560777 1
0.000995408143781863 1
0.0471715239372157 1
-0.0525096690905733 1
-0.0393992137506405 1
0.0450392236624551 1
-0.0227446654617312 1
0.01241439706322 1
0.0413862579670494 1
-0.0376434698858904 1
-0.00147128027040925 1
0.00278480878566657 1
-0.00752583744025302 1
-0.0741142732612278 0
0.00535987304389945 1
-0.00725543318013828 1
-0.0249643177372241 1
-0.0288223165578713 1
0.0141961844233548 1
-0.0655010547846679 0
-0.00772086355231998 1
-0.00621168992403413 1
0.0201390233857864 1
0.0122555513965478 1
-0.0133994849841637 1
0.0199080350259467 1
-0.00260072502064802 1
-0.013684063398838 1
0.0284726865980896 1
-0.00894555673098991 1
-0.0430296888628235 1
-0.0399104906544972 1
-0.0207830172034171 1
-0.0161916038201023 1
0.0354356823424303 1
0.0303922262462044 1
0.0207723935222313 1
0.00883823423005952 1
0.000256119704221828 1
-0.0132536575115122 1
-0.0125192395606286 1
0.0707956413876256 0
0.0283238069405562 1
0.00870509980205022 1
-0.0172547114888233 1
0.00808115263889016 1
-0.00787567574127387 1
-0.0244122275778701 1
0.0169727947129103 1
0.00671565635013786 1
0.00232124521871031 1
0.0209313001516636 1
0.031579925537749 1
0.0580663216700215 0
-0.0309988672646988 1
0.019760556635547 1
-0.0418379900478327 1
0.0322054999103743 1
0.00637344647278627 1
-0.00996634338621006 1
0.0405329301725596 1
-0.0116955148804608 1
-0.0129023155552175 1
-0.0145481240265602 1
-0.00244337493739243 1
0.0201736410631941 1
0.0212502118325862 1
0.0106645822559813 1
0.00689065295068617 1
-0.00891719320733724 1
0.00173382809048989 1
0.032409893984622 1
-0.00787825943505327 1
-0.0534018179171919 0
-0.0259928992208217 1
-0.0361568294984469 1
-0.0272932219440423 1
0.0220423743828724 1
0.0179432588305535 1
-0.0146935067221047 1
0.0139195029322302 1
0.0171741908146392 1
0.00120601798363408 1
0.0092749516546568 1
0.0159118670585867 1
0.00258598559039687 1
0.0097727535480412 1
-0.0116211313120239 1
-0.0409002629377494 1
0.0243717367445632 1
0.021035999659159 1
-0.00876963754536755 1
-0.0295098610454372 1
0.00939099352928069 1
-0.00608433067194206 1
0.021585183626873 1
-0.00145510642442388 1
-0.00293702702741502 1
0.0315070914938088 1
-0.00896324272876664 1
-0.000377934819490626 1
0.0320530550793017 1
0.0148177839219614 1
0.018262703337626 1
0.00569970441815067 1
-0.0125441377962925 1
-0.00663387713612289 1
-0.00690936151645251 1
-0.0212794908169729 1
0.035927356220646 1
-0.00741790280831447 1
-0.0101802539412412 1
-0.00985685094995302 1
0.0488856252470879 0
-0.0449736527823482 1
-0.0142024363026102 1
-0.00148729561877078 1
-0.00847091076533468 1
-0.0297047790923952 1
0.00986204912030959 1
-0.0656143950437044 0
-0.0465181935034107 1
-0.0394672243262725 1
-0.0107467836438631 1
-0.0228579227179725 1
0.0231474379261095 1
-0.0238521035746795 1
0.0043262124786369 1
-0.00511605845793079 1
-0.00125411589659678 1
-0.00437933320038163 1
0.0402443392902173 1
-0.0340019286995556 1
-0.0302481709075418 1
0.0129328162790827 1
-0.0263346364531708 1
0.0248513518337033 1
0.0110890505058877 1
-0.00614463155874575 1
0.0405059802489135 1
-0.00227588465615219 1
0.0121789221188526 1
-0.0234416528824737 1
0.0176519740969358 1
-0.0161310375491544 1
0.0258773958783829 1
0.0547345594335323 1
0.0232367434988564 1
-0.0156286066159536 1
0.0403277057688226 1
0.0171703805696381 1
0.031946446573653 1
-0.018536405461716 1
-0.0184060901946884 1
0.0409341057095019 1
0.00246031874739587 1
-0.0142126642443106 1
0.00216936377609651 1
-0.0151300196768641 1
-0.0245512116066825 1
0.0175209680581204 1
0.0234430549118062 1
-0.0147812958134734 1
0.0216230021046822 1
-0.0171760712157564 1
-0.0150123447475023 1
-0.00898204142440339 1
-0.0127444349890341 1
-0.00742149882020579 1
-0.00235596562175367 1
-0.0412029557108997 1
0.00102486490475487 1
-0.0269920709864774 1
0.0176442759602253 1
-0.0644393200370632 0
0.0116592295389439 1
-0.0230742444648791 1
-0.0155161960724875 1
-0.00520451311378325 1
-0.0257505765099933 1
-0.00564776003406039 1
-0.0136191156583712 1
-0.0374103637418302 1
0.0047174906619065 1
0.00634141475682536 1
0.0052827673501744 1
-0.0303872208424687 1
0.00235813608211552 1
-0.0170684901172652 1
0.0115885843063736 1
0.0116878985065833 1
0.0617754689767417 0
-0.027529955902833 1
0.00123984597685859 1
-0.0739689897770189 0
0.0747935474421563 0
0.0123503718609257 1
0.0246251808572878 1
0.00170798975737254 1
-0.0107607542766088 1
0.013624912699247 1
-0.0563054628906107 0
0.00559066141562363 1
0.0169878435037929 1
0.0281752374424218 1
-0.0346582049647417 1
0.0163910886670478 1
0.0148701218285701 1
-0.00335268403407338 1
0.0412814322758661 1
-0.00964799246139798 1
-0.00952646119329032 1
-0.0316337085324547 1
-0.00903726061804278 1
-0.0396926946953783 1
0.00240912361756319 1
-0.0580629307869151 1
0.012355895446085 1
0.0169989097375549 1
-0.00683586968496028 1
-0.0735207924585443 0
0.0168213635220935 1
0.0012863632406685 1
-0.0105433770748005 1
0.00792949148314935 1
-0.00474768109107799 1
-0.0135978592784635 1
-0.00205977206390668 1
0.0191366413415397 1
-0.0349257589837589 1
0.0165453093814647 1
-0.027418295282113 1
-0.0439468050008583 1
0.0171698284874797 1
-0.0489465912438658 1
-0.0148833284648267 1
0.0179142219250284 1
0.0171559386984472 1
0.037468135905173 1
0.0248369675798531 1
0.0460368179688145 1
0.0335539182150315 1
0.00150896277638222 1
0.0325654281627786 1
-0.00496082687322325 1
0.0229294289620285 1
0.0239566433431621 1
-0.0144023458005863 1
0.00133795204714419 1
0.00623538122071395 1
-0.0133623671344705 1
-0.0315888437103485 1
0.0186385926441521 1
0.0247295159874876 1
0.0318602927985921 1
0.00599470278785072 1
0.0503657238088961 0
0.0381416554221297 1
-0.0136456840002267 1
0.0351218360428292 1
0.0537757155182455 0
-0.00254679805799271 1
0.0183204946511182 1
-0.0184720447099845 1
0.0110014108578904 1
-0.0296945526887162 1
0.0147817375571215 1
0.00276409054018653 1
-0.0345962213351837 1
0.0379427294924962 1
0.0322161403598045 1
-0.000407898355579548 1
0.0327465777571551 1
-0.0229615576431248 1
0.00556606627294912 1
-0.0298111115055214 1
0.00642169702359935 1
-0.0207799912136724 1
0.0176398074308494 1
-0.0268698813032581 1
0.0229942103664945 1
-0.0466616457482603 1
-0.0148695419675209 1
0.0186922449480539 1
0.0148945344484446 1
-0.0404981541430002 1
0.00103119351772155 1
-0.0274479149241303 1
-0.0248887057632012 1
-0.025881824150924 1
0.0422345944159762 1
0.0295218032322884 1
-0.0341391306743222 1
-0.00855005999516958 1
-0.0442657921011816 1
0.0265686764097023 1
-0.043308202790808 1
-0.0278944188595551 1
-0.015657103650967 1
-0.0410524934771964 1
0.0527396375388401 1
-0.00570223457706035 1
-0.00571579757404955 1
-0.0134656642597183 1
0.0304731346012506 1
-0.0234390456840908 1
-0.0175546388395862 1
-0.0226330920481268 1
-0.0103503085066879 1
0.00529898457645065 1
0.00863596881093837 1
-0.0102088923099615 1
0.0397481144090949 1
0.0607557574381701 0
-0.0291343795726194 1
0.0266194163847756 1
-0.0161931102461391 1
0.0265488538462707 1
0.0320443332802298 1
-0.00987598752704913 1
-0.0467419212556947 1
-0.0262863127949589 1
-0.0478137970137583 1
0.0124352984010988 1
0.0241246691287637 1
0.00424613443210013 1
-0.0278653849508029 1
-0.00430175401817321 1
0.0200100891865403 1
0.0182434760055775 1
0.000267025114352384 1
-0.00820868104585737 1
0.0422299528835875 1
-0.0162078023965332 1
0.00570721927397993 1
-0.0190185294036893 1
-0.0190104992382368 1
0.011924527813143 1
0.0134289297375534 1
-0.0157373870938313 1
-0.0300720605845183 1
0.0289607967447299 1
-0.015805890790538 1
0.00599729232614361 1
0.0105835866647115 1
0.00437827143318261 1
0.0388915389279366 1
0.0190917707483046 1
0.00871200892041304 1
-0.0169845587419333 1
0.0164012646830959 1
0.0082514961232533 1
-0.00330993354865966 1
0.00289735218169992 1
0.0177899791301964 1
0.00054064896786625 1
0.0522076889866777 1
-0.00407090146876024 1
0.00657829649436088 1
0.0235630222689175 1
-0.0273858063091228 1
0.0163418946229935 1
-0.00761492962250404 1
0.00883167889752879 1
0.0128618423176435 1
0.00465484695866553 1
-0.0562146895990315 0
-0.0322363079117224 1
-0.0132045145274206 1
0.0282024357648371 1
-0.0328363832782419 1
0.0498191543208698 0
-0.00196348961850195 1
-0.0352398463780686 1
0.00368873220933968 1
0.0141033975437955 1
-0.0110786611459973 1
0.00713235146680122 1
-0.048627045502645 1
0.000325060897365033 1
-0.0292904419525627 1
-0.0212110596316255 1
-0.0138322131891474 1
0.00267056219330044 1
-0.0336012862225961 1
0.0161435509006894 1
-0.0266720405791522 1
-0.0121343811903512 1
0.0497866350756777 1
0.0292285662515911 1
-0.0164835654487311 1
0.0153291060531666 1
-0.0392242674285011 1
-0.017970839426192 1
0.0289446871488495 1
0.0325885493390322 1
-0.0012320580809141 1
-0.0241595834136871 1
0.010173769896419 1
0.00700008515077755 1
-0.0352609294070923 1
0.000249107656112464 1
-0.0711335408056824 0
-0.0383729177621214 1
0.00916195308935189 1
-0.000571664684899323 1
0.0108212241097764 1
-0.00653302168203653 1
0.0288328761525497 1
-0.015813260701976 1
-0.00412008082118679 1
-0.0168769290783518 1
0.0130509215799794 1
0.0316569075608588 1
0.0179561458005478 1
0.0302468887020838 1
0.0243315512648553 1
0.040109707619651 1
0.00069907599015587 1
0.0114585552669021 1
0.00105996575028553 1
0.0554467602724619 0
0.0279955469313171 1
0.00455527665640126 1
0.0134698147278355 1
0.0151674702090483 1
-0.0150642830613148 1
-0.0235411207795421 1
0.0220422629482994 1
-0.0101029862792072 1
0.0050615939537982 1
-0.0216813978382106 1
-0.0527256010758648 0
-0.0146853552668116 1
-0.0283730448591966 1
0.0155805769355736 1
-0.0363156967408515 1
0.0279606577431831 1
0.0130453430901792 1
-0.00210204664472706 1
-0.0183800391674616 1
0.0530478427067061 0
0.0362867818140532 1
-0.0182658693454066 1
0.0160875326487943 1
0.0178997570064405 1
-0.0260770205659136 1
0.0736997465186429 0
0.0163769048249037 1
-0.000583399517381317 1
-0.0155113656238613 1
-0.00158581608162951 1
0.00687783339042728 1
0.0217978944233588 1
0.0283670503895788 1
-0.0502291708461016 0
0.000130050673017509 1
-0.0255153347216015 1
-0.0101261538003537 1
-0.0331864091582539 1
0.0542286795596495 0
0.00126507476983919 1
-0.028103838103294 1
0.0215555362146706 1
-0.0341639414873918 1
-0.000583722407139315 1
0.0394932060399613 1
0.019719362798926 1
0.0290934229528213 1
-0.00264236732746265 1
-0.0418831072224503 1
0.0140370756281478 1
-0.0115437412649142 1
0.0583364318538024 0
0.00378512367608127 1
-0.00309742799751213 1
-0.00377602021161198 1
-0.0526630938150689 0
0.0222331284454793 1
0.0285945832301336 1
-0.00122273473024429 1
0.00734037210244823 1
0.00868557178084088 1
0.0525316639260182 0
-0.0256700025282991 1
-0.00289066599037698 1
-0.0353509625555659 1
-0.0127733860441791 1
-0.0191429965729119 1
-0.000108818187157663 1
-0.0164254955024132 1
-0.0236497591471927 1
-0.0376683445701066 1
0.00890618908017623 1
-0.0100619635363175 1
-0.0132451352407891 1
0.0474174629423025 1
0.0524232092348336 0
-0.0246638665628888 1
-0.0240853189462123 1
-0.0155475436694231 1
-0.0531331103633097 0
-0.0205459486379773 1
0.0095702429403575 1
0.0450040156250636 1
-0.0221030157777678 1
-0.0154616885320508 1
-0.000569059795905905 1
-0.0210474534536298 1
-0.0272279855839742 1
-0.00661273964499406 1
0.0114513791539237 1
-0.00378031223236401 1
0.0208100516883978 1
0.0100607821292772 1
-0.00565374354452231 1
-0.021540484440598 1
-0.00519113274966762 1
-0.0151623015648811 1
0.00935553863702596 1
-0.0264588738273708 1
-0.0424132664749714 1
0.0541619564144499 0
0.0356609759989535 1
-0.00813244762211934 1
0.0309198649393176 1
0.0261388162463881 1
0.00730014987521548 1
0.0247221854834194 1
-0.0288059315362638 1
-0.00781217703968008 1
-0.00481320206778703 1
0.0173761328430493 1
-0.0135521864112116 1
0.00809670825810625 1
0.000759178952472769 1
0.00866760675849799 1
0.0213859401287854 1
0.038415091069665 1
-0.0453185101416743 1
0.0437054204482663 1
0.0231456356829061 1
0.0139870594888394 1
-0.00697943387266486 1
0.0190334956020202 1
0.00796421236200799 1
0.0285238409582882 1
-0.00315875013268768 1
-0.0274246420077035 1
-0.0197636555848861 1
0.0474776628454416 1
-0.0181974570710794 1
0.0265268640323938 1
-0.00353498068824012 1
-0.00840281229673104 1
0.0254530259566581 1
-0.0103190552014022 1
0.0337903823346606 1
0.0440221626840648 1
-0.0352049475701508 1
-0.0366188682015313 1
0.0510468968853688 1
-0.0079327445701587 1
-0.0063037860687975 1
-0.0198424407899616 1
0.00639545197104011 1
0.00262334955411941 1
-0.0229960817383068 1
0.0264612103848386 1
-0.0148733421178281 1
-0.022536409469063 1
-0.0133260127070442 1
0.0219671469525559 1
0.00495926160197794 1
0.00200915591791031 1
-0.0507105924882778 1
-0.00953915174307817 1
-0.0434918364158864 1
-0.0293488424473735 1
-0.0209715120503719 1
-0.0338032500094441 1
-0.00990877694241875 1
-0.0436440698543446 1
-0.0272654813052065 1
-0.0383320197164837 1
-0.00091454845567794 1
-0.00462508735602374 1
0.0507192465142468 0
-0.0120768377323542 1
-0.0237575987897554 1
-0.0172231028650356 1
0.0121249795096493 1
-0.0079192493674704 1
0.0224927790386661 1
-0.00810268776556556 1
0.00834068712781403 1
0.0535107294496192 0
0.0162573746268204 1
0.00924405764627888 1
-0.0288050431340726 1
0.00200129443825433 1
0.0118061727424264 1
-0.0288808584500398 1
0.0113360018964804 1
0.0173227814445723 1
0.00132352632992851 1
-0.0509692497666648 0
-0.0266374437647656 1
0.0380077277920292 1
-0.0161259988523217 1
-0.0340977532502957 1
-0.0140165178170168 1
0.00443809078908435 1
0.00118562522506446 1
-0.0416959385617766 1
0.00710291019632083 1
-0.0127592110398086 1
0.00817074628766517 1
9.18102231583888e-06 1
-0.055521333388098 0
-0.0435221157281313 1
0.026597056544588 1
-0.00805680606796309 1
-0.0178974508887334 1
-0.00719387665346975 1
0.0326186073276957 1
-0.0160345807236224 1
-0.016623727705897 1
-0.0107636950049706 1
0.00283558483468709 1
0.00812582597334339 1
0.0388386296786925 1
-0.0263367656230408 1
0.0402619832295349 1
-0.00706083237549783 1
0.000649212503176892 1
-0.0235708384657066 1
-0.022261090361981 1
0.0143439048154532 1
0.0211567483416559 1
0.0169677315111115 1
0.0628181529440602 0
0.00368273089134669 1
-0.0112957696209432 1
-0.00459828628177641 1
0.0147974557118359 1
-0.00603781747183086 1
-0.0327794548234631 1
0.0237816003554942 1
-0.0266168132706795 1
0.0321111794059035 1
0.0378644388516066 1
0.000970424217562843 1
0.0191338250016308 1
-0.0291030728393933 1
-0.0184956558985284 1
0.00846281397901176 1
-0.0283252518456886 1
-0.0219364203691589 1
0.00115208893613276 1
-0.0299358994708319 1
-0.0240622995095685 1
0.01632480419796 1
-0.00127151484889421 1
0.00323468208159889 1
0.0397958182252305 1
-0.0242475184043015 1
0.00564870778842605 1
-0.0404297193559913 1
0.00970955688252632 1
-0.0143031127623766 1
0.0273792561004526 1
0.0158288209015907 1
0.0333776946280462 1
-0.0406973183376076 1
0.0437340846412625 1
0.000389894017849566 1
0.0135841342304296 1
-0.0177002574425673 1
-0.0330630868132648 1
0.0293349383344236 1
-0.0362824054660834 1
0.0341669902863234 1
0.0215179996204354 1
0.025231177970333 1
0.00624061181863466 1
0.00562746808085116 1
-0.0130748219340121 1
0.0212717898401531 1
-0.00146679914399901 1
0.0280688575357069 1
-0.0106896002647125 1
0.0649671527045606 0
0.04916778454329 0
-0.00568410776119258 1
0.0105322686338022 1
0.0235836178722472 1
0.00355037462746588 1
-0.0350866763441592 1
0.00249434394638622 1
-0.00351373124614566 1
0.0151301466668552 1
0.0204382515749655 1
0.0613712678976374 0
0.0406713815929562 1
-0.0385439847390204 1
0.064731554369888 0
0.00661043985281668 1
-0.0291504406458036 1
0.0344119015313034 1
0.0080279648796906 1
0.0134737584326034 1
0.000791218109160901 1
0.0498470692606462 0
0.0362090080776922 1
-0.0339982061976711 1
0.0058114708084343 1
0.0335108160336181 1
0.004477172782331 1
-0.0171104247322896 1
-0.0159228648070683 1
0.0132429832860825 1
0.0127464797379311 1
0.0336762643196264 1
0.001258237436626 1
0.0283782303007739 1
0.0301027691283241 1
-0.00949990898987844 1
0.0449801817349052 1
0.0203814640885568 1
0.0127598250767573 1
-0.0192522635865449 1
-0.0150407380058105 1
-8.73678565566321e-05 1
-0.0167337167368635 1
-0.0643403648316558 0
0.00291938027613002 1
-0.0291768756873499 1
0.0215028898850197 1
0.0292494582909967 1
0.0284895342360295 1
0.00610795301487409 1
-0.0372206583292213 1
0.0198028321351557 1
0.0687709545770155 0
0.00463853774311116 1
0.012556588988739 1
0.0125138071462649 1
-0.0296038131552114 1
0.0292308553046763 1
0.00287219261187254 1
0.0345343571388773 1
0.014043381870119 1
0.0219097173466532 1
-0.00311296549893934 1
0.0120510723541875 1
-0.0211916594360084 1
0.00768720450047726 1
-0.0179047045473008 1
0.00840564069729367 1
0.0238874059444971 1
0.0197200097693274 1
-0.0180962546228508 1
0.00409423478582473 1
0.00291992831931387 1
-0.000223788091889408 1
0.0222529131658503 1
0.0302216093382872 1
-0.0393058290702995 1
0.00249647816376378 1
-0.00152626218463176 1
0.00761756321861337 1
0.00440227788298119 1
0.0110628283530082 1
0.00890498810353533 1
-0.0195536182470963 1
-0.00838276323103529 1
-0.0359153376615362 1
0.0375149577356226 1
0.0399887127235352 1
0.025982978572609 1
0.0591021211655322 1
-0.0230157383147254 1
-0.0122004199999253 1
0.0135447513429329 1
-0.0303464163314372 1
0.016309146977805 1
-0.00743067074360706 1
-0.00885290332376011 1
-0.00455112377465756 1
0.000514037120379966 1
-0.041685407820433 1
-0.0297714318009761 1
-0.0212398758614373 1
0.0219083025023865 1
0.0331252443967225 1
0.00223634165067278 1
-0.00658663644531935 1
0.0500458141901102 1
-0.0391447990473729 1
-0.00896508539558523 1
0.0483498165265617 1
-0.0223737011927663 1
-0.00191775506852976 1
-0.0546909052781443 0
0.0234292044917985 1
-0.0441093426025072 1
0.0575586858535129 1
-0.0150777703074883 1
-0.0483706307179715 1
-0.0166321018897411 1
0.0188042897321289 1
0.0234649978633883 1
-0.0124638893513467 1
-0.00658454130076531 1
0.00324663812411662 1
-0.00116817633998931 1
0.00376294485301506 1
-0.0184987794474792 1
0.041639436758568 1
0.000603866624192753 1
0.0279443192810932 1
0.0156923263178947 1
0.0159503523631181 1
0.0180756772625714 1
0.0221808214218376 1
0.0329845545158228 1
0.0651212043642995 0
-0.0067420881072064 1
-0.00437216932445731 1
0.00317624316502662 1
0.01828217667789 1
-0.0451998384285216 1
0.0181605932423033 1
0.0387427165484802 1
-0.0164887682879738 1
-0.0254273539840495 1
0.0187397067658623 1
-0.0659988354394289 0
-0.0444765218145019 1
0.0113062305566283 1
0.0073643171101981 1
-0.0100682321653741 1
0.0118373988901794 1
-0.0373183010088098 1
-0.00177119346358174 1
-0.0264417216015769 1
0.0469124839648518 1
-0.00406180610415737 1
0.055293220818324 0
-0.00447822543533969 1
0.00779606659567488 1
0.0248608326436705 1
0.00982087908455996 1
0.0294987740471761 1
0.00613743910932682 1
0.00879908273832848 1
-0.0072936458118426 1
5.24209433447505e-05 1
-0.00755242963575275 1
0.00277751351200175 1
-0.0151877952010052 1
0.00617414153351857 1
-0.00236541235037519 1
-0.0229503578233807 1
-0.0108925910873303 1
0.0410462224831167 1
0.0153498791700009 1
0.056278021709146 0
0.0173284712917084 1
-0.0189577282403196 1
0.0351395651191045 1
-0.00373671976195566 1
-0.0147142448754128 1
0.00998646437614282 1
-0.0239894946463135 1
-0.0156079733947516 1
-0.0500817542931457 0
-0.0349068455577289 1
0.00166365162921479 1
-0.00237845487377798 1
0.00949690772702947 1
-0.0124669436723585 1
-0.00394860164979997 1
0.0180377395767727 1
0.0267623078675097 1
0.000378624404642094 1
-0.0178707436885637 1
-0.0177666676810115 1
-0.00457314706960442 1
0.0179506016564363 1
0.00238929793409238 1
0.00647037887769047 1
-0.0141217002402606 1
0.0427035104372661 1
-0.0102232609782902 1
-0.0200076904263139 1
0.0136800572146713 1
-0.0149758598590812 1
0.0461258810396321 1
-0.0102046669145816 1
0.0313359337745581 1
0.0148431157480023 1
-0.00226331591982437 1
0.0125560989064364 1
-0.0113421534414143 1
0.0119111624975281 1
-0.00252722283918367 1
0.0403209404367628 1
0.0385509938996516 1
-0.00709523622229456 1
0.0152057306485359 1
-0.0100475900264506 1
0.0219502279484403 1
-0.0479831953030221 1
-0.0235774507421434 1
-0.01333130154123 1
-0.00855429796669983 1
0.011318124323203 1
0.0047357983253054 1
-0.0375272730120303 1
0.000987303657708832 1
0.0184198116005901 1
0.0232069380999833 1
0.0354278482389919 1
-0.0193388060630714 1
0.00432654729864387 1
-0.0280205300213456 1
0.0519521206571303 1
0.0381486529653968 1
-0.00570774312371123 1
0.00543827727503192 1
0.0145093312401983 1
-0.0283094957003627 1
-0.0091654543503666 1
-0.0216645842247227 1
-0.0369397713142068 1
0.017681519199095 1
0.0364100049350114 1
-0.00872666394033162 1
0.0319835100670461 1
-0.0121627612392622 1
-0.00326548728702534 1
0.0238774504403078 1
0.0315857375913927 1
-0.00903748675486973 1
0.0222966842062455 1
0.00195376782777464 1
0.00155041019231372 1
-0.0328563494059823 1
-0.0417740017416799 1
0.0310782414988943 1
0.0400667627532307 1
0.00503256169336108 1
-0.0524435777427156 0
0.00179130241309679 1
-0.0211539237301582 1
-0.00826045312897765 1
0.070698841996698 0
-0.00299826964645247 1
0.0222675907477953 1
0.0155489333227422 1
0.0195739830460216 1
0.0158254151679896 1
-0.0366768268773087 1
0.00674876827263318 1
-0.00872883125928752 1
-0.00578665098865631 1
-0.0242406320417443 1
-0.00825215605596385 1
0.0707099225598194 0
-0.0312601143585493 1
-0.00697908083528827 1
-0.00927619700939868 1
0.0246785543999413 1
0.00677326788070238 1
-0.00427712552403368 1
0.00289100347153063 1
-0.00600220523136935 1
0.0083149231411827 1
0.0049556130726936 1
-0.0419872504696279 1
-0.0298470081283374 1
-0.00876716615753509 1
-0.0325579890474011 1
-0.0252487793433448 1
-0.037589448128701 1
-0.027610995062934 1
0.00896061020605942 1
-0.0315245368918323 1
0.00556266965182407 1
0.0182621462855842 1
-0.0058540227017876 1
-0.0221203032906692 1
0.0249575021112158 1
0.0154315150610737 1
-0.0021954434380057 1
-0.042459566661837 1
-0.0175877066849857 1
-0.0222139977613997 1
0.00883234373809021 1
0.0524330404579285 1
-0.0428741212620213 1
0.00191903027205002 1
0.0219634400895953 1
0.0488189259989328 0
-0.0659091537462086 1
-0.0174521878373246 1
0.0384977194907418 1
-0.0358688259363363 1
0.0105366025448264 1
0.021175033151268 1
0.00391601029440346 1
-0.00868136851393555 1
-0.0186397926437248 1
0.0209258360936732 1
-0.0236295042804852 1
-0.00766670928871521 1
-0.017987748783836 1
0.05560044152126 0
-0.0122220637931516 1
0.0107751859506064 1
0.0351145869457418 1
0.0364180586197729 1
0.000983049598630054 1
-0.00586159378285517 1
0.0289860174248785 1
-0.059780809628015 0
-0.0567007736705804 0
0.0255763161838527 1
-0.00121671203562116 1
0.00180076990105027 1
-0.0244298023515265 1
-0.0311575697511642 1
0.00168629748574668 1
-0.00821510037323822 1
-0.0149375185177688 1
0.0382189690659237 1
0.00840335595404328 1
0.0345562197170399 1
0.0296786860201769 1
-0.0289738442250148 1
-0.016198792570337 1
-0.0196289169138379 1
-0.00654599982752318 1
-0.0541013431875842 0
0.047656666588767 1
-0.0214880722094038 1
0.0460393139475467 1
-0.0410718771964097 1
-0.00868791316651081 1
0.0144080096492844 1
0.00543555182873108 1
0.01909367387897 1
0.011842830360908 1
-0.0603897936656094 0
0.0132201733930789 1
-0.0436818865698888 1
0.0548457214040465 0
0.0155482130583997 1
-0.00209602183876382 1
0.00956379959464279 1
-0.00707751539755714 1
0.00109178786901575 1
-0.0342332046141369 1
0.0139595096154226 1
0.00161401921339545 1
0.018352719011816 1
-0.0119747386109478 1
0.0193382344995145 1
0.0372871259408626 1
0.0319463650247154 1
-0.010462577220169 1
-0.0253109571176566 1
-0.00624231831902424 1
0.0549236571382743 0
0.00494257266768303 1
-0.0161655674893241 1
-0.0373756446717346 1
0.00198791846326037 1
0.0130890535139043 1
0.00504366538865476 1
0.0168228403365848 1
0.0102568650769694 1
0.00724900800999352 1
-0.023062837615376 1
0.00651538636938696 1
-0.030486732810586 1
0.0167481708116414 1
-0.0127405340093835 1
0.033486588176293 1
-0.012285868345342 1
-0.0297423487700782 1
-0.0292556070025093 1
0.028538559774587 1
0.0325644889023181 1
0.0054755515437913 1
0.0162034479548482 1
0.0123361008067665 1
-0.0165071485588445 1
-0.049095723961294 1
-0.056991361336973 0
0.0146897265408422 1
0.0395991079589172 1
0.0014664810760641 1
-0.00974658873657134 1
0.0321225327123517 1
-0.0116626056529799 1
0.0054196721820319 1
-0.0182238087620442 1
0.00718858904552367 1
0.0264338300044129 1
0.0414840656327966 1
-0.0228014626361024 1
0.00311810250767852 1
0.0287161467344115 1
0.00344539975255002 1
0.0340965529046686 1
-0.00828738261272784 1
0.00240126101774012 1
0.00374727062782714 1
0.0456721043175695 1
0.0440883411042172 1
-0.00641796083511013 1
0.00508735340584073 1
0.00252200878030121 1
-0.0101198575586726 1
0.00155715703802005 1
0.0654667793179821 0
-0.0295396822786368 1
-0.00770902247764286 1
0.0676376000718731 0
0.0151301888182133 1
0.010524545927773 1
0.0124224745784025 1
-0.034891124301584 1
0.032434167860067 1
-0.0382923106166173 1
-0.0306655860023231 1
-0.0284490721908984 1
-0.0272687754642533 1
0.00621265885602929 1
-0.0222245277105304 1
0.00427366588143462 1
0.0105365542092548 1
0.0729889380913163 0
-0.0261552901714408 1
0.00506321024303723 1
0.00463504083718086 1
-0.039291087198449 1
0.0476870634122316 1
-0.0175724020080039 1
0.00943126571509737 1
0.0347961796312295 1
-0.0259348393229081 1
0.0396968879409922 1
0.0194664802541549 1
0.0116765758625137 1
-0.00590215668870443 1
-0.0227416748428154 1
0.00983286819354775 1
-0.0625864449125787 0
-0.0217118158594638 1
-0.0100699091360134 1
-0.00446062835300893 1
0.0381728618378485 1
0.0174699590491994 1
-0.0155127231566647 1
0.0262893610382429 1
-0.012445748357135 1
-0.0260782242903128 1
-0.0316239036109615 1
0.0069004589657645 1
0.0134714907283222 1
-0.0209539625214494 1
0.00212697998400712 1
-0.0194268411098881 1
0.0269689009760731 1
-0.0259754468073619 1
-0.00279616359327668 1
-0.00688201237395603 1
0.00808142350096142 1
-0.00775177484789635 1
-0.00703028630193789 1
-0.0302180000362816 1
-0.00255734641283942 1
0.0163579641050985 1
-0.0225617667457702 1
0.0230418222360208 1
0.0285040339393063 1
-0.0231513145356479 1
-0.0112333436451845 1
0.0314126868329211 1
0.0436027942485878 1
-0.0136725584925605 1
-0.00803927603811668 1
0.00681492559702409 1
-0.00350874173607857 1
-0.0311288946102819 1
0.0402280348325742 1
0.0264476825630778 1
-0.0333361201615619 1
0.0379690643531528 1
0.027029664289399 1
0.0259030221817144 1
-0.0222149162908871 1
-0.0661578214575413 1
-0.000597621813858609 1
0.00837326979657284 1
-0.00136073787238575 1
0.0165140185150176 1
0.0144995705634943 1
0.0434640394958443 1
-0.048121079507057 1
-0.0222901230275956 1
-0.00162660620769605 1
-0.00105335428850417 1
-0.026713114370234 1
-0.0178947742189274 1
-0.00358541531411693 1
0.0121976345768429 1
-0.0203223165865628 1
0.0140897728295992 1
-0.0265375656098675 1
0.0287698625512426 1
0.0180257003402824 1
0.0378493531781628 1
0.0125366013896279 1
-0.0033760582329459 1
-0.0576983969818435 0
-0.0450286670479553 1
0.0651926195178385 0
0.0243541035551088 1
0.0175598925555333 1
-0.0338702930270274 1
-0.0223323929327513 1
0.013257715292803 1
0.00268092789053166 1
0.00835391226718766 1
0.0350312908674956 1
1.89999152487271e-05 1
-0.0102842570818583 1
-0.00640503416211694 1
-0.0191907350241055 1
-0.0118587027600174 1
0.0336721126937259 1
0.0194469127764539 1
-0.0191815606777863 1
-0.0233313681981674 1
-0.00214393656688099 1
0.00673828153528851 1
0.014314175338857 1
-6.97963067347166e-05 1
0.0119151773830705 1
0.00248425407605687 1
0.0333161840837461 1
-0.0585161372914489 0
0.0298703574446012 1
0.00674689454181396 1
-0.00451860978163173 1
-0.0359471768543296 1
-0.0468642418841569 1
-0.000521830042989943 1
-0.00341097895349678 1
-0.0235407709113296 1
-0.00893065337883623 1
-0.0270404949876509 1
0.0296561599708848 1
-0.00679716096000528 1
-0.0251543627413558 1
-0.0498748571864938 0
-0.00773531295551895 1
-0.0376779183008279 1
0.0329567591601574 1
-0.0213344849497525 1
-0.0163418137922727 1
-0.0240106899263326 1
0.0377959520070332 1
-0.0285610623741494 1
0.0173984867955234 1
-0.0127559336832107 1
0.0064635579613445 1
-0.0224470127150909 1
-0.00451933820152527 1
-0.01221720121179 1
0.0737182549449548 0
0.0167959261374357 1
0.0490076423228815 1
0.0431229801628487 1
-0.0363885946003397 1
0.000407827781225462 1
-0.0170288897111337 1
0.0130660781561173 1
-0.00313737232781009 1
-0.00631000581426661 1
-0.0290396017203519 1
0.057789513784634 0
0.0114147836721925 1
-0.0180337492385716 1
-0.0249325437465678 1
-0.00151825320850826 1
0.0387989194465859 1
0.031789520886178 1
-0.0215412656081554 1
-0.00032991602645524 1
0.0158275178914384 1
0.015183549704215 1
0.0568643317088655 0
0.0131378760418532 1
0.0472410070894141 1
0.0305521358448323 1
0.00531807278519908 1
-0.0208919471445502 1
-0.00394590619051647 1
0.00304634161040296 1
0.00615256719554684 1
0.0121009907339237 1
0.00968887791670242 1
-0.00307501136299116 1
-0.0113388677476942 1
-0.0470060556287031 0
0.0177297104971173 1
-0.00117744646055113 1
-0.0303631266468017 1
0.000869507810914908 1
0.0312343485937894 1
-0.0368670077418763 1
0.0182888882423592 1
-0.0291096556892824 1
0.0208257031401696 1
0.00548589520667798 1
0.00170594689551316 1
0.0245914483605195 1
0.0173921475681226 1
-0.00455934006373551 1
0.00918782936372428 1
0.00234141259249083 1
-0.0425681785510226 1
-0.00811244712192773 1
0.0188476585184696 1
0.0500373418564052 1
-0.00120076966681034 1
-0.0374990899175678 1
0.00450498420425586 1
0.0354490832122016 1
0.000900015977186513 1
0.00642728618768516 1
-0.0137819207919376 1
-0.00821865577706108 1
0.0111137186595921 1
0.00575934161571748 1
-0.00808767221495649 1
-0.00660552933607773 1
-0.0317583244158047 1
-0.0247744957567032 1
-0.00867019733648094 1
-0.0134440811706402 1
0.0404329489422855 1
0.00634546380679046 1
-0.00898024108359096 1
-0.00721040654106617 1
0.0289982017736991 1
-0.000955305100486214 1
-0.00655875683861581 1
-0.00666272160681289 1
-0.0337312937352548 1
0.0006144086669905 1
-0.0117260612236657 1
-0.0242844492160918 1
-0.0411734844681097 1
-0.00800867077484919 1
-0.0213579212288596 1
0.00998297135056905 1
0.00105867144365693 1
-0.0307196374199608 1
-0.00479343294520446 1
-0.033549977799071 1
0.00770182388136746 1
-0.00366605959593682 1
0.0308357715131963 1
0.0452716253614735 1
0.0273627116704575 1
-0.0373321971033452 1
0.0405205351840411 1
0.0398883057021682 1
0.0454291218514649 1
-0.0318715636318945 1
0.014174518696303 1
0.0463514201399246 1
0.00188122599808612 1
0.0162637249590789 1
0.0331959542521858 1
0.0513296615560919 0
0.0188956805066462 1
-0.0166507376311243 1
0.0113657262849878 1
0.0110606066328407 1
-0.000313383231439155 1
-0.0554946414715427 1
-0.0260268639687136 1
0.0133106820905224 1
-0.0605848106989693 0
0.0149336188173974 1
0.0111698584529104 1
-0.0357501861427146 1
0.0101750969039695 1
0.00445237512420016 1
0.00753112204844628 1
0.007821281136658 1
0.0224247001274902 1
0.0480565485885457 1
-0.0549264765557761 0
0.0184320909248318 1
0.0339386282636608 1
-0.0736493901033219 0
-0.0576409214354676 0
-0.0483326415685749 0
-0.0041649360421118 1
0.0262453837802308 1
0.0190170751583105 1
0.0408809885294199 1
0.0169756842470718 1
0.021353742299673 1
0.0334226057145753 1
0.00206537357640182 1
-0.0291119134735828 1
9.2386697339247e-05 1
0.0227129724246573 1
0.00512300087723058 1
0.0116384183619815 1
0.0124809561482134 1
0.0112714577542055 1
0.0350966524511223 1
-0.0197497253146634 1
0.0164469484134771 1
-0.00132128044119542 1
-0.00731337256851476 1
-0.0148927504046222 1
0.00349667875662521 1
0.00584618985085025 1
-0.0178169618234998 1
-0.0107695494027447 1
0.0317076733459858 1
-0.0349688198614814 1
0.0196130712578757 1
0.0263334052470027 1
0.0118614408418736 1
-2.01707241401245e-05 1
-0.0092821927460465 1
-0.03133404397047 1
0.0067741025589739 1
-0.0304790167037899 1
0.00642510523406099 1
0.0191829102553151 1
0.0485966048955319 1
-0.00186474192855331 1
0.00673731733327687 1
0.00306963563300994 1
0.0139243286322969 1
-0.00942260313874881 1
0.0192790226248549 1
0.0391340534576878 1
-0.00156742229102551 1
0.0565651398987392 1
0.00858803876838815 1
0.0153899826880587 1
0.0225288451842144 1
-0.00108530128787833 1
0.0111956161342317 1
-0.0330748945707281 1
0.00297982445905797 1
-0.00339974802725404 1
0.0551164108404473 0
0.0289588314562888 1
-0.0187246181807428 1
0.0143865633606264 1
-0.033800067728315 1
0.0194807720713931 1
0.0458555779171122 1
-0.00345263537708997 1
0.0272619520590816 1
-0.0399813199927273 1
0.0155149397188134 1
0.0324082720860351 1
0.0268159643545414 1
0.0282657187630935 1
-0.0316859410213513 1
0.0070834572621556 1
0.0303510368672478 1
0.0300147094291761 1
-0.00864207924179182 1
-0.0570121146762205 0
0.0285661783808703 1
-0.0517009439968457 0
0.0144289885347116 1
-0.0243935335328425 1
0.00388433591049217 1
0.0204278070553242 1
-0.00971837939807713 1
-0.0108278784820619 1
-0.0172135104360812 1
-0.0605218204750451 0
0.00245935189466358 1
0.0221701291405943 1
-0.0422048017065694 1
0.015471314820639 1
0.0183885240771677 1
-0.0227688152992325 1
-0.0228482258720835 1
0.0141230851562691 1
-0.00714379013005515 1
0.0183921934932006 1
-0.0368470666115848 1
0.037154685197972 1
0.0066889083469583 1
0.00927320674019395 1
0.00450776803815717 1
-0.0248038829767194 1
0.0237060918007341 1
0.00525682587470314 1
0.00952821415887677 1
0.0028331236830525 1
-0.0208576982781524 1
-0.00188964085996209 1
0.0479696589036687 1
-0.0210331229506044 1
0.00845116423341181 1
-0.0227267734706706 1
-0.00863298666166424 1
-0.0104476273736068 1
-0.0357059309872404 1
-0.0251096801039941 1
0.0462091013661063 1
0.0376398304840695 1
0.0216183837368366 1
0.00685576348481872 1
0.0299949675594531 1
-0.0165742977578624 1
-0.0320071195938191 1
-0.000896710294342659 1
0.00570330787304125 1
0.0218730165584533 1
0.0187377837494407 1
-0.0309694006081686 1
-0.051270656047162 0
0.0280087818716409 1
-0.00569018577763443 1
0.0259467437434093 1
0.00129529823799926 1
0.0195953885223493 1
0.0400873238252539 1
-0.0251135501370244 1
0.00446318546436464 1
-0.0036826411166807 1
-0.0162241133356076 1
-0.00476925959763435 1
-0.00281984868927485 1
0.0134307687619026 1
0.0520722656245668 0
0.0486806817350555 1
-0.0183512086052959 1
-0.0249959973772685 1
0.00448829888208384 1
-0.0311540200916767 1
0.0256474904758179 1
-0.0303876800328737 1
0.021233050106573 1
0.0067663715520309 1
0.0390007605922923 1
-0.00979784042984326 1
0.0314157093449987 1
-0.0220402776769892 1
0.0133441607858807 1
0.0661772292315764 0
-0.0137939773328729 1
-0.0229420218618234 1
0.008481366219422 1
0.00646485751371161 1
-0.0182508693584402 1
0.0150124763412842 1
0.0631671797639341 0
0.00399339620855603 1
0.0190206236074055 1
0.00471619678986416 1
-0.0345799960576199 1
0.00224032355365038 1
-0.0269074109912959 1
-0.0152049522976632 1
-0.0431610074533588 1
0.00488104019170554 1
-0.0130698842003192 1
0.00300920082460303 1
-0.0229377801039404 1
0.0236147868209623 1
0.00815020288303717 1
0.0102676953754817 1
0.00669356436934181 1
0.00475219524327602 1
-0.0212877721058911 1
0.0176089085953041 1
-0.00617198876710917 1
-0.0303299392052118 1
0.00586914647414402 1
0.0153775845929405 1
0.033090844335633 1
-0.0532008574652271 1
0.0593235014342152 0
-0.0460267838795522 1
-0.0154575428522756 1
-0.015143850184687 1
-0.0106344591591259 1
-0.0606283163887054 0
0.0346742056353783 1
-0.0118040919577316 1
0.0564559893849679 0
-0.0280281071934345 1
0.00442626471766672 1
-0.0288002505081153 1
-0.00544057092332868 1
0.0142363937818246 1
-0.00986457655790922 1
0.0558823073828108 0
0.00725037462175628 1
0.0336079846051507 1
-0.0179038578752009 1
0.010134943744123 1
0.0188831950022144 1
0.021371570260222 1
0.0264299808947894 1
0.0292323136145591 1
0.0140426828474159 1
0.014360087514449 1
-0.00399387678041723 1
-0.0063092827966671 1
-0.0580776639059862 0
0.0372324045951279 1
-0.0513202951566229 0
-0.0154740794941705 1
-0.0021067928540599 1
0.0418737260445701 1
0.0285503327224631 1
0.0173500577060827 1
-0.0270499584189822 1
0.0474207367377265 1
-0.00645248621743367 1
-0.000171631435465221 1
0.0176128365258358 1
-0.0198684748047915 1
0.0166458162638631 1
0.0513519842065714 0
-0.00357300214893264 1
0.0447841774070597 1
0.0386053836449221 1
-0.0134832646751364 1
-0.0255841401309705 1
0.0286500327006859 1
-0.0251803850740429 1
0.00942382165018536 1
0.0194082865341099 1
-0.0109743779320764 1
-0.0229167487206355 1
0.00132620507097606 1
0.0206062840398003 1
0.0396982706387917 1
0.0427799904707604 1
0.00317666244782405 1
-0.0413462755587743 1
0.00371214365647934 1
0.0190365544898893 1
0.0336798918992541 1
-0.0521157726819825 0
0.0322899830768326 1
0.0442156273693029 1
-0.031217624778722 1
-0.0134608621681445 1
-0.0196163823970176 1
0.0079992407496261 1
0.012127719291556 1
-0.0121780804050312 1
-0.0310033877933706 1
0.0293607803658545 1
0.0609455999599127 0
0.00838943568804931 1
0.0257571303470012 1
0.04125941942215 1
0.00950419152865438 1
0.000679536160830632 1
0.00144687510022643 1
0.0226271360951026 1
-0.00177413075734216 1
-0.0694166092348394 0
0.014748926279595 1
-0.00329543723080263 1
-0.000622177792636527 1
-0.0411506515766871 1
-0.0168871878972908 1
-0.0219352004989944 1
0.020858384436396 1
-0.0145004899017807 1
-0.0154239864370358 1
0.0604543439075659 1
-0.0154920968228568 1
0.0391411583916597 1
0.00958709489373979 1
0.0197203404669699 1
0.0223765490481214 1
-0.0121105549953612 1
0.0284436141204205 1
-0.0307583195213609 1
-0.0407089625161875 1
-0.0309019149141449 1
0.0292481230730429 1
-0.0139240218622894 1
0.00667570882214104 1
-0.0118416753143132 1
0.0199866161463954 1
-0.0602442280688869 0
0.0177689224120155 1
-0.0131466019432639 1
0.0298428376288835 1
0.0362608797273383 1
0.00863473861897489 1
0.00536992287442953 1
-0.00228697070176226 1
0.00172668150975137 1
0.0127545337792496 1
0.0104805572332897 1
-0.0140719423984212 1
-0.00780142154884595 1
0.000328543235937274 1
0.00277947000712765 1
0.0172239718777498 1
-0.0141558588821472 1
-0.050524784224065 1
0.023572521223485 1
-0.000998271716826769 1
0.0152447909628368 1
-0.00279275715341277 1
0.00673980826393616 1
-0.0111398839461507 1
-0.0654382092622278 0
-0.0426190099215068 1
0.0261812889446999 1
-0.00168442541819719 1
-0.0126655908281953 1
-0.0141801263105005 1
-0.00234502678022642 1
0.0251750943786409 1
0.0193249729573634 1
-0.0291903211404881 1
-0.0201397996295987 1
0.0430095805040322 1
-0.0190794597587835 1
-0.00782356849068267 1
-0.000303384272335934 1
0.0529477566740601 1
-0.00535298550945421 1
0.02272679595396 1
0.0172729025957995 1
0.0531613389751425 0
-0.0138185328764766 1
-0.000938926699236957 1
-0.0384875760001041 1
0.00644122273139181 1
0.0408037647679603 1
0.0283536907121534 1
0.0210328852016163 1
-0.0452988701320819 1
-0.0397641498387115 1
0.0127963379896124 1
-0.037417444678593 1
0.0262190075911282 1
-0.00519991016397835 1
-0.0112817258592725 1
-0.00726117787473098 1
0.0257439982462551 1
-0.0428233375866567 1
-0.0182148822096625 1
0.039069439532422 1
0.0320498091427428 1
-0.0642534348541819 0
-0.00512322963918595 1
0.0292463289815895 1
0.0453749487018668 1
-0.0532214006191754 0
-0.0176461487007412 1
-0.0275390129449159 1
-0.0520222233047979 0
-0.0307846084513942 1
0.0085504556328252 1
0.0175211477587489 1
-0.0046202160649331 1
0.0121222158602053 1
0.00751663763586635 1
0.0722657040748633 0
0.00674123342151491 1
-0.0274165218749306 1
-7.10340287502012e-05 1
0.0034664236382731 1
0.00515699357581506 1
-0.0110847589528031 1
0.0453928099230801 1
-0.0301179565328028 1
-0.000841127379899826 1
0.0152779540264629 1
-0.0044892516464797 1
-0.0401913282853481 1
8.33063740707914e-05 1
-0.054264801644863 1
0.0215045825842141 1
-0.0500598656290634 0
0.0186071441922417 1
-0.0446388165258744 1
0.0278932649231234 1
0.0299947223677934 1
-0.0194722895920628 1
-0.0278512095322105 1
-0.0412508993622848 1
-0.00941219079348241 1
-0.0577095225182551 0
-0.0083630336517237 1
0.00315860177514519 1
-0.0229500167135389 1
-0.00864796965923764 1
0.034418151406637 1
0.0393746763283303 1
-0.018989463294511 1
0.0320892232525359 1
-0.0241076023854334 1
-0.0198318050587246 1
0.0126452007113591 1
-0.0266301662227891 1
-0.0337749128509664 1
-0.0169602998919962 1
0.00531438524402694 1
0.0197754562189122 1
-0.0141190933834741 1
-0.0273146164303258 1
0.0108765655562862 1
0.0105404110461938 1
-0.0273833525437378 1
-0.062348108291737 0
-0.0335178946682883 1
0.0197140066957134 1
0.0373538104046637 1
-0.0126802508168749 1
0.0205888301409759 1
-0.0275956098136101 1
-0.0305059786137025 1
0.00721565054520073 1
0.00670036328617365 1
-0.00599406421453145 1
-0.0151240903758408 1
-0.0382389012871556 1
0.0339148116510823 1
-0.0097700644199871 1
0.0297175395221463 1
-0.0165777704010128 1
0.00533093739874415 1
0.00354424822217774 1
-0.00170550872595321 1
0.0477344621682902 1
-0.0227096800601642 1
0.00547652424936983 1
-0.00249655288755749 1
-0.0338892077615261 1
0.0442591094175529 1
-0.0316436665366305 1
-0.0372101766341122 1
-0.0032877504836267 1
-0.00454169894714757 1
-0.0266264377335458 1
-0.00516434958146776 1
-0.0159766520675864 1
-0.0564467737584108 0
0.0110851774700889 1
-0.00942303793413334 1
-0.0197238458852327 1
-0.0174175918639016 1
-0.0134903597641359 1
0.0289893853525171 1
0.0214999600118026 1
0.00533780226596702 1
-0.0139931521134249 1
0.00295521824906457 1
-0.00434124110860133 1
-0.0462190758092845 1
-0.0126127989242744 1
0.022301948946707 1
-0.0568880949449975 1
0.054662907214535 1
0.0389970943386194 1
-0.0344865336329053 1
0.0375443723902397 1
-0.0458963308794832 1
0.0376084937994258 1
-0.0423237560646348 1
-0.046349222660466 1
-0.0132984408720423 1
0.022846781712826 1
-0.0172068116745814 1
0.0153890394362536 1
0.0120858672002332 1
0.0163369346185112 1
0.004839073058489 1
-0.00703601297867797 1
-0.0282995372062267 1
-0.00444421251886218 1
0.0236389333659636 1
-0.0254965852675637 1
0.0158116821822986 1
-0.0155551474722492 1
0.00725811961859401 1
0.0618842750686719 0
-0.0515727659794088 0
-0.0150090372803847 1
-0.0219312968237516 1
-0.0058904459245415 1
-0.00148568717052363 1
0.0131723833414169 1
0.0161451572795101 1
-0.0337309183221576 1
-0.00574636180955886 1
0.0185705285392928 1
0.0254967983780268 1
-0.0233947326285347 1
-0.0168395250188394 1
0.00719943209960218 1
-0.027046488694272 1
-0.00889010737162554 1
0.0153910056612663 1
-0.0243802281433473 1
0.0154698055116561 1
-0.00687595846985202 1
-0.00301466430058674 1
-0.0355846719288534 1
-0.0119299604479621 1
0.0433629073105231 1
0.0422787860558158 1
0.00860816254216748 1
0.0194458954483803 1
0.0567129904311586 1
0.0118094452062383 1
0.0507757951013267 1
-0.013876326395892 1
-0.0387058566942755 1
-0.00628899332173019 1
-0.0191499927916672 1
0.00782336094434206 1
-0.0271905319300898 1
-0.00641605107367981 1
-0.0112359502111083 1
-0.0292990662438196 1
-0.00234251964688649 1
0.00996560105655679 1
0.0248864335703828 1
0.0124759682623084 1
0.00233625475951105 1
0.0323773607980328 1
-0.0934067670894154 0
0.023274625751999 1
-0.0295082423733558 1
0.0469652807408592 1
0.0260061387008705 1
-0.0124846642415643 1
-0.00835121535348805 1
-0.00776023233810278 1
0.0456696347466124 1
0.0367991610134712 1
-0.0181900625217912 1
-0.0220009357392138 1
0.0408842825345668 1
0.0217115468998968 1
-0.0445518000981792 1
0.0337637461091307 1
-0.0336902556044765 1
-0.0160014169672069 1
-0.0328491741988234 1
-0.0110186865281138 1
0.0149053978382245 1
0.0186047154747233 1
-0.0144931698995529 1
3.39998269315526e-05 1
-0.0204932358532098 1
0.019827683781593 1
-0.000559540544009305 1
0.00408903162844339 1
-0.0142876244973286 1
0.0108031262005242 1
0.00917747094388517 1
0.00902181231633299 1
-0.0180773301611755 1
-0.00840436271465782 1
-0.000844467107614271 1
-0.00096259964345502 1
-0.0173210539205132 1
0.0169448515139739 1
0.038307912898218 1
-0.0168555384353085 1
0.0273491086421014 1
0.0010234168340049 1
-0.0110633534610172 1
0.0184414947303186 1
0.00410944408291459 1
0.0190840988077361 1
0.030726246491126 1
-0.0168100085146869 1
-0.0134504567868158 1
0.061101779108552 0
-0.0167078143985882 1
0.0189653897677733 1
0.0209263471218742 1
-0.025478739070688 1
0.0162566267662859 1
0.0708422438320408 0
0.0194049824901513 1
-0.0187305089926189 1
0.00130663138950919 1
0.0229470336413496 1
0.047902926008879 1
0.0338227156175251 1
0.0264023142588398 1
0.0375703237962285 1
0.0192549912706077 1
0.00737199442767995 1
0.00784342620593014 1
0.0190681379808403 1
0.0112749996836238 1
0.0595314226859731 0
0.0303860911229579 1
-0.0351059266942879 1
-0.0048842066582989 1
-0.00950256189314633 1
0.0284062168984127 1
0.0541690157098828 0
-0.00285485555953673 1
0.0195658797536427 1
0.0491577619207476 1
0.00651435832836097 1
-0.00513889574750502 1
0.0132713062030141 1
0.00597116742840582 1
0.0118628839696617 1
0.0219404813582538 1
0.0297323686647812 1
-0.00437554188604132 1
-0.00226189933491312 1
-0.0270428226739637 1
0.0539572514441429 0
0.00327803910230339 1
-0.0220163330744374 1
0.0219009723087487 1
-0.0616318256013299 0
-0.0487076062390793 0
0.00473261891396563 1
0.0203650670325593 1
-0.0354493687508335 1
0.0186212297742442 1
-0.00275405518653666 1
-0.00839431558282154 1
0.0191977901584993 1
-0.0205964081432269 1
0.0322296251456127 1
-0.0277604798862035 1
-0.0157130965429821 1
0.00679785766093115 1
0.00508898192251375 1
0.0199616259256765 1
0.03406310273298 1
0.01538401402807 1
-0.0115244077651742 1
-0.0331478057245141 1
-0.0135998449022258 1
0.00457443889619124 1
0.0127258095455526 1
0.0306323454231641 1
-0.0653242085988245 0
0.0457932473352804 1
0.0310394475006365 1
0.0038034578497674 1
-0.0359920480711782 1
-0.0141905099688662 1
-0.0230383824043653 1
0.0211596498130658 1
0.0295273543954439 1
0.0125942458931765 1
-0.00261967190516515 1
0.0408460999289277 1
-0.0174121162433948 1
-0.000890181769462317 1
0.0132275056814726 1
0.0276062494577459 1
-0.00571518141232035 1
-0.00488296581295115 1
0.0492970600059656 0
-0.0037711886205693 1
0.0202660327706026 1
0.017752717225009 1
0.0475716586227648 1
-0.0134195998727514 1
-0.00128265204505918 1
-0.0328276145756084 1
-0.00499801324536399 1
-0.00776329301171924 1
-0.00354728901655769 1
0.0180191964497919 1
0.0485636552684926 1
-0.0252436339109147 1
0.0284497558481361 1
0.00494460162775823 1
-0.0212659281312604 1
-0.0557583341435928 1
-0.0431969162262891 1
-0.0295771345256302 1
0.0192542562997983 1
0.0157911260340566 1
0.0171200686925867 1
0.021181703285113 1
0.0236781224866067 1
0.0285201125125789 1
0.0313820142349143 1
0.0282461669918744 1
-0.00609292485109201 1
0.0153882336800104 1
-0.00139706371256967 1
0.0442545486352911 1
0.015510496643288 1
-0.00416653396129711 1
0.0121551310425744 1
0.0491923107333377 1
0.0549900041372749 0
0.0157023133543735 1
-0.0337510078941731 1
-0.0385944296765186 1
0.0275516622561778 1
-0.0478383645513106 1
-0.0220924988325772 1
0.0645032118465621 0
-0.0137833070954409 1
-0.0262667438045206 1
-0.00738153925145792 1
-0.0107357364215587 1
0.018174192465017 1
0.0175009950703 1
0.00821889873126064 1
0.0145631695809536 1
0.0583753510467418 0
0.00996428655363162 1
-0.0173650512908667 1
0.00670827096558912 1
-0.0584265499976601 0
-0.0140722888884014 1
0.0134880167702215 1
0.00615543767798873 1
-0.0207169475469146 1
0.00806118048086874 1
-0.0452191912043871 1
-0.00884005962017748 1
0.051225582427396 0
0.011708717602151 1
0.00888097833912768 1
0.0292593450230388 1
0.048382357572988 1
0.0224430285652175 1
0.0359069487366701 1
-0.038731422744774 1
0.011492266061788 1
-0.0054112297637691 1
0.0206612374619649 1
-0.0199305939327521 1
0.0410795582904262 1
0.0178021269049293 1
0.0182970973031857 1
0.0178886742853656 1
0.0273422365794568 1
0.0111578169006907 1
-0.000968957107289291 1
0.0388318804024702 1
0.0279735021027959 1
0.00401511646414348 1
-0.00452927535005263 1
-0.0446223413048589 1
-0.0207892402659584 1
-0.06183912533474 0
0.0125675602160442 1
-0.037950635153346 1
0.00188488270187141 1
0.00049181572889547 1
-0.0279071572069778 1
-0.0457508688494835 1
-0.0114304190076516 1
-0.00672749399539828 1
0.016891125321976 1
0.0584126329642537 0
-0.00750999549669775 1
0.0264021909249846 1
-0.0036870157331085 1
-0.0469165392373806 1
0.0362829008392502 1
0.0310853000140083 1
0.0225345302422928 1
0.0230781629749102 1
-0.0189851232234388 1
0.00879456480186992 1
0.0150732662756087 1
0.064109803061492 0
0.0152704819151891 1
0.00475876679349113 1
0.0152506770659118 1
0.0194124119503138 1
0.00479393782811777 1
-0.0307641848792739 1
0.0178333759270853 1
-0.00152730024878999 1
0.0239108815041192 1
0.0453241067101768 1
-0.00437350997861541 1
-0.0130968236556438 1
0.00153528149260211 1
0.0364870768938591 1
0.02084517128641 1
0.0428577729650025 1
0.00867977478970408 1
0.0252605090350989 1
0.00739279283086367 1
-0.0152568643882707 1
0.00901401957447373 1
-0.016248171145333 1
-0.0255778728939592 1
0.0163205079726964 1
-0.00794797175213443 1
-0.0355585899282049 1
-0.0130555000770122 1
-0.0486065513032161 0
-0.0247080941623001 1
0.00255732097570084 1
-0.041330758138249 1
-5.9134410789329e-06 1
0.0220570983968488 1
0.0382542095854704 1
-0.00289630781152431 1
0.0253660572071826 1
-0.0412735597379674 1
-0.0255186851481556 1
0.0246104470423941 1
0.0338412728424563 1
-0.0161911493781894 1
-0.015671232653844 1
0.0425365451461315 1
0.0323037559449921 1
-0.0373330738773522 1
-0.0296996935347956 1
-0.0121276013777078 1
0.00334876172756298 1
-0.0643784518432373 0
0.0214935320170551 1
-0.0164459398669672 1
0.0219524560386281 1
-0.0154879803286577 1
-0.0107046617108574 1
0.0200904009509528 1
-0.0104583163341031 1
0.0104038356955998 1
-0.00726938794456473 1
0.0284816849721107 1
0.00315920730497857 1
-0.0318246007291056 1
0.0410806139418326 1
0.0144457165179209 1
-0.00172768979048507 1
-0.011361811210407 1
-0.00551918403007839 1
0.0116295708740132 1
0.0291027727359582 1
0.0242273490140882 1
0.00611859611258619 1
-0.0137811410750267 1
-0.00455371440105358 1
-0.0300662716989946 1
0.000617561516646778 1
0.0256840639208464 1
0.0122661416515212 1
-0.0389617556610509 1
0.0100101819895652 1
0.00716498725266263 1
-0.0342826785269828 1
0.0225730767691832 1
0.00409035907609512 1
0.0133103344493548 1
-0.0432926128155807 1
-0.0129421404299799 1
0.00195763268191986 1
-0.00861666908994426 1
0.0319096681211162 1
0.0101561988904449 1
-0.00946987190943121 1
0.0460313572861998 1
-0.0296715348414729 1
0.008140934563461 1
0.00824294824278136 1
-0.0117979538090375 1
-0.0310551662241759 1
0.0344566617925135 1
0.0201281973532244 1
0.0303855040779872 1
0.0231242810965271 1
-0.0256633326674987 1
-0.00628179270564174 1
-0.0273712059992967 1
0.0530437531159311 0
-0.0525468678603749 0
-0.0164506053143298 1
0.0299641991699544 1
-0.0013564857401505 1
-0.00800374172235244 1
-0.0291025027806105 1
-0.0121053213338932 1
0.000110611623624426 1
0.0273024934797408 1
0.0194627988780098 1
-0.000631561548112324 1
-0.00508199577846959 1
-0.0174716018685461 1
0.000240675512917336 1
0.0532286119949217 0
-0.0119322795146334 1
0.0227518433278786 1
-0.0219469581198108 1
-0.00244799316501812 1
-0.0334436445202374 1
-0.00449588310220793 1
0.0414932263223958 1
-0.00416081215664212 1
-0.0161335326804648 1
-0.0264905922894875 1
0.0301334479014957 1
0.0348636575643596 1
-0.0308184568363336 1
0.0144239233359705 1
0.0448571158288698 1
0.0279404060531263 1
-0.0352918135339281 1
-0.0348475133727809 1
-0.017325841556026 1
0.0388219915875308 1
-0.00098226782743801 1
-0.000784227828363282 1
0.00913079882838196 1
0.0277793792353147 1
0.0432716737101156 1
-0.00172549329722263 1
-0.0337228044059857 1
-0.00294678437346196 1
0.0548022768105932 0
0.0275722405904314 1
0.0146534679423378 1
0.0115655431787038 1
0.00770578076360757 1
-0.014858809267505 1
-0.0245077781112923 1
0.0470687511425807 1
-0.0342567209223012 1
-0.0110261627541074 1
0.032086152671552 1
0.0200440205721037 1
0.00917607758706752 1
-0.00691535209982882 1
0.00594372703451569 1
0.0558708409829132 1
0.0375475897294893 1
-0.0469106773718079 1
0.0326399971767795 1
-0.0104263902671711 1
0.00442383731991693 1
-0.00280057435435476 1
-0.00898365983309414 1
0.0317590083611318 1
0.0467482163588762 1
-0.0368917969333488 1
-0.0399994004744618 1
0.065015267571887 0
-0.0152940766187064 1
0.000820696612223953 1
0.0261309927924498 1
-0.0300770181265812 1
0.0269883050047242 1
0.0195710170731681 1
-0.00233386204864149 1
-0.0288607760032996 1
0.032597567778954 1
-0.0150107540055929 1
0.0333186990698642 1
0.00683517458753906 1
0.0250638650713508 1
0.0448186790818501 1
0.0148380166356333 1
0.0403074107170559 1
-0.00526935734750083 1
-0.0391526774536743 1
-0.0122339446240159 1
-0.00344207244000245 1
0.0465896355776113 1
-0.0039704266941818 1
0.018140544830495 1
-0.0211196353423444 1
-0.0331603029930306 1
0.00494904869488184 1
-0.0200323300696079 1
-0.0276047784890118 1
-0.0541101540719634 0
-0.00417500207055788 1
-0.0403041737406873 1
0.0133710999900849 1
-0.0146875363378388 1
-0.0240435428583165 1
-0.0130783827212095 1
-0.0095459560079494 1
0.0176774860959036 1
-0.0030580741525008 1
-0.0222954759942523 1
0.0117029273601871 1
0.0179842309320379 1
0.00328575592236673 1
-0.00665501943070304 1
-0.0103890754889646 1
0.00976636634383431 1
0.0156165598883714 1
-0.0223731996868091 1
-0.0154697915800272 1
0.00746611055803066 1
-0.00808305510470518 1
-0.00287789626432776 1
0.0123972185821669 1
-0.00298245492060983 1
0.0103224191277147 1
-0.0117176970086296 1
0.0298261078206267 1
0.0216064193933818 1
-0.0243605136998207 1
0.0114572137455151 1
0.0229244805412446 1
0.0473568586674018 1
0.00290999241996931 1
0.0343816216214302 1
0.0132075227660149 1
0.0151868390996031 1
0.0128658699819253 1
-0.0172116352217525 1
0.0079197725082185 1
0.0402145364496465 1
-0.016331549199348 1
0.0312155868760231 1
0.0160813273189431 1
-0.0188521358535734 1
-0.00962169934080329 1
0.076043340510907 0
-0.01382606604923 1
0.00239444615010144 1
0.0210833908401391 1
-0.0318395570866777 1
0.00731381937311864 1
0.00742441199320576 1
-0.0215554638656187 1
-0.0322067892463926 1
0.00232645348833596 1
0.00501844592299343 1
0.0337201752652188 1
0.00629282886734809 1
0.0358001273238435 1
-0.0257688649195923 1
-0.0257434434717223 1
-0.0268869155558452 1
0.00219753966184203 1
0.0331351117474324 1
-0.0188642577109985 1
0.00875908749785713 1
-0.00562122122186663 1
-0.0281702239530706 1
-0.00944446634890165 1
-0.0141064446651088 1
0.0266072112329212 1
0.0280389774007154 1
0.0673101627415261 0
-0.0299775350565735 1
0.0275403099148689 1
-0.0304305667539369 1
-0.0073599705914624 1
-0.0303065030753014 1
0.016398184519709 1
0.0478151517949267 1
0.000924888449860766 1
-0.0597281080040015 0
0.000208535466745832 1
0.0487327014549493 1
-0.0178224523068242 1
0.000838990045730336 1
0.0127396444067918 1
0.012058953523497 1
-0.00906396279485174 1
0.00386436812074658 1
0.0409652526561688 1
-0.0102795662546076 1
0.00663681618533402 1
0.00887764193274943 1
0.0357989833720291 1
0.0274639219609067 1
0.0161989782044212 1
-0.00503022802211326 1
0.00177505433310623 1
-0.0284506530342328 1
0.0292098647959114 1
-0.00716047760139225 1
-0.00358225314590221 1
0.00906118412072348 1
0.0166073758047681 1
0.0169697064700495 1
0.0229836152831243 1
0.0189254951172913 1
-0.0430201709207181 1
-0.0331954989925205 1
0.0151892885002863 1
0.0358146590329436 1
-0.00364479899769687 1
0.0199085333713981 1
-0.0474060479466067 1
0.027500778527387 1
-0.0417702124259309 1
-0.0460855901273371 1
-0.0129946607732794 1
-0.00245665094689594 1
0.0281164938665714 1
-0.00687625414929192 1
0.0294882782405239 1
-0.0515283404406987 0
0.0107806358027299 1
-0.00928132405523783 1
0.0114970072145893 1
-0.00784956599588266 1
0.0409633791413742 1
-0.0390206267322877 1
-0.00481531817027575 1
-0.00902619326227549 1
-0.00839392472208993 1
-0.0304413897334223 1
0.0234467983987166 1
0.0175317092353212 1
-0.0386276253520672 1
0.00787733804408336 1
0.0234466616502488 1
0.0411710226826896 1
0.0189211452715914 1
-0.00732428287207336 1
0.03336465357534 1
-0.0455189699572182 1
-0.0145395221756902 1
0.0278875958695075 1
0.0216140479096015 1
-0.00111235059106657 1
-0.0213343407111327 1
0.0173903300195586 1
-0.0245838408747458 1
-0.00264161378738788 1
-0.000272960855896652 1
0.0252603001546604 1
0.0180748426353868 1
-0.0278601236027941 1
0.0116451915733667 1
0.0196187346692261 1
0.0021315156124641 1
0.0246027014625019 1
0.00672885163561513 1
0.0255508977577003 1
0.016734818642888 1
-0.00915777453072342 1
-0.024472609839009 1
0.0240041936698868 1
0.0155250682332275 1
0.0228019723757587 1
0.0366019475667966 1
-0.00351590487807756 1
-0.0495718445877541 0
-0.00662690194770116 1
-0.0478689309889347 1
0.0687561525603206 0
-0.000465168555116647 1
0.00925669175792504 1
0.0080208549510029 1
-7.23293641414786e-06 1
0.00366323140312946 1
-0.0135515645291873 1
-0.0110994492306646 1
-0.00260280907566258 1
0.0213086258440146 1
0.00911964793923807 1
-0.0139613254510367 1
-0.00150899919823072 1
-0.0025695418268207 1
-0.0462078896160707 1
0.00628665062851643 1
0.0229084375795737 1
-0.025804919658904 1
0.0335781283211482 1
0.0213508791417236 1
-0.0314434429471108 1
0.0120220782473087 1
0.0227343292466618 1
0.0215643205027283 1
-0.0164976821823673 1
-0.0173746502025816 1
0.00769103303088003 1
-0.0108806556597683 1
-0.0058518543393264 1
0.0421116708340981 1
0.0253929526675195 1
-0.0449671051114211 1
-0.00668220123661604 1
0.00688384725306844 1
-0.0189701773556913 1
0.0734595180399132 0
-0.00523830577336507 1
-0.045921341721504 1
0.00901263271696299 1
-0.00844925843928535 1
0.0332482427155481 1
0.0302032221150105 1
0.000887673151989144 1
-0.0180353644510478 1
-0.0192961179863102 1
-0.0195763595696373 1
-0.0108217175116442 1
-0.0142645376498523 1
0.0199019259603438 1
-0.0255379773079315 1
0.0288943077706172 1
-0.0498129789443415 1
-0.0290594209772366 1
0.00359078584382559 1
0.0110562898905346 1
-0.0113428105380126 1
-0.0326647848693852 1
0.010470902613928 1
-0.0294711299220699 1
-0.0393087642092314 1
0.0107559879947454 1
0.00129934348434976 1
-0.0238483403928846 1
-0.0111975604902072 1
0.00238886242613272 1
0.00974737045330042 1
-0.0178049971245153 1
0.0257412388162982 1
0.0395927501079008 1
0.00909876529321295 1
0.0079946760596547 1
0.0172376792575591 1
0.00835241624482815 1
0.00263826436542299 1
0.0150360569996648 1
0.0230121769257302 1
-0.0178442277305463 1
0.0176170917013353 1
0.0167029917530184 1
0.0101728756822275 1
0.0137335046069244 1
-0.0124009167672109 1
-0.0151559756438021 1
0.0127718842719688 1
0.0293037665477097 1
0.0265340192110854 1
0.0388155152680809 1
0.0148928572607898 1
0.00978954886402388 1
-0.0106553801891372 1
-0.0043287187656685 1
0.0248653138892244 1
-0.0173592536008096 1
0.0374503016895587 1
0.0357479030175489 1
-0.0423263040105531 1
-0.0154370894081873 1
-0.0190974601731734 1
0.0401937854398028 1
0.00107492143126544 1
-0.00686757353850996 1
-0.0121573083647004 1
0.0506383187745455 0
-0.0415490545615409 1
0.00634850592908597 1
0.0203039079274092 1
0.0173797610923506 1
0.0175284137934201 1
-0.0126712641635208 1
-0.0381690231323863 1
-0.0159637713403167 1
-0.0053280947626048 1
-0.0454621463076279 1
-0.0381783604012166 1
0.00747102284355671 1
-0.00884042793165018 1
-0.0462178936158211 1
0.0358926052200244 1
-0.00248857818002329 1
-0.012224667422773 1
0.0216244980487001 1
-0.00272592270729361 1
0.0391286097753253 1
0.00920765353410428 1
-0.0188124099375955 1
0.0158378647318491 1
-0.0250074308994148 1
-0.0200407089264433 1
0.037601955861201 1
-0.00506595322321969 1
0.0199056760448278 1
0.0241919131411356 1
0.0165806156510655 1
-0.0145999539095184 1
0.0013954102333854 1
0.0506395802601928 1
-0.0155271560346578 1
0.0179145996136765 1
0.0294704977849251 1
0.00256056829728793 1
-0.026713599419234 1
0.060336990216027 1
-0.0342600099646248 1
0.00256751288854932 1
-0.0106207829095257 1
-0.0143309403314105 1
-0.0490948083049937 1
0.0316729883811686 1
0.00939026362929467 1
-0.037953933055854 1
0.00928008809773853 1
0.0333990195842611 1
-0.0232892964271151 1
-0.00923933161076192 1
0.0104191699429598 1
0.0193460573904891 1
-0.0253517336015443 1
-0.00227239954892362 1
-0.0458782799323734 1
0.0121130454146507 1
0.0290841734850621 1
0.0243335670049072 1
0.000501540070596497 1
0.00504960677019611 1
-0.0175685867064058 1
-0.0189406178301647 1
0.0259400840545624 1
-0.0819897232209404 0
-0.0332082644454245 1
-0.0328479483730755 1
-0.0395998939288818 1
0.0109084328846685 1
-0.0182430082148731 1
0.0170085249531815 1
-0.0104024621745964 1
-0.0266462451145762 1
-0.000953780185254306 1
-0.0080985524947806 1
-0.0238823852684171 1
-0.00385809687034611 1
-0.0288113390922627 1
-0.0452409602866015 1
-0.00741643540132293 1
-0.000709587088114607 1
0.0212626498157139 1
-0.0231021193473421 1
-0.0290861082250542 1
0.0167160068423966 1
-0.0218430961516327 1
0.00192286525192576 1
-0.036815390479306 1
0.0225947457253955 1
0.0278802297487632 1
-0.0441648925296197 1
0.0011825569352943 1
-0.0228226301379855 1
-0.0465970973119911 1
0.00130412244761521 1
-0.0225427494651135 1
0.0113660203014028 1
0.0277581461593637 1
-0.0210177897785758 1
0.0103462946408099 1
-0.0432333178238957 1
0.022313207847997 1
0.035014531669732 1
-0.0170223505177196 1
-0.00669223780636582 1
-0.0747190371817846 0
-0.0981485719632402 0
-0.0134581877969716 1
-0.00474507927560686 1
-0.0275598347880715 1
0.0233710873923037 1
0.031353793564807 1
-0.0245387466499061 1
-0.0177996121071903 1
0.00237190899052029 1
-0.00721628347459184 1
-0.0235787781503908 1
0.00358516344252355 1
-0.000266252825293364 1
-0.015582979212541 1
-0.0248168843045946 1
0.0217350540922127 1
0.0276521601351246 1
0.0011395179954948 1
-0.0430413214904388 1
0.033181049908092 1
0.0158729914076578 1
0.0456085995854929 1
0.0252007300361132 1
0.0162788873081221 1
0.023620422147259 1
-0.0227383697441289 1
-0.0236917748133562 1
-0.031026148369733 1
-0.00547991988850751 1
-0.0472016326521974 1
0.00308263514694054 1
-0.02627997555282 1
-0.0661501384687134 0
0.0385767880079366 1
-0.0205392862912217 1
0.00770428284011205 1
0.00230077526068311 1
0.015854433478816 1
0.0305556525755246 1
-0.0213439958507336 1
-0.0196336648784938 1
-0.0361063918621103 1
-0.0153458823262681 1
0.0230411404567419 1
-0.0131989679861133 1
0.0325936988399211 1
-0.0230054796187778 1
0.0222799732322522 1
-0.00123519805394146 1
-0.017735888612198 1
-0.00973486069804539 1
0.0201120050171083 1
0.05623532338202 0
-0.0282911507877647 1
-0.0147602579253941 1
0.00758240770076551 1
0.02212203518816 1
-0.00904464697080991 1
0.00651255146242394 1
-0.0160175307875905 1
0.0451215454508527 1
0.0220069810840849 1
0.00717070494402253 1
-0.0582311360833952 0
-0.0302569157253901 1
-0.0139294214573221 1
-0.0151040992108555 1
0.021201049759117 1
-0.0149928279885416 1
-0.0222906357777175 1
0.0134252438024309 1
-0.0140171950092242 1
-0.000512201585346229 1
0.0155651602038537 1
-0.0300525244293245 1
0.0154361692726416 1
-0.0059604703337806 1
0.000134800856247657 1
0.0378762789374175 1
0.0274664512816826 1
-0.0494154819428762 0
-0.0196262013560044 1
0.000745475996010098 1
-0.0156802459893824 1
-0.0146927422213359 1
0.0553924525919351 0
0.0135114682552166 1
0.0103920916386874 1
0.0264736341982369 1
-0.0144141488783723 1
0.0385881072701058 1
0.0139003113767434 1
0.000606622355588109 1
0.0197969740799714 1
-0.0547653205193358 1
-0.0281714712392748 1
-0.0130703627253009 1
-0.041843625019434 1
-0.0120886086622907 1
-0.0224531284743826 1
-0.0434728170314873 1
-0.0151594778392185 1
-0.00619554971255094 1
0.0125637002362859 1
0.0176117024002699 1
0.0471958647276149 1
-0.000972548577693112 1
-0.0263547064398273 1
0.0723899234820267 0
0.0246740371116978 1
0.0198554697741696 1
0.0403479408075545 1
0.0166854398133927 1
-0.0316760059349375 1
-0.0139307838949086 1
-0.0205929393858683 1
0.0137151737674678 1
-0.00234445144821107 1
-0.0198759155277635 1
-0.0111836453275437 1
-0.0269519502566615 1
-0.00551362799107078 1
-0.0268318636113863 1
0.00369227989108124 1
0.0258265147031123 1
-0.0224725920270065 1
0.00340724054696006 1
-0.0143212757785201 1
0.0446175675811494 1
0.0240609976848745 1
0.0380296617683386 1
-0.046152914512719 1
0.058913204923557 0
0.0261589236761773 1
-0.0251240165240069 1
0.00610463802952998 1
0.0371787508336597 1
-0.0356864748105759 1
-0.00458615976051637 1
0.0217531773990808 1
-0.0626953201429063 0
0.00608923472950781 1
-0.0334666786118759 1
-0.0249104813325404 1
-0.0695852714907834 0
-0.0646613360373462 0
-0.00425413798827825 1
0.0161200978082458 1
0.0442631978350233 1
0.00417538518092478 1
0.00672454408947054 1
-0.0351696882724341 1
-0.00756160974226752 1
0.00106995868939046 1
0.0461934042730776 1
0.0128971283720385 1
0.0298817331534322 1
0.0237560205255168 1
0.000122960592772808 1
-0.0319148649497412 1
0.013143443810639 1
0.0437775241035054 1
-0.0344836529152462 1
-0.00810361244698955 1
-0.0104171481087692 1
-0.0234207671781917 1
0.000120031480016525 1
0.0287248124620135 1
-0.012529463505578 1
-0.00201480150656738 1
0.0631614563682281 0
-0.0282556766087474 1
0.00602400289657494 1
0.00364359611213777 1
0.00517046940440817 1
-0.00772188575490101 1
0.0272819131185811 1
0.0213499335000966 1
-0.0350978450874452 1
0.0453492024049387 1
-0.0330585505767313 1
0.0165786704338551 1
0.0195945974216532 1
-0.025387436814853 1
0.00862913839868608 1
0.0266839890359012 1
0.0205436902156055 1
-0.00395686946261474 1
-0.0415848316330608 1
0.00997025259100103 1
-0.0405033912537226 1
-0.0161929746108659 1
-0.0164437285023853 1
0.0100850458923618 1
0.00031664790410753 1
0.018869253141336 1
0.035336566292277 1
-0.0271666276789166 1
-0.00933689067366087 1
0.00433769816809883 1
-0.0105888600507513 1
-0.00979415572066277 1
0.00335412778723702 1
-0.00917752736508155 1
0.0519307148970759 0
-0.0126751179825137 1
0.00106327171459432 1
-0.0154769404461283 1
-0.0051423982741952 1
0.0105007091633018 1
0.026328910307279 1
-0.0356327070881142 1
-0.00147901583525551 1
-0.039015492477053 1
-0.0137702812692246 1
-0.0178373859535122 1
-0.0432529180881676 1
-0.0758923970379979 0
0.0129424620755516 1
0.00736957438900188 1
-0.0071963744597851 1
0.027911250138378 1
0.00759349831053515 1
0.00103513048236811 1
0.0403664513505015 1
-0.016203574281137 1
0.0599011963317749 0
0.0144509068353725 1
-0.0333605470452271 1
-0.0433451831219129 1
0.00869123285256776 1
-0.00487441065325317 1
0.00969882837479812 1
-0.0100695885154123 1
0.0198418164012899 1
0.0162711050750928 1
-0.0294722028798571 1
0.00773975491288468 1
0.000704717457569139 1
-0.0168728228194365 1
0.0181487160725246 1
-0.0623325691217418 0
0.00759404076388328 1
0.00193853089774334 1
-0.0368153530554737 1
0.00328848777116423 1
0.0142057612409134 1
0.0142587661552763 1
-0.0431190312377496 1
-0.0140014873588787 1
-0.0327267808556411 1
-0.00656786408674729 1
-0.0106640703311207 1
-0.0317908933809221 1
-0.0512776281852728 1
0.00239619612460769 1
-0.0209770846200637 1
-0.0248592808985315 1
-0.0247922445224044 1
0.0256634001262184 1
0.0117380205256033 1
-0.00242125952794604 1
-0.0321248175759725 1
0.000787832829099821 1
0.0363855783266152 1
0.0104847603771106 1
-0.044122294300062 1
-0.0176957058126761 1
0.0483351640285577 1
-0.00350308425820335 1
0.0100907309915904 1
-0.0298469335055927 1
-0.0092729045733513 1
0.0125912070764461 1
-0.0308143924886581 1
-0.00399465480824897 1
0.00218341286259739 1
-0.0188484306422827 1
0.023828724546766 1
0.00967245482301106 1
-0.00427392682997832 1
-0.0118630145517217 1
-0.0371749231616951 1
-0.0174884008866757 1
0.0109768897402274 1
-0.0233761639316206 1
-0.0124164605045682 1
0.0102256972919866 1
0.0022844673948622 1
-0.0626241943221331 1
0.00135972033451361 1
0.0487102675226783 1
-0.00831209449412582 1
0.00298324062452237 1
-0.0259970261647857 1
0.0339503106214803 1
0.0500972188533441 0
0.0245463614644915 1
0.00440498041584715 1
0.0415195424352934 1
-0.0146303736099898 1
0.00843120254287084 1
-0.0163883359609769 1
0.00623526199564125 1
-0.026599592658437 1
0.015913180307276 1
-0.0520567206380283 1
0.0581176944325167 0
0.0314385301058573 1
-0.0356614591817199 1
0.0234184458425545 1
0.0353298725587943 1
0.0649927628417802 0
-0.0111557609470645 1
0.0302030138681424 1
-0.00961078019237281 1
0.0420900578890343 1
-0.00894791911880352 1
0.0152176991076429 1
0.0561699639481081 0
0.0142461501131564 1
0.0161401370835925 1
-0.015958771043923 1
-0.0271246724519666 1
-0.0143296745008156 1
-0.00340402014560126 1
-0.00499919356202795 1
0.0100319026613563 1
0.0195849070957032 1
0.00107934690737465 1
0.00364357193150024 1
-0.0224945664266677 1
-0.0248248596586934 1
0.0210962932259373 1
-0.0250636324059428 1
-0.00179968038537932 1
0.0477467352458344 1
0.0463687535532238 1
-0.0047990740949323 1
-0.0204911864920643 1
0.00321131169406946 1
0.00707295432009566 1
0.0406644928585776 1
-0.0335551309181818 1
-0.00856950053473661 1
0.0310338421118024 1
0.00877331387661897 1
0.0562034591373024 0
0.0282882860865008 1
-0.055567125419518 0
0.0159162752954693 1
-0.0195094891858144 1
-0.00710108396786289 1
-0.0122432609575006 1
0.00448769277394614 1
0.0244835511188316 1
0.0434747936266799 1
-0.0269994748544931 1
-0.0366537620817067 1
-0.0165939076994596 1
-0.00298560480727598 1
-0.0508322438148244 0
-0.000605888287342502 1
-0.0165459700894396 1
0.00708788847485535 1
0.00260798557470928 1
0.0163082674584462 1
0.0261407983031766 1
0.0291991711822083 1
-0.0248948720976076 1
0.0314320056085742 1
0.0109878788257973 1
-0.0327424159350816 1
0.00410222362501702 1
0.0126256161236342 1
0.0298758837916059 1
-0.0292077697676697 1
-0.0374924171996392 1
0.0232723265423642 1
-0.00278981583214861 1
0.00268498250002604 1
0.0542524658739762 0
-0.0137600008646606 1
-0.0142110334386141 1
-0.0303740350884162 1
0.0510601049691453 0
-0.0242752595396842 1
0.0139169135492555 1
0.00704974880208722 1
-0.0192857040229631 1
0.00703326553355194 1
0.00351175996935675 1
0.00155493802490082 1
0.00626656763303021 1
-0.0144642444387145 1
-0.0127567958147205 1
-0.0359116195570544 1
0.00653698339156691 1
0.0248556059916909 1
0.0199425181153313 1
-0.0108953620446573 1
0.0479259694845505 1
-0.0450972846587034 1
-0.00725322034088492 1
0.0329317099029436 1
-0.0205983497288122 1
0.00452764840617825 1
0.0183294479210949 1
-0.0032951877084886 1
0.0045619421921501 1
-0.0744564166646161 0
-0.0357958201436823 1
-0.0478555693894405 1
-0.0135178938421817 1
-0.037061358475685 1
0.0513077860289952 0
-0.0292740173418115 1
-0.0120392608766336 1
-0.0545439488487638 1
0.00723729642109349 1
-0.0128897003365935 1
0.0459270642907363 1
-0.00433155837921669 1
0.00851392851467033 1
0.0189242757780199 1
0.0044255684228566 1
0.00190020753561659 1
-0.0110475925134528 1
-0.00549629702563748 1
0.0162790709517236 1
-0.0167693576471245 1
0.00521551552181815 1
-0.00292744125907871 1
0.0388245558480657 1
-0.0220956262802587 1
-0.0270356865898941 1
0.00204203949077599 1
-0.0272429197994806 1
0.048766403691448 1
-0.0218741775224453 1
-0.0121493348456804 1
0.0175339821250745 1
0.0375693238630094 1
0.0110014463826287 1
-0.00961608626934323 1
0.0265818289943978 1
0.0422462214753281 1
0.010938970143411 1
-0.0178344116531119 1
0.0219849351292756 1
0.0407696313028833 1
0.0500786550870724 0
0.0311987948942998 1
0.0369821274658695 1
0.0190157978462131 1
-0.00804492228774427 1
0.00919143419912536 1
0.00712162716099292 1
-0.0452321485860342 1
-0.0186430584654411 1
-0.00434887962017109 1
0.00379823030749957 1
-0.0164711528442514 1
0.0205380373509531 1
0.0430904527929591 1
-0.0180077793746345 1
-0.00756951571339403 1
-0.0284154731599443 1
-6.84106381690251e-05 1
-0.00521535349392814 1
-0.0111804220488501 1
0.0149520594435607 1
-0.000112661727775445 1
-0.0171570035868866 1
-0.0612155400923501 0
-0.0377716694460615 1
-0.0153020401269888 1
0.00208903530048876 1
0.0197712931876038 1
-0.020223961546816 1
0.0100914604289365 1
0.0267743448788186 1
0.041475244089847 1
-0.00280925949741029 1
-0.0477108079638574 1
-0.0165080469694748 1
-0.0517304776310934 0
-0.0226039435976756 1
-0.0105816107656528 1
0.023215012460495 1
0.0652790166623782 1
-0.0329894795593408 1
0.00621497795588662 1
0.0142510661297744 1
0.0297993489890219 1
-0.00540033776841241 1
0.0100584697519701 1
0.035500494691154 1
-0.0072901883015876 1
0.00977120890113069 1
0.00779738418187221 1
0.00012926112782486 1
0.0137895784782224 1
0.0318267983740197 1
0.0307898726655476 1
0.030076203693259 1
-0.0162049887497667 1
0.0088157253487617 1
0.0198189666531238 1
-0.0162235597597967 1
0.048440641009789 1
-0.00431914381720819 1
-0.0360162899939308 1
-0.0269804866752814 1
-0.00515682807964965 1
-0.0451560913118609 1
0.0344415446023709 1
0.00131991043311546 1
-0.0154819418629054 1
-0.033421494917538 1
0.0118786655357191 1
0.0166393195600359 1
7.64051258297315e-05 1
-0.0190255695212448 1
-0.00149268465860035 1
-0.0387780674006774 1
0.0105508275432662 1
-0.0298467967911395 1
0.0153409152822026 1
-0.0115891217748526 1
0.0209365971010151 1
0.0402740840466008 1
0.00352919297888744 1
0.0286842896640183 1
-0.0236173550587724 1
0.00502703551010988 1
-0.00274333295568985 1
0.0385399226777732 1
-0.0348019420443108 1
-0.0382831021486889 1
-0.0245959655216864 1
0.000870466435460292 1
0.00171402948213581 1
-0.0163791970400529 1
-0.0252817979323232 1
0.0039414270201395 1
-0.0368860430157149 1
-0.0166332639130317 1
-0.0115226935750593 1
-0.030876303459933 1
0.0070789846073693 1
0.0210779854964841 1
-0.0227335453821013 1
-0.0303204400842533 1
-0.0311458788467492 1
-0.0128220043260038 1
0.0227160535494688 1
-0.0146623021652967 1
-0.0145564596379171 1
0.0190278365392155 1
0.0073365863941762 1
0.00298199665709869 1
-0.0707039196791647 0
-0.0213135714363555 1
0.000517017845584604 1
0.0261072350946156 1
-0.0259150862228724 1
0.034897068400303 1
0.00952868207377427 1
0.0640870442133941 0
-0.0199402203809406 1
0.048783276534141 0
0.0257097696608703 1
-0.0143010600354195 1
-0.00282541117771275 1
-0.0337241314706146 1
-0.0137579540965754 1
-0.0140609253307478 1
9.63197558905551e-05 1
0.00309910285421785 1
0.0394927866856113 1
-0.0245687056383413 1
0.0462896894176336 1
-0.0253013885166277 1
0.0554912469371829 0
-0.000879739766990505 1
0.0562357418474977 0
-0.0183367244681291 1
-0.0471648366502218 1
0.00146812804723192 1
0.00635630564198016 1
0.0158320931057256 1
-0.00691714108709392 1
0.00735283647478287 1
0.0322583823919614 1
0.00742092517347318 1
0.0216485192079992 1
-0.0321132452863915 1
-0.0408297969854213 1
-0.00856960421983589 1
-0.011389852318515 1
0.0196212041134641 1
0.0402820885229921 1
-0.0642358824196363 0
0.0430320384473663 1
-0.0351454965000612 1
-0.0427231424612661 1
0.0367660619726787 1
0.00685321367493675 1
-0.00836186189032735 1
-0.00863129937265615 1
-0.0158641863021195 1
0.0235931134246363 1
0.00492597135439582 1
-0.0219171280760123 1
-0.0257381669020774 1
-0.0196955280035138 1
-0.0127960433184766 1
0.0131076950017858 1
-0.0017716653347206 1
0.0408541314437668 1
-0.00162648970345849 1
0.031937950702406 1
-0.000652767526647977 1
0.0197367236092513 1
0.00458299057927131 1
0.00779488278694872 1
-0.00458366769791695 1
0.00627007239606829 1
-0.0419002374806247 1
0.0331984726760154 1
0.0532180083831954 0
-0.0028093103363051 1
0.0190325049960185 1
0.00103152579817111 1
-0.0333136152862085 1
0.0244730724149107 1
0.0504631254931423 1
0.00672410245178663 1
0.00328570375321 1
-0.062538809380102 0
-0.0249347320279642 1
-0.00777660411587864 1
0.0134237531145221 1
0.021423192031466 1
-0.0331324039292436 1
0.022794542258195 1
0.0181164665259201 1
-0.00390253989974192 1
-0.0086676155213322 1
0.022718927092315 1
-0.0495978221958941 1
0.0244323796167044 1
0.0410063035513329 1
-0.0367733909646821 1
-0.0609436742153764 0
0.0266317089348292 1
-0.0336247329916808 1
0.00199411164346716 1
0.0126853614107962 1
-0.00468300727250238 1
-0.0233444064664175 1
0.00536350548441351 1
0.0614633892948916 0
0.0195023906055963 1
-0.0116882317293236 1
-0.0100180175080575 1
0.0345797095940009 1
0.0199413658619444 1
0.0189415675837758 1
-0.0112458696855434 1
0.00210405710373002 1
-0.0217342913216882 1
-0.00216330805613881 1
0.0028058947593864 1
-0.00959179965038 1
0.0435287736497814 1
0.0397304707070483 1
-0.0461203573407179 1
-0.00899074057449969 1
-0.00773086849047319 1
0.0055744300278868 1
-0.0239294175435314 1
-0.0360866766941868 1
0.0126180973829181 1
0.0290293321038487 1
0.0140954324397363 1
0.00599995734903492 1
-0.044212787519605 1
0.0273541770938968 1
0.0153421414954095 1
0.00317880260688103 1
-0.0141238606459827 1
-0.0089273071468833 1
-0.018609633771502 1
-0.00374232617432625 1
0.0295115988150065 1
-0.0766679688673438 0
-0.0127046411510265 1
0.00483900529039906 1
0.0270432710784836 1
-0.0028369083360241 1
-0.0129612039232987 1
0.0576374198980511 0
-0.035952508188874 1
-0.0350219897607185 1
-0.0096859762959578 1
0.0119590649806454 1
-0.0254813423443792 1
-0.00232641560435324 1
-0.0122908527524122 1
0.00104569973329031 1
0.0292240631441909 1
-0.0162687227887754 1
-0.00404949754328811 1
0.0255199210380342 1
0.0359531317825421 1
-0.0282902787660814 1
-0.0447325819165092 1
-0.0445854068953816 1
0.0113600313350968 1
0.0126758843094911 1
-0.0246799090631597 1
0.0137006741406964 1
-0.0207993537771247 1
-0.0586722126147765 1
-0.0150127631636855 1
0.00355782224289263 1
-0.0413707099125177 1
0.00758333275074944 1
-0.040472329432147 1
0.0606148730389696 0
-0.0192390096219871 1
-0.0124936851445987 1
0.0155128824150522 1
-0.0238698243705186 1
0.00682017448328119 1
0.0502761078244603 1
0.0229883457160764 1
-0.0499672081665868 0
-0.000994610656040997 1
-0.00612525774732725 1
0.00582278482805459 1
-0.0434298376305242 1
-0.0121775529799326 1
-0.0160528108411989 1
-0.000401689247998943 1
-0.0189760460739028 1
-0.065920397957475 0
-0.0535605479888358 0
0.00913956795208635 1
-0.033853703859107 1
-0.0177781551593695 1
-0.0429814009923069 1
0.019341340514653 1
-0.00721875677330803 1
0.0245421405051628 1
0.0220139606864777 1
0.000441489897697489 1
0.0218581635981393 1
-0.0307908742396505 1
0.00982621022935073 1
0.02269758612018 1
-0.0376555495378898 1
-0.00344856623479579 1
-0.0208285285338674 1
0.00373107102047342 1
0.0200648394984805 1
-0.0047078240422623 1
0.0346908897969673 1
-0.00313764919426141 1
0.00744479495169515 1
-0.0216508115986488 1
0.0184671209266074 1
-0.0476907777162698 1
-0.00202037248589495 1
0.0413041937155969 1
-0.0243211891797774 1
-0.0145923118629665 1
-0.01837213254176 1
-0.0330438448074927 1
-0.0405113508488969 1
-0.0483147756417128 1
0.0443119860681459 1
0.0141893564249534 1
-0.0148347462738873 1
-0.00762158064456722 1
-0.0297969578226639 1
0.00148280055137025 1
0.0181288900378701 1
-0.021292222840013 1
-0.0119326500536021 1
0.0323397002562083 1
-0.00748508896922814 1
-0.0362182743188124 1
0.0132214709471621 1
0.0301566511542551 1
-0.015897078417921 1
-0.0131228377270523 1
-0.011754604867735 1
-0.000446457865009355 1
0.00469702894607667 1
0.0289041630837787 1
-0.0194499401879895 1
-0.0073000701346775 1
-0.0230166092882451 1
0.0412633038645162 1
0.0065240694121677 1
-0.0308506997812588 1
0.0174770757356011 1
-0.00974291305873785 1
-0.00602848360681199 1
-0.010112858869807 1
0.018826508366917 1
0.00234765935315711 1
-0.00677601969140941 1
0.0098298607840689 1
0.00260120077791256 1
-0.00259572263273358 1
-0.0228742440815642 1
-0.0330808343962138 1
-0.0200486383268901 1
-0.0434139443273625 1
-0.0327075304539844 1
-0.0382724529943099 1
-0.0521028310725219 0
0.0655051450094396 0
-0.0526114119604157 1
0.0076983596528558 1
0.00099291910104911 1
0.0307047491037087 1
0.00865612785894701 1
-0.00835164268209278 1
0.0166975757999025 1
-0.0218126976662159 1
-0.0513040143996849 0
0.0160437947182337 1
0.0287765895268781 1
-0.015383596871158 1
-0.0137879692911139 1
-0.00429211782741871 1
-0.0185888786118185 1
0.00176028983903996 1
-0.0023576021004003 1
-0.0360900592331711 1
-0.0230794882632117 1
-0.00170612422279356 1
0.0192540273543371 1
-0.0189596970333278 1
-0.034586226790209 1
0.0151361134631274 1
0.0161887048163454 1
-0.00766062316589658 1
-0.0378468061733891 1
-0.0308683150762164 1
-0.00135077594735081 1
-0.00834963340149716 1
-0.0191102737904473 1
-0.00967033907420776 1
-0.0213755445648999 1
0.00817330616297766 1
-0.0347591555111385 1
-9.18398374318815e-05 1
-0.0218715057570901 1
0.0102365204982952 1
-0.0632572941051333 0
-0.00963080650843326 1
-0.0111021486949254 1
0.017957565657864 1
-0.0199165791646671 1
0.0459271720676137 1
-0.0560458681607455 1
0.0273152138480624 1
0.0248830874201552 1
-0.0181438042508383 1
-0.000345779519130545 1
-0.00126386650637705 1
0.0355808420009839 1
-0.00951584429328094 1
0.0362656650324021 1
0.0189469428453196 1
-0.0336729723901757 1
-0.0153166790594182 1
0.0569575554885956 0
-0.02218546571284 1
0.00699492506988205 1
0.00711689967080032 1
0.00138131852199755 1
-0.0349893832154533 1
0.0163537356035483 1
-0.0218705121779521 1
0.0070656781907859 1
0.0355285707660106 1
0.0082741207509664 1
-0.0256528833366584 1
-0.00116723178528674 1
0.0137285302168717 1
-0.000377059831739485 1
0.00390861876420248 1
0.00350210407563711 1
0.0127860978411448 1
0.00895785110262202 1
0.0107661524912016 1
0.0254591634068442 1
-0.0130463000846043 1
-0.0420196204611743 1
-4.30306026731801e-05 1
0.0149993043879047 1
-0.0305256583167577 1
-0.0528220631350776 1
0.0467608863196845 1
0.012966259522201 1
0.0297631539336079 1
-0.00388793771084311 1
-0.0236819548352214 1
0.0160089305889066 1
-0.0014182372932066 1
-0.0238505577493579 1
0.0644881914509598 0
0.0574060633143072 0
0.0552576506289346 0
0.00936196358725659 1
0.0178504834426723 1
-0.00279989277358103 1
0.0238776601607922 1
0.00419841021430677 1
0.0256350654908053 1
0.0110386074161591 1
-0.0283924606186016 1
0.0289570238404332 1
0.00312193936985753 1
0.0291297646270754 1
0.00368145645304243 1
-0.00707557170026597 1
-0.024938473709409 1
-0.029058751500849 1
-0.0394806353819993 1
0.00697058646762592 1
-0.0304491785700803 1
-0.0549495864188265 1
-0.0042136663894378 1
-0.0373137398748026 1
-0.0584457313694735 1
-0.0102773359018451 1
0.00414501849472523 1
-0.036110653315194 1
0.067901540749551 0
0.000708532061535164 1
-0.00039546609832423 1
-0.0114328820875574 1
-0.00120372251495119 1
0.00144262412040658 1
0.034948759271001 1
-0.00514048305293822 1
-0.00274807947854055 1
-0.00499879315602129 1
0.0144429349897668 1
-0.00555538502972759 1
0.00472155485873093 1
0.0186902969037152 1
-0.0180027997934491 1
0.0129023991769335 1
0.0316143092147826 1
-0.0535285401683392 1
-0.0115600431137631 1
0.00451912363917614 1
-0.0156669282709515 1
-0.0542487128870665 1
0.000188172003221614 1
-0.000887257580628968 1
0.00797389083153612 1
-0.0207603567622857 1
-0.0364455394152123 1
0.00756768275611019 1
-0.00209452235357774 1
0.0285518421568044 1
0.0139777954388582 1
-0.0289170194098915 1
0.0180491550613565 1
-0.0287217195796201 1
0.0439407256705154 1
0.0287880492225049 1
0.00434389867566206 1
0.00392210336172005 1
0.0131427511163287 1
0.00693109275914206 1
0.0111258621748301 1
0.0232522079935953 1
-0.0146572140058649 1
0.0190795829884338 1
-0.0156916454655585 1
0.0267754560413299 1
-0.0138253057996862 1
0.0520156935044884 0
0.00767282603357535 1
0.0389501873840757 1
0.0168619013781901 1
-0.0104722815849719 1
-0.00018666818892168 1
-0.00495529309775897 1
0.0059520141613517 1
-0.0121073743939454 1
0.00218733252815965 1
-0.0127512432053127 1
-0.026339130402424 1
-0.0198873712280781 1
-0.00483946628229208 1
-0.0322161887745896 1
-0.00412137491472567 1
-0.0055062617923724 1
-0.0402785688998547 1
0.0256208839769748 1
-0.00837254693101536 1
0.0172321234941977 1
-0.0201244951131595 1
0.0191813035370698 1
-0.0209991064454622 1
0.00847053132009288 1
-0.0121923509073217 1
0.0149932668494995 1
0.000391718266383326 1
0.0391386869789804 1
0.0144783083470588 1
-0.0145622151784052 1
-0.0144260567398597 1
-0.0319416399780411 1
0.0503596343030843 0
0.0108832711725096 1
0.00845174742275263 1
-0.000405357016103888 1
0.00620502010499284 1
-0.0424833783121528 1
-0.0085413626066258 1
0.004199815169698 1
-0.00592809705951487 1
0.000875262102721442 1
-0.0282165173793283 1
0.0338729979724768 1
0.019324730276464 1
-0.0125066668788394 1
-0.0196488532155108 1
0.0232175420417315 1
0.0178750986542436 1
0.00392572792920177 1
0.0196296378919717 1
-0.0160082966909793 1
-0.00116918483840197 1
0.0373513321778264 1
-0.00309967175706104 1
0.00945071440952115 1
0.0135987902219181 1
0.0283621727357889 1
-0.00386606625246384 1
-0.0152403307104728 1
0.0168530932058254 1
0.0493657082126564 0
0.00710837804147925 1
0.00919058115112585 1
-0.0306729099658696 1
0.0537643105205035 0
-0.0284574094795723 1
-0.013659979365953 1
0.00426109109039561 1
0.0115244225003886 1
-0.018218612466907 1
-0.0540121956561602 0
0.0180492998941952 1
0.0610147213053425 0
0.0311322931086066 1
0.017090255078397 1
0.00393832052731327 1
0.020789256708794 1
0.00376476359010702 1
-0.000334121562446161 1
0.0124508154428095 1
-0.0132782322515367 1
0.00151264776633688 1
0.0118549931117056 1
-0.0225103236128068 1
0.0216960595319994 1
-0.0167369355386038 1
0.0124070139862161 1
0.0309195024008677 1
-0.0232451697631468 1
0.0400555135980326 1
-0.0337045683205546 1
-0.0102598328457848 1
0.00375375237794327 1
-0.0102737722465708 1
0.0248397236532206 1
0.0108005470043961 1
-0.00692798863632604 1
0.0244390759948898 1
-0.00509588593967761 1
0.0301960351191308 1
-0.0169971912057354 1
0.0140639980701927 1
0.00770014463723525 1
0.03084865616339 1
0.0217632806970868 1
0.0281354641973409 1
-0.00914596302205372 1
0.00527367105992532 1
-0.0168042049190469 1
0.0282465318246156 1
0.00730682264911006 1
0.0443372386555243 1
-0.00837769726892064 1
0.0309561160895042 1
0.0126795580579755 1
0.0111571922175424 1
-0.021780759661008 1
-0.046096558272483 1
-0.0269403374903313 1
-0.00982060815936003 1
0.0694244071393794 0
-0.0243854685058772 1
0.00528677464565449 1
-0.0333446115275148 1
-0.0285643452472488 1
0.0032212597044462 1
0.00589979370446004 1
0.00646319466860709 1
0.00409234619098222 1
-0.0123106107750645 1
-0.021232777467773 1
0.00544561441229395 1
0.0208594996648477 1
0.00246164833937585 1
0.0391548740354508 1
0.0052179979834843 1
-0.0121773620556819 1
-0.0222260575443751 1
0.0101039846266468 1
0.0121374284754594 1
-0.00255192369564146 1
-0.00272401742784512 1
-0.00910636611256014 1
-0.0633352294670909 0
0.0219165512265906 1
0.0258792945440287 1
0.00180339342621729 1
0.0454253945312704 1
-0.00176246736015033 1
-0.0158484327273411 1
-0.0231185749683526 1
0.0252531341374436 1
0.00810790387944749 1
0.0440781768058426 1
0.00877727172698367 1
0.0287741390905454 1
-0.0158972962356677 1
-0.0144604447862906 1
0.0386512364634494 1
0.00703638137118972 1
0.00955117686883938 1
0.0319151746544915 1
-0.0179871375230597 1
0.0691094740934261 0
0.0417317103904251 1
-0.0168362179618125 1
0.0286890865135907 1
0.0127387540462294 1
-0.046650647544938 1
-0.00089093073247669 1
-0.0127540003917561 1
0.0108500445728092 1
0.0302222743126085 1
-0.019690921703589 1
-0.00522807761184643 1
-0.055980260439509 1
0.00912258728366497 1
-0.0160203751858489 1
0.0483441294671726 1
0.033664749367025 1
0.0195113169772137 1
-0.00789673321020652 1
0.0135280697763403 1
-0.00214938148745557 1
-0.0196242406728909 1
0.00946073431018098 1
-0.000604657892143197 1
0.00623463739919865 1
0.00625339214675783 1
0.000453763676983473 1
-0.0599709249439693 1
0.00211739281180141 1
0.000630126549828681 1
0.00750205284080646 1
-0.0366935605308336 1
0.0351653117662472 1
-0.00249305344260845 1
0.0274095000425165 1
-0.0542178458932115 0
0.0492605008836119 1
0.00850284656457235 1
-0.0194905113085108 1
0.0271944440612199 1
-0.00522605433644598 1
0.0069063379705749 1
0.00556129670962712 1
0.0407324002151683 1
-0.0226127537147199 1
-0.0135804280735575 1
-0.0169498343253173 1
0.0363720089744703 1
0.0209495103575726 1
-0.0211788809931479 1
0.00397783950850577 1
-0.0152632319619026 1
0.00469357514160045 1
0.0145002868590812 1
-0.00774135059873528 1
0.00726744757553141 1
0.00237669109178345 1
0.00440457233514021 1
-0.0859662426911999 0
-0.00390184850642422 1
-0.0181614340411127 1
-0.0130870841942872 1
-0.065769380005757 0
0.00108438579054641 1
-0.00135958816994398 1
-0.0564272540949808 1
-0.0383381303909132 1
-0.00633910240149726 1
0.036378914299096 1
-0.0512843255876038 0
-0.0057153549613956 1
0.0175366964875215 1
0.0255445151171155 1
-0.0270179526907738 1
0.0134092447734962 1
0.00123733961037673 1
0.00668460578574578 1
0.0277478411136946 1
-0.0306410662448809 1
0.000221175659447418 1
0.00482640972080763 1
0.0171120253853202 1
-0.0660577619546501 0
0.0131399620143153 1
0.00171943404553329 1
-0.0510813463754108 0
0.0312997764850611 1
0.00154440495685807 1
-0.0166577541303898 1
0.0112381310065005 1
-0.00705627366609293 1
0.0642599944420108 0
0.0415738960383516 1
-0.040469195252386 1
0.00178685241049025 1
0.0332100750347821 1
0.00893532124304447 1
0.00406977942912358 1
0.0242221034603891 1
-0.00529597777221427 1
-0.0601800845427645 0
0.0358513393727936 1
-0.0196553126865934 1
0.02501452427124 1
-0.0130115017309699 1
-0.0269205036813415 1
-0.0114820765604778 1
-0.00993566241124209 1
0.0405621620179532 1
0.01508899329316 1
0.0883820688196112 0
-0.0745770736643247 0
0.031052880900598 1
-0.00105236158638041 1
-0.0133743564353984 1
-0.0539617960967941 0
-0.00331822370922282 1
-0.0065635884606004 1
0.015688817914277 1
0.00846284828853838 1
-0.0120538136318731 1
0.0372716154997303 1
-0.0481588066212135 1
0.00561294924128436 1
-0.00243371541578226 1
-0.0342955273269539 1
0.00814097152150554 1
0.00409052514237316 1
0.00579665799969752 1
0.000363398725380508 1
-0.0301446673414006 1
-0.0199046585495677 1
0.0353547155979915 1
0.0313966070756019 1
-0.0103804907320392 1
0.00505546851343472 1
-0.0294966578229569 1
0.0156208727312853 1
0.0108513612363188 1
-0.03803995733851 1
-0.0479734416626574 1
-0.0116819153627962 1
-0.0419702416276081 1
0.047509546257023 1
-0.0302129560597961 1
-0.00628490155699633 1
0.00583660105111638 1
0.0053451965055156 1
-0.031552644230048 1
0.0519049884769073 0
-0.040434786258511 1
-0.00635374249739581 1
-0.0106979872563073 1
-0.0144613594702851 1
-0.0305335982248593 1
0.0349805772282562 1
0.015195031525285 1
-0.0455893353774126 1
-0.0216396502089551 1
-0.0379708858993198 1
0.00209971143728693 1
0.0281943945281032 1
-0.000184922080087944 1
-0.0373437968920226 1
-0.0088643426992385 1
0.00381707481593047 1
-0.0190539673355911 1
0.039408279774031 1
0.00803463862938081 1
-0.012929381981671 1
0.000625907347047753 1
-0.000420826679385044 1
0.019861730176892 1
-0.0011366344729792 1
0.027209805671908 1
-0.0374949785128067 1
-0.0127007290879265 1
0.00354440740566271 1
0.0271979176533134 1
0.00471118284348359 1
-0.0154459394184559 1
0.0409782597967122 1
-0.0246240712189721 1
-0.0109649333380566 1
0.0125067338406153 1
0.0235611266765343 1
0.0320449998050455 1
0.00531036880684725 1
0.00504006584448084 1
-0.05066082293903 1
-0.0149763473027972 1
-0.0432098938483275 1
0.00934616403717913 1
0.0153267613037195 1
0.0463730694636749 1
-0.0338030865783776 1
-0.0113234969241416 1
0.0348540768256967 1
-0.0230554681912945 1
-0.0120597871927715 1
0.0179469807108698 1
0.0162180246693319 1
-0.00137643764356935 1
0.0141076723116593 1
0.050187245250404 1
-0.030326379066184 1
0.0347605643959498 1
-0.0609661824097611 0
0.00664140373816469 1
-0.00165601507018082 1
-0.0107192326115176 1
0.0375016368811471 1
0.0239149406045357 1
0.0108055224391699 1
-0.0015560728683384 1
0.014431606935937 1
0.0181652847623484 1
-0.00243295656406024 1
0.0141380037942261 1
0.00371823832587721 1
0.015266919195547 1
-0.0472882691945317 1
-0.0372701549757624 1
-0.0438044560184044 1
-0.00584119571775302 1
0.0173549498567 1
-0.0231619545878717 1
0.009082642141968 1
-0.042944781032854 1
0.0126761200019158 1
0.00649930574722065 1
-0.0858901202068369 0
0.010541640001558 1
-0.0192890332982879 1
0.000461524680381778 1
-0.027570147156154 1
0.0222768401570179 1
0.0318557027740304 1
-0.0296619607827372 1
0.00790868773066548 1
-0.0059677528017462 1
-0.00198311320390059 1
0.0177964661662399 1
0.00737249765722916 1
0.0495723465538919 1
0.024651181719367 1
0.0207533945645587 1
-0.00474847100451534 1
-0.0285669774144081 1
0.0365304254214662 1
0.0219007414619727 1
0.0199552106144653 1
-0.0234685325746677 1
-0.0192998265371281 1
0.0623843887584384 0
-0.0736699070903666 0
-0.0299728405712639 1
-0.0241084341969122 1
0.0406936039911173 1
0.0111072861657547 1
0.018172252649744 1
0.00292597978701636 1
0.000512632534716654 1
-0.00572345480138256 1
0.00101482972541041 1
0.00120175818274071 1
-0.0192290097063283 1
-0.0153543838089691 1
0.0121995012797729 1
0.0408091910830827 1
0.00860200483214019 1
-0.00742238032937819 1
0.00175222963653908 1
0.0620638646330745 0
0.0288848442663209 1
-0.00460795114514084 1
0.0105859351309751 1
0.00457296891485613 1
0.0272701296171866 1
-0.0403074086334133 1
-0.0180312107081128 1
0.0124714129884317 1
-0.0153905804105534 1
0.0202453169752305 1
-0.00927618928628226 1
-0.00570378354664458 1
-0.0143741546099926 1
-0.0037192873899124 1
0.0181379340705896 1
0.030433502024142 1
0.000143296162491476 1
0.0102929766361769 1
0.000487095111829808 1
0.00291615354672986 1
-0.0435092104884823 1
-0.0313507289823794 1
0.0168597679048459 1
0.012407226217367 1
0.00828368564507634 1
0.024382546376505 1
0.0154230702352513 1
0.0185190142939234 1
0.00501634993652404 1
0.0239233012525813 1
0.00423471577189837 1
-0.0338073772681825 1
-0.0157178262648691 1
0.0431007421658738 1
0.0732888724440197 0
0.0115286181341478 1
0.000394937939657702 1
0.0355128236181101 1
-0.00883208483930628 1
-0.00428047258300137 1
-0.0238561663067493 1
-0.0103521441520884 1
0.0214766427296424 1
0.0353216613812687 1
0.0461290773481417 1
0.0325506972448248 1
0.0111652000311618 1
0.0154017123122688 1
-0.0453883851891079 1
0.0172584718368784 1
0.0287457825821213 1
-0.00793863143588192 1
0.0644416440661242 0
0.00760370342799017 1
0.0198375329624241 1
-0.0130171807395664 1
-0.00785596240356241 1
-0.012870618155121 1
-0.026325673467475 1
0.00877552940648373 1
-0.040725702270288 1
0.00785037907373946 1
0.00379821070657657 1
0.0254820836995315 1
-0.0259904087383638 1
0.0358301197625897 1
-0.00579218157662988 1
0.0288327178179641 1
0.0164293780681057 1
-0.00162800386239276 1
0.0104558435408222 1
-0.00135227629782343 1
0.026878694565028 1
-0.00785718732426843 1
-0.0109474534134301 1
0.0453934407735634 1
0.023381894341761 1
0.0201215314783395 1
-0.0238521171660679 1
-0.00919718719731685 1
0.0322980494826554 1
0.0382598668122556 1
0.00683335195252809 1
-0.0106007852573408 1
-0.00627976307019325 1
0.00171025931304342 1
-0.0352424900544116 1
-0.00629453346655694 1
0.0239598404740127 1
0.0295954791775804 1
0.00989933067388263 1
0.00698313014543097 1
-0.0488835727941878 0
0.00461527679649619 1
0.0414805640184422 1
-0.0278613171942181 1
-0.0328250571012933 1
-0.00343306057464484 1
-0.0298059978319606 1
-0.0297877579371799 1
-0.023739691089379 1
-0.028426426819918 1
0.0296908040600349 1
0.00395425641280129 1
0.0278447117689421 1
0.00789681447070475 1
-0.00349045313433008 1
-0.00234579665809912 1
0.0259442604914043 1
-0.00075640796715613 1
-0.00161195035443589 1
-0.0115903453034871 1
-0.0263278817952043 1
0.0089842448471166 1
0.03149775576269 1
-0.015689261509752 1
-0.0188966885901166 1
0.00604508660298559 1
-0.0581125014991013 0
0.0316574188630508 1
-0.0177723558171272 1
0.027394317904557 1
-0.0227801457829683 1
-0.0104382108444179 1
-0.0353256228215348 1
-0.0186695567925099 1
0.0053166846720151 1
-0.0135897625062577 1
-0.0410301378360646 1
-0.0267446739250493 1
0.021380142390078 1
0.00740129597656646 1
-0.0255557816095112 1
-0.049763567267937 1
-0.0203717714159493 1
-0.0136579341386606 1
-0.0347289998064132 1
0.0450134490439837 1
0.0119208352265953 1
0.0290721107766515 1
-0.0155033174515052 1
0.00530071496433384 1
-0.00574655775799668 1
-0.0130147117900963 1
0.0372065790635103 1
-0.0156282840700348 1
-0.0309352657389942 1
0.00909165696241259 1
-0.031864759833623 1
0.0106164609519342 1
-0.0354953004958933 1
0.0115883507290001 1
0.000502100196349473 1
-0.0308108214457057 1
-0.00505053494465026 1
-0.023871165021944 1
0.00213967625302521 1
0.0104471122678006 1
0.00343833704598591 1
0.000469543099003184 1
-0.00189600147183897 1
-0.00851029358945384 1
0.0215259699008033 1
-0.046998285421022 1
0.0681701855886237 0
-0.000690251884441056 1
-0.0310887594224072 1
-0.0489223151864302 0
0.017982200063739 1
-0.0188887395623004 1
0.0192564380564058 1
-0.00728562088665854 1
0.026138872457066 1
0.0266846049681047 1
-0.0728884110573562 0
0.0115650326940592 1
0.0717302835314107 0
-0.0274308927013769 1
0.00644617380081633 1
0.0347888212354252 1
0.0238607747964309 1
0.00907932218524139 1
0.0355001925823783 1
-0.022492851078993 1
0.0268056145043417 1
0.0546410189369961 0
0.0191074850039488 1
0.0293481247436014 1
0.0157396278812391 1
0.0220065010187933 1
-0.0139539378830229 1
0.0213274813608737 1
0.0189659000925357 1
-0.0098173756385641 1
-0.0015432377557524 1
-0.00293162142462915 1
-0.00676026079659709 1
0.00839906828875715 1
-0.0568322407473403 0
0.0185948714095144 1
-0.0333810815005203 1
0.0131462883819745 1
0.0126979967597864 1
0.0245685734306489 1
0.0267522069175466 1
-0.00312500933201122 1
-0.017400347247087 1
-0.00993419232604257 1
-0.0182445641330298 1
-0.0111156889316737 1
0.0234323891689197 1
-0.0195746619879261 1
0.0206441920107758 1
-0.0228229345073028 1
0.00787806634163208 1
-0.0165508460185205 1
0.0123810934449248 1
0.0256473253648549 1
0.0244256595065527 1
0.00780342724639641 1
-0.0110909138404563 1
-0.00900735956923094 1
0.0111080354032684 1
-0.00672246041628576 1
0.0507234763918806 0
-0.00159697126321901 1
-0.000573934744087297 1
0.000268185771194827 1
0.0180820395975023 1
-0.0399436978530698 1
-0.00826545357074501 1
0.0250474197082137 1
0.0283118288741922 1
-0.0155772476270894 1
-0.0392445668625376 1
0.00135288566094004 1
0.0736594355130222 0
0.00210438247862066 1
-0.000373679383157442 1
-0.000817608663853114 1
0.0151586938717566 1
0.00460575760865286 1
0.0249439273695809 1
0.0151001689229546 1
-0.0528005882392691 0
0.0159619606259327 1
0.0144730024275798 1
-0.0372192228543024 1
-0.002102142925667 1
0.0112059488676179 1
-0.0680865485635911 0
-0.0285230978435962 1
0.007986992056841 1
0.00294609691771943 1
0.0155499376878803 1
-0.028623787492525 1
0.0138889551637816 1
0.00381426008269555 1
0.0103816284456663 1
-0.0225314185725888 1
0.0263878551608697 1
-0.00194935840423795 1
0.000819876365273652 1
-0.0089110635078795 1
0.000662939047390196 1
0.0430661302179761 1
0.00746879404551889 1
-0.0190172705297972 1
0.0130413876578473 1
-0.00441122421670759 1
-0.0262925726800918 1
0.00208815041685908 1
0.00895788506213078 1
-0.0114456456155331 1
-0.0129957677879132 1
-0.00284703060707379 1
-0.0106526100068797 1
-0.0176888908398937 1
0.0141903818137102 1
0.00483524643423861 1
0.000835045657427805 1
-0.0223026240519183 1
-0.0409098462017997 1
0.0241723983355728 1
-0.0180621803644938 1
0.0257933718872195 1
-0.0534500741094286 1
-0.00992595825910695 1
0.0275215206155058 1
0.039186871891263 1
-0.00902146568395268 1
0.000135013903915686 1
0.00779170965016438 1
0.00472676950348367 1
-0.0390450948456933 1
0.044958887315377 1
0.0188251223297835 1
-0.00678481668120188 1
0.00963220085662971 1
0.0170425149964271 1
0.0467745695108135 1
-0.000500252468870482 1
0.0211849518664662 1
-0.0238693156869238 1
-0.0281784201268872 1
0.00369787139352301 1
0.0287914470493554 1
-0.0633947156356546 0
0.0354185376901131 1
0.00143100138841466 1
-0.0189050849661265 1
-0.0567618028237053 0
0.0171822912660205 1
-0.018972072653107 1
0.0273348595544947 1
0.0181445880857811 1
-0.0143043775471961 1
0.00722171723679866 1
0.0565165296956485 1
-0.0127223246007706 1
0.0241787644255695 1
-0.00124708750849061 1
-0.0523756562537054 0
0.0377589513627622 1
0.0046477796700952 1
0.0331161903232044 1
-0.0489160357534077 1
-0.0177618789033373 1
0.0227707699485769 1
0.0545858940649694 0
-0.0244012422902025 1
-0.0265086070437629 1
-0.0147899197569474 1
0.00278264993480846 1
-0.0220334562255865 1
-0.00713260056776264 1
-0.0206170567206635 1
0.0175420145865625 1
0.0195060484153031 1
-0.0373528740002461 1
-0.00195449970162071 1
0.029367349144527 1
0.00504448681919038 1
0.00780724058181352 1
-0.0252474970221354 1
0.0115000326563095 1
-0.022708758222462 1
0.00774635948029758 1
0.0250553087976948 1
0.0142257536159933 1
0.00658323344849965 1
-0.0229950836746128 1
-0.00219457414770845 1
-0.0021480356036333 1
-0.00323456883937161 1
0.00109572687401079 1
-0.0180074519001992 1
-0.00756705710642646 1
-0.0283085203792665 1
0.00886975707746437 1
0.00680140551184435 1
0.0412117943758379 1
-0.0218562710819388 1
-0.00905115247269098 1
-0.0352593706731217 1
-0.0255422467957617 1
-0.016656002098656 1
0.0203194181218773 1
-0.00673412141929603 1
0.0151829740599006 1
-0.0409943555579977 1
0.0232122224781342 1
0.0259485799562753 1
0.0650569374237199 1
-0.0722812239359675 0
0.000797501993928321 1
0.027956853339044 1
0.0175580891549228 1
-0.0298626270906333 1
-0.032692408386936 1
0.0337707271112262 1
0.0106488692877558 1
0.0440665119389196 1
0.010862445683505 1
0.0363732282312327 1
-0.00740887804036536 1
0.00718067570743595 1
-0.0499982129919057 1
-0.000180532256285926 1
0.026837027459712 1
-0.0223063949016744 1
0.0217932369576125 1
0.0391875352968855 1
-0.0374551715933506 1
-0.00240238788613315 1
0.0577598164553555 0
0.00411552710571725 1
0.00599390871473665 1
0.0513335882477944 0
-0.00239298702136992 1
-0.0354784838054483 1
-0.017926007752284 1
-4.95468514835977e-05 1
-0.0238822147307949 1
0.0333686268182383 1
0.024819487511333 1
0.0366811360619182 1
0.0516729436854904 0
0.00547091666742335 1
0.0311224353830874 1
-0.0485843155595455 0
0.0705376663417739 0
-0.0299929702150897 1
-0.0259955728794368 1
-0.0232863009812583 1
0.0211105296569805 1
0.00439152597629621 1
0.0303791700005325 1
0.0222490825043692 1
-0.0147131640414179 1
0.010393243707192 1
0.00610394752302633 1
-0.0272734854605499 1
0.00224446255461039 1
0.010925802267138 1
0.0281137356943444 1
0.00589912013512572 1
0.0316150542165515 1
0.0152439484138327 1
0.0184255883594692 1
0.00303146681333723 1
0.0118745551509071 1
0.0269841888134057 1
-0.0083144434180589 1
-0.0435521187741824 1
0.00879129433214654 1
0.00138450983043156 1
0.0461209674109177 1
0.0238145604866348 1
-0.0362539149420688 1
0.0375580486075158 1
0.00408572819483296 1
0.0162892822636226 1
-0.00283891809621088 1
-0.00516192173973582 1
0.0212898416566108 1
-0.0442977793864271 1
0.0148497935048727 1
0.0216934813865623 1
0.0158029744295689 1
0.00987716119979652 1
-0.0027631804402423 1
-0.0496750705157411 1
-0.0387009689351216 1
-0.0256964340365622 1
0.0395872357155892 1
0.00599081197679523 1
-0.0275494282699813 1
-0.0193749735735257 1
0.0182144457941746 1
0.0252238426889064 1
0.0243529582269376 1
-0.0229361742527139 1
-0.0224309907617135 1
0.00169056985230834 1
0.0128422085882551 1
-0.0328569722691735 1
-0.0281325289837383 1
-0.00895173706425373 1
-0.0430850650190373 1
-0.00931884437140763 1
-0.00455104153676372 1
0.00332235752262835 1
0.0159232611423462 1
0.0179871452320713 1
0.0211940162325936 1
-0.00597268580701219 1
-0.0235103892020205 1
-0.0235400687992905 1
0.0137505926547337 1
0.0563891568810836 1
-0.00599473370889149 1
0.034707397333076 1
-0.0258559005619953 1
-0.0374262889647577 1
-0.0243219303358832 1
-0.0241134753866761 1
-0.00395597260342564 1
0.0380797280551922 1
-0.00967505254842914 1
0.0339412501614363 1
0.014911792082736 1
0.00792146519247971 1
-0.00441873203221269 1
0.0187777852227201 1
0.024595071270528 1
-0.0324402000992635 1
-0.0338879488370355 1
-0.0277870667720483 1
-0.00823122450532512 1
0.0280277105952013 1
0.0165315498264636 1
0.0211984018458159 1
-0.0168055464481771 1
0.00369021628334102 1
-0.0333585649926016 1
-0.0153707101928536 1
-0.0372980042669753 1
0.0507449104931228 1
-0.00795042656691545 1
-0.00223229083699609 1
-0.00265688168013919 1
0.0163768116145057 1
0.0049594973748269 1
-0.00300910193489445 1
-0.0230492180119582 1
0.0167153553598234 1
0.0214824388941184 1
-0.0115267688427444 1
-0.0340421562218258 1
0.00684802495077605 1
-0.00353497576639472 1
0.0447164173354216 1
0.00295574253119182 1
0.0281358332860321 1
0.0122060360092477 1
-0.00911081362771386 1
0.0217058475289262 1
-0.010355859080304 1
-0.0333417290427455 1
-0.0165160837019429 1
-0.032597012980584 1
-0.00426325951653861 1
-0.0613688088567286 0
-0.0113579358082338 1
0.0157480251828142 1
0.0320851338624986 1
0.0332626687373485 1
-0.0195042421853176 1
0.0223477690767386 1
-0.00994081609202764 1
0.0205443081540475 1
-0.0324397484319009 1
-0.0078908049973198 1
0.00457828618812063 1
0.00935600326870203 1
0.00571315711379393 1
-0.00482785566798001 1
0.00506081407097305 1
0.0225560910792815 1
-0.0274790338990071 1
0.0152917157471293 1
0.0328959596304087 1
-0.0449431198546857 1
0.0293864121403542 1
-0.023295504669108 1
-0.0713908815767799 0
0.0334076356313695 1
-0.0468921645964662 1
-0.00159278825073227 1
-0.0180804482946717 1
-0.0195344434965955 1
-0.014465480641176 1
0.0160176587022252 1
-0.00536479396567978 1
0.0311455857188683 1
0.0266079011532299 1
-0.00726924575497242 1
0.0369250805845008 1
0.0380703369551543 1
-0.016553928538684 1
-0.0233971295532158 1
0.059830455676324 0
-0.00512864084819685 1
0.0198140101628894 1
-0.0132000715301177 1
0.00109263623284873 1
0.0079379528631897 1
-0.00316770227889507 1
-0.01577606456519 1
-0.0315156859943945 1
0.0570976135066626 0
-0.000564750798775541 1
0.00887172330488668 1
0.0196487952653457 1
0.0260624946098405 1
-0.00327864866417097 1
-0.0111455869496977 1
-0.0481191904436973 1
-0.0555660964253512 0
0.0172713645891755 1
-0.0182285429218761 1
-0.000895599508613946 1
0.0528055985381592 1
0.0275641948198558 1
-0.0237266512108186 1
0.0218483509722108 1
-0.0157185551668109 1
0.00562962782851114 1
0.0231115354355799 1
-0.00224125659850346 1
0.0032420033797025 1
0.0308150522802991 1
-0.015265774454698 1
0.00256076177504455 1
0.0499687306866759 1
-0.0216526562892901 1
0.0343760160767981 1
-0.0042588428396505 1
-0.0132857567557123 1
-0.030987111568836 1
0.00521168130231894 1
-0.00377521201969621 1
-0.0369063012082861 1
-0.00719627786420262 1
0.0455701779519298 1
0.0548981385103702 1
0.00632795389663484 1
-0.00085196817235821 1
0.00213104463403842 1
-0.00231539787076398 1
-0.025119634241417 1
0.0331242761139427 1
-0.0429836992257313 1
-0.0566906426908851 0
-0.0275349215313101 1
0.0056011798581318 1
0.0239851739255974 1
-0.00726999988431465 1
-0.0109573767113417 1
-0.0130301835890453 1
0.0458892913356397 1
0.015636025263995 1
0.0166201171071968 1
-0.0202204915435896 1
0.00781394300832863 1
-0.0229865748659204 1
0.0328299271550114 1
0.0149960525090161 1
-0.0371824666094647 1
0.0365767348902679 1
-0.0384436613082042 1
0.00661682297403495 1
0.0605260126234712 0
-0.0246502433997915 1
0.0523063512188536 0
-0.0437476775247618 1
0.0149102191758846 1
-0.0157648681292685 1
0.0456933557552082 1
0.0255206445613868 1
-0.000556930733389126 1
0.0165866857174017 1
-0.0123610020291975 1
-0.0092839295026412 1
-0.0286601396142069 1
-0.00415090225973516 1
0.0067611264391136 1
0.0171336896986067 1
0.00215217462673603 1
-0.00986973750994714 1
0.0424598096601897 1
-0.0163131523144333 1
0.00136352227641412 1
-0.0208253167426216 1
-0.0039217827944171 1
0.0171206843181418 1
0.0370375867477116 1
-0.0104408029024476 1
0.00484450518242124 1
-0.0108202353938979 1
-0.0310909119471882 1
-0.0138780239375663 1
-0.00812777978549092 1
-0.017578197593279 1
0.00792398253090461 1
0.0494673645749402 0
-0.0328442811388025 1
-0.00489251201240801 1
0.010068615828888 1
0.0118496661231796 1
-0.0348368764720652 1
0.00216771420223819 1
0.0390815659869866 1
0.00898809619425669 1
-0.0221416803516272 1
0.00941083390619609 1
0.0116373040234334 1
0.00898524874903394 1
0.00359353837435606 1
0.00410810620118216 1
-0.0245340787739143 1
0.0196212072963234 1
0.00183575782780075 1
-0.000643022484880686 1
-0.0261684009067112 1
-0.0251956795208218 1
0.00476157016629765 1
-0.0123714129219319 1
-0.00146576402375952 1
-0.0125351992297775 1
0.012971028761232 1
0.012796812374781 1
-0.0401894711677614 1
-0.0306087923090651 1
-0.0389396020081137 1
-0.0206433175550722 1
0.0166738812366246 1
-0.0208913623401997 1
-0.0185635333730681 1
-0.0147644787219929 1
-0.0499795977641031 0
0.0389990326437037 1
-0.0181932169212596 1
-0.0300739312930338 1
0.00612132455109162 1
-0.0261174666549197 1
-0.0460641577753201 1
0.0184102018193945 1
-0.050920137517102 1
-0.0321199434678862 1
0.0121897473577139 1
-0.0157814400033035 1
-0.0348522201739145 1
-0.0215664166175662 1
-0.013712319033913 1
0.0238525011746599 1
-0.00743642023715656 1
0.0150175922749651 1
0.0119770243460854 1
0.00646190347141329 1
-0.024295507787019 1
-0.00266529666331082 1
0.000487698603445085 1
-0.0103255750620974 1
-0.0108939278874569 1
0.0294227977779427 1
0.00635689542185349 1
-0.00690892743566054 1
-0.0251580820594605 1
0.00715338182604124 1
0.0348581960417741 1
2.59266181385004e-05 1
0.00600830642226719 1
-0.0209145460730086 1
0.0129567563476237 1
-0.0172365844796534 1
0.00752255477157895 1
-0.0182333566303543 1
0.000309511269097745 1
-0.00155249194071783 1
0.000232982118401808 1
-0.0109052011914114 1
0.0210383288163764 1
-0.0222965391112953 1
0.020170531406757 1
0.0203026771470618 1
-0.0707267489487095 0
0.00969409325028973 1
0.00714761915622878 1
0.00456421395532461 1
-0.0296789626605475 1
0.0299716487851966 1
-0.00812179393725261 1
0.00596659915770068 1
0.00562190549776382 1
0.0143872990113543 1
-0.0148066912043057 1
-0.028307276961519 1
0.018959528716288 1
-0.0458557862322532 1
0.0117959136513042 1
0.032233725856708 1
0.0124148072566761 1
0.0513179770143428 0
-0.00402780245601832 1
0.0225325165744339 1
-0.0160578005308238 1
-0.0369158925469815 1
-0.00383273575795831 1
0.0080984604294179 1
-0.0440812556271329 1
0.0185916417544895 1
-0.0177186794482511 1
0.0114225940061647 1
-0.012535201969694 1
-0.0196700621433042 1
0.0255562959459696 1
0.0317673007229711 1
0.0581836626332622 0
-0.0119165403319117 1
0.025703584441593 1
-0.00516082872345645 1
0.0360123895622805 1
0.0321634984411232 1
-0.000554646197559537 1
0.0208033618391007 1
-0.0203516739208943 1
0.00113013111407672 1
-0.0308491549264768 1
0.028222480722673 1
-0.0228644417138222 1
-0.0121997532403855 1
-0.00482868205825547 1
0.00467823278751511 1
-0.00732204545339426 1
0.00691361278560343 1
0.0194580254233269 1
0.00376244625115156 1
-0.0039517473186388 1
-0.0295486712870515 1
0.0251601923670857 1
-0.0371155936466189 1
-0.00933969659705377 1
0.00513104289348663 1
-0.0104711744506187 1
-0.0235214638892618 1
-0.0657524304810961 0
0.00207135553947448 1
0.00792403928372864 1
-0.0286730490802161 1
-0.0395574783021937 1
0.0223362960854043 1
0.000417242160733806 1
0.00319608836694074 1
-0.0198011837008761 1
0.0235970284490141 1
-0.00402086959709622 1
0.0184871473496579 1
-0.00938291046194944 1
-0.0371177870609623 1
-0.000966131763700609 1
-0.0175509437146322 1
-0.0302909761623444 1
-0.00893104887296578 1
-0.026894550328738 1
0.0205980898112756 1
0.0210878398955566 1
0.00441740528788767 1
-0.0103549090514051 1
0.0169741569281498 1
-0.022436620391256 1
-0.000108640044827876 1
-0.0310844640829022 1
0.0271167480532913 1
0.02389317532602 1
-0.00491842726750291 1
-0.0192422966550748 1
-0.00331441321686738 1
-0.0427132340136824 1
0.00870886239086134 1
-0.000616262185179977 1
-0.00228746280456007 1
0.0228763545192856 1
0.000316734474822174 1
0.0540944799547731 0
0.0241346592251605 1
-0.0404408834072249 1
-0.0413327433020821 1
0.0363111239864154 1
0.0265242889029768 1
0.0201840112832171 1
0.00973468853669244 1
-0.0376646313526812 1
0.000280736876556068 1
0.00658637380289281 1
0.00858521829985027 1
-0.00709504590233413 1
-0.0215754659949328 1
-0.0109869281669769 1
0.0519094273775248 0
-0.000346308272826815 1
-0.0400292889444179 1
-0.014803963460999 1
0.050633870033078 1
0.0287258711525481 1
-0.0177514094056883 1
-0.0129701480200471 1
0.0150160911212772 1
0.0707952363179253 0
-0.0117985124489917 1
-0.0123251176349153 1
-0.066549296235688 0
0.00342171741318793 1
-0.0311931084443037 1
-0.0162578685257618 1
-0.0485241493191853 0
-0.0323447907915207 1
-0.0240195306369396 1
-0.00797733522994759 1
-0.0180670120207404 1
-0.00159317179787134 1
0.0177800215692338 1
0.0428884477436229 1
-0.0140772821053137 1
-0.00837381731179697 1
-0.0495022510265365 1
0.0727204900842599 0
0.0474796086244643 1
0.00379248180940779 1
-0.0107792422827564 1
-0.0109522069870533 1
0.0228290871807201 1
-0.00386288637957327 1
-0.0400394680421193 1
0.0201931277210778 1
0.00570727912126642 1
0.0429814755732415 1
-0.0158657885028642 1
0.0150155933084618 1
0.0520510303120181 1
-0.00473624001151849 1
-0.0375991395161463 1
-0.039967443775952 1
0.0277332425123253 1
0.00872048149365567 1
0.00190522242053378 1
-0.0161875463727372 1
0.00630308055839393 1
0.0419357873231053 1
-0.044485621610531 1
-0.00332830039768836 1
-0.0136861444105014 1
0.0200158488398087 1
0.0217139557481735 1
-0.0217506813913598 1
-0.0531023785783415 0
0.000523499259625651 1
-0.000822795389931609 1
-0.0416473194228917 1
0.00777743983452646 1
-0.00774353894472563 1
0.00368937831672474 1
0.00949569557412297 1
-0.0159906362519005 1
-0.0133942990456125 1
-0.00617619276751455 1
0.0314601856156951 1
0.0459698774272435 1
-0.0436760248586259 1
-0.0153417833905673 1
-0.0211492993685112 1
0.0129856135625825 1
0.00939282909400703 1
0.0132303527235367 1
-0.0169171015098163 1
0.0206232744775806 1
-0.0093510673593228 1
0.0217022987387451 1
0.0243485297538398 1
-0.0187094123943452 1
0.0138785407568501 1
0.0123088076840308 1
-0.00493582916529319 1
0.0174956987957045 1
-0.0170322802849319 1
0.0126142721183356 1
-0.0218834022878554 1
-0.00827361373166244 1
0.00125401998490341 1
0.00334226417581181 1
-0.0496769355026263 0
0.00488359448266049 1
0.0325469439970103 1
0.01404085729601 1
0.00785604168522205 1
-0.012638020190936 1
-0.0391056533347934 1
0.000929630084804619 1
-0.017181146982648 1
0.00274803014070542 1
0.011978593168357 1
0.0246813085640941 1
-0.069646453567491 0
0.00329412532908852 1
0.0137043556160592 1
-0.0126505767393751 1
-0.019044341601584 1
-0.0229576922975181 1
0.00945936738693536 1
0.00706461251956616 1
-0.0305223182404197 1
-0.0399990070339129 1
0.00305139567153297 1
0.0609260630365873 0
-0.0108191776191945 1
-0.0295460074150953 1
0.0131790917014935 1
-0.0415809404463104 1
-0.0186220610323021 1
0.0172038708479281 1
0.0187200578723964 1
-0.00821318059965071 1
-0.0131931992269456 1
0.00977373133987295 1
-0.00442812239208627 1
0.0330920518530661 1
-0.0017188560072454 1
0.037477950393019 1
-0.0249393887002971 1
0.0214364005296469 1
-0.0134580124798533 1
0.001588287319025 1
0.0199169637245323 1
-0.0035533796820146 1
0.0131167010215112 1
-0.0206728864058149 1
0.0031011474754667 1
-0.00508241803952969 1
0.00139358461914105 1
0.0377388047458554 1
-0.017575796264442 1
0.00635908682950011 1
0.0276754762230562 1
0.012570875517719 1
-0.0341568217733917 1
0.0155028164023591 1
-0.0245893188662917 1
0.025846874771223 1
-0.0395536303418569 1
-0.0174901486889637 1
-0.00136713558483527 1
-0.0250423527668669 1
0.00470637519952757 1
-0.0330837680157368 1
0.0208677151031372 1
-0.0123333735996775 1
-0.0241794337881046 1
0.0406741060623707 1
0.049121702586552 0
-0.0441522652140605 1
0.0314660731722781 1
-0.0126095572988696 1
-0.00499208198174658 1
-0.0191220413803837 1
0.0460505386024401 1
-0.00512129602214514 1
0.0554509842611058 0
-0.0211858640469054 1
-0.0246311502864507 1
-0.00118977169901052 1
0.0106381442620739 1
-0.0382771086729 1
0.00766119006377678 1
0.0183771443682931 1
0.0138194356967982 1
0.0138431478763044 1
0.00104671305275992 1
0.00415711442277521 1
0.00906630576123772 1
0.000319360434775046 1
0.025663440680391 1
0.016520074175093 1
-0.0168182014770492 1
-0.00184861533216345 1
0.00662805685763606 1
-0.0203955382149545 1
0.028949364256334 1
-0.00680693882706335 1
0.0047738671988062 1
-0.0150215187943363 1
-0.00533614661416907 1
-0.00222869090819209 1
0.0626350779428771 0
-0.00671823930300912 1
-0.0396509894378792 1
-0.000128422496509268 1
-0.00518501648360208 1
-0.0248923285782895 1
0.0167911572064903 1
0.0272835487430878 1
0.00624117577586701 1
-0.000495079994632159 1
-0.0163656461498377 1
-0.0107505744038271 1
-0.0337445282278258 1
0.0327953260034185 1
0.0153553563342079 1
0.00160180501476806 1
0.0298886396184648 1
-0.0145735331144859 1
-0.000463634251999473 1
-0.00125397401371372 1
0.00696249671196053 1
0.00555390194576161 1
-0.0105708664290294 1
0.0432436585264568 1
-0.00723464395440511 1
-0.0102117085946707 1
-0.0641537745636772 1
-0.0338813607291438 1
0.00400642261895153 1
-0.00298655137804466 1
-0.0029760520807333 1
0.00900957558927492 1
-0.0112333868366685 1
-0.0247490382862246 1
0.00418475998897996 1
-0.0464162929624181 1
-0.0200000023190971 1
-0.0349907345036199 1
-0.00616000043496853 1
-0.00316225065577318 1
-0.0269811148064447 1
0.0100228680040341 1
0.0411937954602874 1
-0.0107987895551164 1
0.0356664351989744 1
-0.00418184693473042 1
-0.00360859960122764 1
0.000536763431530822 1
-0.0511571673408151 1
0.0362922773057 1
-0.0121409679253192 1
0.0431452323507604 1
-0.011997191195774 1
-0.0340313432268144 1
0.00492286050458368 1
-0.00600555706701876 1
0.0318300469872087 1
-0.0417131552443668 1
0.0565538930757541 1
0.0294649000727139 1
-0.0173592576524535 1
-0.0150501986841087 1
0.0080230811291579 1
0.0714167867247825 0
-0.0149568813313716 1
0.00266511526380313 1
0.0278907722293148 1
-0.0161795743503931 1
0.0449806057394654 1
-0.0237588223561841 1
0.00337818098276598 1
0.0246102419461195 1
-0.0249765706930085 1
-0.00915937290740107 1
0.0145474641173324 1
-0.00918800505550092 1
0.0175931577259018 1
-0.0307296174442728 1
-0.0031472195406493 1
0.0234882170827276 1
0.0350784982418786 1
-0.105621284254471 0
0.0254528905107538 1
0.014876355436653 1
0.0149838321129621 1
-0.0123127571349649 1
-0.0284567524385642 1
-0.0108756565465357 1
0.00124238497998501 1
-0.022763859568472 1
-0.00445814451272781 1
-0.0240019892639184 1
0.000899477731148287 1
0.00260457788307502 1
-0.0167348525504555 1
0.010045318508378 1
0.0301394486965743 1
-0.0117240085595055 1
0.0206526824697536 1
0.000776113426279874 1
0.00440050975432549 1
0.0388013202538668 1
0.0402360941845818 1
0.0021171059349459 1
0.0204000511313109 1
0.0416727238646305 1
0.0148632358606252 1
-0.0184196075773836 1
-0.00974662166049451 1
0.0263456805545507 1
-0.0141644751757612 1
-0.02506489052151 1
-0.0147130750752066 1
0.0065941281636622 1
-0.00969152274242763 1
-0.00434515731506204 1
-0.0366665727029819 1
0.0477522349997589 0
-0.00676518944037363 1
-0.0334002376374324 1
-0.0134726897656632 1
0.0218303390155633 1
-0.0275698656268237 1
0.0252269098037339 1
-0.0608431211216673 0
-0.00483803763549274 1
0.0104106994409584 1
0.0556781510845528 1
-0.0165705979285109 1
0.0300379079075742 1
-0.0283234627245919 1
-0.0271985478762801 1
-0.0078903873943695 1
-0.00939281659631471 1
0.0261112158841829 1
0.0292525413495886 1
-0.0241716290592537 1
0.032399946543315 1
0.0140525147579731 1
0.00502756140964759 1
-0.0279648148032235 1
0.0104705275128278 1
0.00503302075411068 1
-0.0429707211613101 1
-0.0250603731129854 1
0.033500675123972 1
0.00874569255443872 1
-0.0401199577337642 1
0.0183223516066888 1
0.0195972403168619 1
0.0328409904216505 1
0.0437229847818262 1
0.0072747928657499 1
-0.0020743970432256 1
-0.0315451817863409 1
-0.025274907504601 1
0.0370786122148755 1
0.0450763693382971 1
-0.00781821783931831 1
0.0265039948942512 1
0.0492303103322918 1
-0.0164883308545105 1
0.0206649402187161 1
-0.00697493997233495 1
0.0208286782398551 1
0.010102828717821 1
0.0159556373801749 1
-0.0356706048990026 1
-0.0155989096983745 1
0.0200623533841306 1
-0.00221998973628399 1
0.00952360946486385 1
-0.0014921929179285 1
0.0262497458052361 1
-0.0203114815349153 1
-0.00203227328205831 1
-0.0430232207423147 1
-0.00666307590328994 1
0.00758743453364918 1
-0.0141606464483329 1
-0.024361822073559 1
0.00622480861494937 1
-0.00192791559729576 1
0.0285423893535505 1
0.0306491902099296 1
-0.0018435610219186 1
-0.00761225899265497 1
0.00522564884815537 1
0.0142145687826788 1
0.0174161305863547 1
0.0200226135585238 1
-0.0578778296342257 0
-0.0234555845745034 1
-0.0129744383924115 1
0.0091144241463201 1
-0.0221731785714816 1
-0.0260013271655314 1
0.0239303535058825 1
-0.00268911554899721 1
-0.000819781725143601 1
-0.00249120033014487 1
0.00459543291338007 1
-0.0437119801946225 1
-0.00987570860635702 1
-0.0124921612039776 1
0.0214650903307778 1
0.0299418325115654 1
-0.0145242996056838 1
-0.021571482310426 1
-0.000388791461366679 1
-0.00624861855916185 1
-0.0161264425157031 1
-0.0217126236823569 1
-0.0150894201333744 1
-0.0150206547823506 1
-0.023866756544079 1
0.0287719206996343 1
-0.0395563934092783 1
-0.0493200347559578 0
-0.00483144465092106 1
-0.0150919450598395 1
-0.0110133643981783 1
-0.0571428908411392 1
0.0139906270068 1
0.0153855463010211 1
0.0500668967046026 0
-0.0607167129529647 0
0.0191354066272132 1
0.000972186263275552 1
-0.0491183679514188 0
-0.0270512964631642 1
-0.052868852424364 1
0.0408390669316634 1
0.00403651519991264 1
-0.0187506467506216 1
0.0379241099495012 1
-0.0332382054689071 1
0.0309358220500316 1
-0.00266963887027598 1
-0.0217525704190497 1
0.000401237277960268 1
0.0162794548166809 1
-0.0200558150451197 1
-0.00196628944759966 1
0.0576689137455937 0
-0.0132544581750487 1
0.0345699363317477 1
-0.00404415272959266 1
-0.0225542507123578 1
0.00115048788876696 1
0.0430214328138777 1
0.028347065461081 1
0.00593408214524624 1
0.0395746867256058 1
0.017028285194246 1
-0.0312397605469155 1
0.0277524602788205 1
-0.0280878294480516 1
-0.0394238865696082 1
0.00475221863420876 1
-0.000411567523392555 1
-0.00455989890591483 1
-0.0093472301961935 1
0.013364624445161 1
-0.00326668947299345 1
-0.0727041559370128 0
0.0131336155641716 1
0.0144099920270876 1
-0.0401120920157428 1
-0.0447128198718346 1
-0.00356305658039483 1
-0.00316667288995935 1
-0.00520610397626632 1
-0.00443650190983524 1
0.00695282539546144 1
-0.0697439918001365 0
-0.0226050075484376 1
0.0237810327878308 1
-0.0137139944542062 1
-0.00193495382657072 1
-0.0103752509704068 1
-0.00892583251061424 1
0.0140113201848731 1
0.0557256900208407 0
-0.014519864327856 1
0.00829986136462158 1
0.0231514016918534 1
-0.00160125476293144 1
0.0502840607791204 0
-0.00360657124053726 1
0.00267070697119053 1
0.0457158261227668 1
0.0575482333727714 1
0.0171595380487275 1
0.00882493926682292 1
-0.0211553650980435 1
0.0166889734100226 1
0.0201424518918638 1
0.055563024182406 0
0.00427590835418487 1
0.0196573453987645 1
-0.0044638465867727 1
-0.0352174563780109 1
0.0351930774287055 1
-0.018008036320235 1
0.0498402488075939 0
0.0116010017120647 1
0.00719926632126968 1
0.0289781483913505 1
0.0215980840699083 1
-0.0373996197396167 1
0.0253894610670506 1
0.000986061420672847 1
0.0435896899607531 1
0.0502788588556805 0
0.0337760322994787 1
-0.0598727341440066 0
-0.0168865423105648 1
-0.0596621436980312 0
0.00307996637776169 1
0.0132576541155551 1
0.0275054673016309 1
-0.0130531018412946 1
0.010664563926863 1
-0.0150013627965645 1
0.0104545172585092 1
0.00737694737494097 1
0.038622201104319 1
0.00900247223768226 1
0.00690459444555507 1
0.0359741006638205 1
-0.0483722087550836 1
-0.00556359239647737 1
0.0317618298812677 1
-0.0573057553058769 0
0.0139431058739438 1
0.0190545110771962 1
-0.0188729912314919 1
0.00720449228876768 1
-0.00270453119916159 1
-0.0197801626412786 1
-0.0230157378906688 1
-0.0195468738360588 1
-0.01901993696679 1
0.0153040431681746 1
0.0323723998403751 1
0.0479032621055002 0
0.002128020193669 1
-0.0109431101158167 1
-0.00625937819838409 1
0.0359505657976681 1
0.0150661309418213 1
0.0261049155366091 1
0.016524565799902 1
0.048859337286219 0
0.0377664579151829 1
-0.0597918680775061 0
0.000460997085324461 1
0.00534816273580419 1
0.0174330919702834 1
0.0175786594612988 1
0.00135132285967078 1
-0.00683544184245333 1
-0.0390986151059002 1
-0.0142857161650695 1
-0.0283270455642699 1
0.00844122627978102 1
0.0264390445789112 1
0.0121226799028506 1
-0.00700508775657632 1
0.0140204556749608 1
0.0120783612088764 1
-0.00994277635567132 1
-0.0179668960757582 1
0.0621448056437051 0
0.0183388737372898 1
-0.015941821675283 1
-0.0235042305365705 1
-0.0551632232396302 0
-0.00855622912341614 1
-0.0265673134447836 1
-0.000271276563602905 1
0.0082920705092238 1
0.0399076669223364 1
-0.0102165577349958 1
-0.0205186072968064 1
0.00219612029751548 1
-0.00907377693682511 1
0.0605119762018091 0
-0.013154575650712 1
-0.0142444292465812 1
-0.0185279769879826 1
0.0090298904142001 1
-0.016394452089287 1
0.000410443550219494 1
0.0362022730731584 1
-0.0053468804480763 1
0.0218006027466166 1
-0.00638521987275179 1
-0.0172233798509651 1
-0.00245276441868829 1
0.00033951892274087 1
-0.00171455600874428 1
-0.0387414149052569 1
0.0495586003144558 0
-0.0167773914848123 1
0.000921872114549064 1
-0.0260969346300777 1
0.00355424136080309 1
0.00604344633474977 1
0.00256547955608219 1
0.0031262733115488 1
-0.0278440247918944 1
0.0499601712526277 0
0.00470089500964995 1
0.00200367126296408 1
0.0278865973333611 1
-0.0125006837830233 1
0.00260462000440403 1
0.0316171036940343 1
-0.00204423943832296 1
0.0172509373881278 1
-0.00822284606815597 1
0.0318866596940399 1
0.028791779420523 1
0.0127819428648729 1
-0.0211554979990782 1
0.00480520986992922 1
-0.0292234553173052 1
0.0209414707287961 1
0.0391240206149164 1
-0.0266522226853068 1
0.0520390369006515 0
-0.000763547258741391 1
0.00708992264972832 1
0.0294791536895769 1
0.0128580530916934 1
-0.00933045511255029 1
0.000154419483295536 1
-0.0225658329031079 1
0.0248752073512827 1
0.00565623806161296 1
0.0160890335332303 1
-0.0115297249552062 1
0.0143106144870518 1
-0.0270212733311728 1
0.0385132623921728 1
-0.00845513722996652 1
0.0347794362951299 1
-0.00452085897222274 1
-0.032917016529223 1
0.0158646597984702 1
0.0544519606037248 0
0.0237684623818823 1
0.0947697115534615 0
-0.0109124722013489 1
-0.00638484821529131 1
-0.0104390681319287 1
-0.00444556952438258 1
0.0160553984405947 1
-0.0195052234864865 1
-0.0158756712521047 1
-0.00118165804707131 1
-0.0031667303860954 1
0.00271513909552663 1
-0.0420318133390542 1
0.0104326178721192 1
0.0244325724207264 1
-0.0342592469537303 1
0.00428194044584337 1
0.0159975558023531 1
0.0177024678429901 1
0.0269696011575301 1
-0.00946593320233102 1
-0.0384468222652489 1
-0.0509255746194677 0
0.0241525795161592 1
-0.0289405329249225 1
-0.025432978200165 1
-0.00340773440767011 1
-0.02854919130423 1
0.0139822094266988 1
0.00204885940508116 1
-0.0186930260503147 1
-0.000143069504986594 1
0.00559425576288467 1
0.0386768193546308 1
0.0226146346816649 1
-0.00226062000158295 1
0.068227798304861 0
-0.0444462560811296 1
-0.0180385932988333 1
-0.0172844139407604 1
-0.0117863538238088 1
-0.0489872249319882 1
0.0080123911607617 1
-0.0227687925904938 1
0.0303104728018513 1
-0.00931167029151009 1
0.0270989991035423 1
-0.0014960512298426 1
-0.0211604920463497 1
0.0176544900400596 1
-0.0309207925219979 1
0.00625259492078175 1
-0.0114555331122268 1
-0.00640786204014513 1
-0.011656448431066 1
-0.0260735228718417 1
-0.0245895349310368 1
0.0362139423488122 1
0.0168802428072178 1
-0.0261586563304154 1
-0.0144784552390286 1
0.0167971262808142 1
-0.00691522176668494 1
-0.0364341985488437 1
-0.0141449342682492 1
0.0289334092849877 1
-0.0229997090889154 1
0.00891144062197417 1
0.0135716795119788 1
0.0189648942437649 1
-0.0549783094799313 1
0.00265804162070865 1
-0.0267751959846184 1
-0.0200379200960503 1
0.0457397662601559 1
-0.0257827188226952 1
0.0273662883852632 1
-0.029211338031728 1
-0.0126362330432696 1
0.0163705161776203 1
0.0237172936010897 1
0.00846772136845278 1
0.0259543412986032 1
0.00123624966019345 1
0.0271983772001003 1
-0.00893515801791372 1
0.0114454344603403 1
-0.0108855800457612 1
0.019209057321692 1
0.0435198238824222 1
0.0359638718830932 1
0.0373201758065178 1
-0.017992013903941 1
-0.00621054611782626 1
-0.0237134386197019 1
0.00551737181582967 1
-0.00779882223547578 1
0.0469322498193253 1
-0.0636656579605715 0
-0.0137705601170642 1
-0.0154056594410941 1
-0.0363145745259586 1
-0.0408165406465967 1
0.00289797308984762 1
0.0243543957042457 1
0.0392542281654032 1
0.0182509758593963 1
0.00130671073569779 1
0.00375853383993126 1
-0.0123256126952716 1
-0.00136835858640285 1
0.0270510681302578 1
-0.0100099965074972 1
0.0016537789513466 1
-0.0323977462673097 1
0.0141146921824802 1
0.00756088888961598 1
0.0261339269173356 1
-0.00534731638265612 1
0.00612288008988034 1
-0.00191113134847455 1
0.014697187092761 1
0.00169744556681173 1
0.0287885662804919 1
0.0238016362955745 1
0.00752216981157365 1
-0.0271969412983553 1
-0.0088705068694428 1
-0.00761580255669916 1
-0.0261904006111795 1
-0.0338127761755367 1
-0.0084405321124634 1
0.0436935612847337 1
-0.0036220775541436 1
-0.0202583682831113 1
-0.0139243294160697 1
-0.0706508978269625 0
0.00871460871938807 1
0.0189184611962712 1
-0.00195373427026612 1
0.0661482381584595 0
-0.00190005825625261 1
0.00751130815474762 1
-0.00828918789629181 1
-0.0247463647437639 1
-0.00433809557826051 1
0.0236806883044774 1
0.0144255125887078 1
0.0289823590439672 1
-0.00566130936365168 1
-0.0495139627729388 1
-0.0339023307458334 1
0.0134620440596716 1
-0.0295135534207875 1
-0.0245150568395468 1
0.0254904885751988 1
-0.00638875901283623 1
0.00846407256467892 1
-0.0336436556794752 1
-0.0118238829837299 1
0.00456954374268798 1
-0.0185409169930913 1
0.0175169771924722 1
-0.0105982716889975 1
-0.0443360626605132 1
0.00476280866422257 1
0.0140985182830198 1
-0.0535220230941088 0
0.0481811587919973 1
-0.0295813575259987 1
0.00421766361549152 1
0.000399255679959813 1
-0.011451865341076 1
0.00144602415828088 1
0.0272631131439086 1
-0.0220914988088303 1
-0.00362296212721081 1
0.0169418747391164 1
-0.00199265417517729 1
-0.01460316711163 1
-0.00435756433241857 1
-0.0177493246629187 1
0.0491653033444014 0
0.00166135820888738 1
0.0373397985124297 1
-0.00909413261062235 1
-0.0338556334577305 1
0.0276337452458036 1
0.0323852719257306 1
0.00371392485864039 1
-0.0214774260322087 1
-0.0244970455052908 1
9.83365312212702e-05 1
0.0544322304823152 0
-0.0250176356431956 1
0.00560783566968513 1
-0.0312499951776616 1
0.0267397481442863 1
-0.00875575247731774 1
-0.0228954152078553 1
0.0106998930667147 1
-0.0113985924692204 1
-0.000726869077853521 1
-0.000152777157276488 1
0.000397824918720253 1
0.00942299555616515 1
0.00666287854151085 1
0.0589011522406001 0
-0.0140865238194352 1
0.0168513482761164 1
0.0131951215248101 1
-0.00533336643190434 1
0.0471586736442562 1
0.00697311128968931 1
0.00688065358356082 1
-0.0310335611201576 1
0.0135810631928578 1
-0.0398675834356966 1
-0.0137159277684238 1
-0.0131103015608069 1
0.0283922421573678 1
-0.0127583565730692 1
-0.0054524305704516 1
0.0509833890243488 1
0.0164715780039689 1
0.00126722178940498 1
-0.00703756462675855 1
0.033911626483875 1
-0.00302806888471347 1
-0.0243340310259953 1
0.0144133402460532 1
-0.0252868718436729 1
0.0254022423169953 1
0.0444969996096688 1
0.0100373223147065 1
-0.0116606209208372 1
0.0312546463239636 1
-0.0126742758337142 1
-0.0115548936661103 1
0.0241672375809437 1
0.0221783590470463 1
0.0154293659717409 1
-0.00418181869177853 1
0.0148295631754405 1
-0.0352530182713228 1
0.0416581508289064 1
-0.0106713893660977 1
-0.000647776312222077 1
-0.0130217463361274 1
0.0108363769024583 1
-0.00445998795300749 1
-0.0202065531876978 1
-0.00485660690188159 1
0.0287265692593509 1
-0.0548261656199944 0
0.0168110726349331 1
-0.00933145253536139 1
0.0028558882358132 1
-0.00383064156222537 1
-0.0246608507913813 1
0.0528928155234549 1
0.014136568600268 1
-0.00694081595100994 1
0.0137995451772366 1
-0.0150424755351763 1
0.0340162393553048 1
0.00443507664073449 1
-0.0148974064093563 1
0.022882846749655 1
-0.0325853470372232 1
-0.0501315842927003 1
0.0398740879666391 1
0.00176178242878753 1
0.0216368536959221 1
0.00100641401280868 1
-0.0185656633716922 1
-0.00435140507743209 1
-0.0206005252115356 1
0.0146827413878681 1
-0.0229826350154988 1
0.0165970553943907 1
0.015520250007385 1
0.0284759325231336 1
0.031319752776898 1
-0.0224829182472872 1
0.0264420427806741 1
-0.0330924552343546 1
-0.0255098629499855 1
0.0104226087340291 1
0.0487491750435975 0
-0.00614893461991357 1
-0.0452701851229429 1
-0.00889250904810996 1
0.00621423168290452 1
0.0315442565393085 1
0.0299800369513127 1
0.00641477816385682 1
-0.0418280910876751 1
0.0286339197901796 1
-0.0149477109907733 1
-0.0109666736548877 1
0.00570563562536584 1
-0.000767369896100223 1
0.0145942350489605 1
0.0410238345248134 1
0.00700926459913061 1
0.0479536876248119 1
-0.00591934970727495 1
-0.0116991415953367 1
0.00955223982676292 1
0.0023165955674888 1
-0.0158158358041005 1
-0.0237926149726401 1
-0.0695660273873769 0
0.0293450993031479 1
-0.0596158664270488 0
-0.0147089092264314 1
-0.0067453587694709 1
0.0554673730955128 0
0.0103131058567142 1
0.00587141934237778 1
0.00630845128455523 1
-0.0112274531606614 1
0.0181054259790714 1
-0.00575703671913604 1
0.0171640647439075 1
0.0134508735829831 1
0.0102121259904014 1
0.0244117513553118 1
0.0420901744845717 1
-0.0449691360501123 1
0.00460948923607494 1
-0.0446952365884087 1
0.00877643601951233 1
-0.00978325434998155 1
0.0162776793789428 1
-0.0421835999744739 1
0.0155251259327571 1
0.0124048212583669 1
0.0174440296151002 1
-0.00876043934739112 1
-0.0505314836774782 1
-0.00229980588351181 1
0.0256628892888006 1
0.0632338171357992 0
0.0354870756929083 1
-6.61852265893097e-05 1
0.0185433525120884 1
-0.0314052490500777 1
-0.00787774808724197 1
-0.0396760596209612 1
0.0270895244351737 1
0.0203572344474237 1
0.0034219592047617 1
-0.00229745898001062 1
0.0137335361164914 1
-0.0184712191488547 1
0.0183626258595152 1
-0.0232758093583442 1
-0.0260441328256849 1
-0.0202347042690642 1
0.0223709962261958 1
-0.00478642698710223 1
-0.00357277275826532 1
0.00468722067275091 1
-0.0121221901597917 1
0.0451472712322585 1
0.0183539432814057 1
-0.0361891705897886 1
-0.0624321157394652 0
0.000840271220274329 1
-0.0120320502477861 1
0.0368961733507887 1
0.0346648841821012 1
0.0277644767174115 1
0.034997558294654 1
0.0476910900858157 1
-0.00500374208139965 1
-0.00176341662921515 1
0.0143708840950163 1
0.0173132729430375 1
-0.0175705752353937 1
-0.0315305039396227 1
0.00224447886209072 1
0.0405722339376716 1
-0.00508817553575472 1
0.000449026924713597 1
0.011068117494254 1
-0.0643300346973727 0
0.0117965085951174 1
-0.023681878235932 1
0.0391973049000815 1
0.0154189386435355 1
0.0114896857404993 1
0.0250231807502969 1
-0.0406953617771663 1
0.0188963737336076 1
0.0397892038943654 1
-0.00488986123431711 1
-0.0116005018715535 1
0.0302333772934633 1
0.00800224517307565 1
0.000851520216296746 1
-0.0169386736639381 1
-0.00749299163111863 1
0.0230928729286059 1
-0.0205805780258329 1
0.0103302557779955 1
0.019445757314731 1
0.0548610336502183 0
-0.0419184404088838 1
0.0301002971819157 1
-0.0235675432138132 1
-0.0648392856990456 0
-0.00569905304492856 1
0.0165746053417653 1
-0.00443326968395838 1
-0.0212753796051816 1
-0.00180844237263176 1
-0.0112522504647859 1
-0.0176714833612438 1
-0.0241320107768837 1
0.0335800121762525 1
-0.0307737841969844 1
0.014199771803112 1
-0.0104021793370677 1
0.0343072201512313 1
0.00015889795323579 1
0.0319364307301201 1
0.000855328134145029 1
0.0188182806769639 1
0.0253537561946981 1
-0.00873113409995569 1
0.0161505090433625 1
-0.00908777293605791 1
-0.0287395068855646 1
0.00369414821238689 1
-0.0153582688942947 1
-0.00279092939133915 1
0.00275501004359149 1
0.0112349401402399 1
-0.058654799405461 0
-0.0209509085349203 1
0.0380589295131443 1
0.032470963241908 1
0.02389702356245 1
-0.0414922994391863 1
0.0530530763150721 1
-0.0438688439742291 1
-0.0114904837435807 1
-0.0100583859116594 1
0.0379206532351215 1
-0.0582858645186497 0
0.0210401804030323 1
0.0258809490105411 1
-0.0207649950514698 1
-0.027084170248346 1
0.0160733581975 1
-0.0170255523191852 1
-0.0141465400598649 1
-0.0227313263570948 1
-0.0233962793724166 1
-0.0229420414788672 1
-0.00586111214086216 1
-0.0451387450506429 1
0.0194853126214759 1
0.0200812853026146 1
-0.0169658244978177 1
-0.0464037891682326 1
0.0138460385330552 1
0.000755130663833289 1
0.00374305582865516 1
0.00931273714840756 1
0.0179435257849591 1
0.0270937733937482 1
-0.0118860968186012 1
0.00759042763254258 1
-0.00903274675551671 1
-0.0377834349787756 1
0.00953488525893445 1
0.0175538782365118 1
-0.0228181469591035 1
0.0182622406979239 1
0.000572829155857378 1
0.00109616789325827 1
0.0344714475791062 1
0.0275454664604083 1
0.0422573791113989 1
-0.00420305134849532 1
-0.0134886590505754 1
-0.0220577464120702 1
-0.0416398175821655 1
-0.0171150042552365 1
-9.96427404691418e-05 1
-0.0111195819398167 1
-0.00627571423950572 1
-0.0156990035211707 1
0.00974991519709777 1
0.00878576992845451 1
-0.00174976930545396 1
0.0383300361136592 1
-0.00143000157799759 1
0.00726551130916359 1
0.0248625802907983 1
-0.00871284291371555 1
-0.0572908974679568 0
-0.00418635753360358 1
-0.0139327793211452 1
-0.0136956203931004 1
-0.0106800631980098 1
-0.0313059825484411 1
-0.018020460351701 1
0.0161999081672446 1
-0.00253420467000195 1
-0.0322858882342162 1
0.0419628212826879 1
-0.0370051777459574 1
-0.0084395568699536 1
0.0268540707615089 1
0.0295944056955982 1
0.0108856306267574 1
0.0413629672642013 1
0.000540304904363392 1
0.0190533708106048 1
0.00590253649099416 1
-0.021085581540778 1
-0.00902949566123139 1
0.000700981763744797 1
-0.0141140469413868 1
-0.0159622811605892 1
0.00346238018363207 1
0.117708952252452 0
0.0130102804190407 1
0.0393590338703378 1
-0.0132540720977075 1
-0.0225972906071123 1
0.0106694235465125 1
0.00229614377134761 1
0.0416392793559992 1
-0.020473512976603 1
-0.0115567584735031 1
0.00546453515322847 1
-0.0378066218031927 1
0.00495563136235082 1
0.0114619628126976 1
0.00235014754274476 1
0.0103296613638464 1
-0.00167244031297316 1
0.00432975069943347 1
-0.0114851170896672 1
0.00456866912045771 1
0.0102522190891615 1
0.0072694599844593 1
-0.00958557305552066 1
-0.0244969057688345 1
0.0355546580185538 1
0.00855733610936535 1
0.0383619319373088 1
-0.0332364244113011 1
-0.0801365295884878 0
0.0217199747682827 1
-0.0128703120948276 1
0.0219227708709226 1
-0.026695861910509 1
-0.0321850288586053 1
0.000162144420265554 1
-0.0254135922587004 1
-0.0370290191316462 1
0.0267233511982991 1
0.045233908086078 1
0.0112937636419457 1
-0.0152418557922919 1
0.00513221620493635 1
0.0188569391421482 1
-0.00372771094217984 1
-0.0113107945118298 1
0.0378211170467195 1
-0.0360889953728748 1
-0.0569027745328962 0
-0.0159440318503759 1
0.0206094563028806 1
0.012905250337646 1
-0.00864851435284353 1
0.0188586723318854 1
-0.00310558033458027 1
0.00847064511019094 1
0.0203356063312627 1
0.0167710133813065 1
0.0359208854729194 1
0.0239039293394033 1
0.0137003816067901 1
-0.0173841239965154 1
0.0226824407274318 1
0.00528934791387325 1
0.0274086648671029 1
-0.0148692108330659 1
0.0423195964325223 1
-0.00428662382849953 1
0.00941866866802214 1
-0.00340628045778148 1
-0.00212841693751869 1
-0.00907608638111452 1
-0.00932803061758695 1
-0.060890397874739 0
0.0273035696805821 1
0.0737182368388608 0
0.00143306125573067 1
0.0051462141667198 1
-0.0161281909235752 1
-0.00449769834814131 1
0.00831830370193981 1
0.00860967666152315 1
-0.00218907747615176 1
-0.00989176550354152 1
0.0143765130303669 1
0.00350190014646544 1
-0.00822164012174929 1
0.0401650656350818 1
0.0298807750873488 1
0.0177118221525159 1
-0.0457101959829225 1
0.00357642371215234 1
-0.0347394188382367 1
0.00723521771292208 1
0.0161610473184664 1
-0.00817571122891584 1
0.00154333866684989 1
-0.0125445341337278 1
-0.00379706080059472 1
0.0094654169986421 1
-0.00650345545532803 1
0.00170094107709313 1
0.00442012932685287 1
0.0104556388146849 1
-0.0196326783461266 1
0.0169576818153527 1
-0.010725611939822 1
-0.0280234827849853 1
-0.0155482787270001 1
-0.0207587731179707 1
-0.0408063672995295 1
0.0249999612076016 1
-0.00311460637322214 1
-0.0186824853563396 1
0.00576099553457163 1
-0.0135843469597467 1
-0.0259257836269041 1
0.00181628029995565 1
-0.00319515889354669 1
-0.0181877280569 1
-0.040998461058833 1
0.0270944453464516 1
-0.0205446785030717 1
0.0105103022841547 1
0.00191022415103112 1
0.0290479639673253 1
-0.0111457224435249 1
-0.0418552365625438 1
0.034947479227458 1
0.018683702491632 1
-0.0148212503169875 1
0.00406489180052941 1
0.00810485908569793 1
0.0112372384389804 1
0.0218938987015726 1
0.0214796939748248 1
0.0532754597729166 0
-0.00687929658986835 1
-0.0343764862043683 1
0.0157053144841435 1
-0.0436224077082942 1
0.023873648270813 1
-0.0428377286254604 1
-0.00385955136439477 1
-0.00848812931059408 1
0.00172899263402534 1
-0.00786577978127384 1
-0.0135189713297665 1
0.0224761503808408 1
0.0118187235869307 1
-0.000993578556005854 1
0.00907175790603341 1
0.0330634303503129 1
-0.0474455189251311 0
0.00329515932058974 1
0.0113028370275989 1
0.00360413705759173 1
-0.00671935272121795 1
0.000316732696072635 1
-0.00256810810080574 1
-0.0253194077792175 1
-0.0450302633781852 1
-0.0142484163870191 1
-0.0388773145279399 1
0.0135231732295252 1
-0.0253780363486824 1
-0.00492186298038705 1
0.0295100989511803 1
-0.0183747715000576 1
0.0333457895809027 1
0.00267282694116287 1
-0.0552605111897262 0
-0.0177150249159669 1
0.0215379064724957 1
-0.0321048301982943 1
0.0318308754109732 1
0.0170693686114553 1
0.0190086784012635 1
-0.0153565338171338 1
-0.0017762953704987 1
-0.00391049244054888 1
-0.0361890377799927 1
-0.0088584444803308 1
-0.0090552984414878 1
-0.00414547201867773 1
0.0016240754740449 1
0.0192034082833191 1
-0.0271795329261379 1
-0.0111025708706497 1
0.0136581273788101 1
-0.0172187387933962 1
-0.035191165027271 1
-0.00208727770826253 1
0.0188826043491149 1
0.0273727875463906 1
0.0170506732842773 1
-0.00449887561869816 1
-0.0133187207522031 1
0.0217503277658093 1
0.0269992204900218 1
0.0189197250786109 1
-0.00753652404901467 1
-0.0235483797428132 1
0.00668257432975405 1
-0.00400826090529905 1
-0.00294719327414024 1
0.0242272992892022 1
0.0265346355789134 1
-0.021544690999274 1
-0.0199361771649348 1
0.0283306433397235 1
0.0483744139173023 1
0.0253612716906039 1
-0.0109052324474431 1
-0.0304969319506958 1
0.0329341480787841 1
-0.0610352170711401 0
-0.048285568817167 0
-0.0083029630358659 1
0.0258413250300563 1
0.00759911141784785 1
-0.0110184247793636 1
-0.04680342234734 1
-0.0442662424366149 1
-0.0140063675340078 1
0.0239479112292805 1
0.0598611423625245 0
-0.0112842309604392 1
-0.0158645858390839 1
0.0191532340903485 1
0.00352913922047981 1
0.000328993631714758 1
-0.0222579555975924 1
-0.0478594848354313 1
-0.0278208761064446 1
-0.00268595816100838 1
-0.0327325391420906 1
0.0159122802122235 1
-0.0401673859737092 1
-0.0253398064895174 1
0.0239244864952552 1
0.0262276667287048 1
-0.0272503375410824 1
0.022178389628944 1
0.0622975591505189 0
0.0226906626255032 1
-0.0402350840031718 1
-0.00649168207428055 1
0.0209522551536706 1
0.0374046184078633 1
0.0234098877093524 1
0.00986354331010882 1
-0.0421088259837345 1
-0.00854361336367179 1
-0.0319807465585721 1
0.0122723487420976 1
0.0157212214156659 1
0.0265550374992934 1
-0.0189060315138472 1
0.0277564368962167 1
0.00513313251409208 1
-0.0390467384561607 1
0.0159409644112044 1
-0.0177127025241856 1
-0.03026770642389 1
0.0403471435183451 1
0.0103180934004192 1
-0.0189857448945032 1
0.00418366905911212 1
-0.024767857099412 1
-0.0319185932500044 1
-0.00314847535009437 1
0.00554903540768349 1
0.0284116763327024 1
-0.0155353894476133 1
0.0249498418155841 1
-0.0499808076251267 1
0.00103064702064729 1
-0.00122154980152663 1
-0.0123156882287724 1
-0.0286281111449889 1
0.0561167563639542 0
0.000888864231598696 1
-0.021349467351609 1
-0.0258059274085919 1
0.0107048529019777 1
0.0122212349981685 1
-0.0365188762010074 1
-0.0182588858083663 1
0.00968591401802749 1
0.0154017727720493 1
0.01384483451794 1
-0.0152865261162559 1
0.0103179677980525 1
-0.0354284244335202 1
-0.0281369693576202 1
0.0465363954868051 1
0.0197196907902557 1
-0.0170139366654394 1
0.00142613132123896 1
-0.00361722388910008 1
-0.0143931442606166 1
-0.047568376137582 1
-0.0102855289201374 1
0.0188606575484428 1
-0.0318363647711764 1
0.0192318389473738 1
0.00147358212734393 1
0.0122219949376864 1
-0.0180500246894363 1
-0.0246776168119139 1
0.00982164657324588 1
0.00433539047139085 1
-0.0141496398764679 1
0.0104075790935878 1
0.00823283839612601 1
-0.0136410045154045 1
0.00647299322046803 1
0.0129706919508092 1
0.0565374492388107 0
0.031080645946226 1
-0.0375296883106623 1
0.00259610442056178 1
-0.018413364174264 1
-0.0135992205784089 1
-0.0129347822760259 1
0.0134953558506326 1
0.0295868746782239 1
-0.0568083260339263 0
-0.0180399727514309 1
-0.00648484196963178 1
-0.0326076973275607 1
-0.0256997238229978 1
-0.000162238479096678 1
-0.0238433586370701 1
0.0525626039169314 0
0.0330519438119964 1
0.0162234079303121 1
-0.00945918474942121 1
-0.00241878813562613 1
-0.0502738595298762 0
0.0101588686497386 1
-0.0269516045405991 1
-0.00528812636320194 1
0.0171808761238953 1
-0.0460989648800314 1
-0.00754272075663397 1
0.00153397410982417 1
-0.0723468164633048 0
-0.0237560709701421 1
-0.0316326840794618 1
0.0393737175760014 1
-0.0129794809542394 1
0.0209044756325461 1
-0.0284236419102025 1
0.0246335241284129 1
0.00516408485747527 1
0.00431463606865879 1
0.0304745681392031 1
-0.00518465160791343 1
0.0273580720309854 1
0.0176992906751507 1
0.028276649062999 1
0.00907394925009984 1
0.0129398536920956 1
0.0378270974633842 1
0.0212563135710734 1
0.0277221038300173 1
0.0344368565810185 1
0.0213594999644657 1
0.0562842881812103 0
-0.0518682898417955 0
0.00248798953844901 1
0.0111152307185187 1
0.041498037782562 1
0.0138292246840142 1
0.00481828941416922 1
0.000868144788509269 1
-0.00536484173101539 1
0.0595822221736624 0
0.00146795986773552 1
0.057229136067563 0
-0.0311574503192649 1
0.00970664386071629 1
-0.0183686781812984 1
-0.021006467398667 1
-0.0323701366851056 1
-0.0111415117489076 1
-0.0178323853242678 1
-0.0300617834029915 1
0.0228217024654104 1
0.0234260581276694 1
-0.0324200416072181 1
0.00734892267609528 1
-0.00863956702131331 1
-0.00674410523957605 1
0.0288652371959685 1
-0.00984703388209314 1
-0.0221078335743228 1
-0.0173982986242607 1
-0.000321744817435145 1
0.0454850477672295 1
-0.0026066161296833 1
-0.0057765954324666 1
0.0322538826932202 1
0.00249009233707399 1
0.0177044935746244 1
0.0329513193953421 1
0.0480938102178266 1
-0.00205587576748278 1
0.0246113084201307 1
0.0194683820725448 1
-0.0200876598699116 1
-0.0279649506910465 1
0.0210607503407357 1
-0.0181692324862372 1
-0.000255210683723572 1
-0.0185260619765554 1
-0.00527141028871434 1
0.0220514589791307 1
0.0203549342597258 1
-0.0241421105548923 1
-0.00343460252690488 1
-0.00557905859258838 1
-0.0367635721806555 1
-0.0489547946444496 1
-0.0211313223236177 1
0.0289594197010266 1
-0.00399375858560032 1
-0.0411888398951857 1
-0.00948779825084565 1
-0.00593224574038213 1
0.0252372137963766 1
-0.0120810701827822 1
0.0305149519282626 1
-0.0345861813279819 1
-0.0198054711004717 1
0.00436819799231555 1
0.00281444773963454 1
-0.00888932272013418 1
-0.0193415180099052 1
-0.0208409458090347 1
-0.028657864361704 1
0.0512021480182696 0
-0.0220013492670777 1
0.0258713639485461 1
0.0147237685119278 1
0.0172029077965558 1
0.00787167117283456 1
-0.0426766021458242 1
-0.00967804326625092 1
0.0235857349956991 1
-0.0181129908057274 1
-0.0192655505043232 1
-0.0294493001480761 1
0.00478882769101422 1
-0.052250006847693 1
-0.00746857495550552 1
-0.00690554797964142 1
-0.00846611415000684 1
-0.0225502582995265 1
0.0332249052454458 1
-0.000638542304522487 1
0.00744590834869328 1
-0.0190759037544535 1
-0.00346395344596334 1
-0.0135521468768439 1
0.00903395471006594 1
-0.000670673010370891 1
-0.0402539341326518 1
0.00724827845053235 1
-0.0200637725551892 1
-0.0116867632214211 1
0.0153484485674345 1
-0.0328629085995677 1
0.0174370144551054 1
0.0154395206154371 1
-0.0282966810156083 1
-0.0312610838539534 1
0.00464473645364476 1
0.0442104020280082 1
0.0312458810593676 1
0.0060964792076545 1
0.00944679426134894 1
-0.00282514579236873 1
0.0288677924038566 1
-0.0440615635993439 1
0.00873066337675688 1
0.0137229666593239 1
0.0175032687521104 1
0.0363407005503587 1
-0.00149372820829261 1
-0.0230566126565919 1
0.0147636242328728 1
-0.0505966563628174 0
0.00635668854714842 1
-0.0051620942393502 1
0.00813166364332495 1
0.0458661402632079 1
0.0196788781816917 1
0.00203270522900049 1
0.0382995550500128 1
-0.00799913190367935 1
0.00204252192147237 1
0.026169845711072 1
0.00416083413630507 1
0.0160983721280065 1
-0.00851741484904132 1
0.00101268967461621 1
-0.011071572282804 1
0.00227578379576741 1
-0.0148502254733296 1
-0.0184042477141956 1
-0.018828508040832 1
0.00204364123672837 1
0.00533760229088006 1
0.00304202150040911 1
0.00498996268929559 1
-0.00534446805102683 1
0.00979574901132257 1
0.03300165409501 1
0.0125970845171932 1
-0.0250102964526138 1
0.016502566143159 1
-0.0238983573949909 1
0.0138637142537286 1
-0.023562631712262 1
-0.0137047170841159 1
-0.0237482280147529 1
-0.0278842233687912 1
-0.0613212493535613 0
-0.0311045778571719 1
-0.0037289424668952 1
-0.00596750554028296 1
0.00556181070991189 1
-0.0336087321639407 1
-0.0119606396724752 1
-0.0103739538843887 1
-0.00522832499976424 1
-0.020299465856207 1
-0.02956875582339 1
0.01914587333124 1
0.0123487852016003 1
-0.0283226664274386 1
0.00739303657179392 1
-0.0198109585244644 1
-0.0439697655714655 1
0.00569721723029621 1
-0.0247208496686539 1
0.0224982543116095 1
-0.012591192951672 1
0.021626814435156 1
-0.0162806942858797 1
0.0478993605847976 1
0.0150472771769778 1
0.00857626985861436 1
-0.0268384514704613 1
0.0112693986696181 1
-0.0203193901445298 1
-0.0310348901476472 1
0.002356101199634 1
0.0267567126971759 1
0.00452789760088302 1
-0.049934761533101 0
-0.0369832585715759 1
-0.0112768319985197 1
0.0304804867172536 1
0.0152791897847792 1
0.0223549471456678 1
-0.00758912560473522 1
-0.0205319181526822 1
0.00894281318669387 1
-0.00853287010454547 1
0.00606203209252368 1
0.00764295868749768 1
0.00319120295177158 1
-0.0216262729312069 1
-0.0191197353168809 1
-0.0326791677128534 1
-0.00749510877786258 1
-0.000471838853379071 1
-0.0391676816651873 1
-0.0371425658039796 1
-0.0034557186814055 1
0.0356884604594834 1
0.0120741594066857 1
0.0206355493536683 1
0.0213925452088166 1
0.0184977199204781 1
0.0124342959097612 1
0.0288202703813587 1
0.0287440680154862 1
-0.0389860732484836 1
-0.000525061937946031 1
-0.0142617126471251 1
-0.0240999725539333 1
-0.00916233192693776 1
0.0191551972053985 1
0.0151318461802711 1
0.0181874522943415 1
-0.00995033795962514 1
0.0257176314901841 1
0.0067422637257612 1
-0.0214004182170528 1
0.00654755072630353 1
0.0137640287489705 1
0.0179837492193448 1
0.027028904750199 1
-0.0127167365087332 1
-0.0440964798802652 1
-0.0201661164683749 1
0.0117204183328219 1
-0.0536915188326791 0
-0.0115461738351552 1
-0.0209712599277136 1
-0.0230447343272071 1
0.0164664427654043 1
0.0287594741940955 1
0.0227487469646453 1
0.0209394844016604 1
-0.0452281000611794 1
0.00127940393351814 1
0.0225759660073912 1
0.00864314220665625 1
0.0206593793872927 1
0.0223982374808154 1
0.035162749614949 1
0.0165969791689766 1
0.0262796989608863 1
0.00462887458730821 1
-0.00139231117837287 1
0.0213382647292807 1
-0.00491555685713452 1
0.00695234765688525 1
-0.0231618677366524 1
0.030470788160424 1
0.0589930741410434 0
-0.0417505176343976 1
0.00421788939545953 1
0.00219936413500777 1
-0.0238863992845251 1
-0.0127257074368773 1
-0.00184091483259466 1
-0.00272808658638013 1
-0.00100719173332606 1
0.0289685072991698 1
0.0150537563999412 1
0.0249518053947304 1
0.0599298721500965 0
0.00129605013224685 1
-0.0259355480919263 1
0.0200307484566101 1
0.00548804959602612 1
0.0267167167692034 1
0.0306025839575919 1
-0.0603501539875281 1
0.00668763820153887 1
-0.00429696388375032 1
-0.00836473546603134 1
-0.00383222419131254 1
-0.00107624802837184 1
-0.0676392047933006 0
0.0513456313649951 0
0.040284044992444 1
-0.00460239147828231 1
-0.0297369685329607 1
-0.0168628766959942 1
0.032614684276492 1
-0.00164754460435879 1
0.00062699011759278 1
-0.0069947020551644 1
0.00369507919563905 1
-0.00648114670763824 1
0.0134221981806217 1
0.0147431617343895 1
-0.0025660473019684 1
-0.0146333392925172 1
-0.0144069531865199 1
0.0441937138424475 1
-0.0139280191245533 1
-0.0158964159651814 1
-0.00253924778984863 1
0.0712726677865023 0
0.0234113580877865 1
-0.0288274022527328 1
-0.0316415147590192 1
0.0250324400925958 1
-0.000291337963713194 1
-0.0408335628630345 1
0.0587436887160827 1
0.0560241667096133 0
0.0228948666960211 1
-0.0267762070335507 1
0.00445482879153946 1
0.0250029042316161 1
-0.046503212140138 1
0.00486107790925423 1
0.0231831070589291 1
0.0261143545437203 1
-0.0315625946598373 1
0.0201760975423744 1
0.00176979455514386 1
1.31124073953718e-05 1
0.0230310962133472 1
0.0249171220526433 1
0.0427865933157273 1
0.00517939684977689 1
-0.0148686512734699 1
0.0111396787870112 1
0.0110172137766642 1
0.0137907092077133 1
0.0277637720190702 1
0.00782865916141896 1
-0.0414350011350471 1
-0.0366459907566335 1
0.0488863557172785 1
-0.028222407015368 1
0.00151717753338198 1
0.0440485876933515 1
0.026236053613205 1
-0.0086022226791234 1
-0.0145701376700487 1
-0.00818619604083378 1
-0.0022932645666118 1
0.0185297010514642 1
0.018712817643052 1
0.0173805525864827 1
-0.0289557098479077 1
-0.00272078791595505 1
0.0278486430545372 1
-0.0158207431096139 1
0.0135990161675226 1
0.0190310807979578 1
0.00594658781308763 1
-0.00698099250101752 1
-0.0812635516953364 0
-0.0350213429695003 1
-0.0316261697816303 1
-0.00969110972902002 1
0.00326102089357557 1
-0.0510476134387155 1
0.0208013987277099 1
-0.0234682836551422 1
-0.0605743744060614 0
-0.0150325667973151 1
0.0102225278251787 1
0.00867546207460828 1
0.0035561495188928 1
-0.0122483087531244 1
-0.0251153204079211 1
-0.0194202478119779 1
0.0193025215164902 1
-0.0369549207581209 1
-0.00409571067883414 1
-0.00590568192008486 1
0.00637695886419164 1
-0.00717342980631465 1
-0.0119038188095137 1
0.0292323925191049 1
-0.0241993010175077 1
-0.0442477821520002 1
0.000293579497412618 1
0.0189161199331623 1
0.00695425308517278 1
-0.00786863832411124 1
0.00701548559912198 1
-0.0413354555565013 1
0.0387220755445943 1
0.00556120001181624 1
0.0373751075872102 1
-0.0295718171720846 1
0.0452171203517119 1
-0.0353818470275135 1
0.0170372801339973 1
0.00389472246949279 1
0.0224732629766791 1
0.00711538235490219 1
-0.0466173407787375 1
0.029573576760808 1
-0.0201157382001818 1
-0.0111062560160623 1
-0.0229939328292842 1
-0.0318901028220163 1
-0.00735438598587689 1
0.00686619075565217 1
0.0383136360619791 1
0.0105344533549914 1
-0.0137017593929267 1
-0.00143341551795565 1
0.0215174071436374 1
0.0225379305646476 1
0.00624659996917437 1
0.0201612119384324 1
-0.0156055295068385 1
-0.0105049633771595 1
0.0130511106872574 1
0.0173169325492876 1
-0.0158652183739909 1
-0.0214118078796344 1
-0.0504220294932166 1
-0.0143331863853123 1
0.0252436924204175 1
0.0284746020375956 1
0.0367620844250239 1
0.00387099136422086 1
0.0272841448452049 1
0.0472816613949403 1
0.0270599023949654 1
-0.0010651626193553 1
-0.00359126131688788 1
-0.00151210899926445 1
0.023166062781629 1
0.0116217984192632 1
0.0157011533418592 1
0.0342909659246175 1
0.00294849601434324 1
-0.0259496092507448 1
0.00501209291982681 1
-0.0339268317797724 1
-0.00188248402675622 1
0.00646875006989813 1
0.0757928008898131 0
-0.0129228245781262 1
-0.0504189461360992 0
-0.0600918353219701 0
-0.00951679897188186 1
0.0425342868098544 1
-0.0203960643283454 1
-0.0134546089617562 1
0.0460658455059516 1
3.78414812889725e-05 1
-0.0139920136730719 1
-0.0273181622267024 1
-0.0458472160909468 1
0.0393650181000313 1
-0.0103908812052584 1
0.0538096544888506 0
-0.0195512569349539 1
0.00338414782060323 1
0.0292403688501193 1
0.0185445347071739 1
-0.0209663587843873 1
0.0219020388477611 1
0.0109914356092493 1
-0.0133649652610057 1
0.000402405557493467 1
0.0198727169514924 1
-0.0114851433703375 1
0.0197608318195689 1
-0.00865234846353726 1
0.00403733571195642 1
0.00844889326630631 1
0.0424072855638495 1
-0.00484361737167106 1
-0.0479569954807884 1
0.0257705156405495 1
0.00542047194244527 1
-0.0125089518068769 1
-0.0433945774869016 1
-0.0194126871552889 1
-0.0283610620111094 1
-0.0348251168684543 1
-0.00528814122294983 1
-0.00659085453000779 1
0.0509524828809226 1
0.0537429531554718 1
0.00810558998525537 1
-0.0243704649220086 1
-0.0125973205590349 1
-0.00279597426173454 1
0.0321005879380705 1
-0.0241798320406196 1
-0.0192578912877002 1
0.0279679574017833 1
0.0155521204986238 1
0.0441749719790174 1
-0.0251941477198056 1
-0.00161554544061551 1
-0.0214220441424592 1
-0.0130948102083357 1
-0.0239362858001927 1
0.0081147895811123 1
-0.0126844704865308 1
-0.0289579854926444 1
-0.0131158325946721 1
-0.0135952331978241 1
-0.00482348939009871 1
0.00299532073423876 1
0.0107598688126872 1
0.00474001154651611 1
0.00858581346661816 1
0.0542182550641476 0
0.00775620679352566 1
0.0141917350415858 1
-0.000226410575918518 1
0.00676944486400188 1
0.014012583764428 1
-0.0295612761439366 1
-0.0192588249606175 1
0.0119794135180088 1
0.00172567120224701 1
-0.0147031423722194 1
0.0136846327673933 1
-0.00807164628167991 1
-0.015092853731793 1
0.0281940682139047 1
0.0161624223576209 1
0.0308699669481822 1
-0.00953905273412018 1
0.0117375354974405 1
-0.0162608641642973 1
0.0135906267244797 1
-0.0172047803979613 1
-0.0395184062869573 1
0.0409377291725547 1
-0.0289764156427855 1
-0.0066871333283736 1
-0.0227971684355995 1
-0.0166571468673563 1
-0.00231083612988669 1
0.00976192158962449 1
0.000696838747540836 1
-0.0108575699712739 1
0.00104077540146136 1
-0.0339675635836187 1
0.0119288400821595 1
0.0152346678246914 1
0.0283359477964667 1
-0.00107221019274689 1
0.0136709458599732 1
0.0126522615168044 1
-0.0055399145778082 1
0.0102538786925199 1
-0.0196979209963509 1
-0.0135920891916037 1
-0.0157691318785937 1
-0.0110901350594415 1
-0.0100727965756602 1
-0.026599699272041 1
0.0295545765145055 1
-0.0124914351208042 1
-0.0656262107504964 0
-0.0485783861764535 1
-0.0378601353109832 1
-0.000213423885740742 1
-0.031405906490963 1
0.0306979968860656 1
-0.0227967550362589 1
0.035590419754441 1
-0.0273212173027267 1
0.0271198050928687 1
0.029945314317871 1
0.00758671073906117 1
0.0387390474460585 1
0.00408882303234312 1
-0.0217744285565132 1
-0.00438198928097273 1
-0.0278244411309832 1
-0.0343122525633152 1
-0.0490930901557332 1
-0.00225584294911098 1
0.00283035412478792 1
0.0119771258573724 1
-1.66059394185302e-05 1
-0.00763484620372758 1
0.0211404898463284 1
0.0425439236100577 1
-0.00769891598058189 1
0.0148886846284016 1
0.0117634983029193 1
-0.00245318344072792 1
0.0214315606376079 1
-0.0111955133513786 1
-0.0208007903206671 1
0.0138347646540176 1
0.012303762501125 1
0.0197941132615421 1
0.00271980198616153 1
-0.0233461980526172 1
-0.0278932767720535 1
0.00354943651472677 1
0.0323965789069463 1
0.0101794859029994 1
0.000505716238338777 1
0.054810574529833 1
-0.00823769955827383 1
0.0142634811676014 1
0.0228734625822111 1
-0.0337205360622697 1
0.0149530477473524 1
0.010779246959444 1
-0.0319436838534239 1
-0.00488281270178057 1
-0.0210766535273966 1
0.0036144787838369 1
0.0115587588598179 1
0.0322671863807625 1
0.0287638001928326 1
0.0253766070678756 1
0.0436302067976192 1
0.0244985765128361 1
0.0657530280747736 0
0.0418231978509629 1
0.0437965752903631 1
0.0091160258679999 1
-0.0150025348020618 1
-0.00857546825673722 1
-0.00212300727110468 1
-0.0343659388067969 1
0.00934999483817424 1
0.00872819214211324 1
-0.00543460718516785 1
-0.0337480330032297 1
-0.0147899042812946 1
-0.065941710900464 0
0.0249928919509481 1
-0.00256502897062107 1
-0.00692412296924152 1
-0.0105943378689628 1
0.0170584105238918 1
0.0200122517247548 1
-0.0315847598550869 1
0.0378393124874993 1
0.0297769024477266 1
-0.013643734987517 1
0.0270378070809938 1
0.00690263564482503 1
-0.0139467542356788 1
-0.0024051619686155 1
-0.0582388738525605 0
-0.0234126501756213 1
0.0290167305207973 1
-0.0199125269651265 1
0.0241353741670942 1
-0.0716479331966608 0
0.0299387240621517 1
-0.00870256167249873 1
0.0116097596426202 1
-0.0253310454612141 1
-0.0497901889417411 0
0.0292228785170779 1
0.0125787186486394 1
0.041766545085144 1
0.00105051453404699 1
-0.0447001080570994 1
0.0274180869011964 1
-0.00453993408883227 1
-0.0073901842095765 1
-0.00689609222693166 1
-0.0258628718773167 1
-0.0227050681053644 1
-0.0253864127024534 1
0.00709115035878704 1
0.0246637100092886 1
-0.042657116810877 1
-0.013170947247333 1
-0.0190440899214741 1
-0.0148395231848963 1
0.0197324544091609 1
0.000342431086162899 1
-0.0245025626258291 1
0.0159668815104624 1
0.0175989982212045 1
0.0466777564242494 1
-0.0116811451828404 1
0.0319409798443855 1
0.0419258769574077 1
-0.0222139737915637 1
-0.0317833060809138 1
-0.0121684819843445 1
0.00594076956582264 1
-0.013208415564442 1
0.0254000188275111 1
0.00337744527013859 1
0.00461793800311612 1
0.0119604661642944 1
0.0200959635654812 1
0.0025666243600079 1
0.0500989856668838 1
0.00458745926960315 1
0.0194031911135004 1
0.00441126698263847 1
0.068162388840842 0
0.00680777554903902 1
0.0249378327325917 1
0.00337990164289933 1
0.0231959706170524 1
-0.00805954911755796 1
-0.00604255774095286 1
0.0303612986149097 1
-0.000415791893257092 1
0.00713595962496939 1
0.0376212639631891 1
0.00586810158483965 1
0.0424133081526836 1
-0.00714649221293163 1
0.0117439622423109 1
-0.00390750261833268 1
0.03037099247684 1
0.0147751095074228 1
-0.0155497793601842 1
0.00685502166446836 1
-0.0244036960259533 1
0.0178556714850907 1
0.0281807389725219 1
0.0191630441307209 1
-0.0206187290790577 1
0.0221302337801883 1
-0.0260745992333376 1
-0.00492777247344541 1
-0.0245047070511941 1
-0.0109398277596936 1
-0.0257164439504966 1
0.0132918095140138 1
0.0374217442949822 1
-0.0292924092298914 1
-0.0254960922634498 1
-0.0177952227431215 1
-0.00975295306831594 1
-0.00485962733449864 1
-0.00726072622244622 1
-0.00495664374424599 1
-0.00802894763807379 1
-0.0247230121797253 1
-0.0326555450756622 1
-0.0433045293362957 1
-0.00278130454059514 1
0.00851722601726161 1
-0.0179694959604891 1
0.00380557963695956 1
0.00655594752004054 1
-0.0328473953178773 1
-0.00606151194291642 1
-0.0299280769750039 1
0.0434300970456526 1
0.018462663329356 1
0.0109328644046141 1
-0.0437824804258934 1
-0.0211189358003535 1
0.0273840557331578 1
-0.0430246971800727 1
0.0122693962201039 1
-0.0378574005004048 1
-0.0110070693448926 1
-0.0164946710982993 1
0.00524352807053916 1
0.0190479986113876 1
-0.00697787394602811 1
-0.0100838799489501 1
-0.0147522161277755 1
0.0426970310488035 1
0.0439792175380956 1
0.0232305482532724 1
0.00305123731950168 1
-0.0126541789069389 1
0.0164272441549066 1
0.0291073555420865 1
-0.0254049690000288 1
-0.0222532218626289 1
-0.00132471329543441 1
0.00128178050099359 1
0.0408406179078852 1
-0.0481982142557193 1
0.00474336760177531 1
-0.0218580651592303 1
0.0216431876286344 1
0.0126587536971152 1
-0.0112134486213499 1
0.0124179493568797 1
-0.00555603103108278 1
0.00797431473891213 1
-0.0286150330236136 1
-0.026797899929889 1
-0.0107899683777317 1
0.00747833979591974 1
0.0205403977142466 1
-0.026057501032845 1
-0.0135012616311571 1
0.0187613768800895 1
0.00316403892848398 1
-0.0296486554985447 1
-0.0224686951152074 1
0.00585144208399817 1
0.023337353594 1
-0.0128117957923164 1
0.00355374415199552 1
0.0363583149924612 1
-0.0199034821372993 1
0.0373164710787033 1
-0.0317946824436918 1
0.0351042031749689 1
-0.0324093654528268 1
-0.0320354006442421 1
0.00271200750234417 1
0.0206883083878132 1
0.0191051965931688 1
-0.0104203836127738 1
0.0120888802065718 1
0.0204707552467849 1
-0.0172081467166485 1
0.0273894950313313 1
0.00576223020117043 1
0.0178631106193579 1
-0.024189706814369 1
0.00145039311462306 1
-0.0295607380110371 1
0.00663270629790109 1
-0.00817635622990932 1
0.00128404549118924 1
-0.00879966039850746 1
-0.0325463297678322 1
0.00421904807480765 1
-0.022262782872301 1
0.0219066958873975 1
0.0108609067143367 1
0.00772290596073724 1
0.0113312658628166 1
-0.00340411419381563 1
0.03276798757808 1
-0.00465974889652499 1
-0.029022443257595 1
-0.035272811663132 1
0.0317487757421664 1
0.055241889981494 0
0.0113249492969892 1
0.027732913901779 1
-0.031589317423288 1
-0.00933848245908711 1
0.0283016677980523 1
-0.00563612885479017 1
-0.0434012809001209 1
-0.000406526194268647 1
0.019054827229035 1
-0.0235559122415604 1
-0.0242753205151617 1
-0.0163890964153735 1
-0.0136274415170918 1
-0.0128246397387393 1
0.0336841529824001 1
-0.0214589036334722 1
-0.0305773554669311 1
-0.0329426477170784 1
0.0396775364513821 1
0.00729206819775025 1
0.0178735461013133 1
-0.00867249107019395 1
-0.00530668120009313 1
0.000771386067503461 1
-0.0344779094893529 1
-0.00579054028129553 1
0.0169830196926763 1
-0.0107908630262461 1
-0.0414155500126153 1
0.00201570660535945 1
0.0420668458399646 1
-0.00231909891186766 1
-0.00666927568177073 1
-0.0254358547387148 1
-0.0268185081742492 1
-0.0229050840560528 1
0.000107837018147721 1
0.00955734439493404 1
-0.0253456459713745 1
0.0135973216893745 1
0.0397850471218133 1
-0.0420087022733535 1
-0.00906865727613976 1
-0.00277552756946958 1
0.0612988208243143 0
-0.0109245514640304 1
0.0048853274648505 1
0.0773248483134845 0
0.0374617610239916 1
0.0228207617577707 1
-0.0237824205301862 1
-0.0212357584996947 1
-0.00548190198857524 1
-0.0015313249719309 1
0.012219454878672 1
0.00209185945629023 1
0.0277988651465774 1
-0.0192662201041522 1
0.024284212844817 1
0.0515499056705213 0
0.021336891672912 1
-0.0130615707148397 1
0.003906936507043 1
-0.00344496595875396 1
-0.0288639995049063 1
-0.0403969152382942 1
0.00279964447360671 1
-0.0138328786520008 1
-0.0134848948575192 1
0.0452174210016136 1
0.02013408159198 1
0.00723763365481354 1
0.0478404458928311 0
-0.00387729986694469 1
0.00293463202715877 1
0.0127036809544753 1
0.0576487490688241 0
-0.0337527504078934 1
-0.0244577776978506 1
-0.0347752245881757 1
0.000201092081443767 1
0.0235156430162011 1
0.026759587676919 1
-0.0164219567904897 1
0.00981918678980043 1
-0.0178324194455955 1
0.0159847715538963 1
0.0281404900669573 1
-0.015752816314159 1
-0.00576962608272002 1
0.0209942570384782 1
0.00401991976531883 1
-0.00827903281104299 1
-0.017290190948636 1
-0.0569947188397292 0
-0.0298464443209209 1
-0.0188763952150122 1
0.0299129836040606 1
0.0230095368007291 1
-0.0136296307084494 1
0.0279699028051131 1
0.0192783318407411 1
-0.00606833902620271 1
0.0166771936821306 1
0.0356524962465313 1
-0.0045961091720272 1
0.0182217502206796 1
0.0310448481755817 1
0.00742805497845402 1
0.030979421269031 1
-0.0290585964939252 1
-0.0074478642597461 1
0.0475383101794258 1
0.0194473732307335 1
0.0278732734295534 1
0.00355136515840621 1
-0.0240531969972298 1
-0.0156783094736334 1
0.0464452261977987 1
0.0262957664619551 1
0.0101548737629915 1
-0.0146076286850222 1
0.00488203608934142 1
0.00800833300490865 1
-0.0328359723255924 1
0.0124395458345329 1
0.0288476345961942 1
0.0235308096769584 1
0.0331540927959315 1
-0.0290952219544455 1
0.0108907238824552 1
0.0318036698830592 1
0.0406938422207773 1
-0.00659888779596088 1
0.017728167288658 1
0.00209959180584016 1
0.00183063218523137 1
-0.00627176625324099 1
0.00869266828020789 1
0.00917973731892221 1
0.0365791800606343 1
0.00172832998361403 1
-0.0497026541698784 0
0.0296091485696263 1
0.0233497899770225 1
0.0216595830858219 1
0.00298285505711168 1
-0.0242426089298088 1
-0.00128128034064968 1
-0.00921940018189817 1
0.0465081766122786 1
0.00337486952967361 1
0.00179494707984366 1
0.0110632941740219 1
0.0363169251615051 1
0.018766526053761 1
-0.0239856670720406 1
0.0053375074639607 1
0.00741912075339961 1
0.0364457893346726 1
-0.0294448441156657 1
-0.0288258029352955 1
0.00868316755718871 1
0.00165853726086042 1
-0.0194694405210622 1
-0.011839546818422 1
0.021607439672016 1
0.00448886807465247 1
0.00296016779968542 1
0.0474704653973107 1
0.009240146855242 1
0.0108536072968424 1
0.00641804990614105 1
-0.0109334940873287 1
-0.0144311655545612 1
0.0303185397240847 1
0.013539893371707 1
-0.0259580076196211 1
-0.00525849616320235 1
0.00415772118343494 1
-0.000247616497836966 1
0.00267868174790672 1
-0.0663235331069027 0
0.0201711440887243 1
0.00794631779543124 1
-0.0148437221782643 1
0.0279648722421165 1
-0.0340658491763676 1
-0.0471001199395778 1
-0.0472206625346305 1
-0.0213369340227175 1
0.0281271580789226 1
-0.0360341269360355 1
-0.0250614824633363 1
-0.028889699736782 1
-0.0428494846186193 1
-0.00174547599109539 1
-0.0019538558956463 1
-0.0305950650589918 1
-0.0481101979119667 1
0.0241211532089797 1
0.00163882389748904 1
-0.0538041289772794 0
0.00807842077225105 1
0.0631064803662744 0
-0.00983812379875238 1
-0.0237722668511835 1
0.00591985797216644 1
0.0376889417986102 1
-0.0262255960279878 1
-0.0401713820654842 1
-0.0337661734424606 1
0.000463863353636392 1
0.023464363465437 1
0.0310944040251319 1
-0.00103692574003381 1
0.00376107142410711 1
0.00684658536727031 1
-0.00669725452770923 1
-0.0107543337814008 1
-0.0110175315326239 1
-0.0067166124044381 1
-0.00801981645101196 1
-0.0127603475270733 1
-0.0266250613816681 1
-0.0117914198614159 1
-0.00325295037113272 1
0.00825063323991862 1
0.0114937297584404 1
0.00355192071133019 1
0.00198000348153389 1
0.0322765310132441 1
-0.0438991291658014 1
-0.0313549859652689 1
-0.0185741447090438 1
-0.00104963408670166 1
0.0163846149583746 1
-0.0220893468677215 1
0.0170228234789526 1
-0.0648123630076152 0
-0.0498346813282116 1
-0.0236119414758619 1
0.026774797276851 1
-0.0243352478118434 1
0.026169638923512 1
-0.0128966643977118 1
-0.0138396667133649 1
-0.00640909706985358 1
-0.00607340725940056 1
0.0127832222648742 1
-0.00618379671866401 1
0.0118742027917462 1
-0.0018467656301434 1
0.0334348369684696 1
-0.00541804053478835 1
0.00484734150995079 1
-0.00562217559804431 1
-0.000577079485019442 1
-0.037027842536193 1
-0.0216720445142735 1
-0.0135145231457214 1
0.0373412174856177 1
-0.0168727163735722 1
0.0327720289995721 1
0.0306887658689401 1
-0.028561746652151 1
