# Supplementary material for: Bias caused by sampling error in meta-analysis with small sample sizes
Source: PLoS One. 2018 Sep 13;13(9):e0204056. doi: 10.1371/journal.pone.0204056 (PMC6136825; doi:10.1371/journal.pone.0204056)
Supplement: S7 File — (ZIP) [file pone.0204056.s007.zip › results N = 20 theta = 0 tau = 0 sz = 500-1000.txt]

"dl.theta" "dl.cp"
-0.00744727586477727 1
-0.000275118736506449 1
0.00351065337260729 1
0.00560222332772687 1
0.0121578487924885 1
0.00189558558841207 1
-0.00651265966210981 1
0.00619193824472984 1
-0.00211766671015985 1
-0.00234715988226795 1
0.0120768509079036 1
-0.00291316376976062 1
0.0173547009964628 1
-0.00289517179762148 1
-0.00260352492780075 1
0.00584062442655328 1
0.000712906064406208 1
-0.00118121656984707 1
-0.00401098983631291 1
-0.00160994693080409 1
-0.00115959331885626 1
0.00790105338178389 1
-0.00157228274136316 1
-0.000958852328268607 1
-0.0033544925187014 1
-0.0025001356446694 1
0.000105325394383509 1
0.0108816077202787 1
-0.00473433460656908 1
0.0156315687388629 0
-0.00310103524669793 1
-0.00270927454334276 1
-0.00454292791331341 1
-0.00339412884132563 1
-0.00575042264932428 1
0.0142724657565918 1
0.00123804762198657 1
-0.000506480299402837 1
-0.00545591427236214 1
0.00335803497274891 1
-0.0093870192850975 1
-0.00542742928520927 1
-0.00617726311034362 1
-0.0062474856548102 1
0.0079053299008767 1
0.00290679074945834 1
0.00843567323599098 1
-0.0178032415525846 0
-0.00292757669561345 1
-0.00101402087776179 1
0.00430137698595484 1
-0.0103091841720868 1
0.007726820564288 1
0.00773785263801654 1
-0.00699269281812096 1
0.00541790187875089 1
-0.0127396106128251 1
0.000987141752396543 1
-0.00110921184667303 1
0.00509463859179572 1
0.00684924734640338 1
0.0101734320222088 1
0.000976886036157695 1
-0.00290442985207816 1
0.00216601051800933 1
-0.0024344946163099 1
-0.00187590208722984 1
-0.0031241073877012 1
-0.0164457464664805 1
0.0017897679492042 1
0.0118304423718333 1
0.00891702620392897 1
0.00327903924050791 1
-0.0011608273721976 1
0.00315866161872371 1
-0.00496243889592525 1
-0.00455010505467377 1
0.0067963121467951 1
-0.00716233346524198 1
-0.00260127108257002 1
-0.00682382525959872 1
0.00508989927972682 1
0.0103812782662613 1
-0.00711857597199579 1
0.00155151256122249 1
0.000113270036133561 1
-0.0003803637038164 1
0.0136320633101622 1
0.0157861873644161 1
0.00255093898775024 1
0.00172132720018045 1
-0.000129124572407116 1
0.00628671797116516 1
-0.00631941203813429 1
0.0108218952285769 1
-0.00523582257334899 1
0.0100784677966081 1
0.00168228617620786 1
0.0154159656034782 0
-0.00136150362480612 1
0.00323006516149088 1
0.00332631158182348 1
0.00776276377830866 1
0.00779839683841789 1
-0.00396557282065239 1
0.00593554456751004 1
0.00702324368118949 1
-0.0040011939834192 1
0.00461650063455072 1
0.00124998615750575 1
0.00595253126898716 1
-0.00336581724255098 1
0.00149222229251887 1
-0.00217404344614898 1
-0.0071142458546895 1
-0.0171193799676552 1
-0.000507949970293543 1
-0.00728719280404085 1
0.00333647106188658 1
0.00369263421541197 1
0.0124555960127697 1
-0.0142663498702318 1
-0.00818198791424524 1
0.00853797418132003 1
-0.00947309662587402 1
-0.00358067375410353 1
-0.0122678145370638 1
-0.0102867481783962 1
-0.00265975752154158 1
0.000955477383930081 1
0.00803497141392399 1
0.00790234789590322 1
0.00487258610763064 1
0.00598649570891151 1
-0.00869877718834171 1
-0.00765710017141181 1
0.000627230502228959 1
-0.00932571963835638 1
0.00488990175247029 1
0.00584170269093579 1
0.0114037862788354 1
0.00326502411984378 1
0.000719730596288869 1
0.00164359033352471 1
-0.00827776756341186 1
-1.07755430040187e-05 1
0.00129529522602304 1
-0.00354161169137518 1
-0.00611484888021099 1
0.00965600428152353 1
0.00421571237887727 1
-0.00975199928109674 1
0.00562771886741251 1
-0.0120297377604116 1
-0.00459736263985372 1
0.00425719900756653 1
0.00632145394456073 1
-0.00209409987595069 1
-0.00894359143857415 1
-0.0036946717731965 1
0.0048650667073291 1
0.0120911137043065 1
0.00771656176372524 1
-0.00785459506152169 1
0.00542403951647776 1
-0.00839389321902528 1
-0.0085116064825692 1
-0.0150905689570876 1
-0.0098725660032688 1
-0.000314467077664359 1
0.00632807591751828 1
-0.00101241716649358 1
-0.00412615123830123 1
-0.00821189017308063 1
0.00860319005154793 1
0.00765319312847289 1
0.00543185179808114 1
0.00191025834624023 1
0.00624683472177908 1
-0.0146220392328063 1
-0.00659403253535376 1
-0.00891623439998976 1
-0.00492277655974875 1
-0.00663389849258214 1
-0.014659981634031 1
0.00501652770518403 1
0.0129857686771844 1
-0.00173123199160205 1
-0.0151839027174779 1
0.00922349273151293 1
0.017094732496941 1
0.000528445676148953 1
-0.0167481110007115 1
0.00055719937191719 1
-0.00430207306402311 1
0.0107648235352945 1
-0.0207578070956051 0
0.00369003831088472 1
0.00808100666325087 1
-0.000446805809127384 1
-0.00379954471416311 1
-0.00868308355088034 1
-0.0125753158516273 1
0.00847674835863418 1
0.0114789000069181 1
-0.000105255922835543 1
-0.00481942183611977 1
-0.00344470790994716 1
-0.00487062623258186 1
-0.00647041733567783 1
0.0101025248431722 1
0.000822949310126812 1
0.00373806882028226 1
0.00122903883440987 1
-0.00489588928933448 1
0.0038404464061104 1
0.00047664493197895 1
-0.00221385149463692 1
0.000698416351576514 1
-0.0063343124625993 1
-0.00633096364568888 1
0.0118244446495605 1
0.00681308399391461 1
-0.00383679152141158 1
-0.00014762640246466 1
-0.00739297658760868 1
0.00737018695693969 1
-0.0198867194027655 0
0.00630927829962123 1
0.00802694108990006 1
-0.00582205515557757 1
0.0027544031489042 1
0.00712850041911475 1
0.00594039111855285 1
-5.11553751536031e-05 1
-0.00428839771002351 1
0.00648103026135125 1
-0.0127570840955547 1
0.00259629996985025 1
-0.000955873706533449 1
-0.00515765919413424 1
0.0041432193952435 1
0.0069959684162812 1
-0.00488050002445625 1
-0.0102534254572625 1
-0.00676158568447472 1
0.0184414805017378 0
-0.00654485878191243 1
-0.00332711258340676 1
0.000627281791820111 1
-0.00208848425883295 1
-0.00851345411328387 1
0.00307186935531434 1
0.00512749460077966 1
0.0189610640878134 0
-0.000889716861494723 1
-0.00621402242829176 1
0.00408307772935723 1
0.00569901701699369 1
-0.0164537298691449 1
-0.011310256237016 1
0.0129334743618307 1
-0.0143214046386069 1
-0.0119731154725577 1
0.00411236157016889 1
0.0100437278306952 1
-0.00335580196704669 1
0.00569704443055826 1
0.010386434389107 1
0.00678849293345776 1
0.0107301905223745 1
0.0131268028238136 1
-0.00156391782551708 1
0.00190683783180266 1
0.0191467104979037 0
-0.00149285357709981 1
0.00665674866968152 1
-0.000405117159516391 1
0.00347056196431474 1
0.00206863646580452 1
-0.00600551278985731 1
0.00689577636564706 1
-0.0113032726405297 1
-0.0100218158223223 1
0.000987992329285241 1
0.00425611246058785 1
0.0027270556868054 1
-0.00667621910670932 1
-0.00234297871802507 1
0.000322984027706294 1
-0.00623084559378108 1
0.000728385410158533 1
0.0200049720528887 0
-0.00473540265419139 1
0.0017778538332712 1
-0.00258228921843852 1
-0.000640575324535819 1
-0.00507255677256229 1
0.00043265411650374 1
0.00329492973831949 1
0.00465363467517831 1
0.00520332958721735 1
-0.0127864041531451 1
0.0146469429657354 1
0.00378828827324587 1
-0.0056189419568427 1
0.00618205939225986 1
0.00382834363825581 1
-0.0122651441507792 1
-0.0038935119427909 1
-0.00271231458476453 1
-0.00885134968151345 1
-0.00114845655732549 1
0.0082021039787868 1
-0.0012591428784963 1
-8.53103313694123e-05 1
-0.00685696745826231 1
-0.0113801276797023 1
-0.00589909735458047 1
0.00121313957176269 1
-0.00434946095800537 1
-0.00647283608057249 1
0.000982728443871398 1
0.00121870303433501 1
0.000762691573924505 1
-0.0162869119143907 1
-0.00233442828986313 1
0.0149518093258841 1
-0.00366606478206283 1
-0.00326462594918868 1
-0.00908314068564668 1
-0.00476678746469982 1
0.00121517123856475 1
-0.00193649468254226 1
-0.0042602296936306 1
-0.00506374394476026 1
0.00470687318407703 1
0.00870505938105361 1
-0.00798285356421497 1
-0.00734401711744563 1
-0.00445021659396192 1
0.0131629703799438 1
-0.000175995420752183 1
-0.00241195853389404 1
-0.00452778482406231 1
0.00368792304407529 1
0.00834468066356983 1
-0.00437036992290938 1
-0.00784810604310846 1
-0.00171750884086847 1
-0.00309207524955278 1
-0.00794414698133041 1
0.00116834978936207 1
-0.00440782687655456 1
0.00344998358204831 1
-0.00497499883894533 1
0.0101036181777445 1
-0.006821390518753 1
0.000850005376171861 1
0.000502802784340628 1
-0.0239569581739828 0
0.00265572231744878 1
-0.00412025092436751 1
-0.00516682948911072 1
0.00437923831141548 1
0.00811592172215382 1
-0.000134421993579614 1
0.00423874816826501 1
0.00100336802195919 1
0.00272957376108468 1
0.00667289558903013 1
0.0146440282425095 1
-0.00606229828468646 1
-0.00265584005290542 1
0.00145312537951348 1
0.000294321701145622 1
-0.00692390128278411 1
-0.00056564107191971 1
0.000665768969353603 1
0.00734848797918663 1
-0.000763742176969121 1
0.00180520633005638 1
0.000346701103712406 1
-0.0049274439146565 1
-0.0091216888474636 1
-0.00474532704024321 1
-0.000155292060296366 1
-0.0060245878745196 1
0.000839412826120101 1
-0.00410899310620576 1
-0.00181590736334407 1
0.00184903080490551 1
-0.00874970557273867 1
-0.00309551077934259 1
-0.00716085061898987 1
-0.00248688415564902 1
-0.00143976440237405 1
0.0105208867050866 1
-0.0121105709900525 1
-0.000136417342321966 1
0.000443307304268321 1
-0.00262988551266837 1
0.00081504152354424 1
-0.00778559020716499 1
0.00561147847387183 1
0.00584682322599022 1
-0.000719025641095922 1
0.00506712038571901 1
0.00988763755629434 1
0.00116639970262031 1
0.00184769601245653 1
-0.00168367597346999 1
-0.00156361146547267 1
0.00307566102430054 1
0.00213239180266699 1
-0.00435800730204304 1
0.00741411649567407 1
-0.00747569389712313 1
0.000269474192224677 1
-0.0116244212713673 1
-0.0126632419426591 1
-0.0137261417212836 1
0.00540898763223412 1
-0.00704924438328881 1
0.00925818754810216 1
0.00820466682676966 1
0.00858396469172613 1
-0.00607975106627073 1
-0.00721212897574051 1
-0.00630056735609573 1
-0.00921466796677537 1
0.0142591565018063 1
-0.00371065475150294 1
0.000498919121967252 1
0.00849059624020815 1
-0.00383466249520151 1
0.00581877680786093 1
0.00585722295206833 1
-0.00746961530800105 1
-0.0043522944753006 1
0.00274830373767527 1
0.00463484107696367 1
0.00398258182159624 1
-0.00946711057448929 1
0.00118037331008172 1
-0.00231864535621779 1
0.0145896887217362 1
-0.00946391827917494 1
-0.000241321873382619 1
0.000802711850683719 1
-0.00529403261528022 1
-0.00256090670144553 1
-0.000730157541574074 1
-0.000760453796857017 1
0.0118220033568155 1
0.00198957206619782 1
0.00852144791948069 1
0.00863633395405609 1
-0.00298496371721638 1
-0.00178507239875352 1
0.000341969476735364 1
0.00886338212903202 1
0.00772123567021201 1
0.00238088974061807 1
0.00762650263750166 1
0.0102757623573395 1
-0.000618978260911326 1
0.000176378043475129 1
0.00858952107490009 1
-0.0127880182611566 1
0.0215752829402167 0
0.0198673200573134 0
0.0070908317579142 1
-0.00345682649075202 1
0.00796744337865044 1
-0.00270578259436911 1
-0.00699187471358171 1
0.00284469140720429 1
0.00641159911337122 1
-0.015656161241393 0
0.013100120590431 1
-0.000653437384545431 1
-0.0111911285961719 1
0.000947983057524158 1
-0.00947152819041019 1
-0.000151414718955486 1
-0.00415868435462186 1
4.88880425778033e-05 1
0.00709605476846821 1
-0.00243906944982973 1
-0.00730879147231899 1
0.00347451676653205 1
-0.00299214248561349 1
-0.00154851127959287 1
-0.00292790106907021 1
0.00360675048519598 1
-0.0095232132502822 1
-0.00569270000218485 1
-0.00290826484652894 1
-0.00662359637697474 1
0.0137689477873374 1
-0.000189446400621141 1
-0.0200375316164076 0
0.00685566506179788 1
-0.0151709767085508 1
-0.00617590563966706 1
-0.000384277554332331 1
-0.00268658422587903 1
0.00284323024478842 1
-0.00875240960318196 1
-0.00549592009632476 1
0.00651593339210299 1
0.000237567277669765 1
-0.00293367901224288 1
0.00997839884648977 1
0.0132854291478135 1
-0.00478641773419529 1
-0.00927373943148443 1
0.00768279729534868 1
0.00671174989818795 1
-0.00169438970346864 1
0.00302963573135283 1
0.00555110722558595 1
-0.0102890895047592 1
0.00650621596896137 1
-0.00954655517044438 1
-0.00423354344984366 1
0.00240477464711054 1
-0.0160360689755459 0
0.00110806297023052 1
-0.000227115634060561 1
0.000429976076708399 1
-0.00244265588838571 1
0.00831164278005306 1
0.00685885076462313 1
-0.00962965264932821 1
0.000129038748246194 1
0.0151981134307711 1
-0.00329565918409576 1
-0.00284761434458038 1
-0.00428813343094234 1
-0.0020855425004929 1
-0.00507759688094855 1
0.0156844192326709 0
-0.0113673737419957 1
-0.0128588924935411 1
0.00473325690681545 1
0.0147529584549945 1
-0.00491024102051624 1
-0.00809774858795113 1
0.000425795528010873 1
-0.00331530801825099 1
-0.0113525472372289 1
0.0036115460517074 1
-0.0212412716392465 0
-0.0108216717935116 1
0.000221559336630537 1
0.0041847148740639 1
-0.00836079883851698 1
0.0101183766057974 1
-0.00911238565256015 1
-0.00815503707689112 1
0.00381642413586288 1
0.00642964343077879 1
0.000270474988971512 1
0.0185444640076793 0
-0.00141631772279784 1
0.000881488037229526 1
0.0142174622386343 1
-0.00293226120819791 1
-0.00783564811296448 1
0.0071030682179063 1
-0.00775516837447386 1
0.00847894009115658 1
-0.00129202382055875 1
-0.00888847783003862 1
0.0066574007954233 1
-0.0076944844494957 1
-0.00472390000650957 1
-0.0080577597620228 1
-0.00749460815025911 1
-0.000909040738881012 1
-0.00298745517686904 1
-0.0010820781464089 1
0.00668165007186045 1
0.00340837443309235 1
0.0105169756590623 1
-2.59317993802325e-05 1
0.00783020295409279 1
0.00734358389535339 1
-0.0183019364749973 1
-0.00298975190236114 1
-0.00218297266626564 1
0.000355877308938051 1
-0.00047863994081669 1
0.00184503423918302 1
-0.0114251896571546 1
0.0137819615726761 1
-0.012733372443041 1
-0.00838646200420683 1
-0.00293231447775363 1
0.0106417705702355 1
-0.00700127545456697 1
-0.0127908825488841 1
-0.00394213183780252 1
-0.00473737385203148 1
-0.0114831150614138 1
0.00306187112032326 1
0.00349045087083143 1
0.00789133137967186 1
-0.00143831693104914 1
-0.0115581192069122 1
0.00507452682021516 1
-0.00724749358512281 1
-0.0031983395674193 1
-0.00291838875506914 1
0.000998465294263236 1
0.00226010431255794 1
-0.00533550795311309 1
-0.0124110399368106 1
0.00258437769085609 1
0.00530942778045642 1
-0.000673017411683828 1
0.0156669735171023 1
-0.00435145800614156 1
0.00376524602693026 1
6.36331364702045e-05 1
-0.0124841795487592 1
0.00653103613433383 1
0.00428360414468064 1
0.0104276377035709 1
0.00222584881894749 1
0.0008253857181469 1
-0.0052768411541961 1
0.00126382661933994 1
-0.00703771690862247 1
0.00326839959584959 1
-0.000166165345517702 1
0.00575154822071237 1
0.00225733459462303 1
-0.0171782866443716 1
0.0112750087078518 1
0.00384871532185752 1
-0.00334823511500702 1
0.0142904662600641 1
-0.0169113416733427 1
0.00471250472151881 1
-0.000748869030988575 1
-0.0141149187057199 1
-0.00846755112951008 1
0.000503658744687221 1
-0.00136837580254429 1
0.00600292208586557 1
0.00642042441234992 1
0.000947502000808382 1
-0.00719294570598137 1
0.00398084813606668 1
0.00287368981145325 1
-0.00493187800790269 1
0.0122264670079608 1
-0.00125797712453802 1
0.00388128906615816 1
0.000822629037730517 1
-0.00752276857878856 1
0.0023442182700841 1
-0.0173890603024766 0
0.0111297106351173 1
0.00783663534741316 1
-0.00840368135969083 1
-0.00397552399884222 1
0.00836393210232555 1
-0.00257607140627134 1
0.00438039603066656 1
-0.00357943432255469 1
-0.00646202055774586 1
0.00346642215473573 1
0.00623653566171304 1
0.000520686029203412 1
0.00946313415688067 1
-0.00345147568196065 1
-0.00629419302460322 1
-0.00265673157814356 1
-0.0130100956573294 1
0.0102438534986387 1
-0.00552726083642925 1
-0.00603964250422821 1
-0.00622564243232946 1
-0.000101579175573297 1
-0.00248043547198346 1
-0.0123546108693009 1
0.00968425835992354 1
0.000545545641610776 1
-0.00348833893085986 1
0.0169012951760944 1
-0.0110922178161362 1
-0.00113487615587873 1
-0.0114860433800169 1
0.00592977910544832 1
0.00828739163647555 1
0.00901195922137277 1
0.00475777690450903 1
0.00379458093576501 1
0.00143402897215138 1
0.000771346944311912 1
-0.00838229358817121 1
-0.00547485658589882 1
-0.013069467586262 1
-0.00638303544648138 1
0.0163747296332368 0
0.00543821807926164 1
-0.00333286463287211 1
0.00369574183196171 1
0.0115197625286449 1
0.0042355106215823 1
0.00112056011176342 1
-0.00467560167461427 1
0.0090735856988113 1
0.00216804362064912 1
0.000484194832558488 1
-0.00185259539542839 1
0.00873611360039707 1
-0.00287925336127159 1
-0.000139307316818827 1
0.00441840663083841 1
-0.00136007348850494 1
0.000466906617342499 1
-0.000980742296109848 1
-0.0150546543413269 1
-0.00424763935000228 1
-0.0103274436730764 1
-0.00130304838885049 1
-0.00145328292293755 1
0.000103207575154801 1
-0.00301403960704397 1
0.0112458111147018 1
-0.0062643332789357 1
0.00857854305645854 1
0.00700989781027221 1
-0.0045310277483917 1
-0.000334666850588496 1
0.00123665733159983 1
0.000494377918002933 1
0.0122727595975986 1
-0.00561472982523121 1
0.00135547486534495 1
-0.0142477494887861 1
-0.0071344867494148 1
0.00449240176784304 1
0.00456404814892463 1
-0.00751736745569673 1
-0.00531521269088334 1
0.00554102833953306 1
0.0067496334386385 1
0.0014481752370455 1
-0.00343160579453067 1
0.00217381736328931 1
-0.0020104515321054 1
0.00679303623179487 1
-0.00780552640438708 1
-0.0140075678562549 1
-0.000861954401756118 1
0.0113716212165365 1
0.00439758918825359 1
-0.00556013032857365 1
-0.00547707829999512 1
-0.00940634538263732 1
-0.00327771717457604 1
0.00118585147420342 1
0.0137444788435663 1
-0.00201097777090774 1
-0.00686912794882619 1
-0.00797200481803857 1
-0.0105068788864883 1
0.00230193454988207 1
0.00740069394463118 1
0.0109274390591867 1
-0.0214508147837238 0
-0.00280303603140085 1
-0.00675973848962909 1
-0.00681866246986356 1
0.00309664308395239 1
0.000304409652148909 1
0.00386281794464956 1
0.000713133725662521 1
0.00638061239855863 1
-0.0142992340465429 1
-0.00640475708234943 1
-0.00761126019181246 1
0.00260365332801585 1
5.48194148124962e-06 1
0.00958710112401809 1
-0.0113248893207245 1
-0.00109196035635787 1
-5.6534375798881e-05 1
-0.00466867462776038 1
0.00515255302198093 1
0.0107706464154395 1
0.0175138829824359 0
-0.00779412429276909 1
0.00151336304592075 1
0.0280048956874978 0
0.0130206846898436 1
0.00208229627937856 1
-0.0157710619543391 0
0.00902919441030626 1
-0.0154573673127018 0
0.00269009531731081 1
0.00631812567983576 1
-0.0121632212179115 1
0.00127264171300226 1
0.00333419880207643 1
-0.00278325303707063 1
-0.0071235547276286 1
0.0119411895242802 1
0.0110590864365529 1
0.00257182933586952 1
-0.00988106494659781 1
-0.00496883541981171 1
-0.00857432722602926 1
0.0107917416080038 1
-0.0169873055945517 0
0.006447492718375 1
-0.000966714526857287 1
0.00390971370150328 1
0.0148684400295842 1
-0.0107746297650756 1
0.0115614654409099 1
-0.0131808515571557 1
-0.00908587343460766 1
0.0031925731340724 1
0.0105610400521733 1
0.009831344903197 1
0.000695352122047858 1
-0.0135338078269576 1
-0.00680605937008726 1
-0.00164338397060821 1
0.00582927317538739 1
-0.016740441958255 0
0.00188429921952035 1
-0.00759457628098797 1
0.010074431284115 1
-0.000843938974272876 1
-0.000446365225038981 1
-0.000140593914276385 1
-0.00122744662563031 1
0.00424215672010035 1
0.00389834067702655 1
0.00265489124034438 1
0.00559363683078814 1
0.0029138027468878 1
0.00305810890222049 1
-0.00400320075921274 1
-0.00470175279678538 1
-0.0113545606707276 1
-0.00300882380452123 1
0.00245880260554589 1
0.00195920711015704 1
0.00190282840635071 1
-0.00852987519396972 1
0.00298693820331861 1
0.00306810889857274 1
-0.000275378423888158 1
0.00763800523739544 1
0.00266538581637951 1
-0.00167113436104007 1
0.00363931335168981 1
0.0057312724025248 1
0.0122546615559723 1
-0.00762792925536272 1
0.0122708670389375 1
-0.0161243758694953 0
-0.00314834803436447 1
0.00128907418427616 1
0.00145573493393224 1
-0.00430148621101925 1
-0.00796179594495918 1
-0.00157282552553324 1
0.00249283885061404 1
0.00565860496073486 1
-0.0175135464447951 0
0.00778487200694079 1
0.00982638132832664 1
0.000619012408708435 1
-0.00395228635800266 1
-0.00195542362796404 1
-0.00173614625835963 1
-0.0131851224063359 1
-0.00610213044251996 1
-0.00297863968874987 1
-0.00571064819435339 1
0.0007259653049513 1
-0.00705681450297608 1
-0.00940610880247136 1
0.0135886531369979 1
-0.00619417787522391 1
0.00745710873571834 1
0.00103185652898781 1
-0.00279904814435973 1
0.00755794016222969 1
-0.0111592899465056 1
-0.0141270116720918 1
0.00257603823343361 1
1.87183801378826e-05 1
0.00853775424084779 1
-0.00471055816117256 1
0.00637815773215604 1
-0.00124230964387014 1
0.00993685960967559 1
0.00197647311756849 1
0.00988952224095534 1
-0.00329181583321569 1
-0.00013851972370847 1
-0.00248881987380192 1
-0.00710032445534641 1
-0.00323770958601648 1
-0.00177321141152423 1
-0.00981916441424883 1
0.00261323934924626 1
-0.00887958539188656 1
-0.00220514531431255 1
-0.00891178544570058 1
0.00196554462932032 1
-0.00151580083461218 1
-0.0097655162797532 1
-0.0108713859822718 1
0.0192689176725739 0
0.0145163059512964 1
-0.0153406670279966 1
-0.00530842262526167 1
0.0118932127271216 1
-0.0082642016637289 1
0.00723940538877125 1
0.000668069256508862 1
-0.000308565680024595 1
0.00175746306199845 1
0.0105413853709031 1
-0.000855381666587753 1
-0.00892205450639689 1
-0.0065583401548961 1
-0.00460811923562014 1
-0.00168160009653076 1
0.00635752088948648 1
0.000775277175781033 1
-0.00738273330083258 1
-0.00762281940939233 1
-0.00284649900092182 1
-0.0111425505358421 1
-0.00955406881940818 1
0.00350726165180879 1
0.00556907488933202 1
0.00105081177065177 1
0.00336168857858784 1
0.00728466492398933 1
0.00221682284679722 1
0.00559445169764192 1
0.00166908212800175 1
0.00959361722800964 1
0.00242361931187295 1
-0.00647662273953857 1
-0.00206691555578357 1
0.00913628319711938 1
-0.00276622008112572 1
-0.00192024495303541 1
-0.00497956363341692 1
0.0014220554350774 1
-0.00736360679572017 1
0.00393393293126223 1
0.00620092815709395 1
-0.00571425411679761 1
0.00231766662717259 1
-0.00953642344662071 1
-6.53962099650959e-05 1
0.00510263377991897 1
0.00452356027414003 1
-0.00192472511135844 1
-0.000405072501805302 1
-0.00698813228263373 1
-0.00528879538645975 1
0.00440634548711693 1
-0.0108998387960591 1
0.00728737521497371 1
-0.00232972318348305 1
6.74670921443192e-05 1
0.00200117255981734 1
-0.0123605053316792 1
-0.00608024239107961 1
0.00259671940725152 1
0.0061822955920411 1
-0.00490898268434017 1
0.00517819267869053 1
-0.00703611264240525 1
-0.00496812394132837 1
-0.0100059938868111 1
-0.00375066077900501 1
-0.0198607483995386 0
-0.0031309575567212 1
0.00689610338108923 1
0.00448027441919725 1
-0.00609512297522146 1
-0.0112621134624758 1
0.0122871543950031 1
-0.000782640543322066 1
-0.0034959608347708 1
0.00870131562629466 1
0.00400309586607314 1
-0.00337956154524763 1
-0.00573805056390919 1
-0.0129693792446173 1
0.00780606331467672 1
0.00293559280679522 1
0.000328983731587173 1
0.0214818921329718 0
0.000504698645027535 1
-0.00243599352420207 1
0.00203254715133683 1
-0.00221112408812258 1
-0.00813267195939994 1
0.00231197118298549 1
0.0134543755865003 1
0.00730960080584364 1
-0.00407536395286466 1
0.00310928345129371 1
-0.0127327582702853 1
0.00380922926554687 1
0.00243974736857135 1
0.000519550490599366 1
-0.00093366987854984 1
0.00262214778874031 1
0.000545426283789746 1
-0.00431750649534831 1
0.00214533942784444 1
0.0075673440120969 1
0.0220935846445634 0
-0.00582558991298376 1
-0.00214112942590815 1
-0.00428381052601849 1
0.0051055650985499 1
0.00670797421306851 1
-0.00512964939170749 1
-0.00664393219222364 1
0.00115691684358495 1
0.00299096253356106 1
-0.00208668112206664 1
-0.00234920724068248 1
-0.0121902754424907 1
-0.00840181568503095 1
-0.00921172764836441 1
-0.00114794824774332 1
-0.0089424932400094 1
-0.000544624357630615 1
0.00431774254062122 1
-0.00136588501793126 1
0.00698115844407414 1
-0.0216030001666661 0
-0.0148022770729069 1
0.00515101085792662 1
0.00285777623063919 1
0.00353175162029396 1
0.0029753439217892 1
-0.0300854017803528 0
-0.00471227437716512 1
-0.00513572298065593 1
-0.00513150528647708 1
-0.00818326125186828 1
0.00259733741364491 1
-0.00179763008610484 1
0.00111583508760339 1
-0.0036771378903574 1
-0.00153187701941332 1
-0.015161957325595 1
-0.0128707704187704 1
0.00182308180499486 1
-0.0150933486311341 1
0.00827396206431822 1
0.0125799244545015 1
-0.00934415646587249 1
-0.00536073305937479 1
-0.00706680178098302 1
-0.00773948799231412 1
-0.004169295374257 1
0.00143427091280284 1
0.00232076338754535 1
-0.000926151234096285 1
0.00229300909188936 1
-0.00324763119572853 1
9.41257548770723e-05 1
-0.013679036188015 1
-0.00870363167314505 1
0.00444968174617261 1
0.00291168950973843 1
-0.00498048817600909 1
-0.00250153634393191 1
0.00663636292908555 1
0.00211983657099064 1
0.00208369364946848 1
-0.00547820717244135 1
0.00977968219900774 1
-0.0034575938187582 1
-0.0057702920637483 1
-0.005673360393273 1
0.000593831593341986 1
0.00508807689413365 1
0.0113279991537946 1
0.00370274477730026 1
0.0051031058942109 1
-0.00415232673486376 1
-8.9465663083372e-05 1
-0.0187551354437359 0
0.00734755406463349 1
4.41876642436165e-06 1
-0.00841575768592098 1
-0.00428547697369204 1
-0.00604083012863008 1
-0.0132679202404424 1
-0.015011312626992 1
0.00915842102037503 1
-0.000510485825781722 1
0.00259247936539032 1
0.00308499391922035 1
0.00734789047904952 1
-0.00299356334671219 1
-0.00340739145146717 1
-0.00991402299135745 1
-0.00979030587749859 1
0.0115545144391467 1
0.0072462221746466 1
0.00340676225860491 1
-0.00545989035349886 1
-0.000574570247119851 1
-0.00339821030525011 1
0.0197254722882504 0
-0.00151376655726591 1
0.018670497288618 0
0.00237881993689818 1
0.011597915238858 1
-0.00348362174843705 1
0.00507231789382563 1
0.00570314557356081 1
-0.000263034536155963 1
-0.00327343702132517 1
0.0040803083475744 1
0.00682480570764521 1
0.00343247562689985 1
-0.00491544312980207 1
0.000527005850303407 1
-0.00146324855522558 1
0.000614765721867561 1
-0.00454782016202946 1
0.00674181987703833 1
0.00649548258888889 1
0.00935560419571286 1
0.00227061969174524 1
0.00445916969896384 1
-0.00297189387241156 1
3.09387988208921e-05 1
0.0062695691864883 1
0.010440929664752 1
-0.00498360611004604 1
0.00574584906448634 1
-0.0103254893072863 1
0.00550055824616595 1
-0.00482046272588623 1
0.00288805685725299 1
0.00147700779042858 1
0.00598465554560593 1
-0.0102049521768383 1
-0.014821226688864 1
-0.00917399904689069 1
0.00378923309789793 1
0.00296378435895146 1
-0.00829328142870263 1
-0.00147838115696834 1
-0.0203321879814165 0
-0.00948347271176264 1
0.0136194847796045 1
0.00533053887568711 1
-0.000238691922421233 1
0.0007627999902098 1
0.00775690778574574 1
-0.00120682159357969 1
-0.0108156286499498 1
0.0220862348322449 0
0.00328463969630461 1
-0.000187484088283979 1
0.00661306807969658 1
-0.00201470142929425 1
0.00263888949850352 1
0.00849811275864151 1
0.00286784383208229 1
-0.00176022021848801 1
-0.00121489439988606 1
-0.00447910298296413 1
0.00428436015984433 1
-0.00444548600685358 1
0.00440702088056535 1
-0.0054408226078109 1
0.00568264366699208 1
-0.00419040149300519 1
-0.0155782880347754 1
-0.0140098899569912 1
0.00637429901131137 1
-0.00968395840874349 1
-0.00149228089078476 1
-0.00405062473076017 1
-0.00472139488789899 1
-0.0010227554782992 1
-0.00751402545373294 1
-0.0083647132819469 1
0.0175438164543447 0
0.00296843607349105 1
0.00111948626683305 1
0.000535993503116723 1
-0.0066581415800072 1
0.0077309600100697 1
-0.00533824494396083 1
-0.0163799541514292 0
-0.00498456181500533 1
-0.00134735626289514 1
-0.00774661206642685 1
0.00345636942239333 1
-0.00428534150108255 1
-0.00867349664822512 1
0.000885123295475406 1
0.00604885276220853 1
-0.00620170631509995 1
-0.0112601923870328 1
-0.00480129920142562 1
-0.00963633462238444 1
0.00789439759288384 1
-0.0126561097709552 1
-0.0093845325983958 1
0.0116671600983622 1
0.00332895989695354 1
-0.016028311218558 1
-0.0118548813291018 1
0.0123195654719969 1
0.00803615412346653 1
-0.00497226303394465 1
0.00790834009454311 1
-0.00233704490851726 1
-0.00673283360636557 1
0.0056158304822721 1
0.00095162907643435 1
-0.00573706326787397 1
0.0190655537548585 0
-0.0107530141988983 1
0.00749768383059389 1
-0.00640621558906493 1
-0.00124746401256527 1
-0.00515664012005805 1
-0.00705629540880715 1
-0.0145414930558064 1
-0.00839579692574469 1
0.000804584000922268 1
0.00986432854240693 1
0.0074893196775822 1
1.17343237963725e-05 1
-0.00424115891430858 1
0.0123957409038703 1
-0.00806815604541767 1
0.00302251747878271 1
-0.00340446140267749 1
-0.00208277503377098 1
-0.00553408911769473 1
-0.000110513927065178 1
-0.00716333085703955 1
-0.00664614942900817 1
0.00563738588639986 1
-0.00399984076916605 1
-0.00486983212939277 1
-0.00854243149969128 1
-0.00976698570381164 1
-0.0105971711161483 1
-0.00423403095887236 1
0.00535708961802044 1
-0.00530584407882788 1
-0.000442165478642146 1
5.45615564729643e-05 1
-0.000404687935795228 1
-0.00414681489836841 1
0.00558057819963233 1
0.00879396707978519 1
-0.00910472247295962 1
0.00227279513329041 1
0.000334563060535626 1
-0.0099831684163958 1
0.0027321242034528 1
-0.00095333699219272 1
0.00261357947384064 1
-0.00246464991573307 1
-0.0173700120065568 1
0.0178351042227955 0
0.00278573597321084 1
0.0158742993871253 1
-0.00341106525536743 1
-0.000703548881107252 1
-0.00127376819455115 1
-0.000331423155974021 1
-0.00926215521031664 1
-0.00539516972211082 1
-0.00977203145896827 1
-0.00377797850130175 1
-0.00960939492221407 1
-0.00923771695693264 1
-0.00248225925536866 1
0.00183970272177494 1
0.00239775527785528 1
-0.00325161248514021 1
-0.00190003830891706 1
0.0145419853677212 1
0.00246348301092952 1
0.00719518206763894 1
-0.0134559307820208 1
0.00521589991924949 1
0.000153458606401346 1
-0.000542457589954341 1
0.0110274129455991 1
-0.00633817663879492 1
-0.00945972015176014 1
0.00105392098418944 1
2.93574942075133e-05 1
-0.0138224862840398 1
-0.0137241507117095 1
-0.00556053866489355 1
-0.000773296035074695 1
-0.00102650875263141 1
-0.00350481451983469 1
0.00981006262368849 1
0.00337769802456093 1
-0.0107192504354556 1
0.0105120757057498 1
-0.0175472353526769 0
-0.00886844945105913 1
0.00177333987552128 1
0.007763653427461 1
-0.00957235256374628 1
-0.0149110927314823 1
-0.000329984426184314 1
0.000940068811201225 1
-0.00364031175427397 1
-0.0021283501729357 1
-0.000590109355388716 1
0.0109242209275259 1
0.00361243456867041 1
-3.86376060239479e-05 1
0.00405324158268854 1
-0.00170260928487639 1
-0.00250008438712605 1
0.00631762169662845 1
-0.00148945947570055 1
-0.0139628729452776 1
-0.00923510928631027 1
-0.0073401265725147 1
-0.00481731077370699 1
-0.00324876505905177 1
0.00160986227643753 1
0.00973307506547262 1
0.0111292270500032 1
-0.00783182923867649 1
-0.00541156509831884 1
0.0151359018705972 1
0.000456555669017889 1
-0.00173527835772389 1
-0.00237804577020536 1
-0.00159188813436628 1
0.00441526321444624 1
-0.00465940761751542 1
-0.0108941120413404 1
-0.00059756168926672 1
0.00404036630880536 1
-0.00705048626441604 1
-0.00310063371459497 1
0.00474889990728882 1
-0.00915459539776329 1
-0.00956057209058258 1
0.00498616750247397 1
-0.00354050655333769 1
-0.0034957335900032 1
-0.00255435718027812 1
0.0087986365939655 1
0.00345312334587168 1
0.0118804237918796 1
0.00909053483471747 1
-0.00165823338102651 1
-0.00337158680913093 1
-0.0106113402088373 1
-0.00287454068043782 1
-0.0115915687511464 1
0.00885702988400487 1
0.00366029091377884 1
0.00317669402391102 1
-0.00691388665588662 1
-0.00681042906257117 1
0.00521306308290128 1
0.0101412384240781 1
0.000606315730035333 1
0.00141998315406274 1
0.0075521906243082 1
-0.0106477427000754 1
-0.0022868857445933 1
-0.00586676240633935 1
-0.00189787265254795 1
-0.0125036842030268 1
-0.00603568906025169 1
-0.00116104923393643 1
-0.0033615284034959 1
-0.009422514161928 1
-0.00975202030488879 1
-0.00971194385706457 1
0.00117465188236092 1
-0.00180294330554621 1
-0.00798540540257424 1
-0.00137837165406752 1
-0.0101131694004849 1
0.00186876373574785 1
-0.00420787508770862 1
0.00393982207952024 1
-0.00201709581669086 1
-0.00226777618858752 1
0.0077110250678823 1
0.00160224223350146 1
-0.00543681521828089 1
0.0171545237635303 0
-0.00319038183502773 1
0.0099048543332926 1
-0.00590679566965638 1
0.0102830522571306 1
0.0101272756049939 1
0.00389426074093085 1
0.0117521422461058 1
-0.00306004086137197 1
0.00115143878849084 1
-7.1885271402635e-05 1
-0.000403703379588133 1
0.00831143405074454 1
-0.00726501250123391 1
0.00620614068464885 1
-0.00163270338358487 1
0.00119392658330454 1
-0.00651692191731644 1
-0.0116145500370533 1
-0.00456031852332824 1
0.00677622057723363 1
0.00681456233460112 1
0.0101437105153145 1
-0.00497735923230238 1
-0.0051991417131259 1
-0.00594952557596126 1
-0.0062269948153375 1
-0.00296471814735352 1
-0.000577464222495475 1
0.00855566495167937 1
0.0110583613999655 1
-0.000523621534832382 1
-0.00336465937954304 1
0.00103071221050277 1
0.00596645652739609 1
0.00391502083375964 1
-0.00211319744805908 1
0.00664571643596801 1
0.000744834829409767 1
0.0153751464971336 1
-0.0054478542587459 1
-0.00256646551826031 1
-0.00513281997066272 1
0.00346324211226832 1
0.00152702327450011 1
0.00502304809369313 1
0.00445822023533345 1
-0.0178711529793255 1
0.00963658552441409 1
-0.00375619247312059 1
-0.000455267430640467 1
-0.0100428957543436 1
0.00653566867153008 1
0.00606239355102298 1
0.00149793328286458 1
-0.00346165105311389 1
-0.0135286616927414 1
0.0039268807447717 1
0.0114885573593705 1
-0.00659175105793386 1
0.00350215146029061 1
0.0001573753666887 1
0.00186423911585554 1
-0.00349385096508733 1
-0.00321150192946676 1
-0.00373858758211819 1
-0.00375431820682569 1
0.0156962100128185 1
-0.00325979463773935 1
-0.012138910300851 1
0.0250184440484666 0
0.0118447022410669 1
-0.00427911985574308 1
0.0186891800697541 1
0.00272070221959806 1
-0.0029524946569903 1
0.0046463313681697 1
-0.00393957868640484 1
-0.00508562984508544 1
-0.000269548044280352 1
0.00440563335514024 1
-0.00605985587661338 1
-0.00817275687894382 1
0.0021534951293147 1
-0.00686024710897854 1
0.0066070564117084 1
-0.010619937991362 1
-0.000791868166708622 1
0.00753946924488922 1
-0.00235022765437507 1
-0.0104444771424502 1
0.00545986989442457 1
-0.00126850064793433 1
-0.00609391329821138 1
0.00482889216058527 1
-0.00250576768430781 1
-0.00453535608655157 1
0.00961045302521467 1
0.012655295707517 1
0.00818942781067047 1
-0.00505772271925271 1
0.00155032041656055 1
-0.00690630681985376 1
0.00498523241962151 1
-0.00443540380759603 1
-0.00474747607577266 1
-0.0124625606787574 1
0.00900717436382486 1
0.00645683123453816 1
-0.00642969899600241 1
0.000253270829620866 1
0.007179353005049 1
0.00347092121333954 1
-0.00046172398725084 1
0.000157808139457036 1
0.0109942726149533 1
0.00119402204333835 1
0.0059657881105578 1
0.0118474695935544 1
0.00553278738525077 1
0.000259362413122787 1
0.0126948003233456 1
-0.00525505918947352 1
4.40125370734136e-05 1
-0.00221499188894978 1
-0.0155132694911122 1
0.00855690855851518 1
0.002718831411431 1
0.000179803810739692 1
0.000610420776731313 1
-0.00213530816407138 1
0.00288351435626014 1
-0.01501218896088 1
-0.00899818410283091 1
0.00482557528745992 1
-0.00423686757321063 1
-0.00340520419557381 1
0.00379213969581084 1
0.0027650283980642 1
0.00508047845601658 1
-0.000480671130576839 1
-0.00318776666998109 1
0.00625926619545001 1
0.00275716095363104 1
-0.0020592404427912 1
0.00974322047259946 1
0.0157335460421799 0
-0.007321920673409 1
0.00318985311383641 1
-0.00429134026396266 1
-0.00550756328163808 1
0.00613763059037522 1
0.00418181502878561 1
0.000727582110846017 1
0.00436651214329 1
-0.0126834600928986 1
-0.00492947207280963 1
0.00523123360175486 1
-0.00115796147613171 1
0.0136122144640792 1
0.00144054883454967 1
-0.00780577968642081 1
0.00681239539210189 1
0.00880463917717064 1
-0.00394453288721673 1
-0.0100900342722473 1
-9.20330498146733e-06 1
-0.00769062805224984 1
0.00266312928514111 1
-0.00849975668724225 1
0.00150322644739071 1
-0.00254512059160125 1
-0.0183773586773815 0
0.016265857106609 1
-0.0111142969665169 1
-0.00150382169178076 1
-0.00136429594445308 1
0.00749511696080211 1
-0.00828039464868658 1
-0.0137709866286063 1
-0.000666091520874081 1
-0.00871317878024984 1
-0.0051832915368723 1
-0.00463446835954356 1
-0.00152550147197441 1
0.00905400849159701 1
-0.0151613329837848 1
-0.00349261429403436 1
0.00982399418124817 1
-0.0156850899675227 0
-0.0135062940338987 1
-0.00529062294038755 1
-0.0037558421397787 1
0.00281840253657021 1
0.00121174311637226 1
-0.00116393638169002 1
-0.00582008814722014 1
0.0118631583847165 1
-0.0160603392088601 0
-0.00914581357540857 1
-0.00606931239027548 1
0.0035268543142399 1
0.00562263442634947 1
-0.0121362881142614 1
0.00987505345771944 1
0.00439168137201083 1
-0.00524373542625649 1
0.00164287416924355 1
-0.00204164174958964 1
-0.0111731759560963 1
-0.00630565022380801 1
-0.0036583611462401 1
-0.00230089023507522 1
-0.0073394848860173 1
0.0112385049133616 1
0.00112196172941242 1
0.00649489545580319 1
-0.00471092885874073 1
-0.00386145242419134 1
0.00933450086589621 1
0.00372231860616127 1
0.00501221030863762 1
-0.00604105239266862 1
-0.0083987840573405 1
0.00706035187045519 1
-0.00965315324894516 1
-0.0072264360578279 1
0.000979978241175246 1
0.00942774942087127 1
-0.00878797554662792 1
0.00818590441161721 1
-0.00114486790739003 1
0.00257607699099999 1
0.00441636268120959 1
0.00574783271322584 1
0.00799903181530279 1
-0.00736551790889138 1
-0.00720650899508744 1
-0.00133909003340647 1
0.0029600136792812 1
-0.00675278097150712 1
-0.00093039307356361 1
-0.00395625827980876 1
-0.0073373339432947 1
-0.00829581502285652 1
1.95579776500281e-05 1
-0.00407731698016621 1
0.0104779101612789 1
-0.00367590689975282 1
-0.000861921778716914 1
0.00408532460345135 1
-0.0153941044996006 1
0.00129794803772682 1
0.00435664143333704 1
-0.00280140164197725 1
-0.00306902719043784 1
0.00348451726446169 1
-0.010013548210722 1
0.00676141814179112 1
-0.0135879415876617 1
-0.0197704909374852 0
0.00188583398191079 1
-0.0168292297961365 0
-0.0058109489081594 1
0.0190930802805686 0
-0.00643607267616215 1
0.000916349219557108 1
0.00916415733373432 1
-0.00349772829034904 1
0.00450775458689563 1
-0.0129089513244041 1
0.00632324992225185 1
-0.0022063914817899 1
-0.0030447539143947 1
0.0110677362629613 1
0.00969604554947743 1
-0.00187992767412248 1
0.000130528487166022 1
-0.00810983177420095 1
0.0119465297739586 1
0.000848133486569902 1
-0.00190778480360135 1
-0.000838315827644946 1
-0.0121406571565564 1
-0.000274826544164462 1
-0.00489885477424919 1
0.00326513913521274 1
-0.00608793096703801 1
-0.0145974795457834 1
-0.0242459527245638 0
-0.00498724015636247 1
-0.00945491929132434 1
0.00524140311523938 1
0.00633286200904254 1
-0.00237216510909106 1
0.0106447862590823 1
-0.0140663184974764 1
0.0243260733921689 0
0.00915740056637586 1
0.00759030882760217 1
-0.00174094663729932 1
-0.0130487777753003 1
-0.000883970240147524 1
-0.0105183368349063 1
0.0211000114799673 0
-0.000745398982495093 1
-0.00840391156870443 1
0.00745534228142458 1
0.00431306030489809 1
0.00901680025446448 1
0.00567423075905728 1
-0.0085915038147215 1
-0.0020648799319136 1
-0.0173278742285272 0
0.00803205974005599 1
0.0112790213656095 1
-6.54154613412607e-05 1
-0.00685796076462597 1
0.012775028529217 1
-0.00107926469247419 1
0.00230192897043743 1
0.00399824768158261 1
0.0106678354771916 1
-0.000302246206971808 1
0.0113463261431542 1
-0.000561700289371537 1
-6.75989379018472e-05 1
0.00699095132974877 1
-0.00613566605573959 1
-0.0100063808426024 1
0.0132996237949886 1
-0.00517225239152154 1
0.0052408205240635 1
-0.0149751722575895 1
-0.000148301756103574 1
-0.00628709909123332 1
0.00881951646330669 1
-0.00127882184348888 1
-0.0102010534457691 1
-0.000418213200274526 1
-0.00301087972028996 1
0.00342548302171398 1
0.014222258552107 1
0.00290674540099442 1
0.014047688240425 1
-0.00504472708202037 1
-0.0119782511825668 1
-0.00286610949407383 1
0.0027953670189464 1
0.0113350080369753 1
-0.0014500403460934 1
0.00449465791245041 1
0.00259683143307725 1
-0.00404699022304323 1
0.00230096482720826 1
-0.00330519214712213 1
0.00422664832258044 1
-0.00933228033737411 1
0.00105798291727863 1
0.00991034028346116 1
-0.00255896793242402 1
-0.00545452211107983 1
0.00030490609365087 1
-0.00965998680681539 1
-0.000308398966235095 1
0.00015578235041762 1
-0.00475505916144798 1
-0.00858372008912011 1
-0.00496443474062905 1
-0.00360360202018739 1
-0.00705415344987916 1
-0.00159836341045926 1
0.00694290576435893 1
0.00213839776570064 1
0.00411910579044813 1
0.0224976823210354 0
0.00359083904081813 1
0.00253743112810884 1
-0.012351604763969 1
-0.00888728494830507 1
-0.00502288797269507 1
-0.0136490809619786 1
-0.00394949900704854 1
-0.00290932515777655 1
0.0178430329230153 0
0.00474272683792698 1
-0.000487897674745515 1
-0.0149799714684122 1
0.0024499751278244 1
-0.00261912966946719 1
0.0106665059338716 1
0.00347310061585333 1
0.00574795946074106 1
0.00323896444559997 1
-0.0171119953549301 0
-0.00430483120966991 1
0.000906307503465517 1
1.75713587102955e-05 1
-0.00496791446259226 1
0.00452769079668043 1
-0.00208759154007904 1
-0.000791052252443861 1
0.00907927272610163 1
-0.00547743489992221 1
0.00535638739617698 1
0.00133081864246388 1
0.0118911996957505 1
-0.000496494950480697 1
-0.00234518573086521 1
0.00531750851624202 1
-0.00622804847287198 1
-0.00163692685960073 1
-0.0125968596813781 1
0.014509990374676 1
0.00999945614106859 1
-0.0065163496736669 1
-0.00381370990638644 1
0.00133974431537094 1
-0.00158462572504975 1
-0.00287655841679411 1
-0.00888945747499855 1
-0.00018345387840821 1
0.00937017638572192 1
-0.0141529487554748 1
0.0152055302056273 0
0.000989944533121903 1
0.0212354853102027 0
-0.00246711819997001 1
0.0180571095260567 0
-0.00113901762439666 1
0.00268233961447333 1
0.000470426812943152 1
0.00373928746598286 1
-0.00492855492069194 1
-0.0114709117880605 1
0.00858932096774658 1
-0.00583473405414034 1
-0.00902439325948278 1
0.00687071625722269 1
0.00458628714261442 1
-0.00731549094536469 1
-0.00547341089327698 1
0.00553677349404418 1
0.00374238485230619 1
0.0163280343666393 1
0.00305063730436871 1
-0.0041307527986232 1
-0.0008634187129898 1
0.00130866479001746 1
-0.000972465124639016 1
0.00450289384352221 1
-0.00380776916947396 1
0.0133057628652375 1
0.00450207896116683 1
-0.0203062820916935 0
-0.0111168076461975 1
0.00357002037500718 1
0.00439126622171121 1
0.0058987528193297 1
-0.00344530340279408 1
-0.00544652988623495 1
0.00504961173832741 1
-0.00820139430339796 1
0.00676800193325814 1
0.00954046178381292 1
0.0085173083118254 1
0.0121847327317271 1
-0.00446593933452581 1
-0.00672946932479774 1
0.00805466070912028 1
-0.000472636581991888 1
0.000961521926572034 1
-0.00314624640935517 1
-0.00334613840031971 1
-0.0115665744809918 1
0.00436371409572817 1
-0.000791896138959359 1
0.00750662806294471 1
0.00554615979607174 1
-0.00303192332328393 1
0.0126512689421018 1
-0.00296416542393959 1
-0.00233514922667763 1
-0.00348360828944715 1
-0.00241808261652834 1
-0.00157244657877288 1
0.000384643837464614 1
-0.00915487018214688 1
-0.00450410410345084 1
-0.0104864806448597 1
-0.0111005828744312 1
0.000493994242968619 1
-0.00359975408974083 1
-0.00303110185678661 1
-0.00490281196086891 1
0.000227762206563139 1
0.00780538244184657 1
-0.00444379077360413 1
-0.0105852227134571 1
-0.0132897133140513 1
-0.00508095567538683 1
-0.00342289024421395 1
-0.000698578494493592 1
-0.0059833178331607 1
0.00120696000737997 1
-0.0132900941738355 1
0.0152610601751108 1
-0.00173739285388213 1
0.0114548392870211 1
-0.0115955044975227 1
-0.00332998797096309 1
-0.012789148122965 1
0.00166821699402375 1
-0.00114452081357291 1
-0.000983751756690459 1
-0.0123392142017519 1
0.00067562586446726 1
0.00187327397613365 1
-0.0107922358041317 1
0.00798761958232512 1
-0.000472175078895251 1
-0.0117155872083749 1
-0.0115635419364612 1
-0.00135780407536593 1
0.00659554425679632 1
-0.000386812460101414 1
-0.00590740730117854 1
0.000603752295640012 1
0.00517115147109256 1
-0.000177798072811004 1
-0.0193035681719652 0
-0.0169221538900379 0
0.00306765710769955 1
0.00376710993923123 1
0.00550183972805338 1
-0.00952826103126006 1
-2.4121115813079e-05 1
0.00672284598999835 1
0.0027424114492445 1
0.00186048949488101 1
0.0118814308786937 1
-0.00378217587478919 1
0.009360710407981 1
-0.00443421510107904 1
0.00610546499330782 1
-0.00155763556557339 1
0.0152326943968534 1
-0.00309360423970494 1
6.70689709400128e-05 1
-0.00420073547939327 1
-0.00683456061192778 1
-0.00866332375085654 1
0.00700098211867278 1
0.000569447528239143 1
-0.00819955939522181 1
-0.000120570136907301 1
0.00995735952900914 1
-0.018044814102203 0
0.00359753112889939 1
-0.00306796679700845 1
0.0148230274080704 1
0.00812497676607378 1
-0.00147170251427126 1
0.00066404606967823 1
0.00283321098456009 1
0.00197298383008337 1
0.0048401725955063 1
-0.000733303430653763 1
0.00774379362945768 1
-0.00169168180669015 1
-0.0150727010028486 1
0.00583000113394658 1
0.00614757284734073 1
-0.0210222155472982 0
0.00241567357185903 1
-0.0109804040985093 1
0.00487236123583015 1
-0.0045437882996726 1
-0.0153110764757449 1
-0.00652533160284388 1
-0.00651567439779941 1
-0.0037204628409594 1
0.00337020118242378 1
0.00226871072549412 1
-0.00790104063248018 1
-0.00567669801824725 1
0.0169202703417029 0
-0.00536681249852721 1
-0.00320372634132245 1
-0.0178906695415304 0
0.00618689203817013 1
-7.83435957915962e-05 1
0.0018611959710312 1
0.00553681374232419 1
0.00410228571170085 1
0.00174364208532668 1
0.00463002953672635 1
-0.000536767630877952 1
-0.00297566680321404 1
-0.00398808183223451 1
0.0119869671162762 1
-0.0057722573757759 1
0.00448049565698532 1
0.00991829107127632 1
0.00694193247809903 1
-0.000682729522586059 1
-0.00553674397864183 1
0.000354499006738442 1
0.00154437029157488 1
0.00191053019452783 1
-0.00260355504538322 1
0.0154497531152464 1
-0.00119073516231473 1
-0.00185403480524657 1
-0.00415401215118578 1
-0.017052392755981 0
-0.0116599751288696 1
0.00317091049397202 1
0.00378062654349022 1
0.00882110458953594 1
-0.00804713581241473 1
0.0166119590033251 0
-0.00552370034651288 1
0.0151055026497828 1
0.0072742409393992 1
-0.00557370505361411 1
0.00186066337995303 1
-0.00115675551757328 1
0.00544463425073419 1
-0.000650256376866196 1
0.000972372992552876 1
-0.00409481541714379 1
0.00475933838166835 1
-0.00990213622704056 1
-0.0103354669733535 1
0.00517776744320582 1
0.00604786261500056 1
-0.00393611856652048 1
-0.0129276074239064 1
0.00347155406231332 1
-0.0051919505715597 1
0.00106860423987554 1
0.00459313247045291 1
0.0126237957060591 1
0.00331645816361813 1
-0.00468582473741709 1
0.00747182586695478 1
0.000691372787918166 1
0.0135631771580689 1
-0.0103725979683913 1
-0.00142465891318826 1
0.00328099665001288 1
0.00830330314840361 1
-0.0100599443128768 1
-0.00376584482912213 1
0.00137816340950542 1
-0.00999398272723035 1
-0.0022585453255788 1
0.00648796054056551 1
0.00715631162643522 1
0.0139637198986473 1
0.0157933416771477 1
-0.0117574539808117 1
-0.00678017446871685 1
-0.0165391487151272 0
-0.00960855269688827 1
0.00147610730895084 1
0.000300673715991141 1
-0.0174093049092245 0
-0.0090744933096946 1
0.00120094253896014 1
-0.00547133537671651 1
0.00202743820484936 1
0.000190577002868236 1
0.00369477831288848 1
-0.0023669887435478 1
-0.00974847625934773 1
0.0133880375191333 1
0.00274633066692157 1
0.00299931738606145 1
-0.00427125393755367 1
0.00423317101605786 1
0.00386797079140796 1
0.00172237417455091 1
0.00361896659231248 1
0.00825963024161513 1
-9.13918397899786e-06 1
-0.000301819678614044 1
-0.0113848653302197 1
0.00138485381949481 1
0.0097505434433094 1
0.0031991584724236 1
-0.00279777808144133 1
0.00451066973087985 1
0.010380980452522 1
-0.00777889208251812 1
0.00336074802342374 1
-0.00980286575152882 1
-0.00412880909358702 1
-0.00306877315648674 1
-0.0036926513802456 1
-0.0129818269717968 1
0.00379787664665039 1
7.66886134522145e-06 1
0.00916489364937866 1
0.0103067156007079 1
0.0192482195132631 0
0.00439883518755438 1
-0.0101765480930888 1
0.00510395699437727 1
0.00242563067142512 1
-0.00138031737861076 1
-0.00159591811257292 1
0.00246206923020928 1
-0.000149577716594156 1
-0.0129244173129672 1
0.00158155421550995 1
-0.0046707903609183 1
-0.00713432147293249 1
0.00703646100304448 1
0.0123582467267683 1
-0.00257098660250729 1
0.00437274414154701 1
-0.000749592380613191 1
-0.0165911865241335 0
-0.00738093061878326 1
-0.00768712543426911 1
-0.00114990013934411 1
0.00765066879885511 1
0.00183752249623089 1
-0.00539135889897673 1
-0.0123209212463863 1
0.00144168598872464 1
0.0115231502707124 1
-0.00759715804263322 1
0.00160080067219723 1
-0.00408858721427388 1
-0.000218365100807653 1
0.0111838921034888 1
0.00495843085217806 1
0.00901214162795432 1
0.00273475662825682 1
0.00795278905832625 1
0.0165623079331295 0
-0.0162074096784111 0
0.0105112670472668 1
-0.00360099095414289 1
-0.0110588010646679 1
-0.00645320070673966 1
-0.00251849228365907 1
-0.00447661734766564 1
0.00143787119226123 1
0.00428803486558001 1
0.00827997877909186 1
-0.0144916483985794 1
-0.00742988112398899 1
-0.00133404422044191 1
-0.00375416417918701 1
0.00882318039174434 1
0.00554724258929652 1
0.00807021360092454 1
0.000705536827852781 1
0.00360323316709873 1
-0.000419078707863689 1
0.00368053290372428 1
-0.0139851309166046 1
-0.0185845213853924 0
-0.00571138844875255 1
-0.00318002283677329 1
0.0043699006332333 1
-0.00858443974069808 1
-0.00312754477067991 1
0.00569875251517797 1
0.0135784134730355 1
-0.0104137901892938 1
0.00590019176162115 1
-0.00185953802174811 1
0.00880759094810754 1
0.0154974286453302 1
0.00189244051814744 1
-0.00294452412192711 1
-0.0083639922299309 1
-0.00748325361751366 1
-0.000650442711503212 1
0.00543663936840712 1
-0.00841415514439108 1
0.00161106901768239 1
-0.0121622114009591 1
-0.00630581876015023 1
0.0166212735367258 0
-0.0133128978347474 1
0.0012542540109829 1
0.0011422594129667 1
-0.006077042010617 1
0.00115289176180701 1
0.00411138624210101 1
0.00438793885193205 1
-0.00270003196638443 1
-0.00168354448447798 1
0.012370419167445 1
0.0208013271164426 0
-0.00523983245723553 1
0.00979555951225723 1
0.0052706512658356 1
0.019179243714887 0
0.00214787185953944 1
0.00163696589191383 1
0.0196878056157901 0
0.00115964974863154 1
-0.00317207322621056 1
0.00332798102355688 1
0.00514066075049551 1
0.00676829894651985 1
-0.0116763042515175 1
-0.0106609465573351 1
0.00132454819247284 1
0.0104921496521546 1
0.00218760771158051 1
0.0108539302831501 1
0.0165109166635951 0
-0.00764723190525896 1
-0.00363877712500258 1
0.0151139528600934 1
0.00600460545496398 1
0.0093349095746871 1
0.00632784998893437 1
-0.00513727554299055 1
-0.00575658775188473 1
-0.000308713058625065 1
-0.00907338936890501 1
-0.0103205848759773 1
-0.00372680102299509 1
-0.000727669995202106 1
-0.017695843684541 0
-0.0114069606527897 1
-0.0104331955439085 1
-0.00944193799911626 1
-0.00293730909186787 1
-0.00624114750225279 1
0.00935765439807781 1
0.000488383044435797 1
-0.00979094101930208 1
-0.00390905055101786 1
-0.015028900572825 1
0.00518303801772311 1
0.0128253378162899 1
0.00814000631487461 1
0.00294693956055575 1
0.0117974774702213 1
-0.0138306612426315 1
0.0054890915301636 1
-0.00400172182200184 1
0.00595127423611797 1
-0.00161847049194944 1
0.00309197037719264 1
-0.00955484468352193 1
-0.00730335449469506 1
0.0163582409736728 0
-0.014470684089933 1
0.00378395537343003 1
-0.00928791524153975 1
-0.00946470317725091 1
0.00101754381855176 1
-0.00484068305724129 1
-0.00490406376442657 1
-0.005409134010921 1
0.00529123381458494 1
0.00694911140189981 1
0.0023818529378699 1
0.00390752658988486 1
0.00811285866586726 1
5.91288836259397e-05 1
-0.0127424421429149 1
0.002336012145349 1
-0.0010403827706224 1
0.00144928300302385 1
-0.000669523633389209 1
0.00285009663347575 1
-0.00769225669552311 1
-0.000925508860700186 1
0.00458059184071948 1
-0.0136484968673715 1
0.00155303747466532 1
0.00210177833770103 1
0.0119393569812142 1
-0.0106823771637043 1
-0.0117296880837573 1
-0.00470603199114011 1
-0.00794519591961174 1
0.00446867737086695 1
-0.00774104006987943 1
0.010220188253349 1
-0.00542278333281069 1
-0.00690605492544186 1
-0.000497173380557322 1
0.00481852771337402 1
-0.0190179582914519 0
0.00654855982351145 1
-0.000279507137415734 1
0.00743881730771044 1
0.000183627182348647 1
-0.0137949137395096 1
-0.00132716192522927 1
0.00786163189565431 1
0.0138140318222983 1
0.011423199466796 1
-0.00293517902561506 1
0.0119016658729641 1
-0.0140991757923963 1
0.00181564376105377 1
-0.00514103428032302 1
0.00582276010982651 1
-0.0102508938975459 1
-0.00630661679893547 1
0.000531632861428546 1
-0.010691693388015 1
0.00285576857378253 1
0.00414367874005184 1
-0.0127319684780421 1
0.0120407449326341 1
0.00954036842883303 1
-0.000462549984939791 1
-0.00531901071654335 1
-0.00216994704871567 1
0.00400932861957541 1
0.0226501753273266 0
0.00241447257256094 1
0.00961518002241722 1
0.00444487555504351 1
0.0012492513163209 1
0.0218125209439015 0
-0.0033651278566831 1
-0.00430968495307671 1
0.00373243745681298 1
0.00601684458478331 1
0.00572838616326684 1
0.0109079443646411 1
0.00271074711265782 1
0.00800289492611123 1
-0.00210377686582814 1
-0.00907693729715575 1
0.00258035509542075 1
-0.000603908395443769 1
0.00709387468092776 1
-0.0059023197935949 1
0.00155777978112099 1
0.00511167992993715 1
0.0068101052404341 1
0.0114874083593151 1
-0.0132635825441655 1
0.00791893937579376 1
-0.0139562182827529 1
0.00319812011340005 1
0.00420107009533943 1
-0.00163578141191705 1
0.00855978234348871 1
-0.00245487856564295 1
0.00540563723577926 1
0.00812017154185318 1
-0.012531650783495 1
0.00240443852716886 1
0.00231796377176607 1
-0.00438194140804422 1
-0.00401398602284087 1
0.00241492110906578 1
-0.000583543772795111 1
8.26188945372182e-05 1
0.00246402904877766 1
-0.00735219150943068 1
0.00396103514208133 1
-0.00174831097310689 1
0.0065278363087426 1
-0.00261475994310324 1
0.00021239186590807 1
-0.0111101349039575 1
-0.00272518306963087 1
-0.00685918541663104 1
0.00209672283202895 1
-0.00662410057380556 1
0.00609601682615637 1
0.00384018177840087 1
-0.00969273904584387 1
0.00454476467274246 1
0.00774843591727338 1
-0.00864356384945656 1
0.0199218618792112 0
0.0199195344878366 0
-0.00356786898348962 1
-0.00189256109164194 1
-0.00459412052293777 1
-0.00664584455605192 1
0.00923425652752279 1
-0.00358350295705175 1
0.00885243608507767 1
0.0116187248748054 1
0.00283173308883365 1
0.00417767983900244 1
-0.0111397562156012 1
-0.000539598383552383 1
0.00965205433439407 1
-0.00450034306086637 1
-0.00687134419237135 1
0.0103262241816294 1
0.00469071035589702 1
0.00420874984705997 1
-0.00703469865727538 1
0.00448488509361086 1
0.00316442349110375 1
0.0108299345974748 1
-0.00943142211826897 1
-0.00117492915911511 1
0.00099220637543605 1
-0.0149364173268578 1
-0.0062999351223459 1
-0.00532896622266288 1
-0.0041075311973503 1
-0.00159953058097812 1
-0.00615935805477603 1
-0.00614477396780758 1
-0.0134416854322388 1
-0.0126976482853213 1
-0.00789351407602958 1
0.0048619928555874 1
0.00504856478455838 1
0.0087463327997681 1
0.0114225400911611 1
0.00528133215141751 1
0.00514144517701665 1
-0.000687540220870007 1
0.000948935192730621 1
-0.000601520238757033 1
0.00264162966810555 1
-0.0120149917040786 1
0.0103894931021787 1
-0.0140820481257374 1
-0.00407727068351596 1
-0.00193753010982534 1
-0.00286414431457135 1
0.0146365598921802 1
-0.018971157176083 0
-0.00247685584181363 1
-0.00277775057307037 1
0.0133564871109856 1
-0.000180093918503558 1
-0.020388795625297 0
-0.0123598037621703 1
0.0118842879731092 1
-0.00197095584572687 1
0.0110686160193631 1
-0.018004583880527 0
-0.00122158095755303 1
0.00118656994028632 1
-0.00132445213245181 1
0.00401291984766183 1
0.00180137515788013 1
-0.00047486511800137 1
-0.000693993735945879 1
-0.000394423053309238 1
0.00726677541027323 1
0.00726014343584717 1
-0.00405242033152308 1
-0.00738537828348706 1
-0.00840644584760373 1
-0.00160908930296942 1
0.0020005919608501 1
-0.0120684054466552 1
0.00618714065311395 1
-0.0163547804139797 1
0.00391514755603403 1
0.00735985066816905 1
-0.0113587041375721 1
0.00500221743436124 1
0.000303194026752314 1
-0.00545030799695376 1
-0.019261848174178 0
-0.00302521434736079 1
-0.000937268273570018 1
-0.000283346251769994 1
0.00819116602240915 1
-0.00203103263712735 1
-0.015838791320236 0
0.0104538587218457 1
-0.000610075472459974 1
0.00356369580275577 1
-0.0049232998436556 1
-0.0156061663147334 0
0.00378438229509332 1
-0.00329297102731295 1
0.0120242302276557 1
-0.00314285664000215 1
0.00159439469608143 1
-0.00213013201243549 1
-0.00694182312732317 1
-0.00156713088412614 1
0.0023880568827362 1
-0.00262810670797829 1
0.000157668510810652 1
-0.000311673135837573 1
-0.00253162961137814 1
0.00576011285977373 1
0.00113420351226732 1
-0.0069852766985006 1
-0.00521080840269823 1
0.00196250150445586 1
-0.00402270200906955 1
-0.0117326978480768 1
0.00785666507884426 1
-0.00206013696079417 1
0.00425535988692795 1
0.00746865489537892 1
-0.00681123173931104 1
-0.000223839302095754 1
0.0060760013277093 1
-0.0130899932826665 1
-0.000278678582834983 1
0.00799058090227921 1
0.00383809899643414 1
0.00212198782905829 1
0.00471411737047707 1
0.00161388955445978 1
0.0066448957500046 1
0.00124265463685688 1
0.00488953868730299 1
0.00155817661031752 1
-0.00907509597042827 1
-0.000273153577605216 1
0.0142532058998975 1
-0.0058647875044833 1
0.00135040530224299 1
0.00639319575447725 1
-0.00463043806828355 1
-0.00156203528398958 1
-0.0127560066103388 1
-0.000790313321356892 1
0.00658503746211292 1
0.00263519905934461 1
0.00159167786600924 1
0.00220989512058355 1
-0.00916878481528103 1
0.00227748037655841 1
0.006296286153836 1
-0.000332095054421187 1
-0.00245888788393961 1
0.0013278300864499 1
0.00602273860352502 1
0.0146734708706175 1
-0.00723651399593115 1
0.00775405015838191 1
-0.00250042336352699 1
0.0124778966178153 1
0.000589889072722862 1
-0.00438376212636862 1
0.0045640760234795 1
-0.000673463455157112 1
0.0129257571874331 1
0.00487470119140309 1
-0.0085220276514782 1
0.00642622462635426 1
-0.00514284444918461 1
-0.00243195194797997 1
0.00326097681359198 1
0.00508465029632091 1
0.000560979464436624 1
-0.000627716726466051 1
0.00636655815022466 1
0.00980942117807975 1
-0.00385243892283019 1
0.00658213350059298 1
0.00247359031229321 1
-0.00648454394862734 1
0.00587948855053501 1
-0.00829836748990636 1
-0.00447137184110604 1
-0.00645987718213029 1
-0.00538906820077301 1
-0.0102146424143903 1
0.00507594369127036 1
-0.00565042766703212 1
-0.00867143563378631 1
-0.0126879284579709 1
0.000407160042775818 1
-0.0095266270787469 1
0.00255481682802601 1
0.0166978045133874 0
-0.024284735207304 0
-0.0121085706627894 1
0.0114810681045993 1
-0.0145462812779191 1
0.00126404480209215 1
-0.00083334423363519 1
0.00809398529005496 1
-0.00952221130796755 1
0.00205680241953371 1
-0.0290981749403342 0
0.0133349974795307 1
0.0095004536517994 1
0.00336930985763707 1
-0.00296979595229204 1
-0.0290658520804742 0
0.00575309159451476 1
0.00733762974466573 1
-0.004127769534925 1
-0.00853896978587002 1
-0.00483871686689543 1
-0.000374014491374049 1
-0.0082842588517436 1
-0.0019605552262907 1
0.00455173334952551 1
-0.000639982308074298 1
0.00522974250827554 1
0.00447950222903274 1
-0.0108378420153123 1
-0.00611987715381801 1
-0.00122106381354696 1
0.00617908742542801 1
-0.00854073582433121 1
-0.00173174437834241 1
-0.0140467165814922 1
-0.00130788881322215 1
0.00666866976945698 1
0.00669755393126268 1
-0.00478896560354802 1
-0.00532935946657161 1
0.00900316763799824 1
0.00193325384401369 1
-0.00524271468895514 1
-0.00691342256339271 1
0.00288750761712858 1
0.00874548896418426 1
-0.00874517909022227 1
0.00428096741537646 1
-0.0034746502347258 1
0.00834670508798624 1
-0.0126807263844564 1
-0.00131834375401763 1
0.00138418417460571 1
-0.00844860627862649 1
-0.0232991135048193 0
0.00733961265380468 1
0.00882862876808058 1
0.000233085711883367 1
-0.0129989760985885 1
0.00804824294112538 1
-0.00938869260741777 1
-0.00131277797149658 1
-0.00244765106760788 1
-0.00258659003900053 1
-0.00273670575271383 1
0.00195812373291444 1
-0.00230550325214738 1
-0.00315098546715342 1
-0.0152213631570335 1
0.00196241311477414 1
0.000565934345342116 1
-0.018683077681051 0
-0.00383902617564245 1
-0.00315989757107587 1
-0.0112178541751378 1
0.00213915674775093 1
0.0107224235091124 1
0.00290426434647082 1
0.00728638993683406 1
-0.00361822098691261 1
-0.000286069652377636 1
-0.0070296054236607 1
-0.00950462814143487 1
0.0163165950196547 0
-0.00775528985332526 1
-5.22349915323631e-05 1
-0.0161346476191586 1
0.00395441310790819 1
0.00221032684463105 1
0.00789665963341399 1
-0.00418041846566955 1
0.0108884483254328 1
0.0123439803739292 1
-0.0031723366848408 1
-0.0157972774928745 1
-0.00427656541995813 1
-0.00459935058122943 1
0.0169204735657867 0
0.000901907363727136 1
0.000782340300030039 1
-0.0083552396642073 1
-0.00456131575563699 1
-0.00909995089825998 1
-0.0114073375396444 1
0.00934863916501983 1
0.000748105709563621 1
0.0068038363389119 1
0.00130248795297753 1
0.00119193849526429 1
-0.00868949311599377 1
0.000215398810993249 1
-0.00817921087563576 1
0.00399867570714698 1
0.00899077128975692 1
-0.00612236096917996 1
0.00177938048053113 1
-0.00160723159151329 1
0.00272521506820456 1
0.0105957198852572 1
-0.000980375619079479 1
-0.0164990303594893 0
-0.00263910401221047 1
-0.0108434677748628 1
0.000839276681655518 1
0.00767665169033888 1
0.00139368590069235 1
-0.01571979306403 1
7.49190057424025e-05 1
0.00803332782048787 1
0.0095845447540268 1
-0.00407809828576169 1
-0.0055733268330185 1
-0.00532165338137658 1
0.0186555995745779 0
0.00955831645784483 1
-0.0143706596329871 1
-0.00231410233080627 1
-0.000387128873349873 1
-0.00706196650064259 1
0.00742162940109143 1
0.000605476125860751 1
-0.0102735655036014 1
-0.0117398459572848 1
-0.00499448423948734 1
-0.0039289058597152 1
-0.00357434073262315 1
-0.00754742681525248 1
0.0105722900007166 1
-0.0118782792874523 1
-0.000670952141831075 1
0.004079631095154 1
-0.00785161224485053 1
-0.00450326223032145 1
-0.0137203655890006 1
-0.00844028516359732 1
0.00481227307068384 1
0.0110248180075103 1
-0.00209195362528676 1
0.00689000161448827 1
-0.000392717059538731 1
0.000894548499874836 1
-0.00157311884991257 1
0.00567578162357855 1
0.00550209725636813 1
-0.00702787940153454 1
-0.0046009247225505 1
-0.00100342762476352 1
-0.000213638437379081 1
0.00116659353441849 1
-0.00239936262700525 1
0.00212553175960134 1
-0.00972655445112993 1
-0.0180231169171584 0
-0.00897403428140117 1
-0.012859490667566 1
-0.00847466546438936 1
0.00678713650611007 1
-0.00305880006995848 1
-0.00490439021951857 1
0.00514437504508406 1
-0.00429875456721313 1
-0.00307796141583035 1
0.0186742011731618 1
-0.0120924888842734 1
0.0101990966624147 1
0.00211960248457614 1
-0.00455721141360115 1
-0.0177030756172895 0
0.0106020774414041 1
-0.00401559314071044 1
0.0129121356209112 1
-0.000446053865825307 1
0.0188664647173777 0
-0.0022737747762327 1
-0.00426106266010091 1
0.00540106528007834 1
-0.000876530453100659 1
-0.000783018984774056 1
0.00478317651212744 1
-0.00849025251210707 1
-0.000128489433299828 1
0.0202099495766201 0
-0.000106177226120563 1
-0.00446262371744686 1
-0.0148876431998484 1
0.00931924331107998 1
-0.000133098711576404 1
-0.0123156757339519 1
-0.00702624922369977 1
0.0032768362616173 1
0.00886115295831765 1
-0.00410817993787294 1
0.00259911866205422 1
-0.00843481904700371 1
0.00465834981843953 1
0.000106533267333962 1
8.04721452363905e-05 1
-0.00948912608566597 1
-0.00666988548526456 1
0.00495244145573761 1
0.0162656819310475 0
-0.0110679890216925 1
0.0065662527652524 1
-1.05420839299308e-07 1
-0.00245759981318507 1
-0.00714486377012077 1
0.00430104912215108 1
-0.00498067625899764 1
0.0128747392944155 1
0.0169387565062508 1
0.00849449465030875 1
0.0116502920129434 1
0.015611161806477 1
-0.00845227290062757 1
0.00080651470752866 1
0.00193813599534969 1
0.00411159595165419 1
-0.00874228161442935 1
-0.00160873615853247 1
0.000540056786833089 1
-0.00447626054678152 1
-0.0100973752213907 1
0.000361882042870309 1
-0.00170032213966246 1
-0.0145194067264571 1
0.00652571349136218 1
-0.00714819886945414 1
0.00899730686461568 1
0.00687534378291626 1
0.00629638262079437 1
-0.00836252150988546 1
0.00611448146517421 1
0.0139932127800039 1
0.000586409997237967 1
0.0046069866371988 1
0.00648210844342641 1
0.00557347347875976 1
0.00290946266388643 1
0.0203184841734318 1
-0.00587230448418976 1
-0.00986946935275869 1
0.00170574671414217 1
-0.00372381476918079 1
-0.000798042803124227 1
-0.00687804566425967 1
-0.00480519099880762 1
-0.00325074508944791 1
-0.0063489986757191 1
0.00123280275476034 1
0.00716662154197945 1
-0.00197668566606846 1
0.00692363322653511 1
0.00259552096281748 1
-0.0041376978868694 1
0.00898063551758489 1
-0.00437275090259126 1
0.00616108239362498 1
-0.00482942856026927 1
0.00831755264804805 1
-0.0047694811998057 1
0.0108379781516697 1
-0.0106436526331164 1
0.00680087376151038 1
-0.00427159522018091 1
-0.00394567950040317 1
-0.0025777654361579 1
0.000493843233861832 1
-0.0102533203050886 1
-0.00636531766120102 1
0.0143676780161898 1
0.000411877050803374 1
-0.000990181223344512 1
0.00178950290545626 1
0.000360913081912497 1
-0.0150053967044039 1
-0.0123741586706501 1
-0.00424115694660665 1
0.00153000970702546 1
0.0107973294491816 1
-0.00668902445548615 1
0.00600825041023129 1
0.0123311852421959 1
0.00363045159062845 1
0.0127890658427995 1
-0.00828925742922153 1
-0.000752565958071132 1
-0.0015863485613211 1
-0.00379972614054269 1
-0.0078140683510553 1
-0.00404843242729658 1
-0.0108609456845568 1
0.00207752161843738 1
0.00638732317812325 1
0.00761561128403397 1
-0.013100358774689 1
0.00302504144008441 1
-0.000362722528158423 1
-0.00340809628309496 1
0.00623011103527419 1
0.000307475877881458 1
-0.000707365287419143 1
0.00553716195986813 1
0.00286726023362392 1
0.00141384706242657 1
0.00724641917522367 1
-0.000141989265736469 1
0.000236977052286178 1
0.00749150748930996 1
0.0192651292673036 0
0.00525323719209254 1
-0.0121893856071686 1
-0.00468178496161161 1
-0.00761946929606202 1
0.00250239213004778 1
-0.0145497522351418 1
0.00988585898027632 1
-0.00429811237772822 1
0.00821400717568316 1
0.0103574126226607 1
-0.000561670311464538 1
0.00864548232654082 1
-0.0108356562304312 1
-0.00491455125178866 1
-0.0147155625124077 1
-0.003143239058045 1
0.010878574391031 1
0.00240999720949825 1
0.00649641389296043 1
-0.0049703373475796 1
-0.00681287968179697 1
0.0059863493070847 1
-0.0209974286943147 0
-0.00929355335645795 1
0.00224409319037523 1
0.0034192282382641 1
0.00125590156397521 1
0.0169395154343845 0
-0.00586847795776051 1
0.000814718374806965 1
0.0053253354108191 1
-0.00366775833077803 1
-0.0040420038512674 1
0.0068383399935575 1
-0.00744002063753432 1
1.13651074044852e-05 1
0.00356952749413498 1
0.00561275554583147 1
0.00338262058740738 1
0.010646618083512 1
-0.00602766219973639 1
0.00434439701806574 1
0.00342778178717145 1
-0.00479213953857321 1
-0.00828087253564373 1
-0.00606702271245881 1
-0.0123317769572644 1
0.00621368184173308 1
0.00348858432855352 1
-0.00254267721356339 1
0.0105733466529796 1
-0.0126656771819316 1
-0.0107749680960491 1
0.00454283628471487 1
0.00126557234739547 1
-0.0151177065653906 1
0.00442709833435876 1
0.00390144576678521 1
0.00664450527381545 1
0.00719937079278466 1
0.00417989113288551 1
-0.0174698984646696 1
-0.00144246289468731 1
0.00171572812541265 1
-0.0111478967557112 1
-0.00689689815333314 1
0.0093454826341116 1
-0.00163716151403688 1
0.00788667135246761 1
0.00159179115384063 1
-0.00561299655614147 1
0.00189890151955136 1
-0.00263692455593628 1
-0.00654554969667902 1
0.00357246892346561 1
-0.00716361711656364 1
0.0247994123592295 0
0.00568382156254627 1
-0.00592379773186519 1
0.0124868200537993 1
0.00475006837760138 1
0.0096683577093249 1
0.00267842036704136 1
0.00313302713366047 1
-0.000322235147217606 1
0.00608442715545778 1
-0.00868908582823413 1
0.0123813576172248 1
-0.00702111260567072 1
-0.0106520939671077 1
-0.0102078861767818 1
-0.00941546594914404 1
-0.00763638398007604 1
0.00341762703765974 1
0.0206880418023427 0
0.00135929684183718 1
0.0057584078288639 1
-0.00228552452514872 1
0.00200996379652025 1
0.00160286294562547 1
-0.00470182221438536 1
-0.0127076948033294 1
0.000132766302107804 1
0.00163796440360575 1
-6.02287612269005e-05 1
-0.0106798948258891 1
0.00583296096807113 1
0.00390821042282962 1
0.0120535206132711 1
0.00749550730710956 1
-0.0109694358898695 1
0.0126599470226189 1
0.00117551538159711 1
0.00121026223235195 1
0.00855854598781284 1
-0.00489373213965787 1
0.000836612766921925 1
0.000397486374030529 1
0.00577918103398833 1
-0.00571711528601016 1
-0.00188068845273185 1
0.00418770401117067 1
0.00499172745728985 1
0.00110018524106464 1
0.0114135805391698 1
0.00282171018874776 1
-0.00632365913780143 1
-0.00568659046375127 1
-0.0124136221816614 1
-0.0144218858748042 1
0.000767614072260633 1
-0.0137094641432164 1
0.0104355753539377 1
-0.00379694022246144 1
-0.000327174371692272 1
0.00334101091844577 1
0.00999676772270269 1
-0.00159091099321289 1
0.0162016668022532 0
-0.00112821346854414 1
9.11493318849215e-06 1
0.0138297807540539 1
-0.00904578665316674 1
0.00608113598301106 1
-0.0108365928927881 1
0.00423848544286577 1
-0.00108649679968631 1
-0.0129366666734254 1
0.00324139310127182 1
-0.00806096884363254 1
-0.00308638121087073 1
0.0102744894475421 1
0.0039744139694222 1
0.00706680451081712 1
-0.00787786959015846 1
0.00346013670505945 1
0.012919926995283 1
-0.00280057744038157 1
0.00568082037360514 1
0.00161981024023898 1
0.00805002392352016 1
0.00142311091758456 1
-0.00355081709901164 1
0.0030264581423401 1
-0.00475118746882742 1
0.00341414164473972 1
0.00421363057689107 1
-0.0131317505063795 1
0.0121114710140357 1
0.00330164857283335 1
0.00164215773722459 1
-0.012013948008213 1
0.00443317757618874 1
-0.000184801896357685 1
0.00326932739446627 1
0.00909795926483176 1
0.00539978615452469 1
0.00542949610817148 1
-0.00192453296085552 1
-0.00361593512909563 1
-0.00232034277514548 1
-0.00186470645308853 1
0.0074884126181348 1
0.00274193539830948 1
-0.000181894582562945 1
0.00121048896183451 1
0.00961229952900655 1
-0.0113897752848302 1
-0.00928964539311415 1
0.0136550151062993 1
0.00650409713085862 1
-0.00390286073238757 1
0.00130144794791013 1
0.00423601556174728 1
0.00814469205699539 1
-0.00483655649852569 1
-0.000995633248586726 1
0.000849677197578775 1
0.00745134367478889 1
0.000773071397478231 1
0.00423374979191039 1
0.00936128530818357 1
0.0141137687489951 1
0.00108519987413646 1
0.000885299174369337 1
-0.00617933309550073 1
0.00347895687283442 1
-0.0160608176373149 0
-0.0162964584692924 0
-0.0123946492073051 1
-0.00831901566942568 1
-0.0103257976415795 1
2.82515203581081e-05 1
-0.00113075339490495 1
0.00720137434804381 1
-0.00193400081226471 1
0.000196601377881184 1
0.013708907217893 1
-0.00819021366699099 1
0.00732666306239306 1
0.00623032628951284 1
0.00735393619767072 1
-0.00121047321478418 1
-0.0117071614950193 1
0.00562772238899717 1
-0.000426144148908279 1
-0.00466700623556 1
-0.00240981125881497 1
-0.00735160046933864 1
0.00176693593294308 1
0.00594911768021352 1
0.0041668668316089 1
-0.00672927849004884 1
0.0151456048151834 1
0.000448301613166794 1
-0.0142962308492866 1
0.0114271719746551 1
-0.00855842742987417 1
-0.00719277139486997 1
0.00181314531019528 1
0.00676627658880884 1
4.63589697362066e-05 1
0.0267309366085848 0
0.000906253651848426 1
-0.00207851851115568 1
-0.00121214293712715 1
0.00465966432799654 1
-0.00313106075527618 1
-0.0040665834543384 1
-0.00748431485949633 1
0.00914693369561352 1
-0.0178239117245553 0
-0.0169283348743019 0
-0.0136940219222023 1
0.00451540067578083 1
-0.00339203501027344 1
-0.00479844221376025 1
0.00962544911413581 1
-0.00344135658846793 1
-0.00712070188252292 1
-0.0100079272197131 1
-0.00360074357827954 1
0.00232511874884562 1
0.000890399458133595 1
0.00315603398780071 1
0.00848052407242662 1
0.00467707557852172 1
0.0170243502825696 0
-0.00191197634231135 1
-0.00317696896387231 1
0.00649158948636191 1
-0.0143186586705659 1
0.00541001929405872 1
-0.0106717839016748 1
-0.0025473106865494 1
-0.0050822532131994 1
-0.00185441045970531 1
0.0204090865406222 0
-0.00026753168202287 1
-0.00608890151599854 1
-0.00115146810708133 1
0.00591100676889856 1
-0.00242428396575472 1
-0.00169626685933827 1
-0.00104636014774742 1
-0.00244391073459073 1
0.00302546953542084 1
0.00742011539339858 1
0.00840526919966399 1
-0.000571124419296309 1
0.00563216196910995 1
-0.00382067941318179 1
0.00876507641615568 1
-0.00573740706439796 1
-0.00739904896642899 1
0.0106422318055939 1
0.00340815397329283 1
-0.00315533740087925 1
0.00551928206132507 1
-0.00196784542586889 1
-0.00995417794643754 1
0.00725009791956078 1
-0.00761031047758318 1
0.00186696966497416 1
9.76651977541896e-05 1
-0.00919003217403671 1
0.0105995515626167 1
0.00448647593618097 1
-0.00644181135063072 1
-0.00418336074804296 1
-0.00948974004226949 1
0.00842011011774898 1
-0.00331048321761439 1
0.0052415542230065 1
-0.00136635843864542 1
0.0101756539899568 1
-0.0163965439539956 0
-0.00919919457371842 1
-0.00790714958360906 1
-0.0094957806098044 1
6.17630148386637e-05 1
-0.00116697018294927 1
-0.00478094881878894 1
-0.00526115204963226 1
-0.01321283731735 1
0.00470113023517111 1
0.00795678627474449 1
0.00729043448010403 1
0.0118250693866985 1
-0.00612421611033434 1
-0.00971989235572062 1
-0.00157674063374034 1
0.00610432248734653 1
-0.0055181593037773 1
-0.000435419749427964 1
0.012731652362609 1
0.00999391341723957 1
-0.00690217684117478 1
-0.00216199601699887 1
-0.00209391574608542 1
-0.00450659406652933 1
-0.0143090168575391 1
-0.00514732635737518 1
-0.000547893074360872 1
0.00194636712406182 1
-0.0077842354994496 1
0.00450112128148063 1
-0.00250484585263506 1
-0.0111815620626117 1
0.0112531489057877 1
-0.00955387518261834 1
0.0107259503927623 1
-0.00584742969066554 1
0.0106520451091891 1
0.00673580255392895 1
0.00599729153025497 1
0.00529691461737391 1
0.000879994301626581 1
0.0104278420862933 1
0.0186427117146404 0
-0.00119920599862315 1
0.00109675629390488 1
0.00564008626324139 1
0.0103320133929914 1
-0.0140794107178271 1
-0.00267471021277186 1
0.00932954465362764 1
0.000875661406195745 1
-0.00306461936370442 1
-0.0165406682982069 0
-0.0102881440855015 1
0.00739573569731636 1
-0.000260573400827628 1
0.0112427440304815 1
-0.0176934662619083 0
0.00229104768577859 1
-0.00017124446095432 1
0.011510026400099 1
6.36088632245376e-06 1
0.0055975457341331 1
0.0104784869135196 1
0.00658827520367435 1
0.00196480158752011 1
0.0141104452253977 1
-0.00108715562576592 1
0.00742000523142062 1
-0.00249072533120198 1
-0.00829711230837133 1
-0.00135617681975139 1
-0.00188387467443322 1
0.00751761477638291 1
-0.00889581699618307 1
0.00229851177837793 1
-0.00255942579175268 1
-0.00355027632221159 1
0.00624907256062983 1
-0.0125975654107813 1
-0.00953991179472887 1
-0.018700528759666 0
-0.00204544430717203 1
-0.011457496888828 1
-0.000157718576400133 1
-0.00364685606264326 1
0.00851927410877487 1
-0.00830431846340782 1
0.00344942951432605 1
-0.00526561696973589 1
0.0151926706464516 1
-0.0097188392180884 1
-0.00349876164212928 1
0.00700393762496884 1
-0.00038002588124323 1
-0.00485970699827118 1
-0.00794931623253991 1
0.000373187249824871 1
0.0111577659801652 1
-0.0161448398690276 1
-0.0121102283785821 1
-0.00191022167283242 1
0.00694397878013316 1
0.0127072781816447 1
-0.00251958505305746 1
-0.000948309082708468 1
0.00505975817612591 1
-0.000303053321338334 1
0.000264208009593551 1
0.00805796119784913 1
0.00539668746861408 1
-0.000448899494602718 1
0.000334115369846865 1
0.00355701377463474 1
0.00331957997704835 1
0.00372393560830354 1
0.0179370501722459 0
0.00591040413659978 1
-0.00546500519462363 1
0.0086921232700718 1
-0.00223227140002636 1
0.00405811229018157 1
0.00574689759600608 1
0.0100720349115339 1
-0.00379785408695645 1
0.0124510210571083 1
0.00115409281100726 1
0.00129936399193117 1
0.00486060781689352 1
-0.00153207714491227 1
0.0023613796772585 1
-0.00262102691119845 1
-0.00405807108411348 1
0.00603123502796553 1
-0.00630947547555773 1
0.00537923739437729 1
0.000812117955151551 1
-0.00330984705892686 1
0.00319901222623796 1
-0.00560006228254252 1
-0.00518390953659025 1
0.0017523260659034 1
-0.00489548727305918 1
0.000592670189732857 1
-0.00631604673408624 1
-0.00525730452312961 1
-0.000946063804209713 1
-0.00319028575726094 1
-0.00263360959864437 1
-0.00211259353883185 1
0.0114938802235057 1
0.00490985923239782 1
-0.00210335431464711 1
0.00176433980546486 1
-0.00539389429092376 1
-0.00476041979103101 1
0.00947604943770108 1
-0.003580334350655 1
0.00192582897838009 1
-0.00250293860129968 1
-0.00968876532189973 1
8.48273217052483e-05 1
0.00252460985109833 1
0.00116111980931764 1
-0.0075354374250169 1
0.00617046481150445 1
0.0118254676990888 1
-0.0102989561247768 1
-0.00131099107197437 1
-0.0129319686578239 1
-0.000886210243959133 1
0.00510894756313723 1
0.00257236613129902 1
0.0086979663364796 1
-0.00543325925402112 1
-0.000192016809951225 1
-0.00581096888074312 1
-0.0147172471232413 1
0.00895578405033581 1
0.00207104880152434 1
-0.0113884050516579 1
-0.00394676930933366 1
-0.0017572170435633 1
0.0149651302829612 1
-0.0055696995559177 1
0.00101994950866186 1
0.000549100197182438 1
0.000266608283596936 1
0.0131071795987654 1
-0.00556168293204254 1
0.000489214514185006 1
0.0139751054498859 1
-0.00232294352117376 1
0.00302462911207942 1
-0.00175649430868683 1
-0.00502527867230713 1
-0.00713563045893453 1
0.00152961181599392 1
-0.0168869028169035 1
-0.00790536933176531 1
0.00635483863134625 1
-0.0102960062069938 1
0.00492885380046754 1
0.00851867130142456 1
0.0165419018720678 0
-0.00039974145465543 1
0.0141793114065452 1
0.0158299150130372 1
0.00499636163819326 1
-0.00751373824403491 1
0.00165126280215317 1
0.00699618082203728 1
-0.00305582270531582 1
-0.00646936727436286 1
0.00662467127315274 1
-0.00488293497707537 1
-0.0077450089275847 1
0.00968134413802459 1
-0.0146180374394766 1
0.00423660216406299 1
-0.0116657751033545 1
-0.00210833016295597 1
0.00519437978931226 1
-0.0181306370075314 0
0.00327397803961285 1
0.015936287468964 1
-0.0104368128231045 1
0.0128617751283676 1
0.00487787596037152 1
0.0101069874965489 1
-0.00834077449277739 1
0.00181059303443383 1
0.00472084444627069 1
-0.00229054612719519 1
0.000666346393072392 1
0.00354683993033898 1
-0.00387509557844346 1
0.00452608445303484 1
-0.00541816565602594 1
0.00644844018881497 1
0.0049379265857492 1
0.0139387485034171 1
-0.00269394304405605 1
-0.00127476508260522 1
-0.0108567446152524 1
-0.00380094038750259 1
0.00295683045386669 1
0.00446250515696186 1
0.000352670782574802 1
0.013474268929527 1
-0.00130944148450491 1
0.00627483405530531 1
0.00825378012358163 1
-0.00225635840888001 1
-0.00898630526771968 1
-0.0100811299000983 1
0.00096556074690342 1
-0.00923455931704113 1
0.013270035110721 1
0.0037736247066913 1
-0.0131624533530474 1
-0.00208674901449103 1
0.003329371100326 1
0.01786088083733 1
0.00236769531013452 1
-0.00206167033980884 1
5.37748380365099e-05 1
-0.00645249632356075 1
0.014404477910992 1
0.00494571862299035 1
0.002592341544029 1
-0.00484021079154085 1
-0.00172543259585132 1
0.0161298956182538 1
-0.0091468729987379 1
0.00478586514785874 1
-0.000190926233871801 1
0.00547541099986183 1
-0.00326559007906465 1
0.00278221520742851 1
-0.00295542509930504 1
0.00931765718144704 1
-0.00687011182123944 1
-0.00172279852504501 1
7.12142688941169e-05 1
0.00823105134011395 1
-0.00749684194437915 1
0.00369859629332217 1
-0.000478365227692418 1
-0.0054334702236941 1
0.000571735688354932 1
-0.00339403956761667 1
0.0187528599284669 0
-0.00437111111836373 1
0.00417000046314527 1
0.00769528295617231 1
-0.0243005793623656 0
0.00342162405046998 1
0.000802104931923063 1
-0.0110336577256306 1
-0.00300313538219059 1
0.000130874980423858 1
0.0129678117245636 1
-0.0142402404345107 1
0.0106881296129728 1
-0.00391921977961649 1
0.00260001830769932 1
-0.0046341149929219 1
-0.0056436603781983 1
0.01272830473698 1
-0.00901662811534595 1
0.00123484133781439 1
-0.00326344142838321 1
0.0016182370016186 1
0.0168987236242459 0
-0.0077823030831107 1
0.010682743986119 1
0.00587118752534747 1
0.0108051610633813 1
0.00447496427303846 1
-0.0050111958472541 1
-0.00655707997393571 1
0.000919942367527529 1
0.0097802313010353 1
0.00864771588497221 1
0.00456087867637465 1
0.0148157980124952 1
-0.00556257020613279 1
-0.0002087434490488 1
-0.00710846907965373 1
0.00392707367558053 1
-0.00449211344839328 1
-0.0028217376391743 1
-0.00517917550524804 1
0.00258787500156495 1
-0.0146337699096305 1
-0.00375722786662917 1
-0.0119379786432196 1
-1.38360909359341e-05 1
0.00161219565877473 1
-0.00103103857223569 1
-0.0151678412715694 1
0.00825936167014136 1
0.00727039993037798 1
-0.00316661804644566 1
-0.0104031275190326 1
-0.00496692886302679 1
0.00922536907046148 1
0.0023120866413058 1
0.00826149247679889 1
-0.002966207720409 1
-0.00802971244079487 1
0.00335519234610687 1
-0.00660437789597419 1
-0.00395094875491476 1
-0.0103778827317978 1
0.00192933377896507 1
-0.00582004838641104 1
-0.0189035090756663 0
0.00635879634509708 1
-0.0119832711436372 1
0.0104208232717786 1
-0.00915152211133545 1
-0.00103537620187203 1
0.00347279426772588 1
0.00252667437390071 1
0.00145774320943779 1
-0.000807552583585802 1
0.00595572629866551 1
0.0152321573144377 1
0.00648465465376272 1
-0.0116826331594284 1
-0.0127492736721835 1
-0.00849294884060364 1
0.000171087240971592 1
0.00311702473604939 1
0.00325981625934816 1
0.00750674608440595 1
0.00828966626372403 1
0.000493505622878189 1
-0.000351967607956585 1
0.0106679370130208 1
0.0198973342545948 0
-0.00753684801810619 1
-0.0057763791647876 1
0.00026090307220897 1
-0.00571533115703828 1
0.0152092852623857 1
-0.0141939831384347 1
0.00159787098298184 1
0.00959606935144745 1
-0.00774112781375875 1
-0.00447854175771074 1
0.0120580253142689 1
-0.0229453078930374 0
-0.00651130168676578 1
0.0134423703150026 1
-0.00702797593064462 1
0.00357498298053978 1
-0.00254556889056725 1
-0.00274386617133988 1
0.00262837842425052 1
-0.00731326838303631 1
0.00636101938600302 1
0.00751922454264784 1
-0.0111421640919636 1
-0.010863600297853 1
0.00932012718626394 1
0.00495876058634711 1
0.00349872273873596 1
-0.00247329847002309 1
0.0021750450908395 1
-0.00180351522004272 1
-0.00755352568449392 1
0.00112909843614032 1
-0.00194223318057583 1
-0.00301868631997988 1
0.00289826117801015 1
-0.00107884385482799 1
0.014013752794014 1
0.00271725927755344 1
-0.0126845574596751 1
0.00580715720858506 1
0.00427878213523525 1
-0.00423074312752394 1
0.0140071259804801 1
-0.00514345437869633 1
-0.00149946392458075 1
0.00427524473515229 1
-0.0160146648010177 1
-0.000785682714209903 1
-0.0121763760245407 1
-0.00924640327191247 1
-0.00692516052424196 1
0.00547856761930728 1
0.00474248654463556 1
-0.010608137356619 1
0.0122375927216314 1
0.00870026330740036 1
-0.00707632773665237 1
0.00607368798560584 1
0.00160862595899643 1
0.00593131778688435 1
-4.47948447552847e-05 1
-0.00691943418675119 1
0.0115266462103813 1
-0.00382088449659156 1
0.00334188345556641 1
0.00423864525442433 1
-0.00552445155912896 1
-0.0164204214117535 0
-0.00021926494485257 1
-0.0081049131943547 1
0.00623347036586948 1
-0.00167151305873559 1
0.00545010637706816 1
-0.00913888877646779 1
0.00667923268899458 1
-0.0034067038545983 1
0.00989496032800051 1
-0.00781413539677107 1
0.00778030291031901 1
0.00529885945941491 1
0.00212220652906427 1
-0.00353279640998097 1
0.00444543935673351 1
0.00236610554112631 1
-0.00590662469436437 1
-0.00136579774578172 1
0.00334616305613545 1
-0.00434194010911399 1
-0.0113407438664226 1
0.00553061274013132 1
0.0145024738879657 1
0.00359839453120121 1
0.000309241027573122 1
-0.0128045523288476 1
0.00488067787003035 1
0.00362052990170617 1
0.00797968899652825 1
-0.00676477229620054 1
-0.00742805544084454 1
0.000965071800979363 1
0.0136881271046369 1
-0.00932303535943411 1
-0.00376534606554966 1
-0.0023123659107371 1
0.000808162873620497 1
0.00564723103763183 1
-0.00862197882637929 1
0.00614528994536384 1
0.00723483316402418 1
-0.00512683483988367 1
2.94151006789754e-06 1
-0.0076614919166489 1
-0.0144656554991876 1
0.00190852890441203 1
-0.00767601402520306 1
-0.00569317306384863 1
-0.0129647485276152 1
0.00614524987217248 1
0.0117888070246551 1
0.000932804415571423 1
0.00977244983335389 1
-0.00567696232273149 1
-0.00059231782411235 1
-0.00273741759426423 1
-0.00414252177669725 1
-0.00141562181851333 1
-0.0022077770492539 1
-0.0094238834028525 1
-0.000929533517681502 1
-0.00378868631308454 1
-0.00597459842407007 1
-0.0108205767689544 1
0.00168717559736856 1
-0.00848632837205873 1
0.00252782082305213 1
0.00219605794386259 1
-0.000312515316435192 1
0.00348152818821637 1
0.00404569758880777 1
0.00303123493900212 1
-0.0150918028749313 1
0.00737466746366382 1
0.00675537339841631 1
-0.00469500248815408 1
0.00168651879755543 1
0.00656129882263972 1
0.00106487877264066 1
-0.00678988405517449 1
-0.0053378270020389 1
0.00983559503786544 1
0.00972439853981331 1
0.00313877698821377 1
0.00792208736842313 1
-0.00703601784019977 1
0.0152334841112012 0
-0.00300448148565563 1
0.00847070911789284 1
0.00151327563303921 1
-0.0114346742922496 1
-0.0121430316347588 1
0.000158669256430047 1
0.0209742346401318 0
0.00671601603991665 1
-0.00399683188806522 1
0.00245839489575208 1
-7.67661288028978e-06 1
-0.00271895966281717 1
0.00614279753457356 1
0.0191390494406186 0
-0.00469736456066912 1
-0.00909189469750919 1
-0.0133327183310611 1
0.000824357755477416 1
0.000791023907403795 1
-0.00428146179331749 1
-0.00917358440053999 1
0.00943613520673107 1
-0.0128271849214276 1
0.00453790302875194 1
-0.0156964085267388 1
-0.00846668477186887 1
-0.00324710894993996 1
-0.00155659225148137 1
0.00931134187180052 1
-0.00432857711732293 1
-0.00254137530502079 1
0.010503453109617 1
0.000258717637862619 1
0.0107262664492617 1
-0.00544713339022372 1
0.014838267475329 1
-0.00799515579481165 1
-0.00178027601575209 1
-0.00201687098378377 1
0.00765526262603513 1
0.00965522465492712 1
0.00564969054084693 1
0.0104352811744905 1
0.00218331264967948 1
0.00193343478518001 1
-0.000428951982548206 1
0.0068956992131243 1
0.00479203582081957 1
0.000854197589091631 1
0.00127097972255768 1
-0.0023852271529849 1
0.00656872150450521 1
-0.000376950129193339 1
0.00597681716515115 1
0.00875904212533308 1
-0.0103062841533722 1
0.000834896479722733 1
-0.00915892966387847 1
0.0071668833080286 1
0.0140717679172735 1
-0.00773974443730352 1
-0.00489158329053957 1
0.0149331207953387 1
-0.000107212262570308 1
0.00888893204672153 1
0.00461151397494727 1
0.00609721929571745 1
-0.0030775410249446 1
-0.00193939515764606 1
0.00684239886373664 1
-0.000584964281853321 1
0.011291739221393 1
-0.0152092983389571 1
-0.013454835562637 1
-0.000997957907692386 1
0.00456313579960438 1
-0.00304615536052054 1
0.00197773906262053 1
-0.00825920079174145 1
-0.00201382755044439 1
0.000623693253296175 1
0.00828678879816655 1
-0.00761876336399254 1
-0.000735321499435494 1
-0.00877167937441693 1
0.00816807810812186 1
-0.00259425053746442 1
0.00753773659766892 1
0.00838192275486032 1
0.00296439085579643 1
-0.00461753989863574 1
-0.00628136168533752 1
0.0236119450106764 0
-0.00220522716964139 1
1.91567878970374e-05 1
-0.00567114775713897 1
0.00448318556006078 1
0.00333023218569196 1
-0.0033178153823761 1
-0.00716829619926601 1
0.00639872775046205 1
-0.00643555949120144 1
-0.0112442188996907 1
0.0123097319886825 1
0.00481355032043607 1
-0.00724928081254546 1
-0.0010311363860218 1
-0.00724631961630277 1
-0.00941939314236148 1
0.00327956530788395 1
0.0115469935950834 1
-0.00942601467521908 1
0.00405823398759743 1
-0.0219105528348409 0
0.00529498460704087 1
-0.0116178016244042 1
0.000288066318803072 1
0.00802009904719203 1
0.00437060928677857 1
-0.0169372501246516 0
-0.0064119368560448 1
0.0150837572487743 0
0.000940825587169858 1
-0.00475977024823739 1
-0.00437826455281298 1
0.0128486106499546 1
-0.000503005718865833 1
0.00708203429947363 1
0.00630392304199045 1
0.00720661279428911 1
0.000776754501045112 1
-0.00508876979075777 1
-0.0041956501049297 1
-0.00377324197967943 1
0.010073379883227 1
0.00134484469168741 1
-0.000558406375901252 1
0.00303215681218674 1
-0.00425060200223611 1
0.00130600321856947 1
0.00815660320460553 1
-0.0081870304727986 1
-0.00602910720565521 1
-0.00226878563089583 1
-0.00330193426134364 1
-0.00196111646149391 1
-0.00376261319987779 1
-0.00213473024237388 1
0.0012417376261393 1
-0.00131352947105711 1
-0.00879150984218221 1
-0.00637089047158752 1
0.00623933658883493 1
-0.00620133917122622 1
-0.00407201713062067 1
-0.00162265983146718 1
-0.00362867507198861 1
-0.0117166244015717 1
0.0154766647541396 0
0.0107796992702245 1
-0.0020883762665509 1
0.0023154463936496 1
0.00080892137997158 1
0.000399497207391209 1
0.000137452434093441 1
0.00338831549141821 1
8.59503770095132e-05 1
0.00558252205868374 1
-0.00104812248354576 1
0.00301837679078864 1
-0.00676133345403055 1
-0.00735923357495514 1
-0.00387072385889198 1
-0.00711515645828889 1
0.00324998060946115 1
0.00188384921743612 1
-0.00646960984639317 1
-0.0156826029457398 1
0.00150309526004637 1
-0.00188436611807034 1
-0.00631840803618954 1
-0.0134831604338193 1
0.0115094077502004 1
0.00875556659061203 1
0.00894294887170082 1
-0.0094119962753042 1
-0.0019445607556287 1
0.00330849466359671 1
0.016775524025864 0
-0.000886071244032764 1
0.00100112300801452 1
0.00151986386690959 1
0.012318169319095 1
0.00628402126494868 1
0.00673124212799443 1
0.0114765594454075 1
-0.00210804249015588 1
-0.000559190040968333 1
-0.00453625264269467 1
-2.44658970703587e-05 1
0.00791907669027119 1
0.00235473662427539 1
0.00247337858500756 1
0.0039439400180061 1
0.00589442818596956 1
0.00253424282942945 1
-0.0013784559628035 1
0.00873117637221979 1
0.00427544102777848 1
-0.00902279400366632 1
0.000118282193174291 1
-0.00508786517966329 1
0.00480878732411156 1
0.00664878675946964 1
-0.00368284263008565 1
-0.00284949407903264 1
0.00712507162545701 1
-0.0047950555358933 1
0.00686918325503662 1
-0.0186396748031211 0
0.0162242934115289 0
0.00287358722720351 1
-0.00583571512479902 1
0.000206477683412473 1
-0.00688575076664694 1
-0.00830065629527084 1
0.000652513550872687 1
0.000535359442577051 1
0.00278102452312864 1
-0.0192519899183453 0
0.00190951366109609 1
-0.00660379677240635 1
-0.00187918677419623 1
0.02139998565534 0
-0.00396110665129123 1
-0.00106239488726339 1
0.00544808417180306 1
-0.00651352810176189 1
-0.0215214372185387 0
0.00896360323565706 1
-0.019658915597763 0
0.00769176738100042 1
-0.00129432690685246 1
0.00451747179663386 1
-0.0167001904940379 1
0.00931879329206865 1
0.000195176116552138 1
0.0113085385057449 1
0.001921327100761 1
0.00949951374804891 1
-0.0044248557792057 1
-0.00213069206831231 1
0.00171873751429156 1
0.00499131800846561 1
-0.00463387415572177 1
0.0066992170623754 1
-0.0020324307383797 1
-0.00857554664341398 1
-0.0185010821411625 0
0.00441487800286451 1
0.00237125025566167 1
0.00805955627515307 1
0.00495653822322759 1
-0.00216533796554983 1
0.0136617264621807 1
0.0015008707620976 1
-0.00526666477735114 1
0.00481413593127229 1
-0.0102818468933832 1
0.0122024258214579 1
-0.01154146294142 1
0.00443793544358696 1
0.00663512091131122 1
-0.0110606497694096 1
-0.00828061344925606 1
-0.00705380226257522 1
-0.00212273586456294 1
0.0123499143588693 1
-0.00114514058984237 1
0.00443017483957742 1
0.00588785293116231 1
0.0103581157240554 1
-0.00367185694445991 1
0.0148214975889798 1
-0.00297648377834774 1
0.000386800006409966 1
0.0120349733468923 1
0.00201169478909989 1
0.00671317395272249 1
0.0022257331114882 1
-0.00168884551464226 1
0.0135315784228014 1
-0.00182130230938705 1
0.00201698005255471 1
0.00270016331902658 1
-0.00871241264739595 1
-0.00893878998847971 1
0.00399270319630026 1
0.0010638483809187 1
0.00188897579918817 1
0.00540964080184992 1
-0.0013981996287561 1
-0.000662289877817676 1
0.00218414974536865 1
0.00779064252664295 1
0.000270646565217608 1
-0.0123604954535013 1
-0.00776268414892652 1
0.0123381511771176 1
-0.00568241874829478 1
0.00978604629824274 1
-0.00808879243810998 1
0.000393935909241552 1
-0.00688995590018131 1
0.0119775051010499 1
-0.00240577130929707 1
0.00906714144166221 1
0.00292650683745136 1
-0.000750911029213512 1
-0.00799499591048751 1
-0.00314791982374231 1
0.0115885018334358 1
9.62187168341891e-05 1
0.000508370785130969 1
-0.00248639797241342 1
-0.0136744540747436 1
0.00108071000133436 1
0.00147165797894365 1
-0.0125222816593121 1
0.00869592487309797 1
0.0145475882924267 1
0.0116988515128086 1
-0.00799567080111646 1
-0.00399595200579056 1
0.0053079307637796 1
-0.0115218743659066 1
0.000391480058759194 1
-0.00895779440516548 1
0.00300256028269233 1
-0.00886475112955289 1
0.013621999693058 1
0.0255741989913538 0
-0.00344089368255118 1
0.00489138976290358 1
-0.00112841868927375 1
-0.00889029054887763 1
-0.00377981460085351 1
-0.00667772838045337 1
-0.00113205166339259 1
0.000397123530988148 1
0.000169763483602867 1
0.0176004814369973 1
-0.00379809871474761 1
-0.00692500776547357 1
0.00920206056047363 1
0.0119272461209428 1
0.0112369619956922 1
0.00368180728246651 1
0.00174767982834437 1
-0.0017115374066769 1
0.00831725344673185 1
0.0102476358705446 1
0.00741047645477247 1
0.00593451776379082 1
-0.00182508341995858 1
-0.00830140778353779 1
0.000315475879001532 1
-0.00157558914041167 1
-0.0104092480519599 1
-0.00180200412571422 1
-0.000222533183327471 1
-0.00327460281457341 1
0.00503487860404011 1
-0.00410435701593309 1
-0.00681962037187651 1
-0.00594445312236339 1
-0.0109044959024655 1
0.0114140174523251 1
-0.000415436980730079 1
-0.00150478384267228 1
0.0113780290594328 1
-0.00195184436955112 1
-0.0162837160701283 0
0.00812309021626743 1
-0.00620861255903865 1
0.00466646092274073 1
0.00786919978869009 1
-0.0231391119708472 0
0.00879353579126581 1
8.48679867627524e-05 1
0.00119973913724783 1
0.00247373168975687 1
-0.00591558419132241 1
0.00304214534635723 1
0.00274251906935052 1
0.00385085643810091 1
-0.00478910758221458 1
0.00507963856355048 1
0.00288452335754829 1
0.00223110285897775 1
0.00576058530969731 1
-0.00358187444566931 1
0.00391747220469907 1
0.015937273744215 1
0.0237426557902781 0
-0.00620311727067791 1
-0.00492826478688383 1
-4.08108753157757e-05 1
0.000843993620264322 1
-0.00528864048225355 1
0.00285029822974559 1
0.0134404975128537 1
0.000178112692706473 1
3.0378526080818e-06 1
-0.0169371275453897 0
0.00501490483152227 1
0.0137619258618311 1
-0.00297391866157752 1
0.00398286047500668 1
-0.0075584941154559 1
0.00142509740462741 1
-0.000870618773995016 1
-0.014784445507846 1
0.001545178063904 1
-0.0192614213590751 0
0.0106045081371342 1
-0.00183043650546867 1
0.00796159412847783 1
0.00482822593677099 1
0.00643500749686155 1
0.00614917713628195 1
-0.00689481420896253 1
-0.0193711290453543 0
0.00226449159438552 1
0.00373630929377631 1
-0.00907953195405545 1
-0.00588394189087037 1
-0.00929230046338631 1
-0.0030034643145648 1
0.00521663815585672 1
-0.0106468335975548 1
-0.0135598214771486 1
0.00177108633579999 1
-0.0177128226115503 0
0.00896322725647597 1
0.0137463428676814 1
0.00293100138093359 1
0.0074781045092134 1
0.0202239128477845 1
-0.00175085530519102 1
0.0057397531696 1
-0.00692828230204022 1
0.0164683581674501 0
0.00140239243178112 1
-0.00816876185548555 1
0.00242468833609312 1
-0.00938147162977419 1
0.0105458993585464 1
-0.00459572098166795 1
-0.00504735143554697 1
0.0079974138956482 1
-6.61476479597448e-05 1
-0.0140493729571653 1
-0.0141547388963499 1
-0.00317772973043457 1
-0.00745105977375702 1
0.00763684422241886 1
0.00072302677895767 1
-0.000940322772933701 1
-0.00215693329994707 1
-0.00246270341925857 1
-0.00649502985829919 1
-0.00660797207056685 1
0.0235734552445569 0
-0.00893953513904491 1
0.00281348486584664 1
0.00637906674538586 1
0.00537174968448991 1
-0.0107308055525386 1
0.000499994824002051 1
-0.00129423438803063 1
-0.00296468812001998 1
-0.00247195787336918 1
0.00283252335196058 1
-0.0100339708604976 1
0.00914010736328511 1
0.00157995791865229 1
0.00178289572748451 1
0.0122072336362473 1
0.000399554126113777 1
0.0108755270097082 1
-0.00243615535658574 1
0.00727564119221566 1
0.00124853767006091 1
-0.00168443990116173 1
0.0121987180285628 1
-0.0109715319071299 1
0.000315052862531807 1
-0.00468691092950359 1
-0.00829029160602809 1
0.00209361625507057 1
0.00282023296447944 1
0.00180819959462738 1
-0.00605756236691538 1
-0.00390280549999758 1
-0.00925948706904538 1
-0.0038742511431888 1
-0.00716523477106136 1
-0.00635258647642459 1
0.0103265459207831 1
0.000296207024330176 1
-0.00209717727242503 1
0.00609837432770805 1
-0.00141484721351307 1
0.00452620751019876 1
0.0112188147995804 1
0.00563652891422688 1
-0.00536723090616496 1
-0.00847252968936462 1
-0.00569216393259538 1
-0.00925198869143158 1
-0.0139163196027643 1
-0.00278953389690906 1
0.000274812384860159 1
0.0117087462123717 1
-0.00209295279261838 1
0.00935228200831503 1
-0.00157424299602102 1
-0.00163907164608991 1
-0.00569687425326253 1
-0.0118641605342631 1
0.000741100943299149 1
0.00222060630105505 1
-0.000680192337690205 1
-0.00116601720169111 1
-0.00471608439412991 1
0.0141229078186952 1
-0.00201043712656492 1
-0.00430868393542548 1
0.00114399299332377 1
0.0142332990791465 1
0.0103945770969814 1
0.0151344730757654 1
-0.00507600184745927 1
-0.000881943762581504 1
0.000761271650988362 1
0.00252642167608664 1
-0.0119938136620022 1
-0.00435016239037844 1
-0.0079948920640599 1
0.00734593390083075 1
0.00468185286616416 1
-0.00526417494944492 1
0.00546768790463797 1
-0.00303983642430391 1
0.00124111346246769 1
-0.00731784102984165 1
-0.00277686535245273 1
0.00258990935038272 1
-0.00406653584502307 1
0.0160365762684932 1
0.00419676854731527 1
-0.000982180696918643 1
0.000796407526234297 1
-0.0138753927514533 1
0.000849576740345119 1
-0.00336723468002834 1
-0.00115209119020231 1
0.0123908928483146 1
0.00708846238958934 1
0.00103638512520293 1
-0.00274869366695444 1
-0.00273353001181873 1
-7.68031276975056e-05 1
0.00389323778804506 1
-0.010983290098272 1
-0.00846254598278729 1
-0.00551189433305297 1
-0.00749920950298019 1
0.00105803547353772 1
0.0052097582024455 1
-0.00400951318904803 1
-0.00994890926996304 1
0.00769327886921814 1
-0.00214031788826018 1
0.00181419952861742 1
0.00882003978198662 1
-0.000382710839113947 1
0.0018602770661439 1
-0.0131823574898967 1
0.0106480791759421 1
-0.00672596782473749 1
-0.0117387472909123 1
-0.00406365697463259 1
-0.000606370297381696 1
-0.00126419736469033 1
-0.00998437279690813 1
0.00686387509117341 1
0.003346828370659 1
-0.00323656941336955 1
0.0174402577760012 1
-0.0217927591762377 0
0.00580006781679646 1
0.00833168224045471 1
0.00807216982326285 1
0.0130299782672515 1
0.0011070907601559 1
0.00488591131495242 1
0.0120468571447252 1
-0.00322105386362552 1
0.0094062565922094 1
0.0025755624695579 1
0.00849730058454948 1
-0.0116794379761231 1
-0.0095430841329999 1
0.00850462967073463 1
0.00641427683527761 1
-0.00204424050715016 1
-0.00182772590531825 1
-0.00385948933450664 1
-0.0146491345197054 1
0.00260202536126877 1
-0.0030547863113699 1
-0.00469789914509995 1
0.00515197823170879 1
-0.000528721521063972 1
-0.0096764827856495 1
0.00278195689180606 1
-0.00898892005967428 1
0.00464807577755732 1
3.16089583764843e-05 1
0.00496848203354339 1
-0.00217066660790603 1
0.00435817805356292 1
-0.0111582650830377 1
0.0111662034154617 1
0.00128236533285531 1
0.00583455874403093 1
-0.00819775936712499 1
-8.88975348622545e-05 1
0.00595114111878928 1
-0.000963210811228591 1
0.00711291861959326 1
0.00956331036624992 1
-0.00628377927496822 1
0.0012486213240187 1
0.00746900608573384 1
0.00944527644193944 1
-0.0112834716035703 1
-0.00553552792859838 1
-0.00179761914773425 1
-0.0166403171846187 1
-0.00682182096406358 1
-0.00108782107412181 1
-0.00506496299482282 1
-0.00358683409495264 1
0.0143117996592434 1
-0.00454533452263787 1
0.0104083476195466 1
-0.00646761014561802 1
0.0105837778277242 1
-0.00469858581318385 1
0.00762050828340237 1
-0.00157674146029551 1
-0.000968035256448059 1
0.00261861082847715 1
0.0106924323711053 1
0.00732211870594333 1
0.0156750596775945 0
0.00974343124955682 1
-0.00132271175676714 1
-0.00556173529395645 1
-0.0021501985645218 1
0.00420704483825468 1
-0.0123711894512472 1
0.00473783189101373 1
-0.000811673427002749 1
2.58073337006254e-05 1
0.0040668303095 1
0.00214179426130274 1
-0.00895494885267344 1
-0.000786852120951973 1
0.00303718593642533 1
-0.00380580138319092 1
0.00049465197065189 1
-0.00145753308955577 1
0.000812003375048572 1
-0.000746262586541245 1
-0.0064389093969894 1
0.0058194885507522 1
0.00326041811929736 1
-0.0122410379870901 1
-0.00168548030658051 1
0.0110467256475199 1
-0.00376804536013943 1
0.00676574470325723 1
-0.011576984662877 1
-0.0117836515567202 1
0.0139891854351795 1
-0.00476148403850062 1
0.00306399216985525 1
0.00807925764014356 1
-0.00547329942422237 1
0.000614407721958768 1
0.0062041362363273 1
-0.00625024873968556 1
-0.00921640973849844 1
-0.00483143309623731 1
-0.00275226373513234 1
-0.0109890183994412 1
-0.0051883145579608 1
-0.00052585823391727 1
0.0124281299488569 1
-0.0123392278844976 1
-0.000460028958890352 1
-0.00220868655266598 1
0.00828135550314172 1
0.01446326046978 1
0.0030712982533358 1
-0.0146510005496427 1
0.0127360517879501 1
0.00201335908464942 1
-0.0112845830561075 1
-0.00826694744712465 1
0.00405880496323807 1
-0.0104108137575549 1
-0.00694626222432091 1
-0.00257064454509458 1
-0.00038075522392232 1
-0.00986536197035524 1
0.0105394428879017 1
0.000332302222513908 1
-0.00873585104249933 1
0.00429881987231045 1
-0.0119294496996669 1
0.00351806638318683 1
0.00689968774551946 1
0.00446392472729961 1
0.00102978051946591 1
0.00503964459020437 1
-0.0127307709577666 1
-0.00347435581113661 1
-0.00533615113420959 1
0.0119229048140984 1
0.00220921810594826 1
0.00454084631776754 1
-0.0108345643062425 1
-0.00647548826572394 1
0.00798756873400024 1
0.000337872948957104 1
-0.00486783751375185 1
-0.00913078823300951 1
-0.00436436961523316 1
-0.00549485319473482 1
-0.0110831783101412 1
-0.00449142747662847 1
0.00655954411016618 1
0.00168812147244142 1
-0.00495109262117417 1
-0.00554311254636005 1
-0.00548068919770437 1
-0.00746898863447966 1
-0.00952171109073748 1
0.00653368600805091 1
0.0107744901989527 1
0.00275349585209977 1
0.000935837751344617 1
-0.0190086742345614 0
0.00619405677834159 1
0.00887771202155955 1
0.00428544639799999 1
0.0170653945163236 0
-0.00343825862061601 1
-0.00329034799872176 1
0.00712055322131109 1
-0.0141533108477555 1
-0.00928526229686508 1
0.00779287034240171 1
-0.00375766915468827 1
0.00302226871260639 1
0.00537116834429249 1
-0.0158213707755093 1
0.00493102072243324 1
-0.00712402485172188 1
0.00519493910139457 1
-0.00722873513271476 1
-0.00294796918554187 1
-0.00448187900007086 1
0.00141378164700138 1
0.00732938823381868 1
0.00615494767634106 1
0.00197425672584995 1
-0.00588099449811781 1
-0.00252202738175643 1
-0.0126882557828663 1
0.00949647425656735 1
-0.00295430753353207 1
2.4850695545648e-05 1
-0.00841504354219615 1
-0.00904473528436194 1
0.000196957650107589 1
-0.00536056540230314 1
-0.0112917358588486 1
-0.00188411622919366 1
-0.0172816828599517 0
-0.00376726142579364 1
0.0147196317482933 1
-0.00448082098497016 1
0.00128628474979076 1
0.00934260765251124 1
0.00511221085628581 1
0.0065600045219768 1
0.00714994183075146 1
-0.00318298058951833 1
0.0187058391323272 0
0.0122676980705479 1
-0.00456917745897806 1
0.00901849547642051 1
0.009432422091486 1
0.00172076942121113 1
-0.0087355301383401 1
0.00507805017483302 1
-0.0181300045456825 0
0.0120154199226343 1
-0.0028039793979504 1
-0.00296369979141557 1
-0.000177541968456081 1
-0.00361194728021013 1
-0.00482746668803955 1
0.00778342121130902 1
-0.0202913045383463 0
0.0143283889135772 1
-0.0036158887753041 1
-0.003460497011459 1
-0.00280296309816795 1
0.00689735674189474 1
-0.0110266337892174 1
-0.0101606734208702 1
-0.00579079595088048 1
0.00187182568003022 1
-0.000382623474959936 1
-0.000730548177845604 1
0.00185567592500686 1
-0.00963101910280782 1
-0.00283672800036417 1
-0.0109210744222395 1
0.0062496899233761 1
0.0105613125194304 1
-0.0115638903055283 1
-0.0152747099089049 1
0.00132210366800129 1
0.000965710066613039 1
0.00726031900351082 1
-0.00383193340437618 1
-0.00665148928917171 1
0.00574762232658196 1
0.00482536999976133 1
-0.00535818392483349 1
-0.00194945143954579 1
-0.0120816835980617 1
-0.000637678664580619 1
-0.0118352693431354 1
-0.00757081462262211 1
0.00946820198288569 1
0.0070642221021124 1
0.00375206334661276 1
0.0145988277887447 1
0.00732253117468139 1
0.00806338301998333 1
-0.00225550836617055 1
0.0142972458084796 1
-0.00573641758802854 1
-0.00248356141901941 1
0.0162289512876653 1
-0.0133507310160905 1
-0.00611026265955747 1
-0.00884461080551145 1
2.13832119668076e-05 1
-0.00598286466455722 1
-0.0146540692151339 1
-0.015393912805935 1
-0.000118526699257558 1
0.00777716692613944 1
-0.0134316248030245 1
0.000176271082452596 1
-0.0126595244224284 1
-0.01422538372268 1
-0.00928423150842069 1
0.00191837867225404 1
-0.00380034289605599 1
-0.00817389807199217 1
-0.00302220684160923 1
-0.00299991239750884 1
-0.00166594816801266 1
0.0146100210413779 1
-0.016718176603284 0
-0.00324804900438605 1
0.00253097633772564 1
0.00103174567158913 1
-0.00496846887544627 1
0.0102545706358901 1
-0.0071774290717044 1
-0.00569683045581398 1
-0.00441058689274587 1
-0.00404984772910441 1
0.010231194524484 1
-0.000135715063538658 1
0.00462126227033966 1
0.0153518015188902 0
0.00844898775627616 1
0.0156903416619242 1
0.00376792146230937 1
-0.000547642358555631 1
0.0045533470253551 1
-0.0106649244807614 1
-0.0189363442861576 0
0.00492205067239728 1
-0.00653425182481218 1
0.00733254941253328 1
-0.000844191977317698 1
0.00324443562072142 1
-0.00628433429834339 1
-0.00436253517353345 1
0.00652188378752656 1
0.00349160745595947 1
-0.00610751019405047 1
-0.0119331453303777 1
-0.00587416812994914 1
-0.00443315726586693 1
0.001552061562296 1
0.00453557139775597 1
0.00402147373135587 1
0.00582642986956945 1
0.00752363851489113 1
-0.00308066794800575 1
0.00245395729103635 1
0.00266116860850979 1
0.00956897348632368 1
-0.00664115628783345 1
-0.00720121081173504 1
-0.000659029655151175 1
0.00598650577791046 1
-0.00535106499833644 1
0.0103207480644327 1
-0.00359626654417451 1
-0.0115762491335016 1
0.00130891650121513 1
0.0061300112571288 1
-0.00963510886020582 1
-0.0136799409955402 1
0.00495953402113945 1
0.000428635091908468 1
0.00459994927891634 1
0.00402774390758878 1
0.0168271654009496 0
0.00474749258175754 1
-0.000107782722115096 1
-0.00329728216552268 1
0.00163075687013171 1
0.0141072759827153 1
-0.00183773758557232 1
-0.00769486451900944 1
0.00641497024516356 1
0.0109509413066911 1
0.00522154452562016 1
0.00605747561533207 1
0.000479623448970627 1
-0.0137229218272297 1
0.0086707074570111 1
-0.00498536291309401 1
-1.06525291082758e-05 1
-0.000445668750712082 1
-0.000311749118001968 1
0.000257227417383794 1
-0.00592505980731822 1
0.00851825909694687 1
0.00115162776423336 1
-0.0120784591395863 1
-0.00817339265479695 1
0.00758269129895998 1
0.000155022386697726 1
0.00127370192974705 1
-0.0050822221738133 1
-0.0134270518990095 1
-0.00299648152359041 1
0.00105296141711774 1
-0.023017592452737 0
-0.00267300624822469 1
-0.000141289354903827 1
-0.00504678213334643 1
0.00131368045865215 1
-0.00853150681171317 1
-0.0075933083467965 1
0.0110291367225893 1
-0.0164265068631344 1
-0.00580523378484593 1
0.0116204342693921 1
0.00562648165374835 1
-0.000222218671292412 1
0.00329172673202371 1
0.0106129897106893 1
-0.00128067928833897 1
-0.00377068949555472 1
0.0134227612388845 1
0.00712654228529676 1
0.00291387507207506 1
0.00285704612413635 1
-0.0129644261455166 1
0.0119243688805306 1
0.00625957469576477 1
-0.00482733947677939 1
0.00644485574341401 1
0.000370096606078672 1
-0.00989651578573593 1
0.00465215599898431 1
0.00307225716563016 1
-0.00379491070236031 1
-0.0013147247362737 1
0.000605571930442109 1
0.00617110491455667 1
0.00307214548233035 1
-0.00816579828137767 1
-0.00366677161081467 1
0.00322386560560988 1
0.00274811876842865 1
0.00321619715883309 1
0.00401789214551577 1
0.0188066511913793 0
0.010715686386762 1
-0.00750707948511488 1
0.0101523850577791 1
-0.00723319432195602 1
-0.00083443792379367 1
0.00747143980983233 1
-0.00993381170629026 1
-0.00388083378234257 1
0.00120607447787915 1
-0.0062004181500657 1
0.00258784042730032 1
-0.0122011877554529 1
-0.0131289848601926 1
-0.0195607615735346 0
0.00595768116172823 1
-0.00196643718123582 1
0.00740693802995574 1
0.00409581253195857 1
-0.0134818256472447 1
0.00142620684035414 1
0.0120755967760406 1
0.0121608013279296 1
0.000279748714110881 1
-0.0114358899722959 1
0.00498928358938954 1
0.001753740782393 1
0.00478604782655996 1
0.000177559645495455 1
0.00437952914983263 1
-0.00123081105940409 1
0.0139082278086432 1
-0.00174974039797488 1
0.00487233521479321 1
-0.00601497958584117 1
0.00293093848462983 1
-0.015384381557918 1
-0.00420383862336164 1
0.00154876724436543 1
0.00596344724076613 1
0.00402889172702535 1
-0.00339027522665935 1
-0.00149599258194163 1
-0.00480057571571074 1
-0.000879851315694444 1
0.000698977875100102 1
-0.00963729415547696 1
0.00345034177712717 1
-0.000621789829438654 1
0.00180630630081586 1
-0.0131855588153904 1
-0.00338801524845144 1
-0.00403752240199136 1
-0.00758754025269747 1
0.00514762570482787 1
0.00320608959057076 1
-0.00137861090813144 1
-0.00943291351409445 1
0.00936811721440225 1
-0.00715229720487919 1
0.00577163432824663 1
-0.00274817148968118 1
-0.00248823410621762 1
-0.000121933539792964 1
0.0100059189091372 1
0.00197680501909821 1
0.00754119273180472 1
0.00768939899697005 1
0.00333787911548896 1
0.0208091025268148 0
0.0127396721638474 1
-0.00371168640920495 1
-0.00559151565536241 1
0.00859016811747965 1
0.00116316217764379 1
0.00642562173793939 1
-0.012630553632821 1
-0.0119474416385051 1
-0.00304355976389055 1
0.00454259587873981 1
-0.00520405788502143 1
-0.00962611428129652 1
0.000530285344028561 1
-0.00185230459444223 1
0.00605403511681981 1
-0.00640298450175399 1
-0.00172021380655903 1
0.00486881843328888 1
-0.00486562693471261 1
-7.23026027671392e-05 1
0.00112995812599056 1
0.00106910036394852 1
-0.00311170669336535 1
0.0028357717961927 1
0.00321534620418783 1
0.0152074594039774 1
-0.00269749640405149 1
-0.000711997205782188 1
-0.00780014280442193 1
0.000740006823462557 1
0.00485685004089109 1
0.000514293880074863 1
0.017577672680127 0
0.0146548599834472 1
-0.0127452800986685 1
-0.00502442580956171 1
0.009979836217007 1
-0.0163928067935084 0
0.00657157728671653 1
0.00134735036490241 1
0.00900850797489546 1
-0.00540187658644322 1
0.00276505258111194 1
-0.0122575695992299 1
0.00642858045842732 1
-0.00150743316057783 1
-0.00435866857844082 1
0.0195215821249922 0
0.00369993153497911 1
-0.00799449016896899 1
-0.0145509894719569 1
-0.0167652434228928 1
-0.00627781918602691 1
0.0122197355478609 1
0.00627857667089995 1
0.00769863558888543 1
-0.00860496469451009 1
-0.0122406365004919 1
-0.0056928718513599 1
0.00197002301064152 1
-0.00195193489598872 1
-0.0191721215782354 0
-0.0145554014435517 1
-0.00648537029714156 1
0.0182432515811585 0
0.00686771827809251 1
0.00225724649725816 1
0.00702008398576466 1
0.00961449482860807 1
0.015207250963989 1
0.00637573296660969 1
-0.00871272464587008 1
1.85794761087097e-05 1
0.00500802036988119 1
0.00797167771775298 1
-0.00328712331496766 1
-0.00529797338693443 1
0.00832624844675453 1
-0.00138853509588436 1
-0.0106839416554222 1
-0.00489670483859206 1
0.00233798872501786 1
0.000508191727291318 1
0.0055127110404343 1
-0.0162254851138621 0
0.0126920798861565 1
-0.0103725654183287 1
-0.00243723675614714 1
-0.0121938308629281 1
0.00367838959961437 1
0.00144972001551058 1
-0.0153293225219774 1
-0.00539020805209928 1
0.0140520787075922 1
0.00315294742562978 1
0.00585205811841771 1
0.00837097860867131 1
-0.0101284230671711 1
-0.00610055882184096 1
0.00786190601058622 1
0.003713072605479 1
-0.000506462024644788 1
-0.000561465507381787 1
-0.000512763871923317 1
-0.0101160218228838 1
0.00648070301229294 1
-0.00636810650544842 1
0.0126149082663094 1
0.0124276192002326 1
0.000419102910725244 1
0.00755205348190013 1
0.0121159519960003 1
0.00788556786831856 1
-0.000311437478570301 1
0.0011267437218278 1
-0.0143775786900052 1
0.0148536834045856 1
-0.010499772562254 1
0.00572592407563384 1
0.00125667510474438 1
0.00118645021696464 1
0.0012813939619039 1
0.012329237082168 1
-0.0098058216438073 1
-0.0035246036631594 1
0.000317169746944195 1
-0.013245888355159 1
0.00376461554033619 1
-0.012738838396943 1
0.00871087715557588 1
-0.00640808437768485 1
-0.00190624384458381 1
0.0032919211452142 1
-0.00257972981252264 1
0.00713456238752742 1
-0.00616276899289377 1
-0.00723634454283484 1
0.0162851938370944 0
-0.00213656785966642 1
0.00743034526684157 1
0.00668937151706167 1
-0.00199581118260694 1
-0.00110593159193966 1
-0.00959072058174504 1
-0.00173526155262715 1
-0.0055052513122767 1
0.00452488306934122 1
-0.0163384991263091 0
0.00678771242875054 1
0.0139842425648531 1
-0.0123441795555134 1
0.00586405414447487 1
0.00530681945743473 1
-0.00299060904742217 1
0.010848142984736 1
-0.00299958913143241 1
0.0120951674197701 1
0.00231801197710924 1
0.00763550596520674 1
-0.00537753325166021 1
-0.0154172788795752 1
0.00347647407834872 1
-0.00577692518888711 1
-0.00710318112804313 1
-0.00615280969487991 1
0.00366662399140892 1
0.00837204150951953 1
-0.000222159447955235 1
-0.00482025787535543 1
-0.00413033875035331 1
0.00321882057181822 1
-0.00454815142831026 1
-0.00780292480561391 1
-0.00414027275658083 1
-0.00208467517929695 1
-0.0059782060169975 1
-0.0180987178970977 0
0.00551100966187822 1
-0.00230309352881914 1
0.0035212228549919 1
0.00284916253522228 1
-0.0108860764388221 1
0.00884067473361365 1
-0.00333231646117328 1
0.00655273912084653 1
-0.00694086964268635 1
0.0116205887502817 1
-0.00394489066117631 1
0.00828493062619367 1
0.000460192257562043 1
-0.00636533607927374 1
0.00364211011088838 1
0.00220560573675069 1
-0.0066071254461623 1
0.00115077876868205 1
-9.18256514018711e-05 1
0.0036975010656487 1
-0.01446335510089 1
-0.00261837093941092 1
0.00808238812006164 1
-0.0021312471579552 1
0.00228454356494651 1
-0.00347238967659412 1
0.00135601051439433 1
0.0141735857725387 1
-0.0113380042387974 1
-0.00784769470093066 1
0.00912203685976506 1
0.0109554679917871 1
0.00796711981368391 1
0.00394687576426239 1
0.0016986754280463 1
0.00078488943094752 1
-0.0010150506225724 1
0.000910473058548963 1
0.00071335874511193 1
-0.00156459478388773 1
-0.0173501539333817 0
0.00368181894843757 1
0.00750173757468002 1
-0.0102339690780015 1
-0.00515408077773165 1
0.00939831325858577 1
-0.000541634448935574 1
-0.00683653900893422 1
-0.0140052406806062 1
0.00283791995327209 1
0.00272827914750565 1
0.000885075069033622 1
-0.00435898663859738 1
-0.00853294051578123 1
-0.00375030748385805 1
-0.0211482971498411 0
-0.00167253055389466 1
-0.00495813094243908 1
0.0212166451161509 0
0.0113293124030975 1
0.00982890023478721 1
0.00536607575733208 1
-0.00694157112015897 1
0.00729164826632158 1
0.00656953339659041 1
0.00390929402122489 1
-0.00344891490053072 1
0.00886483839939463 1
0.00572045819528146 1
-0.0103393921321066 1
0.00210137677182443 1
0.00948282391808115 1
0.0183486432159189 0
-0.00355097634421721 1
-0.00690972742739386 1
-0.00398739100478757 1
-0.00805302809647848 1
0.00237716619962889 1
0.016369844269069 0
-0.00881022030888768 1
7.40322568858445e-05 1
-6.47677928462126e-06 1
-0.00655736589293389 1
1.36512218718101e-05 1
-0.00689935365859989 1
0.00473633227953587 1
-0.00446311247764548 1
-0.00189514014190976 1
-0.00247168918158563 1
0.00955010835467203 1
0.00183727111851696 1
-0.00115698501435734 1
0.00453910476689192 1
0.0158986478397463 1
0.000465373233338533 1
-0.00622926601877085 1
-0.00295789056670704 1
0.0145435983360481 1
-0.00675497712459928 1
-0.00133354917671513 1
0.000699913091551605 1
0.00736299741339815 1
-0.0171576149525525 0
0.00923521373573992 1
0.00887360651166486 1
0.00487442000954328 1
-0.00859718558145945 1
-0.00575592884009236 1
0.00443741965968797 1
-0.00516953763749918 1
0.00531593922674546 1
-0.00214856730764214 1
-0.00118697096342496 1
0.0013430553689819 1
0.000787215376557253 1
-0.00179402200152448 1
-0.0159361474073196 0
-0.00226845159481909 1
-0.00127103606137217 1
-0.00126925164027777 1
0.00346217730667915 1
0.00811589294138105 1
-0.00941137797774 1
-0.00434723240351861 1
0.00159272620900941 1
-0.00527336170797721 1
-0.00498758332470085 1
-0.00641573900118529 1
0.00746828525375087 1
-0.0147142067318313 1
-0.0111138388398851 1
-0.00591456539588004 1
-0.000669634972446739 1
-0.0135645421305263 1
-0.001354740700048 1
0.00611975549565965 1
-0.00499985811947765 1
-0.00216169281009624 1
0.00347794626585382 1
0.0221903862033418 0
0.000369599085560113 1
-0.00024065714846256 1
0.00267759336094442 1
-0.0115664430023481 1
0.000183389695882526 1
0.00797334747017925 1
0.00722523841844888 1
0.00010417826476981 1
-0.000109028209793454 1
-0.000784217685024407 1
-0.00557937464079205 1
0.000802036881044631 1
0.00936165597333376 1
0.0169790054960364 1
0.00179771379996893 1
0.00281756390919586 1
0.00186288705228412 1
-0.0164416165474675 0
-0.00295412680782899 1
-0.00579454388554193 1
-0.0227952854185612 0
-0.0115227328445813 1
-0.00118868827728197 1
-0.0100212675688713 1
-0.00771362580131552 1
0.00420451713095647 1
-0.00520962429103293 1
0.0138633663322634 1
0.00553001133204512 1
-0.0180289439576873 0
0.0059668241544837 1
0.014399254713101 1
-0.0118448358684253 1
-0.00216623393806458 1
0.00229206549345824 1
0.00663112870476888 1
0.0196818462756939 0
-0.0113421069613285 1
-0.016737725364672 0
-0.00275852050875128 1
-0.0178451768263437 0
-0.00925760944811472 1
0.0032097051381133 1
0.00752933143356332 1
0.0027500329068124 1
-0.00149143788511349 1
-0.0029706053637216 1
0.00660131418521388 1
-0.00084801789010061 1
-0.0113718915867738 1
0.00205494449561199 1
0.0025664751664527 1
-0.0108645691119951 1
-0.00592678174669613 1
0.0146814871205671 1
-0.00818849942368286 1
0.0068398448880193 1
0.0023473333982451 1
-0.0017602599453525 1
-0.000447389243815618 1
0.00205285875505872 1
-0.00530645452069431 1
0.000174661586899098 1
0.00417017256319049 1
0.0094066733608027 1
-0.00634434176620133 1
-0.0129425484649885 1
0.00238576120670962 1
0.000367549836531965 1
0.00130032658497169 1
0.00502906622056294 1
0.000929711385019793 1
-0.00450370056217905 1
0.00967920452612409 1
0.0103359073868621 1
-0.00397373785700489 1
0.000293529722826056 1
0.00134120542980685 1
-0.00107878813250402 1
-0.00102151715025477 1
-0.0157400877596027 0
0.00413543908274125 1
-0.000714426284676709 1
-0.0115913137599299 1
-0.0028997857935901 1
0.00116409741068819 1
-0.00482497618749891 1
-0.00443479072699393 1
-0.0016205350131669 1
-0.0113927406002863 1
0.00450828143640016 1
-0.011825966966503 1
-0.00812297278764534 1
-0.00771115985915135 1
-0.000927070976822776 1
-0.00570649459568341 1
0.0143098977627917 1
0.0122009247944724 1
0.00456284552543904 1
-0.00150448583271005 1
-0.00593357798783822 1
0.0307644102527523 0
0.0127650770816311 1
0.00295704138811839 1
0.00222018443144011 1
0.00475036573807785 1
-0.0202791601786039 1
-0.00110138630177588 1
-0.00344492686824266 1
-0.0125351626631844 1
0.000853843768078426 1
0.00585977697152965 1
0.000864278497355157 1
0.00829535091527264 1
0.00264220787783589 1
-0.00457120175677236 1
-0.0104135951540176 1
0.00557024623941579 1
-0.0050209742357421 1
0.00482778806360382 1
-0.00861581915596583 1
0.00171728908858704 1
-0.00419568846805613 1
0.00606803655822637 1
-0.00944618311947314 1
0.00643546737598042 1
0.00934567970330321 1
-0.00955913509634511 1
-0.00612802285158517 1
0.00591049792248163 1
-0.000573075015717718 1
-0.00706371389366186 1
0.00480815510206123 1
0.002036473479423 1
0.0108406322965979 1
0.000356569067419038 1
-0.00890522177997579 1
0.00727514370082087 1
0.0108351918263545 1
0.00168182769391585 1
0.000461087681920755 1
0.00143846870389056 1
0.0121014457721467 1
-0.0101416841161429 1
-0.00827936981969377 1
0.0088601510739383 1
-0.000830814067375409 1
-0.00402634004305657 1
-0.0188899916482955 0
0.00332931977298033 1
0.00544707006881903 1
0.0115471875395492 1
0.0135599780580724 1
-0.00125881084658523 1
-0.011323808925088 1
0.000307832175926862 1
0.00299782489294169 1
-0.0113418962822549 1
0.00647989233142062 1
0.00914123099799218 1
-0.00534891622052205 1
0.00410586112808588 1
0.00697089122687877 1
-0.0098143404396167 1
0.0146296501792355 1
-0.0135050726231026 1
-0.00713612195089407 1
0.00230958621066809 1
0.00158490595749517 1
0.00502371896268189 1
-0.000380604538343895 1
0.0199866121853043 0
0.00640677425685441 1
-0.0118241980803854 1
-0.00581918205022196 1
0.000639441468789005 1
0.0108179122598084 1
0.00504491421227455 1
0.00129524156987827 1
-0.00267239672451042 1
-0.00370475744569096 1
-0.0118924232201228 1
-0.00427903207339934 1
0.0134973013183708 1
0.00225221814760087 1
-0.00750485310118259 1
0.00980040468338435 1
0.00505387078447347 1
0.00610779412434655 1
0.00733956858544653 1
0.00847834768265075 1
-0.00320305336370158 1
-0.00185667635393974 1
0.00810775372059614 1
0.00156566791660193 1
0.00395382597231533 1
0.00528492803429291 1
0.00582263631814989 1
-0.00827958115861548 1
-0.00306961949283276 1
-0.00845583192534294 1
0.00204672725384844 1
-0.0116834043320603 1
-0.0106414366350972 1
0.00151626785647808 1
0.00419523823613868 1
-0.00989708962008662 1
0.000149720982541981 1
-0.0135083987124407 1
-0.0163443801781494 1
0.00554433084924755 1
-0.00426370147930286 1
-0.000494996556200326 1
0.0116660094743451 1
-0.00315626033681633 1
-0.0259931599008951 0
0.00734811928293429 1
0.00483569060511186 1
0.00606026164388903 1
0.0147602324410815 1
-0.0079735757389292 1
-0.00513934505032077 1
-0.00238632207929129 1
-0.0150403515022451 1
-0.0132566610881701 1
-0.0104685737865673 1
0.00293361213291746 1
-0.00558124174029685 1
-0.00254104026886057 1
-0.0114393816675705 1
-0.0133863112602717 1
0.0066539913688556 1
-0.00811249542219373 1
-0.0220889066440602 0
0.00839040558682075 1
0.0131758712707713 1
-0.0134293354224689 1
-0.0023670573892683 1
-0.00165044311855853 1
0.00703008836749598 1
-0.00324576845197367 1
0.00762690147412466 1
-0.00471190616425399 1
0.0060430757112865 1
0.0135519779335952 1
-0.00164329611027613 1
0.000526614898084766 1
0.00192811759644129 1
0.0099697708870371 1
0.00197461006954798 1
-0.0016475767397291 1
-0.00588147571119459 1
-0.0113551222569316 1
-0.00275687487467509 1
0.0117076553964412 1
-0.000472921533421081 1
0.0122349017098436 1
-0.00228967772269451 1
-0.00555881382979341 1
-0.00964777641801039 1
0.00435973132510988 1
0.00385849368628022 1
-0.000123247850304804 1
-0.0106486484445641 1
-0.00373182702264846 1
0.00238904910162744 1
0.0076457870251005 1
0.00612274065986752 1
-0.00645264739269372 1
-0.00522331045336284 1
-0.00625454653028396 1
0.00705968108184502 1
-0.0167224930692983 0
-0.00727842636748705 1
0.00860234368808706 1
-0.00166017091108761 1
-0.00804878944491435 1
0.00726870976591526 1
-0.00244312676838859 1
-0.00282145280185465 1
0.000921360029784206 1
-0.0116209348342815 1
0.00823341582239811 1
-0.00570783656773143 1
-0.000344008637276533 1
0.00907524511812902 1
-0.000734063936917682 1
-0.00537618072015162 1
0.00726291898983533 1
0.00182806501755769 1
0.00501692611110508 1
-0.0114530763822762 1
-0.00354479251920771 1
-0.0146719279118929 1
-0.013140025225457 1
-0.00460383666688947 1
-0.00665887740825319 1
-0.000833361593825925 1
0.00551690318184191 1
-0.000219504778552104 1
-0.00555163335925756 1
-0.00674615851989698 1
0.00203212760418382 1
-0.00328649575003571 1
0.00735811335054519 1
0.000757011677971381 1
-0.00714816602470899 1
-0.00456614422342602 1
-0.00224586020989575 1
-0.00757426893890927 1
0.00950261203072114 1
0.00402788167166022 1
-0.0153983846505103 1
0.00101702509715369 1
0.015484041970071 1
-0.00589504171424063 1
0.0102237063440854 1
-0.0102924903885495 1
-0.0155218610700941 1
0.00258967388184741 1
-0.0103598021063364 1
0.0126949473256902 1
0.00930411565487733 1
0.00235519054631507 1
-0.00417554484528178 1
0.00905649643108291 1
0.00784216492687568 1
-0.00413847962985553 1
-0.0070547566104924 1
0.000716306776484575 1
0.0100219503999315 1
-0.00488440959896197 1
0.00649066687449163 1
-0.0041686810785988 1
0.00736498761271875 1
0.0103625175006228 1
-0.00161512872467524 1
0.0141337001637462 1
0.00276256716392215 1
0.00800595855008438 1
0.0136055570071976 1
-0.00532087594137081 1
0.00915622510697388 1
0.00403419695603426 1
-0.0154280911265519 1
0.000994864132264654 1
0.00192812740757428 1
0.0113777710695503 1
-0.00423144097828819 1
-0.00342631336534895 1
0.00567924082857258 1
-0.0159104787510144 0
-0.00898717399494034 1
-0.00373007865060496 1
0.0142116364646032 1
-0.00582606762851782 1
0.00318708620414895 1
0.00682444849329911 1
0.00917389649500516 1
0.0040437661486064 1
0.00715760530333514 1
-0.0193868284896015 0
-0.00288211840938319 1
0.00198345714558193 1
0.00184148167995274 1
0.00587005913359347 1
0.000784523871945625 1
0.00347067224603664 1
0.00659445072215094 1
0.0071647610038741 1
-0.006457150133225 1
-0.00370506552914776 1
0.00393643284732838 1
-0.00281364800649336 1
0.0118333796386344 1
-0.00925410265507953 1
-0.0078019686198697 1
-0.00595154168110466 1
-0.0217271532027466 0
0.000730783696706446 1
-0.0100796915863226 1
0.0158777636164994 0
0.00616339113389066 1
-0.00478024138921962 1
0.0040548366075849 1
0.0193647356355732 0
-0.00666100995913958 1
-0.0112549310125549 1
-0.0071851819155771 1
0.00894745431535274 1
0.0142577851076894 1
0.000226210737950544 1
0.00671718354874106 1
-0.00305909329695099 1
-0.00120804486230876 1
0.00445225560239575 1
-0.0113734401902096 1
0.00581671908122043 1
0.00514365791423306 1
0.00247414615590492 1
-0.00272853669094937 1
-0.000451188258338327 1
0.00244068713383665 1
0.00604789737974154 1
-0.0144056316340747 1
0.00308354496909259 1
0.0169477686934749 0
0.00905385595312522 1
-0.00540330199379872 1
0.00726649828450374 1
0.0109836385309286 1
-0.000889792330997523 1
0.00797537565913629 1
0.00177464816427263 1
0.00508706919069362 1
-0.00462329017455509 1
0.00227743032431604 1
-0.000826620850230501 1
0.0138013141280224 1
0.0097620796599742 1
-0.000607808146503227 1
-0.0105952172318558 1
-0.0014085141732153 1
-0.00294642957098687 1
-0.00161023349271171 1
0.0127812126333979 1
0.00444504263383541 1
0.00135169046578687 1
0.0168992528074314 1
-0.00610063027165043 1
0.00396455574068134 1
0.0010851192074621 1
-0.000920868445375961 1
0.00379072551312201 1
0.00329771886036797 1
-0.00217391530438245 1
0.00775991654807009 1
0.00171766797855927 1
0.00656446617968441 1
0.00857556101115428 1
-0.0123643454145294 1
-0.00985381217251608 1
-0.00498644701274807 1
0.00151144122097044 1
-0.00546767212861418 1
-0.00528711862028649 1
-0.00123415269337725 1
-0.00617622982972773 1
0.0144825088198664 1
-0.0015410654602899 1
-0.00589049297989506 1
-0.00307350474142681 1
-0.00365720845063382 1
-0.00407870824729953 1
0.00196633750616966 1
-0.00202827798789532 1
0.00462370750953925 1
0.00212830364833334 1
0.0123541805827138 1
0.00603283831266961 1
0.0225505552340693 0
0.00200608021005352 1
0.0030572466578244 1
-0.00150251275189715 1
0.0057287819666668 1
0.00253746664470418 1
0.0103010103133822 1
-0.00199429912897927 1
0.00323806357894281 1
0.00837692147519876 1
-0.0109061537599966 1
-0.00424571417924188 1
0.00551916351057526 1
-0.00206767152372888 1
-0.0023778771594918 1
0.00519597452839034 1
0.00490428713033727 1
-0.00682895281199115 1
0.00462936353937638 1
-0.00602641617241883 1
-0.00443483997012582 1
0.0132995288769162 1
-0.00735015851844193 1
0.0153273488482231 1
-0.0056989025359115 1
0.0197300552952798 0
-0.00104159324140089 1
-0.00684699826634598 1
-0.0017017311730492 1
0.0108660159695343 1
-0.00808509153795934 1
0.00281279451262879 1
-0.00171533742724258 1
0.013270916331998 1
-0.0104694344294535 1
-0.0117149355692329 1
0.000659280637230728 1
-0.018655643896197 0
0.00639404869288066 1
-0.00749939178211669 1
-0.0112965963922412 1
-0.00343748922556071 1
-0.0156807520755012 0
-0.00156713145534503 1
-0.00855051226010871 1
0.00188113858071615 1
0.00824039234600108 1
0.00248542930719444 1
0.0049189471307002 1
0.00028569726655126 1
0.000422663583366505 1
0.00586554571353216 1
0.000678496249861973 1
-0.00744364840485989 1
-0.00266681103340732 1
-0.00736061047570441 1
-0.00594731115300783 1
-0.0118368227562785 1
0.00135464385346901 1
-0.00795179831698944 1
-0.0135677400366235 1
-0.00421108781482296 1
0.00306984167926267 1
-0.00239845418997278 1
-0.00228535959290732 1
0.00745791477991272 1
-0.000262611302657401 1
0.00321218789933769 1
0.0156490725955177 1
-0.0104505304170849 1
0.0118182400682033 1
-0.0116577482237473 1
0.0118196854262311 1
0.000120699151818266 1
0.00350567153450309 1
0.00348515460126685 1
0.000289545943666176 1
-0.0111900704198149 1
0.00676855453924519 1
0.00939900188221163 1
-0.00276699222457405 1
-0.00274482878560006 1
-0.000858360105046406 1
0.00816952252517635 1
-0.00691835086109326 1
-0.00433760491124734 1
-0.0126105115015185 1
0.000924630511822882 1
0.00493767072968621 1
0.00842357440947607 1
-0.0121410612606365 1
0.00053020848169491 1
0.0114969072401214 1
0.00983511323187591 1
0.00929257291287006 1
-0.00800764651357874 1
-0.0177259743718297 0
-0.00944984782623147 1
0.00812168558539273 1
0.00848899328235544 1
-0.0153709764920109 1
0.00138327283149755 1
-0.0151210109540658 1
0.00864270712087809 1
0.00334710383542996 1
0.0079429532377431 1
-0.0174175507126498 0
-0.00531646867109673 1
0.00792105793660135 1
0.00615737168871791 1
-0.00568789363091794 1
0.00741025552752024 1
0.0116247457786573 1
0.00546159510989453 1
0.00463702030283803 1
-0.00526082707624478 1
-0.0016910647690306 1
0.00572769210062698 1
0.00384918313594919 1
-0.0124303261190356 1
-0.00707362927215697 1
0.00577946789180138 1
0.00272099046684518 1
0.00843797416413544 1
0.0014096120496266 1
-0.00190812909440109 1
0.00438712747229181 1
-0.00848366561572901 1
-0.00533668356002844 1
-0.000840146227741453 1
-0.00238086855636335 1
0.0112949697608024 1
0.006494072699264 1
0.0115423640088533 1
-0.0104158479458002 1
0.00547028928587404 1
0.00196457870733134 1
0.00297475733603871 1
-0.00500382932899417 1
0.00367654129210201 1
-0.00570926815848433 1
-0.00209793503544282 1
0.00724739071179514 1
-0.00439282056225633 1
-0.00701544673404314 1
-0.00148920351562721 1
0.000385537136268389 1
0.010483247538996 1
0.000286185937658629 1
0.00703795306109374 1
0.0039066102007103 1
0.000790284910576018 1
0.0039629855943776 1
-0.0065173526214547 1
-0.00201850800328192 1
0.00675367831304517 1
-0.00362378833752046 1
0.000659436837070051 1
-0.000208264101885733 1
-0.00864019152454662 1
-0.00274857912393402 1
-0.0138206434957836 1
0.0139799816326787 1
0.0100085220125367 1
-0.00781455664246917 1
0.00661660028915068 1
-0.00348066721322915 1
0.0183086438460373 0
0.00468643172357499 1
0.00740805905874177 1
0.00429649788187315 1
0.00881627900035912 1
-0.0080435749291114 1
0.00641263607556196 1
0.00545638929764953 1
0.00474801289123858 1
-0.00981204443403654 1
0.00676184313729097 1
0.0140252575003892 1
0.0111583643498017 1
-0.0141944471701321 1
0.00561980701424624 1
0.0076518633165504 1
-0.0169186015082066 0
0.00988388904598235 1
0.00123534377277314 1
0.00808390426111454 1
0.00268318482818717 1
0.000644827743301272 1
0.00534114680137238 1
0.026834239628623 0
0.00553721193178861 1
0.00261071989337228 1
0.0028605195200944 1
0.00828676842375729 1
-0.00307795611601737 1
-0.00391076283892297 1
0.00901184222740888 1
-0.00496542453796463 1
0.00883861955382235 1
0.00379864302694719 1
-0.00134376929537629 1
-0.00249820716226176 1
-0.00135036827292452 1
-0.00807480612766608 1
0.00584846218703706 1
-0.00379586254754531 1
-0.00329625304379169 1
0.00740191570904564 1
0.00486381895349379 1
0.000443492418166633 1
-0.00764610188022173 1
0.000151032860819859 1
0.000461070292178879 1
0.00370232990491554 1
0.00805403455446577 1
0.0044489383954493 1
-0.00346373702279214 1
0.00160122481924339 1
0.00577510740294312 1
-0.00278960318756327 1
0.00407748177345051 1
0.00213602875213927 1
-0.000316776164820739 1
-0.0134105489621123 1
0.000496171229070707 1
0.00433283908398247 1
0.00820842878480681 1
-0.00110391976774391 1
-0.00927742412075554 1
-0.0149958118659503 1
-0.00779723268589537 1
-0.0124238672589121 1
0.00624106074180921 1
-0.0184291638409051 0
0.000160522587646526 1
-0.000908224704089884 1
0.00231843937922696 1
0.0045455473783581 1
0.0114123867023547 1
0.00492737856954308 1
0.000895670490414275 1
-0.00746487978378482 1
-0.0118844677445613 1
0.00695050350676678 1
-0.00183608168978957 1
-0.00226829591515126 1
-0.000706774170900995 1
0.012520529749964 1
0.00410586307458019 1
0.00244501621826681 1
0.000353273964147271 1
0.00733400262364031 1
0.00171352587333702 1
-0.0078855488489854 1
0.0102764617670088 1
0.00890924663368855 1
0.00634516374040868 1
0.00209689336079059 1
0.000765790133001823 1
-0.000142794370733301 1
-0.00316914995589369 1
-0.00887899322082869 1
-0.00693129877240601 1
-0.0105484842786159 1
-0.0142231846329851 1
0.00802613794609656 1
0.00204479939111205 1
0.0081772611439534 1
-0.0044425255530234 1
-0.00633092431618805 1
-0.0100044856333471 1
-0.00167561735412472 1
0.0129941384506966 1
-0.00470388109112282 1
-0.00845737092886313 1
-0.0029366462437182 1
-0.00169346542825667 1
-0.000977512329331634 1
0.0049881317595889 1
0.00100832623660343 1
0.00396418986939585 1
-0.00941122867354005 1
-0.00627527554906702 1
0.00854559469805069 1
0.00813002765266852 1
0.0120312224859656 1
0.00915845266066787 1
0.00559143478548796 1
-0.00629961640443716 1
0.00881770873533377 1
-0.00654542951699247 1
-0.00355428700673491 1
0.00797215868449383 1
0.00211884901739161 1
0.0020254476837599 1
-0.00640588404581763 1
-0.00123267133915481 1
0.0132042102702278 1
-0.0104037689731387 1
0.00229582829208474 1
-0.0153993277599373 0
-0.000369364462028942 1
-0.00870504163744656 1
0.00921012759456609 1
-0.0119603995153313 1
0.00735058517024941 1
0.00272597192622551 1
0.00563191476522111 1
0.00321337577726327 1
-0.00825029564298359 1
-0.00355858970038494 1
-0.00553748218357479 1
-0.00380406981328943 1
0.00122353998835643 1
0.00165317401086741 1
-0.00932070344573011 1
0.00687595699927871 1
0.0037991753462437 1
0.00794645003771657 1
0.00621087189059079 1
0.000766763065276579 1
0.00495978211923989 1
0.00705753052893891 1
0.0113829955784522 1
-0.00406019322478476 1
-0.00872908003695407 1
-0.000100690954223329 1
0.00452659290632079 1
-0.00211964333661668 1
0.000221350721651608 1
-0.00910483630983306 1
-0.00128614212340361 1
-0.00335083927138046 1
-0.00103802254062518 1
-0.00276762585146302 1
-2.46356666057267e-05 1
-0.00169637836599976 1
0.0122235625831751 1
0.00193128278466113 1
-0.00151056051493826 1
0.00597132638067003 1
-0.00357429894067461 1
-0.00774710538851801 1
-0.0016795356887683 1
-0.0129374899129 1
0.0078376717938573 1
-0.000190484375346297 1
0.0168365178422607 0
0.00508200087623977 1
-0.000143736867849049 1
0.00775173851822757 1
0.00299002887226349 1
0.00170550695516346 1
-0.0079910461497211 1
-0.00212878942115952 1
-0.00850350324876078 1
0.0026091444123129 1
0.00272101220677728 1
-0.00112112380857248 1
0.00073458969618561 1
0.00827452112880632 1
-0.0101975643282386 1
0.00292204463640277 1
0.0102437529510577 1
-0.00720837689803437 1
0.0129262257417851 1
0.0138410713801374 1
-0.017660248866175 0
-0.00274090698393796 1
0.0162371459491226 0
0.00782634000909458 1
-0.00557563765426947 1
0.00826708978171868 1
0.0192264828706693 1
0.00316652039012897 1
-0.0006777325214794 1
-0.000271814851612324 1
-0.00523806827717964 1
-0.0117617920897823 1
0.0150423191544885 1
-0.00156998668777805 1
-0.00112987887914239 1
-0.00632962257006932 1
0.00546698269865945 1
-0.00495668646872169 1
0.00458800654760877 1
0.00112995939731714 1
-0.00195577116150353 1
-0.0041114135453488 1
-0.00889764512815977 1
0.00560089792250366 1
0.00187215332231504 1
-0.00650758624916731 1
-0.00483338620479115 1
-0.0100721995893782 1
-0.00147765803426684 1
-0.0102193276655515 1
0.00607473581961092 1
-0.00225274411935955 1
-0.00741824850226336 1
0.0124579129846641 1
0.0130252130727164 1
0.00426450374573174 1
0.00998260341510314 1
-0.0123892201585914 1
-0.00706824904874758 1
-0.00227048551001552 1
-0.00334793926362518 1
0.00163545210024018 1
-0.0104460535912925 1
0.00315188841175523 1
-0.00734265257946819 1
0.000935774012912833 1
-0.00122695325701869 1
-0.00405259548095968 1
0.0104954733673823 1
0.000493412883698477 1
0.00338992274116987 1
0.00447453533532417 1
0.0107289168992015 1
-0.00128683092730868 1
0.000154840185831247 1
-0.00105589656046969 1
-0.000711423756870712 1
-0.00251184372208699 1
0.00186389478625461 1
-7.50051056519277e-05 1
0.0116563756868794 1
0.00456223039177166 1
0.00804448789648067 1
0.00862625725287799 1
-0.00258472454419973 1
0.00187206271722508 1
0.0118944750419821 1
0.000645950892752145 1
-0.0121542454193793 1
-0.0128809188679597 1
0.0166241609621606 0
-0.00924300307758975 1
-0.0112106373489167 1
-0.00208198279679261 1
0.0115357115430334 1
-0.00924571053915187 1
0.0150662166074187 1
-0.00320230510838296 1
-0.0127999067407684 1
0.00986696746331839 1
0.00200691589152569 1
0.0010355642956554 1
0.0173912613613022 0
-0.00582405585698819 1
-0.00993145406406389 1
-0.00165360150812125 1
0.00814250085746536 1
0.0127706597172939 1
-0.0093198810760469 1
0.00319187880438066 1
0.0135467559233748 1
-0.00115311825732922 1
0.00964092135571165 1
-0.00885457792785336 1
0.00700447462888658 1
0.00775783615224636 1
0.00599418101614874 1
-0.00187360601505032 1
0.0049268282492665 1
0.00246484657623073 1
-0.000266894062389597 1
0.00141652337848665 1
-0.0138079865548301 1
-0.000521656063008618 1
0.0117387867434857 1
0.000134275743602893 1
-0.0110209812783288 1
-0.00734201350174483 1
-0.00811117731137169 1
0.00548362411198534 1
-0.00681780831856924 1
0.0114632014541789 1
-0.0107405802783997 1
0.00128663758002922 1
0.000908933351303929 1
-0.00472815077732938 1
0.00662134825795756 1
0.00945607536296961 1
-0.000595809593954468 1
0.00409267702069394 1
-0.00807611549614411 1
-0.00708766697738364 1
0.0130371835492095 1
-0.00433026550020706 1
0.00200407586670096 1
-0.012733451383329 1
-0.00815436306752156 1
0.00357547388658305 1
-0.00190728444775546 1
-0.00778610471180646 1
-0.00684949310010896 1
0.000396592541774305 1
0.00429764703098645 1
0.00913735417998837 1
0.0101676216524595 1
-0.00356158125769052 1
0.0128263654492882 1
0.00969704067732566 1
-0.0189911245274512 0
0.0176545364376803 0
-0.00380236149029301 1
-0.0117696396757904 1
0.0252462677738939 0
0.00360309544255114 1
0.0081059044407717 1
0.00859591209459936 1
-0.00602624841776345 1
-0.0167206780278745 0
-0.0258597269705872 0
-0.00180769199347875 1
-0.00325816923712135 1
-0.00029316081868381 1
-0.0251066764371772 0
-0.00987148327995341 1
-0.00925427249549121 1
0.00942567826750845 1
0.00423915431581989 1
0.00180147110551821 1
-0.00744641986208152 1
-0.000241968240781976 1
0.0119865979053566 1
0.00749421266333412 1
-0.000513378527671061 1
-0.000946132083750727 1
0.00899513091534971 1
-0.00427415457029117 1
-0.00556925715333638 1
-0.00334656434301028 1
0.00581661161580368 1
-0.00138985635546573 1
-0.00465868231253 1
0.00129659418755167 1
0.0195966901541003 0
0.00270640378317915 1
-0.00595895487324779 1
0.00116497854184699 1
0.0231803316174178 0
0.00689583056009348 1
0.00731930470206064 1
0.0020272162566003 1
0.00192371374654596 1
-0.00061634144806144 1
-0.00394017254358204 1
0.00389439324359464 1
0.00133055049949011 1
0.0034900595847789 1
0.00247346137392658 1
-0.0190800416353537 0
-0.00754562820425164 1
0.00140112048892519 1
-0.00285594265556017 1
0.0140814778037968 1
0.0053444558613706 1
-0.00765225014361127 1
-0.000169576903563812 1
-0.00461743855643109 1
0.000889670439225414 1
-0.0117167269771107 1
0.000580299060758745 1
0.000994482002862705 1
0.00761809159874584 1
0.00855252104525731 1
-0.0029582135942065 1
-0.00632094927072078 1
-0.004876840060318 1
0.00456624865248885 1
0.00897290576550192 1
-0.00718921368377539 1
-0.00463742541917034 1
-0.00327567647829358 1
0.00185480173783209 1
0.00386569719651387 1
-0.00923885982298295 1
-0.00596696707503939 1
0.00654803458582581 1
-0.00556292708893879 1
0.00726049592403956 1
0.00334754623303456 1
0.00251858652024785 1
-0.00629441078497661 1
0.00945257001464596 1
-0.00463422479034232 1
-0.00653473244010283 1
-0.00194155067579535 1
-0.010345813068725 1
-0.00302396675763364 1
-0.0105361373519473 1
0.0028673745749232 1
0.00807568922972289 1
-0.010250496036881 1
0.00279755143338349 1
-0.0114629453518692 1
0.000360646159136687 1
-0.00651227072602266 1
-0.00426259169396592 1
-0.00745917414455291 1
-0.00162999967141429 1
0.00310069777912493 1
0.00824685962749236 1
-0.00551495430346991 1
0.00878078088110395 1
0.0142553735148318 1
0.00490130544870696 1
-0.00680117040631363 1
0.000366342980692789 1
-0.00279445574653151 1
-0.000399731315185754 1
-0.00375342524611395 1
0.00836413555735862 1
0.00175938106224761 1
-0.0151572990254435 1
-0.000671644021445779 1
0.0107091349823432 1
0.00919104427982853 1
-0.000313630912199323 1
-0.0161078233866644 0
-0.00742682891270635 1
0.00955978772925851 1
0.000190873064043263 1
0.010305283793241 1
-0.0134294874753649 1
0.00293948280610041 1
0.00989598193905477 1
-0.010951691238392 1
-0.000662895690688495 1
-0.0038794437185766 1
-0.00493462117632279 1
-0.00725292808933272 1
0.00796761406368249 1
0.0053431008715983 1
-0.000646854627651582 1
0.00557334482992405 1
-0.00386423172069599 1
0.00488737261991721 1
0.00145275622441834 1
-0.000641759727681431 1
0.00296914647038011 1
-0.00950623023343656 1
0.00407890292520317 1
0.0039333537551479 1
0.00613727486885996 1
-0.00708493592967982 1
0.00390420204289929 1
-0.00548950016362706 1
0.00268168663236171 1
0.000728236958466084 1
-0.00714323327391266 1
-0.00839676699780931 1
-0.00141467547202464 1
-0.00509305472769222 1
-0.0105670662583301 1
-0.00730536728909894 1
0.0130446804581278 1
-0.00704492787397758 1
0.00417141290666523 1
-0.00500222136750714 1
-0.00645444937139159 1
0.00994529058958764 1
-0.00735031699482255 1
-0.00340969911963342 1
0.0012310479626463 1
-0.00309683817051096 1
0.00261437359786937 1
-0.00370599314044131 1
0.000735906882003736 1
0.00179303947671598 1
0.00561972955939263 1
-0.0114856222112033 1
-0.0113881218637224 1
-0.00592591958242458 1
0.00222216431247516 1
-0.00285483913581504 1
-0.00889088020762932 1
0.0160994082407002 0
-0.00652635841663443 1
0.0125913407024954 1
-0.0186928183945133 0
-0.00608627079518134 1
-0.00220246210399574 1
-0.0050424796918945 1
0.00176548598130603 1
-0.000808629444515125 1
-0.00125954719007586 1
-0.00708231081058649 1
-0.0100704076226741 1
0.00594541726669964 1
-0.000119566946813883 1
-0.0117034292407911 1
-0.00471046677591613 1
-0.00315248289753915 1
-0.0123398613636521 1
-0.00946824356611236 1
0.010789646717146 1
-0.0172262824756791 1
0.0139245671898658 1
0.00196919057108328 1
0.0011614847245005 1
0.00142683885259199 1
0.00972599133832378 1
-0.000757922174875503 1
0.00046154387417218 1
-0.00373344548291617 1
-0.00276616310249215 1
0.0211280301390036 0
-0.00319795551741256 1
-0.00645511300127244 1
0.00882198306313487 1
0.0109433785290893 1
0.00454601289095065 1
2.75333213633263e-05 1
0.0162128331296561 0
-0.00867558949387265 1
-0.0111337523958337 1
0.00655078500105569 1
0.00310819164454497 1
-0.00842835354419495 1
0.0086769472064046 1
0.0133752669050806 1
-0.00812400155383553 1
0.00681868947866073 1
-0.00134896793822638 1
-0.0125452097497616 1
0.00125333050894017 1
-0.010138907995792 1
0.0120443401992973 1
-0.00275436787997553 1
0.00119416744396986 1
-0.00681424643724527 1
0.011335358660121 1
-0.00637388844989918 1
0.00705067802789095 1
0.000883487508927651 1
0.0106442500521471 1
0.00692839434646125 1
-0.0108266497601538 1
0.00344764685177971 1
0.0092241621457203 1
-0.00182922040518244 1
0.0185970811598576 1
-0.00249535708505526 1
-0.00831028630071208 1
0.0202022613262018 0
-0.00446677441218187 1
-0.00991924374845777 1
0.0138867290569792 1
0.00132303023445579 1
-0.000402485818291074 1
-0.00328546596019288 1
0.0137365565748422 1
0.00114801945429548 1
0.00935971135687872 1
0.00311178656313582 1
0.00916734522786737 1
-4.64284895312775e-05 1
0.00554749216527652 1
0.00483455074619859 1
0.0106606547672187 1
-0.00545488489194418 1
0.0140715389958182 1
0.012790374975005 1
-0.00338731780776498 1
0.0152295102624907 1
-0.00849749672335144 1
-0.00903107453826189 1
0.00759946902881471 1
-0.00813374891215403 1
-0.00688708033311882 1
0.0074415300371758 1
0.00719821284551732 1
-0.00718916276286138 1
-0.00501280017775242 1
-0.0053076446450957 1
0.00573570795066303 1
-0.000315829254935738 1
0.00401999997492102 1
0.00149852814318508 1
0.00278808496559415 1
0.00420589219614507 1
-0.00124415234599399 1
-0.00900971063272241 1
0.00540916667613225 1
0.0100209480522356 1
-0.019126179231445 0
0.00399051533939467 1
-0.0147355985064002 1
-0.00817648353333869 1
0.0050139440341351 1
-0.0138332523295681 1
0.00700110468315117 1
-0.0107068468320969 1
0.0237621617368162 0
0.0157723757092201 1
0.00652404565431156 1
-0.00710372156454523 1
0.0111247608026109 1
0.00489571664899307 1
0.00130322267825247 1
0.0131266343542563 1
-0.00933859674971766 1
-0.00277689905575267 1
-0.00154194941879849 1
-0.000384709779969962 1
0.0101094992463047 1
-0.0125396336347255 1
-0.0176226575104414 0
0.00804908659012256 1
-0.00441872550234421 1
0.00555951197230343 1
0.000388743169062471 1
0.00590442654475287 1
-0.00835839765869152 1
-0.0041378753869775 1
0.00298665616738526 1
0.000973842024140385 1
0.00482200030553346 1
0.00645532124455233 1
0.000152700001120448 1
0.00580617044094555 1
-0.00119461987469058 1
0.000260365942856429 1
-0.0101885601408897 1
-0.0147209906692054 1
-3.58892899085055e-05 1
-0.00796090249089682 1
-0.0033478696946919 1
-0.0027495388683165 1
-0.00784103775486565 1
-0.00195223751417084 1
-0.00728377654455887 1
0.00783264044153372 1
-0.0083036957819187 1
-0.0013665230587112 1
-0.00578843687574936 1
0.00317528726158789 1
-0.00203946321581065 1
-0.0102069372784759 1
-0.0143389361466027 1
-0.00183500103774203 1
0.00760433655746104 1
0.00125307705876799 1
0.00135309818249305 1
-0.0130651703937268 1
0.00423853609755425 1
-0.000575501743155734 1
-0.00170343557055981 1
0.00137902124105749 1
0.00783675360111656 1
-0.00601301709863678 1
-0.00630164272673323 1
-0.00122527681331812 1
-0.0138334624126428 1
0.00923629551164482 1
0.0100529194763383 1
0.0127550745408693 1
0.00912399863571639 1
-0.00603663603057942 1
0.00141009325965036 1
-0.00481497812598183 1
-0.00945936316125951 1
-0.00254233611556711 1
0.0107044303580989 1
0.000539896995243049 1
-0.00731245850424399 1
-0.0124778374003706 1
0.00209779968030401 1
-0.00149566593298747 1
-0.00147818977409343 1
-0.0162725054139939 1
0.000266083464594738 1
-0.0106804853995056 1
0.013840227419648 1
-0.0145027088499867 1
-0.0142719777866622 1
0.00365597474547129 1
-0.011949984450148 1
0.00455136110850471 1
-0.00134407092093646 1
-0.00167247731301173 1
0.00671781999378537 1
-0.00440888795234282 1
0.00407808698767433 1
0.00809436295829062 1
0.00693237321380103 1
-0.00788377780500117 1
-0.00439978699507339 1
0.000678760883072288 1
0.00199704311286243 1
0.0091053478964329 1
0.0165348410750862 1
-0.011346555030591 1
-0.004306111785789 1
0.00351186530344233 1
-0.0113482749548279 1
0.00148205409150821 1
-0.00429776990582524 1
0.00222623837359275 1
-0.00270339799085868 1
0.000477994117044773 1
0.00638390794402823 1
-0.00788672392749955 1
0.00194609232726008 1
-0.00697062441557414 1
0.0115369270283394 1
-0.00569303265940154 1
-0.00211401792905926 1
-0.00436236732792392 1
-0.014857278291472 1
0.011357876557114 1
0.00529363151346657 1
-0.00127131554432313 1
-0.00756202373674025 1
0.00752217199282186 1
-0.00827103057297681 1
-0.00420744977716455 1
0.0134123672974461 1
-0.000858981419870126 1
-0.0009967487370228 1
-0.00809774077286095 1
-0.0143194550592811 1
0.00241593497681096 1
-0.00230320913633596 1
-0.0133385349294269 1
-0.00162732493973636 1
-0.0102009057161523 1
0.0134846405302327 1
0.0144735634684902 1
-0.00132056369879286 1
-0.00396796597972257 1
0.00458077684084187 1
0.0127437651200149 1
0.00172654983800103 1
0.00657938001649285 1
0.015924476664006 0
-0.00114106671402627 1
0.0100741727280117 1
0.0116500697484387 1
-0.00252647723911795 1
0.00370347693377258 1
0.0127172835707341 1
0.00522588684234593 1
-0.00564645950468551 1
-0.0171758167106003 1
-0.0125983802350731 1
-0.00591902229776017 1
0.00126544344166984 1
0.00126847036579914 1
-0.0041256147818746 1
-0.00727996354458983 1
0.0107830604940446 1
0.00198679880395838 1
-0.00609422947883283 1
0.00808544962587632 1
-0.00737607257559478 1
0.00264142666599074 1
-0.00484958270119087 1
0.00627067595302448 1
0.00662100496603927 1
0.00926922084595696 1
0.00406168695376575 1
-0.00492370414928885 1
0.00443639832267972 1
-0.0110790242668695 1
0.000280594635352768 1
-0.00546669560130969 1
-0.0253370101372866 0
-0.0132431995661191 1
0.00124510812290476 1
-0.00158230361561219 1
0.00519627090328314 1
-0.00606569058996975 1
0.00376818677101436 1
-0.0026431103741347 1
-0.00975165059693764 1
-0.00439768487844502 1
-0.00987325673983259 1
-0.0163696987704864 1
0.00741845479107196 1
-0.00376332852934111 1
-0.0085569775347457 1
0.000952994670175384 1
0.004013783565995 1
-0.00758346230015053 1
-0.0099201714046153 1
-0.00603021498895943 1
-0.00423567953519858 1
0.00726893419607908 1
-0.0103751871466272 1
-3.64050961167016e-05 1
-0.00495087035430944 1
0.00648295107124537 1
0.0187365135830887 0
0.00462589470166454 1
0.0111028486296373 1
-0.00691072970731311 1
-0.0152416567983244 1
0.000564629960092558 1
0.00353320943712127 1
-0.000988442669885713 1
-0.00185124163339347 1
-9.7613119044767e-06 1
-0.00191662930981456 1
0.000498304040426138 1
0.00821838167231807 1
-0.00476780426537998 1
-0.0164153862382965 1
0.0146141265606614 1
0.000495677952494643 1
-0.00668865466140646 1
-0.0178153807159662 0
0.000552908476893133 1
-0.00142651170370628 1
0.0100955365853287 1
-0.0125660798692185 1
-0.00297112879332521 1
0.0127999855599424 1
-0.00472111554415829 1
-0.0042569483881276 1
0.00303028637134644 1
0.00517522074175524 1
0.00810119948813845 1
-0.00585953736411295 1
0.0031386423088191 1
0.0046540012705777 1
-0.0179423620846881 0
0.00463908382423797 1
0.00789829239431772 1
-0.0086205269527324 1
0.00408800639342458 1
0.00714191975960256 1
0.00801370254121552 1
0.0047072585274065 1
0.00440814985442255 1
-0.00319184966974074 1
-0.00861917722764568 1
-0.00980184407077888 1
-0.0130016235094025 1
-0.0104833142984313 1
-0.00771535480350644 1
-0.00432095484547367 1
0.00980613948738582 1
0.00741776901807799 1
-0.00166437866986041 1
0.00656481600159782 1
0.016835218621406 0
0.000197522930846353 1
0.000709430816167351 1
-0.00130527869669385 1
-0.00950193703418053 1
0.00607594189612474 1
-0.0045843252152157 1
-0.00613844471829956 1
0.00242618456545769 1
-0.00276751426747868 1
0.0112205587219225 1
0.00223311311028388 1
-0.00672228491604815 1
0.0111268412966818 1
-0.0112793601229092 1
0.000555582203270564 1
-0.0104681066580585 1
-0.0117053156837745 1
-0.0038048277839684 1
0.0102804702763088 1
0.00919227699922263 1
0.00159722724062446 1
0.00842492948274502 1
0.0044460077151438 1
-0.00390687247987644 1
-0.0123787474125291 1
0.000335393289907142 1
-0.00477523435493439 1
-0.00993542555766397 1
0.0122945960831623 1
-0.01297890934586 1
-0.0053174963375159 1
-0.00544877201348989 1
-8.4003387952271e-06 1
0.00669461817778561 1
-0.0020393060685778 1
0.014546296658967 1
-0.000804799511742186 1
0.00853721672565647 1
0.00659463626278902 1
0.00642115762032972 1
-0.003146881687463 1
0.00264628146419571 1
0.0112207392177946 1
-0.012539937387858 1
-0.00321664858550201 1
-0.0100704246825248 1
-0.000792190864805685 1
-0.00199689236192081 1
-0.0151261250306166 1
0.00445936366149462 1
-0.0136197478514833 1
-0.00164976121785394 1
-0.00598959222109159 1
0.0125584479919994 1
-0.000147759483586632 1
3.90771741500509e-05 1
-0.00391969001190289 1
-0.0119801754070519 1
-0.00387602519847272 1
0.00332982556578263 1
0.018202995299675 0
0.00849071029069341 1
0.00864322542189221 1
-0.0104550157152119 1
0.00271497951331056 1
0.00693903813013474 1
-0.00480681943847491 1
-0.00276823258360317 1
-0.00383399249302347 1
-0.000213373325553446 1
0.00570256706448812 1
-0.00795928602469297 1
0.000457122399550488 1
-0.0167324417001143 1
0.00061922918783848 1
0.00106682568206116 1
0.00724882610761674 1
0.0127676689743756 1
0.00743337282701679 1
0.00249305368988947 1
-0.00625473137348082 1
0.000249582380675787 1
-0.0128039188308168 1
-0.0109121512624217 1
-0.0127534669429906 1
0.0094076715275275 1
0.000700861855208543 1
-0.00718099229927367 1
-0.0126052555584104 1
-0.00949326374334843 1
0.00732754720761853 1
0.00317959386493874 1
-0.00783257339071033 1
9.81855694272924e-05 1
-0.00567578278312433 1
0.00649441512316184 1
-0.00796733281140625 1
-0.00456705858855998 1
0.0202307620935034 0
0.0115569460371479 1
-0.00201037301579875 1
0.00467342196097296 1
0.00446901837625225 1
-0.000476752352236398 1
-0.00666496627878242 1
0.0103738977140882 1
-0.00399866943430048 1
-0.0180616175755605 0
-7.54508419383889e-05 1
0.00343941004922572 1
-0.0130685018648372 1
-0.0110518726336824 1
0.011971155105385 1
-0.00329955085129416 1
0.00147266023507882 1
-0.00579272529946504 1
-0.000372454783860256 1
-0.00584258465407519 1
0.0153427487929013 1
-0.0013738486090428 1
0.00667490476586424 1
-0.0052135302767126 1
-0.00307844506347997 1
0.0111355019105819 1
-0.000740466016676127 1
0.0217492188866571 1
-0.0040898279991765 1
0.00610263584521313 1
0.00593139586967995 1
-0.000522947662892112 1
-0.00859918942560536 1
0.00917272970421833 1
0.00259325189048134 1
0.00129741724741482 1
0.00779267015587394 1
0.0167340376722826 1
-0.00653308173802382 1
-9.50746975558564e-05 1
-0.0112427889934422 1
0.00373349790659053 1
-0.00376087642178765 1
0.008120914264777 1
5.09518670265461e-05 1
0.00287335976834073 1
0.00388847015790044 1
-1.24755826983467e-06 1
0.021129807076766 0
-0.00270884859491799 1
0.00886477985900475 1
-0.00574263303307334 1
-0.00671770278344117 1
0.0029253144992302 1
0.00845327742271479 1
0.00267219486873264 1
0.00227923718792737 1
-0.000888714198795697 1
0.00581143755546801 1
0.0103901628388351 1
0.0011688554655429 1
-0.00270433997498411 1
0.00179452083606894 1
-0.0036103992236594 1
0.00183122459812275 1
0.00213605634911098 1
-0.0074837283308739 1
0.00371957858326402 1
0.0171141873613901 1
0.00519420902465468 1
-0.00554084019268169 1
-0.00378288081545662 1
-0.00314780454512739 1
0.000335803313076472 1
-0.00948982156225791 1
-0.00627378334567853 1
0.00903580434589678 1
0.0148214135031484 1
0.00133747998741425 1
-0.00189543599672417 1
-0.00841531003262375 1
0.00145814388290844 1
-0.0201988205571265 0
-0.00842032327432902 1
-0.0010728830982159 1
-0.00661752326559525 1
0.00289662595054611 1
0.0101918875161078 1
-0.0052871888501884 1
0.00118170895348244 1
0.0109965249228248 1
0.00718206663806855 1
-0.00285926025117174 1
0.00349544590864342 1
-0.00721480376128905 1
0.00187294356530347 1
-0.0217879578259951 0
0.00994838304515788 1
-0.00601987389469591 1
-0.000258307603225421 1
0.0141440986522724 1
0.0104533590527687 1
-0.0084089857284892 1
0.00648304197631037 1
0.00376029512795083 1
-0.0108454188969151 1
0.0208755040269545 0
0.0118148658115724 1
-0.02542410760384 0
-0.00164302900958218 1
-0.017939980945077 0
-0.012630654281366 1
0.00123934994816404 1
-0.00264290330650047 1
-0.00116096115206711 1
-0.00584966925486926 1
-0.00931520284167135 1
-0.00127988985564521 1
0.000838034743909421 1
0.00828211285398619 1
-0.0120360798106214 1
0.0100082494997118 1
0.00348448895759048 1
0.0029133608410338 1
-0.0107852441501862 1
0.00438246329723456 1
-0.0153545672571673 1
-0.00365818755434183 1
0.0114417096820207 1
-0.00119644686889592 1
-0.0063030799360432 1
0.00145271841845381 1
-0.00540410022764683 1
0.000889711932834166 1
0.0105230555324819 1
-0.00816101691773083 1
-0.00502860585141891 1
-0.00628225112960397 1
-0.0167049249999325 1
-0.00234329652933911 1
-0.00354719906461938 1
-0.0163207461082735 1
0.00753603504863526 1
0.00445884891587882 1
-0.00147156457543647 1
-0.00277951023216138 1
0.00100109727671261 1
0.00536058797901756 1
0.00094315406987506 1
0.00844216863553546 1
-0.00432448333513192 1
-0.00296916985574412 1
-0.00484101140274559 1
-0.00222267137346367 1
0.00514805872908688 1
0.0109907077992053 1
-0.00768833364070002 1
-0.0105995453030191 1
0.00940890551830969 1
-0.00592969470032757 1
0.014843949041921 1
-0.0047855607311858 1
0.00519606627483395 1
-0.0040443623486804 1
-0.000784663023064761 1
0.00119254185047967 1
-0.00220075392242424 1
0.00295675726703307 1
0.00438152549218694 1
-0.00149666908169524 1
0.0118273083248431 1
0.00788161905174299 1
0.00886424210814549 1
-0.00715717699273188 1
0.00377012655031264 1
-0.00846789251232108 1
0.00697493368378096 1
-0.000523664185152671 1
-0.0189015630619733 1
0.00215991927380501 1
0.00309013848216828 1
0.00520121671209809 1
-0.0173532552286186 0
0.00444930863388675 1
0.00254590950483387 1
0.00488975591026451 1
0.0112143371611121 1
-0.0100199307755183 1
0.00177215629125776 1
-0.00925186750839921 1
0.00231455916483514 1
0.000483116581866017 1
0.00602411753474326 1
-0.00812627570536811 1
0.00048516569693816 1
-1.38506359277809e-05 1
-0.00510026760259515 1
-0.0105506593775124 1
-0.0070423638535069 1
-0.00201280931414178 1
0.000873304298468267 1
0.0117788930202912 1
-0.00920258985672797 1
-0.0010428774431738 1
0.000313231138936837 1
-0.00141610515572367 1
0.00685158586897194 1
0.0113222867537689 1
0.0127546069733797 1
0.00513372585787974 1
0.00165842285576388 1
-0.0116805440941662 1
-0.00694536813818588 1
-0.00705463793256707 1
-0.00872253239251874 1
-0.0198866903478864 0
-0.00528153204834834 1
-0.0116337548292274 1
-0.00568632345340074 1
-0.00112080641068976 1
-0.00653257235527842 1
-0.00713087627337456 1
-0.00879353199025819 1
0.0030034975300582 1
-0.00153780136464196 1
0.0118837546539258 1
-0.00300091748916582 1
0.000985767568404069 1
0.004022365095063 1
0.00580284674680811 1
0.00716313298910648 1
0.00698223366293213 1
0.0143850467902149 1
0.0018323191372511 1
0.00353560663718996 1
-3.06960093010215e-05 1
0.00611875182590336 1
-0.00883758381468517 1
-0.000265540818506377 1
0.0169409506878335 1
0.0045422250473154 1
-0.00427251558809439 1
-0.00847054780457863 1
-0.00156123133086901 1
-0.00227165376474725 1
-0.00305870971903009 1
0.00379536631820644 1
-0.00103588152525217 1
0.00546698043616629 1
-9.94709524860121e-05 1
0.00985963160154191 1
0.00679558678286064 1
-0.00219761835778179 1
-0.0023261613092134 1
-0.0138375621566993 1
0.00535990854695125 1
0.00534089552021549 1
0.0133719490088797 1
0.0108210855833975 1
-0.0102758655450832 1
-0.000637468108811947 1
-0.00146210036301574 1
-0.00703965949710775 1
0.0135646944325826 1
-0.00643959860312212 1
0.0184166934838237 0
0.00594847948195417 1
0.0099523279699541 1
-0.01470521174061 1
0.00157709324966634 1
0.00489493449735557 1
0.00757893528736577 1
-0.00031485303346927 1
-0.00522654419044899 1
-0.000590729756591188 1
0.000184611091956968 1
-0.00508622722273752 1
0.000341968864662478 1
-0.00174410510666622 1
0.00861494709960621 1
-0.000697460568126618 1
-0.0131570218641538 1
-0.0259698140610393 0
-0.0109062271710505 1
0.00604492323453948 1
0.000356540117538375 1
-0.00318596446931919 1
-0.0038625439591366 1
-0.0127899852688839 1
0.0147934443041366 1
-0.000979782199056072 1
-0.0186132716537643 0
0.0203014616531281 0
0.00121784875718777 1
-0.00992835424537804 1
-0.00491971022313652 1
0.000679261388998776 1
-0.00826999738005692 1
-0.0108764998583055 1
-2.19990920542765e-05 1
-0.00916378846843485 1
0.00776527574176329 1
-0.00476168509947846 1
0.00491545919857097 1
0.000784639020778106 1
0.00726604135395724 1
-0.00108399512684975 1
-0.00969806357679346 1
0.00370840043026808 1
-0.0106084879082538 1
-0.00737262873461067 1
-0.00202470979870913 1
0.00144265944671674 1
-0.0149940076571218 1
-0.00494474384342236 1
0.000561772730410096 1
-0.00960452619834613 1
-0.00679497511914883 1
0.000333661460681751 1
-0.0107253231961499 1
0.0104276443417091 1
-0.00878858886338829 1
0.0150011145659444 1
0.0147232586886694 1
0.00447720272219005 1
0.00869252131563228 1
0.00341413605992655 1
-0.00782360866675896 1
0.00656449811462128 1
0.0148779063685438 1
0.00121409477912845 1
0.00698586766624887 1
-0.00764174881518069 1
0.0012132391462251 1
-0.00432746927659867 1
-0.0113966965106907 1
0.00152494632422149 1
-0.0133403132506414 1
0.00171260581381154 1
-0.0109382829121079 1
0.0134298232831359 1
-0.00688866432440232 1
-0.00566385208182335 1
-0.00422422084254964 1
0.00489583084685916 1
-0.0101152662423025 1
0.00229367568535469 1
-0.00655583119031826 1
-0.0039790379073909 1
0.00656025464063951 1
0.00640284922159854 1
-0.000639184900055622 1
0.0128535639094864 1
0.00450670770458502 1
0.00701635770148087 1
0.00364765614378737 1
-0.0106908533192898 1
-0.00795308026383694 1
0.00910300694222114 1
-0.00768272055205096 1
-0.00652188683325289 1
-0.00894901667439765 1
0.00724841570498165 1
-0.0107749020396278 1
0.0030970555974667 1
-0.00449904480434901 1
0.00559737542105034 1
-0.00637064305974517 1
-0.0103354497881614 1
0.0015461594494491 1
0.00736442506674241 1
-0.00710890098390286 1
0.00351028783490018 1
-0.0129864856717705 1
0.00457406759855352 1
-0.00158782579505391 1
-0.00282046625808736 1
0.00895753108687708 1
0.00548839148199621 1
-0.00225336528764894 1
-0.00181048128926384 1
-0.00169675254834186 1
-0.000207806065207608 1
0.00347962755574503 1
-0.00117294603331399 1
0.00273325941144008 1
0.0103569578818215 1
-0.00471505608812336 1
0.00880365276079727 1
0.00372424013510365 1
-0.00693486044375505 1
-0.0078171686389592 1
-0.00213655871909538 1
-0.00895259042019107 1
0.00467785751015511 1
0.00765412138741029 1
-0.027800332888974 0
-0.00696976886106966 1
-0.00791498639488198 1
-0.0128994403465151 1
0.00220539267835599 1
-0.0102146759872656 1
-0.0030793186428462 1
-0.000590292498109767 1
-0.00832684438521881 1
0.000295064002934696 1
-0.000812263209646542 1
0.0135850667735388 1
0.00920713720648672 1
0.00924687919024721 1
-0.00812639473504153 1
0.0018776097027139 1
-0.0167733283955633 0
-0.00755995388321279 1
-0.000696507333790721 1
5.22356746106333e-06 1
-0.00401372866722475 1
0.00521205350006951 1
0.00411241284197554 1
-0.0135532591767264 1
-0.0124203335674118 1
0.00673452242387318 1
0.0118026321255301 1
0.00344797163702853 1
-0.00127967941172738 1
0.020640980397102 0
0.00478243242208375 1
0.0052520579741394 1
0.00576461004992718 1
-0.0153025188250766 1
0.00311726840846824 1
0.0103617977704502 1
0.0016485086799976 1
0.0136991861007558 1
-0.00580884357595871 1
0.00968906968429195 1
-0.0169167511030025 0
0.00263124043689218 1
0.0157916781911813 0
-0.00246849988856946 1
0.0004331891458252 1
0.00376115370035318 1
0.0199305692307047 0
0.00484999560647243 1
-0.0016721105922323 1
0.00202565366555674 1
0.00500412269633029 1
0.00254154603714484 1
0.0100907559841872 1
0.00117298757608293 1
-0.0080718776276906 1
0.00319839196048141 1
-0.0142366960335574 1
0.00119499523003034 1
0.00747458821576536 1
0.00295090557601559 1
0.0177834026033947 0
-0.000659667435718644 1
0.00952033917599284 1
0.000261569450771591 1
-0.00511378323191992 1
0.00342324078456663 1
0.00343117642704141 1
-0.0130014535678938 1
-0.00346575084534674 1
0.000595685994479875 1
-0.00588759337182816 1
-0.00203117363820158 1
0.0122528158113523 1
0.00716122764760896 1
0.00351671258944892 1
0.0047007277634472 1
-0.000256620565691011 1
-0.0109812012365421 1
-0.00733621157590955 1
0.00744087661799233 1
-0.000351259732901286 1
0.000984879627600117 1
0.0102547896236811 1
0.00697909456594411 1
1.88177133582882e-05 1
0.00165193593388243 1
0.00336602372852631 1
-0.00332556878448797 1
0.00292306742076405 1
-0.00448804776497239 1
0.00463202722213425 1
0.000595616507698941 1
0.00869540378013892 1
0.00744057945810394 1
0.00983192023403763 1
0.0136443507065917 1
0.0146056529436286 1
0.0037089660346618 1
-0.00482842350599701 1
-0.00577959212441718 1
-0.00789913596143918 1
-0.00425207764728029 1
0.00226279520340958 1
0.00752781910291605 1
0.00676638300666241 1
0.00984610289505442 1
0.00504526726905737 1
0.00123299481098279 1
0.00274194739138074 1
-0.00448754375847079 1
-0.00176451584212129 1
-0.00330945761028879 1
-0.00813464900551245 1
-0.00541986076180798 1
-0.0038389842813253 1
0.00187812422011803 1
0.00336071062963475 1
-0.00469660758428095 1
0.0113843726517055 1
-0.0085126359669343 1
0.000501058290583915 1
-0.00341377657544623 1
0.00104054180935283 1
0.0177791485469332 0
-0.0120928887728848 1
-0.000644935606793446 1
-0.00953199628616865 1
0.0034606001731672 1
-0.0105712929462609 1
0.0111613278909636 1
0.00736244211762662 1
-8.99047657242013e-05 1
-0.0152745098749348 1
0.00780900226443915 1
-0.0112570910768387 1
0.00220920316293237 1
-0.00321864516181539 1
0.00758893785741394 1
0.00368541621350576 1
0.00177848918004795 1
0.00503402631069245 1
0.00469061399315587 1
-0.00215002410034871 1
-0.00624414706176057 1
-0.00819397088799511 1
-0.00120873089965234 1
-0.00531970412155708 1
-0.000614119850524279 1
0.00287274659228999 1
0.0104130448518014 1
0.000589669563112679 1
0.00564039554094392 1
-0.00491563165695299 1
0.000835682695589263 1
0.00323513480403652 1
0.0005353466836678 1
0.00433954645702626 1
0.00896488873953048 1
-0.00570239684574819 1
-0.000474846518689823 1
-0.00418605614097877 1
0.00224441095323189 1
0.00644803528680244 1
0.000726443124319505 1
0.00921770413298025 1
0.00660699190528005 1
-0.00631678977888843 1
-0.00650632620991236 1
-0.00395352316849334 1
0.00617581512248845 1
0.00514360934902657 1
0.00541979396149803 1
-0.000439623021054269 1
-0.00558237103318926 1
-0.0131188537042274 1
0.0123222833268897 1
0.00112960236816895 1
-0.00166309470113701 1
-0.00349415022233695 1
-0.0152945861032073 1
-0.0112371522894401 1
-0.000120026694077869 1
-0.0112290438102967 1
-0.00546073712604085 1
0.00475036406613387 1
0.00527879121785435 1
-0.000414228105941056 1
-0.00875300556424957 1
0.00894846199729161 1
-0.00526626345786859 1
-0.00614627548086428 1
0.00862671001802204 1
-0.00838192633490716 1
0.000929237723103612 1
-0.0127892839062431 1
0.000777111136260999 1
0.0152266270649156 1
-0.0101240304272666 1
-0.00932999316186706 1
0.0073611077029912 1
-0.00340780316652811 1
0.00127002572626005 1
-0.00821445207240062 1
0.00391911558364711 1
-0.00634837035509467 1
-0.00139175476353755 1
0.00202076817769382 1
0.0118527046477266 1
-0.0124100404628699 1
0.00746931216797245 1
-0.00244828882641643 1
-0.00232219208435263 1
-0.0167703725993055 0
0.00140794389498026 1
-0.00360368256660663 1
-0.0178666123123133 0
0.00466938828623186 1
0.00624437762946939 1
0.00646373362568321 1
0.00494321071831159 1
0.00374641661083671 1
-0.0105753967489448 1
0.0184478622992491 0
0.00214193050328964 1
0.00170295859530541 1
-0.0140895872924711 1
0.00724093892792608 1
0.00528343134440027 1
-0.0058466210992717 1
0.0130734120941553 1
-0.00646984249805701 1
0.00154502211301531 1
-0.00572305786899541 1
-0.000766444821277349 1
-0.00899226659942011 1
0.00363630549323302 1
-0.00583711652199015 1
0.000736459533001552 1
-0.00275175813273725 1
0.0179290748725474 0
-0.000861685147496737 1
-0.00701237573399085 1
-7.48263405073823e-05 1
0.0133689871149916 1
-0.00788500220993276 1
0.00205376965314118 1
0.00192061407617914 1
0.00396632974952861 1
-0.0122691095355613 1
0.00182477743232646 1
-0.00301358334069623 1
0.00935900270550329 1
0.00906989344567502 1
-0.0109581266952509 1
0.000104766802906333 1
0.00409319366506059 1
-0.00897949675098921 1
-0.0155865664242779 1
-0.00510891135923273 1
-0.000231975407393764 1
0.0164985455221599 1
-0.00242595792940679 1
0.00120102435043086 1
-0.00318216157372742 1
0.0038956353058736 1
-0.00188000232202765 1
-0.0113975325915343 1
-0.0098260348541011 1
-0.00947639291873397 1
0.00747603325653043 1
-0.0142844396701097 1
-0.0101525163150727 1
0.00877178267477135 1
-0.00410279692346576 1
0.00768864003181067 1
-0.00199756032735415 1
0.0174106430673968 0
-0.00251905716296796 1
-0.00584577640007198 1
0.0112920343341865 1
0.00601903956951843 1
-0.0106887976810516 1
-0.00218533756748929 1
0.00925533695045254 1
0.0128703720169603 1
0.0187134648230178 1
0.0035703460634478 1
-0.00395610839277565 1
0.00879691358676343 1
0.00331863959231454 1
0.0103413728438287 1
0.00114719166510422 1
0.000419634709508225 1
-0.00662976540747841 1
-0.0105758355973161 1
0.0193048068604634 0
0.00207596154404485 1
-0.00861801398678604 1
0.0051131622180988 1
0.00369259140881523 1
0.00946802114941469 1
-0.00418201786459866 1
-0.00366419414356041 1
-0.00337973541076683 1
-9.52942126432972e-06 1
-0.00673022759483576 1
-0.0136407521637554 1
-0.0010204604180991 1
0.00801037710925834 1
-0.013777739295323 1
0.00163045522603538 1
0.0111221268983408 1
0.000851031267695602 1
-0.0036166484560146 1
-0.00312853853999071 1
0.00492411819162183 1
-0.0106838529527996 1
0.0107445901043336 1
0.00154390652184399 1
-0.0136588083411083 1
0.013021641361178 1
-0.000948282011393537 1
-0.00725186623033587 1
0.00806560505820225 1
0.000664155417407489 1
0.0248783328407719 0
-0.0207375182319617 0
-0.0122377883584691 1
-0.000867849775466237 1
0.0110137856458753 1
0.00131776190507763 1
-0.00232229203592456 1
-0.0147692023759274 1
-0.00142513053622767 1
0.000468124384856805 1
-0.00834107086112016 1
-0.00851290980815176 1
-0.000130036457982378 1
-0.0117593047168499 1
-0.00180777202187903 1
-0.0153913146173686 1
-0.0136553399384459 1
-0.014725335352087 1
0.000145725539319131 1
0.00344964321400411 1
0.0131335762980207 1
-0.00537301280024791 1
0.000711670182407249 1
0.00955059122857289 1
0.00893069958146119 1
0.00286487381423224 1
-0.000870508863151507 1
0.00395998145207699 1
-0.00185084077153127 1
-0.00318212246625079 1
-0.00315229323645211 1
-0.00734996241795603 1
-0.0056565309875797 1
0.00165358292293329 1
-0.00448693845507288 1
0.00358693300559464 1
-0.0136562466050012 1
-0.00499411932787076 1
-0.0133342346696776 1
0.00732966453153832 1
0.00639997878833961 1
0.00593207896393477 1
0.00639067881325162 1
-0.0114474499121768 1
-0.00605063848172315 1
-0.0047098108996027 1
-0.0043750180445277 1
-0.00408930876299828 1
0.00211397491857765 1
0.00700655933071951 1
-0.00481837543275266 1
0.00257953548550004 1
0.00598105037257471 1
-0.00540929828167401 1
-0.0110355072098481 1
-0.0128652059155423 1
-0.00942882680724901 1
-0.00270714878438244 1
0.00379198766620763 1
-0.00277369342347833 1
-0.00200804936185832 1
0.00953105033693553 1
-0.00336381677976108 1
-0.0168048971606525 0
-0.00146452919588081 1
-0.00484474074131234 1
-0.0069365548640114 1
-0.0115826802808198 1
0.004828350272082 1
0.00142827354312344 1
-0.000877346593221007 1
-0.00412743386922046 1
0.00126011726997731 1
0.00765784254631805 1
-0.00713856108264462 1
-0.0158178537593827 0
0.00872029544104723 1
0.00733571504550487 1
0.0145867362722954 1
0.000847821718859048 1
-0.0140583305290931 1
0.00368707698873421 1
0.00625568656501702 1
0.00685285377699004 1
-0.0164894997134528 1
0.00827971917610063 1
0.00483519246565047 1
0.00282728936574265 1
-0.00818373131927225 1
0.00367042982697002 1
-0.00174160788203708 1
0.00318821750273265 1
-0.010635978749068 1
-0.00383788047126388 1
-0.00110669772647395 1
-0.0126581173134707 1
-0.00104023055264936 1
-0.0145506022549551 1
-0.00673842348471454 1
0.00318096483886923 1
0.00453886142334801 1
-0.00476903335492269 1
0.0067954492763721 1
0.0101610380922403 1
0.00434995247177457 1
-0.000575403359074183 1
0.0129660956080419 1
-0.00306328614205444 1
0.00925290452114026 1
-3.88356516299996e-05 1
0.0142027153739118 1
-0.00391443230972327 1
-0.00413614579693663 1
-0.00285188901208589 1
-0.003695629902892 1
-0.00227368520739871 1
0.00905322197085873 1
0.00460151764767493 1
-0.000570251255359082 1
-0.000571120713297529 1
-0.00348638762944847 1
0.000462048096630457 1
-0.00840559953834141 1
0.00870715686566459 1
-0.0051745112469447 1
-0.00816907002504624 1
0.00231741120963393 1
0.0049208481716854 1
-0.0104658314636808 1
0.000359988368282889 1
-0.00809669124919694 1
0.0141592970570519 1
-0.00197723070731432 1
0.00985366278204535 1
0.00338690190059374 1
0.00156553078439584 1
0.0132934883230037 1
-0.00660193142284127 1
-0.00690039005439909 1
0.00991706110255454 1
0.0157610422294947 0
0.0098339133398199 1
-0.00452837208621871 1
0.000632894033199237 1
0.0142739910642084 1
-0.00117048525278122 1
-0.0122242559633318 1
0.000984618185671427 1
0.00513267806564685 1
-0.0050206227886698 1
0.0174863826485645 0
0.00189423949054642 1
-0.00292370569402571 1
0.00331596897142135 1
-0.000289684883938511 1
-0.00669051535526121 1
0.0020090960241451 1
-0.00604907616984641 1
-0.00585701308461303 1
-0.00824331290717436 1
0.00386953816207942 1
-0.00261441004127993 1
0.00326031883226254 1
-0.00245630869373282 1
-0.000634883295031147 1
-0.0133380288994896 1
0.00586113828472981 1
-0.0075858354828041 1
-0.000337876447479749 1
0.00723679412997961 1
-0.00536814269779589 1
0.00469936557094734 1
-0.00695494054657033 1
0.0055886250085337 1
0.00536347292903386 1
-0.00549951186549954 1
-0.00734665957501745 1
-0.0136748903473301 1
0.00708473446385396 1
-0.00341522805529444 1
0.0108776730872597 1
0.000762243098946679 1
0.00947765750007139 1
-0.00857133567990929 1
-0.00677452459490253 1
0.00285257706551887 1
-0.0098688446054509 1
-0.00881831624594272 1
-0.0159964662996277 1
-0.00123944965481032 1
0.00200401899615362 1
0.00173221518165863 1
-0.00161881867497376 1
0.0103995254328669 1
0.00347671112929427 1
0.0142047224395023 1
0.00751627802372553 1
0.00905831748689136 1
-0.00391677168511051 1
-0.00690862288270405 1
0.000996859875080417 1
-0.00190317551363791 1
-0.0078029080219093 1
0.00552909028687107 1
0.000498923281179404 1
-0.00680292658680572 1
-0.00236295764357726 1
-0.00548460573554737 1
-0.00832902765531635 1
0.00613422368187077 1
0.00329997896011271 1
0.00808709357156929 1
-0.00115552846508104 1
-0.0123573818094373 1
0.0118786616257708 1
0.00399616538469961 1
-0.00610688896379097 1
0.00743644440200898 1
0.00272752443472026 1
0.00392844731678087 1
-0.00153061585779083 1
-0.0124204605279752 1
0.0146941773244013 1
-0.000226774144483203 1
0.0086664333559395 1
-0.00725933539485413 1
-0.00758256411176134 1
-0.00370062432704414 1
0.00724269434592017 1
-0.0134883125533315 1
0.00413832618735527 1
0.00995390053567541 1
0.00397401283357967 1
-0.0131358239244758 1
-0.00392277763815516 1
-0.00735806295011841 1
-0.00780611185674283 1
-0.00602208179195889 1
0.0086591548953605 1
-0.0185211709112831 0
-0.00246800210757034 1
0.000257695624269158 1
-0.00147675925967013 1
0.0114144196703877 1
0.00501392097981525 1
-0.00133880478968484 1
-0.0100363119864274 1
0.00294760442864278 1
-0.00677504555192316 1
0.0016610059841883 1
-0.0146609458057528 1
0.00420829415486761 1
0.00969987961520707 1
-0.0142034086490402 1
-0.00359258231738268 1
0.0081671343032547 1
0.00078357313270415 1
-0.0134139347044158 1
-0.00126469818485056 1
0.00533220918968697 1
0.00814437978056286 1
-0.00665457617693129 1
-0.00927485810885799 1
-0.0219815497213288 0
-0.00783493297491883 1
-0.00739838740463721 1
-0.00236606997217532 1
0.00889856521917619 1
-0.00184252178939661 1
-0.0174842147241453 0
-0.00491350303573099 1
-0.0076791490437483 1
0.00428722769696239 1
-0.00849724185930092 1
0.0208813786817998 0
-0.00279264541827518 1
-0.00903897742668692 1
0.00113277466635199 1
0.014801525170711 1
0.00177423155203871 1
0.00479117012048693 1
-0.00797158499029009 1
-5.40313950506553e-05 1
-0.00780644333262637 1
-0.00391735250165971 1
0.00290445344259468 1
-0.00334842294283225 1
-0.00760270455187408 1
-0.0167829518111375 0
0.00122069521558043 1
0.00560590152949171 1
0.00775438625873796 1
-0.00765600484310591 1
0.00442548372012958 1
0.00874846715917487 1
0.00465438257350259 1
0.0131221097794011 1
-0.0067971502395965 1
-0.00657770218365976 1
-0.00201027564011715 1
0.00349847033804502 1
-0.00478433853694996 1
-0.00757462304410911 1
-0.00290496193030822 1
0.00254210079535816 1
0.0113654956476365 1
-0.00193273843204917 1
0.00280674514506206 1
0.00538020531717914 1
-0.0080545846897485 1
-0.0106149631088759 1
5.30156001931346e-05 1
-0.00477906371721768 1
-0.00186929562231668 1
-0.00521219034109175 1
0.0079745059851202 1
0.00120038990205982 1
0.00362717011540133 1
0.00328059390423738 1
-0.000455993791087588 1
0.00961197349912027 1
0.00163160799917576 1
0.00445853613623055 1
-0.0048017304866963 1
0.00145320941854734 1
-0.00416431286399981 1
0.000680664341632023 1
-0.00627923385903317 1
-0.00260874484714601 1
0.00862862202998907 1
-9.65928123473395e-05 1
0.00721586534721636 1
-0.00638020631674398 1
0.00556084355976279 1
0.0122783622957887 1
-0.00689238123851386 1
0.00248095000002574 1
-0.001351167010157 1
-0.00114018790391053 1
-0.00879559302702925 1
-0.00681471402922523 1
-0.000551207881993785 1
0.00514896381388125 1
-0.000286413259897977 1
0.0189591214048956 1
0.00336688642206168 1
-0.00924449296921846 1
0.0146001222966888 1
0.0136712674218539 1
-0.00478186746082281 1
-0.0031439455395804 1
-0.00609058124146299 1
0.00770147151579172 1
-0.00114368439230394 1
-0.00488323787084588 1
0.00713771516633601 1
-0.00220635294030917 1
-0.00314177965916901 1
-0.00348817457451423 1
0.00252177790705187 1
-0.00257016528493394 1
0.00793106402802298 1
-0.000430709174824238 1
-0.0069768578148932 1
0.000128368204048684 1
-0.0062295730018731 1
0.00827733346201436 1
-0.00929710447946678 1
4.41623028636e-06 1
0.00126116124551407 1
0.0197135913311844 0
-0.00995516005402961 1
-0.00245562694826871 1
0.00336075358184033 1
0.00224323278929872 1
0.000776768837324323 1
-0.00864829758824978 1
0.0163906983244583 0
-0.0101022997252893 1
0.00206558819051501 1
0.00269146697406306 1
-0.0208282914828429 0
0.000774356703684398 1
-0.00417040658680281 1
-0.00183463838528387 1
0.00632166208798897 1
-0.00325544002161119 1
0.00438906692278668 1
-0.00394340065119221 1
-0.00142489665085656 1
-0.00362141010646619 1
-0.00708130360959097 1
0.001740517119051 1
-0.00101682245529971 1
-0.0078669229297281 1
0.0032069952869021 1
0.00845983931539475 1
-0.0209314501091356 0
0.00359632979357994 1
-0.0136696645990908 1
-0.00642670314890269 1
-0.00779527732845117 1
0.00993561139957461 1
0.00329011616326375 1
0.00871697832252482 1
0.00156229432065442 1
-0.00107819405963115 1
0.0110798021931013 1
-0.0146434699270978 1
0.0118299777203978 1
-0.0101788983503996 1
0.0162175805653037 0
0.00766274087768969 1
-0.00603816823568309 1
-0.0111237708867176 1
-5.7378498385276e-05 1
-0.0159746539656296 1
0.00549303566772379 1
-0.00307529578276812 1
-0.000629599648978708 1
0.00848169237217199 1
0.00518415698154965 1
-0.00254757232703658 1
0.00817358263077552 1
-0.00862254293414051 1
-0.016019194514823 1
-0.00348638985065516 1
-0.000514356787358292 1
0.00243913141979201 1
0.00220485162877634 1
0.00647016230150197 1
-0.0135592682671378 1
-0.000767340063072141 1
-0.00256148825786615 1
0.0055453026376911 1
0.0110561647597548 1
-0.00657143892438323 1
-0.0103810841944638 1
-0.0023369873961353 1
-0.00581858063974313 1
0.0148885791748456 1
-0.00251212397236 1
0.00122303722081657 1
-0.0123652200321556 1
-0.0131426441741031 1
-0.0109501288658364 1
0.00408249784522087 1
-0.00214653178379762 1
-0.0055188695145668 1
0.000420209017691876 1
-0.000121828718910463 1
-0.0116991226507448 1
0.00267641828558037 1
-0.00504096036525054 1
-0.000964340116410311 1
-0.0089043503710881 1
0.0050358290580759 1
0.00418279771158664 1
-0.00184651178974001 1
0.00758255305821909 1
-0.0159082566714696 1
0.00462716913695904 1
0.00357158225278175 1
0.00010859190344652 1
-0.00200305228618171 1
0.00354134253824218 1
-5.53806099002148e-05 1
-0.0012131585079992 1
-0.0185317339938093 0
-0.000504696694782614 1
-0.00310014330194914 1
-0.00159825719736853 1
0.00400720340268738 1
-0.00735449042351085 1
-0.0101924541230507 1
-0.00718239658874074 1
-0.00120903122058273 1
0.00771934656609206 1
-0.0059280659617446 1
0.00267253211502433 1
0.00820974039459107 1
0.00826217580011019 1
-0.00471471749580759 1
-0.000727949351769819 1
0.00380985467920136 1
-0.00392327512483248 1
0.00434941968787893 1
-0.00957910329474338 1
0.000116328437428283 1
-0.00361760314687326 1
0.00309794092089249 1
0.0129182299410883 1
-0.0106039752296642 1
0.0119857204800328 1
-0.00878180547604892 1
0.00201284909069459 1
-0.00686068959899867 1
-0.00739367705159434 1
0.00839322892081262 1
0.00423400133754461 1
-0.0111958815602634 1
-0.00623163744300783 1
-0.00363126002039189 1
0.00476324863820268 1
-0.00418156513316602 1
-0.00528475321975914 1
0.0120592921265373 1
-0.00585724634178049 1
0.0072016374793912 1
-0.00426814587451954 1
-0.010044630995347 1
-0.00812259538133229 1
-0.00343884532379572 1
-0.0109388817801638 1
0.00723991193290456 1
0.0151593920643708 1
0.00443978987607427 1
-0.00287265862479172 1
-0.0117851147347282 1
0.000419412733834667 1
0.00449794358963186 1
0.00596423575635854 1
-0.00273185945859073 1
-0.00365471568496851 1
0.000724417617067749 1
-0.00270507097459251 1
-0.00438961190173142 1
0.00742076497969585 1
-0.004092460001625 1
0.00085455396348804 1
-0.0013472909332523 1
-0.00549676443260336 1
0.00321976783100349 1
0.0103111180054237 1
-0.00186613516831927 1
0.0127512469615427 1
0.00127269926198785 1
0.00854912310437637 1
0.0133263597268152 1
0.00926645230076404 1
-0.00395674988303524 1
0.00930936942527452 1
0.00687790312212548 1
-0.00236136117124578 1
0.0093094205177607 1
-0.0196126787416219 0
0.0082239524985066 1
0.0017904776253365 1
0.00657722879707404 1
0.00865407673517756 1
-0.00586721173420674 1
-0.00923493853804731 1
0.0071612036094269 1
0.00429487561048409 1
0.00582276007540482 1
-0.00424037671172609 1
0.00606443584400388 1
0.00718858998911106 1
0.001163013780724 1
0.00640069786301703 1
0.00935503819607163 1
0.00573801457641005 1
0.00113362167534836 1
-0.00552597910788656 1
-0.00665082159711544 1
-0.00765343979800766 1
0.00826037985333295 1
0.00628587449210815 1
-0.0134195270680863 1
0.00527309897759983 1
-0.0094280122980932 1
0.00359114783350857 1
0.00395479478334399 1
0.00428570024778694 1
0.004817406078164 1
-0.0061994953519313 1
-0.00809622951783625 1
-0.0110224102269453 1
0.00358177907062934 1
0.0100788954094105 1
0.00841850763585605 1
0.0010271076549661 1
0.00427362836048591 1
-0.0177632533073093 0
-0.00284324401020604 1
0.00519964530357454 1
0.0065036522807281 1
-0.0004202966580142 1
-0.0156495774729101 0
0.00792994659460792 1
-0.00377251446126207 1
-0.00371063604291722 1
-0.00681395855475741 1
-0.0168184594812135 0
-3.13707181286754e-05 1
-0.00134109120924838 1
-0.00595392273593255 1
0.000867008991818524 1
-0.00304776059944976 1
-0.0202459322408657 0
-0.00279820935355618 1
-0.0123161056718279 1
-0.0134367977219231 1
0.00691185136262977 1
0.0159562326462134 0
-0.0100762229716552 1
-0.0147928064823308 1
0.0103694258521947 1
-0.00693086889164123 1
0.000619737929377156 1
-0.00296498445405032 1
0.00295287216782598 1
-0.0110173864626476 1
-0.00417783970728174 1
0.0123916883852891 1
-0.0140854135920117 1
-0.000148875759563447 1
0.00517324011272304 1
-0.000448481280471974 1
0.00264615602941192 1
-0.00205522845261254 1
-0.0135225145442247 1
0.0093657365967213 1
0.00601498130515185 1
-0.0119870976151732 1
0.00521972633800374 1
0.00849206945103294 1
0.0115972665359399 1
-0.0144571291783892 1
-0.00348582004768552 1
0.0097774225944049 1
0.0060668903268254 1
-0.000468867431727419 1
-0.0188289727008765 0
-0.0102873898671106 1
0.0106317407590107 1
-0.00243113117759747 1
-0.00582340623178614 1
0.0109118885971785 1
0.00320986810103505 1
0.00246258341302872 1
0.00743136032119487 1
-0.00720849766249318 1
-0.0101102325170462 1
-0.0015653473261327 1
-0.00301487968819315 1
-0.011097315965604 1
-0.00225378733597943 1
-0.00355789446449024 1
-0.0013264005045349 1
0.0114054253713006 1
-0.0134349265443808 1
-0.00676654890442847 1
0.00715834770340195 1
-0.00808639706579758 1
0.00740499404855441 1
-0.0021767028029427 1
-0.00998704706180212 1
3.22257566224178e-05 1
0.00244395845842666 1
-0.00679955710547846 1
-0.00114121516418537 1
-0.0152519395205087 1
-0.00302984465788464 1
0.00639925798139337 1
0.00124949760680316 1
0.00666526646753732 1
0.00600331096819003 1
0.00701473366443153 1
0.000748068231737254 1
-0.0191257180810516 0
-0.00498987316464431 1
-0.00421209081365424 1
-0.000852104534856295 1
-0.00577718850491473 1
-0.00509517010313205 1
0.00755823344016278 1
0.00192066952402716 1
-0.000471693385257238 1
0.0123974086908347 1
0.0108104024098126 1
-0.0194100524607242 0
0.00986420479224588 1
-0.000274980021089176 1
0.00373077425000906 1
-0.00338621778455282 1
0.00857164539268926 1
-0.00529884944563018 1
-0.00545910310179481 1
0.00576442066707302 1
-0.00300199747402696 1
0.0111663006997095 1
-0.000773886261547836 1
0.00168076405478987 1
-0.00478857435415206 1
0.00514939488743402 1
-0.0194734899642842 0
-0.00554975847087492 1
-0.00185960475863698 1
-0.00736914535997643 1
-0.00824990218607671 1
-0.00730839390645392 1
-0.0139052625164262 1
-0.00237291380360721 1
-0.00762297117382962 1
-0.00174617125709299 1
-0.00180461383411476 1
0.0021390388844249 1
0.000976025074078183 1
-0.00443071219190348 1
0.000546236619034483 1
-0.00623152377312614 1
-0.00327919726454589 1
0.00222676443569125 1
-0.00499753841893863 1
-0.000527281743693486 1
0.0110829507042857 1
0.00391128399097073 1
-0.00586220543452462 1
-0.00416261676688895 1
0.0015884354198287 1
0.00491960176005981 1
0.0164969975726942 0
0.000858099215845217 1
-0.00883047175718845 1
0.00638298466664211 1
0.00538778346153256 1
0.00564931560204173 1
-0.000644382430385812 1
-0.0124252692843829 1
-0.0156757096396828 1
0.0166131940114992 0
-0.000354178304887086 1
-0.00970571787101436 1
0.00696459795558385 1
-0.005949939453796 1
0.00535849174315267 1
-0.00913445804920484 1
0.00560819633377966 1
-0.0043017052747573 1
-0.00067732729778615 1
-0.00780336012414894 1
-0.0080879126510667 1
-0.00211458889611731 1
1.227908801363e-05 1
0.00288358502202735 1
-0.00221685883567944 1
0.0234027644145326 0
0.00313938050331171 1
-0.0106358885697171 1
0.000366613939891124 1
-0.00299367248349068 1
0.013215651233823 1
0.0134960312800929 1
0.0101083683280155 1
0.0130726972897394 1
0.00763632297604865 1
0.00111062600782432 1
-0.00314039131698491 1
-0.0084682340827616 1
0.00410203243588641 1
-0.0130136880191248 1
0.00489237267523869 1
0.0080220225399936 1
-0.00325110010939151 1
-0.00855044750703701 1
-0.00259376844673982 1
-0.000374241830838211 1
-0.00526859870563407 1
-0.00481863569874103 1
-0.00354457102942646 1
0.00224073681766847 1
0.00501679798099001 1
-0.00716322614922308 1
-0.006797261178793 1
0.00516433258475496 1
-0.0130031319057474 1
0.00147959493928156 1
0.00057078024496136 1
-0.00174202329492909 1
0.00160660839138141 1
-0.0065318968527062 1
-0.0136277323190178 1
0.0039225053339441 1
-0.00861165598266297 1
-0.00588748341827745 1
-0.0097174970246822 1
-0.00855457670088853 1
0.00457654742875904 1
0.00393287804025063 1
0.022119441567716 0
-0.00189404167831781 1
-0.00522693683362689 1
-0.00915100910100458 1
0.000803857321483527 1
-0.00173894513907589 1
-0.000659368857151693 1
0.00457129762885032 1
-0.00403475196734304 1
0.00212255312973267 1
0.00310327300799765 1
-0.00616980189820283 1
0.00798983022869723 1
0.00273961516202059 1
0.00455026195393984 1
-0.00195980839846986 1
-0.0058597842759398 1
0.0030708799687834 1
0.00174347796532307 1
0.00406843581139836 1
0.00735128189407684 1
0.00407633491618614 1
-0.000208869766702877 1
0.0112253097296044 1
-0.0127696937965363 1
0.0179560738139197 0
-0.00606559262482587 1
-0.00120334520452635 1
-0.0068046697534757 1
-0.00117624553071461 1
-0.00354441434057712 1
-0.00265066768773676 1
0.0114914393547686 1
-0.0173908871196158 0
-0.012157734582242 1
-0.00412607652388151 1
0.00491585017706712 1
-0.0120469782574005 1
-0.00399388688294412 1
-0.000251009963146643 1
0.00720812721044098 1
0.0101799821846938 1
-0.000722236364267497 1
-0.00716325327562595 1
-0.00438645706973484 1
0.000175632186427032 1
-0.0184661589544269 0
-0.00899928394614129 1
-0.0122619237083831 1
0.00492585815503164 1
-0.00873235413242063 1
0.000618365787646743 1
0.00719794020344039 1
0.00408975582560162 1
0.00104565401971693 1
0.00404629502339023 1
0.0028176605802804 1
-0.00699166751326943 1
-0.00299456345458889 1
-0.00700748750341521 1
-0.0115792997667243 1
0.000301778668367862 1
0.0107410798859044 1
-0.00396037857412903 1
0.0137709689470257 1
0.0121143526629718 1
-0.00138256197072716 1
0.00242355884010879 1
0.00976328033573517 1
-0.00751050103323092 1
-0.00256167437408016 1
0.00716511105449566 1
-0.00317745083745967 1
0.0173989962580322 0
0.00648713830727513 1
0.00206700508469475 1
0.00367899368184638 1
-0.000322761764336555 1
0.00826313618948377 1
0.00221275550286138 1
-0.0135306049429614 1
0.0117550907938721 1
-0.00987448270335168 1
0.00780249161171628 1
0.011625089914688 1
0.000812041854701961 1
0.00668494562289216 1
0.00122605151128457 1
0.00763310830863079 1
0.00318684719852791 1
0.00330796715715068 1
0.0146801049100861 1
-0.00793210515500172 1
-0.000326453151602966 1
0.0119518816035505 1
0.00622255225274976 1
0.0114643457662288 1
-0.0073428332433124 1
0.0135026829475568 1
0.0123249382801028 1
-0.00701051495226346 1
-0.0155210249655 1
-0.00342026559496742 1
-0.00949835222470262 1
0.0186597400275047 0
0.0144435075064106 1
0.00742474433293929 1
-0.00318319061856564 1
0.00412751482905958 1
0.0089187446037444 1
0.00821769627717985 1
-0.00132962328578115 1
0.00613711495485742 1
-0.0125172196190325 1
0.00395084815047361 1
-0.00827941460622811 1
-0.00312279271380277 1
-0.0188965931863086 1
0.00702548487913312 1
0.0168460470460001 1
-0.00314423771329386 1
0.00393687792072354 1
-0.0105177716757062 1
0.00489594724776198 1
0.00846871537361871 1
-0.00232206654628184 1
0.00217722249609781 1
-0.00388599150021543 1
-0.00641428713813974 1
0.00625376549631089 1
-0.00318786629152866 1
0.00663882227192201 1
0.00385970505843154 1
-0.000578049994574017 1
-0.0139792558352115 1
0.001695849350982 1
-0.00110945256362868 1
-0.00788039299955306 1
-0.00929548272401349 1
-0.00640243580298252 1
0.00359606152598975 1
-0.00927449850876747 1
-0.00470385758852357 1
-0.00803678976341434 1
-0.00164123381949998 1
-0.00320967194464868 1
0.00267544052687023 1
0.0134645754893675 1
0.00397884396375256 1
0.00187766029958364 1
-0.0179148266911091 0
0.0184344787156813 0
0.00987557730533462 1
0.00671372181629373 1
0.00549036799148545 1
-0.00753889492494839 1
-0.0172786717966833 0
-0.00625573948978267 1
-0.0117955381226948 1
-0.0106281381082343 1
-0.00156139464273097 1
-0.0149009939871783 1
-0.00112358462819183 1
-0.0171850640867022 0
-0.00269707879107915 1
0.0108668294900792 1
-0.00232536734340091 1
-0.006996733998371 1
-0.0053697090066023 1
0.0110995207943096 1
-0.000699163807599567 1
-0.0133648477530437 1
0.000630853422209254 1
0.00319672715169555 1
0.0200654682353677 0
0.000868644506862931 1
-0.0184151241007027 0
-0.00544119811015177 1
0.00744725691283018 1
-0.00202691115217807 1
-0.00156562657569592 1
0.00761019687386365 1
-0.00335482783470071 1
0.0210488927970094 0
0.00785846395281875 1
0.000405302949951938 1
-0.0132424208790578 1
-0.00811928063408659 1
0.00124779897051204 1
-0.000927342682766207 1
-0.00358199486109022 1
0.00757411791738334 1
0.000549307390982716 1
0.000711525147749072 1
0.00225251408860336 1
-0.0127896878763464 1
-0.0103005980387417 1
-4.09112618477564e-06 1
0.00373814040382317 1
0.0133547455196974 1
0.00101795889605107 1
0.00494036089550034 1
-0.0187640049703164 0
-0.00380990228043395 1
0.00530087766692832 1
0.00526898478226879 1
-0.00779652509783586 1
0.00961438939464142 1
0.0103733420350774 1
0.00233758244521205 1
0.00577150687255155 1
-0.004776968031083 1
-0.0105205161070667 1
0.00645558929070944 1
0.00377151758750965 1
0.00335047285252183 1
-0.0097554357216823 1
-0.00336375715270985 1
0.0121098810996833 1
0.00517800667090048 1
0.00588818427169501 1
-0.00656485077799621 1
-0.0104639337879671 1
0.00868402945260924 1
-0.0109741847401256 1
0.0107215414803326 1
-0.0088327721386415 1
-0.00669335294343332 1
0.0116404688319158 1
-0.00422177343566649 1
-0.00924815019079272 1
0.00180853876603292 1
0.00444604653346204 1
-0.00362474516741544 1
0.00682211924778197 1
-0.00651231161824494 1
0.00513979140863098 1
0.00361714623360442 1
0.000711776236474404 1
-0.00377478403498192 1
-1.83017792570759e-05 1
-0.0047172798938521 1
-0.00380327258753156 1
0.00473766766477686 1
-0.0103642861539708 1
-0.00822367307632587 1
-0.0031410267617903 1
-0.00673937096953528 1
0.00509989329173022 1
0.00818884788857384 1
0.00237911217279639 1
-0.000541870440259081 1
0.000768310393495938 1
0.00469714164691388 1
0.000841622276012733 1
0.00833708371587589 1
0.00750472142655468 1
0.00473849538228055 1
0.00539623365695736 1
0.00888235065102414 1
-0.00496617061515124 1
-0.0243495804318212 0
0.00203628715907712 1
-0.000819785001222205 1
0.0112230715123679 1
-0.0108806653978657 1
-0.0102702485598168 1
-0.0082681535656352 1
0.00529117799758127 1
0.00506895361854427 1
-0.0125292356611292 1
0.00438230321383205 1
0.0144425020272014 1
0.0121108302696509 1
0.00921862341776032 1
0.00973328302131344 1
-0.00335000975551687 1
0.00558116300857433 1
0.00236470944111688 1
0.00767610211829847 1
-0.00565267122913075 1
-0.00169524187606628 1
-0.0018965518270744 1
0.0094493350818133 1
0.00151132051995178 1
-0.00750299450412441 1
0.000883157326875623 1
0.00491518078265222 1
0.00154167762506649 1
0.0073746352901567 1
0.000508749381389871 1
0.00761126255733128 1
-0.00412330602866204 1
0.00856490836171526 1
-0.0173779329503492 1
-0.0054848310862956 1
0.00679750720581391 1
-0.000172385949414257 1
-0.00358583192584276 1
0.00916234956259278 1
0.00929055055023428 1
0.0022833378223628 1
0.0110910246821579 1
0.00595813898416709 1
0.00489952938037982 1
-0.00436532253159262 1
0.00355304969717264 1
-0.00538767381102768 1
-6.26303300416417e-05 1
-0.0022806371581431 1
-0.00102051892453137 1
0.000375040087169039 1
0.00820273365019818 1
0.00401701400253007 1
0.00711326850514438 1
0.00367312112409655 1
-0.00192507045962061 1
0.00524868166369527 1
0.000648429764536967 1
0.00865642593219257 1
-0.00482287458855153 1
0.00168613747922127 1
-0.0168310210504719 0
0.0118188383851338 1
-0.0121632756481215 1
0.0133857014936215 1
0.00233634217142994 1
0.000979167292483314 1
0.00697040606935684 1
-0.0111527793404107 1
-0.00776113500333773 1
0.00206003429900529 1
-0.00788628096876114 1
0.00658150390251682 1
0.0115764971629175 1
-0.000901636467193776 1
0.00888165344754871 1
0.00113051056407553 1
-0.00416788630010417 1
-0.00457892056575749 1
0.00103763955937998 1
0.00371693577600293 1
-0.00483777396992813 1
4.64730107753071e-05 1
0.00341160284886182 1
-0.00901219246575325 1
0.00776806471357894 1
-0.00169420281664796 1
0.00422042137104141 1
0.00587534065603523 1
0.00779377769395135 1
-0.0119305344625947 1
0.0168254888375588 0
-0.0077232772164958 1
0.00694673316052428 1
0.00759579573610213 1
-0.0124472779416563 1
0.0105466357819658 1
0.00667455650340504 1
-0.0112280080451524 1
-0.0173370256534351 0
0.00517390154915373 1
0.00731148597468709 1
0.00681755600570522 1
-0.00156423685353957 1
-0.00285580447404745 1
0.00410564170966006 1
-0.00741092947022525 1
-0.00576430317231726 1
-0.00165762477735622 1
0.0129328238851679 1
0.00340398308452177 1
0.00765077878011403 1
-0.0189983264614632 0
-0.00494593934057059 1
0.012098524305145 1
0.000588367965837571 1
-0.0092910886861378 1
-0.00154908259132704 1
0.000813095729578425 1
-0.000410514649882054 1
-0.0166143752740819 1
-0.00873615734685802 1
0.0121673696689208 1
0.0096363514907646 1
0.00511661613210386 1
-0.00465004635971459 1
-0.004054215717336 1
-0.00307754807943883 1
0.00505344349229235 1
-0.00230279259851808 1
0.00726093755038354 1
0.004114130170019 1
-0.0119360110380488 1
-0.00736473228849287 1
-0.00159754350388972 1
-0.000985804374481216 1
-0.0124612228870404 1
-0.00455997530477499 1
-0.0189930104589717 0
0.00378993474527277 1
-0.0138975979883746 1
0.00966825276211633 1
-0.00908096773511406 1
0.0054357560083854 1
0.00365592893902058 1
0.00613281388458194 1
-0.00792835434508041 1
0.0031183115481896 1
0.0171697531473952 0
0.0137069331964051 1
-0.00350496033870146 1
0.00298491980198095 1
0.00348664071303297 1
0.0019345434699933 1
-0.00347453993006878 1
-0.00784672140046595 1
-0.00189588860861448 1
-0.0187739491807799 0
0.00187294755063535 1
-0.00012525626704542 1
0.021591130949215 0
0.00832246183786036 1
0.00321284869763572 1
0.00230452357179597 1
0.0149811823899616 1
-0.00492180736845352 1
0.000907360069896272 1
-0.000762450850419967 1
-0.00774136815597362 1
0.00309950913221997 1
-0.00172242328867481 1
-0.00216728807758478 1
0.0072298612959127 1
0.0165968258065753 1
-0.0132515982807469 1
-0.012690693422898 1
-0.00472493912816566 1
-0.00464872999069442 1
0.00388835239992593 1
0.0137743459715914 1
-0.0135458816940325 1
-0.00737553315922579 1
-0.0169172038877783 0
-0.00909776969110076 1
-0.00766648220707628 1
-0.0101116877590364 1
-0.00615938752162078 1
0.00987015670948833 1
-0.0102218345907594 1
-0.00182276093616517 1
-0.0190440426311421 0
-0.00137801649029022 1
0.00121905733374722 1
0.00875969032651908 1
0.00503611827365856 1
-0.010591671732459 1
0.00310705608209403 1
0.00137780224190149 1
-0.0118597502755287 1
-0.0214598288812949 0
0.000787401591513943 1
-0.00532722115096061 1
0.00754435071168217 1
0.00473639832469475 1
-0.00479083874144801 1
-0.00201225900960576 1
0.00916203983834945 1
0.0122017487956929 1
0.00175915378571286 1
-0.00799959351159185 1
0.00509724265441251 1
0.00588894438787914 1
0.00443031094386778 1
0.00518439384856591 1
0.0024675709163971 1
0.000864225502427968 1
0.00102377628505783 1
-0.00322880767923296 1
-0.00194630660769265 1
0.000712835151632832 1
0.0244968841242207 0
0.00327522489382707 1
-0.00179302347338905 1
0.000814334561544173 1
0.000621114510497404 1
-0.0106786842544844 1
0.0142667972945691 1
0.00732287002774291 1
-0.00885770751826453 1
0.0098050592098351 1
0.00381193704073759 1
-0.0049577006079561 1
0.0066991728245221 1
0.0117111827945593 1
0.0119678145000441 1
-0.00481039095467403 1
-0.00106029311719407 1
0.00888012328533601 1
-0.00286205509375041 1
-0.0148070692404465 1
-0.00937263177157479 1
-0.000821800946320593 1
-0.00472378648102026 1
-0.00620085097883627 1
-0.00172336938462035 1
-0.00271508728917656 1
-0.0180084240544619 0
0.00880436399745604 1
-0.00892380927531649 1
-0.00499289194114485 1
0.0078654154158775 1
-0.0166519216455657 1
0.0133691073440674 1
-0.0101602278715505 1
-0.00614331896218271 1
0.0047706877285913 1
-0.00592440582896419 1
0.000379079549713604 1
-0.00825246970494798 1
-0.00359586512997828 1
-0.00604520882938979 1
0.00594129487944504 1
-0.00937662585690773 1
0.00925634879218134 1
-0.0133916588174917 1
-0.00875860756460322 1
0.0139358908746593 1
-0.00612129418447849 1
-0.00471263938467085 1
0.0143106955353665 1
-0.00639578701445937 1
0.00238275019919179 1
0.00931451743625561 1
-0.00762789946434905 1
0.000395114326082408 1
-0.00193424430081746 1
-0.0110782433335709 1
0.0149545365748323 0
-0.00810791074704729 1
0.00864318971841346 1
-0.00931836448617335 1
0.00763346283898518 1
0.00946105344198613 1
-0.0105190693962732 1
0.00748268113575331 1
0.00261950905163504 1
-0.0105312972655127 1
0.00323808576557344 1
-0.0100525639084452 1
-0.00688372778516718 1
-0.000642778947653388 1
0.000407806830809084 1
-0.0130304958837664 1
0.000937904409582676 1
-0.00785111461615082 1
-0.000997058536920118 1
0.00186865616344636 1
-0.00501899939149712 1
-0.0141813923171159 1
-0.00532290195317871 1
0.00560137608360528 1
0.00781745332469124 1
-0.0048946423262416 1
0.000168362846688297 1
0.00245979097278731 1
-0.00208781345799489 1
0.00551073345687963 1
-0.00606385912517807 1
0.000332138538000241 1
0.00399954226326819 1
0.000153488406407225 1
0.00330603290506943 1
0.00921593307563269 1
0.00362360377787391 1
-0.0106559651781149 1
9.71125438803335e-05 1
-0.0054240734213411 1
-0.00479647865104754 1
0.00682071534650996 1
0.00878339322367304 1
-0.00180280066891063 1
-0.0102802961085196 1
-0.00422305820828923 1
-0.0109859130551176 1
0.0127204658519666 1
0.012265709688148 1
-0.0143160547899201 1
0.00266283803761063 1
0.00517551279388396 1
0.00778912419466623 1
-0.00827463448702631 1
-0.00590464170866366 1
0.00594467217095328 1
-0.00959978532723112 1
-0.0134499315986169 1
0.00423530313971747 1
-0.00914411233099166 1
-0.00495386754524029 1
0.0133491523051656 1
-0.0122885492000006 1
-0.00484257241799376 1
-0.0119384715246841 1
-0.00534150927099728 1
0.00298067895431661 1
0.0125131589018989 1
0.0124404934837192 1
0.0250934764570433 0
-0.00140354925018976 1
0.00755729457034792 1
0.00103469607285759 1
0.00102975636068557 1
-0.0130950012779459 1
-0.0181972340190378 0
-0.00985568930337609 1
0.00471018907202077 1
-0.0101174424125637 1
-0.00281531014127074 1
-0.00457150945539922 1
-0.0157055600922738 0
0.0101805351845103 1
0.00772930971574903 1
0.0116142089430694 1
0.00673171561497614 1
-0.00204058967753822 1
-0.00111384166937725 1
3.18351782453187e-06 1
-0.00513746102295073 1
-0.00135939541377799 1
0.00305590000325186 1
-0.000120764493256667 1
-0.00776659614004679 1
-0.00759975185537148 1
0.00358240208159117 1
-0.000750514984664801 1
-0.0154456143255728 1
0.00031356733166281 1
0.000116404439081311 1
0.00122807286776849 1
-0.0131272049533327 1
0.00436337889377742 1
-0.000370530846261313 1
0.00751650484756652 1
-0.00125421223537559 1
-0.018333770936881 0
0.000158660932422441 1
0.01154463648704 1
-0.00603278099601703 1
0.00519987432747514 1
0.00385094501651784 1
-0.00404265622966927 1
0.0122583604745551 1
0.00184640295897425 1
0.00245300034681056 1
-0.000614884434396045 1
0.00168684033966822 1
-0.00206012255661519 1
-0.00543965668991645 1
0.00981922227718046 1
-0.00168020641561705 1
0.00264013270968865 1
-0.00933813061239707 1
-0.00301815116894133 1
-0.00597973419178979 1
0.00404150493056492 1
0.00070632697378662 1
0.0132713297710116 1
-0.00351081445268235 1
-0.000349229087287517 1
-0.00933933557309306 1
-0.00731806324945937 1
-0.010353377047627 1
-0.00299197419378183 1
0.00378081039339594 1
-0.00952512488631851 1
0.00832496514294831 1
-0.0105053518525042 1
0.0154269714646821 1
-0.0100332894955662 1
0.00612581819503823 1
0.0076243367201136 1
0.00330508379679177 1
0.00697586750298248 1
-0.00696568878607608 1
-0.00079990997607804 1
0.00178617339105153 1
0.0110108860067528 1
-0.00385115147125748 1
0.0130746013803244 1
0.0102792845378159 1
-0.00983204477644755 1
0.00578589552744035 1
0.00233836592623052 1
0.00197999972323306 1
-0.0196991013522802 0
0.00127599028646878 1
-0.0024243029434676 1
0.00407745606891538 1
0.015020183209904 1
0.0001671754604794 1
0.0175027176148913 0
0.00462994510199191 1
-0.00465693822686954 1
-0.00891834100414484 1
0.0114242040874149 1
0.00566948952986586 1
-0.000259906490568145 1
-0.00980603913491922 1
0.00791904555218786 1
-0.00901594512019437 1
0.0105880657745398 1
0.00188100109354401 1
0.00898384738505905 1
-0.0070474575286075 1
-0.00215833487536176 1
0.00259343437982825 1
-0.0194414238665616 0
-0.00124475360067714 1
-0.0102447190969385 1
0.00580735167710185 1
-0.000793306082652158 1
0.00560597174990511 1
0.00590968821498188 1
-0.00797649470023485 1
-0.00269790131220303 1
0.00345366945413572 1
-0.0233095947362393 0
-0.00191250200265228 1
-0.011741733770017 1
0.0111096664783046 1
0.00132879197563595 1
0.00623224593776596 1
0.0129198520200162 1
-0.008069192260837 1
0.011177158092145 1
-0.00323754030537635 1
0.00232730556075853 1
-0.0109836406536582 1
0.00979474367436627 1
-0.00478885095279155 1
0.00442427391868366 1
0.0137011505637379 1
-0.00216463378768379 1
-0.00317835638392345 1
0.0126060157631713 1
0.00984270190094431 1
-0.00527241193618385 1
-0.00272596051857406 1
-0.00153119916366584 1
0.00188722779518824 1
-0.00468106969961405 1
0.00431144078290018 1
-0.0153307203161994 1
-0.0328762304314455 0
-0.00437590442060182 1
-0.00541025143317454 1
-0.000704087169720447 1
-0.00902180398620395 1
-0.00562419706732341 1
-0.00017012599621991 1
-0.0047645286235526 1
-0.00634137492648525 1
0.00736398549952617 1
-0.00261908499166132 1
0.0108873516049956 1
0.000507600783086683 1
-0.00200429145922317 1
-0.0162394497847651 1
0.0094031175159011 1
-0.0157356437106583 0
0.00399734677545908 1
0.00700535848663735 1
-0.0121261023458028 1
0.00786120753441641 1
0.0103913972387399 1
-0.0107365916278296 1
-0.00475361721967974 1
-0.00920567631680302 1
-0.0107906493848986 1
-0.00732909248755746 1
0.0036629924538651 1
0.00090089687430634 1
-0.0108509812175842 1
0.00540081793531487 1
-0.00030859532197609 1
-0.0216736026993768 0
-0.00534230311036245 1
0.00928862671524343 1
-0.000801529877457984 1
0.00247770870750764 1
-0.0066428585452655 1
-0.0132121227829812 1
0.00470639959853503 1
0.00315010175284526 1
-0.00103227341130748 1
-0.000409433336453212 1
0.0128483804584259 1
-0.0127789392148257 1
0.00740972924871391 1
-0.00447356832387978 1
-0.00176626697231455 1
0.00485065746387866 1
-0.00492432891151736 1
0.000172680710194933 1
0.0050446460753205 1
0.00607114105082545 1
0.0113597672028071 1
0.00664818049449329 1
0.0116627969088672 1
-0.00797968756835727 1
0.00852155100509884 1
0.0114027243698312 1
-0.0173989175636752 0
-0.00262449106130108 1
0.00658386513746742 1
0.0167195345473391 0
0.00276492639119637 1
-0.00119768371338775 1
-0.00254987055728586 1
0.00169559722688115 1
-0.00153252368516132 1
-0.00242404697717947 1
0.00915696657428395 1
-0.00630590131889179 1
-0.00256082560876181 1
0.0069802880546703 1
-0.0163847038222801 0
0.00642041711282689 1
-0.00901227447102041 1
0.00177562463705541 1
-0.00951888648715433 1
-0.00865586132654494 1
-0.00820711809390325 1
-0.00447183192593914 1
0.00177701358901186 1
-0.000773039789851982 1
0.0106010119817603 1
-0.00524977556036305 1
0.0300194406253991 0
0.00195116527978879 1
-0.00413454609205118 1
-0.0144915403590362 1
0.0103681812516906 1
0.00297065238393999 1
0.0166209574686499 0
-0.00613613413713063 1
0.00557147035615926 1
-0.00552000870618212 1
-0.00362282022801112 1
-0.0013274654076648 1
0.00919582864179974 1
-0.00130463801311463 1
0.001053775138713 1
-0.00706008160160052 1
-0.00870232448275678 1
0.00445420123929834 1
0.00413419214147144 1
0.00589988500429256 1
-0.00705433189230235 1
-0.0118455571263485 1
0.00373831465962939 1
-0.0141254565127305 1
0.0139276209330438 1
-0.00412713658221777 1
-0.0062310575920277 1
-0.00547977098477396 1
-0.011263048969985 1
-0.00956596052568314 1
0.00943672591141888 1
-0.00855046556419089 1
-0.0116167556669018 1
-0.00117530114172203 1
-0.00464284043569268 1
-0.00560395670263072 1
-0.00309663720169007 1
0.0169165311931528 0
0.00647037388096394 1
-0.0139648751445055 1
0.000858003058116803 1
0.00441203299667408 1
-0.00576953756565923 1
0.00588608167535172 1
-0.00951802024408682 1
-0.00995269693714207 1
-0.00914499538885924 1
-0.00846438823943175 1
0.00735504926633533 1
0.0032704914845001 1
-0.000921996002792038 1
0.00368559178898304 1
0.00913475477754341 1
-0.00592054638917949 1
0.00235502284056715 1
-0.00503992222735356 1
0.0119444077531029 1
-0.0047761993988242 1
0.00242540284459666 1
5.94294323662445e-05 1
-0.0130085357655971 1
-0.0117305103403634 1
0.00114863007189395 1
-0.00147302470941021 1
-0.00710875886315851 1
0.0103366168969576 1
0.00980284765640685 1
0.0189243398119882 0
0.0170560695768818 0
-0.00204229851823357 1
-0.00515650651846914 1
0.00301072680445286 1
0.0131773370255063 1
0.000344861648610858 1
-0.0218769126771331 0
0.0115056323279296 1
0.0131006024490892 1
0.00405925736706506 1
-0.00389106372724311 1
0.014484527722951 1
0.00192668878849845 1
-0.0131955932027275 1
0.00224834791359497 1
0.00716208202791519 1
0.0065557058596958 1
-0.00209215660021584 1
-0.000154548556038578 1
0.00447132416661176 1
-0.00219778014649239 1
-0.0155328314045934 0
-0.00464233235075078 1
0.0054031522216465 1
-0.0201543171258628 0
-0.0121974623972672 1
-7.05988463499869e-05 1
0.00363711101929451 1
0.00197186602165534 1
-0.00543791177456492 1
0.0104735889306697 1
-0.00471696507486298 1
0.00214564325904936 1
0.000933281545446831 1
-0.00157507227305034 1
0.00590213783122273 1
-0.00146379490884241 1
-0.000693057084710526 1
0.00559256118978231 1
0.00972811540304677 1
0.00543327898094658 1
3.51827947422514e-05 1
0.00208163661118644 1
0.00557472909387733 1
-0.00262009154361374 1
0.00263097736136624 1
0.00582679587311677 1
0.00978737819527577 1
0.00170479800867668 1
0.00251100317118076 1
0.000286238964308754 1
-0.00919162195824277 1
-0.00713189234940617 1
-0.000491039659998851 1
-0.00157694381510537 1
0.00623944672578999 1
0.00342567355927055 1
0.00319001358970281 1
0.0144024263664019 1
-0.0178970016147428 0
-0.00526709047190766 1
0.00189708992902933 1
0.00106436657128682 1
-0.00718862792161324 1
-0.000127025072910137 1
0.00946168105140128 1
-0.0106204749279881 1
-0.00402402401333364 1
0.00186358071647517 1
-0.000780376777844214 1
0.00234693674536591 1
0.0110515912075192 1
-0.0010711081334697 1
-0.0066149817460566 1
-0.00294293586588607 1
-0.0136089694297007 1
-0.000858208871972594 1
-0.00130733795233146 1
0.00377726522750009 1
-0.000749925492054789 1
-0.00540555254784986 1
-1.59390117196077e-06 1
0.00485451960900561 1
-0.00819127487068637 1
0.00416640875960456 1
0.00420236523040728 1
-0.00434773709084753 1
-0.0151393862913882 1
0.0101987254727734 1
0.0252951920868207 0
0.00626151374390447 1
-0.00389263763757402 1
0.00876655470574283 1
-0.0133136231096811 1
-0.00193960100743364 1
-0.00565097762633951 1
-0.0026359602285714 1
0.00592970963741124 1
-0.00372062105171447 1
-0.00359731093641051 1
0.000225414355102513 1
-0.00270587448131998 1
0.00186292577048875 1
0.00460477595975289 1
-0.00291627786894706 1
0.012153855639945 1
-2.52556848317565e-06 1
-0.000274321526927623 1
-0.00278479105919126 1
-0.00125539280583927 1
-0.00398311439265618 1
-0.0158356841204353 0
-0.00845784595935979 1
-0.00495765126366267 1
-0.00885662567172642 1
0.00226391495668848 1
-0.00133798854859604 1
2.69049058465602e-05 1
-0.00450936768449436 1
0.00524297559127864 1
-0.00818463422834217 1
-0.0243351671604756 0
6.93470481539105e-05 1
-0.00176475511116657 1
0.0168602952947641 0
-0.00341009228564418 1
0.000528270971869547 1
0.0163445707987582 1
-0.0068443571507538 1
0.00947951054437084 1
0.00663516127195324 1
-0.00900950575414534 1
5.75695402511853e-05 1
-0.0122711635489584 1
0.000873030111314061 1
-0.00267876683380436 1
0.00321072258753597 1
0.00550903254494277 1
-0.00612609616254739 1
0.00713438487653349 1
-0.00741526651028377 1
-0.00345784062937425 1
-0.00617872543183894 1
0.0138477803632287 1
-0.00533300186474299 1
-0.00395095320131991 1
0.00034144223995943 1
-0.0178668739220714 0
0.0197435052290584 0
-0.00424393152971228 1
-0.00940659376879799 1
-0.00428049258045597 1
0.00371772375793156 1
0.00885559752737216 1
-0.00282300782907112 1
-0.000616289907065384 1
0.0128340593403097 1
-0.00525371842998712 1
0.00799209918063229 1
0.0104574226720878 1
0.00182085693726325 1
0.0164470104107164 0
0.0034166721208588 1
-0.0156782041079622 1
-0.000318520293090872 1
-0.00176572873084646 1
0.00296234493648024 1
0.0041964478408071 1
0.0117999860048333 1
-0.00563798251682238 1
0.00212493474133723 1
0.00581106409541953 1
0.00445725340051724 1
0.00086473439478499 1
0.00383082769263747 1
-0.01004850431093 1
0.00150052206727364 1
-0.0016618325090127 1
0.000170272530511912 1
-0.00839454407337099 1
-0.00732831756106491 1
0.0109875167057925 1
0.014876681286834 1
0.00776411126468494 1
-0.0123340511059111 1
0.00267635426117778 1
0.00517923818530264 1
0.00422802421148473 1
0.0129849725388858 1
-0.0118637603372418 1
-0.000502738925152987 1
0.00493114764799513 1
0.00249888093270847 1
-0.0043064158987664 1
0.00283406945111592 1
0.00160864116297496 1
-0.00171969285333228 1
0.00331630762369923 1
0.00256103031977985 1
0.0129931084840997 1
0.00302449527809869 1
-0.00631105059114721 1
0.00146036440679893 1
0.00318144357304315 1
-0.00486430156956153 1
-0.00187344331282996 1
-0.00366298016550666 1
-0.00692962803590295 1
0.00476576024363792 1
0.00391538966446471 1
-0.00258141719158658 1
-0.011171302253812 1
-0.00855531673142476 1
-0.00892318193468591 1
-0.00183446089149536 1
-0.0055439437880759 1
0.0138173595823725 1
0.00940848986800048 1
-0.0120663409007411 1
-0.00891100009323574 1
0.00550632105218979 1
0.00235618578567776 1
0.00248756427799644 1
0.00455625056018898 1
-0.00570613568092887 1
0.000346949277640464 1
0.00240831683295599 1
0.0160419876397934 0
0.00241434148813448 1
-0.00642254220714982 1
-0.0032374310370817 1
-0.0049757810837949 1
-0.0114741444180156 1
0.0105946137487678 1
-0.00404620492733019 1
0.00518070337708771 1
-0.00972232005842494 1
0.00395556688677507 1
-0.00583766931406945 1
0.00296815136009897 1
-0.0105732968011481 1
-0.00176887980312028 1
-0.00446958894419664 1
0.00501790028856732 1
0.00527581976486428 1
-0.00746455771368856 1
-0.00241340698937198 1
0.00882909791378787 1
0.0083410438516986 1
0.00511974687394985 1
0.00269728603122934 1
0.0089648612081252 1
-0.00987032776596672 1
0.00737548580203654 1
0.00562431716924434 1
0.00190175754286382 1
-0.00866856636218004 1
-0.00750881928057658 1
-0.00717481012088971 1
0.00783691559516857 1
0.00217347982649755 1
-0.00160950647149572 1
0.00411054167258961 1
0.00745723734410709 1
0.0032721140716008 1
0.00228960431203157 1
-0.00300764901180855 1
0.00100240200276693 1
-0.00105014715555964 1
-0.0143788809803185 1
-0.0024152667761159 1
-6.73296305149975e-05 1
-0.000708995369055781 1
0.0144295282431444 1
-0.0126361387879595 1
-0.0082692399879819 1
0.0205690752656754 0
-0.00472430027999938 1
-0.0135510861259268 1
-0.0111964101890959 1
0.00373470584445657 1
0.0121798640946594 1
0.00392105572936883 1
-0.0126875014106723 1
-0.000538884163054742 1
0.00418205550400668 1
-0.0133022506573634 1
0.013410059075503 1
-0.00427711775874373 1
0.00728288695920046 1
0.00171530870963182 1
0.00542712711690484 1
0.00761755285085245 1
-0.00927276648287833 1
0.00632893335012793 1
-0.00339651193243283 1
0.00981359357304508 1
-0.00497679692156475 1
-0.00573425051168597 1
0.00117208390664425 1
-0.00570848555919338 1
0.0117491209625778 1
0.0182108525424068 0
0.00726069742455932 1
-0.00472943318646281 1
-0.0219269645124441 0
0.00229163307683938 1
-0.00550310048755286 1
0.000504043336394239 1
-0.0162513795610941 0
0.000462592051457352 1
0.0193798776567226 1
-0.00130873920398835 1
-0.00482641766418492 1
-0.00535545385215236 1
-0.00512074661950535 1
-0.00861159857660853 1
-0.00394288008071067 1
0.0138186903380873 1
0.0106834683571979 1
-0.00181582531268142 1
-0.00274523224301274 1
-0.0215584750718684 0
-0.000788532967337488 1
0.0147820806452632 1
0.0119686921581166 1
0.00183433118598161 1
-0.0104183712356907 1
-0.00745431007857558 1
-0.00150439143937132 1
-0.00614269308042396 1
-0.00268096852089312 1
0.00387071328794543 1
0.00888815155841165 1
-0.0173452681879354 0
-0.00287570796895989 1
-0.000985479663393551 1
-0.00220700054832857 1
-0.000683352566956603 1
0.0103133389715388 1
-0.000687593706957258 1
-0.00557587523742781 1
0.0146308257964403 1
-0.0033856292411595 1
-0.000773409737055666 1
-0.00989217170391541 1
-0.00468721001862817 1
-0.0121277009869119 1
0.00218800746586097 1
0.00514663467789599 1
-0.0127708485244133 1
-0.00609636073108571 1
-0.00464393978873245 1
0.0107256182998503 1
-0.00081280742395015 1
-0.00569957246735041 1
0.0115285589202996 1
0.00817598475995696 1
-0.00376048110402206 1
-0.00958836727654672 1
0.00670065358934107 1
-0.00700957588467057 1
0.000585264678554428 1
-0.00505457238667386 1
-0.00513372711598755 1
0.00615870376705159 1
0.00621359101143484 1
-0.00900426113325023 1
0.000433803801308623 1
0.00667002128676934 1
-0.0032361676024049 1
0.00467804907814672 1
0.00199137788253077 1
0.00125372043272021 1
-0.0119280369741688 1
-0.00499508767605 1
0.00762796067254237 1
0.000269969437138076 1
-0.0065780870482032 1
-0.00157494457195142 1
-0.0116243136158509 1
0.00550476933452536 1
0.00515564054982519 1
-0.0193889474567437 0
-0.00770340281914081 1
0.00387579228371598 1
-0.00197739486128499 1
0.0145560571580341 1
-0.00329459639999538 1
-0.00968848427028897 1
0.0105807539396096 1
-0.00213591077305518 1
0.0142400242833187 1
-0.000700008038566958 1
0.0047660662252921 1
0.00401149737586304 1
0.00350320456706805 1
0.00507251347305677 1
0.00488031357487712 1
0.00168774245141551 1
0.00754506511085235 1
0.0110802366835458 1
-0.0147768637074506 1
-0.00974386611734446 1
-0.0216253397273888 0
0.0014169522257518 1
-0.00149253481834802 1
-0.00193220079870397 1
-0.00156359103786324 1
0.0100319828138375 1
-0.00122139361840213 1
0.00778654144813669 1
0.00907632399991323 1
-0.00943052372540715 1
-0.0008814541203282 1
0.000167465977026925 1
-0.0094947364781589 1
0.00574193946548596 1
-0.00127703184084716 1
-0.00105627010050793 1
-0.00270817978444926 1
0.00802457499752962 1
2.06153928696399e-05 1
0.0131496564532736 1
-7.9160540691057e-05 1
0.00116832893815125 1
-0.0209098228515381 0
0.000628293090791094 1
0.000144074386056454 1
0.0161329210542008 0
0.00557146024028569 1
0.00298759695801908 1
0.00547619496919356 1
-0.00220165981839948 1
0.00400343706465318 1
0.00778439165114791 1
0.00350536877282786 1
-0.00256580868157186 1
0.00730433360328715 1
0.00384462280940812 1
0.00853282632255668 1
-0.00396268729452665 1
0.00784833966440069 1
-0.00515577312727089 1
-0.0128874146327779 1
-0.00251979409555349 1
0.00140094248747511 1
0.00862252868001124 1
0.00107525694845018 1
0.00323719263680127 1
0.000382032177219075 1
0.000444975171717817 1
0.0100795146074069 1
-0.00517009457794449 1
0.0128771780146699 1
-0.00250299803225432 1
-0.00627109864769077 1
-0.00257857404663754 1
0.00813802450810558 1
0.000713447256855361 1
-0.00904024736421269 1
-0.000533550737041288 1
0.000406914781292878 1
-0.00789203953795952 1
-0.00250448385414291 1
-0.00235936266076955 1
0.00475574625829641 1
0.00320894543873948 1
-0.00399143331844196 1
0.0098561922884218 1
-0.00504468095555115 1
-0.0165861056823502 0
-0.00244883110607207 1
-0.00825663906718486 1
-0.000359487265409738 1
-0.00473373072132351 1
-0.000243730536441994 1
-0.00436691814948605 1
-0.00133614060291787 1
0.01388255635443 1
0.00367750750351003 1
0.00963741960458445 1
0.0211362047737206 0
0.0182660901748383 0
-0.00564228094919396 1
0.0076779301868874 1
-0.0148770673375942 1
-0.00927260481317193 1
-0.00630174849455505 1
-0.00946697760025119 1
-0.00178763393986318 1
0.00362083076141791 1
0.00613238587052235 1
-0.00258762142741371 1
-0.00681152370110147 1
0.00101255434831479 1
0.00358225326091951 1
0.00519942813541634 1
-0.0114411068145226 1
-0.00616066434016524 1
0.014883110275705 1
0.00720022352511587 1
0.00493698953286879 1
0.000958733132559977 1
-0.00221429885161028 1
-0.00555411519230072 1
0.00210731950762635 1
-0.00493471937193928 1
-0.0198772524302945 0
-0.0034871910856745 1
-0.00855276316109873 1
-0.00565812575874872 1
0.00185115359065321 1
0.00276534149905853 1
-0.00389971891560402 1
-0.00537972577813299 1
-0.0156547484077926 1
0.00350454840186622 1
0.0041201386533346 1
-0.0182341865571708 0
-0.0065631822984026 1
-0.00497017354300169 1
-0.00223496441121603 1
-0.00162783444611459 1
-0.0191040077606397 0
0.00186091244032285 1
-0.00217315261546167 1
-0.00190302294487725 1
0.000621855883548649 1
-0.00142193566663906 1
-0.00942293804793786 1
-0.0147313936045275 1
-0.00299011693377505 1
-0.00572810368921972 1
-0.0044019659338769 1
0.00272784857516735 1
0.00285394908505727 1
0.00427944875263652 1
-0.00456328517299269 1
-0.00245863366225418 1
-0.0156484536671011 0
0.0034894876662426 1
-0.0091075303455304 1
-0.0171135948109851 0
-0.00864578374168203 1
0.00192860033915619 1
-0.00234778010071041 1
-0.00847912033812978 1
0.00554628033906795 1
0.00549729753486215 1
0.00365909484119209 1
0.00415041390621085 1
0.00338294250120894 1
-0.00348004519306897 1
-0.00511644814769946 1
0.0117376910850536 1
0.00367013971980332 1
0.00751967057604682 1
-0.0023404893327247 1
0.00662106084672305 1
-0.00264766752866499 1
0.00709558458912471 1
-0.0149282693420721 1
-0.012171292703571 1
-0.0123899822711407 1
-0.00207941550542546 1
-0.0135147684300814 1
-0.0160830968835993 0
-0.0114891224119615 1
0.00701595134909812 1
-0.00584935466242996 1
-0.000929353481920757 1
-0.0028053798585758 1
-0.00345885443381017 1
0.00130795075124007 1
0.0123502958455787 1
0.00372270124011635 1
-0.00923503360460504 1
-0.0134012128226581 1
0.0115713051460968 1
0.00140954036403321 1
-0.00494292480854821 1
-0.000301380179416257 1
-0.0120401284386054 1
0.00612739006461595 1
0.0220101773938479 0
-0.00308536447385407 1
0.00301318144603695 1
0.00906607039321243 1
-0.00712371521852045 1
-0.00561733628855937 1
0.0109529684506535 1
-0.0158461339161928 0
0.00528707075937097 1
-0.00585642921261245 1
0.00510410001395732 1
-0.00195605095836467 1
0.00327933300027798 1
0.0113368327653401 1
0.00554809218565562 1
0.00661007774127111 1
0.00151243810482005 1
-0.00224446992777662 1
-0.000424364558925587 1
-0.0129898706757663 1
0.000638857774281891 1
-0.0109690233215804 1
0.00154528741248137 1
0.00626046459769014 1
0.0016308003325902 1
0.00339381702141351 1
-0.00942745974909455 1
-0.00168442316488061 1
0.00350712474158196 1
0.0119118382049557 1
-0.00236994321716342 1
-0.00556459583405811 1
0.00034200697263213 1
0.0057111031209585 1
-0.00675058799406769 1
0.0123169958998244 1
-0.000645741339781268 1
-0.00310783255164682 1
-0.00442588304810274 1
0.0096750278086306 1
-0.00297030556168923 1
0.0041749604448853 1
0.009785660516909 1
-0.000664396983993635 1
0.0124279996542759 1
-0.00409609612674009 1
-0.00617983051868457 1
-0.00228176376585253 1
0.00183214587242229 1
-0.00169490656867017 1
-0.00247611307274531 1
0.00714038729527576 1
0.0143182569217222 1
-0.00637814935806126 1
-0.0033166407964375 1
0.00410108203672146 1
-0.0181003424845434 1
-0.00797735435529541 1
0.00701645612932816 1
-0.0100316183058306 1
-0.00946438979876391 1
-0.00379895212683902 1
0.00760360048107759 1
-0.000472326649790123 1
-0.000864376188817206 1
-0.0177644083113049 0
-0.00814484074977222 1
-0.00176110019855487 1
0.00729805549254122 1
0.0174318676566048 0
0.018149728710428 0
-0.00786269664145529 1
-0.000898673537661192 1
0.000899062891309836 1
0.000267500016250776 1
-0.000767982519021544 1
-0.00445192129103499 1
0.0123988325467584 1
-0.0137008728497596 1
-0.00119235960054114 1
-0.00245410757457768 1
0.00522035609794376 1
0.00178912066977622 1
-0.00937886713791371 1
0.00996415427052414 1
-0.0105094924997003 1
0.0123962708490082 1
-0.00595802988394924 1
-0.0068007277590388 1
-0.0115191706945941 1
0.00435632362559224 1
0.00106518914021436 1
-0.00725845117953717 1
-0.0146477097727969 0
-0.00636643592276206 1
-0.00739026085483104 1
-0.00320911173817053 1
-0.00126949232645314 1
0.00743865337905031 1
0.00164376531706817 1
0.0100316366522235 1
-0.00495941259059627 1
-0.0046085859300725 1
0.00624970890022894 1
-0.00953780823142912 1
-0.00720854480113865 1
-0.00342889334178181 1
0.00785079189494778 1
-0.000582583586205847 1
-0.00188594875761939 1
-0.00254211533159353 1
0.00082397464505628 1
-0.000994707243706782 1
0.00669074958841384 1
-0.000544751740316818 1
0.00753313048340381 1
0.00696893577223954 1
-0.0105314243304855 1
-0.00653811848881327 1
0.00249471966578143 1
-0.00215046534176697 1
0.00203853542754528 1
-0.00100507751445967 1
0.00990204747281722 1
-0.00110697369170803 1
0.00683331253738403 1
-0.0128078785133996 1
-5.33330451484925e-05 1
0.00869802688926453 1
-0.00669020747735264 1
0.00195942921065824 1
0.00655043693941086 1
0.00413565754703276 1
0.000259271637824931 1
-0.00554127552805435 1
-0.00521879898319427 1
-0.00448014229824875 1
0.00915115981100166 1
0.00931819237513565 1
-0.000602432638496819 1
-0.0133877695111075 1
0.00522509969949022 1
0.00980629377228585 1
0.00520923839298214 1
-0.00110328551055731 1
-0.00525434116852729 1
-0.00818111672425158 1
-0.00110129604792708 1
0.00170261057154856 1
-0.0154017250819198 0
0.0130171146914895 1
0.00633643203541211 1
0.00814439749169496 1
0.00728631085080913 1
-0.00389575585540714 1
0.00488619580399481 1
0.00211282246077667 1
-0.0140237871344846 1
-0.0124343614765808 1
0.00363354567376016 1
-0.00772993443435818 1
0.00664991506825861 1
-0.00017654748628334 1
0.00312699070280539 1
-0.00607941133565914 1
0.00228414542446139 1
0.00198247536245333 1
-0.0180200798513208 0
-0.000270159641882212 1
-0.00891996308838048 1
-0.0030255296966111 1
-0.000560355272325472 1
0.000783426323905496 1
-0.00661098059996029 1
0.00366421259984575 1
0.0141019324212811 1
0.00743952752257711 1
-0.00191295459846177 1
0.00420551673080789 1
0.00478293662959416 1
0.00348127124804024 1
0.00841010137475603 1
0.0125515966629574 1
0.0128668658695656 1
-0.00509718979468158 1
