# Supplementary material for: Bias caused by sampling error in meta-analysis with small sample sizes
Source: PLoS One. 2018 Sep 13;13(9):e0204056. doi: 10.1371/journal.pone.0204056 (PMC6136825; doi:10.1371/journal.pone.0204056)
Supplement: S7 File — (ZIP) [file pone.0204056.s007.zip › results N = 20 theta = 0.2 tau = 0 sz = 10-20.txt]

"dl.theta" "dl.cp"
0.197088880394651 1
0.244801296108628 1
0.214598693705015 1
0.167433341629246 1
0.308171163549058 0
0.25901057552423 1
0.111233964803947 1
0.136177073280192 1
0.316569899002609 1
0.177587835894862 1
0.24056610221524 1
0.176524575954726 1
0.188411689362013 1
0.212761353719586 1
0.213350884598607 1
0.300098806642831 1
0.202006452910965 1
0.159172673681264 1
0.135677993769071 1
0.149848437674632 1
0.168695977639714 1
0.349329475253682 0
0.200538418784371 1
0.175140972155019 1
0.128727921254343 1
0.204963824838546 1
0.206983571991741 1
0.247947723305251 1
0.301396251500241 0
0.166060146395977 1
0.248037887155204 1
0.200912377577318 1
0.284396374695769 1
0.193814919267346 1
0.237023707433569 1
0.153775629364898 1
0.319860141759222 1
0.152096523546299 1
0.157720348859534 1
0.283774192864197 1
0.206304143546822 1
0.137173087729837 1
0.189474803375189 1
0.171272302799121 1
0.219460078764611 1
0.186022411865888 1
0.124264982038469 1
0.0992780619743111 1
0.250686264785225 1
0.235220544265376 1
0.184766737681624 1
0.282438057195539 1
0.318255146393971 0
0.168275843698869 1
0.181689120157402 1
0.220643774824026 1
0.234095636058684 1
0.152855702402085 1
0.273586860126149 1
0.261511336807546 1
0.227137244483839 1
0.168469639740679 1
0.246793307388002 1
0.170086663895075 1
0.198101580011394 1
0.352883654163872 0
0.235962611487013 1
0.169320927953373 1
0.206160025548477 1
0.104579159790174 1
0.168979782690891 1
0.279039347212476 1
0.22473429150599 1
0.174461961958369 1
0.267343880990994 1
0.244975115038618 1
0.302170723263518 1
0.23493138756316 1
0.140488771157176 1
0.266644114194485 1
0.177544077874128 1
0.174206193656788 1
0.0869648644865092 0
0.124221963967104 1
0.216061756092215 1
0.223929475019995 1
0.230892973422119 1
0.171532002685771 1
0.163990352166297 1
0.265420251951403 1
0.246290391981577 1
0.197340982824978 1
0.173507620838671 1
0.218327801742887 1
0.149571101074755 1
0.212537495862082 1
0.175944240046212 1
0.249913280845462 1
0.22262248217912 1
0.325450653309329 0
0.0666254287376081 0
0.335920114378175 0
0.257563446414446 1
0.221299499098635 1
0.227289864623214 1
0.188046902814897 1
0.21721582921364 1
0.14656777493111 1
0.164255827945304 1
0.285836044795697 1
0.144853565297003 1
0.264301515599415 1
0.165840387453945 1
0.127895847601366 1
0.139836961851905 1
0.306932019538157 0
0.168529415009337 1
0.299381985180458 1
0.209850471095778 1
0.0660633449549822 0
0.231501214146129 1
0.127690442139128 1
0.356675346019961 0
0.0699321137584135 0
0.1751235529335 1
0.326784595800609 0
0.161250622233483 1
0.150906520343829 1
0.112032987216896 1
0.22943992196742 1
0.262780201648243 1
0.182532803056019 1
0.081685884215199 1
0.129881383469116 1
0.222592102655571 1
0.326258320451496 1
0.226277699786523 1
0.0842863799322067 0
0.154059540928999 1
0.118276156421449 1
0.194062281118601 1
0.165315668091407 1
0.305014643582027 0
0.256188557589919 1
0.124870162523839 1
0.240459562766002 1
0.187335532538032 1
0.211780408535855 1
0.214793543429571 1
0.19356559973554 1
0.175385337240423 1
0.0969958401211039 1
0.0406035891958335 0
0.243518676887004 1
0.211628525122679 1
0.195025449971839 1
0.275192812353052 1
0.177952466334364 1
0.244255422639687 1
0.239989820431721 1
0.236927979506562 1
0.161353364603477 1
0.179537542076068 1
0.252756132389584 1
0.170519761611215 1
0.200412178190836 1
0.229811002899778 1
0.195748396840547 1
0.280752971102672 1
0.191187830965468 1
0.26862026046139 1
0.205996015623118 1
0.326416066745784 0
0.158958292260322 1
0.248159711290299 1
0.249904874112931 1
0.198427507214301 1
0.137026205664678 1
0.28596369862441 1
0.206298315734172 1
0.208889518449793 1
0.22911071642829 1
0.192659706139951 1
0.199767640277245 1
0.137380715495952 1
0.158072226534023 1
0.250187170313377 1
0.167211145500583 1
0.293218175517569 1
0.25281927570507 1
0.267366576977622 1
0.142562114907535 1
0.189208232588621 1
0.182151041525143 1
0.26377586406191 1
0.160362906457399 1
0.0838975605596014 0
0.233019414986961 1
0.253788671880552 1
0.295097239023531 1
0.237597863958162 1
0.222070042260767 1
0.14981167329874 1
0.22601158336576 1
0.248994221832113 1
0.29537096716186 1
0.143523520940697 1
0.179110339294373 1
0.14448607650774 1
0.077479888990017 0
0.141956463086416 1
0.264669037866049 1
0.244597495678291 1
0.276783013451035 1
0.263375334451803 1
0.209885984382514 1
0.247770257791529 1
0.1981058173951 1
0.159812738634748 1
0.315916590438783 0
0.234868716245101 1
0.26525184404574 1
0.210266663259724 1
0.200863834738499 1
0.16579194929466 1
0.241563637026495 1
0.227349651870448 1
0.111880058277188 1
0.237396705935052 1
0.222574176590978 1
0.182340290549476 1
0.1274196160533 1
0.175001471245494 1
0.209640294390592 1
0.0679513133018969 0
0.153601942286521 1
0.125841510082904 1
0.0919396200351481 0
0.137283059682626 1
0.209306236308974 1
0.223471065127544 1
0.216853716429793 1
0.233995814085501 1
0.226707732727214 1
0.181000310486819 1
0.1864064678449 1
0.204222366319157 1
0.135412694929766 1
0.116482053490921 1
0.187019261573081 1
0.204131566782317 1
0.30768433908 0
0.186039440017487 1
0.206160098319083 1
0.260572534608473 1
0.231969820406723 1
0.252408411476473 1
0.230673370769299 1
0.214789712779349 1
0.189398081564615 1
0.154882120153911 1
0.198417012744643 1
0.130781121031586 1
0.125468307614628 1
0.197551952051845 1
0.212379418742317 1
0.223002051677018 1
0.180805735880803 1
0.298999161197439 0
0.227166798038375 1
0.141641418451692 1
0.165984988591572 1
0.269786279120868 1
0.227009836808417 1
0.196414987465376 1
0.205176175697393 1
0.275004169356225 1
0.19742684969295 1
0.250411425871697 1
0.234919356176125 1
0.123253453317709 1
0.210992021321091 1
0.161212673924534 1
0.187012683208305 1
0.239716940090911 1
0.21390911732692 1
0.150666568309036 1
0.158296429974994 1
0.228992327204439 1
0.198318357936943 1
0.112607215497146 1
0.1875186420336 1
0.23339603762195 1
0.303701827847032 0
0.235721132401133 1
0.16416001856184 1
0.238398726413588 1
0.247616325768309 1
0.207255762792316 1
0.120799760753468 1
0.189250790924645 1
0.257444038151979 1
0.167591826501092 1
0.12188010344258 1
0.169359048199901 1
0.228397129899138 1
0.146665085382038 1
0.2308552880057 1
0.155507176448337 1
0.172832459140422 1
0.160682448132438 1
0.178728488029107 1
0.228599104015572 1
0.196661636525835 1
0.32718014886153 0
0.237799367670014 1
0.238378111595601 1
0.172778617110318 1
0.167224549681137 1
0.161387700355202 1
0.206404168466796 1
0.167820201772066 1
0.218016060689228 1
0.202415949317996 1
0.256184316437548 1
0.165599732119687 1
0.145866198060027 1
0.215616155520008 1
0.212743253029076 1
0.200255579268921 1
0.0269789473055249 0
0.208383407779742 1
0.162039828744948 1
0.0843873793116155 0
0.131708721251063 1
0.126642252530069 1
0.29506863959602 0
0.16636427970339 1
0.215672512218944 1
0.231113488622885 1
0.218603278459915 1
0.177594769344472 1
0.165659439162322 1
0.214249867321746 1
0.170758208575789 1
0.221176753709267 1
0.252219404418595 1
0.280294352014178 1
0.205365457196057 1
0.266600751008778 1
0.271766709697164 1
0.143756378162949 1
0.284377387178279 1
0.215403912804754 1
0.242550436145913 1
0.240059443391055 1
0.179618021055153 1
0.231619493808247 1
0.194923585905274 1
0.265316907868649 1
0.164730867966924 1
0.149795500456504 1
0.254238748081381 1
0.303962132967773 0
0.217814271046566 1
0.3021414283847 0
0.230185732159847 1
0.205471627365086 1
0.185318244819297 1
0.36099888701593 0
0.287230278341008 1
0.253041182253208 1
0.341473349614566 0
0.218427867017138 1
0.240332446112334 1
0.245067809664288 1
0.170944857427084 1
0.260523375310756 1
0.182560034416637 1
0.218525523166191 1
0.249806106140187 1
0.20251990347334 1
0.143587892764382 1
0.18990076828639 1
0.120992178370489 1
0.255239124363403 1
0.245155809915308 1
0.21682284280585 1
0.247694211069654 1
0.142250318702238 1
0.285613325079721 1
0.181264395750113 1
0.265433464198036 1
0.226767910464958 1
0.270688068537117 1
0.182202770252886 1
0.208976217267356 1
0.213553354297428 1
0.299942906524558 1
0.200946681278079 1
0.246812152024478 1
0.23181762064714 1
0.259427365608493 1
0.208338698225536 1
0.276230290359266 1
0.1674254954059 1
0.235436021935233 1
0.215321547384429 1
0.274907982392248 1
0.17169197514191 1
0.162262027079353 1
0.271239424881128 1
0.286325781819964 1
0.147829359850308 1
0.194195144272647 1
0.192484512917557 1
0.258750811666551 1
0.280188556876573 1
0.161167228135121 1
0.273037439880374 1
0.198362202948176 1
0.306945791415784 1
0.193496420125293 1
0.223545046895317 1
0.240537412226315 1
0.235358119833706 1
0.229689200113682 1
0.227377345678385 1
0.251617221843129 1
0.177686382271036 1
0.163791304532132 1
0.206925151973478 1
0.178075099507194 1
0.20585740027623 1
0.254404921002354 1
0.268652948050046 1
0.203749368036157 1
0.120000844524954 1
0.28112954184088 1
0.203929628152577 1
0.21674609005741 1
0.280374200287879 1
0.144058679715412 1
0.281001105838049 1
0.219754554015556 1
0.138336271332968 1
0.152124583967601 1
0.262930131538989 1
0.158644120315681 1
0.272499432609536 1
0.226883990407617 1
0.260753137097131 1
0.105162826006128 1
0.298153643893052 1
0.114536654743069 1
0.22482268835037 1
0.168292877814781 1
0.217520551469181 1
0.12364777996737 1
0.106571429336568 1
0.242691174325011 1
0.356433761559139 0
0.142445212786968 1
0.117931548065537 1
0.159388940017034 1
0.184010029950176 1
0.219917838330447 1
0.116263901372041 1
0.266423650179386 1
0.31254413757566 0
0.231902696666485 1
0.18631446551212 1
0.197148707181136 1
0.268594501523209 1
0.18055246676874 1
0.25385047694637 1
0.0561246185178893 0
0.237311267627872 1
0.323618927059747 0
0.190516071464 1
0.21068617516327 1
0.170825026176536 1
0.254026433351472 1
0.09167059084576 1
0.225564001797238 1
0.199270827094761 1
0.130340224841292 1
0.129479003933717 1
0.109155553457774 1
0.188543185737055 1
0.188617143995917 1
0.215683165264294 1
0.186795584371479 1
0.102662486356707 1
0.221117838956042 1
0.208061540301859 1
0.226928997040399 1
0.215287524129718 1
0.21853400814625 1
0.165450397051584 1
0.224760898201559 1
0.246336844442275 1
0.246686655798847 1
0.171494780413136 1
0.106041458344466 1
0.216510401966241 1
0.15408412251395 1
0.252662855176217 1
0.235741000499225 1
0.140185550546253 1
0.207233854489205 1
0.242418019044112 1
0.225200307084358 1
0.160829184482163 1
0.264442172517839 1
0.231680429523857 1
0.260938126663274 1
0.22390278756455 1
0.193684542563169 1
0.189185354415499 1
0.234372340705437 1
0.247281283278812 1
0.219046979580877 1
0.164322815439263 1
0.186225749664415 1
0.172136624925704 1
0.219924261222988 1
0.325571628043959 0
0.123584562256605 1
0.276108197653572 1
0.264389055931696 1
0.236177412101108 1
0.144518650302469 1
0.126326662454643 1
0.211153206894943 1
0.185727326276992 1
0.231287894555712 1
0.222024957002236 1
0.118994527256762 1
0.141093652718059 1
0.16460895346171 1
0.195045193323686 1
0.204131529997724 1
0.245818388171763 1
0.243381449226721 1
0.204595974515915 1
0.250059340232235 1
0.119612960017352 1
0.181252499297208 1
0.220506857599607 1
0.150904362385657 1
0.197044848187348 1
0.199118080618613 1
0.0922226840953966 0
0.215003486503188 1
0.174185725386216 1
0.218113246114231 1
0.311342600145536 0
0.308885999043142 0
0.25115388175478 1
0.169777267035126 1
0.211411118865429 1
0.326558627424034 0
0.128328261572491 1
0.183891643075276 1
0.170326278343018 1
0.125635519209847 1
0.204245940932266 1
0.250149636100998 1
0.241878187714681 1
0.185796976585705 1
0.146611557671871 1
0.120850766569598 1
0.240061369049338 1
0.264998928240889 1
0.148852088433499 1
0.139981175560128 1
0.1838786945436 1
0.255299931463092 1
0.189743936104954 1
0.171533537908754 1
0.223460169626386 1
0.138646123473898 1
0.226340976157038 1
0.167344891865604 1
0.218760330872251 1
0.0974370949727424 0
0.187279128852773 1
0.181071122108471 1
0.237512294824251 1
0.0779088415928968 0
0.234389205638906 1
0.250456702380192 1
0.256316692301276 1
0.216230084810614 1
0.206459915715441 1
0.207684895504126 1
0.261552720755578 1
0.194377690641301 1
0.295245234706628 1
0.2217485330446 1
0.28701470092751 1
0.23938184244762 1
0.233448095086338 1
0.165680382303529 1
0.149570741330354 1
0.209641762553943 1
0.245842444731471 1
0.179873612599032 1
0.142792054266843 1
0.117593265376628 1
0.259596467029552 1
0.245171037749339 1
0.14950353452298 1
0.190582580899592 1
0.263551750058151 1
0.316287041508792 0
0.178116250623877 1
0.161956362361141 1
0.202305330708441 1
0.188577857459209 1
0.229777067016585 1
0.318474815387606 0
0.140892921234408 1
0.224998460785317 1
0.170352911121228 1
0.25241577870827 1
0.169785064074645 1
0.268996846675538 1
0.165006727943938 1
0.230138935134651 1
0.273468506937232 1
0.184680902306056 1
0.239093331684865 1
0.209948307150415 1
0.283041422748226 1
0.290573917683745 1
0.255510546582247 1
0.184738829246124 1
0.0972274112542004 1
0.285920533348767 1
0.17906751343685 1
0.0851850843016683 0
0.188907464029428 1
0.145402256457932 1
0.27241400907976 1
0.21524096386582 1
0.137666177847888 1
0.22430000873076 1
0.203722924824383 1
0.182523593033324 1
0.239044912410839 1
0.137079682362399 1
0.209450930448438 1
0.210349794233935 1
0.269728548450787 1
0.205302141369165 1
0.258286673703561 1
0.169733404892879 1
0.158996102652962 1
0.207566415500382 1
0.188421191189592 1
0.237875045740787 1
0.277215886495025 1
0.201479275197951 1
0.149228100495078 1
0.161176630905923 1
0.154881918204541 1
0.273674243812293 1
0.193933224575192 1
0.219286345310135 1
0.164748923806237 1
0.0764267128864306 0
0.271565089230711 1
0.212527803274174 1
0.256781985290678 1
0.213717816376471 1
0.17865409053075 1
0.23640706495745 1
0.155389507620774 1
0.181936498151607 1
0.149312306821595 1
0.290386130176569 1
0.14445188043524 1
0.176671979927214 1
0.340145717295904 0
0.293708065149059 1
0.15818108292512 1
0.176741626241404 1
0.224853275290246 1
0.202231989064972 1
0.214955438179579 1
0.219990514983915 1
0.134032438641408 1
0.147643853666005 1
0.334407155668167 0
0.120996052493755 1
0.181351426059092 1
0.135186925151012 1
0.107308197470473 1
0.186285528269198 1
0.233323521241306 1
0.219299777959119 1
0.24387530269129 1
0.252817373102083 1
0.181513725574826 1
0.218714131522948 1
0.251355643604761 1
0.21832401588561 1
0.262816825970275 1
0.211196255582089 1
0.197775087121711 1
0.143745521211206 1
0.204788250333776 1
0.286630312242977 1
0.162586556420317 1
0.233699801373227 1
0.0510156888735384 0
0.151508498371688 1
0.187378293802126 1
0.203877091881789 1
0.255954536586861 1
0.221899387252467 1
0.277794478806657 1
0.0743784783385331 1
0.13714382682097 1
0.205210584748918 1
0.230001970269404 1
0.307989774361599 0
0.161038284031836 1
0.233541320147711 1
0.244512913459068 1
0.275646523844946 1
0.20265679743279 1
0.189632034598022 1
0.178930279364012 1
0.266257619965383 1
0.125913035712851 1
0.230727388578773 1
0.252327246841951 1
0.192654005508078 1
0.264014244065517 1
0.2338913569896 1
0.110918102753993 1
0.11303351317694 1
0.10764866672436 1
0.186093867858629 1
0.0810849188144837 0
0.128920222225662 1
0.204007898566265 1
0.21125690303041 1
0.318732533270507 1
0.21163035593852 1
0.181768552702825 1
0.294412568982498 0
0.161787343903617 1
0.199104106759134 1
0.283637383248511 1
0.209628800759801 1
0.172075788211738 1
0.184201904932032 1
0.35153649929715 0
0.114096868730359 1
0.219246128132082 1
0.1625947122673 1
0.195154039168875 1
0.189779286883957 1
0.186209147030488 1
0.119275023673288 1
0.231636644274399 1
0.176802030229181 1
0.173212017242437 1
0.1043276140559 1
0.188737024505266 1
0.231478963298796 1
0.131126422585168 1
0.154401214486442 1
0.137913437484966 1
0.199797633395936 1
0.287616797042597 1
0.153300959341856 1
0.279009388898304 1
0.188074660157315 1
0.201512610424483 1
0.1508529997175 1
0.21385575280203 1
0.238429032702218 1
0.131159873336632 1
0.185562796155399 1
0.134559341368826 1
0.152755658808721 1
0.12007266503793 1
0.188271991922536 1
0.198439129273163 1
0.168988676940031 1
0.20311508336922 1
0.235699753475189 1
0.215766507732176 1
0.228934395214503 1
0.187548296498332 1
0.214572656039365 1
0.177397267100297 1
0.0986718686453919 0
0.156300676991831 1
0.251826447073581 1
0.232723008915112 1
0.160100694060454 1
0.104124720683713 1
0.27562332398476 1
0.106960135256906 0
0.190306013918165 1
0.228253320382845 1
0.153730608136942 1
0.155507777410861 1
0.221614049463853 1
0.203355753172975 1
0.226268168988184 1
0.165839206249865 1
0.206848592274835 1
0.187097230444978 1
0.199331761316935 1
0.0996875879106941 0
0.221766853429801 1
0.177495052098386 1
0.220351395870161 1
0.15803481181072 1
0.236779999563128 1
0.171601786492005 1
0.19374649973747 1
0.156160355195357 1
0.179462690560401 1
0.13809223035155 1
0.169481383382779 1
0.07052170345511 0
0.121658746548269 1
0.181900099415603 1
0.214841504929707 1
0.120872086431537 1
0.179875361625606 1
0.290097092359838 1
0.150625656153723 1
0.237270499021543 1
0.280415526961434 1
0.270450182743241 1
0.103247085385755 1
0.210737811641622 1
0.128712766849726 1
0.212798062054955 1
0.149388290127437 1
0.23626954348577 1
0.242999121527953 1
0.138032965809776 1
0.145587786819935 1
0.163436492956733 1
0.197163755632061 1
0.227231840727992 1
0.271483095070283 1
0.212380495036431 1
0.144648142951207 1
0.204421014138964 1
0.211626728212048 1
0.170741044319342 1
0.202392744225413 1
0.132833580420702 1
0.133518542000589 1
0.106256362351735 1
0.22043988280788 1
0.212562913392588 1
0.187767934411921 1
0.223971356901472 1
0.230103857669466 1
0.210364519303681 1
0.290082832802635 0
0.183659738215803 1
0.115060258192123 1
0.155116130001975 1
0.2715844960587 1
0.242149182255679 1
0.133971204755995 1
0.191579465216363 1
0.175945737622237 1
0.264520803415467 1
0.177569565280761 1
0.246026648159709 1
0.246026579607828 1
0.136846440993292 1
0.173134234160369 1
0.240103200812615 1
0.158073270698734 1
0.314058664142919 0
0.239466239219965 1
0.164553217166959 1
0.183936660249301 1
0.236149370878858 1
0.0565862242644055 0
0.182582993800001 1
0.153030465921334 1
0.158038119839607 1
0.157073709883929 1
0.149988254190132 1
0.181413384389951 1
0.249111139389141 1
0.163169368579599 1
0.281256854019668 1
0.13913445897608 1
0.196408485430698 1
0.322857611766959 0
0.177241326248963 1
0.25274914712529 1
0.189450129769827 1
0.180794042304463 1
0.282812937411227 1
0.155103606371688 1
0.180299806963887 1
0.168179028978708 1
0.225698124775983 1
0.15969140618412 1
0.178254537176618 1
0.147595054368319 1
0.308176670280559 0
0.120064154933538 1
0.145396368717146 1
0.185665249354734 1
0.248544177026768 1
0.167295522123141 1
0.229944363228115 1
0.220704308765942 1
0.142520819142247 1
0.260518673196738 1
0.156870851231662 1
0.198620572046191 1
0.15734809409335 1
0.218589072013083 1
0.224697203206618 1
0.246485334400939 1
0.183999849901801 1
0.164758514043537 1
0.289648057538656 1
0.315303160879409 0
0.20057214606119 1
0.126225084886194 1
0.150840752106352 1
0.131399132050426 1
0.247538698224252 1
0.155960955934161 1
0.201183393668259 1
0.238547821005097 1
0.247779439852456 1
0.245792105594387 1
0.175794689877549 1
0.24418603959591 1
0.122910093622099 1
0.239034207488689 1
0.205330940149658 1
0.156927512479366 1
0.158741578859993 1
0.285379127415246 1
0.232879337092663 1
0.214537994393676 1
0.105188141525961 1
0.253345979652831 1
0.20667617637018 1
0.208738249309877 1
0.18925497594093 1
0.118956407190168 1
0.224402763753524 1
0.123959215334868 1
0.269106751340732 1
0.202586886413178 1
0.180199741748435 1
0.173885804954158 1
0.189968163355798 1
0.324992374627353 0
0.146044375262951 1
0.277885761406716 1
0.149543934510223 1
0.182746033487202 1
0.221584026759045 1
0.217248633286329 1
0.265266576465218 1
0.263532195762382 1
0.192449693752413 1
0.143845634154288 1
0.172893946121916 1
0.172851734720888 1
0.317456007295288 0
0.230218100214122 1
0.240053494732064 1
0.205636898412337 1
0.204943805874771 1
0.157329388969025 1
0.13653255460487 1
0.209244881045291 1
0.254404435256684 1
0.175794142241251 1
0.187669556971812 1
0.229570292613484 1
0.236003155685918 1
0.179096190467327 1
0.21942235590266 1
0.126944968771447 1
0.12212025497511 1
0.138577744272593 1
0.270028844867962 1
0.31069996536243 0
0.127339994999873 1
0.123514017383227 1
0.234776954182031 1
0.232473629554678 1
0.16511783643091 1
0.212927854073065 1
0.150758473697429 1
0.17384888186835 1
0.207313024577903 1
0.18537350903012 1
0.217788037356049 1
0.200591498963051 1
0.206470539284263 1
0.188550442958514 1
0.170022476940694 1
0.271105825744932 1
0.191249765154168 1
0.209603739159689 1
0.233829698047004 1
0.181906395112228 1
0.248090306575466 1
0.23525401895393 1
0.138230921244077 1
0.206541255752198 1
0.17591894168325 1
0.236833004166459 1
0.191344196459753 1
0.181858621784183 1
0.165234976620943 1
0.128996062670052 1
0.233608050033304 1
0.200374366585691 1
0.123520356096934 1
0.289048036260248 1
0.16297791876259 1
0.140645023220722 1
0.123845707574418 1
0.136680545134453 1
0.216766386452306 1
0.172155279361836 1
0.303716292210018 0
0.232443512110066 1
0.146442864119864 1
0.114892649570544 1
0.316109943347847 0
0.193402173211581 1
0.231324429589694 1
0.152001445367946 1
0.235153941341677 1
0.21746464873385 1
0.205726508205036 1
0.181079221597458 1
0.0955673914904763 1
0.146118466342156 1
0.227180065937048 1
0.246182611991569 1
0.195087119520581 1
0.175062173387912 1
0.247043996525907 1
0.233907898847122 1
0.253094892021317 1
0.189174265039824 1
0.16709833102847 1
0.274567484882882 1
0.172639119048042 1
0.224077253444188 1
0.0515793885350661 0
0.18398175981307 1
0.224492101684099 1
0.152635323070495 1
0.184945022974514 1
0.184657513685384 1
0.1607756744208 1
0.211560978538948 1
0.161040875177233 1
0.161657902960671 1
0.141874046439838 1
0.176335331959334 1
0.13817991909737 1
0.230542362146108 1
0.201958796859258 1
0.195994317576019 1
0.220340270516345 1
0.296190004463666 0
0.200375232537722 1
0.25163782580735 1
0.184291575189645 1
0.189322938438461 1
0.214152370694294 1
0.183738130454496 1
0.170953199023314 1
0.257084306851953 1
0.247630940880865 1
0.176138212167032 1
0.176294618032247 1
0.0884435389999676 1
0.131723371279564 1
0.182850600828608 1
0.112605421027198 1
0.275406663656958 1
0.238126842426827 1
0.218792524345323 1
0.247646088810894 1
0.151568345224857 1
0.171641770374494 1
0.115969562458836 1
0.237728667181584 1
0.185270967190296 1
0.184740558151899 1
0.033713409360695 0
0.203623242605182 1
0.169814890435455 1
0.273762176007756 1
0.234546335961651 1
0.0753133835338222 0
0.172883953488223 1
0.17838942065516 1
0.25201311342778 1
0.268699663446476 1
0.209950234043195 1
0.120209617717485 1
0.187924350362491 1
0.196003292571195 1
0.248185084609812 1
0.192389451086863 1
0.269539675120634 1
0.177241650690557 1
0.260577711428218 1
0.146119382842812 1
0.208816793879887 1
0.223446644284231 1
0.380696350089744 0
0.227020215205805 1
0.0839994986152596 0
0.291086889579698 1
0.130334007273758 1
0.311427390310196 1
0.351908350007823 0
0.289636414319301 1
0.223944788332637 1
0.199410018525128 1
0.344221075328143 0
0.159972001804584 1
0.230959738816426 1
0.230447443284543 1
0.248214497525353 1
0.231667841215232 1
0.165689584123576 1
0.189304997585727 1
0.2489398344573 1
0.193989274130633 1
0.110914994305565 1
0.166022479382992 1
0.164373514808681 1
0.140840414341505 1
0.125914270379206 1
0.21431001717327 1
0.221716512637466 1
0.310397918766205 0
0.113381742111765 1
0.159473566629384 1
0.188040023792851 1
0.25327064643734 1
0.249119430227546 1
0.159788619802016 1
0.292798826419459 1
0.172342807726064 1
0.264353474180592 1
0.128320436724611 1
0.250305149157136 1
0.275444194567663 1
0.114917490304479 1
0.229110514279682 1
0.204080781282728 1
0.179195225473511 1
0.191662280514879 1
0.161365601855758 1
0.237418720527638 1
0.177699667105015 1
0.178829583658112 1
0.259951352663347 1
0.166870771754646 1
0.118012886813996 1
0.221632247510792 1
0.287086479847229 1
0.266447705970257 1
0.368590590931003 0
0.265982290553769 1
0.195500895682568 1
0.172200920280521 1
0.232944407699487 1
0.249085146038908 1
0.168058937356676 1
0.163003452413227 1
0.0950251920394591 1
0.172930859071023 1
0.161786360071468 1
0.290007394032279 1
0.187090782143419 1
0.109354660635976 1
0.161684064413111 1
0.265605745185418 1
0.18421203338282 1
0.177476682941653 1
0.166983250454943 1
0.264391039031399 1
0.265509719575586 1
0.178649128084206 1
0.340187290047079 0
0.23901395604211 1
0.268644637060592 1
0.280577320490086 1
0.184117639882781 1
0.0931330782457898 0
0.169862906060892 1
0.212338642954654 1
0.149608212111199 1
0.109800798691096 1
0.240295300464702 1
0.277891474059582 1
0.138602900329997 1
0.259858842530634 1
0.123667762867474 1
0.142048879655565 1
0.308170046244108 1
0.219817603886009 1
0.185705195177886 1
0.188514414573533 1
0.198780695564841 1
0.179501300531499 1
0.195626697256448 1
0.188999990924282 1
0.210114982290792 1
0.236313713407663 1
0.235489514169715 1
0.127571454005403 1
0.245184365095025 1
0.298886031128459 1
0.146319978095831 1
0.205581722569643 1
0.117587497143658 1
0.146283997974182 1
0.192245109968683 1
0.196965931837763 1
0.328088949962108 0
0.182034876970126 1
0.219446263654993 1
0.176936637845692 1
0.344793880623895 0
0.156441317638477 1
0.262356556892355 1
0.27871943509595 1
0.204659682874116 1
0.165400794440528 1
0.12223205489262 1
0.165270445302523 1
0.229878055613431 1
0.207406871602449 1
0.186730694572649 1
0.213091899711108 1
0.216939898927476 1
0.322393654899606 0
0.258333655043065 1
0.182820257860573 1
0.189897707291834 1
0.240847465995422 1
0.213010894298197 1
0.225846662505481 1
0.243485189401425 1
0.329681051209584 0
0.18279926920052 1
0.253753591312577 1
0.254843418665508 1
0.216254266871255 1
0.122540675004703 1
0.199919782983001 1
0.171526198084236 1
0.16718302193998 1
0.252420740754886 1
0.218871511255246 1
0.277647048179998 1
0.270658089789801 1
0.195184510977721 1
0.351245446881983 0
0.162784149767787 1
0.224183130415087 1
0.214751983027435 1
0.194952089355667 1
0.161901335880472 1
0.185988229566843 1
0.294548270434072 0
0.188945025324071 1
0.134801827254739 1
0.23670723853696 1
0.126182096781062 1
0.13325736281549 1
0.178439348112741 1
0.232562320199003 1
0.126929208814182 1
0.211390342963618 1
0.202284971827532 1
0.243102011440801 1
0.233125377505004 1
0.204827785388247 1
0.279472581246929 1
0.140431909300293 1
0.244659200760004 1
0.233126694556638 1
0.198937536716586 1
0.245402806792156 1
0.174308190337088 1
0.150931588006337 1
0.240176074174145 1
0.224570387539928 1
0.0985640390030885 1
0.112492765042311 1
0.237754677931276 1
0.172733746586303 1
0.136145313137779 1
0.220701347302584 1
0.233031270735065 1
0.201980349059586 1
0.256954484817227 1
0.203396167989883 1
0.203897255351093 1
0.192802681193737 1
0.204264209168459 1
0.221957260369446 1
0.236046433926979 1
0.233608735074421 1
0.17246081638503 1
0.211013943802775 1
0.256724703504727 1
0.295059116871818 1
0.174922992742041 1
0.253475976901512 1
0.274219168407358 1
0.259706547142892 1
0.189959331737415 1
0.247492491048945 1
0.113015217379832 1
0.226802334467978 1
0.216585664264249 1
0.199468936633526 1
0.236870003569668 1
0.210862089528502 1
0.131519035161468 1
0.291566598314362 1
0.240170444656078 1
0.132540471643413 1
0.203282109780821 1
0.322099405864899 0
0.287448506826299 1
0.272030950184529 1
0.13977251931362 1
0.166401645753779 1
0.248476031748776 1
0.232225443751242 1
0.186396961891288 1
0.195529224378639 1
0.215729928873601 1
0.163070952178172 1
0.2661463768861 1
0.0968610684545087 0
0.316355291829921 0
0.235052989641723 1
0.193800179286086 1
0.238808616900051 1
0.206108265772455 1
0.228354581436285 1
0.216115933486 1
0.21176112059995 1
0.265066115002916 1
0.336035240544871 0
0.200204564254327 1
0.269247365458142 1
0.19391860791302 1
0.162149221637655 1
0.209565029072923 1
0.24422348409576 1
0.113050923081856 1
0.217487627249662 1
0.227464147361555 1
0.255039308046903 1
0.12409594854591 1
0.250688397914393 1
0.259525878302017 1
0.216374447172135 1
0.194011610786353 1
0.237278399246283 1
0.172804985355875 1
0.255278435098621 1
0.351434488194511 0
0.212308864177174 1
0.32561847414592 0
0.112977422142229 1
0.217805293865898 1
0.193632749601497 1
0.170073045426736 1
0.198516749703786 1
0.221772162344973 1
0.229381451984226 1
0.113327958252821 1
0.182351166177597 1
0.22780848773619 1
0.29599561695219 1
0.200245467122889 1
0.219634330357567 1
0.215421726752696 1
0.281597802360598 1
0.152245542247194 1
0.233595887832765 1
0.266860868691862 1
0.111459327687053 1
0.191801261852268 1
0.239471925701982 1
0.139660941238582 1
0.221790569144229 1
0.186823103622929 1
0.139116246640644 1
0.261213441946075 1
0.094651371795483 1
0.184926244457114 1
0.13564939249001 1
0.200499313171896 1
0.247953111674735 1
0.222360685068681 1
0.253088382841877 1
0.211750453178091 1
0.122320707395539 1
0.142931626378555 1
0.143675125745287 1
0.276040453939941 1
0.232129946591935 1
0.158430705858164 1
0.243453980854544 1
0.265599138995722 1
0.205991851399198 1
0.250042754792511 1
0.237322136678493 1
0.123187553384053 1
0.292558906638235 1
0.135778781356548 1
0.176742876963638 1
0.100139918290517 1
0.179723042286772 1
0.211852416522838 1
0.20761646048835 1
0.164928556766323 1
0.17027379363427 1
0.137187371667955 1
0.208024399776996 1
0.127846145916336 1
0.109689795833219 1
0.136117185294299 1
0.204787259337596 1
0.115428507560684 1
0.191545313711309 1
0.19431856532372 1
0.175167650826604 1
0.216271307981714 1
0.184158679531589 1
0.15200848400262 1
0.23051883553761 1
0.119254763285797 1
0.216112374607592 1
0.186244380573274 1
0.285305586776837 1
0.251049473660922 1
0.0741364533871176 0
0.230450525220165 1
0.104459618245562 1
0.16175289098244 1
0.240251059472019 1
0.265121755607855 1
0.207581918194752 1
0.291609051621524 1
0.239906236160067 1
0.286707732545008 1
0.209570977330191 1
0.212934531636629 1
0.251094048824356 1
0.219428199910254 1
0.118499242136112 1
0.231642739374866 1
0.20871796779317 1
0.0888049341359858 0
0.125733248337725 1
0.17623229111977 1
0.229229051548922 1
0.188835624070814 1
0.299535274646094 1
0.240067332467302 1
0.175162248167864 1
0.225422712569509 1
0.262729104223247 1
0.139758114797674 1
0.194244080632905 1
0.0885791538650259 0
0.20580887278118 1
0.242074862471342 1
0.272688412930329 1
0.161985576211839 1
0.247566535526332 1
0.27500260399364 1
0.240807005587412 1
0.155917981311715 1
0.235494152223302 1
0.236318385704432 1
0.260849677687649 1
0.205471556727517 1
0.170533826067334 1
0.258898804351471 1
0.256277674127136 1
0.236784149855934 1
0.157259442962508 1
0.114787981690676 1
0.193757115058505 1
0.215726622267296 1
0.27957880463056 1
0.195212261433894 1
0.284712871446413 1
0.208416465459156 1
0.211620169043977 1
0.192953886574784 1
0.262001166362175 1
0.195101749383178 1
0.26185860316487 1
0.263497701668677 1
0.233966074360887 1
0.194849446614228 1
0.192311551524588 1
0.214892621465228 1
0.176603192802293 1
0.202949258584706 1
0.161696002527829 1
0.262610869125479 1
0.179200164802458 1
0.224300792350398 1
0.265395909762339 1
0.232992886519634 1
0.207445062966375 1
0.192758598172365 1
0.178786146068374 1
0.193813246727871 1
0.200974580002485 1
0.18489972605294 1
0.146025526569972 1
0.225068699359431 1
0.255176664387319 1
0.219659915264961 1
0.260224899299995 1
0.254509586615912 1
0.149908010092877 1
0.241032150780099 1
0.237012559241741 1
0.26265077416787 1
0.244275335297042 1
0.221900084249051 1
0.340627704375186 0
0.0935892919932705 0
0.224508606604158 1
0.246136526466204 1
0.174082671531178 1
0.227743756442807 1
0.277149837840308 1
0.274044221058211 1
0.206715893753569 1
0.196532054819065 1
0.194960823411843 1
0.22942046945207 1
0.307756828361355 0
0.172932511873422 1
0.262854515732791 1
0.327893987741307 0
0.301737700651933 0
0.309528892926845 0
0.247327685941619 1
0.273393794592096 1
0.274012967158069 1
0.194843259753081 1
0.132085205084789 1
0.208986456282156 1
0.210712070365464 1
0.153637258667568 1
0.243060455627069 1
0.185574875278871 1
0.231318134296831 1
0.226573499203486 1
0.205422849007527 1
0.247519567381544 1
0.221820392251326 1
0.215874930784139 1
0.119733530478673 1
0.227530382160583 1
0.172615705275947 1
0.200433742912785 1
0.115202687087962 1
0.222024280559034 1
0.18682121000848 1
0.22874094197837 1
0.147319173095476 1
0.168199753449284 1
0.247279366569345 1
0.244692755496952 1
0.162287682233501 1
0.236871289927412 1
0.191830049599985 1
0.207802609421417 1
0.199582019684987 1
0.287806577846695 1
0.103930523382937 0
0.203827033383214 1
0.195567029535614 1
0.209721417906934 1
0.258350235316519 1
0.153421732603799 1
0.205402817849857 1
0.154864701662885 1
0.306096758831662 1
0.180100976461388 1
0.296418794025024 1
0.24979548337506 1
0.241341804512364 1
0.220356171930014 1
0.223413656688156 1
0.185791956012313 1
0.212408017408032 1
0.308222825231908 0
0.23620257511938 1
0.0672160912349087 1
0.147922138942723 1
0.243529585929334 1
0.20285148276437 1
0.315974843355531 0
0.0606334711800322 0
0.0877752109802346 1
0.141745194293342 1
0.310765813572542 0
0.205845582223852 1
0.151021797530039 1
0.163159050894214 1
0.168446847124848 1
0.138322604345243 1
0.262997415513166 1
0.199897136237867 1
0.262423556852804 1
0.224194691869839 1
0.283811813988435 1
0.233049772011963 1
0.0938451008096702 0
0.16246386050831 1
0.183416266532906 1
0.19416981351314 1
0.255371209268861 1
0.153838153908698 1
0.178510123709254 1
0.163606226407211 1
0.266144354911599 1
0.15514360857761 1
0.205333310758453 1
0.17854788860752 1
0.236198724623325 1
0.241786649477514 1
0.208599798450899 1
0.150864493939026 1
0.262589563073942 1
0.271302619515672 1
0.195235919795562 1
0.17981956946887 1
0.117268266977358 1
0.290789988471054 1
0.234041178672004 1
0.242126900004702 1
0.12448009251065 1
0.221689696029916 1
0.169628891279277 1
0.207197980940694 1
0.195719957115099 1
0.182986093240033 1
0.180711083606215 1
0.248627698791522 1
0.0937756751277254 1
0.262839451601259 1
0.301948378573941 1
0.186397979329113 1
0.250341349562753 1
0.178922756309288 1
0.223382674444045 1
0.261649763789654 1
0.204133350217977 1
0.213584974157928 1
0.17245821081458 1
0.210527658726547 1
0.227616115677808 1
0.166729721175874 1
0.204937675884502 1
0.298873522268819 0
0.217907186474107 1
0.16424894704267 1
0.272874071847719 1
0.247378869207485 1
0.189246119182736 1
0.259938005869936 1
0.0985826185618418 0
0.221422729151181 1
0.187012327407578 1
0.209650740726961 1
0.223172897972701 1
0.203343649189526 1
0.192153380196084 1
0.137425145646043 1
0.205278810600591 1
0.153389217449398 1
0.180731249569776 1
0.20794912825797 1
0.219208522437645 1
0.179735999376615 1
0.309450577646773 0
0.150505543900839 1
0.142611365818232 1
0.198923305790514 1
0.257712310915734 1
0.199135266242237 1
0.248233721479761 1
0.160041237904516 1
0.300825977969437 0
0.140126434255538 1
0.180992533474176 1
0.29128913511551 1
0.208280417463588 1
0.181661814851926 1
0.177709736797791 1
0.179439722168732 1
0.228226727973714 1
0.166953993482066 1
0.180815269826558 1
0.176430434158379 1
0.201577929053781 1
0.239745205792092 1
0.185547653348517 1
0.232565186776979 1
0.146114029159114 1
0.308069688889226 0
0.252417357380234 1
0.114807589523135 1
0.235863287773384 1
0.195764550848848 1
0.177376206345236 1
0.240395331038396 1
0.12595248728251 1
0.285425346740938 1
0.177537283982145 1
0.230568339296726 1
0.221993571196825 1
0.242814723240939 1
0.20794285478764 1
0.182358175524824 1
0.148131425408399 1
0.254730672544222 1
0.293321491499776 1
0.277517879872146 1
0.188420024553275 1
0.0870985834008911 0
0.131517088688901 1
0.131661344312751 1
0.206066930713821 1
0.290952225788869 1
0.230064068647352 1
0.1077944216837 1
0.263606389514235 1
0.168589615370952 1
0.179332101011165 1
0.191078925954959 1
0.234160814376891 1
0.205568996401137 1
0.267866543647467 1
0.186234435608355 1
0.164974218970891 1
0.105862021167865 1
0.250469101291017 1
0.30450265268841 1
0.235912350201409 1
0.208438219969688 1
0.119280214852638 1
0.211884089157178 1
0.184272703027342 1
0.203293780465118 1
0.215656098929109 1
0.137983696174277 1
0.237415052771146 1
0.168126495866088 1
0.265089180688371 1
0.166213393201565 1
0.235537077820734 1
0.166988098420403 1
0.212503206253062 1
0.168611597969884 1
0.167970394070223 1
0.16413668660899 1
0.175990007758411 1
0.291547484193777 1
0.207074018612563 1
0.142388474749684 1
0.201195176971904 1
0.333210074692054 0
0.252200558431664 1
0.219779475878972 1
0.233821189660799 1
0.298134964043964 1
0.151747814338828 1
0.234791212074049 1
0.281530594048568 1
0.179461129042892 1
0.118882837936891 1
0.174959954704415 1
0.172589583544878 1
0.121266687716247 1
0.237696538218429 1
0.170861281753294 1
0.307878797677016 0
0.244285520817429 1
0.164436930208688 1
0.305499103476422 0
0.203094985591756 1
0.24868155967064 1
0.256578969080982 1
0.314526861355658 0
0.163626571039884 1
0.147070058805785 1
0.23821333620628 1
0.112310298441143 1
0.202839908063651 1
0.258885959736743 1
0.105125281059178 1
0.114889959985308 1
0.103298875227234 1
0.207125809195497 1
0.146360896243835 1
0.141841633392206 1
0.14838778325072 1
0.226326025714433 1
0.187643602292606 1
0.204168005630846 1
0.142629001573414 1
0.141437064079244 1
0.244803360864745 1
0.26647227357342 1
0.242799969568455 1
0.235453808560921 1
0.169533993216559 1
0.258004086608559 1
0.259285320482692 1
0.244937805478032 1
0.192746979238146 1
0.186143311709553 1
0.188300208484065 1
0.15886869149234 1
0.141773998188581 1
0.17462928272719 1
0.0851052295777885 1
0.208700943677064 1
0.16467609282109 1
0.216068394103574 1
0.253895759050134 1
0.200006363487821 1
0.245719897512373 1
0.193622424347978 1
0.178118217383999 1
0.148571389163125 1
0.167793401154735 1
0.198403792209117 1
0.235433614325664 1
0.231777694470581 1
0.0684667028386968 1
0.17751579166028 1
0.175720905187444 1
0.333197751219269 0
0.204843820008557 1
0.171129135215936 1
0.234144797679339 1
0.166233127532085 1
0.144124766053137 1
0.206269316580686 1
0.209413143538265 1
0.241031769220503 1
0.202145389584524 1
0.15331430069853 1
0.223764797042505 1
0.176377288695235 1
0.146267526619612 1
0.221254931438265 1
0.335318892898734 0
0.241419432621034 1
0.196798164447626 1
0.217392971761067 1
0.178077509396613 1
0.208406696200542 1
0.247406547136254 1
0.168810892168739 1
0.0533692171931572 0
0.131527764166891 1
0.212619113177201 1
0.139731754879219 1
0.153877284316121 1
0.139345419460688 1
0.225133508284056 1
0.247482358990691 1
0.104968254773015 1
0.116808849749058 1
0.170625666672485 1
0.235521704818039 1
0.223539963823266 1
0.194952860638828 1
0.144454266962138 1
0.272573288530045 1
0.260177657746632 1
0.178465999290632 1
0.267593053970985 1
0.262941720995442 1
0.275208592915274 1
0.237701214265289 1
0.200571969295641 1
0.125761322929093 1
0.298143581798666 0
0.285705475973371 1
0.185703921833298 1
0.174586096822399 1
0.182265731259902 1
0.285701290606954 1
0.369072677284774 0
0.181200799687935 1
0.227826567649054 1
0.17401978997522 1
0.149148544994431 1
0.225523137835966 1
0.175110319163861 1
0.198024750178978 1
0.17520171791127 1
0.193037907873656 1
0.14713723436282 1
0.209932007323208 1
0.238213173773348 1
0.17489642239407 1
0.199120106736981 1
0.213839222982586 1
0.0945319515856173 0
0.236263100974062 1
0.219804598719781 1
0.272867238521026 1
0.193144569706783 1
0.21631026062832 1
0.131987941200897 1
0.166184780579695 1
0.28706644626096 1
0.35042197643318 0
0.2168245403739 1
0.211354767762112 1
0.218855412231619 1
0.298048716412148 1
0.269422479967144 1
0.184955048758079 1
0.254948985314366 1
0.17395940187181 1
0.22271149656676 1
0.0858763550931618 0
0.153950724597933 1
0.158254837072093 1
0.147267128668795 1
0.262876367976864 1
0.182541915467301 1
0.204608168759484 1
0.142101936340804 1
0.200243075186388 1
0.282551630261019 1
0.279519960416542 1
0.109992934641491 1
0.244984661848767 1
0.248542472899049 1
0.194682055922144 1
0.143820148846008 1
0.229598861570637 1
0.217593499391079 1
0.232088237046696 1
0.0982987277208526 1
0.250793117394305 1
0.247959770681794 1
0.239188753623319 1
0.305740304374846 0
0.195238309728635 1
0.299610760078851 1
0.213478292119662 1
0.221500192184065 1
0.167795963064371 1
0.128916134630715 1
0.156978009072791 1
0.273883845625516 1
0.104635889527403 1
0.267000095241788 1
0.297537424834817 0
0.219451784664773 1
0.1622041448399 1
0.261846431766956 1
0.128117071781332 1
0.209398217453757 1
0.183478845804413 1
0.215081851795654 1
0.239313706089606 1
0.304945238000558 1
0.238226311089048 1
0.208892722853723 1
0.281996155606322 1
0.19525242961036 1
0.272758941537511 1
0.248004922703463 1
0.229646943107034 1
0.226950894677536 1
0.221907399840454 1
0.160373765531764 1
0.22467081912754 1
0.178224808198457 1
0.268138186182499 1
0.386981581259677 0
0.169574368971412 1
0.217415408171089 1
0.166482352228966 1
0.193481736544531 1
0.175058698897261 1
0.364171976345985 0
0.197028632626224 1
0.163728875559024 1
0.132957384572402 1
0.212728817203044 1
0.185856612311255 1
0.191833406567949 1
0.256432697694303 1
0.317129534592066 0
0.235350041993289 1
0.162428026236831 1
0.0780813371034063 0
0.240346669069716 1
0.176846272292402 1
0.316384506609001 0
0.132362135160343 1
0.212176856718335 1
0.203996203461874 1
0.125893381021996 1
0.217671214922315 1
0.0926627207042592 0
0.103697368822647 1
0.194722287636149 1
0.277030167182533 1
0.258223783550122 1
0.198707206044191 1
0.0985351185339615 1
0.217292686531896 1
0.256956695006231 1
0.120480651445896 1
0.131868611581933 1
0.204168882074802 1
0.177397103568809 1
0.167279807106915 1
0.256669179945342 1
0.281331634525977 1
0.173986636920111 1
0.226824938134165 1
0.236064920352649 1
0.232561015207638 1
0.195717428085073 1
0.234266396564238 1
0.162495971068083 1
0.245497590954683 1
0.232386766525948 1
0.240995431069325 1
0.255618174781768 1
0.250894443609924 1
0.254880842218274 1
0.196001254087316 1
0.262230419599943 1
0.177556933112962 1
0.200639406151999 1
0.239038501616654 1
0.184757518413165 1
0.341402331637225 0
0.226604171933968 1
0.200177794096611 1
0.222000923808683 1
0.211836377207094 1
0.194875617924748 1
0.261681479628206 1
0.290138091253823 1
0.293420396166899 1
0.357165985027545 0
0.174317397168334 1
0.1833996885837 1
0.203276824364675 1
0.214294006377549 1
0.138876196690249 1
0.217583779945536 1
0.214262363217512 1
0.237317740308222 1
0.260845358372883 1
0.266115669120252 1
0.244335913111136 1
0.192168776783059 1
0.160030037059646 1
0.150309135280102 1
0.156624040544943 1
0.230804752507447 1
0.109105799495175 1
0.204143741711459 1
0.235254822932331 1
0.233528952864458 1
0.286375643220756 1
0.263719606266737 1
0.20118685176795 1
0.186986351289462 1
0.184795881079136 1
0.220333573182136 1
0.173540139186822 1
0.208551136800236 1
0.228276246053908 1
0.23497365319552 1
0.25724773297079 1
0.207568540374715 1
0.0804682065058981 0
0.223230803356359 1
0.264693605522597 1
0.241693451734814 1
0.239295326804541 1
0.366879696627147 0
0.152407938574792 1
0.08670299568625 0
0.185085636702109 1
0.306103472162796 0
0.235996315988207 1
0.215097414673839 1
0.218923641781296 1
0.193188008574404 1
0.253154677076288 1
0.125482821377655 1
0.183714685297597 1
0.29774113891535 1
0.151069149877848 1
0.140441293632424 1
0.326337861200224 0
0.17151659860047 1
0.207530503027726 1
0.20709316313323 1
0.0861924707890166 1
0.22256226960958 1
0.0895231299205213 1
0.127684081737158 1
0.0758617421345428 0
0.223323497278386 1
0.198369231159241 1
0.164893148358685 1
0.179716542210499 1
0.111936895630995 1
0.225705220518233 1
0.0972841670772943 1
0.170157028325361 1
0.213266999041849 1
0.216466763689695 1
0.229528299939702 1
0.160890463253307 1
0.192432102111448 1
0.172058161930548 1
0.231668517572332 1
0.10754608317428 1
0.292863335643045 1
0.180976301099762 1
0.20229226443664 1
0.137765481863546 1
0.207157901067891 1
0.246562097082553 1
0.149628872430721 1
0.23522327267888 1
0.170274328116156 1
0.249755551171776 1
0.19443878297261 1
0.205293465396783 1
0.239273096059408 1
0.0969703674385961 1
0.151930956403019 1
0.325551515913753 0
0.129509613983655 1
0.0702939267611464 0
0.15323374477171 1
0.227711422880067 1
0.250370412679552 1
0.1697731072519 1
0.150475592486016 1
0.229625479356797 1
0.31084078043119 1
0.26485630665062 1
0.0933806924119435 0
0.277013578670783 1
0.24426533869575 1
0.283876902623648 1
0.211494417438306 1
0.191528426186034 1
0.168261190345782 1
0.253268456102443 1
0.133740948901913 1
0.21203309573278 1
0.158436378381215 1
0.20429955346681 1
0.139352193267154 1
0.0421830519376602 0
0.226229814587681 1
0.138210288149944 1
0.220268761758077 1
0.242798449758376 1
0.263556079086543 1
0.254973394130934 1
0.225774434224788 1
0.222907531258765 1
0.232024156601007 1
0.211485658797955 1
0.143341687628033 1
0.215760976898185 1
0.261456950301201 1
0.095545235599924 0
0.164545169630404 1
0.169802067442851 1
0.250261950526034 1
0.199307604171682 1
0.270634148534075 1
0.136668455054279 1
0.197737092960496 1
0.198351698493931 1
0.288093625829395 1
0.233207209805029 1
0.22750267892755 1
0.256611177274945 1
0.0906616256986574 0
0.257278865181379 1
0.19119860526023 1
0.093231956481148 0
0.299422891065702 0
0.122802141661463 1
0.225560608171189 1
0.191880159841206 1
0.218439297124085 1
0.190110914574141 1
0.213329733773408 1
0.140313813404756 1
0.122359957713836 1
0.154764608088151 1
0.117862894716604 1
0.097431932748563 1
0.118984912899923 1
0.215627129141086 1
0.190778542665458 1
0.137674072296437 1
0.283889106670691 1
0.184319504670802 1
0.173020357592426 1
0.200076320081012 1
0.277067540827539 1
0.256282556687278 1
0.0944323583716508 0
0.243640352980152 1
0.16335213280366 1
0.176610600887142 1
0.233019900598398 1
0.136222325625278 1
0.163382882666842 1
0.16186369960815 1
0.315780592272643 0
0.261881244551875 1
0.189758286737802 1
0.255447953858357 1
0.222415046589127 1
0.17554669468401 1
0.263600310762993 1
0.323182110604069 1
0.145170750669498 1
0.181491316145675 1
0.201542014208067 1
0.205159594522725 1
0.145200494227686 1
0.179725593237399 1
0.176741812504971 1
0.229592395233767 1
0.222197917126095 1
0.173845607293624 1
0.107902468580368 1
0.122492088376683 1
0.159120187530791 1
0.119843311537968 1
0.244452645685133 1
0.20616838538444 1
0.265898875265839 1
0.257925881207463 1
0.106115064921854 1
0.179895101174908 1
0.194422556553523 1
0.245223564543957 1
0.182548883770595 1
0.286877889917791 1
0.163402995878083 1
0.193862005262507 1
0.341728561637054 0
0.210527016859774 1
0.277350345877811 1
0.168056073396089 1
0.239366256865638 1
0.242183801938467 1
0.12727435026173 1
0.141033757453442 1
0.182722117271469 1
0.215972435834477 1
0.260335605691599 1
0.185268182797906 1
0.190661596179715 1
0.132085293213637 1
0.152528302616658 1
0.252157791095902 1
0.273321931294785 1
0.270177608374592 1
0.182364041277113 1
0.195265545089392 1
0.258111557163051 1
0.206884649209239 1
0.0708014691141811 0
0.242218110638858 1
0.240416155117217 1
0.0472155647190541 0
0.348303384379151 0
0.274789357965278 1
0.193850224995828 1
0.312531186057134 0
0.210036566813134 1
0.183183817110972 1
0.202195245255928 1
0.302480200196518 1
0.11567582820436 1
0.273596836090425 1
0.224469459353899 1
0.188870531704624 1
0.229694823809098 1
0.206324742196475 1
0.233525746793387 1
0.234126371665775 1
0.174909327325088 1
0.156971191531212 1
0.311768327999345 0
0.174478564780106 1
0.293587983405522 1
0.201886755789704 1
0.181089908179304 1
0.11052360123186 1
0.243889709010475 1
0.18964730852674 1
0.113603976498311 1
0.309782236356092 1
0.179463217603953 1
0.213975262375802 1
0.304538236267724 0
0.280378947110647 1
0.177909301428582 1
0.249831812975663 1
0.151358529414011 1
0.165216937158121 1
0.206745145155152 1
0.114730404660653 1
0.17519114637227 1
0.248718607903776 1
0.177268902222241 1
0.243694026211181 1
0.276406332387168 1
0.189860578455015 1
0.142109716260652 1
0.199580914080214 1
0.283670013864546 1
0.152937559229511 1
0.291188479513816 1
0.2231349289548 1
0.236983881380345 1
0.347935743710097 0
0.319991213462163 1
0.205390299344987 1
0.25060330028653 1
0.237087974772717 1
0.163619913271324 1
0.250836096022746 1
0.0721758403691802 0
0.218057170072564 1
0.198925782373796 1
0.101781484863991 0
0.271121911034051 1
0.180688934014201 1
0.138191506570437 1
0.268257901311085 1
0.306678063063746 1
0.18859022302944 1
0.229571866897226 1
0.139742813575482 1
0.283482644588966 1
0.235382507578793 1
0.172374538671153 1
0.129284275490847 1
0.149306008039411 1
0.144502580151539 1
0.209040738497879 1
0.215460448933053 1
0.237982037109435 1
0.105271742348964 1
0.154841087886033 1
0.16690318330899 1
0.177942031450096 1
0.270619636783882 1
0.105251643816207 1
0.172944410601924 1
0.209157632364035 1
0.103993096904506 1
0.141749157363962 1
0.13818121625054 1
0.253527072562109 1
0.261314501538916 1
0.210221216839267 1
0.229694679048094 1
0.264982078284 1
0.171660322806697 1
0.253518856555977 1
0.181300516237455 1
0.219803399516822 1
0.127775457081832 1
0.365422617107122 0
0.255022930960413 1
0.164249046099267 1
0.208552173729828 1
0.198134013701413 1
0.238351278792756 1
0.13738190929426 1
0.16612631715094 1
0.26910152663792 1
0.297921576836672 0
0.140320725214923 1
0.215685470116743 1
0.242510056483186 1
0.272933598355833 1
0.21880524199944 1
0.182061684671183 1
0.22192934182065 1
0.194320741443869 1
0.232290558039433 1
0.103213642814765 1
0.178852159690709 1
0.10238775667441 1
0.221588738490387 1
0.236441342917551 1
0.201188965663494 1
0.0560671835599044 0
0.15532581355401 1
0.184146199782802 1
0.241179445180291 1
0.258555387754532 1
0.216881987361922 1
0.104985391722161 1
0.286151822283785 1
0.199404344942027 1
0.128704216501145 1
0.260219155068512 1
0.0838582069087348 0
0.0990764399911155 1
0.152304058155211 1
0.0994261832503375 1
0.208376660486464 1
0.272621970648697 1
0.302476847914987 0
0.253063416872714 1
0.186505743513815 1
0.400198375127631 0
0.215864087278494 1
0.275275830203752 1
0.279052293695269 1
0.255825106868818 1
0.253084255289359 1
0.26659962741661 1
0.134242012227072 1
0.21893818410442 1
0.156278894764707 1
0.181856131272554 1
0.176758450958884 1
0.239224158954476 1
0.25248255399422 1
0.332305632584599 0
0.216843520829261 1
0.265802231798732 1
0.24419025740992 1
0.256805707412282 1
0.236089931499001 1
0.233842637189544 1
0.182927121020362 1
0.265524316934096 1
0.180627464498174 1
0.186375132511216 1
0.173886160993258 1
0.215672298337489 1
0.119225937741855 1
0.183035092991375 1
0.262168665498458 1
0.222047408253805 1
0.240295713676263 1
0.273267021768531 1
0.223876113230396 1
0.298074644085314 1
0.165937863199253 1
0.168892269619655 1
0.254666208711862 1
0.165733547981327 1
0.0319377686157944 0
0.202459991508682 1
0.230157942426863 1
0.110535085726434 1
0.255978017458181 1
0.151435176670808 1
0.145774627118081 1
0.146850634994631 1
0.248953022345887 1
0.297241269122857 1
0.302887855882593 0
0.187598399613655 1
0.247959014581536 1
0.167910440710201 1
0.187372907795609 1
0.169783386218001 1
0.280083160899963 1
0.135752975015398 1
0.138283309768562 1
0.168616413477494 1
0.0776700850649546 0
0.282113242924575 1
0.177857960442283 1
0.241574678997521 1
0.255278095838124 1
0.187636079359645 1
0.158338710570898 1
0.193554173558449 1
0.212043956438456 1
0.232115049938636 1
0.207767017859424 1
0.218756745409381 1
0.147297054813054 1
0.209122323875153 1
0.259450962456272 1
0.00544933922060957 0
0.256120799400382 1
0.228995480166795 1
0.263258804147832 1
0.254640332241578 1
0.161433165969856 1
0.146287551219848 1
0.188933782350529 1
0.227209996809486 1
0.18659442334372 1
0.188693814671199 1
0.178374641602349 1
0.327714403929371 0
0.221915285418033 1
0.243501397323945 1
0.156522903536541 1
0.199173983741003 1
0.209643356825572 1
0.165418722619485 1
0.175696364413683 1
0.136920312445691 1
0.146389720722796 1
0.11666964807196 1
0.264125614151872 1
0.093329603537024 1
0.254131961243882 1
0.152734470572588 1
0.304300648584642 0
0.219493740715476 1
0.275285853525466 1
0.245157573533295 1
0.14511144821613 1
0.281670153628149 1
0.201660513971247 1
0.268985821712058 1
0.273530258453271 1
0.189508951127943 1
0.165546328776233 1
0.17318390250917 1
0.226225278416831 1
0.112489143581466 1
0.171599350621737 1
0.219747611143853 1
0.185770761783284 1
0.227464466838562 1
0.282218112470365 1
0.128057358268441 1
0.202416145105409 1
0.209360996087611 1
0.181689012300659 1
0.0868200368238732 1
0.169471938203415 1
0.196645974689772 1
0.199951336178402 1
0.18199420285564 1
0.235448616137471 1
0.24263866346029 1
0.257634809486283 1
0.27231284060006 1
0.186820403603369 1
0.249835058598735 1
0.166524457578231 1
0.191673477734659 1
0.272300652371817 1
0.165609890345583 1
0.123876306439655 1
0.19380845912468 1
0.129483932933657 1
0.199732833232785 1
0.177010237275624 1
0.104672910077366 0
0.156613289685856 1
0.154050649551346 1
0.137128478672992 1
0.267649400145445 1
0.269315268839575 1
0.19160827360773 1
0.143655354094661 1
0.192850401756293 1
0.170800678138522 1
0.199736436831349 1
0.192215777742787 1
0.2578029067452 1
0.204654671946318 1
0.276235920086525 1
0.248918617400461 1
0.152168829753211 1
0.175714727790851 1
0.04128606753916 0
0.211152662170837 1
0.148801944268755 1
0.241924705127778 1
0.248557628776168 1
0.187286475444309 1
0.22428810748752 1
0.126167147857267 1
0.161991493082834 1
0.274079316829661 1
0.176846805793688 1
0.253545188764601 1
0.23626346176722 1
0.17846890535727 1
0.260694457840956 1
0.180886777569921 1
0.247932095161225 1
0.240195584167523 1
0.0804250986879631 0
0.231889376976372 1
0.155164301547995 1
0.280342369034647 1
0.227689084520562 1
0.262350984269165 1
0.322684324939171 0
0.20658651793797 1
0.198421223058984 1
0.130322297212681 1
0.20024216571274 1
0.266342667300643 1
0.124174400259066 1
0.113831391741249 1
0.189890132272629 1
0.152707890219616 1
0.0891260260162995 0
0.228053241030147 1
0.269253371268826 1
0.249019298801329 1
0.167822288783315 1
0.316701086537457 0
0.303165919166967 0
0.209760169381629 1
0.276084160294113 1
0.277760013424036 1
0.172268429766801 1
0.313770014633184 0
0.134639227497637 1
0.209854095266135 1
0.168920034857517 1
0.225689571659356 1
0.262469004771927 1
0.258547782715259 1
0.213772549329666 1
0.131724977255757 1
0.128824347952759 1
0.0797637006974172 0
0.217928087258891 1
0.221653927140555 1
0.300617001455744 0
0.263140315274508 1
0.202640218262942 1
0.206395090606377 1
0.225783473223923 1
0.196320902086581 1
0.247270744110829 1
0.212155610167685 1
0.252227166186166 1
0.192628278002957 1
0.115415266779424 1
0.207264524647131 1
0.215499363571851 1
0.246037090353893 1
0.129920594231289 1
0.236140877658516 1
0.226576295381496 1
0.142905932815227 1
0.239800460887343 1
0.251670433027348 1
0.195843617351122 1
0.231508074260199 1
0.352461846915209 0
0.345706969814451 0
0.224113680107641 1
0.229561265746858 1
0.151739061404225 1
0.142848984678022 1
0.176070869709672 1
0.243093600410102 1
0.168648946867363 1
0.151726992455167 1
0.265638229091604 1
0.178310100809861 1
0.231858524358511 1
0.308533957324803 0
0.310672086202395 0
0.226579402372146 1
0.148376482285994 1
0.213926788042779 1
0.213799751257737 1
0.112830620827628 1
0.192550661574722 1
0.186132911482856 1
0.196306920888808 1
0.241096968941881 1
0.208876192995658 1
0.116573613874067 1
0.235750560161356 1
0.211693850700035 1
0.294367409287474 1
0.177382401526087 1
0.238663879032239 1
0.212699730521313 1
0.215742238686739 1
0.146101905460969 1
0.108307400237953 1
0.294355795053657 1
0.248858056713603 1
0.165363738220466 1
0.112720834034207 1
0.148107053874206 1
0.205272953742188 1
0.262533619709841 1
0.236798678231643 1
0.227923441047016 1
0.263052917889156 1
0.151579920894459 1
0.33925382057357 0
0.257275849759428 1
0.155883657544484 1
0.178108475340687 1
0.221929899627768 1
0.184568293269791 1
0.243012122640897 1
0.207976587088155 1
0.286862811705014 1
0.195744315373835 1
0.247844892910841 1
0.151391897670991 1
0.233577885005645 1
0.117584182274164 1
0.264349812335005 1
0.137998970668991 1
0.252164975490836 1
0.198859155196582 1
0.255782570930383 1
0.224809485524884 1
0.262565875034399 1
0.193120153755844 1
0.26349112646042 1
0.186524854205499 1
0.235125671544704 1
0.149892390082601 1
0.274660517338986 1
0.224816060674012 1
0.211502646150981 1
0.222080511211739 1
0.276128124720829 1
0.0867356912241238 1
0.112711410944314 1
0.200960690837427 1
0.157093172451197 1
0.285097195834885 1
0.238843223759864 1
0.207292632187885 1
0.213448032251899 1
0.109942928787292 1
0.213486947947561 1
0.217964396815252 1
0.2026610693276 1
0.20087188922733 1
0.220379749551337 1
0.262906520158027 1
0.23509840306955 1
0.168418066856147 1
0.141494327844268 1
0.224993589323548 1
0.141930349877775 1
0.1567961993191 1
0.202767945347887 1
0.15879275725426 1
0.187101672106133 1
0.317742066529604 1
0.123259111592524 1
0.267692634308796 1
0.127307473871793 1
0.238123768118062 1
0.270787148832091 1
0.168359093338172 1
0.264857580267247 1
0.227415803641454 1
0.136647161265236 1
0.262171544557367 1
0.208050040031589 1
0.298834929914066 0
0.238852980765632 1
0.220075343254958 1
0.255970840148463 1
0.214297457865192 1
0.23880809180403 1
0.170550127341571 1
0.161940176006014 1
0.303757809103905 0
0.208130288914039 1
0.284643435708262 1
0.141034759035173 1
0.199557583626972 1
0.230514409172317 1
0.218021967633065 1
0.228432412531434 1
0.179637356774122 1
0.235106413245356 1
0.205806761533133 1
0.167786176947434 1
0.277733808159086 1
0.187900966826108 1
0.234213244894946 1
0.229122673571573 1
0.154971039544197 1
0.205652092660885 1
0.258138854126328 1
0.189333444451477 1
0.206326268825441 1
0.189525861761612 1
0.151776967430427 1
0.206298487548623 1
0.149912370649236 1
0.270111017794519 1
0.250258957634936 1
0.169098311846319 1
0.113535434264221 1
0.212351068118361 1
0.187948137305179 1
0.145571149497262 1
0.20019887761702 1
0.221177752000206 1
0.172190696290346 1
0.173095722905349 1
0.244719118327166 1
0.14731015944367 1
0.298957505915334 1
0.241691159200337 1
0.153672375107264 1
0.188300042891421 1
0.279350959530961 1
0.146088608880973 1
0.231664470441441 1
0.314645154286551 0
0.120771618444156 1
0.235894172861856 1
0.275902302237196 1
0.194437516239962 1
0.299959119107896 0
0.183754259095897 1
0.230158727361385 1
0.245514350503142 1
0.139595396577082 1
0.153074634610408 1
0.182822111411093 1
0.0745841050373045 0
0.142921208878584 1
0.191631514862856 1
0.188596677054205 1
0.181069337345735 1
0.244360382702597 1
0.182805297143363 1
0.207438804576973 1
0.185648634549456 1
0.237333073588865 1
0.211728515176818 1
0.135771610793878 1
0.181509259909264 1
0.271330107640772 1
0.141673330719944 1
0.243898426188866 1
0.151763023409119 1
0.188191874920942 1
0.150329955371594 1
0.162541965016624 1
0.18177650430709 1
0.101620909779653 1
0.204427182685827 1
0.202467093035758 1
0.18423798776269 1
0.320886965627508 0
0.0941007750517537 0
0.195987512236262 1
0.292080644106183 1
0.227883729778109 1
0.183398615703941 1
0.188693867795967 1
0.231178463606501 1
0.247812330515051 1
0.132804239038788 1
0.233874193414265 1
0.276664136541328 1
0.231416334107539 1
0.171561093338905 1
0.256879149623649 1
0.259395964239398 1
0.203993608806645 1
0.170005041385805 1
0.32077890669079 0
0.147209386765188 1
0.188481039872235 1
0.236069590677577 1
0.203547492407922 1
0.240751139881716 1
0.212716979200542 1
0.240201394582947 1
0.168664023081951 1
0.11845770209847 1
0.164331359004673 1
0.240358187883895 1
0.126328165841305 1
0.247483269700001 1
0.248655313306304 1
0.178947838962617 1
0.230430999393423 1
0.113341625629065 1
0.19135262876135 1
0.207924372544302 1
0.22080852092595 1
0.175965638942008 1
0.241325252236919 1
0.22811379093802 1
0.215085405276459 1
0.267824608081274 1
0.25840197594533 1
0.250982817577026 1
0.173185099632353 1
0.159780764186364 1
0.193604322478232 1
0.0967254742794413 1
0.146953487735967 1
0.226459447885149 1
0.152330339430006 1
0.262864446725541 1
0.201900840150355 1
0.213937560943619 1
0.188610828688361 1
0.221172674625588 1
0.235295224177345 1
0.242001334002125 1
0.301816299197713 0
0.255574695993786 1
0.142690622666484 1
0.0911223840058476 0
0.192918469397829 1
0.176633712505316 1
0.201414011611037 1
0.208930207104151 1
0.281843416837293 1
0.274932971234147 1
0.225127478557782 1
0.100175236034195 1
0.108809567076737 1
0.165889670785404 1
0.16066536392568 1
0.173950286011685 1
0.178997503553877 1
0.200750538167902 1
0.267235260540971 1
0.14442733996899 1
0.20630462354481 1
0.294022357466329 1
0.274916487435393 1
0.178265583387897 1
0.254112786463298 1
0.215405993267624 1
0.229201965288493 1
0.200544964421982 1
0.180492703235371 1
0.234098658775588 1
0.189171522328365 1
0.248422711072373 1
0.227352289572685 1
0.273153482675069 1
0.322582544048649 0
0.178777909163497 1
0.306166138964908 1
0.204952759360554 1
0.115920990757059 1
0.208919408674376 1
0.169487474649624 1
0.144069953691498 1
0.281127158772011 1
0.155871569210509 1
0.158973502500968 1
0.210140226630741 1
0.0767420138872175 0
0.211449958381994 1
0.131300511586865 1
0.224443324118898 1
0.192949573604147 1
0.149175006645143 1
0.227344350348216 1
0.298391505845549 1
0.313853034193789 0
0.187939562143156 1
0.16410948992786 1
0.198924326633447 1
0.174419452453037 1
0.228506560744857 1
0.166233056523832 1
0.169565030578779 1
0.250940928462666 1
0.138635824926461 1
0.229932133736353 1
0.230358479681715 1
0.306719054756836 0
0.271265743974644 1
0.239969917282397 1
0.353841864624386 0
0.159797406032524 1
0.260749147471305 1
0.282324523524442 1
0.166182987374527 1
0.222114021513659 1
0.243811925120394 1
0.224678492489013 1
0.286101232647617 1
0.197041217591236 1
0.208818646142865 1
0.179816564108592 1
0.12601768568748 1
0.237757794588706 1
0.195519243435348 1
0.205242056442299 1
0.251186648320472 1
0.276762509599132 1
0.228635947727783 1
0.181489635709962 1
0.197523281011172 1
0.226859273762879 1
0.176602644291203 1
0.221278214038413 1
0.112082396334755 1
0.148567348498407 1
0.182555429141943 1
0.185996382129764 1
0.202571816961039 1
0.268930428725246 1
0.116114411458828 1
0.210527445854775 1
0.158691936213291 1
0.23774934494849 1
0.247208183329429 1
0.278613158454324 1
0.195147095500818 1
0.259625900866594 1
0.181437945338782 1
0.237145869095419 1
0.202928636080437 1
0.198732641074466 1
0.281954303904768 1
0.242022342869846 1
0.106976660200235 1
0.150115027031654 1
0.191699523143022 1
0.225482068347613 1
0.240083764823525 1
0.24565712595131 1
0.218450595034052 1
0.112476494372647 1
0.30646396059812 0
0.229893483526155 1
0.174853143656883 1
0.243367348945673 1
0.193524100497188 1
0.244239034402802 1
0.119106335362176 1
0.234733351855876 1
0.178842349082563 1
0.175301639047538 1
0.166761601346104 1
0.187929553032309 1
0.238841961091968 1
0.176003003811862 1
0.291785732480861 1
0.182961180609055 1
0.213095687264576 1
0.294120897268629 1
0.162421494873172 1
0.206065349653249 1
0.382492583651952 0
0.238152717034458 1
0.159267382161901 1
0.18412646434536 1
0.30396290829785 1
0.17583642308328 1
0.193032611612463 1
0.234366591287594 1
0.267996027553395 1
0.123368421306175 1
0.182518524705862 1
0.19805580488419 1
0.165893634573173 1
0.340919763044212 0
0.171155269588351 1
0.200577299529328 1
0.257450126831419 1
0.262696778114272 1
0.0931073639808485 0
0.174598350542649 1
0.187841622435943 1
0.262307676393827 1
0.250264782405889 1
0.229382585945073 1
0.211720159697023 1
0.176116351894616 1
0.206884200245153 1
0.205794213405265 1
0.14156705871588 1
0.263631529640246 1
0.196364206441985 1
0.230143118597864 1
0.233200276728978 1
0.245928639999624 1
0.147517322242222 1
0.217205181369852 1
0.232975795690135 1
0.212751723704102 1
0.24319391390154 1
0.202728331802987 1
0.165687113460878 1
0.127334766785806 1
0.178382388447119 1
0.190320321062028 1
0.179572689627384 1
0.309056501548284 0
0.242239827997518 1
0.191605199710651 1
0.123317790232583 1
0.228773988919288 1
0.145534121970645 1
0.291313938992439 0
0.265760259087338 1
0.123352248171763 1
0.213323129501422 1
0.193608638503735 1
0.231077600806507 1
0.219163119099616 1
0.316702872744402 0
0.236005535931288 1
0.221768179234917 1
0.228293221539312 1
0.245243603460052 1
0.159628133514871 1
0.119993394543049 1
0.255051099508701 1
0.250194414977134 1
0.168063494123948 1
0.0935979411251443 1
0.225080416008995 1
0.129388927814869 1
0.169374685114751 1
0.25418329481931 1
0.206443230767321 1
0.23864802685496 1
0.285540385944997 1
0.218815431443766 1
0.173817025181536 1
0.192388196319217 1
0.179260883716966 1
0.132409909035822 1
0.160008796635321 1
0.109088375655222 1
0.113463164831808 1
0.349582156374752 0
0.207792434541893 1
0.0811604171541705 0
0.202894588005442 1
0.190746348944431 1
0.207335401957946 1
0.294008568749394 0
0.12858578766113 1
0.217151247547031 1
0.256742520320031 1
0.0720834034573164 0
0.167602858312992 1
0.219054985708337 1
0.0676396246015975 0
0.196293158590572 1
0.164080188686362 1
0.140698569660228 1
0.1693942596431 1
0.155189269293348 1
0.181351738403477 1
0.214075243737854 1
0.088614970224621 1
0.0829358444449757 1
0.274665503548321 1
0.235086165805013 1
0.220025935666573 1
0.210055094769422 1
0.0575833015407742 0
0.161924010635455 1
0.122140014822919 1
0.208998587740645 1
0.198066447621159 1
0.163658159966342 1
0.136229204076897 1
0.316713588845868 0
0.268734134048801 1
0.126623696154939 1
0.226990428802622 1
0.281578018939923 1
0.136815553645578 1
0.223335335679636 1
0.155916733119407 1
0.189819363719695 1
0.227219013994709 1
0.139541935868192 1
0.218418849866303 1
0.139090137101884 1
0.175529534270446 1
0.248883389459659 1
0.299605751744825 1
0.18357815760008 1
0.284340633991455 1
0.262469825971229 1
0.20719389478587 1
0.162916759394121 1
0.24273279467774 1
0.280154638768642 1
0.130445811489062 1
0.157925879622995 1
0.281556606908148 1
0.146787921250186 1
0.247130373266571 1
0.189469005014451 1
0.182258409429645 1
0.125443346296537 1
0.163978354592757 1
0.304851680085351 0
0.193221703468297 1
0.170364670362531 1
0.186821234406864 1
0.253010489315901 1
0.192160096912775 1
0.274906435346338 1
0.0684276565555445 0
0.154184327314606 1
0.145379428882469 1
0.163623227229986 1
0.190218196743421 1
0.268343395247381 1
0.157943469878401 1
0.200827098889311 1
0.240332186655125 1
0.321514845151695 0
0.1995522606956 1
0.203004017815821 1
0.223122890502321 1
0.220504867106063 1
0.22835371779945 1
0.247481009799982 1
0.216822638117135 1
0.290366022221615 1
0.31269943118751 0
0.252959696106666 1
0.307792276276943 1
0.19974313996296 1
0.287594390108702 1
0.163925616557554 1
0.165668327477306 1
0.183713183747695 1
0.156311962297009 1
0.183804730549259 1
0.305939871972204 0
0.242599827563514 1
0.13147726522941 1
0.181546848326526 1
0.291112148665894 1
0.194142782851606 1
0.165172216059066 1
0.194941352165891 1
0.168462354415599 1
0.277908978298092 1
0.176428035898046 1
0.224319907752331 1
0.200947143829736 1
0.16630269792597 1
0.154527687751447 1
0.175742337453422 1
0.0968450484774938 0
0.282380708170894 1
0.234875840452998 1
0.279740640150563 1
0.21174116109236 1
0.2027727001862 1
0.133360257449369 1
0.19135870433891 1
0.272114319970177 1
0.253212230637689 1
0.217287888306694 1
0.233013695170548 1
0.204115820860918 1
0.196021236707166 1
0.128739361900132 1
0.238331114257591 1
0.293367855259785 1
0.115225740490532 1
0.160340982543268 1
0.116653937405106 1
0.168273582831182 1
0.174832782209165 1
0.159937036578329 1
0.249532078710278 1
0.140070558129109 1
0.178102567176278 1
0.20624077468736 1
0.33136723370503 0
0.312720506421978 0
0.163115216727912 1
0.294186176306899 1
0.133495102509322 1
0.225793544995022 1
0.255030970745926 1
0.258347331568978 1
0.293409361574598 1
0.250829969189379 1
0.280834063655851 1
0.290545828290538 1
0.200440092340527 1
0.248357822526591 1
0.248483424576212 1
0.145782809450562 1
0.150910556675038 1
0.206365387009271 1
0.259877818693289 1
0.218164591655718 1
0.224820754629901 1
0.100470617217007 0
0.249869973250074 1
0.23568398787876 1
0.143613155886281 1
0.136774287361324 1
0.172461146989221 1
0.102076274260052 1
0.141760885598476 1
0.240499351472416 1
0.248984258227249 1
0.356350869970595 0
0.193156379861755 1
0.216530590558123 1
0.203186944317634 1
0.137277352046331 1
0.275192870175937 1
0.225419127369977 1
0.339601037538894 0
0.305693727547184 0
0.113408635345694 1
0.274520816237415 1
0.169582205036002 1
0.295098652008152 0
0.150857950503368 1
0.108759366801774 1
0.171689153523098 1
0.0677498847592597 0
0.203126232621509 1
0.221697329740709 1
0.202409998876197 1
0.299213969748574 0
0.217495587587542 1
0.260599554334261 1
0.187045447002706 1
0.135149344002791 1
0.184111435092745 1
0.222091217734259 1
0.234939373561723 1
0.201833503184179 1
0.162391962274644 1
0.178855548330229 1
0.261888213894576 1
0.245214733532041 1
0.166466571117175 1
0.235478783406285 1
0.283208995986419 1
0.216732962968264 1
0.13572186296156 1
0.16749503681107 1
0.23435517253364 1
0.125016075363967 1
0.21899878814821 1
0.232328933638386 1
0.326543470636099 0
0.230981060766315 1
0.175650940346479 1
0.202782274771103 1
0.18167828866263 1
0.334646018600207 0
0.226357755410982 1
0.224998825252755 1
0.121661542444207 1
0.234347578225977 1
0.206815283177889 1
0.2131415240983 1
0.329842808757993 0
0.145447803340352 1
0.21911924277039 1
0.226738961620439 1
0.248770739773388 1
0.213569171155176 1
0.101064463669442 1
0.238189137166089 1
0.224540981782088 1
0.184382798162961 1
0.279736561047186 1
0.238198546971519 1
0.219427156269559 1
0.134542599628718 1
0.165902937178778 1
0.254889327146255 1
0.17100385630148 1
0.131115125548555 1
0.100912776158106 0
0.269284471923922 1
0.200691189538545 1
0.0946650153335779 0
0.292377101500521 1
0.1876701347789 1
0.158291396005937 1
0.189232807612855 1
0.172817776144674 1
0.203053762148106 1
0.249864427012505 1
0.184623816483474 1
0.13671876392255 1
0.264480751735888 1
0.183832475168044 1
0.248139596465438 1
0.215764838198325 1
0.0763432269650029 0
0.227403201008693 1
0.202349863239077 1
0.243317717254129 1
0.304330793519067 0
0.300497182355574 0
0.0876341185951062 0
0.287677619464441 1
0.214736033104663 1
0.189589786365288 1
0.241429556528598 1
0.254256091281293 1
0.135791338866945 1
0.26803129513764 1
0.233298996761909 1
0.275328187395638 1
0.232588415363659 1
0.196084430877941 1
0.146146743609887 1
0.157969598481233 1
0.244858069302126 1
0.2097275433035 1
0.258429421677018 1
0.22860773765223 1
0.0814306027069759 0
0.140785021008967 1
0.15859097357006 1
0.189885384637346 1
0.169245565350929 1
0.201153244638243 1
0.182011362243734 1
0.230546523029961 1
0.286900691348977 1
0.114547523467474 1
0.198327018762357 1
0.173943165520832 1
0.233702542168661 1
0.123413649571485 1
0.216405767248098 1
0.180693361461278 1
0.18509412459686 1
0.225063051627639 1
0.224070838112344 1
0.131398437918278 1
0.251217625140305 1
0.21270226682799 1
0.10338669993987 1
0.181316186326382 1
0.163608058190398 1
0.142450035764327 1
0.226088764209101 1
0.173371272284475 1
0.190972082901576 1
0.258092831612805 1
0.0712302515883112 0
0.275540270823609 1
0.202324536515768 1
0.252321877323445 1
0.127417991903933 1
0.243575106097968 1
0.156339929061427 1
0.116688776816697 1
0.265506947873627 1
0.155728530561456 1
0.17983652761668 1
0.160420962985382 1
0.242826846008999 1
0.327825619133191 0
0.210611271752516 1
0.125130907152371 1
0.224088103433535 1
0.3322892572625 0
0.25219063012423 1
0.247871522522207 1
0.245722430040645 1
0.26877350111364 1
0.193866219249699 1
0.235165669871245 1
0.215789139327989 1
0.27440531270792 1
0.243545794799341 1
0.376428989108285 0
0.299387736944326 1
0.194747349714862 1
0.149735522655326 1
0.187527480102678 1
0.22004132409185 1
0.16068654509609 1
0.125732842730618 1
0.15939701969709 1
0.206256055112429 1
0.116512545044164 1
0.116899557800793 1
0.172949429873363 1
0.290160076379879 1
0.186427176519336 1
0.334176443227019 0
0.291804075857259 0
0.241813455548965 1
0.297896116347789 1
0.172792959097558 1
0.22752446262674 1
0.254974486064491 1
0.181410841943001 1
0.293522221817548 1
0.173884403219768 1
0.243904211398793 1
0.271210044044054 1
0.199954375088626 1
0.271521470022199 1
0.174542812135764 1
0.25041005548591 1
0.194796990384356 1
0.123153058219831 1
0.199983597061403 1
0.221292460012564 1
0.216002322099773 1
0.1007283257895 1
0.196450369519239 1
0.133429397064312 1
0.205437482522922 1
0.211014222738661 1
0.18307774150638 1
0.226001308845413 1
0.167025235558248 1
0.0414237218897811 0
0.203094325320428 1
0.209248983579453 1
0.114976847904721 1
0.202869690706234 1
0.233577376767329 1
0.242482923460799 1
0.234806678614538 1
0.306167819402502 0
0.111071760691651 1
0.160113963865752 1
0.151389168802588 1
0.104938189627769 1
0.240437126869482 1
0.232921592074463 1
0.274214809784403 1
0.126891251675169 1
0.198756671780813 1
0.158482896383185 1
0.287962511024858 1
0.321540840552258 0
0.277990717633298 1
0.0856393240149209 0
0.271413103242375 1
0.307382317619618 0
0.251935465163148 1
0.14257398186131 1
0.253157098811092 1
0.177199182504232 1
0.184925376600165 1
0.19751900511759 1
0.213970681483655 1
0.202191160110161 1
0.210149326506052 1
0.186042178273063 1
0.153481333661431 1
0.244964461428885 1
0.209047939804945 1
0.146356187999266 1
0.187268883711181 1
0.279879193503778 1
0.0104884034600662 0
0.174057140490973 1
0.197972746404018 1
0.107573526986786 1
0.18880272836834 1
0.19062126341491 1
0.196334074879935 1
0.234257951394937 1
0.225287888421659 1
0.236087061772327 1
0.149331659931904 1
0.056910808715706 0
0.213025168200647 1
0.0951349925342149 1
0.163013606715309 1
0.0596389077688742 0
0.207470678225542 1
0.280490678590052 1
0.148637370468718 1
0.241893703773008 1
0.157177640109877 1
0.111856283658489 1
0.290846082620978 1
0.159507431175871 1
0.171996210013399 1
0.184834722369864 1
0.221680971977443 1
0.18074456859853 1
0.240620850740473 1
0.240409559577034 1
0.181855402938427 1
0.199880891758712 1
0.185965511572138 1
0.187042438132006 1
0.296358046343373 0
0.253361080517041 1
0.30014473281678 1
0.202431690506566 1
0.157406775549087 1
0.259285938605236 1
0.148835535613355 1
0.241393806699279 1
0.283590315931375 1
0.155836870359166 1
0.176180797590784 1
0.184629579602292 1
0.161752274618988 1
0.199265860122673 1
0.144604721353453 1
0.263515235457387 1
0.199252075909671 1
0.219779930932719 1
0.249687310697139 1
0.202666895750346 1
0.241813623323352 1
0.209019883860547 1
0.179733397996422 1
0.221781631696725 1
0.114128931052826 1
0.207567781459081 1
0.253901220133367 1
0.0654812621191569 0
0.200287185112282 1
0.20885323102016 1
0.193867577524091 1
0.283766358739059 1
0.301979566248234 1
0.214046073741415 1
0.24535079692939 1
0.26719670311685 1
0.178033809782603 1
0.205467329814654 1
0.248272525346067 1
0.152902501344091 1
0.177783688623035 1
0.18798865133908 1
0.28416004958258 1
0.305977316514299 1
0.15599951243365 1
0.174843129817639 1
0.143174568858439 1
0.167808276960485 1
0.289115397981259 1
0.258755619303659 1
0.188699190334641 1
0.0793778183002608 0
0.229310715818134 1
0.290519174304089 1
0.234970101165924 1
0.188643014277914 1
0.287169277791675 1
0.197673324154533 1
0.16999821955559 1
0.2297221767119 1
0.16331357029869 1
0.216108803814406 1
0.210160892810532 1
0.218357140163979 1
0.26213816002865 1
0.179158085236326 1
0.156708382459969 1
0.122430713888503 1
0.183861949370352 1
0.177727460459134 1
0.259070414136721 1
0.186459343724723 1
0.232487706619027 1
0.194157035116219 1
0.234982517808992 1
0.181122879602552 1
0.136412346610692 1
0.130304705108535 1
0.224413334087009 1
0.259329923791833 1
0.186223787280567 1
0.189601279245413 1
0.175616736428979 1
0.123065361479184 1
0.150697917679817 1
0.155876080679354 1
0.152221381701706 1
0.103820068418607 0
0.194342267747362 1
0.313873124004404 0
0.136778567947184 1
0.135931829782972 1
0.154635807120584 1
0.174153434813264 1
0.265050447104802 1
0.171743185200118 1
0.216271484779979 1
0.194564318150805 1
0.178194228686418 1
0.239041048917768 1
0.236534211248003 1
0.300690118648297 0
0.141032795602581 1
0.16240842135164 1
0.214385997572901 1
0.161734268676327 1
0.228885525117139 1
0.235700603181314 1
0.218007827714026 1
0.191366938486651 1
0.263647962366595 1
0.207172838255936 1
0.256482724082283 1
0.266813366524208 1
0.299050961787598 0
0.257640097629764 1
0.153905322804008 1
0.307275402357133 0
0.193263078139666 1
0.281724760633542 1
0.276552331630969 1
0.186952396327022 1
0.236679197685489 1
0.208475609798234 1
0.213393674782541 1
0.199556413036729 1
0.255912229434512 1
0.205621235994092 1
0.150396694563633 1
0.276097711296557 1
0.156475775310832 1
0.280382966353573 1
0.192277299236392 1
0.36807107753669 0
0.0952052921285796 0
0.217524053075157 1
0.159372347520933 1
0.235627059109536 1
0.328178153237826 0
0.278886036306774 1
0.172448335488654 1
0.206728879154733 1
0.263508542525438 1
0.236340946137858 1
0.174407007795097 1
0.223651749503254 1
0.138173713972363 1
0.188864273013111 1
0.226486157815869 1
0.217236575596066 1
0.238913940370958 1
0.234176801693381 1
0.162765160881214 1
0.12481675692203 1
0.224227599316134 1
0.17960866141891 1
0.206974111563262 1
0.186080027931552 1
0.246960221088127 1
0.269194320996531 1
0.259132478246587 1
0.173570402287263 1
0.19453097800114 1
0.200710738889087 1
0.196988073384911 1
0.140824704729769 1
0.166202908097149 1
0.186806330738605 1
0.075905117549748 1
0.200596531262288 1
0.0797312602176264 0
0.271044454858657 1
0.0798191183329068 0
0.123018270843394 1
0.176873988091164 1
0.231265101099841 1
0.153811127686976 1
0.273765513934157 1
0.210224252450458 1
0.278521402841999 1
0.193193051298797 1
0.183761835433093 1
0.144469190376898 1
0.281800058523831 1
0.315998717218769 0
0.177040503120605 1
0.072443486360394 1
0.143691280233866 1
0.30631842041688 0
0.183545769699549 1
0.218379932376689 1
0.279781331019817 1
0.249978418322522 1
0.265001495407761 1
0.182963146965618 1
0.134530816711834 1
0.212720451925758 1
0.288833097684602 1
0.260895836890144 1
0.135390856812708 1
0.290213002838221 1
0.181354260980757 1
0.165709999064156 1
0.275716814843171 1
0.260855399239245 1
0.302967491468707 0
0.311644790401845 0
0.136731261594582 1
0.270054967038383 1
0.168018931309204 1
0.23145537561416 1
0.247123338834287 1
0.221520884475268 1
0.304580339670388 0
0.290133915449901 1
0.239769429371748 1
0.205518681154584 1
0.26284832929921 1
0.308323590588132 0
0.167778913291567 1
0.217745333200385 1
0.282405638605125 1
0.187717873437735 1
0.215598689726758 1
0.117023888690719 1
0.151752928423195 1
0.0907262002078005 0
0.201489064152385 1
0.207561741786623 1
0.269760164428831 1
0.15864395873916 1
0.181143283688941 1
0.211891058647345 1
0.250205624327507 1
0.212986972690137 1
0.0533684461647482 0
0.261788201965029 1
0.313002097722003 1
0.158010501656045 1
0.225789076821322 1
0.237980356045611 1
0.131682304103278 1
0.190062164236605 1
0.241909952279894 1
0.138433970732635 1
0.3018009275425 1
0.252850961755339 1
0.258934218071217 1
0.279547704304029 1
0.299665021373922 0
0.158427830480826 1
0.270827451055269 1
0.25851384872405 1
0.376706127271766 0
0.196943728690735 1
0.121746429035264 1
0.286854150082103 1
0.256883200720558 1
0.203493714671411 1
0.226641379726473 1
0.212243624797167 1
0.132831028974062 1
0.236859069292477 1
0.147350824762989 1
0.237469005515615 1
0.132424307888296 1
0.229755458605484 1
0.179808572318646 1
0.295516440962795 0
0.260675688022689 1
0.208680721077181 1
0.245137384693995 1
0.155275311167869 1
0.0639474377909921 0
0.202810792621846 1
0.0258927949044755 0
0.283468438789325 1
0.209668074369356 1
0.27195548312732 1
0.257725388754721 1
0.17504304155752 1
0.089244514486841 1
0.284188218562751 1
0.238304961544813 1
0.20273527177273 1
0.246603734291967 1
0.281065468262421 1
0.225154154417667 1
0.228816533275998 1
0.236376188484649 1
0.221088031946767 1
0.226038445023791 1
0.110296903029394 1
0.172150538326627 1
0.240578790623811 1
0.190596185828124 1
0.22775311806573 1
0.16789774791161 1
0.164581860195153 1
0.243991104755473 1
0.234237456409309 1
0.234400484464201 1
0.235039193495362 1
0.189359716714925 1
0.152045550410167 1
0.163352544046675 1
0.192257242422895 1
0.274144345988487 1
0.223714761430034 1
0.180717846761646 1
0.326914359730604 1
0.226814978547922 1
0.269590694204613 1
0.193151807953678 1
0.174037653194084 1
0.194979147031622 1
0.218778950859014 1
0.124064083890089 1
0.147838391999234 1
0.162613596945292 1
0.366190750885786 0
0.140147727467459 1
0.188985756658116 1
0.17884445736698 1
0.274529174718885 1
0.23256380182464 1
0.180110341945506 1
0.129824942702092 1
0.195763871853835 1
0.243699906896363 1
0.257751012285718 1
0.253768304660243 1
0.226198638593213 1
0.212805460407529 1
0.275288689815984 1
0.240437757069414 1
0.218433621512949 1
0.132308347580936 1
0.221386381932104 1
0.198406916354414 1
0.244480199077374 1
0.0936037112328135 1
0.201578896940301 1
0.26055947407745 1
0.155329240819362 1
0.132845563243719 1
0.161563985791916 1
0.197136543161774 1
0.305871501871716 1
0.142327528936904 1
0.189591773723666 1
0.187346469919931 1
0.121092329741612 1
0.228918316838291 1
0.249263892794596 1
0.337735174004624 0
0.250866257409931 1
0.246731761662015 1
0.163117929670608 1
0.227264584758596 1
0.156575866900154 1
0.130693525073517 1
0.169503623190908 1
0.201382493013607 1
0.203065107261185 1
0.224389560008152 1
0.2563578193643 1
0.160024268506914 1
0.259215262526265 1
0.214293352422098 1
0.257613520701848 1
0.112139052208575 1
0.198408193371296 1
0.155507620213648 1
0.216002729551583 1
0.110389814979195 1
0.212573781681442 1
0.332083013352725 0
0.210355309101133 1
0.230349755565382 1
0.204734537012749 1
0.296141432315568 1
0.131365034997232 1
0.19196542635501 1
0.213915201428503 1
0.304204099008284 0
0.252895007621707 1
0.223070523301922 1
0.168075845141687 1
0.135772032029322 1
0.228341273116621 1
0.134704504320458 1
0.259314755539906 1
0.237382238559368 1
0.19817418930731 1
0.207560730602757 1
0.106532286926019 1
0.196801934659122 1
0.105573649511153 0
0.203231462221218 1
0.239947639142061 1
0.176287224903313 1
0.215262009198897 1
0.159992034673835 1
0.182735928877963 1
0.214917221822947 1
0.208017766648068 1
0.128013903190475 1
0.213968719288063 1
0.194557591601003 1
0.174266061117677 1
0.368300282826682 0
0.194178112746937 1
0.204164163145433 1
0.205925076925115 1
0.180277970753706 1
0.203184769057114 1
0.112711087634033 1
0.15388527991934 1
0.188464923594743 1
0.146743486663068 1
0.257432204459906 1
0.24406450736127 1
0.312646592111762 0
0.105649628619852 1
0.241977987882781 1
0.264215957338191 1
0.202807863493242 1
0.255812664573078 1
0.244098600749195 1
0.0665131828432267 0
0.236046356260822 1
0.211379201958597 1
0.154606446139911 1
0.220722515164347 1
0.17325914831166 1
0.227188149907763 1
0.108249545196371 1
0.182535952878957 1
0.189949240145361 1
0.215139889408564 1
0.279982060062861 1
0.208986983663135 1
0.130971755826475 1
0.182510683147165 1
0.228922325855532 1
0.312104155053856 0
0.199094394458501 1
0.183705873682188 1
0.168577495375895 1
0.172064339757622 1
0.176030916033222 1
0.162437066443182 1
0.246402274078661 1
0.207108984520402 1
0.315757265528285 0
0.29783900655679 1
0.0549598684149896 0
0.293988993145121 1
0.248889483160152 1
0.337934694148026 0
0.167373362203093 1
0.183313013209053 1
0.123288464512357 1
0.327839238037783 0
0.156648338080343 1
0.170379390114687 1
0.320889321135895 0
0.255708590373338 1
0.163664682307102 1
0.294516368218586 1
0.152525007352236 1
0.203142722031018 1
0.229693945568545 1
0.301499958705757 0
0.196014091043151 1
0.228057055229598 1
0.234955531985591 1
0.212382121874979 1
0.213312722626663 1
0.18358996641833 1
0.180938857293398 1
0.217494130400065 1
0.238728943607135 1
0.165387160403605 1
0.328910325010342 0
0.19628160087846 1
0.322463871908317 0
0.212427135155553 1
0.262564104922194 1
0.247783213554417 1
0.274948086680723 1
0.271221493511041 1
0.130466585299457 1
0.14600207604511 1
0.226012242994913 1
0.203833476331698 1
0.181959643432555 1
0.306682128565298 0
0.183133630378207 1
0.113401587097894 1
0.159456332105332 1
0.257328577094627 1
0.231646022661087 1
0.225876085213462 1
0.187541522676157 1
0.303563155212945 1
0.25749755769586 1
0.307289390925753 0
0.233720084941547 1
0.192010447969524 1
0.195069339331936 1
0.216802540085738 1
0.216893134910325 1
0.0578380799933146 0
0.1615310280633 1
0.199035849021668 1
0.242321657567825 1
0.257023941051602 1
0.215071689356586 1
0.255537958586023 1
0.190559946480433 1
0.261731165431157 1
0.290159776054289 1
0.127055426522483 1
0.321933668899258 0
0.0932290401087578 0
0.271481282997594 1
0.268029738968179 1
0.104018117375217 1
0.194545617569231 1
0.142618825393629 1
0.241701756000893 1
0.289459419497536 1
0.151274164930897 1
0.177399928931026 1
0.207309736604875 1
0.294780179540236 1
0.0732305291480551 0
0.259243561651422 1
0.128555336312983 1
0.185636365700701 1
0.146842508840102 1
0.177589658142057 1
0.251970356507623 1
0.22009321062784 1
0.173783567063315 1
0.252405739125947 1
0.168288973172644 1
0.115388422563362 1
0.142204791121711 1
0.228828521860735 1
0.196849885181407 1
0.244591696403716 1
0.113176053087875 1
0.124054602180887 1
0.21936413409758 1
0.178633614741947 1
0.140664703342166 1
0.21047763888696 1
0.158296086450325 1
0.256626274632527 1
0.22628147385283 1
0.137879341657301 1
0.147449480627106 1
0.170725122245903 1
0.152599455800603 1
0.15450652666921 1
0.205297884460077 1
0.324842035295452 0
0.26149712705628 1
0.259035993424035 1
0.15107284127787 1
0.246933759373602 1
0.229033760499255 1
0.253966978234366 1
0.212629842890201 1
0.167330127051866 1
0.0878556908096433 1
0.272118316721919 1
0.253672107362725 1
0.157683716962951 1
0.209185350633767 1
0.239007990504669 1
0.270322615986408 1
0.141377620725074 1
0.272426998967893 1
0.26680013984662 1
0.269663504203101 1
0.22338989546861 1
0.255524737819668 1
0.240112774932439 1
0.235223518578853 1
0.343276258221397 0
0.161561976745708 1
0.117098487969857 1
0.185199277227867 1
0.157557613810267 1
0.241941499136051 1
0.348393378057114 0
0.226691236708963 1
0.155165130061538 1
0.26496550268427 1
0.302708761145312 0
0.240886129336342 1
0.217880981800753 1
0.177500211932897 1
0.242736568072445 1
0.178369685757277 1
0.306393920105083 0
0.160505822854186 1
0.157702764736427 1
0.151130420493406 1
0.158828602100416 1
0.217530747352697 1
0.171648210323666 1
0.247375984440204 1
0.0889070667018371 0
0.139369405744796 1
0.257413031084106 1
0.265959808126452 1
0.136417096775172 1
0.203225156014714 1
0.311227701511952 0
0.187418865103688 1
0.159199291359226 1
0.208264772741841 1
0.204976457046066 1
0.129566821841208 1
0.100107011988496 1
0.195952065025786 1
0.312626981819251 1
0.303697760836851 1
0.180279624935686 1
0.147195748378582 1
0.125134241429786 1
0.234587891205852 1
0.0353697308374182 0
0.232875372167109 1
0.201058453249935 1
0.157944041206341 1
0.193782771994307 1
0.196882022830499 1
0.24513573980737 1
0.234277882141058 1
0.134372327097853 1
0.161193020464602 1
0.210643760393514 1
0.157423266593616 1
0.143010564896626 1
0.203195297337197 1
0.273710747572852 1
0.223565532519394 1
0.0902037657599894 0
0.281166428982505 1
0.152822927855818 1
0.271921291384527 1
0.249262914820014 1
0.151347841492461 1
0.301508197552857 1
0.197454322210587 1
0.200381043076766 1
0.269255179555477 1
0.107187728025943 1
0.240962258765302 1
0.373545316860162 0
0.150764090284938 1
0.161909900271536 1
0.226686717812579 1
0.0940205110548386 0
0.203892708093451 1
0.376117562507474 0
0.159963579688566 1
0.22429006719657 1
0.137347455859037 1
0.272239597358083 1
0.191664661265188 1
0.123190920375828 1
0.18712333419133 1
0.209592384205708 1
0.156612323375395 1
0.142177250057291 1
0.246451003609944 1
0.179510794478412 1
0.280694974217578 1
0.124702685826307 1
0.258431669203399 1
0.16056830730961 1
0.191442988839012 1
0.150830038554183 1
0.290521231469379 1
0.219176258764916 1
0.232361248964012 1
0.220914616815171 1
0.256699982147197 1
0.31819539963646 1
0.299157225540807 0
0.0818085805470997 1
0.107479424214412 1
0.267668597593016 1
0.116157944237888 1
0.104299361223468 1
0.281932093956156 1
0.236187164664376 1
0.169328124120631 1
0.187824909080376 1
0.275056155661905 1
0.183604154606938 1
0.287704058971951 1
0.17104108624748 1
0.121004366406993 1
0.216635766074884 1
0.232484801539625 1
0.217569277543496 1
0.230679266551406 1
0.0981066078011837 0
0.186429420753622 1
0.17718564402758 1
0.228461340482548 1
0.238380494970365 1
0.278640941092903 1
0.155067415955055 1
0.245436826493809 1
0.222224651726759 1
0.213135931779665 1
0.292183751875113 1
0.15717723043628 1
0.16372076051489 1
0.28140134847332 1
0.203832991298889 1
0.168160910166672 1
0.191531439446135 1
0.216027885064724 1
0.239312552849748 1
0.187602239775387 1
0.354908582509173 0
0.169918682352031 1
0.142675687352834 1
0.181273474407721 1
0.232089466163209 1
0.244653405007509 1
0.138720154905709 1
0.245512861245749 1
0.29516488991788 1
0.249938342961247 1
0.185304881091207 1
0.199456186558424 1
0.147309975622009 1
0.140265178661373 1
0.214530440480031 1
0.135405717591325 1
0.190476051495333 1
0.183828012825114 1
0.18903899543246 1
0.115555333896935 1
0.174173473487767 1
0.177000518415596 1
0.260329192949222 1
0.204809696999853 1
0.206538696060348 1
0.213188597375975 1
0.196440331717046 1
0.122054361157337 1
0.182089544681546 1
0.25160321784531 1
0.181594614842299 1
0.224133546519243 1
0.146897839685182 1
0.149087559785651 1
0.181760943973055 1
0.359565263082731 0
0.197697014169202 1
0.237648733129902 1
0.179733268666539 1
0.241515952318497 1
0.14800799224778 1
0.203654485940482 1
0.159703488534604 1
0.16904980478542 1
0.251038849127512 1
0.287480499420881 1
0.127421415544069 1
0.197501751702155 1
0.188896597857024 1
0.189628011443554 1
0.21719792579231 1
0.268792882915303 1
0.263433094299757 1
0.199755303629422 1
0.244063003715636 1
0.248647004997852 1
0.222076690921317 1
0.174932218112666 1
0.243603179123357 1
0.146929360550863 1
0.19027927658472 1
0.194445718642675 1
0.131176859534065 1
0.10243425204513 1
0.280914069978078 1
0.0601062200687104 1
0.143224025277475 1
0.185843349634208 1
0.126957543801825 1
0.158223320519493 1
0.226638144799412 1
0.33278605780269 0
0.125291383811557 1
0.152259154771755 1
0.229456220062305 1
0.185352030367414 1
0.117545674862007 1
0.168306079722861 1
0.163544111836119 1
0.269467630469608 1
0.138447430484728 1
0.172013676424654 1
0.15546324685109 1
0.170416385166698 1
0.171494590422904 1
0.221183159292398 1
0.134961926255204 1
0.160858393498464 1
0.207313581210727 1
0.211669286814419 1
0.246472719106784 1
0.129975418299943 1
0.201650941533349 1
0.108400474037158 1
0.230928884098572 1
0.219921473192977 1
0.203833758740026 1
0.236226580141923 1
0.195133376210528 1
0.177874486508795 1
0.201085755858338 1
0.210528007982549 1
0.193091775604154 1
0.175854114180302 1
0.224110306111568 1
0.222747909997768 1
0.172963564706233 1
0.215545177407066 1
0.211670261587978 1
0.175619856752131 1
0.236496436850109 1
0.269126777700107 1
0.214651238202004 1
0.169286761931677 1
0.250888805460775 1
0.166341395625712 1
0.157093077143526 1
0.214788876775731 1
0.252020017569886 1
0.145364951726477 1
0.217212675401535 1
0.16529985330454 1
0.132923107371842 1
0.28457780912509 1
0.156891986859004 1
0.189148756484366 1
0.228171676693113 1
0.115159547733215 1
0.166063131840645 1
0.229122834025847 1
0.232579195991578 1
0.212451656323741 1
0.26990197132524 1
0.219587715458237 1
0.18328530494901 1
0.269309363602727 1
0.165654794412094 1
0.195532234166813 1
0.195130091545254 1
0.287778383800836 1
0.0947639364960541 1
0.122053707261092 1
0.225244947641326 1
0.305368805949095 0
0.235448889853036 1
0.159608557689948 1
0.17912073632607 1
0.224586798990616 1
0.26249780269848 1
0.170644810937291 1
0.227646620410678 1
0.149515814830443 1
0.182083991386279 1
0.155823368929161 1
0.340723456608807 0
0.0728245001419345 1
0.219943596111627 1
0.218878912604214 1
0.199192796593159 1
0.166185603694279 1
0.240751087799575 1
0.233169759918619 1
0.230201772430269 1
0.178342723141423 1
0.114247750431955 1
0.107708024459849 1
0.280313166201094 1
0.10696076490966 1
0.229495281098996 1
0.281510074339501 1
0.182065384226826 1
0.18115505383167 1
0.239625954905052 1
0.185968169741976 1
0.353937012019845 0
0.204242654814852 1
0.226336947128354 1
0.221270534699723 1
0.180180049235864 1
0.241950410949862 1
0.205956698093127 1
0.171200062918296 1
0.199134855839853 1
0.184796775682738 1
0.283862581320567 1
0.169152412767178 1
0.249318480824202 1
0.268618224116711 1
0.165733161780525 1
0.162421993905794 1
0.315233065892352 1
0.13905944569291 1
0.224283521895144 1
0.239017337680532 1
0.243921006000022 1
0.209243495309477 1
0.107976983321787 0
0.235496389829421 1
0.20569888369015 1
0.249327211871874 1
0.120482553994151 1
0.190746347885525 1
0.21411512453564 1
0.165419594380737 1
0.139234602927041 1
0.268471725135927 1
0.132700286158927 1
0.222791755064827 1
0.231062458725123 1
0.146610915742371 1
0.262476962708437 1
0.215973146231797 1
0.200886918600566 1
0.199779685312933 1
0.236820424554669 1
0.150865505542291 1
0.175435324963996 1
0.175257169593297 1
0.202456413770111 1
0.257656769803015 1
0.193898779616176 1
0.236499750236175 1
0.206273482443119 1
0.181254524054165 1
0.22415993051817 1
0.242455684136443 1
0.209941236144068 1
0.166067502238719 1
0.133432317145064 1
0.170289416446597 1
0.199011174698347 1
0.245943494280951 1
0.20575188465382 1
0.20526504843975 1
0.133380830504639 1
0.212318272878401 1
0.266205341872264 1
0.169120949487691 1
0.145399000906717 1
0.130356230047339 1
0.200755178771581 1
0.159222618748426 1
0.270095163662512 1
0.130641957206828 1
0.200851874585796 1
0.144391842804418 1
0.186196452896536 1
0.232008863100709 1
0.131622330401318 1
0.243556226059766 1
0.256182126484872 1
0.194899513846926 1
0.0986557041791685 0
0.239979003604028 1
0.201685458448035 1
0.177472596463051 1
0.280179939320333 1
0.196326286101179 1
0.159837250673292 1
0.278576160505838 1
0.155913920728486 1
0.183268082055043 1
0.232227281937495 1
0.188883305402161 1
0.247678412704912 1
0.199373292061801 1
0.193967480135843 1
0.28168597432227 1
0.125614692118981 1
0.16701988710214 1
0.28905971123341 1
0.320629522229525 0
0.241153698909461 1
0.246172741102912 1
0.19384160489215 1
0.261912299445893 1
0.206251434556245 1
0.0995108105037839 1
0.194191862687516 1
0.279228012866636 1
0.188285321639336 1
0.220371099679701 1
0.22934559370145 1
0.134263245357484 1
0.296663327495902 0
0.268296916106621 1
0.266326645002501 1
0.239526744114198 1
0.245705842554342 1
0.167091060075693 1
0.239713312435353 1
0.150581680851734 1
0.14268583071996 1
0.0917882874027346 0
0.225843474029339 1
0.176836808223592 1
0.210345542559674 1
0.238641851872197 1
0.0961116053498297 1
0.134779116337607 1
0.135757543465008 1
0.110817625103084 1
0.169439022099497 1
0.197922562402754 1
0.130837787984995 1
0.186604891247616 1
0.212480913367714 1
0.197285229040123 1
0.258020131159955 1
0.227517991463611 1
0.223519461044139 1
0.149656363267235 1
0.286825722418052 1
0.17934578113274 1
0.219738644013612 1
0.214946733500163 1
0.173781595332808 1
0.256278393573608 1
0.236850976946665 1
0.232008291003451 1
0.17544285600087 1
0.1700233326911 1
0.267021855445903 1
0.313869793545314 1
0.248036232681866 1
0.137873244777295 1
0.280345900098466 1
0.176704728768453 1
0.233028690365486 1
0.179653274637783 1
0.313323893897969 0
0.216890270013068 1
0.230443223378707 1
0.161785070303412 1
0.191429440015257 1
0.301896369194606 1
0.20211578807878 1
0.119795927616045 1
0.146268801627582 1
0.151080856696891 1
0.126505653976013 1
0.218133767145824 1
0.0730970229627706 0
0.189442597307824 1
0.176295978470713 1
0.329056240161842 0
0.222705304973377 1
0.228699754609996 1
0.148101759885837 1
0.169548279837074 1
0.239652365423807 1
0.244055398483825 1
0.226414528514106 1
0.291732399963449 1
0.147094311579152 1
0.243063581091146 1
0.107771605163025 1
0.250057375069646 1
0.212826252323296 1
0.177324899223737 1
0.238840229651381 1
0.129614117793291 1
0.192256824850481 1
0.133692601719775 1
0.124041985358792 1
0.200825229052618 1
0.207103557928492 1
0.274656375795757 1
0.171944201922278 1
0.125801375462844 1
0.172358476207719 1
0.216913666780929 1
0.188620708480211 1
0.187444439585844 1
0.227970799487034 1
0.156996106996866 1
0.106576887576451 1
0.195367500777368 1
0.194258268210556 1
0.208192452064128 1
0.191353513260968 1
0.239883196477607 1
0.261685867741237 1
0.194036042696322 1
0.206917329244899 1
0.156589586298406 1
0.233573852270428 1
0.260523792494945 1
0.147488830431274 1
0.123428513891985 1
0.197395021034416 1
0.196357021733941 1
0.241733054753594 1
0.161000539086708 1
0.197487732775752 1
0.164263989194706 1
0.27604408501391 1
0.227319174962074 1
0.154390974147083 1
0.240340794756137 1
0.239942881298553 1
0.118953908185573 1
0.239493737672294 1
0.161054162885897 1
0.180600836878365 1
0.294388439747833 1
0.183837124080363 1
0.141518656711329 1
0.303630241039424 0
0.252087968230987 1
0.158302635331116 1
0.256388358887304 1
0.210120958716492 1
0.307338258850528 1
0.207164033777485 1
0.229801153005483 1
0.150167884068618 1
0.243199089099991 1
0.239335377540407 1
0.244705111168538 1
0.225502705353992 1
0.234630084862899 1
0.249206119127881 1
0.200826036881367 1
0.176049836039676 1
0.115158935825962 1
0.146414962610815 1
0.200097947288502 1
0.121607416155807 1
0.254612091849461 1
0.258726628027215 1
0.271867758071171 1
0.174255519278542 1
0.206791576567049 1
0.267979138370835 1
0.147069076511498 1
0.286025297783559 1
0.267599917534837 1
0.13322039417215 1
0.289556704335982 1
0.235823676061414 1
0.201711564977897 1
0.199606323253002 1
0.199333416499176 1
0.107941107661839 1
0.204781385341387 1
0.238523876647843 1
0.206180214702441 1
0.304577947413522 0
0.34409038301404 0
0.236483480137182 1
0.180638274049202 1
0.13059651903741 1
0.256279411550721 1
0.25954169692827 1
0.123571933476138 1
0.120736306536072 1
0.19340873155147 1
0.0967108385324029 1
0.150837694296569 1
0.224173419268574 1
0.157410585992021 1
0.146996948179045 1
0.21674935167557 1
0.146722445528223 1
0.215516005902133 1
0.220750376494724 1
0.252985032043269 1
0.158720696911719 1
0.162537233398917 1
0.210976581057162 1
0.23362819916038 1
0.21964093058817 1
0.18498582107886 1
0.165907216292958 1
0.187311627939294 1
0.258687620660715 1
0.204696632033491 1
0.19879801420935 1
0.111944127616601 1
0.246148769725512 1
0.216920447093794 1
0.25539562731118 1
0.155469059478898 1
0.220216508884357 1
0.279870775781611 1
0.260757016665447 1
0.230083181368311 1
0.290365233203176 1
0.168922314226798 1
0.255082512885732 1
0.243936988038134 1
0.247733549102865 1
0.272924729488759 1
0.145498785466951 1
0.120833964807384 1
0.149171235982514 1
0.217455436796286 1
0.203029961839878 1
0.229256709294116 1
0.177159854012672 1
0.190504382194973 1
0.195158861457083 1
0.241913107604479 1
0.278126553002957 1
0.115960700277333 1
0.322856338092216 0
0.290343511300203 1
0.136331279960339 1
0.253489550581401 1
0.146123429127537 1
0.355488222400619 0
0.172266528008458 1
0.131530100656968 1
0.155231872768011 1
0.302285167649887 0
0.145125621195487 1
0.215656376375851 1
0.209296382750432 1
0.247333872965002 1
0.117331829310361 1
0.152736186912403 1
0.196248978242479 1
0.217608940821961 1
0.201596470523301 1
0.132594593770851 1
0.214118255972489 1
0.198503625262296 1
0.110161777586117 1
0.187710969130367 1
0.237433499786584 1
0.18537065425348 1
0.13641337691877 1
0.278165899528391 1
0.191331373832248 1
0.287685705591292 1
0.234658081932746 1
0.232233476616157 1
0.18613128899836 1
0.202971631850725 1
0.132309852754373 1
0.248490808730292 1
0.21446737578523 1
0.212384412519772 1
0.219992254553823 1
0.202902500015628 1
0.224785488781434 1
0.168498327705473 1
0.177053638618728 1
0.120924608129505 1
0.26192832512839 1
0.19386454634163 1
0.173100839373238 1
0.133286957116933 1
0.31039676888293 1
0.133354244276555 1
0.176040421117697 1
0.254211414981766 1
0.114929173090017 1
0.203418115579407 1
0.263139603554041 1
0.233499061533605 1
0.149341004515594 1
0.309331774455979 0
0.260717073223434 1
0.18177639461808 1
0.244321703880655 1
0.222865178026751 1
0.134079880987338 1
0.145101047435371 1
0.251045305939996 1
0.186230600882552 1
0.148269844024191 1
0.179586650588848 1
0.16608586475294 1
0.115626714346313 1
0.221718315471083 1
0.136015655823638 1
0.209615235995009 1
0.289181603451199 1
0.0867347766233345 0
0.163874302346432 1
0.176789701445597 1
0.163571061421619 1
0.212063468689359 1
0.180032917243677 1
0.276454628384929 1
0.158074945439248 1
0.20227175562147 1
0.26429643580778 1
0.164829577264101 1
0.174708560228978 1
0.208659279963062 1
0.152208178542647 1
0.222350501868355 1
0.206949453596759 1
0.238851441365433 1
0.269308214758572 1
0.30500991585802 1
0.222765245708031 1
0.190376355966558 1
0.209203710816963 1
0.107767892444642 1
0.154434163026314 1
0.243759734428668 1
0.106239952488222 1
0.134304566029272 1
0.161243660865013 1
0.0974690629491048 0
0.140540306408028 1
0.308137376846182 0
0.137053037692836 1
0.226549882546769 1
0.178007927520678 1
0.232646936224752 1
0.215872800691379 1
0.122138737999074 1
0.281860594386007 1
0.277751249785284 1
0.163327492615319 1
0.214575454718088 1
0.0286408612754449 0
0.0699409266291445 0
0.199997326304264 1
0.176768117765265 1
0.141487384040381 1
0.225129398350524 1
0.237525228827245 1
0.183180598622583 1
0.175155269578524 1
0.132916204333746 1
0.144832052330157 1
0.143243690742702 1
0.267273997042261 1
0.279932818751647 1
0.103873669475799 1
0.28478010730882 1
0.332795081020679 0
0.226885630403493 1
0.239199281171233 1
0.160944171534541 1
0.264204790142681 1
0.189061140580569 1
0.241502995782927 1
0.232477516457623 1
0.199589516020499 1
0.246121439847818 1
0.153284288935151 1
0.203529723211168 1
0.239425107977606 1
0.158718864110857 1
0.18516367533278 1
0.171110397956991 1
0.182884269371358 1
0.101940871905141 1
0.306635321160452 0
0.192689391910523 1
0.197010486607097 1
0.203205560044028 1
0.220286731580508 1
0.291469032993579 1
0.241113438368352 1
0.17102833462478 1
0.253638764060274 1
0.160193315876388 1
0.212530421237589 1
0.173511202356432 1
0.23061134677727 1
0.11472439802887 1
0.0984186320320736 0
0.18775388080938 1
0.220616216378853 1
0.278871965809681 1
0.227985845608011 1
0.183577968888858 1
0.24556759675352 1
0.214135642777432 1
0.160411462550952 1
0.194983024550217 1
0.196307066121161 1
0.120824266910959 1
0.120186029381649 1
0.348755072530338 0
0.172435061653448 1
0.214405129275416 1
0.186403822420187 1
0.229811029999423 1
0.186715646932287 1
0.0803305366943818 0
0.235695323453771 1
0.261562576511281 1
0.260904235968652 1
0.25456314314255 1
0.20547270379505 1
0.123094975999314 1
0.233957442410453 1
0.148696947118767 1
0.271865861417714 1
0.170940462353743 1
0.247710115488323 1
0.249457360967396 1
0.296189394619319 0
0.065461712306395 0
0.157364139318438 1
0.239734787793144 1
0.160439854266706 1
0.16082250729676 1
0.222218610741583 1
0.221070550362294 1
0.218082445234334 1
0.214781543942644 1
0.21321610278624 1
0.331513477333212 0
0.224183242517875 1
0.172855186881482 1
0.1337910172271 1
0.187358432857007 1
0.243068069507276 1
0.187940911816222 1
0.162570818705634 1
0.34302707368607 0
0.111872789129343 1
0.147097458674527 1
0.146452196082897 1
0.236469202622218 1
0.105612497904312 0
0.162568702389718 1
0.19331468190045 1
0.146285667930663 1
0.187396291738751 1
0.276303456756246 1
0.174447182571832 1
0.192631989525776 1
0.231439809962855 1
0.243368781179503 1
0.260260543009129 1
0.17461788926126 1
0.165687639841878 1
0.171439831775032 1
0.244212281125868 1
0.188431531076712 1
0.184436729617304 1
0.129622787900823 1
0.135399544368127 1
0.151600408615784 1
0.171717488792717 1
0.289474556697527 1
0.228147251575962 1
0.217024580041567 1
0.198079372333253 1
0.258549773441531 1
0.147008319399232 1
0.262469974302051 1
0.0765775641034373 0
0.344453868219261 0
0.214493356160407 1
0.225417628892772 1
0.259342359422947 1
0.214771553823569 1
0.125860613727835 1
0.215339754972375 1
0.250837408264567 1
0.166987385143704 1
0.14769815684093 1
0.126442500942546 1
0.137393860277556 1
0.111973312054312 1
0.203399388427898 1
0.280576369156057 1
0.142796058225115 1
0.229895079129701 1
0.228410656667698 1
0.188742892888962 1
0.155061758886399 1
0.160455678011495 1
0.231745895245441 1
0.296590213008126 1
0.411318735012451 0
0.0985062803904878 1
0.170036794383341 1
0.186529790717976 1
0.0984703600744935 0
0.254087879776774 1
0.181063265987272 1
0.143782247774347 1
0.0903701414359439 0
0.281229444574358 1
0.277312688300083 1
0.190647607809688 1
0.201947470498889 1
0.146130742999936 1
0.228770808510535 1
0.238850780171649 1
0.141056366966972 1
0.306678317007483 0
0.220504729487259 1
0.240330577665544 1
0.260128088809556 1
0.260237868082439 1
0.226012504018946 1
0.129273193035384 1
0.347948852319642 0
0.0944193632042254 0
0.196519788789721 1
0.193436293059672 1
0.204585419735816 1
0.200143629789352 1
0.191592423527542 1
0.175003161108806 1
0.210530419306702 1
0.113987696912223 1
0.208464855510888 1
0.235989125532063 1
0.180195275415382 1
0.138203697909971 1
0.171577495586174 1
0.131216035479953 1
0.241406217212637 1
0.224972285515465 1
0.239730571690996 1
0.0909903264095427 1
0.264873955148529 1
0.216789908118401 1
0.195214831544199 1
0.153987734926773 1
0.18313446407594 1
0.320512967546867 1
0.151547432759081 1
0.198200625043232 1
0.1513619106886 1
0.146499896424068 1
0.27688690840761 1
0.186136971128609 1
0.154455572585304 1
0.225836554996571 1
0.167542589387195 1
0.159710257112913 1
0.137202528665992 1
0.0863354936721773 0
0.0496648942777176 0
0.26254770943056 1
0.199398137506559 1
0.222703995789576 1
0.193573174534561 1
0.25197304853847 1
0.159968436428431 1
0.281456498037205 1
0.152438081461433 1
0.203527461849922 1
0.242701647054283 1
0.211400465452475 1
0.218987578841793 1
0.163217814929671 1
0.162562020638931 1
0.207448945739931 1
0.168457560422879 1
0.260711597489707 1
0.171657793807533 1
0.238545612984713 1
0.143693361467757 1
0.270494806063706 1
0.245515921869253 1
0.19549764244819 1
0.183859689911306 1
0.256473278051845 1
0.12185825896061 1
0.275143337965712 1
0.169321720213909 1
0.227380133196801 1
0.141541023185645 1
0.205622546282134 1
0.173266680650821 1
0.110595389033492 1
0.16362097914402 1
0.194653535626861 1
0.0956992326216758 1
0.106772225305126 1
0.199904256841678 1
0.190537190933678 1
0.208143524219297 1
0.186088286165355 1
0.205768852646949 1
0.226350064833682 1
0.178273611082494 1
0.145254158196586 1
0.195219636882737 1
0.248839099164818 1
0.103866000391004 0
0.0435219213528467 0
0.108399712331239 1
0.138778732650008 1
0.140156315994224 1
0.199713526192915 1
0.146747395583073 1
0.246636772788034 1
0.204644988225462 1
0.276758872355612 1
0.203940924819586 1
0.182680861759821 1
0.126878330655551 1
0.223792979100771 1
0.292621813689033 1
0.302367949584537 1
0.160677787649252 1
0.216319542571343 1
0.256396273338057 1
0.236118677930874 1
0.184206974971929 1
0.236837294760252 1
0.232706724737648 1
0.153368319902925 1
0.181780885914416 1
0.176197220777918 1
0.31232054375076 0
0.208567653569808 1
0.149817481627209 1
0.270506625549413 1
0.174866949885057 1
0.299734464578745 1
0.205046753374338 1
0.274014973780767 1
0.217891000467315 1
0.14623921109024 1
0.228880642428797 1
0.189326133865701 1
0.234873321891308 1
0.182229706763513 1
0.235855549590363 1
0.261499624803881 1
0.383786236953411 0
0.287105366967756 1
0.160335782427511 1
0.261940908565724 1
0.293126114614607 1
0.217163831720493 1
0.191270203384716 1
0.263058817601448 1
0.193445739179423 1
0.302593047845807 0
0.188603886764218 1
0.134250909456576 1
0.219214087346238 1
0.272355555994894 1
0.23780502346365 1
0.205984072693891 1
0.151846733060494 1
0.123254992510895 1
0.238449471797658 1
0.210175144525044 1
0.236520772648799 1
0.185442064391568 1
0.213281520336311 1
0.224776733460023 1
0.17300362625202 1
0.136045283641085 1
0.27725793754767 1
0.166275081078634 1
0.315997090017965 0
0.310808416045809 0
0.274732342046661 1
0.191882974284197 1
0.184144831507822 1
0.160985221648526 1
0.179055612976419 1
0.309202955728257 0
0.119414418369621 1
0.303719419303338 0
0.324737209212293 0
0.185359750383825 1
0.246230317544499 1
0.19474993935336 1
0.108443323736463 1
0.182661246682734 1
0.125144676213801 1
0.21863442113086 1
0.199736200092418 1
0.18251539511243 1
0.217191774699533 1
0.250110481327835 1
0.181178920996158 1
0.202164924081579 1
0.202287868254719 1
0.255203625933145 1
0.0244308442580493 0
0.191218434562792 1
0.189018555828224 1
0.174445826638361 1
0.266027241797409 1
0.210446952858523 1
0.260983297799033 1
0.248588729608894 1
0.147674118475144 1
0.208334897596296 1
0.275774620816665 1
0.198563649904373 1
0.28313038080695 1
0.301221448723754 0
0.196229040564027 1
0.206609098532089 1
0.227040743746099 1
0.145574273801388 1
0.191614097589991 1
0.281456503571429 1
0.318955324926006 0
0.236348294267168 1
0.195612929447593 1
0.180528224399106 1
0.253315233414833 1
0.199063593541244 1
0.290070001023698 1
0.0764109036515847 0
0.282142448362356 1
0.269102926247464 1
0.200712370230849 1
0.213162224106686 1
0.237318931316188 1
0.17557642408932 1
0.292957501602252 1
0.104108020140207 1
0.182114147547971 1
0.232770375316174 1
0.206674218143692 1
0.180686033730123 1
0.185021221204768 1
0.121044665857488 1
0.176824938245585 1
0.248401462138706 1
0.215621151239252 1
0.104162471732729 1
0.260081355946245 1
0.197048274525764 1
0.262528879772995 1
0.0370605234952762 0
0.196269399228641 1
0.124008570707965 1
0.191131064764687 1
0.226031650634807 1
0.267433506865382 1
0.174185945640916 1
0.261568268187749 1
0.0928059665822248 0
0.263374546999995 1
0.224806923172352 1
0.174301823776051 1
0.271681693668205 1
0.296438830105428 0
0.251290641109208 1
0.142328492076759 1
0.230849513711987 1
0.0989781923297258 0
0.107505863582127 0
0.23088219133582 1
0.17265375899895 1
0.205482365421985 1
0.0720647221185193 0
0.250815052068298 1
0.165020672714443 1
0.247176960379758 1
0.207586462832311 1
0.138566614732908 1
0.122432153509452 1
0.135487663240005 1
0.124194855634884 1
0.163574857536701 1
0.142742068315969 1
0.233747829298346 1
0.186840038649164 1
0.192304788626718 1
0.143763762831595 1
0.143979090816794 1
0.130863191284616 1
0.160972014642756 1
0.197843712461704 1
0.2723817384449 1
0.282141893299961 1
0.280680494196019 1
0.326041100004544 0
0.214968159940793 1
0.22904848703577 1
0.230114707171205 1
0.15645980541827 1
0.109502838060221 1
0.232444704965018 1
0.202081242526359 1
0.210852596849837 1
0.215773286993016 1
0.271207059514048 1
0.265166171684654 1
0.202169926733922 1
0.175752540919239 1
0.246803381267246 1
0.188943042682335 1
0.217838216441443 1
0.112344125193337 1
0.227201538838462 1
0.217066282047362 1
0.121258918115374 1
0.186329231388444 1
0.159400046095944 1
0.186576541908451 1
0.217817607108343 1
0.178952837025341 1
0.163205902950246 1
0.262772087266966 1
0.253752771334646 1
0.228021015919431 1
0.195623537811495 1
0.100550175461854 0
0.145308652342714 1
0.20204671841467 1
0.241440312208087 1
0.261562630022403 1
0.146916529566064 1
0.13235508308891 1
0.257089264785129 1
0.253325862361283 1
0.239671074301488 1
0.262195637547772 1
0.218421320296528 1
0.185732407800646 1
0.243390032721226 1
0.275790009926506 1
0.204072467271665 1
0.220162714518709 1
0.201575734124707 1
0.210131287875664 1
0.130572323816407 1
0.223743898648764 1
0.19662735459436 1
0.243786260257508 1
0.19899755428895 1
0.208093096813414 1
0.311661656038124 0
0.281803908542303 1
0.186410455453965 1
0.231066479104542 1
0.203892658276596 1
0.153459805641278 1
0.289669283596216 1
0.200333180088673 1
0.214598894347155 1
0.242538410301143 1
0.174519722932109 1
0.267672376323647 1
0.243824825330787 1
0.144704268447538 1
0.169421621201238 1
0.0944461796439475 1
0.206065239903536 1
0.198980160645578 1
0.231762373126343 1
0.217898294377142 1
0.242207917046825 1
0.180044602153085 1
0.218785039137986 1
0.240075444602333 1
0.211170964081599 1
0.108017885217665 1
0.257835270474067 1
0.133436292667392 1
0.188714883782011 1
0.109372530238778 1
0.17158913375307 1
0.181101854223718 1
0.183148149211506 1
0.132103235983379 1
0.264789997606072 1
0.177845801107728 1
0.214753295933382 1
0.203355193909754 1
0.23945780334585 1
0.261876205218728 1
0.217339451177636 1
0.194116814465527 1
0.179235751058791 1
0.154732074251866 1
0.240637754242769 1
0.144826816064321 1
0.194376199342412 1
0.19011020550538 1
0.147799627008118 1
0.326519140691425 0
0.202765757877327 1
0.245478227805201 1
0.154633923786989 1
0.197994180386807 1
0.274823221928874 1
0.243765725938137 1
0.203977017856442 1
0.208661579054494 1
0.246209846534217 1
0.273508697966286 1
0.219095552724914 1
0.254257124436361 1
0.181885795532814 1
0.254554103196031 1
0.135544251519421 1
0.255955332402061 1
0.25329479811296 1
0.174444150838946 1
0.221517971463838 1
0.306484622914961 0
0.312950226512785 0
0.32098434524043 0
0.336621145253119 0
0.0804759254585628 0
0.233653905248445 1
0.181516409312057 1
0.275720303366755 1
0.243992859025715 1
0.190950009815373 1
0.210923123495642 1
0.0733300005168175 0
0.206103868046559 1
0.281082573841658 1
0.232033787585669 1
0.261545454719779 1
0.2189558247301 1
0.293497917214548 1
0.0747680020152333 1
0.201649125045251 1
0.256508315706901 1
0.158237819171716 1
0.239272113755857 1
0.143125981344625 1
0.0533355170712469 0
0.226408768045039 1
0.115531846152447 1
0.0784939030422071 0
0.296989814811955 1
0.183012957409189 1
0.207670701439112 1
0.215766910933757 1
0.232595115426703 1
0.198525656198371 1
0.278400521634668 1
0.109453758073039 1
0.209453906009002 1
0.171061668413835 1
0.184936512110875 1
0.253898676449671 1
0.246713167019671 1
0.27424774042132 1
0.184206026067696 1
0.289044339523111 1
0.185764774287876 1
0.267702960574964 1
0.137636216630921 1
0.214911780137989 1
0.224224927749051 1
0.151040721812387 1
0.085686606837708 0
0.208750774902394 1
0.353478928577212 0
0.221907204292211 1
0.200598884680261 1
0.204652911374957 1
0.163975735623236 1
0.288707765574431 1
0.179860956354715 1
0.193304213733619 1
0.115605113840532 1
0.182679575589852 1
0.242347963990797 1
0.190631164883606 1
0.234302269501877 1
0.229350292050153 1
0.206072955035794 1
0.205224782668355 1
0.19774233947721 1
0.0959984984368763 0
0.194475672604905 1
0.334220918715694 0
0.160823591854233 1
0.159983429067215 1
0.187357296622616 1
0.128359126214773 1
0.140946396572408 1
0.228177800575561 1
0.24763567452856 1
0.159205882579411 1
0.26956639915743 1
0.157558013351454 1
0.187641068598963 1
0.228877379889354 1
0.249499939007359 1
0.163118263942535 1
0.263508679916049 1
0.206601606696723 1
0.318570331341723 0
0.262183397164433 1
0.211512580687201 1
0.200498253739014 1
0.184807825878082 1
0.186216557119575 1
0.179727090559148 1
0.271301150521399 1
0.205650133454111 1
0.220659421200272 1
0.238985303237447 1
0.176627242369113 1
0.267902743013945 1
0.261326047795917 1
0.181254589368443 1
0.138185781744289 1
0.148880017881727 1
0.262454073820876 1
0.234043587989254 1
0.229117143845294 1
0.256355518027479 1
0.156252656321557 1
0.310009100922824 0
0.240918727318723 1
0.287819814653269 1
0.0453649059679999 0
0.14631840136475 1
0.289152684431511 1
0.240932235184236 1
0.261931146810137 1
0.169597610772852 1
0.215352919441055 1
0.140302982757121 1
0.211736460469745 1
0.202918062814948 1
0.201420077358395 1
0.279943230778629 1
0.220096911657049 1
0.17571972350442 1
0.270562168502896 1
0.209520211377367 1
0.0444428407400395 0
0.300953135852774 0
0.22343841757854 1
0.284330177882869 1
0.234000731835463 1
0.178239633839183 1
0.17766451692036 1
0.208300485069592 1
0.225425862906719 1
0.229460246983046 1
0.102936294634795 1
0.227193804460127 1
0.09744158615603 1
0.219750074072831 1
0.186214251902959 1
0.331929020238807 0
0.211271749177659 1
0.134551574115159 1
0.127103005717327 1
0.14681654104587 1
0.149425253755582 1
0.187806012988385 1
0.109303636386349 1
0.341606863083333 0
0.165749268773973 1
0.203710555002256 1
0.22106026755448 1
0.101510859640168 1
0.118684563573812 1
0.263221989843654 1
0.302570204643763 0
0.183458106051818 1
0.20116535724886 1
0.183848997776179 1
0.387183052349715 0
0.144976133986331 1
0.238589552448403 1
0.108948902406857 1
0.299439054657753 0
0.137935362449059 1
0.129124189421054 1
0.205454143380664 1
0.123477915015422 1
0.123657547162693 1
0.232483204128579 1
0.194787493142015 1
0.25620982044526 1
0.163322296646205 1
0.20222788817349 1
0.199752472449879 1
0.268501592678236 1
0.182057232782833 1
0.139742301037993 1
0.229671630689353 1
0.223618687268456 1
0.0862850645210251 0
0.141857645419447 1
0.143022279545458 1
0.182879572625915 1
0.257670055983336 1
0.201223608793021 1
0.28858732697356 1
0.21171497173112 1
0.132361830323214 1
0.176089946693038 1
0.269270004327164 1
0.086956239801913 1
0.204175940229542 1
0.312088910853994 0
0.192769530639449 1
0.207551865743478 1
0.213495170218483 1
0.119144152921075 1
0.135027435872532 1
0.153167133425223 1
0.25690496818783 1
0.240440717131292 1
0.242017370008935 1
0.262718999105532 1
0.212758550732535 1
0.286669314558585 1
0.270988462371608 1
0.183288376419283 1
0.25398944303193 1
0.213409426208159 1
0.131593799029941 1
0.177376057405602 1
0.178881399808834 1
0.166000214894512 1
0.203594268448392 1
0.236859880238019 1
0.207255886946215 1
0.236892499473899 1
0.148837775504265 1
0.230096573456896 1
0.183069850255309 1
0.222174390051086 1
0.185494248717625 1
0.235793566083085 1
0.191547668743712 1
0.126042330416233 1
0.136700610993872 1
0.154921980067545 1
0.153378967169911 1
0.274822721666806 1
0.179643410580014 1
0.207941359402239 1
0.225055815419952 1
0.240488285977512 1
0.275215259251314 1
0.217791755130807 1
0.0912492491840166 1
0.211406798466137 1
0.195107118306853 1
0.133677817053061 1
0.198086416449184 1
0.18265815505939 1
0.142730099845669 1
0.287138550435793 1
0.231894395252332 1
0.305918224607539 1
0.17655206528919 1
0.1801213903359 1
0.115528755553909 1
0.250707964872545 1
0.28233401606092 1
0.105939580038956 1
0.252721995329422 1
0.225092028889868 1
0.183122175670173 1
0.236528351836644 1
0.169989103749747 1
0.295421282040887 1
0.198488808976565 1
0.213642725345321 1
0.203356726124127 1
0.21714787389466 1
0.182117662655508 1
0.186074292087399 1
0.211509214841585 1
0.20221448629286 1
0.166898812755125 1
0.266482568113779 1
0.228751551986933 1
0.199856689839799 1
0.292870108147405 1
0.157603901200743 1
0.311289821448085 1
0.227545217868839 1
0.173066573264016 1
0.161857796606976 1
0.161048726531146 1
0.127263262955294 1
0.318488707886988 0
0.235232161547367 1
0.243158731810941 1
0.325490356875938 0
0.106622062793374 1
0.190650932223699 1
0.20882678153014 1
0.169761597259689 1
0.250093867822971 1
0.230055550792864 1
0.203832457923613 1
0.214880049812929 1
0.195194925228127 1
0.138087018261832 1
0.240038904149742 1
0.230235770937126 1
0.150615813528902 1
0.128557761345016 1
0.332536501236782 0
0.231151693678391 1
0.0824434799452756 1
0.174519446212831 1
0.284745397846112 1
0.174934175677505 1
0.196634287385231 1
0.237512922827135 1
0.212376930901803 1
0.213023353343484 1
0.303367126724579 0
0.190987313260508 1
0.248549948244616 1
0.169369109813096 1
0.13073013414406 1
0.163204502491067 1
0.100033059627068 1
0.20306329236477 1
0.206999040007963 1
0.173968786807808 1
0.140439029710957 1
0.255227104249987 1
0.241805015946303 1
0.167767453874151 1
0.199244740925556 1
0.120668333870529 1
0.260646650850718 1
0.257348809082738 1
0.170428635096305 1
0.232579244859514 1
0.10012772420519 1
0.242154577144481 1
0.267853360615986 1
0.12980746976159 1
0.232432399900923 1
0.104170836208604 1
0.184818267729173 1
0.198586891151608 1
0.220738994958807 1
0.284982999325502 1
0.235609457186152 1
0.351016817344676 0
0.245852971213471 1
0.197388344323267 1
0.170602814780465 1
0.173111872544104 1
0.25012704531425 1
0.291283937168396 1
0.153408412270433 1
0.161580221830406 1
0.221577111400345 1
0.220152146968946 1
0.148900453374261 1
0.223195991905295 1
0.211363802536535 1
0.156637683424317 1
0.214946870398289 1
0.168521695275548 1
0.190052810163753 1
0.180010448309547 1
0.24770231916711 1
0.223606118662951 1
0.149210291566664 1
0.105287486523754 1
0.261211808379956 1
0.304266867391561 0
0.193247869107766 1
0.150221667939458 1
0.260743778529785 1
0.146900472089837 1
0.234827803664269 1
0.161933402417676 1
0.182797298083567 1
0.285747246387173 1
0.209492932878964 1
0.148945290121787 1
0.292031905438903 1
0.149876870271154 1
0.234962760337585 1
0.227927971624689 1
0.193125982148201 1
0.266748125899916 1
0.19953852098485 1
0.200845097212857 1
0.167147565349926 1
0.217045248132475 1
0.27633476445621 1
0.171677497132595 1
0.108382217377641 1
0.180740990835401 1
0.226895456881101 1
0.190296406081377 1
0.198154693532552 1
0.196608350558843 1
0.1326545828784 1
0.197412512654048 1
0.197263783844086 1
0.26364855958759 1
0.134442311420498 1
0.276679721180277 1
0.150427237624269 1
0.278834065144164 1
0.326003489863238 0
0.259002045140352 1
0.164369465024283 1
0.173960776847406 1
0.175864476879111 1
0.214105808968514 1
0.209205534869092 1
0.180943415504451 1
0.241046170384427 1
0.193316159834338 1
0.212478414239587 1
0.258236100946819 1
0.152561414187341 1
0.156895494308837 1
0.225493780067267 1
0.223063161358821 1
0.186718086347312 1
0.174640371565275 1
0.19603051761412 1
0.371791145593302 0
0.150835515802376 1
0.293075655598102 1
0.139317160253488 1
0.130314654094284 1
0.107684965297716 1
0.193415071872413 1
0.227934045009639 1
0.202615509649798 1
0.119145091679055 1
0.104686902909251 1
0.215756501743918 1
0.253266903389616 1
0.231279116153118 1
0.227834800747741 1
0.238594578364583 1
0.174863999814455 1
0.224721853270722 1
0.105087698724558 1
0.246002914615681 1
0.23020525740214 1
0.198585163890885 1
0.256323773656527 1
0.249885635509596 1
0.212777163755345 1
0.21909543746865 1
0.21773142265555 1
0.239841740099598 1
0.246513666396122 1
0.188212529784553 1
0.203169276924306 1
0.111897482641263 1
0.138861455379059 1
0.281016014805731 1
0.239721066607066 1
0.18695904754285 1
0.15378889022166 1
0.233758729581863 1
0.235293253604695 1
0.229139638191461 1
0.248464066548661 1
0.234743542895971 1
0.238051256224047 1
0.137883825906146 1
0.263870596062775 1
0.208210276271446 1
0.138525386625881 1
0.208729551871048 1
0.248617754623484 1
0.232577595616519 1
0.136613963725732 1
0.270874806427025 1
0.0830550502325329 1
0.215274652347207 1
0.200229330467254 1
0.243732261195705 1
0.233668188309221 1
0.264209229712468 1
0.190438548144908 1
0.271962520202442 1
0.145446642465543 1
0.282325852201107 1
0.250560092612077 1
0.227395104142281 1
0.260389604923828 1
0.0437854610960503 0
0.129897679462363 1
0.355103907743098 0
0.213559208236843 1
0.242317043868588 1
0.319441112302097 0
0.203716689749911 1
0.232527693464669 1
0.180629618556246 1
0.183451327211227 1
0.269436671036917 1
0.224667206615523 1
0.188647614053192 1
0.229564839101432 1
0.151116019671901 1
0.166381032936854 1
0.177789507098482 1
0.236085567883236 1
0.192250535210642 1
0.280960662644551 1
0.244334722694123 1
0.192723597431409 1
0.13467897235493 1
0.157644660898843 1
0.185682043697964 1
0.272513298186835 1
0.127222966752433 1
0.265527117999751 1
0.126721363652645 1
0.243752280645507 1
0.122691360181301 1
0.268676238106918 1
0.104807978080746 1
0.213505599922538 1
0.15317777534193 1
0.221958453036017 1
0.178588775866415 1
0.119453764483465 1
0.264529026774724 1
0.203959785871655 1
0.19861156300646 1
0.237529969335238 1
0.187888312732696 1
0.255981767922472 1
0.218695969504755 1
0.27604381045165 1
0.200370629441239 1
0.185303365989537 1
0.160722353268188 1
0.230207708092595 1
0.237807433979293 1
0.112217605426061 1
0.25775893184204 1
0.243657098423335 1
0.120719586706105 1
0.166374819414271 1
0.260309121927481 1
0.196762302059294 1
0.233342450401688 1
0.212691170807987 1
0.225806501655917 1
0.342812898229011 0
0.239305226066171 1
0.239548888273108 1
0.325643722132387 0
0.199130702438431 1
0.213936664635764 1
0.18392814536952 1
0.185632900826141 1
0.189063224901989 1
0.185976462007449 1
0.246353095334421 1
0.210680083710465 1
0.18230886085571 1
0.264871419087145 1
0.228692749131089 1
0.211228851862254 1
0.33455901575444 0
0.265389162113691 1
0.194408163252093 1
0.14758946538729 1
0.220248521843611 1
0.24682607056501 1
0.205844724236962 1
0.227475887126654 1
0.237969831958171 1
0.136201491892818 1
0.202674514122746 1
0.274363114076779 1
0.106219175835914 1
0.202266789638125 1
0.163228596482378 1
0.15052078776967 1
0.278556514081851 1
0.219442945776479 1
0.213898826675883 1
0.239878646435674 1
0.275935840657177 1
0.0380326755605437 0
0.185123443882041 1
0.194064227965935 1
0.296980400649109 1
0.236035053512311 1
0.159335158064781 1
0.115796389107391 1
0.148545223852391 1
0.264601933823743 1
0.12250630169317 1
0.266628379043002 1
0.181748798194562 1
0.260469120752811 1
0.288907328538533 1
0.251566721083671 1
0.229340721126056 1
0.240232657607455 1
0.266524150239144 1
0.273961264970905 1
0.206723598611892 1
0.132115126524784 1
0.200357176316972 1
0.173232006189154 1
0.161154335720841 1
0.156795867612796 1
0.180669126371098 1
0.0760623597910434 1
0.373356650404613 0
0.235824279824783 1
0.307974767736163 0
0.1357850020431 1
0.284707687341913 1
0.324817974761702 0
0.133290480800264 1
0.210464945767829 1
0.213899324098443 1
0.238901237327583 1
0.311078674749722 0
0.163863612751346 1
0.277504128092598 1
0.156114047934036 1
0.131171830026634 1
0.248756377427251 1
0.14391811246604 1
0.0900726642325893 0
0.120246570730691 1
0.200157196657775 1
0.146335370826759 1
0.245871834111271 1
0.205247131676574 1
0.190692492392425 1
0.15837230469202 1
0.136017587112907 1
0.119473778779065 1
0.302256917346188 0
0.141548898793956 1
0.205432881382743 1
0.175235333365174 1
0.143605726035336 1
0.25276891626048 1
0.0162482992296529 0
0.226464758937539 1
0.229547247320544 1
0.234133307698303 1
0.10557172259955 1
0.179947166710036 1
0.187805845571144 1
0.273454521872604 1
0.193526555556092 1
0.10575941520672 1
0.211657649433425 1
0.230880514394697 1
0.209121076143716 1
0.209767781836102 1
0.284048648396277 1
0.298552083395293 1
0.230615595386378 1
0.161610150931344 1
0.175632142317622 1
0.19131227438955 1
0.0983404139574794 0
0.202173042704387 1
0.148971111659212 1
0.163103427557823 1
0.237299558475267 1
0.190747657470199 1
0.26497117819671 1
0.267142221586873 1
0.21254084675163 1
0.114831211072362 1
0.208034595294591 1
0.191331704906526 1
0.205234310938109 1
0.279867562301854 1
0.149815816508893 1
0.110094306937634 1
0.132109897043071 1
0.182513873936176 1
0.249427584037926 1
0.0934570863114703 1
0.219124237750079 1
0.159769845091282 1
0.263559795021891 1
0.302428001900978 1
0.283662301224204 1
0.308907345135179 0
0.132236764904856 1
0.271502000576497 1
0.175478290811278 1
0.257454985979523 1
0.193634160654808 1
0.165186882102434 1
0.123868593939123 1
0.273217812431926 1
0.121125158962656 1
0.160139588048203 1
0.287354248827427 1
0.135814077595078 1
0.230500867205114 1
0.231213628427129 1
0.235206993387043 1
0.158543480666959 1
0.202478682085955 1
0.229738492476125 1
0.200451734534312 1
0.133100519084425 1
0.223049643065368 1
0.321226891179903 0
0.219806463931878 1
0.281692704425331 1
0.170290578811253 1
0.116728653551523 1
0.221149390602028 1
0.245867843245335 1
0.143232559159723 1
0.226560281113804 1
0.247629418456918 1
0.125775641553979 1
0.142037820814943 1
0.125414725415754 1
0.211729812300951 1
0.315650152373114 0
0.181784965631998 1
0.116793532723387 1
0.279825669397019 1
0.252487716529252 1
0.207384269133967 1
0.20921662359856 1
0.180265322990696 1
0.128440637723797 1
0.271308437723561 1
0.168410642454171 1
0.193398740976073 1
0.279847776724217 1
0.119465404578717 1
0.175345625114751 1
0.262787907151741 1
0.202460641327171 1
0.171788802091218 1
0.262191796199475 1
0.247541478670505 1
0.192567827286505 1
0.242375331257876 1
0.186772076746919 1
0.229907984739238 1
0.0898263009220841 0
0.281500504131966 1
0.265706367833869 1
0.0621705473473232 0
0.279408203131285 1
0.148928090267613 1
0.246056440605081 1
0.197921777420817 1
0.271200002045639 1
0.252046190668875 1
0.0512380877558684 0
0.231116682497378 1
0.263807171301289 1
0.229931736433029 1
0.213766867206469 1
0.18348572777443 1
0.18027771127109 1
0.185938993884636 1
0.283779994993475 1
0.22940865353275 1
0.209236530429998 1
0.116781352822324 1
0.221720613825641 1
0.249586103694049 1
0.110343129031484 1
0.0856701797433992 0
0.265427598597315 1
0.179677615001497 1
0.208871682682857 1
0.113296611570783 1
0.173328290531092 1
0.136509145497734 1
0.216225588070079 1
0.178282068100519 1
0.224336940613705 1
0.199362138275304 1
0.160085272833724 1
0.103830911354432 1
0.196739859995164 1
0.259041807524769 1
0.257438690880086 1
0.280859988181321 1
0.176651285132875 1
0.211559590485346 1
0.24458361026371 1
0.246384017745982 1
0.220164028880787 1
0.186261300931745 1
0.174443385309455 1
0.204187044160406 1
0.241312492611764 1
0.120486784743019 1
0.175682507631237 1
0.0901976373861699 1
0.205554096172868 1
0.123260333823629 1
0.151526537371674 1
0.186568507204181 1
0.172683722543021 1
0.285720011630794 1
0.175051442491259 1
0.105118151279489 0
0.294437966034978 0
0.157139915181362 1
0.0554101971426493 0
0.163656292137352 1
0.206502091398782 1
0.230061490678931 1
0.0296577715348091 0
0.241368976283609 1
0.29264960268147 1
0.232580579216713 1
0.212258918454962 1
0.279273191673735 1
0.187766102053135 1
0.261533227589409 1
0.246041115882277 1
0.206311931293779 1
0.237576611219866 1
0.23743356589974 1
0.145895970282201 1
0.225833630625245 1
0.297327823684287 1
0.122896319992856 1
0.298173236963162 1
0.0294109894013181 0
0.160322742319739 1
0.197499852166934 1
0.218404610826919 1
0.194086320155756 1
0.197021947014658 1
0.171108448981254 1
0.235227763669771 1
0.249219627456035 1
0.231650630982877 1
0.17275649386464 1
0.213260544730449 1
0.121029353240501 1
0.21717257034019 1
0.252545972698365 1
0.169093923869609 1
0.216865005648016 1
0.186742050522311 1
0.357597612972754 0
0.223796256248527 1
0.196721417906079 1
0.224717376058979 1
0.21413699964822 1
0.262018674468228 1
0.232120390507384 1
0.207938556115916 1
0.202645550527942 1
0.253773457658446 1
0.235522393954121 1
0.169674778722225 1
0.131614604196613 1
0.209212046236684 1
0.297623549774204 1
0.244279847866962 1
0.261374889172791 1
0.261228775149618 1
0.176949342502344 1
0.251499921874744 1
0.200687070958832 1
0.185710923932916 1
0.218034346663497 1
0.214883586801759 1
0.148553036523855 1
0.18005514501514 1
0.18619667140053 1
0.245816862050248 1
0.185958408569616 1
0.318280294823447 1
0.204573954996032 1
0.216024596900666 1
0.245329364585108 1
0.233097097002423 1
0.165537938281706 1
0.316274450773969 0
0.213954861624905 1
0.182139177412564 1
0.200607852175489 1
0.227113801973301 1
0.196109732326735 1
0.161247310926446 1
0.142592723820811 1
0.270858323290318 1
0.213609245767568 1
0.30387013494965 0
0.265606828696194 1
0.29507323807977 1
0.210591464818681 1
0.191899301001287 1
0.239132279722071 1
0.103451974407767 1
0.219460513117633 1
0.328488229169144 0
0.192005724660663 1
0.297749236997382 0
0.168505326128645 1
0.17700745586393 1
0.206678244306259 1
0.237795634813328 1
0.151453681442741 1
0.135254494384749 1
0.226203686840768 1
0.184630831890279 1
0.299924410742473 1
0.243409944364874 1
0.221446674135985 1
0.191552111193504 1
0.285743871463975 1
0.21206099725008 1
0.220943636787528 1
0.29654964120948 0
0.231080457620946 1
0.212677055416835 1
0.162274103669127 1
0.101230564933421 1
0.259230898839221 1
0.194116338611308 1
0.308147253306168 0
0.204623316547125 1
0.116237346041165 1
0.155031636722176 1
0.187939070793815 1
0.2484354172528 1
0.162692314405829 1
0.0918088061600534 0
0.214887936158577 1
0.117691304011031 1
0.229122268956598 1
0.252344282079594 1
0.260847306378823 1
0.222370528015462 1
0.123949373852794 1
0.150381388942004 1
0.176922303656603 1
0.24020994900578 1
0.177822005135605 1
0.167338539476992 1
0.154624472551818 1
0.292307510300568 1
0.131950570627862 1
0.153544803121598 1
0.1422158746319 1
0.207360293621877 1
0.165710187568853 1
0.247652501760733 1
0.306374377771502 1
0.260729336804707 1
0.260104013691163 1
0.104614054301736 1
0.286166858314112 1
0.208893385165579 1
0.230907231726966 1
0.154710062072542 1
0.201329221320407 1
0.182916022337195 1
0.283398363052496 1
0.094549942706745 0
0.249084846130259 1
0.0619473861560797 0
0.209494236312051 1
0.107837591666019 1
0.199735713932568 1
0.149311230496906 1
0.217473430474144 1
0.0901626424073345 1
0.188186701473675 1
0.171062583819135 1
0.2221080783146 1
0.110388307641919 1
0.126551116208432 1
0.198369009504367 1
0.203129048351497 1
0.208278820161699 1
0.182186596029135 1
0.149651259174383 1
0.301780673530362 0
0.179387685161883 1
0.280305257629779 1
0.232944005269355 1
0.19498700085733 1
0.114693524019795 1
0.256960073220975 1
0.137407833344831 1
0.163713933787819 1
0.272025455683982 1
0.16637176018783 1
0.206919470335766 1
0.161676830217007 1
0.201429895663046 1
0.261232586810743 1
0.141998670008578 1
0.230429002470663 1
0.184233797037384 1
0.154029772968469 1
0.147530064039104 1
0.156028494009243 1
0.158657332167049 1
0.201311747136765 1
0.274866103786361 1
0.162055496055071 1
0.101698439455253 1
0.182365680554155 1
0.249521151520674 1
0.112741389444814 1
0.363291755856044 0
0.145716085873774 1
0.162335634014835 1
0.105287331493629 1
0.249071834169003 1
0.0793739861326528 0
0.208481398231269 1
0.187280971598106 1
0.264298211915851 1
0.24659438890322 1
0.106722196509314 1
0.174365348298105 1
0.290992901719404 1
0.219345601474807 1
0.191173053110883 1
0.200257568917056 1
0.209170367086319 1
0.260681674555689 1
0.227260973329 1
0.139591566506533 1
0.263094303190376 1
0.239390287373073 1
0.205621771612282 1
0.282157907873614 1
0.209186664049193 1
0.176478663135291 1
0.183954968345226 1
0.258782896252314 1
0.240910441627909 1
0.111700983960475 1
0.210370871438203 1
0.253339119445172 1
0.192541172224037 1
0.251177952379568 1
0.108383043752324 1
0.156579169679879 1
0.29346831625445 1
0.189887357246442 1
0.198582157553464 1
0.268513994522435 1
0.200438873949313 1
0.244117578087891 1
0.224653272268764 1
0.241420096212424 1
0.161755380421666 1
0.177877864767249 1
0.256771128389889 1
0.279267439376223 1
0.131115789527616 1
0.210060074492633 1
0.254788582312562 1
0.189074392782771 1
0.227204346457336 1
0.263882831413003 1
0.295466693209423 1
0.229705806690401 1
0.230459359880774 1
0.112490414089802 1
0.197528379203506 1
0.242749275801624 1
0.25514704887409 1
0.201145822345937 1
0.224696852533253 1
0.307121424461133 0
0.237692177824844 1
0.192943219769643 1
0.250127533317841 1
0.250478250975634 1
0.239651428716587 1
0.27192793916682 1
0.165250152407504 1
0.214637564598664 1
0.367117185206691 0
0.171570324871878 1
0.253819301979027 1
0.286179103515358 1
0.21305712183962 1
0.27235884865007 1
0.303155388604095 0
0.313313692366614 0
0.150490653149997 1
0.27308995749734 1
0.274465833836126 1
0.283633532974482 1
0.209688913224935 1
0.230411380406098 1
0.107281352242047 1
0.141250033939976 1
0.187524474911739 1
0.166185735988511 1
0.230542714066359 1
0.215781420256299 1
0.156020546825905 1
0.243948957857031 1
0.144694565670795 1
0.175058656936146 1
0.139295975038673 1
0.104639608383047 1
0.250172475917501 1
0.245944185763446 1
0.19517003370263 1
0.215518475786674 1
0.233755409264319 1
0.145124842196383 1
0.141441633688334 1
0.168839817487461 1
0.180286927601204 1
0.171861803669111 1
0.152200489010891 1
0.267369737900948 1
0.213737595855643 1
0.227489769646976 1
0.204208290566109 1
0.21913206891141 1
0.267857047342208 1
0.172392619216127 1
0.262601857798259 1
0.223685154514683 1
0.144739086097639 1
0.197423497326066 1
0.202280332796221 1
0.229711027263193 1
0.190948248646137 1
0.261630040757018 1
0.25703685132579 1
0.207105203355307 1
0.205950073430798 1
0.225771110656875 1
0.195171970192818 1
0.177669682278101 1
0.189212128408135 1
0.297418823419416 1
0.161634683354087 1
0.280895356575891 1
0.286737110017588 1
0.318081521308271 0
0.284098011455998 1
0.0973385724565763 0
0.279324193078426 1
0.183122972245194 1
0.234265360422113 1
0.20883705388392 1
0.255866945884811 1
0.240831012807836 1
0.192329157832191 1
0.121623947534805 1
0.22954507003988 1
0.180462293451011 1
0.214744021868858 1
0.18587690064123 1
0.200105629056075 1
0.192572515849512 1
0.176333163170239 1
0.204389718323741 1
0.305496946563718 0
0.264178547740905 1
0.256723568724181 1
0.236555581266183 1
0.237017799102668 1
0.258293926325269 1
0.278935635824692 1
0.288880805620986 1
0.193556437396362 1
0.120844151375761 1
0.204809844000555 1
0.268764446127545 1
0.18766222397836 1
0.207189136451688 1
0.211901654379756 1
0.164866730971356 1
0.186978481942328 1
0.29203909136082 1
0.217151392003868 1
0.262254047701463 1
0.208508669802054 1
0.115869659657994 1
0.191896786366038 1
0.25502904994642 1
0.0977511036850789 0
0.235034010487893 1
0.171410600732939 1
0.112747418998162 1
0.202585515784937 1
0.183450378392385 1
0.216458223329067 1
0.329878144662879 0
0.198730956479712 1
0.116862416849362 1
0.150852279867378 1
0.130541173477822 1
0.170336609605757 1
0.307027341406314 0
0.23049205401345 1
0.164797640198396 1
0.0963361954118066 0
0.161834335614414 1
0.122247900641408 1
0.289692334012627 1
0.148782899309787 1
0.0873862434182017 1
0.226147141128852 1
0.120210410649377 1
0.222886496893405 1
0.293618699336913 1
0.0927647180280166 0
0.275618118939001 1
0.0906482719520524 0
0.200238763213063 1
0.235447652049425 1
0.291405862533424 1
0.15486919067547 1
0.258657316569148 1
0.182996037208585 1
0.199658664776079 1
0.161950131613145 1
0.240295231812189 1
0.226834612860557 1
0.242423989343401 1
0.241963863839929 1
0.216799036738648 1
0.243989608419789 1
0.259607165206746 1
0.185139200589875 1
0.16527939974281 1
0.177881498606664 1
0.225884278491151 1
0.22271178506393 1
0.200235206461342 1
0.249896151303981 1
0.161289443886684 1
0.298187952561213 1
0.237808596304767 1
0.238802895590477 1
0.272602351959029 1
0.25621250726496 1
0.279353386944113 1
0.170416615207772 1
0.107841755053764 1
0.150321253937551 1
0.175772187139425 1
0.160849874425232 1
0.225830773674131 1
0.158619916537814 1
0.198160049043026 1
0.2204670507649 1
0.285571239853748 1
0.232393980378083 1
0.382576607116381 0
0.181430373311731 1
0.18984884252892 1
0.139354818412559 1
0.28557293281856 1
0.201036712166504 1
0.201861096157198 1
0.307620312477694 0
0.265514181159245 1
0.239923854885047 1
0.174795447942532 1
0.17191583719765 1
0.254794826282443 1
0.327787351048812 0
0.228108674515916 1
0.224240429278358 1
0.116836034059963 1
0.260598958246235 1
0.295770115734578 1
0.203659584966997 1
0.204407597728189 1
0.151125357452473 1
0.142485012034187 1
0.168650328467986 1
0.198424640621287 1
0.253987984118429 1
0.312959357033167 0
0.206982607898188 1
0.148025606025295 1
0.239997877061309 1
0.179822893390849 1
0.221909916623072 1
0.249218903929067 1
0.2438397409828 1
0.328983845774206 0
0.102942484480173 1
0.244277590812676 1
0.239763250333032 1
0.234009979896834 1
0.213640956501792 1
0.173005215557399 1
0.177251803058898 1
0.27086181824367 1
0.15811826206423 1
0.21266831644831 1
0.227194076732087 1
0.185179988058453 1
0.18589571937361 1
0.255798979277072 1
0.165608842806479 1
0.181530460800076 1
0.139998202599335 1
0.0855344572753537 0
0.110181037406292 1
0.209253627869249 1
0.187568067739256 1
0.147710325746965 1
0.203091594840848 1
0.148282015797321 1
0.140454384178318 1
0.244121171239532 1
0.201996293004123 1
0.162230669047097 1
0.288214246516255 1
0.14410602017112 1
0.234670536232816 1
0.130126513231332 1
0.18249697157928 1
0.317334505524843 0
0.318539628668274 0
0.181749373272282 1
0.288423247043613 1
0.267412189332014 1
0.159601430194328 1
0.199232720451793 1
0.204502016270965 1
0.238163461547779 1
0.251947087204234 1
0.261277230262285 1
0.244598027219735 1
0.186786702174203 1
0.18654519328347 1
0.161887610386634 1
0.173032704960893 1
0.261966439491077 1
0.180386638378877 1
0.189921230083284 1
0.22496041360182 1
0.161590401973803 1
0.276704710875112 1
0.326381750259077 0
0.301660701378496 0
0.149451104849183 1
0.207316077383514 1
0.15645103587241 1
0.127292955473775 1
0.15745972512861 1
0.208381730013327 1
0.203395557976343 1
0.208733604082134 1
0.228805361921327 1
0.23206164848305 1
0.180258436468545 1
0.0838643199635475 1
0.152884879147193 1
0.193341330953006 1
0.33765927593668 0
0.237832033129866 1
0.208451371513538 1
0.179154051370988 1
0.19981373116696 1
0.276102552026257 1
0.244034497257411 1
0.101526012427602 1
0.205971093793592 1
0.156059503078629 1
0.219714652986074 1
0.145977287102422 1
0.230779928745647 1
0.132729432236199 1
0.230039824160525 1
0.19724652173817 1
0.245096515813394 1
0.153952320479909 1
0.259446421003573 1
0.215021270949979 1
0.242668347330597 1
0.193900062494669 1
0.0903163140906132 1
0.226164900100222 1
0.233132196689516 1
0.208111837194343 1
0.148461166995282 1
0.170620868049381 1
0.326280885470033 0
0.147015561028572 1
0.251344963429548 1
0.203422784835657 1
0.227835629369919 1
0.247791009162539 1
0.143940854807583 1
0.245088685755217 1
0.075115586664221 0
0.207698368707724 1
0.196201153825296 1
0.13563357892019 1
0.240233351525912 1
0.199678210663648 1
0.253646571356023 1
0.288062413093037 1
0.154668670855042 1
0.303942227739082 1
0.187835270720442 1
0.332709771906 0
0.210798551137395 1
0.258432480418539 1
0.170476285181996 1
0.231459486678782 1
0.231919584287862 1
0.13748909039753 1
0.0975383506224997 1
0.255014683516183 1
0.199681668889827 1
0.253994107043922 1
0.202157252251119 1
0.217079526912774 1
0.185032865559332 1
0.241353627140755 1
0.183726346760021 1
0.157054811258826 1
0.315206159091946 0
0.155810408204787 1
0.219484129379916 1
0.287919261583277 1
0.262874473184509 1
0.0987024164825889 1
0.217473944112867 1
0.131548043895657 1
0.197044001812556 1
0.221578019483144 1
0.161519464390409 1
0.138325767257298 1
0.23030593720545 1
0.231085016904417 1
0.308244350622798 0
0.157065315057976 1
0.230435384812594 1
0.205740765003756 1
0.152005359001477 1
0.14653168730789 1
0.15681064576244 1
0.281402491355021 1
0.225340402031167 1
0.19813913405407 1
0.272514825343413 1
0.13792042539529 1
0.226395580119263 1
0.219256760819653 1
0.199589200018731 1
0.280738868416712 1
0.165850497702759 1
0.208591723739753 1
0.231711223089473 1
0.131570621407921 1
0.279961848555575 1
0.237414062526944 1
0.232434005431939 1
0.276181030731113 1
0.169969080352419 1
0.1401185756837 1
0.312098093064942 0
0.210623054588995 1
0.150599084098451 1
0.113392320693164 1
0.110860640134301 1
0.200007740638182 1
0.21659605368667 1
0.249087163428178 1
0.164925294362506 1
0.24156538328131 1
0.190997603326683 1
0.214595024171203 1
0.173445994444218 1
0.168474298197797 1
0.192030210306459 1
0.111534315126784 0
0.226065377497285 1
0.182228974388634 1
0.167949094445666 1
0.213387560873861 1
0.0791281313291133 0
0.212211249341604 1
0.2791929677334 1
0.18336062161398 1
0.249894102270045 1
0.237901543692668 1
0.361205629286363 0
0.224866854733884 1
0.125906684157263 1
0.261587603956469 1
0.230628146242078 1
0.185897512096871 1
0.241225744015125 1
0.181371733679188 1
0.126548731296389 1
0.297961680875981 1
0.219079033710602 1
0.200617130991679 1
0.146968753469332 1
0.248736522314364 1
0.227753045194628 1
0.173152157009362 1
0.140704891634262 1
0.238342833873293 1
0.198223940157715 1
0.247021944435569 1
0.219000563914595 1
0.235645410717606 1
0.229029286742984 1
0.201558949796408 1
0.179120615921079 1
0.0571112340342232 0
0.18589427387331 1
0.268755866025657 1
0.247173390227138 1
0.217340055718111 1
0.210579029492483 1
0.30609149373016 0
0.196591582493918 1
0.194794294542279 1
0.203721426998643 1
0.149696373289422 1
0.271058981026324 1
0.163028317357166 1
0.204976200229627 1
0.241808426041257 1
0.230300382443157 1
0.235013097524917 1
0.217463356996395 1
0.302781462068073 0
0.129415197320105 1
0.24973906642286 1
0.215566454038637 1
0.226929936861561 1
0.142722503834512 1
0.122271893889342 1
0.198859364142117 1
0.202336123718764 1
0.203778139563682 1
0.207220258432092 1
0.120975656278135 1
0.157488391639639 1
0.0905158017707372 1
0.256641891897409 1
0.235760522547775 1
0.205621138302223 1
0.220678707636747 1
0.208724312077588 1
0.141404178103746 1
0.150022951655265 1
0.154124680602376 1
0.171143522597792 1
0.225441786367483 1
0.0971795299326743 1
0.148232200639487 1
0.204338240384311 1
0.129049516559103 1
0.341692374321279 0
0.134165796773597 1
0.118803194885802 1
0.30376417892556 1
0.169002500901863 1
0.150355763976995 1
0.212667157046603 1
0.216461912675049 1
0.205525219883621 1
0.199339837957178 1
0.246977624692854 1
0.215191441812862 1
0.234681148396894 1
0.135777036800942 1
0.148596368380198 1
0.199412479380795 1
0.173576541514115 1
0.167546449920216 1
0.297852335834069 1
0.245010580140422 1
0.121441821441906 1
0.24322873801232 1
0.173689821744197 1
0.212702470472633 1
0.14170550929051 1
0.243785032672268 1
0.236489440546388 1
0.184756947986613 1
0.223995475267214 1
0.190158940318056 1
0.132597690079561 1
0.234106277629479 1
0.208939261130457 1
0.232175327710237 1
0.21053862671103 1
0.215619838205255 1
0.177055865630292 1
0.217760248577151 1
0.237519143951597 1
0.181021241506992 1
0.21245588262713 1
0.163962190403364 1
0.276078323257287 1
0.271579557508566 1
0.301719731520261 1
0.224943194600136 1
0.247269309898396 1
0.226171958913541 1
0.220910896003436 1
0.261189500856652 1
0.206571610024369 1
0.26943044827698 1
0.120165554784953 1
0.235473575610454 1
0.218509338608048 1
0.232119445879891 1
0.253440390375675 1
0.198219266737765 1
0.22219497644212 1
0.149305134212086 1
0.108628984529525 1
0.17180403357281 1
0.199082209592155 1
0.120757518243769 1
0.171553606330916 1
0.264764531546449 1
0.268430759562858 1
0.108011746362942 1
0.274410137087515 1
0.222674847927263 1
0.217707491664411 1
0.221870406241034 1
0.155953987333471 1
0.219510958301878 1
0.243559055631472 1
0.296612135017954 1
0.205077557399583 1
0.205655946563732 1
0.233813543837302 1
0.194089268381856 1
0.212575299863355 1
0.246153033496631 1
0.245333782154773 1
0.117897363417396 1
0.275853701326293 1
0.112667730945214 1
0.224788930714297 1
0.224630123582817 1
0.270781331633788 1
0.238373617052356 1
0.173968019394331 1
0.0469162939920331 0
0.214816835117483 1
0.230134469128725 1
0.191863756399192 1
0.190971825451055 1
0.204152991434053 1
0.269890026568304 1
0.190065142626593 1
0.136742050576644 1
0.243885615487509 1
0.24171022334895 1
0.191238412327231 1
0.119646977308015 1
0.220769200590128 1
0.215649672703327 1
0.234893438605641 1
0.136307937367806 1
0.25455138070649 1
0.221571166160423 1
0.155508558416618 1
0.192972506536044 1
0.224666745348175 1
0.230728847833097 1
0.176760956453311 1
0.224437615757041 1
0.229355265717283 1
0.18680682265316 1
0.201713887946763 1
0.252179042161322 1
0.223408935941737 1
0.126819952554124 1
0.229497262385189 1
0.150793042836959 1
0.190100280101668 1
0.194344804471614 1
0.250684742140671 1
0.3905648245529 0
0.21878271989105 1
0.22366901897509 1
0.256229757446017 1
0.0802919852942389 0
0.234481843844472 1
0.159022559889726 1
0.217945381014866 1
0.176206872519509 1
0.181148988220608 1
0.302920874894544 0
0.214103534455319 1
0.171114412381054 1
0.181166222543557 1
0.291320431207259 1
0.163768566826276 1
0.284926607902507 1
0.199010020775128 1
0.140165406711616 1
0.208425324409402 1
0.222482917870187 1
0.277898024910451 1
0.337063913483681 0
0.17714471566012 1
0.20753428175947 1
0.246558091720316 1
0.215005718701038 1
0.160221330028883 1
0.166125181772887 1
0.269852436194059 1
0.110619749525048 1
0.168295798460868 1
0.214570727769583 1
0.150465073186072 1
0.314794045618551 0
0.147212567561326 1
0.185684877560823 1
0.177014556187145 1
0.217854086721528 1
0.167977776636672 1
0.306026995636966 0
0.12360109842351 1
0.136721168942255 1
0.259178482827083 1
0.202509699568466 1
0.207217456734898 1
0.282000703802868 1
0.219093013395358 1
0.257377449134028 1
0.198974003658314 1
0.182370454271862 1
0.194516941172161 1
0.256658262710504 1
0.256682594912583 1
0.194550269621882 1
0.257730504435371 1
0.262049388517878 1
0.261647532818504 1
0.253563134213575 1
0.145150979210019 1
0.239554683333458 1
0.141900303520134 1
0.26227665577661 1
0.0808591061176265 0
0.271957612846664 1
0.302198175640046 1
0.155011376291933 1
0.140602800625189 1
0.176609741593067 1
0.291122193282784 1
0.221631644666713 1
0.114930684111374 1
0.114173754301777 1
0.212767409764877 1
0.239779368545175 1
0.17674254270843 1
0.2605505142167 1
0.234208602107187 1
0.285015361305597 1
0.23825741909935 1
0.209618476075179 1
0.14337345935885 1
0.113804618076341 1
0.155722986817307 1
0.17180450558938 1
0.246557769519544 1
0.22541094891903 1
0.204828823383041 1
0.156892710306821 1
0.253982360560102 1
0.187577060776934 1
0.19646386070737 1
0.267233440710704 1
0.284831593669861 1
0.217876080598113 1
0.129427246384473 1
0.176153004327708 1
0.234617380830117 1
0.0515421154371917 0
0.214988077582688 1
0.158607235280288 1
0.204962621761124 1
0.259221357631465 1
0.187484460191654 1
0.284696882323699 1
0.14604804335374 1
0.166615495802955 1
0.187261956370228 1
0.198463032704713 1
0.280508936757406 1
0.246628731547916 1
0.176096282680292 1
0.079298345479209 1
0.187812973366979 1
0.324581377974086 0
0.12447492833254 1
0.18474961128172 1
0.196023912678563 1
0.264443909724267 1
0.240475487971188 1
0.217058421505876 1
0.213406047843794 1
0.130039665328358 1
0.237094039935035 1
0.186741123926984 1
0.173961848128704 1
0.231841448742451 1
0.216700344747872 1
0.173079162577785 1
0.313214804987734 0
0.243626396039843 1
0.174435553794814 1
0.0673348160523237 1
0.0975717379791457 1
0.180021403823675 1
0.27165288582516 1
0.149967917795879 1
0.0855774403228264 1
0.245933737502179 1
0.238802087186974 1
0.168987893156062 1
0.1368792751906 1
0.2342933078405 1
0.108567283081469 1
0.226691464326865 1
0.135909940612336 1
0.288806686631278 1
0.209123848311577 1
0.153557801626783 1
0.232215167621562 1
0.296982191412697 1
0.278018028689788 1
0.199069924796375 1
0.168468205310069 1
0.196797956222184 1
0.285300505575508 1
0.233923004521287 1
0.23492722338007 1
0.23001449812661 1
0.249420356199331 1
0.21884958049532 1
0.21779403189819 1
0.242897943327584 1
0.12078746911711 1
0.253550966798551 1
0.295287510445149 1
0.156116874268491 1
0.284056121593031 1
0.285410625771882 1
0.210018268670653 1
0.140522528920175 1
0.227107985715395 1
0.10713602279447 1
0.264028305667665 1
0.182283022523431 1
0.271532942427279 1
0.163429811414299 1
0.103869297801915 0
0.183017266035454 1
0.14593222782955 1
0.301025981515231 0
0.179649615041674 1
0.13421804679615 1
0.220590208453927 1
0.252282654410855 1
0.129313712336554 1
0.300887200993432 0
0.258518940857583 1
0.253392724869799 1
0.0727261284861405 0
0.270251617496797 1
0.107827242200657 1
0.218732529350257 1
0.216287298281943 1
0.281698832815911 1
0.161534266432687 1
0.226021273324719 1
0.157431669594969 1
0.186826163253744 1
0.137849154328059 1
0.238559320245931 1
0.257165796695481 1
0.274252527918136 1
0.199480845560968 1
0.180509366440449 1
0.269918750607616 1
0.337498998580764 0
0.183088939626079 1
0.225635491033689 1
0.181146606486978 1
0.0900620579136013 1
0.13787274515481 1
0.233225732716345 1
0.211422160176631 1
0.184202150870111 1
0.210892713594871 1
0.0912795758112367 1
0.240518222639579 1
0.330028715226296 0
0.242860121258965 1
0.157840858556729 1
0.247743377958549 1
0.17594600177066 1
0.213586398287959 1
0.29033509117118 1
0.253801443083826 1
0.207777880720238 1
0.313748491088564 1
0.192881229143438 1
0.168931267168558 1
0.163036099758292 1
0.181241598866854 1
0.238014095561373 1
0.23279921783891 1
0.268388909374836 1
0.21444887951752 1
0.2096754307279 1
0.213586813673118 1
0.186571789829252 1
0.13697189751322 1
0.178028982015961 1
0.193362127761881 1
0.209422530437474 1
0.220694905805049 1
0.176535623697797 1
0.150086476574772 1
0.229507717499824 1
0.225646126697848 1
0.14221012996657 1
0.225129097344206 1
0.225770902274028 1
0.168618838184453 1
0.265742551294435 1
0.151445946731944 1
0.174095642825628 1
0.158303419568736 1
0.238038225704884 1
0.147851889425815 1
0.169122142660881 1
0.227853635085691 1
0.158182324201893 1
0.203499520533483 1
0.193765421676613 1
0.242066545641713 1
0.195176551897805 1
0.204612972956196 1
0.230251135021432 1
0.24376368128366 1
0.250614966944904 1
0.276920555158774 1
0.160787059050351 1
0.142122042550035 1
0.189963287691183 1
0.234198144135714 1
0.264987038437822 1
0.125893322952666 1
0.276900871186238 1
0.267978472358083 1
0.216352177543012 1
0.160624397674408 1
0.240970704701618 1
0.291802148726812 1
0.210253387383142 1
0.144557360790152 1
0.252887763656917 1
0.207719262467831 1
0.330321561459862 0
0.228638136420077 1
0.143920560783631 1
0.264249970734025 1
0.175626039919337 1
0.258252283996797 1
0.176862735238077 1
0.179391920099848 1
0.184113720866578 1
0.232141813882812 1
0.190638918942197 1
0.13985353352551 1
0.211982424962051 1
0.0210782340516585 0
0.256043338536138 1
0.193499852608753 1
0.315104053278876 0
0.22650798803889 1
0.176730601196442 1
0.107925972179082 1
0.23192456096669 1
0.259706925379591 1
0.244239986879698 1
0.118346745738132 1
0.1179067028765 1
0.23979903201718 1
0.162517673736356 1
0.20877768728767 1
0.213500900864437 1
0.231837717099984 1
0.283947925658199 1
0.126373757479557 1
0.21380289254354 1
0.22231720608073 1
0.31131352458207 1
0.309532909572206 1
0.255773894713404 1
0.249476659909789 1
0.194293698924431 1
0.233763431712433 1
0.292699604676054 1
0.200768263025584 1
0.193212357712087 1
0.179898163841111 1
0.270045613329814 1
0.270360264443093 1
0.195830156167853 1
0.192550982646192 1
0.111661646449793 1
0.239405340188143 1
0.178397780884036 1
0.245424222446628 1
0.281091590895648 1
0.289417756690068 1
0.130450079619016 1
0.147733126050077 1
0.123963317194401 1
0.215673571894343 1
0.252350443921648 1
0.241753457063581 1
0.174176581190304 1
0.155226931571057 1
0.141899881578 1
0.127860564745347 1
0.142510510385482 1
0.104375289858837 1
0.16915656090487 1
0.369896313613879 0
0.157420171354495 1
0.252994825862602 1
0.244313192760836 1
0.23187321189013 1
0.184158076693054 1
0.156151544447306 1
0.246098028190405 1
0.181199319519866 1
0.245334766817475 1
0.24188365150572 1
0.108509461858683 1
0.13549901955056 1
0.24114379477266 1
0.227934506446493 1
0.257832459487825 1
0.250678978069384 1
0.238333902745392 1
0.19285987414816 1
0.18052153209936 1
0.191315292941664 1
0.271712509742413 1
0.195414018562389 1
0.28295932426559 1
0.190073253613792 1
0.275239810106729 1
0.181140112383151 1
0.312598858912499 0
0.156916497590183 1
0.217947967204748 1
0.1893459696074 1
0.206469559571675 1
0.186659275572924 1
0.218084107092844 1
0.319601652455509 0
0.211350494544341 1
0.244163535866045 1
0.156036354210732 1
0.19680187542115 1
0.160987410896003 1
0.230975995867592 1
0.181261397127749 1
0.245660624342702 1
0.198259684675042 1
0.0957459734561952 0
0.208955497980587 1
0.15150533963966 1
0.305615817028864 0
0.230093768707731 1
0.295548955796182 1
0.10765955655251 1
0.180786516370018 1
0.297720115316469 1
0.204989204101596 1
0.201955528314739 1
0.271060991458539 1
0.147833913391088 1
0.155438347168564 1
0.191060255526132 1
0.205480354732499 1
0.125263266745947 1
0.235499890271256 1
0.165228584613309 1
0.165570733821696 1
0.175998501413782 1
0.197268355983932 1
0.15689108957762 1
0.181453751646811 1
0.204894870341699 1
0.125777421484565 1
0.250897994463219 1
0.0857040801921108 0
0.22642175812378 1
0.154907942882156 1
0.218368376617923 1
0.113976104675477 0
0.0899638578891507 0
0.155395359905102 1
0.194834547818557 1
0.132548553475665 1
0.1954545623485 1
0.286849041371483 1
0.12904640514915 1
0.137556252236715 1
0.218277208216363 1
0.183176690833503 1
0.184613769469064 1
0.176401316525612 1
0.235287543488553 1
0.168627710284286 1
0.216033873555607 1
0.195189694944508 1
0.236106761930151 1
0.156237174575241 1
0.110159682052302 1
0.135161135030256 1
0.143609387283475 1
0.225083611373914 1
0.248135803624343 1
0.149749379359354 1
0.203859490954068 1
0.202803937824411 1
0.245498190225288 1
0.169717036738766 1
0.12294159632241 1
0.260643696032786 1
0.271308795961314 1
0.197091675540272 1
0.163643608835957 1
0.24528171852482 1
0.210322990759304 1
0.363881657497306 0
0.210487032639172 1
0.261856744600443 1
0.258136060490159 1
0.284496097297678 1
0.279159929466299 1
0.258761815904533 1
0.276362141831717 1
0.221383837804087 1
0.146611391560649 1
0.261757317667217 1
0.257287340597522 1
0.0829299587018751 0
0.223339247652142 1
0.135563980050798 1
0.197595895036101 1
0.192354604394597 1
0.171083761573075 1
0.257465316809452 1
0.0782747741083687 0
0.243803471649635 1
0.20293052535853 1
0.245394219827561 1
0.0690516259032048 0
0.109454180775781 1
0.177030952304449 1
0.189831255669637 1
0.24416865584126 1
0.236599197410184 1
0.236658027035327 1
0.206236644433325 1
0.161330839297881 1
0.191420795406109 1
0.175329917068203 1
0.267137016684378 1
0.263642912836785 1
0.286278193153975 1
0.289931778235888 1
0.181218746985871 1
0.219396063249924 1
0.288228088469352 1
0.216738678792434 1
0.241818853772474 1
0.211684099996538 1
0.274962546393046 1
0.266115633032541 1
0.30803016797465 1
0.20351640783273 1
0.217940817479082 1
0.148038034481451 1
0.184768746384575 1
0.276017189650538 1
0.20549593083664 1
0.128729978583998 1
0.16133140561579 1
0.305808332970471 1
0.189458827424706 1
0.192993086282048 1
0.226934592859183 1
0.203255166780144 1
0.178880820617405 1
0.182370044879186 1
0.24920675972065 1
0.149428560549118 1
0.201556378172684 1
0.216729449851062 1
0.165619989170911 1
0.265931289045892 1
0.24230535911462 1
0.22495314386947 1
0.100025552310548 1
0.154268241435266 1
0.123104586616917 1
0.227741095311808 1
0.288703868516487 1
0.296484646783013 1
0.242452448551548 1
0.226516449278072 1
0.204589236132568 1
0.182900018844436 1
0.232045165965176 1
0.215333679942523 1
0.140544313534398 1
0.151946969220364 1
0.207272530212216 1
0.241859541407009 1
0.162800113548201 1
0.266284824748694 1
0.066212762283154 0
0.222497673336933 1
0.197338631690291 1
0.0998020512556356 1
0.167709801040656 1
0.23411807770632 1
0.114366486955435 1
0.202055833780814 1
0.126203731673855 1
0.148271393943636 1
0.268484298558857 1
0.200722070177784 1
0.276878506916904 1
0.184673539728131 1
0.168870811256052 1
0.166573239527225 1
0.373512668929486 0
0.212825998744471 1
0.227125980719245 1
0.301612828969664 0
0.238458583318707 1
0.249060381959375 1
0.23963657564544 1
0.122394797574357 1
0.229790908336507 1
0.251524870476278 1
0.261669750262024 1
0.200229895364739 1
0.293599000655957 1
0.132391399548163 1
0.20118632966657 1
0.203397771105613 1
0.205908530008946 1
0.199799412731122 1
0.235685863757781 1
0.183792383634429 1
0.222459060020334 1
0.166568698550087 1
0.25104100150905 1
0.144064994647691 1
0.226857031199999 1
0.30102675807967 0
0.217553839688 1
0.241812366884679 1
0.18396208003739 1
0.182129564348458 1
0.137258940105192 1
0.213366414053893 1
0.110173587665308 1
0.168611218277632 1
0.152963437172137 1
0.20835082409267 1
0.151460108001173 1
0.121464084047596 1
0.240169650236534 1
0.240947336271023 1
0.174304038697176 1
0.244681827328542 1
0.257537847138635 1
0.21952716492964 1
0.143079225830844 1
0.190938957685659 1
0.0920164045002843 0
0.281771113593772 1
0.186482395576408 1
0.257105936517814 1
0.179017438165861 1
0.155437657717883 1
0.266614722542027 1
0.110574017074698 1
0.267010321751939 1
0.289743176275646 1
0.197291308430281 1
0.156818035048471 1
0.239362394341907 1
0.35714670416213 0
0.155112810806079 1
0.137982186898461 1
0.226138863962017 1
0.285224318524298 1
0.188638128611865 1
0.203306708457043 1
0.216283216478405 1
0.130023589936923 1
0.133778048481564 1
0.311594641774883 1
0.246198410110361 1
0.254920833121145 1
0.160853018505264 1
0.206374828430704 1
0.267016591352759 1
0.229809500813697 1
0.173358524874167 1
0.237955157605892 1
0.202645091730118 1
0.255472032664508 1
0.230249280840792 1
0.117290571759337 1
0.265197837548493 1
0.22783098485147 1
0.200045759514892 1
0.194909534129176 1
0.204843803403188 1
0.207415289519583 1
0.325060583905546 0
0.265290672312472 1
0.252899092680645 1
0.195441032276685 1
0.156717988932479 1
0.177129542839343 1
0.310807202146179 0
0.263384582657921 1
0.26796445892222 1
0.235299219561205 1
0.187217000230419 1
0.268120997543393 1
0.100573748346095 0
0.117309651042411 1
0.266598717991614 1
0.225641948151402 1
0.319366819509022 1
0.184044668816173 1
0.169420803128331 1
0.136570864291094 1
0.249781196884347 1
0.195583601581408 1
0.180407352022409 1
0.231091405820519 1
0.198035067684306 1
0.201623788593492 1
0.15696631201379 1
0.108129873791429 1
0.205823012124494 1
0.31697578935828 0
0.218461781835897 1
0.170505607065789 1
0.253321555998295 1
0.21328415000511 1
0.209605123775137 1
0.179377824954251 1
0.130887243529753 1
0.128528488881904 1
0.185549259444649 1
0.162810283479208 1
0.235308975103189 1
0.231699404925914 1
0.16166683114927 1
0.341128072313926 0
0.169377925436905 1
0.153640476437748 1
0.250381207184185 1
0.149131876487613 1
0.269676374293941 1
0.212625533543653 1
0.159302373264176 1
0.373727768269887 0
0.170393427894647 1
0.181481527516337 1
0.135403784302451 1
0.169529388250236 1
0.116591796129392 1
0.301726754134763 1
0.177939830324317 1
0.218099833185186 1
0.143764254498167 1
0.197902272691887 1
0.197232827989169 1
0.126295654423273 1
0.252280768481323 1
0.214152116465237 1
0.155209380553876 1
0.178096394654498 1
0.171753193448313 1
0.21319673074163 1
0.11805441847247 1
0.182618203514391 1
0.184981620567767 1
0.305334349181059 1
0.144456460276089 1
0.203967032963003 1
0.126282296507908 1
0.196437970680204 1
0.124863883176329 1
0.260252106765237 1
0.27022106895533 1
0.136243994561484 1
0.315345132522996 0
0.148699416884951 1
0.282617605424486 1
0.15474140747211 1
0.166282462521668 1
0.201880406671829 1
0.143541087155865 1
0.286806410261803 1
0.15145864446859 1
0.232443648099836 1
0.246110124426792 1
0.2222299090927 1
0.209046190726551 1
0.257794456798959 1
0.253211478878355 1
0.246391166200638 1
0.236081796664327 1
0.196583631740808 1
0.16601256435199 1
0.190763436348939 1
0.0882627121117153 1
0.229943215100511 1
0.22892624413737 1
0.218053801150396 1
0.201920647492638 1
0.126792080074257 1
0.175953816036443 1
0.112794062760392 1
0.285966601178558 1
0.222333697210961 1
0.257976030275587 1
0.169609441490813 1
0.159816291947503 1
0.312514489576658 0
0.204328195846174 1
0.225172748184147 1
0.213726637234318 1
0.231473370025952 1
0.222517279079823 1
0.226021792444235 1
0.116742994139082 1
0.184593601542957 1
0.137753666692316 1
0.272860004057344 1
0.218280463507795 1
0.133571203423539 1
0.194292782346783 1
0.184943300252128 1
0.265572187960928 1
0.191841168969279 1
0.271740030011443 1
0.274956245045215 1
0.282379924788357 1
0.285263297457397 1
0.271999569574321 1
0.228069734568559 1
0.253155113824541 1
0.276075359285509 1
0.171545644757156 1
0.214156306522201 1
0.273460845184198 1
0.212369172398849 1
0.196788331042288 1
0.11861707026763 1
0.155462964873461 1
0.263197026433529 1
0.241660633157787 1
0.22452166446882 1
0.196341986055755 1
0.113680988437858 1
0.244778906117669 1
0.314812756286392 0
0.243719389649937 1
0.200643986424044 1
0.239804665073103 1
0.180612796590586 1
0.278565802499876 1
0.155824304696175 1
0.153074808360575 1
0.264036659931047 1
0.188131458666727 1
0.194906497569009 1
0.161189510605255 1
0.202346689517044 1
0.228112770500549 1
0.221932215274872 1
0.158225372916064 1
0.304802763096954 0
0.253407776457816 1
0.262227189932887 1
0.274782303968832 1
0.232384253507353 1
0.153130751613507 1
0.150556987954223 1
0.119550795046097 1
0.308612300177037 0
0.0908333761057613 0
0.12130010367701 1
0.210199180071646 1
0.131405963066457 1
0.178370852106956 1
0.208257498281692 1
0.208935674076835 1
0.233819597084652 1
0.210084406243363 1
0.0918664863557051 0
0.169464242779256 1
0.216680425310037 1
0.21224475580552 1
0.0872851696444304 1
0.230057713560606 1
0.211315774848234 1
0.17763942627784 1
0.287337644937643 1
0.161833505536173 1
0.175543941120234 1
0.128997969273826 1
0.242860309403006 1
0.130709053561621 1
0.205633713738079 1
0.22451474452051 1
0.294865275826854 1
0.119355119154377 1
0.159537718774334 1
0.214352938847245 1
0.227736106179416 1
0.294538918688079 1
0.245412179783988 1
0.115377293235443 1
0.189297553689002 1
0.175275499849296 1
0.0905671033972295 0
0.213933979380036 1
0.314650301530225 0
0.18608127925403 1
0.221289945256388 1
0.222373615184346 1
0.278415014522397 1
0.177036531194034 1
0.174138823278579 1
0.336579078861154 0
0.17984509361078 1
0.208094439889766 1
0.145278730693707 1
0.195687973805657 1
0.215865557880246 1
0.207106889689192 1
0.213670604709206 1
0.154667028459229 1
0.229805828359772 1
0.101556890312178 1
0.21834191694768 1
0.0793074656929184 0
0.236858283472329 1
0.19773491418669 1
0.245634915937093 1
0.122870366819974 1
0.241979236953423 1
0.182185778355117 1
0.253365315853937 1
0.250806083832261 1
0.169856955724671 1
0.19936936662949 1
0.207150654995796 1
0.138591198229639 1
0.191697235201165 1
0.257671963889608 1
0.163788093320672 1
0.108833497098777 1
0.310631811137168 0
0.217469573227441 1
0.242808741094239 1
0.200775022903141 1
0.201851663132794 1
0.248707393953383 1
0.183412955259965 1
0.283298503247183 1
0.193425570718086 1
0.314213057736123 0
0.22269202844493 1
0.178557799321046 1
0.245333343787822 1
0.276496318804747 1
0.178081813026574 1
0.188249776428318 1
0.208512435037187 1
0.385848936826159 0
0.132051374530241 1
0.182180148785612 1
0.234380278242854 1
0.250965238313979 1
0.204247718007021 1
0.230995954797696 1
0.166796128892211 1
0.270242114765689 1
0.190243869876129 1
0.253275872002509 1
0.207940893590657 1
0.195928487775093 1
0.223261812039911 1
0.268902436293838 1
0.192612351639441 1
0.0923441246486779 0
0.132972544592905 1
0.166905157926541 1
0.216952875356586 1
0.209081875472624 1
0.207747037997544 1
0.190997083006355 1
0.124558601820048 1
0.250226211345817 1
0.19333634507337 1
0.192181586818586 1
0.216678127287478 1
0.126563496654957 1
0.161038292009735 1
0.249551687956625 1
0.197682519672237 1
0.199982720766252 1
0.251820853276538 1
0.160186171962609 1
0.198844508361072 1
0.332224582664624 0
0.297820142444798 1
0.136182909382619 1
0.300969122478986 1
0.273505034530626 1
0.224801273783178 1
0.23476702939221 1
0.243081269646175 1
0.147232825445719 1
0.107928582650551 1
0.166719080099518 1
0.170951769436956 1
0.201678656312481 1
0.264176973698806 1
0.239232625167433 1
0.195617204287 1
0.224481307547441 1
0.253212840927178 1
0.141697428288401 1
0.129008423801985 1
0.211566512504787 1
0.248543877589246 1
0.227857776089835 1
0.176779096242129 1
0.123812657630963 1
0.259345939400405 1
0.207421332532541 1
0.184719939805001 1
0.111019753612971 1
0.214488073391576 1
0.323098698615859 0
0.229426678490935 1
0.193014571026379 1
0.234459057267915 1
0.160029186485331 1
0.193849179208689 1
0.17790535029365 1
0.0680291052113762 0
0.158465618160743 1
0.275698024708332 1
0.30857241786325 0
0.26123922756621 1
0.22537915231086 1
0.14768074712429 1
0.221814640749037 1
0.202794844844398 1
0.224497277732471 1
0.114658461969764 1
0.169432863647395 1
0.220940101601621 1
0.255895810749047 1
0.148197071483556 1
0.0898418569522115 1
0.236428469632248 1
0.264010308911214 1
0.275653520824318 1
0.188219251675266 1
0.232973337227225 1
0.21321069847478 1
0.205402799090548 1
0.130727172661918 1
0.142674743473742 1
0.181509707228433 1
0.227232784429984 1
0.197635484362868 1
0.226251887575592 1
0.18611901239344 1
0.111137746002497 1
0.211597345214272 1
0.205368253543012 1
0.239112864901433 1
0.142952088241509 1
0.215661783076455 1
0.115395242633163 1
0.129546938955668 1
0.249168304286052 1
0.26685499729621 1
0.244765329253736 1
0.18166947785173 1
0.203932913595477 1
0.157322967068897 1
0.223805756931234 1
0.185178163454783 1
0.19206404940045 1
0.150703710409767 1
0.187730084626967 1
0.217118044621069 1
0.25495300301804 1
0.262927587173844 1
0.207268806363585 1
0.197004347400135 1
0.213646135492744 1
0.294781884112565 1
0.249806227295125 1
0.169605775710775 1
0.222682629188435 1
0.153290142255812 1
0.17465303294842 1
0.200937690318734 1
0.194792252469185 1
0.227844130638645 1
0.27002828469292 1
0.169044731165674 1
0.252780590331957 1
0.215196225777561 1
0.216855166267968 1
0.140579191343371 1
0.221526763558638 1
0.278392146114979 1
0.299074042314326 1
0.131009178246068 1
0.318807873337959 1
0.260932510998683 1
0.247052931656459 1
0.247690243548517 1
0.190490428354059 1
0.217827840598051 1
0.172145465328809 1
0.16117874733354 1
0.262375497290923 1
0.301364406289591 0
0.212160249054165 1
0.298839888675828 1
0.182538805018744 1
0.123692325114712 1
0.19250210718252 1
0.334630488335909 0
0.105470375754342 0
0.191402168303542 1
0.216851053605251 1
0.144201660775361 1
0.170816958740164 1
0.206553305961449 1
0.306809806935708 0
0.148654694213962 1
0.227556230451993 1
0.195051992674021 1
0.232273738385327 1
0.217152922091962 1
0.224323691025609 1
0.187774966804093 1
0.194874631671904 1
0.256181186840958 1
0.227931691472272 1
0.225967000678429 1
0.153863728262506 1
0.089180599719473 0
0.173388964578448 1
0.222989513094876 1
0.102919536992077 1
0.224315282420652 1
0.219696416020797 1
0.0873836529810979 0
0.202195795832147 1
0.296999840080654 0
0.356895404825184 0
0.14927852342054 1
0.21915300026663 1
0.269300752631244 1
0.10708044516362 1
0.239187508025547 1
0.199253915621892 1
0.208329423739877 1
0.111243407070389 1
0.184424782500345 1
0.237068051692 1
0.158388232411472 1
0.229026775347262 1
0.16896118582322 1
0.13206792400254 1
0.149432820841606 1
0.175630523412899 1
0.146262171641912 1
0.125730040088476 1
0.211729043670364 1
0.221755197798159 1
0.270092169671184 1
0.1966147451985 1
0.155702562798386 1
0.100924934985809 1
0.229329578403851 1
0.0741614486155642 0
0.279775138968761 1
0.226069562182592 1
0.225569843013235 1
0.173781729071313 1
0.114983180900365 1
0.174810700284835 1
0.203579728496919 1
0.116513093281312 1
0.233723169124067 1
0.215583951746152 1
0.231584803332224 1
0.352861857234588 0
0.23456781952596 1
0.21715333195271 1
0.245454249867989 1
0.233759865373094 1
0.198355772857012 1
0.160883249254339 1
0.203650852659863 1
0.290937073789166 1
0.256395045646611 1
0.164513691227395 1
0.132743260757529 1
0.10927059676649 1
0.200260887741678 1
0.220242672032897 1
0.213324780640659 1
0.224476892323107 1
0.204178968884996 1
0.237550820478589 1
0.280430543461203 1
0.0927527974844618 1
0.24286693854741 1
0.173806603063164 1
0.141093139486864 1
0.244080187390779 1
0.202969218670383 1
0.20410485046778 1
0.253295440300172 1
0.192970852261908 1
0.168413518545084 1
0.129264515779323 1
0.215836361364014 1
0.230950893667403 1
0.231069866637924 1
0.162844339728002 1
0.203781031000027 1
0.186149830438638 1
0.237194269885005 1
0.231117186475908 1
0.2827789917564 1
0.156519283155478 1
0.250303077751499 1
0.193648243270828 1
0.140906889823998 1
0.165231211725104 1
0.113344392148326 1
0.275530841387326 1
0.167089509487734 1
0.179948416336049 1
0.283859596615911 1
0.191992630196761 1
0.172954685272212 1
0.240316533532201 1
0.213564203557081 1
0.177668508193734 1
0.185852973704774 1
0.250541745297228 1
0.176091851862137 1
0.217663934841142 1
0.20338331609643 1
0.168403826863227 1
0.162155788441877 1
0.174938255850378 1
0.264944380632526 1
0.180272855390174 1
0.165569863603487 1
0.224984686607498 1
0.143956652489676 1
0.22279503397956 1
0.231575179101536 1
0.16290242619359 1
0.248863752407664 1
0.121340375793561 1
0.138975046581472 1
0.216553004302935 1
0.221860575241306 1
0.187436439381004 1
0.120717855645605 1
0.215253364437541 1
0.173739217942147 1
0.231773828944018 1
0.201692830694587 1
0.172045515487664 1
0.293350430049603 1
0.265881021198282 1
0.259225259967701 1
0.199034692143535 1
0.256943764325993 1
0.142557527350063 1
0.214618979032334 1
0.244354672414977 1
0.205491457676758 1
0.202680146194092 1
0.203133942538211 1
0.207888176466302 1
0.218597013286009 1
0.143669179733676 1
0.194238472484982 1
0.291460228704212 1
0.197735899606546 1
0.141275687961967 1
0.226017876885509 1
0.188141139452087 1
0.183850479152154 1
0.182953323364518 1
0.197344916265404 1
0.235700250834925 1
0.20560402253609 1
0.170884903141946 1
0.283582797583298 1
0.195830876401264 1
0.236714654745262 1
0.259107372052589 1
0.0613775280260538 1
0.226645496161455 1
0.262400393592177 1
0.17225014906585 1
0.220539176394943 1
0.201489313363544 1
0.145525999990497 1
0.200137979640106 1
0.108564209525269 1
0.214582568813592 1
0.309943116362277 0
0.18987418130267 1
0.260524298379339 1
0.168242847912634 1
0.169853481657657 1
0.185107349710005 1
0.0936702765865949 1
0.126900615059174 1
0.177142211259925 1
0.278815024108819 1
0.186663419834822 1
0.197072342093984 1
0.236992070497865 1
0.258558649549526 1
0.235578301976121 1
0.101678856110501 1
0.194643842972987 1
0.16901852512232 1
0.189942036755065 1
0.217556963899172 1
0.306097723542337 0
0.199035025858289 1
0.170846709147002 1
0.160781968287445 1
0.190855750213748 1
0.227700611050803 1
0.247531917476552 1
0.228967005913752 1
0.338961677908891 0
0.180690556626254 1
0.20505837334538 1
0.235686671124174 1
0.195742549042326 1
0.152662247757264 1
0.297627254149409 1
0.0948284285081291 0
0.215501981643651 1
0.161033026080474 1
0.148962958511732 1
0.185221201784892 1
0.19134018070281 1
0.190052541610621 1
0.150384550606869 1
0.198758898007657 1
0.24915628062869 1
0.198854204540816 1
0.278814891205562 1
0.160121387659926 1
0.227015589637693 1
0.177786950453478 1
0.207752130035218 1
0.26431244049198 1
0.0554488409576687 0
0.32203001213912 0
0.225286147471589 1
0.170157103003183 1
0.16579591318953 1
0.218284592598398 1
0.303566498287841 0
0.238908314809176 1
0.2171686460956 1
0.261376289911021 1
0.18982830597056 1
0.166017630786952 1
0.286577910589054 1
0.175656386941874 1
0.192930482497248 1
0.161589567357871 1
0.168490759563756 1
0.167210045793242 1
0.110079412700055 1
0.139311425614453 1
0.134557708712573 1
0.212560541518341 1
0.212805372239028 1
0.253135604043994 1
0.21443409457342 1
0.278912201659991 1
0.115494899414994 1
0.238645926676824 1
0.164843757164005 1
0.143342463102848 1
0.215520842092721 1
0.152376022369207 1
0.218611485927303 1
0.203305454212596 1
0.103979825404865 1
0.15179028011249 1
0.26669665264051 1
0.207006909611075 1
0.244240613185961 1
0.138215100865719 1
0.203619748426135 1
0.210037367552746 1
0.129655367188311 1
0.222382696098778 1
0.160822387860328 1
0.174226586157716 1
0.212726029808892 1
0.186614125144767 1
0.31025084451768 0
0.26615806549119 1
0.214942596370322 1
0.205913899512938 1
0.196558729465003 1
0.191747587343611 1
0.179383639164131 1
0.170735452920203 1
0.209076564039829 1
0.196811664843053 1
0.184533389382366 1
0.290043629955418 1
0.0917772407471185 0
0.20474492593882 1
0.240029619084721 1
0.194167584447476 1
0.106444610083385 0
0.0831568445331799 0
0.139665844629537 1
0.319224155487652 0
0.216584578097731 1
0.189591629795594 1
0.182739428051277 1
0.220862685249563 1
0.183591286135839 1
0.250715673531322 1
0.212361887371375 1
0.102155652629339 0
0.242243485886344 1
0.175966622830025 1
0.157016405783085 1
0.255815106923196 1
0.23512835746689 1
0.0957310208273426 0
0.214106342951486 1
0.133541359377085 1
0.233894749653938 1
0.211062717441795 1
0.19708754919802 1
0.210541251532285 1
0.232245603508948 1
0.0599953240217393 0
0.260853154538462 1
0.216449403592762 1
0.215807251415972 1
0.214359517817558 1
0.156354565715236 1
0.139342656835284 1
0.103078015591042 1
0.22411483973127 1
0.185441623979842 1
0.301261918782084 1
0.257508476680336 1
0.161775869515379 1
0.207558931041559 1
0.186815019405225 1
0.171798896911929 1
0.135979788115868 1
0.152334447293859 1
0.22966795043343 1
0.178719832170722 1
0.156157119134459 1
0.186825934685935 1
0.223459096751253 1
0.24217097658733 1
0.252468726020116 1
0.212977258187205 1
0.205059270636101 1
0.24745373823531 1
0.276377806330618 1
0.358588812820408 0
0.209333752162474 1
0.143042180597386 1
0.166290394391482 1
0.192579333603087 1
0.329812838044888 0
0.336425698722217 0
0.091562202105776 0
0.258803711390126 1
0.176582549135388 1
0.267721442580798 1
0.206492110238343 1
0.194771881753724 1
0.195091833636443 1
0.287386216551566 1
0.143586317124427 1
0.118081954141949 1
0.281657302319889 1
0.201895476370134 1
0.216116890955273 1
0.177856257680655 1
0.256638598077151 1
0.237691109058805 1
0.208388920281746 1
0.203376421491631 1
0.16860659174997 1
0.21809987785134 1
0.164504635394463 1
0.257224848629882 1
0.190063568912211 1
0.243995856443786 1
0.177619587803278 1
0.115285937386486 1
0.164833394255542 1
0.206282902394916 1
0.159123303718029 1
0.29424862182313 1
0.180341521186094 1
0.206160256736607 1
0.211798354903352 1
0.219073757637648 1
0.187922077865552 1
0.132032576065594 1
0.213175007290262 1
0.202150844011141 1
0.216169674103906 1
0.176839396749625 1
0.192652142363905 1
0.199161797057534 1
0.144278178248446 1
0.152373586973916 1
0.256009008960176 1
0.205198909568585 1
0.202607717978572 1
0.166911849555376 1
0.19529673511069 1
0.179629149707351 1
0.134827847407497 1
0.264948267243966 1
0.20187492792139 1
0.219820739564703 1
0.269363804124018 1
0.190164788464298 1
0.158064803384059 1
0.186386007077308 1
0.125957005667731 1
0.266162561639484 1
0.275368606971507 1
0.12394195268164 1
0.23691500263865 1
0.192199524009497 1
0.17383136598546 1
0.177455019765546 1
0.141617447267393 1
0.261609019540718 1
0.229802759292539 1
0.120980320979243 1
0.285881990247469 1
0.214469223247843 1
0.206314302533291 1
0.263099705194416 1
0.262449395162365 1
0.202763476648947 1
0.144697351922868 1
0.139428842347128 1
0.129475735504516 1
0.227080913322735 1
0.131697573778134 1
0.190896310985811 1
0.197460855921943 1
0.191574624019149 1
0.21992404082888 1
0.203822626792682 1
0.188090051156559 1
0.238454782029227 1
0.113899417400221 1
0.139950951945313 1
0.106739750094493 1
0.154504180144732 1
0.270699797275086 1
0.0996416211696526 1
0.183248711865732 1
0.224828713940223 1
0.07897520352898 1
0.0807862714030194 0
0.187807621867306 1
0.268624601705975 1
0.221739763961808 1
0.226929026280442 1
0.197179540748815 1
0.19100118079992 1
0.22835855062839 1
0.137166256366993 1
0.253862765462863 1
0.166601763582008 1
0.129569829016632 1
0.148403192494357 1
0.219128668334441 1
0.237524868975319 1
0.276404171975615 1
0.339054339421242 0
0.245958077519923 1
0.265192035775109 1
0.174307698602592 1
0.245429551267894 1
0.238706467781755 1
0.11493984338307 1
0.291974337518633 1
0.14123139463702 1
0.267627378212506 1
0.206829966658668 1
0.291401539913707 1
0.292413025573989 1
0.212757270526179 1
0.199660903581888 1
0.238242871991291 1
0.235685784736911 1
0.137849161811194 1
0.149511591892836 1
0.200489698280002 1
0.224866498214536 1
0.0908690271611963 0
0.172808257005165 1
0.247112393601826 1
0.212348334930414 1
0.248944807581274 1
0.17143718697768 1
0.183626204192836 1
0.196272425406767 1
0.259059263871037 1
0.169458967494595 1
0.244781395894549 1
0.222704191156751 1
0.186365322099592 1
0.128721783968908 1
0.244448882396473 1
0.264013674913107 1
0.308313759537963 1
0.170267837332758 1
0.298411561185532 0
0.206604578144766 1
0.220879412646917 1
0.226826080094406 1
0.198856269515701 1
0.317374479489651 0
0.163389963234665 1
0.138096559754736 1
0.193986635615746 1
0.198527962561662 1
0.251840737283285 1
0.190952191809354 1
0.137457258999176 1
0.264645084782413 1
0.147080293871756 1
0.16561061547517 1
0.282202583734958 1
0.296550545943125 0
0.28832401606044 1
0.260751389729438 1
0.142182336124397 1
0.118073181906949 1
0.162896289744387 1
0.190431864534396 1
0.164058545227216 1
0.165018246751624 1
0.173974406566264 1
0.232713878843292 1
0.264853807450528 1
0.121418552022306 1
0.193693921668342 1
0.147813883529727 1
0.166740976097544 1
0.135303503048798 1
0.259285681740334 1
0.241561713330832 1
0.293915508725108 1
0.157772953259396 1
0.109965023591954 1
0.228799820397331 1
0.207707527940091 1
0.268838554113006 1
0.205057950992891 1
0.118841973699468 1
0.24697921677075 1
0.177980519362989 1
0.294790175240942 1
0.239200533370738 1
0.251331561121415 1
0.190424523876432 1
0.187472441365302 1
0.227854764892945 1
0.112311025018089 1
0.182133770752774 1
0.236524464158149 1
0.264522383999639 1
0.199763788059095 1
0.271046386084809 1
0.18217229056883 1
0.155329570116013 1
0.185816110514443 1
0.189870139759806 1
0.0969799440444926 0
0.192186764968267 1
0.247650985869081 1
0.191098527735481 1
0.19937965883283 1
0.261778622405782 1
0.274650562883638 1
0.194188861785153 1
0.0992352056730739 0
0.177437105697156 1
0.206703657324809 1
0.228821640242042 1
0.140295421921098 1
0.190391824979716 1
0.25460909437285 1
0.162504002798084 1
0.25047650962129 1
0.225201259231268 1
0.138946594681639 1
0.26959854398875 1
0.230796985671954 1
0.231360026566355 1
0.220242838094597 1
0.249723589074509 1
0.241964674363991 1
0.168961961001726 1
0.156964970036439 1
0.24111621060663 1
0.184739458346182 1
0.18709997290817 1
0.266823546248985 1
0.192030245212138 1
0.132776942312196 1
0.161295758777242 1
0.197048410422734 1
0.300915827120431 1
0.215370422920019 1
0.205468585565752 1
0.213085599489066 1
0.134621203358726 1
0.257207579476113 1
0.161727401076345 1
0.243774912461454 1
0.203717569083782 1
0.151085107009795 1
0.201664719551794 1
0.182223670052472 1
0.16740004939282 1
0.272947656568075 1
0.156387645412946 1
0.208893697182483 1
0.220133137425259 1
0.289030436732119 1
0.220523106179907 1
0.171490875732127 1
0.232746366607515 1
0.153053284298921 1
0.193671743593621 1
0.158105916179145 1
0.21124023361277 1
0.0931508095202901 1
0.262743654851064 1
0.0901082796096218 0
0.154663681867691 1
0.180224772899224 1
0.137276817842481 1
0.169740328437536 1
0.223740041565878 1
0.217079566063531 1
0.237934994474708 1
0.232274511750591 1
0.205838167513906 1
0.136156416112654 1
0.228194726435898 1
0.109977378928585 1
0.15293013641023 1
0.155252978499514 1
0.125964758296054 1
0.197672083277039 1
0.187115174470597 1
0.219152445248771 1
0.254510343048681 1
0.165139227241956 1
0.189195396043366 1
0.181682561177214 1
0.295697678098919 0
0.195076867387083 1
0.351544529383803 0
0.181782519447327 1
0.262460994988854 1
0.322658685215256 0
0.159789171406859 1
0.269295944157878 1
0.173633522237583 1
0.133867990627666 1
0.262205585245183 1
0.238668352150633 1
0.182751265823731 1
0.197400821463778 1
0.228060277869066 1
0.204211411526702 1
0.345012978697406 0
0.220740243973775 1
0.182359311842981 1
0.17372603206312 1
0.245975048939445 1
0.217939321436304 1
0.133059953467636 1
0.210830037278412 1
0.208307637006988 1
0.116198310363835 1
0.188658257244186 1
0.139287410182804 1
0.193011811460445 1
0.164072101794793 1
0.212516973974037 1
0.139047120675141 1
0.169099579337283 1
0.289068519040358 1
0.301866975992794 1
0.27155897713307 1
0.217407441554649 1
0.2189981816399 1
0.205623636822443 1
0.288119078985183 1
0.119482590029249 1
0.14496171261578 1
0.197281168561431 1
0.207121090302822 1
0.222620155526425 1
0.164504262226634 1
0.230634656541479 1
0.339759837994269 0
0.183136872931565 1
0.246628073589051 1
0.193746364706542 1
0.190742535090072 1
0.101866103762398 1
0.20605753355587 1
0.228366032626369 1
0.216545952756202 1
0.161086771603059 1
0.177386220447549 1
0.170547475021424 1
0.175659471358064 1
0.281916945060162 1
0.164489927270508 1
0.167210631780421 1
0.253514092348506 1
0.179565110545189 1
0.143184714786081 1
0.199833608491208 1
0.204962569715427 1
0.18743130266701 1
0.119609736277019 1
0.248966507385267 1
0.167275772686277 1
0.203531394464579 1
0.147013642220631 1
0.147918636762533 1
0.182872508246025 1
0.235826239036752 1
0.249742681666613 1
0.106273718981531 1
0.202746721620417 1
0.173707462595422 1
0.205680205416041 1
0.192935716981864 1
0.0838211081178622 1
0.265493160260962 1
0.275949884737651 1
0.196299690028135 1
0.171504644492075 1
0.0918647447604401 0
0.188757339920117 1
0.221325015072279 1
0.156293986750162 1
0.213082396119446 1
0.214819379447306 1
0.273129533619976 1
0.283029547913662 1
0.170874750861605 1
0.257512185588916 1
0.17687015940619 1
0.259785611702939 1
0.186894080171959 1
0.260995029415859 1
0.293962985372509 1
0.257775136674983 1
0.11653014044484 1
0.184119220186668 1
0.246558940626183 1
0.272376694902681 1
0.250097890755627 1
0.163926248879614 1
0.207039114439676 1
0.229546852243296 1
0.24036856005293 1
0.264797325413797 1
0.184934387985588 1
0.258735535223966 1
0.234853421107571 1
0.169765199469196 1
0.229702283736764 1
0.168157613662181 1
0.282014418802209 1
0.169188532878998 1
0.213674171470701 1
0.326858523550769 0
0.132073113469609 1
0.211434008813098 1
0.0804853589538945 0
0.270703520486871 1
0.235357292946747 1
0.184990778015184 1
0.12554594299991 1
0.249716813644337 1
0.19869849394875 1
0.143720741950936 1
0.334868179252142 0
0.233948458926683 1
0.183510889901045 1
0.181618147885038 1
0.306583934849974 0
0.154596512244911 1
0.25348576723075 1
0.132658687186466 1
0.249247419168612 1
0.208079611398143 1
0.270812735409569 1
0.156990019136754 1
0.257431834520459 1
0.259167460271481 1
0.207542388950583 1
0.192869797759296 1
0.302251657314596 0
0.213421344115805 1
0.233968795941771 1
0.261014704221802 1
0.245554565539856 1
0.214545272299802 1
0.262980691750785 1
0.103410329504422 1
0.345091510266063 0
0.207183114003951 1
0.229011282006153 1
0.214254960271167 1
0.178619564857342 1
0.218021031129475 1
0.282267812363971 1
0.0863957896803566 1
0.217393052090851 1
0.245465391718281 1
0.298122881011459 1
0.108653281365321 1
0.228164139023127 1
0.208279993091882 1
0.172990217661457 1
0.186853405286247 1
0.137179420432944 1
0.237014679254322 1
0.155887699770657 1
0.190239452807587 1
0.177845815695996 1
0.193719654532493 1
0.215837665623328 1
0.25230233154418 1
0.191142831834823 1
0.126212701134459 1
0.0919745648616134 0
0.140382817014328 1
0.120911319978911 1
0.232079131199688 1
0.218969653419229 1
0.232757587723784 1
0.127240001162461 1
0.129766258154425 1
0.0398784656966583 0
0.237885086233233 1
0.216079061236113 1
0.2936968910157 1
0.26060854743098 1
0.132701555189756 1
0.187146333755777 1
0.21038583487938 1
0.0761851317525338 0
0.1865416436361 1
0.131548411566138 1
0.200459259134896 1
0.221319946218323 1
0.217580576968272 1
0.192714814863826 1
0.329338847210596 1
0.162169535200403 1
0.238706179120742 1
0.298296362936559 1
0.176365398447233 1
0.151281487971885 1
0.153835240946749 1
0.144986815609034 1
0.150000483303849 1
0.259280476964359 1
0.215916109589811 1
0.257508795983694 1
0.173595324506709 1
0.179745137990303 1
0.180025894716881 1
0.245024756328693 1
0.126685538377292 1
0.251570530956427 1
0.150824287307277 1
0.190225359563244 1
0.144210641603272 1
0.117702868353559 1
0.205587921721496 1
0.108855916958361 1
0.164152410535396 1
0.188561139997946 1
0.161203148889597 1
0.256500291695227 1
0.213791704715131 1
0.221709548867917 1
0.187529753026369 1
0.247266241014323 1
0.191863139552089 1
0.173555493604496 1
0.180051644803143 1
0.175193352663506 1
0.19503163838001 1
0.202202135859847 1
0.287803038698639 1
0.17583209476952 1
0.157812714153774 1
0.145036117675705 1
0.187312509997948 1
0.205091152536415 1
0.220203677155505 1
0.247518448217386 1
0.217650570302046 1
0.239962954044548 1
0.312947029184892 0
0.264553653796903 1
0.151591142819673 1
0.191033077727373 1
0.22057888798214 1
0.205947838771179 1
0.254015248520451 1
0.298531148385191 0
0.280414058483351 1
0.218160094526448 1
0.0652349171298902 0
0.17881111396837 1
0.16218435399319 1
0.173817832117122 1
0.169062203825833 1
0.247241476849085 1
0.121631862459085 1
0.16441607461904 1
0.135272420023439 1
0.228214487359124 1
0.288327346047557 1
0.174630959372029 1
0.211108669774403 1
0.199273258586575 1
0.227778485743796 1
0.112278335979888 1
0.148067396980861 1
0.074979806109921 0
0.300442563842639 1
0.217163361220973 1
0.324632633254631 0
0.217242397102916 1
0.192560623889247 1
0.183779298187446 1
0.167744596082327 1
0.175259257193812 1
0.202414120967819 1
0.264817753367137 1
0.190468156386585 1
0.252933868697312 1
0.18682916692232 1
0.192471235355406 1
0.228532354392136 1
0.153942847867601 1
0.234406515012193 1
0.0998914946102926 1
0.244371727530656 1
0.246910813767938 1
0.153008975458436 1
0.206701993756576 1
0.251307323612162 1
0.202183426509449 1
0.1368763489677 1
0.0859046212535995 0
0.240581464799895 1
0.184679318759254 1
0.129594515569055 1
0.215916055294762 1
0.271901187546161 1
0.212038041589299 1
0.299771072598791 0
0.21002095389414 1
0.212842441507554 1
0.204461658892849 1
0.206035040329822 1
0.171136161325439 1
0.155816884428464 1
0.277446170178526 1
0.300430866556228 0
0.256788690898771 1
0.178521026206606 1
0.0729519893789466 0
0.215121540065857 1
0.14521535670924 1
0.114160205408539 1
0.228493527885753 1
0.220701061814163 1
0.118001273994972 1
0.190316841294972 1
0.293081199953744 1
0.138672855792006 1
0.290171261493178 1
0.197890705406563 1
0.137298800860206 1
0.222608911746773 1
0.21659816689645 1
0.210027064512315 1
0.229145117593486 1
0.190807777517536 1
0.254589919475258 1
0.257434053966461 1
0.13142016838473 1
0.218462914631275 1
0.257515144363442 1
0.236625076631694 1
0.115740207258898 1
0.160207748712726 1
0.185701706837435 1
0.169077086113215 1
0.288912449432392 1
0.236164004240713 1
0.167355235931355 1
0.229158874131827 1
0.137008538265424 1
0.214925477349335 1
0.264372335745899 1
0.182711045167003 1
0.0971021395092165 1
0.286406786618784 1
0.234672959096396 1
0.125158536593174 1
0.197428404630669 1
0.133990155564472 1
0.245429422408822 1
0.258507529332605 1
0.196296922499004 1
0.176872616933546 1
0.141691821862054 1
0.128448297362155 1
0.289117825020931 1
0.252119045247693 1
0.206493520351437 1
0.16288143583101 1
0.155387052501858 1
0.194279067164906 1
0.262559275497188 1
0.283268550813912 1
0.177563338230717 1
0.331859533176095 0
0.280107368718476 1
0.153666809898751 1
0.24708609026862 1
0.129692291992987 1
0.259126978090873 1
0.0731806882693129 0
0.135028694935141 1
0.15159127620519 1
0.128543007510977 1
0.279048152699651 1
0.235900894280906 1
0.296966957071252 1
0.164717834071441 1
0.240249093748943 1
0.125281705638811 1
0.143020083598263 1
0.203915887550818 1
0.297851740537087 1
0.30138083503974 0
0.139624321080048 1
0.13589884888165 1
0.245476481425963 1
0.186636675683915 1
0.12212702213514 1
0.186391613119462 1
0.184084647862701 1
0.212048335340144 1
0.232314481309859 1
0.216687722528462 1
0.208120965861546 1
0.140367042923404 1
0.268927791664406 1
0.183326923715363 1
0.246760882280719 1
0.289363068004925 1
0.155390694387628 1
0.192072937903922 1
0.140236028281353 1
0.124578616727345 1
0.218039564492922 1
0.192858447468503 1
0.198165990644649 1
0.195996463542386 1
0.23791581133387 1
0.131538103717602 1
0.279148652794103 1
0.272181700865379 1
0.226695274787056 1
0.208179060578343 1
0.205749364191054 1
0.198446483812575 1
0.178010164628405 1
0.138096306878906 1
0.190492750848222 1
0.221188452405131 1
0.293202969897157 1
0.159131868886717 1
0.263584415550846 1
0.219761286323918 1
0.271135330816314 1
0.235457340966629 1
0.275877043507063 1
0.209601583326179 1
0.198147983235612 1
0.215520531055687 1
0.21733546460487 1
0.276695903376736 1
0.186052533071669 1
0.252271302756301 1
0.225258785802001 1
0.220782484911356 1
0.190359374428601 1
0.294066820082427 1
0.229128672668542 1
0.162418921098918 1
0.244430603090765 1
0.154267591312292 1
0.149473272080169 1
0.240072449117014 1
0.160966311386832 1
0.108269945611114 1
0.105673372290596 1
0.212590274763531 1
0.182511930257118 1
0.243280019224221 1
0.279207618399249 1
0.263786106361413 1
0.200665603573534 1
0.251839199246066 1
0.142332640389866 1
0.206176357143867 1
0.198058626682035 1
0.25415099302785 1
0.213884451128958 1
0.182908070487641 1
0.195946400952876 1
0.263269088904565 1
0.203494642290524 1
0.238521455206414 1
0.147108547894912 1
0.224957949163521 1
0.225019971034576 1
0.275176082965939 1
0.17258218571859 1
0.192369940374916 1
0.222096955763588 1
0.255381453288068 1
0.171702996360537 1
0.275487257320015 1
0.211385208687394 1
0.211847224914846 1
0.170712709149509 1
0.165360634570878 1
0.227902293037548 1
0.103546345160843 1
0.156173486353857 1
0.256982253169812 1
0.215106423399117 1
0.279156472282383 1
0.0865656173618554 1
0.246488000303557 1
0.21924568063478 1
0.159720792863786 1
0.246245277358286 1
0.282120955118275 1
0.193592369302493 1
0.157619972492085 1
0.19698838372823 1
0.246291389199375 1
0.277624059317944 1
0.25067620763006 1
0.32575556806615 0
0.150457393378177 1
0.128205414172886 1
0.139044080144024 1
0.224265108931253 1
0.170287862599188 1
0.235978092373771 1
0.260522800833377 1
0.184271492040541 1
0.260053285932148 1
0.180671383843667 1
0.139622763795515 1
0.304622277019542 0
0.242842258809045 1
0.159045147531634 1
0.229301011875043 1
0.295791925469223 1
0.279111730847352 1
0.199717707173747 1
0.155267263644381 1
0.22898931238368 1
0.28527437900035 1
0.157545411619033 1
0.206428368070023 1
0.19749640424379 1
0.191337573957127 1
0.232800972221737 1
0.205504005660139 1
0.289881943821878 1
0.295430249061522 1
0.31333157073758 1
0.121883232150743 1
0.246529460254222 1
0.188878959704739 1
0.189342193196114 1
0.134734875005039 1
0.192318003128473 1
0.220115232420451 1
0.190113584791128 1
0.151661709013814 1
0.161561792828634 1
0.273557976509623 1
0.200529797676091 1
0.202182517137629 1
0.152448098505616 1
0.194548330333192 1
0.12254722517079 1
0.256015167440425 1
0.276096010967556 1
0.0975831591893737 1
0.187534798611521 1
0.194701995086692 1
0.150823317311588 1
0.173795287405846 1
0.137843635176231 1
0.233109663577499 1
0.173465728833657 1
0.116600178556084 1
0.191383863500127 1
0.119649373373443 1
0.192423221430691 1
0.178899283523501 1
0.125993516347808 1
0.203580668039971 1
0.24630847650818 1
0.195297431662407 1
0.212022528703656 1
0.255912927136573 1
0.196632295358835 1
0.205417225436994 1
0.259100368672415 1
0.187920112480553 1
0.220558624513988 1
0.180503236743431 1
0.147408492451598 1
0.206484544876737 1
0.153036577807337 1
0.17948282356849 1
0.240463102853529 1
0.175151537171878 1
0.126268607267997 1
0.194776891832504 1
0.185510563844254 1
0.117400905655642 1
0.170234718226753 1
0.172896304533165 1
0.165432045499596 1
0.18986572421074 1
0.21768248625322 1
0.207166099038826 1
0.291632685762166 1
0.162984070322427 1
0.149213954399244 1
0.181567124520015 1
0.191358074602363 1
0.119092979566324 1
0.0265774744352742 0
0.211763246119241 1
0.252867057658459 1
0.276366819930642 1
0.275134159504502 1
0.184429818868087 1
0.209621040470368 1
0.163613844335022 1
0.107445986959628 1
0.178196527775169 1
0.18026330007721 1
0.179275133532593 1
0.149773792655 1
0.196625399398981 1
0.221738139246651 1
0.204471922376735 1
0.196035919132071 1
0.132537564130695 1
0.0984203409146376 0
0.162314522383103 1
0.240611371018336 1
0.263810798396054 1
0.194410295311306 1
0.261150520193921 1
0.274000740968405 1
0.257388209427019 1
0.242857225789114 1
0.179062059303227 1
0.21289162152961 1
0.127975961122771 1
0.215405695240563 1
0.115267641773136 1
0.228934440274995 1
0.213311862669174 1
0.191644395038393 1
0.159972901482821 1
0.270947583499577 1
0.132987384866054 1
0.199807886063766 1
0.199959853386501 1
0.229357469588812 1
0.162681413238454 1
0.350046751120096 0
0.170756606336228 1
0.232945981881431 1
0.168675346224419 1
0.0975452753710115 0
0.150679891337688 1
0.179206223083542 1
0.183175597728648 1
0.131096928316312 1
0.184219673515161 1
0.225825835296207 1
0.305624734059715 1
0.143097531837816 1
0.170755711231328 1
0.36869468188076 0
0.162976706532624 1
0.160683846479701 1
0.232277457513035 1
0.23019908684701 1
0.213351446471289 1
0.182589454236121 1
0.233583162839508 1
0.181994828609933 1
0.250820236206229 1
0.230544690912202 1
0.24837656148246 1
0.157531072818397 1
0.260752439571987 1
0.336203582564167 0
0.222230878503762 1
0.173406406131658 1
0.167966070238207 1
0.268577151483743 1
0.153264793855806 1
0.236744473098726 1
0.0708897198868967 0
0.118790311772024 1
0.225839017076759 1
0.256939176682617 1
0.218469293276032 1
0.239538532806319 1
0.199114599091506 1
0.192295219371416 1
0.19338220775537 1
0.166694851570506 1
0.220329604200691 1
0.305622060752331 1
0.294968631695796 1
0.17528686886121 1
0.280573621874576 1
0.230047617571444 1
0.206415002409865 1
0.211033480577658 1
0.156162024141618 1
0.137834753475692 1
0.21198411073566 1
0.179073440497531 1
0.24854907298936 1
0.164946963849369 1
0.173484768913371 1
0.188350431805799 1
0.183473940989978 1
0.181262958632131 1
0.170612829072074 1
0.265698403285613 1
0.233327255177249 1
0.245794518246908 1
0.248674978130148 1
0.1975027207401 1
0.171900724005802 1
0.313770157349346 1
0.174339618612634 1
0.157530266711305 1
0.216763905097592 1
0.173315309066926 1
0.19039484478917 1
0.3104015052458 1
0.13162568950505 1
0.201969451018099 1
0.246170131587198 1
0.230396368897451 1
0.206361568609099 1
0.181179965974615 1
0.243400676915181 1
0.234022484740082 1
0.201926846657464 1
0.229901110896669 1
0.11379790018541 1
0.252365758265147 1
0.281674084269521 1
0.231719693636173 1
0.1239282673579 1
0.317966855423915 0
0.102414829817185 1
0.277775927718655 1
0.20512737030023 1
0.291196269916963 1
0.108308673266844 1
0.178651569499544 1
0.189151088350145 1
0.227348598454305 1
0.240250917106953 1
0.299614848416945 1
0.163195196794759 1
0.162193402574714 1
0.126029688712805 1
0.2144732300726 1
0.324104595766041 0
0.159963220391217 1
0.162338269739137 1
0.206276469264987 1
0.244466024989976 1
0.193973058098144 1
0.247979783517 1
0.251405735219037 1
0.176323695800744 1
0.217605758654919 1
0.267969574369667 1
0.280357355727904 1
0.273897814483397 1
0.2951846669973 1
0.215445859220328 1
0.220261081458025 1
0.144605428432655 1
0.160589604674106 1
0.223868706780674 1
0.223455395505172 1
0.252881574473166 1
0.259487316814215 1
0.209784025842928 1
0.152358235381478 1
0.178101751174478 1
0.269152604280326 1
0.25171852053306 1
0.16674578748361 1
0.177693040385287 1
0.217350990878201 1
0.219109781750735 1
0.276247778186857 1
0.224416302287342 1
0.210883609608564 1
0.117529396193884 1
0.192955877639481 1
0.184857344217673 1
0.187093775088398 1
0.253953634590981 1
0.265713917587808 1
0.310972727756385 0
0.280592747817785 1
0.133680028418822 1
0.212200571143159 1
0.286614388137836 1
0.291261516382094 0
0.189981047038921 1
0.179127876957877 1
0.207090996691644 1
0.202221382315789 1
0.11430169124896 1
0.170335770844378 1
0.274889630208837 1
0.229617523862483 1
0.144541708413912 1
0.139799759168363 1
0.312846700572124 0
0.217670420384605 1
0.283426788401666 1
0.240192506289496 1
0.172592382200056 1
0.235079462990314 1
0.195678044146867 1
0.215125087750296 1
0.186912458268909 1
0.201969442579507 1
0.22133766506038 1
0.113126555087008 1
0.177846553598793 1
0.149735431109872 1
0.0936068911250922 1
0.241497143075392 1
0.303191593517374 0
0.229587672838472 1
0.151821486868944 1
0.219625915192728 1
0.129669645109169 1
0.306511228097793 1
0.244212283328307 1
0.281956664877801 1
0.219016209156695 1
0.203910935350475 1
0.240362074500651 1
0.193042111437409 1
0.189379636000613 1
0.233412242396556 1
0.205369040916987 1
0.148361458032699 1
0.249102161930229 1
0.174214804289062 1
0.22373683554002 1
0.303205947322168 0
0.130067811763553 1
0.142675170785575 1
0.184238866239965 1
0.126388607818483 1
0.244580853163573 1
0.167404658938716 1
0.133779019283875 1
0.309442195384326 0
0.139025353571412 1
0.174791659054096 1
0.115209268707965 1
0.1665095210297 1
0.21816876024028 1
0.228879583421543 1
0.289755182773663 1
0.105389790736264 1
0.113723117933753 1
0.169107584740528 1
0.212266774615502 1
0.182700390328163 1
0.179152816437306 1
0.195455433726986 1
0.274187195497264 1
0.148857204785776 1
0.2271986741057 1
0.267397562804455 1
0.108474021709621 1
0.137641894662712 1
0.153569529899806 1
0.175490133473991 1
0.208278316262599 1
0.17225811526667 1
0.237927766414423 1
0.217408374848519 1
0.277565681976758 1
0.173045922905283 1
0.169579182736974 1
0.189626619604117 1
0.214953305089641 1
0.253352343138796 1
0.115303878978946 1
0.267385179540077 1
0.244368450071672 1
0.128060011509529 1
0.0665732537231623 0
0.164138613337322 1
0.271465209661422 1
0.246728719444451 1
0.23283349528532 1
0.295716124410301 1
0.213434417463956 1
0.221098953103815 1
0.249279576475465 1
0.156953276411602 1
0.115352462324146 1
0.244627493616099 1
0.260014221466345 1
0.268222992086847 1
0.210094007303584 1
0.185815429161397 1
0.127150569537302 1
0.116772622216608 1
0.207067630043509 1
0.228806991859387 1
0.179301239121282 1
0.287638618615063 1
0.220471817244624 1
0.166513014154872 1
0.194554761036147 1
0.159859159016565 1
0.23843365386871 1
0.1702780593527 1
0.295882779932028 1
0.239264346233969 1
0.216837036014928 1
0.205728006813317 1
0.227748610421734 1
0.140255130320078 1
0.216375075891023 1
0.13142484349676 1
0.265450505020839 1
0.190019735817405 1
0.230484960180022 1
0.148677230159359 1
0.288313144874605 1
0.222553255129741 1
0.198404731514603 1
