# Supplementary material for: Bias caused by sampling error in meta-analysis with small sample sizes
Source: PLoS One. 2018 Sep 13;13(9):e0204056. doi: 10.1371/journal.pone.0204056 (PMC6136825; doi:10.1371/journal.pone.0204056)
Supplement: S7 File — (ZIP) [file pone.0204056.s007.zip › results N = 20 theta = 0.2 tau = 0 sz = 100-500.txt]

"dl.theta" "dl.cp"
0.219517718724365 1
0.189670441316213 1
0.205365806332757 1
0.21303974574187 1
0.204974746624229 1
0.199404748713649 1
0.214436000135424 1
0.197590263803155 1
0.1970759505628 1
0.196923691714898 1
0.202136277140634 1
0.209906533781574 1
0.189602459311922 1
0.216154156688191 1
0.191668979637532 1
0.207581093608447 1
0.209020747201909 1
0.211846372972197 1
0.212946046581177 1
0.181464156126342 1
0.204768544267459 1
0.185946427186189 1
0.195904994434896 1
0.237467982226514 0
0.203372990065658 1
0.189397276426855 1
0.222732467288647 1
0.215930066632314 1
0.19606540262947 1
0.213613368197476 1
0.216110865076691 1
0.203793872393204 1
0.20778712619041 1
0.177823047724145 1
0.211456477796142 1
0.209575551888747 1
0.200577004071084 1
0.206336516873741 1
0.198302431034898 1
0.199851353406292 1
0.201886062116175 1
0.21118091293792 1
0.198169526744077 1
0.213040752240195 1
0.197238137896577 1
0.21010790425844 1
0.199789437791578 1
0.188771855220084 1
0.199851957688707 1
0.201649627424894 1
0.197087688457269 1
0.200075462658264 1
0.20831698155662 1
0.188444696001614 1
0.161742568211875 0
0.197449034075253 1
0.197558698349015 1
0.210887674917443 1
0.191656969453949 1
0.184775135455504 1
0.188411549784279 1
0.217356748025473 1
0.190369833938695 1
0.203658135301112 1
0.213085101466784 1
0.220116777899966 1
0.209725165072179 1
0.193940107641325 1
0.213290272372992 1
0.213772196668155 1
0.200717863121376 1
0.191440870967437 1
0.186608780530875 1
0.202584965084875 1
0.190264849012865 1
0.194059665746857 1
0.207146787583334 1
0.197473439424045 1
0.200488804437706 1
0.186593308034993 1
0.20445574586679 1
0.203486496801988 1
0.209325613543999 1
0.177049876758874 1
0.197001898675832 1
0.199198034221047 1
0.190718075273092 1
0.207612185578706 1
0.205645509355949 1
0.180563688174269 1
0.186208586968948 1
0.184706230725873 1
0.201019374541059 1
0.197527969444442 1
0.193722186518813 1
0.20246657320468 1
0.178423822165715 1
0.192126135887128 1
0.192729992618151 1
0.19371152505661 1
0.195701637939849 1
0.205584825828128 1
0.1969010777142 1
0.201815418374806 1
0.181932699327465 1
0.208059077299372 1
0.218532612754567 1
0.190791501502909 1
0.184481673505384 1
0.206612544945204 1
0.195441971392191 1
0.202014895802766 1
0.203644507563108 1
0.202480835074579 1
0.234970441207357 0
0.201927445017383 1
0.216788970366652 1
0.217727406965568 1
0.17100684701122 0
0.223953571890004 1
0.193274036347226 1
0.18441210437186 1
0.195280596638497 1
0.202382728694931 1
0.201639348252397 1
0.214517007578564 1
0.192392142990361 1
0.190501944043454 1
0.159546212433148 0
0.20313928370395 1
0.208175903050374 1
0.187073505994276 1
0.192797645589143 1
0.203583998998615 1
0.203626350884761 1
0.211954425077473 1
0.187536330659412 1
0.203795464486825 1
0.187600542752827 1
0.207732623139623 1
0.200583723244286 1
0.207453291787085 1
0.200314522133808 1
0.205822874108538 1
0.210880451309287 1
0.166989176091363 0
0.209316436121446 1
0.21083087357319 1
0.214230544115574 1
0.193416480955806 1
0.201008153473505 1
0.205981731780691 1
0.189652293788225 1
0.211103963336389 1
0.201705489090445 1
0.202528606639383 1
0.20638254660463 1
0.195823253968162 1
0.184045256554035 1
0.231788236040491 0
0.211105279941149 1
0.17237548992491 0
0.20020982294086 1
0.210720793793585 1
0.197315294098709 1
0.194392147500552 1
0.194033741931193 1
0.21207118845003 1
0.204111694881772 1
0.183734474801902 1
0.196536659901795 1
0.205097687254807 1
0.199749952577728 1
0.183414180173999 1
0.195156556598835 1
0.214977115747511 1
0.222858201038704 1
0.195619878227944 1
0.186403977818337 1
0.206801329826209 1
0.188768487206645 1
0.195953544238413 1
0.200273041736136 1
0.211116753068477 1
0.223350619643282 1
0.235697882376272 0
0.195078230080947 1
0.191589256157236 1
0.166942543205672 0
0.205197348882111 1
0.206195759641548 1
0.190365420322391 1
0.179643968886868 1
0.197353116615603 1
0.20358767347202 1
0.197698237593426 1
0.18648944103545 1
0.193174178553961 1
0.21043830103646 1
0.195263456500566 1
0.186230138693283 1
0.198374207697009 1
0.20975774179431 1
0.202482066396903 1
0.178131564002125 1
0.193869184785541 1
0.199301854674227 1
0.180788092579861 1
0.214573101114804 1
0.195657183800155 1
0.206723859266261 1
0.211504397057341 1
0.207587993309176 1
0.206983262227965 1
0.193190301088443 1
0.192654487762696 1
0.198419148419589 1
0.21370498561443 1
0.216242201186424 1
0.203467306727002 1
0.207060835680284 1
0.224204879047727 0
0.19267785255443 1
0.194507758023765 1
0.216023373143474 1
0.183901696892633 1
0.177148371401469 1
0.199923188463557 1
0.197055099891031 1
0.21231241754109 1
0.199457154654066 1
0.181501701765144 1
0.212977498756441 1
0.193518805939909 1
0.208283623207588 1
0.221810227128223 1
0.217816512810376 1
0.225706847199677 0
0.163037465389957 0
0.204895133220581 1
0.185084107980549 1
0.195111964854055 1
0.188679755053326 1
0.187085493000841 1
0.204421231719258 1
0.182352532378285 1
0.201968106889567 1
0.176814755964671 1
0.206332953321102 1
0.203490258674739 1
0.198319263447541 1
0.185980240203699 1
0.22091200956746 1
0.196711875906422 1
0.210264868562961 1
0.202696215264927 1
0.212404648365809 1
0.201996141377819 1
0.205374872933181 1
0.207778882448592 1
0.198745462995352 1
0.211300209608636 1
0.196315934815926 1
0.212910188959762 1
0.198327363806524 1
0.212973417777443 1
0.201587214865795 1
0.196292313060997 1
0.213708261236355 1
0.222472063868747 1
0.176353773010562 1
0.202386134195312 1
0.212723203377591 1
0.213385408273761 1
0.194356313155499 1
0.218428102912803 1
0.21769512042519 1
0.190007775528773 1
0.176188695619245 1
0.193332740276898 1
0.195743546037475 1
0.201196570492135 1
0.195887050580396 1
0.223145564971305 1
0.187910557838893 1
0.202840518821157 1
0.194070416310236 1
0.170639049742079 0
0.19418313919321 1
0.196835087683775 1
0.170027308802602 0
0.209278576005831 1
0.21226796204017 1
0.195685267289821 1
0.209897869377422 1
0.182799123068034 1
0.197052898398187 1
0.200283026542527 1
0.194623768299844 1
0.207105866032291 1
0.209095869631228 1
0.188566746623614 1
0.193897742941397 1
0.22375204470298 0
0.212710942633265 1
0.21178365284622 1
0.200612311025027 1
0.20575302137495 1
0.195589606787641 1
0.203286805960664 1
0.218819771792988 1
0.199703290224912 1
0.195224062181711 1
0.195117822388884 1
0.220748968683942 1
0.200218129544034 1
0.190466681047122 1
0.191995654181822 1
0.212136107274442 1
0.18269777836571 1
0.216411227145773 1
0.209681340943212 1
0.189048185049292 1
0.202607871386282 1
0.184899469647203 1
0.175537451621244 0
0.212192136114486 1
0.206564483729124 1
0.18162996379199 1
0.202534345631877 1
0.19528771518222 1
0.201136203127524 1
0.182266003004071 1
0.195417048227529 1
0.201713171827 1
0.211492113218871 1
0.208820817706426 1
0.18914069441829 1
0.170044832165675 0
0.193319824592844 1
0.190291400051792 1
0.186124828690847 1
0.212216856800098 1
0.209604700903412 1
0.201927012777891 1
0.194830234263995 1
0.214701333298196 1
0.202282110244591 1
0.194460653613159 1
0.18716102256858 1
0.20704671921527 1
0.193811385730359 1
0.194211240413812 1
0.205208727127529 1
0.210553033828125 1
0.179910498922964 1
0.208486110655355 1
0.202371717536921 1
0.231882235748045 0
0.190753191370928 1
0.208454628884505 1
0.18665401496232 1
0.194657781876416 1
0.193563116347332 1
0.214669429924163 1
0.209980127353893 1
0.200849043135651 1
0.195129386049431 1
0.203733281658877 1
0.203528971836368 1
0.214465022744947 1
0.191294829486455 1
0.215594686756706 1
0.194741153591895 1
0.208940163778457 1
0.210464307428069 1
0.190986418631537 1
0.208085516363403 1
0.195147345492974 1
0.210118371614462 1
0.188194810432202 1
0.226564095994263 1
0.20414127758544 1
0.196731369073247 1
0.214556139296217 1
0.210976473840573 1
0.188761222963038 1
0.215751753016399 1
0.228873889461424 0
0.194531331756821 1
0.208090089788527 1
0.187797052095008 1
0.216195508837165 1
0.19055837783718 1
0.207685020620016 1
0.201554327344106 1
0.21397279195024 1
0.206713631230867 1
0.216653733839095 1
0.210344387222666 1
0.204410735184909 1
0.202098676571395 1
0.198851520197533 1
0.201489625967925 1
0.209278382211303 1
0.195378446412585 1
0.215080979382384 1
0.200876345626142 1
0.18400635311055 1
0.201276326788341 1
0.207343842853497 1
0.208922105126038 1
0.197874143185972 1
0.197833047569923 1
0.190907021041476 1
0.231277145863607 0
0.187252546086298 1
0.204210464998233 1
0.188601239443337 1
0.205969185466036 1
0.18526705060508 1
0.181717024047709 1
0.19013879908922 1
0.205318666821226 1
0.203459705853278 1
0.195551197008927 1
0.189597441112435 1
0.197238327635438 1
0.186036147605829 1
0.182966066179617 1
0.203366719710036 1
0.217093660951949 1
0.186449932962057 1
0.198069110445959 1
0.178863716430746 1
0.198726661161854 1
0.222171142860579 1
0.2152362127659 1
0.194639706256074 1
0.207656637480439 1
0.186389114733658 1
0.199103580963603 1
0.191962127918449 1
0.216309792004931 1
0.181357724897607 1
0.195460096295763 1
0.194381192462828 1
0.18753636862503 1
0.199703789011272 1
0.199474086365235 1
0.199039994231125 1
0.203724868741965 1
0.175114085156285 0
0.200476162196085 1
0.189563688525588 1
0.21042286312458 1
0.219837110960265 1
0.196767954471256 1
0.221575767984546 1
0.198214439302471 1
0.204762923330488 1
0.193173699387584 1
0.202285638529187 1
0.172519184942902 0
0.1880151696087 1
0.216739113714924 1
0.205710740484662 1
0.189087425770603 1
0.206052420742376 1
0.191235087810525 1
0.206066371977904 1
0.198176499778451 1
0.199699601286686 1
0.189542903093429 1
0.217390427752301 1
0.188344304146328 1
0.219468461057335 1
0.201720158552947 1
0.199100459418714 1
0.191625919236133 1
0.200576082393378 1
0.210257460877281 1
0.196866104228968 1
0.196445251089676 1
0.191867229590165 1
0.205701445068449 1
0.204968566362934 1
0.187680602999307 1
0.184413050154531 1
0.178888798129278 1
0.181758839656853 1
0.198484117580987 1
0.206282661003335 1
0.214601631615782 1
0.191992481876171 1
0.198494899368833 1
0.210542438364249 1
0.206863309036728 1
0.205750701517343 1
0.19963159591882 1
0.189899081227275 1
0.194087397876659 1
0.207840826898706 1
0.195875613458293 1
0.209879345981788 1
0.179446024491748 1
0.189599226060615 1
0.197320148192278 1
0.207680375060154 1
0.215699578429882 1
0.198032752932298 1
0.207701689424504 1
0.218987767643258 1
0.202643988621354 1
0.191008776490106 1
0.189457835631094 1
0.204255316393639 1
0.204263766772528 1
0.209501409396241 1
0.19135222332752 1
0.202909025959952 1
0.210146908686876 1
0.188003857601759 1
0.176921150979212 1
0.198549947907122 1
0.19476849597485 1
0.206973066167881 1
0.207516084472186 1
0.181699606663785 1
0.187214082913014 1
0.228635369902198 1
0.205965384883149 1
0.206379516099485 1
0.192675564643321 1
0.208354927331703 1
0.221185490291659 1
0.207924796373509 1
0.210971461634579 1
0.179375181078763 1
0.217679090111919 1
0.195688435788323 1
0.210623917680619 1
0.19574358180173 1
0.201820137581526 1
0.179030679340467 1
0.193928997915811 1
0.203612734562181 1
0.216386062611992 1
0.166760346596417 0
0.216782008743642 1
0.210062004257217 1
0.201462078259173 1
0.204226051736198 1
0.19753732449272 1
0.205109979294974 1
0.204946204524034 1
0.208981480701703 1
0.181043885216508 1
0.19234619416485 1
0.194711129421598 1
0.172164925503476 0
0.193772925404855 1
0.208118618241111 1
0.201554800867712 1
0.20570204131359 1
0.213115986769916 1
0.210368387052067 1
0.204969920326835 1
0.194945944624818 1
0.205607238777943 1
0.191094356659847 1
0.214877044629231 1
0.210466366869799 1
0.207701850550228 1
0.2055355376129 1
0.208020041537179 1
0.196232618420159 1
0.201351409285105 1
0.204576113686699 1
0.180499942086416 1
0.208118022211418 1
0.191684182345568 1
0.210041842705122 1
0.203358685542143 1
0.188987895852193 1
0.207609836463446 1
0.209057878147563 1
0.201361088525536 1
0.219570500001356 1
0.189802829620749 1
0.188150025683654 1
0.207983924160427 1
0.196850031840242 1
0.188543686979776 1
0.187440524775823 1
0.19028410280852 1
0.186866074463878 1
0.200384877916967 1
0.199729174170411 1
0.205320386704135 1
0.195900893204668 1
0.204275082571401 1
0.194842560253542 1
0.18547047348138 1
0.207147045300405 1
0.210088396223748 1
0.20534242437986 1
0.220815278374217 1
0.203473796656306 1
0.193835536573836 1
0.192446530980664 1
0.21496735208317 1
0.184404925028677 1
0.194671837154007 1
0.207501357076158 1
0.211465273592262 1
0.198691432517561 1
0.215377240768547 1
0.193142576739092 1
0.215871913005639 1
0.214895208725338 1
0.199213185456696 1
0.217430340602186 1
0.178394556193815 1
0.20103031200435 1
0.190958194192458 1
0.1872117818036 1
0.219121441083912 1
0.182515179519377 1
0.186098847947473 1
0.207859685395403 1
0.207002393074308 1
0.211053874309646 1
0.207684042711492 1
0.207885265374082 1
0.206578866563145 1
0.184151674970108 1
0.200084594500582 1
0.214614046527477 1
0.204485530157842 1
0.221386349562868 1
0.227740769449045 0
0.202738327221349 1
0.210939295667547 1
0.203016323622981 1
0.190507069580719 1
0.203616907043249 1
0.211500286864772 1
0.190048303768143 1
0.190228934321974 1
0.191318146625197 1
0.218347588984651 1
0.200401719926902 1
0.217261967567339 1
0.205027240982976 1
0.212108243474045 1
0.193727877955839 1
0.203189585145788 1
0.176921392305217 1
0.21307281265209 1
0.194335661628674 1
0.200632596564873 1
0.191497287267084 1
0.195006592707433 1
0.188952590934828 1
0.195642116279415 1
0.200705381654694 1
0.211868431937888 1
0.192499398718925 1
0.204640492232325 1
0.20433781997107 1
0.178807123872732 1
0.183567249013281 1
0.207917161271429 1
0.199078795955896 1
0.206091901727192 1
0.192529304017483 1
0.203453337535684 1
0.201541034857983 1
0.186712931275632 1
0.193276896546743 1
0.200108849498258 1
0.1998189406802 1
0.194542370716353 1
0.201217543168101 1
0.191705319131762 1
0.195460756049644 1
0.214907388864415 1
0.186114142788898 1
0.209140097352733 1
0.209049389104018 1
0.206497711285718 1
0.212320190606741 1
0.188957873461169 1
0.192881652264974 1
0.187811560254207 1
0.212087142587784 1
0.208627800580911 1
0.203039319029146 1
0.206098416052787 1
0.205439967338497 1
0.195999228328713 1
0.2032445534375 1
0.211458231109457 1
0.188162542948535 1
0.196665435170337 1
0.207557744974294 1
0.180039033109204 1
0.205193775420593 1
0.235145129435971 0
0.206901916323759 1
0.184953018291061 1
0.21019834591084 1
0.207055730106737 1
0.182547613561112 1
0.202190107418345 1
0.219749857303633 1
0.215015049626488 1
0.178037347918912 1
0.225028272229691 0
0.192526040813566 1
0.191728691666343 1
0.223281971539167 1
0.206522557597444 1
0.188257141219711 1
0.195091610677607 1
0.194243747790723 1
0.210558671495275 1
0.201339305591168 1
0.20330582197016 1
0.214632361647611 1
0.234243665132228 0
0.208844646427591 1
0.181307821307562 1
0.201058493915704 1
0.182943682214604 1
0.194169646151708 1
0.197818329967587 1
0.190020040884259 1
0.205363397248037 1
0.187911685200707 1
0.194760435681519 1
0.200711640988966 1
0.210882361694253 1
0.201131107087161 1
0.206033899833414 1
0.202147790732821 1
0.208678360591566 1
0.20109697652592 1
0.192217669559612 1
0.210617668727876 1
0.196407778391846 1
0.206278798492997 1
0.196085729366662 1
0.199563739016982 1
0.195905344981536 1
0.200965559356344 1
0.204947242219344 1
0.200096792906113 1
0.180778654955668 1
0.202159939072885 1
0.186271769586491 1
0.20649521253318 1
0.211871648354028 1
0.20354784160636 1
0.204339563590476 1
0.205126676683477 1
0.177486750990629 1
0.17812566714834 1
0.204348890852731 1
0.195302724748862 1
0.206462196549505 1
0.201856098827325 1
0.182984175122128 1
0.206310125284051 1
0.203959293382957 1
0.17006257215802 0
0.211211953345247 1
0.210017001836052 1
0.203057167612717 1
0.209903889898628 1
0.195912987543983 1
0.185078924411635 1
0.199444065042223 1
0.17743623244572 1
0.196327368822622 1
0.210606003728692 1
0.197227034706757 1
0.204046894397698 1
0.209229157866211 1
0.200935980596295 1
0.180944568494064 1
0.189424048204214 1
0.18206720751819 1
0.214105048344757 1
0.192911438360786 1
0.219537721911113 1
0.206846782582427 1
0.172314667303325 0
0.212172296997756 1
0.194879774672038 1
0.228685579726965 1
0.238369655087832 0
0.200251008572316 1
0.201934980157662 1
0.195441890279151 1
0.213714158608175 1
0.192157545776804 1
0.200746502339069 1
0.197901430090588 1
0.19583357652244 1
0.209424693444131 1
0.196568385854962 1
0.187506365548942 1
0.213239486460378 1
0.187022694951568 1
0.189384922774798 1
0.194609381518172 1
0.205331265205715 1
0.203177492328711 1
0.200636140192051 1
0.190767725785374 1
0.192544068834539 1
0.206315024916712 1
0.202554514139722 1
0.209824388412676 1
0.208994482697655 1
0.208117509403591 1
0.201920306171463 1
0.214954984702489 1
0.191160219734808 1
0.189849211812935 1
0.197533549008306 1
0.191700608168808 1
0.187400956571385 1
0.206528473619343 1
0.198785531922927 1
0.189683020627296 1
0.188256860823061 1
0.204674231988017 1
0.197845658208738 1
0.186255603491946 1
0.2039708435827 1
0.181206535961633 1
0.210733955056554 1
0.195173548785712 1
0.201785575927684 1
0.187368853295906 1
0.202291382935023 1
0.173976979654229 0
0.198960722291548 1
0.221656585802288 1
0.183853130567913 1
0.186683988231585 1
0.210335821452512 1
0.207861547293864 1
0.202842487239933 1
0.202992402925082 1
0.207295566542473 1
0.205137184581193 1
0.22022469719256 1
0.193466211469417 1
0.193779113413928 1
0.217772924711583 1
0.211971845201804 1
0.190945393930982 1
0.184759864963351 1
0.208920139114142 1
0.201787149605565 1
0.209380235056301 1
0.194228364739341 1
0.217147279381036 1
0.199823076987392 1
0.224475791159169 0
0.199909377519196 1
0.198925874760316 1
0.189824026010412 1
0.21255821122533 1
0.209055827781355 1
0.208251584930827 1
0.212254543495778 1
0.180464731330826 1
0.200930039824499 1
0.204425803534055 1
0.207076240303025 1
0.204091958959328 1
0.187908642056094 1
0.19767499796194 1
0.220555451431698 1
0.192763156115866 1
0.208830632895987 1
0.210753182386612 1
0.214825955317336 1
0.188949153320178 1
0.194347360087826 1
0.187935952416818 1
0.216599382173699 1
0.207764561878818 1
0.204867313818991 1
0.212935584762958 1
0.180333731736565 1
0.189320238332221 1
0.203791332305768 1
0.178063711746397 1
0.192777386595732 1
0.220622201005504 1
0.184076487451723 1
0.215442712030344 1
0.195948291525545 1
0.189590496907191 1
0.185186030270152 1
0.21527548469722 1
0.201617890734973 1
0.180755602110141 1
0.195525156767482 1
0.205891005887776 1
0.187220863530475 1
0.206424730781897 1
0.210151765379962 1
0.207588497828232 1
0.206023437689417 1
0.201940688364702 1
0.196949026239283 1
0.198548332829524 1
0.203597848423184 1
0.189805537611375 1
0.20584780062211 1
0.197633535808772 1
0.205681047608612 1
0.211524901341496 1
0.195614758800851 1
0.194783216863332 1
0.193197583696232 1
0.180055233044159 1
0.187179385666602 1
0.21515482483806 1
0.197916330971145 1
0.208579108666539 1
0.206715713880091 1
0.217796965767465 1
0.177257883140505 1
0.210317808240445 1
0.193302207871283 1
0.206152457736967 1
0.197244824652282 1
0.191727215779093 1
0.196892621735643 1
0.204628557077955 1
0.177913646469728 0
0.207147467085096 1
0.20949174487009 1
0.216235961871029 1
0.208010780831356 1
0.203677975200667 1
0.19609916190869 1
0.203910289162664 1
0.193309938681748 1
0.214858563393534 1
0.212566550238595 1
0.178906353976529 1
0.201739170983381 1
0.183723111742777 1
0.202934907262472 1
0.219048074434067 1
0.175084416585855 0
0.188926657140298 1
0.208279437305264 1
0.193834872188672 1
0.185765153610849 1
0.214333191390842 1
0.192028474981851 1
0.196494515520712 1
0.202691086041786 1
0.202588338917076 1
0.214890489708893 1
0.192268011288614 1
0.198817139196687 1
0.202218929491268 1
0.223246159705864 1
0.196716780441428 1
0.22151874526103 0
0.216710547320793 1
0.196407814497211 1
0.180222327517978 1
0.185997060935967 1
0.201955014398619 1
0.186061115265653 1
0.202712629055955 1
0.194756492808416 1
0.183044725042454 1
0.196760689724071 1
0.221349040154555 1
0.213707813213201 1
0.22542872749686 0
0.220386236805124 1
0.210694982627798 1
0.202818148461467 1
0.215904452997286 1
0.178628912861426 1
0.20408285609713 1
0.191023674122576 1
0.196588187593809 1
0.209679818721741 1
0.201526909626096 1
0.199921713416167 1
0.195299344667737 1
0.208580442186494 1
0.212765354791644 1
0.227806472525941 0
0.205543383438942 1
0.198841291309629 1
0.198654367449369 1
0.192442810514693 1
0.205637300851898 1
0.222065251231763 1
0.183815784984915 1
0.205956100803752 1
0.192707581434486 1
0.20224990471016 1
0.178928461117944 1
0.205704686263673 1
0.197968935733048 1
0.223497244174676 1
0.191050904352381 1
0.207164961412088 1
0.202921793160511 1
0.193504895858937 1
0.217250387109056 1
0.219912137549407 1
0.181195101357198 1
0.21727071960957 1
0.183639470509723 1
0.178730744189527 1
0.189447604169456 1
0.210488570083047 1
0.183115883867547 1
0.2009840545665 1
0.201164549055696 1
0.195338349757011 1
0.195555813998097 1
0.198247213602558 1
0.189835860997792 1
0.207564602258863 1
0.205545389931372 1
0.206785523914821 1
0.188845589535398 1
0.201090095553985 1
0.220938635540021 1
0.178655770377994 1
0.207091437443228 1
0.195207677597997 1
0.196588407136466 1
0.194953568645796 1
0.198159281349742 1
0.182836979334502 1
0.177166609294229 0
0.184756765533098 1
0.194940656044286 1
0.195896980840929 1
0.172870549693511 1
0.191722861482505 1
0.220719835437233 1
0.207763854022066 1
0.208016996118968 1
0.183780352254326 1
0.196506543570219 1
0.180262879297213 1
0.193396590128403 1
0.218649358009991 1
0.200316809871042 1
0.196424507130724 1
0.217326927856496 1
0.187270205847811 1
0.186180943184043 1
0.213198091492861 1
0.192134768306097 1
0.204285269145757 1
0.20038797992286 1
0.201878932312019 1
0.201585187804133 1
0.192548082123869 1
0.222505921085394 1
0.232352123109677 0
0.204122755091692 1
0.189679540140648 1
0.210272412139577 1
0.222409089832668 1
0.224303125325583 1
0.199199303441844 1
0.216780127650687 1
0.186289660818532 1
0.201457022639802 1
0.199496119442477 1
0.213345168425326 1
0.199844917653192 1
0.196884451591622 1
0.196225054464218 1
0.204641769928596 1
0.20430557843479 1
0.191235219760218 1
0.196907855558348 1
0.202236493386166 1
0.197327613016293 1
0.194357031738853 1
0.200291850913321 1
0.205612560592782 1
0.203835973516253 1
0.210348646162829 1
0.199743695743513 1
0.21141876703616 1
0.201470443771571 1
0.196592150160579 1
0.204513916767771 1
0.194687614546769 1
0.191242134338048 1
0.194372428980051 1
0.198020812557767 1
0.212510531408067 1
0.205139471291779 1
0.199305901551332 1
0.201101564393963 1
0.194625106823219 1
0.192771618392322 1
0.192194120069655 1
0.19886688844519 1
0.204226937747994 1
0.181381322318658 1
0.207108652351489 1
0.207806142558258 1
0.209391654596314 1
0.201561670327949 1
0.201523960470842 1
0.206797594352165 1
0.189413449748847 1
0.177451053979959 1
0.20333535636896 1
0.192104029620341 1
0.201680305364252 1
0.208868528217155 1
0.196410249240651 1
0.19401251150621 1
0.196342765080729 1
0.192497172020797 1
0.200436820308087 1
0.191328653766842 1
0.189502890516239 1
0.203603120838903 1
0.195462838960368 1
0.220971179440951 1
0.211991765909783 1
0.201901589312232 1
0.197639079596727 1
0.202007528346499 1
0.190149304979086 1
0.200760851275182 1
0.201896054861177 1
0.201763172388545 1
0.191704209307416 1
0.198769078763691 1
0.188024946370362 1
0.197649105145104 1
0.20736321341323 1
0.17744469163114 1
0.196684708135336 1
0.201509129951289 1
0.197951807523478 1
0.187148787303016 1
0.191101283791277 1
0.193345242693062 1
0.203785764449118 1
0.185836607863261 1
0.194871135861571 1
0.20449126253121 1
0.205302323794576 1
0.163622677610308 0
0.204428262866916 1
0.19394191998984 1
0.216774413493156 1
0.195616401360628 1
0.202141929708634 1
0.209493122213086 1
0.200436084017598 1
0.18781699544055 1
0.186288056108694 1
0.19826222995081 1
0.219467224069435 1
0.204958622053473 1
0.194041579314404 1
0.205755828485221 1
0.200648814480513 1
0.201445985952068 1
0.195244374358312 1
0.222992575535976 0
0.192210841372872 1
0.198891179732129 1
0.217194794135376 1
0.210856669324304 1
0.200142087318529 1
0.197118252558572 1
0.18509314079606 1
0.205560634354059 1
0.207276756234904 1
0.179535908619502 1
0.204799594875157 1
0.182955023842562 1
0.214131229832428 1
0.192935398169349 1
0.209406973828285 1
0.205325199840015 1
0.195835887262599 1
0.208972751817916 1
0.214855439787102 1
0.179550105167947 1
0.194027240531875 1
0.209290158603057 1
0.204617148539381 1
0.20129529218807 1
0.207737348822399 1
0.201590169092244 1
0.213146298851612 1
0.209620403763682 1
0.211855748204006 1
0.195389246997634 1
0.207903877803151 1
0.218911771057332 1
0.217154202084468 1
0.205007319631974 1
0.183783465363763 1
0.185414897248998 1
0.196825039184296 1
0.211232645582268 1
0.180266862297607 1
0.19828223459429 1
0.188969515791255 1
0.205423045360631 1
0.193669690046046 1
0.212340568475487 1
0.203829696640892 1
0.204057981418068 1
0.218105674393004 1
0.189676756588899 1
0.213304444902852 1
0.197968722362841 1
0.213147519840624 1
0.216657605840327 1
0.195898777543301 1
0.211341289051228 1
0.206135254200704 1
0.208344058746915 1
0.204436781422578 1
0.191618293963133 1
0.207978032403842 1
0.199053077281613 1
0.186532875183998 1
0.197247634855599 1
0.207092783565385 1
0.200619077046155 1
0.194087456613692 1
0.199009352380962 1
0.204676519802057 1
0.203630049105273 1
0.20677973001825 1
0.200892984968998 1
0.201752173889217 1
0.212503999990405 1
0.205863302658371 1
0.204138815819933 1
0.213092512615535 1
0.204740108000765 1
0.192925798512701 1
0.200257583341125 1
0.217497809478642 1
0.210210734489647 1
0.198756254373178 1
0.208920831481003 1
0.215159797300385 1
0.208856338483041 1
0.194481489692781 1
0.187107689015621 1
0.207232453038309 1
0.209496958712033 1
0.185179952577639 1
0.183949394577904 1
0.190126413520306 1
0.185807111139955 1
0.201317020056637 1
0.190593725311107 1
0.203387242603539 1
0.186702916793633 1
0.207256545686874 1
0.196197863988413 1
0.194318517801368 1
0.194140075958632 1
0.205403157595468 1
0.211271037981993 1
0.210941380251754 1
0.17788148764328 1
0.197148907606208 1
0.208663586435612 1
0.204591657584542 1
0.193992206983675 1
0.223032243831261 1
0.211735879776999 1
0.20184638847563 1
0.221059510424461 1
0.196964852854921 1
0.196923286865943 1
0.185264244863497 1
0.192098586031674 1
0.211793514210583 1
0.20357418611112 1
0.21297042675685 1
0.194876597485851 1
0.184176789914436 1
0.209336511758634 1
0.200380068780702 1
0.208523112115066 1
0.198714654146957 1
0.218066414997662 1
0.211858026955503 1
0.201101783495225 1
0.198239335392006 1
0.199942270386067 1
0.175376502813727 1
0.181528296261342 1
0.199677610868377 1
0.204898460206747 1
0.209720849047994 1
0.212797744478812 1
0.208704458179732 1
0.215993734013504 1
0.185310372277106 1
0.19104141667149 1
0.196747992767925 1
0.203380798440299 1
0.199481635835558 1
0.200089462553412 1
0.216334746950725 1
0.202707457376057 1
0.21507798778022 1
0.219022510764617 1
0.207903248129494 1
0.179459610494714 1
0.191160989846114 1
0.199556009853046 1
0.188206474964369 1
0.210709880264916 1
0.19334771413904 1
0.214636027439901 1
0.190391468558149 1
0.204935957005319 1
0.187957464398293 1
0.214332751495694 1
0.207956750565596 1
0.205652188479798 1
0.223588887848527 1
0.186426219715687 1
0.20005730981697 1
0.21803129693898 1
0.198929543021767 1
0.216487155802662 1
0.198805370689151 1
0.205205627075665 1
0.187208251688776 1
0.192165170158893 1
0.185686094725351 1
0.201599625128144 1
0.197201349659001 1
0.18338064701804 1
0.19878201037915 1
0.185725300782236 1
0.192589244160513 1
0.209007353915911 1
0.215573455336918 1
0.204022476616286 1
0.184507251037518 1
0.205847733676227 1
0.206406569466418 1
0.186638981014652 1
0.187177353625911 1
0.18213184896108 1
0.205990129611425 1
0.198159519686542 1
0.197884048820938 1
0.170544662688261 0
0.211559952057585 1
0.202908830154125 1
0.202325368330902 1
0.198019120199633 1
0.219316342042181 1
0.17479555668049 0
0.201345110390748 1
0.222810750883563 1
0.188080505485857 1
0.201440549395288 1
0.200519214057747 1
0.202745192729092 1
0.202388117970255 1
0.207430008386975 1
0.21306246402305 1
0.195488449593423 1
0.199759853041681 1
0.219998741922136 1
0.210966716608489 1
0.217880096558221 1
0.19015722460505 1
0.207837140293327 1
0.193656918450159 1
0.200890447435531 1
0.196389799216764 1
0.197534629700642 1
0.198921586449511 1
0.192563170523737 1
0.206645564437478 1
0.219394013543535 1
0.20141961669445 1
0.188262237921297 1
0.203742786815224 1
0.181664429526614 1
0.202631748204485 1
0.217084594404043 1
0.198309420605057 1
0.209436527425992 1
0.201036338274439 1
0.210453581237137 1
0.204641207213881 1
0.208608884191043 1
0.208950563756861 1
0.187347906792544 1
0.230091809813066 0
0.199418529477481 1
0.227968376633415 0
0.203854529646785 1
0.209414523282426 1
0.195480750907136 1
0.206108406403966 1
0.180343326532622 1
0.214792866321451 1
0.1894037814929 1
0.186511544728962 1
0.203488340820742 1
0.185585284014205 1
0.196867494860012 1
0.198512263847719 1
0.188949425478178 1
0.195558585520295 1
0.191113949951397 1
0.199746149486575 1
0.210635158557115 1
0.190656270417808 1
0.186314157463846 1
0.197035484060553 1
0.201590734518313 1
0.215343872267436 1
0.214845991574004 1
0.225569389856523 0
0.190918899444872 1
0.203782114166234 1
0.215750405282136 1
0.226049339766629 0
0.207368233845239 1
0.20126417370208 1
0.215357567673425 1
0.20357785225847 1
0.203977628040575 1
0.203620184227896 1
0.178090223612463 1
0.210353775494295 1
0.226288386621716 0
0.200388231415963 1
0.189674501513548 1
0.195270228483253 1
0.201200727573963 1
0.221845745140144 1
0.200221944219885 1
0.202711263439375 1
0.185371118175383 1
0.20682685329502 1
0.19862712622814 1
0.200514952776212 1
0.2037680433845 1
0.195813045582711 1
0.205379548462776 1
0.202755229666558 1
0.179480971657853 1
0.21522619419414 1
0.194232453733486 1
0.186964349069939 1
0.191414523841741 1
0.199237769666448 1
0.19911186613749 1
0.222766905845812 1
0.186951523713788 1
0.210699785100148 1
0.194904894246463 1
0.218023496303194 1
0.204195385890999 1
0.205036698655334 1
0.210878576735242 1
0.180401437322054 1
0.182637131387055 1
0.227728395587677 1
0.204907142436055 1
0.215193965409303 1
0.214182974565255 1
0.196617288092177 1
0.194525842574103 1
0.20665071658887 1
0.198272191289568 1
0.203824026440367 1
0.192347254795389 1
0.21092169516869 1
0.195981134356788 1
0.214431682604924 1
0.185540563127889 1
0.189244397687549 1
0.18278471611912 1
0.211638842040089 1
0.187368898630915 1
0.203830390108576 1
0.197278973643739 1
0.199532746843271 1
0.200892319787052 1
0.200261882200407 1
0.194436286632314 1
0.196303023518415 1
0.200347702499318 1
0.204097336468135 1
0.218437373771319 1
0.221134047057628 1
0.211398636715524 1
0.199148098129843 1
0.195959705427982 1
0.218736662768803 1
0.193300030058621 1
0.193898924076399 1
0.217460647371839 1
0.205072436091013 1
0.225354914514852 0
0.193499233242497 1
0.192625832082655 1
0.187212348692581 1
0.197065798797791 1
0.178006025219095 1
0.205548070198285 1
0.191848202851999 1
0.203390947013939 1
0.205304740852639 1
0.200388205667655 1
0.196385755849645 1
0.20670323574953 1
0.208435555450811 1
0.194674605686253 1
0.20757552480047 1
0.194180742627026 1
0.200227801005419 1
0.205344365510201 1
0.184947299242004 1
0.242074285959857 0
0.205089511128055 1
0.195171854040011 1
0.198794667621022 1
0.195350762818337 1
0.210384786006423 1
0.187152087460713 1
0.198102237181994 1
0.194777894809015 1
0.192626493138776 1
0.190455737640695 1
0.20204732985829 1
0.205090120830406 1
0.195541950853729 1
0.221112998787324 1
0.205438084469903 1
0.204358636003382 1
0.202402976563109 1
0.205841646481315 1
0.203077007078456 1
0.200454728118616 1
0.197402934054291 1
0.192375811089253 1
0.180979655115258 1
0.199351245249765 1
0.187773392718932 1
0.19572650822113 1
0.191455665955235 1
0.18194769856013 1
0.211715971020773 1
0.199758400877015 1
0.201846724807055 1
0.198162554110246 1
0.197472836148714 1
0.199545129566355 1
0.211971682033407 1
0.184719777568995 1
0.194529353484163 1
0.2041585678798 1
0.184099211452369 1
0.190899029394562 1
0.192377654180311 1
0.195153508180842 1
0.224664923405663 1
0.195154841263777 1
0.206352344248172 1
0.199678027616831 1
0.187715180768967 1
0.178318220452438 1
0.207020904243166 1
0.22564377302924 0
0.197680147306718 1
0.201635024811085 1
0.195865719909382 1
0.201863259516478 1
0.180150434270511 1
0.197584834569638 1
0.212523884704576 1
0.18816520747323 1
0.199631581082821 1
0.190596224550744 1
0.180128052530091 1
0.20102833170502 1
0.188447539344298 1
0.192186720843718 1
0.199684351254306 1
0.202418989047551 1
0.209617827296785 1
0.201696371797588 1
0.195229012473666 1
0.208381262893338 1
0.199252461148513 1
0.218137896531904 1
0.205774398515334 1
0.193360306896275 1
0.207846343539451 1
0.186381538583028 1
0.187690389819086 1
0.210405192204219 1
0.214336677280389 1
0.211203294473646 1
0.208618380792963 1
0.180916167574703 1
0.199340909041814 1
0.192920543273713 1
0.207638266999606 1
0.211055976417327 1
0.205788150490108 1
0.190248839917998 1
0.19825454626833 1
0.191076022313053 1
0.20895474191416 1
0.203947056461791 1
0.203213659526715 1
0.183474363390968 1
0.212214587391319 1
0.202530754664477 1
0.207999085459595 1
0.202064198962527 1
0.21567222727803 1
0.204951835878392 1
0.185230764805027 1
0.204071527917382 1
0.175109811080641 0
0.185706708513124 1
0.205358556074444 1
0.212501101155305 1
0.194763198949112 1
0.18053512200071 1
0.208315816586487 1
0.205039118408705 1
0.188482530558271 1
0.188876914921993 1
0.212853984377197 1
0.201515528083591 1
0.225583528367207 0
0.198926843150994 1
0.206637048254393 1
0.215596136440194 1
0.199659052201701 1
0.204419488664227 1
0.210554365147196 1
0.198136235455396 1
0.180299789292905 1
0.213992762251081 1
0.213732929690314 1
0.195501614580452 1
0.22210661362664 1
0.210332570784361 1
0.222136627321204 1
0.208858702348511 1
0.209342780478831 1
0.191136133450634 1
0.207903848857328 1
0.226307823229101 0
0.192463465964597 1
0.218225452159511 1
0.201573778795323 1
0.202231333405718 1
0.209136449849198 1
0.218857090601216 1
0.183606806745629 1
0.219428286150737 1
0.197677995686889 1
0.212404912381099 1
0.18554063933351 1
0.219428503977049 1
0.20994755696221 1
0.197532750709162 1
0.188898656449333 1
0.206624584954008 1
0.195965409677456 1
0.216336069243369 1
0.190901767011947 1
0.196050579027235 1
0.209788408401145 1
0.204657951652323 1
0.199883527605288 1
0.213460240891033 1
0.205410213433079 1
0.180401979179501 1
0.197570047877581 1
0.196832333495393 1
0.193810093865255 1
0.199337134793394 1
0.199154367750242 1
0.19183366983168 1
0.192455624499173 1
0.202762731273701 1
0.204646329199392 1
0.205228806990332 1
0.221048594774357 1
0.19891474450881 1
0.203189882438948 1
0.214010710761346 1
0.191964503614918 1
0.193354703722244 1
0.178898758316523 1
0.213229118794221 1
0.203887096416147 1
0.193998300495802 1
0.207324723870445 1
0.19596798405103 1
0.203843433342982 1
0.199384723282853 1
0.199186919031919 1
0.197145129379155 1
0.211829227163442 1
0.197022520691405 1
0.202594601317281 1
0.191214553682762 1
0.219785250849686 1
0.236648056799549 0
0.204086640369317 1
0.213930456911213 1
0.210135093353339 1
0.222509255836917 1
0.197371423724724 1
0.183992360357762 1
0.20810102834592 1
0.21246057804964 1
0.176904073341946 1
0.212635522065814 1
0.194606846174327 1
0.217706860462238 1
0.195755783710145 1
0.199463079575899 1
0.199537412296628 1
0.200579876251647 1
0.196369408873143 1
0.206361038927266 1
0.21165577888406 1
0.192489217291913 1
0.192380606061345 1
0.189644976859444 1
0.19464497042287 1
0.20817850400041 1
0.191011538709453 1
0.206181416694635 1
0.216771905800624 1
0.19715056880418 1
0.23016825519076 0
0.204289106375147 1
0.202405165402619 1
0.191569392346443 1
0.206802373294405 1
0.193595563008677 1
0.196946745668129 1
0.208889249750947 1
0.205233657158146 1
0.220816361537024 1
0.213028710272315 1
0.20860305355633 1
0.196422325134696 1
0.192365772322788 1
0.197479898505518 1
0.202568945251881 1
0.19344120243517 1
0.201804710835853 1
0.195760262402115 1
0.202658578424639 1
0.214396672641623 1
0.183501195472834 1
0.211133775982673 1
0.214894579901373 1
0.20353535136761 1
0.186795604613057 1
0.216906667201214 1
0.193549686535243 1
0.214618852160303 1
0.216749414376168 1
0.199347488351218 1
0.213169635032666 1
0.206560202045473 1
0.205423274933286 1
0.213160461682974 1
0.186665906288931 1
0.180787669434529 1
0.214574285323098 1
0.204225341172333 1
0.188626403192103 1
0.197351730974998 1
0.201269065444901 1
0.224071554255439 1
0.201776038788832 1
0.202433336221105 1
0.219373051514802 1
0.18907905066801 1
0.201461245151571 1
0.210801826272833 1
0.220346834045309 1
0.195578141690911 1
0.195243022936525 1
0.189734917253783 1
0.187671678089572 1
0.195770909939257 1
0.208733661726022 1
0.220158590843114 1
0.200689427531393 1
0.180471696480009 1
0.219428746685413 1
0.203273685646028 1
0.204846111827775 1
0.226046023901824 1
0.19335481054983 1
0.201464891710244 1
0.195973460720702 1
0.191856696292241 1
0.210926536769113 1
0.187969106178368 1
0.218747082783964 1
0.208005755469682 1
0.185758750421999 1
0.212468210963358 1
0.195561206442167 1
0.211640183876425 1
0.200923740248365 1
0.195274536864272 1
0.188072794068174 1
0.213404297075355 1
0.20958724041029 1
0.194442174191377 1
0.196217210450972 1
0.20093067923191 1
0.206969574484286 1
0.198722300036681 1
0.221930779716077 1
0.194338410196692 1
0.21145269075912 1
0.177050123962146 1
0.202293672611785 1
0.185523671059851 1
0.20239416361118 1
0.204860226731599 1
0.204158530115873 1
0.198918035402877 1
0.205539988435746 1
0.219575418069846 1
0.221911985368094 1
0.199564957304152 1
0.216370248932343 1
0.19117280666491 1
0.186338808880955 1
0.213817580757933 1
0.197965710637752 1
0.210975277285961 1
0.20833202966408 1
0.176884202534899 1
0.19218080309002 1
0.19469120944352 1
0.21825433264825 1
0.172456955088728 1
0.200787152590367 1
0.18361228089317 1
0.181587680532287 1
0.197676279610608 1
0.187042642007793 1
0.201977263858629 1
0.176483612906392 1
0.196100346772085 1
0.206434605025792 1
0.188010865694753 1
0.226129683271503 0
0.185470601402874 1
0.215987868460569 1
0.214760881020634 1
0.183829754265652 1
0.200993625539315 1
0.205295156224125 1
0.198264060405668 1
0.183308946791218 1
0.216138718431748 1
0.187172061697029 1
0.186085071020998 1
0.209052384210172 1
0.207220739825767 1
0.228265687094238 0
0.195757272061361 1
0.191414297537538 1
0.219473610715356 1
0.185570935262603 1
0.188595420276207 1
0.205492078780095 1
0.206776615886367 1
0.199378032427602 1
0.214634512594468 1
0.216812930264126 1
0.203267445472881 1
0.19300046097177 1
0.211493244996912 1
0.204300290393503 1
0.189398450968752 1
0.192876652329766 1
0.221201815324309 1
0.195853096381358 1
0.18639240900047 1
0.185849906617783 1
0.202493031837331 1
0.208340707884591 1
0.216618639604248 1
0.201019428529065 1
0.205433957474135 1
0.180230310931405 1
0.206123440493337 1
0.200130776281646 1
0.197022840895307 1
0.212878415841844 1
0.215804913802898 1
0.203832924739722 1
0.17809965795886 1
0.227062577390643 0
0.208848243095718 1
0.192548650057293 1
0.205077484445234 1
0.211193160027016 1
0.196928673685761 1
0.236360067955917 0
0.186619400276061 1
0.195230934423767 1
0.213068329492181 1
0.186504794094152 1
0.205080918023346 1
0.212027966602272 1
0.204616399827529 1
0.194351106751988 1
0.231026162901432 0
0.203970217409266 1
0.193259194068432 1
0.188204308935199 1
0.176009672627982 0
0.225711122543249 0
0.209840900681647 1
0.197142107044351 1
0.203650844042412 1
0.18623395150207 1
0.210199748389732 1
0.211840060986671 1
0.192145908246606 1
0.199319115383939 1
0.208121807555703 1
0.187215220608062 1
0.186684492439712 1
0.183278654440622 1
0.189083507035048 1
0.212544259670448 1
0.193601975388585 1
0.209560838259552 1
0.184954240869031 1
0.200564035960977 1
0.20922094751125 1
0.180896648187249 1
0.188816692139367 1
0.174529223443023 0
0.201877521478868 1
0.195505920642096 1
0.200179130387381 1
0.203174416892931 1
0.193753521555464 1
0.197493186036476 1
0.209533213687183 1
0.206647999527077 1
0.193880689211488 1
0.201469418618814 1
0.184045186516851 1
0.200275671967882 1
0.200141813238975 1
0.192522483140927 1
0.206249267342669 1
0.182910653307396 1
0.185693986044218 1
0.187464867492311 1
0.194155965801406 1
0.208726934670526 1
0.195034744663773 1
0.200035230732204 1
0.190082926763127 1
0.199551222637897 1
0.184607787535233 1
0.194760390951354 1
0.195911713096987 1
0.190471729340644 1
0.193594971263824 1
0.19955843689402 1
0.203908380918375 1
0.205662784663925 1
0.186869011517691 1
0.198324963169179 1
0.219613247168317 1
0.195299920460825 1
0.215462642889908 1
0.191805866660951 1
0.189867201462086 1
0.197790351984747 1
0.195757524463302 1
0.205115680608077 1
0.203835011209655 1
0.203932484749792 1
0.19706232123089 1
0.216844444791736 1
0.199031083668496 1
0.208401581271404 1
0.186661087038214 1
0.219814745507229 1
0.182231630409539 1
0.207916350572334 1
0.207563781144349 1
0.213512858066137 1
0.198909533616395 1
0.194119417589772 1
0.196967889052144 1
0.214090667304259 1
0.198262525965768 1
0.207005302261325 1
0.219908301304054 1
0.188077439181365 1
0.190761076446803 1
0.190882324960296 1
0.188992343967136 1
0.208748888338297 1
0.197106515348144 1
0.200562143050067 1
0.211770776369709 1
0.21373680552836 1
0.204643573753775 1
0.200686851937387 1
0.208170968430157 1
0.204774271690844 1
0.187618243939225 1
0.209655048330139 1
0.19890242716268 1
0.20177814133352 1
0.189284410286145 1
0.200871942040558 1
0.219827692322217 1
0.2185580243932 1
0.2131312319408 1
0.203460927535939 1
0.197064928096495 1
0.215347387240131 1
0.226677837562253 1
0.195770112547979 1
0.203694407249377 1
0.223212399765072 1
0.199958555685901 1
0.223629039275689 1
0.214943786719931 1
0.21172937958631 1
0.199929889859774 1
0.212693029995177 1
0.173480260158085 0
0.211230925400928 1
0.200018015206439 1
0.206808146896866 1
0.188927129675556 1
0.215679497322157 1
0.179476518430205 1
0.216311918050113 1
0.220129714250692 1
0.201772754753293 1
0.21374047021226 1
0.209876978501518 1
0.203640242510005 1
0.193894198369993 1
0.18829683229807 1
0.186367355180759 1
0.189690807770375 1
0.208086257357588 1
0.208002617964975 1
0.191988166930546 1
0.208609238007081 1
0.191217119679318 1
0.209868342734833 1
0.182975317998773 1
0.207929570200886 1
0.207600927605871 1
0.204734236023504 1
0.201632544531867 1
0.209970788002524 1
0.200156296039609 1
0.20286844104952 1
0.182629956919378 1
0.206313146557078 1
0.195744695259606 1
0.211912210982973 1
0.197738627217449 1
0.203664490425942 1
0.18780936496078 1
0.204765789034605 1
0.198442970874263 1
0.203530178720035 1
0.205208292634885 1
0.199126306236037 1
0.221651546902025 1
0.211372422849117 1
0.189149468850097 1
0.191454695684063 1
0.185717204930313 1
0.197234387590226 1
0.214184633135227 1
0.203813522298467 1
0.203667102032933 1
0.189119947350172 1
0.205526623834796 1
0.200903063503011 1
0.217418923613177 1
0.201796603471982 1
0.201555997880085 1
0.191022936380558 1
0.192698681202557 1
0.17651218605854 1
0.230254804685267 0
0.202874666692121 1
0.214130341388468 1
0.205611541917482 1
0.190091917515485 1
0.184749226622063 1
0.191413167891315 1
0.206896822077381 1
0.192166517586871 1
0.177015574169827 1
0.195566574628156 1
0.192792137702868 1
0.188663368678427 1
0.196279813500979 1
0.175493147751239 1
0.189580048913875 1
0.206414599918107 1
0.202917729715925 1
0.209039165077261 1
0.211424607757879 1
0.189479131169674 1
0.178553290781735 1
0.189005818527247 1
0.202124810131969 1
0.219083896559287 1
0.19850201592414 1
0.181378560611951 1
0.190630095218276 1
0.186804926262822 1
0.191493236335798 1
0.209221627371942 1
0.190926964594253 1
0.175981821768741 1
0.18946652627985 1
0.199188331392953 1
0.201081906245684 1
0.210920614596587 1
0.215439802142035 1
0.184070062579455 1
0.200743244733268 1
0.193543852404167 1
0.209222389985188 1
0.201730213783463 1
0.207222579490359 1
0.21099187447586 1
0.201924390246602 1
0.217680504775479 1
0.193052166421766 1
0.220821745433028 1
0.18659923361102 1
0.201259590514864 1
0.194399279145762 1
0.200085236198303 1
0.202830054972406 1
0.206002192571075 1
0.179725511491572 1
0.174628090283273 0
0.215176754784728 1
0.202824270359904 1
0.194022265111181 1
0.204841274681239 1
0.203115928316471 1
0.212516075613218 1
0.188989237674461 1
0.204112715621866 1
0.198658223814049 1
0.19770983414494 1
0.212454675665285 1
0.17195503518264 0
0.189206334691635 1
0.199467128003666 1
0.209362801830074 1
0.215211483919402 1
0.209884146587094 1
0.210033640067428 1
0.214483992014873 1
0.187629008841462 1
0.194172689442151 1
0.198150050540673 1
0.213188102795318 1
0.194903321341457 1
0.194201705189743 1
0.196448849245704 1
0.220489395589365 1
0.190046701988763 1
0.213054162513199 1
0.210860361740045 1
0.197485352729135 1
0.201155908474945 1
0.199530240367106 1
0.200731464729269 1
0.191221946788134 1
0.195381756817982 1
0.213233012532581 1
0.212685865113684 1
0.198397350022669 1
0.205093969652836 1
0.202941882250867 1
0.214403762109202 1
0.224651141128994 1
0.204873860629171 1
0.215381915338762 1
0.218342140135981 1
0.201947057112845 1
0.196971228156258 1
0.204201413407601 1
0.193045078548668 1
0.195174333215324 1
0.201390420532445 1
0.201267907719753 1
0.231908636301665 0
0.200317693277696 1
0.217640193903879 1
0.210572970961498 1
0.191200164595891 1
0.19009067293613 1
0.209743392499583 1
0.196974533555749 1
0.192298528609913 1
0.219515334162764 1
0.175943219037857 1
0.204405814980293 1
0.204920298378574 1
0.201553118348503 1
0.199445285145339 1
0.206391402496742 1
0.173378336858836 1
0.205104556643673 1
0.209310731182073 1
0.19207373704595 1
0.186619085266967 1
0.224389166508946 0
0.191194382795605 1
0.202276677528434 1
0.196892849597238 1
0.198204234143333 1
0.218042774522745 1
0.203921956140096 1
0.219760961167105 1
0.184677672467192 1
0.204962383726849 1
0.225247176887452 0
0.192063419392455 1
0.214795387174945 1
0.211441602736754 1
0.187161356638418 1
0.188084969389201 1
0.201578928075877 1
0.20999688753696 1
0.219264319529419 1
0.195691940686379 1
0.18916627049944 1
0.216267428912463 1
0.212556736307436 1
0.20841050244304 1
0.200050195012861 1
0.203062218122511 1
0.199116859318445 1
0.197668686681826 1
0.199747062965719 1
0.191036315233378 1
0.200469533372489 1
0.219104350394515 1
0.209161140185157 1
0.206208480528217 1
0.199549257168579 1
0.195897141112306 1
0.211572193864785 1
0.20362791191529 1
0.208335657175478 1
0.209548556377766 1
0.190427560551535 1
0.18498943411583 1
0.185990525409084 1
0.185030013273551 1
0.204859806576929 1
0.190071260086575 1
0.192403497030031 1
0.173963681048372 0
0.208414829878017 1
0.21556701462681 1
0.193454370208271 1
0.196558900418533 1
0.208848994456548 1
0.220306470304128 1
0.187627117613258 1
0.183991385269439 1
0.171023082402919 0
0.205540859871375 1
0.202518609124965 1
0.19967881406056 1
0.195773314166472 1
0.210135754686021 1
0.191522883792675 1
0.225054346061426 0
0.223256021057747 1
0.194917865510079 1
0.201953486636372 1
0.202942677995156 1
0.209316905020529 1
0.193881235899754 1
0.204807045645157 1
0.205517786951574 1
0.195119043704837 1
0.206278732027696 1
0.17349036670332 0
0.211298434679186 1
0.202285437509815 1
0.198298231040117 1
0.189674702655311 1
0.19688504417695 1
0.203942768492506 1
0.201036935001917 1
0.203507900724404 1
0.214931104732673 1
0.195434854727992 1
0.20921054355603 1
0.199130763928668 1
0.193040352439361 1
0.17833416585073 1
0.206001858155572 1
0.18531039833491 1
0.222388115799877 1
0.193776251063005 1
0.195606414094837 1
0.193140666036747 1
0.230074096046743 0
0.215279381642199 1
0.200169427074655 1
0.195044992127452 1
0.199567863678998 1
0.206291273045711 1
0.219350003628859 1
0.196100167447031 1
0.199569853534761 1
0.195512167401477 1
0.214449892432844 1
0.183208733226742 1
0.191787659069624 1
0.200536656053438 1
0.20509926810241 1
0.20132493004793 1
0.218333783463401 1
0.184571824064531 1
0.197580527690692 1
0.206436457554436 1
0.212051965664934 1
0.215973913074374 1
0.199826638317887 1
0.188717338275402 1
0.218031557066203 1
0.197233608773859 1
0.193642232421562 1
0.205316624545559 1
0.188266464821484 1
0.186186524685745 1
0.214055352818451 1
0.216201412190385 1
0.176988940290566 0
0.18691271807129 1
0.205037308552088 1
0.166803421200574 0
0.21052112712622 1
0.199798689796747 1
0.1953605287233 1
0.211098536201341 1
0.213422844201045 1
0.210995468358869 1
0.216354013632556 1
0.206444629075866 1
0.202282416419453 1
0.205536748748226 1
0.202816596730558 1
0.210443602856893 1
0.206618363276788 1
0.207164373039843 1
0.20050053563368 1
0.197913352230301 1
0.218926808162578 1
0.20525470703014 1
0.196671896507 1
0.193529117470896 1
0.206242187349659 1
0.187818283590283 1
0.198987829243657 1
0.196227982371403 1
0.220320860342275 1
0.215914650680908 1
0.213834135341724 1
0.206355469946499 1
0.216567141405688 1
0.206790221620747 1
0.19891305566167 1
0.19868479578782 1
0.19571007211126 1
0.190597738682535 1
0.226264196599385 0
0.188504987041691 1
0.209585664989718 1
0.183494280939057 1
0.219208866214187 1
0.188505372171622 1
0.203119432828444 1
0.203117716285014 1
0.191435350942995 1
0.207197807641644 1
0.193717201337587 1
0.21126721076294 1
0.227646423607416 1
0.201640946233322 1
0.207465636876156 1
0.210640948571341 1
0.186715127318769 1
0.188671271508225 1
0.187520568862419 1
0.21559535034459 1
0.187186330829023 1
0.192952493906355 1
0.208511353031214 1
0.203258339577818 1
0.214354224396565 1
0.197701637243213 1
0.187343593005518 1
0.205726256048859 1
0.197591900778825 1
0.200917055169409 1
0.197001708772526 1
0.201975079352844 1
0.193034036743961 1
0.209364445595294 1
0.203942385978114 1
0.195625065691703 1
0.206035344580911 1
0.201572898499129 1
0.185709130966255 1
0.203377054952253 1
0.197611137797869 1
0.185714203381034 1
0.202465722536127 1
0.217109730288368 1
0.182379186738913 1
0.210842405075129 1
0.196796273491328 1
0.194744312610786 1
0.191948365188264 1
0.20625674403321 1
0.169514630648455 0
0.209282323534564 1
0.185759447763369 1
0.214267815859489 1
0.208745863063838 1
0.218087755878307 1
0.17746548507914 1
0.215814423041021 1
0.205852800353507 1
0.196285542211018 1
0.177311022505708 1
0.190749481635473 1
0.183966747899587 1
0.198908497490881 1
0.212870478398968 1
0.198335016482384 1
0.214307392024491 1
0.204023152542737 1
0.184061562293517 1
0.209916780263049 1
0.216233813072182 1
0.209834053101095 1
0.200453621847052 1
0.191990457111711 1
0.193441676797111 1
0.190318523382637 1
0.193512672206475 1
0.198136181290899 1
0.183471895918684 1
0.216620766013813 1
0.206857696742632 1
0.200778316628203 1
0.208192993134258 1
0.21107043165726 1
0.185955833907551 1
0.201927134233071 1
0.188564014741762 1
0.19569908816754 1
0.200496745899467 1
0.204054169142626 1
0.200684975072058 1
0.227158051508898 0
0.2025881144101 1
0.204424829826725 1
0.186246207351418 1
0.197407034124593 1
0.206863633448896 1
0.20259333114356 1
0.206251086167115 1
0.20187244119653 1
0.200702105562764 1
0.190639438435453 1
0.20989353828445 1
0.170308843547783 0
0.206357800841654 1
0.202518153233115 1
0.199681857814938 1
0.211171225153173 1
0.194967099002431 1
0.203853100597662 1
0.214964386560306 1
0.214262948900522 1
0.204577446366158 1
0.192722737201628 1
0.207446212577867 1
0.194710728472031 1
0.194974813746522 1
0.174450139677553 0
0.197516737895844 1
0.203202057715871 1
0.185177908298705 1
0.216696683406049 1
0.214818057766194 1
0.211277221074721 1
0.212434769938103 1
0.209902388400026 1
0.198748257545855 1
0.204842416617602 1
0.19061022145821 1
0.201319326150986 1
0.181320032083635 1
0.185302495626671 1
0.184828909111543 1
0.20698963747415 1
0.216647744969038 1
0.190735696182375 1
0.190670629861234 1
0.200194366748065 1
0.200618480822168 1
0.199622361751116 1
0.181849824393383 1
0.189818723367421 1
0.213396203208938 1
0.188402244219343 1
0.186831980888973 1
0.218012410076939 1
0.176712542857002 0
0.205834880594183 1
0.214608838768992 1
0.199805505958499 1
0.209189672927599 1
0.199915780568851 1
0.196933292342836 1
0.213703330363516 1
0.184555409639364 1
0.220825124243414 1
0.200527477890425 1
0.186965203134152 1
0.224102308684936 0
0.181848410082899 1
0.19491433504203 1
0.190714629526578 1
0.192422696461716 1
0.193381310345132 1
0.186157041486867 1
0.212569931437513 1
0.211260519381088 1
0.204085909352615 1
0.209299838494964 1
0.210565119578356 1
0.206242966534129 1
0.210897082605024 1
0.204808805183252 1
0.194645586224157 1
0.194085355644269 1
0.1852483347506 1
0.201232330961894 1
0.206135405527383 1
0.206508221586377 1
0.197692137933749 1
0.203022323623216 1
0.203207103026467 1
0.183639920514596 1
0.198107118098467 1
0.219787702258128 1
0.212583449419149 1
0.194288385282872 1
0.198629421601631 1
0.175261318473078 0
0.205236623943626 1
0.201857297181342 1
0.200840443679686 1
0.197826974057616 1
0.206830984929277 1
0.20310689190187 1
0.206303610271193 1
0.187080526649819 1
0.195761531053573 1
0.197606178408825 1
0.208920218421601 1
0.223739627888107 1
0.208334751509521 1
0.213980688491942 1
0.202195227655216 1
0.20634016373622 1
0.196953651279244 1
0.18730110640664 1
0.20139778517132 1
0.209989176751835 1
0.190955022505059 1
0.190572379515915 1
0.206366057834252 1
0.18197919717583 1
0.19146928809163 1
0.217319737743274 1
0.177376506613727 1
0.202294780955211 1
0.207789757797711 1
0.211495901998894 1
0.202099639079366 1
0.204021875624131 1
0.205935950495213 1
0.198893664993305 1
0.222333349268981 1
0.205370364996852 1
0.196629037595404 1
0.19577764983244 1
0.206005045331368 1
0.207963426003261 1
0.188035963743012 1
0.203649325657794 1
0.206690943188051 1
0.184911081837684 1
0.219947787736683 1
0.204959115471773 1
0.207334467746106 1
0.224469296868951 0
0.185005294552169 1
0.196850774091728 1
0.198972141182886 1
0.231585942219755 0
0.198158508513807 1
0.191852142976269 1
0.194864547918316 1
0.199941445031735 1
0.217158555165416 1
0.209456178948471 1
0.212207073738303 1
0.199347070485705 1
0.20805813399312 1
0.204803925685291 1
0.20433020860519 1
0.189039298354475 1
0.211467372793368 1
0.204557014968442 1
0.189207830250419 1
0.220994423869546 1
0.197287255573197 1
0.217408481534405 1
0.213274950346411 1
0.189004095392748 1
0.189491385654661 1
0.221915125697636 0
0.220429141241086 1
0.183209394456205 1
0.183748511222874 1
0.211374764519115 1
0.198346288989644 1
0.212706905967188 1
0.19974904497056 1
0.206279128286191 1
0.201567021363307 1
0.205132761323333 1
0.189522025035364 1
0.196763113637507 1
0.217895739588796 1
0.190224847114122 1
0.206643519367928 1
0.20421874567018 1
0.218748481881279 1
0.199620133737181 1
0.196511723618246 1
0.180171824526678 1
0.203990299177559 1
0.201597622302226 1
0.1839345967362 1
0.202467644217505 1
0.207378896067315 1
0.205799600107344 1
0.199541622858415 1
0.180424169967816 1
0.22297991522155 1
0.20859572780205 1
0.217088801706586 1
0.178200660376872 1
0.208690345806764 1
0.215391758349804 1
0.201766873560395 1
0.19747441645831 1
0.223765888510751 1
0.171249389157347 0
0.204115830532459 1
0.192549294538376 1
0.205738396338004 1
0.211326687667482 1
0.203292849737839 1
0.189492346670123 1
0.201072311587564 1
0.218150606312456 1
0.171352016042492 1
0.20224255480913 1
0.193516267317289 1
0.206458255744213 1
0.195120918094056 1
0.202987887357073 1
0.219081694683413 1
0.196544740005195 1
0.199859955725393 1
0.198530093970564 1
0.190767795690165 1
0.206907815344594 1
0.196042108567642 1
0.213689485784342 1
0.199857641289676 1
0.230446439488114 0
0.218836372027228 1
0.195075940386758 1
0.188301341650832 1
0.182568301109134 1
0.195703780888669 1
0.17911245275444 1
0.21115018927752 1
0.213531494867265 1
0.204933268580528 1
0.19995026702764 1
0.206041822703843 1
0.201839063036131 1
0.207325631904965 1
0.209739230295716 1
0.190316725918999 1
0.168715781473888 0
0.184889922541446 1
0.204697361569673 1
0.200060178360178 1
0.191785234523897 1
0.183403820166541 1
0.212413634170835 1
0.207347080940161 1
0.246454117217641 0
0.221858841362733 1
0.204279363587095 1
0.239808185237717 0
0.220211757625921 1
0.204222179046957 1
0.198060403746096 1
0.198998011701792 1
0.221448552423359 1
0.199478695315516 1
0.183639182492039 1
0.196590457986898 1
0.18293420745913 1
0.183940233390877 1
0.202771637744962 1
0.199890642609078 1
0.213542151010805 1
0.185033340323901 1
0.214013206335005 1
0.217129130810737 1
0.209261512917273 1
0.205584006965398 1
0.196242170691112 1
0.21455341380887 1
0.20236660205662 1
0.202801275467566 1
0.185386782770094 1
0.215649990042199 1
0.205425519297066 1
0.199337826566167 1
0.205730259129238 1
0.186105091239569 1
0.194853678802898 1
0.22776849121327 0
0.204737783862495 1
0.19927369743393 1
0.219107806097286 1
0.194571616394589 1
0.209096396696702 1
0.212439113273126 1
0.189042932265241 1
0.213057435961926 1
0.193748072966898 1
0.191439780799728 1
0.174164807253777 0
0.218963461828751 1
0.193794432717759 1
0.214080675322319 1
0.18764543131899 1
0.183346964983542 1
0.18925505610453 1
0.210729581286501 1
0.221220739681973 1
0.204258660304171 1
0.19666844953396 1
0.199053143062157 1
0.201891385223443 1
0.200099544754434 1
0.185940526974702 1
0.187202699351213 1
0.172069516610909 1
0.200543938704873 1
0.211239212418727 1
0.19857741887406 1
0.201277915291165 1
0.200383556580296 1
0.220757120820029 1
0.208013422571507 1
0.195334780046391 1
0.175009080390386 0
0.199244390720864 1
0.201324766559428 1
0.198802915548186 1
0.190128558766739 1
0.195642545475597 1
0.208109857219905 1
0.215035470435127 1
0.218096505038781 1
0.214053049031627 1
0.214056126035022 1
0.214670238725756 1
0.17976880719999 1
0.192463958511576 1
0.184165239110631 1
0.188464067366318 1
0.169333428962191 0
0.215552287492657 1
0.202815662304873 1
0.182953827640115 1
0.207805458806075 1
0.194417650316266 1
0.22351939655654 0
0.212780314506326 1
0.190644536564967 1
0.1832668652412 1
0.210580484046965 1
0.19501472956276 1
0.207332235581492 1
0.219054962731833 1
0.20787307477991 1
0.20149528974137 1
0.199379512786981 1
0.188694254306142 1
0.194853524392618 1
0.22801164252556 0
0.2251842468467 0
0.202560547056702 1
0.21250649787483 1
0.208323127475689 1
0.209700057201573 1
0.199406257157867 1
0.177569801542997 1
0.18692480011137 1
0.20475007600945 1
0.184522059208164 1
0.208364706196649 1
0.207801789725167 1
0.182666145480726 1
0.194118519646006 1
0.19160283638969 1
0.194872711256466 1
0.187889118099487 1
0.183257484347164 1
0.206127741586894 1
0.221547506180713 1
0.196873447919715 1
0.218206122091433 1
0.179734834366819 1
0.208562818465798 1
0.213634872382453 1
0.188605560410389 1
0.210934655114986 1
0.213941712512902 1
0.20944988764942 1
0.194437456513056 1
0.213501711536596 1
0.209408462217883 1
0.211595581383944 1
0.207081736576449 1
0.207240066985909 1
0.213133616972698 1
0.186714855307261 1
0.197131096305485 1
0.180008695878506 1
0.186170733287245 1
0.188766250164456 1
0.19838407077106 1
0.199811982677784 1
0.180337531986478 1
0.218489126610004 1
0.201185031253741 1
0.218686494119832 1
0.192025428029681 1
0.212324913093882 1
0.202101102523302 1
0.221252619861202 1
0.207702129020837 1
0.227421005070152 0
0.209533237233158 1
0.202408988699508 1
0.22408119805461 1
0.213972099732333 1
0.211100907985346 1
0.180078700557634 1
0.206608949901648 1
0.211678925463992 1
0.198682299291504 1
0.222147064259376 1
0.201376138876076 1
0.195421003680573 1
0.191580641700133 1
0.203228229658501 1
0.213399459176008 1
0.214057908686904 1
0.216355459125337 1
0.198407276786812 1
0.181997570961754 1
0.194729942525841 1
0.187335733951636 1
0.199801488831614 1
0.218033648783048 1
0.194995359421706 1
0.20222133840238 1
0.177193146916825 1
0.186935978389438 1
0.207801521345971 1
0.195797272911465 1
0.207453919616248 1
0.190646814201807 1
0.182115724709876 1
0.195157602903074 1
0.209305771281931 1
0.19452068639683 1
0.217192742876168 1
0.186079813717878 1
0.211037605734695 1
0.217638222959437 1
0.208096059878349 1
0.215066824835376 1
0.195361535712706 1
0.181963440190467 1
0.21783969215587 1
0.190047046329312 1
0.200647760889435 1
0.18574751854476 1
0.20963368812781 1
0.182896464525187 1
0.204439724977902 1
0.177036635425443 1
0.226815469439287 0
0.185438856521695 1
0.192705536320852 1
0.195892390135518 1
0.206511746802773 1
0.183847188542847 1
0.206991053373938 1
0.220841717831195 1
0.202187505215957 1
0.177233783663626 1
0.186679364641019 1
0.182625758114978 1
0.20633080405382 1
0.200797893012161 1
0.201145228285779 1
0.210947706444734 1
0.207681759094568 1
0.190365222239775 1
0.211655160583743 1
0.194937499654632 1
0.211621543110807 1
0.219655494665942 1
0.195262408747044 1
0.195989148969327 1
0.182735606864871 1
0.213007088044869 1
0.195064676671374 1
0.201837451452538 1
0.212429403076305 1
0.212479159005413 1
0.19578509010687 1
0.191933432846435 1
0.204952684119239 1
0.206430646311178 1
0.18542387502777 1
0.18849580378165 1
0.191052144907004 1
0.196904908394242 1
0.208382580915474 1
0.21319830143832 1
0.221659202548129 1
0.213613758710137 1
0.187098058127363 1
0.205631819576305 1
0.193786402679996 1
0.192922153988435 1
0.201191128320862 1
0.198503848133942 1
0.214786681758061 1
0.19961619344119 1
0.193697930212666 1
0.1885837573093 1
0.206731099096286 1
0.186225401245868 1
0.172189964068433 0
0.210509349104465 1
0.192138933673032 1
0.199733774504984 1
0.204360628118021 1
0.190434418301386 1
0.212196303382574 1
0.215890714419974 1
0.194772381189347 1
0.200278822843719 1
0.203556351560959 1
0.20486261800021 1
0.184645875580648 1
0.207495044587065 1
0.201447243213409 1
0.206284015488151 1
0.207815865469878 1
0.207288364450399 1
0.219032861293925 1
0.201768254075362 1
0.18847189901597 1
0.194345982150126 1
0.15689741735052 0
0.211483709648335 1
0.205407072511478 1
0.194143521273882 1
0.227962331610264 0
0.188666153333288 1
0.210653731523853 1
0.177494999462422 1
0.190224645926049 1
0.206679134683108 1
0.201067254171848 1
0.202470632058922 1
0.198781296662522 1
0.197493714124553 1
0.206462753184989 1
0.196436463380468 1
0.185526999120215 1
0.200147695738188 1
0.212966380702538 1
0.194163951136038 1
0.195296124326525 1
0.200767717655788 1
0.193174646308705 1
0.204878125714586 1
0.186946870228207 1
0.213737126749062 1
0.206863156529898 1
0.206170574045575 1
0.188489592341548 1
0.20515568491517 1
0.184100480348543 1
0.218380043102265 1
0.204435386306467 1
0.175010446201236 1
0.199639544739654 1
0.203029654957558 1
0.187386578117616 1
0.204613964838444 1
0.196858519168438 1
0.207029743220001 1
0.200617949701533 1
0.202001902944466 1
0.187153767633526 1
0.20556000942674 1
0.182313221446772 1
0.22135090237649 1
0.220683841510931 1
0.210081160916604 1
0.194728944839108 1
0.198924296082752 1
0.190210646873626 1
0.189480169912259 1
0.207340541609707 1
0.222372305367241 1
0.204398093162659 1
0.204754197383055 1
0.199850073786218 1
0.193727398551168 1
0.215372678120993 1
0.202577885804812 1
0.204778960287704 1
0.199390724774223 1
0.219588010177635 1
0.18974203690947 1
0.214932687108339 1
0.204415200420214 1
0.195632499013292 1
0.200843920756839 1
0.195878250605166 1
0.179111973401437 1
0.185934473313912 1
0.218867241394256 1
0.202668167341783 1
0.199246845810272 1
0.206250885184953 1
0.199296806849817 1
0.191025543233021 1
0.191987498474 1
0.196738846953372 1
0.218493342450022 1
0.211503579416876 1
0.222048828185212 1
0.207300258763536 1
0.165653731723976 0
0.186208919618735 1
0.193084316280641 1
0.196956520063787 1
0.225192469039823 0
0.210737849279649 1
0.197489638686142 1
0.195868184231617 1
0.190240677899321 1
0.191498433901214 1
0.201668884224087 1
0.198785819954777 1
0.206758282741596 1
0.198545235664118 1
0.189492872498897 1
0.196480000141998 1
0.200419463182214 1
0.214517251374805 1
0.206745542923804 1
0.215173198387427 1
0.188700092683506 1
0.20015597087984 1
0.214693443435238 1
0.171447823346364 0
0.201992216160788 1
0.224541012481504 1
0.186620871443148 1
0.194796860933273 1
0.212317930053919 1
0.192966996545021 1
0.19620516262489 1
0.200109327833942 1
0.205148677910893 1
0.193831570714522 1
0.215930355414161 1
0.199035465786744 1
0.209284314638783 1
0.201657982426863 1
0.196878106876127 1
0.1823883392557 1
0.174888751878315 0
0.194694905767265 1
0.217818901288461 1
0.200003069371389 1
0.186916482768834 1
0.21958395148804 1
0.212831245303253 1
0.191352547036406 1
0.20153425001609 1
0.198917246636742 1
0.206207889989059 1
0.199790901452177 1
0.192481624109405 1
0.210807401791619 1
0.190500496418924 1
0.209464523626885 1
0.205072027471635 1
0.191433452261505 1
0.204058400178443 1
0.211727611045645 1
0.213456383767492 1
0.222966940360873 1
0.200684437768651 1
0.196170106847516 1
0.194518011756283 1
0.200266199056292 1
0.196082703095409 1
0.220062761619407 1
0.20741092590502 1
0.204115500925911 1
0.188431401070534 1
0.195980925628382 1
0.199456760204913 1
0.208022363669269 1
0.186549902135737 1
0.19033093598116 1
0.20828883072101 1
0.203274655645325 1
0.200043011235358 1
0.200438819917872 1
0.198483015259158 1
0.200690437094789 1
0.225518611035795 0
0.191699563653169 1
0.202159752206914 1
0.207063873043999 1
0.194133134361739 1
0.185034091876229 1
0.208385824232416 1
0.191432278656053 1
0.185789677690171 1
0.199143770639585 1
0.202509041127037 1
0.19544919467191 1
0.209954595939579 1
0.224527463770463 1
0.189446125470313 1
0.215839726837614 1
0.203393892736894 1
0.183329368571256 1
0.200134334685759 1
0.198694028448574 1
0.180488031957121 1
0.18725181980464 1
0.192108786585326 1
0.210368831608646 1
0.219773539837651 1
0.206039686272014 1
0.199534750369315 1
0.208127403181903 1
0.216633160103836 1
0.202307998244337 1
0.216696071334896 1
0.204742658700843 1
0.195901271984161 1
0.206687496442866 1
0.220764935962085 1
0.170298895386975 0
0.196840209017572 1
0.207220121587321 1
0.194209855407461 1
0.196241097583542 1
0.185696620261343 1
0.222368718352616 1
0.191567722016016 1
0.210112578397002 1
0.192771062517595 1
0.20560462710566 1
0.211530070995636 1
0.220253205520398 1
0.193137200599522 1
0.172778261916106 0
0.198510444122267 1
0.19836822119682 1
0.210879380717728 1
0.214097685015806 1
0.202369347562602 1
0.200611217276274 1
0.205740028344639 1
0.210316954647765 1
0.188923766022606 1
0.202772499999747 1
0.193012460890154 1
0.196039385217273 1
0.203582064048365 1
0.177190592062549 0
0.20179167563875 1
0.214066131578975 1
0.19392302220357 1
0.217934325534272 1
0.21650624389238 1
0.188247233998919 1
0.194036013386625 1
0.212329527992906 1
0.196943649918419 1
0.203965739107539 1
0.196089106373637 1
0.190509733704663 1
0.211109905539299 1
0.196782359946886 1
0.216178554503281 1
0.21548228696702 1
0.185477984228241 1
0.184583915252882 1
0.216150956730639 1
0.212965133422501 1
0.186753974930508 1
0.194100222289662 1
0.180905517552765 1
0.187906722324925 1
0.207920342753089 1
0.186289073923394 1
0.195974304062918 1
0.194765586550411 1
0.206815039836466 1
0.208113554366841 1
0.206905635996276 1
0.199824819662387 1
0.196467088331045 1
0.188053815828844 1
0.208065980012942 1
0.21253635566827 1
0.197494460938774 1
0.21330934105948 1
0.180193048541455 1
0.206524140585053 1
0.20079591070048 1
0.204720305462581 1
0.202396780060146 1
0.208128471860997 1
0.20294769341997 1
0.206616605311338 1
0.17505622349333 1
0.195525060841627 1
0.20391943013506 1
0.189230052071975 1
0.191879291548484 1
0.196582161968518 1
0.197833931834988 1
0.185833688906461 1
0.186090435899071 1
0.202275772586805 1
0.194185020976051 1
0.203563960552903 1
0.186610878903663 1
0.203939007018867 1
0.227383739570793 0
0.19871123960158 1
0.206743085309837 1
0.18401191756802 1
0.188918195760146 1
0.196423377082531 1
0.223148051171881 1
0.200396917955068 1
0.195059155102704 1
0.182780123951725 1
0.216336278891687 1
0.186164426154323 1
0.225623180101735 0
0.190213887231403 1
0.192521086884465 1
0.184342775703204 1
0.209975798913621 1
0.196774214320592 1
0.195842187027432 1
0.20731179530468 1
0.208066523560151 1
0.209174437042338 1
0.221090182491155 1
0.194202640316744 1
0.209677225673338 1
0.194955740595127 1
0.204501821521196 1
0.202144843341862 1
0.1970359357891 1
0.199268550861321 1
0.173975008473708 0
0.190321233842604 1
0.204445580071188 1
0.190724777085363 1
0.184138239579251 1
0.214412752472559 1
0.191269846043078 1
0.190994848714879 1
0.201405245626268 1
0.199796674885842 1
0.193463111446771 1
0.201168525901286 1
0.208646438515106 1
0.201219523216855 1
0.19172055232323 1
0.1744120599316 1
0.216954873094687 1
0.214113154519703 1
0.206125097081228 1
0.20935502040255 1
0.216318440441363 1
0.196342814547945 1
0.185839114979616 1
0.208634032740341 1
0.210628255220405 1
0.200910155584878 1
0.201616665008849 1
0.187588075504138 1
0.205348181548447 1
0.209115023094788 1
0.206750991246721 1
0.203838285264395 1
0.191871894927165 1
0.199136280138795 1
0.206094249561116 1
0.192018424026026 1
0.197534115668093 1
0.198021106767337 1
0.216071107481567 1
0.198994201464577 1
0.206404715711227 1
0.183143927887182 1
0.217365540712582 1
0.209295545544302 1
0.193858636099137 1
0.204369078075479 1
0.202235279414999 1
0.216610462107894 1
0.184001080319361 1
0.206265239018563 1
0.217536332832008 1
0.209519605012888 1
0.216373758742207 1
0.208373019159911 1
0.208042507244868 1
0.202853121314316 1
0.210769901312804 1
0.188502160052034 1
0.195449191102988 1
0.207040049967879 1
0.185766938048512 1
0.179686971872355 1
0.188130898714451 1
0.208268306143542 1
0.2082497360877 1
0.237894707925231 0
0.201150217226931 1
0.212245120208325 1
0.183510493411841 1
0.187221628408935 1
0.19523236082043 1
0.197567017477064 1
0.201963357191602 1
0.209939838765832 1
0.214457459502402 1
0.204258204326171 1
0.199730732275005 1
0.206365754810578 1
0.19296671307052 1
0.20701204332658 1
0.201697595990539 1
0.194053283105147 1
0.204153196999593 1
0.198584202639464 1
0.208048971932284 1
0.186062140543224 1
0.20019017450681 1
0.204608384078842 1
0.194896497991878 1
0.185100246628793 1
0.202518235407194 1
0.191124477308179 1
0.185202370886841 1
0.199945376633148 1
0.199072254567508 1
0.202900857192071 1
0.198170475351194 1
0.203032690329284 1
0.189066064318418 1
0.192075354207044 1
0.199388369839542 1
0.204408962286314 1
0.188985517183371 1
0.194071745578998 1
0.202360404404861 1
0.204052036294213 1
0.206272319912566 1
0.204790866485115 1
0.198052739380069 1
0.220593177079371 1
0.198197460963904 1
0.191007874771026 1
0.20068072756584 1
0.217655761505574 1
0.199635857024654 1
0.198491685465909 1
0.200347612096789 1
0.187095584648294 1
0.174648465764195 0
0.19661182540123 1
0.185503062910727 1
0.196210621963434 1
0.200834148118829 1
0.21568304751512 1
0.205798212859857 1
0.200268044853267 1
0.196343768268765 1
0.185133261637317 1
0.178171268822991 1
0.167373136947986 0
0.200054856742468 1
0.189289500822442 1
0.191454488352542 1
0.224436719553506 1
0.201608450967268 1
0.197503471158757 1
0.195764812206365 1
0.205037979567036 1
0.221446235559878 1
0.193700901576647 1
0.233078093807937 0
0.208699914609821 1
0.196930025694297 1
0.202360214650952 1
0.195242338807522 1
0.179893727901969 1
0.20345968117752 1
0.197176707713092 1
0.208725122629802 1
0.190328356719988 1
0.202185791226606 1
0.198453360265039 1
0.189016011164495 1
0.189023815025786 1
0.20296233000074 1
0.198042515451878 1
0.208117746417208 1
0.212559767788941 1
0.197322627886532 1
0.207043838542237 1
0.20916955199707 1
0.231121279545776 0
0.189600719084769 1
0.213915826058987 1
0.201823825102443 1
0.199246723095992 1
0.191127837207383 1
0.189302445519847 1
0.23316925110427 0
0.189032760424155 1
0.202058183481616 1
0.201746893482605 1
0.214963162899129 1
0.190128534593411 1
0.212369545542949 1
0.185472669202134 1
0.207890349509856 1
0.203732280002963 1
0.202877224403733 1
0.214619237679204 1
0.176594079021337 1
0.215546619090975 1
0.212113900716664 1
0.209672339192546 1
0.194711224359536 1
0.187985528454022 1
0.203742071530908 1
0.214743583497831 1
0.209999793829269 1
0.194758464216719 1
0.183825175741693 1
0.203524405482251 1
0.175078702722229 1
0.210365727857561 1
0.20252872261871 1
0.201184404931226 1
0.215169295848063 1
0.202738579048574 1
0.182468433442023 1
0.201071412840763 1
0.200838846119923 1
0.208079278161566 1
0.195381368767197 1
0.209305803878964 1
0.196847460881921 1
0.21516046492044 1
0.198101458916592 1
0.217689959848081 1
0.195432436975056 1
0.196978842001987 1
0.206513732105552 1
0.203606729653025 1
0.201017779980859 1
0.204893043465812 1
0.215401556725812 1
0.225321764637586 1
0.197637937027083 1
0.204035204250858 1
0.182804679157308 1
0.21081458634717 1
0.191385356990378 1
0.193543731274361 1
0.215060716941416 1
0.215137718009098 1
0.189009278912176 1
0.213684145044219 1
0.239383059346873 0
0.208840801045123 1
0.209410677555864 1
0.183887681638 1
0.178406440286493 1
0.189094972591192 1
0.188102775590069 1
0.195297910422575 1
0.189764663605523 1
0.206526726945177 1
0.217215102921019 1
0.184699926191292 1
0.202860195979385 1
0.198690922374884 1
0.190564080572313 1
0.185125080447499 1
0.210837837895016 1
0.216970220034061 1
0.200876055630811 1
0.178513524890035 1
0.197090936722106 1
0.197899294121837 1
0.195910989886963 1
0.204731042411904 1
0.186781151456318 1
0.194756706752892 1
0.206792147555109 1
0.203110116850706 1
0.207722125694582 1
0.18497182927353 1
0.224090517873042 1
0.213020654202936 1
0.219240549405765 1
0.223199467334581 1
0.190633618767989 1
0.192547710876457 1
0.202311629599962 1
0.208859462367843 1
0.217675582792774 1
0.191390916839237 1
0.172605880217911 1
0.199405452604651 1
0.209442453389737 1
0.200386634388534 1
0.217275821429297 1
0.199095998236845 1
0.186009216132635 1
0.180248684416314 1
0.209705928125778 1
0.211052336864071 1
0.177201149469088 1
0.190253869234553 1
0.218940804480562 1
0.208167754523907 1
0.186908674898896 1
0.216967614206528 1
0.211348720564033 1
0.192581035676293 1
0.215665576213256 1
0.209317897003328 1
0.205482180003005 1
0.211975960150551 1
0.206877559680435 1
0.203841680146765 1
0.207808609646047 1
0.186951052969357 1
0.197060461686626 1
0.209036954349537 1
0.216187673515124 1
0.203852527590141 1
0.225939874362732 0
0.204406529240771 1
0.201799669280934 1
0.197570966192388 1
0.171763169022919 0
0.191035882262666 1
0.197684604418239 1
0.220624936045749 1
0.196369099952687 1
0.197256863723278 1
0.203938442458287 1
0.186254010316102 1
0.184750776816383 1
0.205983593502916 1
0.20463392874797 1
0.220943901758929 1
0.201976726937928 1
0.202474983044973 1
0.203155052977351 1
0.220844442745856 1
0.190807935715744 1
0.209259032342271 1
0.207897006430264 1
0.205069060229935 1
0.194955389991561 1
0.218931539027939 1
0.19795114351999 1
0.198934949326893 1
0.203916618603843 1
0.194321999475912 1
0.211616613884102 1
0.197771437916167 1
0.183634384077081 1
0.208059908860659 1
0.193865325767088 1
0.197660065817815 1
0.204622406371267 1
0.189128263544608 1
0.191074247425862 1
0.205061807389556 1
0.204913568833145 1
0.199229275524492 1
0.207591685207345 1
0.199431284606277 1
0.21302107454993 1
0.216704397441094 1
0.206615360358691 1
0.199665427410621 1
0.222339169315343 1
0.189061847413733 1
0.19389345542001 1
0.20189936247409 1
0.20668118790231 1
0.185212600492343 1
0.199162900537666 1
0.203693489828901 1
0.197812703885516 1
0.210788234959716 1
0.19952819635696 1
0.198059657250245 1
0.217458525758546 1
0.208413367391063 1
0.221620450053215 1
0.204649161826846 1
0.181415552210901 1
0.205667794025389 1
0.18909263242328 1
0.225828565392755 0
0.226579120633863 0
0.214583308058006 1
0.214864215965786 1
0.201455379944499 1
0.195696848000582 1
0.215769918367115 1
0.191032488726868 1
0.202596302601179 1
0.19994544027914 1
0.206664534377641 1
0.19579947477327 1
0.2172569381596 1
0.190557404400371 1
0.189448155304442 1
0.212097111570761 1
0.197439494816086 1
0.209875268653911 1
0.191946096238159 1
0.207195087387653 1
0.191213782098906 1
0.192993737081142 1
0.187148211165045 1
0.191928694581348 1
0.207352300327132 1
0.197869953442208 1
0.200484510192331 1
0.198107246943341 1
0.196447707951348 1
0.205761298156879 1
0.209966242884453 1
0.210492673874532 1
0.216295177409666 1
0.19671945360513 1
0.193240876021818 1
0.187314064635332 1
0.200357005155303 1
0.17150211564319 1
0.19818888301944 1
0.212623296347403 1
0.224880215900777 0
0.180329887005002 1
0.190328331402624 1
0.199683702158904 1
0.197689554736276 1
0.203105093160847 1
0.197871310741939 1
0.187206604562403 1
0.207353453265638 1
0.196764372146247 1
0.208204656802982 1
0.19916354857087 1
0.208487615136051 1
0.195039296049585 1
0.209732193625628 1
0.185388472077523 1
0.199717075134228 1
0.202000280518433 1
0.207347088757359 1
0.210158764488127 1
0.201116600875139 1
0.175882081874031 0
0.210587746338732 1
0.192838233692729 1
0.212475427613381 1
0.193839338506415 1
0.201213830230456 1
0.207088587602619 1
0.227541111922904 0
0.195612025818541 1
0.201144181140287 1
0.201167841198561 1
0.21963848192793 1
0.216577727888086 1
0.195362524854876 1
0.210676183121241 1
0.20451187327345 1
0.19613276561032 1
0.206093563882283 1
0.190768960840839 1
0.209876591893056 1
0.21093951359887 1
0.198166744393584 1
0.208343228695501 1
0.214696126002515 1
0.197184197586752 1
0.213220514926377 1
0.193227005822818 1
0.204727782499562 1
0.203090885191973 1
0.171523873109638 0
0.198699025852853 1
0.205149843856277 1
0.218412372721763 1
0.203315463565461 1
0.205332608641478 1
0.197632954875649 1
0.201696646551124 1
0.181522180576648 1
0.203758308885891 1
0.211417642954938 1
0.197631257723734 1
0.19473449758836 1
0.206814081611455 1
0.204569862125731 1
0.214931583130289 1
0.199075141111584 1
0.181608033802072 1
0.194264426194787 1
0.181693713193014 1
0.205086277824157 1
0.186805641966254 1
0.192940820414473 1
0.194322258930997 1
0.202640692111706 1
0.19173714021989 1
0.195061786897112 1
0.179180817364471 1
0.186140241263396 1
0.20667628472136 1
0.206296572747601 1
0.197013257813661 1
0.211308829466135 1
0.213059116182279 1
0.20199488108543 1
0.201983543816643 1
0.193396369252036 1
0.223536811027596 0
0.189114528934524 1
0.205714193085382 1
0.17839150311263 1
0.191714019994639 1
0.239502821966919 0
0.198787350125913 1
0.208783150960371 1
0.19988739456167 1
0.190497223920297 1
0.176257330221812 1
0.227753217694289 0
0.196183992214172 1
0.195102640603718 1
0.209725414194031 1
0.222758436514377 0
0.181528051651775 1
0.216128044874644 1
0.223468153175949 1
0.195130445165389 1
0.212865384811395 1
0.18704631741857 1
0.19270241427788 1
0.20155569902111 1
0.20398876194428 1
0.201568882708802 1
0.200090431101258 1
0.222131858448885 1
0.201114029763286 1
0.202833610592434 1
0.216004239687899 1
0.208384511150786 1
0.189092764124813 1
0.217644754156484 1
0.204339474665399 1
0.210976373747883 1
0.20590698051617 1
0.191423005736649 1
0.202429040997941 1
0.194014040917337 1
0.202293098566524 1
0.193306055596945 1
0.194717608619507 1
0.195067441602268 1
0.223485465520189 0
0.216471482557158 1
0.202239294336134 1
0.183272228313728 1
0.198306523566459 1
0.195436467413544 1
0.18716683320888 1
0.201699053515769 1
0.2157316899312 1
0.201963848438466 1
0.193288221188637 1
0.22261497263669 0
0.191787117627262 1
0.21488744074279 1
0.202009649633356 1
0.184452263754633 1
0.201467983582361 1
0.198398319748953 1
0.212479224934031 1
0.207184243398677 1
0.195230833531905 1
0.212689546263511 1
0.184154142638726 1
0.20854920466448 1
0.205672677063236 1
0.202641968396144 1
0.195350391632104 1
0.216129423104837 1
0.224682643514934 0
0.206888649631566 1
0.188309435149282 1
0.171061009135039 0
0.219949414102046 1
0.206241478339037 1
0.202523523950905 1
0.204126531441713 1
0.213379157234373 1
0.176740286804681 1
0.211085681323934 1
0.208414486974964 1
0.190149729412202 1
0.19916325303207 1
0.212813195505678 1
0.198845392340241 1
0.192910700429602 1
0.203018405251608 1
0.202673792133006 1
0.203135056740723 1
0.221471535198537 1
0.204229566169128 1
0.208866793026081 1
0.196518516794962 1
0.201374024400775 1
0.199803928181425 1
0.195423545123596 1
0.185219804115042 1
0.204735752460108 1
0.196793887236458 1
0.189272725469704 1
0.207849073004733 1
0.217650338689114 1
0.205560127266209 1
0.198777975548972 1
0.205015540994922 1
0.208401696170968 1
0.212904128028316 1
0.208383317294401 1
0.193186143563591 1
0.196612646256962 1
0.209104667592471 1
0.190277921738175 1
0.197313579118118 1
0.199051478094674 1
0.18239618472851 1
0.190509929951864 1
0.210379538436167 1
0.199066419358892 1
0.2015687812163 1
0.196622623707416 1
0.192990960554889 1
0.195257024511759 1
0.207088055540063 1
0.213413263993109 1
0.205102491204581 1
0.218752669095473 1
0.208019414528554 1
0.206718504015414 1
0.186949272458556 1
0.193686909254487 1
0.201292001006924 1
0.188601089008321 1
0.20681425018763 1
0.205956110013439 1
0.196003445206115 1
0.203805295835236 1
0.206749211770374 1
0.210283605599494 1
0.210440639305811 1
0.197181923338903 1
0.215898457493049 1
0.21736144732956 1
0.20991330610512 1
0.211407379606632 1
0.19611322457927 1
0.189503139942255 1
0.170672613980181 0
0.205353641218691 1
0.20196975900867 1
0.21086646725668 1
0.219908299426325 1
0.182197646244524 1
0.197216413139092 1
0.18546592895804 1
0.20876147750588 1
0.219485742350162 1
0.220456836561277 1
0.205048296278654 1
0.194077097303555 1
0.18346911478238 1
0.186784040343332 1
0.219583909809812 1
0.207941179078934 1
0.195309658892903 1
0.197463735349021 1
0.186805471149948 1
0.227623864163344 0
0.205425954125226 1
0.187380550222438 1
0.197210859131563 1
0.202466538200263 1
0.189780269593173 1
0.208802234863949 1
0.217707245186116 1
0.193410588435822 1
0.207255226076734 1
0.201270524492342 1
0.205510690937765 1
0.215828650339771 1
0.168989024766738 0
0.19814512208533 1
0.208871486750121 1
0.208448927961848 1
0.20628113512753 1
0.201173942432547 1
0.205606806002674 1
0.198468461977406 1
0.200685454890028 1
0.214745580123865 1
0.209573154274749 1
0.19738372623773 1
0.213177262502525 1
0.197526800218783 1
0.199357712996866 1
0.208667067291701 1
0.212741883207598 1
0.203052315874408 1
0.202447493214571 1
0.211096795153431 1
0.201654751062105 1
0.20584337677598 1
0.215309952668245 1
0.203101251279492 1
0.211436036351436 1
0.210313438642992 1
0.201490774894925 1
0.222261607373493 1
0.178426650875379 1
0.200756357831506 1
0.188508642798014 1
0.196647826863682 1
0.184307984948232 1
0.213688402153336 1
0.222229116114276 1
0.19703919064637 1
0.207469473759014 1
0.217337948137309 1
0.216128556423548 1
0.200438789264063 1
0.2168742204058 1
0.194327982166436 1
0.197208727610853 1
0.194385187862927 1
0.189011691242066 1
0.202319855387713 1
0.208533418449379 1
0.20298549691097 1
0.202004417933459 1
0.224689851182425 0
0.186056648712171 1
0.190517840883527 1
0.179626846934878 1
0.221576299940993 1
0.187417678605142 1
0.185848639800735 1
0.172625922782747 0
0.184686692779324 1
0.214223995051886 1
0.175232170779451 0
0.206552228150761 1
0.212831101821227 1
0.21134320615343 1
0.221222109385086 1
0.186910121139338 1
0.197935465162395 1
0.223005403620332 1
0.206238636989361 1
0.190950833288557 1
0.212062608828424 1
0.211483976982432 1
0.197141359679342 1
0.203108288799265 1
0.183068923250919 1
0.217292314103687 1
0.207126532111524 1
0.184197638893652 1
0.192799950487092 1
0.22051599811053 1
0.206053716646664 1
0.196954714131797 1
0.173767034426777 0
0.188586822066668 1
0.175637613295025 0
0.20755428724644 1
0.204445352712776 1
0.204624064637486 1
0.198299745182719 1
0.210333919306902 1
0.196505063161854 1
0.20006446220644 1
0.201478592329858 1
0.163876165129423 0
0.197426872501194 1
0.210912883436853 1
0.174302133000671 1
0.180811752662461 1
0.202083878086928 1
0.210001539193718 1
0.195136053728511 1
0.208540216240572 1
0.189622813129237 1
0.206224138526522 1
0.204682609718375 1
0.201211105290198 1
0.207340959970553 1
0.198826819754859 1
0.206853860006848 1
0.193753139269839 1
0.220408469638252 1
0.209311674925511 1
0.198310132419152 1
0.178520411425608 1
0.195123004603763 1
0.190508927759979 1
0.19698812469749 1
0.201655733889959 1
0.227257350515225 0
0.179970782422889 1
0.196822622224447 1
0.179082613564144 1
0.218086321998587 1
0.213819348533984 1
0.193607926767273 1
0.204245931831863 1
0.216719933362889 1
0.196344236649405 1
0.194769109977345 1
0.186491616058214 1
0.197142830728668 1
0.199628672086975 1
0.188749031291089 1
0.196141422042782 1
0.19508224660986 1
0.202856141510385 1
0.201339594367689 1
0.218776830229218 1
0.190170723198315 1
0.19880312345066 1
0.217979439567213 1
0.199036608041433 1
0.208309993963328 1
0.207631885970237 1
0.216605295810247 1
0.199878766953482 1
0.205503509804341 1
0.194005467460462 1
0.210829991276278 1
0.206388542961126 1
0.196324875388037 1
0.206542052082476 1
0.202702896060754 1
0.194718791837596 1
0.216979197786012 1
0.22069173946151 1
0.219418779056932 1
0.199851606407925 1
0.212004348842086 1
0.198154311734944 1
0.207697723136059 1
0.187203404932362 1
0.204697691020355 1
0.212883426200235 1
0.19825197062705 1
0.192042137130941 1
0.199916650855596 1
0.206071869339168 1
0.202008614288027 1
0.198775315953626 1
0.19438532558783 1
0.182705576493583 1
0.199958418028916 1
0.192122692309467 1
0.189107471053814 1
0.199650735723319 1
0.17502921595113 0
0.196305430652688 1
0.201885124127333 1
0.202156468705039 1
0.209543179073305 1
0.186548550685213 1
0.197892995711167 1
0.19417361178944 1
0.201755734889397 1
0.195374877934713 1
0.218984102126458 1
0.196665652472033 1
0.195080128828231 1
0.187288454939258 1
0.179563262617892 1
0.207517577637728 1
0.194625808791697 1
0.213607681128799 1
0.185541448781282 1
0.195984685494667 1
0.194502693844936 1
0.191107592770188 1
0.223154199519228 1
0.183933900026704 1
0.196919616116851 1
0.208641388408424 1
0.192372654337743 1
0.194385099079767 1
0.17928811745017 1
0.213906520432204 1
0.184288093488865 1
0.193573129719181 1
0.19912709204832 1
0.212144519899445 1
0.205212897968428 1
0.234101616936503 0
0.21959055289231 1
0.223566555116089 1
0.216285197534029 1
0.17303639863443 0
0.200464085437557 1
0.206919397291711 1
0.191560765608556 1
0.18989113371999 1
0.216649513225816 1
0.17645086696711 1
0.216918038760216 1
0.188349230322331 1
0.186209294115941 1
0.200437077295903 1
0.187296715394305 1
0.190127312342563 1
0.191492534846937 1
0.203473350925294 1
0.17657690321403 0
0.193727369898226 1
0.201833629309452 1
0.20644927985137 1
0.210059323539272 1
0.215553507399027 1
0.200499800348948 1
0.208940651189176 1
0.20237878979575 1
0.218574976134395 1
0.209150023646986 1
0.194275690230519 1
0.187140222263071 1
0.192184392175113 1
0.191533553305992 1
0.221797625516334 1
0.219787355967182 1
0.206847019931135 1
0.196368441084123 1
0.187674718004893 1
0.195832062303975 1
0.177826111662546 1
0.203534595950245 1
0.198701802816761 1
0.194872126071759 1
0.201075630364415 1
0.193854184168777 1
0.212557019155053 1
0.212248605846782 1
0.212051529225873 1
0.169954827223775 0
0.212316294184522 1
0.202179687931244 1
0.187816791550902 1
0.195029225535128 1
0.19217980614007 1
0.197335937433178 1
0.203892420771328 1
0.202269395173669 1
0.190677468104023 1
0.207065487471599 1
0.19034008149387 1
0.187743924702193 1
0.193226245037387 1
0.188712123943687 1
0.205703527309156 1
0.213951741466854 1
0.201716211846809 1
0.212777606214732 1
0.204570739098715 1
0.193092218065699 1
0.188654926231124 1
0.237708360330889 0
0.21485498286582 1
0.215011258804977 1
0.207756556749464 1
0.213956742235324 1
0.203048261534592 1
0.187713505865857 1
0.199044409440118 1
0.216782600320331 1
0.188877549953743 1
0.207619276423895 1
0.16979588623475 1
0.193087946806629 1
0.206550809125107 1
0.201831890001337 1
0.207165703315614 1
0.206032652711185 1
0.211979840553655 1
0.208777104261914 1
0.212645317920442 1
0.206949063389832 1
0.218212073374696 1
0.192889156545017 1
0.193849869626257 1
0.193219961475592 1
0.217905007003236 1
0.183539675899334 1
0.198614601436218 1
0.191864794131237 1
0.177797784530266 1
0.211848644539214 1
0.195105219218845 1
0.185393240296027 1
0.199425957423302 1
0.202129266672865 1
0.19669012847562 1
0.207431305917913 1
0.200860970623356 1
0.208282882861018 1
0.215710999780639 1
0.191265709272286 1
0.197371727956884 1
0.21479442116051 1
0.197229238824359 1
0.1988374399631 1
0.199461130911277 1
0.180707316570265 1
0.202127094574521 1
0.189922182187469 1
0.209403073996763 1
0.21640707248864 1
0.193631956940789 1
0.221982798108407 1
0.192848329643271 1
0.186680268431154 1
0.199821143901273 1
0.203931719933187 1
0.210529587270617 1
0.23335074817607 0
0.179785906342928 1
0.190637298162526 1
0.193924848371591 1
0.214924457676094 1
0.225360019373659 1
0.205431316725301 1
0.187122813297211 1
0.203034829918217 1
0.21315037933662 1
0.189107452632307 1
0.193196288449106 1
0.181997940608412 1
0.200679411074775 1
0.19089191652025 1
0.199562426430167 1
0.2186077906605 1
0.215482094424832 1
0.207787230399894 1
0.224818655549481 0
0.17375184271267 1
0.178068947957289 1
0.224833305296105 0
0.185056244934357 1
0.215653862710103 1
0.213862903212734 1
0.203735474263267 1
0.206035809648308 1
0.203699928205176 1
0.201277091234924 1
0.205498449369678 1
0.190923749794896 1
0.204612135918608 1
0.20030176312938 1
0.209512632337791 1
0.215063802876588 1
0.202029766903668 1
0.211503222876423 1
0.190721925512816 1
0.187923143475838 1
0.195988396598167 1
0.181065431649693 1
0.20162922051015 1
0.199489065750361 1
0.215891165364432 1
0.199008522402814 1
0.199623940631904 1
0.195828623359204 1
0.218625600078174 1
0.212835548541278 1
0.20378434979923 1
0.190470218745288 1
0.192161300139126 1
0.199957443486389 1
0.19762791821241 1
0.198153705221761 1
0.188193592578883 1
0.200948121596996 1
0.221555663816561 1
0.196785169969428 1
0.21227921003225 1
0.206553734739277 1
0.216492654393457 1
0.201972010350564 1
0.199298109358049 1
0.205510463309093 1
0.190072721021976 1
0.203389404803816 1
0.185375998027763 1
0.194509401741325 1
0.198197500098442 1
0.211889240850405 1
0.191947719197258 1
0.224289724734523 1
0.224423923502477 0
0.205332783772006 1
0.194541319822024 1
0.207774880632967 1
0.196786427436242 1
0.209446740466695 1
0.184281863405142 1
0.213991124459932 1
0.19396434963609 1
0.191560046708792 1
0.196972539926866 1
0.192021322777142 1
0.226409368061287 0
0.199551330410911 1
0.186421437696316 1
0.199058603228165 1
0.184982539943519 1
0.184164529876308 1
0.196852528605121 1
0.19210630682665 1
0.197113955659418 1
0.209970942764332 1
0.203091671634901 1
0.209611490727062 1
0.202176519128078 1
0.171098292329885 0
0.181332339057237 1
0.211604860626557 1
0.190137337529719 1
0.191388214165491 1
0.210468253514694 1
0.213242502335343 1
0.194200675740031 1
0.203272932152318 1
0.213327004324089 1
0.203486726764406 1
0.19984321310028 1
0.200241143057568 1
0.195031644115503 1
0.20634377076055 1
0.210693436869082 1
0.215145526335475 1
0.221061404536411 1
0.207213089698273 1
0.199447393441403 1
0.21338337227453 1
0.195019816297502 1
0.212621087881065 1
0.21162880018861 1
0.175953460153371 0
0.205593262622022 1
0.193050654243288 1
0.168963871165812 0
0.206330483344262 1
0.197909242970632 1
0.201217436926788 1
0.201332378791431 1
0.216915203037209 1
0.196843943014192 1
0.195975884264067 1
0.199222815821283 1
0.194907850118386 1
0.203177584327883 1
0.191899017968935 1
0.17706693059834 0
0.19666286507421 1
0.205650390278093 1
0.209390906074123 1
0.20023703628787 1
0.20681838476923 1
0.207401134187338 1
0.1953553033893 1
0.214350290228443 1
0.222101705977842 1
0.19761232599786 1
0.203999447903222 1
0.200194242505863 1
0.210932531798182 1
0.212306364739743 1
0.219532831854547 1
0.21235694845037 1
0.209239227358664 1
0.213754143428779 1
0.203413940510611 1
0.196481399048889 1
0.193837069576538 1
0.208051652920657 1
0.200328271012232 1
0.2043646305949 1
0.170300211771696 0
0.182492129109934 1
0.212475190406192 1
0.199894241115131 1
0.201082831734201 1
0.213637840479354 1
0.189824459656481 1
0.195888351944747 1
0.180187330169775 1
0.208557483381762 1
0.212270451066394 1
0.21452655079181 1
0.186026114203252 1
0.172113401125579 0
0.19856458008447 1
0.186659324549085 1
0.19972646131055 1
0.199437095313343 1
0.206817175266504 1
0.176500475996177 1
0.195323929528955 1
0.203447500040992 1
0.194691592652559 1
0.213331049593379 1
0.219423845209127 1
0.195361289792437 1
0.204814858409004 1
0.178112936734738 1
0.208166445407106 1
0.195262391668065 1
0.218916414675924 1
0.210147666245208 1
0.206671289586402 1
0.190731712572664 1
0.196720056994769 1
0.193389161721581 1
0.217334547673435 1
0.208832456226742 1
0.199757332867508 1
0.191362439153061 1
0.219999088277189 1
0.177814195030285 1
0.205608897334724 1
0.213228121974016 1
0.200504313120733 1
0.224068755055668 0
0.207058253227045 1
0.210840286299342 1
0.200041959410814 1
0.229412017377231 0
0.220061962054875 1
0.22987321713836 0
0.224214971425277 1
0.21758923608818 1
0.202937638751098 1
0.218175173950502 1
0.194089802130597 1
0.237350108842277 0
0.205879442781709 1
0.204343526470033 1
0.205838942961074 1
0.192359241518089 1
0.177171289199028 1
0.190790293836212 1
0.224809848317325 1
0.189553978871561 1
0.21833054320874 1
0.216449868337038 1
0.200664447205586 1
0.197383535499559 1
0.217235521186436 1
0.203005838040747 1
0.206828264797174 1
0.206619178755821 1
0.201651540241577 1
0.187756983818447 1
0.199016586380501 1
0.203307276630054 1
0.175097851186881 1
0.183361961927199 1
0.204414823782014 1
0.195830692829009 1
0.202495995797787 1
0.196251500464134 1
0.193547268658606 1
0.208463290682185 1
0.188662213094731 1
0.215755758604557 1
0.202714513817472 1
0.210367615589535 1
0.161248741562331 0
0.208595240724403 1
0.213238291829176 1
0.194682600551719 1
0.205148616369702 1
0.19730826888924 1
0.205237892396072 1
0.208273196638729 1
0.211441869286489 1
0.189031323405022 1
0.17287400299739 0
0.188809673511436 1
0.207642229955772 1
0.209480406597854 1
0.212834298092648 1
0.199935854233193 1
0.19820715952308 1
0.174366839275677 1
0.196937505203717 1
0.190528750758972 1
0.21134663114147 1
0.197627506512163 1
0.196554040834663 1
0.202214589642821 1
0.201755467650964 1
0.172198764108996 1
0.183219597370878 1
0.215089021509879 1
0.198361091245781 1
0.219351258994106 1
0.200540834828893 1
0.171741970984657 1
0.201814582631883 1
0.191879168862407 1
0.183021816306037 1
0.213694320814063 1
0.189013175999679 1
0.207279001888865 1
0.202232960211853 1
0.209093799111649 1
0.202296338371288 1
0.189094817534662 1
0.19044104745107 1
0.221268034662418 1
0.191867869868336 1
0.201616360533699 1
0.196212868712145 1
0.196117383028717 1
0.20680945219297 1
0.221218024596394 1
0.190920030656411 1
0.211345036526162 1
0.202248045844664 1
0.198526406866867 1
0.215324214722033 1
0.201880051846694 1
0.212249125843334 1
0.204093917075186 1
0.220249357776294 1
0.20688696945206 1
0.189955188414703 1
0.189972015531909 1
0.202654444162732 1
0.221536501970598 1
0.206419263558948 1
0.215537348016786 1
0.191771892333412 1
0.186548526015754 1
0.194681878835353 1
0.19650713536308 1
0.195474618777659 1
0.193842983554248 1
0.202036807263518 1
0.217264390369156 1
0.197253537435189 1
0.174269657794747 0
0.187920671156838 1
0.20293812249688 1
0.209346918875757 1
0.181816514067824 1
0.189208648177982 1
0.213475028735501 1
0.218536187348325 1
0.189029893950945 1
0.206977469115066 1
0.199253241999319 1
0.209983975843284 1
0.207535413135651 1
0.198152070821188 1
0.182479299544701 1
0.198422058233419 1
0.200383192996169 1
0.209415036780285 1
0.199015471932995 1
0.191023859661539 1
0.202195676849484 1
0.205787525987873 1
0.183495955570591 1
0.204738443675991 1
0.203734097596605 1
0.1967388706413 1
0.185648750133031 1
0.199931641670103 1
0.220029810281656 1
0.19699180590329 1
0.19625997210735 1
0.200808586473758 1
0.208628637371998 1
0.19255194076691 1
0.231748130827813 0
0.190023548374801 1
0.202552216221372 1
0.191629399418547 1
0.211713656587681 1
0.191632467430594 1
0.196424871109714 1
0.210418560716248 1
0.174786725629831 1
0.20916184811452 1
0.192421974836904 1
0.205057595116569 1
0.184005992587623 1
0.217039687317985 1
0.201733172584048 1
0.234051703306584 0
0.204760689013216 1
0.225477093349048 0
0.197481981702429 1
0.202333867777994 1
0.221657953171619 1
0.203259608985287 1
0.199721626435579 1
0.205269634855653 1
0.208396410957778 1
0.208675236942143 1
0.213337904818153 1
0.196477859904458 1
0.208074536987294 1
0.210589395134672 1
0.212405825033163 1
0.220608950338734 1
0.183815995090131 1
0.211574409058526 1
0.201412997914826 1
0.216937549905298 1
0.191304809764778 1
0.211762136139756 1
0.192481886431361 1
0.211630701911875 1
0.196699496874902 1
0.191993127354551 1
0.206733796175554 1
0.196161714859244 1
0.186863956970606 1
0.208428562368305 1
0.192919216073492 1
0.185555031509868 1
0.201182705832397 1
0.211664574849129 1
0.19396027360011 1
0.199526609794971 1
0.193247898209665 1
0.22610058127138 0
0.223404070272808 1
0.2226558754687 1
0.216728319716281 1
0.179657644111944 1
0.209298013699635 1
0.172800075440415 1
0.186837539305028 1
0.208129332351912 1
0.21557711727545 1
0.23631439663564 0
0.196893542965482 1
0.213582621843962 1
0.214075569706465 1
0.205923369881201 1
0.192374876987867 1
0.201211080668482 1
0.225575771735944 0
0.195084022134059 1
0.212590455632442 1
0.170833806923115 0
0.199254365242553 1
0.191892525071587 1
0.205419019442026 1
0.189596495108373 1
0.1821844543597 1
0.201499754632269 1
0.202934879483266 1
0.196037232652106 1
0.197639583608857 1
0.225169247842497 0
0.185230280132088 1
0.207698143871303 1
0.195067112647804 1
0.205878416019306 1
0.194217681836617 1
0.202237416356778 1
0.19998450416262 1
0.222527244057754 1
0.201600587475371 1
0.184183094064559 1
0.209275560319496 1
0.195664277399785 1
0.174888095811875 0
0.204182828054807 1
0.207852570954996 1
0.220887961911574 1
0.198924765991713 1
0.233492548249971 0
0.194489599276123 1
0.195744185748088 1
0.21528222390605 1
0.209435993713376 1
0.204185698738118 1
0.200404331719513 1
0.216201071381592 1
0.200594450167087 1
0.199370562336673 1
0.191938174892746 1
0.216183535387227 1
0.211549261258105 1
0.199167802891504 1
0.212071250387308 1
0.19388727611947 1
0.222056325215674 1
0.20867468819068 1
0.21265913809664 1
0.20861508004665 1
0.187804433786238 1
0.225334587757043 0
0.196915967687104 1
0.192556579406242 1
0.213458430540709 1
0.208740913640392 1
0.19022879494771 1
0.208007968835288 1
0.198937722700343 1
0.188547674984048 1
0.19566327445209 1
0.195473858455976 1
0.181491100229086 1
0.205201436577544 1
0.18056162571974 1
0.186332300650396 1
0.160366381420776 0
0.210366674141212 1
0.192178829095858 1
0.188415867749502 1
0.188805473549548 1
0.198308094773527 1
0.204281654152405 1
0.205554862296113 1
0.22372020428257 1
0.207895694966851 1
0.179438849450374 1
0.189594903522804 1
0.212945227001716 1
0.20010333168084 1
0.189779774949442 1
0.192492078667291 1
0.199272828867385 1
0.207122886857327 1
0.205999653120704 1
0.191069857231449 1
0.190953008134448 1
0.207082739123924 1
0.190439117523861 1
0.203328549670836 1
0.20393021358524 1
0.203654426296578 1
0.199013772100497 1
0.198414776002593 1
0.194872436120675 1
0.208287449199488 1
0.185147035177533 1
0.196281974619279 1
0.197146395113187 1
0.19479761702938 1
0.216111723323744 1
0.201900213392946 1
0.206072916013384 1
0.203937301626043 1
0.209454373680042 1
0.209686824391711 1
0.206638688332348 1
0.200716485055951 1
0.190821331958429 1
0.212440349286682 1
0.217484319799858 1
0.215679527225377 1
0.204558119910777 1
0.192640736690835 1
0.190950585324851 1
0.197486685311324 1
0.186080254709758 1
0.213056697173773 1
0.21577768194036 1
0.209909309886055 1
0.207078319260443 1
0.213184717619377 1
0.182631258130033 1
0.194268488864056 1
0.198985590663928 1
0.200148673949155 1
0.193592822427565 1
0.186044650485357 1
0.188038767411387 1
0.197935417278988 1
0.20079085418678 1
0.195884955651221 1
0.183891566940872 1
0.188966727818336 1
0.197489738475344 1
0.220366695637671 1
0.182849637306987 1
0.1926632143121 1
0.213554519965472 1
0.20812088130387 1
0.208540868612359 1
0.19977055292411 1
0.203325861658322 1
0.191213427157243 1
0.189457318589805 1
0.203393122228813 1
0.18716973740698 1
0.176463204931791 0
0.189713621876289 1
0.20170474013422 1
0.206798214351198 1
0.210202759009459 1
0.19803287031601 1
0.218293413974051 1
0.210082958083477 1
0.188139132007995 1
0.206028216109212 1
0.195043900997783 1
0.190532562342843 1
0.196791963769765 1
0.219018120627586 1
0.20165083310789 1
0.201852343012269 1
0.194249122258961 1
0.199664487465035 1
0.190750153112587 1
0.17327064681158 0
0.216904382504331 1
0.201625310233979 1
0.196095620410095 1
0.198020671730264 1
0.214821680345913 1
0.201656802055942 1
0.209291071273562 1
0.197027217464896 1
0.178852252633181 1
0.214989766109909 1
0.194511798493902 1
0.22188444393199 1
0.198760717446207 1
0.190447656826139 1
0.191058694097812 1
0.217748615747952 1
0.191158792818527 1
0.197295711861329 1
0.189289630416037 1
0.195300878618603 1
0.210151704209677 1
0.208305404757724 1
0.191788447986272 1
0.190176730667469 1
0.193982583713775 1
0.195207166946397 1
0.194255146497677 1
0.206141822307497 1
0.193270022793078 1
0.202797707523741 1
0.201942760050068 1
0.182541065143437 1
0.202849433015473 1
0.201750026516003 1
0.188670535978264 1
0.202772849950621 1
0.190702554717064 1
0.210415180224744 1
0.203749419864229 1
0.218584937289007 1
0.194987390848105 1
0.213091954588798 1
0.212239434050659 1
0.205745393035478 1
0.187341109053176 1
0.213035161067355 1
0.201021213098579 1
0.205629533729046 1
0.20040127527237 1
0.19220525746113 1
0.188789474041946 1
0.201849783174043 1
0.212117295132091 1
0.206946501572381 1
0.180277795779406 1
0.21045532072988 1
0.174947397793995 1
0.205317775658304 1
0.202535024551262 1
0.185595454146528 1
0.195292926646055 1
0.217032840916604 1
0.204359006262016 1
0.180413528951374 1
0.203813756778858 1
0.235748666084235 0
0.189473362977635 1
0.220262039657955 1
0.219555994307638 1
0.193958156415284 1
0.216232714375411 1
0.207880024742143 1
0.203926230982004 1
0.205319223866666 1
0.195268055427675 1
0.195853513891842 1
0.174486879421118 0
0.196831919992422 1
0.192704390774501 1
0.199900783359526 1
0.207064347290034 1
0.190036191512172 1
0.214336434629055 1
0.208741629971391 1
0.191578629447324 1
0.20079001431825 1
0.208522841326018 1
0.193272549692688 1
0.189524763111268 1
0.196986069486133 1
0.203378511689773 1
0.204918788042096 1
0.219569871398539 1
0.215439466934219 1
0.202326396895798 1
0.188280322208853 1
0.209316999170953 1
0.182137823806558 1
0.208201032925434 1
0.195307401787478 1
0.231490527465723 0
0.191239366666007 1
0.188797480744762 1
0.211264807872587 1
0.190602035507809 1
0.228859937592098 0
0.218240035854897 1
0.215857385811698 1
0.199120392678997 1
0.198188848344844 1
0.201084351425839 1
0.219457130418462 1
0.212277793429791 1
0.212788881171768 1
0.205551013685351 1
0.213322438696245 1
0.199669857666551 1
0.196761140771224 1
0.192216638629978 1
0.222509067788572 1
0.203185862872606 1
0.178642579494997 1
0.213991345502786 1
0.194043059879306 1
0.210917134514629 1
0.214618658367001 1
0.205999286123698 1
0.226448655482895 0
0.191867525390068 1
0.17332282350212 0
0.181974621953967 1
0.224317929666644 0
0.191238597261554 1
0.226378400549111 1
0.203143882305358 1
0.215859461476109 1
0.191954394656661 1
0.189340940128997 1
0.187409900581071 1
0.217187402690903 1
0.204750614474863 1
0.194277533215149 1
0.194294802961433 1
0.189503729506153 1
0.177084297246308 1
0.18430736345098 1
0.212426783279165 1
0.214032470560797 1
0.203805336817398 1
0.205305809035089 1
0.222900639216045 0
0.192672361194213 1
0.198372899090357 1
0.198915261815804 1
0.185735569635522 1
0.213895518995407 1
0.223379635491755 1
0.225754419676544 1
0.206757445729639 1
0.216208792802785 1
0.198767789253262 1
0.194764587951633 1
0.202717493882568 1
0.192938890700653 1
0.205675221343831 1
0.179444497806132 1
0.210487613968873 1
0.201955764433295 1
0.183609194922398 1
0.185065095691605 1
0.206727127856794 1
0.200541353289902 1
0.224538976804132 1
0.186556949697734 1
0.224524230387904 0
0.206108626535673 1
0.187568985917818 1
0.22019647734564 1
0.218896391581494 1
0.183075379083068 1
0.202932678560473 1
0.20601206985948 1
0.22743677148281 0
0.197275921363988 1
0.203255335269143 1
0.18251722183928 1
0.19287917823379 1
0.200083308040877 1
0.211421657110731 1
0.194933774253773 1
0.190382898939503 1
0.192817284298734 1
0.207251688173155 1
0.204389029524815 1
0.207603902182759 1
0.205916452134859 1
0.201455009260415 1
0.203155003233118 1
0.190029717336613 1
0.17347358030173 0
0.208067316769601 1
0.194620190035237 1
0.217328186050737 1
0.213942261396961 1
0.194206393059903 1
0.179129078548628 1
0.214294084165693 1
0.19915138249778 1
0.207829760917033 1
0.194213914637215 1
0.206397798466373 1
0.185591182904645 1
0.196872100319445 1
0.207584763812025 1
0.199099776311657 1
0.218336202963342 1
0.196302257060414 1
0.214462623512197 1
0.199431227240619 1
0.206982106914373 1
0.219967489379571 1
0.190934833622172 1
0.203385556677392 1
0.209239032053718 1
0.192421458390217 1
0.225019970462898 1
0.209618535358197 1
0.186212494522849 1
0.209980908067821 1
0.198871758411094 1
0.206698444293271 1
0.192270977136559 1
0.185803578568437 1
0.198437989971375 1
0.18634733070175 1
0.21185595285711 1
0.195245706771392 1
0.198211641601429 1
0.193286772523735 1
0.205578386227353 1
0.188943240579034 1
0.193817593391479 1
0.191600330680447 1
0.214215689790043 1
0.189133389024159 1
0.21334692034366 1
0.19997327425232 1
0.184670075725339 1
0.205396317925782 1
0.199414170719106 1
0.196984617088567 1
0.222238648854139 1
0.207936713884816 1
0.213154314954203 1
0.210863191452155 1
0.195235181574392 1
0.209066968555163 1
0.213655236335835 1
0.175747380718696 0
0.18921546914429 1
0.201069822302785 1
0.181881364271873 1
0.189462514929719 1
0.209925132846854 1
0.193418600334697 1
0.20579090676393 1
0.208407989598589 1
0.186730624806774 1
0.221129380758942 1
0.18134368746682 1
0.200850251052103 1
0.194884163704011 1
0.208562094016729 1
0.200875257884608 1
0.19699754960375 1
0.210693860473134 1
0.218254066348955 1
0.203533048829801 1
0.204909601676498 1
0.200158689240641 1
0.20284586617856 1
0.215032936545971 1
0.197219269304067 1
0.20069363234968 1
0.205633865722617 1
0.209522615358082 1
0.218803388255782 1
0.201019193991268 1
0.177049709615255 0
0.185573386119297 1
0.184649197060664 1
0.225119566466913 0
0.186226827238764 1
0.218818297364434 1
0.211817638123091 1
0.221992815819397 1
0.191415116477279 1
0.170291949834131 0
0.224288156279293 0
0.202944789140761 1
0.217980363262239 1
0.18979391056544 1
0.192514890584843 1
0.198944920838601 1
0.215403837623348 1
0.185103754077677 1
0.190788561428292 1
0.219622318217827 1
0.197436035727404 1
0.190673274858178 1
0.200375497425681 1
0.201263378629794 1
0.209153205467421 1
0.199297626880423 1
0.213900926556721 1
0.184915622019906 1
0.193839868091736 1
0.19393826415436 1
0.189920199606501 1
0.205648186569699 1
0.177874117326202 1
0.20891166637162 1
0.181937163349413 1
0.211766302976497 1
0.19443085951035 1
0.197213599229376 1
0.194803576891978 1
0.207421826814572 1
0.187847244429639 1
0.219876639506932 1
0.221711086778553 1
0.199009145099143 1
0.207040609312316 1
0.192554112651034 1
0.19570349317323 1
0.192250619564627 1
0.18352809395562 1
0.205475809226965 1
0.212450112353225 1
0.19847445864796 1
0.183909967610963 1
0.221072527515284 1
0.214879170606992 1
0.187623468498921 1
0.205529378022945 1
0.201541768446696 1
0.21187190014578 1
0.190601179887226 1
0.200495389315199 1
0.208809466186146 1
0.214600016382222 1
0.202647065437292 1
0.204418450121257 1
0.201846440842878 1
0.224081049411288 0
0.220963231649584 1
0.197435417608398 1
0.193564321117833 1
0.210944433950793 1
0.187324476484016 1
0.193909373099658 1
0.203883964235923 1
0.213852611800408 1
0.211602133987643 1
0.19752157630495 1
0.190079469604919 1
0.205232912515105 1
0.200228154081781 1
0.197702792372558 1
0.211636914467215 1
0.186710892891716 1
0.208247309583785 1
0.230371416479738 0
0.177761351182347 1
0.196823195221644 1
0.207583711614957 1
0.206093134916106 1
0.192802016754397 1
0.199444778082277 1
0.202159588442346 1
0.200685402169985 1
0.207014464262572 1
0.196754340517171 1
0.196716619555701 1
0.194861630218486 1
0.194880687412071 1
0.202808949347902 1
0.19844027259345 1
0.201757568936815 1
0.206079185274647 1
0.201047710803271 1
0.196122164532598 1
0.198152209065738 1
0.209667606045749 1
0.204185778125608 1
0.204989079870448 1
0.198922589751593 1
0.19563575371742 1
0.203426925596356 1
0.210220488877208 1
0.196341532812944 1
0.209518793475399 1
0.208493020036657 1
0.220287519977505 1
0.193678574000776 1
0.212883213192105 1
0.187086505863066 1
0.198161995709834 1
0.19105795282203 1
0.202951331970567 1
0.208368247670029 1
0.182043847934231 1
0.204298865028164 1
0.199464634696317 1
0.204225324023596 1
0.20563473134488 1
0.200112900851408 1
0.176846787491739 1
0.192777707828189 1
0.179522779436717 1
0.208446543476587 1
0.220632175126403 1
0.186248031995791 1
0.18440289954824 1
0.19564673291807 1
0.190096373265466 1
0.195849523920452 1
0.217972501829129 1
0.200495989674003 1
0.189545715151263 1
0.199686953350251 1
0.215938523366091 1
0.202216607210823 1
0.216656229195791 1
0.204053566232576 1
0.198633013391207 1
0.214471892280624 1
0.217075207790683 1
0.186302782918957 1
0.223950865691785 0
0.200286332582275 1
0.202008790724922 1
0.234613239379837 0
0.194444009582909 1
0.203692945226651 1
0.212643623852957 1
0.21935833294229 1
0.182768146340112 1
0.209737281915658 1
0.193474021022958 1
0.222081037136342 1
0.19771122619718 1
0.2189853785056 1
0.202245794897722 1
0.216534077508387 1
0.197956478195507 1
0.198887759571522 1
0.193009579751176 1
0.210123476720145 1
0.204665635075781 1
0.199583459644186 1
0.216571489477533 1
0.198088110449034 1
0.213723429714334 1
0.187629329015892 1
0.201828979538663 1
0.192484819768265 1
0.197192872568 1
0.220630380794092 1
0.180158195854735 1
0.224997149059998 1
0.229791148654342 0
0.19230584431987 1
0.190951607028522 1
0.197196413434612 1
0.191032433908977 1
0.202958019058869 1
0.195325457886335 1
0.17445494123363 0
0.204236679546576 1
0.18604104362598 1
0.191018560561249 1
0.206909193293646 1
0.178516162934617 1
0.20188263207382 1
0.216669117775849 1
0.196335979005129 1
0.202316153782727 1
0.181139118426986 1
0.214034664351261 1
0.19650362426186 1
0.186887488184159 1
0.206717602005505 1
0.212695771805145 1
0.191189713554423 1
0.180283766675051 1
0.206733285105843 1
0.214474899950182 1
0.211352796011948 1
0.207957522333132 1
0.18872366435533 1
0.19033256168111 1
0.198956666745568 1
0.216779795002348 1
0.209067953500756 1
0.197045580564959 1
0.202938904610994 1
0.220950107571272 1
0.19144129481623 1
0.191227377160798 1
0.197326023564052 1
0.193554281321987 1
0.201881245109807 1
0.201026481913858 1
0.192814423593058 1
0.192735678158325 1
0.183869372305209 1
0.200661999616751 1
0.210751623349198 1
0.204396354768669 1
0.196263483707641 1
0.198528664187808 1
0.209832235753129 1
0.197820942561467 1
0.190636837853019 1
0.164184737704897 0
0.20105100546399 1
0.176837540006149 0
0.186125991356177 1
0.186704436321994 1
0.200196200554067 1
0.216630368089297 1
0.213209242297505 1
0.18287931270567 1
0.191641571033635 1
0.201906875903221 1
0.187943027918621 1
0.202704026406832 1
0.222633300331716 0
0.194340724952913 1
0.20185057908596 1
0.196761988974387 1
0.203409513467933 1
0.189943112985739 1
0.205642675557449 1
0.191929895439172 1
0.200975721583681 1
0.206279438291419 1
0.194980636975171 1
0.227301656785804 0
0.190534349692807 1
0.205233563945091 1
0.207573782426058 1
0.182482675376821 1
0.222510439084563 1
0.20983628671023 1
0.211806100011678 1
0.18506187824216 1
0.197141656530251 1
0.180986744349683 1
0.184060223181196 1
0.189097280800352 1
0.182181897751341 1
0.190324385453995 1
0.212323001862834 1
0.216758701343697 1
0.211615570364231 1
0.209818823854234 1
0.182461273747542 1
0.210780813997934 1
0.204869943367863 1
0.211536230265176 1
0.206120555043444 1
0.216684742717664 1
0.194357546761862 1
0.189991774136325 1
0.175810774195736 0
0.182793020544661 1
0.193058233148843 1
0.197553653447897 1
0.199309557732119 1
0.211224611515026 1
0.191996578253774 1
0.216972037480695 1
0.197269526920433 1
0.188670600295973 1
0.206205586916956 1
0.20768571228662 1
0.218631309189276 1
0.189271501104298 1
0.194886940789266 1
0.192488233247214 1
0.200035494366497 1
0.221530497135098 1
0.201415905844518 1
0.198457166225968 1
0.210465477765329 1
0.193271782511038 1
0.219970169879676 1
0.218369445321132 1
0.173399728431492 0
0.220407971475173 1
0.212015445830592 1
0.218170744588344 1
0.1979640541176 1
0.205354505969395 1
0.200096426865807 1
0.186913908214474 1
0.201404922554651 1
0.190996850311426 1
0.201880132567163 1
0.206752617815555 1
0.19417988966668 1
0.189722775381317 1
0.183463692738845 1
0.212664206833866 1
0.191788857842074 1
0.213423766297625 1
0.224405437209484 1
0.185794728533249 1
0.185785099212235 1
0.199321444497753 1
0.179205673419467 1
0.211573874169132 1
0.217309872910478 1
0.187895821144152 1
0.19855402596572 1
0.182753253654797 1
0.211319828809166 1
0.18974074110234 1
0.206238229405478 1
0.218319041070994 1
0.19527545361597 1
0.206042758429194 1
0.197514629652247 1
0.195107455686531 1
0.201699220932956 1
0.205349071947395 1
0.192922495822877 1
0.174640969212624 0
0.173403377661697 0
0.193855686046347 1
0.202118018520934 1
0.192296478531029 1
0.185035796924921 1
0.19949431649857 1
0.200917569386364 1
0.203743551599671 1
0.201642401713528 1
0.226328667091449 0
0.206551955021718 1
0.193171199444163 1
0.213214330191299 1
0.211478409001848 1
0.186549621866767 1
0.198636348196259 1
0.176423459799535 1
0.177017286919164 1
0.200775112946316 1
0.178387375725553 1
0.199564536836375 1
0.196518588878824 1
0.193337094583438 1
0.191804339981365 1
0.195831669074325 1
0.221884691860724 0
0.188082776258654 1
0.192215663308937 1
0.17751127684087 1
0.221274975880944 1
0.206171285891651 1
0.202986827375482 1
0.214753368411972 1
0.204870289536885 1
0.20743730517626 1
0.227614282432947 0
0.192682052354032 1
0.190163411525265 1
0.208577119449504 1
0.200150955560248 1
0.205617968782912 1
0.192679585412718 1
0.182552575712542 1
0.20693021569075 1
0.215032916479844 1
0.209706892194231 1
0.221005094304644 1
0.201389801786003 1
0.200407246623528 1
0.211340578598216 1
0.203741289185203 1
0.198076209618004 1
0.239681989518826 0
0.192350984102235 1
0.211945882565321 1
0.192569521369106 1
0.185960331563451 1
0.183306752745031 1
0.212482814508418 1
0.216212799915149 1
0.202239225075719 1
0.220284738774005 1
0.203396644715292 1
0.207278515818769 1
0.21436768190643 1
0.224799321744029 0
0.188722781414309 1
0.175946978819588 1
0.196735498266936 1
0.179905526860058 1
0.209098552434936 1
0.192111691405259 1
0.207049059765353 1
0.203043865653546 1
0.206201944197836 1
0.206188449055104 1
0.174265138644007 0
0.195829929140124 1
0.207970622032603 1
0.212532787668981 1
0.205822458571909 1
0.1997077758959 1
0.202628847402782 1
0.197683191588751 1
0.222502937229404 1
0.202250100108492 1
0.206068556340673 1
0.214271777209693 1
0.184685325498209 1
0.218748438082963 1
0.189416423956326 1
0.188797302257646 1
0.191618998507684 1
0.215959308686082 1
0.214257630224663 1
0.217529237658723 1
0.217668024566651 1
0.194076697401724 1
0.199304577421304 1
0.190520360527163 1
0.202861584759748 1
0.188264100233266 1
0.178342577030205 1
0.198500887433282 1
0.189946816641255 1
0.205899585528013 1
0.194246485806904 1
0.229371524837401 0
0.223815013485701 1
0.201436823103744 1
0.181618314173985 1
0.220917303317402 0
0.226513324117814 0
0.192604075974051 1
0.215872265669752 1
0.181522951702607 1
0.197663299428395 1
0.201305761996624 1
0.196192773779193 1
0.202650563477083 1
0.227530330173832 0
0.206588286194077 1
0.203900675130189 1
0.181217355906396 1
0.19375821540387 1
0.180235253028952 1
0.22690052828805 1
0.201661641506842 1
0.198915799254274 1
0.187319160292092 1
0.222360045646472 1
0.215798800615292 1
0.219935508638457 1
0.229865202004692 0
0.190223367031356 1
0.212229602793745 1
0.214396448503999 1
0.22212498017522 1
0.198590759354868 1
0.210773111141738 1
0.205390910235121 1
0.187104390934989 1
0.182751107143259 1
0.188555977533684 1
0.211895800138485 1
0.211466360702565 1
0.167769037708766 0
0.204444637147439 1
0.201332743250299 1
0.215065940230512 1
0.199404607614405 1
0.202274560938203 1
0.20029587195666 1
0.206401175988688 1
0.214726128981125 1
0.189745469843382 1
0.202148557858805 1
0.198553403016288 1
0.183589445157633 1
0.194460497984471 1
0.191265823911061 1
0.202363932567637 1
0.167442306908706 0
0.209716666330177 1
0.226605161253874 0
0.201537107542827 1
0.189362610448132 1
0.203086806563155 1
0.200390234623395 1
0.186287992881203 1
0.194474949326342 1
0.185376998592756 1
0.193784082035546 1
0.19113616447322 1
0.218119385993356 1
0.196938740946146 1
0.199570657574543 1
0.187788867457331 1
0.193932926794336 1
0.182109593796805 1
0.205300805631352 1
0.17408316409575 1
0.191551976799715 1
0.206271332198815 1
0.205087889355276 1
0.203602288270705 1
0.220822663743869 1
0.202266578417574 1
0.189143501076977 1
0.211490428794606 1
0.173783029368152 0
0.193983243740125 1
0.207021852180556 1
0.184612340784724 1
0.182831094084217 1
0.233352859298659 0
0.195510108022796 1
0.208976604900457 1
0.193972783023265 1
0.21259765644189 1
0.192777187210276 1
0.211749738136461 1
0.19284470475017 1
0.201058434327521 1
0.225830304921606 0
0.176661910828727 0
0.187723671213435 1
0.192842292028994 1
0.205546620929962 1
0.206583437993029 1
0.191499133782688 1
0.215161037253843 1
0.190558639485718 1
0.207875936021972 1
0.18852083579925 1
0.216957045711883 1
0.189335554753982 1
0.210120003602809 1
0.192970393662854 1
0.200856708793591 1
0.213080088649145 1
0.204182700324142 1
0.212303101378477 1
0.190306513759434 1
0.196625950479186 1
0.20184405235764 1
0.218388485154506 1
0.202822580584915 1
0.169402539731842 0
0.207480414253215 1
0.202218990815413 1
0.207732160516901 1
0.210877014392419 1
0.204428824195544 1
0.204101191790265 1
0.1989973116069 1
0.208714950258124 1
0.19960029448781 1
0.222896506747466 1
0.221742387116215 1
0.201706165681453 1
0.196003464717617 1
0.210933062953589 1
0.199974947105659 1
0.210299116301933 1
0.195774950336234 1
0.196005373082202 1
0.189598546578861 1
0.201253132773946 1
0.199528379571889 1
0.19631884789092 1
0.208185660879866 1
0.210200690448868 1
0.203703692171283 1
0.193775788684845 1
0.191850891267486 1
0.208631478992292 1
0.208516564677686 1
0.208186438070321 1
0.211324208212594 1
0.196269461012261 1
0.204013627528924 1
0.195452345469335 1
0.214735212806352 1
0.196896750928663 1
0.21280493338927 1
0.20863781096812 1
0.18886219768417 1
0.196993363229134 1
0.20086288095482 1
0.220157535953396 1
0.205931148430047 1
0.202487170552331 1
0.186638896576011 1
0.200774276150342 1
0.211550413771696 1
0.190263205865994 1
0.172143353785267 0
0.196488396731362 1
0.203469939337159 1
0.212076490908953 1
0.175852423877565 1
0.208491352923877 1
0.208384169255296 1
0.208013539791797 1
0.183034604649859 1
0.209616623753933 1
0.208257452157048 1
0.195327697191125 1
0.209203961712705 1
0.211218798766062 1
0.201863821132096 1
0.20175949059818 1
0.194712070529646 1
0.214678772795 1
0.204372823110447 1
0.195283057201812 1
0.192699702557632 1
0.21028286543807 1
0.198828954041931 1
0.2180398849082 1
0.219974236290623 1
0.185140929756107 1
0.200277087136374 1
0.225834642129887 0
0.223371858705066 1
0.210303667580463 1
0.191251847553043 1
0.206274452835681 1
0.213713071471658 1
0.203332505027426 1
0.186326970843287 1
0.187688144724137 1
0.197217325578869 1
0.201165239834174 1
0.207009700338927 1
0.208780022981205 1
0.191571825006632 1
0.210042017589162 1
0.20570681484567 1
0.185236634645968 1
0.204681515911742 1
0.210629180482842 1
0.192962054477908 1
0.205968624483512 1
0.202820563059879 1
0.206172373520364 1
0.186893294477809 1
0.212331759286741 1
0.192172996189945 1
0.198719843540452 1
0.197205449173775 1
0.214343259426945 1
0.197039911909607 1
0.209819986786147 1
0.201009526418079 1
0.199657552407072 1
0.181828985386026 1
0.199530228132782 1
0.209333285958921 1
0.20495420960409 1
0.197431303847525 1
0.198327814157298 1
0.17354160665297 0
0.200085761689021 1
0.199632656050236 1
0.208175498585028 1
0.19921353261797 1
0.203709531241996 1
0.192016639923353 1
0.207339644850591 1
0.203302894618759 1
0.197251078320419 1
0.208601211780526 1
0.214035062664231 1
0.188386248256593 1
0.202813402658172 1
0.199665924484664 1
0.22803942825499 0
0.193122023147939 1
0.201163997631729 1
0.212625380758787 1
0.202112647825819 1
0.222760142465882 1
0.194736436746661 1
0.202596625353535 1
0.198585009805009 1
0.216372447226948 1
0.182401657985583 1
0.182817146804379 1
0.226487770396261 0
0.225162190446486 0
0.204695245265581 1
0.185777859245138 1
0.175239081183445 0
0.197573768537377 1
0.198972881691897 1
0.226305734067419 0
0.181227026378597 1
0.191507965828811 1
0.199349584014598 1
0.196879521688153 1
0.202791159531037 1
0.207197715528715 1
0.195299509141792 1
0.189246238151198 1
0.20543650186842 1
0.191436587877398 1
0.184405129020268 1
0.210246813719839 1
0.187485969038121 1
0.189106122317969 1
0.209987792795748 1
0.193653078471454 1
0.202416140990121 1
0.200059448878765 1
0.209672255712223 1
0.207279286856964 1
0.189515593683804 1
0.179120427100247 1
0.214525377017293 1
0.209315498586173 1
0.181691229268249 1
0.217523017847144 1
0.221886111035731 0
0.228309893761849 0
0.222389719773865 0
0.185672895539502 1
0.197085761900891 1
0.196537073228244 1
0.194000622717367 1
0.196881566570731 1
0.183257757002131 1
0.207560842985695 1
0.208420682033065 1
0.218699665065187 1
0.189455863185952 1
0.184926435561557 1
0.19543359161977 1
0.232886110687572 0
0.184571760131908 1
0.203895840146392 1
0.205165680000852 1
0.186198346506775 1
0.20354658530514 1
0.198031189324017 1
0.176683623722 1
0.201946751085512 1
0.198887217198653 1
0.188501245304813 1
0.199602346855029 1
0.19254487531044 1
0.203630296989168 1
0.214938358660781 1
0.195117735646677 1
0.209736561945012 1
0.197544181412622 1
0.214122729581731 1
0.232403364271515 0
0.183090201697093 1
0.194605542700561 1
0.18975726629878 1
0.204465461153419 1
0.195451955543127 1
0.182484849571961 1
0.191035547628732 1
0.19753789688276 1
0.221186389364108 1
0.198954811037068 1
0.210915325182325 1
0.208470291626207 1
0.18127741605043 1
0.192911281398325 1
0.198174611580019 1
0.197916694177016 1
0.210570952451245 1
0.22170801324643 1
0.209360968718935 1
0.194221584288456 1
0.2058284116116 1
0.181448776073372 1
0.215954878593022 1
0.201390328620441 1
0.19367058030512 1
0.184545984752838 1
0.212752870435622 1
0.202089509740682 1
0.182447409821302 1
0.201352505485044 1
0.206645444106967 1
0.188808881016041 1
0.216266326476572 1
0.192616642885763 1
0.225412723358848 1
0.211039016456881 1
0.189666909973262 1
0.206947817443178 1
0.186832060463538 1
0.197896037161323 1
0.215095799967201 1
0.205097286735743 1
0.185959946533332 1
0.208862228106874 1
0.194524405621106 1
0.208243461935503 1
0.213540856306933 1
0.184640015698028 1
0.194461859590519 1
0.205930073349475 1
0.197511526620425 1
0.206146080744087 1
0.213215119520121 1
0.187435780952559 1
0.213307277486783 1
0.208321929958023 1
0.188003964004864 1
0.194583648014888 1
0.188113236830241 1
0.215019657914643 1
0.207673957950246 1
0.194168825107387 1
0.197821552557748 1
0.223261459432376 0
0.186477128419532 1
0.196512063344696 1
0.225035556291174 1
0.190093208694575 1
0.216751944072367 1
0.195052249494304 1
0.204662022390315 1
0.204667095510518 1
0.198266593401903 1
0.214625945833579 1
0.179581173703857 1
0.20222054637998 1
0.17615831809451 0
0.201702638800051 1
0.19570764730068 1
0.212159160978158 1
0.209476683840242 1
0.202923028387562 1
0.20366085404993 1
0.20811922865985 1
0.214646085240717 1
0.196906115286143 1
0.189353963277412 1
0.207333395592212 1
0.191376906360951 1
0.211150861414184 1
0.19718504717791 1
0.210335466733935 1
0.208864597240019 1
0.209497935362085 1
0.19624750662308 1
0.183802863614889 1
0.193496903445645 1
0.225111437188428 1
0.205866744018955 1
0.204929192999703 1
0.194642401250035 1
0.205050506135045 1
0.178862207747104 1
0.209536247841505 1
0.18144086682015 1
0.2062374790022 1
0.189349677008152 1
0.229751534974614 0
0.192247331898163 1
0.201791723880549 1
0.207984689656031 1
0.192693941634581 1
0.212556148553612 1
0.215423035681512 1
0.208653164021186 1
0.178801334289877 1
0.205815896162811 1
0.207708936352468 1
0.209224344237021 1
0.202621900771899 1
0.206232772529148 1
0.169556126399475 0
0.202021533662885 1
0.198424631739124 1
0.190867234854797 1
0.212038585627825 1
0.187613267946081 1
0.2074391109531 1
0.206790731500602 1
0.193236670552923 1
0.2031186634614 1
0.196543177688801 1
0.201107945174406 1
0.19417393697089 1
0.194717022136069 1
0.189381068029625 1
0.189143180020286 1
0.178750287591962 1
0.215631174841528 1
0.201484090166097 1
0.21732632759056 1
0.204645861586004 1
0.20324296939284 1
0.209095605134284 1
0.207953577038002 1
0.206872873660308 1
0.193999387978708 1
0.212764077052227 1
0.17819841762698 1
0.202008718825948 1
0.196888114317829 1
0.207908254379043 1
0.198196895835826 1
0.206244790039671 1
0.199545993098961 1
0.213343672786908 1
0.207633846051266 1
0.206983255910054 1
0.20471430895243 1
0.220325695774597 1
0.199507104175253 1
0.203954836747788 1
0.193896813604271 1
0.200662428074409 1
0.206218796172591 1
0.169383926947774 0
0.206041122162051 1
0.215901560251042 1
0.213557591727804 1
0.190580382373961 1
0.208952737335431 1
0.204551921947554 1
0.209754232273584 1
0.201171403700701 1
0.205703829296868 1
0.18746143352607 1
0.196446888066141 1
0.191902615883004 1
0.216235500738202 1
0.205539966084342 1
0.220840561401761 1
0.187892490207528 1
0.188335001655641 1
0.209218340554398 1
0.207967921655771 1
0.194208520838076 1
0.185280893191336 1
0.228485007427505 0
0.218066883625327 1
0.204530506678217 1
0.196497607384278 1
0.20912636239972 1
0.221032019434275 1
0.196570198564203 1
0.192514590432696 1
0.198327281002419 1
0.200754580440114 1
0.188199127039282 1
0.206761822284927 1
0.216602666314457 1
0.210567807759008 1
0.204137716929443 1
0.181918846484427 1
0.194515803273338 1
0.21524475415347 1
0.212853173260907 1
0.231726767633615 0
0.209694529903275 1
0.218988461135023 1
0.189737124425652 1
0.197186221894924 1
0.183201086849877 1
0.205002680098805 1
0.205650294043783 1
0.21812021058585 1
0.211666453020423 1
0.197320269190234 1
0.190745411312343 1
0.197783048947151 1
0.20393704788712 1
0.197113034195694 1
0.195647805915667 1
0.207374239777902 1
0.190503304028363 1
0.195933971578466 1
0.210920401786028 1
0.204158348508969 1
0.188030806606769 1
0.187461251186338 1
0.197361953550981 1
0.225998777686406 1
0.19056493441172 1
0.191638616829865 1
0.209545713102493 1
0.191781057187446 1
0.203789755359639 1
0.168928571414491 0
0.217827304102778 1
0.203053008791585 1
0.204660198156149 1
0.202259094922028 1
0.208173060581505 1
0.207975432939392 1
0.203814060418689 1
0.233987177905199 0
0.194063499795091 1
0.194484008444062 1
0.196138880776802 1
0.200757000530567 1
0.191976408886485 1
0.185626097203247 1
0.207711922786078 1
0.209423125628421 1
0.196721175839569 1
0.209443147664495 1
0.187520633651875 1
0.171610330371895 0
0.196133195719772 1
0.196318320039089 1
0.193763887952607 1
0.205265850682675 1
0.196653643536392 1
0.225842740574743 0
0.19514374394457 1
0.201322414681866 1
0.184892043277269 1
0.20065631738923 1
0.199065704066362 1
0.210255585293095 1
0.198817756354766 1
0.197725541888415 1
0.206795462959457 1
0.200948714126627 1
0.203627387105947 1
0.208812710131812 1
0.210924375500021 1
0.211009906780855 1
0.190708006896535 1
0.190648402479734 1
0.190366889121289 1
0.197509234748316 1
0.194158111456627 1
0.194089771194394 1
0.199482896352613 1
0.193292467747439 1
0.183794268819633 1
0.200562186791565 1
0.195326001709491 1
0.191456012413656 1
0.202626526218581 1
0.208072325307682 1
0.185748079990301 1
0.189706573542251 1
0.203068207816977 1
0.212340775922847 1
0.196867418396374 1
0.192524711803121 1
0.191422081318126 1
0.217324575228574 1
0.20859024264158 1
0.194588317131497 1
0.184109279011671 1
0.187209562588805 1
0.197264420243253 1
0.212170304249574 1
0.209393441442561 1
0.198918210373762 1
0.21212870652513 1
0.217439262276723 1
0.210830285194956 1
0.210006173166851 1
0.208595769635729 1
0.176216015356743 1
0.202389508848048 1
0.211974430709647 1
0.211714932402723 1
0.189014780115258 1
0.207140462443965 1
0.19560708841721 1
0.202342538970522 1
0.213736560678386 1
0.177182204855315 1
0.195513557444932 1
0.196296323710715 1
0.188429219998459 1
0.1979108672931 1
0.220917648364644 1
0.197962926528434 1
0.221389176741069 1
0.18353059433735 1
0.19654954255899 1
0.216713525694529 1
0.206322648649336 1
0.201045973585699 1
0.199890570920937 1
0.21257743633271 1
0.223020214201039 0
0.211684812378494 1
0.160421685587437 0
0.180184210108132 1
0.210575012497341 1
0.209883970375866 1
0.202281420008711 1
0.204040783838973 1
0.199314472480043 1
0.181309933904019 1
0.180091805021451 1
0.198557297375304 1
0.207587101761413 1
0.20171903452311 1
0.215448930595005 1
0.202727085693476 1
0.19530607653106 1
0.195256599388707 1
0.21970647368962 1
0.203014960850975 1
0.184968111881202 1
0.214318385209142 1
0.209582343566129 1
0.187276106050553 1
0.225874348092435 0
0.196538612033333 1
0.202489473070785 1
0.205626476224041 1
0.185432834873735 1
0.186753044066684 1
0.200474815358952 1
0.189214644196434 1
0.18525659980516 1
0.220963815546952 1
0.200851481490401 1
0.213133779023097 1
0.195957793258814 1
0.204289347813384 1
0.19116938692057 1
0.205173687538842 1
0.181206338779488 1
0.204499354823421 1
0.196939815465613 1
0.200403266904121 1
0.189441977952639 1
0.180068807278352 1
0.206311690752128 1
0.206029634248712 1
0.213719128276106 1
0.189739302317396 1
0.202295452735619 1
0.200591913694569 1
0.227093401395098 0
0.194045102431836 1
0.206561646727466 1
0.191817616213605 1
0.196199264413605 1
0.188622144225637 1
0.190379384206204 1
0.220031033490237 1
0.208909219515645 1
0.18748113516521 1
0.207885968453374 1
0.21702803729074 1
0.216492637292818 1
0.210393680336485 1
0.19856835600824 1
0.199474107051006 1
0.209279933916621 1
0.214125738308552 1
0.226702889700782 0
0.191979089141875 1
0.204979863368134 1
0.200786448794323 1
0.207100512190487 1
0.204727232544689 1
0.191613223028681 1
0.196548006949116 1
0.21167285194947 1
0.190604277939102 1
0.203979643594713 1
0.203063100601924 1
0.203278775689625 1
0.182635731492422 1
0.205428003232639 1
0.205761614125983 1
0.202881399464033 1
0.188783107036258 1
0.190891765509964 1
0.189503451399492 1
0.200657083922214 1
0.186163113142322 1
0.199342880258136 1
0.194418041061121 1
0.190800245633051 1
0.193566851857718 1
0.198499806556565 1
0.206837611438077 1
0.211389114815932 1
0.197133154769233 1
0.190774238154726 1
0.193252254951874 1
0.178942789757931 1
0.20845287202942 1
0.20700841976047 1
0.192331221934444 1
0.2023992754529 1
0.184228402551638 1
0.2220761463959 0
0.194155208185361 1
0.207326413440516 1
0.208163500365208 1
0.195850634898058 1
0.216695777022983 1
0.188693457892968 1
0.187137045623685 1
0.218048037684303 1
0.195420698446796 1
0.197541419352423 1
0.20521794574022 1
0.200034445888582 1
0.211283303339312 1
0.194956892249084 1
0.206343001344261 1
0.207144663046672 1
0.192376942795756 1
0.194513681554726 1
0.19952763536261 1
0.192340973978603 1
0.190739395963048 1
0.19470848821604 1
0.200807711654138 1
0.187265207970129 1
0.198126590971601 1
0.197316628595887 1
0.172761323543474 0
0.200855159221734 1
0.200872170350275 1
0.190625454377354 1
0.200574941199031 1
0.204339187128039 1
0.194022643881543 1
0.201824468746239 1
0.183852791070596 1
0.191049597871863 1
0.198663661107724 1
0.212100706270318 1
0.200382409124523 1
0.21995477370994 1
0.180901102828145 1
0.200326309881631 1
0.221142747062458 1
0.210481839918932 1
0.214054818546201 1
0.201492615659791 1
0.206810954137663 1
0.193469059814511 1
0.195428934469205 1
0.213679843469655 1
0.187649692543063 1
0.216284628630738 1
0.207345759566672 1
0.206134662495122 1
0.198465157679829 1
0.190878445165838 1
0.19927992281906 1
0.162987091121224 0
0.207820049288487 1
0.189992390093287 1
0.191092612966362 1
0.21145410693679 1
0.205509554167382 1
0.202053439151132 1
0.183243226069503 1
0.201256011309793 1
0.211595911777382 1
0.216904219287178 1
0.198832206212627 1
0.197887545527263 1
0.193346853144952 1
0.209248376865301 1
0.209485353480259 1
0.19461006484442 1
0.237280087035037 0
0.198805308832305 1
0.184093260221723 1
0.182444084345798 1
0.209190544776305 1
0.220910477258157 1
0.189588036426943 1
0.181121952529968 1
0.207368072590758 1
0.205387398161523 1
0.191501227835512 1
0.20586990638208 1
0.211225143941137 1
0.202035851395532 1
0.201445270042707 1
0.194166315710952 1
0.201717774383134 1
0.194631577091702 1
0.19774653332785 1
0.199307930297919 1
0.193286502119957 1
0.206218394061076 1
0.20655676561245 1
0.225698322248511 0
0.222424571787017 1
0.204064623306726 1
0.199278494745128 1
0.222686514010459 0
0.169779596175657 0
0.200581334690881 1
0.192563037578444 1
0.209593674584288 1
0.167400129914151 0
0.219430874221187 1
0.190997145890847 1
0.217748180474491 1
0.213939382261572 1
0.212915177619811 1
0.175209240005405 0
0.217617069292681 1
0.193175270887028 1
0.199710144065179 1
0.202912093975827 1
0.174988316721618 1
0.216352544709199 1
0.178393647426405 1
0.199069231130409 1
0.201911353216538 1
0.191508051599959 1
0.210190385606111 1
0.195145228969001 1
0.199774748099428 1
0.216355950794311 1
0.196013783092163 1
0.182824005708358 1
0.209458106858568 1
0.201785077465527 1
0.183542218284025 1
0.203728005749083 1
0.19238852231453 1
0.205209584979449 1
0.196587277670785 1
0.177676078288411 1
0.214342617961967 1
0.18833829933427 1
0.172552186900935 0
0.207251134659547 1
0.178795555449411 1
0.217130462230787 1
0.193935680582177 1
0.187224497390569 1
0.209751058982869 1
0.206779682993778 1
0.206061849909846 1
0.199662240521068 1
0.190903097832091 1
0.206117687111765 1
0.221849417003261 1
0.198290229165546 1
0.173001287257419 0
0.192659487092019 1
0.196510673449226 1
0.193215334028035 1
0.206124493553733 1
0.197386705045051 1
0.201657573991765 1
0.203311079855201 1
0.205041831461967 1
0.222004083475069 1
0.20043774365832 1
0.211611695791173 1
0.221549562905585 1
0.184738605030502 1
0.205971668810867 1
0.205408074908625 1
0.195748054778814 1
0.201762978073759 1
0.207063603408332 1
0.179319277304228 1
0.20329514437776 1
0.209729412815637 1
0.189781722710692 1
0.193110839864783 1
0.185160033619924 1
0.219377888476723 1
0.201931879877609 1
0.217060322783977 1
0.193935375888454 1
0.211340601343703 1
0.204553624610899 1
0.197339266916956 1
0.196175978973274 1
0.191410230671207 1
0.216609711661783 1
0.197437605955388 1
0.191881794864135 1
0.214712565311787 1
0.195420853473712 1
0.19100035019953 1
0.211914878573032 1
0.206668295558648 1
0.203297519048579 1
0.18396304341881 1
0.222262515998326 1
0.189261521959485 1
0.170161231390751 0
0.196247640561933 1
0.194545783316926 1
0.174372989652723 1
0.190985494689023 1
0.200519808235822 1
0.173048859269996 0
0.188682512848712 1
0.195780339578786 1
0.201190083556376 1
0.191071367590581 1
0.226965984086229 0
0.1960328391309 1
0.193211124040287 1
0.221636631218478 1
0.173159325909185 0
0.209749427170233 1
0.196448365588715 1
0.213755617140499 1
0.203994972937318 1
0.200881528902077 1
0.21206829432365 1
0.204838164818943 1
0.21967201927329 1
0.210884692526334 1
0.228331361462138 1
0.201733993852021 1
0.203417819931536 1
0.213546845440983 1
0.19252044822301 1
0.179988422415431 1
0.195253696641756 1
0.195083669918974 1
0.187229011172951 1
0.209157483767738 1
0.217270003880223 1
0.218531789305591 1
0.219061300163953 1
0.19575056036941 1
0.207984710243965 1
0.19966144616277 1
0.193805053583991 1
0.209640678196316 1
0.211115911809563 1
0.193854301479112 1
0.218281574074743 1
0.199908033778495 1
0.185626802297192 1
0.188048715402588 1
0.200706926333965 1
0.209666322926243 1
0.201261611580003 1
0.188456079991377 1
0.195185835331158 1
0.193349654303493 1
0.199478373496667 1
0.210592411663304 1
0.208868633172281 1
0.19201086524448 1
0.196554812829626 1
0.183954054020514 1
0.205030967735971 1
0.200155113085586 1
0.193392086995421 1
0.218989201420871 1
0.198273008422242 1
0.198773958103222 1
0.217461377121298 1
0.192891346798276 1
0.191593530505443 1
0.218995214924036 1
0.187450827797875 1
0.204251187659749 1
0.17877552746609 1
0.208382068696818 1
0.197886298915042 1
0.18742371786029 1
0.180157488884533 1
0.218528598254137 1
0.191676131741475 1
0.205625396616759 1
0.234012266477166 0
0.212596242197515 1
0.198499916002505 1
0.184855362566275 1
0.202949782391396 1
0.195553821484956 1
0.174938036824839 1
0.193675213981036 1
0.192590969729258 1
0.202686471284631 1
0.187244536025466 1
0.223998819563708 1
0.214888089909025 1
0.198055950184411 1
0.23032314779584 0
0.198976681107833 1
0.219105192811314 1
0.20458342977111 1
0.195923331545928 1
0.228088211436665 1
0.219793200863197 1
0.180426086277752 1
0.200476642693116 1
0.219441021102468 1
0.214911154524991 1
0.212314293718279 1
0.193108287322788 1
0.215822533188732 1
0.206274380456089 1
0.189415249402663 1
0.213394832084148 1
0.208412211533915 1
0.198486874639285 1
0.194619842780939 1
0.200612830362388 1
0.203253272812982 1
0.187509892263405 1
0.195749019309912 1
0.182298534032131 1
0.205177046655408 1
0.188843203721152 1
0.214002450794529 1
0.201068287744368 1
0.193637060882522 1
0.183966397050994 1
0.206090246535727 1
0.204839196913653 1
0.203268817256501 1
0.196523673856727 1
0.212150309218993 1
0.2084155489431 1
0.189304268864608 1
0.191785417584779 1
0.195959785623409 1
0.189168168882782 1
0.208890634675878 1
0.182804295718371 1
0.220717527295657 1
0.204337280839452 1
0.21022951210548 1
0.199453981605655 1
0.204627598052869 1
0.194165023072151 1
0.216424644120793 1
0.21328902054075 1
0.191631621522864 1
0.205768761910153 1
0.207355658263973 1
0.20914630256351 1
0.186200127411892 1
0.19612160621908 1
0.178817294091704 1
0.193157327422761 1
0.194694402650948 1
0.185251943724548 1
0.202206858181192 1
0.202292076668491 1
0.205574175930183 1
0.210461459360266 1
0.19356093897739 1
0.212980780649656 1
0.203919927178696 1
0.210342151773726 1
0.198230394386313 1
0.211700347223086 1
0.234866958570447 0
0.201875390378186 1
0.2015906812642 1
0.19193194588884 1
0.198139190210048 1
0.220587684906874 1
0.211839163191198 1
0.19466104349633 1
0.207871396909805 1
0.191179816443852 1
0.228712789469221 1
0.209823492085697 1
0.225830948519189 0
0.209470086658547 1
0.191816894453868 1
0.196418514365774 1
0.17629712043411 1
0.225172061100616 1
0.203616748750403 1
0.20282614204337 1
0.220970956800163 1
0.211145835837919 1
0.203031688049654 1
0.18607903668614 1
0.213335492042872 1
0.189354977294847 1
0.189367034575564 1
0.192201386500428 1
0.207292398911559 1
0.210583499284725 1
0.215514700979209 1
0.2055194079514 1
0.201075388378555 1
0.209562768096085 1
0.18645034880861 1
0.210777119777374 1
0.22363979316906 1
0.18063296833323 1
0.22045173501528 1
0.198681983262372 1
0.19857687537102 1
0.202571397870288 1
0.200378498985363 1
0.217342501317897 1
0.196707638071154 1
0.189953274647023 1
0.207867039899023 1
0.205407552040087 1
0.207326460389977 1
0.211946715916965 1
0.192732499736981 1
0.182484633625251 1
0.200451757483874 1
0.170179358326275 0
0.188699885560961 1
0.210050590521782 1
0.173912493342991 0
0.192177648538662 1
0.184821689808062 1
0.193763586960545 1
0.187754342380653 1
0.200170965687693 1
0.19664383883009 1
0.194972598228428 1
0.213159540459387 1
0.20635515588795 1
0.173317500652902 0
0.235202700396606 0
0.200094877296715 1
0.212123961844391 1
0.191993726209471 1
0.177820180179349 1
0.196956847109611 1
0.197887339546159 1
0.214283285544157 1
0.180456133190509 1
0.200372838697542 1
0.197532525471849 1
0.192576551066257 1
0.199296088534198 1
0.194888256120012 1
0.185543854017298 1
0.216528859694056 1
0.20174068893385 1
0.189830212155344 1
0.188813735357612 1
0.199613064655325 1
0.197239343791002 1
0.202164008350279 1
0.214721850213889 1
0.205949216253819 1
0.197173300800563 1
0.207509000135074 1
0.196101961325243 1
0.201184191488966 1
0.215765650261462 1
0.211729787466161 1
0.204040239407239 1
0.20066980129995 1
0.197271240155587 1
0.205330156854671 1
0.219561895158505 1
0.197257461093247 1
0.210944685792303 1
0.197022818903385 1
0.235895633197213 0
0.216732477769894 1
0.190807993913391 1
0.195371714612301 1
0.21097910879524 1
0.209730122232867 1
0.190663462089439 1
0.218869122387025 1
0.215371972058847 1
0.203744925986112 1
0.208901236340134 1
0.202985466617421 1
0.191945145332921 1
0.180500473415521 1
0.201635357316695 1
0.207383412644671 1
0.197855726348611 1
0.168357510433737 0
0.185719104855458 1
0.209593737504014 1
0.214202887710737 1
0.187459828705888 1
0.200493745173319 1
0.201868617314089 1
0.206421338530908 1
0.205029170836105 1
0.220453407826367 1
0.196840161502312 1
0.201336923778871 1
0.209824882451447 1
0.177806940402611 1
0.185785419686553 1
0.205494875990922 1
0.209276819005957 1
0.202614427446676 1
0.192697051084506 1
0.205768566282423 1
0.211019486102808 1
0.195105777204789 1
0.196677297203076 1
0.189946330753811 1
0.205499218053951 1
0.191429952390446 1
0.211447182196895 1
0.206617558228032 1
0.191102370074841 1
0.185008480810885 1
0.202124646482106 1
0.204232401956413 1
0.23070420371578 0
0.198353748804177 1
0.183246428620683 1
0.197725470164677 1
0.213166156259548 1
0.20398574954213 1
0.195393183794714 1
0.198611634746238 1
0.191862683870345 1
0.201441613372606 1
0.207771299803783 1
0.197224615606031 1
0.202738078435034 1
0.218760928512253 1
0.213860115686214 1
0.205409006592015 1
0.18012718101939 1
0.200318679570153 1
0.209480165318276 1
0.206055459289732 1
0.177826995541595 1
0.189878518615992 1
0.210337172083484 1
0.205189797110193 1
0.199099892406052 1
0.182258395379009 1
0.195151351017989 1
0.202403045376477 1
0.211965837490302 1
0.20071398666144 1
0.210506338040159 1
0.195383189994529 1
0.212340008836103 1
0.204896702251684 1
0.215188586210079 1
0.215960792082664 1
0.237518136165117 0
0.214297662046991 1
0.20041828965543 1
0.207172844838417 1
0.216235927348993 1
0.208466964108842 1
0.187186976238914 1
0.192066448738531 1
0.213235605940976 1
0.197840671273419 1
0.188583734973649 1
0.23003648027555 0
0.171424839411517 0
0.200200727120617 1
0.205874723388174 1
0.182841401127463 1
0.211104119487101 1
0.188376052038257 1
0.209668892078307 1
0.21485312988965 1
0.200895618923763 1
0.192505978574388 1
0.193233024441041 1
0.200398298510524 1
0.213429933790081 1
0.224299468274173 1
0.209722138057911 1
0.185634311877435 1
0.214006697479565 1
0.197459428578487 1
0.210879970861123 1
0.185615747836086 1
0.218245003534052 1
0.162819182522541 0
0.216717729987893 1
0.207418190151559 1
0.18740164475829 1
0.197051818245182 1
0.207604166997137 1
0.19104924651943 1
0.20217781390455 1
0.193955159627768 1
0.202568424682221 1
0.195283300536801 1
0.2156072858542 1
0.185608617639562 1
0.207933875541773 1
0.198886668823608 1
0.218308297733543 1
0.192103672810035 1
0.218484182935624 1
0.197609931386836 1
0.199839282904853 1
0.21248652373035 1
0.206410976511969 1
0.209391561986553 1
0.197625827999024 1
0.179353836658378 1
0.177982765546885 1
0.2124492660562 1
0.189836246375665 1
0.183705939253808 1
0.194482289154097 1
0.193774641651181 1
0.183803199938424 1
0.200228143286584 1
0.21136599011055 1
0.189215180006965 1
0.188721327839176 1
0.172742909005994 0
0.182195047787676 1
0.219252285383595 1
0.215910667950558 1
0.189101074107994 1
0.206717608016272 1
0.201320129865889 1
0.204504446542572 1
0.201508855529066 1
0.207626336922152 1
0.217504023710512 1
0.192671211369834 1
0.231004614207278 0
0.192356914764565 1
0.198976843536536 1
0.199788595063054 1
0.186230678041425 1
0.197179569736163 1
0.211312862409972 1
0.187962965828628 1
0.191005219897097 1
0.201248322814374 1
0.222381608564423 1
0.201254065310076 1
0.200242438686414 1
0.199247412296931 1
0.185351686917973 1
0.184655317632989 1
0.204500341566653 1
0.204549067284495 1
0.207396030827861 1
0.212901895535456 1
0.210015496221806 1
0.188542274813773 1
0.19814913902315 1
0.18982063236756 1
0.216729360659872 1
0.195993523947289 1
0.202082675030491 1
0.19101632364806 1
0.20067847490256 1
0.203820187154572 1
0.183191144954345 1
0.200368209542206 1
0.194950556271407 1
0.198107574113845 1
0.204584512601978 1
0.211843095684843 1
0.200713965410524 1
0.217102681947031 1
0.206825659302472 1
0.189290557839065 1
0.204310230554956 1
0.192870269938383 1
0.192864930828678 1
0.213911443317348 1
0.206927940001633 1
0.216879602739637 1
0.214151294219203 1
0.20892179485457 1
0.194238081659534 1
0.203817426363241 1
0.211759587846633 1
0.205921194792519 1
0.211371597581771 1
0.198460085910965 1
0.19638570128798 1
0.198405040280219 1
0.199434769668911 1
0.197338843940525 1
0.201412517533616 1
0.197249250318489 1
0.205907207374208 1
0.217343490124158 1
0.20174138914474 1
0.181466333292904 1
0.19992846801809 1
0.195485278510625 1
0.189941253617638 1
0.220731657119327 1
0.199623063422703 1
0.205283931003657 1
0.22141432165527 1
0.184617840914367 1
0.203210019563001 1
0.185259504365612 1
0.186581244302282 1
0.229824252679324 0
0.195457495571534 1
0.194811748666553 1
0.208955010092378 1
0.212830228452184 1
0.200357462017919 1
0.206026777889431 1
0.175692398859767 0
0.221075943460197 1
0.202372685851195 1
0.19783804415864 1
0.195658793313331 1
0.192418975889074 1
0.1960544431246 1
0.16836515914079 0
0.212396262659986 1
0.195763245757212 1
0.215084744055477 1
0.201662468825147 1
0.196478501666681 1
0.197912153784695 1
0.175958039404278 0
0.198880010683512 1
0.187809324999284 1
0.200254180730639 1
0.197753277613364 1
0.1987000928014 1
0.212374464785325 1
0.217820915822922 1
0.209241855276393 1
0.218867338460758 1
0.185459429878168 1
0.206368990684239 1
0.188386172995908 1
0.215113603648298 1
0.221690966822985 1
0.195725611720795 1
0.216072441568653 1
0.204365271002232 1
0.185703129942562 1
0.193288829786185 1
0.213291079473851 1
0.184116715910348 1
0.182072840218234 1
0.220854345955234 1
0.18579058101937 1
0.182339829585041 1
0.192796664766477 1
0.211804326055435 1
0.204846863505886 1
0.187856839238421 1
0.219168494904775 1
0.215535626892396 1
0.218832361827842 1
0.193434321069565 1
0.189623450115199 1
0.185645477547108 1
0.192192401002334 1
0.193898706828224 1
0.219750980670984 1
0.209009934899835 1
0.208777210984212 1
0.183095407229827 1
0.210946838797037 1
0.215154648714061 1
0.202439873711501 1
0.209981102773736 1
0.200665790471997 1
0.196137369822482 1
0.208665247575322 1
0.205744465314451 1
0.212432644113726 1
0.192191531562819 1
0.194481527575403 1
0.185166169466831 1
0.189044121738814 1
0.184712999054228 1
0.200325566050109 1
0.204818055735813 1
0.198087105280639 1
0.214694929174153 1
0.199913754108404 1
0.209181717846244 1
0.183219084305649 1
0.208343956851933 1
0.215675945096268 1
0.211708205589169 1
0.204918668477393 1
0.209541161272895 1
0.207699596646109 1
0.228873980392179 0
0.229194834191011 0
0.218372445813103 1
0.203770274544949 1
0.186544336597965 1
0.204911656478008 1
0.182230847164379 1
0.211977622911512 1
0.224809042965024 0
0.200482614470041 1
0.206739414027488 1
0.216914303400879 1
0.193106321745452 1
0.208054612569511 1
0.202575897779198 1
0.205356868579285 1
0.199606760623355 1
0.20608316017445 1
0.202005553471065 1
0.191856757226683 1
0.223668677952346 0
0.206255918807054 1
0.214696425796779 1
0.187520128213993 1
0.188732100090536 1
0.203749762660836 1
0.201909795977529 1
0.210052516076315 1
0.205502913549136 1
0.212577030137043 1
0.170882346811345 0
0.22955704353598 0
0.199231279698202 1
0.179517550134951 1
0.184479642474365 1
0.199856938929294 1
0.203429225477742 1
0.203476140687998 1
0.189312815843409 1
0.216500098225344 1
0.190818090803688 1
0.214545553853881 1
0.201467147902404 1
0.205872932318456 1
0.209545030952162 1
0.199354250140869 1
0.183195022322843 1
0.186794163260723 1
0.207573003798665 1
0.216446776613797 1
0.194488241455594 1
0.189188875039653 1
0.19113134785151 1
0.202101677976006 1
0.197823562764184 1
0.201184077884342 1
0.202934430902566 1
0.216464011631551 1
0.213685235859333 1
0.206447572012097 1
0.203484267149052 1
0.202347977282089 1
0.213017562204996 1
0.192861723059661 1
0.197670050036327 1
0.198227066160829 1
0.201306435050648 1
0.197006390397902 1
0.194694965906703 1
0.178000402318745 0
0.200322531332631 1
0.186913946771078 1
0.201398388781328 1
0.198481488819252 1
0.222752195084678 1
0.204393290306161 1
0.185408767222449 1
0.197526144624935 1
0.206580696266479 1
0.202087608693117 1
0.20031206108908 1
0.199803656066422 1
0.206639510988208 1
0.184826618033564 1
0.20362758247096 1
0.205530184234906 1
0.196966478689475 1
0.198451319295127 1
0.208188303059942 1
0.182955933356326 1
0.216395208719669 1
0.204562706566999 1
0.191461266085057 1
0.213415233383878 1
0.193925683970956 1
0.21626152100325 1
0.208110861628263 1
0.184002154333352 1
0.223502710831037 1
0.209179125713503 1
0.189014299315839 1
0.196376679329948 1
0.193196763840162 1
0.192327643516566 1
0.21133538710303 1
0.200195530452857 1
0.21818618239725 1
0.200328673803334 1
0.231518914705095 0
0.203405501197686 1
0.173146521887043 0
0.19531192768198 1
0.187419060115086 1
0.172353932095414 1
0.184831849921106 1
0.213767083042053 1
0.218087599478713 1
0.20270364009518 1
0.207959086261865 1
0.230813928563898 0
0.190127423275185 1
0.178256444378307 1
0.205868823323802 1
0.187902818398153 1
0.181634872812603 1
0.229963697782512 0
0.18751706125132 1
0.205582653881569 1
0.204934978518156 1
0.183361960414342 1
0.208073126122434 1
0.213435241598933 1
0.205498133710802 1
0.186607377564849 1
0.200955560782786 1
0.21417527610392 1
0.225283468606264 0
0.208971847900595 1
0.203198750267118 1
0.208304038617436 1
0.201788709810169 1
0.190261086713351 1
0.204511084761537 1
0.17779716274389 1
0.19838943910238 1
0.220531359656617 1
0.216729755764972 1
0.197746979890109 1
0.201305918174403 1
0.200254420917572 1
0.187577068986819 1
0.182966855199828 1
0.196972929165405 1
0.201848930207596 1
0.195548668907168 1
0.20892610901055 1
0.19138875775444 1
0.192292430533165 1
0.212566114741812 1
0.217620309635019 1
0.199947621239245 1
0.192922777980216 1
0.193352238716836 1
0.208201179252791 1
0.202523211331551 1
0.198737966712669 1
0.234992523611083 0
0.205331655250978 1
0.226148527397963 0
0.192772571266776 1
0.179965623561456 1
0.225011628625758 1
0.218526794191644 1
0.217449590466496 1
0.227875059069885 0
0.204082974253948 1
0.221875288223119 1
0.214557253908443 1
0.184587889020678 1
0.208668957341193 1
0.179997210476725 1
0.194343463035744 1
0.20067498641954 1
0.199785827975215 1
0.200628098124456 1
0.209448503732537 1
0.200998307869767 1
0.192153843506696 1
0.208289434894563 1
0.186474889923688 1
0.175507509546602 0
0.200020380071879 1
0.205668188978061 1
0.213964743079459 1
0.202461561304489 1
0.212614639790538 1
0.189588748876264 1
0.184149487681012 1
0.194552754641761 1
0.226279553679652 0
0.221758363258698 1
0.211471152788011 1
0.200638029411152 1
0.22501597560124 1
0.205618883927131 1
0.193683566898169 1
0.215778174192028 1
0.199312760251934 1
0.213485389963003 1
0.197209441530468 1
0.211489830125279 1
0.191697860827957 1
0.209927470759141 1
0.189381707015931 1
0.219673110000325 1
0.213917151486014 1
0.218864925975874 1
0.195782842321901 1
0.202332701851201 1
0.210414971339657 1
0.191603424693416 1
0.215718941391439 1
0.191792541808588 1
0.223957099277425 0
0.204873349580209 1
0.194199536505508 1
0.20999259749161 1
0.209138953791375 1
0.208394786445303 1
0.17950100548908 1
0.195879110010032 1
0.202997318630005 1
0.157847824096998 0
0.185932995931919 1
0.198722029341975 1
0.192335200997457 1
0.211284133105282 1
0.204007682385539 1
0.198356222301127 1
0.193757101933755 1
0.19183813659834 1
0.192045288570137 1
0.206257187565038 1
0.193113427964938 1
0.193462070730463 1
0.19232632733285 1
0.215421310478358 1
0.21363975308546 1
0.191575245832679 1
0.205577139120508 1
0.185123163127599 1
0.201246274559859 1
0.167303867411138 0
0.202247902169804 1
0.168134286535337 0
0.191689139691806 1
0.196084554591566 1
0.218835377403654 1
0.199972305408879 1
0.201682468447955 1
0.185271147777662 1
0.198653420178202 1
0.20474904651293 1
0.188071434842776 1
0.198027721147904 1
0.206885794199314 1
0.189640891730967 1
0.193280568954669 1
0.21683611728607 1
0.194280364982489 1
0.186501099162615 1
0.203005885978975 1
0.232006185131717 0
0.189153215284744 1
0.205135134276595 1
0.197758874294374 1
0.204797036234602 1
0.206340667580694 1
0.200206053982993 1
0.185268857252005 1
0.181614197153869 1
0.191797279282951 1
0.214036545021249 1
0.210850545904921 1
0.192405341155797 1
0.212013379705638 1
0.221356331505244 1
0.215343340149732 1
0.213968820672786 1
0.197839249880848 1
0.225264972122397 0
0.208716045364443 1
0.224834649165605 1
0.194782963643893 1
0.222540292339688 1
0.199960351048513 1
0.196933124720476 1
0.188666407676971 1
0.209028934478792 1
0.204158013972279 1
0.186191328960608 1
0.186201754884772 1
0.195077940882307 1
0.196100169752053 1
0.229731442979315 0
0.199439469429699 1
0.195286532601352 1
0.204117445475568 1
0.202006786137765 1
0.211747887515931 1
0.183082321563893 1
0.232018288603973 0
0.208059656907767 1
0.189173181946106 1
0.20214877315664 1
0.227586803059784 1
0.205417517343023 1
0.208262693736276 1
0.187492346744749 1
0.214407574789965 1
0.212759624376429 1
0.210748804675982 1
0.232189188947083 0
0.208651936979382 1
0.208106559366613 1
0.210210333138736 1
0.184998812514083 1
0.199101771699828 1
0.181154485108582 1
0.183558401911439 1
0.208787308864349 1
0.197053418747346 1
0.201871765425219 1
0.204428111642871 1
0.199831293303612 1
0.202782398708507 1
0.221252410413047 1
0.184201700753922 1
0.183567049495673 1
0.208021547413329 1
0.2002476483971 1
0.212057016232484 1
0.221408931256135 1
0.194692108891741 1
0.209894073058637 1
0.202827132401935 1
0.208012790732581 1
0.226361056692827 0
0.22762971545518 0
0.210950756872645 1
0.187852386621443 1
0.198474483083067 1
0.20240173957828 1
0.196182752312107 1
0.198132752268706 1
0.220782476476275 1
0.223760128001734 1
0.188744826057103 1
0.199769550250627 1
0.205920422739643 1
0.202101064989436 1
0.212277247567767 1
0.194371258941376 1
0.214872888091698 1
0.199249150691421 1
0.193039535412827 1
0.183615803098514 1
0.2014362132672 1
0.169756504738805 0
0.183460567423196 1
0.192111511275937 1
0.194241135119292 1
0.191008157313886 1
0.201187649679745 1
0.191817244559882 1
0.208339790762268 1
0.196222024045449 1
0.193986267535384 1
0.208185580956623 1
0.1953351122861 1
0.210940979656353 1
0.19540791624994 1
0.190466745412423 1
0.182369852325338 1
0.199793661075369 1
0.210653247971247 1
0.215210135285321 1
0.190716731648412 1
0.20711949796026 1
0.204311658812762 1
0.198740023850263 1
0.214157042437017 1
0.201089787877884 1
0.189532995145631 1
0.186796226676906 1
0.184257656243382 1
0.203491204434999 1
0.217324322454988 1
0.205863400048857 1
0.181653349266013 1
0.184518785047052 1
0.207836862228194 1
0.193392902922728 1
0.193570158903246 1
0.189934179555824 1
0.190340021173977 1
0.199200838054694 1
0.196546214481517 1
0.18374794656267 1
0.191800352276406 1
0.209077176574398 1
0.195928901703464 1
0.191930605324341 1
0.197931422932681 1
0.203037944211695 1
0.189900423395663 1
0.209686578937756 1
0.202394356837035 1
0.209265850880505 1
0.206002543942811 1
0.216607561450496 1
0.207854231668004 1
0.207599419459541 1
0.183531132681124 1
0.201177513437456 1
0.206218588201664 1
0.201205205675243 1
0.225391036480704 0
0.196682699017326 1
0.20743058767832 1
0.212903650906051 1
0.205664977315126 1
0.196362258780727 1
0.221403826356844 1
0.191450963565207 1
0.20351600350322 1
0.218169756129363 1
0.200747586056083 1
0.1783058056225 1
0.210894170441077 1
0.216488968554684 1
0.184027919050565 1
0.214845100231897 1
0.221829837211636 1
0.218473003572319 1
0.219901239023461 1
0.203043657668722 1
0.210489546488111 1
0.213082422748512 1
0.177357458019108 0
0.22889730543808 0
0.219779701913452 1
0.219156447984112 1
0.206483283479607 1
0.212043489191157 1
0.19670572251372 1
0.192028930560096 1
0.203899709583203 1
0.199044019193611 1
0.216252064530246 1
0.191732040121974 1
0.205718501375739 1
0.207061540678705 1
0.21155304098249 1
0.199513113078847 1
0.185182769073892 1
0.2111751669372 1
0.202414394397819 1
0.201410856665182 1
0.19561281983332 1
0.211079972011649 1
0.179990316214142 1
0.19564264407291 1
0.207589241747572 1
0.20046168826839 1
0.232562724975341 0
0.197100348404903 1
0.214189037282174 1
0.201450917727251 1
0.195213918374616 1
0.200469053282779 1
0.19477044192055 1
0.215793939849161 1
0.207477001719339 1
0.206320981917126 1
0.19317727868029 1
0.221659972351208 1
0.212119311789911 1
0.223672529342795 1
0.198690805538166 1
0.184479150467485 1
0.204436494904445 1
0.218492917469929 1
0.204467468133024 1
0.21741657358298 1
0.204413503864947 1
0.220208129644448 1
0.214550150987285 1
0.196586115358427 1
0.21051109600112 1
0.199305592972959 1
0.18785820188116 1
0.212563805160279 1
0.218735863931169 1
0.203586322151855 1
0.18556758920047 1
0.199416994722161 1
0.199224133671833 1
0.202663067183606 1
0.186411638895756 1
0.187286127325436 1
0.199516025564686 1
0.222970282092908 1
0.198208752391994 1
0.195542065849704 1
0.204949102252597 1
0.206627572526108 1
0.199685035275263 1
0.19429679972198 1
0.202948651869649 1
0.202430792565481 1
0.217177252653338 1
0.185804915295324 1
0.209505297273877 1
0.184677360067758 1
0.189993741542995 1
0.206881429687138 1
0.180888463935903 1
0.209900338115242 1
0.195878961101042 1
0.199463747973888 1
0.179077319580653 1
0.193596573119586 1
0.199390407116243 1
0.20594331775173 1
0.189705636609686 1
0.205692993721271 1
0.211804648915413 1
0.18832036458853 1
0.216462955350699 1
0.206612279932536 1
0.183622761674219 1
0.213572731565499 1
0.192096191532627 1
0.173914899072063 0
0.209580156249866 1
0.187830439153987 1
0.196567408353567 1
0.207161812109674 1
0.202374768460023 1
0.18886100196177 1
0.207324219403286 1
0.207698811860299 1
0.199273182711419 1
0.200259205799662 1
0.18896106040192 1
0.210870512629167 1
0.204118352247567 1
0.203698593279455 1
0.185561480389451 1
0.205737025372716 1
0.213976328818328 1
0.20482258975167 1
0.195491784353965 1
0.194864100909631 1
0.195435683304822 1
0.229928085307278 0
0.215922636953073 1
0.196186421647106 1
0.207684731551894 1
0.207551644158331 1
0.185945076320866 1
0.208870751986093 1
0.195233007850884 1
0.192501926805269 1
0.200868079933166 1
0.20809501584411 1
0.200422790017616 1
0.193782532096685 1
0.193793510639971 1
0.189187410238427 1
0.213254757855174 1
0.191577107488189 1
0.222019181331972 1
0.211525480480365 1
0.204690388887661 1
0.212262603363591 1
0.198223644154282 1
0.195608612177915 1
0.203752936935431 1
0.21673267311661 1
0.189246089623323 1
0.211337767916042 1
0.19590124000439 1
0.203615838858971 1
0.212216011434943 1
0.19895757150528 1
0.199977946825941 1
0.2051961287138 1
0.196886872911777 1
0.194699507541337 1
0.194317886624052 1
0.196226683305251 1
0.208853023952643 1
0.172445907583331 0
0.199341406790562 1
0.184607066786607 1
0.198177124730856 1
0.202222464980294 1
0.20122658651364 1
0.208387542685341 1
0.196915932564911 1
0.197881237461813 1
0.200775526608525 1
0.201929577199438 1
0.211375353593309 1
0.180610896995069 1
0.186813573557806 1
0.196304913836804 1
0.210524044626982 1
0.188325221340988 1
0.214328212276901 1
0.184405279511414 1
0.202997140253077 1
0.180431354941126 1
0.211256841712327 1
0.200960287488271 1
0.221106066145481 1
0.196299618310399 1
0.203840849882816 1
0.21430706706412 1
0.223695521372559 0
0.194290667210091 1
0.209310219010002 1
0.217619594942868 1
0.205944151877046 1
0.199067035816375 1
0.205471240470659 1
0.216123383385228 1
0.193305259964688 1
0.209998425274151 1
0.206076482498461 1
0.202297157475036 1
0.218224414715196 1
0.21732404406048 1
0.197778200833473 1
0.21033821346579 1
0.197939419751478 1
0.203001928806714 1
0.191086942455274 1
0.208601891291296 1
0.211532500903343 1
0.170306575793568 0
0.201936314779521 1
0.197224335438965 1
0.18875663313544 1
0.195062596762319 1
0.19364491555255 1
0.205945477471314 1
0.186242441136467 1
0.194583448677385 1
0.198637465636035 1
0.216687519928932 1
0.199831504953022 1
0.192413789457954 1
0.209131168762584 1
0.205540831576725 1
0.191033719320729 1
0.189772088504646 1
0.189543004093327 1
0.185142155284193 1
0.192423813425402 1
0.188423637414849 1
0.213787537203753 1
0.203530592448796 1
0.219546807746152 1
0.210151600858761 1
0.214761077768278 1
0.204605060859986 1
0.199750265638648 1
0.213949930434175 1
0.233034644844123 0
0.203368511439178 1
0.213349336555578 1
0.218128687058363 1
0.210775335227132 1
0.195370656374419 1
0.205870586000679 1
0.192332659339936 1
0.190868742294636 1
0.179972945728426 1
0.192461261356663 1
0.194365032937913 1
0.193643016931264 1
0.198579223685319 1
0.197196154619884 1
0.193500032369083 1
0.212886203752553 1
0.187293381802965 1
0.201765815373815 1
0.197536921964095 1
0.203647359869033 1
0.206633554945117 1
0.202060394161452 1
0.21316296288487 1
0.189202169972042 1
0.187135504868661 1
0.186444623821098 1
0.173257780487261 0
0.209752056396988 1
0.207905992410479 1
0.196839630050547 1
0.183327937249457 1
0.214773528459007 1
0.224610652842506 1
0.183838557447318 1
0.216120558609164 1
0.190908978207453 1
0.210516330103626 1
0.206479301095463 1
0.189916631991842 1
0.206814942804141 1
0.190666829462843 1
0.20781693195408 1
0.223557012254833 1
0.192356559025518 1
0.204770861294354 1
0.205146054306588 1
0.204772205519492 1
0.219869158732262 1
0.19423041033868 1
0.188545953484145 1
0.193781535370915 1
0.193769214424574 1
0.208874077623048 1
0.205548102684596 1
0.198091411682691 1
0.176531748286482 1
0.207047530002738 1
0.208250651909911 1
0.203110294523661 1
0.209829214749121 1
0.207254093253321 1
0.191627297130436 1
0.189347819796151 1
0.209131423901297 1
0.199575798338802 1
0.197637661283098 1
0.205367837128724 1
0.200979895110431 1
0.221023114092495 1
0.219087975340498 1
0.195646977310824 1
0.209163965556376 1
0.18969428039853 1
0.195050226055898 1
0.195805612774596 1
0.211667166714239 1
0.196428750545467 1
0.203354487562554 1
0.195463715734668 1
0.215425205531716 1
0.193498433550414 1
0.205430776576453 1
0.203453726965578 1
0.196145437026043 1
0.192062155344412 1
0.204787589789719 1
0.201496174652218 1
0.214033947608897 1
0.197290333236834 1
0.207712242341891 1
0.184633561993034 1
0.194032973098762 1
0.21171916882335 1
0.196716776229904 1
0.20460374709573 1
0.19752064544795 1
0.210788876751036 1
0.192133840939706 1
0.191173563759973 1
0.187583259164084 1
0.200091742085377 1
0.206245907708193 1
0.215886131764265 1
0.211255023883745 1
0.181209490384314 1
0.197374774313754 1
0.180735252628547 1
0.191181911065964 1
0.179595883064444 1
0.208027883120056 1
0.191933905650585 1
0.211121425629745 1
0.22089139737509 1
0.187910919938132 1
0.200273628208236 1
0.193900570750084 1
0.189162648137991 1
0.202056770628142 1
0.187372596208001 1
0.200192468559511 1
0.202089394831235 1
0.222450673753682 1
0.180213531735898 1
0.202670412669022 1
0.180568250916886 1
0.206064456375495 1
0.221466932477981 1
0.209656826792674 1
0.207564016582564 1
0.207140983663243 1
0.174333201842228 0
0.200437097846663 1
0.192119318003959 1
0.211535887632655 1
0.199588405027426 1
0.197176056203478 1
0.206319589757093 1
0.15915007174718 0
0.204943533101694 1
0.202617250519445 1
0.197607470797112 1
0.189072277376856 1
0.201595976696292 1
0.207116015129968 1
0.201262528613112 1
0.202852813787982 1
0.210045220870984 1
0.189809963271602 1
0.211691801249596 1
0.193807050189139 1
0.18617137032283 1
0.189790187302096 1
0.210816756799016 1
0.194489917811383 1
0.215419030756619 1
0.201564996083893 1
0.196518648365678 1
0.189679743822538 1
0.197766368354079 1
0.208727703578248 1
0.194424718862817 1
0.217366127488229 1
0.202216039571139 1
0.188603350246103 1
0.182083135033099 1
0.195180945274899 1
0.217958393060065 1
0.190660954926835 1
0.206169107808277 1
0.219115359677837 1
0.213957070908067 1
0.203352725288072 1
0.193563945327462 1
0.19477526993212 1
0.212384832951447 1
0.216596225688366 1
0.203413618527492 1
0.201382095870859 1
0.188174557717207 1
0.173029859755672 1
0.188512356638971 1
0.214777548864783 1
0.207355864125066 1
0.197105933481688 1
0.211273974702267 1
0.185644594545937 1
0.177538599561257 0
0.217064768100438 1
0.208833562448367 1
0.198103737204444 1
0.198429513254227 1
0.202606288531664 1
0.209693486876897 1
0.219029845247715 1
0.207345288163767 1
0.196615444923063 1
0.206745631190667 1
0.207154101510957 1
0.190568760207127 1
0.211450233765979 1
0.198750233738106 1
0.195182989265393 1
0.203981275737418 1
0.208505849088679 1
0.193572509617995 1
0.19541648637488 1
0.203932904685041 1
0.195518683293221 1
0.21912675427194 1
0.202435390161137 1
0.226076112544311 0
0.19219161309103 1
0.187930981235889 1
0.216568252103708 1
0.219298847632129 1
0.19152665704121 1
0.186158989647556 1
0.174242055160171 0
0.202241079024658 1
0.197197207353941 1
0.194172913358086 1
0.205128500402837 1
0.194489997302937 1
0.196271253163562 1
0.20965733110838 1
0.196682520101906 1
0.202995513654067 1
0.204417214573286 1
0.193381198374333 1
0.196603388482022 1
0.218619537947161 1
0.196800915995017 1
0.184381393933738 1
0.198479083157534 1
0.18661158732376 1
0.22941358767821 0
0.210229185780452 1
0.213868366369652 1
0.196847226613662 1
0.196358027182698 1
0.209183960927243 1
0.207109239576068 1
0.207717567660367 1
0.200702747605745 1
0.202293978824567 1
0.182652055508322 1
0.209554964578659 1
0.197660039675977 1
0.20887688680698 1
0.189790792558556 1
0.198168248311698 1
0.203139259611248 1
0.200866677211081 1
0.214282960270523 1
0.223029196190545 1
0.205152242620169 1
0.201333062629972 1
0.193744708355875 1
0.190278739799885 1
0.185106952991454 1
0.195802438073674 1
0.205878132030398 1
0.200749997100349 1
0.195232274456015 1
0.20560050592942 1
0.217377882096518 1
0.211747177718248 1
0.205201974733832 1
0.195680562354506 1
0.212029802657597 1
0.210000589664894 1
0.191220035567742 1
0.200659318709719 1
0.191321668870905 1
0.192797600889435 1
0.196195104847533 1
0.20239177181369 1
0.192077344939586 1
0.19673276436235 1
0.20050883469706 1
0.207503484937271 1
0.202168331828792 1
0.218475341904529 1
0.203074805362594 1
0.194187471702465 1
0.191545166327569 1
0.219111333231965 1
0.214960675521045 1
0.2077614364533 1
0.211969569571786 1
0.211839393362431 1
0.207722923403156 1
0.192122662503617 1
0.219828001592693 1
0.207698525568866 1
0.197145158197032 1
0.213611301913179 1
0.193616737885385 1
0.191503204570965 1
0.207676097709703 1
0.19682995762157 1
0.20792893966052 1
0.174529763457737 1
0.189026817282182 1
0.203613591709968 1
0.213150704716526 1
0.226047110653134 0
0.208690375023356 1
0.194035272309017 1
0.197055073897931 1
0.190686520532948 1
0.195905759740507 1
0.207281325015951 1
0.223107666302655 0
0.181008065860665 1
0.163508430323274 0
0.221790113092622 1
0.224054010371238 0
0.184031705475146 1
0.209536293478814 1
0.196173358327593 1
0.218861386712367 1
0.211013158815224 1
0.18898971867297 1
0.192532841882208 1
0.204915525830348 1
0.193707242223095 1
0.18086231224132 1
0.210750575794483 1
0.198629787733138 1
0.195232485649444 1
0.218268916387869 1
0.191983369662859 1
0.214758202012531 1
0.193673232365696 1
0.193860596344611 1
0.215266165162027 1
0.204325303114637 1
0.195885685042589 1
0.196498925544359 1
0.215691141620474 1
0.202638491088271 1
0.233241271976577 0
0.21038059478364 1
0.226852872248529 1
0.202104831422734 1
0.18733181665635 1
0.208800928839781 1
0.19343685633842 1
0.207779579749031 1
0.175649953234509 1
0.191124498210941 1
0.21477159010459 1
0.195642845036627 1
0.211999701533511 1
0.194369977208549 1
0.198707996402262 1
0.190730073932199 1
0.198223541082613 1
0.198773627145912 1
0.187969893070719 1
0.20272119653477 1
0.184566896036565 1
0.191768123687773 1
0.20004701176495 1
0.197512537058948 1
0.196232799499107 1
0.201969076602502 1
0.193437687750157 1
0.181033769815362 1
0.216969501354825 1
0.184945970870448 1
0.205575290957467 1
0.17791107445989 1
0.20870947187882 1
0.210090058975813 1
0.219159834780409 1
0.189138829912059 1
0.201840048328427 1
0.190956378523445 1
0.197700404972237 1
0.199797706474821 1
0.185256377195997 1
0.203777419839188 1
0.206488339283392 1
0.195686430822993 1
0.215724872889881 1
0.204022239274672 1
0.204029312174478 1
0.213489315434713 1
0.216380527085115 1
0.193415937640424 1
0.199431038197609 1
0.209417022257499 1
0.196390993647355 1
0.199321853724665 1
0.203416337366048 1
0.20473895550962 1
0.202462202349675 1
0.20229020194627 1
0.197802309951238 1
0.200279871941755 1
0.199575298073912 1
0.207652876339876 1
0.193069779996676 1
0.233076883586735 0
0.19869731489868 1
0.196864846205008 1
0.191288256335341 1
0.213926026787691 1
0.19192358321274 1
0.220371694137901 1
0.204185735205772 1
0.21599168347564 1
0.20723815452969 1
0.216726158804862 1
0.202283781993914 1
0.213614266849411 1
0.197239333064986 1
0.221763105426267 1
0.198255997007607 1
0.227089360861256 0
0.221471097115514 1
0.190386372005737 1
0.199728650309305 1
0.180432677796149 1
0.195434204263201 1
0.200070215649621 1
0.202176633945246 1
0.198338973204252 1
0.21136015283734 1
0.194345647195116 1
0.208605896878901 1
0.192441285924455 1
0.200930890120451 1
0.20823805991198 1
0.193979401314305 1
0.186502917704037 1
0.210639169076277 1
0.189067322533096 1
0.197021992083563 1
0.207805618363044 1
0.187695297540603 1
0.1979758580439 1
0.215315559719328 1
0.201411495064946 1
0.201753794141718 1
0.205994669402341 1
0.217597762133016 1
0.220404202948101 1
0.185735755579968 1
0.216837047573931 1
0.218375030243983 1
0.196231066657078 1
0.239631263815104 0
0.202388390516562 1
0.191193866703622 1
0.213528780948597 1
0.210391655048456 1
0.199543435987171 1
0.198157138850836 1
0.202634450825096 1
0.200635036394427 1
0.201337485283188 1
0.188858852120554 1
0.212582692013391 1
0.221249612557611 1
0.205557220959615 1
0.207201982067567 1
0.19676158617763 1
0.217601912143001 1
0.178176767955674 1
0.181959599957135 1
0.196503717023512 1
0.197803207254825 1
0.194908806163374 1
0.200349486402761 1
0.209047982686646 1
0.199509848219315 1
0.21623134532742 1
0.225572085742722 0
0.199870744245072 1
0.203146710524266 1
0.195779333988752 1
0.17333319365831 0
0.203443676041485 1
0.194888257125791 1
0.200024665042731 1
0.211446670385151 1
0.181338620611902 1
0.187727944744727 1
0.216950577179064 1
0.208062295961697 1
0.189579461196064 1
0.187283180450199 1
0.219030776548495 1
0.202030801568086 1
0.182549132211487 1
0.213797485936789 1
0.178733610723999 1
0.223989930669721 1
0.205594007799211 1
0.193969181382248 1
0.21899921974325 1
0.184329994080659 1
0.19443085453102 1
0.210177992398872 1
0.191342653222425 1
0.188621663931381 1
0.200977905084581 1
0.212325274835746 1
0.176745295897056 0
0.208457666935596 1
0.198358596409435 1
0.215805921789205 1
0.193749588930163 1
0.190107215169446 1
0.187360386784472 1
0.199966853732845 1
0.203658000313269 1
0.207361347850125 1
0.182412806819786 1
0.193649686347328 1
0.214949122729051 1
0.214903606470561 1
0.198944384310414 1
0.210528430571175 1
0.209128302021755 1
0.203862305064402 1
0.203750741107165 1
0.219453610829565 1
0.215332230143119 1
0.188900809274625 1
0.179403496443861 1
0.18249152077643 1
0.198525852982014 1
0.210614248940608 1
0.211529914486586 1
0.205782603416898 1
0.216575443660071 1
0.20843164179639 1
0.199869166583701 1
0.218318810363862 1
0.214965890452752 1
0.187578076781072 1
0.204179962125789 1
0.213353869744639 1
0.205785541867194 1
0.210034041726829 1
0.215124007052928 1
0.213622581428396 1
0.202165574366044 1
0.176652973539315 0
0.204187281008796 1
0.211535751433818 1
0.211339585801874 1
0.191252050030477 1
0.229541842178448 0
0.212386579999167 1
0.185979235520301 1
0.184629436773311 1
0.211326859769711 1
0.20451385898843 1
0.215295286980606 1
0.175936158255226 0
0.210996437261868 1
0.217009045659113 1
0.205586467797033 1
0.203900547385756 1
0.192052859262046 1
0.215669013477702 1
0.218612705164392 1
0.192751822894169 1
0.201092382987661 1
0.2033145875335 1
0.190130976899294 1
0.193239910154562 1
0.2192646829139 1
0.200178477819997 1
0.190916720194543 1
0.192606842370588 1
0.210823844771957 1
0.20125952517098 1
0.191142986367216 1
0.215216869241527 1
0.184158858306582 1
0.188632077775833 1
0.201707325577536 1
0.179885412411382 1
0.20061696809578 1
0.202932006843128 1
0.200109967574631 1
0.207829632114019 1
0.203557608619248 1
0.196121055548004 1
0.190367054922456 1
0.216558073497799 1
0.204040730341595 1
0.189163370177045 1
0.201729976181874 1
0.192251634974406 1
0.195454252775532 1
0.194893983913535 1
0.218750246073711 1
0.188512209041036 1
0.197958947823261 1
0.203189755506889 1
0.203426596520076 1
0.213769238278596 1
0.220942014736273 1
0.209281090184984 1
0.216362318024883 1
0.214036318519799 1
0.199110979960483 1
0.19896861770486 1
0.206544469831709 1
0.180783342819685 1
0.208290678765206 1
0.184366265686261 1
0.211067241788506 1
0.184528632123264 1
0.212626736498257 1
0.204004248733295 1
0.20499270824852 1
0.199417786877338 1
0.217714242129999 1
0.189587483158651 1
0.204444748785023 1
0.200330592093058 1
0.21427199663936 1
0.190590916615652 1
0.199611903341577 1
0.230320587421067 0
0.173819725030028 0
0.201814434345822 1
0.221972317004999 1
0.217577805061936 1
0.206553671120546 1
0.206673562400727 1
0.196167599175588 1
0.199190334066199 1
0.178103757274939 1
0.191560118764134 1
0.192446146749977 1
0.215606208820399 1
0.203809994772707 1
0.195384870689033 1
0.176520060847931 1
0.201835751598312 1
0.183893062961904 1
0.193707947806641 1
0.220446148847797 1
0.199278902076735 1
0.205304401940704 1
0.20225129173596 1
0.194365699595361 1
0.178939951734835 1
0.187901667265056 1
0.215409641080531 1
0.212939908748183 1
0.18839082945221 1
0.197804134915635 1
0.197274553196976 1
0.210659904650306 1
0.186210867694744 1
0.175174492692152 1
0.220069347661239 1
0.182949384088317 1
0.198787894558016 1
0.205691230890878 1
0.214267186032098 1
0.213523048215271 1
0.190139991167035 1
0.183442244935891 1
0.21307962987399 1
0.197197562875896 1
0.195633163866053 1
0.197915189661491 1
0.185365764928551 1
0.184105039388391 1
0.184795073920259 1
0.187954688410108 1
0.199376141031959 1
0.196589837951735 1
0.211595555508076 1
0.216261140566985 1
0.205925870485046 1
0.191830578062354 1
0.193407421924461 1
0.220561325013429 1
0.198744445279878 1
0.182994355557285 1
0.200923184769147 1
0.177157111012284 1
0.198963239448731 1
0.205679559149545 1
0.204153426531829 1
0.203451818825528 1
0.186799258858132 1
0.197447865856816 1
0.208566835260435 1
0.203600790334342 1
0.210961026615791 1
0.20992463715511 1
0.222715864546634 1
0.181444102507892 1
0.212266699273784 1
0.185638600144901 1
0.201381949378878 1
0.201632616506724 1
0.188575025520001 1
0.203632266276139 1
0.208893862366285 1
0.187139167174904 1
0.203558341843862 1
0.21989298349137 1
0.187624061026411 1
0.205913504041514 1
0.217517196863242 1
0.212442506266872 1
0.206114036622957 1
0.201398777243355 1
0.19766114237791 1
0.206271255143588 1
0.200839622729842 1
0.191551122522553 1
0.18890857460864 1
0.197094634555705 1
0.215883882143582 1
0.194076776010095 1
0.180788510599794 1
0.204929024495287 1
0.226991205697719 0
0.20483989130164 1
0.21032413528457 1
0.229530170127319 0
0.192215841663424 1
0.195782368080899 1
0.197969762046359 1
0.195327428750346 1
0.186482018494282 1
0.205908702652176 1
0.202927438892155 1
0.215787096868904 1
0.20634118809443 1
0.208591172108441 1
0.21995704343688 1
0.185665148857398 1
0.181337693733719 1
0.195721976205576 1
0.201221074150027 1
0.166160438143428 0
0.212654806503373 1
0.20042118861796 1
0.207575075624953 1
0.17196671499503 0
0.204995504869295 1
0.197337687493141 1
0.215110363102739 1
0.204119341846782 1
0.191526123324139 1
0.222650158941989 1
0.206896305027874 1
0.196121986406849 1
0.219892553315627 1
0.219167567729209 1
0.194783785386301 1
0.202721516664788 1
0.201373355300411 1
0.207624555494993 1
0.214812718563775 1
0.206906733259482 1
0.205942717274433 1
0.20304388896862 1
0.217950332454367 1
0.182366740864312 1
0.20595607500168 1
0.189989390982295 1
0.201083916981296 1
0.181658600608371 1
0.189677324647725 1
0.184647736101744 1
0.182750254682026 1
0.198023163279848 1
0.202988818618513 1
0.189810546341277 1
0.182776274860364 1
0.199074129229904 1
0.197204291313494 1
0.218227366828746 1
0.187920425266585 1
0.192567276736963 1
0.217394351782901 1
0.198039157417245 1
0.200401944691716 1
0.196130071081945 1
0.204077702285525 1
0.19995402359012 1
0.171422152699467 0
0.209948726049839 1
0.19248229765859 1
0.193926301172973 1
0.209022451519969 1
0.195206370735595 1
0.197362237519391 1
0.198043117029941 1
0.216685496877706 1
0.194648182231571 1
0.209780058919912 1
0.209634861122485 1
0.205700536337502 1
0.19068219513565 1
0.216040482470332 1
0.188979554894441 1
0.191711836952175 1
0.193032756002463 1
0.19129384632983 1
0.208976523830786 1
0.210664624078895 1
0.21175593499802 1
0.205278814708883 1
0.201747234108984 1
0.190999292818092 1
0.181435357168306 1
0.209847467132414 1
0.223775722951188 1
0.181951464192257 1
0.206120527320466 1
0.226994300692929 0
0.207636264256897 1
0.199245892289798 1
0.186179654255107 1
0.192345353016782 1
0.190923034866579 1
0.201682394427142 1
0.194945462525506 1
0.185076441570979 1
0.210399508598116 1
0.207038801078838 1
0.194541933543531 1
0.206389384184879 1
0.178644601796707 1
0.19654527998812 1
0.203501023097106 1
0.244246796616652 0
0.211815780382551 1
0.196270406760552 1
0.192827075995547 1
0.196002902136793 1
0.214515259285937 1
0.21017400616266 1
0.213512484494055 1
0.220136371339901 1
0.193381074644138 1
0.21079589830822 1
0.181881196799637 1
0.204047943258232 1
0.205213088184843 1
0.193550317400248 1
0.200328018266673 1
0.204442311334516 1
0.19790949081393 1
0.203188576223848 1
0.193167184290322 1
0.200447358639184 1
0.202542236292989 1
0.174316320622563 1
0.220009610864054 1
0.185759272112268 1
0.192326421724948 1
0.204045675161224 1
0.210957806097002 1
0.200809018115162 1
0.210391242034718 1
0.206560426819318 1
0.195151814400409 1
0.187536615921294 1
0.208632306853172 1
0.21830335969393 1
0.205411425413806 1
0.207664759316234 1
0.190621709080343 1
0.181233668412007 1
0.193589106585522 1
0.216591243027673 1
0.210201433849226 1
0.211953082560743 1
0.190174429720381 1
0.20203492422032 1
0.181589138082357 1
0.201159167491987 1
0.217211142408793 1
0.211727650419279 1
0.203427015906859 1
0.218459622434335 1
0.198205426623228 1
0.213257592450126 1
0.215419164693254 1
0.198391881702163 1
0.197063765661946 1
0.199134972323207 1
0.172991252885139 0
0.205768003178118 1
0.184154828883401 1
0.206473657043197 1
0.20985906793984 1
0.213456977112594 1
0.194398339971816 1
0.190694544436021 1
0.210109828061656 1
0.229128206312136 0
0.199894806563115 1
0.206564497199961 1
0.196437327382394 1
0.184542576369518 1
0.190347850433996 1
0.183740384733858 1
0.208319026773271 1
0.198771228873745 1
0.200398814401584 1
0.190210193833122 1
0.214627706407085 1
0.196371276576686 1
0.215028516215462 1
0.18457803618673 1
0.213711378215811 1
0.197020224347662 1
0.178306048336713 1
0.20747620718701 1
0.20673888378452 1
0.198901926768059 1
0.211777976735919 1
0.193616903228713 1
0.19868121432764 1
0.192838291126395 1
0.224173010212005 0
0.216372849604538 1
0.198271659298928 1
0.193409034426433 1
0.21520563065343 1
0.225839346946973 0
0.21128621174103 1
0.196417318774357 1
0.199028107122787 1
0.210868030244777 1
0.209456367562922 1
0.189893021985641 1
0.190357002640868 1
0.203228870324527 1
0.207162086929582 1
0.211687795269724 1
0.183977332297957 1
0.192285171526421 1
0.19660970904647 1
0.181350813380581 1
0.183368017717394 1
0.20435364315617 1
0.191318792176436 1
0.195090044599566 1
0.203234688494897 1
0.196951009356933 1
0.197009198273736 1
0.191866606639407 1
0.209092113064788 1
0.203237304490627 1
0.193769770492319 1
0.206176145470901 1
0.20274489805203 1
0.226087839438804 0
0.187690055050728 1
0.207566362009785 1
0.206327255159374 1
0.185456589334625 1
0.191286392320222 1
0.198625646704935 1
0.215708938176917 1
0.182893801494023 1
0.206685825818158 1
0.230314306266812 0
0.213305767597798 1
0.182233820920168 1
0.205492940320244 1
0.2054077547846 1
0.215448004644603 1
0.198174685234493 1
0.198530078158539 1
0.197072629848327 1
0.233300754952476 0
0.218819734975841 1
0.174301553828665 0
0.210889279796501 1
0.213145730535672 1
0.207701680781182 1
0.211150927627814 1
0.208571620960538 1
0.190221277040095 1
0.204000403631014 1
0.216364627933027 1
0.196463488356104 1
0.21725224661523 1
0.22125167189298 1
0.197823980650984 1
0.203526498447319 1
0.197953101560956 1
0.199137280735833 1
0.189564577469393 1
0.20097703722575 1
0.193359564851113 1
0.191877808228295 1
0.198505775771496 1
0.190281469843294 1
0.193712699550834 1
0.174951995997416 0
0.220721326428174 1
0.202168097660037 1
0.197758832855941 1
0.20796595169448 1
0.202732835893166 1
0.213365091743359 1
0.171493344717088 0
0.198722160840288 1
0.184207687828564 1
0.201554188707122 1
0.206280201455552 1
0.224783165918166 1
0.222653006671828 1
0.216181196131817 1
0.197007583847489 1
0.1753194770998 1
0.18155533642356 1
0.219234598812829 1
0.221310081053026 1
0.203483335703965 1
0.204452598245625 1
0.224434063461154 1
0.17598685830417 0
0.204009486525904 1
0.189188077629196 1
0.186802715861885 1
0.178986756694325 1
0.212479143292286 1
0.185894627081694 1
0.197689233664904 1
0.196101793046773 1
0.217275099450519 1
0.182056258452194 1
0.185550462759498 1
0.199648264883076 1
0.179314106952831 1
0.191520858012435 1
0.195064479114137 1
0.19179426093269 1
0.200312300503783 1
0.201129690597743 1
0.20357986147569 1
0.193359906361346 1
0.19343783773209 1
0.20847818025086 1
0.223137311606709 1
0.224566205560726 1
0.188597571725394 1
0.21944402332476 1
0.20535021491542 1
0.207512394068457 1
0.212108334259187 1
0.190146295113282 1
0.214643575289619 1
0.203182640230048 1
0.216013636984908 1
0.207082604705924 1
0.198892222808827 1
0.214596473650098 1
0.185119861293987 1
0.19725565547357 1
0.19929047770962 1
0.178838881356824 1
0.177747625048072 1
0.187227381554069 1
0.204643308218126 1
0.206237526282466 1
0.207135654372196 1
0.203077440771355 1
0.204990609234737 1
0.218576049265459 1
0.184540056823836 1
0.214854819866437 1
0.217027413179153 1
0.219652341506209 1
0.210087353363527 1
0.181304602320851 1
0.211697083272096 1
0.195827734486925 1
0.212881777301789 1
0.18791912623592 1
0.19336607141917 1
0.212271612117758 1
0.199525688299363 1
0.203155075174692 1
0.202084146888816 1
0.198093117817286 1
0.207654563270414 1
0.202268042174584 1
0.192849590705692 1
0.200091111907213 1
0.205389485470007 1
0.210888520885922 1
0.201213312559569 1
0.198401835310138 1
0.182274654943919 1
0.199076556829739 1
0.19986820881485 1
0.209670773250171 1
0.203107345535408 1
0.214719125916995 1
0.219939696061316 1
0.20877656676038 1
0.175134837909602 0
0.207487350009414 1
0.198389423462335 1
0.215131255829568 1
0.215175900579798 1
0.194971503211523 1
0.208698536275135 1
0.210723680570192 1
0.199524455916161 1
0.212512947299582 1
0.230312900378667 0
0.20657469574015 1
0.197344245647866 1
0.210025345477486 1
0.198695666230535 1
0.201679887130293 1
0.204322054182015 1
0.200871421951564 1
0.190769479128209 1
0.177093541780727 1
0.209909093034511 1
0.20875894257324 1
0.207025164166914 1
0.200825336665477 1
0.193497240940688 1
0.203300379063424 1
0.206925998797415 1
0.211835780318882 1
0.216417502314042 1
0.205868974907445 1
0.202816842798826 1
0.213430694227084 1
0.20490909798167 1
0.201283823384613 1
0.195772798889678 1
0.215529376005169 1
0.205312531273791 1
0.195856917773067 1
0.209399103144394 1
0.187712305969979 1
0.20428443554818 1
0.217343048484851 1
0.184685172759204 1
0.193528693186918 1
0.22312638896255 1
0.223224014297438 1
0.195614367338059 1
0.197477883297608 1
0.189916203758608 1
0.197995655713069 1
0.190119653607587 1
0.203494024423189 1
0.19558165653277 1
0.192446778311137 1
0.207636676439432 1
0.195546620223629 1
0.211540435748423 1
0.198415744829312 1
0.195881297141463 1
0.216119508504338 1
0.204996430683376 1
0.19783139049521 1
0.203104432196448 1
0.178192097812018 1
0.214649099009021 1
0.198011328440064 1
0.173979435535782 0
0.204292643581108 1
0.199033737792478 1
0.183037622415453 1
0.201920128921606 1
0.198825054227006 1
0.219539108456096 1
0.198774411914418 1
0.201275381450798 1
0.202572802018123 1
0.203135701477259 1
0.206543086210069 1
0.178512295916338 1
0.206169554262778 1
0.191855548176032 1
0.207008041081661 1
0.177811243252175 1
0.200924952806267 1
0.199849182497552 1
0.186759415413713 1
0.206015831066716 1
0.199731417656577 1
0.204350401565588 1
0.187544068732467 1
0.195013302395264 1
0.20520268398065 1
0.211023211199921 1
0.203117358306532 1
0.183181708118241 1
0.217166481742222 1
0.191283832715857 1
0.200619326631412 1
0.192152630915721 1
0.188048319032603 1
0.181228022407439 1
0.204126479751088 1
0.199653190257441 1
0.193334405581632 1
0.187843255209223 1
0.21395295230344 1
0.188541147965938 1
0.190330345823818 1
0.181673562360143 1
0.187338844032659 1
0.184678334600986 1
0.198391985224906 1
0.214248057286278 1
0.201723717249482 1
0.212276018672112 1
0.229232477923137 0
0.201675611432559 1
0.215845358635748 1
0.198523711368623 1
0.208237855838123 1
0.179531851688967 1
0.202331780915667 1
0.188732338861602 1
0.19522062940306 1
0.210376423806075 1
0.207540884698447 1
0.196849771505233 1
0.211920430962248 1
0.188260011783175 1
0.202449951673648 1
0.176443610484795 0
0.223861486068499 1
0.21385340966875 1
0.191025804532206 1
0.218337828592045 1
0.193477095453988 1
0.17253110781473 0
0.199643198128153 1
0.20370471523499 1
0.186213625766707 1
0.189278061155147 1
0.173418174526881 1
0.203531844082466 1
0.210091970114015 1
0.212562024704759 1
0.178517618236269 1
0.204999038915886 1
0.186252636914601 1
0.200969391041587 1
0.204528538530142 1
0.196221928391221 1
0.186075306189023 1
0.186511479692451 1
0.194733231599186 1
0.195826388938273 1
0.227221860975673 0
0.197426142245522 1
0.199405759050713 1
0.191371560850098 1
0.185121768693984 1
0.197924808817002 1
0.183073800181776 1
0.191514891282582 1
0.211977085404085 1
0.190421483581183 1
0.197300176005589 1
0.216841990079997 1
0.211475610557579 1
0.190125491767991 1
0.205745349473472 1
0.203922000579238 1
0.242276733693788 0
0.22502311971034 0
0.234566045512532 0
0.202046150234374 1
0.22244499004445 1
0.189083411879887 1
0.197471157688695 1
0.206540446622921 1
0.197008330057754 1
0.197716480579203 1
0.187741951756093 1
0.200848492898688 1
0.208032832324221 1
0.18796544639706 1
0.204390770831644 1
0.178345610608741 1
0.203221448497631 1
0.200608447840954 1
0.18667668192818 1
0.213587123257378 1
0.209323899407569 1
0.217409862768222 1
0.205453319843861 1
0.203056470730095 1
0.187820433786385 1
0.197681323859166 1
0.192616675772357 1
0.19985283394974 1
0.187238983625987 1
0.203865708063875 1
0.211876771598269 1
0.202948698563961 1
0.234041085009821 0
0.198357089675704 1
0.198033547731099 1
0.195481810127757 1
0.20032910426683 1
0.205017205748772 1
0.208946062911029 1
0.197633498987963 1
0.201701132275881 1
0.216637257743421 1
0.203654538454221 1
0.223184684795642 1
0.206135854701453 1
0.205750090440567 1
0.210384238184156 1
0.203788169962784 1
0.196181282205518 1
0.221500463873083 1
0.192461928846609 1
0.200236781880102 1
0.213888320895511 1
0.186457272247021 1
0.186104995454997 1
0.18893129150058 1
0.216278439461458 1
0.194222077148288 1
0.206849379073895 1
0.206703630367268 1
0.190625984218034 1
0.207459257885972 1
0.221405571404457 1
0.195480040944864 1
0.199357958631045 1
0.208795794233253 1
0.212478436445604 1
0.198611887500407 1
0.201008233801234 1
0.186806911915393 1
0.189338129514099 1
0.208689789641842 1
0.203076332706471 1
0.201803977140217 1
0.208888935693486 1
0.21704837861212 1
0.177958970447797 1
0.203148140722101 1
0.205429159832321 1
0.19846446801348 1
0.201102981934218 1
0.193325033070341 1
0.198694323640887 1
0.199804681936434 1
0.205764498582123 1
0.181762881731548 1
0.21312961853989 1
0.213791050258966 1
0.204054023001132 1
0.218676466477467 1
0.201847530720511 1
0.222720716474842 1
0.188299697085492 1
0.195811487137506 1
0.205758179552758 1
0.204600199101015 1
0.205603148950503 1
0.201260371569169 1
0.193677250378908 1
0.197665357404266 1
0.210170340945698 1
0.193931160019824 1
0.224005460513819 0
0.215500504897588 1
0.221936452612939 1
0.199504888105099 1
0.211077892118796 1
0.197209423369081 1
0.199231266053784 1
0.195889550085856 1
0.187688182616071 1
0.19454726244032 1
0.20163140037693 1
0.194895947116187 1
0.194462062942524 1
0.202543875479339 1
0.188765705665979 1
0.188139308811761 1
0.202495710361059 1
0.212063697939368 1
0.191418013832885 1
0.192485745488286 1
0.197669886780775 1
0.217897654458948 1
0.196570393408349 1
0.195627902094278 1
0.189803166025329 1
0.19464370670631 1
0.230060518613386 0
0.186871533315696 1
0.186944200199887 1
0.190612284695293 1
0.193776964579389 1
0.196037564787218 1
0.222889890114834 0
0.177872438744393 1
0.191749990045211 1
0.201883493601798 1
0.209733079370003 1
0.191855065285539 1
0.166222778077431 0
0.189564365034528 1
0.201471195105375 1
0.195158364594238 1
0.211984011787367 1
0.19528464412125 1
0.191699162938523 1
0.201859163648 1
0.189097389320834 1
0.17489010074106 1
0.19496561883797 1
0.225402301017782 1
0.201224568430262 1
0.17888193311016 1
0.183306940754775 1
0.185666915790383 1
0.202307156388248 1
0.199788879126219 1
0.197025281979613 1
0.194650942929076 1
0.207700966987859 1
0.190510460822908 1
0.194956250885984 1
0.189893855891256 1
0.195448298362814 1
0.193239958163186 1
0.193076965487879 1
0.185112570051575 1
0.179676223401799 1
0.19143195408563 1
0.185365002575514 1
0.211926322865583 1
0.192240370829951 1
0.163701455275173 0
0.19674528449364 1
0.191693499131147 1
0.213169874257501 1
0.218416463193072 1
0.178322442474567 1
0.179862260093074 1
0.206600643132241 1
0.192847709259308 1
0.1902105261776 1
0.212575786998596 1
0.212953632599972 1
0.205483464791936 1
0.208171094148557 1
0.210492652816853 1
0.209957750185816 1
0.189589362082636 1
0.189801296869987 1
0.201123073677989 1
0.216610269082039 1
0.204198450889969 1
0.1892705227096 1
0.214858331434523 1
0.204585747621046 1
0.186947428541605 1
0.187290566359892 1
0.193313481810521 1
0.179351299775524 1
0.214344796326792 1
0.182145298713719 1
0.225146165788474 1
0.197509790138144 1
0.203707558915438 1
0.188430952971471 1
0.194702434787059 1
0.188162957340355 1
0.218693215543528 1
0.194043355342743 1
0.191220376497385 1
0.196569417544463 1
0.212765498293987 1
0.204855279213973 1
0.200655519487093 1
0.224580110369763 1
0.191236961301504 1
0.200583928351284 1
0.207212700022544 1
0.183291874683634 1
0.192592176146723 1
0.231921589765654 0
0.201700988887655 1
0.223746532284921 1
0.197134101374494 1
0.233619016581857 0
0.194260292608897 1
0.201123083006216 1
0.203641148446627 1
0.20332509056385 1
0.189669658259821 1
0.180753436964961 1
0.210275626877176 1
0.18685379699722 1
0.191670053364045 1
0.199594242687908 1
0.186922781562687 1
0.20133953743 1
0.193462623794263 1
0.216462884063341 1
0.186305125856027 1
0.187227729848011 1
0.211417199415082 1
0.189965203343527 1
0.185234729947267 1
0.229644342397347 0
0.193529469430672 1
0.198575436110938 1
0.206812645005085 1
0.209053714573018 1
0.223646942519055 1
0.206981836506299 1
0.211014448151709 1
0.214653210678157 1
0.192124572327025 1
0.226080854947158 0
0.211016866279565 1
0.190919215111712 1
0.185715851671637 1
0.19332595439522 1
0.187361533628943 1
0.186756566780831 1
0.199891289186291 1
0.183707615583293 1
0.188539611184926 1
0.211019330716412 1
0.18150795399447 1
0.20231049934392 1
0.202891522821424 1
0.211389745885396 1
0.193482088214424 1
0.203815005047422 1
0.208166057702862 1
0.195153231961001 1
0.207038774229191 1
0.208187961212403 1
0.204630014048656 1
0.217704781972792 1
0.196555559129126 1
0.187068083212265 1
0.20342595164081 1
0.212521230215956 1
0.207242164236565 1
0.230792808585174 0
0.193650699556616 1
0.202675428769783 1
0.195300216649957 1
0.197455315506518 1
0.188635779031742 1
0.207756168198664 1
0.182528757736544 1
0.191504097550368 1
0.184951731336486 1
0.21004933472747 1
0.210122537718169 1
0.18772040030063 1
0.199137558786311 1
0.191641633118137 1
0.20951938596521 1
0.203892858010425 1
0.180579132890369 1
0.198039631373738 1
0.20891246838498 1
0.194211017680698 1
0.194893805623282 1
0.201718516896538 1
0.205584809640813 1
0.201699161307585 1
0.191854658885213 1
0.200812463973508 1
0.210816229398117 1
0.199743991090205 1
0.212607844363067 1
0.217301552226525 1
0.195474237087427 1
0.190684576864348 1
0.20076451946165 1
0.21353739839914 1
0.179251673507651 1
0.193753445104862 1
0.216756461784201 1
0.20421031901778 1
0.199845736526378 1
0.214662526724954 1
0.214759560212328 1
0.193232511695341 1
0.211988762130194 1
0.201834395173423 1
0.195924910408461 1
0.216496057222172 1
0.207144626352915 1
0.217380787473481 1
0.202048255395943 1
0.186271330187524 1
0.213968687563912 1
0.203426254329508 1
0.175267121321344 0
0.195830848324788 1
0.210161180799088 1
0.187742438204548 1
0.189485445178637 1
0.190081467869621 1
0.20103948962673 1
0.190480536514054 1
0.180727565786755 1
0.184675810978817 1
0.200897729233054 1
0.226010345433171 0
0.202659307894486 1
0.185400844665262 1
0.191077786579763 1
0.218249435328878 1
0.211898170306941 1
0.192716820293569 1
0.188652925484578 1
0.194814072433816 1
0.195263617801931 1
0.195267270182775 1
0.210888134714047 1
0.220876636684136 1
0.192045499410795 1
0.209447662555667 1
0.185558829832783 1
0.191200700727699 1
0.213995166863388 1
0.213777008404588 1
0.201619640471344 1
0.203554258614648 1
0.187899908929896 1
0.212381792150112 1
0.196128397498267 1
0.209420333919806 1
0.207241296099412 1
0.205447105109123 1
0.182775211836359 1
0.209354180287235 1
0.198743041653121 1
0.208682659660623 1
0.200724546616318 1
0.197330862862114 1
0.177812856943551 1
0.213520465754716 1
0.216677053001043 1
0.192250982688238 1
0.207171282361016 1
0.20910619286949 1
0.197738275191556 1
0.19715949802795 1
0.204838733108077 1
0.213256139445818 1
0.199359308097097 1
0.194806301989013 1
0.213381008682504 1
0.183411101394619 1
0.192954321367869 1
0.21223436109835 1
0.207568008477739 1
0.203135399606598 1
0.188429141005476 1
0.195650779144255 1
0.212755606179524 1
0.2183122114449 1
0.198897463197127 1
0.2190480532813 1
0.187415446994736 1
0.214179902252477 1
0.213202888370381 1
0.182108035963993 1
0.21044268249411 1
0.20680881319602 1
0.199949800864012 1
0.190065329492607 1
0.204228281998496 1
0.210429255843264 1
0.221898150826861 1
0.184344848468785 1
0.208738197632411 1
0.20555275132461 1
0.18562786689319 1
0.209378706854357 1
0.191191946574428 1
0.205087449015524 1
0.211951094904598 1
0.192711450769291 1
0.215781053759066 1
0.196676947781872 1
0.209002419060264 1
0.197836994940256 1
0.216381678053147 1
0.209418227711392 1
0.221714914826394 1
0.187173353934341 1
0.217482778872844 1
0.20348888302075 1
0.22125577221036 1
0.216440546912369 1
0.182797166381569 1
0.21436316429786 1
0.197709159075374 1
0.203139040237956 1
0.175318277998732 1
0.18661947847416 1
0.202046519824559 1
0.207770865237376 1
0.218036010200075 1
0.189408299077063 1
0.192286658463391 1
0.211918554779156 1
0.1958587005352 1
0.199202577988562 1
0.212469782510016 1
0.209266330311979 1
0.194997487655621 1
0.196473799454279 1
0.174455404110784 0
0.209200361121727 1
0.212538850028176 1
0.192027075494653 1
0.190789343087111 1
0.201995303854482 1
0.203457935451451 1
0.206529062610241 1
0.217375399888008 1
0.209651492531935 1
0.195675182595758 1
0.212312747652688 1
0.184230002850846 1
0.230852381891565 0
0.200875258240474 1
0.207249766273567 1
0.184868172291712 1
0.216134724437622 1
0.198976427397092 1
0.205717934187534 1
0.200342601758095 1
0.205527606326785 1
0.209792286075478 1
0.197778299412213 1
0.210941197885719 1
0.193493407852878 1
0.210446053395271 1
0.2140003360799 1
0.20618696134553 1
0.194119330410072 1
0.184326537447775 1
0.211175904605223 1
0.198537751110187 1
0.185785992670942 1
0.194531925319304 1
0.195364668590069 1
0.18607156701643 1
0.203612174417581 1
0.21412898044736 1
0.192845938670736 1
0.209082065707977 1
0.18361433761361 1
0.210993688482104 1
0.226627158939847 0
0.206173702058375 1
0.188055613875089 1
0.211003764512138 1
0.189790988071623 1
0.197295435515687 1
0.216798401794863 1
0.195594269359515 1
0.202125324193237 1
0.184904138095051 1
0.200386412704026 1
0.180561967449656 1
0.205238315874907 1
0.218978912049682 1
0.18850768365106 1
0.18828887143621 1
0.195087450065408 1
0.210865414683132 1
0.202895199152388 1
0.210893743688198 1
0.192942304696684 1
0.191717882897183 1
0.186214228966067 1
0.218318534707656 1
0.208104457032739 1
0.226161890736865 0
0.199216493745709 1
0.205648287066969 1
0.217730809672445 1
0.186790510333234 1
0.21529118727165 1
0.207159486284579 1
0.190271857481144 1
0.222527463488085 1
0.191774475951162 1
0.219982359508839 1
0.203798925481659 1
0.183410081254115 1
0.210263249196188 1
0.205083013688934 1
0.192072519116672 1
0.202113378036032 1
0.215801994101322 1
0.200858373037207 1
0.199253039023608 1
0.186369179181281 1
0.182055150690013 1
0.183349666097908 1
0.225669314987244 1
0.207943204931857 1
0.212021158837286 1
0.205610854115925 1
0.197393939662485 1
0.178054521467934 1
0.211745305396574 1
0.199310012077438 1
0.207313139959627 1
0.20580332347996 1
0.189285298387679 1
0.196208958518674 1
0.210290135577781 1
0.203754085853853 1
0.197380003338333 1
0.195378703362428 1
0.187350913410773 1
0.149938497062318 0
0.200161594322119 1
0.215669768498905 1
0.202121058409897 1
0.197533809751184 1
0.192712246772519 1
0.184592025961651 1
0.197778476299264 1
0.215395605031226 1
0.187809871661669 1
0.19194974850912 1
0.197414842060977 1
0.215577456066416 1
0.192551796374913 1
0.200424809031269 1
0.206124205262446 1
0.193818977543026 1
0.190283435980112 1
0.203531409021958 1
0.177429239722611 0
0.195684356478382 1
0.200858926114949 1
0.196071709190431 1
0.194303766611237 1
0.212042461652203 1
0.190857432306737 1
0.192306942878129 1
0.195920167860607 1
0.207558246213898 1
0.205410263053423 1
0.194269893270801 1
0.191432734856851 1
0.18148293722908 1
0.184371954910297 1
0.190254326576272 1
0.208293898202215 1
0.234263125225948 0
0.176524884112673 1
0.192434799204556 1
0.21641753260682 1
0.199024179593856 1
0.177482127329569 1
0.201456614488957 1
0.184956859042292 1
0.199055150186112 1
0.218462734790548 1
0.202219903590415 1
0.19043976769491 1
0.210728237439526 1
0.204311795198922 1
0.222320127918127 1
0.1915075960432 1
0.156268229022756 0
0.186709563404822 1
0.208107086660814 1
0.212675934659923 1
0.204012604943826 1
0.195781805521292 1
0.198447935966365 1
0.190019307654313 1
0.194590401752422 1
0.186189069173187 1
0.188053891635429 1
0.182562378421043 1
0.166084118832663 0
0.226154444496828 0
0.19070284044625 1
0.198473900067094 1
0.189906570942712 1
0.208423431145072 1
0.195051563068456 1
0.187569465238652 1
0.20749838196697 1
0.198111283862182 1
0.210334490709002 1
0.229608001566728 0
0.222036152792322 1
0.215421265481086 1
0.213762743735851 1
0.216411468174179 1
0.182786394702387 1
0.20178366705202 1
0.196364099261442 1
0.203539501011447 1
0.179587581797764 1
0.18438716826169 1
0.187233222374257 1
0.207970715318848 1
0.188630082247734 1
0.209279388757336 1
0.218259388847521 1
0.18956610135017 1
0.215808880463935 1
0.220706664129198 1
0.208666973163084 1
0.204840150908746 1
0.199283936324235 1
0.210862078367869 1
0.198718358923807 1
0.202118615881718 1
0.194469807389239 1
0.197434170288155 1
0.20708245046868 1
0.203914420505281 1
0.211090691977557 1
0.190970036586594 1
0.204571443881422 1
0.213969211628265 1
0.214319445222133 1
0.182008898387696 1
0.192553602158988 1
0.206331618012992 1
0.172336547245712 0
0.242361799140855 0
0.185020592835783 1
0.193751215435095 1
0.20432005337909 1
0.197894313403267 1
0.197198006756508 1
0.191236384188728 1
0.189326298847744 1
0.186020592875384 1
0.205175680235637 1
0.182908048536626 1
0.20316039901263 1
0.186540180009862 1
0.226922941547538 0
0.207147396702699 1
0.190185388333718 1
0.216313433616916 1
0.204502135313417 1
0.225539308103295 0
0.185451849817601 1
0.194082328011015 1
0.233679350075005 0
0.181953754527409 1
