# Supplementary material for: Bias caused by sampling error in meta-analysis with small sample sizes
Source: PLoS One. 2018 Sep 13;13(9):e0204056. doi: 10.1371/journal.pone.0204056 (PMC6136825; doi:10.1371/journal.pone.0204056)
Supplement: S7 File — (ZIP) [file pone.0204056.s007.zip › results N = 20 theta = 0.2 tau = 0 sz = 20-30.txt]

"dl.theta" "dl.cp"
0.207374735994263 1
0.246132832366541 1
0.209377195238566 1
0.177121616502231 1
0.282707465909996 0
0.255339325928787 1
0.140550096743423 1
0.160120923960787 1
0.311836286424135 0
0.193649881845665 1
0.246468193174737 1
0.189228720290132 1
0.2110999347574 1
0.212274567107925 1
0.201048942637502 1
0.287861503999111 1
0.219767056953053 1
0.192651936011106 1
0.139966246493952 1
0.182098042781946 1
0.186588738715437 1
0.307517119949037 0
0.20855082061422 1
0.180833833988518 1
0.120886724362856 1
0.217449292061086 1
0.22060469887938 1
0.240505879824 1
0.273056900178159 1
0.184915089073435 1
0.231416214237621 1
0.189990550117064 1
0.266269843805424 1
0.211822846051078 1
0.236338369910993 1
0.186703958751394 1
0.303698862326045 0
0.166250163894062 1
0.165325172523238 1
0.259240725558799 1
0.199377139654726 1
0.146589306755643 1
0.198114673914416 1
0.176736404464164 1
0.192724568171565 1
0.190094275783192 1
0.161903552668437 1
0.108449523523225 0
0.234530731191718 1
0.229279165770099 1
0.177569752276746 1
0.294568443625019 1
0.300073538664716 0
0.178294412398048 1
0.211357817034616 1
0.216484983352802 1
0.238683514536808 1
0.162465207268076 1
0.249496644635814 1
0.258985792301924 1
0.247483017465542 1
0.208915179344117 1
0.25456742564495 1
0.187476835333225 1
0.194195857664262 1
0.316065730976884 0
0.238069242337125 1
0.174365233622503 1
0.200303758616674 1
0.141285605337336 1
0.186319538717205 1
0.277143922170129 0
0.240259173818845 1
0.177704586132932 1
0.254824098142447 1
0.229292334683083 1
0.283274153618542 1
0.219238141823965 1
0.143241765844596 1
0.285186655197921 1
0.166289257707302 1
0.175915576204979 1
0.126624308862063 1
0.126626014787432 1
0.213302587521158 1
0.201335117863786 1
0.222289795969901 1
0.177192064532384 1
0.173117355879647 1
0.254688602751 1
0.202742508786671 1
0.207846996215141 1
0.19624207574271 1
0.228458533354315 1
0.153590686397145 1
0.229109790751907 1
0.197815758879846 1
0.201685484618983 1
0.226641971429636 1
0.29126533535575 0
0.0959967741530989 0
0.310942563357381 0
0.2146859951768 1
0.203548947351226 1
0.213460571409563 1
0.191050111030333 1
0.218736627509418 1
0.158164056468367 1
0.198484734039421 1
0.260092074997671 1
0.141804194883133 1
0.25643878287706 1
0.208889841427944 1
0.14906511199754 1
0.152445487238446 1
0.30295791733687 0
0.178113154782566 1
0.279005751924391 1
0.216053123452616 1
0.0981506446980353 1
0.191975316653123 1
0.126425678366169 1
0.34212369654042 0
0.118421923152384 0
0.199826077905346 1
0.283654747192959 1
0.161683364331195 1
0.156269817059093 1
0.124750664079742 1
0.234067185506754 1
0.250920103854771 1
0.182861262102976 1
0.109487854023365 1
0.156000796099206 1
0.20826206436421 1
0.287583700628034 1
0.210108398921189 1
0.113110949076446 0
0.150573296932238 1
0.134487462509307 1
0.237911613237435 1
0.164431845698551 1
0.297882422405539 0
0.22895793095098 1
0.154672786199433 1
0.232161911355035 1
0.213382962804213 1
0.223086126721168 1
0.240934676867853 1
0.182621952941478 1
0.174903980952929 1
0.14647175731159 1
0.089224469079096 0
0.215912885220244 1
0.209586654540804 1
0.198189035143855 1
0.233240714436051 1
0.195178749140756 1
0.254141890948818 1
0.244186629562686 1
0.245783170752352 1
0.17931484770603 1
0.173780562146859 1
0.25002122678216 1
0.173290875354597 1
0.208325694022119 1
0.240066530115946 1
0.207240535497251 1
0.26394948833264 1
0.178678357928425 1
0.246572665430216 1
0.227161682088614 1
0.288210998600562 1
0.154268832266142 1
0.228994363277096 1
0.235645488422374 1
0.17143619506119 1
0.139852675372591 1
0.27421129728343 1
0.222357661508124 1
0.200715886662459 1
0.233441926452585 1
0.189453336832378 1
0.21539485361066 1
0.185708983887897 1
0.173592340800248 1
0.246111511933608 1
0.187467051921614 1
0.282831222200892 0
0.248433752370403 1
0.233841804229546 1
0.16177886404415 1
0.181744024841497 1
0.200479753203028 1
0.253372360776863 1
0.185239273816527 1
0.110852081695429 0
0.234544250158498 1
0.249193094533403 1
0.264174858893303 1
0.234257570846592 1
0.224674269137001 1
0.153563406340675 1
0.215723259006789 1
0.254436682011024 1
0.284948176310555 1
0.16982537760918 1
0.179171877856724 1
0.142006912813133 1
0.0957911218021341 0
0.176174840939075 1
0.258131968887009 1
0.240901272378312 1
0.241486695948429 1
0.256330944828237 1
0.221176440578037 1
0.241178945852198 1
0.200471009414704 1
0.169746992234498 1
0.295192822843798 0
0.215857217667957 1
0.235101559232821 1
0.218855558133864 1
0.211486390869837 1
0.198763180367246 1
0.236414157718613 1
0.198418321138873 1
0.129390120451332 1
0.237350751236407 1
0.20562713379864 1
0.188215538809275 1
0.145990880085778 1
0.180503401845972 1
0.196944910497659 1
0.104361495653183 0
0.170038940141969 1
0.134430136081886 1
0.106522146181324 0
0.158305294559501 1
0.210551157282107 1
0.218822908203928 1
0.230809532095231 1
0.240462979642297 1
0.223664711426765 1
0.196851045885289 1
0.170792969631128 1
0.216819242338316 1
0.156031208900057 1
0.144902764682771 1
0.176035136615531 1
0.199909761242805 1
0.261554929821013 1
0.188203327815304 1
0.229217138819285 1
0.257645927055745 1
0.23339516865387 1
0.270343961285905 1
0.223164282674406 1
0.216489417394275 1
0.203219044445506 1
0.181207793060682 1
0.209012663748701 1
0.136682195061053 1
0.160378126778541 1
0.181041419926067 1
0.221984426174841 1
0.226619258676666 1
0.206723690395857 1
0.245449353307943 1
0.22815206903768 1
0.162713458243624 1
0.189349788959313 1
0.242446749746965 1
0.241170988666582 1
0.199334118366273 1
0.214949628736303 1
0.263527732937433 1
0.213279638016217 1
0.239208586802313 1
0.222912558980963 1
0.167450949772379 1
0.212404167480607 1
0.152253822844664 1
0.192921521407097 1
0.223101519621054 1
0.214628630963952 1
0.167628649663463 1
0.159143217128356 1
0.19184015990478 1
0.207202902547318 1
0.171578494800289 1
0.188402331168743 1
0.228822348552583 1
0.284391840052364 0
0.215309916721114 1
0.176325213400909 1
0.249185892990275 1
0.221657076587113 1
0.199793448401264 1
0.120208294007333 0
0.198817176425735 1
0.241286504817362 1
0.167021582975001 1
0.126737473824988 1
0.195337191368151 1
0.223628612041054 1
0.166043273657241 1
0.229980301856754 1
0.164033805646133 1
0.187340276036627 1
0.178963257773412 1
0.170778645223766 1
0.209594415146609 1
0.190415486222013 1
0.300645520441272 0
0.239208225586981 1
0.238213963299262 1
0.191215624503462 1
0.185543805508436 1
0.183732425045142 1
0.202384402368162 1
0.181061871906317 1
0.219715411184584 1
0.212699698058964 1
0.230755856771419 1
0.185545833292401 1
0.147768373690404 1
0.217620266678505 1
0.210298456605231 1
0.204995682696418 1
0.0416375521489248 0
0.229747019966593 1
0.192961347994331 1
0.12353472030598 0
0.138660435454061 1
0.139075568755128 1
0.259204164729004 1
0.177653814258237 1
0.192757523723489 1
0.22254912502228 1
0.230516866307808 1
0.202122419650549 1
0.167765919554638 1
0.195509425601606 1
0.178744880506301 1
0.218064997273679 1
0.230980542704415 1
0.260712845031879 1
0.2080408092194 1
0.263354608359864 1
0.251345612304111 1
0.171750611223315 1
0.263735789777777 1
0.204350707252489 1
0.236499591767744 1
0.238391278482495 1
0.20378872901758 1
0.209337084232307 1
0.189618574341756 1
0.239778882281321 1
0.171478915874123 1
0.158827061077838 1
0.262465044051794 1
0.270503747494541 1
0.219954309691131 1
0.269238560134548 1
0.229616909153934 1
0.223257845617311 1
0.203108416873068 1
0.316992485701454 0
0.241012561931316 1
0.234862913409247 1
0.301792266407781 0
0.22043501701432 1
0.223160619840791 1
0.262234988438144 1
0.180620035180688 1
0.246700308987068 1
0.180318264090431 1
0.203721872458928 1
0.26830299077984 1
0.194892339164593 1
0.167353393526964 1
0.196406380342788 1
0.158900909089954 1
0.269588107905927 1
0.218035050018542 1
0.198885655855293 1
0.244365970375042 1
0.142825406554895 1
0.265267433054334 1
0.200138474687977 1
0.249190583773974 1
0.225817002026255 1
0.249120080198445 1
0.176430159517704 1
0.199979488573328 1
0.206502690903917 1
0.285717416971568 0
0.203110524673272 1
0.265949567640193 1
0.213325487078393 1
0.24916339080043 1
0.197190930431765 1
0.261461962484605 1
0.169909455948895 1
0.22591912968884 1
0.207382889893702 1
0.256850539136901 1
0.197384847534662 1
0.182507101204775 1
0.247656812301036 1
0.26562913176641 1
0.155325894738675 1
0.215278661672633 1
0.193301980064771 1
0.264787102188907 1
0.266144066270342 1
0.178441461776723 1
0.270931638708044 1
0.221539945323756 1
0.296931466265989 1
0.21659449149812 1
0.243029710843525 1
0.239877134371478 1
0.209093372392225 1
0.237662881850176 1
0.222029087606051 1
0.228323248885818 1
0.192545084936623 1
0.170596498109018 1
0.207444092681258 1
0.203440073952865 1
0.208827056277086 1
0.209886473129867 1
0.27023111201099 1
0.206543684474025 1
0.137895338533891 1
0.264080508740143 1
0.216312566020506 1
0.217034446789379 1
0.277217119579322 1
0.163562822746472 1
0.270632465559335 1
0.244214441904003 1
0.159893680206501 1
0.167538254756428 1
0.247571327266465 1
0.199482718582599 1
0.263515485033902 1
0.234181100318905 1
0.254106461973437 1
0.11709887969487 1
0.27935520254815 1
0.133204550183073 1
0.228916582153598 1
0.18247796426754 1
0.232980115988089 1
0.147430419183494 1
0.126106454830334 1
0.237297004973539 1
0.327236782220902 0
0.159478154887889 1
0.126541010295618 1
0.150598132083674 1
0.184676257288941 1
0.202822421551613 1
0.121657082857357 0
0.251976567721444 1
0.290657879202011 0
0.22114546076607 1
0.204609790710185 1
0.205395339684296 1
0.253262481151732 1
0.190496809219739 1
0.260077606341625 1
0.119378664050586 1
0.22597432404445 1
0.307001022892149 0
0.180845310905353 1
0.212022689622603 1
0.177137963222869 1
0.25161483620393 1
0.114499995181036 1
0.214206080932683 1
0.203697969436219 1
0.144879624805653 1
0.124556685451396 1
0.105237148913746 0
0.177426590206956 1
0.187252029251148 1
0.197549772443081 1
0.201690574743147 1
0.126409585536917 1
0.219479685218258 1
0.226888182485421 1
0.23760859658299 1
0.212326886905854 1
0.213143608979999 1
0.185464344447989 1
0.223932576684249 1
0.258849527617551 1
0.223603869879884 1
0.157975363808335 1
0.14539027394713 1
0.225413717544847 1
0.191381383888187 1
0.217995377007285 1
0.226210602697495 1
0.153180250094864 1
0.222517541438148 1
0.242394740130365 1
0.23220370666316 1
0.170775844861778 1
0.269300673216901 1
0.252571171902193 1
0.254736908217156 1
0.215046402215425 1
0.220618535927887 1
0.197053214525287 1
0.24129147860868 1
0.21466225130311 1
0.235984848625367 1
0.156510775240506 1
0.221410688188701 1
0.196040587694391 1
0.206932603480391 1
0.31554176058301 0
0.155292972682514 1
0.265313419133322 1
0.232013753905043 1
0.235117060450493 1
0.162712387991189 1
0.157947879452191 1
0.207894755931954 1
0.186135339178459 1
0.220001619559576 1
0.229876331872143 1
0.147007031266108 1
0.165306934733649 1
0.159451742518085 1
0.186748710722198 1
0.213916477538251 1
0.241421627623399 1
0.231231687100654 1
0.225324007787183 1
0.245822939877722 1
0.14349000980852 1
0.191267736549579 1
0.216595238048284 1
0.171743862819248 1
0.187585884990577 1
0.212542564254475 1
0.148000172400006 1
0.226849491576041 1
0.198101532840837 1
0.205982412686447 1
0.298468077609959 0
0.266654109912111 1
0.241989803490777 1
0.180651340481829 1
0.199329061758491 1
0.301476305497615 0
0.148845666872304 1
0.20256505019037 1
0.164149667069697 1
0.17952895241738 1
0.197717117219891 1
0.248485263616306 1
0.217225119691829 1
0.205417894572726 1
0.167065928430573 1
0.133373539196276 1
0.248197442282849 1
0.242002079620785 1
0.158908245849297 1
0.156029474300614 1
0.171798752855218 1
0.238746087577487 1
0.189673576043053 1
0.182338647756027 1
0.201996890976398 1
0.127563528099746 1
0.229869131308606 1
0.208581090914903 1
0.224426032604097 1
0.15217710759309 1
0.197247868555065 1
0.192231341136641 1
0.208677471734537 1
0.121307512240815 1
0.242612102554719 1
0.218966496223612 1
0.243575732248925 1
0.207911687357918 1
0.196829484666127 1
0.214177034394952 1
0.220521219551758 1
0.181437297358221 1
0.262939521337054 1
0.22099829857385 1
0.27432649661099 1
0.211484887978518 1
0.205941790766337 1
0.182611258715587 1
0.149731492249466 1
0.222919279289936 1
0.234074973485727 1
0.174952587161975 1
0.144785180479976 1
0.135848258592788 1
0.244054866310215 1
0.251464378645785 1
0.174940594341227 1
0.190656631787159 1
0.23771831677529 1
0.295212763743236 1
0.177753490573796 1
0.185494153416441 1
0.210614262346377 1
0.20711070683668 1
0.245071240491984 1
0.293017161215257 0
0.148227381222783 1
0.224479993339031 1
0.1705537626051 1
0.248063425767932 1
0.145834034732134 1
0.248563958147013 1
0.194042707621556 1
0.222171289886616 1
0.248862836213381 1
0.197269105718658 1
0.223500708730253 1
0.224232364632268 1
0.246986862754505 1
0.282505053252768 0
0.25913401795484 1
0.203683034836203 1
0.0971402160238011 1
0.274605763299731 1
0.192598716980981 1
0.130202585999125 1
0.201464992669759 1
0.187937148452738 1
0.260180178759191 1
0.217014630239114 1
0.152563167119975 1
0.193651592144431 1
0.211624354903875 1
0.200794187700593 1
0.214645598109346 1
0.147566530991218 1
0.19964334345992 1
0.222513884798305 1
0.251229634250697 1
0.201386057720418 1
0.250673593508826 1
0.168667789997463 1
0.159890123861224 1
0.206746751405191 1
0.168866474727348 1
0.227226360152265 1
0.265364452815902 1
0.226654965321795 1
0.155263651010753 1
0.171482426751153 1
0.185333490269546 1
0.242133911345103 1
0.202386476082656 1
0.208562386403237 1
0.185477325605936 1
0.0884571685851248 0
0.256921979328163 1
0.201339465380075 1
0.259724448652679 1
0.211466377265171 1
0.180036955161234 1
0.21158524651039 1
0.157942787810506 1
0.18597651996723 1
0.158209447503548 1
0.264668765806682 1
0.137863740954816 1
0.196594118169814 1
0.316586740552463 0
0.289189226993093 0
0.155823980657822 1
0.192808471267519 1
0.232408547816909 1
0.204311402335974 1
0.219679346871845 1
0.23314916595741 1
0.179231791796423 1
0.187021755060935 1
0.299046299182009 0
0.129659908292432 1
0.194263709787932 1
0.167692192799964 1
0.139346259782863 1
0.19956563847968 1
0.22759102267332 1
0.199070773843946 1
0.250304312476384 1
0.223296538709347 1
0.179040626336961 1
0.216112617966574 1
0.237997952646191 1
0.225403613513034 1
0.259454583022311 1
0.19976698436431 1
0.221838569415473 1
0.152667238532005 1
0.212081154858112 1
0.25584850415812 1
0.176397873770675 1
0.234175525072894 1
0.099709717376851 0
0.151402543877447 1
0.207708695199966 1
0.226213377972717 1
0.243948903752687 1
0.24262975008341 1
0.232572004008429 1
0.141593147673032 1
0.157851011141025 1
0.229956832898233 1
0.214253995937518 1
0.276771408455484 0
0.168868622986305 1
0.242128169568077 1
0.220421019235809 1
0.267951990506031 1
0.202281402242311 1
0.181344534039557 1
0.188292130949356 1
0.261104298300423 1
0.148355187615812 1
0.22556173184713 1
0.249854429234933 1
0.198973738696444 1
0.243196512561526 1
0.242151771355464 1
0.146089839069586 1
0.15313868814001 1
0.152192463332963 1
0.197616262763549 1
0.115988956330825 0
0.151080156736028 1
0.209147636700928 1
0.212539091832096 1
0.289471379691651 1
0.198951140799023 1
0.195391331976478 1
0.271885986124009 1
0.204033265231874 1
0.226404097125171 1
0.28611103919379 0
0.21331898507979 1
0.157571831891997 1
0.193212329183411 1
0.337647403855527 0
0.145356697085913 1
0.217004990764186 1
0.167420307153202 1
0.197496575377358 1
0.207112493752116 1
0.187240807190205 1
0.128637601905344 1
0.231892186515366 1
0.189753307500904 1
0.19315124066904 1
0.13906077823575 1
0.186584504744443 1
0.226295416390782 1
0.159487441562181 1
0.168728566058601 1
0.161043437360314 1
0.19419210461782 1
0.256037692096673 1
0.16104586716188 1
0.255918409838134 1
0.192920072425665 1
0.210479406382459 1
0.159454500850704 1
0.238801201861249 1
0.232155832616491 1
0.135176624373601 1
0.184463582666762 1
0.147777986299163 1
0.167931286997444 1
0.149648411259949 1
0.192746780091992 1
0.198395911597558 1
0.161042064162603 1
0.201403120587135 1
0.209229807013204 1
0.210206990749685 1
0.205777042309068 1
0.201203145740168 1
0.216625925600369 1
0.207697935827089 1
0.148137312695974 1
0.181312195281906 1
0.252241865924684 1
0.208925763826033 1
0.162548531533078 1
0.127223472278272 1
0.250004429779517 1
0.139607993970529 1
0.196691058811736 1
0.208921827228883 1
0.171466735573783 1
0.186728353158405 1
0.221062944366626 1
0.183359444459434 1
0.24885192485087 1
0.158636421871844 1
0.218565257964526 1
0.168063306776934 1
0.180495254646707 1
0.122504008719667 1
0.218382669355949 1
0.188689431125832 1
0.221420671582991 1
0.171438432545164 1
0.231474013190263 1
0.145432552895381 1
0.206991589492338 1
0.184512983556357 1
0.183953545910869 1
0.152058464478528 1
0.185749910922708 1
0.10605393698059 0
0.142037262901317 1
0.198056456982723 1
0.2061143954447 1
0.1522819108242 1
0.176934583383946 1
0.307664565265382 0
0.172738774237572 1
0.238965487968077 1
0.277550400699834 1
0.264090029419677 1
0.111702951973089 0
0.206999425828043 1
0.161435172177654 1
0.212412246876656 1
0.168748070779351 1
0.218677223839435 1
0.244732451555337 1
0.172508861333308 1
0.183839077764443 1
0.188705827505985 1
0.189941809682874 1
0.197332026475823 1
0.245838642317986 1
0.199203877827996 1
0.173297721135954 1
0.202827042520304 1
0.216067108166904 1
0.205650228188027 1
0.227383732716814 1
0.183370352202361 1
0.131580035799698 1
0.12477728300225 1
0.207048980047929 1
0.188900252292229 1
0.202086850218765 1
0.22983416106576 1
0.238910961496755 1
0.221879078473905 1
0.269346976281206 1
0.204586302415226 1
0.148622266761537 1
0.149524963384345 1
0.248051356750033 1
0.233033246078131 1
0.143469095366497 1
0.214259668087742 1
0.168629188916551 1
0.262363778766313 1
0.195521149578264 1
0.240523259938021 1
0.249416947459256 1
0.155040830232378 1
0.166510215799961 1
0.211566503384295 1
0.171346312063806 1
0.296643406975513 0
0.239396630037638 1
0.169937478652265 1
0.179021114869225 1
0.229802911005795 1
0.104526672144772 0
0.190583587980893 1
0.17941741004563 1
0.167931350641139 1
0.16150169319908 1
0.154545840968549 1
0.182465736982778 1
0.228529897931705 1
0.160631891133713 1
0.256317906923457 1
0.173151103608762 1
0.216375076885169 1
0.311401643608333 0
0.185662733136662 1
0.252046189540386 1
0.1903673925285 1
0.200150061670949 1
0.276578341742576 1
0.173237120997264 1
0.168140440618952 1
0.164909559202076 1
0.20890521339477 1
0.161319323081854 1
0.18628339854781 1
0.154693399704336 1
0.277580254528278 0
0.151825498330126 1
0.18132749695353 1
0.183574571009061 1
0.234078678810681 1
0.177399124729394 1
0.236877880825156 1
0.225286304035174 1
0.157869031947295 1
0.24235598592395 1
0.17167697125802 1
0.19604984026306 1
0.159871931953552 1
0.22635324860762 1
0.229210084139846 1
0.215644422156799 1
0.167616509857444 1
0.190179739448625 1
0.257732948688495 1
0.285482659342377 0
0.211316119062841 1
0.14093288895056 1
0.161214481943893 1
0.137534622849148 1
0.246945884206466 1
0.194427492991048 1
0.245552584098602 1
0.267714791639151 1
0.23871661306703 1
0.229889500712351 1
0.17017582269404 1
0.249378132203684 1
0.140808645696747 1
0.251186216788093 1
0.203077851417318 1
0.172281604828439 1
0.147915101971751 1
0.275533816111826 1
0.228867708981402 1
0.211439290423133 1
0.152599232078767 1
0.229542208808889 1
0.224702490091152 1
0.209945439016715 1
0.202856176688483 1
0.143071186524754 1
0.192596912241156 1
0.147653982587871 1
0.243579135606776 1
0.222861905735571 1
0.179311706109248 1
0.212545229306405 1
0.225944809866871 1
0.297443908700797 1
0.154402655632459 1
0.267704071874977 1
0.160798235746263 1
0.185669448943181 1
0.211083234223325 1
0.210526307032456 1
0.252271173363193 1
0.256506955929818 1
0.17842668453368 1
0.156536403075694 1
0.172500978952723 1
0.173787496261777 1
0.279260045784501 0
0.226160160498892 1
0.233899416847543 1
0.215893082517273 1
0.19369814349438 1
0.173564583450568 1
0.182541633871855 1
0.219826061113629 1
0.251193093655095 1
0.168355855413549 1
0.194208874904372 1
0.234745464482041 1
0.210496847725782 1
0.190312095169985 1
0.228866630433937 1
0.173269799593121 1
0.145362921621455 1
0.160649653159289 1
0.280107727122124 0
0.291304122568746 0
0.173435188204738 1
0.14580986010798 1
0.271481584590539 1
0.216204871422264 1
0.168250888767417 1
0.21361060449336 1
0.165091748283478 1
0.191406908320117 1
0.202995725024793 1
0.209752010417723 1
0.19985871334829 1
0.187719580306226 1
0.214086632142385 1
0.18919960441685 1
0.181956692985185 1
0.260323664856318 1
0.227919903618439 1
0.201127502904343 1
0.213398891160032 1
0.159411460672778 1
0.250029143996291 1
0.243251579537242 1
0.143353551470923 1
0.206213637136029 1
0.17829064840976 1
0.232748123932991 1
0.210454999535636 1
0.172431151271259 1
0.181132358693929 1
0.133643328767587 1
0.22541971099066 1
0.192310011512399 1
0.137900585940702 1
0.286311234625908 0
0.156041212316894 1
0.17120401292067 1
0.172935273777573 1
0.161603250413997 1
0.243156430314115 1
0.16866931036706 1
0.277494793508288 1
0.237890894861537 1
0.190351269551988 1
0.12087169106396 1
0.288959756430498 0
0.192926823887283 1
0.254422860155259 1
0.166758580047642 1
0.232099025610232 1
0.189987303164186 1
0.204419822884164 1
0.18099805688741 1
0.112608447801543 1
0.175449494677455 1
0.255766820089266 1
0.241068205254322 1
0.1858434343254 1
0.172621334518462 1
0.247116648293862 1
0.240165921968275 1
0.250854899290762 1
0.216392969858368 1
0.162693633068009 1
0.248196076354131 1
0.157170575561944 1
0.22551796999107 1
0.0776946632688218 0
0.18567690917544 1
0.215845056222361 1
0.137405766513839 1
0.19398797208205 1
0.207819597737023 1
0.173958713453783 1
0.239018607379669 1
0.151061996027114 1
0.172117178736568 1
0.157703272005214 1
0.18415410303298 1
0.172904917353457 1
0.228436082985459 1
0.228540582321496 1
0.203037575397458 1
0.220974435939298 1
0.270628110912842 1
0.214492198432682 1
0.244770721851532 1
0.194310352894754 1
0.194153385592201 1
0.22064800519638 1
0.18818108222251 1
0.15893015796622 1
0.270782250572514 1
0.222238411327607 1
0.196600222603738 1
0.166117962900686 1
0.126007315414393 1
0.148944985895108 1
0.192857711053101 1
0.114868397160069 0
0.271387107506136 1
0.240599369646364 1
0.224784219527054 1
0.251568174742283 1
0.168771230560925 1
0.177135986272655 1
0.138556097123922 1
0.216929214606725 1
0.192255609727869 1
0.195463449701783 1
0.0651267300700318 0
0.205531985353831 1
0.193702550060586 1
0.264058119957535 1
0.240387809017826 1
0.113160019430983 1
0.175022158660468 1
0.193154621672407 1
0.224716262702431 1
0.274080271897581 1
0.230390870363243 1
0.110292805437264 0
0.206690746223344 1
0.209989422722332 1
0.255113173234062 1
0.181177827761638 1
0.277981176505289 1
0.171191710512368 1
0.250317793919284 1
0.11585798394403 1
0.190820703672563 1
0.249598643995871 1
0.325201962620184 0
0.231704304004253 1
0.122132011131086 1
0.295801518794529 1
0.181302365720792 1
0.292361874790754 1
0.306290045903105 0
0.266194886558723 1
0.219101196353496 1
0.202896361251965 1
0.304921066517905 0
0.161572157536472 1
0.227108402810748 1
0.230729497819863 1
0.254936469183742 1
0.236311553680197 1
0.200326319745462 1
0.184894655878229 1
0.226393454931314 1
0.173897860517459 1
0.124787736007881 1
0.181697529542004 1
0.186444165013728 1
0.167720472273941 1
0.158516309214956 1
0.197777039527494 1
0.19367689117235 1
0.273859826209915 1
0.13739379048816 1
0.196709690775176 1
0.180307044798736 1
0.24780531442219 1
0.252919963917716 1
0.180394638037454 1
0.282880538000463 0
0.184415453189714 1
0.256482714554181 1
0.161350438853817 1
0.232087076861945 1
0.252358795510143 1
0.143157810931792 1
0.219083779009372 1
0.196659344837695 1
0.168280688626927 1
0.218970873892002 1
0.171783899866139 1
0.233245228106387 1
0.193604342630515 1
0.183824103869923 1
0.252326602034273 1
0.15527387940157 1
0.13478516003453 1
0.208468779337208 1
0.269824688742161 1
0.241635790914495 1
0.335909384862799 0
0.260869605781204 1
0.212630272884137 1
0.169962636465846 1
0.22605763037694 1
0.275488942994701 1
0.162175068942843 1
0.197228309570455 1
0.121048511890326 1
0.183755263225087 1
0.17695419905356 1
0.275126778747613 1
0.184929983712466 1
0.134608554455205 1
0.155942793382654 1
0.25328487243302 1
0.210959763489731 1
0.191123492508565 1
0.156238176232247 1
0.237681103965819 1
0.271378536172033 1
0.187701614949106 1
0.322446059281367 0
0.219627504173046 1
0.263562151985633 1
0.236506133993025 1
0.186765443552494 1
0.138515684333985 1
0.188014909926592 1
0.201927341782468 1
0.168119547858329 1
0.122886750723476 1
0.225348000295305 1
0.255970598393903 1
0.144115252687417 1
0.249489775884513 1
0.133014426827936 1
0.134543527188551 1
0.279377710012649 1
0.233106127912025 1
0.207810140439647 1
0.193216346337668 1
0.196817394096655 1
0.188445818704169 1
0.184952523387266 1
0.190647870697479 1
0.224053563588334 1
0.225668514392773 1
0.221451247570358 1
0.155700498473346 1
0.243912125162769 1
0.284903035635077 0
0.153578205400935 1
0.242984741838175 1
0.138182349569751 1
0.14633790151322 1
0.221154809981775 1
0.229585434805562 1
0.321601450859985 0
0.195285417404015 1
0.199425756581518 1
0.209187953122374 1
0.296203757980963 0
0.172054960983227 1
0.267738890204885 1
0.26955386446421 1
0.196864235394325 1
0.182163842864316 1
0.131775548059803 1
0.182666774638551 1
0.194388929390542 1
0.224878594146296 1
0.161355124278235 1
0.208476821075656 1
0.222793838131103 1
0.28108308215653 0
0.242677775055597 1
0.198787193251939 1
0.187990167391418 1
0.219576414297569 1
0.209005652953101 1
0.21842958705132 1
0.237196787038868 1
0.313880977092952 0
0.208808969128856 1
0.236946003674676 1
0.217897573061303 1
0.198461267186156 1
0.140073259288615 1
0.203217007873335 1
0.20013399368082 1
0.196336645461278 1
0.239289849046602 1
0.24249660274299 1
0.245723323521637 1
0.274484142355223 0
0.190597529039537 1
0.298801955806281 0
0.201232028492251 1
0.224382047579849 1
0.215755356150487 1
0.199758876390312 1
0.158470907390442 1
0.184682457523723 1
0.295455571418431 0
0.192716129077878 1
0.145890338095649 1
0.219601887287095 1
0.161186076446899 1
0.15903967820466 1
0.1631690483699 1
0.222163665627417 1
0.132651384539432 1
0.192292554904315 1
0.195840960931055 1
0.238236192647828 1
0.223981651152709 1
0.184868155457199 1
0.266088265956824 1
0.149260052801136 1
0.256285116714514 1
0.219091115584962 1
0.210973971514199 1
0.249640415861387 1
0.204327289884462 1
0.155356867155518 1
0.237209140911107 1
0.214596464225211 1
0.130068882178138 1
0.144423163281132 1
0.225373171290321 1
0.183523588140102 1
0.144730183743318 1
0.243334281673614 1
0.221936382957455 1
0.212409825297144 1
0.249350488743904 1
0.208998720113652 1
0.197801804685613 1
0.184528289255865 1
0.212918000014487 1
0.215206559908369 1
0.233648844843456 1
0.234237429951011 1
0.183906854357861 1
0.193014872559438 1
0.237203161871851 1
0.275617868927504 1
0.163527521466035 1
0.247653034707026 1
0.257230102967455 1
0.246653047786302 1
0.206695773760118 1
0.264873236664864 1
0.142448308179749 1
0.226909708944312 1
0.200885244074128 1
0.169187137450532 1
0.217884031305363 1
0.195750345906378 1
0.150329535757781 1
0.266953061127409 1
0.201171546070449 1
0.169041219105976 1
0.187474961516162 1
0.281325713407809 0
0.264492456868898 1
0.264241962388474 1
0.14413976075584 1
0.171569344501621 1
0.238601992254612 1
0.232008399505895 1
0.205606613940057 1
0.196208673298057 1
0.214258795679182 1
0.186659737760591 1
0.265052396810856 1
0.123088377623792 0
0.299484405392121 0
0.230298210057915 1
0.204203784514984 1
0.225296968711511 1
0.203485740425225 1
0.208814647078618 1
0.194589188969599 1
0.233404637116385 1
0.258142597090796 1
0.321362571274594 0
0.190775080287117 1
0.237218922627907 1
0.190567729483516 1
0.17870027344777 1
0.213232637745902 1
0.254417051435535 1
0.141233158397638 1
0.214786410697196 1
0.234955829143775 1
0.230340201914078 1
0.150315087591884 1
0.267950811911136 1
0.276395835846645 0
0.21641426647384 1
0.178061792276584 1
0.254959074172673 1
0.181087593705445 1
0.23506857494176 1
0.299389712973267 0
0.227342486069229 1
0.290858295069083 0
0.158761113561587 1
0.250018173195654 1
0.230574115063594 1
0.189284675914006 1
0.181663791216021 1
0.220196563949379 1
0.22969464224361 1
0.121165882468379 1
0.200753702699513 1
0.220451340501297 1
0.280888686689413 1
0.205088037324504 1
0.226209177912386 1
0.213091346838177 1
0.249265184569237 1
0.176949394490265 1
0.247261612260113 1
0.239982381141175 1
0.133336829737669 1
0.202222524962291 1
0.260452210467471 1
0.170787787179106 1
0.198790398850798 1
0.204355696588663 1
0.1684925570601 1
0.236371866057806 1
0.120067552751108 1
0.175710126918932 1
0.144518951183123 1
0.197285740901492 1
0.235272188588978 1
0.223013548298777 1
0.244938343792379 1
0.224656530376115 1
0.137969468780979 1
0.169425690355876 1
0.150101972114313 1
0.269300646838919 1
0.216032859315282 1
0.165366367906774 1
0.248477909937809 1
0.252248822611517 1
0.169937629907293 1
0.256992775916873 1
0.235115833178471 1
0.161631915681656 1
0.278598825223446 0
0.157991513810104 1
0.172751338254504 1
0.131080444381936 1
0.170328729706943 1
0.190576275078013 1
0.212227524496335 1
0.172995140443553 1
0.167608390897486 1
0.155487411443478 1
0.19895398765966 1
0.164714423154503 1
0.125371174017533 1
0.167901140276406 1
0.228240961742759 1
0.137293948803021 1
0.192427308561294 1
0.194815825361025 1
0.165794016841353 1
0.211952106498701 1
0.189129473137647 1
0.150862193633396 1
0.243241041736915 1
0.12160419701444 1
0.214548256802012 1
0.196238335776909 1
0.252872853626738 1
0.230620980937449 1
0.126226289222784 1
0.239263023537958 1
0.130253208265215 1
0.187580845631913 1
0.239289858223433 1
0.265726299355605 1
0.205041520241558 1
0.267515459495355 1
0.235043912758553 1
0.280832003213142 1
0.199370043087752 1
0.211363187248239 1
0.229876120353864 1
0.2250767238265 1
0.143364470946065 1
0.242728236099895 1
0.207088687676151 1
0.14254023437225 1
0.125811790032892 1
0.199481027386504 1
0.231220547851615 1
0.227250175327608 1
0.286736494897675 0
0.220250058437258 1
0.192910214750518 1
0.212479643590392 1
0.263799916080503 1
0.156035599646682 1
0.212494144612116 1
0.0942593461251805 0
0.207796632499152 1
0.230512962643329 1
0.248144354654325 1
0.172802877537087 1
0.238616627798153 1
0.272412028255779 1
0.22908214677542 1
0.163509297548395 1
0.22806017769063 1
0.224371665170373 1
0.24182478100082 1
0.214758197493502 1
0.17497913289936 1
0.267547485391655 1
0.24819614438122 1
0.251585190814925 1
0.180371048772025 1
0.140604879070578 1
0.213201788406298 1
0.230205170258415 1
0.265357092753158 1
0.191262034232295 1
0.280295495132838 1
0.226606737769065 1
0.205476154820784 1
0.196640513870553 1
0.244704029724455 1
0.181430426221027 1
0.226346551114974 1
0.231415503811594 1
0.235552762286409 1
0.186266052049116 1
0.207872586477236 1
0.204978757262744 1
0.198669887042545 1
0.234837664728047 1
0.171824174644615 1
0.248454336153168 1
0.216403173569969 1
0.200263455161244 1
0.264204423760828 1
0.210095656452162 1
0.194263687736928 1
0.202153743230636 1
0.183152847722557 1
0.200962051015932 1
0.188154394879658 1
0.190506199650171 1
0.16108997250352 1
0.223356460193115 1
0.241759397215258 1
0.226004624668057 1
0.247827229136942 1
0.257953575931831 1
0.17476939764347 1
0.242188654799081 1
0.214115107152323 1
0.255408850265463 1
0.21777407755915 1
0.219362767154615 1
0.32773595453153 0
0.132763408842873 1
0.207224988835843 1
0.219489299154249 1
0.178954069191026 1
0.218678354803825 1
0.253798679721657 1
0.235555198596577 1
0.239196576210031 1
0.19659230628598 1
0.19973785740715 1
0.217639886487932 1
0.281933370144001 0
0.191480404705823 1
0.261688038094512 1
0.306406356123897 0
0.269807689112625 1
0.283732760552851 1
0.232257955353091 1
0.266956911915527 1
0.252143597872669 1
0.198859757828307 1
0.176532086974233 1
0.206560415024939 1
0.22140950883803 1
0.186123628357025 1
0.25345036874064 1
0.179045495557424 1
0.213194494293642 1
0.201582785834115 1
0.196096320952992 1
0.217989884535426 1
0.209285694084201 1
0.223279691064515 1
0.15562927018427 1
0.213731310714777 1
0.204252428709276 1
0.186165667637448 1
0.153199669559664 1
0.200047589524591 1
0.213128351797228 1
0.211702766359152 1
0.176775778542117 1
0.181747023403133 1
0.241042714189431 1
0.247740118230603 1
0.180643804755625 1
0.23579662571999 1
0.211240352214181 1
0.213418472470742 1
0.18764404334674 1
0.258713443558096 1
0.151329328237477 1
0.208095425047575 1
0.185325313967402 1
0.2149917253408 1
0.261586234696254 1
0.195864951936351 1
0.21528639421442 1
0.158161860307412 1
0.267574100174826 1
0.187311235406078 1
0.278490511344128 1
0.222531771502708 1
0.237417671910306 1
0.217361758292305 1
0.229306536021428 1
0.20232542677358 1
0.242451349798242 1
0.26349043584656 1
0.235591692216582 1
0.0888812383343923 1
0.168038395260085 1
0.244235944443659 1
0.217754158112164 1
0.2941291344239 0
0.111374629596245 0
0.116133923332411 1
0.168228939006837 1
0.289591996168116 0
0.219155268605113 1
0.165038726826012 1
0.172009772481638 1
0.179251456952681 1
0.155150597817148 1
0.243774233178382 1
0.22116266421 1
0.2398666571814 1
0.229268016737615 1
0.262618915363697 1
0.226236660678579 1
0.134792736057769 1
0.159365797747015 1
0.196844431978559 1
0.211459198352985 1
0.241795347719008 1
0.181432030050614 1
0.179840179644886 1
0.145094127601019 1
0.269019827476897 1
0.158964749332933 1
0.206177929012069 1
0.184155868692017 1
0.255242511097022 1
0.236119136406789 1
0.1993131026423 1
0.159318366590089 1
0.236080572448817 1
0.255532627010798 1
0.161270411010348 1
0.196847396827883 1
0.144554465901868 1
0.290677968452801 0
0.229394770318153 1
0.236247927698032 1
0.153373014196834 1
0.179942433631318 1
0.18227514832107 1
0.222188316209146 1
0.182580290967595 1
0.200601402007331 1
0.18036407971477 1
0.237512671760415 1
0.120034826059783 1
0.219842185160334 1
0.271978091968945 1
0.196884789007234 1
0.219371240298176 1
0.190086104627473 1
0.211493466886502 1
0.22913669996525 1
0.223205643770649 1
0.216136704985334 1
0.19480969360233 1
0.229827556802863 1
0.2275666451663 1
0.175808124088568 1
0.194112554718823 1
0.256998261853092 1
0.220051530651918 1
0.19291225050807 1
0.281630126796618 1
0.236161330470335 1
0.176396208469935 1
0.243116543830452 1
0.13761939968871 1
0.23728730363817 1
0.20366362185064 1
0.207444613172513 1
0.214749466529502 1
0.182978184074865 1
0.220409861224114 1
0.135066985690232 1
0.229791869362255 1
0.159183041160545 1
0.174151662006111 1
0.215272731021729 1
0.224238084850378 1
0.173552402958574 1
0.276900196778643 1
0.186848792257947 1
0.163579057193651 1
0.203466478684255 1
0.246254098307696 1
0.207779587648304 1
0.251800364065071 1
0.18072677622792 1
0.268751944988938 1
0.146828957673999 1
0.214224971345248 1
0.29205292867903 0
0.2122085838563 1
0.18115187736638 1
0.204604649694589 1
0.189558138846198 1
0.218419205855664 1
0.177091278213708 1
0.184391779319782 1
0.189824958514013 1
0.207017992839459 1
0.249619650363757 1
0.171626149402658 1
0.220974611590499 1
0.162510418971252 1
0.28933317201935 0
0.226633358047362 1
0.159698854501207 1
0.228090848812672 1
0.214143259192603 1
0.205619765959359 1
0.235683212580724 1
0.144446191611517 1
0.283334626267608 1
0.180961653311161 1
0.2313966872691 1
0.223953361676923 1
0.236575697477656 1
0.222442846458233 1
0.19733060892612 1
0.163987393150813 1
0.227817730653668 1
0.276008805567398 1
0.261241866234051 1
0.192335066100553 1
0.106992676777306 0
0.146715347710914 1
0.158731215936152 1
0.192342169887659 1
0.275721626995587 0
0.222035613200481 1
0.151198035919716 1
0.249356886948094 1
0.169435711383203 1
0.184629326679286 1
0.195538228291165 1
0.240132913348764 1
0.224309239112562 1
0.233540402472228 1
0.182820873328651 1
0.178494995006039 1
0.14620593839797 1
0.240517787336299 1
0.27272378799363 1
0.226293677008861 1
0.215271882388168 1
0.159753975412695 1
0.196178240590275 1
0.185617901528432 1
0.189413740182943 1
0.21544705767808 1
0.148780711784969 1
0.228089810377606 1
0.168393779280721 1
0.250650866811469 1
0.15387611812603 1
0.219041275137225 1
0.165000213816571 1
0.218632247619874 1
0.167850021024708 1
0.191167202134387 1
0.170125423128554 1
0.182151553471278 1
0.264403799538866 1
0.212422881741062 1
0.143933405939297 1
0.209331231688972 1
0.291826202787952 0
0.22653790624462 1
0.229088465557057 1
0.232211535700531 1
0.261117914671047 1
0.154096808507938 1
0.215199682741868 1
0.273106502706455 1
0.195255830017292 1
0.135176956433223 1
0.193997869539148 1
0.166316041939248 1
0.147288045143546 1
0.225091124935382 1
0.212414498426998 1
0.286045689023792 0
0.213394630252786 1
0.16778744043166 1
0.268394700914512 1
0.22920920252047 1
0.230802939107479 1
0.23587899809614 1
0.299418108160488 0
0.188289432723362 1
0.172303614707556 1
0.216004131064288 1
0.165703805605634 1
0.196457187362046 1
0.244836579737049 1
0.123438744533545 1
0.155915871837452 1
0.148120044193828 1
0.228667742949367 1
0.17082094493154 1
0.158688577681813 1
0.187577743927529 1
0.226953609949937 1
0.206503426655346 1
0.198923502626963 1
0.154823685258218 1
0.157278651307227 1
0.226651445008047 1
0.225501739205906 1
0.247284417028364 1
0.212009311510068 1
0.176711662993788 1
0.251521820123211 1
0.237162657384338 1
0.239000523332029 1
0.183777652239564 1
0.209100725079322 1
0.202198398564024 1
0.149406881768546 1
0.177312703173292 1
0.178194772764953 1
0.143657307172124 1
0.214182205761841 1
0.180196664014417 1
0.218143216343221 1
0.227757164977732 1
0.195651994479009 1
0.222913395784933 1
0.198063093685007 1
0.193215436730311 1
0.20502093643021 1
0.187969116086965 1
0.189551423198089 1
0.237155604967746 1
0.205318124592065 1
0.124041702666623 1
0.188541827300456 1
0.191459165248955 1
0.307536198422376 0
0.224292616749452 1
0.186156493069296 1
0.224341078411131 1
0.176007465458132 1
0.180875910434131 1
0.186457957784197 1
0.22848782980833 1
0.23475015076174 1
0.209462287590901 1
0.169352278573579 1
0.199250076603707 1
0.19412823778526 1
0.165861534094639 1
0.218869439839009 1
0.301442984344291 0
0.238192683115115 1
0.194418861790487 1
0.225902148212344 1
0.182497555692606 1
0.190863787206822 1
0.22982882178943 1
0.18066174631612 1
0.0846614882496201 0
0.14211536967085 1
0.212399529811684 1
0.1241663708191 1
0.179884265869727 1
0.143902164612501 1
0.226832008682369 1
0.233050837856755 1
0.125777556434409 1
0.111931310201514 0
0.16876644401843 1
0.248152282747043 1
0.215106870793245 1
0.185715845876138 1
0.182572534960734 1
0.252094744031055 1
0.274022042370967 1
0.193574613417303 1
0.238392444176689 1
0.289691735269231 0
0.235466022047799 1
0.259977644185709 1
0.211690591045577 1
0.142491325215053 1
0.254843461684305 1
0.276129225909286 1
0.164422972286346 1
0.202954846386469 1
0.199146999862711 1
0.278704251295607 1
0.305330175729169 0
0.183142228019223 1
0.221148979212466 1
0.188164124713676 1
0.143067324587613 1
0.242888650865905 1
0.154195244486255 1
0.190954855066166 1
0.179300848022752 1
0.185570367074183 1
0.171704314379679 1
0.222872691268964 1
0.228343113322939 1
0.175092435730853 1
0.184547647776737 1
0.214723459244245 1
0.133274199172051 1
0.241780194641774 1
0.214236055505868 1
0.242298073171977 1
0.196940845061021 1
0.233884917163365 1
0.145064731757363 1
0.165181401073248 1
0.286235736494838 0
0.334555053300271 0
0.213928759358601 1
0.180623845808884 1
0.237196664705381 1
0.279204204351008 1
0.264324575252218 1
0.19660693934466 1
0.242285635149071 1
0.177123455771616 1
0.220253530991116 1
0.121317951374676 1
0.169593454382657 1
0.164057786106752 1
0.173851933819824 1
0.24489759405103 1
0.189420789833949 1
0.193297892621521 1
0.169574126876476 1
0.205203990335014 1
0.247276918246815 1
0.270054978977727 1
0.14199805364313 1
0.200439021646715 1
0.239778613181434 1
0.193662262734054 1
0.140166216507643 1
0.1984690742436 1
0.226213880581128 1
0.222421108037429 1
0.155061343434688 1
0.239537262622459 1
0.248593424574395 1
0.240416117408598 1
0.291227259280492 0
0.180644724054215 1
0.285941890545637 1
0.232420401934846 1
0.213341970002577 1
0.154853055561408 1
0.153621458038192 1
0.188562436121155 1
0.251864349576895 1
0.139451647679793 1
0.249156500808642 1
0.293051636038313 0
0.210828859308625 1
0.169838431425432 1
0.25363371485801 1
0.162300895633262 1
0.213450230350306 1
0.19566759627954 1
0.207962840945573 1
0.223724808035999 1
0.261430333479798 1
0.197463255238951 1
0.201597425963427 1
0.255895369545755 1
0.207569245936186 1
0.259909776892525 1
0.26064558307481 1
0.221028019595981 1
0.229308486918498 1
0.237181552910861 1
0.205593672415261 1
0.192855332001623 1
0.178373177922588 1
0.243589772689047 1
0.358294550121706 0
0.161566579438287 1
0.204273879579552 1
0.160857952088608 1
0.189399798340402 1
0.181581690343339 1
0.329137165112319 0
0.200812253471968 1
0.174012518433008 1
0.160514908755521 1
0.205416048301724 1
0.197084053915643 1
0.207573095845109 1
0.240696969524093 1
0.319642073112896 0
0.241693878634157 1
0.16064177749707 1
0.107284481972773 0
0.231070535352437 1
0.182283846449434 1
0.274640137225389 1
0.145494836006721 1
0.241045120528882 1
0.213595519089868 1
0.145341453547532 1
0.233493072570596 1
0.107383454664836 0
0.13633839855558 1
0.195381391310513 1
0.254825503755462 1
0.255349655483308 1
0.201622034850762 1
0.137728088241884 1
0.213426784926578 1
0.255489106832972 1
0.165856921981669 1
0.144208631037801 1
0.200372506101684 1
0.201764171838338 1
0.166810210493186 1
0.261611605225353 1
0.263549195280544 1
0.178728613895618 1
0.207336491112397 1
0.238407232803381 1
0.228784141815802 1
0.172486352238028 1
0.229774320404633 1
0.200918497700806 1
0.255464427663525 1
0.216516409594992 1
0.250149498473507 1
0.252184880030037 1
0.23966674372448 1
0.237386636598115 1
0.187117298422105 1
0.249199616479973 1
0.196385779934607 1
0.194190167039981 1
0.246809709734625 1
0.189160785267068 1
0.343875919796182 0
0.226554887917164 1
0.208322711707602 1
0.213434839754566 1
0.212277026005543 1
0.172819459058259 1
0.245467095450148 1
0.274089102075893 1
0.275234297040612 1
0.331659045584079 0
0.17164913913443 1
0.198691043227041 1
0.19615282685112 1
0.211342043013108 1
0.166197335983988 1
0.189694878898634 1
0.232602279168275 1
0.216283360758628 1
0.247802841658796 1
0.246628928131301 1
0.249631771327266 1
0.214126377444448 1
0.181937309188869 1
0.186655168400107 1
0.18424862787128 1
0.213352990488601 1
0.138895434107509 1
0.186045433149017 1
0.234106109606508 1
0.215032879390916 1
0.249605977561116 1
0.252704506586674 1
0.210479878565332 1
0.172611264554929 1
0.195638894433803 1
0.207025611508111 1
0.198519114744993 1
0.204364087997882 1
0.205417169906656 1
0.216216234007133 1
0.239647500147527 1
0.200440551001342 1
0.101706878463121 0
0.220144164771007 1
0.254743579347619 1
0.238992540623975 1
0.248850301242252 1
0.326576804685196 0
0.165621557231072 1
0.114703225669385 0
0.204778948758727 1
0.276541392256442 1
0.232349540776002 1
0.216372541012014 1
0.202735472566207 1
0.206040539181384 1
0.219461526751908 1
0.152910772384969 1
0.191204534681153 1
0.27496946620256 1
0.145806206513799 1
0.131793363785618 1
0.301610009531996 0
0.180064725555454 1
0.20415460609195 1
0.217314194583521 1
0.121981393262298 1
0.221357013618362 1
0.0944344464760697 0
0.122646374556682 1
0.0759899206631177 0
0.240434962763246 1
0.191808393357419 1
0.16032320432769 1
0.207023941273148 1
0.153402824790869 1
0.235257135797634 1
0.124168702918405 1
0.168705298727548 1
0.202228111303016 1
0.22380836607047 1
0.229940460432993 1
0.173358302788243 1
0.188336130957855 1
0.198377931986391 1
0.225551523656946 1
0.142014458630709 1
0.280709121519049 0
0.202058937536991 1
0.20298334052916 1
0.181752730059877 1
0.203055304887379 1
0.209470069017056 1
0.157895875725543 1
0.240880961442227 1
0.190271523378203 1
0.247665222683538 1
0.19083792875973 1
0.211059007213973 1
0.240176522946118 1
0.133863453602698 1
0.174248208467538 1
0.285147796298642 1
0.147161661804896 1
0.140858230625568 1
0.151561626352642 1
0.213239441055529 1
0.233505030926353 1
0.193130055185375 1
0.150841191804182 1
0.207451898311543 1
0.308827207466773 0
0.263104380671957 1
0.120050677767476 0
0.277174029588864 1
0.246834254824666 1
0.266888056623679 1
0.236595321621082 1
0.179221969628122 1
0.210885612031225 1
0.235090562288137 1
0.16207256366806 1
0.217062955195519 1
0.19018746452289 1
0.205261235296314 1
0.147990485238179 1
0.0887464438747353 0
0.223644470341337 1
0.15984820760153 1
0.214351777867741 1
0.235130480456029 1
0.246385334156837 1
0.239098496419182 1
0.238229984429964 1
0.237153225500391 1
0.236328068522297 1
0.2398264204421 1
0.142312151015181 1
0.199500257669392 1
0.241159625304187 1
0.131248938933182 1
0.159461505710732 1
0.197883671751721 1
0.246554133173729 1
0.20697675645565 1
0.265043609302304 1
0.141051056943499 1
0.187098193744196 1
0.205224580890334 1
0.290701426059708 0
0.222695197975989 1
0.219565417357898 1
0.238040920696938 1
0.115945067000527 1
0.254987011862718 1
0.222542853929905 1
0.1042151899498 0
0.299356158944859 0
0.152688942395305 1
0.243486129122682 1
0.202962797327877 1
0.194139617331414 1
0.203211928351965 1
0.218895804937772 1
0.164167314494367 1
0.121485603768982 1
0.153304042584324 1
0.141533228403003 1
0.114792355555531 0
0.121724133495041 0
0.219722880253861 1
0.205849386728394 1
0.163887304472512 1
0.268161957506053 1
0.178363816907594 1
0.173291182374711 1
0.205296854901707 1
0.29502630775022 0
0.24951887687545 1
0.101939280756912 0
0.227138882286784 1
0.190252083213029 1
0.188173118065258 1
0.211458339905569 1
0.145126554951643 1
0.177389798125066 1
0.174688594697491 1
0.294684326934827 0
0.257033361040049 1
0.194697410001709 1
0.24192965406066 1
0.227596896925383 1
0.175557207407084 1
0.252420752641748 1
0.284365910968939 1
0.149567063165139 1
0.189676967144515 1
0.186307224203153 1
0.215823622052513 1
0.167689312550451 1
0.187579895014724 1
0.174355571154208 1
0.231435463981898 1
0.206540885359257 1
0.184953845594957 1
0.123455782888704 0
0.13520317449694 1
0.172794552259592 1
0.14049253844481 1
0.225067443041498 1
0.223615109193378 1
0.235642739059936 1
0.25864196948239 1
0.141007765632686 1
0.16877828656443 1
0.192627793827186 1
0.263858004897925 1
0.197233784022206 1
0.282504355664688 1
0.173093798488541 1
0.202690834918097 1
0.29309794524522 0
0.20708384331166 1
0.255806752775532 1
0.177852033021799 1
0.234769375920253 1
0.254715418003563 1
0.163450192484602 1
0.141742360257226 1
0.210794630336704 1
0.21792975968309 1
0.239018187061024 1
0.185584829712553 1
0.187886690472839 1
0.147894871509863 1
0.163425637411817 1
0.251331707317964 1
0.270209351545729 1
0.249240101441036 1
0.1879090862709 1
0.215169971107966 1
0.275849844352939 1
0.228250923052123 1
0.0918230269737133 0
0.220492289814648 1
0.251155044687265 1
0.0949036048839994 0
0.305220675069358 0
0.262805772908627 1
0.197781986129995 1
0.279321583598445 0
0.227319874823887 1
0.178812176679459 1
0.192294913596597 1
0.265402870651008 1
0.157503539849697 1
0.250558324982619 1
0.23730142238596 1
0.232894235603459 1
0.217566351759905 1
0.194258552463911 1
0.227482006717714 1
0.2433581506848 1
0.158420382779546 1
0.155682821458573 1
0.277406077036567 0
0.171665777003667 1
0.28719293972125 1
0.234103615726001 1
0.201100049165848 1
0.13285454964328 1
0.227538576264203 1
0.180805198123033 1
0.112088048177912 0
0.268345312315241 1
0.197852559342036 1
0.218590028721606 1
0.265717602181745 1
0.287038168571914 0
0.216450179203397 1
0.219080827001538 1
0.174073246657213 1
0.180912872368189 1
0.2096509484017 1
0.14597206524233 1
0.189245462794002 1
0.247595393285218 1
0.166823577137357 1
0.242630451630893 1
0.262862238027683 1
0.198547817256082 1
0.16461527228503 1
0.201069009956456 1
0.263959783718015 1
0.187815967390173 1
0.27981152333163 1
0.23324981797391 1
0.253612515311614 1
0.301856148330532 0
0.278568774877849 1
0.206226257001789 1
0.247132570943543 1
0.240449788796661 1
0.198580123821361 1
0.230117215988496 1
0.124775941613922 1
0.215172416789736 1
0.20333459898793 1
0.146705129403181 1
0.248155988570063 1
0.142112186572997 1
0.161873621691316 1
0.278562884310877 1
0.295267572145482 1
0.182175568425587 1
0.242735455797582 1
0.137800935284962 1
0.249284210717959 1
0.218346165469387 1
0.169559734360852 1
0.172189786275676 1
0.175925518022081 1
0.157717811944699 1
0.199633744392542 1
0.187056633385683 1
0.250644871662344 1
0.101023615499421 0
0.162634609537352 1
0.186409023837598 1
0.187089819212836 1
0.2707312459679 1
0.127696998532013 1
0.194069368771317 1
0.209636533423113 1
0.144511362219611 1
0.150728985347813 1
0.171405854989926 1
0.250329153209074 1
0.251679676660089 1
0.184991973384715 1
0.215324407642336 1
0.252734628521188 1
0.175171373176974 1
0.247705778878895 1
0.193243221863951 1
0.229561070815224 1
0.13562871288672 1
0.349764676333049 0
0.228286661613597 1
0.172113206577901 1
0.195813316919045 1
0.187076490091912 1
0.240171672129523 1
0.157113723988732 1
0.176874599070684 1
0.256080850146229 1
0.26822172106118 1
0.149166234299869 1
0.224022479681038 1
0.245568426260415 1
0.262103947839054 1
0.237651682874187 1
0.182075203243553 1
0.218665819526415 1
0.199605397668032 1
0.247625792884936 1
0.135042182910957 1
0.186049356182893 1
0.134041941080639 1
0.244152532169339 1
0.221809863320306 1
0.215783740025247 1
0.113829667280604 1
0.176013961824421 1
0.198714734554515 1
0.231977398976954 1
0.226216219191539 1
0.199308793195004 1
0.135468907788571 1
0.24635600018592 1
0.191504198307338 1
0.166741094564575 1
0.265631447068244 1
0.127615052087827 1
0.117686651623755 1
0.166765960669701 1
0.117724848166782 1
0.202616274888078 1
0.247836536657148 1
0.279263496792277 0
0.268376382120963 1
0.196228466362678 1
0.357851112120687 0
0.238243162574946 1
0.268020538857904 1
0.276847877995427 1
0.232843073445831 1
0.247196269528263 1
0.230231478629418 1
0.157792121414193 1
0.233459491094373 1
0.158328924771641 1
0.225263634376439 1
0.176788987452164 1
0.223649505765039 1
0.23587955495567 1
0.303269657131042 0
0.205845715206024 1
0.267782862668619 1
0.255018208124892 1
0.237183183073388 1
0.206833556410352 1
0.192921975265626 1
0.159825072252651 1
0.242385381296663 1
0.198585598159807 1
0.198775774738338 1
0.192764719075163 1
0.203218312976457 1
0.138611678209469 1
0.185326807303608 1
0.266776373120935 1
0.220910598044515 1
0.228051963084709 1
0.262264402984256 1
0.228040246053043 1
0.256804843230078 1
0.178587944326808 1
0.183566914238474 1
0.250161728268641 1
0.192943188376152 1
0.0769947705627512 0
0.2013073369831 1
0.223757719044226 1
0.127780961319098 1
0.252083168554359 1
0.166576212976544 1
0.141913901882352 1
0.167207657175447 1
0.22190431820033 1
0.283211643366783 0
0.278117402057359 0
0.222384538997822 1
0.247004558880565 1
0.157174710642269 1
0.17537300145963 1
0.172385972772292 1
0.261292665403416 1
0.134259205000752 1
0.167389989862605 1
0.199671053524306 1
0.131235575338798 1
0.29915658907447 1
0.189350835394626 1
0.24444296682506 1
0.25326611231927 1
0.180634358761188 1
0.157859568746678 1
0.220593423774598 1
0.205953529862597 1
0.204648635199545 1
0.211608003579312 1
0.220368033224762 1
0.158031124340571 1
0.21510766660139 1
0.259773077481349 1
0.0365484751541027 0
0.220836086583085 1
0.217051546642163 1
0.255332983237318 1
0.252168498402889 1
0.171102570475745 1
0.154357775279902 1
0.171303845202917 1
0.205502554785635 1
0.19056086701105 1
0.189950162819235 1
0.182805042539865 1
0.283886158321174 1
0.246662312234194 1
0.243329071397952 1
0.158698740677595 1
0.213296725608238 1
0.200815074324686 1
0.174744249977473 1
0.180823267896215 1
0.174591687944785 1
0.162106766901268 1
0.158156243315414 1
0.251681299437355 1
0.115134211310389 1
0.2061317219986 1
0.18025308037761 1
0.28047570024526 0
0.219378121833463 1
0.277164021502968 1
0.236388559215887 1
0.133814110540072 1
0.274716481468496 1
0.186595018106975 1
0.257385804558336 1
0.246239295623899 1
0.179414693067968 1
0.205311583180896 1
0.177642282906813 1
0.209796022539685 1
0.133383255321753 1
0.205608478397371 1
0.237190383521768 1
0.188231317456101 1
0.221567786105867 1
0.253535989472385 1
0.164153506996721 1
0.209055761072829 1
0.210653451443025 1
0.21454284991127 1
0.112665998849844 1
0.187521247469113 1
0.18137949590711 1
0.193537550825066 1
0.199928184907687 1
0.207877025721355 1
0.226676601127169 1
0.240208046790732 1
0.261679692749763 1
0.188962084345865 1
0.232695691154817 1
0.174649027488953 1
0.208364402548541 1
0.247786021446697 1
0.190734967351037 1
0.150801732146375 1
0.202392240751774 1
0.157958568010256 1
0.194270367194599 1
0.192935016404988 1
0.137187362319188 1
0.180564679398561 1
0.157641199575724 1
0.139951610267281 1
0.259984092081662 1
0.243436947544236 1
0.193488057083693 1
0.161107941696474 1
0.213505382618644 1
0.183312804641195 1
0.212780850984103 1
0.175218674231564 1
0.246536776496051 1
0.233875986676924 1
0.26347599004271 1
0.253654048920638 1
0.138496342219993 1
0.220300866093571 1
0.0867797068341476 0
0.206546772832987 1
0.176273222793148 1
0.219783376064486 1
0.23299032840809 1
0.201153127005421 1
0.208487949580362 1
0.15509603605767 1
0.185131691511707 1
0.243917957227562 1
0.205959374502803 1
0.223830514784836 1
0.225932982796964 1
0.225228129816367 1
0.26028974656688 1
0.204663585238247 1
0.24490937803416 1
0.232190642603822 1
0.126494640118683 1
0.248708815303646 1
0.177134054447926 1
0.295775742517518 0
0.221131216242164 1
0.236780452147827 1
0.30140859506694 0
0.205775834275205 1
0.216611007488243 1
0.164886381806755 1
0.225623836338071 1
0.253628572862377 1
0.128923711066923 1
0.132006738869285 1
0.18730437248597 1
0.175699632463671 1
0.119297488445473 0
0.219607514760064 1
0.232277292703999 1
0.260245155637611 1
0.182073081942747 1
0.296848808322523 0
0.278547536789137 1
0.215273709629851 1
0.257164904680332 1
0.227974537596323 1
0.165626560374018 1
0.284780305179485 0
0.125845535918912 0
0.186791485019898 1
0.188509397526898 1
0.209253410005316 1
0.245484831470771 1
0.266006458176976 1
0.207267913226208 1
0.191028173713424 1
0.138549192561075 1
0.12181212248656 1
0.219297648274535 1
0.189775543813217 1
0.29279086847922 0
0.247864706152586 1
0.202563592692901 1
0.208574663200936 1
0.203939364693827 1
0.201524631417577 1
0.247421902510175 1
0.195244068794218 1
0.24113717185574 1
0.200221834290747 1
0.136925504519258 1
0.214791153735008 1
0.235319390894535 1
0.230525555245529 1
0.158118389962984 1
0.235930800397856 1
0.22789219437643 1
0.151296578299662 1
0.236342774770376 1
0.265985174762622 1
0.193583671085611 1
0.242217391305396 1
0.320963391289442 0
0.309383989578117 0
0.217440245235927 1
0.216634500904446 1
0.146061700907951 1
0.158448639667271 1
0.19845464340736 1
0.220877465857617 1
0.177675738835043 1
0.173788267618374 1
0.249580670755637 1
0.183529386129675 1
0.250437205504972 1
0.277900249834122 1
0.278597763694509 0
0.235759589366392 1
0.182349610705511 1
0.202561760512137 1
0.212327888993863 1
0.156038465995397 1
0.172812945399051 1
0.218598098790711 1
0.209134335160298 1
0.228376479268916 1
0.233406561218164 1
0.125837879255818 1
0.219830325787961 1
0.212202829457885 1
0.280121145871699 1
0.178453854094272 1
0.248889262592602 1
0.235677121936625 1
0.244097109667354 1
0.17629170836459 1
0.144246049921059 1
0.257593350598618 1
0.246987982328059 1
0.18212380442451 1
0.134413806314517 1
0.129058898229699 1
0.202755603651671 1
0.259407121325382 1
0.217851284877656 1
0.226252438838934 1
0.226705681912214 1
0.168541628432872 1
0.298141936417119 0
0.26244423350566 1
0.153809622402692 1
0.190684202845979 1
0.206201978503806 1
0.16330825196353 1
0.238311277018775 1
0.202186352167418 1
0.255388886353175 1
0.208326244078092 1
0.255713266393252 1
0.170477970619215 1
0.234363106274315 1
0.160745654954978 1
0.264705643046255 1
0.154081784526704 1
0.263393133642671 1
0.231210069472057 1
0.253332677822837 1
0.226416785119612 1
0.226443880126177 1
0.213539039934028 1
0.266031249613762 1
0.187998847301273 1
0.23735965723842 1
0.140464025834659 1
0.267467693547943 1
0.237554607665782 1
0.211217348677595 1
0.240030718502768 1
0.252358420232053 1
0.124120715775107 1
0.143997317900841 1
0.211635754639379 1
0.167725910268403 1
0.269179433765943 1
0.245711650975973 1
0.187821827378778 1
0.220756780648335 1
0.134839121531901 1
0.215861482874068 1
0.231072653321327 1
0.221657298044206 1
0.199574531290285 1
0.217559612923552 1
0.262240379182683 1
0.212476368391449 1
0.183538391474805 1
0.146654802915907 1
0.201848877466086 1
0.189654171649537 1
0.157945803679371 1
0.202257099865781 1
0.187238392717155 1
0.212790213689978 1
0.293382023032362 1
0.147136294140172 1
0.262934580205682 1
0.129372716335989 1
0.221291095775212 1
0.239427627575058 1
0.198806386527357 1
0.250741576871162 1
0.200655901479757 1
0.137160397356132 1
0.250673816864366 1
0.204055580588071 1
0.270556550754124 1
0.213461134037716 1
0.20047754882607 1
0.241737954055336 1
0.192633732669579 1
0.219519413171497 1
0.184482822126777 1
0.162985045909762 1
0.292475535108899 0
0.20832530242197 1
0.267874229703034 1
0.150687544628795 1
0.18543297161992 1
0.22953872865289 1
0.233218154974685 1
0.220391239730113 1
0.192693847122769 1
0.229516902891281 1
0.22066386807797 1
0.182161726448452 1
0.269108877857113 1
0.215043069851766 1
0.210472597199648 1
0.230933585251945 1
0.162316627325352 1
0.199638229963215 1
0.243626511130907 1
0.168516072848938 1
0.214862158785154 1
0.18913247014584 1
0.179282810943841 1
0.215104370762685 1
0.158715895426789 1
0.249577587354489 1
0.242357013856824 1
0.20620657796503 1
0.129935688336972 1
0.220697802170684 1
0.180987473423159 1
0.146795948151685 1
0.198428455306083 1
0.240651826259919 1
0.191934377332113 1
0.188999073776972 1
0.24225282047646 1
0.188404178368104 1
0.277131893717577 1
0.231815933327654 1
0.146664129016058 1
0.176313758245254 1
0.249566707322881 1
0.171675710111884 1
0.226616984771953 1
0.29017479404726 0
0.133769920007454 1
0.215790703213534 1
0.250894184853004 1
0.19275302052741 1
0.25851459391442 1
0.201190283619891 1
0.203305052886275 1
0.24182210189251 1
0.158822887444352 1
0.164907791435658 1
0.184254057075327 1
0.104983654928791 0
0.15550673137843 1
0.199945433090007 1
0.178557049216742 1
0.196364245389045 1
0.246059875488067 1
0.206477099863603 1
0.206788324225974 1
0.175495346271006 1
0.241204394943794 1
0.22195387358758 1
0.158781223981916 1
0.206425487323086 1
0.234173725250009 1
0.171928509692696 1
0.252523132736027 1
0.167868910675687 1
0.196042638983526 1
0.176696197863092 1
0.156499899543615 1
0.200684898204385 1
0.144005304477015 1
0.198035078794831 1
0.184530267731804 1
0.191492413569149 1
0.307685041630486 0
0.139490269484184 1
0.195560521856146 1
0.271487396746127 1
0.218131994339143 1
0.182938362845728 1
0.207328532755156 1
0.226094803984853 1
0.234818391794283 1
0.164232614490929 1
0.242518871340371 1
0.260328303524387 1
0.224405697552732 1
0.181687862267222 1
0.239645568841887 1
0.259666375622601 1
0.211974735317084 1
0.194540962312615 1
0.285083763835689 0
0.188213810308995 1
0.162784193969651 1
0.235855296064113 1
0.200208489314516 1
0.231618761228467 1
0.210328808732483 1
0.251887497023077 1
0.184764295752981 1
0.138340505994323 1
0.152528646497346 1
0.226271853999373 1
0.145518257266339 1
0.25552498006287 1
0.221658842424034 1
0.198431586578167 1
0.212386542091123 1
0.151332524775354 1
0.211906524121451 1
0.195381835346474 1
0.199751368582046 1
0.192422409039755 1
0.243841355536963 1
0.227910511265056 1
0.198803978477436 1
0.239562461414885 1
0.229582073513367 1
0.240541281320478 1
0.195645229252436 1
0.197464461870519 1
0.194713343578739 1
0.117770549086274 1
0.190684188850535 1
0.228244563053895 1
0.182008202644555 1
0.269889609561918 1
0.20989142522125 1
0.244289594499688 1
0.192893094203515 1
0.223924540375001 1
0.22289687218209 1
0.238345125731568 1
0.266317205376197 1
0.241400038238607 1
0.168005466279675 1
0.128575890578837 1
0.213892740318547 1
0.204893707029437 1
0.202682366983919 1
0.222492464915554 1
0.270516540467055 1
0.253239937693252 1
0.195640153138728 1
0.113781148912517 1
0.164929318044215 1
0.165051420290355 1
0.186616263704684 1
0.203823962332764 1
0.181130473397258 1
0.214885143497169 1
0.249698733811551 1
0.156718356499865 1
0.226211394617761 1
0.265683717132896 1
0.274117125279882 0
0.190869252942339 1
0.26185991063565 1
0.195800641473878 1
0.24786728764346 1
0.186053876034162 1
0.17074937153395 1
0.239104273925348 1
0.208793764072088 1
0.233791881044867 1
0.23365687315189 1
0.255187406329595 1
0.305451726364825 0
0.187230624479985 1
0.264874965979153 1
0.202569544485753 1
0.140520110335609 1
0.224162169596443 1
0.164341836989584 1
0.171552352344158 1
0.281485838059571 0
0.172555741874912 1
0.199281177852425 1
0.213799604974968 1
0.114886746499523 1
0.207982222010445 1
0.129272645215396 1
0.218309006740865 1
0.206560016448243 1
0.151628396949619 1
0.202489318341291 1
0.269510442358667 1
0.299473440204652 0
0.186319772576236 1
0.188154432040889 1
0.192030329257666 1
0.195866171832186 1
0.246690859962544 1
0.168806733747383 1
0.153433276884276 1
0.247257420926514 1
0.143007809776984 1
0.223704520934928 1
0.227459914159194 1
0.273994277727609 1
0.25951955378021 1
0.216791570638773 1
0.291805537416074 1
0.164335634334882 1
0.253977599746846 1
0.262724496294331 1
0.177605792371247 1
0.224305187471603 1
0.213922100941393 1
0.241390296126555 1
0.277685019175726 0
0.228192620360676 1
0.236429540923746 1
0.195712811930614 1
0.143561336112117 1
0.258560899632634 1
0.208277597978978 1
0.221785448924078 1
0.237296686489806 1
0.267536546045308 1
0.231193593523573 1
0.157977003519851 1
0.187849991149372 1
0.226965770457207 1
0.175619283972612 1
0.230217227431261 1
0.13160660508378 1
0.14997226185479 1
0.200471466979509 1
0.192813611502207 1
0.203861029012099 1
0.244292354737057 1
0.126750691436785 1
0.184640692932589 1
0.170579289702641 1
0.224158141491697 1
0.245268606628748 1
0.260307409006839 1
0.199842151559547 1
0.247678731719745 1
0.20616350993487 1
0.227227825235395 1
0.223070984394443 1
0.214196142814398 1
0.265058918832712 1
0.26674763595475 1
0.14338141484292 1
0.165946406277812 1
0.190204894761176 1
0.224817816846048 1
0.230881815759447 1
0.237316317863619 1
0.196597202130094 1
0.12399725301773 1
0.280782803659754 1
0.199518710206957 1
0.169934675975946 1
0.25262749844142 1
0.188003783533904 1
0.272717760684355 1
0.155169933913192 1
0.227912095032868 1
0.169854466384351 1
0.176823070418754 1
0.162818050006702 1
0.178994857153923 1
0.220869054083762 1
0.19250073745846 1
0.27713882413422 0
0.187601870680092 1
0.217308010504951 1
0.278962414219428 1
0.194123709839813 1
0.233018728986008 1
0.32628852011722 0
0.227663247538756 1
0.166776853513807 1
0.19668553128699 1
0.252342773394584 1
0.190317614527049 1
0.199697812251956 1
0.239252513769047 1
0.286343473309795 1
0.144866120521711 1
0.178459782124666 1
0.22502905250012 1
0.162215959236513 1
0.331855927756208 0
0.176408517635625 1
0.209038192701569 1
0.273906310756499 1
0.251025958094939 1
0.156341048670037 1
0.174421379546701 1
0.180739614845097 1
0.247314572584093 1
0.241055930299619 1
0.216252383792053 1
0.194608295837339 1
0.189077811207192 1
0.1928096265872 1
0.217066225661641 1
0.159321879857922 1
0.249768475956104 1
0.199413347014129 1
0.2421905533349 1
0.227514945529309 1
0.244695392324983 1
0.146394927565937 1
0.190979115888724 1
0.232685696604432 1
0.231286627983823 1
0.230975622874606 1
0.189563705544862 1
0.188729916388439 1
0.155628490914254 1
0.202874795324408 1
0.221254096693029 1
0.220998492591697 1
0.283013149964096 1
0.239308898814053 1
0.196017660115268 1
0.150952861897547 1
0.219237285143594 1
0.169904489454514 1
0.266224849842805 1
0.230499921183946 1
0.144205299029608 1
0.236536617086249 1
0.208173348228864 1
0.204988762201583 1
0.226361520096402 1
0.278669113528475 0
0.218898355474019 1
0.22479375718115 1
0.195111943281833 1
0.245931707711158 1
0.185998780133728 1
0.137803439433874 1
0.244358356256103 1
0.22289133154931 1
0.177865013130325 1
0.108451634695647 0
0.203516060746617 1
0.139185605237926 1
0.197979905518531 1
0.252067465836489 1
0.207880562178226 1
0.224269538818773 1
0.290049595978557 1
0.233605762609207 1
0.193418922428315 1
0.200456311277939 1
0.194781153466283 1
0.177484672164556 1
0.192896529746367 1
0.12484317228787 1
0.144006441464629 1
0.311071841245073 0
0.202877233951865 1
0.119529018766442 1
0.212255384153423 1
0.207921780214228 1
0.22623936681767 1
0.281054762556673 0
0.12576201530888 1
0.203885177246553 1
0.243688923168537 1
0.0957323761340943 0
0.177766777863543 1
0.213283413052202 1
0.113662473270443 1
0.203038806358713 1
0.16422895782471 1
0.131880565221769 1
0.158890314856162 1
0.172324627804986 1
0.17554375136633 1
0.200554182732784 1
0.112676717665202 1
0.110953881914368 1
0.244404655982737 1
0.251884554364449 1
0.228269762575544 1
0.194717999645288 1
0.0834276549030903 0
0.179542297565762 1
0.143135455884656 1
0.218329824470044 1
0.225920789626075 1
0.166240930043547 1
0.151819192549639 1
0.272833804776933 1
0.243097609463445 1
0.153790964226605 1
0.213407988164885 1
0.273725924290125 1
0.172852318768209 1
0.220521062167283 1
0.167338718519294 1
0.194274984489892 1
0.224895519453177 1
0.14595310287838 1
0.22500910259554 1
0.14389705625153 1
0.176995915523482 1
0.216309994069354 1
0.277735985853581 1
0.194959125378685 1
0.243194990089658 1
0.24866510892862 1
0.204818464473547 1
0.205282496530942 1
0.222366951294394 1
0.240961510336889 1
0.143195761947132 1
0.18058379829264 1
0.241163663178563 1
0.158691506547192 1
0.248059373091187 1
0.18433632443246 1
0.221045917233462 1
0.143769996176458 1
0.173553081573787 1
0.283233361871294 0
0.19622577503055 1
0.183903683109426 1
0.188593055154775 1
0.249216908710174 1
0.179870872281004 1
0.252627883470201 1
0.108921487308659 0
0.188044767276745 1
0.152723136513753 1
0.178290473235641 1
0.179758088465042 1
0.229432144138177 1
0.169508331599435 1
0.203764015821253 1
0.243790280913308 1
0.28039066290617 1
0.201661078639279 1
0.206594527612014 1
0.207912747704132 1
0.238672192754753 1
0.201362735704877 1
0.236820282345389 1
0.225788638014582 1
0.266075957091498 1
0.29222073487914 1
0.253845427452868 1
0.307571289662422 0
0.193300582442821 1
0.269928034822156 1
0.170589801520927 1
0.19484078075132 1
0.197196631897354 1
0.151224666721061 1
0.208170698638351 1
0.284618368233612 0
0.222549402081449 1
0.128447087768668 1
0.179579303498936 1
0.272208581298968 1
0.209041743285505 1
0.194652533736968 1
0.191029756648002 1
0.203458870526349 1
0.241237604620647 1
0.176390679062984 1
0.229774115633126 1
0.192347093244661 1
0.203420255213864 1
0.138591203104526 1
0.18611768073955 1
0.12028430483493 0
0.26680250011323 1
0.22859144793451 1
0.264210063121186 1
0.204460424734773 1
0.203747406329219 1
0.16056283322614 1
0.195428008265175 1
0.250957474130164 1
0.255469214197968 1
0.216261405191777 1
0.238704662214533 1
0.242310060553428 1
0.193121587719034 1
0.142795595388772 1
0.258932576823119 1
0.256123104346969 1
0.157236845593896 1
0.198571391308146 1
0.132212743734914 1
0.165466745618082 1
0.190476724024975 1
0.177808878261691 1
0.219689313692112 1
0.146033139959737 1
0.20039343195745 1
0.187037398117023 1
0.281840755728491 0
0.261551356001014 1
0.199889642059393 1
0.275702545182303 1
0.154544779513934 1
0.207685796374077 1
0.242034394326374 1
0.272549204850897 1
0.285434200927035 0
0.221814536386903 1
0.243207623264971 1
0.271803376182416 1
0.181213416238659 1
0.240696725188633 1
0.248744165187252 1
0.177099128164191 1
0.163042494941197 1
0.221534990669625 1
0.238179134943099 1
0.228232593505371 1
0.225342235274721 1
0.0998758981302719 0
0.235962405864572 1
0.218687269367306 1
0.151756414921713 1
0.143468597922108 1
0.179760865497788 1
0.136030061972922 1
0.139036998987472 1
0.225682718092658 1
0.237645132853897 1
0.321372417605586 0
0.182785867649145 1
0.225011644221597 1
0.222077807699069 1
0.153179077183935 1
0.260227254551387 1
0.218707003701812 1
0.315281104463225 0
0.280601418050944 0
0.151524515518632 1
0.271327431177059 1
0.18612459027978 1
0.265199441410037 1
0.162335244225433 1
0.13402936873119 1
0.18781564129338 1
0.0987996908722486 0
0.198280063748386 1
0.251807169553012 1
0.215865908046321 1
0.269740942640965 1
0.223798685735555 1
0.246313813694469 1
0.191796931870355 1
0.140017390429776 1
0.186811666128616 1
0.246370104808032 1
0.231152715717266 1
0.201597063854632 1
0.187989213314217 1
0.174723470686116 1
0.250790240337345 1
0.240184168449486 1
0.179599411829189 1
0.21718924251519 1
0.276426103713419 1
0.220261491788105 1
0.168360607642274 1
0.17598813777346 1
0.212894290243568 1
0.151407837982979 1
0.207404324825778 1
0.223483068113567 1
0.25755611443672 1
0.221913868475406 1
0.183105873015791 1
0.212350303289873 1
0.155486890365244 1
0.28488433475286 0
0.199841358531053 1
0.206491141108598 1
0.15156790681311 1
0.234922253454279 1
0.19846559377344 1
0.212121304817109 1
0.321566973955611 0
0.186329821768864 1
0.215955994675777 1
0.242782346346661 1
0.236246763184637 1
0.214791418215547 1
0.119991672071821 1
0.211754093637511 1
0.210986949518714 1
0.186724699137013 1
0.269569029765533 1
0.223307464032086 1
0.228067600091607 1
0.149152102658662 1
0.164000378411321 1
0.240024838805531 1
0.179787574651118 1
0.112372635298119 0
0.101719195829121 0
0.264210488116356 1
0.200751287278604 1
0.126230024833331 1
0.256282652247864 1
0.181958352433037 1
0.182400308364081 1
0.216176769450418 1
0.200764694017703 1
0.233814740914152 1
0.248711058054902 1
0.188416644033183 1
0.139048185761911 1
0.242042258683908 1
0.206346110539721 1
0.221863631565231 1
0.219958426346656 1
0.113297274117886 0
0.212428634668845 1
0.2099549323948 1
0.233221766539067 1
0.279492772100473 0
0.29337610976045 0
0.110647617575626 0
0.252599025178194 1
0.185413662321526 1
0.1893487062169 1
0.238557701976852 1
0.212392377816026 1
0.158564387058277 1
0.248652022775851 1
0.201803779625307 1
0.231473508154154 1
0.271072745547476 1
0.196262926433104 1
0.167929453339407 1
0.174425248456588 1
0.244102639277221 1
0.190265366504565 1
0.24743060511969 1
0.21971542901306 1
0.116864537005539 1
0.161361916016197 1
0.165146636035955 1
0.204938972949396 1
0.185191453999161 1
0.217910137602642 1
0.177102364724039 1
0.210005148056425 1
0.271972629465404 1
0.135643409093118 1
0.230786242180143 1
0.187677636632385 1
0.243896635768974 1
0.160729044367134 1
0.201877877001635 1
0.185977636028332 1
0.191678182752429 1
0.212589183769929 1
0.230783824288098 1
0.162456534338606 1
0.219360725279653 1
0.210727238353432 1
0.121262516155731 1
0.184440247554256 1
0.177588891746574 1
0.171832017422896 1
0.223603494541883 1
0.199540362851185 1
0.198354295771413 1
0.25285275759854 1
0.101129289968545 0
0.27559184786645 1
0.208816703952418 1
0.246927266452095 1
0.161392276312626 1
0.238269906291767 1
0.158640382535374 1
0.155806605395351 1
0.25186527071807 1
0.188287704998894 1
0.166468004007678 1
0.163185550721394 1
0.254560702823747 1
0.292245302241362 1
0.211337524689477 1
0.131205729603739 1
0.223579615450776 1
0.314178413493864 0
0.255763770860827 1
0.225206006358878 1
0.23075256117775 1
0.225535921786859 1
0.20522434765413 1
0.210233740509486 1
0.179022317002586 1
0.256361699661662 1
0.240951855330448 1
0.328581172150764 0
0.278318054620487 1
0.201221083698565 1
0.171588950495841 1
0.178881377779082 1
0.219595373524209 1
0.165699400980673 1
0.143482480623842 1
0.147628446764121 1
0.197165798841486 1
0.14660659710523 1
0.14041167453248 1
0.190168050912769 1
0.284889003235125 0
0.20348540372763 1
0.292461034655697 0
0.273268985138428 1
0.234297298064343 1
0.287170279729629 0
0.183704131115813 1
0.210339820865292 1
0.245349841265217 1
0.201117461339173 1
0.29123291592391 0
0.181641235750381 1
0.232994491031684 1
0.256186705050637 1
0.196018885207986 1
0.248656728458362 1
0.20498745089303 1
0.236901879628918 1
0.205031969598133 1
0.166044361927981 1
0.218123115392284 1
0.226438855614469 1
0.223580159641811 1
0.141558696901225 1
0.197516868734781 1
0.187631215644959 1
0.214082748224146 1
0.197255184499548 1
0.180327833797539 1
0.236777492510859 1
0.185255142546451 1
0.0907438311252297 0
0.212953672625653 1
0.224094604861324 1
0.160665399305829 1
0.20181958631234 1
0.227496386411522 1
0.228091861436836 1
0.213405696677287 1
0.272368638261261 1
0.143823018943013 1
0.148969084647375 1
0.164215362727509 1
0.124767142801471 1
0.218474325388943 1
0.228481738313295 1
0.300131572806718 0
0.158659976874662 1
0.208949566408379 1
0.172663157394177 1
0.272995526164681 1
0.263257363000114 1
0.279524296898413 1
0.120006850008706 0
0.238293449510033 1
0.27133954369349 1
0.256399615465444 1
0.150501079668199 1
0.251860924790829 1
0.164026400245676 1
0.199699081348135 1
0.233954353072078 1
0.218314858363245 1
0.202133673617333 1
0.201514510971234 1
0.201855788739139 1
0.144662202306034 1
0.237590255432648 1
0.235477899105802 1
0.188952436320909 1
0.193817756969049 1
0.262086328117049 1
0.0560728271023298 0
0.18571989121053 1
0.205424914407111 1
0.155099642469869 1
0.191074399372389 1
0.20830099791497 1
0.199676544226583 1
0.2369465625002 1
0.233928425233165 1
0.225800565536686 1
0.15441933843773 1
0.10681513130396 0
0.198103002281659 1
0.141882453995829 1
0.200700043535472 1
0.0760308931171164 0
0.197930979758878 1
0.271423446438354 1
0.161754513173861 1
0.228421124913612 1
0.193296808350722 1
0.128595354456946 1
0.281256998854089 1
0.162565498109527 1
0.196747119560392 1
0.180728043796501 1
0.219975742423553 1
0.190758353702358 1
0.199062334972259 1
0.227013476532648 1
0.176307494310173 1
0.177006556379183 1
0.188240619850071 1
0.182460174254861 1
0.270566998886686 1
0.268691767139289 1
0.305040024055628 0
0.209094216800993 1
0.178789751831886 1
0.262227474634637 1
0.158323382533206 1
0.253963068358265 1
0.261764704907015 1
0.167422024433138 1
0.199519371754681 1
0.216431416152075 1
0.190707931296051 1
0.193723568769855 1
0.166465433121573 1
0.249330177374394 1
0.191611286201479 1
0.209877768409588 1
0.2546401951254 1
0.211677307393339 1
0.214521360311048 1
0.210602557337012 1
0.167650225823396 1
0.214424294693471 1
0.142934268586979 1
0.223237509952373 1
0.251142662911339 1
0.0888910969941732 0
0.20390651228492 1
0.206958915881026 1
0.219132987329286 1
0.274459016539646 0
0.281746960937175 1
0.212193022527446 1
0.224381379206007 1
0.24201149000831 1
0.202448773457237 1
0.2138973044449 1
0.233671991218981 1
0.175245467753466 1
0.223302596968138 1
0.167954403992765 1
0.272421392055085 1
0.277674637170948 1
0.170746553401204 1
0.181999975817919 1
0.140045857775162 1
0.177027506213435 1
0.273911593115873 1
0.255825039038462 1
0.193098974220531 1
0.105238150716518 1
0.230234324288538 1
0.252579453812989 1
0.23007001752818 1
0.186522802146204 1
0.26968546671633 1
0.180552715834771 1
0.186552940494338 1
0.224636407439106 1
0.153058933490039 1
0.212160223428886 1
0.194203695553602 1
0.194983863738688 1
0.233734709619168 1
0.183500190519927 1
0.187529419024653 1
0.14249623828919 1
0.185861221216448 1
0.190125690534387 1
0.24581577492176 1
0.194442140034517 1
0.212116459101891 1
0.211494226480433 1
0.221362389614958 1
0.191657263710761 1
0.145628081501222 1
0.151563835410215 1
0.221814837294222 1
0.213579518066295 1
0.22069833393866 1
0.183302022686573 1
0.186038413680147 1
0.133487373060573 1
0.191586437387663 1
0.185145401775037 1
0.180017444488323 1
0.110474807783641 0
0.212402853917064 1
0.272659251585842 1
0.184102572016275 1
0.159239588175712 1
0.162334465916145 1
0.178735942259725 1
0.259868279413126 1
0.178040076007549 1
0.224600314036484 1
0.209747171792208 1
0.18174106983616 1
0.238321723226244 1
0.232874711142931 1
0.276433106857647 1
0.167923044089945 1
0.177773634833953 1
0.201453272185536 1
0.168371423939946 1
0.22079341925506 1
0.237869112092018 1
0.238755836573658 1
0.204547448380181 1
0.245036158666212 1
0.207349657616333 1
0.259837900728675 1
0.232833930246799 1
0.296957241639366 0
0.260455598546112 1
0.150082333994332 1
0.308933456204371 0
0.154884025455473 1
0.268331626151427 1
0.271277455650496 1
0.195466088991909 1
0.222197910540103 1
0.226901290696163 1
0.231041639805909 1
0.187133922537088 1
0.230887694227107 1
0.199114837671347 1
0.151526133111789 1
0.273368127450585 1
0.15784761039714 1
0.270934370117548 1
0.201406054629885 1
0.313613568600142 0
0.13109027498056 1
0.241432262741156 1
0.151044119081293 1
0.237934104735369 1
0.298313952545829 0
0.236031805263796 1
0.192501539344539 1
0.201377627601772 1
0.227132230773313 1
0.227326141655571 1
0.18705990150506 1
0.238927181126346 1
0.17619216575344 1
0.202610142643315 1
0.231994611184798 1
0.212837079978799 1
0.226951462968153 1
0.220803051637712 1
0.170826355712691 1
0.135916136030086 1
0.22686197879747 1
0.2005635152828 1
0.20246880361537 1
0.189436498434618 1
0.236178833250216 1
0.274111410891195 1
0.250239350125497 1
0.207069889031303 1
0.184429937297285 1
0.192632464857624 1
0.204534811804615 1
0.17590184126112 1
0.169801592856701 1
0.195097925303106 1
0.106428143786128 1
0.210968480056806 1
0.0938734049468286 0
0.271294929624704 1
0.11387331832039 0
0.146638857380903 1
0.189098159941707 1
0.220883330437425 1
0.183862578825022 1
0.262379394502908 1
0.199952308590944 1
0.263400817720645 1
0.181099109134233 1
0.157269920658023 1
0.129233354614334 1
0.259733261013141 1
0.305511038675222 0
0.174803398297318 1
0.126080134635688 1
0.174834812642952 1
0.277265763273479 1
0.173492860737594 1
0.197180718832402 1
0.253028393152711 1
0.247417701440832 1
0.280969470240376 0
0.190983714173696 1
0.166050226721558 1
0.218617381076679 1
0.303435055127306 0
0.260125025245367 1
0.164115254972397 1
0.26713000985685 1
0.165596899319717 1
0.165429911225766 1
0.240004011912288 1
0.238658237309216 1
0.303412980403021 0
0.277738287004837 1
0.133426619449693 1
0.271786451787656 1
0.178781305691204 1
0.248205967160049 1
0.223776364215323 1
0.228120758887389 1
0.280479518917802 0
0.27554844025198 0
0.231998149735293 1
0.203718030211723 1
0.25027571208615 1
0.29836019462261 0
0.173491582805678 1
0.192218983869346 1
0.265586096329172 1
0.213176122648201 1
0.224028968378131 1
0.138244191642879 1
0.157108705179416 1
0.118510000607392 0
0.186295343740956 1
0.213655457164275 1
0.266060990618243 1
0.178936828882519 1
0.18847180605284 1
0.20400905230792 1
0.242783364105992 1
0.2313124548618 1
0.0976521395091944 0
0.263051047116259 1
0.272442666081819 1
0.200399498396116 1
0.223588479131222 1
0.236718680025634 1
0.163808154758537 1
0.184452829936208 1
0.235047800676657 1
0.160701594864302 1
0.280507697115269 1
0.244044017913922 1
0.262254167202379 1
0.267326189189235 1
0.301166820587514 0
0.178455929545932 1
0.231616627447307 1
0.259338753771783 1
0.330861537315723 0
0.198472968866572 1
0.146208068667189 1
0.269456867065499 1
0.258744971930721 1
0.216322303347006 1
0.217245561770424 1
0.188144612517192 1
0.168716460174887 1
0.234405726929652 1
0.169643546032256 1
0.239086102397018 1
0.146079891601991 1
0.207172532991705 1
0.212159967320779 1
0.272883677470896 1
0.254729511861637 1
0.192845593326172 1
0.212765154802784 1
0.162536500635343 1
0.109129017953653 0
0.185182892120074 1
0.0601369372527494 0
0.28279499006801 1
0.188415890568889 1
0.267655856814783 1
0.245745293835452 1
0.200812906617299 1
0.121767684060367 1
0.264264139594009 1
0.223320680692772 1
0.230503545864751 1
0.238268664117955 1
0.236666068032117 1
0.228364765617203 1
0.21812390311946 1
0.234202315333282 1
0.213913336554958 1
0.248103691353688 1
0.138313912790455 1
0.153052794699415 1
0.205550772916206 1
0.194053990830739 1
0.216558452014738 1
0.170356354017325 1
0.181237615002033 1
0.233926583686587 1
0.2631725589896 1
0.238755779339802 1
0.211017109912978 1
0.184653523290506 1
0.170178634477298 1
0.163335014529102 1
0.178788721618045 1
0.262189419562395 1
0.242753018509004 1
0.172592807129598 1
0.292781438371089 0
0.23998931515275 1
0.265258969163318 1
0.195841514096888 1
0.189931933578221 1
0.178175423321163 1
0.237833128659532 1
0.143980351422599 1
0.179607408600333 1
0.17941016106116 1
0.327457735885866 0
0.151338661650324 1
0.187896676174652 1
0.19778513016251 1
0.253145594470224 1
0.235416949774932 1
0.20324362447535 1
0.141387990796165 1
0.191263832772717 1
0.233789258537097 1
0.266548378316756 1
0.223649787643652 1
0.220777852021872 1
0.225674317299387 1
0.256666396080906 1
0.225182396344523 1
0.209503669461271 1
0.162246619802178 1
0.214541538307973 1
0.189436683435985 1
0.233628973601879 1
0.146671862416345 1
0.209711563812008 1
0.267327259362329 1
0.163201802758128 1
0.143986130710695 1
0.170867733057011 1
0.225864281771723 1
0.296070776132743 1
0.168202209080714 1
0.19332355645119 1
0.202682132130116 1
0.154329322691 1
0.223555693331617 1
0.248752546322006 1
0.320391853027993 0
0.230383229750725 1
0.244463528578296 1
0.1635947525207 1
0.239919014926181 1
0.171610532848782 1
0.142317147821579 1
0.18702871216821 1
0.229997404762772 1
0.197106303145883 1
0.222432590409336 1
0.243772454709699 1
0.177939264117815 1
0.255982905467095 1
0.211771966387269 1
0.244474895890311 1
0.145052983752324 1
0.20267556070561 1
0.168940000708106 1
0.21034564245207 1
0.119929021603663 0
0.212935873000422 1
0.320181268031904 0
0.197695572221919 1
0.210253118140686 1
0.219365513844528 1
0.272121889668799 1
0.14042628703246 1
0.190525200421689 1
0.197812188698656 1
0.257478152575374 1
0.240912652835565 1
0.233279973366838 1
0.184386548628101 1
0.137440882734478 1
0.210911703522944 1
0.148261750303816 1
0.218593496272171 1
0.214084815856405 1
0.214586352158769 1
0.220716968934107 1
0.123556402343915 1
0.167958084683434 1
0.133287908227035 1
0.216929019376792 1
0.241233182485883 1
0.183254513539431 1
0.228079320973744 1
0.170065358003935 1
0.188398431059624 1
0.23523828438447 1
0.220914863182486 1
0.156100952843345 1
0.239530435885348 1
0.195868481538499 1
0.176040006565113 1
0.326611086024032 0
0.18036938070055 1
0.177439088170166 1
0.214912257914785 1
0.19690960620257 1
0.210272370877788 1
0.13630629151008 1
0.149640234515517 1
0.217797527683503 1
0.168196944937857 1
0.260333418178795 1
0.243862368274511 1
0.273482704043076 1
0.122534025232917 1
0.25596855237607 1
0.256728320478288 1
0.206801043562341 1
0.2508511273823 1
0.241661862191596 1
0.0980678282220394 0
0.266267204888244 1
0.218918863878583 1
0.17167387849157 1
0.216457070974223 1
0.190315304601524 1
0.215571367203767 1
0.134045418288617 1
0.185946561537781 1
0.188227093902792 1
0.227218729790754 1
0.269033492859605 1
0.212078897669478 1
0.160091027868341 1
0.195107729712656 1
0.228091881359073 1
0.288096765784875 0
0.21391778128781 1
0.189767406885119 1
0.199642032849456 1
0.185798958243105 1
0.171806489178003 1
0.174449271545291 1
0.227566363770796 1
0.212930424754465 1
0.277851655980936 1
0.276046146290207 1
0.0786283973140008 0
0.297874401689557 0
0.252964628044828 1
0.301710682568655 0
0.176262510148342 1
0.188249885150738 1
0.113667618362796 1
0.292194086439065 0
0.142383756972347 1
0.176063127477719 1
0.275125064729108 1
0.253633244616637 1
0.18194754815244 1
0.272977517159795 1
0.160234522157538 1
0.223412489043384 1
0.207277895911865 1
0.26963523129825 1
0.214710039105262 1
0.221725876387652 1
0.219443250407636 1
0.224195089547918 1
0.185824065722142 1
0.193698669062437 1
0.177382384218104 1
0.184014447482815 1
0.229544283806627 1
0.193458573399873 1
0.296705245021581 0
0.22024117831961 1
0.321802790699734 0
0.230399966155623 1
0.255966955354998 1
0.245429162965884 1
0.268116993739121 1
0.244824057954134 1
0.142434570695251 1
0.154503563885566 1
0.212712022929218 1
0.203909114957712 1
0.184232183823431 1
0.265191549743205 1
0.176571516261491 1
0.125569365843574 1
0.213463413598837 1
0.252696535474681 1
0.224341729724645 1
0.213205949390171 1
0.202974690639525 1
0.268368214510674 1
0.241474411059052 1
0.283569783404612 0
0.205342648957104 1
0.212274613865414 1
0.182118421722174 1
0.230069103430125 1
0.221125740874341 1
0.0953003692730445 0
0.148435277264998 1
0.208754932800732 1
0.21792196341353 1
0.250479072898899 1
0.221937465105488 1
0.255003664250618 1
0.221200623406362 1
0.22885625083632 1
0.273803969541927 1
0.158718947222669 1
0.292602584714772 0
0.129905580421011 1
0.265256056729048 1
0.273511910547936 1
0.134253232188675 1
0.175172796273318 1
0.172463033389439 1
0.23621862611285 1
0.26774409065146 1
0.157889877735209 1
0.193737894394647 1
0.215231033174789 1
0.29289522654519 0
0.108517947758532 1
0.23932594753301 1
0.141446459476131 1
0.180002380071111 1
0.162323678129063 1
0.191130840910339 1
0.240053251725437 1
0.190621145768345 1
0.187953499229732 1
0.246215226691066 1
0.187812452063881 1
0.133610692288093 1
0.202776536956531 1
0.216063102281091 1
0.191072182969392 1
0.238869926293567 1
0.146613544003543 1
0.133418629117244 1
0.203191125131784 1
0.189269859555504 1
0.160372649429611 1
0.222791943073557 1
0.159210962465552 1
0.249060952064289 1
0.229203603803705 1
0.141857329048604 1
0.175817201193203 1
0.174295294629614 1
0.193273034378206 1
0.175989293936192 1
0.204457705242174 1
0.311934036058813 0
0.245854939511808 1
0.265455640113056 1
0.193793589538867 1
0.235960028133347 1
0.22581302688316 1
0.251977686752854 1
0.236841675837177 1
0.177183012227949 1
0.107724580145424 0
0.262747729652027 1
0.240294913346208 1
0.186813185543192 1
0.206570453824804 1
0.232373221992187 1
0.284096646614722 1
0.192404486048543 1
0.257760026433381 1
0.268635314968124 1
0.241202851171699 1
0.220064979697173 1
0.229394631095418 1
0.224886841999903 1
0.225290745343855 1
0.314844406571173 0
0.181792384089441 1
0.117167610510865 1
0.172598329740547 1
0.168225949354976 1
0.261547227758352 1
0.323234049792109 0
0.208556915346521 1
0.17269181126233 1
0.246015981628682 1
0.27961554840196 0
0.245751936997552 1
0.218735619882149 1
0.170185306476105 1
0.241488718816018 1
0.190241689403836 1
0.277223306240302 1
0.175676805387228 1
0.184188104040064 1
0.157857534453632 1
0.166629706044398 1
0.211611425769316 1
0.163017334751003 1
0.243425869116972 1
0.112279495744643 0
0.1746513032017 1
0.23990785488687 1
0.252368714094583 1
0.127718567478358 1
0.199303726106072 1
0.30455881723594 0
0.207346581407287 1
0.176634192863375 1
0.196444922650663 1
0.204105948100833 1
0.15232880947389 1
0.148514930286069 1
0.220489453166562 1
0.299738474557336 1
0.274748023055278 1
0.207552121506463 1
0.16961360842029 1
0.150216516262531 1
0.191996949071372 1
0.0727879499884326 0
0.215218821652356 1
0.226866542059791 1
0.158405059151774 1
0.19138923113887 1
0.210194349206271 1
0.226433294019185 1
0.242508638698816 1
0.151130259583035 1
0.179618514882607 1
0.210245376617011 1
0.188797365195452 1
0.179325591892968 1
0.202474661984519 1
0.242422375251257 1
0.210822847740248 1
0.110757404852742 0
0.246037444660077 1
0.170054371777563 1
0.240637075181928 1
0.241674756582327 1
0.153363365655522 1
0.273704009736712 1
0.170262136918136 1
0.195712702258154 1
0.292581303013893 0
0.123456459447095 1
0.243047256180168 1
0.333748411219409 0
0.155131270721289 1
0.185552944995574 1
0.222477224541841 1
0.139196958079451 1
0.189667349654822 1
0.344194588409587 0
0.173701502124967 1
0.214463350903006 1
0.152448500531355 1
0.23184361349318 1
0.200207576993835 1
0.158705848331403 1
0.19757629757822 1
0.211501568074964 1
0.161144169253872 1
0.165705898785924 1
0.23348078459233 1
0.219093659637732 1
0.257760587038834 1
0.140062815041356 1
0.223986519693782 1
0.163346989491644 1
0.199524066426887 1
0.185241477041475 1
0.279448619976783 1
0.204572478695239 1
0.216530903308574 1
0.204198609882903 1
0.249463451096606 1
0.301792866174826 1
0.257675967484932 1
0.129181388735273 1
0.14700961437714 1
0.228378381238196 1
0.121530093158989 1
0.151966992993885 1
0.271595540854136 1
0.221261498496254 1
0.16853595928464 1
0.204933315160086 1
0.271377948591993 1
0.196323056146978 1
0.254945423980401 1
0.17172503709159 1
0.133900839048444 1
0.223544631847857 1
0.247256221612845 1
0.198611794823584 1
0.222676587304275 1
0.120764851118289 0
0.180504034108803 1
0.167329987572522 1
0.227188985729896 1
0.221188951376623 1
0.26265101039115 1
0.165671585015881 1
0.237805722684689 1
0.219398009797751 1
0.221318228606543 1
0.273205082806713 1
0.164898114958647 1
0.191181476208847 1
0.242464760777309 1
0.223511424351432 1
0.154365621517925 1
0.190143415142302 1
0.201441494411569 1
0.23774364153092 1
0.180181851093809 1
0.307519119438807 0
0.167715513862438 1
0.173772272743107 1
0.195891404649904 1
0.220903162387643 1
0.247334123847802 1
0.145454277486296 1
0.230219060905526 1
0.262423926465317 1
0.265663265400305 1
0.200526881208829 1
0.201634161767953 1
0.187661205276637 1
0.177644804303823 1
0.221544614195435 1
0.16996650412046 1
0.19968407410472 1
0.216463228874773 1
0.18572594836285 1
0.114173499603573 0
0.194856249375114 1
0.203057676036905 1
0.27910298123049 1
0.195227731644339 1
0.220626428583504 1
0.212642290902102 1
0.186019818891579 1
0.140705034020017 1
0.193214519399269 1
0.260418493414104 1
0.17461383743087 1
0.23484460825635 1
0.163022266484698 1
0.18166770013332 1
0.189700651146024 1
0.337354425147042 0
0.195881179115929 1
0.19060837959972 1
0.192421826273007 1
0.222577925540993 1
0.166942894749088 1
0.200042164334714 1
0.186784754419159 1
0.185465754124868 1
0.251241956780719 1
0.286493178722832 1
0.169618863889799 1
0.218438286268582 1
0.199917291942582 1
0.189214794839668 1
0.237793304841148 1
0.241214085464598 1
0.248434456722642 1
0.206903557821103 1
0.236596242727653 1
0.231819681980581 1
0.224936462451887 1
0.171822736063498 1
0.261959497361373 1
0.162869289791986 1
0.172985788648546 1
0.185100232129269 1
0.157586306380173 1
0.129956915584876 1
0.27493040739793 1
0.10509833448252 1
0.175170935779305 1
0.19789229619093 1
0.155169190798108 1
0.19351516156816 1
0.214522308213315 1
0.308584386101403 0
0.150090706551241 1
0.175391529109822 1
0.227523580452156 1
0.179994197665213 1
0.174570718248484 1
0.176022663300916 1
0.167359028679429 1
0.271285633036212 1
0.159419743468449 1
0.177219933139806 1
0.146820768596795 1
0.188504622118987 1
0.168501434631416 1
0.229276381358523 1
0.133800789810345 1
0.191049948567282 1
0.203195038108629 1
0.219683761048581 1
0.23795768283996 1
0.153655606628474 1
0.20548145636593 1
0.140183474310128 1
0.22804419334644 1
0.203429826932723 1
0.205270674221652 1
0.24055014158632 1
0.210305385438212 1
0.184535656312907 1
0.192648278398323 1
0.208996154593744 1
0.199182611239392 1
0.18485532653297 1
0.228611757693871 1
0.219622114757327 1
0.178897085907977 1
0.216302106631548 1
0.21945874540056 1
0.173508113811356 1
0.233902098065008 1
0.249356556177337 1
0.215289437692137 1
0.196488118289225 1
0.25872933808088 1
0.168160216881253 1
0.191878251662471 1
0.19495951240788 1
0.235519785878053 1
0.137253733055012 1
0.222808879048194 1
0.188871491248817 1
0.163784406543637 1
0.26199669910371 1
0.170245547097098 1
0.195272502071532 1
0.219051162826056 1
0.125991877780976 1
0.173035867780612 1
0.227244898978245 1
0.215428797472386 1
0.201428627631277 1
0.242194389036863 1
0.221537102646933 1
0.174013096651068 1
0.264729685952261 1
0.164913604787426 1
0.177353387306235 1
0.193005573955475 1
0.266231429805894 1
0.110247780787916 0
0.165927224187006 1
0.221667379139359 1
0.289682580927388 0
0.216161154549321 1
0.165149029220524 1
0.221328865740192 1
0.222010307578016 1
0.246744776918066 1
0.179486062556192 1
0.227308218462794 1
0.156439775548619 1
0.190861885316053 1
0.150733692424148 1
0.324364131208445 0
0.096790601367521 0
0.206724065342773 1
0.207580700145349 1
0.183389435577185 1
0.199198587999921 1
0.210167547823382 1
0.199563359170395 1
0.217861335394624 1
0.188995977919659 1
0.137737510995326 1
0.136807615905622 1
0.247924962263767 1
0.140943955736192 1
0.244283365309929 1
0.271392299354687 0
0.184899859221365 1
0.207851149221422 1
0.220705283991096 1
0.188656723697245 1
0.327079293198356 0
0.201702202420516 1
0.221736520385812 1
0.234399818510442 1
0.204762929769536 1
0.226498489274812 1
0.213431365284109 1
0.157882807857298 1
0.202260915465442 1
0.225797676828512 1
0.261598883782047 1
0.199850160993065 1
0.212422981708112 1
0.25522047735203 1
0.199602292522248 1
0.19182023939719 1
0.290023431266863 1
0.163511848011784 1
0.208407098683689 1
0.232781168946234 1
0.222235243699448 1
0.228138579686105 1
0.143463886650593 1
0.230028964900195 1
0.225661406383102 1
0.25667415845154 1
0.136730978542764 1
0.203768026384989 1
0.215676118321289 1
0.186565273958643 1
0.159979184089905 1
0.251943354257153 1
0.150381961953109 1
0.220638325968909 1
0.231475228883018 1
0.142278723574755 1
0.265927908456645 1
0.209607349883064 1
0.200804762710374 1
0.218482646041647 1
0.21588199736391 1
0.180106881131965 1
0.174394987851561 1
0.210120547811412 1
0.216150237967346 1
0.250151334390945 1
0.205228232377893 1
0.240978395270247 1
0.195162194204776 1
0.182560897993726 1
0.251569482448838 1
0.249217054943243 1
0.206063145631583 1
0.168112200642733 1
0.133562731466084 1
0.186965683765116 1
0.20696634045113 1
0.239390450818186 1
0.197193576425662 1
0.217852624367809 1
0.124148111825455 1
0.229138457156969 1
0.256100897919162 1
0.169759887274875 1
0.180340869957243 1
0.153384581565245 1
0.207448722417659 1
0.179107811470642 1
0.261405250194459 1
0.119037163537147 1
0.196641672326532 1
0.140900455047155 1
0.190558361058954 1
0.195410722649196 1
0.152903094015078 1
0.214397120504571 1
0.243113295323581 1
0.222901470008154 1
0.120911560953349 1
0.23575077629219 1
0.179982158865777 1
0.181909892211303 1
0.25294924071007 1
0.217576708138678 1
0.187039917417203 1
0.245868857929842 1
0.174859712546475 1
0.205574284177441 1
0.230291056538538 1
0.204275018924171 1
0.241652091555307 1
0.203538690615815 1
0.186701517117152 1
0.256208794638675 1
0.136024693861257 1
0.176108045993826 1
0.262850327179724 1
0.284970833430289 0
0.229407446860048 1
0.234139604954001 1
0.17186136478706 1
0.255814599464215 1
0.180861301826689 1
0.131489252267398 1
0.202723101279258 1
0.271605187441968 1
0.187522512052782 1
0.215681862183994 1
0.230102452478268 1
0.152466293351873 1
0.25433911757967 1
0.269715865893398 1
0.237608092116255 1
0.253377674618711 1
0.225713769071039 1
0.191269409332503 1
0.241954133355331 1
0.160539917033635 1
0.170504643355972 1
0.0977687140394517 0
0.219646503602193 1
0.187519907143502 1
0.199073933306846 1
0.202912747572396 1
0.117513633150134 1
0.147564104207376 1
0.165360945253047 1
0.139886534271856 1
0.173362348829499 1
0.198876815194658 1
0.160520669710581 1
0.187806722193248 1
0.223969745700715 1
0.203525192234782 1
0.250485636623051 1
0.227414229964257 1
0.225551246020073 1
0.165876620584222 1
0.28474588898132 1
0.162318954828809 1
0.228541536159142 1
0.203445863979667 1
0.172737187270865 1
0.22901704932423 1
0.222702093026652 1
0.220449058463193 1
0.198520053673107 1
0.18918597633889 1
0.247163687434663 1
0.296997933145568 1
0.211815461187153 1
0.145611321869297 1
0.256450272597201 1
0.196549163919036 1
0.235587126517771 1
0.192702793793057 1
0.293010742554212 0
0.2200862155824 1
0.207437141229337 1
0.185344601067569 1
0.199081160971281 1
0.295384262163622 0
0.222915059555606 1
0.160458969930928 1
0.157344401113598 1
0.16922658954312 1
0.154860703830852 1
0.218793697751148 1
0.101682455582379 0
0.195347413878342 1
0.177789796225187 1
0.29518159820507 0
0.213106839463929 1
0.210253955441933 1
0.169426058316795 1
0.162797872210016 1
0.214015418537062 1
0.250357484959993 1
0.219444106665173 1
0.264191503344779 1
0.170266837887766 1
0.241314815689905 1
0.136463019062499 1
0.230066594802091 1
0.234139154617377 1
0.212304218054811 1
0.221646352443019 1
0.172878235983302 1
0.189284313146589 1
0.129562827791811 1
0.159373511018655 1
0.217912148725334 1
0.224884020897881 1
0.284837513266767 1
0.181112294973296 1
0.148285065788738 1
0.185904134162296 1
0.220612680831682 1
0.186377478574163 1
0.188168440666954 1
0.238864337835455 1
0.177066956393706 1
0.134228885197285 1
0.219662325817971 1
0.187751797313783 1
0.229942344452507 1
0.190951118034359 1
0.243838953324539 1
0.251596681419338 1
0.191410347802543 1
0.20003949771192 1
0.188256958084773 1
0.212411772225132 1
0.266436147563532 1
0.141669462050324 1
0.139369799288482 1
0.208807335143721 1
0.191171307797131 1
0.219493232365141 1
0.164780120561019 1
0.212028381983734 1
0.163759941452153 1
0.260954702311787 1
0.226598944247458 1
0.185814652856894 1
0.253282376496336 1
0.22499791627882 1
0.152083184841798 1
0.22177247994868 1
0.15245125618341 1
0.176888198279157 1
0.271430460946675 1
0.184032065456727 1
0.172130335575966 1
0.26313759147033 1
0.21410135823841 1
0.171910090199355 1
0.252682774548349 1
0.225560040427133 1
0.270358852550866 1
0.191043409503175 1
0.212378020579433 1
0.180338054900668 1
0.22720014393529 1
0.224091485155908 1
0.258561338239387 1
0.249905448292189 1
0.227220402691365 1
0.239430856942362 1
0.183183279895779 1
0.166524645448155 1
0.131705662966774 1
0.160178396853887 1
0.196565633622975 1
0.161613030811515 1
0.23951055326147 1
0.245763682184564 1
0.248630673503716 1
0.193738126097909 1
0.188255447131104 1
0.260056805793519 1
0.160107287380063 1
0.262903389568988 1
0.250726610270467 1
0.146962986955135 1
0.250190531540164 1
0.235726040019166 1
0.208110633792107 1
0.203871061686515 1
0.193691664376195 1
0.124732799277718 1
0.204355167257805 1
0.227646977535724 1
0.226845407748487 1
0.275790285225567 0
0.316852502823133 0
0.227261325346612 1
0.176383525293967 1
0.150658445324698 1
0.231142311080454 1
0.24576678494507 1
0.135003904120488 1
0.161350277690883 1
0.162810850258065 1
0.123242123615157 1
0.179907053185208 1
0.198655752443876 1
0.197360382767588 1
0.162600578938078 1
0.192587185444443 1
0.136804541646296 1
0.205428387319996 1
0.223462141601877 1
0.248853939705107 1
0.148345390416351 1
0.182096718931733 1
0.197280544013175 1
0.224019017046419 1
0.199045651641651 1
0.204106475324605 1
0.159648488560017 1
0.175541199048661 1
0.241743510712529 1
0.220034678012514 1
0.177846501105369 1
0.127139692811939 1
0.228126815175557 1
0.250390773071242 1
0.22987691066801 1
0.16365767644022 1
0.201777410095013 1
0.269971922072557 1
0.279174517114254 1
0.20656330446724 1
0.275663726794961 1
0.15492916493177 1
0.238723530557027 1
0.240495622444839 1
0.230862177277914 1
0.259674338722727 1
0.14598371019252 1
0.156683678685496 1
0.191750134942711 1
0.237579043406698 1
0.207802789289063 1
0.235658649769497 1
0.175755999507543 1
0.205387164021062 1
0.217102314365082 1
0.23344722630342 1
0.275206514585684 1
0.107395497513341 0
0.296922878638218 0
0.280682274088841 1
0.178655633952354 1
0.245350822291903 1
0.143294257476523 1
0.34486669749109 0
0.202178715572372 1
0.169981523649216 1
0.156644365662155 1
0.290058738800317 1
0.150056942027476 1
0.199405674724716 1
0.203416888089425 1
0.226992863618251 1
0.168553406248401 1
0.168859915727476 1
0.190571975156606 1
0.199372105940381 1
0.209142478682744 1
0.148967712148879 1
0.194939001473854 1
0.191806298764189 1
0.148268354281769 1
0.184368308974865 1
0.223551601012182 1
0.191769849301653 1
0.159352404342043 1
0.267099667500234 1
0.200467164258347 1
0.27693598726743 1
0.260582927660797 1
0.209322223224481 1
0.199074026845379 1
0.188633193508681 1
0.162965246729946 1
0.245811919257535 1
0.20795997375251 1
0.206130742960578 1
0.213192098982254 1
0.213579983104322 1
0.222064764581049 1
0.18873015304879 1
0.224407992604633 1
0.117404726035191 0
0.25624853713659 1
0.203043231429934 1
0.179962072119677 1
0.149206995276901 1
0.278824268341416 1
0.154926714456346 1
0.201726050076359 1
0.238889210104327 1
0.146563921989533 1
0.216420214461701 1
0.245357286148557 1
0.219290441671802 1
0.179534601119962 1
0.28847290674135 0
0.244054295523001 1
0.169865496904905 1
0.20514072681744 1
0.246138630187952 1
0.14655705590651 1
0.164154033407373 1
0.233476127925309 1
0.212660246439063 1
0.168383431912758 1
0.174581904901751 1
0.190353333528104 1
0.126872650752444 1
0.236435338347185 1
0.148268626960052 1
0.212537853765934 1
0.269015619829719 1
0.125733140640204 1
0.174162452797777 1
0.191577301785907 1
0.163157538188093 1
0.235279445819932 1
0.177000179358373 1
0.252106544723143 1
0.162391290680706 1
0.18824868143638 1
0.243391249434235 1
0.185219785764292 1
0.199471502831495 1
0.193645452064205 1
0.167248653042625 1
0.221112304520611 1
0.220853796886276 1
0.243142742293454 1
0.248799106031244 1
0.263072724039774 1
0.190336266542966 1
0.214897712924232 1
0.229026903052606 1
0.118138457999592 1
0.16423297054447 1
0.242489396324159 1
0.129557439155739 1
0.13424654838879 1
0.157221097589902 1
0.115731261101674 0
0.13758671851545 1
0.267895235967903 1
0.181448962754665 1
0.201303440035725 1
0.18920734249927 1
0.2189913877748 1
0.216137304539217 1
0.141476732351711 1
0.246319201247396 1
0.254821610461082 1
0.163751097675678 1
0.206103325624795 1
0.0835862622810588 0
0.0721246785666849 0
0.200438685891448 1
0.191379705568173 1
0.142830123588474 1
0.238132029921512 1
0.194854907903309 1
0.173581094282289 1
0.186680960997953 1
0.148687033934739 1
0.155063831426016 1
0.158506110525185 1
0.2326485633651 1
0.264704949689403 1
0.129261539581245 1
0.263965498151495 1
0.280323012255569 0
0.211867176987812 1
0.219166852646258 1
0.166901786305411 1
0.24654976538411 1
0.198340900108324 1
0.244364661943662 1
0.232552342892161 1
0.177843193700202 1
0.232771916208834 1
0.152296889638514 1
0.193729466124635 1
0.22194970685985 1
0.165139701244155 1
0.188506327074279 1
0.1791148905208 1
0.18531820065481 1
0.137708424487231 1
0.29974732544943 0
0.191449675469818 1
0.193467662665545 1
0.198370386819117 1
0.222021361132675 1
0.266575334541188 1
0.237368564106254 1
0.190051871948285 1
0.229976350873645 1
0.182716955474065 1
0.211833699314687 1
0.193494596229815 1
0.205236902531256 1
0.142635835894631 1
0.133447679748957 1
0.204094953376781 1
0.232768115988028 1
0.257086323144655 1
0.211068199188238 1
0.207653804739738 1
0.245795675327521 1
0.205054753318229 1
0.167007470439814 1
0.206512775643956 1
0.198897223279505 1
0.154481961309252 1
0.144140633732466 1
0.313772427429127 0
0.19434376934595 1
0.206485876919795 1
0.191694266892455 1
0.231612567508429 1
0.187739558638038 1
0.147337678858764 1
0.223654488792647 1
0.253331521436621 1
0.219241294819867 1
0.267700075236476 1
0.20028313996695 1
0.147275389747176 1
0.234108055329356 1
0.159250665592349 1
0.246786158630591 1
0.187419540785939 1
0.254252700811756 1
0.238334324580733 1
0.273030990529133 1
0.127752475069211 1
0.172244171948544 1
0.228675290681222 1
0.166714539544618 1
0.156394793487154 1
0.23469789333027 1
0.214200390998197 1
0.226629642203557 1
0.22325382416132 1
0.204897459573354 1
0.308462369567843 0
0.209972394012345 1
0.190823760903921 1
0.163905747237117 1
0.211086409768709 1
0.221982942490905 1
0.185715164821503 1
0.178268621544255 1
0.309735877697829 0
0.158189715752417 1
0.16162348517276 1
0.156510407544169 1
0.239438755434347 1
0.133647202585299 1
0.180123113738714 1
0.221486937187736 1
0.172506854392959 1
0.212264723955337 1
0.25369395640493 1
0.171669440409585 1
0.182380453290496 1
0.255471702266872 1
0.228559171600242 1
0.256759382844709 1
0.174143308695219 1
0.18976949557773 1
0.172494911402523 1
0.246409722791422 1
0.197326430452869 1
0.19757457300278 1
0.16046952605382 1
0.145293254106107 1
0.151468633649797 1
0.148598739028243 1
0.254187606988364 1
0.22432314396106 1
0.214101280852373 1
0.210538100495067 1
0.251966107503531 1
0.176313507751885 1
0.234394365966437 1
0.111967884544013 0
0.329520643246938 0
0.214743438132677 1
0.19827941697257 1
0.226990547696265 1
0.207757103287836 1
0.155689708705932 1
0.221198529252292 1
0.240143651569762 1
0.179215746582298 1
0.174070830268454 1
0.141540202617145 1
0.150737388546293 1
0.12521882948026 1
0.191416961339367 1
0.269115404185993 1
0.135543832765519 1
0.227189775026407 1
0.228904491526982 1
0.196773325954603 1
0.142790526766198 1
0.137699575553087 1
0.262831240602023 1
0.257187879894141 1
0.365797597302944 0
0.12677411228227 1
0.186988666925955 1
0.166765346921013 1
0.153249404602655 1
0.231452418748716 1
0.204834415528771 1
0.173943145231889 1
0.101021235354566 0
0.263740982565256 1
0.268714874104351 1
0.206329986870185 1
0.201023544827153 1
0.189399722975272 1
0.196852324329699 1
0.235506347816372 1
0.154467556430566 1
0.299928333488239 0
0.211432618272549 1
0.196919908234532 1
0.25812373076907 1
0.257996755569939 1
0.207202166292851 1
0.153932775315966 1
0.303599245242142 0
0.117025299753211 0
0.203161637252081 1
0.186833669120414 1
0.196698295363045 1
0.211846176829544 1
0.209395506511597 1
0.168249642203655 1
0.215973531087197 1
0.137700506393621 1
0.210986296962303 1
0.223836511028856 1
0.181217578613393 1
0.157812193553935 1
0.190158796040876 1
0.161513155464592 1
0.224213613290411 1
0.218773930087879 1
0.214541527749675 1
0.113886531454785 1
0.252669606523705 1
0.224033661176143 1
0.2218038740535 1
0.179904871355563 1
0.179976390827217 1
0.318021104837303 0
0.171016340535176 1
0.185322270135145 1
0.182746508104567 1
0.159044719105992 1
0.263904165055511 1
0.2167325434563 1
0.17617478446739 1
0.218339675593677 1
0.157437849087681 1
0.156605067772095 1
0.149868465139887 1
0.143313526706337 1
0.101363009477843 0
0.253538251157758 1
0.190826197194162 1
0.218256623622824 1
0.218823745888632 1
0.230652654096573 1
0.188521983129833 1
0.258675108964121 1
0.173116881830862 1
0.188520929878415 1
0.232606050141823 1
0.206774630132221 1
0.209797821427289 1
0.212834491498005 1
0.17557075621938 1
0.219380425232416 1
0.162019054917957 1
0.257744521842056 1
0.169268050635841 1
0.219162880604904 1
0.1431471150518 1
0.252731548167203 1
0.223871431703398 1
0.220536590052567 1
0.200680970040802 1
0.238356509685017 1
0.147126215532846 1
0.252788888582814 1
0.176626376756785 1
0.248805173546165 1
0.161161382848165 1
0.204637502954674 1
0.192807819562571 1
0.146446996742022 1
0.189164561823542 1
0.190374369109058 1
0.121303682480546 1
0.144625763753289 1
0.207984183260869 1
0.188397001767756 1
0.170538047835354 1
0.188283451365942 1
0.22417911490188 1
0.249057454287779 1
0.193163048879608 1
0.1706153612041 1
0.191392709983625 1
0.226145658975466 1
0.138227376253033 1
0.0847320066928007 0
0.125834483210643 1
0.171228049958991 1
0.15067613337045 1
0.230931640084033 1
0.162084768179377 1
0.227076855120787 1
0.212560811119605 1
0.263853584713469 1
0.193822560543351 1
0.19397493887819 1
0.140068589217576 1
0.226509915173507 1
0.284992011834274 1
0.280216682333796 1
0.167483396505947 1
0.215235547115603 1
0.274567281455811 1
0.243511459383612 1
0.169759828124394 1
0.223203662465996 1
0.223368212511369 1
0.155456767320577 1
0.197580743338149 1
0.204338250372705 1
0.29374482674387 1
0.203883292279241 1
0.162239999810362 1
0.25743190079343 1
0.185938547454233 1
0.241971852165378 1
0.200734806999667 1
0.261523851512048 1
0.214373722753478 1
0.170833825417953 1
0.195412698664485 1
0.19413208576628 1
0.22650055118171 1
0.195076557725701 1
0.260047102150899 1
0.229843728645978 1
0.35929874644174 0
0.272731403224839 1
0.150497825914587 1
0.247233050580285 1
0.302377923419476 0
0.218327341961322 1
0.177488051397799 1
0.258470408155327 1
0.182757171210996 1
0.280704259257868 1
0.195925596727053 1
0.170713087713803 1
0.196430445039164 1
0.270216373558304 1
0.220987397778935 1
0.209769453319548 1
0.149730499752846 1
0.149418312738069 1
0.24561636602748 1
0.224778456437326 1
0.237054518718351 1
0.209092528282039 1
0.186962825360966 1
0.208400017307433 1
0.185344605601696 1
0.153662684453649 1
0.283177878093219 0
0.187571562311566 1
0.272843199403622 1
0.282863229730142 0
0.257854737829725 1
0.203314431189946 1
0.171300892696473 1
0.176528125918066 1
0.199456397784394 1
0.289861480905507 0
0.131928061669921 1
0.282077473671745 0
0.295497333311625 0
0.193723743822172 1
0.24327819307786 1
0.221748721291761 1
0.145580917550983 1
0.19658092354229 1
0.176107932549964 1
0.207523200431331 1
0.20773873650243 1
0.194184785527679 1
0.227546409787302 1
0.272190392738136 1
0.170941164330185 1
0.192188440286105 1
0.182188021119228 1
0.246674056650586 1
0.0498182218962237 0
0.214079208428043 1
0.190912039272886 1
0.166499135347017 1
0.243887502250588 1
0.223127254085654 1
0.278036404621196 1
0.242521801506027 1
0.149061842999648 1
0.209993722648776 1
0.254145052352715 1
0.209187969510064 1
0.250988592260441 1
0.298224094651078 0
0.203221105368518 1
0.209218252468918 1
0.225174535993108 1
0.180844166841092 1
0.19364229293303 1
0.27104326945298 1
0.300582193509842 0
0.226691049630237 1
0.193502562621064 1
0.212798480627333 1
0.258252857898811 1
0.206386511432369 1
0.258382975178362 1
0.142557303750863 1
0.2532550214796 1
0.254579735295222 1
0.168382624436694 1
0.215555338434114 1
0.211122055334306 1
0.189929135545137 1
0.25524133183382 1
0.123737893183951 1
0.191018758612291 1
0.220227645714256 1
0.1924450225696 1
0.187233707960849 1
0.21949589961593 1
0.130590126258487 1
0.18801053233473 1
0.236023366154747 1
0.216657125201316 1
0.14407033833699 1
0.250713006553478 1
0.207085360968539 1
0.235166151332073 1
0.111380463770114 0
0.193727657519575 1
0.104104127047661 1
0.212749269181375 1
0.210972389070658 1
0.259660169926137 1
0.17649897259182 1
0.230859668665865 1
0.108575190173316 0
0.248536764448548 1
0.219281973832284 1
0.179457226517467 1
0.259720072202967 1
0.255003600166432 1
0.259273814695638 1
0.16673727974935 1
0.219972659796165 1
0.129380161019968 1
0.136166922686371 1
0.243677946362769 1
0.193012882115034 1
0.222872902246289 1
0.123993726164749 1
0.244576538670764 1
0.183402117373669 1
0.255553567072515 1
0.234162716937177 1
0.157971777041575 1
0.160067030264975 1
0.161346022419179 1
0.130367351495572 1
0.170467372170223 1
0.155466750851396 1
0.213857208714849 1
0.178739534297079 1
0.196990460116042 1
0.168143708218647 1
0.151731049127984 1
0.161561144718338 1
0.190714635406102 1
0.199583795456346 1
0.281743172094041 1
0.250744685208332 1
0.286740712490396 0
0.303841827865023 0
0.214928080155315 1
0.247139817430885 1
0.21431982447578 1
0.164009421141934 1
0.142145857585256 1
0.239396692685401 1
0.202460177752311 1
0.177225867482681 1
0.244131069901577 1
0.264209351917098 1
0.2567368252817 1
0.196334957688658 1
0.171610288720759 1
0.236127826878638 1
0.214718990039138 1
0.226458013963812 1
0.150480316938824 1
0.207855690597367 1
0.230763628116729 1
0.13849317403963 1
0.190506085181926 1
0.178186519489688 1
0.180279595054141 1
0.229664291470046 1
0.195321759209123 1
0.187930512721356 1
0.261795554081986 1
0.237538680971815 1
0.226778945682171 1
0.206917716129475 1
0.144952020617693 1
0.156518582863467 1
0.191110726785567 1
0.218791870858141 1
0.274471042044208 1
0.167805777887864 1
0.13738810690773 1
0.232357442564748 1
0.222320480664786 1
0.219587639170506 1
0.218657863764667 1
0.208318932766509 1
0.204668647371314 1
0.244791148545087 1
0.269888950608449 1
0.201137816944485 1
0.226707396596169 1
0.210081491040852 1
0.227875040496827 1
0.140555149487831 1
0.233868393360503 1
0.20877904610178 1
0.250655818494515 1
0.212061195974863 1
0.189162275078094 1
0.28489389333571 0
0.252486613321189 1
0.196960192821079 1
0.214694366769962 1
0.219704620083195 1
0.16791427210784 1
0.258361895118207 1
0.240328417340326 1
0.2322846374103 1
0.227263933278599 1
0.192009532880063 1
0.243586890696848 1
0.235884777467924 1
0.160769842473024 1
0.153473722235112 1
0.117795007020575 1
0.213667865935758 1
0.206222203047532 1
0.237778441034553 1
0.202348335148758 1
0.24516149865935 1
0.195749738947888 1
0.223451265877169 1
0.235871793557872 1
0.197217503107673 1
0.124172895846577 1
0.250473685832263 1
0.154851702729239 1
0.204032102268569 1
0.154430519740657 1
0.166521383040596 1
0.20370523835708 1
0.186024314226246 1
0.141944448037837 1
0.257326645815586 1
0.1853995908134 1
0.19547480332593 1
0.198006051697612 1
0.23946972307755 1
0.238393974033532 1
0.226593071516088 1
0.214129807560892 1
0.201389567983772 1
0.152145285901362 1
0.224564779678751 1
0.147291600798638 1
0.195225609565698 1
0.201122899208116 1
0.160709831821504 1
0.288709039053488 0
0.181343518696762 1
0.230357581223013 1
0.147020782852177 1
0.201117184961839 1
0.26354874457663 1
0.255287781095817 1
0.196354300769376 1
0.222169186835623 1
0.221396984257271 1
0.266824106403009 1
0.223792686483558 1
0.274600817894144 1
0.183148534610894 1
0.265977242548623 1
0.144113579340578 1
0.25401726013902 1
0.243861754664444 1
0.167490668641679 1
0.218612457552733 1
0.286548286635034 1
0.288374740732889 0
0.302474205780171 0
0.309409953448041 0
0.11321095715453 0
0.228898659921415 1
0.196227688325113 1
0.275703643508866 0
0.223127795472534 1
0.174057141596011 1
0.21567140312162 1
0.128793457514294 1
0.222508105113392 1
0.257931709709612 1
0.236132525077404 1
0.251768566218773 1
0.213170907344356 1
0.269756274122459 1
0.118208003528262 1
0.213925793975733 1
0.242458958476757 1
0.168883620525907 1
0.23758641724898 1
0.177057520372221 1
0.0997476320157892 0
0.234718983026495 1
0.135713875841992 1
0.119179066828252 0
0.289029217866142 1
0.204595795244296 1
0.213102178626164 1
0.192524781251702 1
0.22645251846626 1
0.198289818361367 1
0.240411876373191 1
0.145508996487523 1
0.211830046431377 1
0.179931696654865 1
0.210399857223287 1
0.259512535514811 1
0.238265486245818 1
0.248527068198486 1
0.214052020802299 1
0.297660717134292 0
0.196534673375186 1
0.246476808358707 1
0.171016274318411 1
0.21241345512646 1
0.222941145763656 1
0.166229926643489 1
0.123320142170298 0
0.18948237551674 1
0.33317001849031 0
0.220768219005454 1
0.234080475916113 1
0.176407054502924 1
0.160925832567983 1
0.26015034257595 1
0.188682655693406 1
0.226871480233315 1
0.153268825398806 1
0.192152424640205 1
0.222006467460758 1
0.20323374518516 1
0.255304844794774 1
0.213462105945417 1
0.198174774782956 1
0.216128848621514 1
0.216397800656677 1
0.133012642169062 1
0.187749456190493 1
0.285549944620627 1
0.16328253266368 1
0.169763673939199 1
0.179278826288254 1
0.159308750866114 1
0.135727662889213 1
0.228854557294052 1
0.213390528707445 1
0.174225012076748 1
0.252505324306749 1
0.169807938510279 1
0.200672531598473 1
0.235773365003758 1
0.251477313100175 1
0.184642213548125 1
0.252821914848615 1
0.18351182692331 1
0.275196479276307 1
0.244891025042762 1
0.201709525559531 1
0.198549570243023 1
0.174507430452065 1
0.16333589374377 1
0.191678294226935 1
0.233799674325522 1
0.216553904155152 1
0.194225107289165 1
0.250804370454446 1
0.184574733589968 1
0.263474979423632 1
0.235035644401833 1
0.192274272329873 1
0.155216209346379 1
0.177460504658918 1
0.271100113482284 1
0.225535842313652 1
0.256660993966103 1
0.256004461273123 1
0.164836548458582 1
0.279008510763607 0
0.247116444345477 1
0.251814520905506 1
0.087975338501633 0
0.160422374393133 1
0.277491112556838 0
0.238618006009237 1
0.271258763940693 1
0.188158185663133 1
0.228979809216288 1
0.182751775548759 1
0.225174976758498 1
0.208290941475786 1
0.190977354726753 1
0.266645773327387 1
0.220378700247168 1
0.177722375189633 1
0.26338183596581 1
0.188290773145278 1
0.111736085043791 0
0.287962942952958 0
0.211587435949535 1
0.271044847978564 1
0.244092696569327 1
0.175117576100363 1
0.172673393707738 1
0.216359082143412 1
0.217283750380487 1
0.185771952968888 1
0.143233715342962 1
0.22987336291279 1
0.130407919989177 1
0.222859197223717 1
0.203121221794634 1
0.30151512766635 0
0.217728102963881 1
0.15377244800901 1
0.142073812142821 1
0.153639160319156 1
0.149702587548697 1
0.204995431984825 1
0.132837607118968 1
0.330113733648543 0
0.198952781179745 1
0.221591151051585 1
0.202741636591808 1
0.146158770206733 1
0.138883194054362 1
0.265512967703988 1
0.266128009882221 1
0.154639933081662 1
0.20444142894463 1
0.188488265438974 1
0.335553441225647 0
0.154847393555369 1
0.214098152392768 1
0.141705775041075 1
0.285345976317262 0
0.152819992583317 1
0.126042179822881 1
0.21055367129724 1
0.124765418160457 0
0.142677193750386 1
0.224205605947356 1
0.191080193139042 1
0.246103509768087 1
0.1814545631134 1
0.202066601351858 1
0.1916757873714 1
0.247789634625916 1
0.194879198170779 1
0.13931565467597 1
0.238523303529307 1
0.209887426935164 1
0.11437644515567 1
0.170622542538716 1
0.156807153428855 1
0.182697118385326 1
0.233043711230306 1
0.178534457829658 1
0.270315319232073 1
0.212523911780095 1
0.17185027234687 1
0.171159449205781 1
0.276490979241584 1
0.134060988451041 1
0.204864802637934 1
0.305416662747553 0
0.190751447300802 1
0.190704002045833 1
0.229617754308708 1
0.147019778882762 1
0.136758748244831 1
0.163151600134286 1
0.253338380455959 1
0.226407037375488 1
0.224722217887389 1
0.253028459684443 1
0.214842978014048 1
0.274171017763639 1
0.242359334078091 1
0.173141299727059 1
0.249547563523881 1
0.219026348705343 1
0.162093943248244 1
0.182940763501887 1
0.155314932004213 1
0.181049982911314 1
0.214391462217274 1
0.216340906692366 1
0.217724933729981 1
0.237899382822679 1
0.173913099921201 1
0.251803623947623 1
0.189387173220682 1
0.205617449082453 1
0.183884282275187 1
0.226320870095106 1
0.185913953418638 1
0.133148272976787 1
0.184120249497411 1
0.182783664278732 1
0.162865866745957 1
0.26323479988976 1
0.199721061223048 1
0.208989140570097 1
0.238324644543101 1
0.232897570994801 1
0.263421832710703 1
0.246425333222001 1
0.127056636221159 1
0.228616536447337 1
0.215799255541796 1
0.159800128738604 1
0.209541735677097 1
0.179026964423629 1
0.15830916974793 1
0.27429772313812 0
0.210320499720055 1
0.272808630249225 1
0.205104826210656 1
0.187384955633236 1
0.152845037129609 1
0.241667731221166 1
0.259350880954508 1
0.135060612158625 1
0.249162504739651 1
0.216338420561288 1
0.187082392081349 1
0.222445894265992 1
0.176080521992715 1
0.271683497592351 1
0.216694484943184 1
0.221380018073321 1
0.214199878509315 1
0.226591519826271 1
0.179494741998305 1
0.1838235863723 1
0.213316008461425 1
0.214714978757953 1
0.159886333565943 1
0.264151587416062 1
0.227451004975291 1
0.227418204235939 1
0.308011865194906 0
0.173170624549311 1
0.270961259193952 1
0.208383481643344 1
0.203129509968283 1
0.147890210555047 1
0.155059481593921 1
0.13240066297977 1
0.27803252959603 1
0.213593492559601 1
0.223853697919968 1
0.305267977227685 0
0.142120143833954 1
0.204603817392396 1
0.21897854212204 1
0.181139095246994 1
0.256728740341115 1
0.211400168257278 1
0.19020111305526 1
0.213115190921687 1
0.209739705500948 1
0.189729596716573 1
0.2309545939943 1
0.236280028238102 1
0.176284262194425 1
0.139796859544092 1
0.292360949317146 1
0.257236100140044 1
0.135096940778121 1
0.18178950268368 1
0.270090256734157 1
0.169947886857868 1
0.184444519443552 1
0.213099971216608 1
0.228366248766427 1
0.219360894731411 1
0.26945405834411 1
0.195050090311523 1
0.236247964204303 1
0.178762977152353 1
0.146607261079334 1
0.193403933268616 1
0.145412248495435 1
0.20744374635429 1
0.22096358034864 1
0.180600230093163 1
0.174803126342073 1
0.233542577162518 1
0.217238480929799 1
0.218280619650018 1
0.211089302941534 1
0.162665474384865 1
0.225532056138145 1
0.240913479230165 1
0.175033443040901 1
0.246370732189796 1
0.115238297765927 1
0.252649419594347 1
0.25248500799447 1
0.168239341839049 1
0.233598313451147 1
0.133818454728853 1
0.208266384588793 1
0.213223217517309 1
0.203111913510249 1
0.262334091197095 1
0.234655983215992 1
0.314206325715493 0
0.237985854199876 1
0.180491247927029 1
0.16144260107871 1
0.19241657513166 1
0.260632013509431 1
0.261105009359648 1
0.192245340901478 1
0.179485578216685 1
0.220524329717836 1
0.212943290421049 1
0.16323492147209 1
0.222904340428644 1
0.233109967243831 1
0.172507289086979 1
0.211011368547046 1
0.175204567259614 1
0.186282299823403 1
0.201020450845623 1
0.244322829549905 1
0.206698545197432 1
0.166649984106822 1
0.1296071523879 1
0.237119594123353 1
0.290094920725994 0
0.187347107335964 1
0.168786349526099 1
0.255585038583083 1
0.159540449157255 1
0.224941777457467 1
0.165462960949675 1
0.171709328712644 1
0.256315700080837 1
0.191994011268497 1
0.149098584167182 1
0.286943872832325 0
0.172151777779364 1
0.244130880628485 1
0.230359151368844 1
0.207604691390624 1
0.250663799473982 1
0.193121243759822 1
0.194881869825314 1
0.177973335442251 1
0.209042464676188 1
0.241355051245966 1
0.179017240026145 1
0.150945846818641 1
0.183995485552186 1
0.236620063555663 1
0.201744210041651 1
0.21271756624324 1
0.217675546090105 1
0.143100354003757 1
0.220737292233048 1
0.202360319325313 1
0.252291932463234 1
0.134626043267143 1
0.259241878848753 1
0.172474191728876 1
0.247922554891338 1
0.293591728329349 0
0.225693029248543 1
0.182721437155865 1
0.168372676144018 1
0.1674133508955 1
0.197169213447284 1
0.203861188704621 1
0.205045867039053 1
0.227607346665202 1
0.174868003170639 1
0.231956555638583 1
0.226674249573996 1
0.172378198931245 1
0.175820689318006 1
0.238874672970375 1
0.191364407831921 1
0.1735901533803 1
0.188191542142107 1
0.196758210513765 1
0.336872275633006 0
0.17162640773513 1
0.268803816354843 1
0.160872213956461 1
0.167228097372341 1
0.133491845049602 1
0.187962827750291 1
0.211443675860676 1
0.190935472795417 1
0.158067992218822 1
0.152639135676206 1
0.219863991546085 1
0.242213790500851 1
0.249912091590726 1
0.225187096147501 1
0.235067940856916 1
0.196374289701992 1
0.218679120527501 1
0.14077990908995 1
0.242395496710201 1
0.22876299775992 1
0.191508983627535 1
0.248077022928981 1
0.218074575389677 1
0.216920277037519 1
0.218910393744348 1
0.23451108798389 1
0.225895104876137 1
0.218054151867076 1
0.178628243166858 1
0.221660656004083 1
0.145936156609142 1
0.160178585825406 1
0.2861494370831 0
0.213686894489736 1
0.186129085258894 1
0.179138113871331 1
0.223781224875864 1
0.224019178933728 1
0.229086540048903 1
0.240131330336121 1
0.246073761220647 1
0.229163216078883 1
0.14657317109028 1
0.248350933020906 1
0.189108995353596 1
0.14040144917499 1
0.221695194543813 1
0.228799804505313 1
0.228513623070489 1
0.187284630701178 1
0.268927528723786 1
0.1045073122225 1
0.200529781726617 1
0.224312792252011 1
0.238896837537604 1
0.235305964623057 1
0.241511827730818 1
0.204553596133027 1
0.252458160136264 1
0.149057769285918 1
0.27717865271778 0
0.221603686053414 1
0.205588114771954 1
0.246739917148737 1
0.0856392935528934 0
0.158784682838145 1
0.334152093188407 0
0.205754005019173 1
0.255360733831912 1
0.272631133190345 1
0.211246299160021 1
0.251532215653911 1
0.168545024814359 1
0.203595489548329 1
0.26916825319918 1
0.217123975269447 1
0.188299789772535 1
0.22153689326598 1
0.183520811337885 1
0.14070750042729 1
0.19583354824133 1
0.246023402931224 1
0.199561994593702 1
0.256988194524206 1
0.216998306690942 1
0.172770212726843 1
0.141280141666667 1
0.162880025187038 1
0.207713728618008 1
0.248030137143056 1
0.137496397074726 1
0.239187281638173 1
0.152311038892346 1
0.255507245917172 1
0.129149123407349 1
0.259220104978855 1
0.159757886426447 1
0.227624254418958 1
0.175668751530321 1
0.217564019831525 1
0.187143976593879 1
0.141376786376439 1
0.262177992306363 1
0.203099574564781 1
0.213545019791592 1
0.210399323292734 1
0.190985416788407 1
0.25857716149298 1
0.239856594668174 1
0.256415954208609 1
0.22334696579663 1
0.196030109408762 1
0.158443289572297 1
0.227427240323845 1
0.240659555723191 1
0.13388319582525 1
0.247096600906888 1
0.23191679896341 1
0.145668522096484 1
0.16997472593972 1
0.238556154309796 1
0.210073212645565 1
0.252601031961413 1
0.205449372574778 1
0.21206343945968 1
0.297332124969769 0
0.23570506828493 1
0.237185848363013 1
0.296891614201122 0
0.201443114786084 1
0.213607069739386 1
0.195538474326354 1
0.189816080507446 1
0.195337463044888 1
0.193483347083461 1
0.252639433873861 1
0.193478070634697 1
0.178030288084424 1
0.273488607328778 1
0.227313921768121 1
0.227574696558103 1
0.276541189338633 1
0.247657267533103 1
0.185123386696135 1
0.132379414770935 1
0.198474418158246 1
0.249696560593298 1
0.201959528127258 1
0.230542324529436 1
0.236829598396572 1
0.130404384531192 1
0.201323691648726 1
0.261406545718881 1
0.151208358245776 1
0.207256323780636 1
0.198998125702159 1
0.173749587245674 1
0.276773673602461 1
0.227520557879809 1
0.227501914769422 1
0.218440650233337 1
0.239950981888689 1
0.0922088684883412 0
0.205150587599632 1
0.177907568594662 1
0.281241021975123 0
0.240908488267541 1
0.171237777478858 1
0.115296899379031 1
0.151694864758222 1
0.251376701574425 1
0.151867515735422 1
0.257562995045555 1
0.208768393242403 1
0.260202431565955 1
0.276624336933063 1
0.264571618523045 1
0.210528031930508 1
0.24706922655656 1
0.270965267581401 1
0.256842591954556 1
0.226811179824253 1
0.15622575023556 1
0.203300157518765 1
0.180561322143519 1
0.191352093749216 1
0.155796287079693 1
0.187242381690594 1
0.0914800959925754 0
0.331881907689952 0
0.230186669423383 1
0.286589656834716 0
0.152080493606002 1
0.247468134514456 1
0.303475479092771 0
0.145009245543649 1
0.214821463734579 1
0.210664732811324 1
0.241950831209227 1
0.273313110964338 1
0.179254999515275 1
0.23940787002773 1
0.168700747590678 1
0.173864071847621 1
0.232612066863076 1
0.180128922850053 1
0.113804266713515 0
0.135822437210039 1
0.182596960826929 1
0.15716839526481 1
0.248386463626153 1
0.21868677938259 1
0.216001122141416 1
0.151214400546719 1
0.173425171571828 1
0.130786788921033 1
0.267069817105413 1
0.168191261188911 1
0.213754272605942 1
0.182525033023653 1
0.164570404938278 1
0.239115696293235 1
0.0452966690732973 0
0.206769337416729 1
0.231241290774318 1
0.246074250530656 1
0.154635153846759 1
0.192823395687908 1
0.178358496615003 1
0.261444405994802 1
0.183197032010194 1
0.123961526645099 1
0.209031352479125 1
0.222459053173302 1
0.226963819738988 1
0.202399410129646 1
0.269052544537471 1
0.260498465927181 1
0.229891216002008 1
0.181236626321698 1
0.180119496542709 1
0.19786103568173 1
0.150761725941148 1
0.212762488230795 1
0.17777164174734 1
0.184417555964266 1
0.225173980805772 1
0.188772174185065 1
0.253013803394025 1
0.245668004326313 1
0.217094963939796 1
0.134473153232723 1
0.216665033262412 1
0.19871893652602 1
0.206700351422825 1
0.250247451806361 1
0.175828050474256 1
0.131183829571191 1
0.168629180159227 1
0.186783079971632 1
0.262843752973624 1
0.130687387805303 1
0.207084165849962 1
0.169990060751054 1
0.275266998726235 1
0.283563650006389 0
0.267657298286955 1
0.282018894090322 1
0.125835994288216 1
0.218768432323706 1
0.187607857861397 1
0.25613968076636 1
0.182988666650669 1
0.173252668499452 1
0.137980200914814 1
0.255964151839555 1
0.147253296215755 1
0.175294769728168 1
0.279352888891652 0
0.170149640199016 1
0.247466953793607 1
0.207408965882836 1
0.210248066468131 1
0.198002354279453 1
0.195138159615735 1
0.22905561578301 1
0.198185868662092 1
0.180851837026924 1
0.209943366110547 1
0.307841213396084 0
0.211914771237222 1
0.280524665023132 1
0.190441550983818 1
0.110256107136788 1
0.218381007214193 1
0.216281647107821 1
0.152474571001272 1
0.240035524981615 1
0.24137111809949 1
0.163811635541288 1
0.154170606825253 1
0.157406459276607 1
0.207031419078141 1
0.298178106057679 0
0.199882621343481 1
0.157436718445841 1
0.275606260143069 0
0.244091659529773 1
0.210548905537446 1
0.212368595154648 1
0.164880794835088 1
0.149276260970869 1
0.261754544183305 1
0.165888656070546 1
0.201960149915054 1
0.252061549423844 1
0.132942542222427 1
0.178715784213961 1
0.245011363832142 1
0.22256502402739 1
0.197544134041764 1
0.253843668792303 1
0.244456102346883 1
0.215348925336719 1
0.243928838634725 1
0.194251538504078 1
0.221037884916329 1
0.103316839151802 0
0.259281304005906 1
0.255982176658424 1
0.109536453229293 0
0.262347735739974 1
0.172000389674162 1
0.231843087820987 1
0.191778123685807 1
0.245146327231329 1
0.25489417250942 1
0.107073225418297 0
0.224003364190909 1
0.25982378884747 1
0.24923992842434 1
0.205953223245509 1
0.180579450187933 1
0.178195644062658 1
0.186728969191806 1
0.255682755689568 1
0.235700037250547 1
0.215084479148695 1
0.146077381321759 1
0.228233135046703 1
0.250746163427898 1
0.141529310541722 1
0.129253457157684 1
0.242393462245577 1
0.192037020793292 1
0.193485582734219 1
0.130039968032097 1
0.191200494467964 1
0.168219823593718 1
0.212932489563712 1
0.201425327645667 1
0.23554003434094 1
0.177094900346414 1
0.17186743668157 1
0.135030734283935 1
0.177194076342041 1
0.247401541551596 1
0.239696805206312 1
0.267250579066204 1
0.201388655348787 1
0.189331685501815 1
0.236656870797827 1
0.225449032866157 1
0.192697371023838 1
0.19907333340875 1
0.19396205857024 1
0.22049015068501 1
0.245601256158938 1
0.134899782510126 1
0.172741119113183 1
0.117434735111331 1
0.230982423483923 1
0.153702059068529 1
0.17565019564244 1
0.187263183853259 1
0.198198147936112 1
0.252452869892439 1
0.178003852818384 1
0.14249540022242 1
0.263101004136737 1
0.187304448981376 1
0.119437853136416 1
0.162935127829924 1
0.187473244754278 1
0.235922630001127 1
0.0660373389281781 0
0.271170414129701 1
0.248293285155737 1
0.22732649984208 1
0.222220507746447 1
0.263186865655833 1
0.195080066700185 1
0.251859229493418 1
0.2576928561811 1
0.194951763838479 1
0.227880006970802 1
0.219947343492046 1
0.161499494140802 1
0.221784600411569 1
0.255388930918844 1
0.130738701189314 1
0.277122725098627 1
0.065235053416008 0
0.184218396643455 1
0.206683338744967 1
0.227656854081165 1
0.197076844652513 1
0.209206593964807 1
0.172286367049658 1
0.217586458750237 1
0.236693927808265 1
0.224504840131201 1
0.206429642981183 1
0.217490658760833 1
0.15349580794221 1
0.217473209707642 1
0.241661324770077 1
0.187918728008713 1
0.207953013037639 1
0.190381421698562 1
0.325185114112219 0
0.232532690782358 1
0.207569133395112 1
0.211143394069746 1
0.204239619652884 1
0.256812465128425 1
0.206906405809524 1
0.213757290251286 1
0.206773046910706 1
0.245679347082856 1
0.251789701007502 1
0.167688373183799 1
0.152866609592208 1
0.227507544038541 1
0.295890086200075 0
0.223797628822883 1
0.233759711669557 1
0.242646946369803 1
0.187189638224169 1
0.236010491853476 1
0.177682781273339 1
0.181375015479219 1
0.215345900260911 1
0.197912561814898 1
0.163115533009863 1
0.175844971402637 1
0.156819735027508 1
0.247205429562771 1
0.19916436511114 1
0.296220738951737 0
0.199269223344976 1
0.216236359835119 1
0.228287529012551 1
0.212880349209651 1
0.164351198730097 1
0.286510763077436 0
0.205425510522572 1
0.184118330537384 1
0.192369416013514 1
0.213102862848698 1
0.213112559645067 1
0.171198214644632 1
0.173458430255711 1
0.235187442717955 1
0.194271848173267 1
0.293474183962039 0
0.239089248941858 1
0.277819873607624 1
0.195595931579103 1
0.185453442190235 1
0.218871638165768 1
0.124292600794951 1
0.21816882402727 1
0.303167573084105 0
0.209575855249343 1
0.271520601209307 1
0.179106714061588 1
0.198178507994032 1
0.210755522697759 1
0.218740382952933 1
0.172125650975932 1
0.162684025998415 1
0.192733549571516 1
0.190287289932159 1
0.264001467714731 1
0.214938143210593 1
0.215754491784106 1
0.181127914227319 1
0.262107268810198 1
0.208489517921756 1
0.223675174445415 1
0.274039672059072 1
0.219862222173889 1
0.223013533196635 1
0.173608081645442 1
0.12479739157491 1
0.257950510471256 1
0.208372149298443 1
0.280100637059997 1
0.187806681018039 1
0.148618100236292 1
0.186206593740532 1
0.210245365347483 1
0.226522576439684 1
0.185691986414526 1
0.147060836446195 1
0.211236324330822 1
0.134842352778676 1
0.230136147459628 1
0.227515098570702 1
0.263570734193689 1
0.214046633668935 1
0.140720262356802 1
0.157270687211135 1
0.182224490082517 1
0.245117662707423 1
0.197939507787747 1
0.18228698371972 1
0.183093673605184 1
0.269432962996962 1
0.167441511846006 1
0.150669560847013 1
0.147909879950695 1
0.213496273098329 1
0.167303942615379 1
0.236541275743029 1
0.270689128747084 1
0.249505960056095 1
0.241581758339268 1
0.125040232572214 1
0.266963160319437 1
0.2024816658104 1
0.234506769524363 1
0.159393288635729 1
0.210998336668889 1
0.187352261997675 1
0.270412652376968 1
0.134450842316768 1
0.23544397813215 1
0.108579806865814 0
0.232154138698198 1
0.126989817431409 1
0.213059728448236 1
0.176102328650057 1
0.205664952797729 1
0.137994168905172 1
0.180749547713353 1
0.194325700846084 1
0.220432501984251 1
0.142554899443196 1
0.147798562390371 1
0.195170671952513 1
0.20623004183998 1
0.210385094858546 1
0.180743447707217 1
0.158945077722689 1
0.296200610957692 0
0.16565942955488 1
0.26869423205374 1
0.222902433297188 1
0.210173814238557 1
0.154128282653432 1
0.223137450328913 1
0.147834470437895 1
0.173777567662556 1
0.256881353753485 1
0.217423960345571 1
0.18274781854864 1
0.169814713800294 1
0.195356068874269 1
0.24351873353811 1
0.160174275648734 1
0.252300685776793 1
0.184314621494444 1
0.174903112616105 1
0.164934472744767 1
0.173315954572864 1
0.150559624931473 1
0.201172090909591 1
0.270280717466794 1
0.174767232357086 1
0.138156693118821 1
0.19246198086949 1
0.247992802600268 1
0.165745368808707 1
0.336904670991816 0
0.166274325145291 1
0.195780150106949 1
0.136131170516262 1
0.229150369067439 1
0.103750524050252 0
0.214661197828502 1
0.207852057393837 1
0.23819139928213 1
0.273399387426441 1
0.142960430301298 1
0.198456085024312 1
0.277485288449666 1
0.222944467428615 1
0.201386764318375 1
0.196057049051507 1
0.192833587507885 1
0.253713241524937 1
0.240973807862967 1
0.146984335496721 1
0.262067445701834 1
0.253733808465748 1
0.22572951886298 1
0.247339577357524 1
0.212199661890798 1
0.176812289977709 1
0.177191274389792 1
0.241255437650291 1
0.233152100034452 1
0.113634332866354 1
0.221712891318492 1
0.237754538765574 1
0.203376680177022 1
0.243498226514952 1
0.122768251169975 0
0.182496395278701 1
0.2502633342151 1
0.199560200540389 1
0.224388837585756 1
0.249757626546279 1
0.215852800739892 1
0.226787208015625 1
0.195412152783507 1
0.235580655006471 1
0.169369645630613 1
0.167150989302704 1
0.247660951000953 1
0.258203224771975 1
0.159589305714218 1
0.211388778201919 1
0.255810141252869 1
0.196309764979116 1
0.223380947104482 1
0.28387499613508 0
0.270924607633615 1
0.220782025716655 1
0.246457543020517 1
0.147621422789446 1
0.189631479072735 1
0.256304990151174 1
0.259859161540507 1
0.198971541983117 1
0.212943133255575 1
0.279691556234091 0
0.241006157364379 1
0.200628799836023 1
0.237380633556479 1
0.22907482319134 1
0.246336740277653 1
0.233239463455721 1
0.190083746173588 1
0.221213939725876 1
0.325667350264769 0
0.19750222793624 1
0.256745383435236 1
0.273643978992737 1
0.200659427115555 1
0.254598258604554 1
0.277175081125032 0
0.275175214207319 1
0.149113399796817 1
0.266457319068113 1
0.248045365483341 1
0.262865273209974 1
0.216543375199525 1
0.230748185772327 1
0.112088312867173 0
0.158069250595416 1
0.184494055868902 1
0.177459902072134 1
0.220466061530782 1
0.192444610310631 1
0.160746341584965 1
0.216207397662923 1
0.188110773646092 1
0.195689266016352 1
0.149475649453813 1
0.135151839717538 1
0.224976120672383 1
0.249462351427916 1
0.185185143210819 1
0.215324506899743 1
0.254021524490653 1
0.150288236962644 1
0.162835677006664 1
0.183357765151795 1
0.191588901142223 1
0.181216430325941 1
0.154150250684625 1
0.255119343771643 1
0.207257011448072 1
0.215140379339315 1
0.203693736350506 1
0.213363084369006 1
0.255040576720874 1
0.191134135857241 1
0.229909617166182 1
0.20680554476709 1
0.167768226122226 1
0.19869668635305 1
0.216448869755294 1
0.221236225658468 1
0.206561012097729 1
0.267601801172525 1
0.263406074417068 1
0.223061282251777 1
0.187967569699734 1
0.211303543235069 1
0.207190578086576 1
0.190930345519129 1
0.190840597397946 1
0.265853382450177 1
0.193907706529266 1
0.26713491223059 1
0.271147245028574 1
0.277421031956495 0
0.260706849127344 1
0.139765279395732 1
0.246159239265732 1
0.168636295066476 1
0.223736124581958 1
0.212412389614853 1
0.246370712140934 1
0.242931590962415 1
0.23049125009689 1
0.125088515903023 0
0.206379106813852 1
0.164251372508877 1
0.227613230054662 1
0.151880510093642 1
0.220957858636465 1
0.228537066796418 1
0.19626993127864 1
0.20161486003757 1
0.291588582049436 0
0.246077794700454 1
0.274030540891582 1
0.238288667337227 1
0.240924621063199 1
0.264285820892231 1
0.251931881229225 1
0.283732006357327 1
0.183195709806477 1
0.154278642014323 1
0.234627354145716 1
0.227481718884407 1
0.167204686109461 1
0.19200033781139 1
0.236122698773179 1
0.150965371430354 1
0.169980297812584 1
0.278872127064036 1
0.204045078321725 1
0.254797970760252 1
0.210478370712561 1
0.136091481175923 1
0.206975935817192 1
0.240305505122939 1
0.114085427856707 0
0.230860874602394 1
0.186337103266331 1
0.160638180550027 1
0.2043509408562 1
0.20072037548783 1
0.215771277205276 1
0.313605855239339 0
0.198371569822593 1
0.139449343372774 1
0.178694268458063 1
0.157726576913569 1
0.166909048841611 1
0.280527103648168 0
0.22070544099164 1
0.168933043435564 1
0.159460589955958 1
0.167636297453499 1
0.151092448630741 1
0.283467474720284 0
0.175027068383237 1
0.103627361475809 1
0.214414635406347 1
0.1190546693436 0
0.21072063587926 1
0.287643163723412 0
0.135644369117234 1
0.255328260250846 1
0.128702570897311 1
0.197556094846366 1
0.238769571653717 1
0.284933121329671 0
0.170579670620878 1
0.241124291300272 1
0.180388678961214 1
0.186069686630033 1
0.173486029849751 1
0.227822384880756 1
0.214991946282772 1
0.216903992401922 1
0.236924360182409 1
0.202012716387456 1
0.238161454849562 1
0.247313761576147 1
0.174649890673566 1
0.182222560198012 1
0.210087241313943 1
0.231611669407566 1
0.221983490924816 1
0.224997148512567 1
0.233662158424573 1
0.176580795788764 1
0.301866495709429 0
0.250367563315501 1
0.249062458776488 1
0.272655038814512 1
0.244915793550478 1
0.266907371259595 1
0.178120608866647 1
0.152661478392588 1
0.172516959785507 1
0.171282963142572 1
0.188202199169883 1
0.218265968288004 1
0.170161391112541 1
0.218332220951426 1
0.250178928271564 1
0.278821953745808 0
0.221654908191396 1
0.348714495531475 0
0.163748357057336 1
0.175977501845113 1
0.151108866583812 1
0.248824972580736 1
0.216117694746007 1
0.223798817353803 1
0.30295419815422 0
0.255329360189451 1
0.238170326164438 1
0.175121542277957 1
0.183852744953925 1
0.251308567290428 1
0.29574837244546 1
0.227847868622305 1
0.211192593447843 1
0.124245633175979 1
0.255963778928057 1
0.281232640703422 0
0.202846001622942 1
0.195178052176048 1
0.174614477092161 1
0.13195076686688 1
0.162264617639079 1
0.208354732678651 1
0.252135224242861 1
0.289018817906105 0
0.199848158931976 1
0.173950472634041 1
0.232705222071336 1
0.183581023778756 1
0.190123593262916 1
0.222558728899223 1
0.232390033161651 1
0.308939734215767 0
0.132627181546244 1
0.25179766493126 1
0.251659449173995 1
0.215797419945174 1
0.207548619365513 1
0.182251225833311 1
0.151834468643314 1
0.251776649844629 1
0.178525410521174 1
0.230426979192052 1
0.228547172918622 1
0.205100763676166 1
0.202886698487857 1
0.249756010129259 1
0.188329065835671 1
0.190431994263297 1
0.167584886708204 1
0.119833644365284 1
0.146493582091952 1
0.215703567241043 1
0.211115094773458 1
0.153992633446791 1
0.190081355398753 1
0.16407600340426 1
0.155210132352618 1
0.245006235781192 1
0.192138408718181 1
0.180818288641134 1
0.27955694967888 1
0.175572672672347 1
0.218452918736585 1
0.142070319698508 1
0.199040976021088 1
0.262767960455736 1
0.277006535365156 1
0.208704629353006 1
0.257535570823022 1
0.272420308576473 1
0.185536038428204 1
0.194894260582633 1
0.216160217936042 1
0.223830958577489 1
0.26269282214846 1
0.251140635810615 1
0.244267625707942 1
0.208096967378418 1
0.206994470434959 1
0.17840802475306 1
0.188501146763613 1
0.248777984872944 1
0.189159675324763 1
0.180986405521025 1
0.22605828266561 1
0.193245367731606 1
0.256206634444558 1
0.320215115881294 0
0.293670308017123 0
0.146144115305443 1
0.206236948008763 1
0.19003624391134 1
0.140136411047688 1
0.19460375471522 1
0.204653057775041 1
0.212150866934293 1
0.205741666326139 1
0.221299348163665 1
0.220542405055633 1
0.194048395658015 1
0.121512931311209 1
0.162230239060233 1
0.209525515696018 1
0.280980074028404 1
0.2190796650378 1
0.210977865911363 1
0.204026931378702 1
0.214196496976548 1
0.250937435150256 1
0.259499320466971 1
0.131044797017044 1
0.189978157083993 1
0.17311900594736 1
0.204602211981849 1
0.182228720089518 1
0.245304919987618 1
0.139303474000154 1
0.217071937801739 1
0.18911035986288 1
0.239337052700137 1
0.177075570705168 1
0.271794150634179 1
0.236726295852198 1
0.25215642525151 1
0.186917351179742 1
0.137775941686998 1
0.203274249858338 1
0.216006323961873 1
0.200737609431962 1
0.186035065628335 1
0.200108852521683 1
0.309693876233361 0
0.14659366236205 1
0.222889440787635 1
0.202347825721843 1
0.222015175047273 1
0.24361401704619 1
0.16389562233404 1
0.266992199765643 1
0.117382988626474 1
0.193242251783063 1
0.183402899121113 1
0.12592764881822 1
0.259104698291372 1
0.19726549849145 1
0.229857395068684 1
0.271619637833348 1
0.166028042928437 1
0.273596080440586 1
0.175652939705451 1
0.295860371249918 0
0.196767877639845 1
0.271507042214089 1
0.198595835464563 1
0.234218359065773 1
0.239517321417491 1
0.157761043596887 1
0.10876164916226 1
0.246695543820464 1
0.202624490780663 1
0.262341774934487 1
0.200260423856616 1
0.203888867605564 1
0.172959473736415 1
0.236663808483419 1
0.190397071197678 1
0.136245777173987 1
0.295905217235581 0
0.190460840596818 1
0.222925492227659 1
0.275075468589187 0
0.250954393292678 1
0.104687604130705 0
0.226684342489732 1
0.168318183365916 1
0.17109077154044 1
0.21229412046072 1
0.157128369273249 1
0.172265484277058 1
0.225204766782462 1
0.215603089082504 1
0.291357371769964 0
0.187880424967945 1
0.215517270903227 1
0.198698579977816 1
0.19473188445819 1
0.154092207959323 1
0.176326779743683 1
0.271488820636049 1
0.215078572269376 1
0.174707507708937 1
0.283067917972424 1
0.128087999789922 1
0.23432144666544 1
0.209192304825734 1
0.200373318987957 1
0.27539419849871 1
0.167786863605977 1
0.225796336583822 1
0.217160901688979 1
0.160414529998392 1
0.261229285292513 1
0.231295262870998 1
0.231556044002833 1
0.277332431934042 1
0.183280777266588 1
0.160591806537867 1
0.272909615676878 1
0.213600226324742 1
0.178752064160449 1
0.153421082821878 1
0.163025344779186 1
0.207522323893666 1
0.208781841673828 1
0.222851734571524 1
0.147389238170303 1
0.225723574184949 1
0.184365202850048 1
0.195340547222061 1
0.184964407292468 1
0.172018706309946 1
0.197676817398047 1
0.130773862494349 1
0.241352047281024 1
0.189196660810326 1
0.182323474202288 1
0.206322823331804 1
0.102930444415094 0
0.210505332570848 1
0.259337383887096 1
0.182324295971869 1
0.239540094560263 1
0.221815469403577 1
0.323600558964991 0
0.228657648489982 1
0.150591265487303 1
0.244500411671571 1
0.223083203066344 1
0.199375024614284 1
0.22013980479899 1
0.194345752147059 1
0.110515515949657 1
0.279553371848855 1
0.209155637046708 1
0.231717804547216 1
0.173205359657268 1
0.228899013239041 1
0.221512099633466 1
0.180449241205586 1
0.148896108718484 1
0.204145168674645 1
0.204222706981084 1
0.233029059071617 1
0.192144695306598 1
0.228235693858008 1
0.216546499900516 1
0.213317611653945 1
0.178533250734591 1
0.118673841088903 0
0.191939616131718 1
0.271049757292424 1
0.231138727195874 1
0.214796893900628 1
0.192857972473871 1
0.281774921048146 0
0.222427232259663 1
0.201976442193838 1
0.207313506542946 1
0.165964172511418 1
0.2443969507782 1
0.184304536663407 1
0.190876978566724 1
0.248787118883713 1
0.222816348073837 1
0.220459241663165 1
0.219380257620827 1
0.238198329341197 1
0.181152264989144 1
0.225818396354275 1
0.220806598665954 1
0.208517150084384 1
0.17630943575379 1
0.168557911641735 1
0.173469346755987 1
0.196783551248881 1
0.224483645280182 1
0.230612539246622 1
0.163516614395002 1
0.187645420222983 1
0.103340199507224 0
0.240811417873708 1
0.237321139741873 1
0.197607161350558 1
0.215295974190134 1
0.209267234132268 1
0.156160851598271 1
0.158181765941242 1
0.1533881968723 1
0.171625501016243 1
0.211570637908014 1
0.131087370287214 1
0.162820071414645 1
0.206403874156388 1
0.142866839328274 1
0.306907368193127 0
0.155117002542233 1
0.158010297377209 1
0.277615561590648 1
0.181540421598251 1
0.141478888191492 1
0.221282555936292 1
0.236620797008938 1
0.201729882313022 1
0.194462650243744 1
0.233125788460895 1
0.207610269374079 1
0.255991902122894 1
0.160100167753848 1
0.1653738405982 1
0.19098226796924 1
0.17557607712445 1
0.177737275847598 1
0.276851920995095 1
0.228735618387194 1
0.152076680374339 1
0.233858550443676 1
0.175314585927329 1
0.216725844103964 1
0.17304326482375 1
0.258503372784158 1
0.221767515546102 1
0.189521912272738 1
0.203069119507098 1
0.192992883690965 1
0.154186168911772 1
0.219122299219755 1
0.204777295661037 1
0.218814162898389 1
0.211872463229814 1
0.213210454060754 1
0.166219139956468 1
0.219149574842506 1
0.205664613077272 1
0.227482584105145 1
0.221774320905354 1
0.197887887905299 1
0.25456839573686 1
0.26634148851022 1
0.269440392045789 1
0.22267063762036 1
0.238165483376749 1
0.21852688175755 1
0.217501814715424 1
0.23144671868458 1
0.206882517997387 1
0.277987136594556 1
0.140194242924244 1
0.235674917178411 1
0.232045054107914 1
0.237863055464468 1
0.249462722139287 1
0.206149457936477 1
0.202498532849909 1
0.147975751967512 1
0.120484683839787 0
0.185464415103823 1
0.210202139558441 1
0.134675651533405 1
0.185169735391183 1
0.253436441152981 1
0.252571548665143 1
0.116736889964181 0
0.268740150292254 1
0.204009938152321 1
0.201275568029222 1
0.24254290684943 1
0.170204105577548 1
0.237886893492939 1
0.228012473177719 1
0.274324484800354 1
0.227359540366771 1
0.198134079481566 1
0.240212187091964 1
0.201606284190588 1
0.207276844952361 1
0.218278643834593 1
0.238834790570437 1
0.124157141870207 1
0.266738228109154 1
0.140621748540993 1
0.219152257008811 1
0.226060935830765 1
0.268481257509627 1
0.232520910541832 1
0.200329063679453 1
0.109130058124661 0
0.208296408325965 1
0.243147179604286 1
0.219458290304744 1
0.205596960235325 1
0.205086751328685 1
0.272267996775527 1
0.170787779167038 1
0.156131743601921 1
0.229834499762332 1
0.242697679034356 1
0.209958329565523 1
0.121185590494106 0
0.223413309187255 1
0.221480242218 1
0.224101385290358 1
0.143342264515023 1
0.254862232089207 1
0.217437959419956 1
0.181896618493079 1
0.207729953279035 1
0.211793377747131 1
0.215927868478832 1
0.182272405857979 1
0.215492920369385 1
0.217124209614238 1
0.200228022501458 1
0.209563479616101 1
0.244767249649618 1
0.222096789708239 1
0.143315360732684 1
0.227920204671761 1
0.175668895974634 1
0.187855467384649 1
0.208304965736892 1
0.229837057249447 1
0.33805718386098 0
0.219324867992813 1
0.211174907818076 1
0.239587641194865 1
0.109291660388215 1
0.23709856829636 1
0.174289583851454 1
0.231661622417437 1
0.187513968707849 1
0.182401772092433 1
0.291576193709055 0
0.227114226048572 1
0.154034850633448 1
0.177091343572214 1
0.272445356055632 1
0.187451200361954 1
0.260598696581452 1
0.195642699305535 1
0.166044168819867 1
0.199505878517542 1
0.216521317528506 1
0.250500986440206 1
0.299046792258305 0
0.178387565010894 1
0.209399739826813 1
0.234438661242175 1
0.204417980716236 1
0.163969223464824 1
0.172618791795987 1
0.27140375152557 1
0.129818111338559 1
0.18991453307147 1
0.239205126147052 1
0.17065799422348 1
0.314219546605532 0
0.171946153365572 1
0.201111193890584 1
0.171694707343967 1
0.211069146568945 1
0.169664659807867 1
0.27532591393456 1
0.140459202871231 1
0.158897686494065 1
0.238020487538569 1
0.19550568973963 1
0.213271206058024 1
0.258917721815275 1
0.232295998907925 1
0.245631146516801 1
0.191232091870427 1
0.199420504350452 1
0.196663843783876 1
0.270815976265945 1
0.228259129779624 1
0.202282742316252 1
0.257085940028765 1
0.248377805912065 1
0.238610319693262 1
0.231780875332578 1
0.143391298879694 1
0.246696067545633 1
0.159715649939727 1
0.2610656059216 1
0.102393264535374 0
0.256084158903654 1
0.269120419411743 1
0.166039298761555 1
0.143329221960516 1
0.185164580251503 1
0.24420206192115 1
0.226160029307804 1
0.130215416879986 1
0.135729194927899 1
0.215536860769196 1
0.215060095199173 1
0.186033918668125 1
0.282876729469778 1
0.22732598556127 1
0.284486082235467 0
0.232920326946287 1
0.189928087267301 1
0.17753125868832 1
0.126043949642407 1
0.177096140496783 1
0.160099904854773 1
0.243782577179934 1
0.212560369694728 1
0.213004526557486 1
0.150914423436207 1
0.193370275032916 1
0.176116527771147 1
0.203890020109644 1
0.228844661697803 1
0.255855034485918 1
0.231672011132989 1
0.161336517962605 1
0.187262082488351 1
0.222760833686617 1
0.0825624209103988 0
0.207064762512519 1
0.152523665208785 1
0.21270990188993 1
0.246708497245075 1
0.197147916529545 1
0.259282583570542 1
0.165166934631362 1
0.174060314195635 1
0.207392981301589 1
0.198974470904867 1
0.241783446457946 1
0.219053050061513 1
0.180743202576406 1
0.122004847701236 1
0.191992038202513 1
0.270549547547182 1
0.139600101183502 1
0.173896017392483 1
0.181631540634701 1
0.25986987455644 1
0.237469607841978 1
0.235582948814945 1
0.203373389607217 1
0.139272696940805 1
0.237731649535246 1
0.197591682622009 1
0.18572842615823 1
0.252004136036394 1
0.227971949305731 1
0.17329157800054 1
0.275432230143284 1
0.248391270853804 1
0.191096511326185 1
0.0881724936583253 0
0.106839440812139 1
0.196358957970781 1
0.240847460111952 1
0.167765075010904 1
0.120393870202717 1
0.238407129879136 1
0.245581860060199 1
0.18564601613061 1
0.167877047905038 1
0.245878019000735 1
0.121884989037281 1
0.234281506119136 1
0.144089657679629 1
0.271904681825421 1
0.21177667718398 1
0.171313528342991 1
0.215927733248037 1
0.265370333826433 1
0.248711832457326 1
0.20647000725721 1
0.203555045496411 1
0.209062157658827 1
0.255040758726245 1
0.23368291990774 1
0.206552531156831 1
0.23338319786386 1
0.243086127018997 1
0.228148184184783 1
0.195226391924423 1
0.249694353889633 1
0.137226346818314 1
0.21654307925282 1
0.258486294913307 1
0.174442527410285 1
0.252275712387905 1
0.255549248034603 1
0.21581887511374 1
0.162878516396447 1
0.20562086352915 1
0.144663332502682 1
0.241276862546165 1
0.211795201140792 1
0.252958882841873 1
0.216255830041191 1
0.14325088939517 1
0.200860404702246 1
0.173332430853881 1
0.285444395284517 0
0.207906411673929 1
0.143863079601837 1
0.206259031049022 1
0.266577002404377 1
0.15956616174201 1
0.275509244071499 1
0.235225488026572 1
0.272320930424859 1
0.113004869201758 0
0.252335215358987 1
0.110201129769967 1
0.222459134294955 1
0.274845864613013 1
0.261677568166386 1
0.154218157299908 1
0.219820328838381 1
0.161466145141143 1
0.189350235255396 1
0.166676657411514 1
0.230839554728636 1
0.253078941089367 1
0.267278102221266 1
0.219955055464311 1
0.181032577646178 1
0.242447259136503 1
0.286082808653515 0
0.197187172385808 1
0.235246774217373 1
0.167510836173662 1
0.139452516210922 1
0.162791404763326 1
0.234482247166124 1
0.207224726741295 1
0.211258872697607 1
0.207210168002888 1
0.145320734984297 1
0.237227028313374 1
0.313061369921229 0
0.239597680849839 1
0.164543444577464 1
0.250279437928786 1
0.199289882658698 1
0.211208193253649 1
0.263682357016113 1
0.220576718037269 1
0.198204348851676 1
0.303245377803628 0
0.203896304837283 1
0.196969457282016 1
0.197408060890932 1
0.221764522250919 1
0.24051589365132 1
0.220849645181298 1
0.255376799382939 1
0.223986549429126 1
0.207961804452867 1
0.211309366085542 1
0.2065777529271 1
0.164971380618851 1
0.158663246891595 1
0.200985168942894 1
0.229128066488308 1
0.204503749254573 1
0.194977020474653 1
0.169467486395125 1
0.241559582139722 1
0.205811463003857 1
0.148836801299122 1
0.219953844712932 1
0.236813286179961 1
0.170374039819284 1
0.243201472826161 1
0.177584043631681 1
0.20029899077189 1
0.17824852976437 1
0.238083310466933 1
0.163390177421498 1
0.181903270109614 1
0.220316570454589 1
0.166513945921709 1
0.196739997218368 1
0.225332341111865 1
0.230488441001953 1
0.202594217417401 1
0.217328736405498 1
0.232113984009521 1
0.21984693677748 1
0.238243038219557 1
0.266579505451506 1
0.162232817132932 1
0.148235788614817 1
0.171269870605025 1
0.241682816386054 1
0.253792851981648 1
0.146348489487268 1
0.269779086622737 1
0.268167220799385 1
0.220114433489495 1
0.172647664480966 1
0.221740761036288 1
0.264232908509166 1
0.225745010652156 1
0.169505241895309 1
0.237332820829136 1
0.239759314810722 1
0.302309980204362 0
0.226861394893962 1
0.164585725464564 1
0.253350479354321 1
0.184608622628948 1
0.22258518126681 1
0.201907521320169 1
0.192193244264716 1
0.218112624249665 1
0.215471464160935 1
0.208825448579967 1
0.150228496507412 1
0.225094171382483 1
0.0617626810719844 0
0.259597443827078 1
0.203855890832976 1
0.294595965630253 0
0.206916882083084 1
0.210251323048308 1
0.145898915529151 1
0.227299735239214 1
0.251105911402694 1
0.242404803947999 1
0.146401534747952 1
0.165216344456072 1
0.240859084395337 1
0.151329921415919 1
0.23457100523468 1
0.202043677460238 1
0.254501918993556 1
0.27299297499535 1
0.136441237543857 1
0.205158975658921 1
0.208819724258232 1
0.272380251928808 1
0.26014428918049 1
0.23939720916203 1
0.246936286016629 1
0.226247239852453 1
0.210600527193299 1
0.247000696889688 1
0.215396516994965 1
0.179812968008866 1
0.18740666233061 1
0.243181243430407 1
0.261001801079096 1
0.19221910143137 1
0.18959797155002 1
0.151474682362539 1
0.249760956780042 1
0.182427785055538 1
0.259459829841399 1
0.272695190043095 1
0.273472191072672 1
0.162138409638901 1
0.199464839912879 1
0.114231431998352 0
0.194453793431425 1
0.231758924914873 1
0.230485572011483 1
0.196840315292986 1
0.163218079744845 1
0.173959995815873 1
0.145211181755467 1
0.168908411912111 1
0.120098034561096 0
0.194092329135851 1
0.320858889129665 0
0.151276699557959 1
0.208140361117098 1
0.263127939650449 1
0.240845896806063 1
0.152365197895637 1
0.172507742609526 1
0.217508982374954 1
0.184139792982252 1
0.263251005965265 1
0.236176115928645 1
0.145855820678213 1
0.137460865105728 1
0.226036564927506 1
0.218082301884114 1
0.236926160520294 1
0.308777502045781 0
0.207946034584133 1
0.209138932900802 1
0.20319441728654 1
0.193549610758143 1
0.264855379378419 1
0.188274220248451 1
0.246412817157781 1
0.190605849387111 1
0.261003714517463 1
0.180198185519937 1
0.279966101437262 0
0.149958739025383 1
0.200306818102482 1
0.217081578768721 1
0.214927521980861 1
0.169133935382402 1
0.204573461835077 1
0.296527134591017 0
0.185480059858736 1
0.235898647442409 1
0.169981437293206 1
0.192475021714982 1
0.181300956964042 1
0.22041670661206 1
0.172385574924246 1
0.241424867776574 1
0.228376620374726 1
0.147567473692128 1
0.199277161284933 1
0.191244294312079 1
0.279079167021868 0
0.242696675853002 1
0.268390186694521 1
0.127696574211126 1
0.174391971811559 1
0.285326106753993 0
0.22656017484218 1
0.221227583011372 1
0.25262237998343 1
0.155250581575001 1
0.179850571241449 1
0.198432130766206 1
0.192158418318757 1
0.145394624899133 1
0.225407604140646 1
0.204473400917576 1
0.169437835965069 1
0.179744475703109 1
0.224834543260597 1
0.155165963723357 1
0.197266192895278 1
0.221506288723614 1
0.151115731293256 1
0.235191522505355 1
0.130001547357772 1
0.223492106656961 1
0.169438981591808 1
0.236607481491178 1
0.154204725985518 1
0.121062109653379 1
0.16410099426765 1
0.211817838947136 1
0.141404180600718 1
0.169537445778752 1
0.270880182304155 1
0.150740200835524 1
0.150162469821946 1
0.205982147034794 1
0.203538948713739 1
0.168942211718037 1
0.188785054136126 1
0.201354796949345 1
0.182206160702188 1
0.212957128825317 1
0.17266318926238 1
0.239858303471019 1
0.18431849921887 1
0.128359099976735 1
0.160997661181485 1
0.150599752535156 1
0.204948368483755 1
0.268608312962968 1
0.166741628695542 1
0.234637060313134 1
0.215885408104213 1
0.228999109986037 1
0.185616066246997 1
0.149786048101467 1
0.253789076748431 1
0.271652110453753 1
0.200222467658036 1
0.180889898473569 1
0.263966845625211 1
0.190615783879369 1
0.327196539594311 0
0.229613196508343 1
0.251043909854989 1
0.252848415977617 1
0.291586022107417 0
0.262272387216956 1
0.233090889610324 1
0.260499764047972 1
0.200415054315533 1
0.167225396866444 1
0.252624648603904 1
0.236645735835394 1
0.111220653292096 0
0.216097680775947 1
0.16558709833393 1
0.186506536141672 1
0.197842015315887 1
0.192536620567607 1
0.247351700503942 1
0.108379728697663 0
0.226408687878009 1
0.175516174469973 1
0.240956511176194 1
0.125370731468501 1
0.133910718455135 1
0.173533801402847 1
0.184382712189818 1
0.245386324012552 1
0.238126412498927 1
0.230039163796189 1
0.207310816763577 1
0.177034780406139 1
0.173020933389652 1
0.196508742239781 1
0.258353339294561 1
0.230740338568936 1
0.278629190890471 1
0.284814958166194 0
0.188555964532695 1
0.22149521197185 1
0.268068159022348 1
0.199469913115989 1
0.251247596109873 1
0.222461531336121 1
0.276274003684506 1
0.266559971721169 1
0.305213419712334 0
0.217273832287782 1
0.208920685293603 1
0.17297786896811 1
0.215312904257528 1
0.261999062726467 1
0.212755837908305 1
0.158650578176523 1
0.205954642599024 1
0.299934678943384 0
0.183956514913363 1
0.213216029975494 1
0.200324592482778 1
0.220268392814522 1
0.173726921443397 1
0.18461012090199 1
0.250229350051421 1
0.157754862203778 1
0.233174353363965 1
0.228612752294532 1
0.159887117175677 1
0.250837898765905 1
0.249357688020557 1
0.230137465196536 1
0.121673691640959 1
0.171277571286049 1
0.164625097829197 1
0.213135450349449 1
0.275068987594953 1
0.298493867369977 0
0.23378342912398 1
0.237476310000826 1
0.206427037695857 1
0.185123495250264 1
0.221021569806578 1
0.237774690484083 1
0.179846680259128 1
0.175568788295445 1
0.215432039718296 1
0.241580789326989 1
0.180004092445879 1
0.249938937454306 1
0.104320247754414 0
0.244460905223735 1
0.208021115322874 1
0.12618884621683 1
0.182644557443868 1
0.21734782038769 1
0.125424226770185 0
0.200391483856628 1
0.168361888332751 1
0.183333126109705 1
0.260954520877029 1
0.218339015495694 1
0.248295809616141 1
0.211295132179485 1
0.172786314491285 1
0.174391186059983 1
0.334621284396623 0
0.205236482084306 1
0.231531298677402 1
0.268477963501062 1
0.231950312040197 1
0.210386662109255 1
0.22607508223822 1
0.143006658340121 1
0.220827711426932 1
0.241896648205648 1
0.248145328486697 1
0.203153008464758 1
0.287495398507638 1
0.152456649645638 1
0.206002122165238 1
0.20478662451747 1
0.195367223877336 1
0.193358676106283 1
0.228455812613582 1
0.197214417192564 1
0.221535783908304 1
0.180493336781591 1
0.223322595936478 1
0.134156135519564 1
0.242652443551299 1
0.302993102376372 0
0.191938686019206 1
0.241254635550697 1
0.194350570814785 1
0.184721316157231 1
0.165363055261683 1
0.221413739338875 1
0.129475689310401 1
0.185158307637172 1
0.155663601279729 1
0.200658742634517 1
0.153015929432755 1
0.151575208779448 1
0.264103766157177 1
0.233275815352315 1
0.179929169474314 1
0.258077066867634 1
0.254122920028604 1
0.240544679373622 1
0.161604548643677 1
0.198476206856536 1
0.119464716953275 0
0.270206343743567 1
0.222259596542468 1
0.253457341396822 1
0.211156338420081 1
0.164652788238016 1
0.239215476764822 1
0.122946893281303 1
0.252874026989098 1
0.27000822653608 1
0.179230732688431 1
0.15667901793631 1
0.238622708480323 1
0.337775752902679 0
0.188368915204654 1
0.165599448380149 1
0.218613496749325 1
0.254871015983821 1
0.200357816479753 1
0.216830543351418 1
0.195496471232667 1
0.13624123278122 1
0.166880230047832 1
0.285756030535757 0
0.248724563406514 1
0.246406293990938 1
0.197845038602967 1
0.220597530590351 1
0.265383778277595 1
0.213853801593023 1
0.186944917461801 1
0.223323186335749 1
0.199464159255087 1
0.229000793075077 1
0.232831196005468 1
0.149142063735562 1
0.281264488975576 1
0.234013282634894 1
0.190544508024263 1
0.179403211145873 1
0.215686230573014 1
0.192241774790605 1
0.289679052747652 0
0.239295220547713 1
0.234119981928663 1
0.201330181349373 1
0.15888751411239 1
0.165649708112502 1
0.286380918154401 0
0.231648398342779 1
0.249321963531764 1
0.223170627392537 1
0.19485905353314 1
0.253237502058451 1
0.13700030868453 1
0.144586208981727 1
0.254373562920776 1
0.23385914919733 1
0.306107687317449 0
0.18555471359523 1
0.178693655967158 1
0.151099425955515 1
0.241978178947443 1
0.205064470413145 1
0.186215351652596 1
0.235670678320653 1
0.206708122882559 1
0.218931498889189 1
0.149835446049866 1
0.138853706859781 1
0.217596482710348 1
0.294599103024275 0
0.224953769248595 1
0.171838922615739 1
0.246202779640472 1
0.2192588646926 1
0.200145537572863 1
0.176682777638808 1
0.170725122584011 1
0.126891782359097 1
0.200846195175266 1
0.185772427565631 1
0.234341185911367 1
0.209038644072892 1
0.161353128437711 1
0.278550422242729 0
0.180870457699962 1
0.1755504519302 1
0.249064067333231 1
0.16615543692836 1
0.266251370610856 1
0.220167882949086 1
0.173541972147675 1
0.33428900929379 0
0.195038244752495 1
0.209023522775388 1
0.168925225668797 1
0.218253635951887 1
0.120833152556598 1
0.268110863404296 1
0.206933570820736 1
0.230612108731511 1
0.154950983365029 1
0.200559372010637 1
0.208484787244185 1
0.139207947962366 1
0.252628459142927 1
0.218657953081768 1
0.169377654132967 1
0.182271593090411 1
0.194761873678004 1
0.221423957161672 1
0.143144163975794 1
0.182345052373357 1
0.201779419282734 1
0.270749324741763 1
0.184498077874464 1
0.205458844993524 1
0.165380267896237 1
0.208213550019434 1
0.153033638848906 1
0.223608071327838 1
0.24356062660783 1
0.149354846859451 1
0.284581843365653 0
0.172003344679358 1
0.268571619544566 1
0.18612112463436 1
0.181393414381887 1
0.184552178163992 1
0.176270243378164 1
0.27392465363386 1
0.157905433489532 1
0.235422321466729 1
0.218892756702273 1
0.229585036778795 1
0.194345976532353 1
0.241769494147085 1
0.241637819004699 1
0.261222479351978 1
0.232136845261168 1
0.211114191694562 1
0.190552160750418 1
0.19840744436433 1
0.13261926142316 1
0.213062695054284 1
0.208439660624209 1
0.2348248283013 1
0.208973833390483 1
0.130816030364075 1
0.185518799447491 1
0.135136091703332 1
0.27111675111242 1
0.218402453443969 1
0.232478337373143 1
0.167687179438188 1
0.183983830272677 1
0.255119721994772 1
0.174447238094574 1
0.233079335660797 1
0.22942759282606 1
0.216404004611531 1
0.220568730773261 1
0.239708505382096 1
0.154521021085911 1
0.209780838922814 1
0.139897511866907 1
0.263189485097036 1
0.214774451685355 1
0.16428225085553 1
0.205019261449432 1
0.170435530560238 1
0.254996145496141 1
0.234680792690807 1
0.2397068978618 1
0.266255709241263 1
0.278471494860767 0
0.265399144382865 1
0.258380214618712 1
0.214679698753735 1
0.253421136003765 1
0.256355322932044 1
0.186367375329005 1
0.197049671283568 1
0.273678529033647 1
0.229518342548398 1
0.2080648404261 1
0.154480540892709 1
0.167070311531498 1
0.255485528361402 1
0.233471879280448 1
0.214606608253877 1
0.178238929470771 1
0.138274594357717 1
0.239072205926485 1
0.299228953862599 0
0.21739343884232 1
0.218958491498513 1
0.237252730760006 1
0.18760520205651 1
0.288921289925242 0
0.17247289710203 1
0.164583115156086 1
0.265704176318481 1
0.18978975964185 1
0.205537417332118 1
0.180482471247062 1
0.207178034013387 1
0.220330980768493 1
0.21610363748518 1
0.167268989265115 1
0.297176953487239 0
0.245006819203394 1
0.232404913885623 1
0.26812723608744 1
0.219493048230355 1
0.165142223254321 1
0.18317800100531 1
0.157760375683503 1
0.306825465288045 0
0.12047288562389 0
0.151029268844736 1
0.203266758331038 1
0.164349564248873 1
0.183619618693202 1
0.22698642755911 1
0.218214493143315 1
0.221448540578302 1
0.211409082627616 1
0.124265761488055 0
0.208570698937354 1
0.22935954182717 1
0.199844124226732 1
0.128190611631245 1
0.236334613193902 1
0.221762988070914 1
0.175736331290978 1
0.27359655628682 1
0.166258655106309 1
0.198508883164326 1
0.175296636599271 1
0.248097386292605 1
0.151221446868576 1
0.208993429879261 1
0.235084075770295 1
0.274789041949697 1
0.143809181461615 1
0.15652294591301 1
0.195652458307687 1
0.234532138720435 1
0.291127363997678 0
0.250089092879612 1
0.142029408325422 1
0.183834610306658 1
0.179961092223723 1
0.125366618657995 1
0.21640039871575 1
0.292892711424562 0
0.189290575168384 1
0.213027827304989 1
0.235744266948942 1
0.267541030038913 1
0.16753623433482 1
0.214095722091367 1
0.308047931780243 0
0.18438453783262 1
0.189850681508937 1
0.165495447500233 1
0.212334989483135 1
0.249330787079741 1
0.196346008384859 1
0.225396910374126 1
0.174723657000077 1
0.222219680402304 1
0.141562277315223 1
0.216942494195592 1
0.11772186559081 0
0.229744529306943 1
0.203597508417897 1
0.232053611582755 1
0.161648316713449 1
0.216055398226831 1
0.201235449198418 1
0.225682944264494 1
0.23342810143825 1
0.188515840795458 1
0.19813960949304 1
0.217287225166007 1
0.156983856490835 1
0.215800010263497 1
0.248972819372293 1
0.184280043159488 1
0.153028132756651 1
0.300281471668797 0
0.215038921268203 1
0.238260842676064 1
0.211166115755343 1
0.198741724382741 1
0.235104119175464 1
0.200690080925774 1
0.264512235824657 1
0.182610707318823 1
0.296864506224142 0
0.207880186520543 1
0.173016021180011 1
0.230095810914751 1
0.249429297202258 1
0.189393847610305 1
0.169244588453075 1
0.21150146698241 1
0.340112424013197 0
0.139380660297847 1
0.19778460207499 1
0.227413639745101 1
0.248709132340966 1
0.183838720892604 1
0.227548103483841 1
0.200968612657733 1
0.243705267058746 1
0.216511087385482 1
0.248918083719365 1
0.207226522914912 1
0.19464317774991 1
0.210198416867527 1
0.26684087543214 1
0.204284961265744 1
0.124339982902206 1
0.174309689518223 1
0.169437715744062 1
0.199803979442703 1
0.220034150277538 1
0.202597525656695 1
0.206066559710506 1
0.161769547624415 1
0.221688825555617 1
0.205547932704515 1
0.213235357721987 1
0.215321020695064 1
0.159967366678202 1
0.181454790502715 1
0.25731669244516 1
0.216325191868416 1
0.233807803555207 1
0.222612596745906 1
0.184491444360477 1
0.196136206082385 1
0.315188227091188 0
0.286192758298075 0
0.14919757723389 1
0.254799547588461 1
0.257097916104473 1
0.227073194443108 1
0.237243542514031 1
0.24085402552262 1
0.159324814098122 1
0.159538684061734 1
0.187974770441376 1
0.187208926144237 1
0.218207491387896 1
0.257700590647028 1
0.216724073236953 1
0.235429349409684 1
0.216566299715757 1
0.262202025995691 1
0.15576781766965 1
0.139835428807944 1
0.202511890481579 1
0.253954149257418 1
0.213108735639036 1
0.182534444373177 1
0.151571033422475 1
0.241729889799873 1
0.203272428588804 1
0.176596169825911 1
0.147784126585763 1
0.239360999311359 1
0.281925739323968 0
0.231440186763407 1
0.198439119615346 1
0.223015205195476 1
0.192537527264454 1
0.200600801869271 1
0.176573043410126 1
0.11238565374651 1
0.166293050547773 1
0.276872458855096 0
0.294926248866896 0
0.245302702125339 1
0.219224311069769 1
0.133935775704247 1
0.225174838195704 1
0.19458056794528 1
0.224224669449379 1
0.136662775956204 1
0.17293502587463 1
0.210472621090024 1
0.236197072212281 1
0.17222912775507 1
0.12551934207152 1
0.217760144433861 1
0.245653979716896 1
0.253941006942263 1
0.215395270257262 1
0.243049111957818 1
0.210006467874175 1
0.198879178087757 1
0.130409695138864 1
0.165231617449269 1
0.196467475701258 1
0.215274606237975 1
0.191791527120864 1
0.223579948177658 1
0.168297130131897 1
0.160883338739639 1
0.228227112797303 1
0.198885124702374 1
0.22259218467398 1
0.161381874659445 1
0.247797795837547 1
0.142722938405524 1
0.157088184226411 1
0.215901288174719 1
0.247165237585734 1
0.234016749816186 1
0.192162502396234 1
0.172916797754196 1
0.141101687056878 1
0.199057742936559 1
0.191418673793736 1
0.20991964797454 1
0.197257808977254 1
0.20024035953936 1
0.214014824127058 1
0.259682023094195 1
0.263472788992851 1
0.21010027592853 1
0.190712673697357 1
0.220059604746039 1
0.245495500563777 1
0.231860925349387 1
0.192446807569282 1
0.216058629489147 1
0.196100286122967 1
0.183571248022807 1
0.198200346077644 1
0.182272926971501 1
0.226000742172754 1
0.250030211634411 1
0.164171356857165 1
0.248622588503969 1
0.20587151579897 1
0.205287776210202 1
0.138875119927859 1
0.239903068176964 1
0.250053689705543 1
0.259290528418307 1
0.146769316239923 1
0.302925568541823 1
0.250787254768355 1
0.223881269102925 1
0.215772194279102 1
0.192274605162256 1
0.19256736504307 1
0.171486526214464 1
0.183204025923036 1
0.276476688855575 1
0.311390722139321 0
0.192964534928192 1
0.292662159163396 1
0.208757016086106 1
0.126780622072838 1
0.189166849772413 1
0.292006203444016 0
0.118914222060479 0
0.207920167912918 1
0.211401327176474 1
0.157202358558641 1
0.207738605285985 1
0.201964725932626 1
0.285464267481362 0
0.161074176068156 1
0.208278579561682 1
0.209193891300845 1
0.251771893012081 1
0.212859143185901 1
0.241746648686344 1
0.176782613317276 1
0.192438790197015 1
0.223321660029343 1
0.23964833841797 1
0.215671323209862 1
0.16535033969882 1
0.123930978546703 1
0.18307275691017 1
0.216894929509071 1
0.126995762955726 1
0.219360254876234 1
0.228003421271258 1
0.131760803732139 1
0.202027221360463 1
0.251965087063991 1
0.299444329366499 0
0.161496205910789 1
0.223681025020178 1
0.246433381555554 1
0.141557326045915 1
0.241676997778687 1
0.20607144625211 1
0.220372431729363 1
0.140632142357523 1
0.179328714791487 1
0.231723110357285 1
0.17955672627353 1
0.234525419596994 1
0.187208971709859 1
0.159105442379381 1
0.146285750870346 1
0.187108784261324 1
0.161501366486875 1
0.142055691329361 1
0.198892811630038 1
0.196166040559768 1
0.260425717775027 1
0.214607863941018 1
0.174364487706825 1
0.129425438936245 1
0.241967057345907 1
0.107361047555034 0
0.249222867498401 1
0.215713277326136 1
0.217405368719118 1
0.188300014099814 1
0.162821103934045 1
0.177473441294706 1
0.225090456764627 1
0.125526427537981 1
0.226465649283617 1
0.211462874442931 1
0.21984949519864 1
0.32546158051309 0
0.223346797970371 1
0.246214882575618 1
0.225189088302562 1
0.201676340736345 1
0.216022862365824 1
0.187599703936946 1
0.217726963130219 1
0.254058686533451 1
0.238094169735687 1
0.168188278492776 1
0.143959404229751 1
0.106344393656487 1
0.230081897568468 1
0.204054958155731 1
0.203627306956377 1
0.250576299259446 1
0.224290991602036 1
0.215156186590937 1
0.263651583246033 1
0.117719661393766 1
0.246896448077567 1
0.184578497453463 1
0.143864627514501 1
0.235161690702182 1
0.20281184730625 1
0.22430080255943 1
0.248756630984539 1
0.194724930768029 1
0.171762803726336 1
0.159631695844389 1
0.22010308199143 1
0.207039165139958 1
0.230841340578785 1
0.153413294153506 1
0.217952411246225 1
0.203103850379246 1
0.252655963911369 1
0.224803392753456 1
0.281074335931638 1
0.184975460395444 1
0.253269050291716 1
0.192910750339084 1
0.147458539170932 1
0.188634336796061 1
0.124431334438091 1
0.248985224405066 1
0.170641088080306 1
0.190910281284255 1
0.286830881360562 0
0.204656094404625 1
0.184920298602198 1
0.242200138663237 1
0.192458066550106 1
0.214887592402634 1
0.184357974313953 1
0.254267709093117 1
0.156366201914186 1
0.206090092594231 1
0.201658623338151 1
0.179280493931822 1
0.196017577419853 1
0.174283802485383 1
0.256214603601279 1
0.173781366012642 1
0.178626646152675 1
0.215923369007507 1
0.164184411827188 1
0.211310276995201 1
0.239072232303452 1
0.183642571952541 1
0.217995476607887 1
0.143937604540529 1
0.153456396842224 1
0.19418495206026 1
0.214768687785837 1
0.183361313643913 1
0.138762155774276 1
0.236825321103155 1
0.19723833090303 1
0.229885035253266 1
0.199947882382985 1
0.176728474318144 1
0.278654875406774 0
0.274025492104658 1
0.263750316487138 1
0.200191585327703 1
0.245938326885175 1
0.152696999033995 1
0.191107272536392 1
0.233834014651594 1
0.202264443776754 1
0.240375647904743 1
0.209876967443159 1
0.222033509644954 1
0.218213402709047 1
0.127580325766167 1
0.204990925420379 1
0.269588475409615 1
0.204180123292617 1
0.135064023453677 1
0.211255068503861 1
0.184156646458899 1
0.19064419450924 1
0.200971964450806 1
0.205334944251313 1
0.246071129037002 1
0.196243815373401 1
0.196892849371129 1
0.266878082543417 1
0.222713280164881 1
0.231032546271044 1
0.26721837183746 1
0.135509613812772 1
0.236785191915931 1
0.232038475375218 1
0.193181140748758 1
0.217689234580757 1
0.178517602501454 1
0.157693229379048 1
0.205876779248068 1
0.122451490944633 1
0.21112042225979 1
0.289899856801268 0
0.200771799073622 1
0.235542164563031 1
0.177258902036405 1
0.211459381554295 1
0.186608686485199 1
0.125066992848256 1
0.15371603826454 1
0.210211329939683 1
0.240650016869431 1
0.203323914581785 1
0.194061853230736 1
0.241363949103749 1
0.226286756950875 1
0.221362792915598 1
0.126943157926434 1
0.191346884915574 1
0.196640060698766 1
0.187094743504474 1
0.214932543867796 1
0.265145475043224 1
0.203338329018989 1
0.186271356224469 1
0.175686313592636 1
0.198411067122653 1
0.221704196618894 1
0.244700133747476 1
0.206986764254072 1
0.308391585417999 0
0.183890014803949 1
0.217604368127403 1
0.211704581638287 1
0.197120033014432 1
0.167148383744651 1
0.280041470502071 1
0.129926855937111 1
0.210266057951907 1
0.182528889998016 1
0.176141342606296 1
0.19925831076622 1
0.204356073028717 1
0.179900790720831 1
0.161456309934279 1
0.210760324847198 1
0.226756307243889 1
0.208704111331655 1
0.265108507315986 1
0.14914846492777 1
0.235530544711979 1
0.1872061600052 1
0.198990561351732 1
0.295176912942699 1
0.0881836112612646 0
0.292765793018154 1
0.202039789503786 1
0.196521670548161 1
0.159659869927403 1
0.224925710322879 1
0.269198353700321 1
0.229438317769311 1
0.235087279122385 1
0.229551221490688 1
0.182121382638037 1
0.199795882094041 1
0.263587941686594 1
0.206527557587847 1
0.20690636523271 1
0.187242768544365 1
0.207526673812182 1
0.170694189320059 1
0.150578586618131 1
0.173783974276471 1
0.1652992308039 1
0.208533291027944 1
0.206311196515369 1
0.243343205682674 1
0.236486985982183 1
0.271213083212692 1
0.136037380086598 1
0.23933679896694 1
0.197900144403534 1
0.173223528663793 1
0.197520885831541 1
0.192218625187377 1
0.238949330924038 1
0.200417912883413 1
0.113731042027085 0
0.173035266557801 1
0.241337060121142 1
0.214776146645584 1
0.228806144114883 1
0.129075261760795 1
0.2105960305597 1
0.201016568738956 1
0.164639564181526 1
0.208514044396936 1
0.159894472217931 1
0.160796403398936 1
0.214507112623141 1
0.21156749633307 1
0.302014651562941 0
0.266668981763849 1
0.218689681775355 1
0.210907326645876 1
0.216091886618278 1
0.208031813345195 1
0.19521229093521 1
0.198957943936322 1
0.192592198427869 1
0.212151021216326 1
0.183607805877752 1
0.25660353281298 1
0.136842180308149 1
0.199050558802819 1
0.247099652811729 1
0.179251807325102 1
0.139954545751636 1
0.117666598353136 0
0.164793024645559 1
0.309528039696109 0
0.234068146814071 1
0.195336129340815 1
0.182586718205114 1
0.215576396468556 1
0.20200577946208 1
0.246785427954624 1
0.214829273101345 1
0.154337604404123 1
0.228704960105521 1
0.204007405515082 1
0.160220265593959 1
0.253779952302242 1
0.230080217038792 1
0.103243672292307 0
0.207906106295463 1
0.152258012734364 1
0.243784585860031 1
0.229207528655256 1
0.190599671235732 1
0.235744703454166 1
0.249384552697828 1
0.0680390292435691 0
0.222021391090139 1
0.210711727385818 1
0.226940408332535 1
0.212973377795212 1
0.162500355238965 1
0.145699332688063 1
0.146611202898721 1
0.220154798314116 1
0.198348654340133 1
0.285388726517985 1
0.2536014793483 1
0.176705427157924 1
0.208692310858875 1
0.20868085257187 1
0.179612147628163 1
0.151354098217984 1
0.168080511882615 1
0.2110690230666 1
0.194546443256167 1
0.151343600674011 1
0.217366732190776 1
0.221207586497643 1
0.233873083328465 1
0.238224189701443 1
0.204640971517252 1
0.213123759664719 1
0.244925741691627 1
0.267249901937319 1
0.318239072171227 0
0.204274457397161 1
0.168630332441462 1
0.175978014176119 1
0.204517978290038 1
0.31253945618485 0
0.288220612031929 0
0.135750141010783 1
0.263673512297177 1
0.177636241591884 1
0.240625786878465 1
0.19618189666015 1
0.197213990497587 1
0.222056890427033 1
0.289164384915228 1
0.154006750911181 1
0.125970109870269 1
0.273096751255405 1
0.197156982491051 1
0.206129574370356 1
0.189028890187832 1
0.230875932539794 1
0.239215535784203 1
0.197831040897959 1
0.199023718928504 1
0.174357238512185 1
0.221477188229503 1
0.187591782985409 1
0.22910997223509 1
0.192033402641865 1
0.245608446482297 1
0.196243818393402 1
0.145376540015608 1
0.163407319586989 1
0.195560728804616 1
0.160569139150966 1
0.279670088504218 1
0.176552849898231 1
0.217067440798399 1
0.209009739286961 1
0.227233071294304 1
0.195377658242756 1
0.167250131093123 1
0.225778384839078 1
0.185518174303076 1
0.211910623038951 1
0.188292276003397 1
0.189951633234542 1
0.198659584991374 1
0.15047165557553 1
0.163629980995004 1
0.261087860112104 1
0.212050797700608 1
0.20072864669158 1
0.172539515349832 1
0.203544562859654 1
0.202565041705482 1
0.125073617074296 1
0.247125497868218 1
0.230844677669367 1
0.188019274360197 1
0.256507851141294 1
0.20470004312224 1
0.176285211348654 1
0.20581752476087 1
0.143413775086516 1
0.239073356673403 1
0.267539143592094 1
0.168125493830936 1
0.228391892958847 1
0.194645912750216 1
0.168259513994117 1
0.194510270758096 1
0.178681810379255 1
0.251898504514278 1
0.240139389750344 1
0.141249715321377 1
0.250749346287994 1
0.198724898860125 1
0.222332640684472 1
0.266074006538329 1
0.264931440855171 1
0.216088147775454 1
0.174617862693986 1
0.147892378713395 1
0.176840293720824 1
0.221599446207113 1
0.171882836916379 1
0.203024404861315 1
0.213379807174326 1
0.21130209220678 1
0.229025192916905 1
0.22986042372718 1
0.186428490783045 1
0.236302100408665 1
0.145291711847624 1
0.151132262569927 1
0.131373526854562 1
0.150033096984942 1
0.259780450029832 1
0.123992061373189 1
0.170304950160501 1
0.214892093853807 1
0.133564538035631 1
0.116966632771627 0
0.199316625496023 1
0.259751702718612 1
0.198221407249168 1
0.22650742988738 1
0.203071759727666 1
0.188045741051699 1
0.216098485863818 1
0.157344911308667 1
0.241086484140422 1
0.191278188801924 1
0.161064078268214 1
0.167702043416345 1
0.224205961856828 1
0.229943283032363 1
0.255949161053247 1
0.31829536734778 0
0.262225724461115 1
0.248491616717915 1
0.181621291086029 1
0.2455135700813 1
0.230197876087198 1
0.151598147896418 1
0.280530559741112 0
0.1358402719379 1
0.255429545475006 1
0.217733369322667 1
0.273345215400636 1
0.282949655778796 1
0.192752331068333 1
0.216938546010729 1
0.238097957438462 1
0.246675938573792 1
0.131491637202372 1
0.164853378638613 1
0.21387868017834 1
0.218071346546871 1
0.102982780742374 0
0.17448790291778 1
0.257459182596298 1
0.232068825225555 1
0.211059021158437 1
0.1730588792569 1
0.194796074917898 1
0.197921719372475 1
0.21489437086798 1
0.173583150978595 1
0.236302520790736 1
0.226371339242125 1
0.200466048159743 1
0.162589327142229 1
0.214696509626848 1
0.250393020493285 1
0.26233951808864 1
0.159988208086013 1
0.272431089115328 1
0.180464277509199 1
0.198081777893169 1
0.219836280560466 1
0.194078131795821 1
0.297383790004824 0
0.199881492138286 1
0.158103804167668 1
0.20875850874549 1
0.192368570472607 1
0.219447667020323 1
0.193741430687237 1
0.146220224938629 1
0.24638029121097 1
0.181511320725013 1
0.164765936003921 1
0.267780715797859 1
0.286469702038966 0
0.262448335937652 1
0.233629144220146 1
0.149272419131794 1
0.124532784262472 1
0.184425859897379 1
0.201386829402214 1
0.153311226095931 1
0.18530054192962 1
0.201275984469777 1
0.224450853731482 1
0.243972702298776 1
0.142559920597466 1
0.179817960515495 1
0.169427741624038 1
0.174960490049104 1
0.14462298745686 1
0.227936119779193 1
0.23978457253076 1
0.250971828524551 1
0.179599176230872 1
0.131649737783241 1
0.219390280379761 1
0.205615545330909 1
0.25492269899651 1
0.225615043718694 1
0.120866389303523 1
0.233780060718813 1
0.174270959197212 1
0.27225276217844 1
0.236635377675365 1
0.257054513109241 1
0.19059861758486 1
0.185275409371643 1
0.251544897139477 1
0.151650085032948 1
0.187072768728652 1
0.234483011229105 1
0.228458450798093 1
0.210234694208347 1
0.248055816485666 1
0.210714331040528 1
0.167117030301303 1
0.196926013970276 1
0.180135933568801 1
0.13203402073962 1
0.206444915555327 1
0.231220657750387 1
0.182746279422892 1
0.199211959868038 1
0.259133803451271 1
0.269413910906708 1
0.229504469863029 1
0.119639815301387 0
0.182427382641604 1
0.194827802484395 1
0.230777432994973 1
0.143271437155539 1
0.21601913321051 1
0.231440785633771 1
0.144706544359127 1
0.236133892240437 1
0.200887488170367 1
0.13714640428687 1
0.247734097511886 1
0.226551403375436 1
0.239700655111219 1
0.226606135427683 1
0.230739697295265 1
0.231526683426518 1
0.201953047672555 1
0.145641073598816 1
0.215044198109746 1
0.200022049289423 1
0.196809487509132 1
0.255681729931767 1
0.218501490826137 1
0.191926577409577 1
0.169470079703387 1
0.172251639720787 1
0.295785610303347 1
0.227363120247668 1
0.217419865486483 1
0.226119126110621 1
0.167065934897952 1
0.249221946481109 1
0.156641971084757 1
0.212764664274389 1
0.21396013134766 1
0.149003464822938 1
0.201420849238085 1
0.1874275009377 1
0.180172400721045 1
0.237368622780085 1
0.149618448173796 1
0.20702926493161 1
0.225526493622606 1
0.249847119632161 1
0.228362293670707 1
0.199929290025625 1
0.236629577870764 1
0.167488878739119 1
0.199965048444146 1
0.173024740412373 1
0.221295000117952 1
0.122742426848919 1
0.259667351079346 1
0.122092716280391 1
0.175458440251063 1
0.185938900344742 1
0.156724682109383 1
0.181312762475365 1
0.226346231292203 1
0.1988341611153 1
0.228871541463998 1
0.232777960953942 1
0.217135806003957 1
0.153086963105369 1
0.201768869703842 1
0.139608663008136 1
0.166651106960823 1
0.161194918275182 1
0.146338449887681 1
0.196209969673945 1
0.195725923953473 1
0.205308914108249 1
0.247157383537141 1
0.169193482314893 1
0.181360716535968 1
0.183045874006593 1
0.277257199035914 1
0.209332152669223 1
0.324137436604734 0
0.183904581113421 1
0.259379705491217 1
0.295235390431578 1
0.185258973339762 1
0.242163145785062 1
0.187765613473119 1
0.17009753502131 1
0.271775437685587 1
0.246753059196942 1
0.180598612547502 1
0.18671672834761 1
0.220812613991463 1
0.197321497704107 1
0.31464079174997 0
0.205129447070762 1
0.163788249066221 1
0.168345138761102 1
0.223388076587172 1
0.191327738660423 1
0.150532363834308 1
0.205379807103635 1
0.224999842815859 1
0.134628635914163 1
0.160737694485648 1
0.151761574302468 1
0.206786985619301 1
0.188007142334452 1
0.24166481921831 1
0.136423091284443 1
0.188123399086605 1
0.258877008931563 1
0.266470022174368 1
0.259780449625625 1
0.219210642001678 1
0.22657178614851 1
0.185265984213076 1
0.278974263321373 0
0.149488329217079 1
0.152455120727454 1
0.202292192419717 1
0.207023804739442 1
0.207736930016502 1
0.17329609308046 1
0.224331691935047 1
0.299909659721166 0
0.201585475640977 1
0.225534806579653 1
0.204911831413174 1
0.216489793202789 1
0.138560370585458 1
0.200906537921067 1
0.222540709409357 1
0.214283708015371 1
0.17680324235292 1
0.170990725736318 1
0.162681804760303 1
0.171639113068165 1
0.257967272915757 1
0.185454540730339 1
0.188753199716854 1
0.247924761483745 1
0.172399089812147 1
0.183013708678217 1
0.199709019481517 1
0.219964283444875 1
0.191777747569335 1
0.143463550162227 1
0.216596406524899 1
0.19784201887901 1
0.198262881850161 1
0.163030135259758 1
0.171112047862984 1
0.19967554027199 1
0.216172293066924 1
0.244018949956327 1
0.148901830371818 1
0.196683108401317 1
0.185497095836354 1
0.204706226331659 1
0.195487273015532 1
0.125693917715762 1
0.277793916140373 0
0.272812763455383 1
0.190787308952074 1
0.169330715573283 1
0.119344233080501 0
0.204056546883456 1
0.220814275569676 1
0.159475075240315 1
0.21847486831923 1
0.225423648467142 1
0.245563536234369 1
0.272708992863351 1
0.192547653774168 1
0.215074632889397 1
0.162501236576343 1
0.217668081185764 1
0.180417226899133 1
0.250822476348662 1
0.264859361095502 1
0.246265601315328 1
0.137476428864875 1
0.208082515316651 1
0.242941572954431 1
0.249500338642872 1
0.239743721142016 1
0.167528844839477 1
0.206526403745242 1
0.236140726340401 1
0.247943169309659 1
0.264307006288731 1
0.190035237898211 1
0.260776521741367 1
0.217824999366411 1
0.167915708154539 1
0.220314751539069 1
0.191303919744501 1
0.278265587053932 0
0.175664938857195 1
0.21037201125811 1
0.294890264199136 0
0.164834656011148 1
0.214407400660972 1
0.124691317046219 1
0.262859284319014 1
0.201703948351612 1
0.187546106139083 1
0.183748242288217 1
0.255175073175277 1
0.191264272327153 1
0.149956862745931 1
0.306295756152516 0
0.25741477023423 1
0.206646524169184 1
0.168603850516506 1
0.28805847276602 0
0.170970880456447 1
0.222162518447962 1
0.147403329858549 1
0.249229386891603 1
0.211881063082263 1
0.251853642103096 1
0.151082685131891 1
0.225246789325655 1
0.236864210876349 1
0.221020194021981 1
0.232060412726647 1
0.265893726340251 1
0.212584737271189 1
0.227273421530209 1
0.234745276020797 1
0.235189939402545 1
0.222699492814543 1
0.250327653759648 1
0.126295412129489 1
0.312196467818753 0
0.199770229473434 1
0.236967625248747 1
0.199598284621197 1
0.170019268325851 1
0.20499593113996 1
0.267828094134654 1
0.140463373102639 1
0.209986888799441 1
0.229756505856066 1
0.259197781675013 1
0.140974209426819 1
0.193483505507685 1
0.197956287811543 1
0.18526487793043 1
0.219733354319866 1
0.15204261035462 1
0.231406466912222 1
0.180306407134321 1
0.209245559019899 1
0.194329083557117 1
0.175241304894488 1
0.218310766730056 1
0.261438277407538 1
0.196583575697869 1
0.126838396411469 1
0.0769348347857206 0
0.14689950415897 1
0.127343773406214 1
0.235531687854813 1
0.230045977477624 1
0.216911990933416 1
0.148106992146342 1
0.184477167348881 1
0.0870413118282738 0
0.252352293019249 1
0.245658692816014 1
0.25657233451106 1
0.245996751193339 1
0.144255287525027 1
0.18960291765826 1
0.211544435627848 1
0.111563120909429 1
0.214933065196983 1
0.140801828766308 1
0.206947000674133 1
0.216241804543911 1
0.214386641231033 1
0.200182427273666 1
0.309378679599732 1
0.16453602582989 1
0.235387567185745 1
0.265065259316534 1
0.150193333291105 1
0.162544905640528 1
0.182434245835826 1
0.163696191526343 1
0.156107002688841 1
0.25272105925793 1
0.215088268756697 1
0.240347709713442 1
0.192263987294714 1
0.217891220923322 1
0.194432173990297 1
0.237832884006035 1
0.176248053268375 1
0.242823845140933 1
0.163109174988655 1
0.200838540937074 1
0.187390269584226 1
0.162272164504653 1
0.208711725633566 1
0.139152639209008 1
0.17805007801312 1
0.17387925711772 1
0.186751262355193 1
0.23355981577202 1
0.223773959804802 1
0.207145977349194 1
0.194632047432954 1
0.236556762018929 1
0.205477363550054 1
0.166239509718558 1
0.209968980370323 1
0.201314110872338 1
0.200183098810102 1
0.218515672642972 1
0.259706141585455 1
0.183575624135306 1
0.16792726402831 1
0.149431259291149 1
0.189547499132139 1
0.177903049246571 1
0.226862935912324 1
0.240890886800606 1
0.219466895220841 1
0.248026127302645 1
0.283971910412444 0
0.269252956786593 1
0.202541943244592 1
0.175531606408731 1
0.220331164306775 1
0.21000823578797 1
0.208515003961313 1
0.287219211766962 0
0.287154000510678 0
0.225273667227435 1
0.122334444163048 1
0.162670645222536 1
0.153799332361855 1
0.167465046335242 1
0.177012563000024 1
0.252029701857401 1
0.134304829447749 1
0.146142388317264 1
0.156995003322726 1
0.237207188240634 1
0.283322705875884 0
0.17716093438325 1
0.20189202968391 1
0.206569295344849 1
0.23896915859219 1
0.135226433283002 1
0.162161593321511 1
0.137645547026919 1
0.275226495692612 1
0.222397970101024 1
0.304594321837824 0
0.222838468084688 1
0.204059730570268 1
0.201141758637155 1
0.176446679921158 1
0.184432611785407 1
0.228807145703664 1
0.234220186137749 1
0.211040188650412 1
0.227131326662396 1
0.203830468554968 1
0.190091858755056 1
0.241531501661341 1
0.167364984822414 1
0.234043783932494 1
0.112496069035354 0
0.240073311497244 1
0.239125625130635 1
0.161783918083779 1
0.221230612182977 1
0.251816492097444 1
0.222917870655962 1
0.128345787833399 1
0.125276658913975 1
0.218060478657461 1
0.190639230487701 1
0.145808039618222 1
0.237997834825506 1
0.255471580563999 1
0.198304942972445 1
0.275361567735742 1
0.203091990421413 1
0.19861480286313 1
0.197828159490048 1
0.203728252543005 1
0.181754935626163 1
0.173148245962869 1
0.285737649200417 0
0.265931919612625 1
0.251525258625 1
0.172929829757749 1
0.0868459058754497 0
0.209867959252206 1
0.156712913316888 1
0.10664001595577 0
0.201562837503674 1
0.209541016488929 1
0.158163407577383 1
0.19778642525103 1
0.261878650347898 1
0.151594802084225 1
0.265135002884499 1
0.199391333925048 1
0.169205091982963 1
0.219442511498398 1
0.215459021847003 1
0.1874138856492 1
0.227109006295318 1
0.208848961939522 1
0.247124349564613 1
0.24167900599368 1
0.139938321484238 1
0.19154023352817 1
0.254182168158846 1
0.238127049881066 1
0.136147318501802 1
0.177881097590237 1
0.186124242537359 1
0.197135778172563 1
0.29774975076126 0
0.21246320220677 1
0.180016482435375 1
0.210448177820192 1
0.169095534375867 1
0.224858911005237 1
0.269055580854286 1
0.186139703100939 1
0.129430444097517 1
0.274873852609417 1
0.222358055455318 1
0.14349801297357 1
0.206841485182801 1
0.162602572391128 1
0.237141094081558 1
0.271644644241976 1
0.18625919298764 1
0.171388560645441 1
0.158855819569143 1
0.140704257939069 1
0.260740060166934 1
0.239551129300346 1
0.203337965280807 1
0.177575264723317 1
0.175376007228986 1
0.176941138694185 1
0.271218430834918 1
0.283754452453858 1
0.196803458485708 1
0.314588901063968 0
0.243776759546142 1
0.189721058054191 1
0.228210834331477 1
0.130610464464747 1
0.258883038218069 1
0.102944354213957 0
0.141065240989282 1
0.168251526304556 1
0.159498054434989 1
0.253097539977098 1
0.214440567178016 1
0.291548016266525 0
0.17766089564998 1
0.225243493595986 1
0.155883510740306 1
0.155061400598605 1
0.216774456807761 1
0.297130130110409 0
0.27834972932137 0
0.173427423575059 1
0.158409198000679 1
0.229784257787468 1
0.187587042971114 1
0.126600634665614 1
0.186021819021211 1
0.200299194719626 1
0.213078554838608 1
0.224981955660519 1
0.227334447875438 1
0.208190167598866 1
0.160579759042472 1
0.257942976459884 1
0.195559923679154 1
0.251005745577729 1
0.257358635956197 1
0.161314194481156 1
0.194499536969118 1
0.151084051882877 1
0.151806908579013 1
0.218846485545368 1
0.169576934906077 1
0.210792789044197 1
0.190616805838335 1
0.20860469190982 1
0.154213100262379 1
0.257359420350722 1
0.244146735187075 1
0.206923713651225 1
0.209407761464222 1
0.212689008950345 1
0.184641616799278 1
0.18435020034898 1
0.172125545517156 1
0.201687061135706 1
0.207932324360963 1
0.296965701395495 0
0.159932162088444 1
0.257489171006559 1
0.211790650927072 1
0.240087605365257 1
0.230876870868152 1
0.257099909902789 1
0.21480637875293 1
0.204632552888579 1
0.22437811800928 1
0.204108003780021 1
0.255063236856539 1
0.191834456551869 1
0.249172047175842 1
0.235497985146625 1
0.243011498677694 1
0.208894011573853 1
0.302424954378735 0
0.225667841666596 1
0.153540565001403 1
0.265279959864034 1
0.183352099271207 1
0.158427188853169 1
0.232357275854391 1
0.164733831063769 1
0.168262944335861 1
0.133673563233783 1
0.206895686959187 1
0.191957881553027 1
0.216356472184512 1
0.248372066441144 1
0.230538553264282 1
0.201276024754141 1
0.257474163085444 1
0.172874680689997 1
0.214886703159243 1
0.196767394359756 1
0.244533942293362 1
0.226217941151641 1
0.164437513976102 1
0.199838590138354 1
0.242058266548622 1
0.214818154622787 1
0.239016953930502 1
0.159674802667966 1
0.218133784373977 1
0.19565337519169 1
0.269451844538996 1
0.1973419014291 1
0.175763781078358 1
0.24951908692504 1
0.268471078170824 1
0.191456086331012 1
0.251062571223884 1
0.208986874273038 1
0.219588956666535 1
0.179520316794747 1
0.19044545428232 1
0.205299571509272 1
0.129314551961564 1
0.156060672408557 1
0.242431951085989 1
0.211110621514336 1
0.253111166479458 1
0.104309559117656 0
0.212923891498938 1
0.230717007341577 1
0.169651228441182 1
0.233356976550103 1
0.269301924341837 1
0.181851296802145 1
0.18427526085794 1
0.202773455158868 1
0.243158066641843 1
0.279077207878024 0
0.221746393512134 1
0.289952387434653 1
0.164104076890701 1
0.122531715234363 1
0.162792882834619 1
0.204881800575537 1
0.190836915406935 1
0.217667133211842 1
0.25636532236294 1
0.205248297408487 1
0.245729247980279 1
0.161480654818434 1
0.180002252695642 1
0.290099300151904 0
0.229192217541183 1
0.17544127200647 1
0.213719761771189 1
0.29373147472919 0
0.266012722212281 1
0.20161243538569 1
0.163304263446886 1
0.208829540284021 1
0.245154151854344 1
0.170394218258771 1
0.243971059606161 1
0.210202293017634 1
0.212377888254716 1
0.231849563690563 1
0.215030383185925 1
0.296017931171091 0
0.276199950052173 1
0.30383050169508 0
0.156538679108445 1
0.226512632688449 1
0.197907253612597 1
0.184541454863662 1
0.143993364834242 1
0.178346113548709 1
0.22551624732281 1
0.198219287919704 1
0.159582445434088 1
0.191325899666237 1
0.273226451540711 1
0.183109360271076 1
0.194800755860457 1
0.173344745057268 1
0.20011769398649 1
0.123285792125538 0
0.235385245446641 1
0.24410693310968 1
0.110205934260859 1
0.17994885331489 1
0.22437038934231 1
0.167018685454796 1
0.190004275525523 1
0.16266927388224 1
0.227766334740807 1
0.205154696250972 1
0.141382722458551 1
0.186949188290438 1
0.161728510233224 1
0.206606102136215 1
0.185461799031147 1
0.126541307707761 1
0.19588229198931 1
0.215966205973274 1
0.213519875216929 1
0.204568242568655 1
0.235943219095204 1
0.205321659315953 1
0.214014440539554 1
0.243171644299409 1
0.187850434450444 1
0.21411744046171 1
0.218175793251938 1
0.158095747370662 1
0.194286728154742 1
0.166274667208969 1
0.199818884315838 1
0.230441948598519 1
0.182348644787436 1
0.12560908522169 1
0.177515936047894 1
0.173969261628254 1
0.141271891588824 1
0.182059682489409 1
0.178562391318524 1
0.177389205133157 1
0.187860816800219 1
0.206679036195864 1
0.22246429541621 1
0.281873049466615 0
0.167092275771589 1
0.170110386527687 1
0.18261993514783 1
0.200812770612144 1
0.142839320146016 1
0.0590353309614312 0
0.220497202010924 1
0.25582545308361 1
0.267034855574421 1
0.264243690566651 1
0.194501103442611 1
0.193759734797013 1
0.16435062623477 1
0.179796901730475 1
0.213296955637536 1
0.175380946767929 1
0.1777988129633 1
0.169802505251379 1
0.221951699732831 1
0.228145313433262 1
0.204587419628943 1
0.210696692062271 1
0.151150147866705 1
0.134820146490743 1
0.153082959779509 1
0.257418781987615 1
0.263012274365089 1
0.203863672511897 1
0.230271414377391 1
0.263202431610988 1
0.250166063246098 1
0.25098149107808 1
0.177196765799894 1
0.22799678589789 1
0.138527415597835 1
0.192559621270655 1
0.144742778504183 1
0.229193581714039 1
0.212582925983148 1
0.182512604526774 1
0.141151950447656 1
0.258929596245433 1
0.147532058404056 1
0.215902593937437 1
0.203380426666793 1
0.236700850226657 1
0.169180660490592 1
0.297708644141871 0
0.184861221344891 1
0.238579078935823 1
0.184181666145209 1
0.136050029519832 1
0.180425974978481 1
0.192552266419568 1
0.184197165601407 1
0.148946602420634 1
0.201802994749413 1
0.207345443514071 1
0.277561648905392 1
0.176432815667502 1
0.198686662778729 1
0.306382511541661 0
0.176874660997108 1
0.183507325412128 1
0.213912175170002 1
0.237956818883527 1
0.21031348471767 1
0.195058821567521 1
0.213718046014154 1
0.179522592072739 1
0.257079062680734 1
0.251542123403844 1
0.243424755407565 1
0.167279784113905 1
0.25132652431258 1
0.308121559812381 0
0.237525337168076 1
0.151953831506979 1
0.176193822781776 1
0.238727874521633 1
0.192230801453551 1
0.219709560610854 1
0.0895062001569651 0
0.156992401075091 1
0.226377577010287 1
0.270822704380478 1
0.229231674123397 1
0.222556813823604 1
0.197621165784403 1
0.187854546651218 1
0.202829425500379 1
0.149541704333311 1
0.227371735217772 1
0.279641381380272 1
0.270581944438769 1
0.172382751908757 1
0.231681107918334 1
0.23872426939979 1
0.231656589693514 1
0.207272407431709 1
0.170712180393805 1
0.162719706374678 1
0.203906179701487 1
0.204074371827233 1
0.227992258408848 1
0.16688549430851 1
0.181183069804565 1
0.201136457055032 1
0.194384166825221 1
0.188995124679944 1
0.175537115570044 1
0.263468602151828 1
0.236453863116698 1
0.224224599270581 1
0.25843167653848 1
0.184830581656741 1
0.201776857474967 1
0.277353833691779 1
0.195498974397376 1
0.152067843798648 1
0.22197570597604 1
0.185876085423864 1
0.166829826149169 1
0.295639929147925 0
0.155979219709462 1
0.211972864497347 1
0.228749528062867 1
0.224817334203475 1
0.199974677196066 1
0.205051158966164 1
0.219344337956857 1
0.212353549482102 1
0.197643463030072 1
0.198096028425074 1
0.120284320510582 0
0.218990630081124 1
0.25881141071698 1
0.25274006602888 1
0.167725851230461 1
0.301446569878563 0
0.143647799736508 1
0.269704294915395 1
0.210454511302496 1
0.287325590747113 1
0.140421372419611 1
0.1710303019379 1
0.196526604887082 1
0.200961172014165 1
0.217233795427407 1
0.276459669738578 1
0.156360836606742 1
0.170709924377189 1
0.156082238610256 1
0.196953210651357 1
0.281579841361485 1
0.184383135846059 1
0.179749932451384 1
0.227838055646442 1
0.220922771388308 1
0.200967081306761 1
0.256232025576437 1
0.221235324380612 1
0.188050381911038 1
0.204196628513737 1
0.250884125140313 1
0.265916173201059 1
0.257910103673654 1
0.269990090342777 1
0.21685018181776 1
0.228673401285718 1
0.172406222284421 1
0.168461765767794 1
0.229297520102247 1
0.221549921579906 1
0.253287427790511 1
0.25087319234136 1
0.207706888005562 1
0.162752911455349 1
0.19873876157299 1
0.271141917989314 1
0.238863903737802 1
0.176562212776111 1
0.195584390423797 1
0.210046452963473 1
0.233706735139917 1
0.260737152892416 1
0.213150035864863 1
0.227216164240663 1
0.154952614013117 1
0.230284874774566 1
0.19718988975063 1
0.169308619179235 1
0.249953393797791 1
0.2747680929514 1
0.264771631674384 1
0.252917750058534 1
0.160414119555141 1
0.226185185904569 1
0.25238555036104 1
0.278490759533678 0
0.182401960885555 1
0.176681492944658 1
0.211244207210789 1
0.180199029180587 1
0.135428750571806 1
0.1654776327516 1
0.24573435949322 1
0.212239266126929 1
0.185032093676176 1
0.150220981508083 1
0.319097610279571 0
0.235538890896538 1
0.263533877050591 1
0.223316583204329 1
0.181615326158757 1
0.242448120883497 1
0.191413386306987 1
0.201860094485584 1
0.186562522936727 1
0.222820329031152 1
0.223502973630828 1
0.147172119172568 1
0.211916339669397 1
0.148117089455732 1
0.133756409021502 1
0.257629340852986 1
0.275275600790381 0
0.210815780287855 1
0.141300606681022 1
0.258826658862053 1
0.137247004830914 1
0.264812290847637 1
0.248032159740048 1
0.258054805802063 1
0.212163594075978 1
0.209271182570686 1
0.232988736225841 1
0.205609552013279 1
0.195658400010445 1
0.225991936241809 1
0.216354369220068 1
0.147330421840449 1
0.235825321311073 1
0.177051777008694 1
0.224865565922594 1
0.271694947547626 1
0.141120255553014 1
0.171528496795453 1
0.185660268358856 1
0.164313780785549 1
0.243062570005689 1
0.189255338163472 1
0.137075220108723 1
0.293907739246805 0
0.159369414114241 1
0.192800351157884 1
0.155638605618334 1
0.142772491969168 1
0.232994048954047 1
0.187592128221845 1
0.278857403938396 1
0.136929855542871 1
0.123721034256611 1
0.201416920288722 1
0.232221816526676 1
0.191823031708879 1
0.186514188739822 1
0.194680640012634 1
0.24687436147874 1
0.158387706990628 1
0.217557341645479 1
0.239256009142924 1
0.155800396294342 1
0.168238164339374 1
0.161202851040589 1
0.205494878239889 1
0.215813601777155 1
0.185608529411672 1
0.224049460395162 1
0.229477875455755 1
0.301322067875328 0
0.18914721789451 1
0.176007217409796 1
0.211611351579632 1
0.204792397044698 1
0.223682391338925 1
0.147031694907005 1
0.246623361767424 1
0.245673846900833 1
0.154926048571048 1
0.1214255947049 1
0.180501622788977 1
0.259776135288797 1
0.254445997159264 1
0.23953559374964 1
0.272954299323812 1
0.213123685603392 1
0.209149690721564 1
0.234719718642495 1
0.201132685993006 1
0.12825278976491 1
0.239545850838161 1
0.231924112610238 1
0.246066749293784 1
0.198485990306819 1
0.213099127119415 1
0.146649525589538 1
0.145984444422445 1
0.237504907781854 1
0.239303416158201 1
0.188818912681729 1
0.270298456484259 1
0.202341685983038 1
0.171355111184796 1
0.198138874376865 1
0.172224827798559 1
0.260929866467495 1
0.168807006400963 1
0.271289278772872 1
0.239087450000441 1
0.231795319089539 1
0.195189415768014 1
0.236076465312982 1
0.167304682013919 1
0.218065118864051 1
0.136874150822817 1
0.232802083270412 1
0.19994045163582 1
0.233142732768664 1
0.143619353853246 1
0.269246986278318 1
0.205459121004539 1
0.199096359269634 1
