# Supplementary material for: Bias caused by sampling error in meta-analysis with small sample sizes
Source: PLoS One. 2018 Sep 13;13(9):e0204056. doi: 10.1371/journal.pone.0204056 (PMC6136825; doi:10.1371/journal.pone.0204056)
Supplement: S7 File — (ZIP) [file pone.0204056.s007.zip › results N = 20 theta = 0.2 tau = 0 sz = 30-50.txt]

"dl.theta" "dl.cp"
0.209935581953951 1
0.232577242613702 1
0.210067661611741 1
0.185112867377894 1
0.274207536445034 0
0.255237954145184 1
0.156224254229297 1
0.1546624627911 1
0.267831083120606 1
0.176751975672037 1
0.222796498674868 1
0.199216484143961 1
0.207970695697993 1
0.217808734154297 1
0.210985284185989 1
0.253533590660807 1
0.221431520975217 1
0.17485626773706 1
0.170594221124122 1
0.178026202488487 1
0.183913024239791 1
0.280744092814109 0
0.208008656456806 1
0.195058161085097 1
0.150929909846228 1
0.198986875537976 1
0.230538715617417 1
0.217666424361736 1
0.259133401485456 1
0.181811874059209 1
0.21857131572241 1
0.197253912308322 1
0.245767002975015 1
0.201644933876923 1
0.227932334876667 1
0.176464068818268 1
0.260886497337628 1
0.164233149335696 1
0.183104913828791 1
0.25257234480549 1
0.192335696091374 1
0.159063847309852 1
0.191606248536298 1
0.179078319905259 1
0.202165103828325 1
0.185134717158145 1
0.161943415343445 1
0.128198273059981 0
0.232366206302967 1
0.221029206824404 1
0.175777637510494 1
0.257469991861545 1
0.28075703707737 0
0.180494430303804 1
0.191698972597159 1
0.216592160433663 1
0.233033211322866 1
0.170750691219886 1
0.232971848508148 1
0.237157919169411 1
0.231858656297315 1
0.201098205898034 1
0.245043348587181 1
0.17498594493871 1
0.198133657484415 1
0.278695534206287 0
0.242744616422656 1
0.191307451365017 1
0.208325210672061 1
0.155667541748668 1
0.188483351414661 1
0.251550857954858 1
0.246537413484854 1
0.18872379818756 1
0.244117269045845 1
0.22500522095481 1
0.264766054336299 1
0.216245266999051 1
0.16140364717031 1
0.24611874610564 1
0.176166210401931 1
0.181129096161497 1
0.136782056510042 0
0.142417673026696 1
0.196884870156464 1
0.20065224465189 1
0.222011536602298 1
0.190044720203715 1
0.171199124159603 1
0.241368828846113 1
0.201980774845527 1
0.186946643149674 1
0.194302472309679 1
0.224911132045217 1
0.174426972798227 1
0.20691754237255 1
0.182541897258934 1
0.216430023170881 1
0.224573980845783 1
0.261642652803338 1
0.123213704622257 0
0.273027305723316 0
0.226669814359541 1
0.199162036484704 1
0.210533034428035 1
0.197635807171023 1
0.220276331379592 1
0.171223888822106 1
0.20207463037878 1
0.256820578002165 1
0.160724676974839 1
0.241011070696458 1
0.184249880860476 1
0.158602658944533 1
0.168363180675814 1
0.28009783001787 0
0.184962529195921 1
0.262473888700988 1
0.205617095410476 1
0.113751558976917 0
0.206995023879498 1
0.142086924166008 1
0.301487784357479 0
0.129488891063893 0
0.17958158067423 1
0.263230981618102 1
0.172725607386151 1
0.161900827732394 1
0.145650739390747 1
0.230047284185613 1
0.226350677955064 1
0.195781299658545 1
0.13532186205758 1
0.150903659861678 1
0.201429016556562 1
0.274305991858492 1
0.214626983980589 1
0.135196192634415 0
0.163577122153373 1
0.152316010651343 1
0.222370476981623 1
0.175559578145336 1
0.27673299343494 0
0.22414576075496 1
0.174922070070944 1
0.224909390888124 1
0.209473920669891 1
0.213800610399221 1
0.242401099016351 1
0.192652087088352 1
0.178158290727399 1
0.164603049508089 1
0.105415556812732 0
0.242674742378014 1
0.207263613706226 1
0.205417026065821 1
0.229055321253249 1
0.190669940724483 1
0.234076741308143 1
0.223544939158328 1
0.235365679490991 1
0.184588508995087 1
0.175605334666191 1
0.235542556498743 1
0.174323877688694 1
0.198600267743842 1
0.224006251762687 1
0.204316752051129 1
0.237995085680497 1
0.186229388172486 1
0.231229721181193 1
0.21231223047982 1
0.272978079118898 1
0.178774575015187 1
0.228598594385098 1
0.231814636926553 1
0.19470074245284 1
0.144454803710594 1
0.255902218353572 1
0.218090640709119 1
0.201397393317046 1
0.212739215929013 1
0.183542306532794 1
0.196298229074907 1
0.184982924410539 1
0.195260326293753 1
0.237076653273537 1
0.186573068929867 1
0.25749862458776 1
0.245840747749522 1
0.224740013337773 1
0.180176306633482 1
0.194839456025767 1
0.195863155961083 1
0.240756624272325 1
0.190458364830503 1
0.128546353795676 0
0.22262039656978 1
0.232207383037995 1
0.248388120675875 1
0.219240433396272 1
0.222138648824779 1
0.180686419579406 1
0.217528447659419 1
0.245320144290897 1
0.257481065652311 1
0.161782996621714 1
0.188570368693701 1
0.156516001468311 1
0.119769233004787 0
0.185082575123011 1
0.254905563209158 1
0.225545110446885 1
0.23894336634828 1
0.244621382380424 1
0.219545058342267 1
0.233782240386385 1
0.196543102169979 1
0.1698545513196 1
0.274177293145571 0
0.20807928389975 1
0.233407664185816 1
0.207777842157683 1
0.204897159971732 1
0.195688049870813 1
0.236498524079905 1
0.189048012704836 1
0.140059049820403 1
0.222332938733958 1
0.224189736267624 1
0.21069160201473 1
0.157958880371285 1
0.178399696811142 1
0.19193787622636 1
0.122093651747136 0
0.170874857606356 1
0.149215221871788 1
0.138187376909727 1
0.181734749038586 1
0.222190831912586 1
0.217784303505434 1
0.214782148023478 1
0.232787723013374 1
0.229244245514574 1
0.1848092669431 1
0.193405373449406 1
0.205498253735627 1
0.168937153494555 1
0.14434858580561 1
0.178731935723427 1
0.203142268498131 1
0.261491271665232 1
0.199579062351276 1
0.217104978071501 1
0.230094305212575 1
0.232794458937717 1
0.248204204831423 1
0.220531557887815 1
0.203121835758537 1
0.202924817577973 1
0.17725506772184 1
0.212935842930456 1
0.153888198944728 1
0.167605027037096 1
0.189368010530923 1
0.218598789081098 1
0.224489413150799 1
0.201714436039013 1
0.242066674004195 1
0.221859597599225 1
0.17828239538003 1
0.186101435051303 1
0.238662371611498 1
0.233997763595495 1
0.204841155862269 1
0.210406020497919 1
0.249590376540506 1
0.204931855615896 1
0.241055323976084 1
0.208215271193083 1
0.166904120963183 1
0.220483537316932 1
0.176824266863902 1
0.19927302504733 1
0.221379887433877 1
0.198713965449361 1
0.17670268358528 1
0.168761696137946 1
0.209122234168917 1
0.202762635223554 1
0.169968246951712 1
0.189453477816688 1
0.22453672382159 1
0.261280003665208 0
0.211756256387553 1
0.188703867725378 1
0.230563970447144 1
0.232297926425564 1
0.193949519962633 1
0.141724261415034 1
0.191449428586676 1
0.240633708185655 1
0.182178328483643 1
0.143448457384268 1
0.185028062566903 1
0.221001101423688 1
0.176935208150268 1
0.220036587758764 1
0.184403731495156 1
0.187407957766239 1
0.198600929915058 1
0.188129506954899 1
0.219209934197752 1
0.186438678850786 1
0.273328983519926 0
0.23155460216997 1
0.240265038116097 1
0.199389055977719 1
0.176523550149917 1
0.174861912937447 1
0.194700742149933 1
0.190156018931901 1
0.216110335768873 1
0.206878645743429 1
0.223002935623842 1
0.178811220469222 1
0.153094590875737 1
0.227224263568106 1
0.199613596558936 1
0.205655271827651 1
0.0790898102873165 0
0.210395693541586 1
0.202615003556376 1
0.134886214048172 0
0.156873165948239 1
0.153639221248091 1
0.256185182263086 1
0.182280069491753 1
0.197555594133459 1
0.223483332895175 1
0.201236361715953 1
0.194523225535542 1
0.177021465695034 1
0.197076713185209 1
0.187252868668446 1
0.208801891504792 1
0.226803226955388 1
0.256519503917361 1
0.203030504609322 1
0.255902000952932 1
0.251666636318463 1
0.176808634707522 1
0.249183357262065 1
0.200210062892406 1
0.224559338230812 1
0.234016763881927 1
0.189048145872375 1
0.215081414597839 1
0.197394331933567 1
0.234752068599016 1
0.178592974597958 1
0.180309389946275 1
0.254533952088824 1
0.257996121682812 1
0.21993578342546 1
0.263828321864549 0
0.222916091412714 1
0.216642039087687 1
0.210627713548666 1
0.270124602931174 0
0.23564756433871 1
0.224276699097265 1
0.266050237282329 1
0.225480371017272 1
0.223185249249264 1
0.23694254962138 1
0.177080713174533 1
0.239190531513322 1
0.192299543840474 1
0.206152904428439 1
0.247843633442427 1
0.197945510021459 1
0.170279298257858 1
0.197162371648212 1
0.156949417719881 1
0.25381573559038 1
0.225398398556133 1
0.201001539083218 1
0.221731204626737 1
0.163331285598707 1
0.248730325095283 1
0.197029551801343 1
0.24082742507755 1
0.226773452302283 1
0.242655030213854 1
0.188686586322225 1
0.204631857934618 1
0.205462552618854 1
0.258926474927467 1
0.206976296169814 1
0.239435346250542 1
0.222270217902588 1
0.242874635507167 1
0.211031377024416 1
0.247840561956646 1
0.172449394678564 1
0.209865830023689 1
0.214255889092729 1
0.254802109040798 1
0.193919734402859 1
0.188708737938865 1
0.230953334499009 1
0.257166189685655 1
0.164822132813229 1
0.211131783652668 1
0.195037600315788 1
0.241587894667376 1
0.244346581677379 1
0.180924124273709 1
0.262464003233741 0
0.202999762154456 1
0.262897676651809 1
0.217914488111284 1
0.231861591539433 1
0.230030276853965 1
0.21989239542667 1
0.226538072038813 1
0.215231315500486 1
0.218278702209615 1
0.19852682556103 1
0.184043088977981 1
0.203679597936644 1
0.187316330035229 1
0.205067185845874 1
0.203986971997165 1
0.276198797537513 0
0.217177385456864 1
0.149444284605266 1
0.249250814145616 1
0.212491658603114 1
0.21088625016494 1
0.259775544229641 1
0.162462959947911 1
0.247177537795301 1
0.222626472561796 1
0.173904600802677 1
0.178905235179041 1
0.228921575261209 1
0.198370093644317 1
0.249919843093631 1
0.214835953025918 1
0.238272599537057 1
0.140573865345404 1
0.261773383422405 1
0.148189260797834 1
0.192617849979088 1
0.193356011752506 1
0.228111406338803 1
0.156694125634183 1
0.147962060795048 1
0.22656161940433 1
0.291515428516985 0
0.177369694676849 1
0.147107752362772 1
0.176604749880789 1
0.18633127420275 1
0.200452782702512 1
0.145657069613264 1
0.23408076146193 1
0.269483363596849 0
0.209203722166766 1
0.205759351841578 1
0.196451652098335 1
0.2377567295129 1
0.200194349112408 1
0.225204793835083 1
0.141380163954138 1
0.218707414377216 1
0.275925419544513 0
0.192037241270027 1
0.210631966381047 1
0.178822204811331 1
0.241848829940436 1
0.141003021573052 1
0.208429611098699 1
0.193109799637365 1
0.168826693868136 1
0.119858544372587 0
0.126313352621122 0
0.19317146613719 1
0.189154304049874 1
0.196916277048732 1
0.199245941132758 1
0.145647848787025 1
0.215353076452552 1
0.204859319878085 1
0.235163387180012 1
0.21619003464877 1
0.217002448219548 1
0.205313234284936 1
0.229616445369672 1
0.233880659953066 1
0.218326587156878 1
0.167425836862802 1
0.153006759282594 1
0.218060172336148 1
0.179607999867063 1
0.216504603964172 1
0.208208075577377 1
0.174613073479101 1
0.198893160663718 1
0.225836857740234 1
0.228039197816882 1
0.175049576907683 1
0.25408283982517 1
0.224708993155692 1
0.251734157076546 1
0.209560361859469 1
0.220242773073868 1
0.203292881868233 1
0.211798301385309 1
0.217730179571338 1
0.230224162690786 1
0.179194210022298 1
0.201853383265998 1
0.193507490730967 1
0.197739327572143 1
0.293058052497126 0
0.162978440822072 1
0.259669684303162 1
0.230881187041677 1
0.219066342831568 1
0.177087734602204 1
0.173397443251419 1
0.215953100054334 1
0.181886520895959 1
0.197558097355754 1
0.224022032593238 1
0.140577543070036 1
0.16577126298622 1
0.168271299038028 1
0.20461348434775 1
0.22092705096569 1
0.229049703990873 1
0.210053019694974 1
0.205737505338122 1
0.227903798042476 1
0.159915194512128 1
0.189010172673138 1
0.211535194189137 1
0.177037945022931 1
0.204081299565468 1
0.204711085965934 1
0.152955196128928 1
0.216259025379742 1
0.195790369016746 1
0.19878425481371 1
0.264532737614328 0
0.25514050440615 1
0.231523384460552 1
0.180182741494278 1
0.19546623878035 1
0.278528197744744 0
0.148155559348834 1
0.203388671130633 1
0.174348390823908 1
0.193054363755566 1
0.201779292616492 1
0.230372660589816 1
0.218435966210974 1
0.193496820267881 1
0.175036101912853 1
0.13740276909726 0
0.231987886814874 1
0.236441259043061 1
0.157322562118191 1
0.176645847570639 1
0.183175627599347 1
0.238435247132837 1
0.191645807133987 1
0.177066648226409 1
0.187632408236187 1
0.166526505070969 1
0.233503293440487 1
0.202572773642854 1
0.225983504714421 1
0.158642504453057 1
0.19648449930335 1
0.193179254404936 1
0.210503764595644 1
0.132956943937089 0
0.254808628037781 1
0.220311433274497 1
0.234065437194732 1
0.199324103043009 1
0.192676988885682 1
0.207156905859567 1
0.231684950694055 1
0.192397246005729 1
0.256303862284872 1
0.216667455659588 1
0.263596287670001 0
0.220034825290307 1
0.207648282005434 1
0.179358863749388 1
0.177488438818109 1
0.218656325050938 1
0.213813984726121 1
0.193212817759493 1
0.154811066423059 1
0.154428526453012 1
0.238746147211331 1
0.214139366265235 1
0.167828553203511 1
0.197700015423426 1
0.234017798486429 1
0.260872799313123 1
0.183715083679109 1
0.192029657389311 1
0.211595218139996 1
0.207246926799719 1
0.22415742487518 1
0.279532789792901 0
0.159817657790525 1
0.222076453831264 1
0.180763210136467 1
0.243435953952274 1
0.17230577636199 1
0.239337740208121 1
0.183292088922556 1
0.217331647621607 1
0.22782538853709 1
0.204804427488686 1
0.222490286181349 1
0.220354657997169 1
0.237516182207905 1
0.264214736369651 0
0.224334555808484 1
0.196982688660198 1
0.132854228301636 1
0.257151807404851 1
0.190552725751673 1
0.147331276993879 1
0.203665990794309 1
0.183101147380287 1
0.250178141709696 1
0.212914662271112 1
0.166984297553271 1
0.197464008089644 1
0.202349839793192 1
0.200911380654138 1
0.199411422337878 1
0.170241242739879 1
0.205795612420144 1
0.205608650095687 1
0.241749713310564 1
0.212833257100567 1
0.236680598883916 1
0.190762397953431 1
0.169609467645696 1
0.211714007436761 1
0.184742512253816 1
0.228441062311636 1
0.246122706410079 1
0.202601558085709 1
0.159040724209394 1
0.170184700479645 1
0.184298737191314 1
0.236962603873637 1
0.197714380017933 1
0.215820235133109 1
0.185205053069961 1
0.134241986615741 0
0.256053154729342 1
0.201176477095298 1
0.257069511855364 1
0.20882855998394 1
0.189768191020824 1
0.207898122150817 1
0.177704371430805 1
0.180521212946302 1
0.163435810883955 1
0.248642486023229 1
0.152517512618779 1
0.197373126027684 1
0.290785738950204 0
0.253895546159651 1
0.167611389739586 1
0.182153742660204 1
0.215140783766497 1
0.204501597534893 1
0.215566649125731 1
0.217570318934935 1
0.180928080536508 1
0.181865021070573 1
0.270035525571735 1
0.156584461617031 1
0.209560789823116 1
0.16310745460989 1
0.138811086945403 1
0.188121925113926 1
0.230031980058253 1
0.199637752373075 1
0.239194932531015 1
0.217856813902969 1
0.187292805056217 1
0.222765583738692 1
0.228289853513595 1
0.229217921641584 1
0.244274473924104 1
0.205047522034292 1
0.218986539719826 1
0.162220729163982 1
0.206223780702639 1
0.248288331276094 1
0.177513558935183 1
0.210660913414104 1
0.119180267338308 0
0.163261467138808 1
0.212870303976651 1
0.216734320361362 1
0.227484998131628 1
0.217051901009188 1
0.21800951991883 1
0.137701234235993 1
0.157827885002152 1
0.216819424452015 1
0.221021387849503 1
0.260964038376682 1
0.182662065430194 1
0.236667853294635 1
0.222184284831447 1
0.251963263208396 1
0.207854337011102 1
0.192006760496372 1
0.19607234200536 1
0.250739397870284 1
0.152625903721784 1
0.229790043361037 1
0.24013251845823 1
0.195481555017249 1
0.226408730811118 1
0.221770142655619 1
0.155112819843779 1
0.150510309448836 1
0.153584426096946 1
0.193098497603306 1
0.119935384261168 0
0.148290529150141 1
0.216111606405165 1
0.209203722176096 1
0.265829675128009 1
0.194882859764718 1
0.182621382845037 1
0.248552116686819 1
0.191854752439773 1
0.21304690144289 1
0.268092064809997 0
0.210412680597593 1
0.175247227538918 1
0.20009805921832 1
0.307677334310054 0
0.155450405604017 1
0.217761434262567 1
0.179619935581188 1
0.216211359704454 1
0.20182069735477 1
0.189609988353779 1
0.142087188412213 1
0.220961022190728 1
0.187785123147325 1
0.199034830147076 1
0.138806497550418 1
0.196629115407714 1
0.22950128480286 1
0.148689881553277 1
0.174137681739548 1
0.175961080461528 1
0.188080531395684 1
0.236600227417827 1
0.166562028396264 1
0.245068727414829 1
0.192379396461623 1
0.198980224580796 1
0.15967955409721 1
0.226099299993522 1
0.226757818193481 1
0.155344101238868 1
0.18136977945671 1
0.147122257345685 1
0.169160306431158 1
0.161566157834497 1
0.200137386828148 1
0.210620191367447 1
0.173701676917907 1
0.193703576322256 1
0.213024703504479 1
0.212356900204735 1
0.203112471995363 1
0.19663513601175 1
0.216323881474275 1
0.215032363922264 1
0.163692256866436 1
0.190400895476853 1
0.245711062513654 1
0.21460115525757 1
0.175895132962196 1
0.14451489492296 1
0.237506274554844 1
0.141608481722273 1
0.197008398511785 1
0.207389692605314 1
0.175120689106861 1
0.193152331918957 1
0.220575733230036 1
0.203722643572773 1
0.220234236678653 1
0.174867000131483 1
0.213967131915842 1
0.166636460743758 1
0.182706749767419 1
0.139756447461995 1
0.223896598100337 1
0.193773873781168 1
0.223647340264605 1
0.174150801156669 1
0.217535333801544 1
0.172634377946732 1
0.214466234151133 1
0.186886462519432 1
0.187627919918709 1
0.170603355913346 1
0.186480956058967 1
0.111268659062064 0
0.166221258449031 1
0.200564656663784 1
0.207394452323078 1
0.147112386252313 1
0.179665697868896 1
0.283272375863791 0
0.168176054141258 1
0.218472163932885 1
0.261869922528836 1
0.245758343965738 1
0.142246780430188 1
0.206550601934514 1
0.156291105546295 1
0.206046980976476 1
0.182357452670265 1
0.228993663946189 1
0.239073691294026 1
0.181101311983357 1
0.176894621937571 1
0.201147484485373 1
0.187599967572052 1
0.19847817816334 1
0.24295660891462 1
0.200163551917755 1
0.17582509415297 1
0.220014223202794 1
0.20139682417001 1
0.201316874436402 1
0.221124319391026 1
0.188148461713112 1
0.149156212241658 1
0.140086066243007 1
0.213146674580602 1
0.201194081899959 1
0.198782841482331 1
0.219606551872206 1
0.22648817516199 1
0.190256374457646 1
0.252448657686019 1
0.198871414516564 1
0.161510841585312 1
0.169823752498555 1
0.247154668004454 1
0.232891133924011 1
0.165041938438745 1
0.209366314126021 1
0.170512823832771 1
0.264034456424103 1
0.205015439400933 1
0.228090445954364 1
0.229806676962086 1
0.162714018465905 1
0.181022134265011 1
0.207190603313599 1
0.170123761981268 1
0.270505569088609 0
0.237442625057424 1
0.169830293559164 1
0.206168684543593 1
0.223059732057396 1
0.12434723742011 0
0.204677668252792 1
0.189730139164374 1
0.186287857081473 1
0.161404594864369 1
0.16480357690081 1
0.179424811873561 1
0.216127732551876 1
0.183901066571007 1
0.24688694202027 1
0.173796256805804 1
0.20581476616153 1
0.279177005202794 0
0.185680104816926 1
0.249732227143902 1
0.193895400684457 1
0.193287325995596 1
0.259850459384727 1
0.185553705515289 1
0.172641836669899 1
0.172754724898791 1
0.203730998993827 1
0.170922967187553 1
0.184840358882621 1
0.166732836000948 1
0.257607993119093 1
0.153794666114491 1
0.200340219655585 1
0.19675405457109 1
0.227514068000736 1
0.170880987680825 1
0.228297465571496 1
0.21453486240305 1
0.159966689793941 1
0.232020244718446 1
0.177193171046849 1
0.195855333653732 1
0.170135106481499 1
0.210003723402568 1
0.214208812479739 1
0.226770612253955 1
0.185847298979942 1
0.189848145474111 1
0.257824682009551 1
0.277390959855633 0
0.214626807817984 1
0.159176513096351 1
0.168266626581635 1
0.159289679504549 1
0.238793543607818 1
0.182438474269575 1
0.224035480287449 1
0.242625761485372 1
0.226988157559118 1
0.231108367861035 1
0.175716609940253 1
0.240717716776776 1
0.14927551964835 1
0.228126309211313 1
0.206375474100542 1
0.174996758987197 1
0.155368654671515 1
0.249158153467983 1
0.228392182870344 1
0.207404388348872 1
0.158394056243122 1
0.226784130392719 1
0.222009727173935 1
0.213960073900662 1
0.195735796436965 1
0.147053897843811 1
0.201870524932722 1
0.155133067627992 1
0.225918888800004 1
0.22374633863785 1
0.181722506439509 1
0.197057853097015 1
0.206662360825647 1
0.279350374628347 0
0.15873502871767 1
0.24404027840957 1
0.179563842740054 1
0.188035719964139 1
0.204493681179829 1
0.217187155926102 1
0.232096222716574 1
0.247870098351108 1
0.183939496863029 1
0.166676027211219 1
0.183394617430231 1
0.180328201042191 1
0.265142504611016 0
0.220572497263046 1
0.223814132281318 1
0.230744692700761 1
0.198800239229785 1
0.179827784118766 1
0.185633347737413 1
0.214223397062639 1
0.239581190622422 1
0.178749525804806 1
0.185976463965147 1
0.22009358953109 1
0.205174376286309 1
0.190710371508925 1
0.217712276979095 1
0.181547395124902 1
0.169828544927244 1
0.16494755112583 1
0.258311682080967 1
0.277107537522774 0
0.190391088045598 1
0.157697105767419 1
0.242278835423007 1
0.225533198980066 1
0.177700765879221 1
0.20044579795008 1
0.170287303925491 1
0.18796670719361 1
0.213445231781715 1
0.204946149066468 1
0.196648601677175 1
0.189042251085502 1
0.20699145548679 1
0.209127206864143 1
0.200062276656264 1
0.249872012724255 1
0.225563491668392 1
0.200491455009747 1
0.214614786132216 1
0.174844617645573 1
0.23797376228096 1
0.215323541588131 1
0.163705013118308 1
0.200224830747937 1
0.182545551788135 1
0.229842772305536 1
0.197957946905626 1
0.170504380103143 1
0.181855799986953 1
0.151985076626191 1
0.218191459630204 1
0.198152645904887 1
0.159292445518216 1
0.26535934683073 0
0.184456595632001 1
0.179969246607826 1
0.176987612834167 1
0.152795130522943 1
0.228097659284497 1
0.177144485802241 1
0.258086960856451 1
0.217756301419671 1
0.192971056938134 1
0.136840145558379 1
0.278073150746034 0
0.188072614056305 1
0.239084004178225 1
0.171490362416948 1
0.229517551794132 1
0.206189814058373 1
0.206933863492122 1
0.171958370747266 1
0.135473940397811 1
0.180538461813882 1
0.229029629275025 1
0.222468734458459 1
0.19048883680412 1
0.159419407189704 1
0.239519447537922 1
0.227278135974757 1
0.234481505728834 1
0.213087701390546 1
0.17112240882045 1
0.239186451649159 1
0.174357516328098 1
0.209651784757956 1
0.115380900622577 0
0.197910201295582 1
0.217354093528075 1
0.149751485811939 1
0.196145157246326 1
0.198173864209181 1
0.182423903858364 1
0.217780911435444 1
0.179986624294113 1
0.190114829325325 1
0.166031370410714 1
0.189129716153867 1
0.183230879540953 1
0.225513781764591 1
0.22568738855116 1
0.194265132702642 1
0.212547025485437 1
0.274219995376658 0
0.199539013576368 1
0.225296728779137 1
0.213151461337552 1
0.193812753609941 1
0.213574377575877 1
0.182547069158158 1
0.173961438729137 1
0.243444287329018 1
0.21881375605164 1
0.188949433778403 1
0.179998559902433 1
0.122200782620493 0
0.134279073128377 1
0.187249330374347 1
0.131384535686285 0
0.259988708148448 1
0.212809148526723 1
0.206319954394407 1
0.232897270881023 1
0.184266870014737 1
0.176989048220141 1
0.15121871114278 1
0.217789062337536 1
0.186632700980844 1
0.204439657831929 1
0.096625265034344 0
0.210657206527116 1
0.192713855693728 1
0.239855627830573 1
0.235050530657957 1
0.132647506534858 1
0.191789217008864 1
0.201805869386672 1
0.222995858868833 1
0.256403056705372 1
0.217945748808529 1
0.140553718663961 1
0.207338399158448 1
0.208507847614285 1
0.235889507796948 1
0.193582185698527 1
0.258265029729358 1
0.183034236807089 1
0.236473592856879 1
0.146798814779382 1
0.186294995041439 1
0.227471537482564 1
0.300478070276952 0
0.219252730564387 1
0.150228581755204 1
0.272688423775497 1
0.19390187881834 1
0.26835929729899 1
0.285011961317369 0
0.265015854071918 0
0.221730989194082 1
0.211094989759672 1
0.2840952543373 0
0.180408324268771 1
0.225112377221073 1
0.224189003300902 1
0.24727198207362 1
0.243946021525521 1
0.20594942188565 1
0.187942135613087 1
0.216537993105867 1
0.191267308410099 1
0.137714509023448 1
0.188235086927436 1
0.18736899792121 1
0.177673341523634 1
0.174966117907678 1
0.198132287464625 1
0.202119631506071 1
0.263078122816756 0
0.141497756990712 1
0.19299094883608 1
0.190670578760452 1
0.226747902370195 1
0.235180774132391 1
0.182370919083202 1
0.25703527948508 1
0.196446832002882 1
0.227333474224734 1
0.169963627029715 1
0.220550350643917 1
0.237627067850627 1
0.155024881558323 1
0.218594499999021 1
0.194638533908715 1
0.168621075144089 1
0.216241856352065 1
0.187099883151424 1
0.219533123207954 1
0.202383464938299 1
0.190699286037904 1
0.246688330354176 1
0.173514991219779 1
0.161054956628976 1
0.227381153842256 1
0.253990279167708 1
0.240472896805674 1
0.317939347913452 0
0.247328263677343 1
0.213220537592895 1
0.187530592977199 1
0.210734748160491 1
0.251089646507859 1
0.177214909126045 1
0.17112495972177 1
0.131161194809629 1
0.18541418335257 1
0.179428407474283 1
0.249318590022005 1
0.192445993620693 1
0.151627847760887 1
0.162932061676907 1
0.235930873705097 1
0.198669085712776 1
0.193087435021358 1
0.175745057131533 1
0.234221229923894 1
0.244775187276731 1
0.187929525571585 1
0.296432331103649 0
0.210225996421759 1
0.243170570597533 1
0.228406447543058 1
0.184868032020404 1
0.148282053132028 1
0.191433602272711 1
0.201225100452309 1
0.183153909986859 1
0.153590213317251 1
0.218664261626417 1
0.239704584334909 1
0.15656574741426 1
0.231432458340301 1
0.154857072808082 1
0.157398663936731 1
0.277092769044288 0
0.226408509053956 1
0.19551160985233 1
0.19739287212038 1
0.202910867260588 1
0.178591504989874 1
0.181576183382447 1
0.189547965711399 1
0.219490991946796 1
0.226946474547088 1
0.23082867364185 1
0.155631186982496 1
0.228713210028367 1
0.267691784893687 1
0.176204142470016 1
0.216180483834915 1
0.150629411880027 1
0.157278288661453 1
0.211114026767768 1
0.226765244624951 1
0.284543826014964 0
0.194180220645394 1
0.199362727135534 1
0.200599601149776 1
0.283725297552994 0
0.174491192949373 1
0.25295586695944 1
0.253459722525838 1
0.205574857674058 1
0.172702180534319 1
0.166047081252237 1
0.17746958111355 1
0.209969348486786 1
0.218914592862248 1
0.172280885898688 1
0.202303190432328 1
0.21815343434121 1
0.269956622261411 0
0.234297302310075 1
0.202442589513433 1
0.192337033892792 1
0.224526877655947 1
0.210121798261209 1
0.226779826325692 1
0.238772053660122 1
0.275367869578149 0
0.198750904446382 1
0.236427938166477 1
0.219122716367996 1
0.192252125472726 1
0.163798309619681 1
0.195735877168108 1
0.196761693366284 1
0.204225433400932 1
0.238744638247117 1
0.23108332284426 1
0.229028580520496 1
0.256901370262845 1
0.193572690534872 1
0.261183737965366 1
0.199121847696831 1
0.228801950159187 1
0.200973725153998 1
0.209236351970475 1
0.171786903785688 1
0.19428537880414 1
0.270202043400463 0
0.191494170445535 1
0.155183479685497 1
0.219777572021521 1
0.177437049594555 1
0.156585307497323 1
0.17438867764622 1
0.225841308249823 1
0.145294133122819 1
0.190405493828396 1
0.204352460587845 1
0.227185560869421 1
0.222309431401682 1
0.189394849870463 1
0.242321475868879 1
0.16104373739105 1
0.241584854467299 1
0.22395317435548 1
0.212512456317712 1
0.252237776621084 1
0.195134414541205 1
0.168508529045841 1
0.246774118159196 1
0.202169762500098 1
0.142706502020244 1
0.152477278000436 1
0.224776722668229 1
0.180679543569177 1
0.181213161921177 1
0.239894530299662 1
0.207918079582757 1
0.217306358673655 1
0.241972223398775 1
0.211961932693617 1
0.196915340524448 1
0.195246283258432 1
0.211137297233332 1
0.208490019578953 1
0.226127707279692 1
0.219148735407309 1
0.182724808848779 1
0.195826362089436 1
0.238090463510441 1
0.255235158656535 1
0.168283846802628 1
0.239475370767759 1
0.226245501388675 1
0.214753037139909 1
0.204679279435939 1
0.255259808576211 1
0.152439928626355 1
0.220894401959267 1
0.205679112595616 1
0.18267399614729 1
0.221327212314876 1
0.190761599669841 1
0.164367894966416 1
0.245788115616663 1
0.211160222193646 1
0.16279485288936 1
0.193079869657014 1
0.258551998120802 1
0.268931511938738 0
0.247639449181464 1
0.155177434009668 1
0.179880670688383 1
0.229825031155819 1
0.219177631234553 1
0.191115252221907 1
0.196189132270618 1
0.224803923155821 1
0.188091079054049 1
0.242683177047867 1
0.144451931101184 1
0.275054345693831 0
0.220140966163117 1
0.187380484570355 1
0.227923486338682 1
0.209890223735994 1
0.216814287439852 1
0.212248452653963 1
0.208489999621637 1
0.248458199392594 1
0.289054690016927 0
0.200565164396267 1
0.253930053287939 1
0.187979889491281 1
0.179620529827407 1
0.217611432081107 1
0.240785571647327 1
0.154675493072764 1
0.196743315377669 1
0.221260399966415 1
0.224016889626492 1
0.16907036983017 1
0.24534887854048 1
0.247068818601935 1
0.21854947168233 1
0.192478070763136 1
0.217066258438043 1
0.179788847465039 1
0.232366815225076 1
0.275279262398185 0
0.203859093723744 1
0.276964645899286 0
0.168712262537659 1
0.229625981685641 1
0.222420690686113 1
0.190728006657683 1
0.190536888067124 1
0.212511002311173 1
0.232626321990509 1
0.151571658014923 1
0.196988005937978 1
0.214943978392649 1
0.268996054128438 1
0.195161820338646 1
0.218023184218254 1
0.211470116006286 1
0.237810062022066 1
0.178894141148819 1
0.241468029612683 1
0.246629557950526 1
0.128750601434211 1
0.190916810205817 1
0.243750847088983 1
0.176536949916187 1
0.202451132303794 1
0.201226631965721 1
0.194069892203234 1
0.229951227896999 1
0.144898357257621 1
0.175669948617898 1
0.152491693981728 1
0.200000494727203 1
0.232919277891224 1
0.212874963209675 1
0.231994327625 1
0.220666941652335 1
0.158466480564086 1
0.171455758258734 1
0.164304369650124 1
0.265620188027289 0
0.223980783803005 1
0.168441121383312 1
0.2347199277467 1
0.247818422760132 1
0.190950167505523 1
0.249786700218638 1
0.234729375500382 1
0.157590204963421 1
0.264663710132065 0
0.174868200816128 1
0.181523966307039 1
0.154263268489166 1
0.197013443638343 1
0.201026120111533 1
0.217467897944168 1
0.170653357194576 1
0.170243424265477 1
0.169592806705641 1
0.205216654538595 1
0.186819328281016 1
0.154365520647392 1
0.174141443503744 1
0.213577528242066 1
0.157661878772636 1
0.186185523237473 1
0.205043987139292 1
0.188459892679712 1
0.215808366528405 1
0.202110356053293 1
0.166965096418424 1
0.241408830251048 1
0.14402531133938 1
0.22725844556421 1
0.203383921536775 1
0.235410623596086 1
0.222271808564333 1
0.134637075953509 0
0.222628978249025 1
0.157175103106381 1
0.182967167462049 1
0.220709075117801 1
0.250625534733772 1
0.197257810464822 1
0.238572364978765 1
0.22592379599183 1
0.267081452394053 1
0.219783861498834 1
0.208292613856092 1
0.21139442938326 1
0.222384568836389 1
0.171865114446026 1
0.236812889413167 1
0.190593191874332 1
0.154853578953488 1
0.151050414374191 1
0.19626805815878 1
0.233267442245535 1
0.2240703012572 1
0.280305410135539 0
0.227365296404942 1
0.192106630061391 1
0.209025195991339 1
0.255786322165366 1
0.160770280774691 1
0.207579243709497 1
0.130936601337745 0
0.206945555367202 1
0.214158731824628 1
0.241617806803314 1
0.177754278708395 1
0.230441113068901 1
0.240074746300233 1
0.219632058180193 1
0.172863391729697 1
0.219160517438922 1
0.220210580989006 1
0.232981267198524 1
0.218520158927029 1
0.177549872988689 1
0.24349795334867 1
0.230094513809161 1
0.231754390547856 1
0.171978747487025 1
0.154416259059753 1
0.204928284027032 1
0.218158817974665 1
0.250576705599852 1
0.190998816861486 1
0.265301053282061 1
0.207466851487522 1
0.207622488325891 1
0.199036485321636 1
0.246480525047491 1
0.185991043544368 1
0.223822176589343 1
0.217484303156766 1
0.221996212126016 1
0.201803013303535 1
0.204027794289039 1
0.201313884774148 1
0.195725839578697 1
0.225960192108649 1
0.160557099346514 1
0.23892058941943 1
0.209093911121321 1
0.198684598729824 1
0.24474656606706 1
0.202041979838072 1
0.198389678447802 1
0.20911915974101 1
0.181517557161251 1
0.192275537640247 1
0.190725684146966 1
0.196837427640439 1
0.171564536110337 1
0.221641475807128 1
0.234501852109676 1
0.203475575574335 1
0.224232701154031 1
0.252848067766787 1
0.185523284454333 1
0.245490425589689 1
0.224486635040203 1
0.238164232819995 1
0.229507822763273 1
0.219233484751689 1
0.307819696428408 0
0.142605128992284 1
0.213746738417143 1
0.234319335363426 1
0.173895018091318 1
0.215179037401135 1
0.242045497269923 1
0.237718782188758 1
0.210080805025863 1
0.206495133836793 1
0.201377085242277 1
0.207152138151208 1
0.275449922520451 0
0.191198996847987 1
0.244436228053544 1
0.284569543157814 0
0.257965395337111 1
0.276943693407297 0
0.225687200076183 1
0.256760322245939 1
0.250199715762544 1
0.198166915060637 1
0.1807049899706 1
0.207106152375869 1
0.21246671132933 1
0.184879978117336 1
0.251229690148301 1
0.198967942804792 1
0.213660523217038 1
0.203586823077724 1
0.191973013955832 1
0.213314565113708 1
0.209451360038183 1
0.216974464746035 1
0.177383862535229 1
0.203171999493091 1
0.192056671493896 1
0.189566817097313 1
0.150274970767533 1
0.214191477929579 1
0.211107637839347 1
0.213027782970627 1
0.177561151293898 1
0.183386759658932 1
0.232043008339233 1
0.241123509623406 1
0.186387986249817 1
0.223129853846411 1
0.203810853343198 1
0.217779871532425 1
0.197295643297358 1
0.240140142749031 1
0.171105121866643 1
0.211367225864477 1
0.185589425588387 1
0.210223831626952 1
0.243961622949703 1
0.192491636469874 1
0.198169659730353 1
0.157349684007529 1
0.260997706646554 1
0.17487138348419 1
0.25254928006447 1
0.22377308212797 1
0.22530202947996 1
0.214578652484107 1
0.218122055347411 1
0.196010307082481 1
0.218309609106556 1
0.249965232521242 1
0.225780649860922 1
0.100288481111179 0
0.177663415801288 1
0.231030594560625 1
0.216916275831394 1
0.264988177628171 1
0.135985367699121 1
0.153211339097493 1
0.171882365562634 1
0.281547585505158 0
0.226372597567283 1
0.161292651314518 1
0.182846880614709 1
0.175183075871629 1
0.15810104549759 1
0.248876568418247 1
0.217712529177746 1
0.232495876478863 1
0.224149575651179 1
0.253971815759404 1
0.219522832286647 1
0.151457128136088 1
0.168101734090612 1
0.202743658871817 1
0.207233968290263 1
0.234062956101383 1
0.187441443817049 1
0.189292191822803 1
0.168830989875122 1
0.246757726637024 1
0.161460707344625 1
0.212043861070741 1
0.184992951171494 1
0.236985100620172 1
0.230749672883358 1
0.193381437392456 1
0.174494236143481 1
0.234698153551307 1
0.245745222286692 1
0.176929485451634 1
0.188809183955198 1
0.162154957793836 1
0.257856649440089 1
0.220773140770259 1
0.221813141311451 1
0.159207173300906 1
0.19075780501562 1
0.17652021253265 1
0.209484369107478 1
0.186733778000411 1
0.19056093935751 1
0.185239131765748 1
0.24167467438114 1
0.136500504524977 1
0.227892911194782 1
0.262803129292328 1
0.206581018517708 1
0.221915524224364 1
0.182631695618553 1
0.202478299771671 1
0.235891839899089 1
0.209203226756593 1
0.212348938488661 1
0.199899734136915 1
0.222095175194702 1
0.228453892014842 1
0.198512136378207 1
0.196954048795637 1
0.250772149081083 1
0.208139952196487 1
0.186501579506749 1
0.259236507042523 1
0.236193794696239 1
0.177349461813858 1
0.23482691210197 1
0.145804045003865 1
0.237345944232661 1
0.205512922583733 1
0.200486050439951 1
0.209375071282365 1
0.202715959649083 1
0.197301771194227 1
0.153593277404265 1
0.215185532428758 1
0.178286220519294 1
0.187798539394766 1
0.211405355049912 1
0.224627880866524 1
0.183039274151624 1
0.252078238682684 1
0.193316904223471 1
0.17106250759097 1
0.185573158497045 1
0.246017500407431 1
0.199731293961685 1
0.232117509983064 1
0.174244932026862 1
0.251697031814825 1
0.157641549801367 1
0.19927586058471 1
0.27693545448934 0
0.208972850092831 1
0.171343569150245 1
0.204118456328822 1
0.192020157294688 1
0.206185964737556 1
0.179734769114777 1
0.19028717415893 1
0.189501385655908 1
0.203389032302103 1
0.240365755133312 1
0.172916252886194 1
0.220111652413455 1
0.189262233578846 1
0.276219834749184 0
0.229853990062021 1
0.158747446139448 1
0.223434202857488 1
0.21654470257438 1
0.210321389326129 1
0.232795559108775 1
0.165719405316466 1
0.266165778333283 1
0.178627691858388 1
0.215335656407978 1
0.217125903996635 1
0.239141155856821 1
0.217741896205356 1
0.183736405745609 1
0.162221643893115 1
0.224123213091768 1
0.266282165138505 0
0.249844968212592 1
0.193424667674966 1
0.128121578731544 0
0.162509555108513 1
0.166340066618396 1
0.193030486112893 1
0.263860769555699 0
0.207925858327269 1
0.163287351671407 1
0.234270546896075 1
0.178906610612401 1
0.183202472906126 1
0.191668419940582 1
0.244501519169023 1
0.207852758524311 1
0.233688704756205 1
0.188359180804383 1
0.181859540570202 1
0.140340300655447 1
0.217498769671338 1
0.25489828420442 1
0.233076030861357 1
0.211008584802392 1
0.155913013927422 1
0.205077780646687 1
0.190208031249144 1
0.194355072503901 1
0.201257613429148 1
0.161819234929425 1
0.227523516009181 1
0.180081938568438 1
0.234707420740794 1
0.162751244415634 1
0.217849400097664 1
0.167443923092747 1
0.20889405874686 1
0.179088742685264 1
0.175663331588372 1
0.172952590751443 1
0.184553361450211 1
0.25059186891113 1
0.203235374886377 1
0.156289681996643 1
0.222717381671065 1
0.266404751374734 0
0.227972729467526 1
0.229044938960597 1
0.22682622109952 1
0.243353022880233 1
0.170823723609945 1
0.205353677010883 1
0.260614088101824 0
0.182480401342051 1
0.150351088109756 1
0.186538777432097 1
0.17261404189103 1
0.153218018801118 1
0.213560636221934 1
0.196579987822232 1
0.273272038316171 0
0.212091160889935 1
0.178944710725064 1
0.261439350076645 1
0.222372757888808 1
0.220012458132606 1
0.228197039367975 1
0.269806447392344 0
0.170287099367954 1
0.176116457037064 1
0.218179525062576 1
0.168808567760017 1
0.1928540111616 1
0.234191383844921 1
0.144848516000956 1
0.161451085599535 1
0.152617282351914 1
0.207850196953525 1
0.180439057295564 1
0.161600505401415 1
0.18160510732359 1
0.235207238591207 1
0.209207165120728 1
0.202908561570913 1
0.173516546317154 1
0.162260998100586 1
0.220430119789059 1
0.226414488425169 1
0.242098862771979 1
0.220446288654756 1
0.174982508813856 1
0.236012713924691 1
0.23555844135414 1
0.217786300061343 1
0.19891190899865 1
0.215945722637384 1
0.201656306976352 1
0.148144458132601 1
0.175756037931952 1
0.186041658389322 1
0.14459322760211 1
0.22223840959223 1
0.182972857740861 1
0.210898651196579 1
0.226511870662432 1
0.205006009521588 1
0.224446197268422 1
0.202485655186379 1
0.183768064138891 1
0.202351123235672 1
0.194682934144357 1
0.201120337006456 1
0.226168394749486 1
0.218259183824139 1
0.136323153722551 1
0.182332596823434 1
0.189343452717486 1
0.280884049801063 0
0.212204812228136 1
0.181633128552403 1
0.219840024141907 1
0.192873935250167 1
0.187836815333007 1
0.190545220268605 1
0.221212867169131 1
0.218857033360996 1
0.203185298806853 1
0.168248063162794 1
0.211298987485959 1
0.181205274284083 1
0.167324135665308 1
0.21759336772003 1
0.280808112953772 0
0.218925309748587 1
0.202912398813943 1
0.226816060166334 1
0.184013366659228 1
0.198705645572976 1
0.229130787970678 1
0.18923248382803 1
0.101423150800465 0
0.163364920290468 1
0.208941564620234 1
0.140097249863528 1
0.175767823259211 1
0.164065397575321 1
0.220153778639568 1
0.231689471220685 1
0.16261053839596 1
0.134202395076357 1
0.195919137208723 1
0.231228791628126 1
0.212643727835978 1
0.199560867653624 1
0.183080078625595 1
0.231147754462242 1
0.248281325093145 1
0.215033020269624 1
0.231540999001498 1
0.274847080560692 0
0.233448562286294 1
0.233617843427408 1
0.20237799856695 1
0.160369808676794 1
0.26348594340022 0
0.261996039452653 1
0.165489354129308 1
0.18831065048555 1
0.194339301420514 1
0.244803418566799 1
0.291584416439605 0
0.184276387526459 1
0.212191925446546 1
0.184378620460954 1
0.163295642196475 1
0.22777565479017 1
0.186048140681418 1
0.190544330566814 1
0.178302224492807 1
0.197155256217761 1
0.183913508022558 1
0.21489072924655 1
0.240615827845389 1
0.180932650725944 1
0.206438860826481 1
0.218199270306593 1
0.145747670501309 1
0.24081546334875 1
0.207158809795176 1
0.230352676228427 1
0.206026045740904 1
0.236282427091193 1
0.154292993427985 1
0.17972402444285 1
0.257991189086717 1
0.294877535911308 0
0.211755464750327 1
0.192128173950158 1
0.224729921230303 1
0.273564982814098 1
0.252030803207103 1
0.202236503758709 1
0.235806030923062 1
0.171044607290799 1
0.209086766749441 1
0.143382467945839 1
0.176948575853288 1
0.174957663627163 1
0.163018195052788 1
0.232688886777908 1
0.18688830331382 1
0.195084575870602 1
0.16490433896297 1
0.211544050383124 1
0.22865997734278 1
0.238755529710884 1
0.154089924701558 1
0.224733618491775 1
0.2286548656443 1
0.188371901499317 1
0.157084832134075 1
0.20761144525688 1
0.224894419311122 1
0.226693818485465 1
0.164318475128694 1
0.236931225730003 1
0.230454084260668 1
0.2325595258826 1
0.267701770596728 0
0.182401226395278 1
0.262231293944876 1
0.22067291190048 1
0.212035434139816 1
0.173895614860948 1
0.165412230662218 1
0.186546071461015 1
0.245482772387826 1
0.1595810102165 1
0.235660329059747 1
0.257620600985058 1
0.204098384965986 1
0.183817439108878 1
0.251525051979609 1
0.161198080458714 1
0.208417782772734 1
0.196857024352967 1
0.207680551016128 1
0.22392744393055 1
0.250812756361982 1
0.206502117356617 1
0.202970063073286 1
0.238541135270688 1
0.212403042613607 1
0.258802097153086 1
0.237887871581222 1
0.207531049503626 1
0.214842079787955 1
0.239565814431953 1
0.202317412701026 1
0.195540019696589 1
0.181508563781016 1
0.238755412525327 1
0.322667031533478 0
0.185737167544406 1
0.204942551210291 1
0.169992147567335 1
0.200277719485483 1
0.186413265554133 1
0.30031862029195 0
0.191806398350442 1
0.181892178532653 1
0.166128623289534 1
0.201025880063768 1
0.204081027730108 1
0.20418069950989 1
0.219217419657777 1
0.287134730161078 0
0.219096161078915 1
0.187423521404369 1
0.139522871025757 1
0.225844386810257 1
0.178998434244998 1
0.263351794693298 1
0.153212002839791 1
0.232467490884386 1
0.207236829800565 1
0.154549905614375 1
0.217485777408233 1
0.129821904244385 0
0.155922891883788 1
0.212215905617472 1
0.238918373266343 1
0.247831375835636 1
0.202877215317538 1
0.155482498555961 1
0.222178952510353 1
0.245968985644063 1
0.173094787839953 1
0.150469743683167 1
0.212752060332928 1
0.190573954754624 1
0.178294469338131 1
0.25216696655832 1
0.25469811881958 1
0.180596828490854 1
0.208827824050246 1
0.223858546252856 1
0.218058414240931 1
0.181714546662778 1
0.221813448688227 1
0.191238247706682 1
0.232251027256216 1
0.218020539752341 1
0.234741804124617 1
0.247182084369783 1
0.227037684235113 1
0.23241573829183 1
0.187658368754625 1
0.229300645482866 1
0.206870287440241 1
0.212392655041373 1
0.220343936471081 1
0.187421550828327 1
0.295531539174954 0
0.220265169638746 1
0.220283511804685 1
0.219791163193719 1
0.208015678899045 1
0.185752499990108 1
0.236586348059216 1
0.275388078805957 0
0.261902720047626 1
0.300036142851422 0
0.169531216746404 1
0.193330287176037 1
0.195344082514465 1
0.215058156315023 1
0.177814494713704 1
0.198481035140944 1
0.229956828138995 1
0.219489959412883 1
0.230575175715347 1
0.232894652180079 1
0.246045011039643 1
0.213886298536367 1
0.16276089645827 1
0.201347025889492 1
0.190884443194484 1
0.215822547565089 1
0.148512750042217 1
0.189965453426379 1
0.216718169204025 1
0.204128737452524 1
0.242509160944395 1
0.250749794154053 1
0.21230004363425 1
0.186414079373651 1
0.187583114634557 1
0.21317961849697 1
0.184993719925622 1
0.215362446899615 1
0.200568900099019 1
0.210840696846407 1
0.233834272677396 1
0.207631246894053 1
0.123965335424286 0
0.215372014480658 1
0.240736385330507 1
0.238327840220667 1
0.232535218740804 1
0.30334587387966 0
0.171738175709754 1
0.121333748455919 0
0.198183762741926 1
0.260174231442127 1
0.226218731811813 1
0.212799233135107 1
0.210442634596259 1
0.202847778457187 1
0.218917697216763 1
0.164955099116764 1
0.194096931739776 1
0.253027834045442 1
0.168001289565725 1
0.158492175246407 1
0.274450428544419 0
0.191838619343295 1
0.210195680721836 1
0.216186145524001 1
0.146298627204275 1
0.21055022336734 1
0.118074044255898 0
0.149032072070154 1
0.0956153180936432 0
0.238541308413305 1
0.195462787490053 1
0.176422717109026 1
0.19795532801578 1
0.149956495155362 1
0.216174394721738 1
0.14339969761637 1
0.170629482267828 1
0.196850012144751 1
0.213076976607009 1
0.21630604045898 1
0.186270427621111 1
0.190586256049076 1
0.199424111395468 1
0.227386001937017 1
0.155452261176214 1
0.264853082815559 0
0.206644385996537 1
0.205394555108255 1
0.18077278176329 1
0.207853065858113 1
0.219531425490747 1
0.161171668178134 1
0.219881887527225 1
0.18689870383965 1
0.241966346571182 1
0.193824211737107 1
0.209378743928339 1
0.231890888199463 1
0.148241912046163 1
0.182690924118257 1
0.268289041559161 1
0.159100850827004 1
0.151415515893362 1
0.164864700144539 1
0.209139046044718 1
0.233699299787021 1
0.192701715993449 1
0.163931183134035 1
0.201121524019291 1
0.284524039681767 0
0.251376262045095 1
0.134431749262533 0
0.250206448670947 1
0.235276775239336 1
0.250201431107202 1
0.227869094002737 1
0.179956891212826 1
0.200434329022989 1
0.235417874052489 1
0.178855204381477 1
0.212925202164386 1
0.193067397945925 1
0.19314153586508 1
0.16598768072677 1
0.100704070630482 0
0.224540680091945 1
0.157486181873173 1
0.212830382551607 1
0.227976109449614 1
0.228790195881163 1
0.236893936827453 1
0.232838887436934 1
0.227107730088927 1
0.221412458970758 1
0.221829157781496 1
0.166301388472549 1
0.205428207640285 1
0.227493092600241 1
0.152566955066294 1
0.171152888049384 1
0.183085407022635 1
0.238026393343494 1
0.200863329557489 1
0.255644014424437 1
0.162903587311672 1
0.206026517302392 1
0.202817342668062 1
0.276143036725634 0
0.204593889712912 1
0.209468162461366 1
0.239133646471377 1
0.132034819333005 1
0.229571232941405 1
0.198304801383708 1
0.129879821740247 0
0.283477652342234 0
0.158751732236644 1
0.231708097225924 1
0.199068198424867 1
0.192939876270114 1
0.200600658452404 1
0.217172304973046 1
0.163810837249504 1
0.153093378939216 1
0.170021070722504 1
0.152480882827163 1
0.134220042979712 1
0.14198492685667 1
0.207753165049008 1
0.195034389924203 1
0.168982185040987 1
0.251418954356427 1
0.180012419260548 1
0.183685969011762 1
0.200974489044014 1
0.271312189127373 0
0.234719711870463 1
0.122328955652098 0
0.232935988628494 1
0.179556270093623 1
0.186509709492744 1
0.206010399231258 1
0.171648402095392 1
0.186476065237855 1
0.178748872985517 1
0.260871852962657 1
0.237706792602876 1
0.186457402333786 1
0.247774369136462 1
0.20702457025581 1
0.184955401938684 1
0.234627741549206 1
0.26386753822773 1
0.168721709609844 1
0.182408913622244 1
0.203935761145777 1
0.210061815098145 1
0.158559096513403 1
0.190165395709975 1
0.179050247373738 1
0.210947480457021 1
0.20484686192043 1
0.19764679702017 1
0.148641254099859 1
0.155780059097142 1
0.182981531605144 1
0.156673027837747 1
0.230636150695254 1
0.220839067877615 1
0.224943685336065 1
0.248565269098325 1
0.151432264753185 1
0.162782704340624 1
0.191390366477524 1
0.239250791929776 1
0.201594608786368 1
0.254842839813256 1
0.175669523526134 1
0.195625517360609 1
0.276956813456576 0
0.2163609502369 1
0.24665055736351 1
0.185270320915585 1
0.214976403781313 1
0.221909894191663 1
0.174307743373772 1
0.151937531200653 1
0.202571765840109 1
0.206310475956924 1
0.234053294544641 1
0.199363090626216 1
0.181936304479929 1
0.16227618516304 1
0.168805532291834 1
0.233116709151875 1
0.230514075988269 1
0.227065131923956 1
0.190622174035975 1
0.215366993861709 1
0.248995486654524 1
0.214538794809857 1
0.117694942160555 0
0.225629337376298 1
0.23768546280374 1
0.116751762444276 0
0.286801449218736 0
0.236798105803389 1
0.198816014304715 1
0.26795786927737 0
0.211451880588669 1
0.196431686373253 1
0.198609409816005 1
0.261311801005263 1
0.175332931531757 1
0.216765902695381 1
0.223870771419271 1
0.214731688135055 1
0.228285256830587 1
0.207283370894804 1
0.234100353609758 1
0.242707576307392 1
0.164463071961797 1
0.169617984107412 1
0.269279049195849 0
0.184105269147074 1
0.252024337062515 1
0.214668156797252 1
0.189386488944855 1
0.151752128988371 1
0.2269050863612 1
0.20332799170028 1
0.127284650073399 0
0.246114389047826 1
0.20117157729072 1
0.226738930186216 1
0.260445760163419 1
0.264385865464346 0
0.211675875678641 1
0.208494858626794 1
0.191959495063678 1
0.176850166328438 1
0.204846120619786 1
0.155580166258967 1
0.201476032137988 1
0.231956629546774 1
0.171923309479207 1
0.235717618678977 1
0.242628116849304 1
0.185972978239646 1
0.155235175507053 1
0.200411534454659 1
0.253714902797832 1
0.18496889783091 1
0.272568089594349 1
0.215621759751888 1
0.226799705482835 1
0.284251121608229 0
0.271736758528464 1
0.20911325724321 1
0.244219533236838 1
0.243743360965425 1
0.200597217111466 1
0.226571460064891 1
0.151282783066461 1
0.22932479928871 1
0.205331976967868 1
0.151109004139297 1
0.247239718993421 1
0.16763094553482 1
0.174619093284228 1
0.250710148879865 1
0.254925676617865 1
0.190688192436161 1
0.215968377114379 1
0.156428641260004 1
0.245287265008677 1
0.199243429059589 1
0.17886038349105 1
0.183489486058571 1
0.178696079035296 1
0.16670431133001 1
0.209688002619251 1
0.184807312535164 1
0.235126356226058 1
0.124676472847867 0
0.168239054354416 1
0.174862874302405 1
0.17900464713207 1
0.262773347331162 1
0.14208320663112 1
0.190876463883797 1
0.201375746180595 1
0.161582061099691 1
0.173263517664438 1
0.175421749487683 1
0.241428033870444 1
0.238316661046162 1
0.201160856366099 1
0.210074938435494 1
0.239871189411151 1
0.188146758544667 1
0.254281654894551 1
0.196378571373863 1
0.228499554045257 1
0.146028222353053 1
0.297976026331936 0
0.215721965733369 1
0.188275937985966 1
0.194350930135601 1
0.193079144139622 1
0.220650857643221 1
0.167199180830729 1
0.197739776695062 1
0.23847915534947 1
0.257846231080553 1
0.154724656708468 1
0.223973958088192 1
0.238344607725812 1
0.264862162288087 0
0.242966594432651 1
0.196821058214625 1
0.227745069789766 1
0.202203822992907 1
0.236463480153239 1
0.165601085936162 1
0.193388991915839 1
0.14156542568319 1
0.221406108843108 1
0.228449223332589 1
0.203325556061692 1
0.128984607149184 1
0.17059758265134 1
0.182411045414518 1
0.225269434842521 1
0.225578192259885 1
0.198665047607968 1
0.13500515026021 1
0.244093857296925 1
0.207615871241006 1
0.169880465317652 1
0.247913233574624 1
0.139562187554652 1
0.141020463807937 1
0.180540264226621 1
0.128799297163539 1
0.199462178693763 1
0.235911881575056 1
0.2639521328516 0
0.248745449681732 1
0.186957639324577 1
0.327727091571066 0
0.23468607546537 1
0.260832382544155 1
0.271992949470368 1
0.238413086955613 1
0.235479862138757 1
0.241401553409878 1
0.155949820627087 1
0.220406772084507 1
0.17056790920836 1
0.20016502718791 1
0.184173735540778 1
0.206493337775503 1
0.231012753628025 1
0.296948959056351 0
0.201407686785278 1
0.246990211118048 1
0.224442370475032 1
0.232459748550966 1
0.211757096119036 1
0.202621279121219 1
0.179062821697089 1
0.22623729323879 1
0.199213609818918 1
0.206334698145844 1
0.195319422647962 1
0.204384887002791 1
0.152646208986441 1
0.182921110553535 1
0.254832620945962 1
0.21876779753156 1
0.224763611504521 1
0.237803854222973 1
0.218803316831057 1
0.252251089789939 1
0.183582485464504 1
0.189279972256225 1
0.221359863617289 1
0.180865804006935 1
0.106666916408549 0
0.216262789826314 1
0.225755703688465 1
0.148869764492449 1
0.264504799891312 1
0.178064581134893 1
0.151113422479471 1
0.165126983741083 1
0.219479680278253 1
0.26024626432047 1
0.256190736109535 1
0.214604951732863 1
0.24113871075157 1
0.177943487428646 1
0.188224219332046 1
0.184454772625591 1
0.252450028387149 1
0.163642442290617 1
0.154041707736599 1
0.198582992108921 1
0.134933333404279 1
0.267261040158591 1
0.195002072713467 1
0.228724968470627 1
0.233857851259428 1
0.187467634016903 1
0.166567040777066 1
0.215748251059503 1
0.208919523234273 1
0.231595601128245 1
0.221895637192792 1
0.220881202627341 1
0.174655393886828 1
0.206521217623371 1
0.257740925546341 1
0.0770217256450834 0
0.218796624600352 1
0.220265507060113 1
0.240722681858334 1
0.236254350170558 1
0.169238959624356 1
0.171971525656247 1
0.183079191730654 1
0.215033429389062 1
0.206027401311672 1
0.200189857762176 1
0.183954311019574 1
0.265660363303239 1
0.23947771969197 1
0.217129398964851 1
0.164282970077454 1
0.205841172884968 1
0.214501496992406 1
0.179254261897218 1
0.196125354420754 1
0.176210564232464 1
0.175722487355439 1
0.158915088966733 1
0.251194811736569 1
0.129007449936348 0
0.208497720628881 1
0.171287299797564 1
0.258629736305459 1
0.219405017490102 1
0.258121852940543 1
0.240031447239304 1
0.153809491404529 1
0.245766301844299 1
0.18874105099573 1
0.245586803402393 1
0.235542293279806 1
0.187903671622 1
0.20641621390958 1
0.186733095568303 1
0.204447847117572 1
0.150292303090956 1
0.193447184037186 1
0.224541584549136 1
0.185027547623889 1
0.220291637484983 1
0.243484039237891 1
0.18487198259692 1
0.198095369628217 1
0.198954416390596 1
0.198416579426013 1
0.130866382766359 1
0.184896193343681 1
0.186009721166483 1
0.192177426301173 1
0.201427602395344 1
0.2124804358178 1
0.222340361146479 1
0.238397130283086 1
0.250864613520806 1
0.182732286845929 1
0.227952623247007 1
0.182739885202098 1
0.193087597164994 1
0.21327291364128 1
0.188309705743795 1
0.169970129421574 1
0.207396244409105 1
0.158149264752185 1
0.186375675038703 1
0.193337752362201 1
0.150438032767366 1
0.190130908476931 1
0.163339097355832 1
0.159015773302871 1
0.259576055704937 1
0.244416138180591 1
0.209344121505086 1
0.164215106107889 1
0.203309155595672 1
0.174525058316359 1
0.209526441576361 1
0.185455748129056 1
0.2339796647392 1
0.218992415257583 1
0.236494719600196 1
0.228591421569095 1
0.152855995710688 1
0.203417246604087 1
0.10860068032125 0
0.200641879008843 1
0.185171536375377 1
0.213019337903561 1
0.230884024502032 1
0.187838656867175 1
0.210530889655789 1
0.163057929442061 1
0.18355921914864 1
0.233054611506083 1
0.204746587587512 1
0.222449669300276 1
0.210490414667617 1
0.203482808814003 1
0.249328588872286 1
0.197130998517287 1
0.22845830306558 1
0.232317661454505 1
0.136847931251471 0
0.247357285032957 1
0.172038467542987 1
0.260013972096642 1
0.206815983910682 1
0.229412293751659 1
0.286070414840622 0
0.201585410949422 1
0.21087742269478 1
0.164464871706133 1
0.219857622694744 1
0.249671078207629 1
0.144966509309505 1
0.145229485539747 1
0.190331525327339 1
0.182783577028405 1
0.140222543184151 1
0.212762741929075 1
0.23783150976627 1
0.235141505097731 1
0.192275718955025 1
0.281730777117997 0
0.262528704956418 1
0.210925936137233 1
0.2528707173248 1
0.23310342862463 1
0.172053094269306 1
0.258002152595243 1
0.141313474503823 1
0.207850091060326 1
0.184727026610082 1
0.200297845647089 1
0.217960433911101 1
0.267433194861293 1
0.208638219874983 1
0.18685429015799 1
0.154609465233202 1
0.124161675672979 0
0.212193756602354 1
0.187833000551048 1
0.275219290993013 0
0.23230405487176 1
0.189829847893844 1
0.21510469206137 1
0.208445351547776 1
0.206788278644935 1
0.229925605856054 1
0.197442852748455 1
0.239618688677546 1
0.1917042532442 1
0.135090323575638 0
0.224635889456759 1
0.236526097904697 1
0.238351390436806 1
0.159662744194642 1
0.220937598093119 1
0.233281396228876 1
0.16480299879869 1
0.223930587722413 1
0.263989124456428 1
0.186522247357901 1
0.232201518757578 1
0.284263948960524 0
0.291182730361194 0
0.208916418833449 1
0.219577374347424 1
0.173297139311132 1
0.175985994055969 1
0.185823687422073 1
0.223730507307953 1
0.183228089828824 1
0.175217559677893 1
0.235787127638399 1
0.192997573358082 1
0.233704115845481 1
0.265930683798776 0
0.268717395085696 0
0.227389684315009 1
0.186505324144321 1
0.197628308850472 1
0.212991195652827 1
0.171874881419089 1
0.185564563209373 1
0.203918603414485 1
0.218452689777048 1
0.218990520519525 1
0.221882874826118 1
0.152816044678517 1
0.216584706701872 1
0.216954802727147 1
0.25597596514193 1
0.183319154917465 1
0.229647566719555 1
0.214611279078501 1
0.226740404889127 1
0.188562991990719 1
0.157037435184212 1
0.263193264085312 0
0.243724734728082 1
0.181330970684679 1
0.148493272167591 1
0.147738180308884 1
0.207351655746728 1
0.252507827042721 1
0.217063541855184 1
0.22597365619407 1
0.215791061555513 1
0.186101046880997 1
0.275126738027487 0
0.235958455323783 1
0.17622911103574 1
0.191020692482788 1
0.202260469139862 1
0.178302756186726 1
0.233939495756492 1
0.202320974177004 1
0.243033293993709 1
0.204891292709474 1
0.253586155469929 1
0.168803540833934 1
0.227724155636525 1
0.177330606572636 1
0.251508657312159 1
0.172402824592758 1
0.238984578509616 1
0.215155037485473 1
0.244731179263232 1
0.229156901707279 1
0.218037946027436 1
0.200320188562067 1
0.230378912458956 1
0.181190385650581 1
0.232017301798861 1
0.178257014827062 1
0.262626405297113 1
0.21260432368351 1
0.200117866426275 1
0.24106219049349 1
0.23089351088924 1
0.134493453498704 1
0.15559811423978 1
0.210024439548384 1
0.171675998608839 1
0.247917608962999 1
0.222658525100955 1
0.184751830932936 1
0.214404764896159 1
0.149754562125576 1
0.2273242203988 1
0.22585623485194 1
0.208459967110644 1
0.200976970792309 1
0.21394372839682 1
0.252108292501989 1
0.226052251787015 1
0.171815684116655 1
0.172396935641555 1
0.211866417716822 1
0.174705051081701 1
0.173930520351507 1
0.210037570860047 1
0.186128051331977 1
0.207704856179796 1
0.281313802072444 1
0.15459037832647 1
0.248968219389799 1
0.158272468445757 1
0.231002725890901 1
0.243031982217535 1
0.203047475182426 1
0.249392913305597 1
0.198110272306997 1
0.140985188456676 1
0.246036213192649 1
0.205451831634137 1
0.264804158366264 0
0.222998499484562 1
0.209232666059963 1
0.236180392602724 1
0.198890181640523 1
0.213579519128565 1
0.192872036689201 1
0.174244790797265 1
0.282719799808498 0
0.205005468470234 1
0.251948652987114 1
0.168671420426813 1
0.188058303744528 1
0.217623556098078 1
0.231552483893148 1
0.224453362476269 1
0.193951047236164 1
0.210990890038178 1
0.215270609754704 1
0.188012040528329 1
0.255876532174918 1
0.20604638954646 1
0.204722293962944 1
0.227330277816818 1
0.179143373465196 1
0.206135919601291 1
0.231702745120666 1
0.170740390581383 1
0.215960199696025 1
0.190935503238429 1
0.195241955257175 1
0.202572458871998 1
0.161320617305513 1
0.231086273358765 1
0.231128736571015 1
0.190888415386838 1
0.156568405816235 1
0.20882864647235 1
0.204498126271909 1
0.159145637797757 1
0.20290526219508 1
0.215601177075079 1
0.194388029115121 1
0.180281518671715 1
0.237117048274177 1
0.190807090635124 1
0.272402602801282 0
0.210571991029545 1
0.177395916063129 1
0.17607488792375 1
0.236277994060996 1
0.197459896740609 1
0.235162336822838 1
0.271936289507148 0
0.148087952999805 1
0.217453363677981 1
0.247528850504782 1
0.19536063067192 1
0.257457708307664 1
0.19791697085917 1
0.200934077255964 1
0.216552385059916 1
0.152705491871667 1
0.172270938946197 1
0.204707225467094 1
0.129990024978517 0
0.162647572631658 1
0.206246973976025 1
0.194165974485872 1
0.194289418821718 1
0.234526632537163 1
0.212715519442074 1
0.206534982570109 1
0.181564422935241 1
0.228907712685194 1
0.216409135556789 1
0.166586404639221 1
0.196419305213463 1
0.228523916836803 1
0.165730107661052 1
0.244238938981641 1
0.175976311250097 1
0.199303241935205 1
0.172123095230863 1
0.169917777932388 1
0.203940596944066 1
0.144450032942997 1
0.196789316865298 1
0.185200800254115 1
0.186598238694345 1
0.284005001318973 0
0.152947620796798 1
0.207195575530417 1
0.263502402683148 1
0.21537491785336 1
0.190958084550215 1
0.199419466047461 1
0.2257082319842 1
0.225143780735711 1
0.168159822723146 1
0.232196765759164 1
0.245306812626776 1
0.223388814108372 1
0.187760524026193 1
0.223544908716523 1
0.236094707293433 1
0.205036579120966 1
0.197810758303262 1
0.273885430792844 0
0.180466555317174 1
0.176118876118904 1
0.226039292989218 1
0.201480423101736 1
0.234805952675125 1
0.212049319250533 1
0.241802694130043 1
0.191255616649245 1
0.157488579015482 1
0.170608523444928 1
0.227120555757347 1
0.166466960158456 1
0.242022097004841 1
0.230823999323667 1
0.197191326567946 1
0.210451915655748 1
0.173484052657564 1
0.199766982597959 1
0.194497556147206 1
0.196578697591345 1
0.197399141697539 1
0.228432034696951 1
0.225200379073029 1
0.211842485928585 1
0.235705878146967 1
0.238708205126317 1
0.236868318763734 1
0.188781721439697 1
0.187306656133607 1
0.189099051201352 1
0.139755354309352 1
0.193283035962616 1
0.210196101759245 1
0.183045011954731 1
0.282853190275652 0
0.208913310435845 1
0.226008891710469 1
0.199740809057513 1
0.209953712679144 1
0.233899049721821 1
0.237798477121093 1
0.250471228750574 1
0.230732163132687 1
0.178733136624857 1
0.150358547047513 1
0.205171572262565 1
0.193400641847399 1
0.205815250531789 1
0.219691143537751 1
0.256192733737763 1
0.229781576465367 1
0.199375855299103 1
0.138142067238429 1
0.165449665192136 1
0.177000150923212 1
0.189496312015622 1
0.208542018190205 1
0.185162684703825 1
0.21366824278774 1
0.23616468369807 1
0.167799762347269 1
0.204067822936831 1
0.252036381080407 1
0.268793815422198 0
0.184109446003249 1
0.239236227655714 1
0.200058381893135 1
0.240229589964354 1
0.190769705976042 1
0.179952265383345 1
0.220421526377062 1
0.212324838479076 1
0.219258864042504 1
0.219681333343631 1
0.2466431005936 1
0.274490072464497 0
0.189336326102742 1
0.262960475849091 1
0.192046328499197 1
0.151723037824081 1
0.222438129849149 1
0.178641050977618 1
0.179602178318399 1
0.264475882231795 1
0.166970055394917 1
0.187174569105526 1
0.227949487231461 1
0.130247370426879 1
0.207902848583486 1
0.156260911777407 1
0.205756796182179 1
0.207036019893849 1
0.173916677455718 1
0.218241494081064 1
0.260054695455304 1
0.270103561531113 0
0.168312165693528 1
0.199072062191942 1
0.189891896448364 1
0.188893999095985 1
0.218049707675158 1
0.175607352440352 1
0.173989712995775 1
0.236541107936654 1
0.166672418258951 1
0.214992851702512 1
0.213071986226281 1
0.264935849343344 0
0.252731438060054 1
0.220402902552493 1
0.267578413795184 1
0.174104157289712 1
0.243768409638754 1
0.242717357027727 1
0.192798560858851 1
0.218518883319002 1
0.223608431948387 1
0.226544102522838 1
0.253401234600943 1
0.209712151099105 1
0.220883104622108 1
0.198975462900705 1
0.150665524858748 1
0.236841244614926 1
0.211489345603311 1
0.212003997684121 1
0.233392814136796 1
0.252695062965261 1
0.222092443321188 1
0.177276495756196 1
0.196790230287804 1
0.213635975310831 1
0.197165912423078 1
0.212409581331993 1
0.15244475126894 1
0.168550505621128 1
0.198689828606562 1
0.198811316471323 1
0.205376241281908 1
0.239123954960678 1
0.14744203505031 1
0.19124182137376 1
0.187650037894675 1
0.231270538590061 1
0.233518664154325 1
0.246258523513836 1
0.201314968399417 1
0.2394752893528 1
0.204099026423943 1
0.214921791699716 1
0.22079130158456 1
0.208280907779892 1
0.24505114262994 1
0.23967200964696 1
0.157164832611351 1
0.163380540138636 1
0.195002132009077 1
0.220711199299832 1
0.228597114240631 1
0.232271739369263 1
0.20000022197809 1
0.135881648763746 0
0.269701965285662 0
0.204957084844069 1
0.181543294144924 1
0.226635807151809 1
0.198002888995273 1
0.231712622654166 1
0.162448056824347 1
0.228304288880829 1
0.196607636347432 1
0.172339597064183 1
0.176014253566626 1
0.188734323974747 1
0.210756468665994 1
0.200652294134238 1
0.255328872582979 1
0.196531757248867 1
0.212247198337071 1
0.267217390332997 0
0.204157825298995 1
0.238644048123042 1
0.296971074135594 0
0.215037937298946 1
0.174933271463169 1
0.199147877599987 1
0.248798572621621 1
0.192554783750586 1
0.198372537004557 1
0.21958036428215 1
0.264507262641521 1
0.156782382335943 1
0.192793338899292 1
0.2149280620118 1
0.162684367218236 1
0.291712705852389 0
0.180068264074157 1
0.196407261095872 1
0.24041901395799 1
0.247157846532094 1
0.159935836962055 1
0.179743991781133 1
0.190482498678199 1
0.236302891556747 1
0.227290685080675 1
0.215878967432691 1
0.205259339750474 1
0.195039002738819 1
0.201944001099217 1
0.206650285808007 1
0.172051834687976 1
0.237424086638784 1
0.207483240626316 1
0.230325483241184 1
0.224505251412926 1
0.23253693926134 1
0.145152963321553 1
0.207610438421132 1
0.212685968752118 1
0.223783807532168 1
0.221394465879648 1
0.194509952857932 1
0.202816902155133 1
0.167332133803521 1
0.210648567067904 1
0.220826914820975 1
0.207435983042121 1
0.267859336179215 1
0.255833584754483 1
0.182590030288263 1
0.160514915771965 1
0.216272739876935 1
0.167914204275062 1
0.255939642739702 1
0.230473643427683 1
0.165097485275341 1
0.229769171823379 1
0.200319254349664 1
0.208233805194488 1
0.221515102243515 1
0.255032512763631 1
0.22263128906411 1
0.22898263516911 1
0.210339242219311 1
0.219286670173866 1
0.180510522744304 1
0.156736778687862 1
0.236618442032642 1
0.223743589502158 1
0.183450939172789 1
0.124979993183147 0
0.209861262010833 1
0.16334248860972 1
0.214604221214185 1
0.259030023600766 1
0.219692297823288 1
0.225813022391983 1
0.262363742988182 1
0.222896288476808 1
0.198738542875982 1
0.201687925319243 1
0.191530479141084 1
0.171971732348882 1
0.188360873077812 1
0.143279860715045 1
0.155820839355399 1
0.297068180720528 0
0.193650981317423 1
0.132662730788465 1
0.216521161953414 1
0.207283231940767 1
0.220988980744758 1
0.264206209447728 0
0.133961994981868 1
0.200609084188501 1
0.233051259240576 1
0.114484380337559 0
0.182592721578693 1
0.2073837965049 1
0.125751032678508 0
0.201693301252277 1
0.17760829749667 1
0.164201367253169 1
0.184045474303101 1
0.179534813916847 1
0.187516191556637 1
0.208765003985765 1
0.132338756756361 1
0.127896838478311 1
0.239910750040328 1
0.221526101630844 1
0.220431989497428 1
0.202354422839898 1
0.10105467248002 0
0.184623731623998 1
0.145593535350101 1
0.206579064072036 1
0.221483121114668 1
0.183213001527059 1
0.168178401901317 1
0.264774605359795 0
0.243661517762687 1
0.161776240749689 1
0.207267217889113 1
0.24754088765858 1
0.184184487350573 1
0.221999501976894 1
0.188903337763768 1
0.187490775315607 1
0.231672641966039 1
0.156088150179445 1
0.218075513247283 1
0.163856464888677 1
0.196928676156441 1
0.199081397613328 1
0.259476191875495 1
0.191764868454268 1
0.227957833772474 1
0.231658916752763 1
0.207673336116136 1
0.197652754852876 1
0.220741200818802 1
0.242274218957997 1
0.162446287250976 1
0.170725420619619 1
0.242005650130241 1
0.158642946951285 1
0.227763375319924 1
0.186230442834415 1
0.200336781161929 1
0.156741498837533 1
0.174668745301923 1
0.262427684580944 0
0.193443071189993 1
0.190653334818472 1
0.192499193778814 1
0.232250921385123 1
0.183807577706215 1
0.24546961309787 1
0.126708267485004 0
0.183803054316428 1
0.17243401661762 1
0.181824673202646 1
0.198537213559553 1
0.234411496274079 1
0.171659954338216 1
0.190211296742678 1
0.227696846248873 1
0.263747116345416 1
0.206228852163289 1
0.2029695468459 1
0.200803480902235 1
0.225635540931603 1
0.206489464283859 1
0.236060241545624 1
0.221188476061216 1
0.257586837174749 1
0.277633800540163 1
0.243196598915623 1
0.276802736748694 0
0.181350270237511 1
0.236470815421366 1
0.186407135481111 1
0.210951529822846 1
0.206176641790657 1
0.168791635927885 1
0.205911287860761 1
0.276645412094718 0
0.214717127412438 1
0.142258992586684 1
0.193425711727839 1
0.251074712700387 1
0.208921686725347 1
0.190395090283569 1
0.198672360538352 1
0.189294986460914 1
0.235906360207433 1
0.19317720484791 1
0.231929399077786 1
0.188385752551934 1
0.194324597746169 1
0.142254887523043 1
0.189084823663561 1
0.149282875232946 1
0.244275184620113 1
0.232568686924967 1
0.254427359650668 1
0.201571792147526 1
0.192614804123477 1
0.165828701986635 1
0.201116792676822 1
0.242801222366326 1
0.233768790367552 1
0.211998655820195 1
0.220603249785705 1
0.22104848405982 1
0.195568099229537 1
0.16467073086466 1
0.260451618885858 1
0.243143749681507 1
0.149853947248549 1
0.176896063667037 1
0.153563705799171 1
0.17879970432712 1
0.191162838771813 1
0.174714078359685 1
0.225575314642806 1
0.17304262377237 1
0.203193129173664 1
0.190018129428641 1
0.269625042070221 0
0.26241454991118 1
0.200360222199259 1
0.260920187142006 1
0.170757157790504 1
0.216705444370451 1
0.243808048507858 1
0.24720409764486 1
0.264160823337382 0
0.220943022929155 1
0.237297850362217 1
0.26398146978313 0
0.183820970316285 1
0.233014733612655 1
0.227702042469274 1
0.177089999579289 1
0.169504075411093 1
0.226013226917984 1
0.235845452199859 1
0.225506626336275 1
0.225413761314573 1
0.13780290821135 0
0.237710631024254 1
0.223303475873711 1
0.151825751611464 1
0.162520760761158 1
0.188477350860168 1
0.143676215341025 1
0.147966549437609 1
0.209406644195188 1
0.23307659653249 1
0.290016361496716 0
0.193521526715453 1
0.232730810297908 1
0.199848646244951 1
0.159031064524971 1
0.250836692752185 1
0.222147527924388 1
0.292657226300483 0
0.270584063246828 0
0.151965888897136 1
0.26042727281062 1
0.182713414122324 1
0.245452040246648 1
0.166234595168016 1
0.158413756883237 1
0.187232278643027 1
0.127216281898163 0
0.20362653439054 1
0.231644595156187 1
0.206351635046619 1
0.245538058422968 1
0.214811273350559 1
0.238429237707007 1
0.198244949768499 1
0.15142454950111 1
0.189047096101968 1
0.228512893802078 1
0.218598924997921 1
0.189657520320906 1
0.19329875048921 1
0.191791817417555 1
0.239261182948889 1
0.239116375485434 1
0.184194812375785 1
0.205990360355013 1
0.249662708095742 1
0.214566353924512 1
0.161540979312472 1
0.180998612681268 1
0.199146150081818 1
0.165829763232686 1
0.218590753548386 1
0.225156993828616 1
0.248684038669544 1
0.226398727764912 1
0.180884337709666 1
0.194988957449198 1
0.185251242067933 1
0.27287665144569 0
0.205071383336774 1
0.193676992339338 1
0.157882433860236 1
0.22975293225615 1
0.206214697215524 1
0.216909062740469 1
0.303719910534947 0
0.179634905649403 1
0.205731645593933 1
0.232478481706878 1
0.231059366661811 1
0.213573851094928 1
0.145608229334649 1
0.216838144147218 1
0.208325818664444 1
0.184147773473853 1
0.252683459205843 1
0.222281644662426 1
0.205846809969936 1
0.158833449760502 1
0.172273016686309 1
0.233158859359007 1
0.18031224397585 1
0.134213970668621 1
0.140191440343914 1
0.254651035085416 1
0.190566865531128 1
0.143629224470255 1
0.243625921578595 1
0.181400400383751 1
0.192561962042648 1
0.204644500665444 1
0.202269976969272 1
0.222584874842309 1
0.237891240170663 1
0.188156497250901 1
0.16785428044752 1
0.243876235478071 1
0.213520101265398 1
0.2241333989426 1
0.225539263092944 1
0.141452320907371 1
0.221485312636884 1
0.224514760202092 1
0.224936485430705 1
0.261923045257837 1
0.278220231953458 0
0.125288456061571 0
0.247811009389223 1
0.192175881514789 1
0.184806343377998 1
0.235037551389961 1
0.226341538446626 1
0.175181153894247 1
0.233714267458708 1
0.215014127726023 1
0.238828195081039 1
0.244553922846087 1
0.203634314873142 1
0.179341999002246 1
0.190670971152656 1
0.235140738798354 1
0.189043387525323 1
0.237009674658627 1
0.221407476620261 1
0.144397150949519 1
0.183657059729144 1
0.159934926243836 1
0.190578711033392 1
0.177431659959083 1
0.209749044428718 1
0.181314106908783 1
0.207428899665613 1
0.263778253610296 1
0.167682230669807 1
0.211263922971892 1
0.195479848784921 1
0.237737352363338 1
0.160579915781605 1
0.200838282551836 1
0.200509123536797 1
0.191418969412901 1
0.207623282350802 1
0.222489583370599 1
0.162283279463997 1
0.226311339717938 1
0.209897798174599 1
0.133401422551124 1
0.200929956116153 1
0.175572372743343 1
0.166973831855334 1
0.220848220726069 1
0.19866090026412 1
0.200948105093246 1
0.22854808053752 1
0.118657341052677 0
0.245485153481719 1
0.213301387110669 1
0.246116161996102 1
0.173845640279172 1
0.236027840644095 1
0.1698149758835 1
0.167633789039934 1
0.234889802843492 1
0.188553348167896 1
0.176362531996597 1
0.191263660590106 1
0.238502888721917 1
0.281349746541274 0
0.210610702236527 1
0.15209571703614 1
0.216574093557907 1
0.282716134268926 0
0.253621938743102 1
0.235673894335323 1
0.230729284689832 1
0.23146622272857 1
0.21894199144895 1
0.202076141150571 1
0.190842660310193 1
0.23568798698937 1
0.231799685688784 1
0.297526513264729 0
0.265476885184604 1
0.196472491549054 1
0.164944442368394 1
0.183329636831026 1
0.211310730973471 1
0.179671428165158 1
0.152221142660565 1
0.156061806113465 1
0.194511234175186 1
0.162548570242086 1
0.156216402435172 1
0.171196250005207 1
0.266275997833116 0
0.209700098984027 1
0.268816492688771 1
0.251124539349828 1
0.244132956312525 1
0.251599427917209 1
0.174320354957464 1
0.205388040530614 1
0.217647467161173 1
0.194092070047637 1
0.25695999413419 1
0.195506423847486 1
0.223677288574979 1
0.255586358872644 1
0.196091374883321 1
0.244761541847132 1
0.197458426835838 1
0.235920307866352 1
0.203809943980639 1
0.174930228713907 1
0.203131297120921 1
0.215891467244856 1
0.217034547877693 1
0.151836419822119 1
0.197938388336431 1
0.176535750367732 1
0.20141678750074 1
0.202082322405073 1
0.187241294818408 1
0.209402243612866 1
0.196662290472897 1
0.118547009839615 0
0.207838797776488 1
0.223609917512093 1
0.173325514881935 1
0.195262809706861 1
0.223190749190188 1
0.217279613664937 1
0.201790753269241 1
0.267584436578766 0
0.156002939907733 1
0.147071221246474 1
0.16355458043343 1
0.139790326119759 1
0.209012863724592 1
0.222679570058588 1
0.274886164199166 0
0.154704372875173 1
0.2041691823238 1
0.184542925770775 1
0.254119622112563 1
0.250329134797701 1
0.259126221099248 1
0.135953695180837 0
0.232241058891018 1
0.248799341157717 1
0.236784195312712 1
0.162244251229968 1
0.250346527371376 1
0.182176247777856 1
0.191390196830099 1
0.214876736572668 1
0.223690610932037 1
0.204625047988762 1
0.204038006319158 1
0.204367643534206 1
0.17059621388135 1
0.218774129610723 1
0.21860560423088 1
0.183127481259239 1
0.187220044257016 1
0.245810571075528 1
0.0932072107860905 0
0.18931486366434 1
0.204649499648564 1
0.154636204233408 1
0.196099344415109 1
0.207477408221281 1
0.181960260670585 1
0.228251646681074 1
0.240826359358117 1
0.236438593990292 1
0.157763196700741 1
0.119271344607862 0
0.195789625653091 1
0.155720062225827 1
0.188412721377431 1
0.107996814408532 0
0.208462566099993 1
0.252589454696172 1
0.163161487972546 1
0.222118126122708 1
0.201375856944527 1
0.145791882232775 1
0.259091794620847 1
0.172669022316435 1
0.207785319922956 1
0.184785035385575 1
0.204935519618261 1
0.197343578676744 1
0.205387971831329 1
0.215494519320063 1
0.175188581435863 1
0.198413930745817 1
0.186169823244797 1
0.195717999730942 1
0.268881677421456 0
0.27465858134001 1
0.275848072809862 1
0.198168390179492 1
0.17297249421988 1
0.239949418233578 1
0.180120092079803 1
0.239647160295936 1
0.248544978218312 1
0.174257147645471 1
0.18625745796463 1
0.212813975483626 1
0.188574622256856 1
0.203717805644791 1
0.174365012580953 1
0.234881985472693 1
0.190687510504283 1
0.210879387424616 1
0.242844513242055 1
0.213320833870569 1
0.210196730717983 1
0.202933973097789 1
0.192792934009592 1
0.210473738672614 1
0.15354153151458 1
0.221748793518216 1
0.241408300295554 1
0.1153647987662 0
0.217553846039755 1
0.211469715328013 1
0.203279654075001 1
0.259025513975963 0
0.26496442114178 1
0.218524781535576 1
0.215349795906396 1
0.236712416414722 1
0.201040709004301 1
0.209774241377882 1
0.227808221971011 1
0.184675827028158 1
0.212979289773821 1
0.187964834014295 1
0.269010844924989 1
0.247393286846424 1
0.17766095625816 1
0.199434229939428 1
0.161750997392372 1
0.179573733875158 1
0.249054970947686 1
0.233104157784138 1
0.198005993033433 1
0.135170966640844 1
0.218346193349379 1
0.228759113516626 1
0.222116580728748 1
0.185160075158005 1
0.263093361739497 1
0.197910894729055 1
0.174184051934375 1
0.242562248664891 1
0.180318824285743 1
0.207504735249034 1
0.187644954604902 1
0.197377527888672 1
0.235931604551397 1
0.201349815394841 1
0.185011012931805 1
0.155470866710433 1
0.189502774619899 1
0.186413787446117 1
0.222330227317772 1
0.204762623223308 1
0.19730785354799 1
0.198071096654648 1
0.217383264648628 1
0.183496144659729 1
0.172474301053503 1
0.162887146835087 1
0.225738841823097 1
0.216613817263441 1
0.210392024400954 1
0.195819526194969 1
0.182142210244712 1
0.154806295613439 1
0.189358709917649 1
0.176968972867361 1
0.174075039359919 1
0.125771613757115 0
0.207858113247374 1
0.272505734021051 0
0.18580086896673 1
0.163646243766776 1
0.174361900820504 1
0.182417960789486 1
0.231758454737071 1
0.187838588723727 1
0.205027121871939 1
0.203658079677676 1
0.184890609532088 1
0.235415505360735 1
0.215982385905981 1
0.256156934612704 1
0.16411838029194 1
0.180244486492842 1
0.191080009537739 1
0.169869281847919 1
0.208590201705372 1
0.219581211740701 1
0.208967382680286 1
0.207290516879437 1
0.241103018935391 1
0.210166071895721 1
0.246634202674417 1
0.224167914229112 1
0.270787758995824 0
0.248355865487556 1
0.159686654889391 1
0.276540361049534 0
0.182053577922221 1
0.25615832324581 1
0.260131564057855 1
0.202179684151482 1
0.217361984544709 1
0.221532823085435 1
0.223232804061919 1
0.197325837071841 1
0.225608234093654 1
0.203278073735111 1
0.147460927985586 1
0.25425188790552 1
0.161776841725389 1
0.2658095575612 0
0.196342284149229 1
0.290075552121589 0
0.138823541782314 0
0.214999984983197 1
0.172619440687677 1
0.233017327272214 1
0.274233815412844 0
0.244625528883353 1
0.196410698516594 1
0.207574129111752 1
0.220716765397645 1
0.217568364738177 1
0.196243900740827 1
0.226706940814579 1
0.172300418632166 1
0.199501563651443 1
0.228653843634473 1
0.197529250756283 1
0.211028474165936 1
0.213650165533655 1
0.173494347169366 1
0.149640302780206 1
0.224014126262873 1
0.198035641118784 1
0.207523816405391 1
0.189247662855362 1
0.215185708883161 1
0.252969053944516 1
0.22205690622041 1
0.200292206934388 1
0.198706712042932 1
0.184342001093384 1
0.199313850996069 1
0.173140024847518 1
0.173196960387482 1
0.203342196780166 1
0.132482927895448 1
0.222024579402316 1
0.123783400078005 0
0.261821824900276 0
0.135364266658581 0
0.168330695006166 1
0.186167686051008 1
0.216082716544107 1
0.178248786265265 1
0.237817348993582 1
0.199629061992798 1
0.250276067069574 1
0.180728954503444 1
0.165807458444096 1
0.158146910146169 1
0.250504361946242 1
0.273467660181439 0
0.180167754237481 1
0.158141372055121 1
0.165837787959835 1
0.262296211633343 1
0.185795392479943 1
0.208146793023296 1
0.238845049202856 1
0.235212057993414 1
0.251578824342415 1
0.197343742704179 1
0.176916826411033 1
0.221261402941699 1
0.267422148192726 0
0.23745460134181 1
0.178176637693653 1
0.245594362679458 1
0.165183378504872 1
0.178640771299503 1
0.225170471666594 1
0.248050833887365 1
0.259303015492128 1
0.250629024795015 1
0.164336712139896 1
0.262354093493833 1
0.182101053258726 1
0.233240084604717 1
0.211551176418883 1
0.218556840748566 1
0.270539071959325 0
0.254894840593157 1
0.214589892262082 1
0.203597612491586 1
0.234573061849579 1
0.272474181479625 0
0.188593095564574 1
0.204609521085572 1
0.249255908745045 1
0.208894164356297 1
0.224970269861382 1
0.160310822816043 1
0.157422263785412 1
0.13761320785287 0
0.199688655037586 1
0.210538603424076 1
0.235533488732755 1
0.178694406830001 1
0.199853639425303 1
0.208798940704142 1
0.219956555133603 1
0.209317835787074 1
0.111967052058484 0
0.238253337404718 1
0.256114761777481 1
0.186922532430402 1
0.217523077074749 1
0.208043697426944 1
0.173625526705244 1
0.195892593065374 1
0.235659932615688 1
0.177613516577397 1
0.267535325042979 1
0.233258514366569 1
0.250522725183025 1
0.243865324040518 1
0.268934537428012 0
0.189003016678027 1
0.232157610569277 1
0.25720379804781 1
0.29151546990082 0
0.212786311786658 1
0.152078863017519 1
0.260663232678569 1
0.257857674016917 1
0.208843369542927 1
0.21274833807974 1
0.184479820548431 1
0.174617865346937 1
0.223657064177308 1
0.175452798921923 1
0.230662782037243 1
0.157131295884019 1
0.223292476465774 1
0.200218491616405 1
0.264407146256431 0
0.242828077814501 1
0.196234961911503 1
0.2120652443566 1
0.171908879446204 1
0.139813386782564 0
0.189382440201096 1
0.0880700505815082 0
0.260823730359876 1
0.197142735985037 1
0.252048439940735 1
0.235812940698361 1
0.192899467276866 1
0.138087548311384 1
0.240823565804181 1
0.21920706673297 1
0.220951857194611 1
0.231716302222234 1
0.229786990412968 1
0.220072605830203 1
0.207693532133092 1
0.242608150062265 1
0.204500606900858 1
0.247913329723568 1
0.149127753676232 1
0.176217696744723 1
0.205668295158165 1
0.195045473733494 1
0.213702289857649 1
0.188776600857012 1
0.188031167154267 1
0.229882823979748 1
0.245559510564074 1
0.224234853412147 1
0.220866216565607 1
0.19279793682814 1
0.172223003487895 1
0.17431347514326 1
0.187178718266269 1
0.245099057797678 1
0.222019913486889 1
0.186689530603081 1
0.278443711022028 0
0.22505207204695 1
0.250129675648845 1
0.192827180731597 1
0.182531414437998 1
0.192657461113096 1
0.230756182444212 1
0.16604607932724 1
0.180054144763175 1
0.204981751562713 1
0.318256984315568 0
0.171289742523577 1
0.182203280377388 1
0.198560743827783 1
0.25517894735181 1
0.216448581627244 1
0.19899056531785 1
0.14538068279284 1
0.194003664004092 1
0.21920578029839 1
0.249316406354967 1
0.213540102164228 1
0.217903839951786 1
0.208471238329398 1
0.249784740888196 1
0.209853014399776 1
0.209133112896235 1
0.169557927971263 1
0.202819889118216 1
0.192864501599449 1
0.219263701846483 1
0.146684066472639 1
0.203093789424624 1
0.249061616578965 1
0.189785422826953 1
0.166815927375153 1
0.180522117704167 1
0.218203791339047 1
0.275938284466411 0
0.174108821280096 1
0.1968663337092 1
0.191863798053349 1
0.168968274905287 1
0.219392041223351 1
0.232980188853075 1
0.280018356654659 0
0.234145421454032 1
0.234227085611254 1
0.172147948855517 1
0.224027428982668 1
0.151684593065601 1
0.167428158757762 1
0.18489583723387 1
0.220437080351961 1
0.201860206928658 1
0.209635717902677 1
0.242485116310835 1
0.158831626765695 1
0.236240655945466 1
0.208570564965411 1
0.224453859158806 1
0.162778439464568 1
0.208534259505216 1
0.179542307445328 1
0.216659264008132 1
0.126475052228707 0
0.221225017565254 1
0.286200225132515 0
0.201486122656702 1
0.203318655072258 1
0.19868084492017 1
0.251980079809399 1
0.164510823395576 1
0.197355675564224 1
0.197800431148728 1
0.240046450424479 1
0.232083540851984 1
0.223477266263098 1
0.167478156088106 1
0.149803072569446 1
0.214677254107402 1
0.160175308666808 1
0.22093500035688 1
0.23210827885328 1
0.208779740442827 1
0.219581285958663 1
0.138185941003976 1
0.182093896233906 1
0.146909319569049 1
0.214452339743199 1
0.227660228187711 1
0.175654493302819 1
0.219814846642388 1
0.180660744130866 1
0.20192097833805 1
0.228195802728027 1
0.210706200343371 1
0.153117785245829 1
0.21405101691888 1
0.198961581437878 1
0.183101023563648 1
0.312250454448381 0
0.194519749263319 1
0.172070060353156 1
0.20460693467858 1
0.193134381718125 1
0.215251047362403 1
0.154689905150429 1
0.167451536405341 1
0.221625492128035 1
0.166206726021376 1
0.245572104409543 1
0.238816223810716 1
0.268821552599309 0
0.145253284391431 1
0.234962504370023 1
0.24595563759941 1
0.190121567084956 1
0.240536974687516 1
0.238112858453348 1
0.115741461386176 0
0.249723789230478 1
0.202826388396802 1
0.178485651015411 1
0.209505698950904 1
0.186418776352464 1
0.217465103662305 1
0.153218884409522 1
0.194450363969186 1
0.192014298718019 1
0.224796486173225 1
0.25376134993727 1
0.211649450003888 1
0.161793451938221 1
0.191231484618193 1
0.204531547764817 1
0.263108517433049 0
0.205093593782179 1
0.191122222800173 1
0.198112898862588 1
0.187515173597721 1
0.171168369515354 1
0.183959995851812 1
0.225685088419112 1
0.211882781723325 1
0.25976819893316 1
0.250442765679373 1
0.114673182193418 0
0.270516305204476 0
0.247926565092159 1
0.290496084218138 0
0.184088303293351 1
0.178829843820112 1
0.142016713712246 1
0.266652736300856 0
0.159737701524173 1
0.173724305611107 1
0.264374502836886 1
0.23354387527229 1
0.181220155860122 1
0.252707822496473 1
0.166168595981255 1
0.225815944805836 1
0.205133486134134 1
0.256666203684027 1
0.207043847465464 1
0.224914882938823 1
0.223993738389265 1
0.235691939032787 1
0.184253832861522 1
0.184704467271197 1
0.177306051699356 1
0.191960650702397 1
0.23115108677804 1
0.196130536860562 1
0.274883398320502 0
0.223249514669725 1
0.286603362498895 0
0.233488450787814 1
0.248598034491605 1
0.228574146025423 1
0.238155851598184 1
0.23293950519773 1
0.155114865196545 1
0.17199167512572 1
0.20282534060042 1
0.209097073884796 1
0.189891836231765 1
0.250550402066436 1
0.197699410625659 1
0.164258457656556 1
0.209456645435706 1
0.240330775969899 1
0.207461216073075 1
0.20756904282656 1
0.209632335507616 1
0.237724531900338 1
0.22733604416648 1
0.268881592277617 0
0.209601959120719 1
0.195911846483642 1
0.180502140778215 1
0.207221113926285 1
0.20905383330982 1
0.117314363259756 0
0.182075761295155 1
0.201629533020428 1
0.221015717106204 1
0.236056679013338 1
0.212412166979237 1
0.246981083355353 1
0.214436652769655 1
0.225952289326319 1
0.260383160144243 1
0.154289514644465 1
0.279332509869322 0
0.131344025866146 1
0.234816036473177 1
0.245702397089272 1
0.141897335187172 1
0.184954907441311 1
0.163389694890665 1
0.241060704046311 1
0.269882314702683 0
0.181783160327629 1
0.191950547848572 1
0.198051039034525 1
0.271040757505985 0
0.122898536276143 1
0.233157879819157 1
0.164967108756887 1
0.198563374011082 1
0.1733110530772 1
0.195882905267363 1
0.227464912002901 1
0.190634953071178 1
0.214559320247213 1
0.239713538260851 1
0.181188281595671 1
0.147194098924805 1
0.177103674315732 1
0.223064326254247 1
0.19304075726264 1
0.232850738902998 1
0.154884778599232 1
0.149513795421972 1
0.21243487678715 1
0.169767274990175 1
0.164276778769126 1
0.216576943926285 1
0.170643295627131 1
0.234649855338802 1
0.216652406160146 1
0.159059743115355 1
0.181883640892135 1
0.175026412299238 1
0.196002308297775 1
0.184171180174383 1
0.200635676232511 1
0.282498416837051 0
0.235563021193169 1
0.236426940074144 1
0.185124376441231 1
0.226134218937286 1
0.233303767001217 1
0.239608102058064 1
0.222317622185646 1
0.189530963220577 1
0.139109299277863 1
0.245635635958264 1
0.234729743084228 1
0.190233373239024 1
0.200926376296325 1
0.233114851077504 1
0.253145732268233 1
0.182789324466636 1
0.242449805218674 1
0.252372447262765 1
0.23004232992755 1
0.206443776187913 1
0.23205113285229 1
0.222414707263823 1
0.222980734082621 1
0.291512282400088 0
0.181367343753217 1
0.144422880755337 1
0.18967359835924 1
0.177231039978594 1
0.251823232352393 1
0.28983670816239 0
0.20468109104824 1
0.172636775977534 1
0.224504400981608 1
0.260653973876871 1
0.233444601599101 1
0.224526624160998 1
0.186246792785995 1
0.241686700732748 1
0.176309483854106 1
0.264387684758996 0
0.197074636411426 1
0.183643535759493 1
0.154572058954024 1
0.177189814640085 1
0.212718038023741 1
0.17260033961465 1
0.224305516473513 1
0.122531410184589 0
0.177751158304411 1
0.237211828784901 1
0.24746930536641 1
0.154175547597402 1
0.204305092166543 1
0.267599347580879 1
0.211827682485155 1
0.175876339329178 1
0.19763995063562 1
0.195996965135393 1
0.175077942014448 1
0.147253431138573 1
0.218824951234943 1
0.28274218357449 0
0.257331032304796 1
0.209130921436206 1
0.175905156793225 1
0.162680069164641 1
0.199486509204632 1
0.0907903877181949 0
0.221368776689045 1
0.214041061376939 1
0.171475783946802 1
0.194966585931698 1
0.201726699859353 1
0.226861837632319 1
0.226802747833064 1
0.148377041170636 1
0.178418927348849 1
0.212627139556031 1
0.170889159049358 1
0.176464992914537 1
0.214308519824078 1
0.2411960861203 1
0.215956340175726 1
0.136756996093078 1
0.240775014505086 1
0.196531430497124 1
0.236310752459098 1
0.238121849378298 1
0.168445789586028 1
0.255156659729466 1
0.164299448020389 1
0.192595252624384 1
0.258628402978991 1
0.135936824110052 1
0.23349803871127 1
0.306171156398473 0
0.166872156143656 1
0.172936161802322 1
0.212949464572508 1
0.151678500027973 1
0.200705416124176 1
0.308916931943127 0
0.171761895996574 1
0.205421706315622 1
0.165507229813603 1
0.230535305276309 1
0.207118055738085 1
0.161749463259135 1
0.194895276179533 1
0.2027865984164 1
0.173638083750143 1
0.175492886497528 1
0.232540747915477 1
0.221270632320226 1
0.248400814670702 1
0.164866304025258 1
0.212336317527173 1
0.17470225887827 1
0.206349881730371 1
0.182430135923985 1
0.259481364748222 1
0.207734323585424 1
0.212920890014861 1
0.19579920353755 1
0.246339979263616 1
0.289290511004008 0
0.247350906154536 1
0.139098507289426 1
0.154936127760977 1
0.220068323193077 1
0.150241985960155 1
0.154274111178182 1
0.2697281444186 0
0.204293340883203 1
0.177133608911364 1
0.19905634240021 1
0.25064778944811 1
0.191104345102418 1
0.252572281845992 1
0.172348911657402 1
0.156434642728102 1
0.236158234716706 1
0.234214737713045 1
0.209790123978323 1
0.230069044911026 1
0.145735214686437 1
0.188881312994329 1
0.173783448989941 1
0.224287809942234 1
0.210358425885908 1
0.243494312999668 1
0.181095309589087 1
0.231512296819228 1
0.207037721482114 1
0.205050987662039 1
0.252328352297338 1
0.172453368823311 1
0.189510100476964 1
0.241805706967657 1
0.226438739624827 1
0.165685159237997 1
0.180206047361412 1
0.203418465814452 1
0.222147795467514 1
0.18525123156285 1
0.291679838270787 0
0.178947876382558 1
0.19271039818522 1
0.198982382149698 1
0.210834247173202 1
0.236222195366606 1
0.161939302460291 1
0.213177955292334 1
0.250991230097903 1
0.243400708248711 1
0.180876150784332 1
0.208936535988567 1
0.182431935723719 1
0.175922161059182 1
0.212973367490106 1
0.166973607948656 1
0.193149679622754 1
0.205415977707446 1
0.203279623541679 1
0.145083421312373 1
0.191097458255512 1
0.189407084893544 1
0.245042630181155 1
0.193462063006478 1
0.221967402242875 1
0.206853220392607 1
0.190140081654891 1
0.151865960114436 1
0.195687198507357 1
0.23051533076463 1
0.195060337850522 1
0.224764404154376 1
0.157730403666873 1
0.180391153103978 1
0.192376730747026 1
0.296457452858293 0
0.206475437345021 1
0.217552343519308 1
0.190712469575053 1
0.218940896573957 1
0.176418420724382 1
0.218025986590522 1
0.188562276574483 1
0.18443804472348 1
0.227591776948578 1
0.26806363092164 1
0.180319129253828 1
0.21254069495357 1
0.206414678297108 1
0.180964805949945 1
0.224817190155446 1
0.237634801328572 1
0.232387455472297 1
0.201355841803789 1
0.232367072760586 1
0.227311265493291 1
0.219407693229727 1
0.17507808830073 1
0.24670081594779 1
0.176056447217316 1
0.189686005772444 1
0.185236131374637 1
0.161315445811366 1
0.141514436031007 1
0.260206214229901 1
0.112786855091623 1
0.158953692018574 1
0.206791666344684 1
0.17558017383978 1
0.201100602928041 1
0.212028561360013 1
0.278578937850077 0
0.165240335020508 1
0.167022460318985 1
0.226251636309623 1
0.187033638475878 1
0.172598347545844 1
0.193508704266043 1
0.171766360353184 1
0.256269501062798 1
0.163600863070492 1
0.180766312592135 1
0.166377145404017 1
0.188074288565898 1
0.187109616886128 1
0.217647689111197 1
0.147466643282498 1
0.19460854564243 1
0.199459111501933 1
0.209289340869414 1
0.235457000961295 1
0.14618868707434 1
0.210789467184913 1
0.161505866547556 1
0.231934761555045 1
0.196191175016055 1
0.21111149876555 1
0.229905124481149 1
0.206207122260052 1
0.200570031720263 1
0.200039849483428 1
0.211027109785557 1
0.204302557607538 1
0.198115214513739 1
0.224402877461616 1
0.210793850975132 1
0.186188142247094 1
0.211401888574289 1
0.221414478094841 1
0.173025526333023 1
0.218372111408834 1
0.238094323651073 1
0.201971684350339 1
0.198564495234505 1
0.23779117372238 1
0.177137950857198 1
0.181718887803596 1
0.205772448947832 1
0.244634364352975 1
0.154218766603053 1
0.214136149973207 1
0.202389269607214 1
0.171313866625769 1
0.249260651808418 1
0.173888398545929 1
0.194611377087194 1
0.213370878176414 1
0.154930967499689 1
0.175641334486035 1
0.216953579064122 1
0.205627900089897 1
0.19496824496912 1
0.238669009340371 1
0.219378456435436 1
0.175958501844084 1
0.252311065123293 1
0.18280240981041 1
0.189607438686259 1
0.200390199967147 1
0.262553550621092 1
0.137859452290032 1
0.157606044557913 1
0.212955997305235 1
0.262768447905629 1
0.218213125975451 1
0.187438295129608 1
0.211097532212526 1
0.225513363036486 1
0.230321090763095 1
0.184772708435485 1
0.214014215892874 1
0.1758133793128 1
0.196004621689695 1
0.16319221772065 1
0.29593373863956 0
0.121112532174735 0
0.211537164801583 1
0.218064964461642 1
0.199556735507798 1
0.181253015054851 1
0.209448568762232 1
0.201169883696784 1
0.225705052952812 1
0.191262941867289 1
0.148399200343948 1
0.147099918618386 1
0.237694643376981 1
0.151394014916737 1
0.226877315370265 1
0.255148875814434 1
0.195099566880101 1
0.187014496231423 1
0.215565312607025 1
0.184123011787581 1
0.307744393660118 0
0.206420237520763 1
0.221010149543267 1
0.218293584342154 1
0.209367957753264 1
0.222390561124284 1
0.203270175291611 1
0.176573370097964 1
0.204111331536722 1
0.219293240463563 1
0.242723520247268 1
0.195014506062521 1
0.228640640085768 1
0.244663741784396 1
0.194847710222115 1
0.190031760928914 1
0.262490057441348 1
0.165319813484149 1
0.212422456577411 1
0.229822468756943 1
0.240354604220603 1
0.214320991806705 1
0.152324701833172 1
0.229933336493411 1
0.20980306556896 1
0.239505204512956 1
0.146384603767079 1
0.201983354768529 1
0.226425918820059 1
0.192317221679886 1
0.161044160146003 1
0.244224483436094 1
0.163185077172078 1
0.205618271484873 1
0.219669776113245 1
0.167119424802517 1
0.240998985387115 1
0.194465051893439 1
0.19010704028242 1
0.231012063167589 1
0.208245976028302 1
0.185557694366589 1
0.18917948676365 1
0.20753730546519 1
0.21292660883225 1
0.240048554048774 1
0.192402727909237 1
0.232215856643383 1
0.210479969064645 1
0.184900910388077 1
0.236139178487602 1
0.242567207920829 1
0.209226145189429 1
0.17507165198029 1
0.157986119722669 1
0.181789638542903 1
0.21198239506155 1
0.242079909012108 1
0.186488292973506 1
0.212789376016648 1
0.151615762890871 1
0.209351156863426 1
0.244114026227698 1
0.195519362132827 1
0.179418844764249 1
0.172425630824345 1
0.194373224408631 1
0.181153444010605 1
0.246861569622118 1
0.131066767405055 1
0.199888574095529 1
0.154907817804504 1
0.196005684243885 1
0.200004523022473 1
0.160157291146041 1
0.213147265353759 1
0.252065316197431 1
0.210848865125577 1
0.142618887084319 1
0.21917675714895 1
0.189598129344613 1
0.191041621861738 1
0.24268619694958 1
0.210407383560757 1
0.178823162441431 1
0.250443488035187 1
0.180685273948076 1
0.19913665623233 1
0.221399172878646 1
0.198410615983212 1
0.227251930203722 1
0.204218789179815 1
0.193543609151367 1
0.249816209948083 1
0.14928447112251 1
0.180717809113839 1
0.25591244626131 1
0.25999614866931 1
0.226882546733346 1
0.228929795827585 1
0.176060471225581 1
0.235935413054562 1
0.190059699211473 1
0.138805107681268 1
0.187372937009039 1
0.250886676621994 1
0.188946526071912 1
0.206869443490168 1
0.212549780588948 1
0.156617012479147 1
0.248663733541543 1
0.260390638571151 1
0.230153819571873 1
0.249308301093158 1
0.222034999037623 1
0.185018512480256 1
0.219519006893482 1
0.175286961786721 1
0.164274770322562 1
0.129960743965215 1
0.209252117940629 1
0.183276018405292 1
0.21010487802309 1
0.213934756418882 1
0.135411940615106 1
0.151077848672266 1
0.171854591163945 1
0.164147848195984 1
0.176165488302311 1
0.20412547621281 1
0.16865829481076 1
0.191621522431826 1
0.197102990225479 1
0.19890378523233 1
0.234464552941096 1
0.218087811779361 1
0.231266375083214 1
0.16793273705888 1
0.26621311884977 1
0.183714182118773 1
0.231625271966911 1
0.20595995460996 1
0.18487776274468 1
0.225384657967016 1
0.219509784383138 1
0.228452338909806 1
0.203700188541118 1
0.190694893010026 1
0.256528390400346 1
0.282185593361261 0
0.218174365988242 1
0.155432621020747 1
0.244593018798447 1
0.196213169471079 1
0.230643225139135 1
0.192672883504736 1
0.270189885952234 0
0.212334537362465 1
0.209981425729507 1
0.196850606422566 1
0.205523847777065 1
0.266375478027804 0
0.221002458698348 1
0.173164370924823 1
0.168155088660549 1
0.175889199591646 1
0.166383012802461 1
0.211597639195492 1
0.138183883609253 1
0.204148785329705 1
0.18457018807015 1
0.278190561235323 0
0.208422215045619 1
0.195119532466029 1
0.175691162301865 1
0.178826971583201 1
0.20916287644639 1
0.233321194711052 1
0.209933085418457 1
0.253551336085439 1
0.169539772133318 1
0.224101064967317 1
0.139029686018223 1
0.21480589633755 1
0.226083170309807 1
0.216571341336931 1
0.225821546670825 1
0.173797406269769 1
0.199806002113256 1
0.14851321372724 1
0.168439606990289 1
0.209403595809413 1
0.225505755172078 1
0.254369925388021 1
0.192111010689111 1
0.153624622048242 1
0.185119923090174 1
0.213942536210893 1
0.179731739347481 1
0.190652294998947 1
0.226404831822019 1
0.194271079680867 1
0.160892094111033 1
0.212172696326401 1
0.187611447582799 1
0.217899194570593 1
0.193133998969192 1
0.231847564989724 1
0.244001897654775 1
0.199268835140065 1
0.197319958136007 1
0.195077836205161 1
0.21164560025257 1
0.236451034374048 1
0.155446269406303 1
0.158163180326799 1
0.214313856212395 1
0.189402579872989 1
0.220635238683882 1
0.178592618703645 1
0.203061546347281 1
0.1829573993759 1
0.252675008750864 1
0.227726780909204 1
0.182921347453325 1
0.235748545571187 1
0.220934820982096 1
0.168998686033429 1
0.214596702106536 1
0.167923152574256 1
0.182109386973846 1
0.25582491633343 1
0.188429833166216 1
0.185072685330086 1
0.24618123539262 1
0.219594886526929 1
0.162872189400701 1
0.214389306549155 1
0.208412519681861 1
0.25354676976784 1
0.2068372616409 1
0.225304409798964 1
0.185885494386502 1
0.218773160621468 1
0.215264691165804 1
0.242446142043153 1
0.234769079286664 1
0.233255140404481 1
0.219551820837399 1
0.190696901168963 1
0.184936196967614 1
0.148084496452398 1
0.189332548503279 1
0.201893671798393 1
0.155016616476895 1
0.225814872520475 1
0.241620575947374 1
0.244106865903486 1
0.188347020633667 1
0.190803818838993 1
0.238453899426904 1
0.16036836574169 1
0.250660980654829 1
0.240517926912546 1
0.156875067467978 1
0.24998436287085 1
0.229412675762188 1
0.200302029629795 1
0.202045223334425 1
0.19321686564026 1
0.143245241852885 1
0.194633944166127 1
0.217659769898923 1
0.217201221042885 1
0.266089964392456 0
0.294071413158425 0
0.231236198417973 1
0.185709848158859 1
0.158658029239556 1
0.222991036828345 1
0.244377972060562 1
0.152252400657434 1
0.169621838492141 1
0.175397153801871 1
0.146230876451078 1
0.165409297013905 1
0.198782275943402 1
0.192441933723193 1
0.174181370505046 1
0.186657770968589 1
0.15666710169205 1
0.207949101560344 1
0.217721025303489 1
0.227853626176173 1
0.168230264313638 1
0.203794244866298 1
0.200515877620974 1
0.224156977418421 1
0.192890017385768 1
0.21305303727929 1
0.165696229847875 1
0.183748250286529 1
0.239007795354828 1
0.200307886771251 1
0.190973581451078 1
0.147044538385679 1
0.221069396736913 1
0.240280221886493 1
0.221640846288864 1
0.166237254561932 1
0.208652413747095 1
0.262704075232525 1
0.258052534390856 1
0.201415405981138 1
0.268625176507124 1
0.168252280655949 1
0.231884134539408 1
0.230717819595792 1
0.209863309576303 1
0.239310538516401 1
0.148848108626378 1
0.169734523176703 1
0.18204326321577 1
0.230369842868137 1
0.198112009575216 1
0.245289091331322 1
0.173175865496846 1
0.203006211890576 1
0.215198531843906 1
0.220943833203792 1
0.260902053335438 1
0.143699983604463 1
0.28425984965671 0
0.261316466041589 1
0.181806199363124 1
0.236504746765408 1
0.165302131746112 1
0.305036958026336 0
0.210519245093592 1
0.164799052325938 1
0.172953382492688 1
0.281782938561832 0
0.150556013938762 1
0.196822014983266 1
0.204029139297664 1
0.223047558621042 1
0.17581947486213 1
0.17397361257869 1
0.19781391398027 1
0.216361915853234 1
0.216154822376878 1
0.157311114340312 1
0.202072752255926 1
0.202519304109437 1
0.154168563591819 1
0.19786089609833 1
0.218927151675348 1
0.194880111823885 1
0.178077041902264 1
0.250796423403608 1
0.195041269443262 1
0.255815653000391 1
0.241009466491153 1
0.199757358301933 1
0.206480697465438 1
0.197620824201988 1
0.173347404853206 1
0.239062517601436 1
0.203097238399293 1
0.214805558623757 1
0.197050472793001 1
0.203650891174279 1
0.216740350659282 1
0.186638495231451 1
0.217154457535306 1
0.141091373141318 1
0.24188971316688 1
0.207562223418121 1
0.189742744981035 1
0.152263636464086 1
0.280649781465256 1
0.170340221579296 1
0.191912105601873 1
0.22848505383469 1
0.159064589853055 1
0.213933484763689 1
0.234715251598944 1
0.203211980269538 1
0.1854374845957 1
0.26579466635557 0
0.225302239220663 1
0.175376357251189 1
0.218515344952502 1
0.225104682940551 1
0.169668570414595 1
0.173395862762215 1
0.229209222632619 1
0.210502030907899 1
0.189007037665281 1
0.185209045807903 1
0.184752956745059 1
0.14894843964285 1
0.230987873062701 1
0.173898115645049 1
0.201947470012026 1
0.258585815219289 1
0.152744453067136 1
0.169349238947106 1
0.180231336454723 1
0.161267591818967 1
0.213508013413389 1
0.186447633038795 1
0.244643024347955 1
0.177187347702885 1
0.193748553279861 1
0.230475625384615 1
0.195933690167837 1
0.198085844341836 1
0.19028990580607 1
0.173647514268446 1
0.225838672211376 1
0.202170920605878 1
0.23164394271312 1
0.237662074624869 1
0.247037846601807 1
0.201891126816598 1
0.204409134087964 1
0.22097012741026 1
0.139829455904735 1
0.175716796964323 1
0.233872692448513 1
0.137044061292219 1
0.160291093873885 1
0.175599738470166 1
0.132467654509786 0
0.141202691365946 1
0.252682679175781 1
0.16267130061552 1
0.212535649662572 1
0.184887275075272 1
0.218658216048129 1
0.216251221732997 1
0.169188170026806 1
0.237032172361506 1
0.238831237810661 1
0.165647097304612 1
0.194676463063759 1
0.113318381843636 0
0.106244782366912 0
0.20728810265491 1
0.188470499482675 1
0.147135594747145 1
0.229046184058259 1
0.20240565228345 1
0.169967806566352 1
0.199893458106925 1
0.155068996913007 1
0.16146735395502 1
0.169882168071718 1
0.231786112192893 1
0.243309285511547 1
0.149588632499367 1
0.241407968465894 1
0.274448014873348 0
0.217487394138228 1
0.226042721170245 1
0.181182027582947 1
0.233641948513545 1
0.193836863407905 1
0.234284623197401 1
0.22692673396756 1
0.19221891645335 1
0.22944649316706 1
0.170620157802765 1
0.197716965302427 1
0.220523524691031 1
0.170286329075554 1
0.185923853893033 1
0.188202989253984 1
0.196029111862587 1
0.150193813688556 1
0.267408745389213 0
0.18379281602487 1
0.203617358850477 1
0.198355919680317 1
0.211270521594913 1
0.263622385896851 1
0.235464366632161 1
0.194763863815047 1
0.217986291515112 1
0.191752195649991 1
0.186088975247628 1
0.195178312355707 1
0.209611237942112 1
0.15823384544124 1
0.144904622988712 1
0.193730115964368 1
0.219064294546176 1
0.245030018964261 1
0.214062421916237 1
0.208379417758866 1
0.232927392707167 1
0.193506238951675 1
0.179004685639531 1
0.205331973932707 1
0.186844304790871 1
0.171034698145359 1
0.158623571122492 1
0.287095094165617 0
0.189170423557062 1
0.204168460363431 1
0.183738677051509 1
0.225890186178244 1
0.185492163298014 1
0.142484532985174 1
0.214250324376146 1
0.232324046644744 1
0.217004567232916 1
0.24175346182679 1
0.194246087918624 1
0.174937545561035 1
0.21977805836789 1
0.177036771116584 1
0.224360944500886 1
0.185043467470515 1
0.24133028177323 1
0.238806826382826 1
0.262289919457711 0
0.141684820163364 1
0.178911636513566 1
0.233593018267664 1
0.182732774996757 1
0.181412418733933 1
0.229707209463844 1
0.210117431755279 1
0.217504004351965 1
0.217868619038889 1
0.203381326431829 1
0.282630815560036 0
0.210767404206234 1
0.177403399223523 1
0.167445969240508 1
0.19752518211867 1
0.230577369504923 1
0.173175854727372 1
0.182586604852145 1
0.270445817011533 0
0.159920696390718 1
0.166845498414747 1
0.165222704680167 1
0.240657800434558 1
0.161645058025145 1
0.19501825368754 1
0.205792371016119 1
0.171813760135417 1
0.202660481773666 1
0.249512965898134 1
0.192340313904149 1
0.190848955910573 1
0.222700853022902 1
0.219315989036677 1
0.236465202027422 1
0.189942916318724 1
0.17966541595206 1
0.188088412019211 1
0.225993227860919 1
0.195882046380424 1
0.21461942405301 1
0.168573903284541 1
0.155033069841844 1
0.164208857133679 1
0.163783446776014 1
0.238962482590737 1
0.223630341148914 1
0.207473778564675 1
0.216288214659275 1
0.251803663603457 1
0.186520125833515 1
0.219841529366066 1
0.130779420222976 0
0.289485842645017 0
0.211322250895817 1
0.191824679336707 1
0.225124762519033 1
0.210285400784981 1
0.156536595048366 1
0.210346942122718 1
0.244502882133502 1
0.179655399075382 1
0.181005482030439 1
0.154772922459482 1
0.159980704517393 1
0.146037891192698 1
0.170256473314439 1
0.253227983085414 1
0.16015440493619 1
0.215284042006488 1
0.236840913920746 1
0.208617027107806 1
0.156300683253352 1
0.152487561142233 1
0.238280108831672 1
0.245595559869568 1
0.319791292774665 0
0.133709904426079 0
0.192140897149424 1
0.193191975981179 1
0.155302940875233 1
0.234579768551089 1
0.20297372774329 1
0.172882642876945 1
0.134810110176363 0
0.240792045816145 1
0.241547990604255 1
0.188854155332786 1
0.199791878361335 1
0.189564545505215 1
0.204898980979285 1
0.241987455929028 1
0.161076491100995 1
0.275000726859498 0
0.212724848575352 1
0.208955420489394 1
0.24500239716506 1
0.259255019544867 1
0.203817229189397 1
0.155251617105969 1
0.275813937333207 0
0.138467198866058 0
0.202143815394197 1
0.19588703670583 1
0.200443401121359 1
0.206912986851907 1
0.201512209055604 1
0.177916404344668 1
0.222059102837142 1
0.150278843334481 1
0.209213844645306 1
0.210277081756875 1
0.180355727839975 1
0.179154182545962 1
0.203938594906533 1
0.158281915065273 1
0.205166879977957 1
0.212681274241882 1
0.219440446839346 1
0.123116425540276 1
0.241836602787395 1
0.213451608869847 1
0.201771924649768 1
0.181154738584558 1
0.183389791007293 1
0.290556232610668 0
0.182570117412233 1
0.20284388912939 1
0.17384334914793 1
0.162804623556429 1
0.242140555327638 1
0.195419088656568 1
0.186202840133801 1
0.215321717673064 1
0.16782896631474 1
0.171801745794826 1
0.165462473934133 1
0.155166195507486 1
0.109188255580952 0
0.232004962909736 1
0.192005337427981 1
0.204486902828205 1
0.211845475008068 1
0.232694054746442 1
0.182817478039545 1
0.237788829380214 1
0.188737586364225 1
0.201518907478642 1
0.222601674730523 1
0.194271992078684 1
0.213812716034088 1
0.1748626541433 1
0.177459728585259 1
0.216227041341883 1
0.177930944685305 1
0.247838920723436 1
0.179954505617255 1
0.215587588307542 1
0.156438066635121 1
0.228663967857468 1
0.220864816332927 1
0.211492551180577 1
0.186243496174336 1
0.233970240797646 1
0.154063852821395 1
0.233803528748836 1
0.179877740681273 1
0.216291791959322 1
0.185954814920804 1
0.208421803067894 1
0.212719790889621 1
0.151777566088253 1
0.192840263160799 1
0.193151486905902 1
0.151600105836417 1
0.141978565939167 1
0.22674733223101 1
0.202873634631695 1
0.178479251070117 1
0.186921841165566 1
0.217555849227573 1
0.233449710091331 1
0.187138923917036 1
0.169790434336767 1
0.198086364082042 1
0.232043560436125 1
0.157099400911358 1
0.120272300504938 0
0.140503146201768 1
0.177948626071562 1
0.162678516913418 1
0.220918043674263 1
0.169311385692642 1
0.221534662789046 1
0.218502697347469 1
0.255200485133251 1
0.19592136257867 1
0.192486930241233 1
0.148051719974956 1
0.223110660361172 1
0.254823307048174 1
0.265257007729407 0
0.176413081878155 1
0.212739127102489 1
0.245288917271573 1
0.229039770195702 1
0.171964044625864 1
0.22410853123456 1
0.216649793935015 1
0.169918428428963 1
0.192903116701075 1
0.204219895263164 1
0.274287483133255 0
0.216379684505724 1
0.176924660717937 1
0.248663618108702 1
0.187018143479254 1
0.242978818127155 1
0.201224337924721 1
0.247722712192653 1
0.219894608943016 1
0.199904807535261 1
0.205099919760084 1
0.191107429326035 1
0.206918733023688 1
0.189058472668798 1
0.231301637461815 1
0.211995703254493 1
0.332277474058383 0
0.251089660230988 1
0.169693506665132 1
0.223399326926046 1
0.261169212949472 1
0.22810561323611 1
0.185566948056935 1
0.256045937709073 1
0.189433439871063 1
0.256250391136367 1
0.186295674600716 1
0.17691306021428 1
0.213750796896875 1
0.236725080207538 1
0.211825199884266 1
0.202898735357257 1
0.166129550668854 1
0.160511516030801 1
0.242075479855692 1
0.215755258857614 1
0.220614165783503 1
0.206987948224988 1
0.198455591128136 1
0.207999255893241 1
0.182872873288056 1
0.16216196407967 1
0.245140566715009 1
0.187107729811441 1
0.258143647910984 1
0.280385199400652 0
0.24017843106767 1
0.196000085636547 1
0.187899181520796 1
0.178431284027775 1
0.200132194441221 1
0.25515017112726 1
0.146203619000855 1
0.246079911240887 1
0.267818711706706 0
0.190280830305562 1
0.248839881528532 1
0.215236092466661 1
0.162780503230693 1
0.206987561147303 1
0.177689228349524 1
0.210117175101844 1
0.218514010079019 1
0.196416070830322 1
0.226364449174195 1
0.243944877456249 1
0.191679917768256 1
0.211901838882645 1
0.195409436003054 1
0.255600074502274 1
0.0907850775254123 0
0.206498392717108 1
0.2033466031022 1
0.191237894121289 1
0.224161803002555 1
0.225662936280508 1
0.245195855324537 1
0.227038173303296 1
0.160800625236801 1
0.203067577871274 1
0.248199044657067 1
0.201600269835077 1
0.244840763027933 1
0.274371007578712 0
0.210154773209038 1
0.20271376686597 1
0.226621207196393 1
0.1774465025331 1
0.204533185656456 1
0.244031301123226 1
0.276734871947499 0
0.220160247820138 1
0.189868563669611 1
0.208660657812227 1
0.238831432929356 1
0.2182183297526 1
0.240235209578461 1
0.158741207877726 1
0.236842066594163 1
0.239450803032426 1
0.190839518348906 1
0.209138743782707 1
0.201021039756753 1
0.19527101398371 1
0.250364513420117 1
0.140852148902397 1
0.197749611035827 1
0.219937789585059 1
0.213368712166525 1
0.190005347267793 1
0.226518694448492 1
0.138427850077568 1
0.187231582267947 1
0.226203413442829 1
0.212228503447478 1
0.148456273346456 1
0.234609610741317 1
0.207179912552668 1
0.236093097178634 1
0.122251915927668 0
0.207339760716169 1
0.131377589846977 1
0.216434540046324 1
0.223447760462438 1
0.243686714173375 1
0.180361755051263 1
0.23303554388946 1
0.118090613506702 0
0.232165807194317 1
0.197665098633902 1
0.202285561346203 1
0.249717049691049 1
0.249919531796644 1
0.243343154382334 1
0.177907320386271 1
0.204204149286585 1
0.149513176891786 1
0.162521746005234 1
0.22454269311507 1
0.191623695656756 1
0.224430730586213 1
0.141117415056317 1
0.230550180689699 1
0.18350292075906 1
0.235180067734907 1
0.208882402931697 1
0.162178759412339 1
0.177934434006778 1
0.163718596005302 1
0.146480526362209 1
0.184165283001498 1
0.159831134043472 1
0.217725725480342 1
0.185968257865183 1
0.193565620544324 1
0.180617720301062 1
0.166804284190517 1
0.165106648441773 1
0.187306984052431 1
0.204777979549318 1
0.258886196873239 1
0.239448909490425 1
0.241781590349721 1
0.273136901379784 0
0.21103477172999 1
0.232099915882787 1
0.216561193292728 1
0.17613324812843 1
0.16070314395124 1
0.230658941183125 1
0.19609138867556 1
0.206153932102902 1
0.229314424181232 1
0.250551925916105 1
0.248510382765619 1
0.198593626927646 1
0.189517167520676 1
0.223572643545671 1
0.214917173631074 1
0.224614890788072 1
0.162996397722079 1
0.209950773142537 1
0.222027890887076 1
0.153053239370442 1
0.176726193656022 1
0.179773251990217 1
0.186535523638857 1
0.218116916690625 1
0.19402172862501 1
0.196115206981053 1
0.253984517850177 1
0.236792004575969 1
0.221240257223075 1
0.198306525836674 1
0.154894308695451 1
0.164302996894789 1
0.186616325122466 1
0.21895061337908 1
0.253174227636163 1
0.181620607210704 1
0.167895340504862 1
0.22906480621443 1
0.217080012574443 1
0.204629531134581 1
0.222476231637252 1
0.199270227321531 1
0.21065412355171 1
0.217286649219054 1
0.248316392394369 1
0.202888327480175 1
0.231854600768866 1
0.198876633972617 1
0.224972733887604 1
0.157332128474145 1
0.224612294482965 1
0.20515301641229 1
0.226005873166064 1
0.203255684718535 1
0.19676959797143 1
0.26727265634125 0
0.244387495800903 1
0.18118513126169 1
0.20966655911991 1
0.208354771612343 1
0.171433391531133 1
0.248411598319626 1
0.215149210432466 1
0.206312367597637 1
0.226674383661113 1
0.190188194849149 1
0.233549956521908 1
0.227745293935826 1
0.167636491626435 1
0.16572258922023 1
0.141702646335015 1
0.212716982453925 1
0.206577091206762 1
0.225183221421649 1
0.201791630164522 1
0.238089095454008 1
0.206587790232831 1
0.226446201404234 1
0.234263263313782 1
0.197547415428807 1
0.135030388621237 0
0.233321922092301 1
0.179536503546782 1
0.197816051354141 1
0.164945230369717 1
0.176830935451803 1
0.192392412334457 1
0.189611830481608 1
0.155145649282885 1
0.234189340521213 1
0.189421526420322 1
0.189812607108387 1
0.192371751115715 1
0.229595626849414 1
0.225376819384051 1
0.218876115499174 1
0.217885735794453 1
0.190661199059201 1
0.158797145779663 1
0.223253084042348 1
0.166877573472249 1
0.201229816421613 1
0.195807581869262 1
0.179127022802989 1
0.263915611732684 0
0.200691312712121 1
0.228156202092881 1
0.163088032776884 1
0.197985125792817 1
0.251408142351581 1
0.244691177681826 1
0.188626394487935 1
0.222226413599751 1
0.217523462450065 1
0.260464269018657 0
0.213612560935318 1
0.24643798768505 1
0.183530805615873 1
0.240666628649948 1
0.156515551719225 1
0.21766353848505 1
0.232457410191495 1
0.180519820870871 1
0.228987171439661 1
0.269928127740632 1
0.275105115464801 0
0.274486400058097 0
0.294460204863528 0
0.132025676410535 0
0.236334261297372 1
0.185492047778891 1
0.262656256916094 1
0.207944585152935 1
0.176697336207962 1
0.215611684693389 1
0.145287851884725 1
0.200959000326497 1
0.235473084680735 1
0.223752812175414 1
0.230980898481685 1
0.200911686364542 1
0.242799372046646 1
0.141674373360222 1
0.193955230585192 1
0.230414530128426 1
0.187798827965817 1
0.242507076847579 1
0.188440000927795 1
0.131698527877198 0
0.232195230038583 1
0.147061726459568 1
0.139695382110153 1
0.264835177203676 1
0.196471953228818 1
0.212337708380046 1
0.194466154013944 1
0.225460352447699 1
0.194821045245596 1
0.236084792191123 1
0.154676595310873 1
0.213861233479529 1
0.177013560188806 1
0.20875760421029 1
0.239725281799847 1
0.230466141526339 1
0.239730419656493 1
0.209417267746417 1
0.263150584892897 0
0.185178278167893 1
0.237002507865385 1
0.171310994560024 1
0.197160239787017 1
0.216875129780241 1
0.174081487526069 1
0.149793576266371 1
0.194821086060309 1
0.295775835358383 0
0.209173539699947 1
0.224605131786447 1
0.198227305347986 1
0.176936557268164 1
0.247724545387848 1
0.209577330686235 1
0.208077823039164 1
0.164136536350905 1
0.178215182145694 1
0.223735076310153 1
0.195355435456041 1
0.249291120396034 1
0.199103500296733 1
0.202120248606992 1
0.208512532369312 1
0.205340144762093 1
0.155865539935909 1
0.183586135697025 1
0.26364951237684 0
0.170208984647613 1
0.179156503388305 1
0.187814652731968 1
0.161006429102416 1
0.165164706878884 1
0.234597867907578 1
0.198998906862535 1
0.187259295147558 1
0.230190788060112 1
0.179794350649753 1
0.201589676556061 1
0.216519238046742 1
0.242328055083271 1
0.175031402270039 1
0.223850177864952 1
0.189960546449374 1
0.26680899680915 1
0.23630868276066 1
0.191146744613608 1
0.209953104610775 1
0.17981364974259 1
0.186261773550586 1
0.198889472538775 1
0.223811911059171 1
0.197642340082639 1
0.215420579357712 1
0.240513764501305 1
0.19241356778051 1
0.238868300747909 1
0.237508563108804 1
0.191124574325095 1
0.165016531295505 1
0.185514006762717 1
0.253742479257952 1
0.218504357660133 1
0.240387656077534 1
0.250644363654176 1
0.183352992911096 1
0.251409194336088 1
0.236584954698212 1
0.245846274217624 1
0.112882573325398 0
0.168610268524632 1
0.247384052973698 1
0.234451884729405 1
0.244998976499637 1
0.174721520512549 1
0.212203932496149 1
0.174850787091046 1
0.203505887359962 1
0.205661573874552 1
0.197112300465081 1
0.249559688600147 1
0.216582734216506 1
0.173360124106713 1
0.255142552984195 1
0.191730777937196 1
0.121103370466465 0
0.261435042944383 1
0.212675110425452 1
0.255791889406905 1
0.226773392887268 1
0.190486060544344 1
0.18440274378752 1
0.213937909797243 1
0.213508899866057 1
0.194610871104792 1
0.165839957719297 1
0.215903945480307 1
0.136464016859209 1
0.226564878891601 1
0.211206212447288 1
0.28909966595206 0
0.211929328627716 1
0.15510150932884 1
0.160662456870018 1
0.168770005081448 1
0.178688615098953 1
0.203716393093438 1
0.143526691710064 1
0.294565894523751 0
0.189842480084444 1
0.203698453803764 1
0.210096127779557 1
0.153996078842313 1
0.152991445295558 1
0.24781950410337 1
0.260839706869831 1
0.169855608484866 1
0.201476764555514 1
0.194424006770802 1
0.283702957339908 0
0.158537439650625 1
0.216227673327945 1
0.152884729370151 1
0.268111269239644 0
0.168266492341002 1
0.148349346968813 1
0.211045997578752 1
0.133606725167877 0
0.162177292011241 1
0.224948861460021 1
0.198432231474539 1
0.240414366521676 1
0.184477754087501 1
0.209896203597439 1
0.188271113790881 1
0.230050395689782 1
0.184510827410879 1
0.163340769019945 1
0.224371818343918 1
0.218817022970855 1
0.129191102875226 0
0.174761264872286 1
0.171058877946157 1
0.182802218921581 1
0.225481457522727 1
0.191246262523304 1
0.249088400338821 1
0.211061672366042 1
0.18615795636098 1
0.175432026587381 1
0.244093744514223 1
0.128825825464357 0
0.194334752483518 1
0.277283513298704 0
0.189966459264212 1
0.190873876572319 1
0.208967358198382 1
0.157084685810574 1
0.14973177964435 1
0.164401728154994 1
0.25508979347819 1
0.217675650938601 1
0.225761150805825 1
0.240415934147332 1
0.206263055385324 1
0.259732004169528 1
0.232343996896897 1
0.18421916042497 1
0.233339923611731 1
0.213254470580929 1
0.159851366179838 1
0.186428404224203 1
0.182865254766097 1
0.171637088555189 1
0.207811188145683 1
0.209996213814753 1
0.202759948060188 1
0.229880056653688 1
0.178912079098879 1
0.234869313396824 1
0.199172281324723 1
0.207763780768174 1
0.178912353797428 1
0.235172277966589 1
0.208510512625924 1
0.139392428785458 0
0.184265949806004 1
0.181409357036385 1
0.17054122212684 1
0.249600588659796 1
0.201559674390193 1
0.212196397233688 1
0.225793548161671 1
0.224896530021127 1
0.23957342740698 1
0.227123741571537 1
0.145537906410288 1
0.228186352435593 1
0.217937079839375 1
0.171229492711258 1
0.211077604001177 1
0.175657919713461 1
0.162804247450455 1
0.248601320446805 1
0.207925163887245 1
0.247472434756779 1
0.191049524025574 1
0.180282923289581 1
0.154967167953535 1
0.222138331668917 1
0.253212865037391 1
0.164438915291405 1
0.232117653487465 1
0.226004771431031 1
0.202938082273986 1
0.212040072189285 1
0.178458056416496 1
0.255030290891621 1
0.220755303517829 1
0.226781325816938 1
0.210147171079429 1
0.219292949026415 1
0.180152514479226 1
0.193300835428647 1
0.204023171562903 1
0.20476167896636 1
0.170683059927927 1
0.233156558012005 1
0.204750548085221 1
0.215961140007989 1
0.276391100023851 0
0.181869471131347 1
0.253668550900739 1
0.21064716455715 1
0.206011486177752 1
0.158909693795175 1
0.171178226641244 1
0.149464406718655 1
0.251968462026666 1
0.212511935768827 1
0.221556657838452 1
0.271138250111385 0
0.14388228483079 1
0.201678581293477 1
0.210185452216574 1
0.191215015625727 1
0.231391730483305 1
0.213240043498853 1
0.192756794881766 1
0.220473997604505 1
0.216467568240904 1
0.179296134681989 1
0.221373073763408 1
0.213162786136614 1
0.182865057895036 1
0.156509081150458 1
0.269329291860162 1
0.23346557012326 1
0.142484457588968 1
0.183444510651078 1
0.262569053059548 1
0.182623739579883 1
0.203980458200152 1
0.203419935774326 1
0.20059630506878 1
0.206323495218527 1
0.256095484534656 1
0.183997531019696 1
0.226710160747204 1
0.18097377153681 1
0.162992626684953 1
0.18778642161377 1
0.159419004116426 1
0.20332793686838 1
0.207484161394847 1
0.180908557787258 1
0.183605686934005 1
0.231550768431154 1
0.212932732554444 1
0.207638664205949 1
0.197105405309117 1
0.174245031817488 1
0.234178921262539 1
0.230699109176398 1
0.180487982079708 1
0.235688136986182 1
0.129945771337913 1
0.24207901954072 1
0.250043487912539 1
0.170472655177291 1
0.226664733549412 1
0.153232853381236 1
0.204783175220942 1
0.21244760149469 1
0.21853200854952 1
0.258723122593859 1
0.227198860031865 1
0.28619363873007 0
0.226929221683646 1
0.191172185949348 1
0.162217109462106 1
0.189766086173477 1
0.237123227747854 1
0.265597560214053 0
0.190166228351102 1
0.188902833575598 1
0.218177507642844 1
0.216426345254287 1
0.175801774496555 1
0.214403281457124 1
0.2268440522001 1
0.175189168433202 1
0.210368421657606 1
0.180008098018811 1
0.196442268117102 1
0.194355018418409 1
0.222519422781048 1
0.195774842264528 1
0.167876257188557 1
0.167120748323094 1
0.215885270339838 1
0.266358195104211 0
0.189436847261533 1
0.173382034378124 1
0.243933409647168 1
0.167526098891149 1
0.209304045564225 1
0.19241979800089 1
0.181095360516615 1
0.256709568522166 1
0.200511474275233 1
0.158677266948183 1
0.258298925485216 1
0.181257187133464 1
0.238683463204079 1
0.223961218122563 1
0.189509075903251 1
0.238086672669261 1
0.177891347329888 1
0.194484049001289 1
0.194554196280048 1
0.226566778923731 1
0.236389774940105 1
0.165180356679394 1
0.153302054713295 1
0.175475620285928 1
0.217411570835001 1
0.202499723226513 1
0.199429400518646 1
0.197799877616432 1
0.169560486150197 1
0.212261645334336 1
0.205592687118189 1
0.241751484563628 1
0.158116364027136 1
0.251569728442161 1
0.175847436680081 1
0.246865413676915 1
0.269816072077202 0
0.224257740006501 1
0.188400145665897 1
0.173716332618265 1
0.185197849564718 1
0.188760233525455 1
0.204243383973457 1
0.200902711346054 1
0.235416978130953 1
0.186917160507278 1
0.235097899589799 1
0.221164185284827 1
0.177967556213916 1
0.181827998141088 1
0.233279525382839 1
0.198285968597091 1
0.18669088937604 1
0.186144970004967 1
0.203549097425671 1
0.301613307449923 0
0.179146143618053 1
0.249714035159768 1
0.171438322888405 1
0.171009517728853 1
0.152519632721486 1
0.193440536098728 1
0.212891675132637 1
0.207804291313117 1
0.16797432806392 1
0.145208154960794 1
0.21222298820329 1
0.237912870356786 1
0.243869918355178 1
0.220278199967847 1
0.222036156406411 1
0.174447262650036 1
0.212526547311258 1
0.142758635724298 1
0.233182058406373 1
0.21844345681749 1
0.193517798440671 1
0.228989512467504 1
0.215429185456293 1
0.215065174331033 1
0.211194410698454 1
0.217270802550178 1
0.225716896568643 1
0.221785501314286 1
0.190620193977384 1
0.211651417972315 1
0.150545052879536 1
0.160407097467873 1
0.24649556727014 1
0.218733135168214 1
0.21377348984415 1
0.177655863708018 1
0.216287390764626 1
0.208108761045306 1
0.211785655341955 1
0.224189153060023 1
0.230553516282822 1
0.213610023180889 1
0.167968535692264 1
0.239515634714683 1
0.205959222454756 1
0.155265411257909 1
0.214877654271075 1
0.217458925187351 1
0.226243398857964 1
0.180624718496897 1
0.243673157523865 1
0.126118254686524 1
0.212137342767067 1
0.216337374682891 1
0.234868338527806 1
0.22966604995752 1
0.222894139540456 1
0.196072449302479 1
0.251994977585105 1
0.156902281598155 1
0.259459832346199 1
0.219523067726119 1
0.216484575650983 1
0.239245607966584 1
0.109799851888866 0
0.173842360304934 1
0.312252899419877 0
0.206927822687353 1
0.226479690589049 1
0.259254528807514 1
0.20267145135599 1
0.239384068834848 1
0.179027407282542 1
0.209648823432703 1
0.254801401201878 1
0.220162451501611 1
0.189749773223874 1
0.229292047307799 1
0.185258811643308 1
0.159710435814794 1
0.195061728464233 1
0.225625390665864 1
0.20031355566166 1
0.239882421126627 1
0.204589107560769 1
0.176257959626388 1
0.163531112587459 1
0.174902251507673 1
0.198657963256065 1
0.23725593878977 1
0.156803991000209 1
0.236634923709799 1
0.159285113427761 1
0.259280826352198 1
0.156140704210365 1
0.23670968426936 1
0.167656334110569 1
0.228900219858648 1
0.193583866618015 1
0.217640559166134 1
0.197669666289301 1
0.16674655354887 1
0.241543017363188 1
0.204652375061406 1
0.215210646852168 1
0.212540766900318 1
0.181371446800836 1
0.245457480556563 1
0.217940860421487 1
0.235929762241075 1
0.20818091410324 1
0.181060127430753 1
0.169951160310253 1
0.227197492202767 1
0.239057912177552 1
0.150617810056514 1
0.232753772090308 1
0.224884996131533 1
0.14972269005597 1
0.191300832073781 1
0.231568968081594 1
0.214699374113263 1
0.238475299588079 1
0.194676134026821 1
0.207585561778901 1
0.293484251714508 0
0.226305873514102 1
0.226462537893926 1
0.276384828704408 0
0.209600422984211 1
0.201346382409546 1
0.178788423268285 1
0.199577837249598 1
0.193582218958078 1
0.191122330285619 1
0.236687143980072 1
0.198044632647652 1
0.184417744816828 1
0.259156557554921 1
0.219580662443069 1
0.215381625079129 1
0.270141000187846 0
0.231836588154718 1
0.197343253597392 1
0.161352895367336 1
0.202645912891188 1
0.235061004641884 1
0.197592900240614 1
0.214452856422015 1
0.242779776658628 1
0.166387925374146 1
0.209068393719047 1
0.251482590236595 1
0.162401469539563 1
0.203561930080858 1
0.191223827976488 1
0.167316877638873 1
0.257842978020152 1
0.210729672831583 1
0.219479153088775 1
0.209113225935299 1
0.224752366599201 1
0.11435614757293 0
0.204654197209703 1
0.187142564162378 1
0.259213064634783 1
0.228265936825599 1
0.173538413200828 1
0.135095298977286 1
0.175940473719333 1
0.235820177278375 1
0.170810180523785 1
0.249076640779774 1
0.217606367345391 1
0.257306428742248 1
0.250750443758114 1
0.244664075600712 1
0.219935033890158 1
0.223171185521417 1
0.252286816351083 1
0.243518021100628 1
0.222941649330583 1
0.167860390892152 1
0.202022051186902 1
0.181360114440875 1
0.184508680849848 1
0.167849065629968 1
0.192042199981396 1
0.128349613417449 1
0.292644604222966 0
0.220523134901652 1
0.260468420239618 1
0.164546433424482 1
0.239698040280014 1
0.277592546823443 0
0.161551283112943 1
0.211438355498064 1
0.218361620653355 1
0.239502253320649 1
0.259478895785128 1
0.177215663403577 1
0.22843701641001 1
0.176269953272922 1
0.187019597111723 1
0.224616216538665 1
0.18056976415145 1
0.126897390647824 0
0.16075271368205 1
0.186401107447689 1
0.16550473364671 1
0.224657336881598 1
0.217953336934564 1
0.207954990963366 1
0.172369129476891 1
0.178734010233324 1
0.145431188119065 1
0.260784807146847 1
0.180482962076891 1
0.211289180189278 1
0.18305188470752 1
0.178226248983781 1
0.221838569464125 1
0.077912901847704 0
0.200261946192446 1
0.23032698079137 1
0.234997639368058 1
0.157298185518275 1
0.20208237335841 1
0.178321455297795 1
0.247308795126106 1
0.189252969715472 1
0.135174543409322 1
0.20274854027681 1
0.219459327093967 1
0.233617763529487 1
0.208697002296777 1
0.243980284729423 1
0.240993835305169 1
0.224124177935026 1
0.179190008951791 1
0.203930898579524 1
0.188740823452085 1
0.148224934307918 1
0.194705643149383 1
0.18753415646237 1
0.179466479270229 1
0.217789274521636 1
0.197739128069493 1
0.24151604951396 1
0.232175276246246 1
0.213748397148508 1
0.156906264765778 1
0.219851676831468 1
0.203742266079738 1
0.185523545590575 1
0.251746276600215 1
0.171867796716765 1
0.136543216560368 1
0.170923228911268 1
0.184078522454132 1
0.255473629366324 1
0.150089262227157 1
0.209950935729619 1
0.185170440935573 1
0.249094228951648 1
0.266081818657158 0
0.242439821723849 1
0.262875599154857 1
0.146205528470442 1
0.221468608696406 1
0.205416332460472 1
0.235465525218995 1
0.174755560242196 1
0.19251778232937 1
0.159712090827716 1
0.24861211635061 1
0.165061050117719 1
0.168418127719369 1
0.256676380314804 1
0.174868843868429 1
0.233661536442715 1
0.204689190559199 1
0.209871084065906 1
0.19253458146602 1
0.194859510410324 1
0.228067803781965 1
0.202844783387358 1
0.178566814968507 1
0.199324978895307 1
0.287361889713722 0
0.203274845352373 1
0.252167114548778 1
0.191092663878155 1
0.127875072419359 1
0.229047585536156 1
0.224034755984061 1
0.163136630805326 1
0.22440697569562 1
0.229580734382671 1
0.170580846747136 1
0.17075960776786 1
0.155901522889291 1
0.201426100539023 1
0.280812732792504 0
0.19934941962841 1
0.153294337653578 1
0.251718990648585 1
0.228487279704769 1
0.194520026040421 1
0.20403454145142 1
0.167332252761246 1
0.158979545876282 1
0.249010480963921 1
0.179735271283045 1
0.206875758928526 1
0.240176984093655 1
0.157232933822377 1
0.195674210944938 1
0.242535565286356 1
0.219641347243329 1
0.19194129537428 1
0.234075191006228 1
0.23485646539886 1
0.211670467238068 1
0.237104512164376 1
0.201344763244359 1
0.227427899841408 1
0.118880701209957 0
0.248426573127646 1
0.245285108837099 1
0.135127718961405 0
0.248727321365672 1
0.186288686139211 1
0.215001004524622 1
0.19934799280915 1
0.244020178047752 1
0.240859887942458 1
0.128200108722113 1
0.204788817649655 1
0.247811384736979 1
0.219462036524216 1
0.206478587527416 1
0.189897585773723 1
0.188844552093775 1
0.194358496136245 1
0.244259035293416 1
0.234843996378525 1
0.206872484603102 1
0.159669412763202 1
0.220134584192244 1
0.235591907452258 1
0.170841316626061 1
0.152045059918208 1
0.224532156332466 1
0.207584937530669 1
0.209333760904505 1
0.146208685473032 1
0.192741917778693 1
0.179819792216 1
0.207401969934547 1
0.204330611767358 1
0.219450228571281 1
0.193107154089766 1
0.179640836019434 1
0.138490992752189 1
0.17713692335515 1
0.232555220686341 1
0.234669574947512 1
0.256896735271333 1
0.191608674580453 1
0.191962403009624 1
0.222022402846874 1
0.220942384265058 1
0.202042086427729 1
0.193780276242939 1
0.187699163768793 1
0.208440743285706 1
0.234471779497891 1
0.14950908682052 1
0.171366812988175 1
0.148472581882901 1
0.219497583717603 1
0.166327062103285 1
0.177175055650176 1
0.201997029148727 1
0.195917057318432 1
0.245549293988832 1
0.180341620792982 1
0.151931404204461 1
0.23911253520183 1
0.177566583216002 1
0.136420393397867 1
0.179842971915371 1
0.18837803818282 1
0.227072508873846 1
0.0987465361655108 0
0.249863066874073 1
0.238275818662199 1
0.205721422084734 1
0.206523783871455 1
0.247855713026335 1
0.196160516180069 1
0.239842698436876 1
0.234298853405523 1
0.205502494038011 1
0.223507863689269 1
0.216323346382875 1
0.171601081016516 1
0.212259973603001 1
0.26329828052789 1
0.147912140463299 1
0.252636566687383 1
0.100593765125015 0
0.184388831250283 1
0.19748660759314 1
0.223445613512743 1
0.209747809652641 1
0.222705452916266 1
0.188353152864362 1
0.2195808396296 1
0.230923639871755 1
0.219927942289925 1
0.208012006537614 1
0.204214724724443 1
0.166169855662779 1
0.224518867817888 1
0.233274269161682 1
0.190490113519368 1
0.191946369204843 1
0.189058465437887 1
0.306962196234667 0
0.233770023668393 1
0.204060328675438 1
0.211585290397831 1
0.202339056770586 1
0.238853354828436 1
0.211090341507723 1
0.203326451514628 1
0.204806030419712 1
0.245402209615018 1
0.243192807150916 1
0.156448203349189 1
0.179754690111431 1
0.21436063886678 1
0.267474696799548 0
0.216142940297445 1
0.221604793799485 1
0.216172959648619 1
0.188006760046155 1
0.228264090222717 1
0.191879471318743 1
0.190934471457248 1
0.218341597062051 1
0.204690391432269 1
0.179371250506578 1
0.17765720893747 1
0.177820106625133 1
0.24657652663205 1
0.213533914830803 1
0.265946942482078 1
0.201739718469503 1
0.200969646898335 1
0.216149489134561 1
0.217047666074634 1
0.187594677326014 1
0.284639798073957 0
0.214938479853135 1
0.184878884792238 1
0.192632180916198 1
0.220313264911514 1
0.201168080268442 1
0.182598413120953 1
0.172304654296385 1
0.229030915785797 1
0.214033698975406 1
0.268788838313859 0
0.232611971162363 1
0.246766985184044 1
0.211081804428516 1
0.19394883923808 1
0.227070371887724 1
0.143684642959102 1
0.219277288236338 1
0.301323298410625 0
0.211145903167959 1
0.264990253505696 0
0.175358291009492 1
0.202218126834094 1
0.205757902199676 1
0.208256215652552 1
0.174566445883259 1
0.166526532451241 1
0.208993617901801 1
0.1827999530873 1
0.25406397628876 1
0.208934423740593 1
0.222885596433439 1
0.193853952346155 1
0.237437648031711 1
0.20282616832686 1
0.214008556905135 1
0.266086046284649 0
0.220007987529899 1
0.204636424972719 1
0.179402424491237 1
0.146845631405801 1
0.245128220386207 1
0.204774987627639 1
0.262911651714108 1
0.199089712742056 1
0.164745733729756 1
0.184594663114448 1
0.213787415231246 1
0.246789822245396 1
0.19377168392433 1
0.157811032565218 1
0.205500419174143 1
0.139513779869008 1
0.222112131423094 1
0.238336265103813 1
0.256939479548206 1
0.215200197248462 1
0.153511204786637 1
0.168992790485837 1
0.182709168238263 1
0.241398641105053 1
0.200202564777543 1
0.193155680935092 1
0.186172254934608 1
0.278227392247811 0
0.1734179591893 1
0.162041910644028 1
0.149985952666611 1
0.198320171843545 1
0.183068930114182 1
0.231294310406816 1
0.253674590368649 1
0.229530916009466 1
0.23131068171113 1
0.131369794328855 0
0.242532277373958 1
0.197856741780268 1
0.22947568690276 1
0.162814658272827 1
0.203715255686426 1
0.191776556771174 1
0.253231913512179 1
0.144111922706696 1
0.237675602125203 1
0.120663639524169 0
0.227133413746884 1
0.150374443635421 1
0.209598614878122 1
0.173342696213382 1
0.203218640680187 1
0.146712418112913 1
0.195795122857061 1
0.197562724283595 1
0.200620602970689 1
0.166657739283933 1
0.158616388364336 1
0.197593472042595 1
0.200927519239805 1
0.198965336717539 1
0.199240745038889 1
0.181383820973005 1
0.258750414668567 1
0.178649981725461 1
0.253068947820483 1
0.219937967445688 1
0.214410254617606 1
0.153042632107866 1
0.232196207970719 1
0.152279587171548 1
0.147159230278873 1
0.239379109296054 1
0.191105672497867 1
0.197946572549233 1
0.181970116914138 1
0.20225355083094 1
0.246401276243056 1
0.164993542107765 1
0.24020717683684 1
0.19171657302931 1
0.180851667213029 1
0.170557574602524 1
0.185550393533161 1
0.157809562487074 1
0.21213571906688 1
0.256919491854484 1
0.184212548713599 1
0.149310334699922 1
0.185683331911431 1
0.238378179426158 1
0.173209911532287 1
0.300132035969789 0
0.179564402822349 1
0.198230182795882 1
0.14555542168381 1
0.22554714137037 1
0.12586498535581 0
0.213179894371014 1
0.215813427965756 1
0.232426461023254 1
0.249952755797088 1
0.156465757052709 1
0.19355872017561 1
0.265276713250448 1
0.211737590511423 1
0.203292627635073 1
0.190390211809259 1
0.205525759057287 1
0.229073899526491 1
0.242107535482622 1
0.16022253311695 1
0.255704838810676 1
0.242414189329078 1
0.215618371881031 1
0.238737953347914 1
0.2094707575844 1
0.185302072488274 1
0.178214807906272 1
0.241794753081833 1
0.231209814470452 1
0.130684860023014 1
0.226296049725518 1
0.229284566152633 1
0.19535759764533 1
0.226719957452112 1
0.134849671109265 0
0.180897160779058 1
0.24170282334873 1
0.200050275962009 1
0.207113589037436 1
0.23994467403578 1
0.195930957244763 1
0.222725855875081 1
0.215747341644317 1
0.240262963369333 1
0.179936461412914 1
0.183702739518699 1
0.231525885634241 1
0.246458300563125 1
0.167080837981121 1
0.215686537869037 1
0.231226080633087 1
0.199056330632008 1
0.215949099701215 1
0.260475050264566 1
0.251475275439967 1
0.207464305014313 1
0.229651262792118 1
0.150904937959969 1
0.195990363931369 1
0.238321274394398 1
0.245983940628268 1
0.212625106000706 1
0.21055445499974 1
0.273346471667575 0
0.220971040438079 1
0.202698878626219 1
0.226074557918288 1
0.235577523237931 1
0.244654026583115 1
0.238619024134812 1
0.199117206143532 1
0.234331175068863 1
0.305961265590319 0
0.196733320992705 1
0.247072410847919 1
0.262244688678515 1
0.209247439817042 1
0.237087240816902 1
0.258145028630367 1
0.25273326018425 1
0.162046447533089 1
0.240043599698343 1
0.237270235338168 1
0.239507792983376 1
0.20213153334695 1
0.227427540267882 1
0.135860954900944 0
0.157965009701596 1
0.187244794016856 1
0.188488992287902 1
0.217086507436597 1
0.192806330925155 1
0.172871063721382 1
0.212696552599487 1
0.187071020085246 1
0.191208165978632 1
0.158507115092404 1
0.158569667739597 1
0.235101594358044 1
0.23277411155837 1
0.199849010918902 1
0.214725616514581 1
0.235504441395599 1
0.16878853801722 1
0.164840141899375 1
0.186570727817863 1
0.199575628269062 1
0.176892251898636 1
0.17231133383415 1
0.240121142143006 1
0.209779166866553 1
0.217493209684015 1
0.206474526687037 1
0.210277493422219 1
0.248563073271154 1
0.184316065393663 1
0.222655161219342 1
0.210753702778396 1
0.161866157689142 1
0.204139898134031 1
0.201851622858242 1
0.205681658294164 1
0.195438161697117 1
0.251897024504392 1
0.250855653057852 1
0.213960403403379 1
0.199846667610361 1
0.212876974444709 1
0.196098600693314 1
0.195603929342748 1
0.212944619561604 1
0.255521862597281 1
0.189836908952853 1
0.248635447559518 1
0.250839600804778 1
0.251316072966849 1
0.265014454229217 0
0.14718623113952 1
0.241440949022524 1
0.179715598973064 1
0.210288097803542 1
0.205565574294236 1
0.231494077283695 1
0.231107237282729 1
0.207820205770281 1
0.146648744321845 1
0.204229663152612 1
0.187738978033156 1
0.221028993436984 1
0.170454717211045 1
0.223061060340263 1
0.212980114180369 1
0.193869247857564 1
0.201989721424519 1
0.280723248723651 0
0.227083477969077 1
0.254613660087466 1
0.223342250523918 1
0.223322231575036 1
0.25465381687798 1
0.249491776860753 1
0.263617010451754 1
0.180946773874749 1
0.159330838571337 1
0.222216459076099 1
0.218743110685257 1
0.175824194049992 1
0.201962097760647 1
0.218483548077117 1
0.181824287554115 1
0.196034643796177 1
0.264958722603708 1
0.204591543167023 1
0.248808780089053 1
0.212743724099177 1
0.139736779905707 1
0.197326606489276 1
0.226446200716387 1
0.137165825945803 1
0.227449353307933 1
0.193396756882234 1
0.15410684294123 1
0.221289406398519 1
0.198457107087247 1
0.215612391340338 1
0.285298121037227 0
0.198863352616037 1
0.163221884237916 1
0.17495367199174 1
0.168626600603865 1
0.187376369094776 1
0.26694349230304 0
0.229205300072661 1
0.187548898778385 1
0.158854518992283 1
0.17602167085981 1
0.165266376782028 1
0.257903301210961 1
0.17497295937744 1
0.137750155991182 1
0.217907751064787 1
0.14901534936071 1
0.207970275198595 1
0.257112248669464 1
0.139528280076895 1
0.248854721304449 1
0.146241980996486 1
0.192643481653237 1
0.220352676044255 1
0.256134366448461 1
0.174922872326035 1
0.22763455027142 1
0.182359381161421 1
0.199418150187809 1
0.179934909463276 1
0.216684704747562 1
0.221100040272566 1
0.211793436781152 1
0.209105654712369 1
0.197434536350005 1
0.232671776574604 1
0.223701450896123 1
0.179289949967438 1
0.189873449711381 1
0.20145834595701 1
0.221765742807003 1
0.216812890498439 1
0.214351106208972 1
0.238005607122833 1
0.178341399051768 1
0.27437401769168 0
0.23752042550234 1
0.235846145339136 1
0.261171801018079 1
0.232292033716187 1
0.252363160224492 1
0.18860108644565 1
0.167287962139056 1
0.181702314878483 1
0.185262245631472 1
0.194771968496581 1
0.234597144767507 1
0.181173075156804 1
0.223467055516969 1
0.224208556016359 1
0.255231665167466 1
0.216633463753236 1
0.318392380705821 0
0.176248437392231 1
0.190817474691121 1
0.166247383196406 1
0.235132780605952 1
0.213661584147123 1
0.217930859067697 1
0.274724766106624 0
0.237187675040479 1
0.237661224066806 1
0.18156923194451 1
0.175684096166262 1
0.237616254629324 1
0.274317414116936 1
0.215240920390377 1
0.222943808332366 1
0.140945090422827 1
0.246391382327862 1
0.260545817147657 1
0.196848665718154 1
0.193255712986214 1
0.164735366332461 1
0.154419679254371 1
0.160408227221679 1
0.203642791542631 1
0.241369080603118 1
0.283919904605379 0
0.213194218306603 1
0.171054660819766 1
0.232910701166397 1
0.180607701359515 1
0.199929949426145 1
0.21693448805498 1
0.222467053444978 1
0.285845628509533 0
0.144815143217537 1
0.246830538591564 1
0.244091899435454 1
0.20511558583122 1
0.201838900775074 1
0.200282290905639 1
0.17550704052812 1
0.240221997926057 1
0.177836638381194 1
0.228439310559676 1
0.212858601136138 1
0.201863148777322 1
0.200581156213553 1
0.231112278970079 1
0.187057537747837 1
0.197078940227255 1
0.173533299169289 1
0.135089325720672 1
0.159085721580875 1
0.218220628127687 1
0.187054681200636 1
0.164621228732408 1
0.183315414634452 1
0.188797074076408 1
0.154755027828812 1
0.242942805422108 1
0.199874371361727 1
0.185110562305551 1
0.272764297177191 1
0.201080242328965 1
0.218861853678012 1
0.141705448912204 1
0.193922197929551 1
0.260147105405202 1
0.273864315455267 0
0.198731576304108 1
0.257037132927682 1
0.261293824241048 1
0.191757613205617 1
0.185391693658103 1
0.216735605681435 1
0.223265164460321 1
0.237551694817679 1
0.23136075455872 1
0.242534603644602 1
0.20299916624436 1
0.207714695715726 1
0.191208179827147 1
0.189744123737563 1
0.243653099291123 1
0.187115847193632 1
0.190019483330176 1
0.232658380146349 1
0.189310460073646 1
0.239482285865017 1
0.285000926211845 0
0.268398144448196 0
0.162450352541216 1
0.186371644118341 1
0.197222592795256 1
0.155818460871199 1
0.183866258826463 1
0.211807800064858 1
0.210335440652561 1
0.196877384541741 1
0.212530227970834 1
0.22236361982136 1
0.195378846903995 1
0.15408857720926 1
0.148359870172112 1
0.208671925553412 1
0.281285863788154 0
0.203812428371181 1
0.212127258606169 1
0.197074976539684 1
0.218359466758979 1
0.245973797462156 1
0.24440296201692 1
0.147461169632046 1
0.205597357640943 1
0.183553472741544 1
0.214704644556319 1
0.171232518384131 1
0.22364646159892 1
0.149066773014551 1
0.214208362914486 1
0.183922079017951 1
0.222076920696817 1
0.173708639957293 1
0.256787014813129 1
0.227710892590078 1
0.235466036527764 1
0.191515923682568 1
0.148599520143983 1
0.213554725951584 1
0.22060410714683 1
0.199615481972111 1
0.178337430912585 1
0.19527590942804 1
0.279077170822104 1
0.171288433348809 1
0.231870929881754 1
0.196948194108507 1
0.227555472067891 1
0.239394769251095 1
0.169472736052823 1
0.242124472275824 1
0.116463812214402 0
0.198680582882185 1
0.189345253670906 1
0.148369572753279 1
0.241038636699976 1
0.207025037463127 1
0.218521058147334 1
0.253525230209 1
0.180107176018099 1
0.246988517349265 1
0.174753568121651 1
0.280149840838835 1
0.19630459447969 1
0.250049279942324 1
0.19897863340759 1
0.236175208500788 1
0.234841986054156 1
0.160346268752255 1
0.132435541629349 1
0.236443605083122 1
0.209258958900667 1
0.252194002884024 1
0.196744607179544 1
0.210926851352522 1
0.18982956195679 1
0.222278753543097 1
0.195647302341136 1
0.147742702441105 1
0.282704036327517 0
0.185468859723532 1
0.217889227358738 1
0.254528829692428 1
0.233745969794461 1
0.133548286953231 1
0.222943765739678 1
0.170053342040832 1
0.181210841891793 1
0.21170722077741 1
0.173773693217274 1
0.178175865204948 1
0.236536194703061 1
0.208856356378385 1
0.277671017091433 0
0.189571444671417 1
0.225357982305418 1
0.200883471596214 1
0.202649898018603 1
0.162960942597621 1
0.182746957341017 1
0.263483888475302 0
0.204253323167186 1
0.1803238291099 1
0.265166580544388 1
0.149086271744595 1
0.228852003845927 1
0.204090592886808 1
0.183773869827363 1
0.259763941125655 1
0.185192542874649 1
0.217717757557734 1
0.205831562216477 1
0.165705444383291 1
0.261739622488215 0
0.229544256428571 1
0.218376150628886 1
0.242502577265961 1
0.197826164255302 1
0.185264006685492 1
0.263492209897317 0
0.212854969904385 1
0.180677606330744 1
0.168465778271901 1
0.16252721493096 1
0.208876241643411 1
0.214800912681198 1
0.214791628022955 1
0.176354286434905 1
0.224930432095286 1
0.200002135252189 1
0.201772060044537 1
0.185722563933953 1
0.20080278069823 1
0.19613487014167 1
0.1500076927349 1
0.233865480143678 1
0.194299034689821 1
0.193274875768759 1
0.215115323148945 1
0.133659602770702 0
0.217901429722335 1
0.252425302130941 1
0.18339197181353 1
0.226660156559679 1
0.228348399253169 1
0.284315638274896 0
0.225069656544107 1
0.156880013198535 1
0.228882141910661 1
0.206962618372706 1
0.202964340295976 1
0.217802138390291 1
0.186865578311619 1
0.144509644800191 1
0.259064396999176 1
0.197482373747084 1
0.20735849686997 1
0.170636432575741 1
0.217897403419976 1
0.225703383983946 1
0.176659691031331 1
0.164479283451912 1
0.209785687103215 1
0.199712863238917 1
0.21724825092776 1
0.201821209733052 1
0.226145077149469 1
0.223276091320328 1
0.221553380090823 1
0.192288946150425 1
0.137434825851998 1
0.196661785887135 1
0.252763545193892 1
0.225196090619321 1
0.206160579225155 1
0.19271563281576 1
0.262992181997915 0
0.209706642395802 1
0.201690570473034 1
0.200553677683391 1
0.164037905469032 1
0.243777489837712 1
0.191299896428213 1
0.210869327801412 1
0.245828200728841 1
0.23183103712253 1
0.219881276328037 1
0.224411025897282 1
0.227014590372318 1
0.162650308560975 1
0.222513082554731 1
0.213855272181328 1
0.216260911123851 1
0.172215305630647 1
0.166186774811072 1
0.181650385794129 1
0.199313676672454 1
0.218428000108787 1
0.222601563704682 1
0.167841855724925 1
0.193131381968823 1
0.140744935421326 1
0.227752887685805 1
0.231109286210468 1
0.209202617271606 1
0.215055198010109 1
0.21503398432653 1
0.173901137909051 1
0.175777574217498 1
0.168435453357297 1
0.185998644816255 1
0.208460819676796 1
0.126577504882381 0
0.165677501485983 1
0.211271257068291 1
0.156211417484605 1
0.284730281926571 0
0.155716242253507 1
0.171142475461355 1
0.25427620705833 1
0.183302077469724 1
0.176754754983309 1
0.204001400261513 1
0.220405803321219 1
0.207637216351386 1
0.188361926723168 1
0.225373096171633 1
0.205281609519852 1
0.250037941973884 1
0.154258738475021 1
0.181744657835363 1
0.189129124033625 1
0.189357498177364 1
0.171018165369218 1
0.258649857556926 1
0.233019696372618 1
0.155979997383182 1
0.220892283940352 1
0.173959936213375 1
0.209643209971148 1
0.184666097440396 1
0.247460763558637 1
0.228325556374719 1
0.190881738836703 1
0.200296376308553 1
0.191840146914628 1
0.177983410886787 1
0.210929908782233 1
0.197748710581105 1
0.21630858920338 1
0.21638840209003 1
0.213903293712093 1
0.175896761163666 1
0.219597691198907 1
0.210694586261945 1
0.204294876256414 1
0.214944248638515 1
0.195887749645948 1
0.243514436406306 1
0.244547892740851 1
0.241297124319545 1
0.221247651554845 1
0.232259072919477 1
0.224852405916825 1
0.222901047954428 1
0.217345370502986 1
0.198787790919833 1
0.258792381257453 1
0.144160364812056 1
0.216850601119052 1
0.217710330264402 1
0.228519306605682 1
0.243884686615054 1
0.197612648267128 1
0.211067283009682 1
0.165731606761016 1
0.144283493610575 1
0.194768185375215 1
0.209143096283097 1
0.150051994995632 1
0.181794185074194 1
0.248660831051257 1
0.253875098456946 1
0.12268619322104 0
0.243143861579237 1
0.201225897211015 1
0.202105868999614 1
0.24144502014249 1
0.18988652348341 1
0.238191139664113 1
0.225406828418476 1
0.255554906644014 1
0.22572784849353 1
0.200148973027746 1
0.230995916321818 1
0.203935585633897 1
0.204740131922034 1
0.215871434659572 1
0.238839740311639 1
0.140886426229149 1
0.251572394542799 1
0.148678860702128 1
0.216700168051711 1
0.218691997941509 1
0.249989464371362 1
0.233461024508857 1
0.19233911662253 1
0.124758401752715 0
0.203536230913131 1
0.222828374738193 1
0.203447771548095 1
0.214636174375328 1
0.213941966193125 1
0.237587218318267 1
0.182956724898089 1
0.159323223255206 1
0.228718995227014 1
0.226648744839386 1
0.202353384915098 1
0.144809371372103 1
0.229870620569939 1
0.215379452692255 1
0.219461955993469 1
0.166513184302515 1
0.253663459332464 1
0.203334573302068 1
0.202571272796224 1
0.214409536925501 1
0.208643201962376 1
0.213204267990029 1
0.183238741132583 1
0.213716570682616 1
0.219249071462483 1
0.186733435339798 1
0.201867634081951 1
0.233329433480056 1
0.22335487431767 1
0.153887179893697 1
0.2220337826848 1
0.186973959334818 1
0.193711078839882 1
0.206660282240271 1
0.233034467984686 1
0.294962196398996 0
0.219004090093688 1
0.208418496583483 1
0.231166691460682 1
0.126809833445062 1
0.221216930720954 1
0.185168459119229 1
0.213744000569522 1
0.188589351217487 1
0.190434623623334 1
0.276882039613731 0
0.226945751939294 1
0.176502361855791 1
0.179843367151135 1
0.244055986232164 1
0.189237111115505 1
0.249347503857774 1
0.210965910989679 1
0.191197344607528 1
0.196069019148806 1
0.207395274257252 1
0.242991818823762 1
0.292277820996207 0
0.182453536905967 1
0.205375480036564 1
0.232578263156015 1
0.203965681618001 1
0.175592800348917 1
0.180697933915941 1
0.252058654196093 1
0.157271658410575 1
0.194528566084062 1
0.236306583306672 1
0.176845896051036 1
0.285501559443259 0
0.168976129225878 1
0.214374797414265 1
0.17675582716959 1
0.202154503671606 1
0.172055726038215 1
0.24905194593229 1
0.142947712400171 1
0.169943195943557 1
0.236975011187625 1
0.20614706555376 1
0.20287596739155 1
0.238017462297296 1
0.22977482833245 1
0.23575439012876 1
0.191534539867551 1
0.207943955810008 1
0.197735074355226 1
0.259430988850873 1
0.225159418169053 1
0.197397326685188 1
0.241556022209698 1
0.24568967409185 1
0.233468815234712 1
0.227363751787558 1
0.163568712008531 1
0.232949204780724 1
0.153398983610577 1
0.253041418203115 1
0.121989795811909 0
0.236993335085343 1
0.250233391219782 1
0.186136156185384 1
0.162125739229547 1
0.20020067701097 1
0.240344321867615 1
0.2140052657599 1
0.151930316806447 1
0.14943468505867 1
0.211912569077039 1
0.214103148085388 1
0.177375380693327 1
0.257330338827927 1
0.209021817508793 1
0.268541139990429 0
0.222724738281661 1
0.204752646620977 1
0.170257333946415 1
0.147260882240716 1
0.189028042799419 1
0.165745392690937 1
0.237261587791985 1
0.200168409128804 1
0.222140279075314 1
0.164320838644695 1
0.208468892962285 1
0.175697993233939 1
0.216016650248819 1
0.232025208224476 1
0.246913204812412 1
0.215950132677738 1
0.168384661131666 1
0.195438444533779 1
0.22792617558785 1
0.110598213227448 0
0.196230746239562 1
0.156548735827503 1
0.206399798478815 1
0.231294476253355 1
0.193375301605742 1
0.249959761973993 1
0.169012955979681 1
0.183964837930765 1
0.203318904753931 1
0.216790341780762 1
0.233317330085054 1
0.215438279856679 1
0.185176870159283 1
0.141489129508356 1
0.203323169602736 1
0.252125500473977 1
0.15302274184088 1
0.174666304825118 1
0.194914716171271 1
0.240186627708399 1
0.229528194089288 1
0.217865071247203 1
0.216243866902555 1
0.15297285664595 1
0.223620941870382 1
0.19083252510853 1
0.171078894279121 1
0.237103037459003 1
0.223053174686798 1
0.177306310485207 1
0.261504778098854 1
0.230174376112631 1
0.200100903535641 1
0.116448444461547 0
0.123900409899655 1
0.187487217144004 1
0.24539897195929 1
0.173594237778438 1
0.12773205517718 0
0.235368362044646 1
0.239141451785034 1
0.191886861971187 1
0.171544232684491 1
0.247930076674798 1
0.134047112215662 1
0.235324593850415 1
0.16513206104954 1
0.250492096740033 1
0.195099377986817 1
0.170567770177532 1
0.212338719946481 1
0.261434176293333 1
0.233841849309542 1
0.199560361374061 1
0.19180555309604 1
0.200474394149036 1
0.239390201772644 1
0.217843093786301 1
0.212275864449459 1
0.235117644950842 1
0.219854042271884 1
0.217846373696925 1
0.193177044064786 1
0.220048195891373 1
0.156747016219788 1
0.223357626241597 1
0.249781292618386 1
0.189034089646851 1
0.256710435237399 1
0.246859382362204 1
0.200468936806643 1
0.175713662238993 1
0.205645733808298 1
0.163228195589229 1
0.228276784527935 1
0.215936156541665 1
0.237361292026032 1
0.203158669353346 1
0.14757700993595 1
0.199620718560108 1
0.167052418249241 1
0.258582961916021 1
0.191963933174845 1
0.170680372724039 1
0.207569948612761 1
0.255781725253535 1
0.164817853282253 1
0.259127223811589 1
0.230666205733847 1
0.249574508544483 1
0.134722385157703 0
0.236530525334564 1
0.143811330177048 1
0.217323608034856 1
0.245705960358752 1
0.250941495129229 1
0.168073978556637 1
0.211654956158569 1
0.183559179244605 1
0.195161647520333 1
0.17355815776631 1
0.212594493780505 1
0.232068518748586 1
0.245016669408085 1
0.206717963396017 1
0.181663460336492 1
0.243610483545832 1
0.259511565418696 1
0.193505095310847 1
0.220221828065174 1
0.181952477737485 1
0.150789235683203 1
0.181073851431272 1
0.21892743407755 1
0.202417108682973 1
0.202490807480919 1
0.206041956791527 1
0.148673854314099 1
0.220909135105917 1
0.289379060626379 0
0.228786074418686 1
0.170282321416303 1
0.233872657239152 1
0.203606351446116 1
0.212457256469678 1
0.258340819681621 1
0.222315824760009 1
0.197319855080943 1
0.27857466395558 0
0.194481247395061 1
0.188474503462896 1
0.191445755098308 1
0.211914082810946 1
0.226431652751882 1
0.212133989765318 1
0.242124149694892 1
0.216990996019478 1
0.213479375625157 1
0.202340268047942 1
0.221227425805135 1
0.168607355833191 1
0.167172994722732 1
0.216965858985808 1
0.222544012859118 1
0.193782944947179 1
0.19875941032705 1
0.171249288649009 1
0.217521269209347 1
0.203686400478089 1
0.15122921149814 1
0.213489831220106 1
0.233664977090832 1
0.179139195095619 1
0.230082534346196 1
0.184984140035386 1
0.200491057337615 1
0.182727304786357 1
0.22403988863173 1
0.172355037037795 1
0.179641287069439 1
0.221699007838852 1
0.171729563407049 1
0.188821531783168 1
0.200403602852975 1
0.214236540590201 1
0.174904090596149 1
0.224791053467866 1
0.233453281516956 1
0.220227351287945 1
0.226885435781191 1
0.262232489107728 1
0.169802471262896 1
0.169853788002766 1
0.177735268614202 1
0.237211530111165 1
0.232421109096465 1
0.148238115266865 1
0.256602848835917 1
0.240214650069162 1
0.2011722655281 1
0.165163380020491 1
0.214403172918211 1
0.258356523693161 1
0.211290729305886 1
0.179905164790785 1
0.234012514218442 1
0.21749139064506 1
0.285826763398354 0
0.216637132657304 1
0.160405102329424 1
0.242979177028133 1
0.19010550681833 1
0.21957368767457 1
0.203741074755445 1
0.186585566011887 1
0.210123307671769 1
0.200447784295998 1
0.212917339005042 1
0.164978949717485 1
0.211764156472361 1
0.0840534697125856 0
0.253766451663326 1
0.200089939461505 1
0.258366327672383 1
0.204878284089758 1
0.192793226847937 1
0.148116819320638 1
0.215659564973578 1
0.239995303363437 1
0.235018506231394 1
0.151424227793665 1
0.176010110080479 1
0.238658238461726 1
0.176277860625915 1
0.228354675048268 1
0.212224280292735 1
0.22970396498213 1
0.254876834524186 1
0.154149078961777 1
0.208667824028388 1
0.214623306216911 1
0.268475897863358 1
0.237953212395359 1
0.22777055805891 1
0.236504410909929 1
0.216687925385027 1
0.220941861121005 1
0.239699019257152 1
0.208217350831657 1
0.197230760674278 1
0.183161746959723 1
0.232468769458076 1
0.235681227893875 1
0.194651069426578 1
0.190975334469154 1
0.172835481296317 1
0.239166220041663 1
0.194796708017652 1
0.246212492969015 1
0.250709255372627 1
0.243749109340949 1
0.166617418684868 1
0.182902415788118 1
0.140392539969246 1
0.194147916142071 1
0.229287121756157 1
0.2331689892911 1
0.18291787197964 1
0.175130017765822 1
0.165796341267948 1
0.166360392282473 1
0.18016377229618 1
0.153325315981679 1
0.187272195096581 1
0.291893220309948 0
0.155504432376761 1
0.208179478390851 1
0.2439703023319 1
0.23137729195355 1
0.168975246482516 1
0.173704541732899 1
0.209999931819666 1
0.183972179353879 1
0.240373524127667 1
0.225274862425144 1
0.146825380943771 1
0.161637089102387 1
0.215525569673053 1
0.21234196850986 1
0.244120613638674 1
0.286791486489828 0
0.209787867782462 1
0.200815864908336 1
0.185658613867593 1
0.198588757794031 1
0.250725093235071 1
0.201429732513211 1
0.227641684993433 1
0.187039396094205 1
0.243148847852889 1
0.187256662852372 1
0.271054455736653 0
0.181375457613738 1
0.199243849424337 1
0.209326517873062 1
0.209558574345293 1
0.188571459493841 1
0.20051467586305 1
0.279535991298752 0
0.188169151867325 1
0.220437334529861 1
0.17840982731398 1
0.194616201613072 1
0.173863737110187 1
0.223500389043487 1
0.186129919396346 1
0.231490523661683 1
0.218750025683879 1
0.156966332118897 1
0.200757224825967 1
0.201780219348626 1
0.261277763022845 1
0.22659332705453 1
0.251772187162654 1
0.152170059712523 1
0.181572247107389 1
0.267805046096732 0
0.220124163868855 1
0.204651832403227 1
0.237232286103307 1
0.163068444143728 1
0.183530637340101 1
0.206824063784221 1
0.19810135003514 1
0.154325254735396 1
0.221788007437385 1
0.190833776502482 1
0.179380223072822 1
0.192382009236399 1
0.215214798176006 1
0.171879498630784 1
0.19327686145541 1
0.216283067917424 1
0.166526982476907 1
0.225759022804504 1
0.14343120024148 1
0.221904453126302 1
0.171701965319007 1
0.226467068948623 1
0.155286891953475 1
0.142267542028913 1
0.16617547349918 1
0.209535642662265 1
0.157157745506759 1
0.187132190478235 1
0.264263205801244 0
0.15844894407599 1
0.167403674721258 1
0.207995688360627 1
0.197228430774189 1
0.177961882304342 1
0.179992531059163 1
0.224093836289519 1
0.194678520347697 1
0.211047390014194 1
0.188413229239104 1
0.229414515181405 1
0.173439548858817 1
0.155679180232569 1
0.162894294611286 1
0.149060164647939 1
0.218903166941214 1
0.247052909464571 1
0.179682237532573 1
0.214023795710622 1
0.212402409991564 1
0.222647187955399 1
0.186078054830158 1
0.163600397059527 1
0.236936200352424 1
0.259715465631099 1
0.180996840141915 1
0.182215888235779 1
0.250656447124064 1
0.198407645569046 1
0.291005506964302 0
0.216790280910712 1
0.244315666254284 1
0.248076902298933 1
0.283186712966716 0
0.242063247748699 1
0.225125864158124 1
0.245215972894892 1
0.202660928993536 1
0.16442403646586 1
0.237535555620638 1
0.234860728280025 1
0.125025866055201 0
0.210500397574136 1
0.171631048957592 1
0.189404098523428 1
0.200290008550603 1
0.191911757546119 1
0.236639329939921 1
0.134175660665072 0
0.204617904246413 1
0.199100339915367 1
0.23677258762134 1
0.145698481445967 1
0.131600444654416 1
0.176263119178029 1
0.193549206208665 1
0.245911286253303 1
0.229789305738759 1
0.227636878195142 1
0.207973118773751 1
0.174710984145847 1
0.187705068083778 1
0.190370979249866 1
0.25496157449256 1
0.222879191231499 1
0.244953049674407 1
0.27606582902413 0
0.194856370602826 1
0.224639654733886 1
0.248798121670071 1
0.200175672595137 1
0.245502546547457 1
0.230314235542088 1
0.265765156786772 1
0.24868658991454 1
0.282672662285345 0
0.202785974755099 1
0.209921708123856 1
0.186491667013687 1
0.213724812543137 1
0.244640764379051 1
0.209820486755189 1
0.160381357208958 1
0.202351563197627 1
0.269265202617997 1
0.199084842243237 1
0.201920312083637 1
0.218617229239949 1
0.213011733808117 1
0.174657583248885 1
0.202201481281169 1
0.257068524045581 1
0.159790133251184 1
0.218059723311261 1
0.211442537943564 1
0.165871920663939 1
0.237141911052299 1
0.249174309432679 1
0.234333084230408 1
0.126912655547195 1
0.182739087930644 1
0.177760133297703 1
0.226495335174067 1
0.255423881714039 1
0.263193247355134 1
0.218810484484948 1
0.236426637246037 1
0.217903447234466 1
0.185918151808459 1
0.224882444681483 1
0.227788177414246 1
0.191825108142666 1
0.168754505885421 1
0.214978068732349 1
0.224731899866467 1
0.183458347932233 1
0.249974622183995 1
0.117434420207282 0
0.22934878974301 1
0.209330264592443 1
0.139441635740384 1
0.182933970177977 1
0.213672889282511 1
0.142337454202366 0
0.199047993950456 1
0.185467611330347 1
0.187066726647025 1
0.237593918956727 1
0.217138172938329 1
0.236159195604033 1
0.205582461806172 1
0.161625252323689 1
0.171303459772653 1
0.304796597569954 0
0.224988112884325 1
0.209142161231314 1
0.257277389786781 1
0.238483989234541 1
0.212477301058855 1
0.22428961215644 1
0.150218297483853 1
0.216104775809937 1
0.235857704151262 1
0.241725044596993 1
0.193896836442254 1
0.253746855654869 1
0.164706373556879 1
0.196171964076301 1
0.206741883764575 1
0.217404965875455 1
0.210141238436678 1
0.234927292063643 1
0.181313716296171 1
0.213278289800576 1
0.19066914423603 1
0.212181036560671 1
0.157860738289241 1
0.234625904417483 1
0.273422819655056 0
0.208470920960755 1
0.220578824819489 1
0.186281190018452 1
0.188594603623898 1
0.155839424438353 1
0.223904713230695 1
0.153220790396235 1
0.199843488940577 1
0.166771966838126 1
0.206351295765694 1
0.167982917416679 1
0.168510411186474 1
0.240486011077638 1
0.211838498257196 1
0.190829328420385 1
0.236929103671846 1
0.23866347063582 1
0.229108536192495 1
0.166487985330333 1
0.190231639399721 1
0.140425648371173 1
0.257942215395802 1
0.205664614123728 1
0.2295271998199 1
0.200492381574961 1
0.174887968326239 1
0.230744507302723 1
0.139014654350257 1
0.235073771300645 1
0.255554173511186 1
0.17797078869345 1
0.169849739983798 1
0.222435949470663 1
0.305220187574565 0
0.1875835319816 1
0.170964367397051 1
0.214321395146164 1
0.244266772256259 1
0.18496643549413 1
0.212827346141 1
0.188373106348357 1
0.146372831349787 1
0.174311983121748 1
0.26865702223551 0
0.226733950516661 1
0.23920256771873 1
0.194836899067461 1
0.21954709604112 1
0.257374915555131 1
0.219727862865357 1
0.179121074405461 1
0.214090018464303 1
0.200746942988709 1
0.22278021612294 1
0.217476361597058 1
0.154155614577388 1
0.25627988443775 1
0.220058128134001 1
0.213768434451831 1
0.176834074775137 1
0.210036257434545 1
0.202366442509148 1
0.2669878640978 0
0.244453086761196 1
0.219583117814593 1
0.199166751644125 1
0.179925765371359 1
0.186749908483606 1
0.274797487639717 0
0.228631367251589 1
0.24560854186726 1
0.219239971834831 1
0.199449241542454 1
0.239721524833053 1
0.150678710610794 1
0.159291650756137 1
0.231967557613907 1
0.232276079017779 1
0.290286938006164 0
0.18721926459358 1
0.192114357677679 1
0.182928241816495 1
0.230937266051355 1
0.198551434926951 1
0.17932414174602 1
0.21065645853564 1
0.205471989228187 1
0.198214841143838 1
0.164241208894312 1
0.152616085765559 1
0.214096321625087 1
0.27727084064526 0
0.206528892670531 1
0.17575109157322 1
0.230824883811698 1
0.214620786936307 1
0.197342045226506 1
0.186302689758762 1
0.174454547068874 1
0.143800623157509 1
0.192708051526797 1
0.186360742617003 1
0.225284598266831 1
0.207166616021506 1
0.175419469868083 1
0.259359571070816 1
0.183274150581225 1
0.184751819831068 1
0.239604320666877 1
0.161855046852128 1
0.257838599479662 1
0.221933180974324 1
0.176737926777332 1
0.312606060108983 0
0.202435535710893 1
0.197828678105597 1
0.170075243976165 1
0.211694971471642 1
0.133876538953677 1
0.24989828238162 1
0.204149624822402 1
0.218644424649824 1
0.163129275041942 1
0.201861504077065 1
0.214719122742478 1
0.156776854071911 1
0.23585996022661 1
0.2159067503627 1
0.165255094127258 1
0.193434227949988 1
0.197508216175057 1
0.215813351936638 1
0.148932146375374 1
0.180776341308518 1
0.221744260613385 1
0.264079623223406 1
0.183217319163527 1
0.212548762912774 1
0.16341506996551 1
0.207695787775215 1
0.170021703465793 1
0.223225377329224 1
0.234483796542055 1
0.150095624035151 1
0.283810358061209 0
0.181624973841803 1
0.244523157140546 1
0.191819178233081 1
0.187628651000237 1
0.187575145019106 1
0.169236963330236 1
0.253917582693749 1
0.170962195567799 1
0.230196357928454 1
0.229282273816075 1
0.220619633366787 1
0.200004021491708 1
0.248868467145601 1
0.234015626969256 1
0.233632651090618 1
0.216571574486928 1
0.208591512700035 1
0.19811727609156 1
0.203582129452508 1
0.152073736681648 1
0.204448767437548 1
0.212378535428369 1
0.21243059784272 1
0.211899547481588 1
0.154317214616071 1
0.199545823453644 1
0.142686401513744 1
0.249191890839916 1
0.212746761755609 1
0.232901635140446 1
0.180456845134624 1
0.195484750666257 1
0.258321678302299 1
0.180282325826356 1
0.219674978546439 1
0.214671388606778 1
0.220573158231629 1
0.21740392838072 1
0.23081127724935 1
0.174617722554966 1
0.205684738786491 1
0.162191575945269 1
0.25406598454221 1
0.208027554806125 1
0.170771461474264 1
0.18195880182753 1
0.178461542695392 1
0.243269295282578 1
0.214380517240035 1
0.230554621562801 1
0.235868560304926 1
0.2544373671945 1
0.240158306528816 1
0.246604493630861 1
0.22939139129567 1
0.242214366706032 1
0.248328195229985 1
0.190255886065285 1
0.201014797356005 1
0.250085049031512 1
0.212743884246249 1
0.205216854113237 1
0.167785543839578 1
0.190834387780263 1
0.239211629463003 1
0.231475154525018 1
0.221237981149578 1
0.195915483669262 1
0.159998559591585 1
0.232367718292186 1
0.265555327810403 1
0.217800544665063 1
0.227418366261001 1
0.216931331292122 1
0.193931711631164 1
0.261537226206585 1
0.183215893808395 1
0.169320603814769 1
0.239290977318023 1
0.198364977392213 1
0.193513167173727 1
0.183836269884952 1
0.200603928974885 1
0.218669404982316 1
0.218252263181693 1
0.164737919389096 1
0.270761345783541 0
0.23183387784 1
0.233705491665904 1
0.256758656224629 1
0.212326184097346 1
0.166276231456073 1
0.191837452611417 1
0.162728824171385 1
0.277123601452857 0
0.14363671668742 1
0.154064537713938 1
0.20422982172124 1
0.173862492413356 1
0.171111623266603 1
0.216864729022313 1
0.219860981339819 1
0.227836627786534 1
0.208273520028883 1
0.148889629620347 1
0.193897665432031 1
0.226406738055006 1
0.19465806263671 1
0.143192587305263 1
0.220412483476301 1
0.223214949251514 1
0.187782606713296 1
0.248726198848344 1
0.170189331471854 1
0.188947272164986 1
0.176710058385697 1
0.24301918384336 1
0.151333554523037 1
0.214796119780416 1
0.232561171956353 1
0.257051731073513 1
0.148888125531624 1
0.161951104568472 1
0.202426262875486 1
0.226302126907052 1
0.260269902161838 1
0.245106901632213 1
0.153727895292562 1
0.190779453157467 1
0.189347904288583 1
0.144070105814491 1
0.20859688088595 1
0.261019388610155 1
0.185685274772239 1
0.199708819770614 1
0.21641305674318 1
0.2586621236123 1
0.170405222004377 1
0.209555856974854 1
0.276484961023914 0
0.192488105900512 1
0.198963592951151 1
0.163865819937516 1
0.192975447298897 1
0.233702730764661 1
0.2080992272808 1
0.225253756971956 1
0.166859912703781 1
0.22928243221724 1
0.158294013633016 1
0.220396488691884 1
0.126909900933385 0
0.23042016625986 1
0.198639293214204 1
0.232087222553576 1
0.158876196497713 1
0.211175021527812 1
0.198034376653917 1
0.218034462875033 1
0.223935811330188 1
0.193699349595948 1
0.183694828611314 1
0.217774263884076 1
0.160253842839632 1
0.19777340051759 1
0.258666043221534 1
0.190014242364453 1
0.160049678629244 1
0.275461466162765 0
0.209229827510296 1
0.227809088475736 1
0.206285874126221 1
0.200454896614295 1
0.23622218868414 1
0.212615883381366 1
0.250804470795203 1
0.196492377538812 1
0.252144883009807 1
0.211805051594624 1
0.183963133792283 1
0.228347458131183 1
0.220799516865667 1
0.196515410057792 1
0.17808912711727 1
0.21232808790671 1
0.295871549055894 0
0.14870707150041 1
0.190445392285476 1
0.234689139959324 1
0.245820225188933 1
0.192410614164248 1
0.225856559382547 1
0.196459549052432 1
0.23442482217066 1
0.204062642932069 1
0.237990198155336 1
0.19596014224812 1
0.195745463910688 1
0.207373129798626 1
0.241775156579806 1
0.194264580648548 1
0.12698196037767 0
0.175994498862628 1
0.176211278701542 1
0.206800823349209 1
0.219759619766108 1
0.201401077080806 1
0.188889050532796 1
0.158542852911113 1
0.209832155961021 1
0.20192430546949 1
0.203203047449821 1
0.213922577915703 1
0.17023166975909 1
0.195564386169485 1
0.254497753649355 1
0.209682266673683 1
0.230397452329599 1
0.22189953465383 1
0.176726905141689 1
0.206824733572669 1
0.278036617326926 0
0.267204790909705 0
0.151242316337554 1
0.249106625558329 1
0.242600601984757 1
0.230592281830963 1
0.235660091760569 1
0.236482211281872 1
0.172963656412604 1
0.16014722012455 1
0.177493018302573 1
0.191996146953097 1
0.206712082208251 1
0.240501362733925 1
0.224346384629675 1
0.214574870742104 1
0.216190824524376 1
0.241759994612727 1
0.173983527778503 1
0.158609516485107 1
0.19130571389178 1
0.228945122129532 1
0.206143464401329 1
0.180894608217153 1
0.158138001458094 1
0.242445298949845 1
0.210246520071347 1
0.174702389114827 1
0.150115593851199 1
0.227016548040593 1
0.264564592352536 0
0.211714830415308 1
0.208088809149951 1
0.212380642353562 1
0.19362421402183 1
0.203678020511969 1
0.186707713997642 1
0.138241945066906 1
0.171408495337814 1
0.264986766715606 0
0.278372062083637 0
0.222266498250111 1
0.224744408544641 1
0.142698743729115 1
0.209533956789775 1
0.19948667875699 1
0.216832360754161 1
0.14598961194378 1
0.180022352709931 1
0.213158482308343 1
0.23410686721124 1
0.172908143459937 1
0.155065748600028 1
0.21296911182417 1
0.237942702252524 1
0.247046668199109 1
0.205179396664162 1
0.236298799933723 1
0.208195681779052 1
0.203350480305813 1
0.155604956546717 1
0.171894625290735 1
0.205743641155398 1
0.218840194144785 1
0.179824900846539 1
0.210017196970108 1
0.177957925310177 1
0.167131399635935 1
0.210771366908045 1
0.204537527793662 1
0.227244051200618 1
0.171545230695886 1
0.224345518936933 1
0.150718501461114 1
0.162296511035404 1
0.218931916498648 1
0.218628346268133 1
0.24147269310207 1
0.183982232301661 1
0.201070681291705 1
0.1669886845829 1
0.214004990687596 1
0.18899131809574 1
0.204154020125231 1
0.184651914578858 1
0.208898179810975 1
0.211966071017604 1
0.235865061779957 1
0.245559917835637 1
0.205803531002094 1
0.195842258877601 1
0.208751446762561 1
0.237093102489467 1
0.229193068225238 1
0.193628422845348 1
0.214195652602007 1
0.187184422367003 1
0.196478156215027 1
0.200743549499505 1
0.176753119357478 1
0.212707795042805 1
0.245852848019795 1
0.166990321301785 1
0.23563981162244 1
0.214995516516115 1
0.216103272009006 1
0.146120603234019 1
0.2310884448587 1
0.260667842438635 1
0.258467220063346 1
0.157467722044409 1
0.281192335096763 1
0.239639444196436 1
0.215870741705512 1
0.203946376893774 1
0.190160577227197 1
0.205751039100179 1
0.181653960251216 1
0.188775165772961 1
0.256663334844643 1
0.287969042991819 0
0.198500976729955 1
0.272031364639311 1
0.201411479678854 1
0.133908218094619 0
0.190303182712649 1
0.278568951837523 0
0.139373930502992 1
0.205652142498085 1
0.200931445660379 1
0.182007776527417 1
0.211196988014914 1
0.197080159554795 1
0.267969467278322 0
0.16058526862235 1
0.20754891645217 1
0.204462003778359 1
0.233510942439053 1
0.213984469043318 1
0.212187726502273 1
0.183229457918259 1
0.196956698339217 1
0.214489150432625 1
0.231493748187734 1
0.210004437283506 1
0.159719589558566 1
0.142115984342186 1
0.192471277647398 1
0.208803750427969 1
0.145433502929649 1
0.216653685167048 1
0.221845773706556 1
0.145702142974422 1
0.194396269777856 1
0.253099365239429 1
0.282174469783196 0
0.168374372879439 1
0.203695174450502 1
0.243051775259963 1
0.146651320658609 1
0.233922425865141 1
0.200943699550169 1
0.215023517262852 1
0.153455181132858 1
0.189097008396827 1
0.224785753408375 1
0.176966467599833 1
0.228271751867843 1
0.187326473006372 1
0.172804114570127 1
0.165217646323084 1
0.194650933284476 1
0.162643703132433 1
0.165254374383832 1
0.207650634820012 1
0.213185797931858 1
0.247283305701744 1
0.20210278089926 1
0.178790538213471 1
0.13555842561135 0
0.232657505146006 1
0.120312173967193 0
0.234890932424312 1
0.222480042915655 1
0.206856441360266 1
0.205323508517176 1
0.160189091822409 1
0.180321420715354 1
0.208897338852763 1
0.138816782750167 1
0.219615881810134 1
0.200664714071844 1
0.216393171306848 1
0.294544732219446 0
0.212490034496908 1
0.236102561225738 1
0.227115188406112 1
0.212306621437246 1
0.214428392940224 1
0.190831697869583 1
0.209993845805392 1
0.239340393726052 1
0.236737472666416 1
0.186782691098117 1
0.161619749349788 1
0.144735873297537 1
0.204957952035998 1
0.193803085851075 1
0.208134779271559 1
0.229039735446796 1
0.204823024519662 1
0.20956022405921 1
0.245356077552569 1
0.14675421848883 1
0.244901650968362 1
0.198368561148244 1
0.161239922280922 1
0.22951318421582 1
0.19947406093152 1
0.213796481183551 1
0.230166614623969 1
0.187550318394358 1
0.17926297244313 1
0.157753310396461 1
0.226750739759785 1
0.207937600150144 1
0.242818965935422 1
0.179740216799528 1
0.207712630809147 1
0.2135806257053 1
0.230936065087948 1
0.196200049880441 1
0.258370450367216 1
0.181003043428185 1
0.237922016797455 1
0.191388854338295 1
0.163156037912916 1
0.184638959201417 1
0.138836647139124 1
0.246552307102301 1
0.197494533271937 1
0.187943249700026 1
0.274047102756669 0
0.206760748292918 1
0.181735969520659 1
0.227822997211609 1
0.190687298538011 1
0.20595328220455 1
0.199810874510866 1
0.236128967771624 1
0.165789578711138 1
0.20027051093132 1
0.193220549935541 1
0.181125761075777 1
0.21051983302486 1
0.191129529630637 1
0.246961676587899 1
0.175659873050019 1
0.171542479383701 1
0.218223868018506 1
0.168764627948751 1
0.204058159579681 1
0.22047271059584 1
0.193738778934073 1
0.211593515359443 1
0.159686106124803 1
0.164012993164749 1
0.203445355241457 1
0.223113608180995 1
0.186642331661534 1
0.145388954507723 1
0.220126065467081 1
0.213516716515346 1
0.216031547930386 1
0.199435809870037 1
0.180019961952865 1
0.265594177951147 0
0.244989961722712 1
0.231842826976029 1
0.212482430470405 1
0.233141471029982 1
0.172047704391407 1
0.189517457694817 1
0.230232145530011 1
0.209023931807312 1
0.221929360653877 1
0.209840239272663 1
0.223799993007549 1
0.210766955393303 1
0.159055846242627 1
0.191670944540231 1
0.254211600404258 1
0.194094339221371 1
0.169094356561753 1
0.218528789639692 1
0.186680517752626 1
0.202559714611537 1
0.190053566826973 1
0.201993465764238 1
0.231331671113327 1
0.204979764662356 1
0.199285485205008 1
0.243528180959509 1
0.217121146266002 1
0.231863907273883 1
0.247390750667177 1
0.134976241290425 1
0.224084487097965 1
0.224040890982678 1
0.194934284743697 1
0.227410083031664 1
0.190945293131022 1
0.177723917678412 1
0.197081183157299 1
0.140957670518471 1
0.192961621025622 1
0.280111692016972 0
0.194268170125426 1
0.230284545661021 1
0.182619188505017 1
0.197806083977914 1
0.175390978039433 1
0.148069874876119 1
0.158865684104841 1
0.203130683054723 1
0.234405099732357 1
0.201373462455129 1
0.211969496953121 1
0.233353434856024 1
0.243136056002068 1
0.210769571080142 1
0.141681014761124 1
0.187375199215528 1
0.204824696236076 1
0.195141909098459 1
0.21048483629948 1
0.251143541182227 1
0.209262084491502 1
0.18011442708074 1
0.181910296126998 1
0.208130060937013 1
0.204368288590749 1
0.237074626139813 1
0.214159582968389 1
0.292801399117069 0
0.185340204439523 1
0.210710693544862 1
0.208767796536017 1
0.196908395494061 1
0.164944822251538 1
0.253920223383705 1
0.140318984812383 1
0.210342089655443 1
0.189145654680428 1
0.178033152145956 1
0.19936063078978 1
0.205728939685308 1
0.19027516491742 1
0.177032387281073 1
0.195759954561923 1
0.222507551183179 1
0.200692167086213 1
0.248615636869211 1
0.171153971396347 1
0.222236030343772 1
0.174765780444718 1
0.214243179791953 1
0.267923073873801 1
0.116581991148954 0
0.282979435764272 0
0.204841403682169 1
0.192046327643285 1
0.184118681541717 1
0.211501458924916 1
0.262417049907969 0
0.227892390596797 1
0.235084340473133 1
0.222174184030243 1
0.181548456800971 1
0.185078433917081 1
0.259148498898321 1
0.201702965972506 1
0.206816525706785 1
0.182160364974419 1
0.201970118620917 1
0.184952170250107 1
0.159989464755344 1
0.171643036244552 1
0.167979116987296 1
0.197436738341757 1
0.210942888261827 1
0.236740948373227 1
0.223017263820373 1
0.260183656599058 1
0.158088740966947 1
0.22840111594522 1
0.192436267113987 1
0.18260941409577 1
0.196537322210593 1
0.202180016050159 1
0.21791178873055 1
0.199138373142993 1
0.13239887381151 1
0.177296748798459 1
0.223235249027899 1
0.210709362032769 1
0.222375221585702 1
0.143866645011356 1
0.205700080217493 1
0.210525800456328 1
0.167725565561231 1
0.205976074851978 1
0.17712226361351 1
0.171042170256575 1
0.206495122244719 1
0.211238909898693 1
0.273295222682017 0
0.25031186978254 1
0.198531988387466 1
0.213536305011632 1
0.21638303551416 1
0.199529926459447 1
0.193813726638591 1
0.19577770589011 1
0.19233785129024 1
0.212687364412569 1
0.187339969349885 1
0.2543911748964 1
0.163052129200566 1
0.201151033170341 1
0.234093559305201 1
0.180437678136055 1
0.161868919223176 1
0.131794661613747 0
0.170153319988029 1
0.264264056855141 1
0.218409054398141 1
0.194644962484761 1
0.186109951387722 1
0.213163952493065 1
0.197366202236889 1
0.216326367984565 1
0.207168864057039 1
0.174706504217978 1
0.227538449967848 1
0.196472003238253 1
0.170666001052149 1
0.229717979214863 1
0.216155941386712 1
0.129578668443317 0
0.202297580019753 1
0.16982549831831 1
0.238934228120432 1
0.223867897427654 1
0.200505686159021 1
0.210484674757151 1
0.222391464621886 1
0.102396585364369 0
0.220221712404717 1
0.216923959680848 1
0.21036322046384 1
0.21003446553065 1
0.172805964410919 1
0.162211651742717 1
0.158170999109748 1
0.21588751867158 1
0.201850606040556 1
0.273610202624205 0
0.242956181489769 1
0.181533515060595 1
0.201475506253881 1
0.204387237222583 1
0.195338901654461 1
0.158259931486002 1
0.175201563800505 1
0.215034832137893 1
0.1944746044265 1
0.166364795767529 1
0.21115085298577 1
0.217837626958648 1
0.218786227802468 1
0.227784082540043 1
0.214805787677153 1
0.214834659689365 1
0.246262317646206 1
0.238397683589214 1
0.297697304811892 0
0.203767909268615 1
0.172798851515296 1
0.179160439261378 1
0.19910578963367 1
0.294929248662073 0
0.254666558608423 1
0.165164076862417 1
0.247475124138295 1
0.192696837263707 1
0.245126222897957 1
0.186727655673332 1
0.207682445306956 1
0.221799073472258 1
0.269054636907946 1
0.165311101803174 1
0.144665226706557 1
0.246402617148354 1
0.192069897535086 1
0.202756360742707 1
0.19370343897698 1
0.236432976967669 1
0.233032921874737 1
0.210063450658469 1
0.202303729305446 1
0.171946992739036 1
0.213690872737163 1
0.195847710875735 1
0.237935930244429 1
0.194759684249553 1
0.23520250328953 1
0.193167939924219 1
0.154031826678685 1
0.171623270824524 1
0.19031098179474 1
0.1681751314267 1
0.252972921653185 1
0.168645769834459 1
0.214611428805796 1
0.214677859820794 1
0.218470002854981 1
0.194177825193591 1
0.164309383896061 1
0.208111520688822 1
0.197469700676646 1
0.209306598525133 1
0.203355501587899 1
0.185570848041212 1
0.198722165703336 1
0.157579837463812 1
0.169307627439191 1
0.242099969170967 1
0.210818780855059 1
0.202511418488929 1
0.184976208963174 1
0.21166053333086 1
0.20442090751727 1
0.141338662366353 1
0.248678990432789 1
0.221661571535366 1
0.182371513654523 1
0.240906399210311 1
0.193060791976187 1
0.185191856015836 1
0.183940154012407 1
0.158804833201675 1
0.244174266166375 1
0.24615056888585 1
0.158517349742686 1
0.221830419640989 1
0.198415502186555 1
0.187605564157276 1
0.196386620834418 1
0.171304274818048 1
0.260011290127921 1
0.22500633664356 1
0.15256820066009 1
0.243547791390292 1
0.209237283219013 1
0.216863801968875 1
0.250386241390366 1
0.251055104224072 1
0.214076356238294 1
0.175118425932072 1
0.153352907447046 1
0.165284739912134 1
0.213512523967402 1
0.175689484031302 1
0.202517215905039 1
0.203399275295996 1
0.212133670768299 1
0.224621975863966 1
0.224170472612896 1
0.191801622684312 1
0.223119007559714 1
0.157215633816405 1
0.171178711682156 1
0.151298961242979 1
0.171276376955582 1
0.237079769728906 1
0.144236210950562 1
0.175356584964947 1
0.22824766648308 1
0.143191611425852 1
0.131341975523375 0
0.198688214150861 1
0.244172937454916 1
0.207220217271163 1
0.22176547755415 1
0.199530337626598 1
0.177989236041659 1
0.219695462761403 1
0.188665014942614 1
0.239826272710862 1
0.194114314553663 1
0.169841202707052 1
0.161414222422976 1
0.209938100102831 1
0.230184396659942 1
0.238792145054448 1
0.282869658547705 0
0.242143066144927 1
0.233157300029707 1
0.189856388853664 1
0.238239373346091 1
0.224440265162215 1
0.165919555401998 1
0.270523865568787 0
0.149006174173641 1
0.248249034144612 1
0.209200539723323 1
0.253396974848634 1
0.262496499644165 1
0.193221954337769 1
0.224059795387946 1
0.222901202433524 1
0.232591637719436 1
0.151181783597804 1
0.184659554435626 1
0.201100681791824 1
0.218308790496547 1
0.125152821745125 0
0.181785528778745 1
0.228348539104938 1
0.212951882113412 1
0.213361947895251 1
0.166939815683275 1
0.19758216372259 1
0.191147628831276 1
0.221786660637164 1
0.180944306189339 1
0.230102272025862 1
0.213981540215276 1
0.199314226218979 1
0.166711429650467 1
0.213046009180039 1
0.237731896751153 1
0.260906300310092 1
0.174413449669146 1
0.271445234238497 0
0.206211604469284 1
0.206811293292614 1
0.212454364709589 1
0.1945678079893 1
0.272537032074551 0
0.180152724618743 1
0.162621404475022 1
0.219521104187901 1
0.179493124881704 1
0.224045738091547 1
0.203101192993735 1
0.159434133888361 1
0.240342093809389 1
0.188233821912346 1
0.169955265290057 1
0.264636089645952 1
0.256807768094338 1
0.24947773636546 1
0.231607122998377 1
0.152764923557983 1
0.144205901673197 1
0.176449423091909 1
0.191064702109861 1
0.173499950775012 1
0.207515832097984 1
0.197462963923614 1
0.217326862213992 1
0.234456736490808 1
0.156760293432603 1
0.179335860920125 1
0.17984108459821 1
0.167293640991973 1
0.161246518061901 1
0.245045382600117 1
0.225433893390756 1
0.243068348782868 1
0.175714211992644 1
0.143585460887427 1
0.230397318058286 1
0.203767459681882 1
0.241222171052077 1
0.220433228506656 1
0.154726496788327 1
0.239421752135579 1
0.185224536527301 1
0.245352382195182 1
0.231721430192965 1
0.248392507423912 1
0.191243710076899 1
0.195202412666037 1
0.229238456176963 1
0.157610487966982 1
0.175073998249076 1
0.234280134904799 1
0.228149974188437 1
0.223631978786506 1
0.254261498493122 1
0.20302637459787 1
0.176909138642249 1
0.193746417170013 1
0.183838771169842 1
0.13964439662374 0
0.202297775567543 1
0.222023295026794 1
0.178580550974761 1
0.205812719233029 1
0.239691568285304 1
0.258382312207793 1
0.218828629680949 1
0.134769165181681 0
0.179642351533329 1
0.193413128551944 1
0.222953543422708 1
0.1577140455378 1
0.208302851821518 1
0.25045126938411 1
0.172022335656029 1
0.228458126046432 1
0.200587765627141 1
0.151196462908376 1
0.24474799343999 1
0.222214267891077 1
0.224393589939599 1
0.210797347265983 1
0.230184176627213 1
0.226760953741326 1
0.199480321649326 1
0.174524202653584 1
0.201103257481518 1
0.197290562441539 1
0.195658752963076 1
0.250507042596003 1
0.209090387273507 1
0.179360126710613 1
0.190548449189439 1
0.179216576515546 1
0.267056657588904 1
0.212689946716638 1
0.220230948558292 1
0.214729059527417 1
0.177502580439054 1
0.243469628924185 1
0.180933701095199 1
0.228462568418572 1
0.210187091435712 1
0.171371813399965 1
0.19422543374706 1
0.194626918299171 1
0.180165268997946 1
0.240724509033814 1
0.161330369517041 1
0.209627517730835 1
0.213424156557586 1
0.247587843996364 1
0.232755826180969 1
0.186182861755767 1
0.22692520900945 1
0.181239271675792 1
0.19962009241304 1
0.172904045869544 1
0.213152637420828 1
0.14545202597793 1
0.246990352313221 1
0.154702283219269 1
0.178957036033011 1
0.189112007336469 1
0.171609305034343 1
0.187209780895387 1
0.209852519283889 1
0.203522397572368 1
0.212095015126679 1
0.227615835312672 1
0.208286612801395 1
0.154146690546845 1
0.193966676662102 1
0.151018620196253 1
0.167035519285822 1
0.174808337574509 1
0.157221596160925 1
0.211570804713146 1
0.196486536450201 1
0.196010989107306 1
0.228868964950412 1
0.183418460406902 1
0.194021195578612 1
0.185683126172396 1
0.249505670753713 1
0.206276194693252 1
0.301710905871092 0
0.189780631104784 1
0.246970148987063 1
0.283749993925568 0
0.176298602023162 1
0.230380946295259 1
0.194352887976069 1
0.166315688036545 1
0.263032404258199 0
0.225461550618951 1
0.184311950057677 1
0.181741324804439 1
0.21492926565604 1
0.204493671467612 1
0.283819641365026 0
0.213308312478157 1
0.182117725707242 1
0.186494109093043 1
0.210086948746988 1
0.211486361677571 1
0.159637424729407 1
0.211041184278776 1
0.212117165003501 1
0.173651367888081 1
0.165147256900217 1
0.15862526559826 1
0.209021525737116 1
0.173075286120156 1
0.214983521281077 1
0.132311472505237 1
0.181946722315422 1
0.238358755740913 1
0.25476799406882 1
0.253656786955816 1
0.22273551144604 1
0.216989959907484 1
0.194547578563788 1
0.264436364173783 1
0.153626181495302 1
0.165270502623414 1
0.211952187706039 1
0.20021489357171 1
0.217499458559858 1
0.196409626573349 1
0.214628234175653 1
0.280774552368778 0
0.202688844006021 1
0.208671705625129 1
0.201363713844388 1
0.209477448800006 1
0.151135921385849 1
0.213098403924323 1
0.222147394706421 1
0.214156277413466 1
0.182842971705746 1
0.18626004012019 1
0.172758520477401 1
0.167340705035682 1
0.225893201817081 1
0.174464473954915 1
0.17359815226319 1
0.238025019999424 1
0.174136793345107 1
0.184790205109872 1
0.204430755219726 1
0.209353506394407 1
0.203793263868423 1
0.148855487057284 1
0.210812787033053 1
0.199416382985156 1
0.209166619364663 1
0.17116842863127 1
0.167012636567341 1
0.192892571648062 1
0.213942170878706 1
0.243877573331581 1
0.154226911223299 1
0.198385363557563 1
0.210693180353476 1
0.207416930065461 1
0.186663126281883 1
0.14208389153114 1
0.27808904923781 0
0.249443247522083 1
0.180653176635575 1
0.180210556074056 1
0.126063118977957 0
0.195367207322398 1
0.20510322614031 1
0.172557973322877 1
0.210644440699278 1
0.209285315601262 1
0.248873507178758 1
0.251436051914296 1
0.201089061403005 1
0.224458314686022 1
0.180984165942752 1
0.215348169090486 1
0.188863792081712 1
0.248675685755498 1
0.253088606302136 1
0.235670770192352 1
0.149081388241701 1
0.196327364390206 1
0.225670100284471 1
0.259286055821001 0
0.227099201025963 1
0.182919592112002 1
0.202137969569867 1
0.239917000641494 1
0.217848875795804 1
0.238549434425098 1
0.197221168962704 1
0.250590541412573 1
0.209726863123397 1
0.175756930242899 1
0.218483437236062 1
0.205180397983257 1
0.259984422407885 1
0.175472767702387 1
0.218606662367651 1
0.274896788935714 0
0.179115938129469 1
0.210084340387792 1
0.136946093078031 1
0.246315615940285 1
0.190394664547486 1
0.187383463827527 1
0.179968734947331 1
0.242031675432364 1
0.192728889917075 1
0.177766807146591 1
0.288002694841369 0
0.240705177947029 1
0.197838563292369 1
0.172480575026645 1
0.265450818853394 0
0.1810379328119 1
0.234270615285209 1
0.155189126168881 1
0.225683290897409 1
0.214197415360515 1
0.24926300529577 1
0.174015187029988 1
0.229303303783267 1
0.224801091145965 1
0.196341499743625 1
0.221694657619235 1
0.249488168899155 1
0.20888008608124 1
0.21141913079534 1
0.237253948460073 1
0.224135855043508 1
0.20346087301366 1
0.250272342814199 1
0.143670912334322 1
0.285241999302323 0
0.182776522757623 1
0.223449721767198 1
0.207139838861242 1
0.180624025678277 1
0.198272705378758 1
0.257679914887203 1
0.14540401689128 1
0.209331367592201 1
0.234831126817982 1
0.252958460400616 1
0.144866695778993 1
0.194912536177671 1
0.204618134611897 1
0.191465161433028 1
0.221098077426332 1
0.164275264386153 1
0.219271273112779 1
0.1732720814351 1
0.205538030653568 1
0.203865190888574 1
0.193897046796452 1
0.211737540765852 1
0.25061044888958 1
0.195049552998499 1
0.15017269073016 1
0.113140281777851 0
0.151992610182331 1
0.14489131552352 1
0.225144089110891 1
0.226075673882926 1
0.213439203939495 1
0.174673248639891 1
0.186759786495736 1
0.108812655405996 0
0.242570103929669 1
0.223892542518328 1
0.259621565524875 1
0.233112730810108 1
0.168168697389405 1
0.189838140234249 1
0.20648559401146 1
0.136563229120023 1
0.207678952186802 1
0.167498624282603 1
0.205525198967249 1
0.206296073541919 1
0.21549899489344 1
0.201239903404161 1
0.295168968908226 1
0.176623938592474 1
0.219707625001718 1
0.263093433811296 1
0.175123961123434 1
0.186216400397597 1
0.177574476175674 1
0.16048765481104 1
0.165492435918854 1
0.240925467973233 1
0.20985645513997 1
0.240724288569971 1
0.197641220475845 1
0.203457651872627 1
0.195324318437726 1
0.23390497949443 1
0.172900100468898 1
0.226989525668716 1
0.162174896670348 1
0.20256848956022 1
0.192737031147176 1
0.168429312456695 1
0.207874946745204 1
0.136850715043252 0
0.184288703630662 1
0.177065337227345 1
0.175458431623258 1
0.226795939646548 1
0.208848741151609 1
0.209697317629256 1
0.197525338071048 1
0.228117817983617 1
0.198175211885729 1
0.177062181171343 1
0.198786352849867 1
0.194931803772301 1
0.205457952760006 1
0.207778659769112 1
0.255852128768263 1
0.189532366385484 1
0.180603399716744 1
0.164091011097689 1
0.181647835801965 1
0.186056249646618 1
0.21646618670269 1
0.237889661815011 1
0.220256663347659 1
0.240797106012374 1
0.276291937529097 0
0.254316947537189 1
0.186532260733467 1
0.173591395085336 1
0.204663685254938 1
0.21311293830702 1
0.214373858016882 1
0.259119836917209 1
0.265342120638873 0
0.219849057221988 1
0.135840912844003 1
0.184220196345636 1
0.153721168074775 1
0.175642660359079 1
0.188715940227118 1
0.236880735875363 1
0.154020691964904 1
0.167989438713001 1
0.171662731197643 1
0.236862786382454 1
0.266264447780376 0
0.173459933605929 1
0.194067536614094 1
0.195148126089767 1
0.234117366861642 1
0.149334580466329 1
0.164762545653244 1
0.140020415736836 0
0.26533892784424 1
0.209031445913792 1
0.28429929915381 0
0.214460484923143 1
0.200087074486277 1
0.206943573277617 1
0.177789703199035 1
0.196551536015994 1
0.215340499824297 1
0.232251411539556 1
0.205501112462487 1
0.21640687421384 1
0.200936876004947 1
0.183028332430438 1
0.229824473927338 1
0.169430330914258 1
0.216634257620402 1
0.127470986562975 0
0.232482397749592 1
0.244160642906864 1
0.173987043135209 1
0.220047209387964 1
0.230193166687284 1
0.207757232526839 1
0.157922039430477 1
0.144097219285959 1
0.222478903865865 1
0.187187985949553 1
0.154868768875549 1
0.231678531009561 1
0.242130938525877 1
0.198695681558727 1
0.266527213468715 0
0.208362190571254 1
0.20816523144671 1
0.215211893006206 1
0.206885023131997 1
0.17458143392293 1
0.172867934707079 1
0.256403991905585 1
0.257659170475677 1
0.22931969192964 1
0.18312735900913 1
0.122308567369914 0
0.195140093875366 1
0.16988805846179 1
0.111097173944827 0
0.210609978736634 1
0.203103581301213 1
0.160823172648283 1
0.187880157068174 1
0.252909087398079 1
0.167704618423416 1
0.264203534115349 0
0.199780026954113 1
0.176850025650684 1
0.231950188708668 1
0.21746292434421 1
0.194849281313736 1
0.222805401185182 1
0.195082704952851 1
0.240434346970675 1
0.231821654097114 1
0.145597080265937 1
0.195034178340423 1
0.24275933382635 1
0.217555221042233 1
0.158807281542762 1
0.182040224382847 1
0.187534903308575 1
0.199783832581236 1
0.28203764845788 0
0.214763739259941 1
0.176543245496541 1
0.204540738254538 1
0.162862540014988 1
0.224037545419746 1
0.256048552866342 1
0.19311370029113 1
0.148155462527887 1
0.261369133993362 1
0.216906420574974 1
0.158315230022779 1
0.217660680149927 1
0.173356397714154 1
0.234347870152954 1
0.253016479174938 1
0.190772217903011 1
0.183785562576037 1
0.171362516240077 1
0.152456234095381 1
0.262506044245757 1
0.222538991149159 1
0.211127396175561 1
0.186587660129739 1
0.177900489147784 1
0.183831763911034 1
0.241668989574722 1
0.260634132522979 1
0.194529153159575 1
0.281088093442561 0
0.22624367208843 1
0.191563048109097 1
0.22749491433457 1
0.150392617941402 1
0.236099968218061 1
0.122651513524905 0
0.15753142601401 1
0.169687898692343 1
0.171018391244777 1
0.242351020542526 1
0.21533208743859 1
0.286760928795839 0
0.182988141692088 1
0.222340525766205 1
0.163939306570838 1
0.177245939122098 1
0.214061222939948 1
0.267790757676306 1
0.276513236855899 0
0.179896616660856 1
0.178068904130723 1
0.214051882832735 1
0.179143297531182 1
0.146993346991952 1
0.203878245027944 1
0.195137037690806 1
0.219160096781206 1
0.218139534379077 1
0.214750740613569 1
0.191600311428824 1
0.164856286662418 1
0.241669039728947 1
0.196567000330458 1
0.222641236939143 1
0.242405856183967 1
0.172831847586193 1
0.212529047578089 1
0.152729425886269 1
0.158753052331471 1
0.215032075570497 1
0.179053647067704 1
0.213682924038488 1
0.183556833581563 1
0.209175402176505 1
0.163617302059568 1
0.247973217191394 1
0.241697905205756 1
0.220914036605869 1
0.204653716021052 1
0.216609446530042 1
0.195391271228328 1
0.193116819645433 1
0.172701878716939 1
0.195579625552874 1
0.214654336996617 1
0.27595071853262 0
0.157580898339043 1
0.232380886421554 1
0.20931748028667 1
0.230150737957779 1
0.220207471787558 1
0.247047732866663 1
0.218664809810341 1
0.21305158506494 1
0.228055446430322 1
0.204558885884271 1
0.236570721763943 1
0.192867020767553 1
0.235420250176682 1
0.221225048160543 1
0.223766390475519 1
0.213380362823479 1
0.258811742668273 1
0.216380961855969 1
0.161182768649819 1
0.247539018167208 1
0.190027241500739 1
0.175479063849319 1
0.226323326917227 1
0.168480425338962 1
0.180590140639461 1
0.151662349697038 1
0.215599745566535 1
0.198918668170187 1
0.226218626173133 1
0.246442196603792 1
0.231525366660595 1
0.200070391090815 1
0.244100744873455 1
0.176659693778785 1
0.207422258971552 1
0.202264936586061 1
0.231840123287739 1
0.213581069001991 1
0.175285833492398 1
0.174024874814962 1
0.232076557210785 1
0.210703220494809 1
0.228768936556873 1
0.172525104695973 1
0.217635645989811 1
0.196253019010708 1
0.255409412520479 1
0.188720022045748 1
0.168627574006773 1
0.233429583147543 1
0.242288390101989 1
0.187980335372619 1
0.236806223988967 1
0.206534221586445 1
0.21413579226283 1
0.191356041740481 1
0.199008930288273 1
0.211697531990445 1
0.142934459188335 1
0.180817828230766 1
0.233934858602309 1
0.20132005158271 1
0.251371121771385 1
0.133807986090449 0
0.213921101498068 1
0.22587489513821 1
0.16984110047399 1
0.225610650719816 1
0.259192868618607 1
0.19105629054841 1
0.183444630962251 1
0.20205080880651 1
0.234289297917992 1
0.252242517426079 1
0.230955517725848 1
0.273484141072196 0
0.185854447254483 1
0.145273218153264 1
0.163369310009961 1
0.225180585728153 1
0.19322299913905 1
0.213202992559064 1
0.245967613105222 1
0.186920207810889 1
0.241002789737614 1
0.18129875714496 1
0.170623366101869 1
0.269666867221014 0
0.220672642492909 1
0.179413438565195 1
0.198912005146016 1
0.275036000483679 0
0.254274243767184 1
0.21191224635191 1
0.183071280572982 1
0.224108202008132 1
0.228036198916404 1
0.168568977130742 1
0.214925761682905 1
0.210659306908993 1
0.199851772492115 1
0.230506677592784 1
0.211415661806587 1
0.261304232308036 0
0.253479410761794 1
0.271321623148836 1
0.170714405452641 1
0.229572565214961 1
0.199417505473466 1
0.187645750081268 1
0.161477476072922 1
0.205565812171585 1
0.216488040648405 1
0.193320934411488 1
0.16985332702667 1
0.184584927530392 1
0.255014521741701 1
0.178637113939355 1
0.194506041441846 1
0.172529685072062 1
0.197632375370502 1
0.141977079506836 1
0.234302448563153 1
0.240097912879547 1
0.125990437694809 1
0.195092517263125 1
0.211790679824844 1
0.193067002781882 1
0.185175707347297 1
0.166802424180378 1
0.220865022563512 1
0.194909308956721 1
0.165523085127963 1
0.179337091991078 1
0.158187032646334 1
0.1918755911082 1
0.187442392438657 1
0.158840119349465 1
0.209894664095975 1
0.219576280702582 1
0.194680787298916 1
0.208587825210376 1
0.238435431883473 1
0.20053767135546 1
0.207895562602607 1
0.233218453538699 1
0.178945314040932 1
0.207279019269985 1
0.214860329137184 1
0.157166967005933 1
0.20924152827451 1
0.1640315432721 1
0.199608151955454 1
0.222750621264582 1
0.180371310672769 1
0.150621887484967 1
0.196339230869977 1
0.190862162498762 1
0.157897574125039 1
0.186483836239048 1
0.186155762435964 1
0.186299604958713 1
0.198227645168337 1
0.194190622459048 1
0.218332190331031 1
0.265279384486038 0
0.16916434563886 1
0.162492146512925 1
0.195385718739352 1
0.194241383273236 1
0.175696536046032 1
0.0861290003841509 0
0.204646439115554 1
0.234776925881166 1
0.251812583556825 1
0.245079826632455 1
0.18753187775881 1
0.203264403075235 1
0.172259246478288 1
0.172590219948015 1
0.21822872689111 1
0.195778684154673 1
0.188374273415648 1
0.171427155689478 1
0.21280839654509 1
0.228261501665632 1
0.2081647490079 1
0.201061955678533 1
0.165580650075947 1
0.123817452269408 0
0.170421693405418 1
0.250790389200834 1
0.249375099702353 1
0.202744039869737 1
0.215370670475053 1
0.249534097997505 1
0.23831930202939 1
0.235328565893105 1
0.182465294203353 1
0.218790903711928 1
0.158669657979418 1
0.188511470323773 1
0.145548057958199 1
0.224129593305154 1
0.204931873746899 1
0.194885174738039 1
0.148948132933866 1
0.232742862094165 1
0.155782635009532 1
0.210349624668408 1
0.204606447192876 1
0.217773818402969 1
0.181761088207889 1
0.285342147647398 0
0.182228689786896 1
0.223038281065453 1
0.17985377699088 1
0.136212666983861 0
0.182464745280879 1
0.198764810808574 1
0.18677840170901 1
0.157112239399826 1
0.208191092956788 1
0.20035097268224 1
0.253903960189166 1
0.190744813740882 1
0.187207203035137 1
0.293516805454345 0
0.187557577721023 1
0.192274532736394 1
0.205020710427693 1
0.234990621575513 1
0.205769492567974 1
0.191459924258077 1
0.211710599092888 1
0.182932615577652 1
0.2377632492015 1
0.242266690890243 1
0.22407229409849 1
0.176078607888918 1
0.248040691832875 1
0.292717178679079 0
0.214933817865341 1
0.172485445815283 1
0.164847138676018 1
0.225650470182941 1
0.178337546784507 1
0.216002245567266 1
0.117134004355855 0
0.173631362025262 1
0.223097839019868 1
0.247918181508746 1
0.208511295238978 1
0.219899338468511 1
0.196982930214592 1
0.191028378995376 1
0.195324782577143 1
0.176762906626007 1
0.223060359807894 1
0.263109007158608 1
0.248555836175248 1
0.179957163722866 1
0.231129647255378 1
0.236684286711949 1
0.219323409138001 1
0.204246862900759 1
0.181171491686849 1
0.174829595191337 1
0.214222961442386 1
0.204378576462687 1
0.233198695897041 1
0.165927384384983 1
0.194402576162404 1
0.213446600055017 1
0.183768631283948 1
0.194975334724483 1
0.188512206150487 1
0.243734401848554 1
0.221298851157891 1
0.236344920963435 1
0.252967373531591 1
0.185178824092718 1
0.21029619192677 1
0.253572307839472 1
0.191499646556756 1
0.169143930861307 1
0.209503170573037 1
0.196597093562904 1
0.169693492649565 1
0.279290743837425 0
0.179930952408172 1
0.212334504336694 1
0.218675439343996 1
0.219402802245605 1
0.203048483242484 1
0.194632153835059 1
0.211991810043705 1
0.224236294291837 1
0.196376165337981 1
0.192213430539215 1
0.146287401730794 1
0.227535130281174 1
0.240642124229887 1
0.244944958416806 1
0.173082299816361 1
0.278638427491248 0
0.155522356412254 1
0.263359068937922 0
0.197664609519979 1
0.263736207976187 1
0.14825731524658 1
0.186161195748025 1
0.196979915025984 1
0.21260163936215 1
0.214455415400327 1
0.265683750670048 1
0.168700472093389 1
0.194622704666331 1
0.164195711572277 1
0.197939527916403 1
0.261398150187863 1
0.178127122301575 1
0.178185649593312 1
0.229278124365468 1
0.222838155608916 1
0.190063782454551 1
0.225387408716256 1
0.221949320833707 1
0.182286687523172 1
0.211414001647818 1
0.235433538193102 1
0.25506401779512 1
0.242296878297797 1
0.264880345918673 1
0.20039013549494 1
0.222781925940816 1
0.18232541909363 1
0.183281379924716 1
0.211874176043338 1
0.208555885140741 1
0.224429352089968 1
0.249637444187238 1
0.203913680506615 1
0.158884252632017 1
0.197501037532304 1
0.245447100802369 1
0.23961692217418 1
0.18662752790876 1
0.181334573678642 1
0.212878347716868 1
0.221368143240264 1
0.244671041902305 1
0.2038012546859 1
0.229320594409562 1
0.163937344836525 1
0.221161317358634 1
0.2058501289052 1
0.175071689113777 1
0.232989567018372 1
0.244489128443708 1
0.259782195485118 1
0.254174139552855 1
0.171442404921132 1
0.219867758078138 1
0.243110895923531 1
0.266111070617316 0
0.196283491113517 1
0.193292427823297 1
0.198932793245399 1
0.192544263777654 1
0.135832109127345 1
0.172448646389783 1
0.250127115907213 1
0.21670964652109 1
0.190366055938999 1
0.162128095630337 1
0.284985509230961 0
0.209346718913399 1
0.246348486289364 1
0.215380515111906 1
0.179038623444336 1
0.225760806055041 1
0.191972907982055 1
0.211790897389032 1
0.187482616574046 1
0.214832313205841 1
0.218984766885791 1
0.162764925903974 1
0.199848580397179 1
0.164289721843379 1
0.151662990704123 1
0.243450621470177 1
0.266008231499375 0
0.202323113469519 1
0.149938162029054 1
0.241990918536269 1
0.155211640950521 1
0.242637740475684 1
0.236646329380988 1
0.243181062855512 1
0.199810139702285 1
0.201954007491049 1
0.232520022745162 1
0.200692662841812 1
0.197670106730751 1
0.220157773745995 1
0.205202362777886 1
0.151821189518593 1
0.224397622418736 1
0.188386644367254 1
0.229074016911306 1
0.264449969437353 1
0.164003799270903 1
0.17691043958067 1
0.196128494325905 1
0.162244555715412 1
0.234683873136982 1
0.192971803846606 1
0.162170096607469 1
0.27805324118778 0
0.171028593265087 1
0.180523381832802 1
0.163712902233836 1
0.166193131994954 1
0.224221604442838 1
0.198346259346565 1
0.255802024986056 1
0.167797715248952 1
0.149198667233304 1
0.202107217522258 1
0.202980936762949 1
0.196957989087932 1
0.188882154362016 1
0.192737140243106 1
0.239737212284381 1
0.161855515957094 1
0.20708746745011 1
0.238734966476728 1
0.162025834032083 1
0.168698243775188 1
0.16546321801023 1
0.207099016962794 1
0.213022087661051 1
0.205106956738459 1
0.21459225160407 1
0.217491673022597 1
0.282977881013634 0
0.196071234846763 1
0.184487504867957 1
0.19428093536687 1
0.202861676715598 1
0.225809636219801 1
0.1337629740324 0
0.244753463694803 1
0.237041401313093 1
0.169197540641953 1
0.120408109108071 0
0.176851165513874 1
0.250946964176126 1
0.244809208028915 1
0.228819713482289 1
0.258361819754901 1
0.21182728035704 1
0.202855000753102 1
0.236853971178862 1
0.188466710604046 1
0.146667245330393 1
0.228611432851407 1
0.234723312310814 1
0.246079240404813 1
0.205192342918445 1
0.211590644215431 1
0.173948527120968 1
0.16219123603592 1
0.222094736555138 1
0.228104012178571 1
0.187218403782588 1
0.265693388223518 1
0.20856759519242 1
0.186369162132144 1
0.194558835487029 1
0.184445136117846 1
0.257719013767799 1
0.183834334103722 1
0.26369382304553 1
0.228039323738307 1
0.231967125294985 1
0.196037418833921 1
0.226321168219462 1
0.1748310471136 1
0.207039169474314 1
0.156676611498184 1
0.22434846298096 1
0.194163687169913 1
0.216841906250471 1
0.151961661216902 1
0.27025225073372 1
0.208274243464616 1
0.197852988506265 1
