# Supplementary material for: Bias caused by sampling error in meta-analysis with small sample sizes
Source: PLoS One. 2018 Sep 13;13(9):e0204056. doi: 10.1371/journal.pone.0204056 (PMC6136825; doi:10.1371/journal.pone.0204056)
Supplement: S7 File — (ZIP) [file pone.0204056.s007.zip › results N = 20 theta = 0.2 tau = 0 sz = 5-10.txt]

"dl.theta" "dl.cp"
0.159095288030098 1
0.258698425717626 1
0.187350786617304 1
0.136317022192231 1
0.301434435115405 1
0.255560950327026 1
0.0604465169604312 0
0.06321979740633 1
0.316233465242977 1
0.183003753856839 1
0.218726204061037 1
0.163576443792979 1
0.209902546759351 1
0.162036644270141 1
0.187299519054332 1
0.277759389047514 1
0.22531387419523 1
0.159290952940596 1
0.105882476942825 1
0.11449100353482 1
0.1475671031929 1
0.349066657751689 0
0.159252405826846 1
0.147440417068991 1
0.0616374417342063 0
0.186746891518302 1
0.163426992692736 1
0.200585008038589 1
0.262112555642225 1
0.189863962610725 1
0.21787415280529 1
0.167903728106644 1
0.29175454561805 1
0.18807795292033 1
0.262904248606423 1
0.112385498368404 1
0.289114561623325 1
0.118311461699525 1
0.084257853293261 1
0.255164394544419 1
0.161855915451819 1
0.0945843846325417 1
0.15708667719345 1
0.092428444413087 1
0.200458240205032 1
0.136940332593612 1
0.0520302860953031 0
0.0466079082465628 0
0.246454739280446 1
0.208248676053291 1
0.197700703906067 1
0.261919354438109 1
0.327479814524595 0
0.153949731636633 1
0.136078576264883 1
0.156847881400952 1
0.217450012923063 1
0.120135067323311 1
0.287025682585063 1
0.245011427377094 1
0.224231468565288 1
0.166369832474385 1
0.251328361692027 1
0.152191204374137 1
0.133884961964322 1
0.394381970932679 0
0.191332522605307 1
0.15813059357988 1
0.128747680480049 1
0.135602088321563 1
0.155613724385666 1
0.294476872104329 1
0.245411384570266 1
0.134681907206452 1
0.289331597888161 1
0.252343238821249 1
0.267240197748719 1
0.224547675829296 1
0.101950551913241 1
0.29536085853241 1
0.180489646372587 1
0.126540709609694 1
0.0334319592717925 0
0.0558748227663911 0
0.223353788821067 1
0.20819007620147 1
0.171936018755999 1
0.0883211498543749 1
0.116814811561741 1
0.256170820811591 1
0.203264156942621 1
0.187491158738067 1
0.137143896122987 1
0.192881734033328 1
0.131190300090327 1
0.196631814160956 1
0.152958980663602 1
0.200134985936124 1
0.264016161435955 1
0.320524303619601 1
0.0194727525417881 0
0.334567205058622 0
0.264614233418531 1
0.15927576074107 1
0.19018782867991 1
0.193474817887028 1
0.181088215073448 1
0.118554980165972 1
0.169368218024462 1
0.327706424766851 1
0.0504492965651526 0
0.247849996059004 1
0.106256219793663 1
0.0941217323941087 1
0.134269540130184 1
0.294913210826972 1
0.169163758530232 1
0.341086136853865 0
0.154909037272345 1
0.0095932490041341 0
0.163195683072697 1
0.0756455568961208 1
0.316474169099104 1
0.0128345362191145 0
0.174351019754455 1
0.291519682943463 1
0.113351112287016 1
0.129812426218494 1
0.0304318238761917 0
0.252168770954004 1
0.231411575662562 1
0.183125060215992 1
0.0811471046025856 1
0.13954736231104 1
0.157663434646436 1
0.284663697000202 1
0.24019612913189 1
0.0905372623477822 1
0.0716057016742712 1
0.102396267650378 1
0.21295831808023 1
0.133274728927291 1
0.274974917750893 1
0.286759226719943 1
0.161540172380907 1
0.218507966861955 1
0.144579975872763 1
0.190129910056852 1
0.184483996658813 1
0.195471593257569 1
0.112625481549077 1
0.0172300409635942 0
0.0129975430515721 0
0.283142958547275 1
0.183061827733328 1
0.156710409534801 1
0.212470569636844 1
0.15622882095871 1
0.208555367482903 1
0.259989378584745 1
0.230502808099228 1
0.245933196547771 1
0.0981021942303779 1
0.238950393357378 1
0.14013720252265 1
0.201447416759381 1
0.220976611579628 1
0.164832847737747 1
0.292235395648805 1
0.153916215045026 1
0.237521838683584 1
0.222272633841376 1
0.356166409272572 0
0.104459228965829 1
0.211776181693903 1
0.233790784137465 1
0.118659771234329 1
0.0380680879532463 0
0.300452879230363 1
0.229058350885517 1
0.18540739425975 1
0.225949048573908 1
0.169085388413625 1
0.139355981516387 1
0.145312583811569 1
0.128196197323997 1
0.19675948835835 1
0.138887605278803 1
0.29639958779507 1
0.229837102181335 1
0.283128670198959 1
0.106492462595477 1
0.16380002928547 1
0.147190374089701 1
0.251042917177478 1
0.095587534361684 1
-0.000501307016494368 0
0.194930516251429 1
0.196913170043331 1
0.27741144199229 1
0.19779385249098 1
0.227842448213897 1
0.0696952685709629 0
0.233253395970993 1
0.233567296153875 1
0.271887697462935 1
0.133670034860158 1
0.135449579580486 1
0.0915065595939142 1
0.0023875466071776 0
0.132263043450893 1
0.239181142882029 1
0.265017563853899 1
0.270168844356438 1
0.229075895631708 1
0.228507305942068 1
0.247456717286589 1
0.168898231814377 1
0.141056801973858 1
0.348735500974732 0
0.253448624034912 1
0.239212306427467 1
0.164775152751575 1
0.183233460914909 1
0.121112723649945 1
0.253671031021466 1
0.16827137954968 1
-0.00808017322242728 0
0.205330758206468 1
0.165736007043192 1
0.168253094145208 1
0.086343935428345 1
0.103178417538618 1
0.145565375396456 1
-0.0376886292068066 0
0.0866439785751343 1
0.0574074897751497 0
0.0587524624780277 1
0.126424256109644 1
0.175943509144859 1
0.227443941862174 1
0.216453799271855 1
0.197249323672383 1
0.223406833708574 1
0.134894233231823 1
0.141035053287687 1
0.169580690044507 1
0.12520057796687 1
0.0248349321183887 1
0.153242232882176 1
0.161824343780111 1
0.305079432171817 1
0.126489344457763 1
0.193176154217301 1
0.278567857173194 1
0.208027513805313 1
0.217532850386841 1
0.199607034582484 1
0.166337678470133 1
0.165568843046235 1
0.100578258464558 1
0.216008593649501 1
0.114945784601771 1
0.0792463726599003 0
0.171891135282146 1
0.207276905021741 1
0.194573962324293 1
0.166721277976321 1
0.275906617181502 1
0.203008485530572 1
0.107287998570721 1
0.171678269530444 1
0.24164693792431 1
0.182525353298707 1
0.168702676356398 1
0.163808307750245 1
0.266619920629959 1
0.232220028372085 1
0.295168248272442 1
0.196154322110489 1
0.027952363636687 0
0.192838307999773 1
0.146317945704946 1
0.100690117094898 1
0.247050881308889 1
0.204729376354979 1
0.102526217901712 1
0.0729780842785391 1
0.253625862326124 1
0.208006986534755 1
0.0767555873465743 1
0.216022239547819 1
0.201128839324608 1
0.296976151644139 1
0.184889057614633 1
0.122343525756378 1
0.194279543109926 1
0.248619109820463 1
0.174346431571968 1
0.0429243329331446 0
0.197986455803524 1
0.208346104083374 1
0.171873092474279 1
0.0659657157504851 1
0.070164904789956 1
0.190774625187052 1
0.121028785843469 1
0.184399516585184 1
0.142865820860918 1
0.194428973558567 1
0.17625784248388 1
0.14281072494603 1
0.248729732803388 1
0.180169758902536 1
0.353468824399198 0
0.259996331228564 1
0.231770416682226 1
0.161845129053136 1
0.19323100783067 1
0.11857567148182 1
0.150052598660504 1
0.145538313672813 1
0.246019984420554 1
0.17363561964987 1
0.203076677981769 1
0.140616915147718 1
0.056241349108467 0
0.193078742845193 1
0.190003721871401 1
0.218901458445717 1
-0.0601805487267887 0
0.153394568838995 1
0.148633548802743 1
0.0799693656038485 1
0.0693227876243382 1
0.0520393996095023 0
0.266587158295599 1
0.207561677099826 1
0.182656766752139 1
0.264068692874969 1
0.196579185932138 1
0.171533963368244 1
0.130823336264821 1
0.168680716039505 1
0.12077654645402 1
0.187688371378599 1
0.232066947984447 1
0.308943423685377 1
0.163999562000161 1
0.289505344842461 1
0.275641015946599 1
0.152586961391911 1
0.241586576581661 1
0.173097814662221 1
0.155373499396688 1
0.19956279214755 1
0.161652627168955 1
0.156208018253185 1
0.187172488063022 1
0.31459760800917 1
0.12375762540137 1
0.0930720456182614 1
0.256844105542889 1
0.2805823270018 1
0.181460254967911 1
0.317146083608659 1
0.188523055257699 1
0.172573870603309 1
0.196023365792585 1
0.365001811767825 0
0.210927132973405 1
0.19786436569177 1
0.347719167496292 0
0.229105417582957 1
0.251001114762785 1
0.233046893093593 1
0.125155734131003 1
0.254775469872464 1
0.123362951599968 1
0.15341799573042 1
0.230667129956422 1
0.12449378406521 1
0.13770243255764 1
0.16887385595512 1
0.0564920642099146 0
0.28138333463802 1
0.2271173925941 1
0.221328331774314 1
0.264365256380233 1
0.0715390135199983 0
0.321795785784058 1
0.13093895707948 1
0.261080772830542 1
0.185068842104936 1
0.25412670948846 1
0.135433920757075 1
0.242574663736411 1
0.199217420920511 1
0.260257201445296 1
0.158571785523149 1
0.295658786820598 1
0.204466971762552 1
0.302476126784967 1
0.212987659628276 1
0.218530389597881 1
0.13172481771165 1
0.162568088928516 1
0.203718859553422 1
0.28606525355286 1
0.113810141161594 1
0.163341476624182 1
0.267251560167864 1
0.274196623832743 1
0.127043942957673 1
0.185479752343403 1
0.162844436810273 1
0.240175600802474 1
0.259625715588547 1
0.0929594881813044 1
0.231002540663084 1
0.189744464755402 1
0.259480733042269 1
0.223476968801275 1
0.193681201323784 1
0.262631354941243 1
0.214620323703913 1
0.191087543626168 1
0.202449565913586 1
0.222592595617402 1
0.129071716956494 1
0.0881463839548801 1
0.242105540180346 1
0.108948003888109 1
0.197158364953574 1
0.20699148386232 1
0.271732410360135 1
0.197347446913153 1
0.109986220957242 1
0.294035021708827 1
0.237347538270869 1
0.189576369075105 1
0.261702295651733 1
0.110397895414769 1
0.273411567320667 1
0.195440502878751 1
0.130715573843001 1
0.0963852168876442 1
0.235330933243839 1
0.153032282391975 1
0.291498120296968 1
0.242774917872514 1
0.209484542568564 1
0.035830342955224 0
0.265048215328045 1
0.0804040482637608 1
0.232508913219332 1
0.0628361656894415 0
0.200837509739076 1
0.0630094881749813 0
0.0775625996724268 1
0.233323802231858 1
0.345151628258246 0
0.148565534091519 1
0.0638431792995824 1
0.113330378707682 1
0.147961453209019 1
0.227436113845768 1
0.0866873582400209 1
0.280147683127737 1
0.272929753185725 1
0.187297782030171 1
0.180560868488032 1
0.163852750741403 1
0.284767202856437 1
0.185152120194734 1
0.249081957911364 1
0.00266676584675245 0
0.192951681080256 1
0.366901380385374 0
0.181606902436179 1
0.208597672384287 1
0.126285385822878 1
0.194748313093712 1
0.0493756694527347 0
0.245640676590305 1
0.136396369408293 1
0.113956260987347 1
0.088384183995454 1
0.0613349681960746 1
0.149680519201486 1
0.18114265066009 1
0.172209824860958 1
0.165437329664985 1
0.0561458523501918 0
0.187750829540463 1
0.146425901373422 1
0.174928251410041 1
0.225606577398698 1
0.225598571103701 1
0.125794336446396 1
0.193896012908611 1
0.190384215441505 1
0.198693032516425 1
0.150191141181438 1
0.0605046746756619 1
0.144267393590107 1
0.139602490603995 1
0.201024281159122 1
0.188579668689886 1
0.112867881174664 1
0.139066468358157 1
0.211216617074958 1
0.198654515889083 1
0.127647572965151 1
0.278160024428612 1
0.227939588430774 1
0.330782531021418 0
0.195911479299261 1
0.231188640290356 1
0.23531507846302 1
0.235668856405924 1
0.231176953427514 1
0.210972987168279 1
0.157792431358458 1
0.217711089020971 1
0.17395344847154 1
0.182765226868546 1
0.300624497107456 1
0.0770461699984402 0
0.238554278285262 1
0.257298687964232 1
0.24425521398188 1
0.0815149224749522 1
0.0998982314154205 1
0.195481976076584 1
0.139967502307162 1
0.196150977090454 1
0.205009697701083 1
0.024761560416894 0
0.139623679051617 1
0.140243106364093 1
0.157586498036416 1
0.181081534741772 1
0.277237768275307 1
0.208910754420603 1
0.206357036872816 1
0.223280160460279 1
0.113904290259147 1
0.142246364806775 1
0.204829852331628 1
0.124563706136922 1
0.15119213864229 1
0.150946219248477 1
0.0344929898345935 0
0.19556651697227 1
0.153896841977072 1
0.126101315493882 1
0.289251126452822 1
0.255895315345783 1
0.227198853429509 1
0.127348229498069 1
0.178138416917212 1
0.303230016791596 1
0.0921101788700064 1
0.162651158457526 1
0.145666937913354 1
0.136529934580734 1
0.206012704864076 1
0.271083659587863 1
0.183799612902722 1
0.138257110948571 1
0.108542599573046 1
0.0696103050829823 0
0.223218632223111 1
0.291897219401807 1
0.0869321412365438 1
0.148285840689902 1
0.142310930175513 1
0.261369841329491 1
0.152301627824828 1
0.136792043388191 1
0.150395940751178 1
0.174697014997956 1
0.177773408205232 1
0.188150049616323 1
0.208211145722484 1
0.0489393628998522 0
0.107649501084065 1
0.147006622579259 1
0.182323889977076 1
0.0455707214864875 0
0.261101632324995 1
0.222096318474249 1
0.231519934574229 1
0.198891691780762 1
0.16181890447462 1
0.201194522468489 1
0.222447124552796 1
0.121781161612457 1
0.23850735413807 1
0.236367070824604 1
0.238707233262846 1
0.212301531884248 1
0.230994677780004 1
0.150352582267393 1
0.155575538918833 1
0.167047554036247 1
0.235711771863514 1
0.173282261228013 1
0.108411589098888 1
0.102460094118334 1
0.184784985773322 1
0.222978406358963 1
0.0751735574894992 1
0.178385995537825 1
0.247965501471415 1
0.290857295310281 1
0.166397419450613 1
0.161646156434706 1
0.164804306517793 1
0.15234603729679 1
0.206563032390506 1
0.322072113148539 1
0.0811573531874638 1
0.159494429359077 1
0.121990702311621 1
0.284262163538086 1
0.148259254970296 1
0.215573468111467 1
0.142908304385553 1
0.219912703536204 1
0.265331373229724 1
0.203874617500929 1
0.154873894940081 1
0.195665194421064 1
0.220608935721297 1
0.289787137481561 1
0.224494530373036 1
0.195916468511646 1
0.0182730049986539 0
0.262833473971613 1
0.188049578071691 1
0.0436708234843479 0
0.125241665027548 1
0.102744799949962 1
0.239871000290599 1
0.158418628659191 1
0.141813087180696 1
0.212603274581876 1
0.206997718865944 1
0.164672799807272 1
0.226311125666953 1
0.0730893521774475 1
0.196370368561391 1
0.210084371529368 1
0.278180568770368 1
0.204801939654559 1
0.225461740288816 1
0.134266157048354 1
0.114409795294571 1
0.190029848235221 1
0.123228466749418 1
0.154895362028123 1
0.240736057465164 1
0.192206399497039 1
0.0958430430228742 1
0.121532188047084 1
0.149912329425625 1
0.22571405520663 1
0.223101644762159 1
0.197211019724669 1
0.20199178076276 1
0.0401775368734818 0
0.297123250073919 1
0.22842123461851 1
0.244764129128832 1
0.163733031706445 1
0.0897958332824587 1
0.198044687543529 1
0.16327737422874 1
0.120552040190781 1
0.193686488907282 1
0.295078320254599 1
0.0877966122312123 1
0.155926827036559 1
0.363293544380355 0
0.333605670786029 0
0.100623635158475 1
0.169855287319021 1
0.206194243870314 1
0.135831678238351 1
0.191138166262909 1
0.206689655282516 1
0.143028213871168 1
0.131268253852089 1
0.33201021613247 1
0.045663682206419 1
0.159631831571181 1
0.108932951078191 1
0.0108462267271027 0
0.184652157744369 1
0.236765429244724 1
0.196260371226764 1
0.218372343999336 1
0.258592947481794 1
0.109278598727362 1
0.185643094431996 1
0.265229304485679 1
0.253569614841305 1
0.324789667984615 0
0.168872007395216 1
0.204511491283843 1
0.0913837488363546 1
0.191972619963391 1
0.280285693101712 1
0.169396472546453 1
0.217246566162736 1
-0.0178373784245154 0
0.062025814906886 1
0.172876324523612 1
0.171435467229802 1
0.245182026671743 1
0.272706012702111 1
0.249078703143889 1
0.04930016617494 1
0.076977247736997 1
0.141331344811407 1
0.169425255364304 1
0.325339366545846 0
0.10136421249163 1
0.185192523553146 1
0.192020683166388 1
0.242641081704517 1
0.184395030119447 1
0.185712312799514 1
0.165218047136133 1
0.269345345067471 1
0.0886766739406621 1
0.250286888315665 1
0.232605414305549 1
0.151741968353678 1
0.223585281289052 1
0.225970350035839 1
0.112218650780575 1
0.04740036720006 0
0.0656409426436784 1
0.161547920492712 1
0.0604620497886252 0
0.068271685802803 1
0.175122775945362 1
0.164620873749151 1
0.268371000759288 1
0.179474357638244 1
0.142730703188111 1
0.290276133916169 1
0.147530682860343 1
0.213662556046966 1
0.254133279099459 1
0.198443503082448 1
0.174848299568363 1
0.150916720327179 1
0.369105157632146 0
0.139007579022807 1
0.193987684736326 1
0.0887104388587507 1
0.216232277863041 1
0.182632526928036 1
0.173106731873954 1
0.0666744403371925 1
0.207254850029394 1
0.177629187747347 1
0.13223760276796 1
0.0484266893714792 0
0.203035011627454 1
0.208259301105331 1
0.0601265656466662 1
0.119937033768219 1
0.0938243585283791 1
0.169551976754239 1
0.287734308272258 1
0.0750194337244811 1
0.281447586548565 1
0.145493596716981 1
0.129928949102733 1
0.107006388257969 1
0.255697390940589 1
0.223999529163921 1
0.170357612889932 1
0.206325961283691 1
0.0705772596134167 0
0.0711052880139949 1
0.11993755553204 1
0.224446050234991 1
0.166124783166348 1
0.102978151865493 1
0.185009574698786 1
0.179817303314381 1
0.176699713149351 1
0.192741359729141 1
0.167847850205433 1
0.228436257967155 1
0.182725544857269 1
0.146292145543867 1
0.121811229148511 1
0.197896856938258 1
0.208972382001927 1
0.134506808047763 1
0.107336720738793 1
0.297358826874867 1
0.0255251207194121 0
0.214828223579759 1
0.212569001823847 1
0.156937790768434 1
0.161808318188991 1
0.219649215832264 1
0.178919553491137 1
0.184088463015817 1
0.135355933690987 1
0.208607552108282 1
0.111644252031595 1
0.127861823841121 1
0.0961518382321175 1
0.211452154677109 1
0.164419976892757 1
0.205042045568871 1
0.107698868270157 1
0.216478558142599 1
0.101674698785197 1
0.192390583305485 1
0.14181057836177 1
0.127633827489905 1
0.124757588865023 1
0.154582662482942 1
0.0281974569898284 0
0.0725173893302668 1
0.147675685552812 1
0.197416589915117 1
0.0832668281172224 1
0.153003970395833 1
0.274090388832235 1
0.12221796751427 1
0.254802359929509 1
0.315324832619636 1
0.320229595993013 1
0.0376231219544994 0
0.220888282067276 1
0.0994321136230058 1
0.180411008897176 1
0.131889486955298 1
0.240683965646425 1
0.172561994454842 1
0.160481059295143 1
0.115186028312317 1
0.147352858640235 1
0.161013522066799 1
0.206247114895645 1
0.212087604651574 1
0.153078765456684 1
0.0942791890725308 1
0.194489907251666 1
0.214861055461206 1
0.180040851663308 1
0.2143336880574 1
0.153095376195356 1
0.116181916451945 1
0.0296367822189693 0
0.188942859025954 1
0.150188460647058 1
0.194072702161864 1
0.219573250805298 1
0.264805051183103 1
0.175449836024711 1
0.248914956496937 1
0.170106056749845 1
0.0704631122492378 0
0.138397274868754 1
0.268438432646571 1
0.188701612498689 1
0.112445860318009 1
0.149692323699822 1
0.102416222780025 1
0.239393564733276 1
0.170599795242919 1
0.226226819344241 1
0.218000833965215 1
0.108664833986312 1
0.0942546176800394 1
0.191817285747351 1
0.134836203219057 1
0.3066240067573 1
0.191441342167448 1
0.138817478989069 1
0.157194047903631 1
0.185890861077733 1
0.00689026998386474 0
0.143957519052728 1
0.0853331268440674 1
0.126996583175594 1
0.0802494609055865 1
0.0671756837567388 0
0.11332252647276 1
0.203477825032665 1
0.158674392899184 1
0.272395318766575 1
0.0813211734203968 1
0.21321323352098 1
0.364623894591208 0
0.143856803016888 1
0.258910283430255 1
0.0997483923340212 1
0.110279968013175 1
0.263260686056332 1
0.108862362846289 1
0.153541397340216 1
0.146443341849707 1
0.191014398366687 1
0.0238615354287569 0
0.109205927137109 1
0.0725079050762876 1
0.311927915522248 1
0.0662519890403676 1
0.166201164216261 1
0.173016456598942 1
0.249532174269803 1
0.110025374893578 1
0.195531176963776 1
0.182274231988156 1
0.0798134419837852 1
0.245260698830505 1
0.143518814647979 1
0.174864963615436 1
0.116226417457172 1
0.193293740499976 1
0.203338040225579 1
0.198560412406712 1
0.138207594753689 1
0.129986969705545 1
0.310095871387009 1
0.323377014302818 1
0.233123321029633 1
0.0868058475470368 1
0.126851989845747 1
0.0898803385339904 1
0.24555030383944 1
0.163723518156954 1
0.202983370825149 1
0.259202640236294 1
0.227447957862384 1
0.204140336269262 1
0.178374706597619 1
0.200180986680205 1
0.0107843598734337 0
0.269973315042265 1
0.203372266195503 1
0.154627102713067 1
0.0744416226762191 0
0.310263131249416 1
0.220103848292719 1
0.174644647265247 1
0.103712549253196 1
0.224366311147281 1
0.237004922711652 1
0.185300339808326 1
0.122887343625224 1
0.0899479251915067 1
0.16160729129728 1
0.129809223840742 1
0.288007073449479 1
0.202890980114026 1
0.142814809707001 1
0.145837229257179 1
0.19032830861602 1
0.322287839446278 1
0.0944797523512726 1
0.253656527752956 1
0.0951407365479464 1
0.171222263460144 1
0.190161068348043 1
0.192230500979483 1
0.246459443521093 1
0.239131401639727 1
0.154697815832618 1
0.129168656825522 1
0.138056975060062 1
0.177770938119394 1
0.338594362593679 0
0.197193009989157 1
0.180465341105283 1
0.19866654648919 1
0.158221721389135 1
0.120597060370999 1
0.101083800279564 1
0.18698769801764 1
0.295127573265256 1
0.106003735157541 1
0.135926340404349 1
0.204336770668963 1
0.222416830372992 1
0.170560767544264 1
0.175704015236155 1
0.106317335258402 1
0.0489053382111524 1
0.10984795521749 1
0.209806986088922 1
0.355350874576776 0
0.0851748721206768 1
0.122454592993131 1
0.245039877400389 1
0.229121400778433 1
0.128202530636568 1
0.153926251659254 1
0.0918492522312437 1
0.145288692171432 1
0.176964707255364 1
0.194489973396447 1
0.182436707718793 1
0.128977866957678 1
0.219394179327291 1
0.141820721778387 1
0.153674024297576 1
0.275972127084627 1
0.197891404430564 1
0.178732112360865 1
0.235611732720673 1
0.138820717878781 1
0.262226618519385 1
0.212343638441816 1
0.05199731294318 1
0.23829022410922 1
0.133775940272198 1
0.188590311233446 1
0.165910715005046 1
0.145947054392024 1
0.187532916946733 1
0.0439172901259069 0
0.192031157807831 1
0.192313258980158 1
0.0901039464415425 1
0.303752911115843 1
0.11606510161625 1
0.100018091192682 1
0.114254569251894 1
0.0687283708577263 1
0.215076918175919 1
0.131733068185872 1
0.27230858616713 1
0.212359737133749 1
0.14874433954163 1
0.0138273643789967 0
0.275492042403268 1
0.16843635329062 1
0.216311581630434 1
0.136645231951808 1
0.213761061564071 1
0.191986582370549 1
0.170314211073487 1
0.18459197782837 1
0.0553219803987244 1
0.0909600841620236 1
0.21642197828119 1
0.27530239951517 1
0.184939780839325 1
0.0839196770915316 1
0.233206774355345 1
0.269257665060751 1
0.276763136699971 1
0.196406332637243 1
0.122174300934259 1
0.279421289023577 1
0.124354790507776 1
0.200102478548105 1
-0.0624278426852909 0
0.109857476052812 1
0.233867659935745 1
0.107946331086337 1
0.13857794346638 1
0.186979388811249 1
0.0752583995175968 1
0.198590888448902 1
0.089010557089896 1
0.120474929049449 1
0.0925563857121306 1
0.198516694915128 1
0.0578180428807144 0
0.223930204112239 1
0.188453175387356 1
0.164019271517996 1
0.226942116125437 1
0.31099637289203 1
0.144679223525814 1
0.243301836724383 1
0.236743958424832 1
0.202151347797449 1
0.195514688534153 1
0.159725477227887 1
0.185329004789572 1
0.297190125104474 1
0.232759592983893 1
0.183250199868848 1
0.148455588076788 1
0.080013519879166 1
0.0977663437646335 1
0.147008102958177 1
0.0415771526882952 0
0.272259556398824 1
0.214530547047722 1
0.205492789120999 1
0.243013441596934 1
0.060994436285468 0
0.204908806785919 1
0.0595013560308314 1
0.222670834644397 1
0.152727918970199 1
0.150468906872228 1
-0.010004018785519 0
0.168252549194165 1
0.136630179521494 1
0.279357790171831 1
0.238675433088488 1
0.0531508312067184 0
0.137765150643159 1
0.168060031823617 1
0.239603710572153 1
0.267297054641855 1
0.216455829670433 1
0.0903985358827951 1
0.197296662428434 1
0.137520230680487 1
0.222748310677887 1
0.173417471703716 1
0.255340030209227 1
0.184937942499552 1
0.21645707888907 1
0.0722179586532354 1
0.140758361529697 1
0.20303003954402 1
0.360336151464176 0
0.204961006923509 1
0.046442766882553 0
0.351663352678163 0
0.118602751088514 1
0.281909610683801 1
0.332326892482418 0
0.270211583146117 1
0.237079005763094 1
0.206977553193095 1
0.312933628317141 1
0.12730823457346 1
0.162495270799924 1
0.228808940141815 1
0.264589915830088 1
0.209142324835721 1
0.146039106296254 1
0.151269649598101 1
0.228636913226246 1
0.145574543861513 1
0.0929672741780667 1
0.148213827541197 1
0.149138489747036 1
0.078054126915688 1
0.101975148385004 1
0.20939157054578 1
0.197899684757718 1
0.24488009176514 1
0.0943221811306963 1
0.154816506316802 1
0.135827025739923 1
0.236594150541975 1
0.231929640492155 1
0.149914085509319 1
0.281882875290901 1
0.131711448084454 1
0.340427324984889 0
0.118362220607627 1
0.238219194988948 1
0.297357572897878 1
0.107860235291351 1
0.162525441082855 1
0.165583134480351 1
0.136136322060737 1
0.251678898042631 1
0.140337574232448 1
0.208565079728925 1
0.129096992575111 1
0.170928206226227 1
0.26910734877394 1
0.135288939019753 1
0.0828268972149179 1
0.239066551026584 1
0.30069548042472 1
0.232527802797761 1
0.370193865112084 0
0.312834498395528 1
0.194091637281616 1
0.139743138654371 1
0.252765321581901 1
0.262367920834329 1
0.0986616364355245 1
0.151386672831105 1
0.0794356500405341 1
0.178649213326002 1
0.148782228544913 1
0.293083491790928 1
0.161205003339568 1
0.0429884026743975 0
0.100569467093903 1
0.259576196298016 1
0.18272827130157 1
0.160059304413181 1
0.0968733894535894 1
0.20990480612712 1
0.234737501958932 1
0.104378510571071 1
0.380762169593481 0
0.191492351643402 1
0.266292826871155 1
0.264351686138969 1
0.171411693380524 1
0.0456974479215536 0
0.173776668458201 1
0.192271318429216 1
0.128499828757546 1
0.0209166980622756 0
0.234672104595553 1
0.271969048809545 1
0.10272656647189 1
0.240684023633505 1
0.0689175802872632 0
0.0946122298190645 1
0.355257559644957 0
0.246466831761593 1
0.184670884295854 1
0.150176363046605 1
0.125851765539724 1
0.0944278440919601 1
0.179445669513914 1
0.166625788247439 1
0.2540464932249 1
0.225070780278371 1
0.20396313597886 1
0.0653405189080173 1
0.195919978346287 1
0.304757793113531 1
0.0761539634979942 1
0.211290981659558 1
0.10221316900277 1
0.080157004416313 1
0.114933920165271 1
0.170223972476071 1
0.345464132869043 0
0.161768436929767 1
0.228544957331795 1
0.169430896502697 1
0.309338051832645 1
0.0569539994382236 0
0.266078755890464 1
0.33331569284952 1
0.191454189351385 1
0.156658266836888 1
0.128113759389371 1
0.122666964605799 1
0.178124580377024 1
0.207487494349726 1
0.110699258336673 1
0.168911788357444 1
0.205307141071633 1
0.374136513660625 0
0.242612666611761 1
0.213250370751032 1
0.184569836178932 1
0.249940119052721 1
0.130758901660854 1
0.202701424000177 1
0.190371154446472 1
0.351219559923301 0
0.153169996249905 1
0.200454399677089 1
0.246784455258713 1
0.185089486307955 1
0.0712449008782726 0
0.175827691757191 1
0.170075268670521 1
0.17962862482564 1
0.265236655529543 1
0.231856586926796 1
0.190396300337939 1
0.22093427003624 1
0.172284553264638 1
0.347244803848682 0
0.163323092005118 1
0.22422630676073 1
0.200140122530976 1
0.14155812558016 1
0.0852515876689998 1
0.198302176158107 1
0.277330442933954 1
0.118539645880903 1
0.10977098389838 1
0.223685685811409 1
0.0965268077938677 1
0.128648108629826 1
0.177331459306544 1
0.189473444185998 1
0.0499832881625178 0
0.192210923445826 1
0.177691239735607 1
0.262102315390171 1
0.225983510060433 1
0.176656124535184 1
0.225998134803602 1
0.0621893381936952 0
0.248710430869589 1
0.198425613359045 1
0.192529781430878 1
0.287672414939186 1
0.141202149647477 1
0.118668557707656 1
0.206542532992315 1
0.2195359262988 1
0.042925858013339 1
0.141654921516285 1
0.219092037760623 1
0.113225493436276 1
0.0423387809335461 0
0.208040333048307 1
0.232217997265327 1
0.154592630580884 1
0.249189284516282 1
0.186691168220699 1
0.130899209228201 1
0.163964447233573 1
0.224088189369591 1
0.233619960891556 1
0.232512078946951 1
0.203155011329169 1
0.0911206849760908 1
0.199387810807294 1
0.204115173719946 1
0.323366657600528 1
0.173908008672367 1
0.252920813365386 1
0.269733810921749 1
0.278197843248363 1
0.160271417015902 1
0.255692508504333 1
0.0425522204422557 0
0.226281131941449 1
0.180606276811324 1
0.140296276434311 1
0.21215753096679 1
0.139380488994294 1
0.0913877859483261 1
0.234255025897057 1
0.192970311061309 1
0.122271317642429 1
0.170594256478185 1
0.369129714627882 0
0.301803227977819 1
0.275689142558595 1
0.13524230510964 1
0.157748844768591 1
0.304580478055112 1
0.203510896668375 1
0.168613921464236 1
0.169610313710796 1
0.183272574351201 1
0.165630743135887 1
0.228812156038774 1
0.0713336330667287 0
0.325350166968727 1
0.215261747024017 1
0.154727387476213 1
0.209169346759955 1
0.188804847637863 1
0.173621429449285 1
0.152830685677948 1
0.212578568803543 1
0.250286571492061 1
0.318724419658918 1
0.178976334665433 1
0.273482772159945 1
0.116098317375824 1
0.114225189764004 1
0.182037238601703 1
0.227343410948767 1
0.0553064647890476 0
0.16125707902327 1
0.258202002421249 1
0.193040817372879 1
0.0534498726795482 1
0.264180015748958 1
0.245216579761651 1
0.210999037559951 1
0.172177745935347 1
0.244576423552119 1
0.138479145147918 1
0.296582787232152 1
0.331957925127646 0
0.253015725232044 1
0.315324358081281 1
0.0881783616896402 1
0.216686149296275 1
0.136581896929719 1
0.149836281741992 1
0.186916303404067 1
0.235274636783322 1
0.208338553093664 1
0.0447441972043419 0
0.149150052952044 1
0.192935496403047 1
0.280460130370573 1
0.16679060091635 1
0.219245200271852 1
0.196229279776818 1
0.216326444370336 1
0.116382165849411 1
0.218017323158865 1
0.304865344767297 1
0.09457372719268 1
0.153401676617468 1
0.22750108352592 1
0.125445699198359 1
0.181479494283563 1
0.235589569347117 1
0.136078255669833 1
0.238774859163444 1
0.035919399852489 1
0.169329684568209 1
0.0588173401432085 0
0.1568384028465 1
0.216595952645722 1
0.21091328263267 1
0.220024257434877 1
0.178577758376584 1
0.0256507172798731 0
0.108310069483741 1
0.13819836146189 1
0.289372769210353 1
0.189580567864447 1
0.142946215786818 1
0.243279715831702 1
0.227229217538008 1
0.131934979411322 1
0.255701351120137 1
0.293251582308639 1
0.11147652963943 1
0.302735082278426 1
0.106598004505128 1
0.149598808837721 1
0.0801588263362151 1
0.118507194639633 1
0.190611111294506 1
0.188478445116535 1
0.121902127512903 1
0.10020426703664 1
0.129749231042725 1
0.132908837119838 1
0.149318261756332 1
0.0440771023320518 0
0.0771700524494132 1
0.192133524520696 1
0.0718054946159084 1
0.173730933664633 1
0.132026579351666 1
0.172219256041773 1
0.19115197677279 1
0.151549037325322 1
0.10961296654255 1
0.284860680890103 1
0.0306181543249859 0
0.175457453478245 1
0.123037229615506 1
0.323487672274309 1
0.22126849390661 1
0.116896778666464 1
0.256842128505822 1
0.0894300495686844 1
0.075038581988038 0
0.173211647424325 1
0.240432394772535 1
0.164435395396292 1
0.298497968960075 1
0.159738972511125 1
0.253647752612579 1
0.178933103776277 1
0.213034920058615 1
0.22363062359943 1
0.203992389249452 1
0.106968154720893 1
0.23560469770649 1
0.217441173724669 1
0.0836340221793236 1
0.124691067459757 1
0.190773877636976 1
0.202519807570638 1
0.173990398686461 1
0.304180652960674 1
0.197348202808059 1
0.108715229683499 1
0.150971242197464 1
0.26003077460614 1
0.126019965591346 1
0.231975103098797 1
0.0510309381944654 0
0.140086279446094 1
0.259650100182331 1
0.260113552579814 1
0.146442324435756 1
0.226566966903484 1
0.261054609044576 1
0.20516947730445 1
0.17018489870933 1
0.253183895954778 1
0.247561215702536 1
0.265911843734476 1
0.260064541825543 1
0.119558753089572 1
0.234540960475601 1
0.251895468847224 1
0.295299885506464 1
0.131153370093492 1
0.0529297736806623 0
0.191957972257581 1
0.16931531379582 1
0.253712919733005 1
0.169847170690258 1
0.280732333648227 1
0.164198059452771 1
0.190278536836637 1
0.179790541298887 1
0.233809023819702 1
0.210990698376719 1
0.248857558166784 1
0.236401895929468 1
0.25695065937462 1
0.18084781459603 1
0.141881578916006 1
0.19190644075779 1
0.136948125517601 1
0.260613489362188 1
0.0914578591939005 1
0.249387887547657 1
0.164895585188635 1
0.190904495885998 1
0.293376679812778 1
0.237029016529054 1
0.134465137370374 1
0.193208399048533 1
0.143792367042479 1
0.172575234886234 1
0.100537401373731 1
0.147958527203278 1
0.104273464702441 1
0.181983730091411 1
0.23447137014723 1
0.198667330028595 1
0.299162492000852 1
0.250654083449832 1
0.120965179148819 1
0.252634492711563 1
0.20729599384606 1
0.261741442354126 1
0.159735025394614 1
0.195408348650965 1
0.331492092545667 0
0.0539117420166389 0
0.178572981018192 1
0.194762300771302 1
0.155848947466667 1
0.193506401074436 1
0.258223238181335 1
0.288056847616158 1
0.155402491655493 1
0.166778891815754 1
0.13610790797369 1
0.17157741924054 1
0.340245321998055 0
0.129750214820881 1
0.297163882472791 1
0.307615560023785 1
0.28544413447803 1
0.290477074373058 1
0.265865958892006 1
0.250928282984625 1
0.241713734598791 1
0.122158657090798 1
0.0766880808970597 1
0.245272380290953 1
0.17380377776896 1
0.111162193742022 1
0.282797473628104 1
0.104609465428833 1
0.184492981433046 1
0.197505839688125 1
0.177866231234372 1
0.212902827310531 1
0.16550008409458 1
0.213239379417284 1
0.134711647406624 1
0.163551966123221 1
0.147146303434284 1
0.144819612039211 1
0.106003456472242 1
0.160415389265545 1
0.206721392032046 1
0.202195344132063 1
0.159891108526242 1
0.167925174598035 1
0.202529159543734 1
0.215171535927101 1
0.109268486441131 1
0.273253177982058 1
0.147278980944756 1
0.202295228180728 1
0.176463880104394 1
0.242243395815127 1
0.0850861813617498 1
0.228062862297869 1
0.17193456324127 1
0.189059895722298 1
0.261773182728123 1
0.16822784799888 1
0.186146493322856 1
0.10693882010224 1
0.324550400334151 1
0.190889658114907 1
0.295411430884792 1
0.202526322669607 1
0.228781981453498 1
0.170681536776415 1
0.156292626654629 1
0.15561893024251 1
0.217195943825056 1
0.283656583762629 1
0.215505416687465 1
-0.0445882321615315 0
0.151685116788625 1
0.231722069414614 1
0.195632604681384 1
0.326887253888841 1
0.0339372493906115 0
0.0743107430185286 1
0.0617798438838783 0
0.244292413316203 1
0.182394967907397 1
0.0921959220758024 1
0.116611068199645 1
0.125261883514564 1
0.0474365567747156 0
0.216101352178213 1
0.154161444762426 1
0.203248443831442 1
0.19702076014891 1
0.226035070516847 1
0.206927828821839 1
0.0256654022484655 0
0.104016111506878 1
0.164488832957512 1
0.188402877687575 1
0.243835125883653 1
0.132610223315275 1
0.165340181454044 1
0.167175172192216 1
0.275872044271206 1
0.0648908225828235 0
0.205046037882953 1
0.160667771074287 1
0.215471079425689 1
0.225561970366599 1
0.192322542973074 1
0.177869107595767 1
0.273292055607031 1
0.206999691742698 1
0.177617643557213 1
0.164324541084167 1
0.11132980889452 1
0.285772367010705 1
0.238239130056831 1
0.262716894437853 1
0.0811790484296173 1
0.154259873635562 1
0.144826545061247 1
0.193828512830993 1
0.142659672557344 1
0.170198522760188 1
0.0911220970969092 1
0.211106523839936 1
0.0883049306382657 1
0.270592518694993 1
0.276464092696157 1
0.189990173134394 1
0.200401931590706 1
0.135383467758734 1
0.167232897502484 1
0.21327030536047 1
0.171640337724903 1
0.18635186253949 1
0.16536347153167 1
0.173218920386896 1
0.212478273287711 1
0.115532197646738 1
0.172252482599304 1
0.300644331734406 1
0.222264859505537 1
0.124704339723682 1
0.308130500475073 1
0.206780091962206 1
0.117483744805122 1
0.205181581920185 1
0.117746888652817 1
0.298696936019435 1
0.211475201547961 1
0.196675045636447 1
0.214286686733216 1
0.20635063892348 1
0.182589108376104 1
0.0732933538847384 1
0.193074434726188 1
0.165175595369816 1
0.110299739085207 1
0.224610444167006 1
0.139048923541923 1
0.156118351914108 1
0.284460071714096 1
0.136292260924131 1
0.0967135298749964 1
0.177965695146116 1
0.306109471962319 1
0.126315680174812 1
0.257841012993487 1
0.174576316223032 1
0.292375375109414 1
0.0874380933001663 1
0.165740038407869 1
0.31843326304168 1
0.17648660008618 1
0.14647643630083 1
0.133415022845283 1
0.184087462260275 1
0.161022647029253 1
0.128649201926152 1
0.18140865953194 1
0.184407585163078 1
0.186997080996065 1
0.233339008246198 1
0.0919061532432455 1
0.203274938478227 1
0.101752938995161 1
0.33054463360312 0
0.247101132819348 1
0.0910301109897248 1
0.238992080794332 1
0.221738762287953 1
0.150353764916811 1
0.217812621937712 1
0.0543871373924628 1
0.290532723615692 1
0.0999185231692819 1
0.180238130108141 1
0.159880372095406 1
0.211994149416401 1
0.178668192513134 1
0.138522169967777 1
0.0901367708216721 1
0.252807730307161 1
0.273962484014666 1
0.256236756926576 1
0.126712447333746 1
0.0287427851680345 0
0.0915172263845847 1
0.0602928463641782 0
0.200326824388011 1
0.284863917163824 1
0.168777949388012 1
0.0941972792149224 1
0.282714274969212 1
0.0993196942524168 1
0.181770886188781 1
0.194175778384209 1
0.238242935686117 1
0.189594419498703 1
0.239720437445483 1
0.105654635565399 1
0.126447153866302 1
0.049720498418934 0
0.257694143721601 1
0.29064522866337 1
0.226745733098789 1
0.187484630386577 1
0.0806257705626219 1
0.152832765076105 1
0.141819788339797 1
0.165842005890941 1
0.186334256243144 1
0.130509697020271 1
0.240538347816746 1
0.124365692305563 1
0.302211243637113 1
0.129913975351768 1
0.203121509203925 1
0.0786745080652047 1
0.202284648243074 1
0.125136796783261 1
0.1020348440914 1
0.117778236322903 1
0.166974723110358 1
0.311033664063289 1
0.17225380505899 1
0.0954825428813164 1
0.192396160694224 1
0.314930260931159 1
0.245127621581629 1
0.223276347871707 1
0.169718335134959 1
0.295255156509364 1
0.0751000117902098 1
0.209949060805947 1
0.277905231780031 1
0.13752414464728 1
0.080257833470024 1
0.166055979101402 1
0.145822490428261 1
0.0533155531793866 0
0.210964520839703 1
0.150234979276809 1
0.297555331983352 1
0.222539874300886 1
0.144562483402503 1
0.253729742216117 1
0.187393010579294 1
0.240556529591539 1
0.21692678568013 1
0.326187157540442 1
0.103153840832822 1
0.102747877760856 1
0.236622915907927 1
0.0771691752441455 1
0.163867883846224 1
0.222716622698393 1
0.0970190198023588 1
0.139806338649687 1
0.0791676963427771 1
0.188733077772072 1
0.120872715727397 1
0.115900732065482 1
0.168480842909442 1
0.236782711767864 1
0.279890840148938 1
0.179286356632488 1
0.105025973917737 1
0.0893928170673659 1
0.257446826363404 1
0.22513758586584 1
0.249260420155851 1
0.207925413743497 1
0.147102910986098 1
0.247665926512262 1
0.218098002109319 1
0.24570670540143 1
0.20615863317185 1
0.175451424360671 1
0.149835584857501 1
0.110476429216951 1
0.0999415882496995 1
0.169259443058837 1
0.0374884798740119 0
0.24646369548528 1
0.106262143505721 1
0.224089314715347 1
0.231799159403918 1
0.171216912202653 1
0.168881019111738 1
0.143708019103811 1
0.181540559752676 1
0.112595628259645 1
0.174527541111975 1
0.141358963382406 1
0.229013405568555 1
0.164522935989272 1
0.0670596729251284 1
0.155691797849776 1
0.145491088471193 1
0.318058239373796 1
0.229459479742742 1
0.155329504709609 1
0.209772465055052 1
0.0940546068016856 1
0.0880213828977067 1
0.16291590637891 1
0.223490727928123 1
0.226418888872284 1
0.210906165089556 1
0.0896666084593241 1
0.204312428042569 1
0.119703591280796 1
0.128186521957382 1
0.162273013830409 1
0.336940599135522 0
0.240386596690776 1
0.166388210044653 1
0.22308262377965 1
0.135847400640358 1
0.2144308174789 1
0.217805663228276 1
0.128114122414881 1
0.00551671343443608 0
0.0803631395324389 1
0.192625269536341 1
0.0769081802747001 1
0.175588304829477 1
0.0425640015990583 0
0.179414290787556 1
0.220851801571514 1
0.0464073596012155 0
0.0634453450795412 1
0.0962179344977689 1
0.210583414117963 1
0.196176178511655 1
0.132616846817904 1
0.077356336922356 1
0.298294945683625 1
0.277760005312705 1
0.184345692752273 1
0.236048001054132 1
0.269629402420405 1
0.281607012220353 1
0.2007929693261 1
0.176399138528609 1
0.0578885057104897 0
0.2944997980229 1
0.324512105623294 0
0.0786509914440974 1
0.178349053823253 1
0.163672292149024 1
0.336798127895565 0
0.38055605132996 0
0.167906431048095 1
0.155154233411972 1
0.101993084503707 1
0.0865822012927674 1
0.240426408220785 1
0.174768862443648 1
0.146455823996453 1
0.144114052347291 1
0.149545342119104 1
0.149570365239805 1
0.215413620124663 1
0.221601238409694 1
0.14527979704448 1
0.165775366454642 1
0.250682112237886 1
0.0571077367755161 0
0.221391281227919 1
0.180323623005007 1
0.298200951839325 1
0.159702063709394 1
0.181035904206501 1
0.0808261137881585 1
0.11949434038733 1
0.321320868488517 1
0.326820667822535 1
0.187152244840285 1
0.146278596456431 1
0.18613961691487 1
0.267173053417243 1
0.323778191735776 0
0.156686424577663 1
0.231228695475232 1
0.121834706173955 1
0.192101859606129 1
0.0428047119537818 0
0.179347642860308 1
0.140712051901942 1
0.10066539863171 1
0.267037333513422 1
0.126949839758436 1
0.153552200823346 1
0.132268459507532 1
0.240959724722897 1
0.293374742952351 1
0.248519904178051 1
0.0749024205866212 1
0.248320141531657 1
0.208024443948331 1
0.228779631178603 1
0.0993805665476407 1
0.1569679179239 1
0.226738732031929 1
0.223428542321322 1
0.0242729611859805 0
0.246439416896646 1
0.252706231640539 1
0.251717841034517 1
0.295514777761007 1
0.168260221057291 1
0.276672366206177 1
0.219716401623732 1
0.18083252187003 1
0.139252141504212 1
0.120903378778699 1
0.182272445341188 1
0.255231165078796 1
0.0619535067262186 1
0.246556515111017 1
0.243275212848627 1
0.149884390868162 1
0.135115964525785 1
0.290781361933213 1
0.123297941976075 1
0.190152356342625 1
0.18438766955723 1
0.195685821177962 1
0.28368109050753 1
0.283336491782013 1
0.175625297881712 1
0.156043507711345 1
0.281944776411042 1
0.217040459138517 1
0.260697654913122 1
0.236683346816986 1
0.133746131360175 1
0.260352085290139 1
0.232874852056734 1
0.167635974839483 1
0.146935269041268 1
0.0964015782471225 1
0.299304596264643 1
0.428853070984655 0
0.135351741118022 1
0.122652484235022 1
0.139138727146659 1
0.135423357721436 1
0.125276159009144 1
0.389677841473882 0
0.156981178013769 1
0.133323040132781 1
0.126439945163603 1
0.146993637423379 1
0.187137946877001 1
0.239092191425759 1
0.21490694884314 1
0.347535824494866 0
0.178705184905869 1
0.0656614714215179 1
0.0454752110537363 0
0.196002092163125 1
0.0910585927827739 1
0.329305476805842 0
0.100970894814365 1
0.222645113122376 1
0.20054992491197 1
0.0726487915516328 1
0.240955886527382 1
0.0522255784179122 0
0.0438997012782257 0
0.228748591410938 1
0.236147321044601 1
0.25345777852176 1
0.16272302031191 1
0.0150476132203535 0
0.203089740594116 1
0.254831619437582 1
0.0694215933862801 1
0.0796153936816653 1
0.234469695195305 1
0.16756368806213 1
0.0981050801610594 1
0.251517539701505 1
0.276343068792761 1
0.129087141883714 1
0.191496001201126 1
0.258347990893249 1
0.249217315818297 1
0.175517560902091 1
0.198703730478516 1
0.132096556244538 1
0.22400900107565 1
0.195068610455404 1
0.205268017453995 1
0.200736131288458 1
0.225286903754836 1
0.226411241080311 1
0.159733747256965 1
0.243062736398141 1
0.18351988875567 1
0.164692217921322 1
0.221150967373562 1
0.189256008226811 1
0.383558067047847 0
0.212952197731434 1
0.208541979413393 1
0.207394216501634 1
0.197627299570554 1
0.0930642883230194 1
0.227839965653788 1
0.341344200195451 0
0.278579935266645 1
0.363586325528475 0
0.154790551411099 1
0.147759614299746 1
0.197943257691459 1
0.200664515842184 1
0.114552590652294 1
0.200850414246521 1
0.182357133133143 1
0.19997871687786 1
0.240015985511186 1
0.271603564032331 1
0.27957438228164 1
0.235012918472327 1
0.170909763474246 1
0.20128754502977 1
0.137946047232064 1
0.164850135663549 1
0.030157160143822 0
0.155751410169766 1
0.229348874137574 1
0.245354984056813 1
0.23058937582836 1
0.221546439451579 1
0.138476225824181 1
0.131388066977991 1
0.161372034741582 1
0.186872663609283 1
0.174575240245609 1
0.218571260109448 1
0.236766886080357 1
0.214544487208811 1
0.252018962995892 1
0.174541320467276 1
0.0370482721065375 0
0.201790385740511 1
0.20835176914786 1
0.236934502417536 1
0.267340366380319 1
0.356276026108054 0
0.0714986297032666 1
0.0288097506222374 0
0.223121867010664 1
0.319039953477944 1
0.252768160382775 1
0.207648023217994 1
0.163281837698362 1
0.199761340317579 1
0.266470027833379 1
0.10457154239199 1
0.185100259554691 1
0.273846186093166 1
0.0939967490458044 1
0.109897129881078 1
0.274172651577212 1
0.178547818992857 1
0.211273387923309 1
0.182521458665464 1
0.06727015072643 1
0.207398322836612 1
0.0506757379194374 0
0.0578173397615039 1
0.0115104224838581 0
0.199881667799387 1
0.217638793377031 1
0.146108028615076 1
0.12999675337185 1
0.0758025588841633 1
0.184933745104563 1
0.0561468380855086 0
0.12991490679127 1
0.224714912052407 1
0.204537783492559 1
0.167005867310174 1
0.0763048155961475 1
0.121737923738804 1
0.15130573917564 1
0.245121940256563 1
0.0879227236474683 1
0.247660520635222 1
0.147180693907459 1
0.198619883095387 1
0.10409275615466 1
0.195917525262265 1
0.188068124062349 1
0.132645334422987 1
0.285208548851295 1
0.190205264974557 1
0.251856938639957 1
0.168374003760222 1
0.195990332311194 1
0.229630780949552 1
0.0582889236994771 1
0.160409940829397 1
0.27152813847074 1
0.101898844002167 1
0.0499460669985367 0
0.0643466831814176 1
0.203011383075569 1
0.229765919979242 1
0.132475877234817 1
0.105056131452174 1
0.198596333980515 1
0.313110995678309 1
0.273766973584607 1
0.0376769912987799 0
0.324904167728033 1
0.242934633910854 1
0.242118004599713 1
0.261106932491852 1
0.0568152068060067 1
0.179225781727674 1
0.241789439824799 1
0.171580754085555 1
0.14415955679467 1
0.148658373733713 1
0.134112708908023 1
0.0985671866639222 1
-0.017526782353269 0
0.227536572500587 1
0.0717324858217911 1
0.170003106849661 1
0.188108208518921 1
0.24138398591101 1
0.260575965580263 1
0.269512003636624 1
0.172846794829231 1
0.198902531338614 1
0.247168253839701 1
0.105285769049414 1
0.188596732019998 1
0.262481183462181 1
0.0700504218803798 1
0.116320191194114 1
0.122582690686664 1
0.21658376220855 1
0.185952283961062 1
0.299047228316141 1
0.0862472465764207 1
0.186980475747872 1
0.177222763669038 1
0.304880354467873 1
0.197028459659953 1
0.228540031130006 1
0.233674981664011 1
0.0443757417671965 0
0.262045313117076 1
0.178196626916512 1
0.00551654702813122 0
0.286853558181755 1
0.0858719761477068 1
0.26646063975606 1
0.178406213644463 1
0.211114658085744 1
0.168540323842368 1
0.148064281779742 1
0.103981864478365 1
0.0674816258837357 1
0.111231710585246 1
0.0292126925980709 0
0.067550926193992 1
0.05327802791086 0
0.132075205842619 1
0.168892614071587 1
0.0598938016809795 0
0.290559165710622 1
0.168190611930855 1
0.206478022844828 1
0.150782719472192 1
0.310811275891384 1
0.263190558703867 1
0.0464353553921671 0
0.256188547834222 1
0.132964991716824 1
0.145140084996523 1
0.210580418077375 1
0.0981021244105028 1
0.0888036318255322 1
0.135760276634022 1
0.307638137782315 1
0.249896912294687 1
0.160374224109112 1
0.268657741603541 1
0.181813702505352 1
0.157626939913162 1
0.189585165201305 1
0.334423083388953 0
0.0990711276060049 1
0.170378807771708 1
0.192626468083139 1
0.167967314552243 1
0.0933397843787797 1
0.132141096534155 1
0.143748738713972 1
0.198142313445259 1
0.193811973679896 1
0.144729784069559 1
0.0891891812085632 1
0.0444975537494129 0
0.0999407343083109 1
0.0678330840154991 1
0.204826890947079 1
0.166459745333382 1
0.212557845153801 1
0.224527901242746 1
0.0750372084649947 1
0.11717123685558 1
0.148325596973541 1
0.245825125464212 1
0.138893612817711 1
0.282086714781158 1
0.118887073407417 1
0.157779580965329 1
0.341383046025107 0
0.223614996493585 1
0.228810163579835 1
0.154659789162662 1
0.220356325201672 1
0.242045960604854 1
0.0414026523894194 0
0.0853239602695896 1
0.213501178638492 1
0.226730263557898 1
0.216867867525677 1
0.119248160173911 1
0.179441442340064 1
0.0535012506078023 0
0.0514016894042356 0
0.2790710298739 1
0.258994768440034 1
0.260759811824982 1
0.152405292295625 1
0.123804100661816 1
0.281017387594101 1
0.243718077016028 1
0.0394546032685077 0
0.204127892786069 1
0.180296685245851 1
0.02150369036367 0
0.332879222161934 0
0.305353393508728 1
0.206572159256931 1
0.332769675683247 0
0.198086805690149 1
0.147157555637136 1
0.163871588286623 1
0.298722383862038 1
0.101312170304566 1
0.204347896122022 1
0.220909643373299 1
0.175773740820159 1
0.178367288304456 1
0.176796801510199 1
0.221083164930847 1
0.200512532818135 1
0.0792422851229774 1
0.100964351748345 1
0.296453903820883 1
0.136489585527485 1
0.26591642941044 1
0.191612751820586 1
0.137909412033807 1
0.105112743598542 1
0.260494922577795 1
0.0705018271996744 0
-0.0140495723985764 0
0.30704795543371 1
0.194137210858253 1
0.199826965638203 1
0.285620368099474 1
0.286346661983149 1
0.180905520778885 1
0.19347025211926 1
0.0928327533559045 1
0.152169342981747 1
0.174828631994556 1
0.0122780359198707 0
0.154691229598175 1
0.213962125188662 1
0.148629129779694 1
0.212368615512786 1
0.314739394130923 1
0.171294667380556 1
0.0824472479393046 1
0.162488255886671 1
0.230363209045166 1
0.156334726217309 1
0.267018654306177 1
0.233380453630432 1
0.213624575385085 1
0.326471043441249 1
0.306790976883085 1
0.170231187614589 1
0.249593813100281 1
0.238980805355689 1
0.172774895642991 1
0.262911183173768 1
-0.0107737628812673 0
0.201041637392011 1
0.169095006363824 1
0.052552071918952 0
0.282144386313075 1
0.111622396760679 1
0.155770512023539 1
0.270744254445999 1
0.300340191299038 1
0.138105809234069 1
0.279842624916774 1
0.0763608486001409 1
0.253785991370061 1
0.224597629856884 1
0.168519900205509 1
0.142611728500189 1
0.130665195266766 1
0.0873819314467975 1
0.18487475533782 1
0.185217427962601 1
0.263498656159037 1
0.00449549253908722 0
0.0832648350537721 1
0.122466403969351 1
0.109909297770066 1
0.282950236164853 1
0.064111029901947 0
0.166980951993847 1
0.239305310242835 1
0.0717811920063588 1
0.143242455833616 1
0.104097427952789 1
0.204279923054888 1
0.287455562420454 1
0.208909188996655 1
0.186983474057035 1
0.256141098165698 1
0.125684359800996 1
0.240567384454097 1
0.194127623488194 1
0.201095522396395 1
0.0887449729204421 1
0.354561407515085 0
0.202166788347825 1
0.116406888998605 1
0.205370457559588 1
0.185768566430419 1
0.242440368693348 1
0.0653391107656591 0
0.15437371621606 1
0.241952881928143 1
0.251803206632267 1
0.111300603529295 1
0.169811427738621 1
0.227979300882515 1
0.25735350655903 1
0.222688483064271 1
0.12975612630568 1
0.22729608461123 1
0.172712915568051 1
0.22241111078384 1
0.0890246083010142 1
0.157761303783902 1
0.0729277390342565 1
0.209196579484992 1
0.189852712816789 1
0.210968483739718 1
0.0203339708495434 0
0.1718877217435 1
0.17919140217356 1
0.211670232695599 1
0.191010013282582 1
0.186637429237445 1
0.0609777805680156 0
0.287584869096084 1
0.197411712515464 1
0.170840908497758 1
0.319872444720552 1
0.0623808777266871 0
0.0447005552023988 0
0.129690894308849 1
0.0787384981444272 1
0.175953092671204 1
0.238271676830853 1
0.323459747960128 1
0.266375429392383 1
0.156192233925433 1
0.394219872464782 0
0.227384676471059 1
0.283882513505293 1
0.307274715762395 1
0.242873423242713 1
0.261209201412872 1
0.280024077855432 1
0.0992050331400882 1
0.212058266351186 1
0.101329162479013 1
0.156354908894355 1
0.138370135404749 1
0.215844568343905 1
0.252936162526204 1
0.353169837925568 1
0.19094822663927 1
0.27292057825983 1
0.211847112419907 1
0.232107331350175 1
0.19853328791039 1
0.124936014892828 1
0.133301735684768 1
0.273525181990913 1
0.179327155040926 1
0.127030748967058 1
0.129965980201777 1
0.145039585328977 1
0.0507418443547574 1
0.154553699674646 1
0.269267895517178 1
0.251352409636357 1
0.21211152038616 1
0.283710341071083 1
0.218145439108683 1
0.309620494784598 1
0.139376566553203 1
0.123333423002318 1
0.243588353706769 1
0.152362826731382 1
-0.0300966000225061 0
0.144473378056208 1
0.155079799083587 1
0.0401376468674701 0
0.194642508941441 1
0.0985427593799259 1
0.050103708619226 1
0.144388381619724 1
0.268251189552953 1
0.275725378036484 1
0.272250126137023 1
0.147408809008042 1
0.272604262990921 1
0.159330972590219 1
0.133941972762765 1
0.120511151831653 1
0.281058890937588 1
0.158819231380948 1
0.101715575431375 1
0.134065648536173 1
0.0150180995328524 0
0.260998120733852 1
0.119561564594665 1
0.1800824669811 1
0.247326857739399 1
0.165111463459155 1
0.0994366798516141 1
0.146262306989729 1
0.163755673778817 1
0.227425476220965 1
0.152628208751839 1
0.211868517893446 1
0.166905740473156 1
0.196238584429686 1
0.2501968616024 1
-0.0402892761244908 0
0.236675493071825 1
0.2045040042388 1
0.258007063482888 1
0.220792242525228 1
0.0912183803833334 1
0.11842379082605 1
0.154621242017562 1
0.224734853383337 1
0.0988844585634337 1
0.126810702183666 1
0.108101678780048 1
0.337691166662032 1
0.209099078568814 1
0.205846860199563 1
0.0563808084522825 1
0.176038964582337 1
0.203568265244623 1
0.158648155740971 1
0.165226169682652 1
0.12974278124622 1
0.141933451407679 1
0.124938357392732 1
0.246113412242785 1
0.0123982954943669 0
0.232270964035179 1
0.119670765054065 1
0.351142611014506 0
0.189716133646048 1
0.250929969451459 1
0.245535231101879 1
0.0652176829397909 1
0.248366142102819 1
0.129031277521294 1
0.265821663155097 1
0.260973149383516 1
0.153001776303438 1
0.181727966015263 1
0.114884538378516 1
0.231590318674418 1
0.0427933725279627 0
0.202028014065248 1
0.196310744994387 1
0.158720860512572 1
0.219695806165582 1
0.262825725218792 1
0.17498418851351 1
0.180773419869876 1
0.187122436884485 1
0.154961316374351 1
0.0403469225033088 0
0.119754751426099 1
0.198526479863942 1
0.145073412961755 1
0.180060580126156 1
0.210275826900581 1
0.224094800460842 1
0.259269471376551 1
0.264365104034494 1
0.148312634410869 1
0.18922096663609 1
0.115709307292212 1
0.176515362140606 1
0.262832635725341 1
0.14843570803049 1
0.111247195034524 1
0.15476278121925 1
0.106216486303811 1
0.172886465627953 1
0.106302171248542 1
0.0585238547684899 0
0.140494889008054 1
0.111568725581027 1
0.0912751126177318 1
0.286659936251367 1
0.231724768536977 1
0.174974934237853 1
0.147632945692865 1
0.133821320111135 1
0.143435101493495 1
0.179060251956656 1
0.124822510161637 1
0.26107908277758 1
0.206952056537109 1
0.267488926583887 1
0.245749668032227 1
0.0982025506474872 1
0.169190210577153 1
-0.0464775647776787 0
0.200079665931424 1
0.189803170174071 1
0.191732867128711 1
0.205984069114598 1
0.165073165936857 1
0.211879520651863 1
0.102745298062356 1
0.172265514859942 1
0.280233972626415 1
0.204755630073303 1
0.23015367206274 1
0.20800702536749 1
0.161588256668326 1
0.307625449206895 1
0.150309861610065 1
0.25241781851038 1
0.221448717948762 1
0.00877434707363501 0
0.159573794160568 1
0.121479322979591 1
0.276200533258021 1
0.192042067359955 1
0.207389623792339 1
0.338052879780236 0
0.172371297387663 1
0.217775366935709 1
0.134140726708587 1
0.18119419786041 1
0.255589698070675 1
0.114787963038572 1
0.0372450902031412 1
0.148279448166854 1
0.111581088139837 1
0.0233509469008893 0
0.159901081532487 1
0.29637900105723 1
0.218622623587693 1
0.135754013481531 1
0.380192240627857 0
0.276952643034978 1
0.205629385063157 1
0.299049913540405 1
0.224541157381596 1
0.0948313990198751 1
0.306510124457155 1
0.065564023639386 0
0.129843312775552 1
0.165763611280844 1
0.214273430497023 1
0.261144969744808 1
0.277747663232866 1
0.206103812664816 1
0.165725162893492 1
0.104112562156927 1
0.0108160422571668 0
0.244118060602038 1
0.183222974912754 1
0.280351717420948 1
0.275520109232076 1
0.178816898887809 1
0.172098891543954 1
0.0909563763390696 1
0.239340996527905 1
0.256221544988333 1
0.208643584998408 1
0.197441202691702 1
0.203270099851807 1
0.0988986111641933 1
0.21636692643652 1
0.212159601816088 1
0.205984180531764 1
0.0892443158119404 1
0.235521176141577 1
0.17915959335014 1
0.132130089595191 1
0.241342517622885 1
0.273601792146611 1
0.183001983874631 1
0.219551893743653 1
0.319280073374401 1
0.356434498605245 0
0.21398300098983 1
0.244988249892892 1
0.125921013958152 1
0.130539268177292 1
0.175841348331735 1
0.192866477517087 1
0.176386619357874 1
0.10836313025058 1
0.225960589986216 1
0.164004899045173 1
0.256967705157283 1
0.313312985086328 1
0.37202627132024 0
0.216621362585538 1
0.090076466058957 1
0.166797193851369 1
0.194915180277777 1
0.115346739759789 1
0.149892287576548 1
0.145143446022116 1
0.162646350678925 1
0.243572442218518 1
0.135967755155735 1
0.0109947585974154 0
0.21398991049167 1
0.17946968297894 1
0.268729041809706 1
0.124900833478758 1
0.233841762326893 1
0.231190949658814 1
0.247933289732872 1
0.10676803228811 1
0.0990761362226576 1
0.275844382180947 1
0.249335476335169 1
0.133194454448493 1
0.0809445653884398 1
0.0743965286800341 0
0.156369116145424 1
0.270567075309217 1
0.254849966396874 1
0.20440544141501 1
0.231975068096457 1
0.129241880624446 1
0.358444337253903 0
0.31574237609567 1
0.152379771558908 1
0.170245424263811 1
0.183590263852247 1
0.112726887353196 1
0.240624093407642 1
0.182833285808338 1
0.280661218400815 1
0.189931562300598 1
0.222900812681334 1
0.104796047808955 1
0.154126464459184 1
0.0604558841539113 0
0.265697674756808 1
0.117969290768009 1
0.228445631308766 1
0.184163082262568 1
0.173384175572054 1
0.176845189552175 1
0.231120290712117 1
0.194803012799186 1
0.247298574586158 1
0.174479750850379 1
0.219824998125 1
0.0847192721891966 1
0.255340650440099 1
0.259805191370567 1
0.232066908907478 1
0.232658149658739 1
0.222542086758437 1
0.0838275208705852 1
0.0707664541110348 1
0.183298752861707 1
0.114774774037489 1
0.228631892527596 1
0.251580412532616 1
0.192996132692941 1
0.218635207043118 1
0.0899765102121959 1
0.195943914982914 1
0.231027001309707 1
0.172341072107635 1
0.21279329372522 1
0.212799871310162 1
0.263217705853737 1
0.220671364429837 1
0.130219759037134 1
0.0882512152973831 1
0.185374650517258 1
0.197726641160733 1
0.111522981644803 1
0.187895174069091 1
0.117737911550256 1
0.192970805607943 1
0.28178481744573 1
0.0481589795645289 1
0.270925020270128 1
0.0638380124961488 1
0.26203591128912 1
0.204171268660652 1
0.157137867431697 1
0.281116824646991 1
0.180922601144021 1
0.0894463201289146 1
0.1938833678657 1
0.183589500756794 1
0.314210575673567 1
0.184500892727962 1
0.197575171591159 1
0.283107474376516 1
0.170294605338367 1
0.20646462587172 1
0.198819165092219 1
0.118603395002963 1
0.328942795030953 0
0.201462127966252 1
0.254226089790556 1
0.11070356244983 1
0.129168032043204 1
0.238641417462509 1
0.234739361368496 1
0.245887595363134 1
0.151019518803425 1
0.208376892457139 1
0.213649040463115 1
0.148688535823193 1
0.287297037028149 1
0.176497946607506 1
0.193496748963587 1
0.22159313729649 1
0.0849601603177752 1
0.182581847413517 1
0.229585437002936 1
0.169302743324115 1
0.193846080340495 1
0.188384369957905 1
0.168261906496992 1
0.152649009765802 1
0.0934173349306682 1
0.273690635542678 1
0.210055616434694 1
0.174970589280464 1
0.0674579206405295 1
0.132913581128851 1
0.166829987536546 1
0.0741289912539612 1
0.204992910454235 1
0.158741180313978 1
0.13436505839205 1
0.105884596542987 1
0.235808280379926 1
0.116129275867835 1
0.335227100981593 0
0.226907353549255 1
0.141251163574455 1
0.153272356620857 1
0.302264691821161 1
0.172069460220329 1
0.224630458229169 1
0.301803216211702 1
0.0392830731008791 0
0.272722036123481 1
0.231275378473965 1
0.235209037038806 1
0.318353783096424 1
0.17130155763805 1
0.209314326714601 1
0.289453946108801 1
0.0678698344337324 0
0.0954867579924196 1
0.188703802486377 1
0.043154379415043 0
0.0859572061111304 1
0.237309656225989 1
0.12854621647624 1
0.203229498592031 1
0.236380184821729 1
0.126362925472741 1
0.223448213482047 1
0.129142092806806 1
0.186980010367026 1
0.192479131092777 1
0.084934838357036 0
0.180390450394897 1
0.25324254037712 1
0.135595851352463 1
0.236103139890788 1
0.130715894393183 1
0.149610322865447 1
0.153732492106168 1
0.116848976157504 1
0.182711974037497 1
0.104698553103886 1
0.174165754151182 1
0.150104096122125 1
0.19541098390918 1
0.321450508404919 1
0.042460476499909 0
0.14522325400666 1
0.264325365173723 1
0.204410035338018 1
0.160191545002285 1
0.165419104557773 1
0.206946024537473 1
0.258523258349646 1
0.117910943241283 1
0.244401418413848 1
0.259761726788041 1
0.188779604703846 1
0.106667751022774 1
0.234029701556127 1
0.26072392613968 1
0.17124104416515 1
0.127651815822265 1
0.305727251962214 1
0.105414774955894 1
0.154380404912591 1
0.212825064066929 1
0.114180342523706 1
0.208682580751521 1
0.186661115091749 1
0.258775646815898 1
0.124184061065456 1
0.0442232146755822 1
0.127993840725966 1
0.18893564191363 1
0.0685101046635735 1
0.274565214522188 1
0.262299435382597 1
0.142098696266643 1
0.185623328786022 1
0.164689119541784 1
0.194786958458638 1
0.199650285965044 1
0.173791332666861 1
0.135294892075512 1
0.288754142810978 1
0.243870472891514 1
0.206862758131117 1
0.163242918284966 1
0.227781645531948 1
0.240040469148689 1
0.148724875375673 1
0.136897946499556 1
0.175296250723827 1
0.0153308781020245 0
0.173646642476083 1
0.210764922219127 1
0.138991936131679 1
0.224108667143491 1
0.156523278945805 1
0.186626432294174 1
0.180259640930257 1
0.187521813027043 1
0.224463201422642 1
0.22861048961247 1
0.299835991144811 1
0.253597946291862 1
0.0747237624760061 1
0.0731873568513411 1
0.204420051279478 1
0.196575599160532 1
0.1924616614535 1
0.199628717082254 1
0.333518863121448 0
0.280596803969718 1
0.190667678627057 1
-0.0168514772448528 0
0.181707169433385 1
0.129142018666109 1
0.153622188702837 1
0.127057823298865 1
0.144570422464614 1
0.22942086204676 1
0.235400142610233 1
0.143415636373344 1
0.247749969674293 1
0.303146911749404 1
0.243393566222434 1
0.124915995504247 1
0.217958848350797 1
0.200613653637249 1
0.208652729358101 1
0.172188935924859 1
0.17198141927637 1
0.188582271019746 1
0.185962966196355 1
0.210338534548864 1
0.214364939398562 1
0.267685338449053 1
0.329751001643321 1
0.130194290518807 1
0.27420404193316 1
0.16953306079769 1
0.0756098887204739 1
0.214091468723313 1
0.131153997753298 1
0.0863814042053272 1
0.282229830838843 1
0.182173120507893 1
0.189295644495406 1
0.180259452546748 1
-0.00188042021879808 0
0.163994496071005 1
0.107296452676356 1
0.164313982345257 1
0.171993153636188 1
0.0897721382806246 1
0.169318576262055 1
0.259262945237114 1
0.30583048141388 1
0.163057778004859 1
0.157822338683596 1
0.180984356528104 1
0.18718206231016 1
0.284916762356363 1
0.146000302729935 1
0.162041862265848 1
0.203074114869574 1
0.0986663039467628 1
0.178813518376313 1
0.193683962268599 1
0.290375671266559 1
0.248877214973286 1
0.212443829078303 1
0.33664055558333 1
0.117831405682222 1
0.271557357581203 1
0.248517961245751 1
0.138956269201011 1
0.161567602154357 1
0.286411381666871 1
0.232403870879543 1
0.277297411028093 1
0.223978888096137 1
0.236797964280811 1
0.171426466691064 1
0.090353676218173 1
0.224498520569904 1
0.249584328665666 1
0.192639906239148 1
0.259052384157177 1
0.266657065189073 1
0.228511625640157 1
0.131579991906034 1
0.192799521670419 1
0.206884928217081 1
0.134995486324361 1
0.216972010142783 1
0.110336927982415 1
0.125993880143664 1
0.166780858993783 1
0.180242953050147 1
0.147248874660866 1
0.316880114686786 1
0.0704656836817678 1
0.190196150465034 1
0.123746836100297 1
0.244931918671328 1
0.26042903379269 1
0.263854844964367 1
0.138706033329291 1
0.223674625201417 1
0.159706432211038 1
0.22269094715459 1
0.229701333751051 1
0.160049914266359 1
0.236417788316629 1
0.245735765782167 1
0.0264031944440813 0
0.0975779737097177 1
0.193062376381084 1
0.240027011615367 1
0.25917499098204 1
0.238949054086535 1
0.201420579661861 1
0.0582668707460915 0
0.29566928949091 1
0.162921177682062 1
0.133191315347299 1
0.28615986129774 1
0.141925144082925 1
0.283983242777744 1
0.0957116943252017 1
0.237096975992948 1
0.131133755008364 1
0.10021098097141 1
0.158264061166849 1
0.151213204586028 1
0.183688000136796 1
0.202740003568771 1
0.306762449361534 1
0.151237698832309 1
0.213018108941313 1
0.298066564692702 1
0.192679801436719 1
0.190564514724372 1
0.371436225883057 0
0.221224450004645 1
0.134934765155036 1
0.156928193074319 1
0.254048968760194 1
0.136554348493312 1
0.179210168279098 1
0.246747628278519 1
0.315736109644506 1
0.0714196947334188 1
0.147693789515285 1
0.215130579657804 1
0.0880053394905169 1
0.288674970273729 1
0.186064907671926 1
0.18913728954403 1
0.27065380100093 1
0.272773265198559 1
0.0781862048786766 1
0.188033598031345 1
0.131349332320166 1
0.193304926778119 1
0.211058219759158 1
0.207188898189419 1
0.210914283431797 1
0.168268627853922 1
0.207706124686997 1
0.186672952326528 1
0.108682592001827 1
0.268421559575551 1
0.213609036285812 1
0.21540835726933 1
0.205243065934537 1
0.185428604464289 1
0.109072869472762 1
0.206490305748806 1
0.260363976614517 1
0.206486547401947 1
0.181115863546021 1
0.191102730093003 1
0.138176254053357 1
0.129194627361535 1
0.152496682745504 1
0.178547226428845 1
0.185057450293743 1
0.315331302591008 1
0.236727690624691 1
0.182652804310867 1
0.122932768058971 1
0.19898127108173 1
0.103064934534876 1
0.313156387650909 1
0.256170950749133 1
0.0662139341308471 0
0.216622687752166 1
0.19980906831103 1
0.211187019596882 1
0.201486773134381 1
0.285752461004484 1
0.174469314796291 1
0.192999273053236 1
0.20820911040798 1
0.234587388597853 1
0.107174090873385 1
0.0917762762623655 1
0.295303688448069 1
0.22061515512744 1
0.158859384161171 1
0.0564404769487192 1
0.201832570193742 1
0.0695586965818463 1
0.186509905623419 1
0.245117290884508 1
0.160187220018265 1
0.196456841873082 1
0.234720507612017 1
0.259390450227599 1
0.142321378879319 1
0.131870328954684 1
0.123211941023114 1
0.12023960478043 1
0.1437286509252 1
0.0401446795756655 0
0.0562016864939513 1
0.348587948903268 0
0.169564767059801 1
0.057552940635427 0
0.221674327348509 1
0.20913339616741 1
0.250491281575809 1
0.297361927318293 1
0.0973178033963016 1
0.20522443486063 1
0.176378836655226 1
0.0191077971789217 0
0.129767493380627 1
0.193673595539664 1
0.00369869662955829 0
0.196032227657332 1
0.0929962383814682 1
0.153673560209711 1
0.148341737834904 1
0.183175294981627 1
0.172937344992027 1
0.220502135932619 1
0.0467716239796027 1
0.0527096953732756 1
0.251373401096135 1
0.212693631670348 1
0.243832492376201 1
0.207517782916966 1
0.0126372887568195 0
0.142108102536715 1
0.134303087784499 1
0.225885997429674 1
0.16961876560662 1
0.114274192414823 1
0.0708639102576922 0
0.304170139184159 1
0.265246251959533 1
0.110211533544025 1
0.237025948874735 1
0.27702831859809 1
0.0554131351806204 1
0.186052574253251 1
0.0853378513641865 1
0.194875219970165 1
0.216323350087076 1
0.121815131239015 1
0.207274754520719 1
0.0643880775802846 0
0.128714620282795 1
0.164417085329823 1
0.278068175915732 1
0.133718926940777 1
0.272323107491446 1
0.185875291273671 1
0.163711636658308 1
0.168963314699762 1
0.18741578348441 1
0.246059955078254 1
0.107252563589822 1
0.129094404821778 1
0.291329942702405 1
0.0908017377027865 1
0.264364159277034 1
0.159214735528064 1
0.136088321734767 1
0.0731465139629021 1
0.1001960102207 1
0.310370745314716 1
0.100912190796377 1
0.168034052647761 1
0.13145288432718 1
0.227442089098621 1
0.207751573404569 1
0.266670251737163 1
0.00705134196407009 0
0.159468019419646 1
0.142766143705014 1
0.0756508756436065 1
0.197140995073267 1
0.215526058489323 1
0.104890590003763 1
0.202533225868003 1
0.233716896608696 1
0.328738138162436 1
0.181319525609319 1
0.19923964648833 1
0.198303931487066 1
0.211069325458295 1
0.14330281635825 1
0.182596139801187 1
0.17422999528434 1
0.276716261633881 1
0.292277470705156 1
0.292853951473913 1
0.325555631724232 1
0.177666175819603 1
0.273502403621873 1
0.133426949103129 1
0.115550362887258 1
0.210030482495608 1
0.135464017142149 1
0.178923714320726 1
0.316718490911041 1
0.216555376902638 1
0.120561347484263 1
0.169794283793555 1
0.267864131874061 1
0.180581355320386 1
0.131622984116366 1
0.191836833829087 1
0.169155749600634 1
0.270489212289233 1
0.122389680320161 1
0.24942015475228 1
0.182757018647849 1
0.169117094441694 1
0.0866144113127751 1
0.0964267179494698 1
0.0659425756523019 0
0.272408803822682 1
0.247856337374252 1
0.226791996126973 1
0.204297667503366 1
0.171628568148052 1
0.0897750787872059 1
0.116268974138798 1
0.22624402247207 1
0.235666098515676 1
0.238902534885523 1
0.250419868779479 1
0.234218489820265 1
0.14798504351221 1
0.112178655030824 1
0.269009759223083 1
0.343649431981161 0
0.0537155502964304 0
0.154774794578677 1
0.0578872970351001 0
0.156148354346442 1
0.0844680372421974 1
0.11533946209508 1
0.271171517602136 1
0.0712573405634274 0
0.130971107552366 1
0.208758935949825 1
0.275948229254748 1
0.313754929128394 1
0.133306201159872 1
0.330479792261183 1
0.146797383891119 1
0.190577836104514 1
0.234173376174124 1
0.259486365160622 1
0.307039682906891 1
0.168801094646251 1
0.233440157891181 1
0.322363379013278 0
0.175469952040165 1
0.253272876990448 1
0.212013818771826 1
0.166631212386399 1
0.0902459468993439 1
0.184784540907124 1
0.225260667861343 1
0.231445896091942 1
0.197525536052122 1
0.0358027098593833 0
0.261184209860215 1
0.194983009865848 1
0.154643356574993 1
0.0808897673677419 1
0.0984263657827908 1
0.0601278534477447 1
0.204452226700996 1
0.16935969443924 1
0.189424509772604 1
0.338182433555662 0
0.117415097971907 1
0.213891115997579 1
0.217010503950738 1
0.0969407225163187 1
0.285595800352871 1
0.215907297173788 1
0.373302771474904 0
0.332290981638763 0
0.100449137201204 1
0.269527564056942 1
0.168363432202036 1
0.250315774938685 1
0.111765191744615 1
0.0537066005280838 1
0.147729442071478 1
0.049926809571664 0
0.153888522969963 1
0.245319901204037 1
0.189595163470101 1
0.333296722933189 0
0.179745711673779 1
0.292885702197304 1
0.172430158019254 1
0.071210884489486 1
0.13770176506654 1
0.261870234964957 1
0.23056089891567 1
0.139231163641471 1
0.126045258639136 1
0.156560797691996 1
0.269700258365154 1
0.222523666339364 1
0.157455604878395 1
0.200420320054812 1
0.246641520736588 1
0.197530120946237 1
0.0994190711080823 1
0.138325192285197 1
0.22047445351021 1
0.102522234290895 1
0.166687445436955 1
0.192106825333942 1
0.316993601974273 1
0.219232295109828 1
0.147383776302086 1
0.202173573767021 1
0.122932332644154 1
0.338526167593569 0
0.198089755537378 1
0.194720762358415 1
0.110520768451264 1
0.207649988983993 1
0.260938844834485 1
0.185566804215782 1
0.387414874347316 0
0.0915324007084127 1
0.225623707831876 1
0.139559705608154 1
0.246794608710972 1
0.22238016377018 1
0.0701067857099672 1
0.218606656538792 1
0.136608058180001 1
0.177412561061344 1
0.292505676242092 1
0.195123666588421 1
0.201030462961852 1
0.0891830712572736 1
0.14143821506261 1
0.227627244427934 1
0.0954753486600117 1
0.0688301759996466 0
0.0571435218114237 0
0.260198291159812 1
0.169798131584738 1
0.0359734859227722 0
0.283418094698695 1
0.0842493209773898 1
0.0758962336654809 1
0.171750170425813 1
0.14611538791799 1
0.172907055303486 1
0.196880094533 1
0.143186196168906 1
0.0671036346752532 0
0.178701515333856 1
0.151251571587056 1
0.186992438946601 1
0.232437210767525 1
0.0615059714396135 1
0.234469067222951 1
0.207285273891975 1
0.226900520233157 1
0.244121691043648 1
0.331098560188333 0
0.0969740295416037 1
0.275436023883418 1
0.179153044775981 1
0.151238645221333 1
0.205911160293576 1
0.252798038159468 1
0.0969601669093395 1
0.236219775253053 1
0.185387157418367 1
0.239948669266323 1
0.258217706942685 1
0.143144421623141 1
0.125997201008168 1
0.11527142247543 1
0.235986798266323 1
0.143385025523387 1
0.194566711781753 1
0.1827893752312 1
-0.0013995925808645 0
0.123021989389556 1
0.102912735853494 1
0.177596687959362 1
0.156468071566118 1
0.172832544797113 1
0.163354377497318 1
0.265166386441568 1
0.310018078901605 1
0.0626849182592938 1
0.161777939812513 1
0.126411037887523 1
0.241803166151019 1
0.0992085194970404 1
0.190286574820143 1
0.208460194478606 1
0.161649379484928 1
0.249618204165326 1
0.218702391556369 1
0.155139070365122 1
0.220744080286076 1
0.216462212613979 1
0.00940662178818552 0
0.15428996913317 1
0.140586339996058 1
0.117145107316174 1
0.224273411210422 1
0.154011288404849 1
0.14809319411064 1
0.270674851828901 1
0.0292115241620238 0
0.268933761517988 1
0.186285741561235 1
0.210994141812543 1
0.0696257146604302 0
0.253085427914273 1
0.104547154705089 1
0.0743775738784678 1
0.217615973102317 1
0.116043661397815 1
0.176314786710048 1
0.104355711553553 1
0.251278784586507 1
0.360784148250968 0
0.169781592772177 1
0.0307800214679396 0
0.201363577366553 1
0.325959378607395 1
0.22681589961883 1
0.269658953786209 1
0.232878749828879 1
0.261601934818696 1
0.218548193554433 1
0.176254579789852 1
0.206606019391262 1
0.304556638086713 1
0.197982624755806 1
0.350077949634026 0
0.255347897388164 1
0.242351223472708 1
0.16222471502922 1
0.183593870121861 1
0.198582881275442 1
0.099082460396303 1
0.0894290835198249 1
0.0816320989491424 1
0.196813539736811 1
0.108044438226346 1
0.0678542674591688 0
0.181452693855644 1
0.288571129615194 1
0.189223208209848 1
0.268279406059871 1
0.281730736673622 1
0.182499059160228 1
0.281871380973158 1
0.104432809219081 1
0.210120957230801 1
0.274525144855793 1
0.215952178688171 1
0.283083323320679 1
0.161836131777492 1
0.271154988407009 1
0.275822318085888 1
0.150671327348519 1
0.250251726227301 1
0.184893271276845 1
0.176953353662612 1
0.19991567802626 1
0.0596036608865501 1
0.183210822955239 1
0.218860054847007 1
0.248790397723394 1
0.116587361548575 1
0.130777329434502 1
0.150250194942669 1
0.223433834970909 1
0.159826561172331 1
0.182351834373485 1
0.162113665531195 1
0.100394803346003 1
0.0349668646872368 0
0.175093382535086 1
0.183788318924917 1
0.0894353042367674 1
0.137157203199221 1
0.211096496678891 1
0.23733426758625 1
0.206825903580865 1
0.234636485880119 1
0.0467406945645703 1
0.0632211792540765 1
0.118381540249512 1
0.0369999242385937 1
0.205570469534014 1
0.194654327676565 1
0.283053336067134 1
0.099280377449953 1
0.168151012230127 1
0.106215327326894 1
0.289383825439759 1
0.321859707543258 1
0.264696233754604 1
0.073354168912776 1
0.195193853870316 1
0.284331527475234 1
0.254744793102439 1
0.120668541865989 1
0.216917987791644 1
0.121026057744794 1
0.172230761660852 1
0.229760963102914 1
0.178144938444609 1
0.12920015831315 1
0.158317649870615 1
0.15478204459045 1
0.151959970852837 1
0.249764254921098 1
0.172426694831 1
0.184361762186359 1
0.130317282382653 1
0.287421695806894 1
-0.0723517872890749 0
0.131763772803079 1
0.164480779087532 1
0.0742293146483082 0
0.129660293880454 1
0.213709767170977 1
0.166615485499507 1
0.278250903467913 1
0.256300416777797 1
0.219585842654063 1
0.10577179032517 1
-0.0495805096296307 0
0.202098627821145 1
0.121086908943667 1
0.126774987418336 1
-0.00357958467704086 0
0.150188228477877 1
0.226244603232856 1
0.187818545708886 1
0.252367210097253 1
0.144933436500526 1
0.0730698415511362 1
0.286328108126279 1
0.167885299775259 1
0.22164414233506 1
0.108404604929712 1
0.217628865343316 1
0.153475774554927 1
0.224779065994648 1
0.190301881764418 1
0.136663414526181 1
0.119975972414493 1
0.175301722588934 1
0.161017576841561 1
0.238242361390131 1
0.223052546509648 1
0.267538005670324 1
0.16956164773817 1
0.0874936895866306 1
0.305481702611982 1
0.178795130698165 1
0.256260603677072 1
0.271800474679592 1
0.127151026796716 1
0.128709812838592 1
0.19501299361899 1
0.135258152370817 1
0.151029335584902 1
0.128326331798442 1
0.261020645396487 1
0.21551183069421 1
0.171199295011577 1
0.239021299374459 1
0.182583765964807 1
0.222443345852483 1
0.210076560162393 1
0.107185341558421 1
0.256800079439148 1
0.112852893474542 1
0.209468092387792 1
0.203338792367691 1
0.0249534476293748 0
0.201023641125639 1
0.214016071443862 1
0.214735856306152 1
0.273984785058593 1
0.316414287620055 1
0.235961823959135 1
0.215514899522758 1
0.25124550041909 1
0.209315726644307 1
0.214803101093387 1
0.218994749897811 1
0.163470583153334 1
0.147810077665892 1
0.192650473840228 1
0.256114248908613 1
0.309159793846341 1
0.0827227100760202 1
0.109524533172048 1
0.106876533411337 1
0.193219440741656 1
0.281011322429712 1
0.252843811577868 1
0.167342503142402 1
0.01698689540369 0
0.215174258571871 1
0.261499175011431 1
0.21429394338899 1
0.124530535799748 1
0.255167172167998 1
0.1768746311574 1
0.144081406571087 1
0.227189857383865 1
0.148585795419872 1
0.275930799690917 1
0.20512023816968 1
0.180018057749468 1
0.236820273939811 1
0.196724257574447 1
0.0864279836311199 1
0.112464224177818 1
0.162348203258052 1
0.120740944168609 1
0.244126061070178 1
0.164370619776641 1
0.174230434925332 1
0.170563104368768 1
0.190044125075293 1
0.176848449045606 1
0.0979537495435702 1
0.100424683179978 1
0.149473662929024 1
0.248543486601381 1
0.184782175425219 1
0.156673708446482 1
0.153025642832402 1
0.107290456384759 1
0.118653073035338 1
0.113140196303329 1
0.134096571596788 1
0.085551768076281 1
0.185029208569519 1
0.324810168969138 0
0.125626626631952 1
0.128785226471554 1
0.180545647907707 1
0.148818489312822 1
0.260924449342651 1
0.153789978028291 1
0.15339719481764 1
0.158227237639085 1
0.102418743768071 1
0.231138216738966 1
0.215588884730063 1
0.280485419262592 1
0.115022590799874 1
0.122096777490172 1
0.20705043519839 1
0.138468764413755 1
0.161461801602515 1
0.232679570297828 1
0.201483132669617 1
0.128039216650135 1
0.265536799406744 1
0.20184995836718 1
0.260855007030409 1
0.28045912423242 1
0.349613082386205 0
0.273267821406777 1
0.0891688042014536 1
0.332894888013941 0
0.130643638887366 1
0.264283625896131 1
0.260752900166571 1
0.145272222419211 1
0.189374014432841 1
0.188002984475005 1
0.222064717187864 1
0.22657681955798 1
0.241171563511925 1
0.159556482419221 1
0.118246930182624 1
0.258423878148101 1
0.132450779080038 1
0.295654428909215 1
0.194767310107095 1
0.326815749597919 1
0.0639154499957987 0
0.243227370213653 1
0.115004399909611 1
0.229313409792408 1
0.32914102347307 1
0.281547092758579 1
0.127722041446342 1
0.202549753599141 1
0.250325565348894 1
0.277039848351967 1
0.181292359599093 1
0.199776390244733 1
0.126441016458634 1
0.138566667392466 1
0.233996449551588 1
0.160554169765627 1
0.183040231439432 1
0.187666923502537 1
0.13921510100363 1
0.130208763484228 1
0.205153751365441 1
0.154527947244823 1
0.132320049116875 1
0.163800298864834 1
0.2308669867092 1
0.24389967542209 1
0.256883454748737 1
0.210429235313067 1
0.152479798259967 1
0.159514158113589 1
0.211531238664416 1
0.0985116377211989 1
0.103067632146293 1
0.135763126910833 1
0.0166363301674546 0
0.226649995367311 1
-0.0523857405708617 0
0.274190042876553 1
0.00941989626691007 0
0.089261619020488 1
0.108399640324726 1
0.246498976488593 1
0.101007576564196 1
0.263360984608975 1
0.237745446282893 1
0.27877629489816 1
0.156224458956324 1
0.145065484728113 1
0.0772607332729599 1
0.26369846696811 1
0.354067417766303 0
0.17172305791146 1
0.000872692252356513 0
0.109363893978056 1
0.301249865894807 1
0.128108331875481 1
0.242272000060748 1
0.304364249543498 1
0.206056982499349 1
0.296800370174079 1
0.141993992028716 1
0.117888956412536 1
0.183389502376425 1
0.293287727957531 1
0.282644637654844 1
0.208297710156191 1
0.263985898597014 1
0.152008383392289 1
0.142719705623317 1
0.260400631049658 1
0.227411879712524 1
0.293503047512419 1
0.320339875722306 1
0.0626624253167266 1
0.306066856617328 1
0.136425324139367 1
0.238808784249537 1
0.241743041190744 1
0.221527007554484 1
0.3279906061228 0
0.282168697483835 1
0.192357959102418 1
0.209521230300804 1
0.277568101760462 1
0.332319445860727 0
0.177905733758442 1
0.17502702764012 1
0.300795963077354 1
0.145931138861149 1
0.16860002994139 1
0.0619770124403708 0
0.0841259626399945 1
0.0442318855966922 0
0.137116001462043 1
0.205763265220233 1
0.287095305204915 1
0.149015775720092 1
0.157101806767133 1
0.189442020152293 1
0.217208293937704 1
0.186261625516532 1
0.00848116709164981 0
0.241716932527498 1
0.29659577779378 1
0.173649901853806 1
0.2357730463037 1
0.286404085405975 1
0.129397998441381 1
0.123546537590841 1
0.246167169714499 1
0.0699578341642772 1
0.311227650240687 1
0.204279214788773 1
0.306443340889319 1
0.275164455027062 1
0.312725867167247 1
0.126934190936559 1
0.224565337128496 1
0.244438658256105 1
0.402975041147832 0
0.155784058516709 1
0.0595001183518889 0
0.326957837072513 1
0.284609781180126 1
0.150665956335889 1
0.175147098649084 1
0.137911743251464 1
0.124117308696809 1
0.199210258376161 1
0.177433833116954 1
0.187936665705407 1
0.0516956645066949 0
0.184276772739961 1
0.206902079984891 1
0.319700956742222 1
0.308322448778673 1
0.171236468463146 1
0.21399468638769 1
0.126022465983596 1
0.0624473215691355 0
0.123449130172818 1
-0.00750719534235467 0
0.310094696536263 1
0.191940210497391 1
0.333872874823893 0
0.234191156766402 1
0.199076695691771 1
0.0932259576518083 1
0.196825999244662 1
0.214591552161523 1
0.247831317180037 1
0.215600034904718 1
0.263834180940089 1
0.23361249044557 1
0.204915152247251 1
0.256813781276975 1
0.213507812579539 1
0.230219021978934 1
0.0847258927823862 1
0.119288666311957 1
0.188563840734033 1
0.174685171010021 1
0.183515584834648 1
0.136648328809731 1
0.183270345104486 1
0.252175567476435 1
0.27248740241531 1
0.208806837585555 1
0.192461828842298 1
0.142143923245069 1
0.0700566425574472 1
0.13285649927677 1
0.148538686169793 1
0.311538736011979 1
0.229699781478058 1
0.116591444888988 1
0.276658545752224 1
0.19231604092137 1
0.284921846677001 1
0.218331481239704 1
0.142508331674233 1
0.150790631566491 1
0.246303499927751 1
0.0865838108719589 1
0.155614090136698 1
0.160196746215867 1
0.328515275359562 1
0.0760309216657421 1
0.106809033423565 1
0.151510120920588 1
0.265310611965645 1
0.203561318009442 1
0.153493883066166 1
0.0840921225819944 1
0.1512758860787 1
0.149978066450309 1
0.253407320547274 1
0.232020252569456 1
0.149067244975297 1
0.197856871111941 1
0.254889664624589 1
0.256449275098032 1
0.19526942500012 1
0.133510841374306 1
0.204814289101304 1
0.136777427864785 1
0.195206020841143 1
0.0607212534524437 1
0.170805930674924 1
0.298346700281711 1
0.104385979303472 1
0.103030252106628 1
0.104936849926131 1
0.186950737569829 1
0.304628192472713 1
0.130113647172908 1
0.205992378338521 1
0.15035017382009 1
0.130645363201802 1
0.187895511578067 1
0.232959176840595 1
0.28885236347173 1
0.245098004640377 1
0.210661320813225 1
0.136642706567751 1
0.200924448222185 1
0.0755580665925066 1
0.0795147229289575 1
0.149295370934079 1
0.202022646039446 1
0.177931020569022 1
0.177119533982928 1
0.280945064570151 1
0.132331458039883 1
0.285411869694768 1
0.235284929486082 1
0.181539555905649 1
0.0825244869496745 1
0.185924058232673 1
0.158370574360991 1
0.229533325690093 1
0.125776732053847 1
0.228529277703701 1
0.34765774874745 0
0.191436817227358 1
0.153321498202434 1
0.217309116607022 1
0.290805329252474 1
0.123109950422933 1
0.208986996383188 1
0.17937189680095 1
0.28842270865765 1
0.243721540975944 1
0.235702412558476 1
0.127638651061897 1
0.0760674019980032 1
0.213440026134598 1
0.0936368716439785 1
0.255352176784639 1
0.239830898986337 1
0.188086159450273 1
0.194881209044097 1
0.053933145201238 0
0.186201644386904 1
0.0765695759020543 0
0.198753662331163 1
0.252176322580234 1
0.0865537214869745 1
0.21642780058793 1
0.134283177112994 1
0.146006011915076 1
0.202965809832402 1
0.204866944004894 1
0.0311581040448781 0
0.192706644849278 1
0.144637689668284 1
0.14675873455928 1
0.340359147692838 0
0.170262603184444 1
0.171028619442933 1
0.162050307503468 1
0.19236619605827 1
0.178487182384572 1
0.0584508082437884 0
0.103798883602573 1
0.18631013881758 1
0.135431590925985 1
0.201208880140487 1
0.242569955613851 1
0.320621164693739 1
0.0267931523631667 0
0.255943141804897 1
0.210633760182334 1
0.137866892154671 1
0.201615818844115 1
0.200873487544987 1
-0.044438848037699 0
0.191475411682504 1
0.190054483801123 1
0.121814294376749 1
0.197045602253935 1
0.126383081913143 1
0.214377003172606 1
0.0695586810483376 0
0.175590560627742 1
0.157413148742551 1
0.23641135222851 1
0.297496287310742 1
0.159935343819461 1
0.0721848656906472 1
0.129867635586114 1
0.196562662863493 1
0.343313164967738 0
0.16825579433205 1
0.153028884970925 1
0.196261700891037 1
0.156384284963954 1
0.144782981695684 1
0.180527076114152 1
0.246236376279019 1
0.219112270987509 1
0.303616164402181 1
0.309070590419715 1
0.0190340526626322 0
0.324639729112043 0
0.301948959057509 1
0.329439091884803 1
0.170617191816674 1
0.162436775710243 1
0.0770716993781093 1
0.345253368233175 0
0.0850326144354895 1
0.111869639778525 1
0.321684318912719 1
0.311657494586677 1
0.200707910010429 1
0.294893749482645 1
0.139041045258403 1
0.184344148387581 1
0.127126647152917 1
0.273514110732465 1
0.198949104506644 1
0.263857606672528 1
0.232361695077006 1
0.193780147703576 1
0.168905026202849 1
0.199005721604622 1
0.150729178173365 1
0.15594653585206 1
0.20998854824254 1
0.146569612498377 1
0.303133228847969 1
0.205286816199688 1
0.337456228775578 0
0.212224672444654 1
0.265976870260582 1
0.233703869452505 1
0.209516796375462 1
0.282265597110232 1
0.108565132928036 1
0.0905829567550732 1
0.195117996111296 1
0.173857152699866 1
0.167252124845519 1
0.310258381130735 1
0.178089369834622 1
0.0733828336204628 1
0.161320339659163 1
0.217885813517967 1
0.237065112858987 1
0.177403978540464 1
0.163596307314162 1
0.229370216601382 1
0.237540115183967 1
0.270600534005581 1
0.167267648639314 1
0.129017749560728 1
0.161005166561391 1
0.236429196260406 1
0.204873069137734 1
-0.0227762351183245 0
0.0873970946579065 1
0.18422305061634 1
0.192363856468814 1
0.271909070371447 1
0.163654075106884 1
0.250532763497392 1
0.182423070654477 1
0.211066968300916 1
0.248925117232814 1
0.113732626601084 1
0.316713902677796 1
0.0634880294571632 0
0.249501015062716 1
0.267667152977342 1
0.0711002409148149 1
0.14658368391459 1
0.102313142741533 1
0.256057090769429 1
0.335055858774992 0
0.0994085938777368 1
0.174353793318767 1
0.183276723980685 1
0.299682058876937 1
0.0230391332508382 0
0.195284545424401 1
0.0986462215302792 1
0.144946370987574 1
0.102531294404195 1
0.167661699793138 1
0.234923852526109 1
0.177866732498513 1
0.152803487479425 1
0.285086267766279 1
0.135357361237829 1
0.0668959905723575 1
0.116880589747624 1
0.211098392317341 1
0.189150491798155 1
0.256100404520756 1
0.0706531256671626 1
0.0271947898630307 0
0.200218841026003 1
0.158601429105914 1
0.109866384989208 1
0.231900008571367 1
0.121817044203426 1
0.258623031571732 1
0.233110474204193 1
0.0709374177984081 0
0.126908975222525 1
0.117545273945384 1
0.148346116770331 1
0.10944059376639 1
0.192230115914577 1
0.327994447722986 1
0.222484047867189 1
0.325375488990033 1
0.139334939517096 1
0.166275558440082 1
0.221426592693146 1
0.222939793624823 1
0.258861365550949 1
0.123658156053059 1
0.0674603846390129 1
0.270949661114321 1
0.235332916616385 1
0.111537228357855 1
0.183734222847218 1
0.170701864793431 1
0.280446442651078 1
0.118314275207908 1
0.274422966720883 1
0.249380362644834 1
0.265107648237686 1
0.256100150296376 1
0.309547970330943 1
0.226157511865901 1
0.234983943580238 1
0.353321241021282 0
0.127691404231876 1
0.0834369369980355 1
0.154432458089537 1
0.0881769284904542 1
0.256358632273983 1
0.414778158731677 0
0.210256592442738 1
0.126551325598866 1
0.261628298392057 1
0.265261774311361 1
0.216444079318179 1
0.154301206804062 1
0.155166411689159 1
0.246453463264115 1
0.147144795945113 1
0.247287281969567 1
0.124472880590189 1
0.0925319014984724 1
0.109438026821004 1
0.151741548727206 1
0.190703051803976 1
0.165498570474103 1
0.306395508669591 1
0.0271916120398095 0
0.15940086549832 1
0.256758486647582 1
0.205137204058227 1
0.0356801087733642 1
0.226288541792233 1
0.302162155202975 1
0.138846990916555 1
0.171722941070104 1
0.218123850204088 1
0.150842890421248 1
0.145946252981231 1
0.0723611076480285 1
0.191085045405794 1
0.320106195122502 1
0.252859007022372 1
0.216737300175278 1
0.131001960554573 1
0.156428007883668 1
0.176625540767772 1
-0.00391037550103454 0
0.187003767478457 1
0.153169400450422 1
0.0775112939959353 1
0.135488539007887 1
0.132727199551941 1
0.22676828006167 1
0.215637980410036 1
0.0789535984924702 1
0.113249336985341 1
0.194138952362911 1
0.135058118941397 1
0.139622890015189 1
0.191556818740909 1
0.246760860334786 1
0.236637014374397 1
0.0432389079281103 0
0.233198305490755 1
0.0875671129815427 1
0.259248581620111 1
0.221117530723032 1
0.0647535625110008 0
0.262149579539026 1
0.156659219872027 1
0.186338891674262 1
0.266185537275329 1
0.0823626090614313 1
0.21208899960494 1
0.412092245801269 0
0.159855849451945 1
0.140293607953845 1
0.16894126613394 1
0.0407760769160619 0
0.176715413524003 1
0.361313274565224 0
0.0992387955415061 1
0.163135964523845 1
0.0950076790640111 1
0.262425500339627 1
0.186895102191153 1
0.0793616126901447 1
0.167561881151449 1
0.195794957868193 1
0.106491139969689 1
0.14937601205706 1
0.212906402070072 1
0.192821291473938 1
0.289845899251452 1
0.102269040065044 1
0.211668571260826 1
0.144672731955397 1
0.162204932341766 1
0.146022029845158 1
0.321941272815249 0
0.195058358245889 1
0.199704935795539 1
0.197508381296413 1
0.265478985994134 1
0.32483818878102 1
0.315769972878932 1
0.0421788849844427 1
0.0077081708645455 0
0.251585580584262 1
0.113450519337132 1
0.0485892021309526 1
0.290539126217509 1
0.148978140654816 1
0.169316610583809 1
0.196215399381473 1
0.257714597051907 1
0.143015162106327 1
0.290341777066129 1
0.169526788040542 1
0.0976038041141943 1
0.197010323681132 1
0.277773963971605 1
0.218174903166172 1
0.201305462425303 1
0.0468100598872766 0
0.125153203951077 1
0.130233671713404 1
0.256231058530853 1
0.218442111283503 1
0.268627474762676 1
0.11913641169364 1
0.234004485261819 1
0.210595516323412 1
0.215103571961536 1
0.286871931541247 1
0.130138518951733 1
0.15641202611482 1
0.255761691460655 1
0.227708263727939 1
0.100302669901255 1
0.127452519784485 1
0.178905771988979 1
0.294583549373236 1
0.215369674566275 1
0.321137029787901 1
0.0734805712428526 1
0.100545758501392 1
0.176918113363615 1
0.159153209887589 1
0.200884866685629 1
0.0732056656636558 1
0.167627447333209 1
0.277116212905072 1
0.259586124600127 1
0.186731660164674 1
0.163504762417346 1
0.149965762123753 1
0.119486477540401 1
0.199550862821009 1
0.129780664399549 1
0.187850862073653 1
0.151370444841541 1
0.172856543963401 1
0.0666183225451963 1
0.0939026237145521 1
0.214690024451951 1
0.280179906923384 1
0.139074717408575 1
0.16473172128356 1
0.159309438592446 1
0.146703523556982 1
0.103339445988156 1
0.145059063223385 1
0.292883427570464 1
0.135605730563513 1
0.239958620067689 1
0.132738231860487 1
0.104180827289801 1
0.109268673957045 1
0.390032186379349 0
0.174750973554739 1
0.23332735470926 1
0.147181235975851 1
0.225473528415712 1
0.133925418234667 1
0.179049995825441 1
0.106665812972854 1
0.0701761695080651 1
0.215680650784416 1
0.283880803979941 1
0.114279423819114 1
0.199176607856952 1
0.157381891438796 1
0.174886649128695 1
0.180032114983334 1
0.231090777846305 1
0.255232065933167 1
0.190323299667645 1
0.226955532000068 1
0.238336666395711 1
0.221662494375879 1
0.162487081027125 1
0.222652545085571 1
0.108990181301419 1
0.204950140737879 1
0.158728301930493 1
0.114547008727236 1
0.084025627458926 1
0.264670762744148 1
-0.00333235563164289 0
0.0920519149531973 1
0.200072102946305 1
0.0665581791872961 1
0.172864714844311 1
0.261725025349555 1
0.381126023314586 0
0.0864500580670862 1
0.152721363320821 1
0.17857876859339 1
0.139245167077868 1
0.114500603194574 1
0.123415844046665 1
0.0777121003912311 1
0.241694856966392 1
0.130154380094955 1
0.105486257596634 1
0.120933394798912 1
0.157845948785847 1
0.149619903200247 1
0.238983040153646 1
0.102276969049074 1
0.180803218553374 1
0.222732947659173 1
0.197164156610937 1
0.284476351043365 1
0.121452617093758 1
0.134884772541865 1
0.0856980494099734 1
0.255640817441934 1
0.203722745389573 1
0.25358223212886 1
0.207455273652307 1
0.160176401694218 1
0.170355633719285 1
0.202833139430761 1
0.204545846079843 1
0.20075176578954 1
0.159430147444755 1
0.118111051239802 1
0.236172669167243 1
0.101942973563337 1
0.185469138429121 1
0.205529791034482 1
0.142833742681223 1
0.218407687085778 1
0.237457309696229 1
0.166529081943512 1
0.19595875041581 1
0.285638375821295 1
0.157448754449386 1
0.151065092304702 1
0.204450005151313 1
0.283113075471285 1
0.115532290716057 1
0.224086481209669 1
0.14621844620603 1
0.0884988449582813 1
0.271238034445812 1
0.12888408355423 1
0.114903852788394 1
0.160969820184421 1
0.064649143902028 1
0.144992132259782 1
0.192734072425296 1
0.148781753896377 1
0.213380269792066 1
0.299713956608133 1
0.224192579933124 1
0.129309458993677 1
0.237365320862762 1
0.177613221533154 1
0.200283903248088 1
0.1715664310671 1
0.319309948190205 1
0.0914617514382664 1
0.0991655927249041 1
0.23451492200081 1
0.307875571369066 1
0.266683502705498 1
0.137399138112949 1
0.186210800229995 1
0.129989012555213 1
0.246349700165806 1
0.133785219403148 1
0.180350909646679 1
0.0897313778301072 1
0.229028031084264 1
0.120893488900457 1
0.377258893455437 0
0.017160458504157 0
0.246019855297711 1
0.213624196734501 1
0.145572431039498 1
0.132410938745887 1
0.202491555981882 1
0.146355201888151 1
0.210528855052017 1
0.156079068198541 1
0.118295010382423 1
0.0688502099904871 1
0.252220233141889 1
0.0904066772280413 1
0.230651746689998 1
0.293711541097421 1
0.152376231127129 1
0.174905188310635 1
0.245909782305818 1
0.144294077594712 1
0.333963742844751 0
0.192097504827028 1
0.193308190552055 1
0.216895562452487 1
0.242116309295296 1
0.221515978180155 1
0.176411697397423 1
0.144161794703372 1
0.176789327855815 1
0.163100672395683 1
0.260201074040153 1
0.111307853812546 1
0.204370635342362 1
0.233952868134091 1
0.145807067390398 1
0.184543023917925 1
0.266260165546347 1
0.154588731836759 1
0.199414002765858 1
0.202634053440637 1
0.203512144733269 1
0.170037571719841 1
0.0894412391488549 1
0.260978435997747 1
0.196349335612072 1
0.217185939752171 1
0.0620818198767824 0
0.176413708967823 1
0.21487028414979 1
0.149642409815916 1
0.126474658895485 1
0.308987928780054 1
0.0751842054270269 1
0.199764542537547 1
0.242472839653799 1
0.0684792413001174 0
0.26048830248244 1
0.192671831563822 1
0.162544259016617 1
0.171647090777645 1
0.152755273563296 1
0.066122764955805 1
0.130221168892576 1
0.143730330622469 1
0.21143737541695 1
0.236525090992532 1
0.1957087524114 1
0.209588937428739 1
0.127909250846893 1
0.119760221950911 1
0.234781497549661 1
0.274168574889542 1
0.164828065590963 1
0.123705065750621 1
0.0815615529600295 1
0.121583389122532 1
0.242284619255429 1
0.260778997757874 1
0.160537773892986 1
0.239870556914972 1
0.138258315346634 1
0.181366999179066 1
0.289874098130675 1
0.143763227234226 1
0.127840033885797 1
0.0854937831579341 1
0.19280500838031 1
0.106437523546488 1
0.236223592720498 1
0.000437065576162739 0
0.191863640556828 1
0.119560243433996 1
0.126640520612629 1
0.208356613107325 1
0.0510238930733516 0
0.244817715362489 1
0.236386467384147 1
0.194278588292265 1
0.0908665216505161 1
0.221528092437875 1
0.158441439083527 1
0.144372161719574 1
0.268230573137731 1
0.246719532616461 1
0.171768227234231 1
0.274288450193283 1
0.0846438300690381 1
0.187774735555732 1
0.196454549399486 1
0.180865212081946 1
0.260712811446047 1
0.179880126448814 1
0.172916612800413 1
0.247523531886558 1
0.0978184982204155 1
0.1279505077623 1
0.235611770644967 1
0.344937897597466 0
0.225002119701436 1
0.239758859727236 1
0.139875021211743 1
0.225495793783599 1
0.164637702352614 1
0.0420036012544328 0
0.135057544719436 1
0.260647740407944 1
0.135762801367699 1
0.208327762224668 1
0.241205731181705 1
0.078866443995147 1
0.31337853529593 1
0.274142352474787 1
0.292766435932014 1
0.288153576893751 1
0.236735241651309 1
0.120888806556314 1
0.219606755288898 1
0.149874375138235 1
0.041867604346053 0
-0.00445239528627072 0
0.191948438024504 1
0.174224586478132 1
0.154025999028044 1
0.180978223733859 1
0.0415785960218677 0
0.0805630663497267 1
0.13021881027513 1
0.121264642901008 1
0.082939540866492 1
0.223563163233835 1
0.13121901169327 1
0.133929968015345 1
0.170573960829516 1
0.16318461547405 1
0.230186745552483 1
0.19398310779301 1
0.189783393514826 1
0.0783993580401116 1
0.279766706100452 1
0.111050480128991 1
0.184723643996232 1
0.166619663880823 1
0.1474823747598 1
0.249605706684549 1
0.202219514867367 1
0.23562813719822 1
0.182336006385692 1
0.168482924367343 1
0.273775425739065 1
0.302602802757248 1
0.16594525327367 1
0.0674497787352274 1
0.269329468569129 1
0.116228445406028 1
0.197170055387564 1
0.146849015461597 1
0.308916256766149 1
0.200301093705977 1
0.19800238751644 1
0.172214287280581 1
0.163839092352737 1
0.327333939107667 0
0.193853918428478 1
0.138721996390757 1
0.120927024009937 1
0.130859580051741 1
0.0777435630595201 1
0.148765102185095 1
0.063108046652912 1
0.173149758466703 1
0.162506190956894 1
0.345341808820451 1
0.183300791646313 1
0.184506862893945 1
0.109755749584396 1
0.11698166139602 1
0.208181036520505 1
0.222271536115492 1
0.185107008557372 1
0.306377431377357 1
0.179957583178919 1
0.222484826952985 1
0.0863542162426831 1
0.219415421379116 1
0.217765928576121 1
0.176282931954747 1
0.254728972121169 1
0.0916381927801156 1
0.137608966224253 1
0.0430111256673815 0
0.113147688634432 1
0.171649204401643 1
0.176172340756026 1
0.275282109651212 1
0.118076544378619 1
0.102185247092532 1
0.187020903661544 1
0.213419703956221 1
0.12658518449706 1
0.18238489464212 1
0.214942509406116 1
0.125824531952534 1
0.10640321145527 1
0.227364261135502 1
0.134061386122439 1
0.212809880762282 1
0.176916631284293 1
0.224608228434015 1
0.233120353297677 1
0.190229996785914 1
0.161588727530183 1
0.135469888545246 1
0.197343434096124 1
0.262368249993087 1
0.0890431373125997 1
0.062173344359464 0
0.222503309729563 1
0.165949685105841 1
0.220936023128056 1
0.137524180177144 1
0.161957950276912 1
0.105341880327978 1
0.286454287089818 1
0.266579481341355 1
0.118835615974935 1
0.221500077615325 1
0.198552346643494 1
0.117848840359322 1
0.199844328175782 1
0.11220265428197 1
0.187224417145283 1
0.256055275636588 1
0.101791187732839 1
0.102056650606236 1
0.260894496135756 1
0.177042085031874 1
0.0855284300098935 1
0.281638268026244 1
0.235548814347692 1
0.283481565632703 1
0.163280583019352 1
0.189517686688056 1
0.141912887061051 1
0.256278790281143 1
0.188229301746275 1
0.241045490065882 1
0.219886952620498 1
0.274955461022376 1
0.201920699992433 1
0.155514522130109 1
0.0919837091515911 1
0.0308277587560788 0
0.133707245671845 1
0.190583216371358 1
0.0384330811560491 1
0.246085810124954 1
0.247015579367905 1
0.23366913187539 1
0.161888083489542 1
0.160269601054369 1
0.278369179926354 1
0.138929319950305 1
0.31269289731207 1
0.310173943801683 1
0.0979020960643955 1
0.219135334202702 1
0.239104178702563 1
0.18219349626957 1
0.20122034109293 1
0.139050016423752 1
0.0559768652265104 1
0.183547627781906 1
0.232400247885747 1
0.230118852439016 1
0.260784354074991 1
0.353197364437293 0
0.185296250244252 1
0.131529037215112 1
0.101778491371843 1
0.198917827770867 1
0.261301376697415 1
0.0779045414619453 1
0.102437829418619 1
0.2108904141053 1
0.0431101826029811 0
0.104587601173554 1
0.222964787766352 1
0.0842431495399273 1
0.154222552579933 1
0.215900809556559 1
0.0711240413172213 1
0.143855548078968 1
0.232136417812277 1
0.223419003778769 1
0.0987981752365051 1
0.124221891196677 1
0.177366013048281 1
0.226860054454676 1
0.199003658108802 1
0.158972454685043 1
0.120824909364653 1
0.151016688582478 1
0.289463027972514 1
0.225332765485807 1
0.157585438236674 1
0.0979326629765806 1
0.243828570316616 1
0.26110816050001 1
0.235501325493408 1
0.132810033690382 1
0.142252372318155 1
0.25713855274596 1
0.220001013903926 1
0.226835985521512 1
0.266137623586071 1
0.0747796360576489 1
0.260539333963657 1
0.248046451765712 1
0.206217842551672 1
0.258547927081058 1
0.0956876491385348 1
0.104333610930459 1
0.101677322051883 1
0.186640374127256 1
0.148122866586109 1
0.216021850258619 1
0.130626605463072 1
0.190286157770275 1
0.217151954785637 1
0.210607313363485 1
0.226172818391884 1
0.103980264065686 1
0.34610123802771 0
0.227168849808045 1
0.124087799613914 1
0.178168759030578 1
0.098898302818227 1
0.349060683781591 0
0.190087303020914 1
0.0985769228644437 1
0.108429884699808 1
0.280141633079181 1
0.0825947673209677 1
0.166416050441942 1
0.200248121321595 1
0.158453083370744 1
0.0660448649303051 1
0.0970322690426121 1
0.189446560655322 1
0.259095489145023 1
0.271557905296848 1
0.0861350738811498 1
0.170638149263469 1
0.12229828710009 1
0.0667916887978928 1
0.112525889553413 1
0.188707179710682 1
0.167451708396178 1
0.0836425562893239 1
0.300345352583674 1
0.153196434966123 1
0.266901189151272 1
0.219286795025356 1
0.191466234625358 1
0.186188121509198 1
0.175125361121376 1
0.134168073122419 1
0.256454594304314 1
0.228022515074576 1
0.198414681904939 1
0.19775708000924 1
0.253504050811344 1
0.176271990405239 1
0.112005944658275 1
0.110305825700195 1
0.0574085873850111 0
0.301310833047937 1
0.153851318596713 1
0.160688723390387 1
0.101151639933598 1
0.292196995650458 1
0.118501072908044 1
0.158397845610018 1
0.209510088399035 1
0.107570941891846 1
0.208331145890504 1
0.243669281773849 1
0.200749323852083 1
0.136560740943997 1
0.273686422975571 1
0.246114741774706 1
0.145265351697117 1
0.214015671111724 1
0.215672170178984 1
0.0914476459435276 1
0.132631721557658 1
0.212943471036361 1
0.218548495890362 1
0.166982224761483 1
0.196764808030717 1
0.112684561718912 1
0.0816866008014038 1
0.265463421548523 1
0.110573135993582 1
0.14037337641676 1
0.309876199877884 1
0.058209961799993 0
0.124140489334796 1
0.169163461870632 1
0.0649767542526588 1
0.179124409222872 1
0.126096190485206 1
0.277448081778654 1
0.125535386603683 1
0.171310784534737 1
0.262973702354401 1
0.190282474287336 1
0.157531691475795 1
0.169800745043676 1
0.0650730756132488 0
0.240048615953979 1
0.174165864041594 1
0.201197026000735 1
0.27857794769664 1
0.289667495505455 1
0.132002883481068 1
0.163819426229058 1
0.202975709849191 1
0.036695974972546 0
0.181652979413658 1
0.23419182433341 1
0.0869274648169872 1
0.0990643407943685 1
0.12972736834406 1
0.0274106892556961 0
0.0771355168245425 1
0.31392155715955 1
0.156893808151736 1
0.211769931197542 1
0.127564430779106 1
0.228735585232993 1
0.227348563174116 1
0.11385434903391 1
0.237941277200403 1
0.245722869984652 1
0.122573132919235 1
0.15117221158864 1
-0.0685473529222442 0
-0.0273487147792982 0
0.206489655850982 1
0.183647162186813 1
0.0969548171767263 1
0.227982074804224 1
0.154344033773445 1
0.169502390708042 1
0.162867497796524 1
0.102117547565556 1
0.0662286191057403 1
0.129581461641695 1
0.239835373807373 1
0.294982533403655 1
0.0561975076385212 0
0.263399737687159 1
0.333336320980273 0
0.196987185414109 1
0.268745122397732 1
0.0807514664329163 1
0.263641440383178 1
0.139441634610963 1
0.193835979521695 1
0.212390643019823 1
0.156372975258837 1
0.229953781148503 1
0.0933383949129123 1
0.190621013410641 1
0.242288830787822 1
0.125191297110516 1
0.139765072763323 1
0.157860655686586 1
0.19134152603139 1
0.0374021225172736 0
0.30171836466933 1
0.160872782339021 1
0.212671922642938 1
0.167121373531131 1
0.217778796074155 1
0.272292035686371 1
0.231806149728627 1
0.128004947418936 1
0.23167503369116 1
0.100457268791671 1
0.151247338182234 1
0.15261574115341 1
0.191551588580239 1
0.120359139790266 1
0.0554186187809957 0
0.188848760067336 1
0.213946026599261 1
0.229862686349619 1
0.172732396043123 1
0.152184838678146 1
0.265519681035403 1
0.169803833688791 1
0.142778543529897 1
0.160673861286711 1
0.148094800457463 1
0.0855775962910794 1
0.0469321053622638 0
0.320265444846417 1
0.144456983637141 1
0.146233971812665 1
0.136022432462936 1
0.177111434744631 1
0.18715439610773 1
0.00506613242202798 0
0.222311477821154 1
0.231557559711847 1
0.183998207530477 1
0.292935606121555 1
0.1783722069457 1
0.0459465127811294 0
0.211135766356915 1
0.130436464234122 1
0.291456466203646 1
0.200363862675731 1
0.263345858006926 1
0.173799698963186 1
0.338397716274739 0
0.063499394629511 0
0.125044997252214 1
0.192761459280835 1
0.100995949443368 1
0.162901288518893 1
0.219695081289753 1
0.198031660854056 1
0.211676243617056 1
0.148322154807776 1
0.209173336928499 1
0.304802739791274 1
0.207743025730796 1
0.167891946792945 1
0.0957193710060101 1
0.127919929705088 1
0.196176061784246 1
0.105702373669602 1
0.102414432267105 1
0.331563363560135 0
0.0987221202097582 1
0.103597041381456 1
0.0906246266288308 1
0.210524468525384 1
0.0885962859249664 1
0.129743856649035 1
0.238508000764605 1
0.13915454450514 1
0.129613178787424 1
0.22804841906671 1
0.151689553377165 1
0.118043775751533 1
0.254311360402007 1
0.286566299071824 1
0.27553585922942 1
0.118994757614619 1
0.13066735882484 1
0.143307893785762 1
0.190513153340013 1
0.146297875255154 1
0.132261244862697 1
0.0856007812004721 1
0.0575172494761745 0
0.125497551729548 1
0.109426834732962 1
0.242490783772697 1
0.209734591884065 1
0.204376411715404 1
0.255415677502309 1
0.241268679834655 1
0.178090810858391 1
0.199524168940934 1
-0.0105114224718924 0
0.334854491170794 1
0.200645061690655 1
0.176794221908614 1
0.26338559535732 1
0.196133942909753 1
0.0548016039322359 0
0.194828132634574 1
0.290024393467104 1
0.114522505922129 1
0.121969669838414 1
0.103495632036191 1
0.0706099411740738 1
0.114681781389904 1
0.190957504615716 1
0.312910136123971 1
0.144970270235465 1
0.197873294359927 1
0.204666963475727 1
0.1850213370544 1
0.069037244439709 0
0.130067884662993 1
0.262551880642885 1
0.258919995507248 1
0.414585359932286 0
0.0659050926046399 1
0.162317693596059 1
0.108568748344151 1
0.081169073073143 1
0.251349283445265 1
0.168365097400044 1
0.101141405135314 1
0.00190796526953089 0
0.251069800256004 1
0.318059690500768 1
0.132345903823588 1
0.164139058327463 1
0.0901706150687838 1
0.150671124016368 1
0.211367313441706 1
0.118213547996577 1
0.319018037089502 1
0.192359267827928 1
0.229651401094862 1
0.279600101786153 1
0.243954264631188 1
0.155326050847232 1
0.0904653115855007 1
0.360401134646083 0
0.0964100650084975 1
0.142069193243383 1
0.117969241067686 1
0.18500308978411 1
0.140377376112869 1
0.186209083041124 1
0.160736584931681 1
0.20233950491617 1
0.0517114005487275 1
0.16916422877238 1
0.238987041891851 1
0.142377451355338 1
0.104661400822459 1
0.12672382693669 1
0.135873052132052 1
0.242502939005495 1
0.198175704310798 1
0.225860074704913 1
0.0191296048501723 0
0.303093374659109 1
0.136864452281003 1
0.230848199154838 1
0.132581445535036 1
0.101143611032079 1
0.331662515852338 0
0.0905032259584662 1
0.136209232226119 1
0.0900596514613169 1
0.0845094469846321 1
0.269812952827903 1
0.149998063607476 1
0.127071396483851 1
0.189733690623223 1
0.152698926046537 1
0.0416940674452275 0
0.093805041640274 1
-0.000189831747190276 0
0.0153547746131844 0
0.233875314447011 1
0.205764288486623 1
0.215754996663337 1
0.19534823949514 1
0.232177265095478 1
0.159708684967781 1
0.278804825763323 1
0.174444961112607 1
0.148565037308423 1
0.231920298458901 1
0.16429635288086 1
0.255150877583953 1
0.153313035851821 1
0.131755414449766 1
0.222715593118702 1
0.0706283187169613 1
0.233378231200417 1
0.137887902823296 1
0.189015600295121 1
0.0616759931263757 1
0.260553285908924 1
0.257061405106786 1
0.153735353879817 1
0.138712251160486 1
0.258498637315212 1
0.0965333962819832 1
0.263981054486562 1
0.113627422805968 1
0.127678583527569 1
0.134492274361051 1
0.165884017462329 1
0.190807405569444 1
0.0933128889280816 1
0.198948188922925 1
0.173641638546578 1
0.0843779921965828 1
0.0693974007838147 1
0.177266378088361 1
0.162457934415558 1
0.136201300232455 1
0.160219409298317 1
0.19250332074764 1
0.274956377328415 1
0.156669062769221 1
0.145840075913998 1
0.153486168974162 1
0.216909198294058 1
0.0607098592782163 0
0.0387664336657941 0
0.0163888912403293 0
0.0962468596740471 1
0.0800898586331114 1
0.179553160400895 1
0.0800515986758246 1
0.213756149133156 1
0.160913623213957 1
0.257215919245924 1
0.178994590016537 1
0.151044814520607 1
0.067751161365246 0
0.196640442118976 1
0.284609728219957 1
0.308670626139941 1
0.134062651323166 1
0.212488016131728 1
0.278844272678777 1
0.267912436879763 1
0.175174381751863 1
0.206609980243953 1
0.24237068111391 1
0.131659587847728 1
0.139836781177014 1
0.157046014848352 1
0.278491626224784 1
0.218663329241195 1
0.0961055383443187 1
0.279479867553133 1
0.158278897152089 1
0.288245491061826 1
0.176741480837992 1
0.271441148799961 1
0.202895191391889 1
0.129944647066176 1
0.211253672699342 1
0.145827634722397 1
0.21328257283268 1
0.185353072157148 1
0.242867668456483 1
0.219815247277227 1
0.384568524268996 0
0.317180336508814 1
0.093507202728076 1
0.224253851635729 1
0.283851084664711 1
0.212723584719574 1
0.199224482661261 1
0.229947406358313 1
0.152565665083635 1
0.342824456589635 0
0.150717313767177 1
0.126956456943418 1
0.250342150748838 1
0.337539049032292 0
0.219336983692683 1
0.19443389729137 1
0.131955924760005 1
0.130365477793763 1
0.310158766549937 1
0.18575204631893 1
0.322056645202442 1
0.157073675182055 1
0.154510844446406 1
0.116772499658477 1
0.145399131459191 1
0.0949037916310031 1
0.278088375759079 1
0.195193944138039 1
0.195712860429102 1
0.360471122372936 0
0.304615485042929 1
0.180055435580984 1
0.178144510465338 1
0.140261994713229 1
0.209330031662611 1
0.319580155030652 1
0.0125674965307385 0
0.263967947416654 1
0.349862631640047 0
0.160222011473464 1
0.26680057305036 1
0.147094310137502 1
0.126213687362449 1
0.184000178348419 1
0.127540879219225 1
0.152839748578394 1
0.202033891906681 1
0.213167924949612 1
0.247883048079651 1
0.304021043928395 1
0.147266572564179 1
0.200431505831948 1
0.141978215158274 1
0.276109174492745 1
-0.0863876016439831 0
0.143449421371334 1
0.170145727038901 1
0.133061022192569 1
0.233408293853312 1
0.173214246810375 1
0.319037133862457 1
0.225168865560533 1
0.056997932598362 0
0.168643848083185 1
0.323934257950975 0
0.152949832596862 1
0.239721289145371 1
0.348082397722063 0
0.147025296727855 1
0.188343950045779 1
0.213940428561687 1
0.0848322338228529 1
0.200748426499068 1
0.296906516867254 1
0.319920370412588 1
0.257474064420756 1
0.156959453547055 1
0.158045389211545 1
0.317163385731355 1
0.145888742960654 1
0.274395786180926 1
0.0773903472372655 1
0.270546334423846 1
0.237067871903197 1
0.187328090669442 1
0.222574808355075 1
0.170483006013801 1
0.138283798568577 1
0.2344952409447 1
0.074874245006092 1
0.0996641262846985 1
0.216269731372723 1
0.172218590746877 1
0.14523334292107 1
0.145278464879978 1
0.049177370656293 0
0.165846442508988 1
0.225405335654926 1
0.176899217778415 1
0.072869204340981 1
0.275285817549204 1
0.153238922264191 1
0.26284732733017 1
-0.00526718655669906 0
0.186477285581817 1
0.0368315942069992 0
0.185353710562977 1
0.166945117509084 1
0.237929710588917 1
0.112052615910458 1
0.184799804264774 1
0.036683374050785 0
0.258016686724949 1
0.232731653587543 1
0.112749826777243 1
0.276960744912757 1
0.295216673048585 1
0.264738516468255 1
0.104171697485493 1
0.181290304647508 1
0.0967649544305357 1
0.0859641661578996 1
0.247295634700434 1
0.155515613686597 1
0.259984568503837 1
0.0507304157234018 1
0.24859007646714 1
0.152390624476994 1
0.254161369901812 1
0.20522132643808 1
0.10984442968786 1
0.104097468324197 1
0.0910361083839936 1
0.0631148584542899 1
0.127542340201309 1
0.0816004190330359 1
0.255093844559034 1
0.102474767289645 1
0.167748853091421 1
0.116227529843504 1
0.0742980371370559 1
0.138202310399051 1
0.143468757282277 1
0.154148425423866 1
0.251081447071064 1
0.247857524752768 1
0.298178188257083 1
0.376091054692948 0
0.233428619378068 1
0.25861818108809 1
0.205556582639234 1
0.087841764134448 1
0.0209628183967654 0
0.210705137385343 1
0.216555331234138 1
0.193579931162661 1
0.204316825971723 1
0.263678639140778 1
0.221450317323812 1
0.200902861509463 1
0.13578085516086 1
0.22884449778505 1
0.171798162433484 1
0.209716440379022 1
0.0713722285581106 1
0.202908743532321 1
0.211627289480135 1
0.0702694158018024 1
0.180694415381898 1
0.163410647124489 1
0.172768788535223 1
0.203596351559032 1
0.189631136989983 1
0.158432113916995 1
0.264599011186861 1
0.216459362420015 1
0.24177669326671 1
0.180624275270868 1
0.10092656463099 1
0.0870806644444231 1
0.147510965866845 1
0.239401040658634 1
0.253362412086353 1
0.110225456903947 1
0.12970115642467 1
0.26877522899977 1
0.226241800422352 1
0.20964506250244 1
0.274818749149963 1
0.136295139861681 1
0.152547024748327 1
0.245775487550792 1
0.318337527845756 1
0.225096685166367 1
0.234486905700686 1
0.138206883560658 1
0.210851457779822 1
0.109270453918187 1
0.198581352876003 1
0.180958247067357 1
0.238124259027471 1
0.166047539406446 1
0.173093952004148 1
0.294935722388052 1
0.270905134829229 1
0.156665269735449 1
0.23237668252952 1
0.198915891639841 1
0.107544324097086 1
0.296845324816038 1
0.215308216584392 1
0.186792581096915 1
0.188056111676859 1
0.162558733320413 1
0.258468470299108 1
0.199261808158543 1
0.10074005859369 1
0.0751698134727937 0
0.0910605964288838 1
0.187093799074815 1
0.196849173375815 1
0.201087689407714 1
0.177042010459701 1
0.293793929090822 1
0.133752442833171 1
0.205461206341399 1
0.241677668669283 1
0.210703985794084 1
0.0833954284276933 1
0.257204302815294 1
0.0893787515681693 1
0.164422581048023 1
0.120983722560155 1
0.0845205178458498 1
0.163515796602991 1
0.15862880624586 1
0.0773060656270088 1
0.268362192909547 1
0.185817328553687 1
0.16187678498422 1
0.172442639595742 1
0.212104236377325 1
0.246556801107738 1
0.23645367803066 1
0.201851037475581 1
0.110990049192881 1
0.112647408423627 1
0.237603341537611 1
0.13539840013847 1
0.188265650745091 1
0.129796055021453 1
0.120590762398375 1
0.372431478949131 0
0.196107246258846 1
0.215232037663277 1
0.145164557167731 1
0.149579103944873 1
0.262365819225993 1
0.247982453818969 1
0.17126080603574 1
0.196701993136263 1
0.226980755615246 1
0.258909784390785 1
0.177681296746094 1
0.266475147090941 1
0.129263754881431 1
0.222196759233639 1
0.088811809233414 1
0.218639948928951 1
0.247090484630559 1
0.0872419139442644 1
0.187019141022968 1
0.348586827282152 0
0.310695825371115 1
0.336321034738421 0
0.380339080156143 0
0.0577696925475997 0
0.247373355164839 1
0.153833542936154 1
0.27414552332044 1
0.221389443875002 1
0.178672150135967 1
0.200378360349501 1
0.0362958285984932 0
0.194198263917947 1
0.26402161343249 1
0.194948496875981 1
0.240433076534402 1
0.161007527710583 1
0.248493940245313 1
0.0647203043298188 1
0.181079077263911 1
0.215557441210287 1
0.0847396664620412 1
0.238750494689444 1
0.151875286401708 1
0.0371344899265453 0
0.234977421193874 1
0.0686685125248585 0
0.0776573088754594 1
0.327518751064187 1
0.136703916222335 1
0.239277439705379 1
0.177021300877001 1
0.270214243748515 1
0.13963757786211 1
0.204410288311295 1
0.0850454116191435 1
0.175327290476701 1
0.12154613655268 1
0.170932708515755 1
0.275500871982068 1
0.274060455956715 1
0.294568677137304 1
0.163880386366366 1
0.271619803954554 1
0.176039448093111 1
0.263612962153073 1
0.106083520858525 1
0.225151821364915 1
0.197198207341928 1
0.148560101938086 1
0.0654300941535031 0
0.1025612688736 1
0.384160908956637 0
0.127309983118815 1
0.180742751510229 1
0.195124135576227 1
0.0860447020865159 1
0.22398601859626 1
0.116344618890266 1
0.167380823543447 1
0.0763102070878895 1
0.192887244110392 1
0.189916632587849 1
0.143134410588919 1
0.259925849509578 1
0.183387805731324 1
0.156381292488387 1
0.140963745508511 1
0.209609046743086 1
0.0651743362537891 0
0.103155289938729 1
0.335236958702965 0
0.108365105837965 1
0.121236852495789 1
0.143639832491114 1
0.0936290249882574 1
0.135244477958411 1
0.230400613425999 1
0.216426052536722 1
0.132406341599369 1
0.17612762741054 1
0.141063317418787 1
0.165470665061849 1
0.228710598729831 1
0.247194509441774 1
0.117976637443774 1
0.259438550909338 1
0.188348857581157 1
0.322331261595515 1
0.242505316484243 1
0.215412127537568 1
0.20266844083147 1
0.105362259314409 1
0.125250446976795 1
0.173319676669714 1
0.268690915487316 1
0.17476143584522 1
0.193778661777706 1
0.241052767921503 1
0.162135481920237 1
0.278495658090061 1
0.212221807361066 1
0.156136867664173 1
0.134562399189433 1
0.110841784720606 1
0.283684997213626 1
0.170928789207936 1
0.243725765723602 1
0.245770015375859 1
0.0782647145124871 1
0.286367905385471 1
0.228638426670683 1
0.291845210764143 1
0.0486875231069444 0
0.0633110817221057 0
0.292576746194993 1
0.223124759549908 1
0.28259966486301 1
0.108393236905289 1
0.226677869757741 1
0.117724898546617 1
0.170937626048119 1
0.140906493938786 1
0.127798401005661 1
0.258849801525409 1
0.232820143299294 1
0.0880244811422864 1
0.265523978253054 1
0.113928245020558 1
-0.00102092219380693 0
0.308389633952988 1
0.213416909389288 1
0.246405556086164 1
0.178306743613146 1
0.190424831407326 1
0.103777713021814 1
0.236194634992358 1
0.192616568978306 1
0.20152850475279 1
0.122880167181822 1
0.190673690822911 1
0.0609543444189105 1
0.274111721783746 1
0.14963097452657 1
0.39081108154946 0
0.192952443965909 1
0.0774484826269736 1
0.0309353131718577 0
0.0777695593410094 1
0.133727314808424 1
0.208989155588128 1
0.0802462904556311 1
0.391152005054433 0
0.149929949885537 1
0.174078811888645 1
0.212244435576285 1
0.114481103951413 1
0.116392656692978 1
0.188737460135364 1
0.295315796923172 1
0.1404336116017 1
0.176925390279622 1
0.111209344026989 1
0.368048594453014 0
0.108938058974751 1
0.254925168063436 1
0.0848521577877812 1
0.295543798567253 1
0.040884164795726 0
0.090419577470132 1
0.196371121875975 1
0.058345692612467 0
0.101143251256168 1
0.208773377855532 1
0.153386428022067 1
0.238922526815494 1
0.166595826141111 1
0.141253394930999 1
0.21067383373443 1
0.312312249206936 1
0.166993330899299 1
0.083541373878734 1
0.224802487427707 1
0.13786871349371 1
0.0228829629517185 0
0.103242065652623 1
0.129501245976129 1
0.132565312120213 1
0.248505770428316 1
0.186285229622877 1
0.319653595263542 1
0.155992938717468 1
0.119857054951678 1
0.118697894873739 1
0.284639684777209 1
0.0354535431031729 0
0.192272590105422 1
0.332865420900632 0
0.169176135454407 1
0.17249225883584 1
0.199935988221276 1
0.0740547928973925 0
0.0444334223564905 0
0.151399796979972 1
0.242686356532825 1
0.216022112375467 1
0.204814819928458 1
0.20006515285751 1
0.219178090949635 1
0.287743180138866 1
0.273006233915823 1
0.103174940241408 1
0.290109556474645 1
0.161981651472851 1
0.113915062893425 1
0.151949390251508 1
0.0907784143079975 1
0.11753045568822 1
0.168074960992171 1
0.227402552351462 1
0.129859046057541 1
0.23576676144769 1
0.13603104076142 1
0.224938474338333 1
0.164703221723373 1
0.14876475062645 1
0.130592955541978 1
0.241971556843849 1
0.152668644892333 1
0.1002389193219 1
0.106053496328906 1
0.131693445593504 1
0.0738535705038864 1
0.258611006839928 1
0.135264920906606 1
0.146846474750124 1
0.248900602934249 1
0.201862370851001 1
0.283658602918626 1
0.188164087524411 1
0.0596801522987513 1
0.194945670170754 1
0.15887913742497 1
0.0703662399610775 1
0.190897067541364 1
0.106921611038738 1
0.139085695927263 1
0.243456817247799 1
0.156029727182978 1
0.268781403116452 1
0.100278526566493 1
0.0731606799281579 0
0.119555640682285 1
0.204555491451762 1
0.30140021632735 1
0.109872587494662 1
0.253151509707346 1
0.193382458371615 1
0.184894479348881 1
0.210126610515719 1
0.100307344622807 1
0.297261914034463 1
0.169006802200092 1
0.162078174562192 1
0.219862815256756 1
0.167484424847189 1
0.11278405551426 1
0.230445643213144 1
0.197485839303827 1
0.187887792119968 1
0.119357234627169 1
0.272708275317261 1
0.212381976970816 1
0.203120818502035 1
0.29509479485111 1
0.168602490432716 1
0.341882904645579 1
0.170985040795584 1
0.168387722282412 1
0.128513117531626 1
0.152279406731654 1
0.075067767395828 1
0.302475725170421 1
0.221232337015135 1
0.264430419820209 1
0.328023160753085 0
0.0372038347459035 0
0.194753704067702 1
0.17511963026865 1
0.160172380152533 1
0.245722567625299 1
0.183044818687511 1
0.208604922811089 1
0.188716680541034 1
0.171845413588769 1
0.131146432663511 1
0.225154880878354 1
0.212471329684191 1
0.0922102098336086 1
0.0653696343220647 1
0.319305235026991 1
0.257473631495767 1
0.0224556882323743 0
0.151992526371021 1
0.299491257770956 1
0.16752972946044 1
0.195697566019299 1
0.179004857910671 1
0.193512741029499 1
0.190627187437813 1
0.301312303958925 1
0.141482072586452 1
0.274392222597732 1
0.124889529004501 1
0.0975080819921619 1
0.154373545433033 1
0.0940079957969007 1
0.176761348816306 1
0.167415024688084 1
0.160222427909813 1
0.117836805028192 1
0.210691802955807 1
0.193690794454793 1
0.117723210112591 1
0.173904654661609 1
0.108657440775732 1
0.241813488950183 1
0.280127212406243 1
0.192525562426601 1
0.22159568588254 1
0.0905288674326412 1
0.282230501341129 1
0.281786847113811 1
0.132804706246796 1
0.191446039404463 1
0.0786651672317958 1
0.144657915612273 1
0.13271550331565 1
0.216627962703238 1
0.268170119279844 1
0.229118382984074 1
0.346227405411223 0
0.208947811459951 1
0.185476861048226 1
0.105020999839516 1
0.131700152936753 1
0.272820310109806 1
0.302954455535941 1
0.123728533068816 1
0.127735467302869 1
0.222994272712848 1
0.20322439755346 1
0.12547522507963 1
0.166554004158338 1
0.196009807214118 1
0.111189926398518 1
0.178681474012869 1
0.12594243601612 1
0.161634841562155 1
0.142989096578287 1
0.246018207695854 1
0.149212009611904 1
0.15384134870661 1
0.0456080955199295 1
0.181729075404619 1
0.240007519011118 1
0.166338150845521 1
0.135879864789461 1
0.241049685212751 1
0.169348450164014 1
0.167603514218164 1
0.129107041769489 1
0.153839710327647 1
0.308242882691197 1
0.144961190094257 1
0.134547980765399 1
0.282299758427347 1
0.110656890949902 1
0.20294130697298 1
0.294354814159484 1
0.172720128691004 1
0.269745648200602 1
0.155865635801518 1
0.154804805284997 1
0.116755109955542 1
0.220368232941223 1
0.266114648488132 1
0.165989455381416 1
0.0786907279644639 1
0.169500238697171 1
0.211816989221959 1
0.215935965142964 1
0.190570817432883 1
0.177343573985502 1
0.0912079542748328 1
0.202628385430533 1
0.18401126441255 1
0.270552344948691 1
0.0746772932427883 1
0.290516789967148 1
0.107268368415739 1
0.263910524493383 1
0.320008017989578 1
0.259317702954473 1
0.134153352665922 1
0.110783805546884 1
0.126024259971046 1
0.171255552922797 1
0.146300058621616 1
0.176731276824076 1
0.22772332025306 1
0.144522468167512 1
0.208428293035103 1
0.200746347955323 1
0.124828562528717 1
0.141156273711375 1
0.186393895419728 1
0.173061339567514 1
0.124585731517018 1
0.174392490033306 1
0.181530251151432 1
0.378345095642123 0
0.118463727918937 1
0.308810679779891 1
0.105176313632983 1
0.131047753073152 1
0.0405530916394944 0
0.0983734258753879 1
0.243268883401791 1
0.201157343458453 1
0.0869099190139175 1
0.102761110002199 1
0.231069539177313 1
0.234582959401471 1
0.22787310963065 1
0.179828470158924 1
0.208677045943092 1
0.153293472629023 1
0.217515583294854 1
0.0455496770329313 0
0.26559945370402 1
0.147024024299652 1
0.182766709210224 1
0.207308016284841 1
0.275521980011218 1
0.233789244994117 1
0.19996116071428 1
0.227372128906868 1
0.228040774098702 1
0.214834580289773 1
0.142976238408471 1
0.199035201073617 1
0.1246113153799 1
0.0710732304636503 1
0.309474670674204 1
0.244178121369167 1
0.163890378805091 1
0.107890638117711 1
0.18267968841529 1
0.231538837497665 1
0.165892663294823 1
0.183907474432071 1
0.24091282427433 1
0.217036387039671 1
0.110659610287428 1
0.252902801936181 1
0.216510867014935 1
0.0940996556760785 1
0.202919846013478 1
0.205394720917389 1
0.173005651501186 1
0.145730120254091 1
0.232177981574359 1
0.0456835660974811 0
0.174733931163572 1
0.181865415481711 1
0.194179662444765 1
0.211158769664788 1
0.256023859502221 1
0.132827699458682 1
0.282057314437282 1
0.0757068506462181 1
0.291711123462696 1
0.234142514029758 1
0.185810015438796 1
0.219377198550097 1
0.0052295025366222 0
0.0857634336639597 1
0.293186858522739 1
0.179754309293304 1
0.212403185069096 1
0.310363618785862 1
0.190622220649782 1
0.266057052566653 1
0.15418508602769 1
0.185340625395749 1
0.236596915125547 1
0.221934771811903 1
0.137548456017571 1
0.194844900787526 1
0.147359349964073 1
0.103049670736591 1
0.106640380992578 1
0.24401640696324 1
0.157569825065822 1
0.283626089093057 1
0.174253864024461 1
0.118510673737088 1
0.0796436519676672 1
0.122947551418987 1
0.236578513093645 1
0.228471855949049 1
0.116917432647923 1
0.233088732265515 1
0.0758026576193429 1
0.217796642260818 1
0.0855600216828618 1
0.278399993117989 1
0.0810858007450117 1
0.265012342485083 1
0.0901381882268056 1
0.175882127060103 1
0.152434381936875 1
0.0558622577855484 0
0.225090422618384 1
0.217240551044505 1
0.157447973444015 1
0.222821941970654 1
0.142938192533785 1
0.23608739716175 1
0.205299586132077 1
0.308487691573185 1
0.186007544831473 1
0.178467364729662 1
0.13765753353976 1
0.23775028009095 1
0.218598059475133 1
0.105593141870241 1
0.239262761158072 1
0.244865406356141 1
0.0651564993086321 0
0.119191449849296 1
0.256864133688835 1
0.230166772087669 1
0.237820864286527 1
0.192370243868233 1
0.182593702469784 1
0.314019699764221 1
0.195979627654537 1
0.265608368503267 1
0.311068106371455 1
0.141111341848932 1
0.184666652753944 1
0.171830054568456 1
0.169090220319207 1
0.174227498835973 1
0.17397880778954 1
0.187874240700222 1
0.179982466482572 1
0.14703319453519 1
0.257755884854676 1
0.222068107242373 1
0.219982358362504 1
0.242467892652008 1
0.215927424090453 1
0.120696390847934 1
0.0895207818572875 1
0.163295960635244 1
0.238148880557028 1
0.149903069872262 1
0.239020671686409 1
0.251183779189274 1
0.0539022170206755 0
0.199683312239694 1
0.278412270228796 1
0.0794972719661952 1
0.228815143899355 1
0.18250971707018 1
0.127223849493558 1
0.289611821243627 1
0.23426845583175 1
0.196730534447874 1
0.25221531866808 1
0.297252295368442 1
0.0168343648582867 0
0.171276656417338 1
0.210738697752849 1
0.272977700484384 1
0.240384653990734 1
0.164095919843943 1
0.0550291880653824 1
0.113079982939741 1
0.265524864972034 1
0.0764719388323451 1
0.273857889707258 1
0.186017391783886 1
0.266448460957066 1
0.289608604863275 1
0.236739532439126 1
0.18449338477461 1
0.266220092367103 1
0.262853216293906 1
0.234006193374441 1
0.188272396016613 1
0.115813374841856 1
0.210919891303947 1
0.155924406477041 1
0.0990500217255272 1
0.114614047167888 1
0.181091470792931 1
0.0250751644571205 0
0.366933946567047 0
0.210093674337649 1
0.285611466982288 1
0.151032514076408 1
0.265240108727348 1
0.347324762116359 0
0.0708164051057049 0
0.213446447453879 1
0.215342739294552 1
0.227383982698863 1
0.366607685359902 0
0.0939153700355063 1
0.259001110468305 1
0.141981814302039 1
0.17432278574687 1
0.258781767201373 1
0.1639362918605 1
0.110612503291045 1
0.101753514286872 1
0.184131020475323 1
0.106418557391012 1
0.214350370954742 1
0.211837828765245 1
0.18128034501893 1
0.117681592032863 1
0.0942228251849566 1
0.118531798633359 1
0.355844001139581 0
0.0826148992817564 1
0.151489636833658 1
0.106113884415806 1
0.137480798012297 1
0.198603866657092 1
-0.0336950618988671 0
0.221861277152066 1
0.216644171287405 1
0.214295267686851 1
0.106895533121244 1
0.124034290566257 1
0.105410761013673 1
0.245388482075967 1
0.18387375419481 1
0.0727191919217069 1
0.211354308339682 1
0.200881286023021 1
0.211306479855791 1
0.187556975464094 1
0.251770188841417 1
0.2361733407918 1
0.20610524974699 1
0.160117190111768 1
0.150750458409371 1
0.1655819018167 1
0.0345070926368045 0
0.178428095082103 1
0.129902155087675 1
0.0873647632799608 1
0.201119302374996 1
0.147658552742262 1
0.289270386347027 1
0.270877335953736 1
0.17437028265909 1
0.00824331540486415 0
0.189374982078616 1
0.182329273102448 1
0.203676776137162 1
0.282134159135788 1
0.143001072177538 1
0.0817792377688248 1
0.116349098285021 1
0.145640609058314 1
0.293176299817811 1
0.0732689251322537 1
0.251596398761807 1
0.135603174461885 1
0.286156557772656 1
0.268189887222936 1
0.250748838202894 1
0.310647381503742 1
0.0969699313431179 1
0.244132850511401 1
0.178884767805943 1
0.274958887194704 1
0.179308985710985 1
0.111317695120084 1
0.0218891410426774 0
0.250502223387856 1
0.0819606995877295 1
0.161868144631306 1
0.266891775480553 1
0.121488352386832 1
0.190092241952857 1
0.244616259921694 1
0.203209820538029 1
0.155020707045615 1
0.173654110050811 1
0.253441040312849 1
0.18511720099968 1
0.12432868996374 1
0.182077982923699 1
0.316453454238353 1
0.167253814001742 1
0.250731817768621 1
0.165962244608538 1
0.0760811055051149 1
0.198960806241037 1
0.197713408951455 1
0.125344829788355 1
0.143781831930023 1
0.208293704982023 1
0.0885296995456082 1
0.0837681342763881 1
0.0758918649068352 1
0.202241625271929 1
0.326727418309163 1
0.14016986079406 1
0.11392728574858 1
0.315961938439227 1
0.288930723479783 1
0.158698464456728 1
0.196248968369224 1
0.160404138033996 1
0.0869485594612027 1
0.285191452053396 1
0.147773604497765 1
0.192475770532244 1
0.289519571902036 1
0.0852995124251313 1
0.169404654934849 1
0.274692631303941 1
0.156292457222369 1
0.168886228736537 1
0.258251363813972 1
0.205970885603048 1
0.234798854895284 1
0.219344515212034 1
0.168808520826108 1
0.207219554060146 1
0.00690114421805732 0
0.302216603778271 1
0.275268645187847 1
0.03604856355236 0
0.290426100272887 1
0.17689532370492 1
0.262002980485011 1
0.184266997354084 1
0.242949423695109 1
0.24433418179634 1
-0.0393088686012067 0
0.160497050474436 1
0.255929994040177 1
0.22109700559202 1
0.239831060827762 1
0.137054315133655 1
0.188374617882348 1
0.19310651699908 1
0.234002301998442 1
0.18443165159843 1
0.197208881256802 1
0.099586555465845 1
0.197261606964483 1
0.254898964712898 1
0.103825896930558 1
0.0722392461285767 1
0.328105023412797 1
0.163312715728527 1
0.231558750075259 1
0.0678432130041449 1
0.156312760364601 1
0.107345976887496 1
0.198448373497152 1
0.171168490726783 1
0.203131225001536 1
0.135158247059553 1
0.134233419932773 1
0.0452262038689215 0
0.103273139173257 1
0.260088264313699 1
0.279678788935589 1
0.25116202065481 1
0.103692479562655 1
0.181335002288308 1
0.165485145050651 1
0.188482720807162 1
0.201149406997464 1
0.201490647785153 1
0.139584998950019 1
0.187926625299265 1
0.246126100632765 1
0.0849158658618143 1
0.10525385460938 1
0.10779042428518 1
0.230363241522497 1
0.0840566749820067 1
0.108326642635261 1
0.186877915508985 1
0.157439269696554 1
0.253478303179643 1
0.119819873305804 1
0.0591273306935507 0
0.289989585445442 1
0.126388043319907 1
-0.00428455688865643 0
0.144055281039094 1
0.179853591134572 1
0.270758976818224 1
-0.0419303302162334 0
0.25285927211597 1
0.299191433282744 1
0.216498806677851 1
0.170101582160523 1
0.310676219625424 1
0.143939497477674 1
0.275210717793732 1
0.224500065320831 1
0.168126292913819 1
0.209097892017226 1
0.213751516963754 1
0.14846071822885 1
0.232271163253138 1
0.296488414239212 1
0.114555492259009 1
0.288349502349058 1
-0.0607291148245872 0
0.164075204438346 1
0.202312681835538 1
0.171162571392626 1
0.192337570360477 1
0.145796311214748 1
0.118940452075427 1
0.233207083535568 1
0.235260866955673 1
0.219581466945652 1
0.157956159504529 1
0.229932690227821 1
0.0910087494499165 1
0.236468082966274 1
0.218901741542971 1
0.139222954053066 1
0.181270370046851 1
0.185544297076734 1
0.370279449378386 0
0.274389051722001 1
0.177360120426401 1
0.158374715885573 1
0.216375065676693 1
0.234738860483653 1
0.191113570282444 1
0.133529080318265 1
0.15818004054321 1
0.218086801928797 1
0.201447327176931 1
0.150403236132937 1
0.123772067614476 1
0.185841312168402 1
0.303215660568564 1
0.206445222954464 1
0.193788488270155 1
0.226372946325212 1
0.161905598744334 1
0.224440950178495 1
0.144825356577317 1
0.166272828067882 1
0.200407558273744 1
0.163304701833826 1
0.152714761510012 1
0.181575585711291 1
0.136576585591892 1
0.215365532772036 1
0.147707269917984 1
0.357900928295521 0
0.189692282845404 1
0.210234006098779 1
0.256918939893186 1
0.203507892014545 1
0.13995723480538 1
0.321606886386563 1
0.192115548031274 1
0.138903241763035 1
0.141554488178757 1
0.220828679432481 1
0.128706442019176 1
0.108880498494787 1
0.106243595449939 1
0.207340987348263 1
0.133082087047891 1
0.260074382002933 1
0.287921411308669 1
0.367465726440952 0
0.187563820087755 1
0.144493881773162 1
0.18139699472587 1
0.0652335903562219 1
0.173835801121109 1
0.343512350197103 0
0.189078339434414 1
0.304463265226502 1
0.171101171559947 1
0.163745031993395 1
0.182564038647052 1
0.191615218145963 1
0.107461952150379 1
0.130438254540986 1
0.195580333314964 1
0.134371418995011 1
0.29079320416928 1
0.241983435897888 1
0.245693579763407 1
0.208546223130326 1
0.206207356138241 1
0.145123243664002 1
0.19330623474981 1
0.312294077799418 1
0.194092587683477 1
0.158894348645744 1
0.0953793924536993 1
0.0612300166519122 1
0.257893182750157 1
0.10809418707845 1
0.275338000342164 1
0.197738535590966 1
0.0518561733462203 1
0.126010157476588 1
0.182042758203339 1
0.220387913455575 1
0.174880396294915 1
0.0617960883444906 0
0.170618574313223 1
0.0773807569532655 1
0.238328297372847 1
0.234892157659212 1
0.287604826296097 1
0.223762607586123 1
0.065308930743418 1
0.113695135779522 1
0.160189583031697 1
0.246705651323777 1
0.11644676479653 1
0.10083520029642 1
0.123051762890254 1
0.273727936349269 1
0.107634435146978 1
0.107250952002927 1
0.0701518901009938 0
0.179720584723591 1
0.114614551774793 1
0.263966888654729 1
0.319177489856391 1
0.224926936105643 1
0.202568985104588 1
0.0412283598994189 0
0.299984319328214 1
0.130051414126365 1
0.215454170748529 1
0.148418714096079 1
0.180004666613938 1
0.148007409491508 1
0.227572719421544 1
0.0595986884904389 0
0.229455044137426 1
0.0595350405243966 0
0.200642361085712 1
0.0605491992261856 0
0.171141666742698 1
0.109778423708609 1
0.231063888340335 1
0.0521563236363446 0
0.149320849661141 1
0.142072846241922 1
0.191316357314822 1
0.0861112625245735 1
0.104073531254164 1
0.167367760360977 1
0.183854402514656 1
0.164023249353761 1
0.168070451387432 1
0.10449708131804 1
0.312876130023163 1
0.108319838203383 1
0.300001578842319 1
0.196951859680751 1
0.168874396317447 1
0.0645189326023491 0
0.183738097495146 1
0.12340744718868 1
0.15437021564636 1
0.270177545442361 1
0.125144255851776 1
0.231069896362445 1
0.107093392954874 1
0.177115221565287 1
0.240363128780423 1
0.105635391175234 1
0.195940920268092 1
0.144666620489925 1
0.137221087746851 1
0.130695213093387 1
0.104635603487897 1
0.156354653993546 1
0.18166369039018 1
0.266627464690965 1
0.175978873773747 1
0.0827480182031756 1
0.15260652835737 1
0.220139467561575 1
0.119058357225233 1
0.391063371697158 0
0.155522987338504 1
0.185382636660994 1
0.0359866206643161 0
0.233657245182795 1
-0.0158816983166107 0
0.149295271902089 1
0.177382885469115 1
0.223661018112344 1
0.245483586467511 1
0.0947761182680862 1
0.199514591639145 1
0.258606527259393 1
0.185621708324404 1
0.142182262452843 1
0.153377423847202 1
0.192777853216241 1
0.233361015641397 1
0.230385529316773 1
0.121163585109103 1
0.290564385635233 1
0.236895727062226 1
0.204373619891907 1
0.271635902486878 1
0.19103650758661 1
0.136732626137516 1
0.171479822588248 1
0.204695156199363 1
0.267631780395022 1
0.0446628945891262 1
0.218033044448434 1
0.225757527544485 1
0.142853711299079 1
0.271213882263098 1
0.0458034033272952 0
0.133592272788782 1
0.239277894616942 1
0.154370021633814 1
0.185872283281819 1
0.272090000521585 1
0.155356287145686 1
0.219915547831615 1
0.214940863762661 1
0.219680840502252 1
0.138720850009807 1
0.0601072820691512 1
0.235773308841953 1
0.248504623512395 1
0.0842479684550293 1
0.124815069066737 1
0.241219213861816 1
0.158308863993189 1
0.232049601822962 1
0.268622527262425 1
0.250456661020197 1
0.219505948207519 1
0.224514207477814 1
0.0480467901141773 1
0.221707417011018 1
0.245283269624251 1
0.254138740125274 1
0.252890411718943 1
0.168336180276173 1
0.321171461868944 1
0.235370394632486 1
0.138853561668327 1
0.285624696424952 1
0.259457601860612 1
0.263770084560172 1
0.323168987352833 1
0.108976318943878 1
0.203861882756259 1
0.403241843878095 0
0.196663093824261 1
0.240851242075793 1
0.266607094661476 1
0.175119209876806 1
0.261159582403543 1
0.295148502495163 1
0.285903023658888 1
0.112814795739153 1
0.250482157722153 1
0.249147075517605 1
0.279194602411574 1
0.167210287241141 1
0.235308069468437 1
0.0485862345422832 0
0.072210335964378 1
0.136397212713359 1
0.103846776987743 1
0.234371462997355 1
0.191113607446856 1
0.0874970771369679 1
0.17221096827454 1
0.0932181738271294 1
0.16623346106627 1
0.124614129888555 1
0.0361539919122779 0
0.252840339927068 1
0.233360723390128 1
0.229990878279562 1
0.158372055727055 1
0.239357341780486 1
0.125486564748362 1
0.113874979613654 1
0.0768909405275586 1
0.200879047221435 1
0.156419815731428 1
0.122243934889526 1
0.241018984485719 1
0.230791779886251 1
0.217897995357383 1
0.206825795309306 1
0.260444751434345 1
0.255596438741083 1
0.175152168638858 1
0.203018453962416 1
0.234013152471829 1
0.128395850815765 1
0.171524658134573 1
0.181707910715124 1
0.213595315841429 1
0.178893190348252 1
0.334690771230507 0
0.236603177395939 1
0.162516521447381 1
0.185910469467446 1
0.209781444623164 1
0.144207067184661 1
0.130155983565405 1
0.206721606919913 1
0.262349910295998 1
0.157734653410362 1
0.315822292306499 1
0.276426019343035 1
0.299214732369212 1
0.301975029546066 1
0.0767550064623401 0
0.311107052321508 1
0.142177462717352 1
0.205210356114897 1
0.168186264960441 1
0.262212355090551 1
0.261378906742746 1
0.182131420166812 1
0.146787982014131 1
0.208120094475008 1
0.12471456647114 1
0.214113298343132 1
0.141894037179727 1
0.134990891591692 1
0.140649180880158 1
0.221251548707315 1
0.168066621058647 1
0.271393945897961 1
0.229849398087971 1
0.291971236154323 1
0.213856838821488 1
0.208509569177149 1
0.282042302487731 1
0.278390383771892 1
0.291941087863758 1
0.101278144426738 1
0.0822367266269702 1
0.211675781554087 1
0.202263895436756 1
0.144395816565453 1
0.262049170363175 1
0.193482626716845 1
0.113059888999114 1
0.154239369541844 1
0.304225944746532 1
0.186980648959392 1
0.266048157151357 1
0.200065428244463 1
0.0260958241505614 0
0.165231341847586 1
0.22748167803586 1
0.0684340613840466 1
0.195951869258636 1
0.126460436081901 1
0.0830487051723822 1
0.166214233674904 1
0.138901048630472 1
0.205720978411523 1
0.337203081687842 0
0.167733853190128 1
0.0591764369179464 0
0.108178453750355 1
0.0621482240951323 0
0.107486223611295 1
0.320966142268481 0
0.233583473617271 1
0.114282423054463 1
0.0557306740604184 0
0.114618586164666 1
0.111405899610869 1
0.254207770774035 1
0.1646440452516 1
0.0969383448492518 1
0.205148164826416 1
0.105104405588243 1
0.180940278784708 1
0.337111164853913 1
0.076475131372649 1
0.269788231156862 1
0.0826934209266257 1
0.134822341350508 1
0.236513600357154 1
0.301636311117681 1
0.115944712605017 1
0.217426388684963 1
0.120577907077383 1
0.181556670705945 1
0.126071012576091 1
0.246654371963995 1
0.187932698191944 1
0.161682774740443 1
0.20346208080091 1
0.187111899946104 1
0.199639336004717 1
0.239644048643306 1
0.164273493972507 1
0.160302610719594 1
0.137962786227534 1
0.292462197347403 1
0.222303478669434 1
0.189250796962673 1
0.246571760641037 1
0.0912641985301541 1
0.287397718162557 1
0.219592715735142 1
0.225172410741313 1
0.249429378634007 1
0.224544088518813 1
0.250035807602806 1
0.104747297570161 1
0.105178326603889 1
0.114407746412201 1
0.141097566764465 1
0.130211503161478 1
0.192562283017189 1
0.140127002450297 1
0.183951123932878 1
0.252519217352657 1
0.282678939228816 1
0.253172536490223 1
0.378501765089892 0
0.179677424912801 1
0.170104217278285 1
0.0803761606293391 1
0.28381394514091 1
0.168612538242492 1
0.228343478136197 1
0.305048029056072 1
0.330368176199834 0
0.235514650554155 1
0.156759735412365 1
0.156905937875293 1
0.233429860420205 1
0.308376293277769 1
0.189917929471444 1
0.179887158156947 1
0.0444452074924249 0
0.296065584807406 1
0.299133213658294 1
0.154679441918073 1
0.185953113552605 1
0.146509458303318 1
0.0767272301992306 1
0.113461733636258 1
0.219647525505955 1
0.230291783756297 1
0.282401098397207 1
0.181716087778662 1
0.0684926701659253 1
0.231206370809255 1
0.204384682580217 1
0.216506358014098 1
0.239828385555556 1
0.248160829614692 1
0.385631846248974 0
0.0748482788983298 1
0.263528037297981 1
0.169955231332469 1
0.195917331665104 1
0.195463036887686 1
0.180620430701596 1
0.132983164138121 1
0.262451868424511 1
0.136353039805518 1
0.176276389895944 1
0.236270542579087 1
0.148965870844933 1
0.160472198226881 1
0.237482636969774 1
0.152902805404771 1
0.124165468435756 1
0.0774248071861465 1
0.0114289656770611 0
0.0491826632289566 1
0.197875877771741 1
0.121278749403809 1
0.135114551780714 1
0.187504966090043 1
0.0800468590605653 1
0.0538297409752717 0
0.207434496104323 1
0.171529497442498 1
0.134675265084015 1
0.249107385800497 1
0.138292634982566 1
0.203810807835734 1
0.0951190316320992 1
0.207499875701167 1
0.289919616205346 1
0.339232212957596 0
0.17408221570674 1
0.264232928881147 1
0.295727917031034 1
0.132422306042524 1
0.144290706679682 1
0.199086609162397 1
0.253601513424556 1
0.300477877758596 1
0.20350474804274 1
0.187133812124136 1
0.14593175138758 1
0.217126212521732 1
0.140108723746498 1
0.162707842724123 1
0.312976854180184 1
0.180749514344515 1
0.178505477650121 1
0.200607417039898 1
0.167562804612544 1
0.298580070881527 1
0.333131556124125 0
0.331409450009654 0
0.0984451746494467 1
0.153234283271135 1
0.134451367000469 1
0.060521137814119 1
0.162663987825721 1
0.144334078438903 1
0.170752764417834 1
0.210543817656855 1
0.203650117079327 1
0.210492718209412 1
0.158801747652901 1
0.0525204398773605 1
0.0794693496026096 1
0.171535685133634 1
0.380723318082307 0
0.170224681116231 1
0.203381179730114 1
0.162149478142078 1
0.209427033132172 1
0.270235909323274 1
0.23130288214711 1
0.033063917328927 0
0.178810278886693 1
0.130080701137033 1
0.219379118880654 1
0.0869978892164122 1
0.24780498367459 1
0.0875343868143384 1
0.174248090067883 1
0.157386472386841 1
0.241413306539522 1
0.102275494126266 1
0.240002384222972 1
0.194103686476308 1
0.223206472304696 1
0.123412478768496 1
0.114066608625451 1
0.18286728203501 1
0.180444498982401 1
0.169299360308107 1
0.151287699353514 1
0.16027745073185 1
0.361085427331022 0
0.0565149676447949 0
0.266845738623802 1
0.159389871596876 1
0.192775521286543 1
0.235027265918948 1
0.115824334799833 1
0.241868019257936 1
0.00803734844350637 0
0.179589417266396 1
0.140561704360825 1
0.111955521457044 1
0.268998848534744 1
0.172657738149212 1
0.270860665640054 1
0.252960023190913 1
0.188103672311217 1
0.262906042011904 1
0.247508426838235 1
0.321818865388052 1
0.163426204475255 1
0.282439046762865 1
0.129222935211638 1
0.217188321910011 1
0.216262664056833 1
0.0893980602143951 1
0.0823108221143247 1
0.239711812936503 1
0.218002894916308 1
0.278514898659417 1
0.200030731117861 1
0.19274698446623 1
0.142001211303113 1
0.197068148204042 1
0.177480143284404 1
0.0930980829720477 1
0.339912339541838 0
0.111270532054768 1
0.196337727796685 1
0.309619592496218 1
0.243138493116848 1
0.0781752218032805 1
0.221242085154839 1
0.108118028948287 1
0.158094566374197 1
0.148344667706458 1
0.113831082478323 1
0.1710509853276 1
0.255377072809611 1
0.225927445802811 1
0.309801591978925 1
0.15297439568621 1
0.193150981087831 1
0.127588885347762 1
0.165751605750712 1
0.102069192587821 1
0.133467587334405 1
0.304071294338266 1
0.215273762958402 1
0.115795584177233 1
0.312736671825074 1
0.134202784141156 1
0.226562388542985 1
0.184960671403191 1
0.142471176553229 1
0.308572769310512 1
0.117856796244713 1
0.163060040799786 1
0.220463616546337 1
0.0872667861693138 1
0.25529617359606 1
0.248880991799882 1
0.228519637919178 1
0.268044112089023 1
0.112586472382729 1
0.121114686049702 1
0.2874269093774 1
0.212878788555853 1
0.0952229877646235 1
0.0802352481421767 1
0.06956670877152 1
0.1979372307537 1
0.170747143880931 1
0.1845646842763 1
0.114440730857934 1
0.25044126895939 1
0.173908783120755 1
0.143130964196139 1
0.193264391991197 1
0.162022957693206 1
0.124007639180575 1
0.0738687398661848 0
0.256225463699251 1
0.189298103321616 1
0.117220411669844 1
0.186162730767365 1
0.0580578007163562 0
0.16667530568602 1
0.233766897115837 1
0.145578684604938 1
0.223734138155433 1
0.226948091064557 1
0.298684544766442 1
0.189665855948433 1
0.119157658756073 1
0.225031760258435 1
0.187569996834553 1
0.174389906051633 1
0.174067758761264 1
0.182692215692604 1
0.0503092118186946 1
0.205915032251261 1
0.167139100566178 1
0.188310697700529 1
0.130138722776594 1
0.189446597244729 1
0.192697868793863 1
0.111714752721163 1
0.0657337392943398 0
0.231461271743327 1
0.218341630566489 1
0.188529681001822 1
0.218674728871303 1
0.205149978928206 1
0.21235708893198 1
0.168213331804212 1
0.110207718576715 1
0.0535547669660621 0
0.200592510546643 1
0.235720283255794 1
0.209151408787684 1
0.169814030280257 1
0.166165529682238 1
0.311600206910777 1
0.223346675877207 1
0.136291650062721 1
0.185415362258236 1
0.142914715029877 1
0.217931121758224 1
0.15114703938084 1
0.171216932581083 1
0.244385702959004 1
0.237890438132796 1
0.207136322718515 1
0.212003313896979 1
0.29494518315211 1
0.0839099837521711 1
0.208701625916257 1
0.197803488325821 1
0.231725323898826 1
0.186111252108032 1
0.113924612911878 1
0.12175994900497 1
0.141701971754188 1
0.163200990063829 1
0.226557355329387 1
0.0785346558661217 1
0.144887279872618 1
0.0548354017539944 0
0.293954796362754 1
0.223580925216033 1
0.181415318270296 1
0.235882852428723 1
0.186223520916388 1
0.120858442542436 1
0.113700976961559 1
0.123761405371957 1
0.113987461453175 1
0.155811066957573 1
0.0604836906986411 0
0.121931860709491 1
0.190771331698146 1
0.0868319853175728 1
0.320495595772758 1
0.0927770040532971 1
0.0986591433627707 1
0.326009599826264 1
0.138590103774303 1
0.0997577905600477 1
0.196616552462814 1
0.21355087912994 1
0.168259527038455 1
0.159583602767908 1
0.234178121506097 1
0.210306687980164 1
0.234866449193349 1
0.155374442208451 1
0.140497217054828 1
0.0858326710170541 1
0.128618804822724 1
0.115058992793264 1
0.328383798051948 1
0.225839151338147 1
0.0721436064981341 1
0.197160653156136 1
0.169650493459876 1
0.199333701082022 1
0.126965648572744 1
0.277221277866864 1
0.217969020726642 1
0.183826305719901 1
0.179205890817021 1
0.203022488114066 1
0.120609188659283 1
0.185463846229923 1
0.184872348212378 1
0.18246548607474 1
0.165042696215495 1
0.228972691681549 1
0.148311742144219 1
0.198334236573941 1
0.245215475086071 1
0.151970097207757 1
0.208984647232793 1
0.159373464221112 1
0.232600092866077 1
0.264101474321483 1
0.312968930917612 1
0.208461838703697 1
0.216117712947965 1
0.225812286231047 1
0.238109906097493 1
0.241610035181535 1
0.21065900853415 1
0.288694550591825 1
0.0830961654305595 1
0.226402270246787 1
0.218297730009873 1
0.25119003489254 1
0.218041048929019 1
0.168048366024906 1
0.198982492619036 1
0.157012565189989 1
0.0724115351285109 0
0.13115162425281 1
0.211409062336564 1
0.104685484437925 1
0.156372621717041 1
0.280171386424952 1
0.265094860948592 1
0.078945544491042 1
0.300921143392324 1
0.184145505350799 1
0.148467855453768 1
0.233216092728044 1
0.170944903955711 1
0.274009213916809 1
0.207779808061496 1
0.257325845097384 1
0.15915358056894 1
0.188658342375122 1
0.214902251736658 1
0.148084439173193 1
0.174616126750066 1
0.245235806445858 1
0.257957084736925 1
0.0968665939778936 1
0.26421499734095 1
0.0813591592146285 1
0.212542240647914 1
0.225406901678744 1
0.2858632578091 1
0.154847922518543 1
0.213821233057763 1
0.00115721199203827 0
0.137874147926109 1
0.164056539169119 1
0.184608908458317 1
0.153978934014722 1
0.248825158240328 1
0.279268421984073 1
0.132984118743773 1
0.088416732222332 1
0.210972735847905 1
0.177735790752384 1
0.161416403854153 1
0.102403730559747 1
0.196671978401718 1
0.181757199507194 1
0.255306054718571 1
0.152004573255191 1
0.279837689879608 1
0.184668251945552 1
0.186776295366609 1
0.19160966696099 1
0.213571238120471 1
0.218150263786603 1
0.160136162803998 1
0.203217287251035 1
0.198979520147381 1
0.150774187718625 1
0.175391675739141 1
0.252303804176021 1
0.21106713705976 1
0.0438094859946914 0
0.283772825474905 1
0.0845865011964501 1
0.0972434521103313 1
0.180174169414277 1
0.254308445204226 1
0.381304908243968 0
0.196319599955709 1
0.186181110937709 1
0.228578256544433 1
0.083787647158632 1
0.209276290308252 1
0.161571558900092 1
0.174852083398787 1
0.167283230368361 1
0.138032617835386 1
0.343380730691676 0
0.17439938699414 1
0.100790659021416 1
0.0978552533442688 1
0.274071417265528 1
0.131420996351505 1
0.295064646145994 1
0.214085991045441 1
0.108233488134463 1
0.203688444804814 1
0.148760764530077 1
0.271909364105403 1
0.345737153822791 0
0.129761503055033 1
0.186451583190467 1
0.253051744871597 1
0.162244595812958 1
0.0631064644156184 1
0.195762592483958 1
0.245499845233356 1
0.0367491455338774 0
0.143348165160882 1
0.186018906182947 1
0.116315219407462 1
0.337673946371326 0
0.122285624825121 1
0.158086289334628 1
0.121196617443694 1
0.151318551672304 1
0.105709759487552 1
0.386905553716036 0
0.0825691986589353 1
0.0712224375263072 0
0.274922859570162 1
0.191905943145499 1
0.171872774763958 1
0.269859708821812 1
0.22131428498168 1
0.282591934997237 1
0.124760985364111 1
0.145297237716859 1
0.169148903175886 1
0.230567856773676 1
0.190186043858669 1
0.238367933708722 1
0.235837648637037 1
0.214409901282937 1
0.237800769294197 1
0.256454734987477 1
0.171612868333254 1
0.217563616999881 1
0.0987559335772527 1
0.23591700638468 1
0.0323277275973577 0
0.263109513621632 1
0.301737612097456 1
0.177925285103387 1
0.0423359030410428 0
0.141512579284083 1
0.253469176547877 1
0.251420533740494 1
0.0511325592127434 0
0.0535511039146529 1
0.193501247622769 1
0.219937473871854 1
0.123810268875379 1
0.282692125216626 1
0.21973956358238 1
0.315196189180667 1
0.204488890625174 1
0.211733912576621 1
0.121405274792646 1
0.0996063524674128 1
0.128914333326265 1
0.109724923487525 1
0.236887069540691 1
0.213240824485147 1
0.192317648152286 1
0.116737876791698 1
0.235498108591863 1
0.157640293797842 1
0.18422110160944 1
0.240878111134939 1
0.236494959050033 1
0.191095087875399 1
0.0896525050082554 1
0.16840329610396 1
0.20347343244892 1
-0.027220178823338 0
0.15897968057183 1
0.0800965752421921 1
0.183817865012907 1
0.252385858098933 1
0.192388524101729 1
0.233180985464109 1
0.0915502996880077 1
0.106766437688004 1
0.16891003153585 1
0.200914590730863 1
0.243609214529408 1
0.224690800538809 1
0.150278287465762 1
0.0645989492249984 1
0.175113925156558 1
0.336476399391572 0
0.047160539469737 0
0.127445960680994 1
0.15295072608398 1
0.259983736633244 1
0.222906586124878 1
0.22612244790867 1
0.204763223118572 1
0.0633991415976533 0
0.264327944944781 1
0.125318752809072 1
0.155958246284468 1
0.241063030403011 1
0.245645021795201 1
0.111206258334466 1
0.293075290593962 1
0.236482696658873 1
0.195027019039061 1
0.0263476391799592 1
0.0684280732412776 1
0.197202928216716 1
0.26353319338616 1
0.0951179654423539 1
0.035191450260498 0
0.239893923958824 1
0.208444568092483 1
0.137236597653388 1
0.119242482776216 1
0.231851029731642 1
0.054365931621648 0
0.215226923332775 1
0.104043558577508 1
0.322605541182999 1
0.216320342538892 1
0.116830925129368 1
0.19631496978758 1
0.220988390960776 1
0.22894314258404 1
0.20356850003909 1
0.0839748030810898 1
0.206292154227459 1
0.266117055365115 1
0.238137629776016 1
0.250247681928955 1
0.250740038930099 1
0.215422528019332 1
0.204278904697471 1
0.218739512594325 1
0.219092901813077 1
0.0549114857285033 0
0.229518631114112 1
0.248810782889971 1
0.155952640179808 1
0.243598235398921 1
0.239601050471676 1
0.161737234533328 1
0.148070282678713 1
0.226173860439689 1
0.0937082381474393 1
0.252936769008615 1
0.172067229195216 1
0.232482952285193 1
0.142299794480223 1
0.0816097308399436 1
0.189331248390111 1
0.093732753318893 1
0.303379764081189 1
0.15184169940928 1
0.0903668098366111 1
0.175112518594784 1
0.283868791839664 1
0.117455609666464 1
0.255028472184525 1
0.240114974330164 1
0.277328653297153 1
0.0299153586564707 0
0.237297275191109 1
0.0673724824907965 1
0.118003649995867 1
0.288462808401913 1
0.26722539527091 1
0.0766908710877115 1
0.146288606322553 1
0.169326013668091 1
0.199310747541261 1
0.152391805708445 1
0.169702575490439 1
0.233329552432265 1
0.292974814405855 1
0.13539710079762 1
0.156227593400693 1
0.280425777722277 1
0.275408661642127 1
0.139974551709611 1
0.225054626770625 1
0.208864679454256 1
0.0982764550008438 1
0.119394275187678 1
0.187282510832554 1
0.177766749288029 1
0.148904451811053 1
0.198739835681164 1
0.024711929851701 0
0.243510634356937 1
0.355844715077176 0
0.252557026086634 1
0.139000156938361 1
0.294357995377853 1
0.166989726333821 1
0.203557861773971 1
0.266175872125037 1
0.230495218930395 1
0.140963402650222 1
0.284661262963726 1
0.119376607161353 1
0.0972570630028719 1
0.177481001581536 1
0.162032541383681 1
0.248080509032834 1
0.181416173486589 1
0.277685211235056 1
0.224667356239476 1
0.17315921557032 1
0.161815875086139 1
0.185327295590814 1
0.0815832412893222 1
0.164038602455864 1
0.190803353142699 1
0.211198002086155 1
0.204882095457539 1
0.124025002154745 1
0.157235783297192 1
0.211944542822332 1
0.203012727997836 1
0.110299509106226 1
0.212744340698947 1
0.207005989145992 1
0.161366209925752 1
0.270628794146099 1
0.164458139755361 1
0.182612276517879 1
0.139991276834943 1
0.195698216618828 1
0.11288942518488 1
0.133882324594294 1
0.231272386405008 1
0.0802468243503649 1
0.125332056571401 1
0.161268292882545 1
0.215966609838745 1
0.166551856352605 1
0.188407296550627 1
0.257214212710659 1
0.192419948090376 1
0.22300627125187 1
0.300998871193152 1
0.143022335277207 1
0.12887361006662 1
0.223036324463838 1
0.169585609750374 1
0.240974190923396 1
0.0860642362701113 1
0.278778488559967 1
0.307188256844007 1
0.202573189763739 1
0.111979533561033 1
0.201761787415996 1
0.311649890481319 1
0.19967370835197 1
0.169346912868994 1
0.240370678374134 1
0.225413960892968 1
0.311354106529843 1
0.228158399826182 1
0.108167430769512 1
0.284678308186315 1
0.212449982541912 1
0.173049884480336 1
0.106686064320627 1
0.191723355236402 1
0.191740170005596 1
0.184997946148688 1
0.163771366562907 1
0.0761794353868883 1
0.184545009004617 1
0.00277501150322264 0
0.22625260788026 1
0.182576165974051 1
0.310434389505218 1
0.161625650598329 1
0.154023853896027 1
0.0601076609464804 1
0.207389724568323 1
0.25876433451448 1
0.257674520376984 1
0.0948116697479688 1
0.135957809784605 1
0.242076231117191 1
0.0951682887242258 1
0.201674196869843 1
0.214023288571506 1
0.218854554962531 1
0.298433287750809 1
0.0614560692604916 1
0.200557711823347 1
0.171552171586154 1
0.255024605399419 1
0.31070799395888 1
0.201228835642037 1
0.209522299169498 1
0.243332678962157 1
0.19867059898098 1
0.249558015413991 1
0.210746046280499 1
0.196618056213908 1
0.179183829835435 1
0.24842134194549 1
0.230464259150122 1
0.183799280791308 1
0.170659544577339 1
0.114232408766776 1
0.262805662505638 1
0.184987237277601 1
0.214833358490951 1
0.283304098030187 1
0.307582910745587 1
0.104540698345066 1
0.162191242522687 1
0.0385219023714605 0
0.207147006973945 1
0.237927372768709 1
0.133537352272352 1
0.144803334644884 1
0.117534631203859 1
0.100158722624229 1
0.0589461256643531 0
0.12110389598723 1
0.0338034845319853 0
0.138485401937631 1
0.374071228109061 0
0.102141707266816 1
0.167881144143133 1
0.253253858502033 1
0.233287109301054 1
0.178018561752307 1
0.105183512251464 1
0.224656629851511 1
0.0794060417039688 1
0.27478529145821 1
0.209239164604296 1
0.0319120805219445 0
0.0826590384820746 1
0.195178215980087 1
0.209448923740124 1
0.221418879203809 1
0.271958184439003 1
0.215168096711427 1
0.155622550921981 1
0.166857663696748 1
0.121432865904711 1
0.245825606780441 1
0.161259783613517 1
0.276070804803228 1
0.134385309600868 1
0.30116306579282 1
0.15936547429695 1
0.314030486396529 1
0.111398804484731 1
0.158258944510758 1
0.164050546266737 1
0.188408930968086 1
0.174714480200213 1
0.207526177534518 1
0.341905079903737 0
0.162433036497594 1
0.222743893238526 1
0.119980605311159 1
0.148773219380297 1
0.130868054713516 1
0.181231021869809 1
0.138091375324183 1
0.239030558772611 1
0.222538958563077 1
0.0893197442429599 1
0.221564711352961 1
0.148705827999075 1
0.303202128987564 1
0.190289425816228 1
0.266397067113508 1
0.12425779011326 1
0.130683461866649 1
0.291555361213206 1
0.201876410383854 1
0.206295836514939 1
0.265764697809921 1
0.137273002126063 1
0.0641260407243882 0
0.211463856689586 1
0.176535760802666 1
0.0870033773222355 1
0.266703819028566 1
0.223331030580427 1
0.110278509328573 1
0.121419934893964 1
0.21090688140103 1
0.146845248129981 1
0.198684566651188 1
0.231146941131393 1
0.0950278229162913 1
0.225093240324028 1
0.0243664428620146 0
0.248077167848716 1
0.0848073836934453 1
0.239575872024104 1
0.094918424586344 1
0.0833073700473864 1
0.0520817327415903 1
0.169457669323723 1
0.105920890865637 1
0.160920831202599 1
0.261884278715234 1
0.0904551438178582 1
0.103183682412208 1
0.189289929106575 1
0.148338644345272 1
0.109955773958782 1
0.135424532312414 1
0.188204622430319 1
0.130384018995377 1
0.16100179734461 1
0.121321372878561 1
0.240057400713485 1
0.13395900256487 1
0.0901691716348051 1
0.0894048724894547 1
0.0979623695117105 1
0.221246872571708 1
0.245561011560691 1
0.16266696353128 1
0.210919575730709 1
0.204905500213906 1
0.219492714150765 1
0.183771878111332 1
0.129460269356585 1
0.250703609056876 1
0.261459887808399 1
0.114914257674097 1
0.156625982724663 1
0.244968325288301 1
0.15142885913137 1
0.375702621688614 0
0.196353816155702 1
0.279047099001208 1
0.290144806042743 1
0.315083330832058 1
0.246481662123335 1
0.263621283805839 1
0.264273026870247 1
0.212032734325966 1
0.0966971273707601 1
0.267536045385218 1
0.225489242094733 1
-0.00551228347734153 0
0.275144069970001 1
0.146202426030014 1
0.169984493378998 1
0.154487567314582 1
0.137965215781352 1
0.230802113384561 1
-0.00366402641314133 0
0.227280317123053 1
0.134431584421659 1
0.221776432023331 1
-0.00967099153446609 0
0.0754318632269008 1
0.0715217092901432 1
0.181734826598669 1
0.254391015528711 1
0.26048830020549 1
0.236541630761399 1
0.191004221082104 1
0.134853811073704 1
0.171724179425662 1
0.115894378583237 1
0.275879680803023 1
0.268008312500272 1
0.288407797347709 1
0.283375825133669 1
0.119113508324248 1
0.215470578642031 1
0.278315133352047 1
0.212369447206327 1
0.262389382544493 1
0.217952108749995 1
0.256070517971199 1
0.261820575375599 1
0.322593234497227 1
0.180465434988422 1
0.189447340508206 1
0.1159126901508 1
0.17913288627815 1
0.316888235498225 1
0.178386458229374 1
0.0609660822113591 1
0.146918263662185 1
0.332949153071243 0
0.143477406838793 1
0.193478881713883 1
0.216367505589701 1
0.172769429360118 1
0.201696108678288 1
0.170817206486075 1
0.228687837028273 1
0.0871974725680755 1
0.189471398579911 1
0.204106755470333 1
0.16128135390972 1
0.234505350468965 1
0.231301820661648 1
0.268514698126602 1
0.0889161894654206 1
0.103666185561198 1
0.110666303060781 1
0.284100578611182 1
0.325074775020659 1
0.296960249522956 1
0.186082404949483 1
0.20023860912218 1
0.187605786515123 1
0.14216165726763 1
0.217891679161266 1
0.226729948160295 1
0.0889180580545471 1
0.112006927341363 1
0.158829437924152 1
0.225167633168023 1
0.110989186755826 1
0.257684513905357 1
0.0102655015949531 0
0.233085909101033 1
0.168104482044984 1
0.0332536246674307 0
0.159755561578711 1
0.18051737736672 1
0.0206873344108558 0
0.201087086238818 1
0.138655020561762 1
0.15283863178059 1
0.253381522104776 1
0.229301640211571 1
0.292014643733799 1
0.173998314717454 1
0.100223425565149 1
0.133278724304181 1
0.346048938184953 0
0.194844618496475 1
0.272168139204131 1
0.305779837300035 1
0.28231077294663 1
0.239143520187766 1
0.201274975828521 1
0.0719981744796044 0
0.221657612717315 1
0.250854885365434 1
0.263173556768002 1
0.10462546226936 1
0.292761115313049 1
0.111762624352932 1
0.147463439830857 1
0.176249011334006 1
0.14241054591526 1
0.176997474786342 1
0.220414704374714 1
0.171124389445212 1
0.230652655295695 1
0.131820832971839 1
0.226154639300049 1
0.0880822196557047 1
0.241323299819645 1
0.358459270689896 0
0.163581924658732 1
0.264084470686623 1
0.208264586253039 1
0.177403450206157 1
0.0597487912236932 0
0.211429537646775 1
0.0842320870578035 1
0.13054270272976 1
0.0585561360951033 0
0.17260946530507 1
0.114451100774132 1
0.116261297730092 1
0.229625383006614 1
0.192927013558786 1
0.140431015331807 1
0.306752129086108 1
0.21032595412272 1
0.193243747862592 1
0.0729293124231645 1
0.163751092086209 1
0.0693435224181494 1
0.308756313567547 1
0.130778620863023 1
0.171649824852591 1
0.16073448484414 1
0.129047141213147 1
0.2527256989634 1
0.0515719091955425 1
0.243170888429449 1
0.30306388398822 1
0.141128773921163 1
0.138030864013913 1
0.244603378432331 1
0.382394498020205 0
0.106610451408264 1
0.14340926827087 1
0.191579251289282 1
0.234201091857073 1
0.212130554888892 1
0.212063357960527 1
0.158603764249471 1
0.050041474958762 0
0.0923200868149459 1
0.313651507249665 1
0.225916146067581 1
0.187847877830946 1
0.133628943833417 1
0.194910723884442 1
0.222836572800553 1
0.209003734388407 1
0.1222450295515 1
0.194051447204184 1
0.143343385147223 1
0.218349545587773 1
0.195007204898039 1
0.124318251732485 1
0.271891806299256 1
0.214221789988069 1
0.166752672351121 1
0.0936835251713706 1
0.165554747433472 1
0.205156143586932 1
0.345892320752396 0
0.289087717384597 1
0.165166783394032 1
0.173457236696252 1
0.117246573893036 1
0.171760681276585 1
0.288203369058872 1
0.247732875613171 1
0.255182868013809 1
0.184483120703619 1
0.15599897327312 1
0.243578238466452 1
0.0963200656927262 1
0.0935209639902184 1
0.237858616900442 1
0.221195323142996 1
0.278632607225307 1
0.165941467767909 1
0.118324577487392 1
0.136251016881352 1
0.204333231613097 1
0.19460109145789 1
0.19263995148943 1
0.24365514703082 1
0.156424715860154 1
0.151994043643691 1
0.104686969489017 1
0.08177894368234 1
0.174089875311177 1
0.351638229756699 0
0.225712835917736 1
0.128089276089337 1
0.243363139011744 1
0.217079929490398 1
0.223158037667193 1
0.157755393139085 1
0.126445416712123 1
0.104963768850916 1
0.144122461882018 1
0.122564804032392 1
0.21366125612358 1
0.210838068637251 1
0.161866620219764 1
0.335361114644252 0
0.204808597452848 1
0.116680155966948 1
0.234470742514367 1
0.122001380422854 1
0.23753488399627 1
0.176040682492886 1
0.132406151706549 1
0.379699159416776 0
0.154359520576454 1
0.168689340237169 1
0.106224145035225 1
0.139790923257468 1
0.095409307219603 1
0.299813023509492 1
0.187789499205216 1
0.223798670713856 1
0.10928260150925 1
0.227953166403544 1
0.161590971883834 1
0.0727934452894477 0
0.235502369758368 1
0.162361374610939 1
0.13898729698574 1
0.109005625864934 1
0.157863631711571 1
0.264958377641175 1
0.0563793126193299 0
0.117098642976709 1
0.202441238219359 1
0.308497025754015 1
0.124764103355446 1
0.213991298127614 1
0.13493040458542 1
0.202646301759037 1
0.110957464189572 1
0.219684630507976 1
0.23577257774541 1
0.0857861641612256 1
0.354379491877563 0
0.14235122236085 1
0.266500759752147 1
0.107697426067626 1
0.105229700688749 1
0.155592714682236 1
0.137830091501204 1
0.307528227156698 1
0.11845068084789 1
0.198121296062445 1
0.18913008921824 1
0.201089129703453 1
0.162874372917598 1
0.168369387926228 1
0.268414226320271 1
0.251594431983451 1
0.236982695797342 1
0.151898569706177 1
0.138563383976923 1
0.172958309302243 1
0.0445735906928063 0
0.137177725803344 1
0.186651412046707 1
0.177486543877422 1
0.18253114570776 1
0.0876735449974114 1
0.166240999056477 1
0.109689158799657 1
0.268019886990787 1
0.1872919014354 1
0.247641214221702 1
0.148089770652196 1
0.160144285436287 1
0.302870073348856 1
0.188298950625823 1
0.18251368752906 1
0.192188384358893 1
0.201603998288998 1
0.195812634076851 1
0.252677511875158 1
0.0930905963450109 1
0.165978622571452 1
0.115869477873753 1
0.258522318440272 1
0.174976192397121 1
0.105726076808118 1
0.156325645417523 1
0.151990735614412 1
0.262054463038559 1
0.182556199941187 1
0.266818606386314 1
0.255413060741373 1
0.299984650520682 1
0.239061479915596 1
0.315380289134849 1
0.196432410517635 1
0.224767858808425 1
0.304698200982616 1
0.124774267181255 1
0.164310242394007 1
0.294067191133887 1
0.192553156413743 1
0.151947545360029 1
0.0616641523651622 1
0.142196602584865 1
0.279941597216643 1
0.225940248001993 1
0.206456977600675 1
0.172795496212405 1
0.114518811886453 1
0.210353033919342 1
0.301230992679703 1
0.255981383258105 1
0.231234822033526 1
0.216645805544934 1
0.150007102417099 1
0.309520149412793 1
0.131280198529497 1
0.130529703330724 1
0.241220335477668 1
0.132396067594211 1
0.168343477221809 1
0.159119115682642 1
0.175308555397267 1
0.178774404124799 1
0.206074222692401 1
0.111623923031223 1
0.267424328278437 1
0.299516648135468 1
0.291730376784569 1
0.276763226140928 1
0.251215394748531 1
0.108996886410383 1
0.148688287888858 1
0.104782560670678 1
0.352133608754686 0
0.108882505186465 1
0.112714415709704 1
0.216328427569304 1
0.110516093359718 1
0.136619575829332 1
0.197392106944021 1
0.237661261959655 1
0.210768923475394 1
0.175116101133213 1
0.0811146083642203 1
0.169218431198466 1
0.183137488261637 1
0.202077359018435 1
0.0473403828309792 0
0.171135861311243 1
0.177462166295072 1
0.155113565751611 1
0.283054275744131 1
0.114700875940648 1
0.148705318016255 1
0.114553905393619 1
0.216556077610414 1
0.0913635321949161 1
0.195986404291995 1
0.23401416852411 1
0.314303796267722 1
0.0530055079472961 1
0.112222135106574 1
0.235358435357039 1
0.217647402645718 1
0.313919584160674 1
0.260883892150824 1
0.0722352275564384 0
0.196464493094706 1
0.0920014268312515 1
0.00348162593968793 0
0.218440715118832 1
0.295212656238196 1
0.131318736618805 1
0.202651155697751 1
0.208489880644313 1
0.251861655200758 1
0.111633990744107 1
0.260612404744248 1
0.361677632455388 0
0.161110246558391 1
0.218436161987754 1
0.127009317877128 1
0.202992664168923 1
0.240396724567567 1
0.156555341135078 1
0.275308375851207 1
0.0929318735986654 1
0.22998598490877 1
0.0519737313490296 0
0.200935159197521 1
0.046292017573599 0
0.196720823624758 1
0.209463136516099 1
0.267019297505963 1
0.0497954192042103 1
0.180806823966804 1
0.157284317055652 1
0.266284163051648 1
0.265004691302674 1
0.143301278344178 1
0.211450790506194 1
0.188749790354047 1
0.0785825758768567 1
0.178171791330802 1
0.277589966594573 1
0.16530457725816 1
0.0425193202578411 0
0.336813798296438 0
0.180939418429959 1
0.222340525943762 1
0.212509863574838 1
0.172643519382865 1
0.265259773411422 1
0.146045144255061 1
0.259633867616873 1
0.15385563226036 1
0.308912365338435 1
0.203027961010512 1
0.140160564250075 1
0.211483795414856 1
0.252439632866505 1
0.140738256309638 1
0.124286523622048 1
0.28019113354147 1
0.410792677154397 0
0.0887200714854764 1
0.165191154600126 1
0.246183845048675 1
0.207019328477549 1
0.175421778676736 1
0.225169790182754 1
0.109776927002638 1
0.227178522983988 1
0.188560385827869 1
0.285048475765728 1
0.204345189463888 1
0.150525497271057 1
0.210181200892786 1
0.256800753186326 1
0.183727811861183 1
0.074348749477352 1
0.12528443555895 1
0.116820952926957 1
0.148237383256409 1
0.142299221468989 1
0.198209766305123 1
0.170164001339163 1
0.099945322360472 1
0.244175505947479 1
0.153559978104614 1
0.153316037368222 1
0.16451686990233 1
0.0719877656600542 0
0.101322643288504 1
0.233095966626481 1
0.165575772053821 1
0.206242655162251 1
0.209340141620141 1
0.11276012540161 1
0.185749018001671 1
0.322049568641902 1
0.357442108465589 0
0.0860672785440864 1
0.248973338884025 1
0.279773237559741 1
0.222498277809651 1
0.203873783768271 1
0.253814657624883 1
0.0927295775502989 1
0.0536186571716675 1
0.107036738944905 1
0.138013175129962 1
0.196623161333295 1
0.223542090248082 1
0.234406574849162 1
0.174099488143787 1
0.202665469844036 1
0.258904385102127 1
0.108191058827134 1
0.0846729899390612 1
0.178994222541411 1
0.22198802860342 1
0.189358617560201 1
0.170544976253262 1
0.0845052257579858 1
0.242951555229294 1
0.16796771409252 1
0.129899494187792 1
0.0629623197492174 1
0.207746475199574 1
0.325558769066061 1
0.203521646304407 1
0.206493683202407 1
0.202154591924498 1
0.151663738681994 1
0.220846066240722 1
0.127078794549862 1
0.017678005489856 0
0.100633623886023 1
0.231954496905473 1
0.315385788085322 1
0.194769065818186 1
0.206594957561014 1
0.055055006306381 1
0.257014293221125 1
0.159588579917261 1
0.20047972928112 1
0.0405019006233153 1
0.120438424839857 1
0.186405174712738 1
0.244572106074194 1
0.12958827858267 1
0.0716022558837262 1
0.183284273309061 1
0.242503520997332 1
0.292661108230707 1
0.146700426571945 1
0.218001325658093 1
0.19366737836265 1
0.200977411062273 1
0.0137160214614859 0
0.187712838963507 1
0.127659159493435 1
0.228491902422958 1
0.18136742879119 1
0.236209981576994 1
0.172713047563401 1
0.0659832771496356 0
0.194189571111678 1
0.197908241199537 1
0.238758713229159 1
0.107591399958863 1
0.263878396886982 1
0.106563322388058 1
0.0942630060786105 1
0.229480353157852 1
0.215929045587725 1
0.225378043533647 1
0.150657959389777 1
0.138306350140688 1
0.107189252498675 1
0.167892490814736 1
0.130904229467203 1
0.173484998521389 1
0.137761853555796 1
0.180566044939916 1
0.217111646368053 1
0.233588935319427 1
0.2542003229867 1
0.178981777023171 1
0.137246003972808 1
0.164353577086918 1
0.243670964302972 1
0.203791955101421 1
0.140679595684517 1
0.208428322755739 1
0.0889729424080712 1
0.189103302424527 1
0.18772935780631 1
0.159362937368636 1
0.197842411456566 1
0.26807725865624 1
0.192879480807776 1
0.241469263953667 1
0.165974453529145 1
0.172417845538745 1
0.0651443555725288 1
0.182432767991825 1
0.293217993343101 1
0.277676034776137 1
0.0564596309991217 0
0.360885179975741 1
0.239149154682302 1
0.199761449655657 1
0.227942324729664 1
0.100673653257107 1
0.151342253009534 1
0.160639734909323 1
0.151595755336954 1
0.242175328299399 1
0.333376977899156 0
0.187248831802468 1
0.291861689623191 1
0.170966067699724 1
0.0793269655597796 1
0.173738411122095 1
0.369989115890246 0
0.0416643670000586 0
0.229087983721262 1
0.166141678923957 1
0.120152851239016 1
0.194312566976146 1
0.177480612638442 1
0.288993721414327 1
0.135071338755453 1
0.185372479419111 1
0.129786721429768 1
0.2011117281594 1
0.194138109120004 1
0.21219232970502 1
0.146151912735983 1
0.187181789080301 1
0.195186227703735 1
0.231318379488493 1
0.251032128969362 1
0.110454985014361 1
0.0523330435776771 1
0.133055097720699 1
0.205463152875159 1
0.0469614567403998 0
0.237205403035627 1
0.177790981212674 1
0.0521931677691826 0
0.199948740483229 1
0.306211779266366 1
0.347927604231957 0
0.084987976579061 1
0.181141514747933 1
0.237921837579779 1
0.125420728661836 1
0.250978256066996 1
0.14283669029002 1
0.233834392454422 1
0.14590080725506 1
0.167605322509599 1
0.159169390409879 1
0.120918326951736 1
0.220804358124558 1
0.194486941930924 1
0.0807639590080291 1
0.088209253011114 1
0.116528762588823 1
0.153117810735002 1
0.0829653165295661 1
0.197011217908494 1
0.209648341825738 1
0.254568338220242 1
0.205694722753498 1
0.148118538938054 1
0.0624282678256178 0
0.164632238440559 1
0.00383647821218096 0
0.240632250246751 1
0.174744605750655 1
0.219784890257265 1
0.182341775489572 1
0.0742979570487124 1
0.136526143952063 1
0.176106136637253 1
0.0514528239173041 0
0.196909435085644 1
0.19878301569865 1
0.208406991270442 1
0.27465583654608 1
0.206572129245831 1
0.182420586202782 1
0.23475331024329 1
0.199205546699458 1
0.132356092765679 1
0.124399203401168 1
0.240485723366158 1
0.258503652942077 1
0.311668361851169 1
0.187608359352869 1
0.11188164776973 1
0.0250004854816177 0
0.188924560878314 1
0.178641841794897 1
0.141021183881803 1
0.26107375093073 1
0.200472841174783 1
0.148027571827887 1
0.304702497346055 1
0.067161980353433 1
0.228901864824718 1
0.139948464355996 1
0.12107361801076 1
0.195693644074697 1
0.206093385494421 1
0.170963851144503 1
0.216734458571352 1
0.167963777979234 1
0.0938615063211199 1
0.073651321153683 0
0.201496483851826 1
0.216255802885971 1
0.194943984099812 1
0.109450060100021 1
0.196115209517905 1
0.18203729716027 1
0.215504851042706 1
0.178646305938566 1
0.277123166877566 1
0.16402194198619 1
0.249459422987487 1
0.119348181939587 1
0.151546025195455 1
0.159394160378907 1
-0.0146149766496293 0
0.261426788141941 1
0.152099323776644 1
0.194392182547823 1
0.25063626182313 1
0.14270854529559 1
0.121372749810715 1
0.246323105108361 1
0.169950435816653 1
0.125271721158464 1
0.148798821721059 1
0.245849234796233 1
0.0818749970023162 1
0.149816132537655 1
0.206372366926283 1
0.132592340654519 1
0.149015712976256 1
0.156820243602427 1
0.234966218838339 1
0.143311180219247 1
0.111859274154614 1
0.168094891990336 1
0.109523382975355 1
0.21247374212057 1
0.270570313323162 1
0.120258995223646 1
0.228107875693771 1
0.106353600275431 1
0.116389882506413 1
0.165389417003699 1
0.236606074927577 1
0.169307250974307 1
0.0804304721627754 1
0.192173254072064 1
0.157755628314048 1
0.234512431752859 1
0.169307623906931 1
0.0830492505746136 1
0.270348343417617 1
0.223186426702236 1
0.261097259944537 1
0.185301770154192 1
0.286694310152607 1
0.113586325796797 1
0.170593282397219 1
0.207884385472299 1
0.197697130066502 1
0.182957419384172 1
0.157129120128155 1
0.176540833831878 1
0.182651657720272 1
0.123791106197993 1
0.196480385402879 1
0.307102555677916 1
0.238629977013164 1
0.0978964328076175 1
0.186152020445902 1
0.158583449150751 1
0.176189733534193 1
0.125549982872502 1
0.166633866874067 1
0.253004482762672 1
0.149345925416513 1
0.150178837307026 1
0.290302804500355 1
0.190584064837243 1
0.211814895358989 1
0.258298274522267 1
-0.00290988410363475 0
0.198951292443753 1
0.18116258701572 1
0.131254811819643 1
0.245895071937293 1
0.118231914138616 1
0.150134179249817 1
0.229146146066069 1
0.0457990312303322 1
0.183643260655311 1
0.294957073646226 1
0.163801152568576 1
0.250683276911518 1
0.119330354450895 1
0.219084598789108 1
0.146736139780584 1
0.0647496967057173 1
0.0765975457714126 1
0.150392830566508 1
0.294341930232361 1
0.189370488508408 1
0.151691964627892 1
0.233663720462628 1
0.266998597749004 1
0.182919032918039 1
0.0882535073856159 1
0.213251334529936 1
0.126581531471578 1
0.189052772191673 1
0.180062250849873 1
0.331182073459897 1
0.173698734625786 1
0.191598991044042 1
0.081572221582814 1
0.16725070438454 1
0.194842584642016 1
0.235398813683314 1
0.229406921644547 1
0.34812675288399 0
0.113693201123843 1
0.176481059143895 1
0.211501546422719 1
0.172043355733073 1
0.0807946019863678 1
0.244755125384357 1
0.0589427299623477 0
0.167447260416488 1
0.160909903676478 1
0.0865576756167193 1
0.205112543892671 1
0.127942780213253 1
0.116577845552968 1
0.120457297816246 1
0.165811774147808 1
0.254668929766475 1
0.156655639166062 1
0.296156071381681 1
0.134507872608909 1
0.209757724491197 1
0.183348697298708 1
0.223040646471619 1
0.344191404456504 0
0.0491911845351373 0
0.244575120062594 1
0.179810545212036 1
0.142688658355384 1
0.107845708185929 1
0.213455811598134 1
0.316351420102585 1
0.224548012840776 1
0.195733242594247 1
0.274702469447838 1
0.170185422305296 1
0.155564734890386 1
0.241474002713081 1
0.156893167435881 1
0.160056668337535 1
0.164583933505826 1
0.147613236978888 1
0.151668050938633 1
0.0551862871883873 1
0.128374062204748 1
0.13146384944869 1
0.200422066043342 1
0.17136930819252 1
0.274943677656666 1
0.161960212267761 1
0.262057102045366 1
0.0978024211107141 1
0.237887991873211 1
0.141479184074356 1
0.139636080343394 1
0.180528224326483 1
0.166905240527318 1
0.19476153925409 1
0.233806743561127 1
0.0883101851311934 1
0.0933557147441536 1
0.234913377036179 1
0.172796720629061 1
0.221837810570588 1
0.0986941903072505 1
0.144025614221909 1
0.180318795081272 1
0.0692566017914308 1
0.213721103701435 1
0.160253487668216 1
0.120681023790296 1
0.158464754948322 1
0.163074357266222 1
0.324298864974518 1
0.267993129137422 1
0.166735798898634 1
0.219958558693623 1
0.1521224597655 1
0.166947743221024 1
0.157912183830303 1
0.192204500455597 1
0.167196916196722 1
0.175063321661689 1
0.169336140003753 1
0.236050777350527 1
0.0698579188940038 1
0.135468007721428 1
0.23633048704638 1
0.126661910727041 1
0.0708491566927335 0
0.0479710304537166 0
0.116638805777808 1
0.34390222943366 0
0.23526708896948 1
0.147102641955713 1
0.123186564013132 1
0.183771919248868 1
0.18739427284281 1
0.175130297743547 1
0.159346310753959 1
0.0800552714139794 1
0.242009774692748 1
0.211502850305676 1
0.144317130346369 1
0.263002540698836 1
0.194076795081812 1
0.0265190806780356 0
0.163520914069481 1
0.0888005475512268 1
0.217012058045119 1
0.186909115482007 1
0.205069129082845 1
0.234061490252302 1
0.186383771404555 1
-0.0566553073827535 0
0.201070679587834 1
0.199325876680461 1
0.20511379675671 1
0.181940007194026 1
0.108659946678361 1
0.0932816938988534 1
0.0706804610509795 0
0.178010056792935 1
0.132107882541431 1
0.365216885045853 0
0.26072271026441 1
0.120215873090562 1
0.205711790825129 1
0.135321418995658 1
0.106300610026483 1
0.0507337386935938 0
0.154518474007387 1
0.20053430162783 1
0.185035946591873 1
0.131400995796614 1
0.179167842665471 1
0.191958124910855 1
0.19907811190448 1
0.228515544985435 1
0.215186380049536 1
0.163205531036755 1
0.244272104200519 1
0.23766689568168 1
0.383901828813202 0
0.17030717255627 1
0.0600407480665921 1
0.0708144244482339 1
0.154297123914365 1
0.398721553037909 0
0.376566563433782 0
0.0276732350076154 0
0.232396572851585 1
0.123843902977491 1
0.270319497636698 1
0.169298934361108 1
0.173778478918825 1
0.187530605266301 1
0.336086891250063 1
0.0994868892590673 1
0.0814920694927018 1
0.302334877696517 1
0.235888951317847 1
0.228070491179306 1
0.107212024522213 1
0.193442163305062 1
0.215714116326473 1
0.230375093495691 1
0.161422621848003 1
0.0562912616190838 1
0.188303477763557 1
0.109871464882779 1
0.23745417068578 1
0.188404763878028 1
0.226260700424493 1
0.158613166338174 1
0.0915080800017575 1
0.0966821981194323 1
0.179024369377779 1
0.0987514878612981 1
0.321782363838166 1
0.0842045202472751 1
0.214349448758209 1
0.150514955964204 1
0.206014616130575 1
0.126079156379462 1
0.158750857228927 1
0.161659004364036 1
0.212177971884976 1
0.248147574534603 1
0.205571654302146 1
0.177703607487478 1
0.19142017111297 1
0.141264663196818 1
0.129468104447807 1
0.245101441130541 1
0.197178877523824 1
0.15807466667649 1
0.148314214449007 1
0.164616767303543 1
0.232858129612605 1
0.067458527558671 0
0.243304692797924 1
0.219062849472644 1
0.186971832357212 1
0.25463724027957 1
0.183106983112784 1
0.108497382775026 1
0.137933060722912 1
0.112737229952442 1
0.228476358202007 1
0.301467637576629 1
0.0815602410172837 1
0.207090798068812 1
0.20005859577027 1
0.175225076872275 1
0.179986224626987 1
0.0949096406484105 1
0.195794841977656 1
0.222171370052906 1
0.0860072268093905 1
0.273398387216146 1
0.186885645225626 1
0.151604356572565 1
0.27400608403863 1
0.256567757107697 1
0.15297082192439 1
0.153222159405993 1
0.149404588553803 1
0.126835043178136 1
0.174708419289615 1
0.0753808304224087 1
0.171276781896729 1
0.18838454054312 1
0.199399654780202 1
0.22173174051607 1
0.197235296773288 1
0.109558375460108 1
0.242178642315755 1
0.0833388246416265 1
0.0765564264515902 1
0.0886965587752981 1
0.113002038798864 1
0.242847136870154 1
0.0658306888022753 0
0.162136147935526 1
0.17955772509567 1
0.0497769884084127 1
0.0369006299816441 0
0.191647823285504 1
0.242372831281814 1
0.191296165049186 1
0.226993791834934 1
0.15398540554767 1
0.16577944317745 1
0.152926588092504 1
0.0879355548731118 1
0.216085331396852 1
0.138871779899266 1
0.10784421574022 1
0.0786403529652655 1
0.234269216383069 1
0.215331777335457 1
0.251264122944742 1
0.324585083678805 1
0.235594785265069 1
0.283143593224572 1
0.104545175572502 1
0.243786672803917 1
0.187006040398787 1
0.109829891611778 1
0.311604059860305 1
0.0585958298816765 0
0.27193219557706 1
0.170356692669976 1
0.28608902180195 1
0.260567472213315 1
0.188099151655531 1
0.252554492859436 1
0.210578487242336 1
0.230099679012866 1
0.0718701518490217 1
0.140969945504104 1
0.186476213706815 1
0.213381295783003 1
0.0911417235056118 1
0.168541956162107 1
0.230314562236467 1
0.164623415976502 1
0.209832687320281 1
0.132629698930242 1
0.19579063129362 1
0.189709748289278 1
0.241154350156187 1
0.105427356939464 1
0.154793576400119 1
0.175118398982533 1
0.151369336589433 1
0.111950394026569 1
0.261233644275391 1
0.240870238045728 1
0.315503021109789 1
0.0887398351275167 1
0.271798227922503 1
0.206516522847544 1
0.236193262870266 1
0.221961766570758 1
0.148250592289224 1
0.341899596270835 0
0.144277696838133 1
0.102796977259175 1
0.166218502945427 1
0.187361371030578 1
0.204294663476479 1
0.163929566159123 1
0.0329765001998033 0
0.262854264906659 1
0.164041370346772 1
0.0638769997703669 1
0.26711773809778 1
0.307057210092434 1
0.268110208571482 1
0.242306867535899 1
0.0867275403843006 1
0.0605693532615421 0
0.171136055146953 1
0.146396436293623 1
0.197470705537165 1
0.190920335726624 1
0.170099636959626 1
0.237080356804935 1
0.241123013962742 1
0.10130962670692 1
0.176319074738866 1
0.110613574307127 1
0.173027926600342 1
0.139077093007194 1
0.224627317554245 1
0.256401999124235 1
0.339553347249458 0
0.170918144273898 1
0.0427090160675214 0
0.230527880472489 1
0.216532685450538 1
0.263219729758011 1
0.214479826826326 1
0.0942478614620523 1
0.233407586149729 1
0.0908166203530946 1
0.335523384870193 0
0.235802194474375 1
0.298174653634902 1
0.15718804465187 1
0.13991204978365 1
0.282568447467579 1
0.0940919519320857 1
0.10822604887602 1
0.209711579774013 1
0.259734972700537 1
0.214735124177504 1
0.257520727991291 1
0.129283699564437 1
0.0942523459653723 1
0.14299221752893 1
0.197032256560095 1
0.0600933379483614 0
0.169547003564755 1
0.210360231244703 1
0.196326229762119 1
0.209811310573028 1
0.280210053553889 1
0.254040550331662 1
0.187152452479796 1
0.0773355893895927 1
0.17567018043463 1
0.14784128277874 1
0.175103666410232 1
0.116529144467311 1
0.168764179733428 1
0.249619089719674 1
0.12227631043234 1
0.268932232314686 1
0.172158791135082 1
0.0892275882555287 1
0.254422402482905 1
0.182812519509466 1
0.254066422752446 1
0.213848426172497 1
0.270225062383294 1
0.21645269527894 1
0.161164628183073 1
0.0953483013609159 1
0.211858121086939 1
0.16003993938152 1
0.181512653375811 1
0.276603938888666 1
0.185061560244869 1
0.106007808239139 1
0.115423843320221 1
0.145683465295766 1
0.314246619726009 1
0.191234373685872 1
0.21307010890797 1
0.169804512826189 1
0.15167821014127 1
0.296284219513008 1
0.155583095266535 1
0.239825986409242 1
0.149453317526933 1
0.0765640596893395 1
0.176211061186522 1
0.155915636404132 1
0.157429525862472 1
0.203315726141339 1
0.113664292404023 1
0.187394168773271 1
0.189349415562901 1
0.27722414357249 1
0.24698867110595 1
0.184398673629323 1
0.255685337947665 1
0.13990735159818 1
0.166159525555001 1
0.11366540932008 1
0.161839273049622 1
0.0274653896343165 0
0.277692740616088 1
0.0607710502243409 1
0.0950652966374545 1
0.140915542088183 1
0.0504941450880603 0
0.159355812656078 1
0.13255141184418 1
0.189258236083158 1
0.178341545977824 1
0.210695076446639 1
0.173429483056789 1
0.068708549232787 1
0.14795354889131 1
0.0360597153353265 0
0.115937171161276 1
0.09629471154114 1
0.0884274939719739 1
0.133423071149869 1
0.154498197138085 1
0.199613692052144 1
0.222514334728862 1
0.118869786993078 1
0.191159292209215 1
0.199385908499368 1
0.320678589341942 1
0.240467977707084 1
0.367622398047075 0
0.157746830669857 1
0.28493253284128 1
0.327846450214619 0
0.107220788855025 1
0.243877764763597 1
0.187655787974448 1
0.106466053913992 1
0.275395422305261 1
0.256981498627873 1
0.155389835423715 1
0.154081900805949 1
0.194531967806292 1
0.128162214258935 1
0.372523744434734 0
0.23216118159349 1
0.125813903900913 1
0.157239011390596 1
0.198174025274303 1
0.242660485775833 1
0.0867916466013682 1
0.206826695363787 1
0.202795380639443 1
0.11804258173148 1
0.139259821095442 1
0.0957305549616462 1
0.164000636490517 1
0.138227585920901 1
0.151266264860322 1
0.0365957491430562 0
0.101794482597368 1
0.247289310599226 1
0.330482200950854 0
0.283393103981699 1
0.199350803594331 1
0.188414719596275 1
0.187865589948619 1
0.332735542872308 0
0.0890650665223949 1
0.108954057830774 1
0.220294885132654 1
0.253532491722826 1
0.211001244543337 1
0.154315035292787 1
0.242279109451844 1
0.304157630968109 1
0.182636267649456 1
0.240587783827477 1
0.117296457296453 1
0.152720549117757 1
0.081524944408675 1
0.204545053437366 1
0.191634477570116 1
0.182416656593817 1
0.101482347676311 1
0.17159765178667 1
0.161565066264505 1
0.157973658024427 1
0.280271514413001 1
0.142270661963685 1
0.0610746938234693 0
0.230727855164219 1
0.151754681104834 1
0.146602703588438 1
0.199464507877641 1
0.130654979406774 1
0.227007871579625 1
0.0337884794200317 0
0.210612636827332 1
0.118324974599427 1
0.187846704291498 1
0.111328063057848 1
0.113591311275398 1
0.155237916312551 1
0.219024320783052 1
0.223473082805436 1
0.0822216058776207 1
0.171371501244904 1
0.110856235562539 1
0.18805731091633 1
0.176377084353293 1
0.0827926725380548 1
0.273153089705835 1
0.245659502537032 1
0.127285939245429 1
0.151445316118381 1
0.0370613416216024 0
0.17547398638662 1
0.20497631440707 1
0.131300657318792 1
0.182626844220484 1
0.228544089054603 1
0.294417762892034 1
0.261563146694563 1
0.164891517907734 1
0.196045162607382 1
0.122787657123747 1
0.250084035254698 1
0.135271683213272 1
0.293490321840392 1
0.266804624912892 1
0.254942138909717 1
0.0769298110325333 0
0.13442401038207 1
0.228054932584598 1
0.264743586379089 1
0.248212001885666 1
0.155656599353893 1
0.178154126271065 1
0.205072905675848 1
0.177565530196018 1
0.267566578783905 1
0.128088443533703 1
0.248866467527115 1
0.201819779967569 1
0.130131950900785 1
0.218910103512809 1
0.136272309910137 1
0.300075062366584 1
0.0911854586285941 1
0.213350882550152 1
0.330484517211673 1
0.110808720163854 1
0.178542168551247 1
0.0264562515748239 0
0.263566012887093 1
0.18099425031678 1
0.128413672583634 1
0.0889496048940668 1
0.26482667125042 1
0.161086749939778 1
0.103403850224778 1
0.330528792182358 1
0.216048327050223 1
0.156278242062097 1
0.198085476148452 1
0.257103343398839 1
0.148094802986009 1
0.230429874276077 1
0.092987224823215 1
0.246952499819377 1
0.17207224424834 1
0.328007693772085 0
0.114960341082207 1
0.22244331446972 1
0.269051446071153 1
0.173859588571036 1
0.194447386753865 1
0.306737085939183 1
0.200191452446345 1
0.232267545501541 1
0.221397862520749 1
0.156390662169536 1
0.184526660897932 1
0.236592382633954 1
0.112920692964385 1
0.368366273332651 0
0.142141834384323 1
0.247497914737348 1
0.218020800868466 1
0.0969745793471637 1
0.198161616653709 1
0.26835037746706 1
0.0319408635957795 0
0.175351397105886 1
0.213693562715368 1
0.282308431361861 1
0.0768588370284966 1
0.174666476168732 1
0.135744448537104 1
0.169434508889958 1
0.171629316801124 1
0.115761771684856 1
0.237813429149025 1
0.115798146597763 1
0.195898253820442 1
0.108969178091791 1
0.156215082073351 1
0.154797654606211 1
0.339791217964865 0
0.126431679724656 1
0.0907031173186324 1
0.0908343612799764 1
0.100648199421047 1
0.111522297764799 1
0.240096707220524 1
0.230154632680903 1
0.161263796387032 1
0.0756324614080945 1
0.139174193371682 1
-0.00736604843720501 0
0.252842558061636 1
0.212086081897933 1
0.263800316392655 1
0.267250541215184 1
0.0593235288337587 1
0.145358739192044 1
0.210788118827392 1
0.0457735845284974 0
0.142801430597636 1
0.140523254869185 1
0.189722094539834 1
0.168232038688318 1
0.164777398157141 1
0.174368032014771 1
0.305032138939084 1
0.15295384007413 1
0.209519173875518 1
0.37615600806374 0
0.123766146684977 1
0.116520193392099 1
0.113594614368061 1
0.102001286039409 1
0.118733329766865 1
0.230474082028332 1
0.214855069601436 1
0.255324104678267 1
0.154727680110268 1
0.171544194605132 1
0.0845050670441968 1
0.197424487202571 1
0.134562885361531 1
0.268268280698486 1
0.0802339426434139 1
0.130968995415321 1
0.101432371646221 1
0.13682208876671 1
0.187263670830371 1
0.0862832866005334 1
0.165555228229974 1
0.145836898835196 1
0.160876100518137 1
0.230468197783725 1
0.207717796826179 1
0.206989949390441 1
0.12827701459361 1
0.210156588817386 1
0.201145466705164 1
0.0717097491906878 1
0.170416514557298 1
0.173298205787004 1
0.23398866255225 1
0.204095735098679 1
0.278259268339959 1
0.180348617205449 1
0.17702797147633 1
0.109309064039478 1
0.110063374182368 1
0.15151727197479 1
0.195493374156827 1
0.212070302754544 1
0.250547344297066 1
0.296637720110078 1
0.377830340987593 0
0.303405856609385 1
0.188707111985177 1
0.135046434248759 1
0.200688873769366 1
0.219559747881146 1
0.20985837565552 1
0.323493509382138 1
0.349639226795493 0
0.227227056990712 1
0.0183621103457425 0
0.10721511253742 1
0.12569181685783 1
0.0486402148215949 0
0.117044951100919 1
0.215260038485424 1
0.0749251278027067 1
0.0860197413842246 1
0.113292817371623 1
0.213148751871418 1
0.305783831100351 1
0.109315816727041 1
0.135584292509528 1
0.180398216845766 1
0.156620259257676 1
0.0671115686365148 0
0.104885220562046 1
0.040715773315252 0
0.276996754592619 1
0.204462789125857 1
0.348391715814598 0
0.156289466363111 1
0.172421096949579 1
0.203557902298745 1
0.144778877396434 1
0.176417813154147 1
0.221633188027954 1
0.238156731164416 1
0.174628251810637 1
0.270322723787492 1
0.141269144424568 1
0.15927940105285 1
0.242122480565364 1
0.0786470196170819 1
0.22884240142376 1
-0.00632707945490365 0
0.270643209945047 1
0.199406195797159 1
0.118770033050769 1
0.158782281325801 1
0.239149818160398 1
0.226254003058296 1
0.075315297014768 1
0.0738184038407377 0
0.228482323721776 1
0.158693164881695 1
0.109284434522386 1
0.226612433870765 1
0.224430022320227 1
0.196448944551736 1
0.344968154939609 0
0.170350479374085 1
0.174489459048892 1
0.120827680792826 1
0.135576358905258 1
0.103136570194259 1
0.119631100358964 1
0.315186170603573 1
0.244132835514278 1
0.245680195465802 1
0.0999980188735927 1
0.0304221762827951 0
0.211341770726534 1
0.130151035328864 1
0.058036189081177 0
0.193121704001173 1
0.17365716999829 1
0.110766538908536 1
0.110962071330883 1
0.206689914612735 1
0.0726704104591906 1
0.302443991865024 1
0.209915908810989 1
0.192055448881531 1
0.210599146282462 1
0.205205318859741 1
0.221142618267294 1
0.239550321596187 1
0.181237271043597 1
0.248255799200997 1
0.26042963415719 1
0.0793555134819498 0
0.155298477135445 1
0.247821294533024 1
0.196674944380706 1
0.119648064887298 1
0.127865236217958 1
0.0771907789317175 1
0.191918223879564 1
0.339093920529188 0
0.149031933333835 1
0.117413736884802 1
0.206174666531343 1
0.10366684027751 1
0.211191602732695 1
0.295292069053326 1
0.189524330969369 1
0.0725423858128799 1
0.295545420690885 1
0.232251360621704 1
0.0652276754123145 0
0.191475536341048 1
0.125739719009689 1
0.227981158238781 1
0.195652051273071 1
0.152643987699654 1
0.156906779830302 1
0.0969132054275517 1
0.0585143128320649 0
0.328899631836714 1
0.219796629639209 1
0.184979526632202 1
0.0902182370094275 1
0.125014728065338 1
0.159614179763349 1
0.253820281368046 1
0.296840305916403 1
0.121932164121764 1
0.312638304724415 1
0.25705715368828 1
0.121483713092076 1
0.214732915318554 1
0.108433302747277 1
0.248162583925678 1
0.0562856320501166 0
0.155174531914398 1
0.11089007740496 1
0.154121757283343 1
0.311184918935421 1
0.19675862178103 1
0.323425333680512 0
0.112333289022856 1
0.189513529369039 1
0.0996010061482295 1
0.134132826628457 1
0.202136427542685 1
0.295855214510281 1
0.311240514840882 1
0.155310491027525 1
0.0975421039002812 1
0.214203770170445 1
0.139835747290444 1
0.102010839781755 1
0.135338062326338 1
0.158389953268471 1
0.241465870071138 1
0.188499143546212 1
0.211907674492185 1
0.259382911823 1
0.136483151813123 1
0.237463725853295 1
0.161332618950666 1
0.228876652483237 1
0.246922626951762 1
0.142864307672906 1
0.177799943292059 1
0.0949278472211108 1
0.122292935921587 1
0.173793935074215 1
0.105498192526525 1
0.194878229706338 1
0.193168452222056 1
0.199739759189441 1
0.107282621665685 1
0.269517148132111 1
0.233916932812946 1
0.27188239130419 1
0.18992731786137 1
0.15553539044535 1
0.196234465947879 1
0.136943670178126 1
0.134272153799426 1
0.142496642187684 1
0.182734849601325 1
0.27461427923887 1
0.115670558651077 1
0.266738540369274 1
0.196654438331378 1
0.184787657912785 1
0.218882493094392 1
0.288429743116321 1
0.192197780569928 1
0.167111639325636 1
0.225712361817473 1
0.211516395904217 1
0.256841475400085 1
0.16070205234814 1
0.260980228267441 1
0.252914423350112 1
0.21725476804546 1
0.167359660193485 1
0.360752338996841 0
0.213566416898018 1
0.182892211822994 1
0.200724308456311 1
0.126062956097318 1
0.161804367370655 1
0.200488329713647 1
0.157194454869005 1
0.0980565462193094 1
0.0440950869828252 0
0.177718180054685 1
0.148819738811274 1
0.184095413777262 1
0.266258733267383 1
0.217332132114395 1
0.192080326379886 1
0.202416289807971 1
0.109896416609607 1
0.215323075514302 1
0.204095094754332 1
0.217659427492412 1
0.22958047220138 1
0.19342688591819 1
0.153991601314417 1
0.263475649077311 1
0.182930455822998 1
0.25550786201297 1
0.101049233505068 1
0.229428323625889 1
0.204489643956705 1
0.294773865651001 1
0.158130603594298 1
0.139832842460117 1
0.182931712259074 1
0.252572228874459 1
0.143982512663234 1
0.250480415286102 1
0.152551356372033 1
0.184311722768714 1
0.138859493656502 1
0.124464107254906 1
0.193061359376047 1
0.0663508349382586 1
0.160794260382595 1
0.215296302237106 1
0.195518631497749 1
0.280226002878239 1
0.0205374279317308 0
0.226227168556403 1
0.240602359586005 1
0.130945155405235 1
0.216047370137061 1
0.246065847345153 1
0.193076212740218 1
0.128476515938426 1
0.201204783445426 1
0.18766332708561 1
0.301261249535017 1
0.206689619446288 1
0.389432548886619 0
0.166530739319657 1
0.0909563212663518 1
0.0851371915269921 1
0.188120205846969 1
0.149198061410328 1
0.194282515651832 1
0.310879905702067 1
0.172687499815457 1
0.282033913339575 1
0.129736684918987 1
0.13354514443988 1
0.31602082926362 1
0.171870927058704 1
0.137787501002007 1
0.168511602809603 1
0.317271830879425 1
0.315539063558502 1
0.198996318346173 1
0.122057685955681 1
0.17337036720514 1
0.234244253439778 1
0.0990795884584594 1
0.200885375702913 1
0.240176367087435 1
0.184406073417943 1
0.245672882198758 1
0.217192477374052 1
0.263639141748733 1
0.283707333346552 1
0.346057049635097 0
0.0831510805214611 1
0.210752461701507 1
0.187939859527287 1
0.103466510280494 1
0.101221775619012 1
0.166590528203355 1
0.249297211029316 1
0.129317752266537 1
0.0748740516524305 1
0.148445831387952 1
0.269643058511341 1
0.181709340265733 1
0.139974268439953 1
0.138035786381897 1
0.154442114551588 1
0.0651977912686727 0
0.237419896847659 1
0.33034783424952 0
0.0412206588450801 0
0.180655827670233 1
0.197373228292663 1
0.15470844184029 1
0.119532584335485 1
0.14463816466193 1
0.236257429371886 1
0.178806946299884 1
0.147387685850166 1
0.124857683396788 1
0.142109243336126 1
0.165464025597312 1
0.151331817274977 1
0.0597441870994705 0
0.154918607886938 1
0.199824832148161 1
0.165485269442943 1
0.17068067999819 1
0.222682423799317 1
0.159319329348912 1
0.177451205664719 1
0.213758889087655 1
0.168106259508925 1
0.194840952261555 1
0.184811650906226 1
0.110754094333666 1
0.155290031484539 1
0.137079803325368 1
0.196963011162869 1
0.175476369176781 1
0.116490763958612 1
0.0349273347156688 0
0.147438390721973 1
0.142867734735969 1
0.108915564105746 1
0.135385042272277 1
0.168068269809238 1
0.138612601086646 1
0.174604715968812 1
0.17849818665172 1
0.247222133202719 1
0.332951589959249 0
0.120489966214396 1
0.0773125319653925 1
0.165388974186525 1
0.163190310190771 1
0.0987374497635509 1
-0.0412290775209145 0
0.19608483569938 1
0.259157838939588 1
0.254098436518264 1
0.228582396535529 1
0.191976612761158 1
0.169397929303644 1
0.118458029119686 1
0.0294597206871377 0
0.207052576711095 1
0.122160142337149 1
0.144078041967352 1
0.113499505638968 1
0.172492087292113 1
0.195956885786999 1
0.176307461970615 1
0.13438660865695 1
0.0846145143288828 1
0.0624837011407892 0
0.15524458717844 1
0.297180015487976 1
0.24148422086777 1
0.147835979537154 1
0.249722609494566 1
0.287839250268213 1
0.251561529547557 1
0.264096363819227 1
0.161030011185072 1
0.244199189765071 1
0.0877871837469887 1
0.194506454322351 1
0.0450543061347618 0
0.178354411705101 1
0.177243027434932 1
0.185891205921749 1
0.120668265685906 1
0.258389975764935 1
0.0547711213982025 1
0.169940019880865 1
0.18245014509814 1
0.213334755421599 1
0.100048095844524 1
0.369747032998291 0
0.148644967481763 1
0.203197795425892 1
0.115400847943027 1
0.046998826851747 0
0.0729728959960683 1
0.147608371529022 1
0.169549827541258 1
0.143463761645501 1
0.146796425988599 1
0.185123807359028 1
0.300284397379874 1
0.134370761445734 1
0.165051535309153 1
0.34845802502615 0
0.156732660391528 1
0.194013140082026 1
0.197561327853037 1
0.175354144461313 1
0.192440875179971 1
0.150168664860531 1
0.24096187443495 1
0.152998273738209 1
0.27842286685885 1
0.246601176278712 1
0.225801590115714 1
0.14712263557487 1
0.26979266754182 1
0.367188576179763 0
0.1847709540196 1
0.148942106129218 1
0.134229994363054 1
0.248812840552918 1
0.0959416017560693 1
0.205293235511352 1
0.0037243762728755 0
0.0787372702082667 0
0.222590726081228 1
0.233060937851355 1
0.217103165059353 1
0.24323326390524 1
0.137843167799052 1
0.0863175215098073 1
0.155992823361023 1
0.112716956634781 1
0.198927125727272 1
0.303608712498587 1
0.269704787088753 1
0.128879833433785 1
0.251937379810544 1
0.234008046811725 1
0.220080704202112 1
0.152519067275489 1
0.120479274202835 1
0.12119691521961 1
0.196995768148741 1
0.126994066149918 1
0.213004234763484 1
0.12606710950349 1
0.204136822609007 1
0.177825475206026 1
0.150785921042696 1
0.192262799570139 1
0.124277678908799 1
0.208816509149427 1
0.207075786176032 1
0.223179096752135 1
0.264690704197696 1
0.164377094255935 1
0.186167398405635 1
0.268502544761108 1
0.150217543333214 1
0.0953429601672827 1
0.224303553831453 1
0.176888194121454 1
0.135651933521217 1
0.300810461375301 1
0.127079710328556 1
0.160893209278093 1
0.226144807033461 1
0.198356367360978 1
0.202096318934767 1
0.162758213333593 1
0.19736916799984 1
0.228501071437315 1
0.210913785064979 1
0.181908429872671 1
0.0898664098488169 1
0.212300517924622 1
0.303690877225698 1
0.268418789840604 1
0.133067707570328 1
0.329535420496464 0
0.066070890010045 0
0.24331400921118 1
0.188953807524315 1
0.26229386785622 1
0.0926628661756435 1
0.100424594319985 1
0.140401671969588 1
0.211806993658271 1
0.21809364760305 1
0.307321969837507 1
0.118343337158946 1
0.136506943052865 1
0.100823180912851 1
0.169042231051009 1
0.320920315803056 1
0.0837148852403863 1
0.0922710548166796 1
0.205990119048062 1
0.183295509034274 1
0.177733703301612 1
0.270499738034149 1
0.246807110218545 1
0.134803880236572 1
0.229424137905177 1
0.257002255538534 1
0.303216820988253 1
0.222025875984717 1
0.261079847917549 1
0.167464381504659 1
0.18088348128375 1
0.131484634534175 1
0.0925155733197282 1
0.155784952421441 1
0.185829564759365 1
0.259918149969874 1
0.250484200776416 1
0.196134993864304 1
0.0989883499394514 1
0.141101684109759 1
0.251177077055483 1
0.276787346613569 1
0.142830068721332 1
0.163641734429383 1
0.238088312056951 1
0.201557271015408 1
0.226134631092061 1
0.21586907024052 1
0.186143856444546 1
0.0531305471463931 0
0.206411344012611 1
0.171506957155478 1
0.152045335236071 1
0.262225083103085 1
0.303443812224045 1
0.294912409441924 1
0.263510273503554 1
0.149222555677621 1
0.228450174044856 1
0.298657677264032 1
0.324323580927744 1
0.130725017487839 1
0.170681505406756 1
0.153964567656032 1
0.179736120519725 1
0.0200136752075952 0
0.136648951922989 1
0.262020115622252 1
0.214981002606675 1
0.156264353107878 1
0.105926883343006 1
0.312698358156114 1
0.227626763072977 1
0.342748168754669 1
0.210652344989454 1
0.112707744481966 1
0.249997489071349 1
0.17430731387726 1
0.176205324892993 1
0.165690398285698 1
0.214352030778466 1
0.238792986495473 1
0.06533383782802 1
0.186144408364836 1
0.106407035605385 1
0.0851857858029648 1
0.238013830031067 1
0.328454163006053 0
0.235289068821668 1
0.098885432336341 1
0.233999310148121 1
0.0576549004171577 1
0.303803397248696 1
0.288720377137712 1
0.280810257479992 1
0.199855641764872 1
0.169575284009066 1
0.194163511742853 1
0.175717630040612 1
0.203454581887066 1
0.231840562414583 1
0.189461135446961 1
0.0975740885567617 1
0.264659556135376 1
0.144186400325369 1
0.163097317223033 1
0.315111448170073 1
0.095092068314784 1
0.109561556371457 1
0.173268621712285 1
0.112306351559568 1
0.206500933519561 1
0.175659481966634 1
0.0641855100164066 0
0.297323290043252 1
0.118823523048968 1
0.13932694044502 1
0.0553787460088393 1
0.0999479077678089 1
0.203878161175392 1
0.174842096452053 1
0.308631477283048 1
0.0437717495985124 0
0.0765991834106871 1
0.109996868497823 1
0.210046312985865 1
0.136642244939154 1
0.108382884751506 1
0.186470045138098 1
0.245939600347534 1
0.166624660295606 1
0.226777347643237 1
0.290896692737235 1
0.113551591226756 1
0.0958483997417957 1
0.124598863544495 1
0.152334080956372 1
0.2093150678759 1
0.164803411952816 1
0.221226068738979 1
0.206119290280191 1
0.28931641777121 1
0.212145901995222 1
0.157092925693877 1
0.188824390172471 1
0.207291961585948 1
0.260934951952872 1
0.0384886432563088 0
0.259336286284445 1
0.219602384101013 1
0.0739920632485893 1
0.0489108418865976 0
0.158797203910829 1
0.259435887830351 1
0.237873736178793 1
0.21148843817282 1
0.312742528044833 1
0.160022013599906 1
0.211634461785134 1
0.217661181112665 1
0.151705825260216 1
0.0272215165068703 0
0.188394228611802 1
0.207250703666069 1
0.225841339631644 1
0.217756540599569 1
0.189383834154291 1
0.0906503740194073 1
0.0926565887404645 1
0.221385169425796 1
0.23189487392711 1
0.0882033111950693 1
0.262048759722547 1
0.176981534860627 1
0.125226617298677 1
0.178923290999758 1
0.0981858205802602 1
0.217437752161072 1
0.204216883326074 1
0.32940330999213 1
0.22778358073607 1
0.172700491832985 1
0.168090104416497 1
0.251434775518582 1
0.112071608462003 1
0.143910995787939 1
0.0674589797814592 0
0.26891791592094 1
0.237616285393005 1
0.18125265199118 1
0.125372658176981 1
0.332427548417436 0
0.150956561594391 1
0.173168569109038 1
