# Supplementary material for: Bias caused by sampling error in meta-analysis with small sample sizes
Source: PLoS One. 2018 Sep 13;13(9):e0204056. doi: 10.1371/journal.pone.0204056 (PMC6136825; doi:10.1371/journal.pone.0204056)
Supplement: S7 File — (ZIP) [file pone.0204056.s007.zip › results N = 20 theta = 0.2 tau = 0 sz = 50-100.txt]

"dl.theta" "dl.cp"
0.205222810180807 1
0.225323609436571 1
0.20959573734191 1
0.189033389963824 1
0.252098683095034 0
0.240898250505673 1
0.165987918152653 1
0.168928163636226 1
0.261466519640319 0
0.196667317193083 1
0.220489535461896 1
0.195313944558942 1
0.211871290368845 1
0.20472739327356 1
0.198792874909704 1
0.238959931001812 1
0.208552144560667 1
0.187323122927159 1
0.172355397220528 1
0.183865746159726 1
0.187487649837303 1
0.259867014716082 0
0.201092941523599 1
0.186414880830445 1
0.163062792052353 1
0.207143984912723 1
0.221706471268433 1
0.211906767603628 1
0.247947261403235 0
0.181019280176403 1
0.218351141689911 1
0.191283409569016 1
0.235026797133567 1
0.204046935978101 1
0.22109182258583 1
0.187573776074865 1
0.240854229869132 1
0.181015773812128 1
0.180737375918294 1
0.22952372704309 1
0.194389103343053 1
0.16807132173184 1
0.194674773587154 1
0.178089334110796 1
0.207747238211878 1
0.1857875117282 1
0.174324196609135 1
0.150346361847793 0
0.213091181157527 1
0.218317532926359 1
0.1895829050829 1
0.245678327831899 1
0.25045409754593 0
0.18320194711962 1
0.207299129532757 1
0.209323798778969 1
0.222184778708286 1
0.178606676385973 1
0.225096476999446 1
0.232542127993677 1
0.215381775770306 1
0.200906435364395 1
0.231449938263412 1
0.187811127751834 1
0.196130427814457 1
0.255999377431556 0
0.219528930115132 1
0.192443226373674 1
0.197982547822936 1
0.162369791715157 1
0.193097990988349 1
0.2348217597317 1
0.230180518774937 1
0.195451815913633 1
0.227566804666285 1
0.216902998414612 1
0.249832719874507 1
0.205739594277209 1
0.171915725500759 1
0.238533989612528 1
0.188067437231241 1
0.183326209633418 1
0.154723566732961 1
0.161751343243519 1
0.199562101335801 1
0.194342046496667 1
0.206098169318569 1
0.188442992278237 1
0.183844231301695 1
0.231065155653617 1
0.1986744338243 1
0.194016144286236 1
0.186862151644316 1
0.2233019104047 1
0.181567944576741 1
0.201157402007669 1
0.194657048002907 1
0.208491207430534 1
0.21006579105409 1
0.250192395367451 0
0.142923443330392 0
0.24547111337377 1
0.219437342799234 1
0.201124168481718 1
0.208708390970016 1
0.197257849049157 1
0.214030142622118 1
0.173671866036242 1
0.20172140311852 1
0.237511547385129 1
0.169374009110513 1
0.224794919349536 1
0.197255740397119 1
0.166931176960247 1
0.17739347290942 1
0.256874034011988 0
0.189016881017733 1
0.245549963894965 1
0.201434705284913 1
0.135297810866104 0
0.197831887108916 1
0.152880155081296 1
0.278702816749356 0
0.149108839202763 0
0.190688208381573 1
0.242019107109457 1
0.173476230266916 1
0.170613925749535 1
0.161237668907563 1
0.221891134307684 1
0.222675896709591 1
0.191069694194804 1
0.150715030476041 1
0.163370427387929 1
0.204247608494756 1
0.258196516153244 0
0.210920317178812 1
0.155944033504519 1
0.169079309109382 1
0.164090533828405 1
0.219066461286889 1
0.177897948906264 1
0.260389418785174 0
0.22170370058587 1
0.182441694685218 1
0.224914439216885 1
0.208001338103497 1
0.201127290468731 1
0.224935764127854 1
0.194425166242296 1
0.182972377863512 1
0.173210685557514 1
0.130255539747652 0
0.229446291815053 1
0.208028166054231 1
0.204792720153413 1
0.219367147366338 1
0.196476158167969 1
0.223854850935814 1
0.224509504123652 1
0.2202094169026 1
0.191442966411302 1
0.183247780235487 1
0.227139709132072 1
0.190198250395609 1
0.198365669441448 1
0.217726192009459 1
0.20962521466622 1
0.229253294660733 1
0.187070441986875 1
0.22657807884347 1
0.217253645119187 1
0.252584509066336 1
0.176942183414544 1
0.217460712845156 1
0.224007974912981 1
0.193697529780507 1
0.164094382730594 1
0.23772445420623 1
0.210211942175164 1
0.198052092810123 1
0.212907094261745 1
0.188630892598583 1
0.198496918058134 1
0.191969950070684 1
0.194471530740913 1
0.223724439658613 1
0.185864473349564 1
0.239750080597956 1
0.224200967429324 1
0.221984965829965 1
0.181209438927995 1
0.195756382176491 1
0.1996089428039 1
0.229990805936931 1
0.194838964207409 1
0.148436159835219 0
0.21550858193472 1
0.22484899018622 1
0.237855633915272 1
0.218064828818109 1
0.213224427395772 1
0.180852684558179 1
0.212162879119682 1
0.22987813179159 1
0.235231613049789 1
0.180467339751552 1
0.189975218960711 1
0.169425235266337 1
0.140604080242097 0
0.187537857833292 1
0.235070047175361 1
0.218854357979405 1
0.22450486494342 1
0.232931473492983 1
0.217652246428912 1
0.222666213390145 1
0.198414538888002 1
0.181976886860095 1
0.252707622703766 0
0.206651228481557 1
0.2248044460401 1
0.209871815974231 1
0.198620222393616 1
0.190385313277252 1
0.230646317972833 1
0.199176848772795 1
0.158375895439839 1
0.220690890911163 1
0.217101323536348 1
0.199783434568365 1
0.166866882666427 1
0.185730931192991 1
0.193905550812314 1
0.144542190137447 0
0.173049282556915 1
0.171608804431281 1
0.155759857069677 1
0.184467426503135 1
0.21699074239235 1
0.216613776037818 1
0.210020894054651 1
0.225248638942447 1
0.213235140349097 1
0.187135310681406 1
0.195414890022627 1
0.215523719160604 1
0.16852621149661 1
0.155785436131669 1
0.183793286044021 1
0.195952171016053 1
0.237751246019857 1
0.193630614631731 1
0.211257172684886 1
0.226207068750179 1
0.220411132450032 1
0.233383688624145 1
0.213980259159387 1
0.209995781957869 1
0.196828476940493 1
0.184109617233583 1
0.199443867837862 1
0.168269463770909 1
0.176127756738533 1
0.19554684827632 1
0.216273180315902 1
0.219392267419695 1
0.197062190379666 1
0.227643175441034 1
0.211252887166268 1
0.174396617981477 1
0.193882522258518 1
0.22413665499528 1
0.21831563079569 1
0.202300866467499 1
0.205670930363218 1
0.232874777844924 1
0.203032410751599 1
0.236773465908078 1
0.207615197085486 1
0.174812145668112 1
0.21166384198956 1
0.182944574429423 1
0.202664693311567 1
0.217763414829374 1
0.198743204907603 1
0.18694254111919 1
0.17609596819292 1
0.213991998966921 1
0.20628129717408 1
0.171713803270991 1
0.195147697904983 1
0.217516959348547 1
0.246631390617315 0
0.209006038038587 1
0.18765928598862 1
0.215447399911946 1
0.214504318604685 1
0.195293768316543 1
0.161163471140972 1
0.195065175383139 1
0.2234256379887 1
0.185589826929308 1
0.156906817542491 1
0.187633620063164 1
0.211885482735224 1
0.183543488486616 1
0.216367647011233 1
0.17710731056204 1
0.193635066354234 1
0.19642511483924 1
0.196773436623988 1
0.216439113257806 1
0.189269723234481 1
0.259480325915959 0
0.224242461458916 1
0.221787692495175 1
0.192185480267976 1
0.192910720814126 1
0.184787501092419 1
0.200216167674316 1
0.188824833389767 1
0.21889672772387 1
0.214960446025958 1
0.22120148113051 1
0.183020950447856 1
0.170794924814247 1
0.217280507844127 1
0.191488750620898 1
0.198330748416439 1
0.108774382178079 0
0.203821379756921 1
0.195074656138764 1
0.14998932086304 0
0.169381379699188 1
0.159660069873014 1
0.244666907546091 0
0.190574362907847 1
0.195376413663077 1
0.220521172022576 1
0.207084395360633 1
0.199059601038389 1
0.187610297528001 1
0.19739417062504 1
0.188581958557587 1
0.207714072835326 1
0.218830007445219 1
0.234937564679203 1
0.195402324976761 1
0.238758983589704 1
0.23261847848413 1
0.184577894684272 1
0.241628345898349 1
0.197560354840146 1
0.224388015648515 1
0.225460423845433 1
0.196502570527432 1
0.208085079974833 1
0.195937994546107 1
0.229875686108551 1
0.183127611672521 1
0.182798642936188 1
0.235116880224715 1
0.239699411276116 1
0.211623405012076 1
0.248331791815306 0
0.214150001605217 1
0.204159240189928 1
0.204029139779048 1
0.252928730865425 0
0.231214107544981 1
0.222131485026108 1
0.250086792928659 0
0.217423467293389 1
0.218558633135607 1
0.234684073150918 1
0.187278799568419 1
0.223414633459016 1
0.191028673320146 1
0.207209193872131 1
0.230552256097438 1
0.199756747594846 1
0.183560490406114 1
0.197494118011293 1
0.172437357940291 1
0.247591818587808 0
0.219672050482042 1
0.205491278366887 1
0.216499288721829 1
0.17229738395421 1
0.23148206951833 1
0.196037163394926 1
0.237910493818402 1
0.216517874337281 1
0.227010060498285 1
0.191875659725676 1
0.199630313218238 1
0.205193807776622 1
0.241287131875508 1
0.203437406143025 1
0.226607672905689 1
0.212222464982894 1
0.22811580086398 1
0.208603649227183 1
0.230137072313287 1
0.177122511917342 1
0.215422338951229 1
0.204515396226792 1
0.236370139707205 1
0.197327922774625 1
0.189320344458179 1
0.22913364738232 1
0.245507941009311 1
0.170062228358069 1
0.203414345220559 1
0.199238566472934 1
0.235561214011466 1
0.231919117168852 1
0.178303838846933 1
0.239628515646159 1
0.205104893434771 1
0.242709409513524 1
0.205968423935328 1
0.225593285216273 1
0.222918955971985 1
0.207772566488146 1
0.21249800715492 1
0.219833552763871 1
0.207006484389265 1
0.192234401328128 1
0.178845162259336 1
0.201943009189867 1
0.188559294861769 1
0.202116645121754 1
0.201434194591878 1
0.251207064628118 0
0.209420953452035 1
0.163178749281912 1
0.242950822461248 1
0.207023491915727 1
0.205851990353578 1
0.243709273085729 1
0.175650942533383 1
0.237051656666189 1
0.213999057790147 1
0.170754296987827 1
0.181267838872779 1
0.222817863008592 1
0.201118356838416 1
0.236711085831581 1
0.211790679207295 1
0.226141802645779 1
0.152609398862791 0
0.237994265539921 1
0.161294313233546 1
0.208817571707233 1
0.190762468832426 1
0.223596929257257 1
0.167296686645576 1
0.152236685344949 1
0.221318497974535 1
0.271863707294873 0
0.18648879983395 1
0.159593093459037 1
0.174730224745308 1
0.195630968738321 1
0.200436093301297 1
0.156830262894824 1
0.216948654238866 1
0.255749888502893 0
0.206544346307404 1
0.200681774399881 1
0.19763140131431 1
0.225531913447924 1
0.197424885187846 1
0.223223557715103 1
0.157777155516593 1
0.216209183943399 1
0.253579485376218 0
0.192727114891918 1
0.211104233183602 1
0.179091186107149 1
0.22567141280705 1
0.16047898556408 1
0.207371010536458 1
0.196725763363468 1
0.177595750613788 1
0.149090454513311 0
0.147949628111885 0
0.198641767143211 1
0.186580505795691 1
0.197369098313873 1
0.196127886242639 1
0.153226079463235 1
0.205656424927868 1
0.20671118584823 1
0.218558607192349 1
0.209693871393946 1
0.210273250633056 1
0.20270125481213 1
0.218833037784623 1
0.223236802277057 1
0.219128654961678 1
0.176453238320037 1
0.167498476693635 1
0.208184727028532 1
0.189789950431358 1
0.215922933585418 1
0.2117813573725 1
0.177812707350001 1
0.205956131236362 1
0.219067947998464 1
0.216312167379903 1
0.178437006762066 1
0.241413981497735 1
0.221999814722661 1
0.23282801830262 1
0.206779217110122 1
0.209294103804707 1
0.203081325968081 1
0.213380975436831 1
0.214367576032896 1
0.223699940560026 1
0.177009204704159 1
0.202141776556968 1
0.191244221915901 1
0.199745982492526 1
0.267814338800889 0
0.169662136126819 1
0.242913114826989 1
0.221299357497867 1
0.215136244119239 1
0.176164406334551 1
0.181041235277951 1
0.205869667023867 1
0.185768642470195 1
0.198503728600086 1
0.208458131427856 1
0.163493918247918 1
0.17399182211432 1
0.17752035662662 1
0.198968847881001 1
0.207249693621942 1
0.220430311216566 1
0.208101804679906 1
0.212027218408653 1
0.228076872527498 1
0.163701227389782 1
0.199515846793749 1
0.203525687870554 1
0.182464126147944 1
0.193573124358517 1
0.20007530269935 1
0.166460181625665 1
0.206012375799523 1
0.193713958838617 1
0.198536718656965 1
0.251968123257675 0
0.240545981225342 1
0.215728544509003 1
0.185126750968298 1
0.204403562710222 1
0.262189135868363 0
0.170079622748139 1
0.196920650846096 1
0.185297550113243 1
0.185876776381581 1
0.197306082530448 1
0.219022518024695 1
0.210984782629712 1
0.191922059945608 1
0.178473277731982 1
0.159621198796217 1
0.218667512912031 1
0.228075971203351 1
0.179615200908633 1
0.178339115054676 1
0.183411914451937 1
0.223725302284294 1
0.195042863385601 1
0.187820207615247 1
0.199261760662166 1
0.17909497065527 1
0.217693197419165 1
0.193295619026875 1
0.215433633135161 1
0.17025424826794 1
0.197401695477092 1
0.193603780437834 1
0.202865691880185 1
0.155591667800598 1
0.237486535283502 1
0.211590292783439 1
0.23408039565703 1
0.192970427989234 1
0.197107958357351 1
0.206121949801017 1
0.216345795337378 1
0.19029682770652 1
0.24213591645334 1
0.210287220702367 1
0.237504166351595 1
0.21529810858384 1
0.205028609852829 1
0.189641952887064 1
0.182845821786853 1
0.208790760990086 1
0.21538283628851 1
0.192160615808338 1
0.173578233862117 1
0.164430417290349 1
0.223492848487328 1
0.214861364536611 1
0.176220186929974 1
0.192118685750684 1
0.221524335945308 1
0.241966632148226 1
0.18947710207113 1
0.195462127210113 1
0.208918716027224 1
0.20041255620554 1
0.218271051099554 1
0.256235739334482 0
0.166546488746333 1
0.210731182369938 1
0.183506055024678 1
0.230388259113806 1
0.179451928592474 1
0.22828935657127 1
0.190051742316896 1
0.209564962085744 1
0.222036489770547 1
0.197645915698809 1
0.208678751822726 1
0.218813253128441 1
0.220440783870693 1
0.248306247985768 0
0.224314677304535 1
0.199313473155413 1
0.145248292864014 1
0.242402916222987 1
0.193067236394618 1
0.152066650012997 0
0.200180476633304 1
0.184512278870335 1
0.230398613345923 1
0.208257542775242 1
0.173198834019055 1
0.19289702258782 1
0.203843878745761 1
0.193705801756357 1
0.203627317612842 1
0.177736491617899 1
0.200058351069924 1
0.210427406389016 1
0.229224706877551 1
0.196848050972632 1
0.228659012385698 1
0.184263593929932 1
0.178646982669256 1
0.204041273605109 1
0.183800578708213 1
0.21911201039239 1
0.237140765166895 1
0.205056643673627 1
0.175345688919401 1
0.174373099260235 1
0.197736879704256 1
0.232693539813761 1
0.193599775171964 1
0.201423360532076 1
0.182523350602225 1
0.141230775604721 0
0.237972283949114 1
0.198481913700448 1
0.240905240173615 1
0.201830858811497 1
0.195887050003745 1
0.206357026857299 1
0.175233693921617 1
0.184459216532518 1
0.182067653289172 1
0.239204869040234 1
0.171624093655537 1
0.19620470615799 1
0.26382480668915 0
0.2457697348067 1
0.181443957097385 1
0.195326170521672 1
0.212037437426783 1
0.203069351460945 1
0.206266045748566 1
0.209530265685652 1
0.189918070427147 1
0.186970945827792 1
0.248832713970081 0
0.168173322303779 1
0.197227174667267 1
0.169083246750098 1
0.158340268493657 1
0.192497451837454 1
0.21565485406577 1
0.201103400058666 1
0.21939603150237 1
0.210890751149959 1
0.186139287600959 1
0.204209703429567 1
0.218400157388694 1
0.221746022804893 1
0.234636822132007 1
0.20613677902066 1
0.21508177576624 1
0.176229335062605 1
0.201511831009453 1
0.23229500754402 1
0.182305132951048 1
0.212337659548049 1
0.141105609139923 0
0.175555816368545 1
0.205998965857469 1
0.212534273705169 1
0.217823703227765 1
0.218567385040318 1
0.215483329417877 1
0.163510464269273 1
0.168843426135816 1
0.214085201431922 1
0.212074701338857 1
0.240001271999534 1
0.183725287782182 1
0.228020578422508 1
0.213092083824977 1
0.230392284086782 1
0.203590581927908 1
0.192292340768971 1
0.19291011696843 1
0.231625134418818 1
0.166784188836134 1
0.214449553892508 1
0.223716061172492 1
0.19532690005059 1
0.221346772930817 1
0.218244388021482 1
0.172781197426287 1
0.162729743916042 1
0.167212678510076 1
0.191528097680852 1
0.143166667504548 0
0.167048260270526 1
0.211382152911997 1
0.201569706701916 1
0.251680096048943 1
0.205850085318333 1
0.195301040084949 1
0.234904633051041 1
0.193469255972603 1
0.2095949840774 1
0.248996946966905 0
0.203861289608995 1
0.178509936781441 1
0.201315420479087 1
0.282448978895223 0
0.170281477439672 1
0.20970573458139 1
0.185415031439066 1
0.209258471445187 1
0.197532876051613 1
0.187536062918037 1
0.163085449659881 1
0.217999233215546 1
0.19160830298196 1
0.191314733284725 1
0.161646529023014 1
0.194202593579327 1
0.217206854038862 1
0.163533320190298 1
0.190718961508263 1
0.175549500111845 1
0.190821814502395 1
0.230148316038468 1
0.173720321374713 1
0.226964250318079 1
0.193485227463918 1
0.19738299239726 1
0.178711974743845 1
0.226669636832274 1
0.207186991815243 1
0.171119724367622 1
0.187304195020129 1
0.165632680229661 1
0.17600523123205 1
0.165575189187007 1
0.199796102646388 1
0.20536461173511 1
0.177746070364558 1
0.194257159808093 1
0.214541555712512 1
0.202561803945351 1
0.206047689745688 1
0.196247970104459 1
0.215876920856171 1
0.209125435557054 1
0.173873645505949 1
0.193379590496746 1
0.235475911248195 1
0.20920268106668 1
0.178858149149161 1
0.157587789492321 1
0.233866628396705 1
0.157708867052297 1
0.200052448169016 1
0.204053011989599 1
0.188027516068909 1
0.197668381445338 1
0.20660867127024 1
0.204153522788053 1
0.215865391285079 1
0.178315798266611 1
0.209538134486515 1
0.183244475260216 1
0.188311057777206 1
0.165595902625845 1
0.227001616086523 1
0.193000050984682 1
0.214648459298585 1
0.177045718910018 1
0.208797964206111 1
0.172634741390621 1
0.208470188172997 1
0.197414605962111 1
0.193758639251056 1
0.178656471089812 1
0.198271532197744 1
0.140829461263698 0
0.17744444617973 1
0.195348617256135 1
0.202991218390483 1
0.155788201184899 1
0.181475161979691 1
0.260555790731176 0
0.177631260516975 1
0.210323899440653 1
0.237685016048299 1
0.237745297031858 1
0.155973405419874 1
0.206873306577101 1
0.174184728883799 1
0.198238475651654 1
0.18553890705869 1
0.215506949494653 1
0.225114267419307 1
0.182529298776165 1
0.185885209949688 1
0.194678451909955 1
0.194045977594501 1
0.197885843257479 1
0.229131919265648 1
0.202736561357125 1
0.179000070431591 1
0.200900620963985 1
0.20373337491566 1
0.203092862620509 1
0.210045579641828 1
0.189252365102693 1
0.167753088070402 1
0.158371184583446 1
0.207989786752997 1
0.196465822508463 1
0.199782108545357 1
0.210096804962597 1
0.222483734728077 1
0.19044914149812 1
0.234253472413601 1
0.19398183668613 1
0.171729583752142 1
0.174546139616217 1
0.231802711680885 1
0.222774853369605 1
0.172672096166715 1
0.209325955790907 1
0.172704796326912 1
0.236061121464766 1
0.201074979413612 1
0.227628904649787 1
0.217896927673711 1
0.168536818906148 1
0.186582531013154 1
0.206808705039548 1
0.18060098001137 1
0.250171765603518 0
0.229252698194533 1
0.180642044593706 1
0.197298103749346 1
0.21778789386495 1
0.145496469454976 1
0.201071632033837 1
0.198041895050935 1
0.19049308041673 1
0.179017052103411 1
0.179165387984627 1
0.18296404172222 1
0.213167303368363 1
0.185720292701242 1
0.236518700897053 1
0.175305293940803 1
0.201308352483385 1
0.251260820670967 0
0.199224042727254 1
0.235805805286015 1
0.192846698539171 1
0.202141178906524 1
0.239841263640109 1
0.187779173820802 1
0.177315532063748 1
0.181645116945855 1
0.202439725985546 1
0.176590072906982 1
0.189668248502981 1
0.166016870843339 1
0.245303688662563 1
0.16864897270721 1
0.196866661870424 1
0.191624718823046 1
0.224230616644487 1
0.184097725816179 1
0.218652108316648 1
0.209913568156112 1
0.173858126165751 1
0.222885337184313 1
0.180219093749435 1
0.194715855057989 1
0.172846005832445 1
0.208796696122261 1
0.214428754326498 1
0.226788673665813 1
0.187633638238541 1
0.192679651118036 1
0.233471075206315 1
0.251028945308277 0
0.20764504044531 1
0.16846824516846 1
0.174973602474166 1
0.169415575940023 1
0.227398602860283 1
0.189449673777197 1
0.220693980501788 1
0.229623309855421 1
0.215348625517643 1
0.223487556824024 1
0.186248746026505 1
0.218700454292668 1
0.162529984343313 1
0.213160737257849 1
0.205530298437915 1
0.177702235174312 1
0.170262770736813 1
0.236185295208637 1
0.217127345293294 1
0.202310151747548 1
0.158319859981149 1
0.225260565556946 1
0.215714103100724 1
0.204360220803981 1
0.197323345944437 1
0.166002632885152 1
0.202181176683154 1
0.164093959162681 1
0.217641371323814 1
0.214372412324902 1
0.183820169788182 1
0.194080991007186 1
0.208466225762016 1
0.247079677732483 1
0.167333579244611 1
0.22463166317213 1
0.180815525298432 1
0.195838336322706 1
0.20978329305343 1
0.20956417900116 1
0.225385352487863 1
0.228244779921002 1
0.187780141857528 1
0.175946076530566 1
0.190427248315008 1
0.182845730718216 1
0.24380719617744 1
0.213918256004579 1
0.218829945429364 1
0.209991482196898 1
0.195803470213996 1
0.184138718377401 1
0.184555263526161 1
0.212627745382011 1
0.230278714191906 1
0.180903183407117 1
0.188390268198118 1
0.209127184556419 1
0.203851447324832 1
0.188515049588517 1
0.212243257235914 1
0.184384178218004 1
0.172609195014472 1
0.179404005768969 1
0.241645059291611 1
0.250076512189903 0
0.190115044357675 1
0.16501642872758 1
0.229407768096923 1
0.215768246162823 1
0.178102166544471 1
0.196355690849039 1
0.175294329604044 1
0.194096907251264 1
0.200085702325952 1
0.199749320830415 1
0.204455458940075 1
0.193756400152256 1
0.202997980369443 1
0.200854728683289 1
0.196299880146734 1
0.235144301922949 1
0.21447124849794 1
0.19407971382328 1
0.212155745424326 1
0.182978832694286 1
0.233872054222472 1
0.214378420017823 1
0.172624814848583 1
0.203891644108646 1
0.188858958912772 1
0.2249107982907 1
0.202490469538242 1
0.182982689547093 1
0.188969164504424 1
0.163831332039498 1
0.206723207772025 1
0.19342828733661 1
0.163999372286541 1
0.249695824528398 0
0.178685231243046 1
0.183827620096186 1
0.188960692522145 1
0.171683026628265 1
0.221862441382049 1
0.189207451485206 1
0.237342290288299 1
0.207526723634503 1
0.186114931492233 1
0.154817936228293 1
0.255156933292371 0
0.196404397101854 1
0.228601529074043 1
0.182773750692496 1
0.217855523429961 1
0.204567684856652 1
0.212644078886349 1
0.179745318165627 1
0.148937259571535 1
0.187320001155964 1
0.225632735276091 1
0.221915305830422 1
0.192965551013866 1
0.176402499174973 1
0.226360109184834 1
0.219607420519254 1
0.23067300409012 1
0.21268931244752 1
0.182285303595391 1
0.22506779338915 1
0.189307297670031 1
0.211770954666081 1
0.141157595202967 0
0.188762609161609 1
0.210888021372759 1
0.166889699617779 1
0.193465556168299 1
0.197793307121701 1
0.176077747146501 1
0.216372550864592 1
0.178963849219868 1
0.187101374334022 1
0.183708548198927 1
0.195861576289304 1
0.187616539628169 1
0.214838603301326 1
0.21133832550596 1
0.192805178678406 1
0.205850077546336 1
0.247722669072111 0
0.202872520597595 1
0.218923592819511 1
0.200166799222893 1
0.197554151631543 1
0.202895685296627 1
0.187157084362916 1
0.188533561639118 1
0.235383431870239 1
0.214550730295904 1
0.191485251882486 1
0.185677563901485 1
0.153778006208168 1
0.14847457975011 1
0.19457963641887 1
0.154118373231679 1
0.240447806667412 1
0.209409182750828 1
0.210154232867057 1
0.225473675688535 1
0.179062765896792 1
0.182297477348785 1
0.16362283403043 1
0.218287815671319 1
0.189408832401811 1
0.197582717893533 1
0.118809167183696 0
0.207001478418039 1
0.199152967418521 1
0.230443985825436 1
0.227727891130351 1
0.154942391158837 1
0.188389264324334 1
0.196378485385562 1
0.211024525669965 1
0.236321972598645 1
0.211991890165577 1
0.16259494998877 1
0.193931234978452 1
0.208247806054781 1
0.219464949240257 1
0.192506938144474 1
0.236683580188413 1
0.188464967278641 1
0.22929241153903 1
0.160959135297737 1
0.19096189700614 1
0.215597417946731 1
0.275503003438338 0
0.215660008037501 1
0.162140931300328 1
0.248389123338318 1
0.195989511593514 1
0.245391351161932 1
0.260471938100524 0
0.236432304994861 1
0.213732317898748 1
0.201603024710525 1
0.255929391631629 0
0.181348922668264 1
0.217730064717018 1
0.209305656287414 1
0.225137558359053 1
0.219715112020525 1
0.196488005709178 1
0.188568088942065 1
0.214013153680407 1
0.191304501167407 1
0.154438866637233 1
0.184065022185306 1
0.189837167089402 1
0.1780804404017 1
0.181273455729713 1
0.197803600910593 1
0.203765158832528 1
0.243467239453804 1
0.158897929532898 1
0.193338980725296 1
0.188998850252325 1
0.218444711719207 1
0.21971564114782 1
0.183735358213785 1
0.24416713738593 1
0.200896923720308 1
0.221461641136498 1
0.178366309156205 1
0.211703107670862 1
0.232406620943322 1
0.173947744905761 1
0.206048248877842 1
0.192512508209259 1
0.184896107547027 1
0.207437891968896 1
0.184330654233361 1
0.214165642294353 1
0.196595533359437 1
0.191858737662949 1
0.228715722116018 1
0.178322037123292 1
0.170645015241402 1
0.212977714133495 1
0.238263683887301 1
0.224131373269576 1
0.276021966797606 0
0.230518902926161 1
0.213239573736131 1
0.189958817303717 1
0.210334109248865 1
0.241040195700356 1
0.181662119670158 1
0.180947364008209 1
0.147133650787414 0
0.189815412745856 1
0.185586559548514 1
0.235228219429429 1
0.191272682979589 1
0.159176310077492 1
0.173388039553746 1
0.226226420005672 1
0.202429235547961 1
0.193776290956647 1
0.179198565602259 1
0.226517723732689 1
0.231117490836309 1
0.187062046259529 1
0.270529791270135 0
0.208966859033688 1
0.232540159246165 1
0.221426959060013 1
0.195252617515552 1
0.170370392088807 1
0.19750326893642 1
0.197512808406646 1
0.187299695086336 1
0.161039484494198 1
0.212635470241055 1
0.230389700668042 1
0.172455241741794 1
0.226673114967846 1
0.167810299366648 1
0.172214111287149 1
0.253070294729936 1
0.219445871430878 1
0.194103080389519 1
0.202155084869268 1
0.195797131521611 1
0.187709872962096 1
0.198329255190734 1
0.189522516967394 1
0.211008394123996 1
0.220245585696086 1
0.221567721013895 1
0.167254695283096 1
0.219561936939514 1
0.250647838969358 1
0.177365079304554 1
0.21389602544899 1
0.163764933286083 1
0.176172833216043 1
0.204501212788592 1
0.2230740745456 1
0.2629690674015 0
0.195605862153439 1
0.201732576806816 1
0.200258313602615 1
0.257204844171416 0
0.178065588073949 1
0.24045344667739 1
0.241952104452167 1
0.203145322160794 1
0.180285543403801 1
0.172867914110027 1
0.180187252136265 1
0.199132371395098 1
0.214052506628719 1
0.180658033281664 1
0.199719824802204 1
0.206426672061829 1
0.253321874450707 0
0.231738274559968 1
0.198495602786392 1
0.1958770742522 1
0.212802893379127 1
0.206486676284222 1
0.215939722316772 1
0.227432618133148 1
0.255319721040507 0
0.202691044977436 1
0.222373164825461 1
0.208898838910192 1
0.194910931496031 1
0.167564973677408 1
0.197551555126488 1
0.193081321142998 1
0.20281618541382 1
0.233233470167555 1
0.222105757686669 1
0.216127246986552 1
0.240274087832439 1
0.193313493235959 1
0.243882593687216 1
0.19574314822393 1
0.223428059891455 1
0.205276782939995 1
0.19983273582544 1
0.17325662713209 1
0.192981818440657 1
0.254176813328346 0
0.193792777709442 1
0.172372519489757 1
0.213994201018786 1
0.183761565239099 1
0.170419425597224 1
0.183869757391788 1
0.215600718998013 1
0.165971833123171 1
0.197563970449907 1
0.200463219356797 1
0.221415674316705 1
0.220876431065389 1
0.192732865219356 1
0.22899516191532 1
0.17247466838861 1
0.226567940086562 1
0.217194881579454 1
0.204070535818558 1
0.234796735714974 1
0.196925792803481 1
0.178958985982526 1
0.236950066862201 1
0.206314596241453 1
0.158477288490877 1
0.163680380876764 1
0.218132348580318 1
0.189480269242598 1
0.169876084532578 1
0.22204504413917 1
0.211263248561198 1
0.204557492259689 1
0.226937820670118 1
0.203724737211193 1
0.195885971295774 1
0.189257970909574 1
0.206757641926495 1
0.20628177178616 1
0.220432317927723 1
0.210661166557705 1
0.191041080134855 1
0.198495203294951 1
0.226974184707781 1
0.242615271245319 1
0.168340121891635 1
0.225700698597683 1
0.222794360480037 1
0.217490014117255 1
0.207001357485988 1
0.231396977742325 1
0.163524364885734 1
0.216575000059183 1
0.198939898228772 1
0.192701228329648 1
0.217115864367742 1
0.194627695461795 1
0.165819012700905 1
0.231781134496042 1
0.203754485895774 1
0.179130839598274 1
0.192030754789637 1
0.246661620803175 0
0.239084932934743 1
0.232847713805356 1
0.172498678478819 1
0.18105594202745 1
0.232928336790568 1
0.213775110509348 1
0.202905087668206 1
0.200400936964975 1
0.213547898663737 1
0.190451633966521 1
0.229012712088338 1
0.166424526663156 1
0.253430075679098 0
0.209164927476503 1
0.191049913500984 1
0.21954083925003 1
0.201857178610634 1
0.201134209043922 1
0.199228758824499 1
0.208255893616662 1
0.233621202964935 1
0.264821032350597 0
0.204573830336682 1
0.233706781076326 1
0.196160104201531 1
0.186226723584729 1
0.208827483877436 1
0.229454449355371 1
0.169770017813946 1
0.202736158979994 1
0.22107621366078 1
0.212016275782098 1
0.175599213205422 1
0.235179291950123 1
0.245156091367037 0
0.208697567088953 1
0.191296314834711 1
0.223195572592271 1
0.188186053329857 1
0.229390549633056 1
0.255091162840841 0
0.207758723032794 1
0.260856858005566 0
0.1780042734416 1
0.216233866139957 1
0.211331716497508 1
0.19044471646561 1
0.189965814995502 1
0.200526847455179 1
0.220152647615279 1
0.155779017129048 1
0.194353589111202 1
0.20742797199087 1
0.244222857778419 1
0.198837897231041 1
0.216408155312843 1
0.208464105199155 1
0.220825651824207 1
0.185797516377974 1
0.22183124676003 1
0.231338242057416 1
0.155201500527905 1
0.192630714317211 1
0.229485630193883 1
0.177657823879742 1
0.204744965044312 1
0.207138773222733 1
0.186323827273527 1
0.223586260947005 1
0.152087385750467 1
0.177092070740554 1
0.169030361577713 1
0.190277435254247 1
0.215914005096019 1
0.2067399217151 1
0.226409752234912 1
0.211131484634111 1
0.172264785004532 1
0.17773891658286 1
0.183477569738119 1
0.238485210453355 1
0.215512950034241 1
0.181933167159241 1
0.229411705564534 1
0.233914596625155 1
0.195921358482126 1
0.231671492610001 1
0.225992774665784 1
0.171209306950411 1
0.249150834521721 0
0.17333691642372 1
0.186704104067714 1
0.160661128782319 1
0.187421516042647 1
0.197226488708131 1
0.208720028615461 1
0.186467479009289 1
0.184613150276117 1
0.174528684385016 1
0.20601021091396 1
0.184216148144276 1
0.166734588113768 1
0.175723989628708 1
0.207328184424033 1
0.160862533890865 1
0.191896375892967 1
0.19805661329455 1
0.18993542748617 1
0.210425477115675 1
0.207048769538834 1
0.177390369444158 1
0.226264928278537 1
0.154775580586118 1
0.212032954551398 1
0.200494087128575 1
0.222931866383783 1
0.213634381830908 1
0.155795537256828 1
0.216557750862668 1
0.167774692214514 1
0.19014640327388 1
0.214134062861194 1
0.230554183979177 1
0.208053700099763 1
0.224538564880345 1
0.208561984792496 1
0.250149771749435 1
0.210020058218682 1
0.202916177053946 1
0.20754655251859 1
0.218065605510672 1
0.175900649468782 1
0.228743082283067 1
0.199819160544702 1
0.167472609195186 1
0.160318426651238 1
0.187067351691004 1
0.218612424593276 1
0.21412781198876 1
0.259735930682081 0
0.221949426358626 1
0.192551097554697 1
0.20983022957609 1
0.24319755987702 1
0.174901315492057 1
0.201865691436242 1
0.149441957492068 0
0.199129833590455 1
0.216425227370925 1
0.229718004783689 1
0.191903197977666 1
0.223102015371844 1
0.237841433481469 1
0.22198075057354 1
0.174862482083545 1
0.215005960330017 1
0.215047211424691 1
0.224965977616654 1
0.21210769091873 1
0.185827887101387 1
0.227318446235788 1
0.221258834928111 1
0.227759637470462 1
0.183646355069778 1
0.159684761001313 1
0.202332879461577 1
0.215499753725903 1
0.231288464194606 1
0.197150433419134 1
0.243805630419555 1
0.212256467454238 1
0.207620154153796 1
0.204073762201976 1
0.232849514024252 1
0.190817600806549 1
0.220201494238279 1
0.212999112759771 1
0.20998473427378 1
0.19743133908305 1
0.19405631532082 1
0.195797359496108 1
0.200098651230069 1
0.211810212846694 1
0.172442766626479 1
0.22373437980075 1
0.207043699839225 1
0.203200590784907 1
0.230399942285472 1
0.194990252004941 1
0.193345414295395 1
0.203058719359968 1
0.188041649749359 1
0.198670548417108 1
0.199748628616916 1
0.194553472780199 1
0.179141947165244 1
0.208457876125228 1
0.228476666387243 1
0.208094650588653 1
0.22153854372046 1
0.237366813809867 1
0.184816130842429 1
0.228007154089558 1
0.213521024865948 1
0.223592442041394 1
0.220975211842333 1
0.210866879238755 1
0.273872217805413 0
0.163743448872482 1
0.201698493944831 1
0.219460661858454 1
0.187611632693723 1
0.202380639952557 1
0.232859458136741 1
0.224188820178966 1
0.209897212845428 1
0.195324817738384 1
0.198373085051586 1
0.206208878052097 1
0.243329379993357 1
0.193155728021184 1
0.225572832104607 1
0.257204880361081 0
0.241450503813423 1
0.256536742966171 0
0.214467988710355 1
0.244751042547049 1
0.232395862616415 1
0.20026504446054 1
0.191600700019069 1
0.210898368400341 1
0.205468302898999 1
0.191898522448761 1
0.227977761985868 1
0.192829719805911 1
0.21532104187251 1
0.201529645185126 1
0.193921479360572 1
0.208329658923799 1
0.204485229105685 1
0.216193479921101 1
0.175905882815182 1
0.20749388608911 1
0.189246307119145 1
0.188583981323072 1
0.16944614256448 1
0.204339788693871 1
0.207996717989232 1
0.212811089062097 1
0.181088744423474 1
0.18182773625009 1
0.222550890118885 1
0.220643856350857 1
0.191112526339875 1
0.215624554777157 1
0.205146323223128 1
0.212742240125634 1
0.196883372179346 1
0.226433984087905 1
0.17696232645107 1
0.207401981440787 1
0.192139576497593 1
0.205594225970702 1
0.223586425359544 1
0.193630160471227 1
0.204859265666832 1
0.171745764864158 1
0.243059371454892 1
0.183762033968253 1
0.236866894264581 1
0.222876659597225 1
0.219103896354594 1
0.207869854108933 1
0.207935281707916 1
0.192883731701768 1
0.213560518014439 1
0.241989975934634 1
0.216814298637517 1
0.13331283548261 0
0.185306728823404 1
0.215064130623858 1
0.209002879800591 1
0.245933142777964 1
0.155633868124664 1
0.166052997091242 1
0.179461695544467 1
0.251557876443372 0
0.217809553705241 1
0.176441701144126 1
0.184981983164765 1
0.180291663955474 1
0.172206967789387 1
0.231757148624057 1
0.207402166688385 1
0.222754554788686 1
0.213554805405914 1
0.237196561070844 1
0.208962528864747 1
0.158479490312632 1
0.17055493126243 1
0.198077481323398 1
0.198223215284853 1
0.219982275057097 1
0.193424150595564 1
0.193024848551917 1
0.189463228937592 1
0.236132173517455 1
0.173158688302422 1
0.206694921254641 1
0.186720985526939 1
0.230478730620261 1
0.217791488212902 1
0.19434566283192 1
0.188324065472599 1
0.225675687763249 1
0.230470072536444 1
0.185689548453097 1
0.197619569966828 1
0.171540598181339 1
0.242902475577823 1
0.215410088355085 1
0.218492371532576 1
0.166042329381222 1
0.197401404215746 1
0.180252095209248 1
0.203267342798968 1
0.184922680921164 1
0.195173101506349 1
0.188477889510618 1
0.226736978654901 1
0.155777758794621 1
0.211268737762367 1
0.248554646133281 1
0.192671368567803 1
0.204992326174351 1
0.188562701197116 1
0.206933016317031 1
0.2248771513118 1
0.207372780647802 1
0.208248181136185 1
0.198122601570384 1
0.208540202030531 1
0.221059767630932 1
0.189873064107719 1
0.197094405620522 1
0.235625772592563 1
0.211680855708883 1
0.183381184042783 1
0.241429999336755 1
0.215471331973741 1
0.182573773608523 1
0.227000451658871 1
0.159901115544675 1
0.224581067432708 1
0.196727851743625 1
0.1970833111589 1
0.205069678610393 1
0.197180562294821 1
0.204008634945821 1
0.168758534148605 1
0.214310132681861 1
0.18026184227408 1
0.198521629028413 1
0.207942027181338 1
0.210664421631944 1
0.191608012255208 1
0.241429860037203 1
0.189679387076582 1
0.178483113522966 1
0.196546410089324 1
0.235540291979513 1
0.207743589974948 1
0.224708386854461 1
0.176203858963315 1
0.239799834194794 1
0.171180369545444 1
0.202380264219769 1
0.254211725622928 0
0.20543028663066 1
0.176596785959706 1
0.19938083495398 1
0.189954684555731 1
0.205932707755198 1
0.183801451252353 1
0.19745875868135 1
0.189129069900692 1
0.19594990580425 1
0.231900662181645 1
0.183032933566371 1
0.209722076000598 1
0.190289674222486 1
0.245438643578885 1
0.212997759671107 1
0.178570925248669 1
0.218128462993567 1
0.208018731748189 1
0.207327164603529 1
0.224768639442272 1
0.168427994557031 1
0.249266953765133 1
0.18282324760249 1
0.209328728217794 1
0.209896299579094 1
0.222817003182303 1
0.217625147492048 1
0.189487516228103 1
0.178173597688714 1
0.213590730789183 1
0.244304364417547 1
0.233491130560371 1
0.197963401049682 1
0.147481677901825 0
0.167789029759352 1
0.171274845275267 1
0.191556358015669 1
0.248091635926097 0
0.19959685501026 1
0.167959242825189 1
0.224886247525967 1
0.182422990931263 1
0.180681855335238 1
0.199621639890211 1
0.234109199670843 1
0.205808876473693 1
0.222376471004242 1
0.191877697387593 1
0.177537352474736 1
0.155926554410188 1
0.21039429898566 1
0.241740957600039 1
0.224466226851561 1
0.198390148997862 1
0.178131836937206 1
0.195929042852635 1
0.19071027830283 1
0.195730932725125 1
0.199748967934607 1
0.166908098185029 1
0.211346518577067 1
0.186071201008846 1
0.225887469856404 1
0.176159213694787 1
0.209575164327937 1
0.18181135690627 1
0.206132448331308 1
0.182151134425194 1
0.181927905050898 1
0.188085576495893 1
0.191032226752645 1
0.233725095352297 1
0.207565858379764 1
0.178068589313261 1
0.211533017787054 1
0.252093069952742 0
0.213023431691617 1
0.22494029728688 1
0.217908269331885 1
0.240317075951856 1
0.181778224182198 1
0.203275151416276 1
0.238193824125739 1
0.188320420850803 1
0.168836829232436 1
0.193333582767851 1
0.178866275862829 1
0.166468800495586 1
0.212682312986176 1
0.202211027558656 1
0.252635160488354 0
0.205393939921193 1
0.181166027684215 1
0.241646688557425 1
0.220224209029545 1
0.212896246029157 1
0.216796864631127 1
0.252151845477703 0
0.184462039588905 1
0.179640605923773 1
0.208920940311671 1
0.171555619998655 1
0.200155985087559 1
0.221229609095249 1
0.160956323413533 1
0.173166416401301 1
0.169224463052839 1
0.204353783556556 1
0.180886871565051 1
0.170956333369965 1
0.187278643005516 1
0.218296498298812 1
0.206620875910123 1
0.201649206250135 1
0.178809982281221 1
0.177772000916273 1
0.214415863092948 1
0.213919765741537 1
0.237026789799782 1
0.207150815090635 1
0.179386944236762 1
0.224774765147426 1
0.220658209460933 1
0.211542251631268 1
0.197548857654843 1
0.209200469991797 1
0.196259368633864 1
0.16534857580691 1
0.182098691456579 1
0.192703322952507 1
0.158553573153902 1
0.212756755100583 1
0.186552351449174 1
0.207946016727884 1
0.214550715883448 1
0.193281518543693 1
0.220437175001412 1
0.199616855428977 1
0.193857083585963 1
0.1950693185987 1
0.193175974318906 1
0.195988704038085 1
0.218325743727256 1
0.20998047320729 1
0.153958028022327 1
0.191560965186231 1
0.188634599444129 1
0.25695901967024 0
0.208258294070114 1
0.190265445302846 1
0.208257596764557 1
0.189944675667849 1
0.189069398250073 1
0.19670221474519 1
0.208952753220091 1
0.208778082738065 1
0.201374044110726 1
0.177130871081282 1
0.204016063691121 1
0.190924346168857 1
0.183892597162561 1
0.213687043979039 1
0.260204952883659 0
0.215747307283993 1
0.192491305631711 1
0.219641327455241 1
0.190884722689673 1
0.204025562890518 1
0.223900466706672 1
0.185141391926013 1
0.132632442020313 0
0.166854629098882 1
0.205769340892087 1
0.161201052808506 1
0.178622483243603 1
0.166786068793685 1
0.215488999977355 1
0.227439425246335 1
0.168734884035597 1
0.153983731971566 1
0.189925250157858 1
0.213215297726635 1
0.200397690592275 1
0.202857480509457 1
0.184350093457362 1
0.224174079722138 1
0.239724477609581 1
0.205244605446814 1
0.218327176910366 1
0.24961088112183 1
0.218827502553665 1
0.218288524124252 1
0.204515040297656 1
0.167181130067719 1
0.242787786512988 1
0.243203179523901 1
0.173387035484485 1
0.199094587870154 1
0.198704085882827 1
0.237551869171617 1
0.260449992879367 0
0.184863213239854 1
0.206757260586308 1
0.190116675953906 1
0.174353179795632 1
0.215101820452198 1
0.190637909498049 1
0.18846487885149 1
0.19143616069142 1
0.195453036154602 1
0.186008495510227 1
0.203794036548431 1
0.227905066205497 1
0.187511352378204 1
0.200826098599054 1
0.212143437836358 1
0.156893127313124 1
0.225103354196451 1
0.201685999043414 1
0.223371083697129 1
0.200273252830058 1
0.210226931039234 1
0.162047221315051 1
0.185669088176297 1
0.250459819098752 0
0.274955193186432 0
0.212601802448267 1
0.197260382255833 1
0.217478230179636 1
0.25330937121873 1
0.235051730458512 1
0.195546513189078 1
0.219467145461127 1
0.184486768811316 1
0.202144885618576 1
0.15312371829381 1
0.183920731815465 1
0.183167687251766 1
0.174805328783602 1
0.224174200990005 1
0.194496074907951 1
0.198763178953133 1
0.179106842325077 1
0.206659736035416 1
0.224926889325077 1
0.236140297970926 1
0.160540925974255 1
0.213734917325775 1
0.223073072358579 1
0.198101356819016 1
0.169552080818033 1
0.20175372944196 1
0.220201333861154 1
0.21390087881609 1
0.170895308283436 1
0.228727589870362 1
0.225141161465461 1
0.220950296552476 1
0.244621020874038 1
0.183733805201928 1
0.245900761814514 1
0.217137276504277 1
0.208989843423627 1
0.191250632933944 1
0.179603077344457 1
0.188147535283101 1
0.234842594647916 1
0.163866795674313 1
0.226125122868086 1
0.241655944392637 1
0.211391324009457 1
0.179685552112044 1
0.230330279999683 1
0.176023133907807 1
0.204458026692066 1
0.20073016648889 1
0.20843918992822 1
0.218669848640468 1
0.235967318598225 1
0.206996998393471 1
0.20416132556335 1
0.231020756562004 1
0.201015894400224 1
0.225735535408622 1
0.22621334847706 1
0.205798350532215 1
0.211212115669477 1
0.215400190072919 1
0.201163185698928 1
0.196536992983892 1
0.18508344562494 1
0.226066992718552 1
0.285580890079659 0
0.189296661945939 1
0.205946458232998 1
0.185783948058367 1
0.197583319472963 1
0.189369411853343 1
0.26870045074619 0
0.19279049752964 1
0.18187893539122 1
0.175586813995192 1
0.195594659987548 1
0.198722530797525 1
0.204337471464281 1
0.220230501962662 1
0.259016522458217 0
0.214606569931833 1
0.176999589721402 1
0.155380642906346 1
0.20748737751419 1
0.185574244697509 1
0.240312999916645 1
0.158649429322036 1
0.227224084575699 1
0.199515723253914 1
0.169522338869917 1
0.216782290670335 1
0.147828526095056 0
0.160999547735614 1
0.201590081271012 1
0.229039340505417 1
0.233496648508156 1
0.198613818089383 1
0.15686507252029 1
0.213990611322105 1
0.23110608771166 1
0.174602290408973 1
0.169760650378682 1
0.215336924451869 1
0.189135456748645 1
0.182279796532142 1
0.229869883434085 1
0.237923946599618 1
0.187825353983894 1
0.206105344007409 1
0.211754079237861 1
0.214530109215514 1
0.182641226453129 1
0.216947886082976 1
0.194469062780279 1
0.217618478250852 1
0.213317630825963 1
0.221536199950355 1
0.229599648457114 1
0.217389720162506 1
0.225422968052572 1
0.186628778182012 1
0.22294044652853 1
0.203938277584773 1
0.201900522632211 1
0.217719578795813 1
0.193637864528015 1
0.27002053499948 0
0.209837147618715 1
0.212640455636076 1
0.209156626106873 1
0.202105976758402 1
0.183700424650953 1
0.219759695188904 1
0.252488244577506 0
0.245928163303767 1
0.273359594607329 0
0.184066351562314 1
0.198004162306286 1
0.20075696793604 1
0.199057459747559 1
0.182091725021095 1
0.193857715144644 1
0.219777985027936 1
0.212008667369692 1
0.231116706500227 1
0.224075012084362 1
0.229586914641394 1
0.204936605087113 1
0.177177285717385 1
0.200356323562709 1
0.194042582319909 1
0.210706799473063 1
0.162673087436124 1
0.194005785489176 1
0.212643061489049 1
0.201725898795044 1
0.233390510521051 1
0.234300951781725 1
0.213580803368757 1
0.190896106802984 1
0.192623570652747 1
0.20125840984686 1
0.189590593262597 1
0.214812726637785 1
0.204441358043477 1
0.203192985911224 1
0.224081862301927 1
0.201987248727641 1
0.147134397758054 0
0.207896300989904 1
0.233560375248458 1
0.224916243568625 1
0.229693418790298 1
0.267306369872876 0
0.17671768673206 1
0.150777555510757 0
0.203601777004922 1
0.242125326097956 1
0.219757287447489 1
0.20779324827142 1
0.201819682756012 1
0.200708162273848 1
0.213817281220753 1
0.170399752707101 1
0.194543220938882 1
0.238421648351268 1
0.178304033213004 1
0.16818415588285 1
0.254972529740239 0
0.196356757165827 1
0.202950072361414 1
0.205589346102777 1
0.153328118815412 1
0.209756101683528 1
0.137973817401012 0
0.16114944017013 1
0.123928713046454 0
0.220670909659288 1
0.188535379664443 1
0.180692106917759 1
0.202280762256765 1
0.168471678192826 1
0.203801153209904 1
0.15788005334985 1
0.176211204926526 1
0.19366577603975 1
0.215448997205761 1
0.210909049988998 1
0.186813766575298 1
0.191267097912237 1
0.201292616297669 1
0.21666359631696 1
0.15936707029712 1
0.244192693690491 1
0.198154275655497 1
0.20004654918389 1
0.185799773431162 1
0.214289741797634 1
0.21011204357785 1
0.172919062944984 1
0.22069011281859 1
0.191707584963387 1
0.227040654282679 1
0.196423997740805 1
0.203021847560112 1
0.226457154766924 1
0.154864956471405 1
0.186847022678385 1
0.250865319925142 1
0.168634913493157 1
0.162549700529081 1
0.174628934584115 1
0.204543893960801 1
0.224797207958311 1
0.186342765938829 1
0.17035673759075 1
0.203122382235764 1
0.26549738487486 0
0.231083030867567 1
0.154141621858924 0
0.233772911497001 1
0.220927674309015 1
0.231514648847513 1
0.217359829261822 1
0.184944872016271 1
0.196206112224787 1
0.221229749394488 1
0.178080685725374 1
0.205446869622683 1
0.192568417304513 1
0.194050551752516 1
0.173516836201618 1
0.130610183531208 0
0.216549933639145 1
0.173039426025901 1
0.21514939574271 1
0.216542721517971 1
0.228427032855131 1
0.224988374618973 1
0.212533967220678 1
0.216764635448404 1
0.212069099389566 1
0.217886544162179 1
0.17583172123966 1
0.195526593610231 1
0.218189224491601 1
0.165844771692561 1
0.180410600515636 1
0.195202396121152 1
0.220919360660711 1
0.200864170030094 1
0.238787670551797 1
0.175409151393707 1
0.19721611490128 1
0.198183314112557 1
0.247849989263178 0
0.207218414788501 1
0.211479755569543 1
0.223065273297893 1
0.148037978406247 1
0.231307188099588 1
0.201768630284562 1
0.148635819350042 0
0.258974867910837 0
0.173585101466117 1
0.225530182503481 1
0.201369500718558 1
0.200190970459551 1
0.193967436470354 1
0.213309619738189 1
0.17478378624878 1
0.163876496372294 1
0.167484028060404 1
0.167693737535639 1
0.154116153689355 1
0.162412999149964 1
0.199342782807259 1
0.194493225289727 1
0.178452648391262 1
0.238986732340811 1
0.192296960407687 1
0.191637283183305 1
0.198705951709767 1
0.255587079385476 0
0.228801290038488 1
0.154038479773742 0
0.223570871382268 1
0.188933840850496 1
0.183691503336925 1
0.206986607820935 1
0.17449511976475 1
0.186367172583394 1
0.189609405410047 1
0.248157751641977 0
0.239123896314507 1
0.193451153899122 1
0.226046203234665 1
0.209976553196091 1
0.192154447289002 1
0.222968087745428 1
0.247042745136835 1
0.17063760436417 1
0.185496433270668 1
0.199184252611032 1
0.204987310009949 1
0.176766135680184 1
0.196433945860627 1
0.181856078443379 1
0.206844536364251 1
0.209918574146879 1
0.198139732254724 1
0.160494501177073 1
0.169367166472226 1
0.184966597801257 1
0.170957557575441 1
0.220252557541788 1
0.21059194202851 1
0.218907016590175 1
0.231914056299094 1
0.162553565846003 1
0.175694776358324 1
0.194471636302643 1
0.229732091936578 1
0.196901617271584 1
0.236364188866108 1
0.181002645832745 1
0.196730207539457 1
0.259825513397269 0
0.208973522858635 1
0.233971056353179 1
0.19182713500925 1
0.215101249899676 1
0.221746397836637 1
0.182062030489946 1
0.167827593038212 1
0.206294087110735 1
0.199547536043454 1
0.225937333925213 1
0.19023756850984 1
0.186873274087704 1
0.166329311482599 1
0.178949789479368 1
0.226374686155903 1
0.227195375779625 1
0.221524000094798 1
0.18884339642368 1
0.206769543233798 1
0.234742985166579 1
0.21243648228806 1
0.139030729730214 0
0.207725549367081 1
0.222051893869561 1
0.141650207125114 0
0.257206456881343 0
0.221940462859602 1
0.195390164115392 1
0.241607770379493 1
0.209372044504097 1
0.190194347886175 1
0.197518871233252 1
0.243977310737877 1
0.172109520911487 1
0.215163004454863 1
0.223798098610029 1
0.215542299836731 1
0.217554633959901 1
0.20227879890474 1
0.221193502937501 1
0.227170677432862 1
0.174485369230115 1
0.17744173647504 1
0.247970572166676 0
0.183290135269863 1
0.23731710478977 1
0.211855603304008 1
0.189497920568649 1
0.171386821041253 1
0.223082678225168 1
0.196538258275413 1
0.149346287962402 0
0.23323577383124 1
0.197294701529872 1
0.210791064269651 1
0.243937963671888 1
0.246622399413358 0
0.212259315699956 1
0.203382764501659 1
0.184861998623404 1
0.182144115766589 1
0.199401484151041 1
0.167040576367041 1
0.198698026936064 1
0.226112431524116 1
0.175743790247286 1
0.222793874119638 1
0.239424483508448 1
0.184932376552636 1
0.171120624721668 1
0.198905698811953 1
0.2426852387134 1
0.188155992328144 1
0.250609648881055 1
0.211699137764691 1
0.219210717232652 1
0.26102836280079 0
0.249969391652115 1
0.205536065252969 1
0.231266941509366 1
0.221977568616546 1
0.2032465194076 1
0.219530234351886 1
0.162383214069286 1
0.21668223975985 1
0.204387816285917 1
0.163504142958447 1
0.22628197963098 1
0.17693741888014 1
0.174778454181905 1
0.238599473571945 1
0.249835665675473 1
0.196139227062316 1
0.219464760236772 1
0.168070463747662 1
0.229635938236692 1
0.202248210380884 1
0.185323009703035 1
0.182551093091256 1
0.177574860006861 1
0.177233928469098 1
0.198409223082282 1
0.191446998587116 1
0.230696532673614 1
0.143505980438209 0
0.181307701594201 1
0.191920729456965 1
0.191146903664695 1
0.245365825171168 1
0.156639704586034 1
0.195639937805962 1
0.206724345270308 1
0.16846199397339 1
0.18598415682338 1
0.177812030293567 1
0.228931223781384 1
0.230683408323712 1
0.197318421049617 1
0.212669650529422 1
0.227675350811112 1
0.192753032885655 1
0.234134714477132 1
0.194499170934609 1
0.215867966625246 1
0.165466484262679 1
0.280410167524812 0
0.218298731811767 1
0.184374089485235 1
0.1934970102928 1
0.195991020084874 1
0.217360632249333 1
0.175786270509813 1
0.19754699015104 1
0.227696108190946 1
0.241567681764708 1
0.169642426509484 1
0.212068803589984 1
0.226809072221344 1
0.243456068585315 1
0.229232916532931 1
0.203141834477336 1
0.222453944875636 1
0.194160282757853 1
0.219771023683888 1
0.167839082756931 1
0.197351849857273 1
0.162137348289957 1
0.213228404976262 1
0.213652748596011 1
0.200390147656537 1
0.139922016384606 1
0.184165071793609 1
0.190373079687731 1
0.217940633951236 1
0.219904835467055 1
0.202418717839343 1
0.158796667475096 1
0.22970655897465 1
0.202220387822988 1
0.181049129690839 1
0.227420811965814 1
0.157708597227648 1
0.157121100862639 1
0.178788283453391 1
0.145138175267448 1
0.20150484587462 1
0.227920631471177 1
0.244955811376292 1
0.233766285277182 1
0.190322523965045 1
0.288367691513727 0
0.218543175319265 1
0.233820628803213 1
0.245947208957063 1
0.212332202721838 1
0.23114256892773 1
0.232748964562907 1
0.171619707623536 1
0.219861710048555 1
0.180677629819975 1
0.203656971109102 1
0.189711868968968 1
0.20840342611778 1
0.218375482061507 1
0.271334233728717 0
0.209418012658445 1
0.23967762719554 1
0.220612960855104 1
0.22028429358265 1
0.215133325526271 1
0.198841455644984 1
0.188572945321679 1
0.218027284502948 1
0.201092614649582 1
0.196702515425133 1
0.192335580269436 1
0.197844825208026 1
0.16591712732014 1
0.191530055862495 1
0.23526967066759 1
0.211985307676848 1
0.214872025695295 1
0.229852016958806 1
0.212679085180159 1
0.228605410296599 1
0.18240642163924 1
0.195297009141404 1
0.221222789895171 1
0.191505530310381 1
0.133037252075794 0
0.204884089117969 1
0.213424807661486 1
0.167204011649839 1
0.245235925072723 1
0.181838743244477 1
0.168126575500266 1
0.182150369824667 1
0.212137358443122 1
0.250175617257533 0
0.24265798156597 1
0.202519496981343 1
0.235287231467451 1
0.187371666372049 1
0.190293110575909 1
0.188403458506721 1
0.237619725786053 1
0.17128181688777 1
0.172649071889255 1
0.193020852584624 1
0.150060070709258 1
0.247197869649667 1
0.204019384168526 1
0.222883522201639 1
0.223268753079106 1
0.193428992657 1
0.170696030397736 1
0.214928680683555 1
0.206661397144463 1
0.216496991037458 1
0.215079104378383 1
0.206162859663242 1
0.180955663841594 1
0.207782391802502 1
0.238352623882197 1
0.11117412627901 0
0.215090112341763 1
0.206451112762127 1
0.222340371429769 1
0.227272121897883 1
0.180609102884258 1
0.172912388288055 1
0.191481392980922 1
0.208958258742096 1
0.199494830691726 1
0.20394760911329 1
0.190816215342529 1
0.245886519868607 1
0.225467347592552 1
0.226609969350072 1
0.168945759497593 1
0.202420009761429 1
0.207680062900206 1
0.181266847082265 1
0.197537965180195 1
0.182809833398606 1
0.18155186514537 1
0.174645865547243 1
0.230616048430672 1
0.153345789321834 1
0.208178923456668 1
0.184006631677609 1
0.237653452190897 1
0.205142718691429 1
0.247458212773161 1
0.229930438505669 1
0.169519752727731 1
0.238000851888745 1
0.192731509670335 1
0.234348961336295 1
0.222344940016077 1
0.194528743181484 1
0.202659312262608 1
0.184471152663045 1
0.209625312704764 1
0.168142282686001 1
0.199548413070021 1
0.22254635186787 1
0.188501919319149 1
0.21664914456742 1
0.234576891422121 1
0.18518938524482 1
0.204692299419015 1
0.211880210936369 1
0.192993935150829 1
0.151387621899226 1
0.191627102592239 1
0.191827435610158 1
0.186082886705095 1
0.19644554009028 1
0.209950828873435 1
0.21343596010493 1
0.226645435250299 1
0.235971351086263 1
0.186905904175567 1
0.216240991949732 1
0.191639566709755 1
0.198945546286317 1
0.216840010778195 1
0.191597143009658 1
0.171589692323059 1
0.201380182274197 1
0.173507901657968 1
0.194679567177472 1
0.195976132528175 1
0.170919620273553 1
0.193899085415466 1
0.173698644906142 1
0.167989500868184 1
0.242597850692003 1
0.226077147377764 1
0.204339188789707 1
0.175885974011925 1
0.191534828583921 1
0.183704854725038 1
0.201706596491291 1
0.185223529074957 1
0.228991326967085 1
0.211238548478587 1
0.230771417751125 1
0.217947033297987 1
0.162077662052436 1
0.1981481867635 1
0.131255031423847 0
0.201878576657165 1
0.182494127682098 1
0.204772201109541 1
0.220043121761125 1
0.189917729078424 1
0.201186990362446 1
0.175497722816575 1
0.184568086215778 1
0.223084453046916 1
0.204632345745577 1
0.210795166869798 1
0.215736562496679 1
0.21118889611777 1
0.237402258717664 1
0.195579993027501 1
0.222051173481765 1
0.221493023974348 1
0.151703812109843 0
0.229762452183921 1
0.186833047221326 1
0.245107654146865 1
0.209150833978219 1
0.218126782746333 1
0.257283596304049 0
0.210135127476923 1
0.206079070191902 1
0.180648974789129 1
0.211852285487318 1
0.224566498963565 1
0.160033102979411 1
0.160163146463455 1
0.191791924578168 1
0.179579257946024 1
0.146517678172412 0
0.206629974139789 1
0.225106354329058 1
0.223861883338177 1
0.190933619126862 1
0.255146624488175 0
0.24815592199381 1
0.211258649664344 1
0.23880401665832 1
0.223185056611623 1
0.18281690550333 1
0.244256539174033 1
0.158314969106843 1
0.202201527265621 1
0.190980780326925 1
0.199768201470698 1
0.2202531569529 1
0.238546420215347 1
0.203718269378152 1
0.186319128598261 1
0.16925524701197 1
0.150486598319875 0
0.207863470783202 1
0.191141561476897 1
0.259295699076465 0
0.227761878707899 1
0.196876880351945 1
0.203759641704992 1
0.199363215273086 1
0.191963518620377 1
0.226693633061154 1
0.190264626603499 1
0.224718925139525 1
0.195707166667645 1
0.160203746120873 1
0.210059228728021 1
0.226570947796068 1
0.23405892678852 1
0.171507759493566 1
0.219702053733198 1
0.222034023633799 1
0.169460770584553 1
0.218457179228169 1
0.247942263442414 1
0.188949830973956 1
0.213832267080678 1
0.262778726806822 0
0.262703136964471 0
0.210593454015239 1
0.212586152436824 1
0.174807400830898 1
0.176062572452967 1
0.192360732457339 1
0.220768698776174 1
0.190179225201231 1
0.180338651998292 1
0.217439161690576 1
0.191095313542305 1
0.227269654886153 1
0.23972031333582 1
0.249355845681264 0
0.217934127284327 1
0.187051168239684 1
0.198409680733954 1
0.208143243066512 1
0.179049582164568 1
0.189125650721694 1
0.203994735461404 1
0.209890539808809 1
0.216767455516237 1
0.209966151933102 1
0.161619431459118 1
0.217877521373669 1
0.201935512112644 1
0.239267627850459 1
0.191453276993595 1
0.222313919695997 1
0.209728341469494 1
0.221845975705779 1
0.187132207904252 1
0.170126744441259 1
0.23847185319441 1
0.226015654362869 1
0.184378292842851 1
0.164308103235387 1
0.16475771488934 1
0.20596255437824 1
0.23613995497086 1
0.215150916927904 1
0.213661058816514 1
0.218473686028472 1
0.186154671007452 1
0.252668629593733 0
0.225658014373904 1
0.171969146279191 1
0.188829420705483 1
0.207685781352803 1
0.181240017910336 1
0.218025740163818 1
0.205595741764094 1
0.230861045631064 1
0.198428509343574 1
0.241221787998635 1
0.172576642655638 1
0.217244437753094 1
0.177432174425632 1
0.233394295827158 1
0.178295164351285 1
0.230371269365125 1
0.214509189449325 1
0.238186910218357 1
0.219702591599216 1
0.212610452749549 1
0.203012424837134 1
0.22274716469017 1
0.187418382438779 1
0.224586556878265 1
0.183694600749978 1
0.247047698899758 1
0.213030940202374 1
0.197235433452291 1
0.225643876370645 1
0.221350834548015 1
0.151432518066711 1
0.16540258102567 1
0.209796946254491 1
0.1789957346906 1
0.227372422654291 1
0.218507138334173 1
0.201573512843809 1
0.210419702050935 1
0.17031862642681 1
0.216891712984269 1
0.21460158601026 1
0.20835569089499 1
0.202679110938147 1
0.210725929981357 1
0.23136721466032 1
0.218999411351503 1
0.184765899739461 1
0.174478468586779 1
0.203847136084531 1
0.186112374438756 1
0.174440916059792 1
0.198139567657638 1
0.191335287289271 1
0.199395868034599 1
0.252361037668773 1
0.168517554252884 1
0.231795788854108 1
0.166613880601454 1
0.217014689796291 1
0.226909504907959 1
0.197252081135029 1
0.230969299155146 1
0.204260113591309 1
0.166066087110831 1
0.237785194269151 1
0.197896380582812 1
0.238016621190755 1
0.218420911599643 1
0.203817572111658 1
0.22695950349751 1
0.192824464118939 1
0.214105507160836 1
0.193197772207499 1
0.179444660728907 1
0.252181918104684 0
0.204409115771399 1
0.240242422282037 1
0.171346038305164 1
0.191191258177685 1
0.217483122539809 1
0.223851022670444 1
0.207028012476902 1
0.196140589375406 1
0.208785903554829 1
0.215724527844182 1
0.189299338904718 1
0.239862641476442 1
0.202988277339417 1
0.210480023176532 1
0.212477286973622 1
0.173637675030185 1
0.201688376893094 1
0.22277680847153 1
0.181985868646783 1
0.20438794493165 1
0.186965011933863 1
0.194189401597313 1
0.200816317514556 1
0.176332762621702 1
0.224166850672541 1
0.226422094459836 1
0.200156731044985 1
0.164810038993155 1
0.204280051395268 1
0.19738858952557 1
0.169135208171365 1
0.19964783535029 1
0.212160766749442 1
0.193406979947951 1
0.191229823002522 1
0.227400695089704 1
0.187058548754331 1
0.249568767204608 0
0.20672879892789 1
0.180065847411209 1
0.187598332747605 1
0.227200595155331 1
0.192615452269541 1
0.223825694076421 1
0.251479121923277 0
0.160899023335765 1
0.216935890515885 1
0.236111541143794 1
0.194079409831589 1
0.238729875814108 1
0.19952933023629 1
0.202232613662335 1
0.222988488084683 1
0.174710304995706 1
0.179920476448854 1
0.194268294237701 1
0.149221367491217 0
0.178230977934468 1
0.202700946605375 1
0.191933364040864 1
0.194379483313566 1
0.224681815153896 1
0.20027656874411 1
0.206222480488402 1
0.184446746182138 1
0.225972019595394 1
0.209079984559886 1
0.175614200008795 1
0.189169002296355 1
0.219672660126443 1
0.184066257169275 1
0.226627457945723 1
0.184068965285614 1
0.199585628583568 1
0.179160856904473 1
0.176170719640466 1
0.198814517578142 1
0.16080403297329 1
0.198233436834276 1
0.197168517906777 1
0.1887777765959 1
0.253320520035452 1
0.168363623712465 1
0.197431642807965 1
0.241469505882821 1
0.211217390459107 1
0.193531362644235 1
0.198429320677278 1
0.219234369224569 1
0.224415374263195 1
0.178693879408178 1
0.216426419303799 1
0.23156608944504 1
0.206343195506743 1
0.194413080917498 1
0.220689741584937 1
0.23143557509404 1
0.208495789934754 1
0.195792792603245 1
0.242598445735884 1
0.191215775482083 1
0.186239040943955 1
0.224861023686756 1
0.205811339034946 1
0.216920514247417 1
0.206647911905642 1
0.222136250916727 1
0.193201241404743 1
0.172703522602411 1
0.176623488810447 1
0.217238087280807 1
0.168331378564485 1
0.224352932122283 1
0.224293717833688 1
0.190453505576705 1
0.203004436134733 1
0.178821348722222 1
0.201864164167559 1
0.197372534221725 1
0.201637161720771 1
0.192301281826637 1
0.216575959583982 1
0.219431856599709 1
0.210489441675057 1
0.229151493654925 1
0.225976410647938 1
0.226764449776704 1
0.192640943597294 1
0.195010970449797 1
0.195239874552878 1
0.156615410377804 1
0.19240304112751 1
0.21311081722622 1
0.180463605630039 1
0.253308134734409 0
0.200569957188934 1
0.219938577665297 1
0.198464684605807 1
0.212667521732976 1
0.216204548306527 1
0.223636659301039 1
0.241291939702035 1
0.228221844549215 1
0.172595157117665 1
0.162407684921901 1
0.199561167555476 1
0.191874178988704 1
0.209685477827581 1
0.214280478236537 1
0.236759390433834 1
0.224605561879604 1
0.197709554219392 1
0.149497305301761 1
0.177125318328823 1
0.183899121976428 1
0.188102843450096 1
0.20610546822567 1
0.18265282345774 1
0.206038066736501 1
0.225099570761687 1
0.183248225594906 1
0.203151385346173 1
0.231536175629436 1
0.243199532343298 1
0.188085351273454 1
0.227583144090612 1
0.198348660412751 1
0.225117690419155 1
0.20242572433272 1
0.184574185177016 1
0.207818631208899 1
0.209737283552121 1
0.209400698369748 1
0.213399958248214 1
0.230120864370156 1
0.259397864795802 0
0.190264644405946 1
0.241146246554819 1
0.193978880368928 1
0.163439079524063 1
0.21606999505441 1
0.178844859579569 1
0.180354535455961 1
0.241941525692654 1
0.180040166079253 1
0.184624335750743 1
0.221584677641575 1
0.147989776415645 1
0.203536780184893 1
0.16644143256468 1
0.204671931472921 1
0.205107546826933 1
0.178502683519802 1
0.203857824137016 1
0.243898438723047 1
0.246044192156255 1
0.182703463286774 1
0.200546179178324 1
0.1950095484365 1
0.187829809522588 1
0.21674206775149 1
0.181136423546297 1
0.177109594975802 1
0.230386989223265 1
0.179941868257648 1
0.211672224755804 1
0.208668908263841 1
0.248921650176457 0
0.23440945513089 1
0.205991009499436 1
0.251155491281868 1
0.184852848132409 1
0.223628554775065 1
0.232666815136941 1
0.186900096706062 1
0.213567271426487 1
0.208061591118269 1
0.216368815330925 1
0.240150029009896 1
0.20980536990396 1
0.214286325835427 1
0.206071135684268 1
0.17013455586877 1
0.225091504548944 1
0.201867805746311 1
0.202953505968195 1
0.231054886617102 1
0.236603444320243 1
0.214072670436376 1
0.184554727686009 1
0.19775649127153 1
0.217017236363929 1
0.188820212410433 1
0.208391560942993 1
0.156797632229721 1
0.177605593546707 1
0.188067747405968 1
0.194157821213002 1
0.198676282570363 1
0.22062037439941 1
0.163183354124861 1
0.194043282533053 1
0.183858633673394 1
0.225548711235721 1
0.229071947117688 1
0.231699493747077 1
0.196304430132138 1
0.218953550517826 1
0.203402266173978 1
0.207848630634272 1
0.214509099541083 1
0.200320132760901 1
0.235720968034361 1
0.230937522629679 1
0.167374294056453 1
0.177932750410421 1
0.195257282665649 1
0.215861527945558 1
0.217237139615217 1
0.221223328122478 1
0.198372768956122 1
0.155248333163903 1
0.242916653316283 1
0.205825987458426 1
0.187239116547688 1
0.219996687600951 1
0.198702941543119 1
0.223994288026403 1
0.169957835047412 1
0.210380407447762 1
0.188086232368027 1
0.182038845753376 1
0.186965445317965 1
0.19065546217637 1
0.206349241965427 1
0.204930526290735 1
0.23488054001153 1
0.195243394841853 1
0.205289551753292 1
0.241339019526774 1
0.201004504595876 1
0.225145002540985 1
0.265905996419038 0
0.213810763162536 1
0.175275471409541 1
0.197069486395858 1
0.234885219484125 1
0.198588108518438 1
0.198390297876737 1
0.216586236046345 1
0.245843508866623 1
0.166715236121226 1
0.194990128872454 1
0.203340487536312 1
0.168334859947948 1
0.264946644730923 0
0.191488642884404 1
0.202411701639448 1
0.226296400679898 1
0.229243208480612 1
0.16006652192377 1
0.190413793713014 1
0.192181191431401 1
0.222541224530595 1
0.221982872974612 1
0.213673292491477 1
0.18949604635065 1
0.197240045715515 1
0.196114443793649 1
0.209684564337557 1
0.174761261958235 1
0.224495269719991 1
0.210229303146808 1
0.220135118588098 1
0.221589055972762 1
0.231245282137011 1
0.159847751397881 1
0.203495556148758 1
0.216920329820311 1
0.218375006968259 1
0.218542255970642 1
0.197488478951352 1
0.196543526958049 1
0.174720752914897 1
0.202433044332412 1
0.21325067640604 1
0.205135047835595 1
0.245769347981582 1
0.231764763436825 1
0.194488605401606 1
0.165513235476285 1
0.212592826365367 1
0.176734384443995 1
0.232253411884476 1
0.228150538591177 1
0.17851097575974 1
0.221001817961905 1
0.20181145606214 1
0.209013554815929 1
0.221278761656831 1
0.240415197084532 1
0.211181024072129 1
0.214630085784688 1
0.198147803318003 1
0.217945750009875 1
0.185189577206773 1
0.164903053691828 1
0.225479027296328 1
0.215777140413489 1
0.187213293502481 1
0.148705599904195 1
0.202172583692988 1
0.17002122414521 1
0.207273700592958 1
0.245651924443954 0
0.204183798331161 1
0.214264707949816 1
0.249173286629002 1
0.210052136066807 1
0.196716107317536 1
0.193594465277429 1
0.195415019353228 1
0.175149719162843 1
0.190480722775892 1
0.155546888486073 1
0.173092135811409 1
0.263286391384544 0
0.194296774646772 1
0.147391779139954 0
0.218822551792677 1
0.200333536868491 1
0.213570495682541 1
0.249912422928007 0
0.161930408082614 1
0.198780177846168 1
0.221036754788077 1
0.140962895107305 0
0.178277372828131 1
0.204880743644526 1
0.145494854611737 0
0.201086926869751 1
0.18494276075663 1
0.172820526913928 1
0.187275841941318 1
0.185684972935043 1
0.196404234262216 1
0.204683438574339 1
0.155795329124547 1
0.145657789395822 1
0.226095407888611 1
0.216972924928367 1
0.217701469882352 1
0.20422299015375 1
0.130719956625739 0
0.189774963651826 1
0.164662806915498 1
0.214639580578983 1
0.216729432463521 1
0.183052118586146 1
0.173021916281525 1
0.242656111540401 1
0.22929007966362 1
0.174307140583448 1
0.208335621571902 1
0.24194194413963 1
0.18139420781971 1
0.215590608363358 1
0.184647714683138 1
0.197428526526574 1
0.213848204613551 1
0.179472519237962 1
0.212575782807093 1
0.172037653636196 1
0.195258237722974 1
0.198988080504892 1
0.238478320290547 1
0.194400331248914 1
0.227783381282488 1
0.214645781567921 1
0.208626787975396 1
0.199146632774608 1
0.211419605082705 1
0.238601864444431 1
0.162797823663029 1
0.180197517242528 1
0.22488857310914 1
0.170227809081502 1
0.21995066689411 1
0.197687783549544 1
0.205847292745538 1
0.175244326471186 1
0.178362377578112 1
0.243775999353523 1
0.19665308159795 1
0.195894789729655 1
0.189004666504237 1
0.219859467021389 1
0.192256976329565 1
0.228104640078038 1
0.15209882747753 0
0.192831053762767 1
0.170751788957344 1
0.194075398210309 1
0.19840938013654 1
0.218936386905352 1
0.173622530261717 1
0.197662480548094 1
0.217232538663494 1
0.240388486960142 1
0.204322916912529 1
0.199116715517039 1
0.200573404086221 1
0.222630762983942 1
0.203216448121054 1
0.228057340985721 1
0.21520339644996 1
0.23685278900576 1
0.254089856565909 1
0.228520008034497 1
0.251189657134109 0
0.191805504622501 1
0.229689323856869 1
0.187054185422464 1
0.203439858630814 1
0.199323674561555 1
0.177116417469482 1
0.204828884935227 1
0.248588783071754 0
0.210468510734366 1
0.160453784047722 1
0.194332918421476 1
0.243560865118407 1
0.20143917602165 1
0.193048197964047 1
0.196762195084354 1
0.198626304278878 1
0.227142199331662 1
0.192062767539866 1
0.216898657535564 1
0.19541716813111 1
0.198797149888559 1
0.166791244750945 1
0.182837265846279 1
0.158785407558558 1
0.22936990670252 1
0.220975402830517 1
0.233321858700033 1
0.19915701195987 1
0.201187069068345 1
0.175120478138967 1
0.201105102788073 1
0.227562645305138 1
0.228825539655862 1
0.208220973798627 1
0.217368994883228 1
0.21622455968814 1
0.190990546765569 1
0.169640581130357 1
0.243442293604084 1
0.232363705732791 1
0.172123869526946 1
0.188149257166276 1
0.156063793016295 1
0.182461583019858 1
0.186360806030152 1
0.184207703048456 1
0.217507726104949 1
0.173179715985018 1
0.205152996365541 1
0.196684458839383 1
0.251705004396947 0
0.245466288799294 1
0.201646390725519 1
0.251595181945062 0
0.177739299677496 1
0.207210103081792 1
0.218497292567785 1
0.232820199255832 1
0.238762326637678 1
0.205471831166934 1
0.231916402686848 1
0.244527838246781 0
0.191446922210806 1
0.21199757478694 1
0.223097655706572 1
0.185583858671699 1
0.177878505297008 1
0.215935456022944 1
0.227719110539299 1
0.213020408964959 1
0.212143984322548 1
0.154357079652156 0
0.224339902559389 1
0.214042230230941 1
0.166171102726547 1
0.163865405093363 1
0.197501221437893 1
0.159734317848555 1
0.165422887495827 1
0.209149931001697 1
0.223636220084345 1
0.264032057859802 0
0.19253096003219 1
0.214355407711437 1
0.19617067457015 1
0.169815229538424 1
0.238590894701444 1
0.222568655235481 1
0.269467590005532 0
0.241296540632959 1
0.167304806485457 1
0.245631590593588 1
0.191141631295094 1
0.234940781295181 1
0.174018162566198 1
0.174338102691038 1
0.189644201220267 1
0.143361784746024 0
0.20078752855176 1
0.221664513202896 1
0.20574838037261 1
0.233458445911152 1
0.216029973305781 1
0.229548909305419 1
0.197816001696214 1
0.164038565678857 1
0.185434375852596 1
0.216714076517293 1
0.214663361051408 1
0.187191889423058 1
0.187949698310188 1
0.196314118265052 1
0.228066005508881 1
0.23002750331311 1
0.186003349219152 1
0.204338206245427 1
0.235027618115283 1
0.206780437055476 1
0.177181080361524 1
0.187647156870678 1
0.202647558140029 1
0.175521643692664 1
0.203910331820667 1
0.212916645340228 1
0.229854750741101 1
0.213241651722249 1
0.184310054852625 1
0.192083585561603 1
0.18722054002937 1
0.255688998286255 0
0.201690497417972 1
0.198407064690776 1
0.172875051773917 1
0.225268524238293 1
0.201821845856791 1
0.207039459273779 1
0.266455996307546 0
0.186019295049083 1
0.203368713546747 1
0.222311392770761 1
0.228581148647005 1
0.21133769351757 1
0.154010093191999 1
0.206710305143306 1
0.206339673023742 1
0.18884419666822 1
0.23205709874649 1
0.219379963758953 1
0.208576212388336 1
0.167086945015054 1
0.17986278953047 1
0.217503149751368 1
0.188361001456808 1
0.156732367272854 1
0.156764464860292 1
0.236590192989641 1
0.208340974183863 1
0.164488503118879 1
0.231733511524957 1
0.186624194218243 1
0.189240313933831 1
0.201833328380902 1
0.200320467541578 1
0.222721658840497 1
0.225957494614755 1
0.193481495762291 1
0.173463944207629 1
0.232343163842015 1
0.203886731973118 1
0.213390692677175 1
0.222479949900539 1
0.156699399201659 1
0.212859096046518 1
0.215208594241684 1
0.219148622864635 1
0.247366878668427 0
0.254466188391858 0
0.148724606756642 0
0.2324465964337 1
0.197760009501638 1
0.191219996775759 1
0.228006268433544 1
0.216754081051374 1
0.175715362469104 1
0.220240721504821 1
0.21534389803447 1
0.223917136230906 1
0.223286232723996 1
0.1969319212816 1
0.186104737753213 1
0.191248611448751 1
0.225693826598007 1
0.19064228133223 1
0.217434933369263 1
0.207737295631529 1
0.165573924138304 1
0.190619586535454 1
0.160710377760536 1
0.198801147024665 1
0.187640315305857 1
0.211497481366014 1
0.191149474298968 1
0.204010501151489 1
0.24439447727301 1
0.172176859792781 1
0.208988938835311 1
0.191094745984022 1
0.22910533065286 1
0.180898396796882 1
0.192362477599728 1
0.195028905718269 1
0.196516588563158 1
0.202872147697541 1
0.213795788722232 1
0.176787121570917 1
0.213731608070805 1
0.207345571322451 1
0.149370023786334 0
0.196965968076523 1
0.180917563543911 1
0.177704553110935 1
0.21798548149055 1
0.202818243026431 1
0.198977313648933 1
0.218005162982464 1
0.144128814786335 0
0.233654517805197 1
0.211843647922399 1
0.233650768774192 1
0.174946457600203 1
0.225075049384346 1
0.178094031750906 1
0.173205088748827 1
0.225846605692017 1
0.184108113875673 1
0.186304195125292 1
0.185755462518169 1
0.230185353844865 1
0.250303604986045 1
0.197530892841725 1
0.155291029032922 1
0.205324076275091 1
0.266556675443644 0
0.23791993928608 1
0.218511119445575 1
0.221570177465606 1
0.219750010793629 1
0.208003923865209 1
0.200321419687233 1
0.199657277960405 1
0.227017251005422 1
0.21863447874597 1
0.263819006274158 0
0.249090618373245 1
0.20094538058748 1
0.178696131389685 1
0.185642761778298 1
0.20881137376153 1
0.183183540183149 1
0.163515895650789 1
0.167600576397123 1
0.199949063830612 1
0.170724327047636 1
0.169106041603611 1
0.180988596975454 1
0.248358925736366 0
0.208527390584888 1
0.24591188992329 1
0.237986733319423 1
0.227090262594924 1
0.242092764013396 1
0.184880065126977 1
0.205299057838556 1
0.214283242098913 1
0.189644625753755 1
0.245974033670522 1
0.193354587460626 1
0.212789389154761 1
0.234139195814434 1
0.202202571081761 1
0.231453689192082 1
0.196596931255086 1
0.225038859647496 1
0.191653964971199 1
0.188386511995069 1
0.204221009580954 1
0.211175895829329 1
0.209952633802263 1
0.169761275740466 1
0.195870094038634 1
0.194606650195209 1
0.203946122239847 1
0.206024802013343 1
0.194380392721715 1
0.212759878660887 1
0.192063543364433 1
0.142403195998582 0
0.207541094148063 1
0.20882085006447 1
0.179155615946865 1
0.201211401408119 1
0.221288517991675 1
0.213896267944232 1
0.207606807413508 1
0.245691875714984 1
0.162885979331186 1
0.166205691946965 1
0.179773614860019 1
0.160410778448374 1
0.206831147025025 1
0.217687514218978 1
0.247978394213381 1
0.167251872733054 1
0.204080240399257 1
0.187450588355096 1
0.23610981133812 1
0.235468410340964 1
0.2382429614642 1
0.149809017251373 0
0.228677772087493 1
0.24801753892942 0
0.227747972920014 1
0.170002807827 1
0.230149724216618 1
0.18843021186736 1
0.191279987005747 1
0.205852056893277 1
0.212553106536745 1
0.198413716980407 1
0.201776190047135 1
0.202362855539896 1
0.18056910896373 1
0.212731286381589 1
0.206690653092337 1
0.185699925948551 1
0.194880693671322 1
0.226235697042934 1
0.124058712104579 0
0.195677998081156 1
0.206197627238833 1
0.167906016097375 1
0.192894462337673 1
0.20455181865068 1
0.196694706132179 1
0.219009861085384 1
0.221190888776162 1
0.216655338041291 1
0.165091903783744 1
0.140019526561312 0
0.200283182341204 1
0.163714087290233 1
0.182679780334972 1
0.137491630863717 0
0.201548357960842 1
0.239164413854227 1
0.180627750036676 1
0.218752632550433 1
0.203230696180509 1
0.159547853757176 1
0.246887348386597 1
0.179798341921126 1
0.198795601120868 1
0.189849742921755 1
0.200055332782722 1
0.200167276730086 1
0.206726882748153 1
0.215584682634529 1
0.188560092788381 1
0.186668586182142 1
0.196716335940738 1
0.196266895345057 1
0.240290569395399 1
0.242142652819916 1
0.251574112389978 1
0.202724749819236 1
0.184300169866524 1
0.231867402157628 1
0.188355549219954 1
0.225371893120729 1
0.237128096834959 1
0.18248015269083 1
0.196152588280571 1
0.204419630528855 1
0.192822725371513 1
0.193660692529559 1
0.178491899654364 1
0.234569145581439 1
0.194941438677707 1
0.203576173801447 1
0.235109973076857 1
0.209356556364789 1
0.205270094857877 1
0.204742129813657 1
0.189491988355306 1
0.204430309831187 1
0.170161669176713 1
0.217353359052001 1
0.225351849354204 1
0.147142265311918 0
0.212334362427106 1
0.209101548414965 1
0.215964720191655 1
0.24147288308822 1
0.244496293605045 1
0.2124965290906 1
0.204767636088632 1
0.225318269808017 1
0.205696405024324 1
0.213911902112628 1
0.218347227291564 1
0.176198745932934 1
0.204771718224457 1
0.186464223226419 1
0.249307755135207 1
0.243092008584502 1
0.182319687665573 1
0.195342354702027 1
0.174350297916083 1
0.186536196402596 1
0.239581636618626 1
0.224860083549327 1
0.187488675928394 1
0.155213587762666 1
0.220011226539627 1
0.220561525284584 1
0.214856755812242 1
0.18884466502748 1
0.237388002875454 1
0.201971486804309 1
0.185565577270911 1
0.219839865372425 1
0.183702974308985 1
0.2058146420424 1
0.197712836890059 1
0.195569599199754 1
0.22368144553815 1
0.191903823301471 1
0.181642483851927 1
0.163103823601611 1
0.193348646969867 1
0.191095016366749 1
0.221269004134541 1
0.206920265491554 1
0.199714163691834 1
0.203915793371076 1
0.210705689158685 1
0.184850521584239 1
0.178791769139787 1
0.165544472522771 1
0.2172604778556 1
0.205889375837663 1
0.201724671501045 1
0.197806134064015 1
0.184023682996701 1
0.162743393207134 1
0.19102503015316 1
0.185647511532176 1
0.184183349187269 1
0.146784782744106 0
0.198194274383814 1
0.256738827987736 0
0.181288598212748 1
0.174231254376351 1
0.182837039091195 1
0.184172391292176 1
0.229720066856403 1
0.181419563644788 1
0.203151602298348 1
0.212976177626202 1
0.183476032922119 1
0.222491907009819 1
0.21775376529816 1
0.239179893907677 1
0.176291422504666 1
0.184846460942276 1
0.20128119679768 1
0.177073832876049 1
0.209128030187177 1
0.215986086682478 1
0.208583103745473 1
0.201138418904926 1
0.222469613048537 1
0.202886677982875 1
0.229432505135195 1
0.231856222242434 1
0.245970278365969 1
0.240367903089401 1
0.168004369374688 1
0.254766370160165 0
0.180446038148811 1
0.235959722258167 1
0.236846157706008 1
0.202715498577101 1
0.207668977914908 1
0.215922332176126 1
0.214304672965802 1
0.198588602650926 1
0.213795421938248 1
0.194421274282637 1
0.16859703684013 1
0.236538828306477 1
0.175678973737082 1
0.244385217294911 1
0.1854379751339 1
0.264155017119759 0
0.154562571831392 0
0.21571812416467 1
0.177090202236652 1
0.223223945276874 1
0.252075886602456 1
0.232614856659837 1
0.190063312230887 1
0.205471135269293 1
0.2124594969529 1
0.206327620095924 1
0.203629518011924 1
0.223245439073295 1
0.174679965839952 1
0.200341790468332 1
0.220162662037153 1
0.199302353006856 1
0.203052459252918 1
0.213673577894392 1
0.177776306568941 1
0.169516174861232 1
0.217868277225262 1
0.195441453471532 1
0.207993174557526 1
0.193397290787059 1
0.211908401272591 1
0.237545652408095 1
0.216371383213624 1
0.198950621947073 1
0.202902252005256 1
0.193495149453505 1
0.203285597003221 1
0.181881207789411 1
0.17255411001521 1
0.199495252194289 1
0.152088774164475 1
0.214449232321632 1
0.144623237882761 0
0.24208027109232 1
0.144381075372733 0
0.178688791056378 1
0.191159725241048 1
0.214854044741304 1
0.175083354421458 1
0.226238542844689 1
0.198486095961535 1
0.237634004686985 1
0.182670896380542 1
0.18341730601082 1
0.159200824025187 1
0.237858617553836 1
0.259040085750861 0
0.191390325019221 1
0.173318229074254 1
0.177599789627769 1
0.240127296016211 1
0.185740740690882 1
0.201221662534393 1
0.230176125748275 1
0.226167955749266 1
0.234195851234367 1
0.195111824080325 1
0.177214145334972 1
0.208853073196817 1
0.253109669015776 0
0.226677953341178 1
0.177789113628923 1
0.236658262351021 1
0.173434635125412 1
0.185159857698922 1
0.221809051923615 1
0.224261454560392 1
0.25299632520576 0
0.245804212395078 1
0.17177842634233 1
0.246028041081627 1
0.194760767836792 1
0.223245978970183 1
0.21618479515834 1
0.209141324051634 1
0.244209405667996 1
0.245287386249784 1
0.20654421781933 1
0.208117958005175 1
0.223139903491227 1
0.248721388108753 0
0.188373856568026 1
0.197052289833821 1
0.229775731681392 1
0.20733492248678 1
0.213317655630336 1
0.167293676815907 1
0.16982930394101 1
0.150178157061688 0
0.201841483554822 1
0.214920957500236 1
0.233641530272238 1
0.182730759526516 1
0.191735928083145 1
0.207180941475076 1
0.218039786929739 1
0.202312176538574 1
0.133526918670227 0
0.236321093920885 1
0.244408979355505 1
0.196815156741959 1
0.217914939159684 1
0.21709385597672 1
0.173504390200685 1
0.190739877754785 1
0.214621214917462 1
0.178936529153791 1
0.245741014372567 1
0.223549904693184 1
0.232785001797273 1
0.235206850292043 1
0.248597827881475 0
0.182267326818899 1
0.218846589064577 1
0.235891929191345 1
0.263056989915007 0
0.20608484311225 1
0.166670077115065 1
0.247883631748601 0
0.22940390030947 1
0.211453725509012 1
0.204395035633295 1
0.191587660507168 1
0.174947538690822 1
0.215896682346913 1
0.186283094478923 1
0.220762640182186 1
0.172027058594315 1
0.210648310562169 1
0.199801698333939 1
0.24539940474503 0
0.234585908826107 1
0.201727386105791 1
0.215428656703794 1
0.179792726779094 1
0.157897925752666 1
0.188796022058098 1
0.124734920771618 0
0.243339227982406 1
0.198273534058155 1
0.237063741305084 1
0.222047932900349 1
0.201765319013324 1
0.155400180140352 1
0.232330832590615 1
0.215851337731849 1
0.208870679857594 1
0.219383283610226 1
0.215532072671846 1
0.224140586753766 1
0.210987318269701 1
0.230671839027704 1
0.203518595763065 1
0.225263226861703 1
0.165399405347957 1
0.181287415702337 1
0.202924221675885 1
0.196232757044905 1
0.210942597591847 1
0.192737610901609 1
0.18863145037752 1
0.215504298170836 1
0.235854196991952 1
0.21977776584934 1
0.198752827815737 1
0.191764009612964 1
0.184445983457091 1
0.179018882962628 1
0.187636263682849 1
0.230278846914005 1
0.215220152909555 1
0.188006726951407 1
0.250350085091508 1
0.213469167300263 1
0.232064878101839 1
0.190727694166115 1
0.193958576239347 1
0.200636841444261 1
0.222979238034524 1
0.170059216300904 1
0.188686108850038 1
0.194403232484841 1
0.277997086534818 0
0.182311436193627 1
0.187640134053915 1
0.198928917687707 1
0.237932890648548 1
0.211806166760671 1
0.20310920118389 1
0.159178180478252 1
0.185384659475681 1
0.21656895091967 1
0.234943324666655 1
0.215253139197235 1
0.207229724983996 1
0.202999158791118 1
0.232419191223101 1
0.204114843828552 1
0.201580404570267 1
0.179729805845517 1
0.20181261079579 1
0.190051696229155 1
0.215255000881754 1
0.152654236604626 1
0.202161219440539 1
0.232504274907182 1
0.189969265013167 1
0.167011847156914 1
0.18864559347814 1
0.214594747880036 1
0.2526705062643 1
0.18482096976888 1
0.195072872531151 1
0.19727092051312 1
0.167410598691809 1
0.204849513171573 1
0.223616260916863 1
0.260601209294599 0
0.221702352588549 1
0.222703084112099 1
0.182338245731158 1
0.225279718862888 1
0.17395913428706 1
0.174068281754637 1
0.191660292210676 1
0.211849410299156 1
0.193585830492924 1
0.208298591941534 1
0.230249894651232 1
0.175493378887282 1
0.235608231098022 1
0.205186956989074 1
0.216321569132431 1
0.174726572102723 1
0.20362502894661 1
0.183551656331936 1
0.20678498056221 1
0.151582774719154 0
0.209849849049679 1
0.259416487686464 0
0.197935250584592 1
0.204424121717622 1
0.205741484943349 1
0.241787462280916 1
0.173990110521072 1
0.199243014122346 1
0.190331716586926 1
0.229620933224326 1
0.217897304744324 1
0.216469640690436 1
0.183400053444863 1
0.16435245783679 1
0.213198960166614 1
0.165336662842927 1
0.21360609338028 1
0.222312529014265 1
0.204743687552578 1
0.213602795913329 1
0.154123677673226 1
0.190199807596178 1
0.164955348629007 1
0.20412203304214 1
0.221887603967836 1
0.177102590948329 1
0.210466271419687 1
0.187198441992454 1
0.195835383604404 1
0.223478408741459 1
0.207092669745181 1
0.163855788326406 1
0.210970219952061 1
0.201506094848992 1
0.185538947339969 1
0.277180768426539 0
0.184595845693037 1
0.179476792915588 1
0.197429485493772 1
0.192721513530405 1
0.215430064239322 1
0.170428170738974 1
0.171088254729193 1
0.210784617109605 1
0.179304518740129 1
0.233502011078082 1
0.229752236267098 1
0.243966640216115 1
0.154826775509504 1
0.226712736286831 1
0.230923507424447 1
0.193133960641744 1
0.227000839027528 1
0.22852323474892 1
0.13626525334241 0
0.241980163851229 1
0.196032613570864 1
0.179182142013312 1
0.205138157475767 1
0.18437586032292 1
0.213342194378565 1
0.16191624117182 1
0.195123646942436 1
0.194060082471893 1
0.211407841670166 1
0.234002183337088 1
0.205759492980991 1
0.176816417391306 1
0.18231382810972 1
0.20905031659339 1
0.236732270118918 1
0.208886756841712 1
0.196215618327181 1
0.203426481441448 1
0.184941170955803 1
0.178542510367352 1
0.18493374970158 1
0.219590176582509 1
0.205089205507043 1
0.241836057850471 1
0.245939167603934 1
0.142155896325162 0
0.263108441218722 0
0.22779429398949 1
0.262178647684438 0
0.185607610203217 1
0.188734847321769 1
0.157441260381332 1
0.250472069015489 0
0.167295476072669 1
0.185987220437435 1
0.238055718905451 1
0.23416053758285 1
0.187724202068883 1
0.236086553383706 1
0.177058976486663 1
0.215542649978515 1
0.2019802247469 1
0.239010357053832 1
0.203014524211443 1
0.222918569173162 1
0.215608970660193 1
0.226485212140089 1
0.18615160573684 1
0.195491093880602 1
0.190203630310025 1
0.198890934347692 1
0.214135475274925 1
0.201381029637712 1
0.24738707378817 1
0.206059331906949 1
0.261505838399989 0
0.230449552038827 1
0.234016900095636 1
0.220979899490424 1
0.230416503429699 1
0.220335482613516 1
0.166096191227734 1
0.181828433130107 1
0.203165999057758 1
0.201692540484321 1
0.186974430716718 1
0.232842374243687 1
0.202664500993093 1
0.172385618508178 1
0.204380464842734 1
0.232047843327395 1
0.208434941940962 1
0.20950604688864 1
0.196589547155352 1
0.235481872389723 1
0.217859323200607 1
0.251696808591489 0
0.207224576566628 1
0.200295517490055 1
0.192578767200189 1
0.200515056046169 1
0.205697981237156 1
0.13676876957352 0
0.183635378765659 1
0.207151400670983 1
0.205939199325811 1
0.225557061217809 1
0.20447206200871 1
0.237572981923671 1
0.210510395197249 1
0.217399168243505 1
0.244086495488259 1
0.171054256064223 1
0.243454396522416 1
0.156124523562637 1
0.228672168061801 1
0.238773482483074 1
0.165253736800398 1
0.191392240394875 1
0.17536425921405 1
0.226226561051643 1
0.246666328493145 0
0.176052105418607 1
0.187397566536592 1
0.205321288574885 1
0.252298040411374 1
0.144503973880189 1
0.220947684909381 1
0.177838252031952 1
0.195668591145124 1
0.1740288643194 1
0.198024756060055 1
0.222182032677594 1
0.19825287072518 1
0.205288462279862 1
0.223655011507594 1
0.189837310133913 1
0.16332676148423 1
0.189471126614987 1
0.210872545977785 1
0.193427049343653 1
0.223145770047381 1
0.165483140652169 1
0.165736971409429 1
0.204271634764147 1
0.178077220182062 1
0.174600617644431 1
0.205989774825767 1
0.176439011438137 1
0.228674587431479 1
0.207932669171438 1
0.173642905118831 1
0.188987283319317 1
0.184231973576999 1
0.196236158279284 1
0.186800712322556 1
0.205288895286009 1
0.264414615781676 0
0.22854171396418 1
0.22622676386181 1
0.187499289372377 1
0.217476763737608 1
0.216763766284015 1
0.22931958777831 1
0.219313827258666 1
0.187672240494907 1
0.149326065022674 0
0.236284608991985 1
0.220769150166248 1
0.191745808543301 1
0.200112196882711 1
0.224959026404135 1
0.243017238800989 1
0.187517711748137 1
0.231112592389095 1
0.2360161492198 1
0.226455924137514 1
0.206640666510929 1
0.226069316305202 1
0.212286403396121 1
0.216352607727119 1
0.264243181596755 0
0.186043367674765 1
0.156531038558381 1
0.186739319459361 1
0.18283350181944 1
0.240592476707035 1
0.264939477530704 0
0.201532342023823 1
0.191419613785173 1
0.220258556916753 1
0.243307386148092 1
0.222802622509811 1
0.216544601654681 1
0.189637688025544 1
0.222749884387757 1
0.193388439323584 1
0.254411040624008 0
0.198751622507215 1
0.180870958071559 1
0.173821068431188 1
0.187044793850011 1
0.207310699087999 1
0.182197318913748 1
0.221151605980555 1
0.146003786152342 0
0.178471048088879 1
0.213383309335188 1
0.226909222006291 1
0.152955950840784 1
0.201628823556965 1
0.254544232665337 0
0.207311106548094 1
0.188830619661779 1
0.202467914505035 1
0.203248374434069 1
0.174690272258182 1
0.158102332710055 1
0.211775248654942 1
0.258030627466701 0
0.242454090035489 1
0.210919402435173 1
0.181220701744962 1
0.180059384135567 1
0.18970842862895 1
0.127838457632597 0
0.21645137434924 1
0.207617429582716 1
0.174145188626865 1
0.189873692804581 1
0.197915599437541 1
0.212306309501438 1
0.217293668182029 1
0.167570750608298 1
0.186153126456316 1
0.210458183654794 1
0.183122184097819 1
0.177650727757736 1
0.197930283358055 1
0.22879813540524 1
0.206407184953165 1
0.158050508627061 1
0.227662116547311 1
0.191941906755379 1
0.219662356506146 1
0.218509365710847 1
0.180366033924578 1
0.242852209160101 1
0.178808479870171 1
0.194364341203042 1
0.246618823930688 0
0.157382005825619 1
0.222417115255871 1
0.279500815063214 0
0.172104110074899 1
0.187820933692557 1
0.209009757002783 1
0.160721658826615 1
0.19306556593582 1
0.279395628101282 0
0.182338723836409 1
0.202548107903478 1
0.180918622897707 1
0.223975472700898 1
0.201567188726611 1
0.171561116996519 1
0.192080771963415 1
0.205296422711154 1
0.17605808484317 1
0.177397252768655 1
0.220780564413444 1
0.213336737499759 1
0.232100711294465 1
0.168491173955355 1
0.21583082631006 1
0.187095640075063 1
0.206739460265833 1
0.192954845693975 1
0.245688080198157 0
0.199818176409846 1
0.204349883085787 1
0.200847495949937 1
0.237862437699619 1
0.262792055985174 0
0.231064879304505 1
0.152001966320893 1
0.168910255359584 1
0.216272330678109 1
0.164779284987414 1
0.170724381712126 1
0.252518212204722 0
0.208569956696794 1
0.180874713435875 1
0.204102377248783 1
0.230982521070204 1
0.198396001001692 1
0.233791574509212 1
0.184735077499776 1
0.170875924669161 1
0.216947578311524 1
0.22581992441056 1
0.199363976272333 1
0.218698410268036 1
0.157396133925321 1
0.19099548039386 1
0.181175858318483 1
0.212081368697807 1
0.202736319090957 1
0.227114442720213 1
0.178797945686174 1
0.225718710262417 1
0.203824912537425 1
0.207021049148151 1
0.242187887727255 1
0.175078395633159 1
0.195735944930017 1
0.229614890465638 1
0.217473288753302 1
0.178366532608594 1
0.187986460011447 1
0.203214814854358 1
0.219175920407211 1
0.194827858862798 1
0.266170429835298 0
0.186105894376473 1
0.191082895508652 1
0.202527160265846 1
0.207966834552981 1
0.224122227881955 1
0.167661677150786 1
0.215885164786467 1
0.239813841721993 1
0.223632124156875 1
0.193357031583492 1
0.204575048378075 1
0.188456520490138 1
0.186294066809658 1
0.206020609271149 1
0.173576247766432 1
0.188293221804756 1
0.209398429907168 1
0.192207229360348 1
0.154244366883265 0
0.18133972375984 1
0.19602827175815 1
0.236879110639071 1
0.205222078857528 1
0.205434265780859 1
0.20908493889124 1
0.196268257653969 1
0.156952921010725 1
0.19840437643541 1
0.226699807052208 1
0.199339428874403 1
0.21600171617497 1
0.172141765973864 1
0.18562549472458 1
0.195997648602467 1
0.274057947695885 0
0.202925136740145 1
0.204739420099483 1
0.196683576399803 1
0.217009448369044 1
0.189426310123372 1
0.196398752469808 1
0.190192009568416 1
0.195237140867358 1
0.222470644892327 1
0.239023536806516 1
0.174466834657588 1
0.20659975839514 1
0.206708075395635 1
0.192091531912906 1
0.219333109596271 1
0.228873542105729 1
0.218469311887317 1
0.209214506424127 1
0.214512849685128 1
0.221127243209271 1
0.210591885694953 1
0.185597996480148 1
0.2379963593896 1
0.179345192930281 1
0.193482853817215 1
0.187186497808408 1
0.173242543864115 1
0.155938142171485 1
0.248584242376265 0
0.141357816562277 1
0.169917338196794 1
0.207216735741351 1
0.180303256479723 1
0.198031263670651 1
0.207643394811406 1
0.263436135699977 0
0.175258794594931 1
0.172476159411107 1
0.209861652282273 1
0.193508503936612 1
0.179535739187943 1
0.183901710581688 1
0.184040894592196 1
0.236722025249627 1
0.177141744620177 1
0.190324083307139 1
0.177086791501124 1
0.189239044971729 1
0.186779265873388 1
0.2099629832078 1
0.159301367906528 1
0.193364258500419 1
0.202236829785278 1
0.213097030370143 1
0.224219257137964 1
0.168422274225503 1
0.207688739815614 1
0.17391465578203 1
0.213245288851605 1
0.200456301692131 1
0.208303048980466 1
0.223387460804347 1
0.210817847860437 1
0.191598443247819 1
0.199514959078942 1
0.205632614157632 1
0.202664390881911 1
0.196554644472583 1
0.210119355739028 1
0.211982637660607 1
0.192663821809828 1
0.208453659451181 1
0.208911928696752 1
0.177941083643268 1
0.217352110995242 1
0.228417893348443 1
0.200237111878975 1
0.199681626771541 1
0.229749147573726 1
0.181349313985846 1
0.184862722986895 1
0.199073623057956 1
0.226591770807129 1
0.164714008627447 1
0.207543700549687 1
0.191911131578702 1
0.180129666391502 1
0.236648604533896 1
0.176761430069123 1
0.1935448739187 1
0.20653797005657 1
0.158347884059542 1
0.177794443064979 1
0.208954879044754 1
0.203102506086164 1
0.191269367706626 1
0.224697759887661 1
0.210191438886154 1
0.192611560098474 1
0.241979745054999 0
0.185178550241355 1
0.191962079135588 1
0.192231216737114 1
0.235304257646879 1
0.158293789941186 1
0.182036982167436 1
0.202578739385959 1
0.242644083880255 1
0.218415875366901 1
0.178558134446002 1
0.204228779501919 1
0.214589275364845 1
0.224169984273554 1
0.176823287733825 1
0.209457420329036 1
0.186264158512322 1
0.19260305554824 1
0.178260985076031 1
0.27218292171439 0
0.147173548851782 1
0.21341777465422 1
0.205220876321534 1
0.202527362135369 1
0.185938788119916 1
0.207072445735714 1
0.202001258087545 1
0.213177501683213 1
0.192017344851256 1
0.172862390827008 1
0.171909230471614 1
0.222087722172141 1
0.169916748904467 1
0.218559361143926 1
0.243299227841224 0
0.197734961523404 1
0.189417405633196 1
0.211762444271449 1
0.189082182942874 1
0.273009292895035 0
0.200244814466454 1
0.224922144228518 1
0.217511394502206 1
0.202724609145315 1
0.213047101930244 1
0.205411706203556 1
0.176117862242164 1
0.206294818401905 1
0.207585658175629 1
0.232513292975046 1
0.205157214701495 1
0.213078548941564 1
0.229198050942299 1
0.19902291808475 1
0.189525905714318 1
0.250395739920846 0
0.178991391382039 1
0.206481887596972 1
0.231119955976372 1
0.224788375952259 1
0.209221164188555 1
0.164937584043136 1
0.221316048554175 1
0.213370352029648 1
0.236611390945738 1
0.161788844901398 1
0.198436053993303 1
0.216398792909687 1
0.189378182027015 1
0.170482618200758 1
0.226680423738101 1
0.173382793021968 1
0.210935933746702 1
0.207790316427061 1
0.175113221166975 1
0.233024206558871 1
0.20249246592348 1
0.197578196321148 1
0.213079846287715 1
0.205920923467009 1
0.183153586697963 1
0.195389297102527 1
0.199775401942638 1
0.200232202327465 1
0.224987387942898 1
0.193563148415933 1
0.224117079051254 1
0.2114617026807 1
0.188880037480232 1
0.2316167493401 1
0.226535556366369 1
0.205435963339255 1
0.187100446012316 1
0.167976168751338 1
0.18294005856 1
0.205294832735162 1
0.22486835448529 1
0.194287613884591 1
0.206603953318135 1
0.167971498761219 1
0.218278495984719 1
0.233394622356075 1
0.185463671272848 1
0.181211843754306 1
0.17652376283693 1
0.193236565819938 1
0.184253613169385 1
0.228470406358077 1
0.145908736890283 1
0.205495393424017 1
0.171343805109962 1
0.193268535997373 1
0.194965881979105 1
0.165171254933573 1
0.209178491199009 1
0.239708453274109 1
0.207505905656849 1
0.155264877915103 1
0.214777111309543 1
0.187554441465131 1
0.189847356200496 1
0.227004200905577 1
0.207584904846924 1
0.184343396633622 1
0.230380358864429 1
0.178483576116519 1
0.196297507932327 1
0.221066094380912 1
0.19855403042544 1
0.217541087291107 1
0.203491282205634 1
0.192599685551149 1
0.237730203815459 1
0.159984879764351 1
0.185626934689482 1
0.234698795215076 1
0.241943812745352 1
0.213380420006449 1
0.222107186032107 1
0.188733641695021 1
0.224562502246358 1
0.193221270382775 1
0.161338795598949 1
0.198189288407291 1
0.234368371896535 1
0.19538559387438 1
0.21102455583958 1
0.209051950093884 1
0.167053183829041 1
0.238633858753569 1
0.245855980537521 1
0.226338369722414 1
0.233030222616533 1
0.210056761650537 1
0.184199274823604 1
0.217656895907329 1
0.178474423366638 1
0.171323256569336 1
0.147231760372066 0
0.208536259534746 1
0.18820188580619 1
0.210306286939454 1
0.209206489332723 1
0.153575802917242 1
0.165590816482277 1
0.176982826863246 1
0.170304686304981 1
0.187821519852591 1
0.208448048241985 1
0.174617066705968 1
0.198661894024072 1
0.202068557201061 1
0.191375744526421 1
0.216445350817468 1
0.205543671829217 1
0.227757767770603 1
0.181291298981608 1
0.250015220605123 1
0.176937485350159 1
0.210739122471378 1
0.197661901538729 1
0.189790589652182 1
0.218860877994209 1
0.213103241962369 1
0.213425754277076 1
0.201553866410122 1
0.186152620396245 1
0.234268733747167 1
0.255953128873295 0
0.206336457855139 1
0.166751458832873 1
0.231489503507318 1
0.194285022574772 1
0.221601877922368 1
0.190330652111834 1
0.255288982860806 0
0.205266045614274 1
0.203512458646038 1
0.199320311635821 1
0.206784055814548 1
0.254745240957847 0
0.212724635278268 1
0.176969284047014 1
0.181838456298951 1
0.177708043976119 1
0.168104343540011 1
0.206188841160415 1
0.154183382785266 1
0.196740128857544 1
0.19482464292406 1
0.254610757399627 0
0.206595174169674 1
0.199606534913733 1
0.186271122851877 1
0.183983468803093 1
0.212717491943092 1
0.222607009065705 1
0.210237884615669 1
0.238609027366032 1
0.178423919834055 1
0.22105754154146 1
0.153985196575501 1
0.213001696717028 1
0.213093160747595 1
0.200548637590924 1
0.21281071563351 1
0.181085928830076 1
0.197013651436885 1
0.165519147635761 1
0.176540777240607 1
0.209025759390071 1
0.213987178860648 1
0.243868572787853 1
0.192661983755287 1
0.173233209273421 1
0.185848399654235 1
0.203268215205302 1
0.183609283673236 1
0.199267931315446 1
0.220679040355862 1
0.193554548886121 1
0.169181310844275 1
0.212402394168432 1
0.193125775241852 1
0.217582468487686 1
0.200000180638602 1
0.225607494342991 1
0.228707479408566 1
0.199306793465977 1
0.194109249974082 1
0.19175604230885 1
0.211758719663889 1
0.230472546838978 1
0.166954827054255 1
0.172226393490742 1
0.204786934400878 1
0.19157861398179 1
0.20832051649784 1
0.191982576212312 1
0.200972898262195 1
0.185507533606753 1
0.234178576226468 1
0.211566273588489 1
0.186949976482111 1
0.230175423250547 1
0.208788919611549 1
0.177015498980063 1
0.219903391311212 1
0.173635318580516 1
0.187417929896802 1
0.230934265521287 1
0.1914202320776 1
0.186255430042522 1
0.24045312959687 1
0.202795889378978 1
0.17370161933574 1
0.220479743795433 1
0.208324961066464 1
0.236684731570955 1
0.206214436164723 1
0.213709563473081 1
0.186662875266979 1
0.215279911723471 1
0.208952147248885 1
0.220610305939022 1
0.219139160659987 1
0.21741943474832 1
0.216862818800999 1
0.199452535054087 1
0.182545188926301 1
0.163544997721079 1
0.191270151212029 1
0.198544896793249 1
0.163923855414924 1
0.215897918799859 1
0.224634700117041 1
0.22231665745547 1
0.197704696875311 1
0.194078763299526 1
0.228892424589022 1
0.174148472257173 1
0.241817315619672 1
0.228405192241716 1
0.168981843962275 1
0.229141218781161 1
0.217156950125588 1
0.20056797770327 1
0.203290229648422 1
0.196219192519521 1
0.15139130222097 1
0.185665367421791 1
0.217308259276746 1
0.208882818026285 1
0.247644908783434 0
0.256516433489787 0
0.219440266785496 1
0.183687991359632 1
0.170009482970494 1
0.216854105438571 1
0.229154612353171 1
0.158495168080647 1
0.167114156098457 1
0.185601495337231 1
0.157896392367683 1
0.178597865493126 1
0.195053984943908 1
0.187095426822267 1
0.182289247191536 1
0.199782016418949 1
0.163530559493867 1
0.203114350076884 1
0.205974069756959 1
0.221035632870769 1
0.172971089621246 1
0.191767305592726 1
0.196371217053494 1
0.213742888370885 1
0.200057556257716 1
0.202711109934763 1
0.170045228136238 1
0.184484855190058 1
0.22219531124054 1
0.201524260534396 1
0.192778659749664 1
0.169342811822526 1
0.223863909386479 1
0.222835149836578 1
0.212345944632511 1
0.177227875924378 1
0.200662459581432 1
0.232890234339371 1
0.239159477195139 1
0.20986415624002 1
0.248396332850704 1
0.175761812101999 1
0.229482101989561 1
0.220141909344856 1
0.206669982105213 1
0.2327458182049 1
0.166996721054886 1
0.178867254148123 1
0.19240227413745 1
0.219343952566587 1
0.194373190660648 1
0.224708926520641 1
0.174358197497466 1
0.202804366806882 1
0.208982093548067 1
0.207264749837804 1
0.239272666736329 1
0.161061030165849 1
0.254468784597655 0
0.242391597665265 1
0.185562249316607 1
0.226521658871895 1
0.17443335553972 1
0.273365737053971 0
0.193183391009832 1
0.171640363803853 1
0.182866456271262 1
0.251655149819629 1
0.171547127575683 1
0.202601437259855 1
0.20645677416914 1
0.219273563954549 1
0.181485853152878 1
0.176817983680795 1
0.193838511924383 1
0.206413746603578 1
0.205243932510533 1
0.167613634322272 1
0.196555648737841 1
0.199331905189125 1
0.167340375015415 1
0.199182795075555 1
0.212405390646982 1
0.197323048185653 1
0.177134554864575 1
0.229776182444573 1
0.189448743068239 1
0.238105790700448 1
0.23016569677946 1
0.203750611944656 1
0.19875695386819 1
0.195862980342891 1
0.173020766946771 1
0.224981591455185 1
0.199169104243946 1
0.212142409596656 1
0.205630222015376 1
0.205623790541122 1
0.208155973422999 1
0.186877805345754 1
0.221248532506766 1
0.162319140536949 1
0.227830249746362 1
0.202331886988759 1
0.188345157512234 1
0.161734981006852 1
0.253345171617512 1
0.172169626305993 1
0.19522178845158 1
0.218900346447385 1
0.17596501038464 1
0.212596900070605 1
0.228683390705515 1
0.202623218710746 1
0.187092283906727 1
0.241935949152962 1
0.216013345338299 1
0.186144674990045 1
0.21396001469083 1
0.225195354134374 1
0.171440014658714 1
0.178241718533171 1
0.214864871961127 1
0.211300114124322 1
0.194230568122946 1
0.190527289064174 1
0.190262028952811 1
0.167638085659912 1
0.223467510008033 1
0.170780273780391 1
0.201707665523925 1
0.240846442433967 1
0.156350203405931 1
0.176653150390375 1
0.191395750860717 1
0.181956140567639 1
0.212487148219277 1
0.188587084471829 1
0.240017815731548 1
0.178023238507275 1
0.191699977157018 1
0.218810379292261 1
0.197004698607561 1
0.198800443450471 1
0.193183695521089 1
0.177068907659742 1
0.22017666458675 1
0.203072934039177 1
0.210526146666887 1
0.23061954435535 1
0.237120306081135 1
0.197642330536318 1
0.20232165804791 1
0.212941911230482 1
0.157921524705476 1
0.185540693756572 1
0.219104378882061 1
0.151478318413466 0
0.166921569210132 1
0.177101627979972 1
0.150182149691313 0
0.157677821227796 1
0.235813094707177 1
0.178000979302869 1
0.207507367541292 1
0.199393903696207 1
0.218811282490017 1
0.211097598782265 1
0.169622191459952 1
0.223326970991879 1
0.231210422549321 1
0.18096759338562 1
0.196462255537 1
0.129452931141974 0
0.13015052248667 0
0.208944975717359 1
0.193758740459522 1
0.156774711105295 1
0.227617380265434 1
0.204358960327945 1
0.180629242404465 1
0.191641089319034 1
0.168114900816213 1
0.179423210185697 1
0.181099401153128 1
0.214986791105338 1
0.239838088700592 1
0.16340454973511 1
0.228825480663787 1
0.256862900409347 0
0.209333609816962 1
0.216074325290255 1
0.176211688193684 1
0.229244964655217 1
0.193610952493462 1
0.222869207086711 1
0.209355596792882 1
0.194865199153768 1
0.224995360866888 1
0.174848235503689 1
0.198726612588887 1
0.212333856500938 1
0.169039724180334 1
0.191270118246119 1
0.190459521473098 1
0.192740898736508 1
0.156946193155012 1
0.249214501259976 0
0.190413980938505 1
0.201141050917851 1
0.200599892029127 1
0.207365451240567 1
0.238699211481184 1
0.220559988984985 1
0.196183727744017 1
0.217595700124069 1
0.188684393048011 1
0.197689487423707 1
0.202582936865259 1
0.212842835705073 1
0.167496412520805 1
0.162370420161865 1
0.200458452553949 1
0.217249831919391 1
0.232681306264613 1
0.202576485102362 1
0.199631426127765 1
0.22693274172975 1
0.188517464541346 1
0.181289773247111 1
0.203134129829699 1
0.186579581272979 1
0.180317517109806 1
0.171558842623497 1
0.272050379737841 0
0.19506616220678 1
0.200999094048463 1
0.185020705699731 1
0.215650928955941 1
0.190909174512284 1
0.163592044770855 1
0.215870723737162 1
0.223411321963475 1
0.21254473896229 1
0.23625647988471 1
0.197175988369302 1
0.174455210375344 1
0.225605612250454 1
0.177423831056805 1
0.223952583369193 1
0.189247750391911 1
0.2269449026638 1
0.228020598933624 1
0.249355092900965 0
0.152554444963037 0
0.180656989330444 1
0.217721723651847 1
0.18777315335914 1
0.18299385665935 1
0.215226727220303 1
0.204177186189968 1
0.211868924337326 1
0.212816143630409 1
0.198726411004043 1
0.263878119915627 0
0.209568578376955 1
0.191002349625208 1
0.184644972057364 1
0.196381521704012 1
0.219787456522529 1
0.188144579435605 1
0.175386454102288 1
0.246671878719438 1
0.165056955257843 1
0.177700090110919 1
0.172521056254798 1
0.228096095465116 1
0.172627896685717 1
0.193301141797253 1
0.206598230422846 1
0.18278335974945 1
0.1968339612203 1
0.236716908880756 1
0.187952311951544 1
0.189149885624191 1
0.2148281341124 1
0.218877752863114 1
0.230378773555941 1
0.189020317810014 1
0.184282420196241 1
0.191826934504354 1
0.216994501975771 1
0.192009404544225 1
0.209930007316556 1
0.171522667851273 1
0.170539598046884 1
0.174310626971549 1
0.179332582803047 1
0.227553348627547 1
0.209983911500617 1
0.19786010086576 1
0.215067204537195 1
0.227373713201172 1
0.192636119065369 1
0.214459096233671 1
0.143915271760727 0
0.268428214562964 0
0.207833136815224 1
0.196069422375825 1
0.219108536713756 1
0.204451306890314 1
0.167690796583696 1
0.20747625580093 1
0.22898947536853 1
0.183405866697749 1
0.17889601949373 1
0.166695653128041 1
0.168058109868836 1
0.166175505341896 1
0.190239249148494 1
0.242166546261412 1
0.174928847059744 1
0.212435355859743 1
0.226734529656473 1
0.195021218033455 1
0.166071164796128 1
0.168483155644997 1
0.227419572040811 1
0.228784356801414 1
0.287003116576326 0
0.153213761857488 1
0.190618773891946 1
0.186107207642121 1
0.162095471142397 1
0.227750090840542 1
0.201149871326088 1
0.181477328290668 1
0.153392599846966 0
0.234161924867252 1
0.223820713812144 1
0.192636202044243 1
0.201872449261404 1
0.186147419757762 1
0.201584339233055 1
0.22429208582149 1
0.176202308975355 1
0.256758488577469 0
0.21062855006499 1
0.204752119044312 1
0.226881189026924 1
0.239782673024978 1
0.201028402764763 1
0.170824087813876 1
0.259328275730784 0
0.149382083065789 0
0.197198695006981 1
0.194823507580696 1
0.201907949840286 1
0.201465527070292 1
0.197731304124855 1
0.185378387419722 1
0.210625098130766 1
0.161005934072494 1
0.20304751024818 1
0.212288241586142 1
0.181208817488062 1
0.182302520169526 1
0.203135118796189 1
0.174351435771316 1
0.206365216209757 1
0.212682997642521 1
0.201485518323192 1
0.147971347387233 1
0.228641152971146 1
0.206663774831845 1
0.208423866314605 1
0.183733266484073 1
0.191544654612781 1
0.261521474778726 0
0.177393101955018 1
0.198406663851955 1
0.185857026529813 1
0.171006363002179 1
0.230639465956305 1
0.196881180880902 1
0.184900614381384 1
0.208462091420495 1
0.18100353411918 1
0.176122305089954 1
0.174703801496024 1
0.156782952599477 1
0.135711243486697 0
0.218855338923388 1
0.190908721448751 1
0.206122883392328 1
0.206028377121704 1
0.225748796086967 1
0.182115870752269 1
0.228985673508608 1
0.18515402470656 1
0.194535358975117 1
0.211675372967119 1
0.193318911404632 1
0.20950242760231 1
0.184046442999733 1
0.18336960765197 1
0.21001959233767 1
0.183830038288225 1
0.222257455729797 1
0.183460658587198 1
0.210162253837138 1
0.167504596948815 1
0.22411752665843 1
0.219696364922508 1
0.202740898182276 1
0.18957194929392 1
0.224772957612396 1
0.173678877913724 1
0.222186442434129 1
0.186104079149745 1
0.216510833010053 1
0.184333826524098 1
0.199311324859133 1
0.202288897327443 1
0.166687533224502 1
0.189875393285483 1
0.198772567991363 1
0.1634209521199 1
0.155235492667805 1
0.216944788876714 1
0.197385135231234 1
0.190117295610827 1
0.182801600074748 1
0.215704190850477 1
0.221677775109496 1
0.190649445556521 1
0.182686149359203 1
0.197045583270499 1
0.219686498631965 1
0.169119309046767 1
0.142169006387833 0
0.156299045020342 1
0.181507034262734 1
0.169737546533612 1
0.219283161922654 1
0.170950133198412 1
0.216968586865618 1
0.214500042007417 1
0.233039216765441 1
0.198903595906166 1
0.188676240084479 1
0.164546546698382 1
0.213199724974929 1
0.240688878563364 1
0.237483152098898 1
0.182555461892638 1
0.211311787325185 1
0.229446665961533 1
0.219330930547383 1
0.185954611765415 1
0.213713063873936 1
0.210404442132628 1
0.175317970200791 1
0.192135544721431 1
0.206346682356553 1
0.251836238008047 1
0.204274444665326 1
0.181564421278091 1
0.230516332618584 1
0.193545313773388 1
0.230371424363969 1
0.199825822774472 1
0.235045574908942 1
0.20711643134871 1
0.188906660161982 1
0.205860725653892 1
0.199266634855906 1
0.206434300749023 1
0.194757589168808 1
0.215724503221769 1
0.211442065908496 1
0.294135278635924 0
0.239137603305679 1
0.175474781591963 1
0.226544032932206 1
0.246776318857222 0
0.226917246222554 1
0.190590214530241 1
0.238029489757081 1
0.196038531357539 1
0.240457032661689 1
0.196236298646762 1
0.17884805827983 1
0.210696531155516 1
0.231377209351507 1
0.208086579406237 1
0.205259293168857 1
0.178897102688871 1
0.165545577321496 1
0.22310849591963 1
0.206820339589747 1
0.212965265241957 1
0.199968938354946 1
0.201095755062247 1
0.206354195545769 1
0.185161930407656 1
0.170051954424002 1
0.238256472578602 1
0.186479559964087 1
0.237067423839942 1
0.250405563852489 0
0.231634493498433 1
0.202746457643003 1
0.186552572933345 1
0.191489768735485 1
0.195586282221471 1
0.241220026952617 1
0.161808938057054 1
0.239354225967362 1
0.247707287042234 0
0.197627489445644 1
0.228535886984777 1
0.218727627550309 1
0.171667646373391 1
0.210568113800219 1
0.184977448669488 1
0.207876028344475 1
0.210374008816151 1
0.197293076909278 1
0.228660322707203 1
0.221304101804466 1
0.187434932048083 1
0.205158487947619 1
0.197127519571663 1
0.233012886274268 1
0.117183975713529 0
0.205706578403443 1
0.198680940640995 1
0.183676896792187 1
0.218793227933201 1
0.214755550001483 1
0.232423194849919 1
0.211582888428756 1
0.167579395892959 1
0.212029242609537 1
0.227574647499117 1
0.193725906962774 1
0.22783407885627 1
0.25082962670568 0
0.205028890925345 1
0.204141198257412 1
0.219224132226664 1
0.182268950735176 1
0.198636403692949 1
0.235872978856442 1
0.258302462986536 0
0.20812515943248 1
0.191435363409172 1
0.201760884489822 1
0.227663960471602 1
0.218617807903291 1
0.231742470331411 1
0.162512356707693 1
0.224209771237948 1
0.233468926760715 1
0.19517938426233 1
0.201764939261238 1
0.207731343910674 1
0.199797904165317 1
0.23545611369021 1
0.156210111687671 1
0.20010127681798 1
0.207986804417573 1
0.203731946846204 1
0.187994102274677 1
0.208235914025139 1
0.146082566676083 0
0.186909592097222 1
0.214601256305609 1
0.203301707655955 1
0.165141439786728 1
0.223306701649474 1
0.196235063836339 1
0.227718788128975 1
0.14940604851245 0
0.1975426632993 1
0.154754454377846 1
0.209929196403044 1
0.219158613130754 1
0.232859437525413 1
0.183516786969275 1
0.220826973952896 1
0.137192324581621 0
0.223078279550615 1
0.203556222508696 1
0.196820063776644 1
0.229967573155796 1
0.233164777514443 1
0.227188167268322 1
0.188501124264936 1
0.21109031450249 1
0.170839222886927 1
0.16543648110984 1
0.22593723076964 1
0.189308434957842 1
0.217277074253538 1
0.15884157834201 1
0.227484495659304 1
0.187856292009742 1
0.226405619704824 1
0.214485954269615 1
0.173867334749904 1
0.1808293464139 1
0.169786765537355 1
0.155650896101829 1
0.187577046709501 1
0.172264831657525 1
0.215210505603266 1
0.190152169224936 1
0.198534332584503 1
0.188081782502497 1
0.175536552585097 1
0.179759774984502 1
0.197212994717935 1
0.19925685619947 1
0.234750701509647 1
0.227099877623549 1
0.240289774904725 1
0.252276657691271 0
0.207499246289363 1
0.221243637730517 1
0.213887328304546 1
0.179819339340802 1
0.168408156769575 1
0.221078637830238 1
0.197356078193421 1
0.198487647193346 1
0.221509156112294 1
0.234698899328004 1
0.236580203584161 1
0.204624902740204 1
0.184448012595458 1
0.221802845197497 1
0.209152687795992 1
0.211786177036932 1
0.174768203324529 1
0.214295067770525 1
0.212979898754668 1
0.160631881903477 1
0.186326592013227 1
0.183627104836911 1
0.191880934162904 1
0.214913395596945 1
0.2008860675462 1
0.19558219743025 1
0.230158598760345 1
0.227460188342838 1
0.214985579369817 1
0.198174500072508 1
0.166791182640546 1
0.177037562889865 1
0.185189336497302 1
0.206917087723106 1
0.234250956893457 1
0.19542909494813 1
0.174335480040445 1
0.212827378939945 1
0.21001160353245 1
0.205611194516914 1
0.215948380521748 1
0.198674675616158 1
0.210566090450915 1
0.213121699744616 1
0.237232044189779 1
0.197501711952156 1
0.221430362945649 1
0.205962496952811 1
0.210629385523225 1
0.169862056719533 1
0.210711432386836 1
0.210059206176737 1
0.218518110740272 1
0.211862453039136 1
0.190932052589462 1
0.243630054027148 1
0.228760315674042 1
0.191680115906914 1
0.208084772271653 1
0.208859357232638 1
0.179234576133414 1
0.232332819978487 1
0.20880432450027 1
0.210704997246556 1
0.219110524967193 1
0.192276303958259 1
0.226399909046934 1
0.226173549206499 1
0.176242185201573 1
0.174597410347556 1
0.158935652241722 1
0.205572408165743 1
0.205534505404804 1
0.218480729889153 1
0.197418732906524 1
0.227746740764132 1
0.203696543979486 1
0.218035095561481 1
0.219653874873368 1
0.199561625657474 1
0.152296117760971 0
0.227455767240747 1
0.187414950187052 1
0.202066688474844 1
0.16841866658451 1
0.181326784257376 1
0.188942630907428 1
0.196701057648692 1
0.171226099612511 1
0.222347484862387 1
0.192381741657279 1
0.186037507091597 1
0.19432517437774 1
0.218323058809993 1
0.220644364417052 1
0.210756902639468 1
0.209391899903298 1
0.192762181442114 1
0.172705448722583 1
0.213104533888284 1
0.173992917637598 1
0.206637098871965 1
0.199402153656852 1
0.185386107355452 1
0.248846276837587 0
0.198229828531849 1
0.217278273614794 1
0.177549258679643 1
0.201742209242466 1
0.231646939157004 1
0.233323369345137 1
0.197604854328192 1
0.208653198626596 1
0.212545194139702 1
0.241538394002215 1
0.20839963249863 1
0.237971041259617 1
0.187430021124847 1
0.232591570354423 1
0.167240803662611 1
0.215774142151329 1
0.217942968365918 1
0.174183872602679 1
0.215426988634192 1
0.24450391821816 1
0.247402580202564 0
0.252133001712262 0
0.257663256824209 0
0.149674682663842 0
0.224152062754017 1
0.187385871934506 1
0.238463053648176 1
0.210863931165409 1
0.188722776450967 1
0.200698480839967 1
0.161083078911595 1
0.203037217433366 1
0.230453652680214 1
0.218492537340338 1
0.226597679317963 1
0.201380590816655 1
0.233983177408066 1
0.146295990483705 0
0.18892810073564 1
0.220172287302511 1
0.190321268502561 1
0.220281498682832 1
0.188074543324216 1
0.1454212745065 0
0.223343491351358 1
0.167890828108976 1
0.151580100335675 0
0.245841708601337 1
0.199578271787935 1
0.211871031946299 1
0.198408972756289 1
0.219338992623556 1
0.19476220213085 1
0.229192701225919 1
0.169846363986943 1
0.20218452144723 1
0.181465336409294 1
0.209065184707251 1
0.229090631234673 1
0.219453951121689 1
0.229284176988878 1
0.201855524970099 1
0.256748596964014 0
0.189125443660408 1
0.219604926652407 1
0.179333530309821 1
0.202954761191995 1
0.20860028943032 1
0.180063683545135 1
0.161418245373123 1
0.191896837289824 1
0.270239027385067 0
0.208373244555861 1
0.215444498704555 1
0.192618370572195 1
0.178741624526967 1
0.238766505010029 1
0.203712417518047 1
0.216207164266768 1
0.169068462528066 1
0.192534497367215 1
0.214791891615192 1
0.202622053495596 1
0.235694734539532 1
0.201031738447642 1
0.198691229220442 1
0.201085000192683 1
0.199506670838544 1
0.158203070621855 1
0.193242375967228 1
0.24289112341265 1
0.182901329865154 1
0.185180309556057 1
0.195909270582706 1
0.175488236428333 1
0.168340618583866 1
0.228776126950581 1
0.20296960977696 1
0.186298895369735 1
0.224630283637757 1
0.187365470668633 1
0.198840714019745 1
0.214109832163338 1
0.228620269915958 1
0.182713974011904 1
0.222630191547936 1
0.193277950719212 1
0.248799901542331 0
0.231471432166286 1
0.194092999507466 1
0.198858112333809 1
0.189723988648965 1
0.194295928169673 1
0.197169684740446 1
0.217469995248131 1
0.200791880118903 1
0.208007876535953 1
0.226478024494934 1
0.185574892509282 1
0.226188516727455 1
0.223453145525544 1
0.195447142499493 1
0.171330999343499 1
0.185883659874952 1
0.233950998057616 1
0.211316500828466 1
0.225477231237308 1
0.23122510755386 1
0.180996701403048 1
0.242611426180028 1
0.220218501950995 1
0.231667912619973 1
0.140874986086436 0
0.183002354179994 1
0.23099007475656 1
0.218419721197201 1
0.238974303222872 1
0.179400114564929 1
0.206018039485868 1
0.188784258072778 1
0.209463256888473 1
0.204757979471555 1
0.199873965460516 1
0.233953074112275 1
0.214264205162439 1
0.181724061253666 1
0.233760019182658 1
0.195016517144142 1
0.143861801959175 0
0.245116027556813 1
0.204981032766662 1
0.239946040332619 1
0.220624350313641 1
0.185564352858448 1
0.188477535928923 1
0.2095453364158 1
0.215123668020874 1
0.201939001293447 1
0.177922702202122 1
0.202061642994979 1
0.160768894602267 1
0.218362932469852 1
0.197273012768865 1
0.259627425198312 0
0.210795209073205 1
0.167344374977463 1
0.170028804824716 1
0.169441046627551 1
0.178605097608967 1
0.20724808098159 1
0.160444629816154 1
0.263008859051546 0
0.191752949910685 1
0.212104784326706 1
0.209600686117059 1
0.165664103910812 1
0.163692238982479 1
0.232817449608483 1
0.238392828088435 1
0.180798922983208 1
0.200651271481257 1
0.186707302710178 1
0.263366851094741 0
0.169351880495507 1
0.211603724099396 1
0.164747456851362 1
0.246931344079705 0
0.173364017316308 1
0.161813219679902 1
0.207494331799994 1
0.154922550207775 0
0.172289494360925 1
0.206233681764427 1
0.192721168978047 1
0.226543530392408 1
0.187485700209118 1
0.202449596314423 1
0.189512516822194 1
0.218869595384531 1
0.192376851168351 1
0.175378539520041 1
0.217768495779594 1
0.209334031214223 1
0.144216619121277 0
0.181256735207965 1
0.172299068727004 1
0.190809679414224 1
0.216488956793665 1
0.189491386215265 1
0.234052180486606 1
0.208082240074302 1
0.188585778059994 1
0.189865075564561 1
0.235365394267458 1
0.155583430995603 1
0.194813968088805 1
0.248860884913955 1
0.19452546490504 1
0.199943814667601 1
0.213863735440302 1
0.16541900199327 1
0.161421212094501 1
0.172716528993589 1
0.247192048814293 0
0.213645199833433 1
0.216825447339541 1
0.229655245750364 1
0.202231995179146 1
0.242177664578565 1
0.223311168292471 1
0.185744916367051 1
0.220001302619639 1
0.20481362276178 1
0.170011006987507 1
0.19134258722119 1
0.178089644563342 1
0.177380318486641 1
0.205610023595734 1
0.209705096106279 1
0.20682943881193 1
0.218750676159386 1
0.185753235087551 1
0.229152727138155 1
0.19592209033784 1
0.201660455647234 1
0.184531433084823 1
0.221331511362473 1
0.197697498513357 1
0.156111375489293 1
0.188437966142387 1
0.183214435280708 1
0.174576575459666 1
0.2335710077621 1
0.201637845350941 1
0.203581794783316 1
0.22132657037836 1
0.220019895300823 1
0.233447898466487 1
0.217440243606768 1
0.161406290862017 1
0.212863664098995 1
0.209430679814481 1
0.170307291020339 1
0.2103649003375 1
0.180283035532704 1
0.170345603748936 1
0.237984855443872 1
0.204185575364231 1
0.239464726007661 1
0.193548089410844 1
0.193512965554646 1
0.163997521114418 1
0.216611802224693 1
0.240880865733546 1
0.167086456998295 1
0.224242113995792 1
0.218219034751793 1
0.194827188483312 1
0.215091191437435 1
0.178521322244771 1
0.229819700059698 1
0.205654209778604 1
0.215654790017033 1
0.210486666335912 1
0.217072924194756 1
0.187587961329603 1
0.192722218673563 1
0.203879368790087 1
0.21066082408072 1
0.179333091422493 1
0.228824974239029 1
0.209308157954239 1
0.210543396259309 1
0.253758865701372 1
0.186887849095571 1
0.238070490635765 1
0.206256214470566 1
0.198165251016705 1
0.169192128375829 1
0.176476431419477 1
0.168380279727686 1
0.239882414571537 1
0.212789946732345 1
0.219258044125845 1
0.25296159150852 0
0.158660946938962 1
0.205723030779068 1
0.208250159909498 1
0.185683036327322 1
0.219073131509309 1
0.220602216762443 1
0.185681025338621 1
0.214207147589176 1
0.208362603172635 1
0.188746301600129 1
0.220597003448158 1
0.212785453306437 1
0.186190902002879 1
0.168646041966054 1
0.254856158134344 0
0.220820073553901 1
0.151957053937965 1
0.192149336307834 1
0.240574262382572 1
0.185734917663744 1
0.197477854808419 1
0.205268725954232 1
0.213136479536842 1
0.211730245092834 1
0.240908004612412 1
0.183033683095872 1
0.218884276140574 1
0.190381750663722 1
0.175006631028287 1
0.19554271721092 1
0.165443725511375 1
0.200479909305631 1
0.206912598070603 1
0.187976729633404 1
0.18610838201218 1
0.220666432201213 1
0.21187669197841 1
0.203541686241199 1
0.209045451738951 1
0.176371144828362 1
0.221344261483299 1
0.221306347534528 1
0.193056070002213 1
0.225057799058897 1
0.148955498221685 1
0.22521167883142 1
0.234579300282908 1
0.18011087270582 1
0.210642212664143 1
0.160414469995021 1
0.20844651798091 1
0.205352328281122 1
0.203367395196181 1
0.239296138355456 1
0.221177760352067 1
0.257392449395423 0
0.214962066729477 1
0.19015024915486 1
0.179709531237552 1
0.199927460315061 1
0.223392026696905 1
0.241401158552608 1
0.188963142765757 1
0.191329522105651 1
0.212866997174761 1
0.206872027758389 1
0.177852452949275 1
0.204672871294307 1
0.215265742779487 1
0.179601173822535 1
0.206673330649883 1
0.179963941728822 1
0.204037890139533 1
0.200346572542408 1
0.217534182251225 1
0.197430392861107 1
0.173231778108449 1
0.173477501938583 1
0.208037195991175 1
0.250931416701213 0
0.194492100817239 1
0.181151144914052 1
0.232882259846716 1
0.175537607597312 1
0.207434045160987 1
0.191073413405113 1
0.18623034166578 1
0.236158024553523 1
0.199285678430595 1
0.171561762037099 1
0.244693662899876 1
0.182767668646742 1
0.221860595435948 1
0.220880865192126 1
0.197899177795656 1
0.230404287344522 1
0.187871286819876 1
0.199509643887633 1
0.187478197274094 1
0.218949643596948 1
0.224294724983859 1
0.179454874353176 1
0.167290174623701 1
0.184247363426263 1
0.204208211353873 1
0.206072350905743 1
0.195827556143607 1
0.200059825051423 1
0.180116520022505 1
0.20231982638078 1
0.194419385544522 1
0.230982436292653 1
0.168301275343582 1
0.230808766969419 1
0.177510934863409 1
0.229634127779569 1
0.25318402555204 0
0.213957393454134 1
0.190412778381431 1
0.182722056221308 1
0.184617132022096 1
0.193615085496717 1
0.204757276326987 1
0.200151013510859 1
0.222293836314933 1
0.189262152096767 1
0.225607453054575 1
0.210146526209412 1
0.175685450280071 1
0.184679296367468 1
0.223182020172843 1
0.200214418339967 1
0.181116731445873 1
0.199864982028747 1
0.200207000364526 1
0.269332297323224 0
0.184660133562653 1
0.235906925482138 1
0.184146272938901 1
0.168477292595661 1
0.163484301625868 1
0.19456695007621 1
0.218759995511268 1
0.203355049198089 1
0.178302420770282 1
0.16140841337496 1
0.202878689180129 1
0.223022720003381 1
0.222693241535597 1
0.209486348011079 1
0.220850092947036 1
0.189427496839476 1
0.213194391586682 1
0.157081020835128 1
0.221895327446597 1
0.207197809789404 1
0.192332265057382 1
0.220036793996284 1
0.212017539821287 1
0.209051510426859 1
0.201633053563741 1
0.212818676025384 1
0.228359648507504 1
0.219070635070181 1
0.194772303667289 1
0.213251869589108 1
0.169581502667016 1
0.163557157435292 1
0.23583732995999 1
0.20849099109099 1
0.210819999972353 1
0.179686880139641 1
0.20588497426216 1
0.210391798709576 1
0.203916453187431 1
0.217278408188749 1
0.218733445929224 1
0.214823207089951 1
0.17463907331434 1
0.233212899406542 1
0.199262859167502 1
0.168537098159035 1
0.214489362503294 1
0.208206289805855 1
0.222950184794887 1
0.181935557665796 1
0.22698899825833 1
0.151210341599091 1
0.206350713910894 1
0.213729879620968 1
0.226352418185705 1
0.217008429392883 1
0.212083016944229 1
0.208882564234158 1
0.233396718107447 1
0.168642315928692 1
0.241463821071236 1
0.21555422241609 1
0.205129521216761 1
0.22868312048968 1
0.138477339556638 0
0.183864959790863 1
0.282546629026932 0
0.203677875211505 1
0.222947778706012 1
0.240661077047286 1
0.201193012382236 1
0.219435394461708 1
0.188113128550895 1
0.203044737001852 1
0.239268644662119 1
0.211349732067419 1
0.186961733784737 1
0.214293129492255 1
0.191180181808535 1
0.173873099186027 1
0.193592132256845 1
0.218062644437858 1
0.191579966006575 1
0.23169811412637 1
0.205360123068598 1
0.182566085174499 1
0.166597013595541 1
0.184634524036482 1
0.202281755651984 1
0.229354466425323 1
0.160571775189007 1
0.228554018889084 1
0.167996890786224 1
0.23445005559122 1
0.169574816489684 1
0.232708252951303 1
0.174252427042548 1
0.219672570002291 1
0.194972971097845 1
0.213018160191664 1
0.197277958928619 1
0.181071669958369 1
0.23206748101182 1
0.207071683521542 1
0.208096142652633 1
0.209911369263234 1
0.184089165040423 1
0.2379239475061 1
0.220166995270922 1
0.232074021595121 1
0.204773008099393 1
0.192628867876551 1
0.181697381110187 1
0.215512194796047 1
0.231284828913041 1
0.165168469060994 1
0.2212017181631 1
0.216119237311239 1
0.167044309224791 1
0.19103746303542 1
0.219669216936832 1
0.209805792037545 1
0.223069872733582 1
0.195430028038877 1
0.206448688356621 1
0.265244409800089 0
0.216886868870658 1
0.224834116149861 1
0.252705196619571 0
0.202360735723217 1
0.204609440855343 1
0.190267340647784 1
0.198409371625694 1
0.190657116979609 1
0.195904949465763 1
0.226867486175692 1
0.198417074435968 1
0.191437602189734 1
0.239258041052382 1
0.216186495113618 1
0.210217891891944 1
0.247494361423688 1
0.215435775417747 1
0.192470178129187 1
0.162726899872739 1
0.197644063745769 1
0.228535927291874 1
0.201428074294433 1
0.213249441582038 1
0.225881533589967 1
0.162779539569986 1
0.199950188515766 1
0.23786542434789 1
0.1711001036844 1
0.20403004586526 1
0.200370023130613 1
0.178634752118558 1
0.232457067446563 1
0.20991287371399 1
0.210043213443337 1
0.215692159179572 1
0.216391575293059 1
0.143377952291933 0
0.193480182861329 1
0.189802903856796 1
0.241675254543608 1
0.223714591751885 1
0.182743731369505 1
0.149507637566912 1
0.18263321634024 1
0.228627580752968 1
0.178371164452593 1
0.241461188352924 1
0.215677274620186 1
0.238767329933982 1
0.239110066056817 1
0.240987511237977 1
0.206162988733186 1
0.214980814872647 1
0.237515454893169 1
0.222717688050485 1
0.213126434466206 1
0.17884865048451 1
0.201578015561947 1
0.189087815729619 1
0.198854328819825 1
0.183107977508048 1
0.193061350156998 1
0.141922724419977 1
0.272418702341983 0
0.214589910227254 1
0.243577113539162 1
0.17808918442873 1
0.2267756651279 1
0.260577144686533 0
0.173096705499554 1
0.202640061724386 1
0.215718518843744 1
0.226884869476081 1
0.239284173249784 1
0.182726195380981 1
0.219680195246319 1
0.188432817829254 1
0.184644091064517 1
0.219371055841757 1
0.187265619353998 1
0.145958105813336 0
0.170855339547347 1
0.188262184049059 1
0.175154990429162 1
0.221514516253518 1
0.210631005103624 1
0.204970999137517 1
0.174810205981559 1
0.184968309687665 1
0.168736326072478 1
0.239584745210441 1
0.177205029080056 1
0.202084799111894 1
0.189957034297995 1
0.182679530986656 1
0.215922274688235 1
0.105028991562236 0
0.205152604324484 1
0.219010159608629 1
0.232965402456172 1
0.176462215966717 1
0.199237653805071 1
0.194080792153028 1
0.229410766939967 1
0.192923880338308 1
0.149930702521449 0
0.202005153397118 1
0.215580851412609 1
0.222732099043012 1
0.204045933919128 1
0.228434412455437 1
0.233509110684709 1
0.224463747039733 1
0.18255739177875 1
0.196271887560773 1
0.195945901556208 1
0.162286218467125 1
0.202410171408284 1
0.189775258944853 1
0.187285928128655 1
0.20565780810333 1
0.194408545566583 1
0.231811203902615 1
0.223281096594473 1
0.207763553237584 1
0.160762246182007 1
0.204496557345948 1
0.205142335047585 1
0.192395395584656 1
0.236902980999616 1
0.17623822566736 1
0.159452622279161 1
0.178865812212208 1
0.194243764337114 1
0.236638783091517 1
0.16311235248859 1
0.205647044941106 1
0.189211451192417 1
0.238289344055588 1
0.241900047651257 1
0.232386362790122 1
0.241200455829141 1
0.157585946469199 1
0.217918346904571 1
0.201692994742074 1
0.223396332836067 1
0.186894146360551 1
0.18883339543829 1
0.166448238073217 1
0.229904431115571 1
0.174196014519994 1
0.175168924946135 1
0.241592394729954 1
0.174319748774725 1
0.221435298100947 1
0.202651930358594 1
0.204583537610751 1
0.199183411030493 1
0.19620572155089 1
0.221486201700177 1
0.200781432920396 1
0.18393838432303 1
0.197798608412276 1
0.251248657318159 0
0.202202152928112 1
0.230476025103303 1
0.185666252054076 1
0.145912131453905 1
0.223071458431499 1
0.219558218554965 1
0.169764140411679 1
0.209023676224473 1
0.223539003836769 1
0.169047549073467 1
0.181492751463363 1
0.171522315197129 1
0.19672388189091 1
0.252936624660407 0
0.193451946350084 1
0.16654744109808 1
0.24398434690157 1
0.225281572999574 1
0.195264450415458 1
0.203137606424406 1
0.181456064785934 1
0.162061403512868 1
0.231282051168152 1
0.1891083284896 1
0.198010420440949 1
0.229353907105431 1
0.167807547852687 1
0.201178481163365 1
0.22603434260961 1
0.215770453893673 1
0.192783315817719 1
0.224950697368979 1
0.22594852118987 1
0.213747396248864 1
0.225871541654202 1
0.19811091624721 1
0.215181540370544 1
0.150623767586561 0
0.234458717829631 1
0.23508019460096 1
0.145109496024877 0
0.233719480363521 1
0.186759467250209 1
0.217078178004413 1
0.199916210249342 1
0.228177017574107 1
0.22078374483839 1
0.14943066284408 1
0.209068476973584 1
0.229896673753024 1
0.209755200591744 1
0.203714052611494 1
0.192849068304393 1
0.194894085351794 1
0.193927091271157 1
0.234465035332507 1
0.218786918266313 1
0.20787836182583 1
0.16798980855519 1
0.217564091797141 1
0.218552553063263 1
0.17595488052009 1
0.162410734603516 1
0.208939135199598 1
0.195551529055208 1
0.200835337234086 1
0.158786718422912 1
0.201906453926585 1
0.181158315046422 1
0.204757578396569 1
0.20232904515704 1
0.225538737440454 1
0.195176410528923 1
0.180467382071235 1
0.15289561909183 0
0.18089968707839 1
0.222580467402027 1
0.220080222415514 1
0.242408074618264 1
0.198233403191056 1
0.193474084186976 1
0.215746197045179 1
0.212329257222913 1
0.197149397197264 1
0.196239731098471 1
0.190912933230109 1
0.210127650555505 1
0.225883808979657 1
0.163186167700856 1
0.182242393113832 1
0.153723679150225 1
0.207345047954505 1
0.168980804095316 1
0.179700657592042 1
0.196319332118035 1
0.194989928071505 1
0.234930780482563 1
0.183235890543251 1
0.160889932825072 1
0.226522350087875 1
0.183182617856097 1
0.152688505507431 1
0.182353936954121 1
0.18539201733686 1
0.213794020857264 1
0.12837736601086 0
0.227943712998899 1
0.234616130136053 1
0.208246774157098 1
0.201079091486751 1
0.242114389725614 1
0.197163739191025 1
0.229724188168224 1
0.225866085256966 1
0.200579290557687 1
0.214716093943824 1
0.209499050203467 1
0.179983685238195 1
0.211961436267284 1
0.235122544496056 1
0.164020586121001 1
0.241000156407257 1
0.123510485797853 0
0.191555337866007 1
0.202075734222367 1
0.213661179476412 1
0.201704603720788 1
0.216915689056684 1
0.186442701621786 1
0.21659342190448 1
0.214872291378218 1
0.215750239983032 1
0.206226733764025 1
0.205499616630677 1
0.167310848156451 1
0.210831982442552 1
0.220488980549925 1
0.189162392477424 1
0.197762815921554 1
0.193504725623806 1
0.269360269879525 0
0.221308956146606 1
0.204041459325776 1
0.201569372672026 1
0.200860757019665 1
0.226616907783 1
0.214829979769722 1
0.201145375658379 1
0.205246415707091 1
0.228146398939187 1
0.230907152016069 1
0.174792482555713 1
0.177220537045512 1
0.209677853933125 1
0.24839803174882 0
0.215980489752827 1
0.215993870639482 1
0.217992540583018 1
0.18783493778001 1
0.222769261930682 1
0.19095722504484 1
0.192754227564994 1
0.208345802347105 1
0.203688703785655 1
0.183037986135531 1
0.184421985476681 1
0.184602522152834 1
0.22654431236068 1
0.204515321078286 1
0.245841871561078 1
0.194128203942979 1
0.204968833318583 1
0.207140482337797 1
0.203448480513527 1
0.193281702131767 1
0.260795068717244 0
0.209350560419254 1
0.19360030286135 1
0.199172945558132 1
0.210149309681586 1
0.201909090682087 1
0.184437855275352 1
0.175388568740955 1
0.22992021432334 1
0.203495799259467 1
0.251430131538317 0
0.222734695273424 1
0.231249664169021 1
0.209285480922096 1
0.192849592722008 1
0.217623404055833 1
0.166207217432704 1
0.211516639619635 1
0.274104382081568 0
0.202207952996644 1
0.245272008015471 1
0.179712062702076 1
0.193814258376755 1
0.198218806659165 1
0.214426886314706 1
0.189156795516153 1
0.175358470771096 1
0.207091424623005 1
0.182039181555516 1
0.237426841926623 1
0.207173898474128 1
0.215807731432993 1
0.200890503694395 1
0.231731314096437 1
0.201970755492399 1
0.207924216081411 1
0.241197255968186 1
0.218323831413597 1
0.196351663371863 1
0.185605140153097 1
0.156339876195016 1
0.236259298100141 1
0.197776712942591 1
0.241253789633222 1
0.198348249296866 1
0.173409841887278 1
0.187940597053481 1
0.208966233401504 1
0.224004252503287 1
0.193512825302544 1
0.170727129612941 1
0.20237851561004 1
0.154285969463875 1
0.217591230126503 1
0.230919698025107 1
0.230420015752434 1
0.207254179781182 1
0.167953521991874 1
0.18251127053068 1
0.192263740766981 1
0.234113308844761 1
0.188926935076921 1
0.193119122917617 1
0.19354782234181 1
0.248217572495588 1
0.180019654547486 1
0.169110167122338 1
0.168050281712176 1
0.199427473490915 1
0.183387835838537 1
0.22049869374161 1
0.241265199916293 1
0.229591609191329 1
0.217558983201589 1
0.153840690428094 1
0.230593696929169 1
0.19587320879435 1
0.216058719747195 1
0.1724044568916 1
0.20900980365956 1
0.19968248394108 1
0.244039609573166 1
0.156961047043754 1
0.22071155553345 1
0.137742905599089 0
0.211240971612804 1
0.168957308026775 1
0.207375066198733 1
0.187846093818365 1
0.208347598560426 1
0.160556385013264 1
0.192167951673613 1
0.19460512682807 1
0.197011563256105 1
0.164848568249518 1
0.166931043647475 1
0.195041217034786 1
0.192020767698494 1
0.19684059368686 1
0.184669199415453 1
0.177422485980725 1
0.239229886232693 1
0.177599975132541 1
0.234655647438719 1
0.213042362144026 1
0.208434635083274 1
0.162916269197958 1
0.224682576737128 1
0.165622381572837 1
0.173479428365099 1
0.238335196852826 1
0.19633036111036 1
0.198676594178147 1
0.188652067375115 1
0.204231791978605 1
0.219134082030283 1
0.174635586020862 1
0.229595986329815 1
0.194086186609792 1
0.177617747203682 1
0.171095733062716 1
0.187038210487514 1
0.168572635645829 1
0.205450732838648 1
0.243478772786723 1
0.190055436468177 1
0.161687369629258 1
0.191750238198995 1
0.227782237042736 1
0.176957295629065 1
0.274764347181339 0
0.18131951603187 1
0.19156728610897 1
0.157828286507298 1
0.215925042105977 1
0.139835539349955 0
0.206526632398832 1
0.205999820285004 1
0.224415851866659 1
0.239378715088357 1
0.165070749375141 1
0.203248827637146 1
0.248401035147756 1
0.203079508050705 1
0.197552254991107 1
0.199058186248624 1
0.20104232657803 1
0.222231437002946 1
0.220845238202608 1
0.171638152940554 1
0.23968801168617 1
0.227989386020982 1
0.20872004759826 1
0.227399349281312 1
0.206587862642471 1
0.186982294506776 1
0.183782451918189 1
0.220870020047016 1
0.221679062522577 1
0.152423017388359 1
0.213020530145132 1
0.223067045150895 1
0.191838590735699 1
0.216864195441193 1
0.151668719601409 0
0.188633276196757 1
0.230353157007602 1
0.20243624970169 1
0.213261915043157 1
0.229370427120823 1
0.189243873947374 1
0.211895780887249 1
0.197579543597835 1
0.224856441037669 1
0.183032568560646 1
0.189478284651086 1
0.227172943191156 1
0.235436623056912 1
0.177359771364717 1
0.201029359169841 1
0.222439652538799 1
0.197433247319669 1
0.214017259773826 1
0.239460748171372 1
0.233436139975428 1
0.213642790435753 1
0.21602250687573 1
0.159451129410218 1
0.199337182907208 1
0.22895870064023 1
0.236475368543757 1
0.204385355972805 1
0.204715313611718 1
0.249673790351736 0
0.217199663712754 1
0.204660095639463 1
0.219774106491491 1
0.226417393688258 1
0.232634028783322 1
0.225281096078119 1
0.19597130460174 1
0.221641623749027 1
0.27904782276379 0
0.193977653927267 1
0.231170337199949 1
0.235498165407034 1
0.204664771017461 1
0.225943372996789 1
0.238585238538681 1
0.246308237518096 1
0.170571997916838 1
0.232251821777515 1
0.22344218031007 1
0.237828201323066 1
0.20542299648955 1
0.219077784662252 1
0.153729593401059 1
0.171492955228455 1
0.192433003959226 1
0.184257451961653 1
0.209300615283434 1
0.19529476231822 1
0.177635903661561 1
0.210482928145044 1
0.194869176172145 1
0.193999955617946 1
0.168551893804464 1
0.162596381239773 1
0.221703533457736 1
0.218096822267976 1
0.198145157522721 1
0.221459877243036 1
0.220306595117037 1
0.171119633630165 1
0.183431743704716 1
0.184565147724562 1
0.189862634185661 1
0.192952722971025 1
0.180508762257998 1
0.228999914213681 1
0.214048139572114 1
0.215192345088124 1
0.205138111972149 1
0.201866645724589 1
0.232979539166887 1
0.192621977503087 1
0.22009003517072 1
0.200339318655508 1
0.172759342773258 1
0.200018940490145 1
0.20638898505217 1
0.204855702005226 1
0.193484237488407 1
0.23495953720954 1
0.227743710004119 1
0.208476400409992 1
0.205624026401095 1
0.203981926425598 1
0.199274308631136 1
0.194611848046964 1
0.200919955547782 1
0.241139215187863 1
0.199572524084368 1
0.230031975596765 1
0.238076828772925 1
0.242545421126845 1
0.240960092318923 1
0.164353392267967 1
0.226474929898837 1
0.181250527996238 1
0.211752999524459 1
0.203414774637879 1
0.221893255220649 1
0.220017390951725 1
0.208691146972953 1
0.166940492898477 1
0.204868883395089 1
0.184559370436956 1
0.211458925554874 1
0.187054320063045 1
0.212419944875846 1
0.204206621230248 1
0.202450922446245 1
0.199428220267916 1
0.26031839155326 0
0.220475859936133 1
0.243058258608218 1
0.213364146077959 1
0.212551740299604 1
0.243478236038836 1
0.23195491928579 1
0.245928006420958 1
0.183784514478696 1
0.172758390640612 1
0.213983062481182 1
0.215571023800735 1
0.191189920673755 1
0.202350335450044 1
0.224361405164424 1
0.182469494162439 1
0.200328769207193 1
0.251193105861749 1
0.200092990495388 1
0.231291380122239 1
0.206938920841795 1
0.158807799280341 1
0.199700611100086 1
0.21685704952982 1
0.15487683980724 1
0.218170072793877 1
0.198329014185611 1
0.172215649097589 1
0.205625707720451 1
0.193370090727696 1
0.20502339096385 1
0.260914231659042 0
0.200537086498625 1
0.164573072450697 1
0.183059898282771 1
0.176390775736428 1
0.184989374346656 1
0.254652478189361 0
0.208599765125401 1
0.18245985324526 1
0.166550220511329 1
0.182784643850188 1
0.178360966436604 1
0.244529034028005 1
0.180882264338991 1
0.154256925923141 1
0.201595063330641 1
0.156143496922755 1
0.203587556619327 1
0.245245601074559 1
0.153055270689434 0
0.22880431293797 1
0.164520553328831 1
0.188938662519748 1
0.220305846209569 1
0.248034067072862 1
0.178011588102975 1
0.221657639263095 1
0.189449109429572 1
0.199072863744755 1
0.17674050493564 1
0.215786595891874 1
0.214193399419054 1
0.212511961159277 1
0.214586327018232 1
0.195313123920012 1
0.224809542633356 1
0.224725845415157 1
0.191369788006983 1
0.185234950910646 1
0.196783640558796 1
0.217133181496638 1
0.21265855420313 1
0.2128859706828 1
0.22526198226291 1
0.183466291120073 1
0.257567302380519 0
0.237708181879916 1
0.2250842699562 1
0.240952483243253 1
0.226915322272406 1
0.239923703584814 1
0.198256331858493 1
0.176819066534137 1
0.186943151701257 1
0.187805344907489 1
0.19461365509756 1
0.220097143289691 1
0.191088930931138 1
0.211789010834511 1
0.216335725365179 1
0.241408638807458 1
0.212325980471667 1
0.279388738744079 0
0.183470130657138 1
0.194571886854407 1
0.176197909081834 1
0.231309288746261 1
0.21364022973363 1
0.215066221495775 1
0.252285764309588 0
0.229793030185784 1
0.229423792831419 1
0.183492771706553 1
0.177943832770041 1
0.228255198578814 1
0.249132619429589 1
0.217785056507264 1
0.210280177980111 1
0.15818644924609 1
0.228230584546406 1
0.2482124805527 0
0.204857453099795 1
0.195164257661205 1
0.17371233029077 1
0.169050416114828 1
0.173799417038618 1
0.201284078406658 1
0.228071723600902 1
0.256231382706822 0
0.196260571422621 1
0.179869180583151 1
0.220345615763332 1
0.191507776997251 1
0.196213569736295 1
0.208546159633725 1
0.222157651902059 1
0.254732120883239 0
0.164166272835607 1
0.22890475012118 1
0.232510202619614 1
0.206185002535829 1
0.204364160060205 1
0.194272550194602 1
0.171735616841248 1
0.221015964253301 1
0.18640836607389 1
0.221848858321782 1
0.211999184728517 1
0.195689438198735 1
0.196647773881019 1
0.226330368526642 1
0.191176236133793 1
0.19847945501598 1
0.189903603478733 1
0.150444146412874 1
0.163520475171328 1
0.209504730065885 1
0.193014772915487 1
0.170704132212474 1
0.189141620250883 1
0.18128811767235 1
0.165226172397484 1
0.225571467806438 1
0.201970809542994 1
0.185712507526718 1
0.241406230276951 1
0.191854036853019 1
0.212267618532282 1
0.163136009845484 1
0.19749903403302 1
0.24311237185447 1
0.253179478350355 0
0.197148879874844 1
0.235829358343524 1
0.240150209846512 1
0.197036472807204 1
0.192559977638422 1
0.205274388256322 1
0.214462106534879 1
0.225686113631108 1
0.225141734457373 1
0.229714105855383 1
0.197439855423123 1
0.202563537313567 1
0.191132961041536 1
0.196244275093284 1
0.232324808421964 1
0.190559235632357 1
0.184200783888613 1
0.221028413664939 1
0.193020988631629 1
0.230335702205047 1
0.266854711013187 0
0.244758621349025 1
0.169179056481639 1
0.200833174264653 1
0.193132712214667 1
0.169194687989827 1
0.190155985410216 1
0.210414827720552 1
0.21252273318615 1
0.20762790847054 1
0.204581947210179 1
0.215343740117304 1
0.195323138959034 1
0.160798555086809 1
0.164855597160604 1
0.20556842215712 1
0.261666566804717 0
0.213176542808517 1
0.199735255853954 1
0.195687895574847 1
0.210088284613446 1
0.237930010714578 1
0.229506445411549 1
0.160233138860939 1
0.209747053962908 1
0.184625016448256 1
0.208362558782342 1
0.18626915665649 1
0.214371223197535 1
0.160502275074023 1
0.205049616014682 1
0.187764547676902 1
0.218199254191569 1
0.180643978947307 1
0.236960860763938 1
0.216308930957214 1
0.225779579948963 1
0.196091946618334 1
0.169732188872192 1
0.205226128027754 1
0.213191680649503 1
0.202525042197769 1
0.180273298882236 1
0.194473083635884 1
0.256136263535311 0
0.167455501305621 1
0.224276855470535 1
0.201226105817164 1
0.213424480412403 1
0.221980420600854 1
0.178703237869154 1
0.240277598148119 1
0.141714561390374 0
0.201841502045917 1
0.186360589849855 1
0.165658286368991 1
0.22108489179758 1
0.205646622817003 1
0.215975388136852 1
0.246174974457243 1
0.190822873540008 1
0.24150264562146 1
0.19505157260262 1
0.261423761544348 0
0.19184697933357 1
0.235831162951563 1
0.195985211038393 1
0.22477355358259 1
0.224016317676222 1
0.175021878721235 1
0.153420171756176 1
0.224345361056624 1
0.203953436569928 1
0.241624089679229 1
0.198690849788768 1
0.199126338886416 1
0.185516441769529 1
0.220471343684242 1
0.195656169788299 1
0.165706172413454 1
0.256013690691257 0
0.190342806726157 1
0.216774181099345 1
0.241271247776894 1
0.224103347994579 1
0.162093982649376 1
0.21071974747599 1
0.1737734373881 1
0.185022973729283 1
0.206238417662789 1
0.176965718112054 1
0.180761426616728 1
0.221816043487986 1
0.208754104122075 1
0.251667320079242 0
0.188097260815859 1
0.21269467505807 1
0.195093495511757 1
0.199001637070111 1
0.176778552711456 1
0.179537399280469 1
0.236413412339461 1
0.211303267965807 1
0.193127407255309 1
0.244663741302673 1
0.161661281904251 1
0.21850761025705 1
0.202335693929097 1
0.197767977784208 1
0.237191279041092 1
0.183645813582385 1
0.205881790586157 1
0.203687418240937 1
0.170240220184563 1
0.249539894274272 0
0.217021015401325 1
0.212983349907435 1
0.237076358359814 1
0.193811035802122 1
0.183992462103259 1
0.242364195264095 1
0.210389529432932 1
0.178481827227545 1
0.17467249097912 1
0.170762140124882 1
0.211145034840091 1
0.20601648367685 1
0.212071020663732 1
0.176590614434701 1
0.218916684756754 1
0.201816150996934 1
0.194144725480498 1
0.188214706985753 1
0.19205315479216 1
0.194729111093752 1
0.161722155171582 1
0.216537914730776 1
0.196460439810434 1
0.187360232930852 1
0.214047426474041 1
0.144341487503268 0
0.207376840228266 1
0.241048439211724 1
0.186255097739904 1
0.226057287799814 1
0.215488859917112 1
0.260387499169854 0
0.209615759082504 1
0.170380125353105 1
0.220036982106025 1
0.206000555702295 1
0.197604721011233 1
0.209827237444173 1
0.192308797269028 1
0.156296115734199 1
0.246563684079182 1
0.204425294609883 1
0.203180525498301 1
0.176271052694973 1
0.221787469601624 1
0.214257665019616 1
0.184211031103841 1
0.179819355722394 1
0.201669663063129 1
0.198560725178427 1
0.212348157334521 1
0.198358376045271 1
0.216565423742642 1
0.20300989051332 1
0.205533072910379 1
0.190204900998307 1
0.154665965112282 1
0.196846074643827 1
0.236114581525019 1
0.22245296880177 1
0.210853026505979 1
0.194839714550004 1
0.243647592564919 1
0.20498364188866 1
0.204327726134366 1
0.195664023587512 1
0.176320041370955 1
0.23043636187825 1
0.197322284259537 1
0.207134119078313 1
0.233864878246506 1
0.216400465300075 1
0.217734808324797 1
0.218616111353969 1
0.21686275215176 1
0.178394325425912 1
0.215183528287211 1
0.211227206264886 1
0.207337536162324 1
0.175899512443841 1
0.170629503987012 1
0.19107352165494 1
0.202443902928176 1
0.204155515905599 1
0.214560780788454 1
0.175874754905553 1
0.191989252710298 1
0.150267445609748 0
0.220276172314937 1
0.220530635339793 1
0.202654566903488 1
0.208843328559972 1
0.208281921187496 1
0.179629963541659 1
0.180933104168956 1
0.174757358112953 1
0.194761634367306 1
0.209817220370634 1
0.15067143659019 0
0.18201890469171 1
0.20617815557938 1
0.168617132975641 1
0.258164723665769 0
0.169370258720125 1
0.174589524196219 1
0.243111177457705 1
0.182124502113307 1
0.189441405935022 1
0.205658049640778 1
0.216703980176528 1
0.202712362091436 1
0.187997378210253 1
0.213386774214856 1
0.199605151677748 1
0.222716878006846 1
0.175736807769035 1
0.185475151446112 1
0.200289396540053 1
0.193047970878542 1
0.18082767625435 1
0.244487982689011 1
0.218971304500758 1
0.174136046099204 1
0.213648540121079 1
0.186476414939098 1
0.208396826236133 1
0.185545522826401 1
0.224035163599601 1
0.214555614118762 1
0.197436583668355 1
0.200131200470885 1
0.197150985535861 1
0.176071478837409 1
0.204902422560002 1
0.204154919371861 1
0.207286877667099 1
0.211010863590906 1
0.214775720082676 1
0.185035196388066 1
0.215044856185197 1
0.209317975309331 1
0.193679386488599 1
0.210942213936665 1
0.199750055077942 1
0.228683247426152 1
0.234408966051316 1
0.233145644665533 1
0.205977235223959 1
0.223365186758494 1
0.213800029226393 1
0.216761013191279 1
0.211948521236618 1
0.197387764051611 1
0.238996197609786 1
0.157651266534458 1
0.214448138853366 1
0.216653825008129 1
0.215366171454778 1
0.228905991398213 1
0.199949376787612 1
0.206111529925654 1
0.175444415576967 1
0.158113929619448 1
0.190010980062805 1
0.204175244575513 1
0.155979779791767 1
0.193961250423233 1
0.224843387483176 1
0.233256739002629 1
0.157200948676223 1
0.228587834545886 1
0.204912170777454 1
0.195376551651036 1
0.228645491695639 1
0.185332846421927 1
0.222329773584019 1
0.214969916191144 1
0.241300888767154 1
0.218478266582988 1
0.196655185791495 1
0.2255302317307 1
0.19526689343374 1
0.210097250180726 1
0.213384595001308 1
0.217559172700338 1
0.15325952004559 0
0.234438162183021 1
0.155444337035991 1
0.209817401089647 1
0.213588495758113 1
0.232465905844979 1
0.219065207368366 1
0.195162075103502 1
0.147259130661989 0
0.202390791258915 1
0.217430618484987 1
0.196994875245983 1
0.204301569132915 1
0.213332224506588 1
0.230507007503418 1
0.190808647038458 1
0.171989597417813 1
0.224583263807512 1
0.219013440105116 1
0.193606282698715 1
0.159763572556321 1
0.216161285361767 1
0.215168059965266 1
0.215173172733017 1
0.180747564313069 1
0.237870766439577 1
0.204403168130032 1
0.199148177215383 1
0.21075084320596 1
0.202132575134242 1
0.205648546078034 1
0.187210079597288 1
0.206275642227973 1
0.21577810996764 1
0.197359979314361 1
0.199929894075803 1
0.226218115018398 1
0.215797271497665 1
0.167118029767921 1
0.219627616042849 1
0.188666409329502 1
0.197124536747247 1
0.196791398138945 1
0.221986206805596 1
0.266080844596524 0
0.212312095389117 1
0.209690485992502 1
0.221799580090528 1
0.142610325860933 0
0.216299892304552 1
0.181925979097549 1
0.209197776268888 1
0.19067774704233 1
0.198214485953913 1
0.255728123599709 0
0.221758942610448 1
0.181206723798664 1
0.180344050447342 1
0.229837955663652 1
0.194153398222151 1
0.242348405631819 1
0.201382597873015 1
0.182787790139797 1
0.199632801675975 1
0.205178017854607 1
0.235915917500628 1
0.266451354172563 0
0.184310023312246 1
0.199963285446583 1
0.237797841419353 1
0.191914393974712 1
0.183430349587689 1
0.188488544262248 1
0.240707973166569 1
0.163653311611179 1
0.190137321448504 1
0.22776059229449 1
0.177179755823878 1
0.257083483033154 0
0.18593171020489 1
0.210883011955133 1
0.181443680254208 1
0.210792416692962 1
0.170907979806775 1
0.237207351906526 1
0.160411553421278 1
0.174633841806282 1
0.218104330796607 1
0.1989105375919 1
0.200333384639727 1
0.226366869759967 1
0.218361104817028 1
0.223096980024699 1
0.183518666146482 1
0.198285410760063 1
0.198992859826356 1
0.241285340690084 1
0.218674100975441 1
0.198734422066551 1
0.230043300927143 1
0.230152537351576 1
0.221080652552285 1
0.213594225666788 1
0.169866188095132 1
0.220584631946024 1
0.17893627472141 1
0.236443884548623 1
0.147340129120031 0
0.228293394887362 1
0.241330331229544 1
0.185876244624015 1
0.175319766881261 1
0.192280908174811 1
0.224485659638245 1
0.211360253799345 1
0.16449148480651 1
0.162895700964415 1
0.204688485126109 1
0.214984536043266 1
0.18688680761274 1
0.237670472153237 1
0.206019172534788 1
0.242533529386586 1
0.214681545659301 1
0.204581519502334 1
0.177160472738528 1
0.159158305269323 1
0.188054767339385 1
0.175145889579353 1
0.223039393836999 1
0.205841568022285 1
0.211058277505273 1
0.1778972892137 1
0.201320617885224 1
0.180352732145588 1
0.204914185395743 1
0.211957149778616 1
0.228169315874188 1
0.214910548869697 1
0.179921913691545 1
0.199095610881959 1
0.214705290225648 1
0.143278582228072 0
0.1978409316001 1
0.174412735110219 1
0.203315109276314 1
0.23029006824601 1
0.199414960965416 1
0.241079882024196 1
0.175216925157164 1
0.176834430996381 1
0.200360351356912 1
0.201739779166858 1
0.225271818270911 1
0.207312997001077 1
0.188059663766258 1
0.151941989529751 1
0.194827819972144 1
0.236650800596164 1
0.164224968999147 1
0.187196618887263 1
0.182098347541155 1
0.223787817160881 1
0.218966835796565 1
0.221188400899947 1
0.2060084091415 1
0.171270251429724 1
0.216037534130982 1
0.193462440921476 1
0.190677641692667 1
0.22180180881708 1
0.216613545622358 1
0.175458296994448 1
0.244231761217495 1
0.223312593584231 1
0.191149580441523 1
0.145706353035238 1
0.148231207315236 1
0.198159118430665 1
0.236092236683111 1
0.18525928943138 1
0.14868348789557 1
0.22592846204642 1
0.223181792390579 1
0.193039923727005 1
0.177388699686099 1
0.234634731165349 1
0.153448851204439 1
0.221551914470298 1
0.172912326117351 1
0.236645881980119 1
0.209525789029816 1
0.174471283615719 1
0.213084992183384 1
0.242893196797608 1
0.227763562046658 1
0.196515186477184 1
0.194487488262527 1
0.200979866607759 1
0.230402660117644 1
0.213770386468933 1
0.202578399575724 1
0.223215745667557 1
0.215229927096769 1
0.218555095568932 1
0.19503902613195 1
0.222074020773292 1
0.171493630761125 1
0.215598930554089 1
0.238318709360444 1
0.188326717011811 1
0.233402402416612 1
0.231763091871246 1
0.199030390962722 1
0.180939172769264 1
0.203976416516727 1
0.169700080786077 1
0.22620611236467 1
0.203558697195928 1
0.226600528249532 1
0.202172882406077 1
0.159924230832665 1
0.196637161161271 1
0.178774048603201 1
0.242286695678118 1
0.188862865823238 1
0.173593820794314 1
0.201581918745979 1
0.232877970155939 1
0.172306382190965 1
0.246661779091598 0
0.222715194038738 1
0.231304342997595 1
0.148364156503906 0
0.233500130523101 1
0.152808521794072 1
0.204025208036049 1
0.231147454981695 1
0.23075984061586 1
0.175176798627311 1
0.208097956016456 1
0.187471689973449 1
0.191622161756545 1
0.183594011486517 1
0.210124095347969 1
0.217457960129739 1
0.237714139785377 1
0.210971004779339 1
0.195289896791188 1
0.231264167604781 1
0.242557363878537 1
0.199840983781998 1
0.210466937395627 1
0.186991424764928 1
0.166086462687924 1
0.177427654258788 1
0.218676021723723 1
0.210031035624884 1
0.203115629534649 1
0.204684478137817 1
0.16573060837332 1
0.216371176121029 1
0.262007046142566 0
0.228830196653807 1
0.174658477707385 1
0.223051839912379 1
0.198383477204732 1
0.20962358998307 1
0.237809545467746 1
0.215106233468886 1
0.206569256703364 1
0.256600802416511 1
0.197940347019269 1
0.182322839393267 1
0.19308590580204 1
0.209720715763462 1
0.222352216370512 1
0.21253467561994 1
0.233815052359653 1
0.207459575965634 1
0.202692721801661 1
0.204745152174887 1
0.209605472201689 1
0.17978920467509 1
0.185615053962764 1
0.207282236409094 1
0.217635414065695 1
0.207128569051907 1
0.194340230851984 1
0.184082643790294 1
0.214879247495793 1
0.200205896398395 1
0.169946827043889 1
0.207792543546504 1
0.222292735984609 1
0.1821968835219 1
0.219492417300773 1
0.184102484421573 1
0.19944865382573 1
0.181586095134206 1
0.222470028266292 1
0.179669720327185 1
0.183975466889257 1
0.211823819546497 1
0.179322919907213 1
0.193768226656028 1
0.209728403001519 1
0.207160559364315 1
0.194097553766455 1
0.209333481617446 1
0.221226457371297 1
0.21265692033211 1
0.220104765450288 1
0.243796202482492 1
0.176792935325258 1
0.174358349457342 1
0.188775040018566 1
0.226039196948566 1
0.226682908381714 1
0.160990777939755 1
0.234416646168794 1
0.237132010405122 1
0.205578897039414 1
0.176265296555118 1
0.209684097633983 1
0.243136074452611 1
0.210260521739886 1
0.186738798345152 1
0.219846052005941 1
0.204490584615138 1
0.265690579716032 0
0.208106864726026 1
0.173845246904606 1
0.226744109387393 1
0.191895671022555 1
0.212420607211808 1
0.199751458990581 1
0.187253045068442 1
0.20261588599679 1
0.209946145035866 1
0.210075368993625 1
0.167778380372315 1
0.210271136827328 1
0.116588195904351 0
0.230829316148007 1
0.207009779066223 1
0.248397854639414 1
0.198697336374451 1
0.199546048125429 1
0.158646097885601 1
0.210179986095797 1
0.219775464222819 1
0.231942566162775 1
0.164847417656776 1
0.179048770252836 1
0.23485409443203 1
0.176463174786469 1
0.222522874684689 1
0.210204467957157 1
0.217544692918161 1
0.239730176717152 1
0.166018226201041 1
0.198756789330592 1
0.199503212174462 1
0.24404305371461 1
0.232388505770532 1
0.218825286777798 1
0.227810965677864 1
0.210915847883817 1
0.211732049861765 1
0.232223019621278 1
0.200903046168717 1
0.19898758039363 1
0.191431077289711 1
0.221028654803314 1
0.223299482815612 1
0.195228864017859 1
0.20097971376835 1
0.174507369725075 1
0.235173147158331 1
0.193663052506429 1
0.220526962760681 1
0.231172623722601 1
0.236595911900431 1
0.172991066308689 1
0.189095439708221 1
0.152152258892015 0
0.202605875560663 1
0.22280419664225 1
0.22389529285861 1
0.194955477001058 1
0.179322397602984 1
0.17467830576758 1
0.168933044600264 1
0.179558495748532 1
0.165490238438392 1
0.197727607219297 1
0.260048052895634 0
0.173164606764187 1
0.211097623260759 1
0.222993131613023 1
0.21830907180397 1
0.182691131080325 1
0.182294898285273 1
0.20630235105739 1
0.183461351633084 1
0.235107064169452 1
0.216535966380618 1
0.164810329168032 1
0.170184359469582 1
0.211769091761624 1
0.208543188761583 1
0.230169572324675 1
0.260047645608851 0
0.207697769473954 1
0.197119692252452 1
0.195997064973297 1
0.192739527935827 1
0.236101338851752 1
0.197749687282987 1
0.228955219129652 1
0.191415679297696 1
0.230791764119872 1
0.18817444631545 1
0.246081658644022 1
0.188074295947323 1
0.200484720846553 1
0.204529858200674 1
0.212254478355681 1
0.184016222955823 1
0.197620348551458 1
0.25366412890937 0
0.188324442841022 1
0.214061478697171 1
0.184067912360117 1
0.192302426188365 1
0.188676582643556 1
0.215597962768513 1
0.182721477814389 1
0.222881610182063 1
0.211582266654098 1
0.169527070016161 1
0.200626336566456 1
0.203166069001448 1
0.236411043759404 1
0.217433615415339 1
0.236145905376679 1
0.159261616646265 1
0.191516799763236 1
0.24908597209921 0
0.214868766976473 1
0.203510924502824 1
0.223966930536016 1
0.173983931865433 1
0.191302053653581 1
0.19789542072061 1
0.201249474449851 1
0.162483239036008 1
0.217679571871761 1
0.196297843115833 1
0.187401469851797 1
0.193463129234843 1
0.209098088331825 1
0.182375419191597 1
0.197636170507384 1
0.211011110280157 1
0.171436187608299 1
0.219275163712994 1
0.160208443547671 1
0.216445555561583 1
0.176343834538761 1
0.21646793896486 1
0.166864702756547 1
0.16101894929691 1
0.173225007728503 1
0.209748243793182 1
0.165931522214237 1
0.188763037068602 1
0.233906204673546 1
0.169936510907149 1
0.171557746643781 1
0.209876041881051 1
0.196461247080942 1
0.185641710670935 1
0.185270200941459 1
0.212895377003902 1
0.194879736922188 1
0.208352071409017 1
0.185139787311449 1
0.21605862109705 1
0.182352552357376 1
0.163285902274773 1
0.17014134138719 1
0.166627973546585 1
0.207641406451665 1
0.231586331868474 1
0.187469702892782 1
0.213463153087549 1
0.209891854883198 1
0.210392649401674 1
0.193268834391439 1
0.170563647392153 1
0.220262515504634 1
0.237660883874207 1
0.187453487650602 1
0.184803975902698 1
0.235569916796843 1
0.20116516296191 1
0.262214163841848 0
0.215229040433642 1
0.223461662394939 1
0.232947182500508 1
0.252733511414114 0
0.233656099719512 1
0.224594539047865 1
0.230933911446229 1
0.201117882986869 1
0.171883176161616 1
0.225887240081697 1
0.225701743637544 1
0.140735546035359 0
0.204317722651312 1
0.178124692373045 1
0.192506584419632 1
0.194761900774992 1
0.194988156763837 1
0.233563251300453 1
0.148981256961442 0
0.210508831724868 1
0.200674118334283 1
0.218912933509269 1
0.152049093573649 0
0.151248681967447 1
0.178876921532513 1
0.196445866609988 1
0.229379749808053 1
0.22231544870369 1
0.215036108576835 1
0.199311610273873 1
0.178386050152412 1
0.192185207369921 1
0.197095235457862 1
0.238965582937422 1
0.221201491071609 1
0.233074816055448 1
0.252687531668582 0
0.192802077085738 1
0.220035174723956 1
0.237649200283738 1
0.2087650711495 1
0.232804678361793 1
0.212118802551296 1
0.245868008038027 1
0.240315870795381 1
0.26251210689988 0
0.201493521921956 1
0.202181354984813 1
0.18458852215124 1
0.208640997205316 1
0.231556884405387 1
0.207009532017293 1
0.172665570418602 1
0.202411498281299 1
0.246639136844146 1
0.196895816863705 1
0.202573906251576 1
0.206521431975861 1
0.210900941325138 1
0.181842748254026 1
0.195301066702375 1
0.233240725047343 1
0.178961298541329 1
0.217207209032167 1
0.213168617217705 1
0.17716706085826 1
0.221390063359204 1
0.227324528048046 1
0.222686312570186 1
0.150490725532482 1
0.182123477348846 1
0.181206539891788 1
0.215147408745315 1
0.239848088779439 1
0.24461213556516 0
0.208889087858848 1
0.21689301134112 1
0.208626688699217 1
0.193556207961993 1
0.216802667667268 1
0.221027589752279 1
0.18968064770917 1
0.183907242975956 1
0.212416020090732 1
0.220634035834211 1
0.195519406484166 1
0.235761156265735 1
0.137438411719706 0
0.212039568619608 1
0.204783335515762 1
0.153937530790766 1
0.187975290425026 1
0.212642432710264 1
0.153792842314924 0
0.196517067829429 1
0.176420021483997 1
0.193204155859043 1
0.225476328448503 1
0.216392657359245 1
0.220265678992985 1
0.2028807980433 1
0.177654685743424 1
0.181639030899455 1
0.271379199926895 0
0.212264859022696 1
0.209137020866038 1
0.233471098426965 1
0.220897205384328 1
0.213948015383115 1
0.211628089564101 1
0.160316157249801 1
0.215933350203775 1
0.22359562347712 1
0.228909237131527 1
0.194111057133245 1
0.244124435000066 1
0.173954774721641 1
0.196778773928862 1
0.204677894648427 1
0.209016099091214 1
0.204349207129597 1
0.223938301540405 1
0.190073348531136 1
0.206423691593759 1
0.189905920357583 1
0.209108647398416 1
0.16775606090769 1
0.225635754860421 1
0.263061886540313 0
0.198556232914771 1
0.215743410365881 1
0.193559113038591 1
0.188296289455471 1
0.169675740550245 1
0.213767767013002 1
0.164979142747193 1
0.18781768044476 1
0.176225995429764 1
0.194911723198434 1
0.170413457675419 1
0.166686993151768 1
0.230694433259895 1
0.222353566100979 1
0.194128206607295 1
0.227916099389497 1
0.22643370580673 1
0.222674844927403 1
0.177969134861845 1
0.197658322535903 1
0.152438236926995 0
0.246848390699006 1
0.212272144654816 1
0.223231152650845 1
0.202090447134117 1
0.170734691920133 1
0.224648665345865 1
0.15682254315017 1
0.222805348791902 1
0.242913557928002 1
0.184719793143265 1
0.175469606369957 1
0.213052221504615 1
0.271481280591675 0
0.195990846777317 1
0.176083762285139 1
0.204994442603886 1
0.234321269320844 1
0.195208681656308 1
0.206590896482078 1
0.197273756019492 1
0.162976450916399 1
0.18213409072605 1
0.245663098516302 1
0.215658883355314 1
0.229996132653672 1
0.19771153130178 1
0.209042827716202 1
0.236781492368014 1
0.214396678406595 1
0.189676627070312 1
0.206421666152239 1
0.195160739717176 1
0.221836465151671 1
0.214018306742584 1
0.176541693296788 1
0.242385626183224 1
0.220341263471061 1
0.19859040777159 1
0.180154283352681 1
0.212919144961442 1
0.206708654980652 1
0.246530660683451 0
0.230004820934351 1
0.208619852677473 1
0.201292272585996 1
0.182837267938143 1
0.184274103501322 1
0.254285995609309 0
0.216245036360568 1
0.23780297231654 1
0.20988089108235 1
0.196153746687717 1
0.232866970376691 1
0.158976085806669 1
0.168568145374827 1
0.232028642814835 1
0.212583058117325 1
0.269281664953141 0
0.18778248991874 1
0.183515883935537 1
0.178573992200074 1
0.217694284682639 1
0.19961302591587 1
0.183297315467765 1
0.207987450649194 1
0.206573179167258 1
0.200198296270838 1
0.170487132029532 1
0.163977149036443 1
0.211256366125666 1
0.246706670434037 0
0.200683862870309 1
0.186503718056404 1
0.214962820860823 1
0.214488811205291 1
0.195002860940869 1
0.193676066068328 1
0.181144214008719 1
0.165374081483341 1
0.19603893901591 1
0.18893180464918 1
0.215035564604792 1
0.21123399822924 1
0.173955911014103 1
0.252434443947662 0
0.186670961096871 1
0.188085647092714 1
0.222477371059156 1
0.171405908428704 1
0.233566791234902 1
0.213733681010682 1
0.186048985855746 1
0.274113197644547 0
0.203132639203369 1
0.190694477904033 1
0.180861354423892 1
0.203727064757637 1
0.154845332642063 1
0.242565300527821 1
0.199970607017359 1
0.209909697314846 1
0.177596820385598 1
0.204676463027287 1
0.207352224431845 1
0.171006554918849 1
0.226575040980066 1
0.21033330121601 1
0.186471381594819 1
0.19086301982911 1
0.19261048779725 1
0.21072193482034 1
0.166576093548322 1
0.184588639074981 1
0.204499409344831 1
0.241591534470447 1
0.190816440556157 1
0.211131460893605 1
0.182407228051301 1
0.198256655705917 1
0.172325994151599 1
0.222842588326261 1
0.225773021881485 1
0.171653754533272 1
0.249514730682353 0
0.189968726516032 1
0.230109599618941 1
0.188632945991888 1
0.186857867662274 1
0.193856196232716 1
0.175226309287834 1
0.246534724562438 1
0.174857736421166 1
0.218528314262333 1
0.217063226208765 1
0.208278709457561 1
0.19999964045163 1
0.234023661576975 1
0.226796987959208 1
0.231261923967639 1
0.207995368375189 1
0.201235194576912 1
0.195421106346893 1
0.203355434455409 1
0.168108926322087 1
0.2045542504996 1
0.200780331328045 1
0.213111453993761 1
0.205610395663675 1
0.172314635839953 1
0.194102633525879 1
0.157963010490222 1
0.237857395753451 1
0.20601935282503 1
0.225413896235458 1
0.179157340236675 1
0.197536044515021 1
0.241793648711748 1
0.187567375455399 1
0.20053290985652 1
0.211063701585618 1
0.214266272791992 1
0.212807730653673 1
0.224399690630766 1
0.171954543933632 1
0.198769756580561 1
0.173136392299176 1
0.231805050876346 1
0.20577643192713 1
0.179068146047759 1
0.193412565618676 1
0.179114501089087 1
0.22707533712345 1
0.206711899350955 1
0.220337159422038 1
0.229122364654847 1
0.231904590508788 1
0.227117914294616 1
0.229879696858284 1
0.226211918756682 1
0.238906796083811 1
0.234112544872668 1
0.19107914541582 1
0.202091244926058 1
0.235526964911429 1
0.209088364471861 1
0.202200952286268 1
0.174119509797766 1
0.188121636803503 1
0.234690569680449 1
0.218163391521171 1
0.212127258504228 1
0.194568997182246 1
0.165012074403587 1
0.226313149814654 1
0.248227460281354 1
0.207058080989417 1
0.219672570311728 1
0.211071489092448 1
0.199901649766689 1
0.245974704138258 1
0.183990961140936 1
0.181520797936578 1
0.236522585505303 1
0.198266936564079 1
0.196404643948742 1
0.185762306485684 1
0.202065811757512 1
0.206429303708273 1
0.214866637321644 1
0.175644281978595 1
0.253850563196425 0
0.22934512441106 1
0.215390109947947 1
0.238456058895879 1
0.205113999210149 1
0.180553106919756 1
0.192039325742731 1
0.171145669868545 1
0.256421473199034 0
0.160177045455151 1
0.167922372409539 1
0.207672247217824 1
0.176153094619503 1
0.178884293538821 1
0.216542012907904 1
0.209976537667418 1
0.215318400335644 1
0.20614506862555 1
0.166437641855242 1
0.193744070998669 1
0.22603234397054 1
0.197327055764055 1
0.157471529304579 1
0.213578766185795 1
0.208537833335581 1
0.190741070874385 1
0.236961849551852 1
0.173499973130253 1
0.196834487250684 1
0.182838000941591 1
0.226477141772756 1
0.158013688538636 1
0.206625055088053 1
0.229498428480394 1
0.236422063962527 1
0.162067238004424 1
0.174968970634865 1
0.211838022220781 1
0.222458311714204 1
0.249757741657531 0
0.221272120381414 1
0.164480146140499 1
0.193882399190683 1
0.192002788595862 1
0.158170419646454 1
0.202988598672483 1
0.244985461219724 1
0.194216993252363 1
0.197375217517478 1
0.212226009114035 1
0.238810859431631 1
0.183953505971084 1
0.20852474296843 1
0.254367901643862 0
0.195017927096966 1
0.203025418786216 1
0.182738070923087 1
0.195020009041463 1
0.22961368901664 1
0.196811690285349 1
0.215902425979368 1
0.173245928352493 1
0.216606042902445 1
0.168067707794021 1
0.215819325122285 1
0.147347897799934 0
0.214973634757189 1
0.195464202760556 1
0.220537812358486 1
0.170404326106217 1
0.206966748659432 1
0.19945371134716 1
0.21264761314301 1
0.22141546168106 1
0.200560200936047 1
0.18821204852338 1
0.210731030850527 1
0.175283605463397 1
0.206192081597735 1
0.242133006643768 1
0.19362698119114 1
0.168005566392061 1
0.251917261032004 0
0.20447288125184 1
0.217081634925546 1
0.205375145640619 1
0.197041429687271 1
0.222936159443111 1
0.202997082258531 1
0.243192052032955 1
0.194541942199432 1
0.247261105376962 0
0.208053476801113 1
0.183809094739675 1
0.220312725270948 1
0.223589212385717 1
0.192968526465322 1
0.182860789781899 1
0.204778443296314 1
0.266785493320417 0
0.16353154129922 1
0.200028670235318 1
0.215126591319134 1
0.227572921784072 1
0.195974955213754 1
0.210383347275633 1
0.194754116806917 1
0.228172034514536 1
0.201814328519141 1
0.224274256275023 1
0.195511762695759 1
0.201007373066117 1
0.209173205808959 1
0.234680545348472 1
0.198943203797767 1
0.150250921249958 0
0.180653406161455 1
0.178800799076165 1
0.194330696809142 1
0.212012596550836 1
0.199849845949391 1
0.194182142573577 1
0.168639314587831 1
0.202717370844062 1
0.205710952087244 1
0.20048264081473 1
0.205139509821831 1
0.174831189872556 1
0.19380588982507 1
0.232127668049927 1
0.203855248040822 1
0.219337292076161 1
0.212061144261878 1
0.183157259118736 1
0.205009678029842 1
0.262544102290934 0
0.249587280614693 0
0.167434216817034 1
0.231557061671063 1
0.233054575175528 1
0.21624431295077 1
0.223299033713697 1
0.227930182015884 1
0.180233005666117 1
0.171732399002777 1
0.18852020729722 1
0.192275340249462 1
0.208049359193135 1
0.22931502123252 1
0.207143465818441 1
0.208888889242167 1
0.203652698638319 1
0.228901958557478 1
0.182444596187353 1
0.165585164807802 1
0.195308086772178 1
0.216721334036251 1
0.20829140818282 1
0.184237762633266 1
0.167435957531434 1
0.231765070101527 1
0.202314813840178 1
0.181324936224267 1
0.165851579510093 1
0.215800957531286 1
0.241460014768844 1
0.208256500145229 1
0.199754310548506 1
0.20243213734455 1
0.194369103026228 1
0.20260254800297 1
0.18170600865672 1
0.154849700823567 1
0.170397305934655 1
0.247355328776211 0
0.257992769082581 0
0.21638932754126 1
0.220531774007381 1
0.162852933488329 1
0.215363521389711 1
0.194863234169006 1
0.211007165850853 1
0.167521775216929 1
0.178560327212099 1
0.213014295162364 1
0.220758373827427 1
0.18221070156657 1
0.162206500926812 1
0.208344822153378 1
0.226327226379235 1
0.237816837282616 1
0.201239250848559 1
0.2325677117666 1
0.217762542887968 1
0.200052941739341 1
0.161286552450294 1
0.179683447406455 1
0.199967429861735 1
0.213353547605359 1
0.186764650166807 1
0.208909687768743 1
0.187689917929241 1
0.175809503820538 1
0.210214620952209 1
0.197642276768958 1
0.21028304570715 1
0.171527086657079 1
0.225534105754054 1
0.163510795540351 1
0.165554167349914 1
0.210724200919807 1
0.219790101629933 1
0.221804063938342 1
0.190486990692455 1
0.194640856654388 1
0.17401292069931 1
0.208173638287847 1
0.187763891731875 1
0.207857865738506 1
0.189885796141782 1
0.203395796838568 1
0.209980562472212 1
0.223376039940861 1
0.232748078174707 1
0.207224343723723 1
0.194875191076015 1
0.208914677535476 1
0.223458217270633 1
0.210245960466979 1
0.195476230360693 1
0.209698945734748 1
0.185472643366641 1
0.192068496915707 1
0.20482409015321 1
0.180917807019393 1
0.208606933570824 1
0.227560082817878 1
0.18792124174244 1
0.223936607976958 1
0.201307218236637 1
0.20734831321807 1
0.171410723030359 1
0.22550615733491 1
0.241333159742955 1
0.242589534550256 1
0.168074666574754 1
0.261412913769737 1
0.230276905245979 1
0.210628382183663 1
0.20946614135857 1
0.191697933997231 1
0.20624608169925 1
0.189539330081899 1
0.191028424079636 1
0.238874116588737 1
0.261173134939788 0
0.200562693064679 1
0.249426692307229 1
0.204287006121759 1
0.149236041592875 0
0.187161401716642 1
0.255531390801436 0
0.156553156768914 1
0.198684390504342 1
0.197710160393834 1
0.179399794057119 1
0.202620107026726 1
0.199164144904165 1
0.247363007521875 0
0.171554761515409 1
0.20867955424971 1
0.202692280073847 1
0.225814495095655 1
0.212497033299596 1
0.210245250226083 1
0.192376331252551 1
0.19821167840048 1
0.211063225696248 1
0.220294991248473 1
0.20788995063704 1
0.179161575576466 1
0.155528764373798 1
0.200741990120837 1
0.20207664479911 1
0.165699941777489 1
0.208528544879033 1
0.216402071226784 1
0.159749409720992 1
0.196539183045829 1
0.237210497892868 1
0.257344188778814 0
0.176924491683362 1
0.201505979891856 1
0.226713391813245 1
0.163998929714374 1
0.219972580398564 1
0.197278758781991 1
0.21525158904869 1
0.165627291603566 1
0.196293989837293 1
0.217002053999466 1
0.189898670150437 1
0.217766010555786 1
0.197130462657787 1
0.179217752223779 1
0.177613084133561 1
0.190928845964101 1
0.175872870406565 1
0.176069729035451 1
0.208870364921079 1
0.208248869336018 1
0.231378798751326 1
0.201036605507961 1
0.185703600920443 1
0.147649224389715 0
0.223933430676205 1
0.147130483419549 0
0.225795496899508 1
0.207573363608827 1
0.204508138427967 1
0.200632057123778 1
0.165004526591248 1
0.188214226124401 1
0.206960310643359 1
0.153168479739543 1
0.222369294151839 1
0.202812404905739 1
0.20560050271794 1
0.264276357113911 0
0.207337195117501 1
0.223035496710884 1
0.210976138875432 1
0.209823394305165 1
0.214836887222657 1
0.188135963239677 1
0.20529439701647 1
0.22376289381214 1
0.224622024488583 1
0.188885280984095 1
0.16803227882349 1
0.153329905856441 1
0.209107944071889 1
0.188177049640893 1
0.196348209886867 1
0.223246642262367 1
0.205214033635843 1
0.207878858383524 1
0.230940659378084 1
0.161198012642925 1
0.227095378196831 1
0.192836861911438 1
0.166664506844024 1
0.220415198315274 1
0.199250572615399 1
0.205397665108048 1
0.218062028417176 1
0.192391101994691 1
0.177510362010141 1
0.175043261720244 1
0.220767063817754 1
0.209447982453687 1
0.2215797834345 1
0.176897542151782 1
0.203371479374818 1
0.205162592347297 1
0.228556599473079 1
0.206819576051993 1
0.242770910028857 1
0.187681910577071 1
0.217616129026714 1
0.195892150964327 1
0.17540839986956 1
0.193602433103661 1
0.161135107739389 1
0.231544154339193 1
0.199326889499725 1
0.185476844425713 1
0.25004360494155 0
0.209314975719871 1
0.187834555268703 1
0.223708709982532 1
0.195904255509478 1
0.196223048694802 1
0.207038638651632 1
0.230350840093914 1
0.172702677634741 1
0.199493578226243 1
0.199460090285725 1
0.180908504569509 1
0.203978827088241 1
0.189229965115329 1
0.229975867164313 1
0.190478957274024 1
0.185771450959262 1
0.208190180684068 1
0.177980247352426 1
0.197423206058699 1
0.210616076445459 1
0.189227739475362 1
0.205619811813721 1
0.165300368417355 1
0.177493638379621 1
0.199818790914272 1
0.208378654619699 1
0.190885485796197 1
0.158209117510182 1
0.216560218721054 1
0.202210564264271 1
0.21728567441788 1
0.193208312199523 1
0.18833492357961 1
0.240810477425709 1
0.230350624317018 1
0.220860743146979 1
0.205118977774168 1
0.226417336147371 1
0.182186870552455 1
0.199171251240631 1
0.225845556466758 1
0.207788005452651 1
0.220321659343754 1
0.203652024650479 1
0.215517407954439 1
0.204120137845159 1
0.164254853626202 1
0.192435259764017 1
0.235265932305728 1
0.202785665474521 1
0.174778762712863 1
0.212118228796868 1
0.197656592435333 1
0.193719504795177 1
0.194428613462667 1
0.200338409438207 1
0.221510355092346 1
0.198857868119677 1
0.198678935498478 1
0.23418613567186 1
0.216066538544689 1
0.215223951019292 1
0.232244356042165 1
0.15888750386692 1
0.215567524947624 1
0.214393735908979 1
0.194842068536557 1
0.210460449625246 1
0.193135713153284 1
0.185250861342622 1
0.205127371444628 1
0.157139233484157 1
0.200304571223133 1
0.256947071907076 0
0.19104474301002 1
0.227827050040824 1
0.188729461562552 1
0.195658667441261 1
0.183693896880793 1
0.159307652315178 1
0.172953844812643 1
0.200354240569025 1
0.226438933258142 1
0.202163968428039 1
0.201669509768433 1
0.2223921340582 1
0.237771234443712 1
0.218052870490261 1
0.162327434984698 1
0.18828222311227 1
0.20005051533515 1
0.196199356570684 1
0.210444703949915 1
0.236811006859811 1
0.2053490568236 1
0.185067570865389 1
0.18505161501539 1
0.196328235851471 1
0.21050486998487 1
0.226049766487577 1
0.209639395138195 1
0.26421781524624 0
0.189867281050507 1
0.209345765274765 1
0.207963724294759 1
0.195666101997248 1
0.178731281217037 1
0.24096953565147 1
0.157245155455721 1
0.209531945740719 1
0.186671177560676 1
0.184625756315384 1
0.199007447128364 1
0.203543314647832 1
0.187054892946599 1
0.180269798479869 1
0.200799549757336 1
0.218638194947189 1
0.19426826346571 1
0.237339203280085 1
0.172333958833532 1
0.211779384139087 1
0.191763592448809 1
0.208927589658469 1
0.242909590636034 1
0.139711908785746 0
0.253390508503206 0
0.204557934241057 1
0.190850671251687 1
0.181690863261175 1
0.210280891781235 1
0.242779270556716 1
0.216701154937054 1
0.217174053428291 1
0.217070757369744 1
0.184908534193778 1
0.19374868886386 1
0.238948222609588 1
0.197820639027252 1
0.202454154713882 1
0.190724073981293 1
0.203411549477036 1
0.184854103029073 1
0.172371782347017 1
0.185887061935598 1
0.176888915658431 1
0.196919166596656 1
0.208518738131982 1
0.225703941501248 1
0.213244595744041 1
0.243903740883354 1
0.163135255769899 1
0.224130460873456 1
0.198650959062142 1
0.181100766035455 1
0.199359951538077 1
0.204073723626475 1
0.212587641850192 1
0.200917990278823 1
0.15759257767703 1
0.180174597995632 1
0.217844795679814 1
0.211679147916681 1
0.217672430552483 1
0.161692925741792 1
0.194990522971427 1
0.207162776485536 1
0.17143812662476 1
0.205416663537447 1
0.182865702712228 1
0.180608110730684 1
0.200538150824688 1
0.201209315471207 1
0.253980908240867 0
0.235850392588944 1
0.199482711508233 1
0.208571747415165 1
0.207782679065117 1
0.197084010308212 1
0.194389953156059 1
0.197425527841682 1
0.193704781885539 1
0.212907387980211 1
0.194229991935852 1
0.230996755090314 1
0.168034615082163 1
0.207600691289123 1
0.227423822956881 1
0.182524769048113 1
0.167944752527739 1
0.140861605873732 0
0.17989946920949 1
0.248065274173791 1
0.2166738887041 1
0.195432133948788 1
0.186576269315594 1
0.213467258318501 1
0.200374784307714 1
0.214463491275216 1
0.204942609635211 1
0.171131269481769 1
0.218042951442738 1
0.199282968934175 1
0.184864547797127 1
0.214157509175028 1
0.215383946381049 1
0.148719342117404 0
0.197194394663642 1
0.175694376279241 1
0.23081277084344 1
0.211026236965749 1
0.202404765470707 1
0.21144663330392 1
0.212401890892094 1
0.132788841608231 0
0.211236172472587 1
0.204118032040436 1
0.205902436786518 1
0.203493229928815 1
0.181060291450009 1
0.170443330078714 1
0.163347962337857 1
0.211087501975262 1
0.205556936336311 1
0.254499569644408 0
0.228654346697101 1
0.186135863586228 1
0.196442613566301 1
0.209661126546423 1
0.191759456672914 1
0.174651446519272 1
0.187152385408274 1
0.215187591849504 1
0.195928478072351 1
0.168937284621368 1
0.201821945916695 1
0.216876509235709 1
0.21405677945738 1
0.216945541674031 1
0.210027127300122 1
0.208881285455138 1
0.234357209702466 1
0.23332476810928 1
0.265389926057669 0
0.191049431619555 1
0.176102314899575 1
0.185577766121355 1
0.20193090020036 1
0.258476474476529 0
0.245370640031991 1
0.180924733578654 1
0.231179871565994 1
0.195016311665155 1
0.228562458614017 1
0.207324281587391 1
0.206273976307782 1
0.216370494968426 1
0.249432603937263 1
0.167902128029262 1
0.167256643488948 1
0.229244181314957 1
0.207979372618985 1
0.20242574433813 1
0.195339476490726 1
0.21806531172898 1
0.225512711001576 1
0.204857745292829 1
0.208494597951196 1
0.173052600999638 1
0.208976346181613 1
0.196890175109754 1
0.223614351799809 1
0.189530071581239 1
0.228642945920412 1
0.188924789906593 1
0.17356342143881 1
0.177637725395059 1
0.196269670367148 1
0.186321093346827 1
0.245694621977199 1
0.174210472673853 1
0.212769177495433 1
0.203903577526915 1
0.21989688131278 1
0.203070158117059 1
0.172787987995215 1
0.208884662554263 1
0.200521629825376 1
0.201884946992094 1
0.197980150794069 1
0.188340965335057 1
0.197873729196645 1
0.169341252261594 1
0.1777658850029 1
0.231361699222237 1
0.207820669092699 1
0.201587130819487 1
0.185759891055273 1
0.205520188780372 1
0.201519573160331 1
0.157249250314767 1
0.232954311507546 1
0.212437033842658 1
0.186321508735957 1
0.228904011741494 1
0.190588046882003 1
0.19448955347346 1
0.199138276556812 1
0.172391492362584 1
0.228001755878357 1
0.233321737939227 1
0.175087265015367 1
0.216240937659631 1
0.202574189062262 1
0.189461668293306 1
0.2032537616688 1
0.180323665508086 1
0.23451005343547 1
0.219421187090975 1
0.162733796162837 1
0.228582604496871 1
0.202479654956203 1
0.211228127671842 1
0.239690072377696 1
0.231323995851041 1
0.210952334151944 1
0.178842675162851 1
0.174977085740928 1
0.180430084928354 1
0.205530186315236 1
0.182635569642466 1
0.201063331489521 1
0.206196175555741 1
0.208683427257363 1
0.216535369724571 1
0.212517395524583 1
0.189758654609466 1
0.218566438186288 1
0.167657090180828 1
0.17531725363948 1
0.159541773427269 1
0.168564080814698 1
0.228366574637923 1
0.161961391814646 1
0.182654341808332 1
0.220896638629645 1
0.164297806458565 1
0.150932838704714 0
0.196414133907745 1
0.232160054039514 1
0.201578465172769 1
0.213392472718513 1
0.198132745472985 1
0.189699652390196 1
0.204394553190892 1
0.177642754171389 1
0.224435435682556 1
0.193764613036735 1
0.179039242448607 1
0.171812470641625 1
0.209425328957884 1
0.209957609473912 1
0.225431950166255 1
0.266242847361116 0
0.232749329453511 1
0.224292142352706 1
0.192333947598882 1
0.22562593679908 1
0.218619124661659 1
0.177598256580051 1
0.251849315568211 0
0.163838297345947 1
0.238039846725521 1
0.205116264184981 1
0.242369275905861 1
0.244518429181971 1
0.198877967521054 1
0.209485398795867 1
0.213506498907129 1
0.216597487165204 1
0.165763092180701 1
0.177853215968524 1
0.201081102552965 1
0.203735311225064 1
0.138688517249911 0
0.185716425580345 1
0.219293440162521 1
0.21436506436597 1
0.213723793050299 1
0.178411763237886 1
0.200848412772678 1
0.198517129385742 1
0.21281761210853 1
0.183515968504842 1
0.22899766615887 1
0.211491188781585 1
0.193477363326818 1
0.177257606542003 1
0.213752401493896 1
0.223836704612838 1
0.22964645266715 1
0.18113425427312 1
0.245620023027426 1
0.207351148489784 1
0.201080438464668 1
0.213847461496811 1
0.196253310247078 1
0.248529171178459 0
0.185717020133197 1
0.177039608575875 1
0.215919145419577 1
0.189524319733824 1
0.216764279285099 1
0.201398835634815 1
0.168075884895513 1
0.233180679216813 1
0.184739441467538 1
0.180888549539383 1
0.243298799334822 1
0.243627447247452 1
0.235846134814812 1
0.221227800033396 1
0.172948416719946 1
0.159874452918255 1
0.185526625259457 1
0.209042867006533 1
0.181404537351301 1
0.190478970976482 1
0.200266461034548 1
0.205807437984012 1
0.225198712478656 1
0.167568986810753 1
0.188081143444962 1
0.187591833811829 1
0.183119869461522 1
0.170337585491722 1
0.230575996164107 1
0.214582698704661 1
0.234163729828593 1
0.188236545707195 1
0.153627887976822 1
0.217150074286058 1
0.201075282996623 1
0.229874542621995 1
0.207429771465766 1
0.163836112121658 1
0.219776188362091 1
0.186481022770972 1
0.2354758732497 1
0.212364566500272 1
0.233065853400615 1
0.196320014943388 1
0.200432354310891 1
0.214726135484499 1
0.165694317028363 1
0.184309641143196 1
0.221954452197697 1
0.218019811892524 1
0.213066473847129 1
0.232276346828484 1
0.203042004492396 1
0.185089495732878 1
0.194023318781065 1
0.193248833530299 1
0.161118262437645 1
0.205267081120489 1
0.211973604239495 1
0.181890961714841 1
0.197476542735005 1
0.227497823031133 1
0.239265793524722 1
0.208475360989605 1
0.149054601400976 0
0.192032680614069 1
0.197039811713142 1
0.207763859905735 1
0.16864209645802 1
0.203166973134903 1
0.237809952934777 1
0.184272335402927 1
0.220674459387713 1
0.206585373057063 1
0.167332159191227 1
0.226713760629897 1
0.212829985110643 1
0.22034254577218 1
0.214872816032703 1
0.218944159580855 1
0.222909135779199 1
0.204289543456727 1
0.175690112547304 1
0.203729771817538 1
0.188835524750202 1
0.196328565393849 1
0.231153057865428 1
0.215148192379405 1
0.188658744319379 1
0.18664727968024 1
0.192758589645996 1
0.247561428131727 1
0.209654172700827 1
0.204485195310138 1
0.214582736901049 1
0.184202451147431 1
0.230029042388659 1
0.181196843230332 1
0.218575215968801 1
0.200401101109828 1
0.180884674961756 1
0.194678632615188 1
0.189420102701472 1
0.188550726176041 1
0.230394167867681 1
0.170903129069017 1
0.209047856070886 1
0.212721218888124 1
0.229277257834902 1
0.222529996799039 1
0.19327149418248 1
0.214329852983916 1
0.1793523620802 1
0.197649795974775 1
0.184510675789848 1
0.207477367549592 1
0.145559731685301 0
0.228692067200315 1
0.169574193148323 1
0.185646576340432 1
0.191417679587859 1
0.182217909901917 1
0.180231880928209 1
0.207951526184751 1
0.199595394486372 1
0.20955110389528 1
0.220409379825525 1
0.201542136518518 1
0.16893636267781 1
0.201825887254626 1
0.166322419700763 1
0.181018151974914 1
0.181073996854993 1
0.168690404458893 1
0.21088136137226 1
0.202982863760732 1
0.191784842636237 1
0.223951446430229 1
0.182545314862384 1
0.192555712801158 1
0.188302253364015 1
0.24249475873958 1
0.203380526905197 1
0.268003944430914 0
0.193095361500678 1
0.231611242876849 1
0.25948717222623 0
0.186408221140492 1
0.221796310109129 1
0.193498979843228 1
0.177225214979031 1
0.241592630190187 1
0.218882253975741 1
0.180906025006866 1
0.191510305750251 1
0.210409117936688 1
0.197528319807456 1
0.25907201494159 0
0.203504448528373 1
0.189175281774518 1
0.183457729727352 1
0.210344473862171 1
0.200317695349357 1
0.169217009869422 1
0.207933541142335 1
0.204182303759939 1
0.177682201345105 1
0.175113866164241 1
0.163114880798469 1
0.207046065487866 1
0.186898555135449 1
0.216249979355338 1
0.157744373272954 1
0.191440242426966 1
0.231158643472033 1
0.243490463888925 1
0.238630305359006 1
0.217934426846413 1
0.212632937281092 1
0.194137902505472 1
0.242967262385346 1
0.164391088681874 1
0.168537658900034 1
0.208390399191131 1
0.206805269290692 1
0.205285197275191 1
0.191438258072664 1
0.209998372344125 1
0.254615696458762 0
0.195854049009902 1
0.210366558525684 1
0.204656554537129 1
0.205172545420856 1
0.162577864879178 1
0.205287288626342 1
0.214110779496596 1
0.208257505224847 1
0.188720356461841 1
0.194773852098014 1
0.17953193680681 1
0.178601619216172 1
0.226178525157086 1
0.184750290310003 1
0.184756811393641 1
0.219136889743866 1
0.188694920735003 1
0.189395697657191 1
0.202160895841696 1
0.202099484668719 1
0.195775213906047 1
0.158304741848254 1
0.208414604211953 1
0.200724025083115 1
0.207778717256861 1
0.18490984510684 1
0.182941120274473 1
0.197147105874169 1
0.211906552087608 1
0.228607476509495 1
0.167924571214658 1
0.198296326491743 1
0.202376402863853 1
0.205365596724914 1
0.194876086339197 1
0.156482383194644 1
0.246669883303588 0
0.238005788457846 1
0.186425566623684 1
0.184771789506014 1
0.147028743541763 0
0.195461856487508 1
0.206159350181137 1
0.180519400268436 1
0.20208383448387 1
0.207458807760188 1
0.223356553459559 1
0.23660289130369 1
0.196491244788018 1
0.22134034204047 1
0.179842971585908 1
0.206693676159123 1
0.190160189566786 1
0.231801711903281 1
0.231122849757184 1
0.222652588030423 1
0.158218738857497 1
0.200328820884648 1
0.221086581999097 1
0.236373124055544 1
0.221383715622172 1
0.187237890648445 1
0.192804077100558 1
0.227395182373052 1
0.224035737670026 1
0.230341122253507 1
0.192506252009141 1
0.232083419043009 1
0.205196582071325 1
0.183950773194064 1
0.21042918443651 1
0.201019058399512 1
0.235391629392124 1
0.179334436191252 1
0.213326545192334 1
0.250782708658888 0
0.180409797780264 1
0.205168263856357 1
0.162002665736264 1
0.230968478630807 1
0.200804761270283 1
0.192731628636348 1
0.186726127196671 1
0.231283271620517 1
0.194532728559979 1
0.176047213504124 1
0.253968007687796 0
0.22949941174914 1
0.197892315671226 1
0.183082633419627 1
0.246366136544497 0
0.19056085343639 1
0.217675863699846 1
0.164352265068686 1
0.21585123250376 1
0.205554272056962 1
0.232509747863598 1
0.179599348490618 1
0.219751432446949 1
0.218269842343936 1
0.202201542608731 1
0.212769936215739 1
0.236973966399155 1
0.205371335319382 1
0.21581616416764 1
0.224449016142563 1
0.222105632567176 1
0.203831719232866 1
0.227445766186755 1
0.156796443926143 1
0.258791302672309 0
0.19355135540238 1
0.221296632505392 1
0.20546595788168 1
0.183369590128068 1
0.202609850778596 1
0.241883094649062 1
0.155860728561289 1
0.206219842855743 1
0.22455833330642 1
0.23078047192044 1
0.157018451264879 1
0.196245366183871 1
0.196973623499663 1
0.190145354236646 1
0.213752101082606 1
0.176871065951368 1
0.214005412970781 1
0.18193415410348 1
0.206221943359782 1
0.201018990878653 1
0.191185867161175 1
0.210755166415186 1
0.240715489873721 1
0.189974213096268 1
0.161782249799431 1
0.131998332246704 0
0.165273278998942 1
0.161021012958205 1
0.221355214434998 1
0.213838998068171 1
0.213287836761067 1
0.179608844859273 1
0.185408741418842 1
0.13514644168434 0
0.21959318235811 1
0.209842513102328 1
0.239081429172396 1
0.218445491054022 1
0.169944723614587 1
0.195138622636618 1
0.203586844341801 1
0.15224603928896 1
0.201154654721577 1
0.171560957854204 1
0.199416600792717 1
0.201152820075224 1
0.210589602718742 1
0.200788737062274 1
0.261738463451928 1
0.18284885796137 1
0.214534878307468 1
0.249271155560767 0
0.18312965729388 1
0.187118882630322 1
0.184719053614342 1
0.174713880452199 1
0.17537724367913 1
0.230245351365773 1
0.209698016664869 1
0.228574226468004 1
0.198050772946143 1
0.209880264468502 1
0.193364584956034 1
0.219140125543899 1
0.183647620238591 1
0.22487666414217 1
0.176682871491382 1
0.197316299196472 1
0.198774914269044 1
0.172474141332158 1
0.19448023945209 1
0.157220992599064 1
0.191519899365175 1
0.181415959494522 1
0.182606829378387 1
0.222440606900086 1
0.203322765391882 1
0.207047985862016 1
0.191718679162863 1
0.221703558201695 1
0.200436324788432 1
0.184739536999647 1
0.197115562138924 1
0.187280230171881 1
0.204032794010811 1
0.204934600669169 1
0.233003779680275 1
0.194326606095949 1
0.188383917364812 1
0.181268326150146 1
0.186225697973449 1
0.193498372053079 1
0.217065939172262 1
0.224598163817786 1
0.210720788823541 1
0.231092580310818 1
0.250964278378405 0
0.240171932531305 1
0.185326033386356 1
0.180552500560257 1
0.205150712251516 1
0.211046305759702 1
0.212036552221532 1
0.240755530689887 1
0.243604882944468 1
0.218883503223039 1
0.153871260392765 1
0.185458066710863 1
0.1667404365436 1
0.173648953711597 1
0.183748659704541 1
0.221935926244642 1
0.171206614938545 1
0.174958985180259 1
0.18599423600746 1
0.217448486565192 1
0.251985858883869 0
0.179575370197877 1
0.199494075954392 1
0.196939860010911 1
0.215326117797418 1
0.162773318176217 1
0.1758796499256 1
0.159560072743704 1
0.247557639298627 1
0.212621244464372 1
0.255943613671997 0
0.215591052307151 1
0.193527208743715 1
0.194407462084434 1
0.183414797595962 1
0.195036409801617 1
0.21186911631083 1
0.216884920525575 1
0.196744736923796 1
0.212922264679216 1
0.204161829032844 1
0.186082114546527 1
0.219476038863345 1
0.17457019120457 1
0.209968774737047 1
0.147849531682894 0
0.220165435611606 1
0.221674911514571 1
0.179788209693406 1
0.213290513777803 1
0.219748729211513 1
0.200515072736864 1
0.173314091904537 1
0.158963979857683 1
0.215314558377631 1
0.193540782626216 1
0.172598002251206 1
0.221193248076811 1
0.2341470707062 1
0.195688248254104 1
0.251488445988267 0
0.201722060851646 1
0.208792433031033 1
0.203855880693392 1
0.208654103922992 1
0.186948553153688 1
0.179829329141257 1
0.237887577030319 1
0.240674416999849 1
0.223833568851928 1
0.18975869158917 1
0.141800911539084 0
0.204804232405747 1
0.174610895862442 1
0.148610748787022 0
0.205627345636218 1
0.202466010127289 1
0.1712638589828 1
0.199103934184527 1
0.229265298398464 1
0.182440768871497 1
0.239753081667944 1
0.199387445603013 1
0.176202932515018 1
0.215615745944469 1
0.213451409778469 1
0.192840817277731 1
0.211625266367834 1
0.197740464055478 1
0.22105550797394 1
0.221667335204449 1
0.170634991486969 1
0.196851879145958 1
0.227595298786149 1
0.21157031342556 1
0.169722917470547 1
0.190585997715386 1
0.19094197953219 1
0.197862479613806 1
0.256492804324526 0
0.208504351952523 1
0.183986834100003 1
0.201228510422059 1
0.179916109535987 1
0.214838183904738 1
0.239221821712174 1
0.194640748946826 1
0.169725671206856 1
0.244589911551128 1
0.211326132949506 1
0.161576243030967 1
0.211761466207206 1
0.176585679176768 1
0.226861748280214 1
0.237720037783673 1
0.192415036170193 1
0.188141111180245 1
0.180189097517111 1
0.165979964923703 1
0.243109282606777 1
0.222038740523311 1
0.211575354629914 1
0.186556330099992 1
0.189568415802374 1
0.194715168809768 1
0.23769431784988 1
0.241231727924172 1
0.192380846466771 1
0.254223119676786 0
0.222078912878546 1
0.190783189211231 1
0.222915237751795 1
0.165497459696909 1
0.223943337125884 1
0.145988264556506 0
0.166887934990022 1
0.177875525256002 1
0.178023316221007 1
0.225213001022678 1
0.212839087145008 1
0.259883461537118 0
0.190359888413526 1
0.215776839084477 1
0.170299960553007 1
0.177318504185378 1
0.207549397299376 1
0.250580306574275 1
0.253196202794102 0
0.180993865825624 1
0.17687378911416 1
0.207748299344249 1
0.191628795036064 1
0.15997589042269 1
0.198796264893939 1
0.18913447323503 1
0.207611148703445 1
0.217145606115213 1
0.211139276469113 1
0.193778959660615 1
0.179904592150824 1
0.227397711319459 1
0.19436707069727 1
0.222534870416458 1
0.228477055714298 1
0.177101102706595 1
0.211943162466444 1
0.163812960905224 1
0.167192290141246 1
0.205451498708702 1
0.188907864760347 1
0.213690998374611 1
0.194214640637384 1
0.213125533131393 1
0.179460469142051 1
0.227560182813532 1
0.230963151748422 1
0.210322664539124 1
0.202836431673565 1
0.21178521412413 1
0.191338121229521 1
0.192608333388758 1
0.175995274293958 1
0.195520370838608 1
0.207576742662974 1
0.256615429779629 0
0.174794676420409 1
0.2269431640081 1
0.197059677541104 1
0.22439559252325 1
0.218137492483212 1
0.237782595406871 1
0.209744194041628 1
0.209331696881998 1
0.221395539940291 1
0.201855153895198 1
0.231531301735771 1
0.198388255923482 1
0.230568106060779 1
0.218744988565244 1
0.219073417034695 1
0.203835877451086 1
0.245728650252886 1
0.214500000231267 1
0.182896799486439 1
0.232775535947234 1
0.190839062767753 1
0.183390643095726 1
0.219239320637962 1
0.176470321991892 1
0.182556695875222 1
0.164002446185992 1
0.204450066880749 1
0.201827177058748 1
0.215951704874229 1
0.229856045650812 1
0.218285754066395 1
0.202998210679794 1
0.235444705428626 1
0.180026585802163 1
0.206668039378846 1
0.195816003930277 1
0.217455232499993 1
0.218811701393908 1
0.184279236183027 1
0.194404050270194 1
0.220998144899533 1
0.206606315486384 1
0.218444633321026 1
0.174104477050764 1
0.206509459539446 1
0.19505798429785 1
0.236567313184533 1
0.190119762008422 1
0.179853137041095 1
0.233068209696453 1
0.233343004469343 1
0.191694518570171 1
0.222869697163991 1
0.203329676722349 1
0.215066244401588 1
0.187925769677578 1
0.190607231425583 1
0.20755236863919 1
0.156543842006789 1
0.184037906896646 1
0.221116124029281 1
0.202118134720087 1
0.236190354548342 1
0.145540174796013 0
0.205676665069708 1
0.212406222349052 1
0.178524804522734 1
0.219127150350897 1
0.237804384598518 1
0.196085263899683 1
0.194260302693955 1
0.200559416609749 1
0.228529159511513 1
0.238365937395388 1
0.218438801177369 1
0.253946536830705 0
0.18859189974169 1
0.15852666845738 1
0.171680806652303 1
0.21057977142817 1
0.192447264501196 1
0.209694005083051 1
0.228995495926279 1
0.200680558862006 1
0.226045051315456 1
0.18959184107205 1
0.179086211150573 1
0.250850286142153 0
0.21504108657329 1
0.185060736117843 1
0.211131759849395 1
0.25077448634834 0
0.236515884315468 1
0.206501531306995 1
0.181687925544079 1
0.209828179492036 1
0.220556836592308 1
0.175870172496763 1
0.210770526278007 1
0.20420699901403 1
0.19759023931207 1
0.219186185519943 1
0.208793804390351 1
0.243555106042684 1
0.244624410996154 1
0.257827554939482 0
0.175012628739976 1
0.217470736360735 1
0.19009669791899 1
0.187752349491112 1
0.171114160246751 1
0.186216431393994 1
0.207884115701912 1
0.199687193358529 1
0.178499831574995 1
0.19124578393285 1
0.239260173304155 1
0.188983273565937 1
0.198236604317173 1
0.177035866115198 1
0.200882471202269 1
0.165634512123299 1
0.227785090259216 1
0.236948199424049 1
0.148071203898901 1
0.192385325712473 1
0.204049910421947 1
0.190935634763405 1
0.195962007647565 1
0.180417734464227 1
0.220365914680448 1
0.189879166303184 1
0.173032371428405 1
0.186536801475123 1
0.168730784756185 1
0.189273261253435 1
0.192597163402692 1
0.160202422868377 1
0.206013967755074 1
0.211530100186656 1
0.193661622251739 1
0.20773778324051 1
0.227610026312364 1
0.201665984879999 1
0.20821647365929 1
0.223112187783703 1
0.19390353627954 1
0.206671330336829 1
0.215288502110517 1
0.17688174174859 1
0.206224342039303 1
0.175286724839252 1
0.201375859677978 1
0.215422500105113 1
0.186528481934386 1
0.158970587884796 1
0.196520253071325 1
0.189713197146272 1
0.168085533528985 1
0.191234813278091 1
0.193529900448423 1
0.193510005483241 1
0.196753868774941 1
0.197835318774228 1
0.20752052691408 1
0.241759840323934 1
0.177679901467522 1
0.174817837156771 1
0.193474088703926 1
0.198174087471453 1
0.184147520772074 1
0.116702456348584 0
0.205731847197039 1
0.22131743476499 1
0.234845775342607 1
0.233931479338102 1
0.193093324936032 1
0.199593071549674 1
0.179266566952912 1
0.169507523781558 1
0.201704978814276 1
0.191680270827137 1
0.186833058211483 1
0.180607104158709 1
0.215053345911354 1
0.215322094053178 1
0.208982360602567 1
0.198543299245528 1
0.178776859371628 1
0.150264622968039 0
0.180470735702991 1
0.227347067773057 1
0.235253337843485 1
0.199105987280275 1
0.217824289459272 1
0.230192900157704 1
0.232085729347232 1
0.231994137594637 1
0.182841149977223 1
0.214191673149362 1
0.165080629973451 1
0.198627813714773 1
0.162905193341092 1
0.216521365119009 1
0.207533758352853 1
0.199187040393414 1
0.167170898526747 1
0.222664302893019 1
0.17371668495261 1
0.200864743979451 1
0.205516431432924 1
0.210804200215884 1
0.188076222897995 1
0.255532721558574 0
0.187470841991478 1
0.222627490410073 1
0.176993694033072 1
0.154214785594631 1
0.184776756656645 1
0.19114786926148 1
0.192030386672206 1
0.170513744838347 1
0.20131133173354 1
0.203395065777109 1
0.241667950274827 1
0.182683054675639 1
0.193659418077834 1
0.267785019233895 0
0.185128323446773 1
0.191821121645178 1
0.205592367898692 1
0.223804680228932 1
0.206800192263358 1
0.198207233799455 1
0.2028646525957 1
0.186167294824223 1
0.219587669936054 1
0.22897858017595 1
0.217926185598724 1
0.181916020441793 1
0.229488149320553 1
0.263497799870438 0
0.220323462735442 1
0.184325415598361 1
0.178711102464575 1
0.219669564996707 1
0.182173517727171 1
0.216220931286809 1
0.143277592683597 0
0.172866261691819 1
0.208160405069194 1
0.239214877724719 1
0.217341276892306 1
0.211963742110289 1
0.186348814612489 1
0.195142302971921 1
0.198375719762677 1
0.179702501287146 1
0.206331573281862 1
0.246302634076116 1
0.235325079209386 1
0.182731626083653 1
0.221966942179883 1
0.220830906891641 1
0.216335439690965 1
0.208722820915388 1
0.190109786617236 1
0.175320823363237 1
0.203359484970039 1
0.200669220633439 1
0.220979627161349 1
0.178399343269966 1
0.200090746709811 1
0.215250337765912 1
0.185570312847557 1
0.195772797187434 1
0.186596322587894 1
0.22798134123021 1
0.227403343145469 1
0.217568997350844 1
0.234996565910841 1
0.196783637575033 1
0.210375826045542 1
0.238300492816298 1
0.1949374507529 1
0.178733821052767 1
0.206834968346657 1
0.191916661806693 1
0.182341547913341 1
0.252688633730517 1
0.182551878317567 1
0.209908898625874 1
0.210966136842832 1
0.217563920598362 1
0.195288437648083 1
0.191828012940666 1
0.21033237343015 1
0.21130669336935 1
0.191066906203311 1
0.202818107388537 1
0.157215152078056 1
0.220742181727841 1
0.229466217128907 1
0.229364817053153 1
0.16829438466137 1
0.251884415607409 0
0.167580651223063 1
0.243451596584286 1
0.199584760394117 1
0.242155531777575 1
0.167536861046568 1
0.191821041403639 1
0.199447658344174 1
0.210051353081455 1
0.207280685332231 1
0.25218580957576 1
0.177412271285883 1
0.191867152905637 1
0.176356569770271 1
0.194213085865928 1
0.243446470836838 1
0.183143089297621 1
0.188035731501652 1
0.212932960290028 1
0.215670085267092 1
0.19474132757641 1
0.223141218346542 1
0.208310967582041 1
0.190405950229416 1
0.203507654957686 1
0.219796165071778 1
0.239045196724136 1
0.228744341322173 1
0.239451157141781 1
0.210524092527953 1
0.213010404214267 1
0.188393300507514 1
0.191569738423543 1
0.205640971278311 1
0.209998080793821 1
0.223810942602398 1
0.227084984860475 1
0.204849061329503 1
0.177700729140947 1
0.192260240444478 1
0.22826115331698 1
0.225868464244775 1
0.19080317014629 1
0.189628461870064 1
0.206922555802175 1
0.210510822730753 1
0.238843988083906 1
0.199396687739082 1
0.221951446094411 1
0.173617438665449 1
0.214083654753617 1
0.201872848100643 1
0.185190494362265 1
0.228092969301846 1
0.241326088740789 1
0.245240319530841 1
0.234921678093176 1
0.175416105735802 1
0.215085377408811 1
0.23031054593495 1
0.242147557654216 1
0.19568001924371 1
0.197270759929802 1
0.206543379667973 1
0.191446167465807 1
0.156042972311402 1
0.186265629558388 1
0.227733680746782 1
0.206341728872112 1
0.191070296727163 1
0.169632085267911 1
0.255954096163724 0
0.209540877196499 1
0.241524642468318 1
0.215314571790102 1
0.183649563898163 1
0.212077100848866 1
0.194465604369321 1
0.208695137554188 1
0.187081088342136 1
0.211374994766224 1
0.212164689643271 1
0.172999178080857 1
0.198209581070959 1
0.174668451337489 1
0.171301748156209 1
0.217808410027096 1
0.240060663068832 1
0.208782174510715 1
0.168412945441963 1
0.226322731539875 1
0.166527249242069 1
0.232870555652349 1
0.231300966174477 1
0.22981914099183 1
0.210890404870148 1
0.20249280918327 1
0.216010189855223 1
0.198870456380142 1
0.201460370090866 1
0.211156491809791 1
0.203892694636158 1
0.165421478090171 1
0.220589429941241 1
0.192718133819573 1
0.215551995985255 1
0.244768034695889 1
0.167165490486034 1
0.183805498758392 1
0.187612516949026 1
0.174410084737512 1
0.220365813806543 1
0.189238311840918 1
0.164784969542701 1
0.258142041132847 0
0.174619058024039 1
0.18432108367562 1
0.172236589962668 1
0.170488742204097 1
0.212070923486443 1
0.202069219695075 1
0.242642035227013 1
0.164487974367126 1
0.163140457776638 1
0.202712074323727 1
0.203083358265587 1
0.19725304732345 1
0.181884039242699 1
0.198921224259945 1
0.222932136120698 1
0.169672443201257 1
0.210000917352086 1
0.234530250997894 1
0.174752268239703 1
0.181979360745305 1
0.171268380246339 1
0.202590894280118 1
0.205854242035006 1
0.193426601142814 1
0.209350899326905 1
0.212201071592407 1
0.250450039007176 1
0.194620443389805 1
0.185712289133331 1
0.203795228052234 1
0.204268691469078 1
0.217046662418881 1
0.156447286889215 1
0.233890121223035 1
0.227753188675025 1
0.171805050880271 1
0.146403762094593 0
0.182666621096041 1
0.228874609358559 1
0.231985824046684 1
0.22028580284405 1
0.242593564532594 1
0.207224702725503 1
0.206256955260012 1
0.22233305565209 1
0.193668930250278 1
0.160420981072537 1
0.220854064067064 1
0.231323581925918 1
0.229104014404342 1
0.202897073250858 1
0.215369802344293 1
0.174698817324193 1
0.167357896884531 1
0.208104457329944 1
0.218104728124576 1
0.192188000260985 1
0.242150481092952 1
0.195377294556316 1
0.178752448639264 1
0.200568440263492 1
0.189619012712946 1
0.233946806244036 1
0.186224592010703 1
0.2426294819416 1
0.216107667551598 1
0.220361576353025 1
0.198692758303205 1
0.216847907617262 1
0.173303623974263 1
0.205651291485824 1
0.168651618658573 1
0.222235513983283 1
0.195957914330058 1
0.215709294777795 1
0.167229951689924 1
0.249174964696889 1
0.204880073090749 1
0.200116434586473 1
