# Supplementary material for: Bias caused by sampling error in meta-analysis with small sample sizes
Source: PLoS One. 2018 Sep 13;13(9):e0204056. doi: 10.1371/journal.pone.0204056 (PMC6136825; doi:10.1371/journal.pone.0204056)
Supplement: S7 File — (ZIP) [file pone.0204056.s007.zip › results N = 20 theta = 0.2 tau = 0 sz = 500-1000.txt]

"dl.theta" "dl.cp"
0.193723173499548 1
0.192705026229247 1
0.200821514463065 1
0.193544922680771 1
0.207174685589495 1
0.205148234626571 1
0.196412156385954 1
0.209452490743679 1
0.207243390317308 1
0.196339149144358 1
0.211234230751861 1
0.189606756160379 1
0.207974300079718 1
0.207979029040963 1
0.203202071719448 1
0.187159600379011 1
0.197495048628517 1
0.19703680027315 1
0.201553767262067 1
0.213081710272003 1
0.205629235741061 1
0.196843313784159 1
0.208483134861383 1
0.207970385089092 1
0.207870149527832 1
0.186475665622277 1
0.207234138386697 1
0.203087882360277 1
0.19709289561069 1
0.204844754266751 1
0.193378536785867 1
0.186365137694635 1
0.207607369955969 1
0.197768347771609 1
0.197818566279688 1
0.218614110791682 0
0.19793032369075 1
0.202785828902482 1
0.19591382942411 1
0.198618905999708 1
0.185707049169976 1
0.196952870313962 1
0.194648363705296 1
0.190133352296731 1
0.202508879524845 1
0.205506030455987 1
0.204886951904421 1
0.190309955098045 1
0.198807499050265 1
0.191366440523783 1
0.194781549330379 1
0.195970209229959 1
0.210417401523017 1
0.200407815171988 1
0.208115246829443 1
0.201171891866709 1
0.199804215485401 1
0.210996397480183 1
0.192192921806049 1
0.198635194041668 1
0.199470586391284 1
0.199865869298262 1
0.212645826204277 1
0.202373765698566 1
0.202173239837699 1
0.207959002959119 1
0.192572165080092 1
0.202795181163998 1
0.20385058915974 1
0.207169552030324 1
0.217604123574929 0
0.205235153834608 1
0.19611197740566 1
0.20256969242769 1
0.198252610488573 1
0.211420085302703 1
0.19548723375599 1
0.220220294442397 0
0.196942340601884 1
0.197638655755276 1
0.203115062381831 1
0.197361277836479 1
0.207015504239798 1
0.197208006295558 1
0.186772981635134 1
0.199161895184469 1
0.199057492523682 1
0.218713863065015 0
0.204214124790335 1
0.182999703648398 0
0.205036334814426 1
0.198754385293371 1
0.212625584930423 1
0.189140418871213 1
0.207120395460981 1
0.196232417862987 1
0.200901108719255 1
0.199298854570284 1
0.199582388779899 1
0.207491469986513 1
0.215891739718451 0
0.205384075874846 1
0.197430521332762 1
0.207088399247419 1
0.207803149548576 1
0.19950912313702 1
0.197827761498865 1
0.193144232506408 1
0.194936159589392 1
0.211722624099674 1
0.195128812673675 1
0.196095347981981 1
0.206731997430625 1
0.198207998407346 1
0.198136907378602 1
0.190685356976819 1
0.203635681443028 1
0.210106475356203 1
0.200607984695781 1
0.19186698230781 1
0.210522684070168 1
0.206115883466242 1
0.205756865023629 1
0.198215822370525 1
0.188161740074367 1
0.198463954394494 1
0.193583637580889 1
0.185428745745501 1
0.191560643260918 1
0.198969653251887 1
0.207803069687593 1
0.197341674797084 1
0.217921360860156 0
0.199103585501774 1
0.213593107894231 1
0.199170630957408 1
0.200006186885835 1
0.193346179874277 1
0.204055953751329 1
0.197618955651238 1
0.195254066191624 1
0.194061229053169 1
0.201194131105487 1
0.197395502041062 1
0.188690670710795 1
0.200920037306306 1
0.205078945839772 1
0.202133763806869 1
0.204369270889248 1
0.196726481004224 1
0.202203105908259 1
0.191716704329572 1
0.196079485526822 1
0.196138488537966 1
0.213569043587547 1
0.205591084587955 1
0.200372574778696 1
0.199229936760858 1
0.197527452705695 1
0.191213061609627 1
0.206895086496103 1
0.215269974580865 0
0.203941340560487 1
0.195180922261414 1
0.210012981269092 1
0.194260200525716 1
0.194810594074571 1
0.200909320399188 1
0.20964161804907 1
0.195943463038102 1
0.197159511619072 1
0.190353730554479 1
0.195796689261127 1
0.193485317141816 1
0.202412468013833 1
0.209934270446887 1
0.209067009519334 1
0.203372767306637 1
0.203909186717591 1
0.188120700294695 1
0.209283667689881 1
0.196370849627178 1
0.193520442603252 1
0.205414132543034 1
0.192966685578546 1
0.208915928674985 1
0.204820765104605 1
0.212823381996379 1
0.18794886475338 1
0.199971085616696 1
0.200553563435889 1
0.204843375870918 1
0.197891425819038 1
0.203352746729658 1
0.216625646633243 1
0.198426899774807 1
0.193728403476114 1
0.206655971736482 1
0.210901241724136 1
0.193316234472267 1
0.206674577254896 1
0.199622331956679 1
0.199567476719131 1
0.2136901511109 1
0.190091575240467 1
0.188414091505698 1
0.190258836806585 1
0.193805502440641 1
0.183211828484387 0
0.199542828476706 1
0.204683262980049 1
0.204512666946393 1
0.202437022599016 1
0.196990422591921 1
0.20232385893531 1
0.196822363152023 1
0.205692298613049 1
0.205309403559207 1
0.202259153263444 1
0.199110423490713 1
0.204846438355147 1
0.207263023174305 1
0.195985793181981 1
0.198532988264763 1
0.199022800052953 1
0.203960986027006 1
0.199568694196673 1
0.188513216005963 1
0.196492851176781 1
0.200084472638817 1
0.193329039495131 1
0.211279788209092 1
0.194135994764248 1
0.199434393648072 1
0.201735428948608 1
0.202351863828594 1
0.205990771858935 1
0.194070613947211 1
0.195252437268159 1
0.191800622052882 1
0.194960770418059 1
0.20667469313594 1
0.209210654964844 1
0.199463443050226 1
0.192409812496836 1
0.211260097383367 1
0.213136970700839 1
0.197229597798598 1
0.204286198859106 1
0.193520460795081 1
0.202095270092866 1
0.209293213957898 1
0.21099519320572 1
0.199753847147086 1
0.196356408096008 1
0.195395004875849 1
0.197838036595215 1
0.203318575614229 1
0.202926353651473 1
0.196596642194851 1
0.190515502994706 1
0.198491607536639 1
0.196195280049809 1
0.213617626243428 1
0.198286987298203 1
0.193308742002042 1
0.189730253122335 1
0.1983293844665 1
0.206078419649703 1
0.205480965992273 1
0.20359868399305 1
0.210191945856231 1
0.200441814265208 1
0.208913954027252 1
0.217350583525371 0
0.199049574284433 1
0.203117568648971 1
0.212296458051085 1
0.208168558593589 1
0.200455617233372 1
0.191758590056546 1
0.203354162993627 1
0.195344487777778 1
0.19803728278018 1
0.203061679170089 1
0.20716539107036 1
0.196024198887596 1
0.189262398449504 1
0.198408937858533 1
0.194975780742713 1
0.201389262512912 1
0.198044984432319 1
0.201136566487411 1
0.192946622479745 1
0.192910414712552 1
0.215251134659098 1
0.211899238118719 1
0.186658378280049 1
0.195571082860168 1
0.199764522740666 1
0.205048800370477 1
0.205191711773321 1
0.181174954784266 0
0.19344076205934 1
0.212952313597124 1
0.198030074178889 1
0.205841104543535 1
0.215540424213899 1
0.190663280093427 1
0.192279974206414 1
0.196165519664347 1
0.189530381628582 1
0.196686315538539 1
0.203314911250979 1
0.191175963577396 1
0.198155153798622 1
0.19116942710222 1
0.19419793455986 1
0.186695598357056 1
0.210442646737816 1
0.198742161520803 1
0.203057096230695 1
0.201132962853024 1
0.18882115941474 1
0.20352037696469 1
0.202833250636599 1
0.199953807635811 1
0.219200251868991 0
0.194571741128592 1
0.194010262985226 1
0.189828571003926 1
0.189299973717286 1
0.200829517678414 1
0.19847481385402 1
0.201645074268869 1
0.197086772907813 1
0.205070029159632 1
0.209521957107283 1
0.185173055348985 1
0.186544277582843 1
0.195462679635477 1
0.193370582488929 1
0.197957063157519 1
0.192518688157073 1
0.189959133553252 1
0.20234162244065 1
0.21232965282675 1
0.198816672376264 1
0.196684330478242 1
0.186381125816022 1
0.19982651867625 1
0.202634917358744 1
0.207781640180271 1
0.18990951292612 1
0.193029956566123 1
0.200976262172741 1
0.208968774904502 1
0.206019321226458 1
0.201470304620338 1
0.188388934618173 1
0.199232459154762 1
0.18956225477234 1
0.195499733635029 1
0.207234693525335 1
0.191516401033716 1
0.20314481286011 1
0.209065974092563 1
0.216090390212833 0
0.214542283020218 1
0.191557140152744 1
0.200536236786173 1
0.207879756378047 1
0.196677882516243 1
0.204108226959902 1
0.212479706658504 1
0.201227321192089 1
0.196009391218364 1
0.202400434030473 1
0.206639525989209 1
0.206594508157721 1
0.200742598657292 1
0.201927102336089 1
0.200016559018367 1
0.194569285713427 1
0.205552107626369 1
0.197830325318667 1
0.191736625080337 1
0.198398001900922 1
0.208722041676883 1
0.203069529648237 1
0.190060408141933 1
0.199822525102849 1
0.195725060247135 1
0.198111371230855 1
0.192029515606148 1
0.201392152371971 1
0.201696401299129 1
0.213169176249502 1
0.196412260945887 1
0.221345432844452 0
0.200865072480117 1
0.198366684862977 1
0.203631416423777 1
0.198686787882599 1
0.201468617353716 1
0.205003976267262 1
0.212796875731626 1
0.195974964185332 1
0.212238184257888 1
0.194901426470857 1
0.208683073950068 1
0.194205688803573 1
0.206315753589846 1
0.202587398338226 1
0.201282342345461 1
0.201538965562353 1
0.1985494508823 1
0.207965369307177 1
0.209134383017583 1
0.187576586398695 1
0.193783134279888 1
0.182969323315352 0
0.193147474976818 1
0.186828257071065 1
0.20189111423513 1
0.202661244532984 1
0.19828445009118 1
0.197559373360468 1
0.194956170962112 1
0.197548039995888 1
0.196983876393889 1
0.196237194739542 1
0.19916218122935 1
0.208001396719503 1
0.212251921307501 1
0.191618347682092 1
0.187162409470994 1
0.200447072799469 1
0.192842094570081 1
0.203062846770695 1
0.199939127637656 1
0.2003826610777 1
0.206572517566574 1
0.196695776843064 1
0.203199429148943 1
0.190877643640057 1
0.209973039392663 1
0.192768530663332 1
0.189251861216087 1
0.200240338069624 1
0.200184940229026 1
0.204365238392229 1
0.20740406749221 1
0.196637258317158 1
0.192847747054386 1
0.19829033747256 1
0.209870415985875 1
0.19734346131321 1
0.197453258058507 1
0.205385594980338 1
0.198735052061248 1
0.211700206532822 1
0.207001643110984 1
0.200753018413539 1
0.206641274346283 1
0.206200783514776 1
0.195023170709349 1
0.202419794847848 1
0.213231718270413 1
0.196702239929709 1
0.204204983699552 1
0.207702392862477 1
0.204007174797565 1
0.194960706353659 1
0.206410898463126 1
0.194272805875091 1
0.189830840663023 1
0.211617190025599 1
0.195985147866091 1
0.185398985968312 0
0.205497676053173 1
0.209134321577394 1
0.200080620517543 1
0.199499552886172 1
0.199777013819477 1
0.191175418137137 1
0.190481954196234 1
0.195410346744909 1
0.214622375005532 1
0.205910913043797 1
0.194913147098483 1
0.199044018888603 1
0.190737672847191 1
0.193960510115074 1
0.188279163276196 1
0.202919245948067 1
0.192950845311273 1
0.19088568694938 1
0.206610040817712 1
0.204817764267496 1
0.205727423338314 1
0.199661331714231 1
0.195552328145761 1
0.209443947871196 1
0.181020974306992 0
0.192252663682844 1
0.194537103809677 1
0.199852663196797 1
0.213468386663065 1
0.193358932647468 1
0.187409218266022 1
0.203498597479369 1
0.190557450371052 1
0.193139675734685 1
0.205609182802439 1
0.216649531870368 0
0.189648703692587 1
0.182739500056425 0
0.199866118633507 1
0.198839385976616 1
0.199539653005486 1
0.202177347970547 1
0.208232213820296 1
0.18455094252066 1
0.191333094668845 1
0.195440424253389 1
0.200343275373499 1
0.207828241450242 1
0.178409060681057 0
0.183036413424749 0
0.200577998400186 1
0.19521550776694 1
0.200983718537088 1
0.208786145128986 1
0.20239956667738 1
0.186705662975754 1
0.21150819636422 1
0.206312869402904 1
0.201943445640245 1
0.192897542172828 1
0.208309145931032 1
0.201703822899869 1
0.1913872932504 1
0.206799698756659 1
0.195012864224869 1
0.199014578462458 1
0.194299055042348 1
0.213284489167609 1
0.20199437233935 1
0.193707288586247 1
0.194535996907485 1
0.200718126035507 1
0.19048931313268 1
0.19930518277278 1
0.175997416788637 0
0.194481395057799 1
0.20871676843714 1
0.195094873219313 1
0.188769020366062 1
0.2062404793213 1
0.207048260187201 1
0.194379975339736 1
0.20241850743206 1
0.200934174541377 1
0.205269687816926 1
0.208095729815447 1
0.209201639961398 1
0.192330939450421 1
0.204873642086342 1
0.193885284255682 1
0.197256183515712 1
0.204544838600925 1
0.198425890777192 1
0.201310121608042 1
0.181486577208408 0
0.18863378594473 1
0.197578866847647 1
0.195248662063629 1
0.19405078664252 1
0.201127615756957 1
0.198952004633346 1
0.185068266382904 1
0.195273565547093 1
0.208865683680144 1
0.196015695688537 1
0.198044475050268 1
0.210814815982546 1
0.211521068447393 1
0.200582620834791 1
0.204500518954478 1
0.185911509423271 1
0.194947595368131 1
0.204098829939766 1
0.206538665587807 1
0.200644823732515 1
0.197421391202624 1
0.200756097200085 1
0.206127538717095 1
0.201361631533659 1
0.200722452346962 1
0.200151598001267 1
0.209738600531866 1
0.194848126913424 1
0.197900291647222 1
0.204261554657202 1
0.19351042217488 1
0.185795201859465 1
0.205719663087286 1
0.208848295364929 1
0.197646730745634 1
0.209209619189403 1
0.198062600556256 1
0.198051521911572 1
0.176541106140546 0
0.201632293428357 1
0.195982764703207 1
0.196369323936163 1
0.205601591241604 1
0.201263766463477 1
0.191887205663551 1
0.193459587537188 1
0.205274678785961 1
0.206819574069553 1
0.198556351793914 1
0.196605077850886 1
0.199448440626007 1
0.215179347476763 0
0.190355986435857 1
0.204552019495241 1
0.214021146798942 1
0.209309066080956 1
0.201691940586774 1
0.209473278627893 1
0.193295726023508 1
0.211152795478663 1
0.211973572880794 1
0.189457454119899 1
0.192178078321485 1
0.200866518302375 1
0.2050499058276 1
0.191034543863195 1
0.219130559896787 0
0.206164513642369 1
0.205826237006818 1
0.216580121122399 0
0.199542377863651 1
0.205229341562819 1
0.205903439380771 1
0.200777470157288 1
0.204859599505647 1
0.193784727693284 1
0.195690492868941 1
0.200860244039009 1
0.195864659296878 1
0.199355270982223 1
0.201285460913041 1
0.186859866468262 1
0.204921746609873 1
0.190366323881011 1
0.201979233607744 1
0.201112914423484 1
0.191662975244803 1
0.200312732043861 1
0.195161351298845 1
0.211200266380821 1
0.20367475527585 1
0.206064643154747 1
0.201166056279188 1
0.198904311237676 1
0.191340045643981 1
0.20232572959152 1
0.19893080578727 1
0.194437290246915 1
0.200758815363812 1
0.188865658353378 1
0.197304202381849 1
0.211100119739809 1
0.196384508612611 1
0.211793187995702 1
0.201545528014932 1
0.204600124831601 1
0.200032356323351 1
0.192543460471195 1
0.206907544318 1
0.202161974846544 1
0.198105258137497 1
0.193479821373241 1
0.18833809987916 1
0.211253920069321 1
0.186738810126339 1
0.211944329535022 1
0.187130477393577 1
0.202379611834211 1
0.218820511709954 0
0.188807976778844 1
0.200769674368654 1
0.192713962467833 1
0.196753347120969 1
0.200645163627599 1
0.201691435607166 1
0.201339743326896 1
0.198317077052104 1
0.196938070172925 1
0.205245475007863 1
0.211994318383309 1
0.194347984460027 1
0.194922624210149 1
0.19505322499079 1
0.213549818345278 1
0.210211168612432 1
0.191665409488998 1
0.202577592147246 1
0.211685666559973 1
0.204271085635388 1
0.199021607024091 1
0.186908043003209 1
0.201954180166087 1
0.199363993683448 1
0.185765288772945 1
0.202428650995564 1
0.204210556924836 1
0.182139852558538 0
0.20782167525939 1
0.199293817403443 1
0.197504307069711 1
0.203368410767887 1
0.214651310999257 1
0.197750469566849 1
0.194957287211281 1
0.196308166045339 1
0.206820416694721 1
0.217021421344021 0
0.202486459841344 1
0.207606966278629 1
0.206956440284992 1
0.206740398432772 1
0.209873342488537 1
0.205411872667323 1
0.191694413124674 1
0.197192009007169 1
0.199797188013103 1
0.199175444182865 1
0.198463478690403 1
0.214513615640865 1
0.20387274920815 1
0.192404405109547 1
0.197044099620364 1
0.202014488520674 1
0.207757724638027 1
0.194701912810544 1
0.213522008869501 1
0.199380561819086 1
0.202308729530637 1
0.197430845307464 1
0.193158471978846 1
0.194796984233642 1
0.196074753292938 1
0.19917676182666 1
0.184186367789493 0
0.188054778568981 1
0.196764064771632 1
0.208634691319716 1
0.204893929667218 1
0.201254181052609 1
0.192355785703544 1
0.197999301889753 1
0.205216898927029 1
0.193385137954948 1
0.192159582662952 1
0.203947186278071 1
0.190768617797557 1
0.191790919000285 1
0.196463691499829 1
0.208385521932812 1
0.206634364814795 1
0.210561352472381 1
0.174518929274071 0
0.195390565763734 1
0.207997927777431 1
0.190415118065111 1
0.200319034385368 1
0.195282070640876 1
0.212340248763442 1
0.197731304828674 1
0.199227187761676 1
0.201294443645117 1
0.202649258331059 1
0.202844897002721 1
0.193442792334893 1
0.204009673097658 1
0.205501235642476 1
0.193895010424285 1
0.205554648334937 1
0.205969226113655 1
0.200874581237517 1
0.210588934804052 1
0.20254198400347 1
0.212445526171998 1
0.19447833899885 1
0.204953074727015 1
0.201144637174209 1
0.208473343555783 1
0.190969890839292 1
0.189807885291345 1
0.21310395352708 1
0.192880467267406 1
0.208403772646097 1
0.195209619434899 1
0.201851275197007 1
0.202160591706773 1
0.200692115661631 1
0.200889313188832 1
0.191128229641473 1
0.203534128778956 1
0.209763164484617 1
0.19704396527445 1
0.196817512766876 1
0.196195420745405 1
0.196525818677084 1
0.201030514243131 1
0.190840314059558 1
0.197705824240297 1
0.196616900881902 1
0.198979245143218 1
0.198242279642645 1
0.195494342651521 1
0.215765329523843 1
0.184741391810359 0
0.190483946294881 1
0.191641346555928 1
0.207995922768849 1
0.211351974282699 1
0.193772406479743 1
0.194131998388246 1
0.208129506781639 1
0.198759956036332 1
0.204800655661186 1
0.183077791277474 0
0.199357835923333 1
0.202548586166875 1
0.207106512059429 1
0.202605953925034 1
0.204938021211714 1
0.200231428382958 1
0.192164713182495 1
0.189213180819472 1
0.19591488407062 1
0.213115674601667 1
0.206053328706183 1
0.207860882459444 1
0.195678131319752 1
0.18788655677811 1
0.200335411363904 1
0.189368062573427 1
0.211647453568611 1
0.202038361710861 1
0.206289103383347 1
0.192906790730799 1
0.184839919000204 0
0.198301796005881 1
0.198825893095277 1
0.198874208317026 1
0.208080692363832 1
0.193640229928862 1
0.20189759399295 1
0.203407136153754 1
0.180959483881162 0
0.209697256942367 1
0.198667979911357 1
0.209668871322702 1
0.186421500910992 1
0.199070750077736 1
0.193730836687992 1
0.198161991995241 1
0.194464109098466 1
0.210190053960326 1
0.199478731863894 1
0.200520781044878 1
0.207048585392641 1
0.187178528246461 1
0.200338777999991 1
0.214598825958147 1
0.194256608995909 1
0.190332360402861 1
0.205536926237987 1
0.211544922199137 1
0.19457457806088 1
0.201294332822824 1
0.196715080266466 1
0.197033709138072 1
0.208084401677064 1
0.198956748563553 1
0.202876357203689 1
0.206050252532373 1
0.197639849847231 1
0.203283744141279 1
0.204140505753829 1
0.19647986460063 1
0.187784492993763 1
0.187147012834174 1
0.189677925701823 1
0.202465318971149 1
0.211004419851011 1
0.199127639831503 1
0.206711646758698 1
0.206907331878632 1
0.207106974212954 1
0.205368086560575 1
0.193142943671501 1
0.191711509409347 1
0.181884345996048 0
0.202713211146802 1
0.207714367595343 1
0.193821883298171 1
0.198298182320615 1
0.196805707094159 1
0.21053433554395 1
0.186052748626116 1
0.179777851876495 0
0.202864288739242 1
0.205208185813548 1
0.206840277646987 1
0.193451816024241 1
0.195792602936193 1
0.198779508434332 1
0.211861209380174 1
0.206705205720349 1
0.199673242460327 1
0.194375224917983 1
0.216205467618766 0
0.180668599477992 0
0.20016725849111 1
0.195383878642185 1
0.193918377219716 1
0.191844134407676 1
0.206000752849702 1
0.194646460371365 1
0.206794797197225 1
0.208410841244877 1
0.196335760028758 1
0.187397657417846 1
0.210458599826329 1
0.197707167697277 1
0.184595845076624 0
0.197581760573636 1
0.198838663496636 1
0.197299242227808 1
0.203962469137056 1
0.199373453219345 1
0.214928254000323 1
0.179838232367527 0
0.200779655177957 1
0.198723779738292 1
0.213731591860943 1
0.205377259932092 1
0.199643668623917 1
0.20596306521645 1
0.196499679983168 1
0.2002084891123 1
0.199340789288207 1
0.196652786105759 1
0.199273903182472 1
0.194195859013484 1
0.202775288483888 1
0.199275374486385 1
0.195105859747116 1
0.195147781517697 1
0.211151532399063 1
0.206835239245117 1
0.207787252849881 1
0.197460759980395 1
0.201194252274773 1
0.207102404965296 1
0.206907900653538 1
0.200270759538881 1
0.205076586436048 1
0.189451113132145 1
0.200230007107533 1
0.203631993534938 1
0.200041549409369 1
0.198691140821264 1
0.191300726126184 1
0.209036595944058 1
0.195154796360273 1
0.192825239489682 1
0.205845649626644 1
0.19595525613469 1
0.198295874322823 1
0.215416696305557 0
0.203182021316371 1
0.184462440491904 0
0.187662543646575 1
0.198957216984027 1
0.203984295141818 1
0.191825740399146 1
0.190875635015476 1
0.199565126498732 1
0.215575547395063 1
0.206176424074074 1
0.202641832113535 1
0.19931947325828 1
0.211424451882384 1
0.198758269023535 1
0.204113783607956 1
0.201143076245074 1
0.195141212222962 1
0.192262972080174 1
0.187829678290532 1
0.199726553567936 1
0.198003140697353 1
0.192324296426006 1
0.212229500475281 1
0.189018172182977 1
0.197693081524365 1
0.194942579225954 1
0.192395109139406 1
0.20087982049468 1
0.191706967801193 1
0.191562886139472 1
0.195050384310682 1
0.207487479173602 1
0.201702471831884 1
0.189412018858752 1
0.201754868250134 1
0.200012549846736 1
0.192802173038928 1
0.199667254024635 1
0.200969365620647 1
0.198260176411649 1
0.209340388740488 1
0.204004861998453 1
0.210539041481471 1
0.200840115171396 1
0.201590161829861 1
0.188871240620079 1
0.205014511035533 1
0.205043306667096 1
0.190335334996522 1
0.192997193176977 1
0.195181465556599 1
0.20958477521835 1
0.19645171928972 1
0.199582615883361 1
0.200233801008806 1
0.205912264252484 1
0.18762158835233 1
0.181125735322172 0
0.207445611101284 1
0.201203044585371 1
0.196661689437363 1
0.20323632689184 1
0.194709334126196 1
0.19811912049854 1
0.187907388639532 1
0.192070543155059 1
0.207024971489048 1
0.195495435874262 1
0.220955430889784 0
0.195439048250219 1
0.177820470277229 0
0.215563958407881 1
0.188611620700887 1
0.189059784938003 1
0.199426022584105 1
0.200603247365083 1
0.197611184605054 1
0.197489596098156 1
0.197081421238621 1
0.209419898973253 1
0.197265185925796 1
0.188419919491591 1
0.207511000853885 1
0.192637164928461 1
0.192381943818306 1
0.209290013241615 1
0.19826061558238 1
0.202130728632322 1
0.192835735366305 1
0.186084220605617 1
0.204162692290113 1
0.203152763495868 1
0.206027846961392 1
0.200493613769205 1
0.206165874900932 1
0.191249601478357 1
0.185652430687992 1
0.196238218824875 1
0.180334668759716 0
0.211913761354716 1
0.206525985762002 1
0.202465055530076 1
0.210241463469013 1
0.199906559815756 1
0.207122227101248 1
0.202164748562696 1
0.194664102072541 1
0.2171826457225 0
0.194771475232605 1
0.205588241915603 1
0.196565285728529 1
0.206637555039884 1
0.185104756889904 1
0.206305620967608 1
0.204418919881483 1
0.211098177151407 1
0.196216319343619 1
0.202956759946882 1
0.191490837928506 1
0.206968874320092 1
0.199328527245533 1
0.192964225002833 1
0.191395599133083 1
0.194693050418403 1
0.19248642673501 1
0.185629528630788 1
0.203544981072193 1
0.201720771922 1
0.200703808557086 1
0.212478473703448 1
0.211480836283295 1
0.182202514698788 0
0.190959207092954 1
0.196992931218485 1
0.209268007454125 1
0.210007331279618 1
0.210972365535887 1
0.202115575669985 1
0.188293616542664 1
0.198246606289225 1
0.197738130112156 1
0.203814346672234 1
0.203618974905333 1
0.21641317257616 0
0.206338775730444 1
0.202061334863694 1
0.189084127064727 1
0.205218586033519 1
0.197286089537397 1
0.200621020520231 1
0.210696395798018 1
0.196092251402447 1
0.202786514766126 1
0.205848826244168 1
0.207049835319889 1
0.203721731960415 1
0.204488428145483 1
0.202014639016379 1
0.190897978808456 1
0.207261143889284 1
0.191014271740619 1
0.195626879468904 1
0.188995072977482 1
0.206724507172466 1
0.201273065413782 1
0.192320797980983 1
0.200699137563867 1
0.207691144206386 1
0.195144781277757 1
0.19393796314084 1
0.194015175712535 1
0.199055290454394 1
0.193349979217907 1
0.203850043104404 1
0.201704099331508 1
0.201331789671871 1
0.193928722545232 1
0.186387828284257 1
0.206494853459445 1
0.194576332809912 1
0.198710631720144 1
0.192978290699546 1
0.195701086586721 1
0.210480051324761 1
0.197470542661319 1
0.200291979039321 1
0.198582204707651 1
0.20927923858141 1
0.203398072505848 1
0.204711873727595 1
0.189416840514015 1
0.193299267483598 1
0.212938812985263 1
0.201590440986055 1
0.193736286354615 1
0.203847342423202 1
0.201862666505842 1
0.205485202533944 1
0.201577513922568 1
0.201989560432564 1
0.202657817517629 1
0.194964663044094 1
0.206870519617893 1
0.202178148358959 1
0.191305630482401 1
0.203237794221696 1
0.196182311519712 1
0.201292418924356 1
0.201261284040613 1
0.192992570296716 1
0.192245811697898 1
0.204925280841704 1
0.202318034791258 1
0.192448355116439 1
0.198156402817193 1
0.187556622176243 1
0.200328081512186 1
0.199667104609645 1
0.194015192879999 1
0.219360698274916 0
0.197101199630512 1
0.207700959738382 1
0.207102487235069 1
0.199246624884159 1
0.209392430845165 1
0.201566497259859 1
0.202366231635614 1
0.185645047119613 1
0.200650757262362 1
0.202539486014953 1
0.211587917917493 1
0.189613383552788 1
0.20099223553812 1
0.192744178805668 1
0.210948460985259 1
0.174296405762374 0
0.194495777682386 1
0.201844033943399 1
0.210320980933016 1
0.194443741134124 1
0.198763422613261 1
0.191361063331477 1
0.206359633518159 1
0.214793710851064 0
0.183084935860799 0
0.181988923259276 0
0.20785620105529 1
0.191984192466589 1
0.197019925659717 1
0.207063835233946 1
0.199698824992529 1
0.187284683415 1
0.206745467431044 1
0.19997657827611 1
0.202471163106723 1
0.200737834394591 1
0.18606047653114 1
0.199008793377709 1
0.196649386604594 1
0.203332300791701 1
0.202536214095742 1
0.196496433642904 1
0.185093968377585 1
0.192278363951884 1
0.19479019204907 1
0.204829321427824 1
0.201685500595888 1
0.200238724343074 1
0.197979635258863 1
0.199012115988855 1
0.207828457543481 1
0.205576937626632 1
0.196032139945539 1
0.210685733431004 1
0.184878985326117 1
0.201928486452517 1
0.201023839269018 1
0.192898677338742 1
0.216231520241484 0
0.213654011785433 1
0.202800640217471 1
0.193086116968705 1
0.194736128088225 1
0.206472702528917 1
0.199972594241334 1
0.207032492656041 1
0.199940286005494 1
0.184538844511669 0
0.187927027182543 1
0.201725033653065 1
0.19967951785222 1
0.208978707454655 1
0.199072120946136 1
0.194344025596568 1
0.206103776884423 1
0.193790858181853 1
0.194108359794113 1
0.200305976677031 1
0.204996762130256 1
0.193425430136699 1
0.199751200625406 1
0.20310180484074 1
0.207532042247709 1
0.204200052944656 1
0.20359511939718 1
0.198265786591432 1
0.195104919154959 1
0.206232994058949 1
0.18185951792933 0
0.19785301557123 1
0.215395258457298 0
0.193557212020913 1
0.19307993859945 1
0.181169215794205 0
0.203570649584302 1
0.195089767849788 1
0.197408466089492 1
0.216553851107813 1
0.188993411907546 1
0.200507191849016 1
0.205649306602575 1
0.196330091459255 1
0.205546578821505 1
0.184465166024375 0
0.205414845310987 1
0.200021878086542 1
0.211603979102628 1
0.2169227805241 0
0.196252017755727 1
0.18597305068739 1
0.191933316912835 1
0.203266019181356 1
0.178272856910417 0
0.193348099007697 1
0.200722913509088 1
0.206400882500806 1
0.194171809870809 1
0.201821016093558 1
0.201616522119652 1
0.193007896380555 1
0.200045592172768 1
0.195305506041721 1
0.186184295318708 1
0.200911811664168 1
0.202348829678355 1
0.207678164102597 1
0.193550211736537 1
0.189360410564238 1
0.208792513298693 1
0.201360408587754 1
0.206932115603168 1
0.196552385406021 1
0.205469112515358 1
0.202050621766668 1
0.207390053417495 1
0.189258283309027 1
0.198809796212517 1
0.20162915662734 1
0.195135619892525 1
0.212488062504511 1
0.18650421702844 1
0.196567333957617 1
0.197529955675306 1
0.209549165661162 1
0.219877631887237 0
0.20273373353813 1
0.200291912010846 1
0.206660569808591 1
0.204166835764287 1
0.195632305761897 1
0.197332864888574 1
0.205289519659811 1
0.196488816442938 1
0.201213309431143 1
0.201331903803702 1
0.18687884532564 1
0.201968569116067 1
0.208025982189268 1
0.200159907492533 1
0.203783209395213 1
0.200649362860475 1
0.186970612667764 1
0.19822872471803 1
0.194195039039365 1
0.184339886762017 0
0.19365237711205 1
0.199971877125811 1
0.203530203564328 1
0.195112503050107 1
0.18373065279447 1
0.212915991973689 1
0.200169296592664 1
0.215461194414239 1
0.198932603300958 1
0.199407999606756 1
0.202564061036608 1
0.193987035436914 1
0.192352094773732 1
0.203621545982292 1
0.210622104321048 1
0.20305675496323 1
0.198226357442977 1
0.201448218451067 1
0.206619572567167 1
0.206424133055904 1
0.204209683773672 1
0.190375154933581 1
0.197568541310351 1
0.207147675563987 1
0.195614450590394 1
0.192830800437945 1
0.196790626906342 1
0.195861308729691 1
0.181967036831888 0
0.202776452653219 1
0.204068573986443 1
0.203625505593337 1
0.190508666608897 1
0.197325967069888 1
0.192309314654995 1
0.205084237629277 1
0.199808765907294 1
0.197327483031012 1
0.199349284317915 1
0.20367919604896 1
0.201082463831588 1
0.201588178936458 1
0.196429450188883 1
0.197888432205989 1
0.187392199961155 1
0.20722344799227 1
0.20009206240749 1
0.194175487424142 1
0.206870225094009 1
0.191355063218839 1
0.200640013327707 1
0.187534549448487 1
0.197561749456084 1
0.202273934933837 1
0.193640282583833 1
0.206315060253616 1
0.20087352252783 1
0.193323766641697 1
0.214846286703561 1
0.198073164655384 1
0.195459250463852 1
0.200976913187353 1
0.213526446871173 1
0.206561904171897 1
0.197731019056678 1
0.194346313441678 1
0.190701153038607 1
0.204515090393516 1
0.200275351866684 1
0.204425274377194 1
0.19265832183638 1
0.197660668614507 1
0.192263165935621 1
0.191600017380001 1
0.196226409680107 1
0.213376809550902 1
0.197277339092876 1
0.206387074371278 1
0.214427721862327 1
0.201897523309219 1
0.197133681992063 1
0.195605333777395 1
0.204907563485601 1
0.213363495081293 1
0.205721128535402 1
0.1990967797398 1
0.197266098460194 1
0.210003065267747 1
0.21255751491101 1
0.196660873104712 1
0.197283999326268 1
0.200325657656291 1
0.200689724022485 1
0.202625770666793 1
0.194072483795732 1
0.181914623471233 1
0.213183830996455 1
0.196749525237076 1
0.198120748742761 1
0.198181753679994 1
0.202706925754602 1
0.188963242837863 1
0.191178701801233 1
0.199254854167008 1
0.199822805131357 1
0.193688137294702 1
0.196253424794697 1
0.196301333487483 1
0.20766129451009 1
0.205723356352755 1
0.199593773577691 1
0.196903726052882 1
0.214333742105292 1
0.199625890368109 1
0.197642322561396 1
0.202528783181873 1
0.201957912022686 1
0.191101820150771 1
0.18879322636158 1
0.198940634097105 1
0.19739855733647 1
0.214565921899453 1
0.205038457150778 1
0.195007312704082 1
0.196782297701016 1
0.204506925060637 1
0.189816428857209 1
0.217704249083069 0
0.207883383295299 1
0.19152201530116 1
0.194570180559494 1
0.194976869531495 1
0.203974295844265 1
0.193483334276441 1
0.187886217061918 1
0.197359362873658 1
0.196826378368957 1
0.191954655266263 1
0.18962138300758 1
0.195817642090942 1
0.199875036814572 1
0.19304927975517 1
0.195921649832163 1
0.199346205283753 1
0.206862548057547 1
0.209943000005808 1
0.200017603430084 1
0.206240294339627 1
0.19843860416763 1
0.195740406703626 1
0.198511694843729 1
0.217400691705655 0
0.185918881288573 1
0.189406852357623 1
0.191984648977687 1
0.19701042276404 1
0.203343233235685 1
0.206554288820935 1
0.203046122373302 1
0.207169901024181 1
0.203557866447698 1
0.209272828468208 1
0.20032706755614 1
0.210311501419756 1
0.209313429926572 1
0.203833312325547 1
0.188468617166888 1
0.217364237825368 1
0.204971551391226 1
0.209532084187977 1
0.190307521922023 1
0.207021901636215 1
0.199124654921707 1
0.184471827414458 1
0.187892840107679 1
0.20775332927613 1
0.202452462914874 1
0.197826934887304 1
0.206665148203485 1
0.201500426681662 1
0.194316324144207 1
0.193695832466816 1
0.19437746224475 1
0.191809187137113 1
0.19441598385677 1
0.200624767514013 1
0.194747230358674 1
0.200010685320583 1
0.196253403183017 1
0.202020713992644 1
0.197048154984505 1
0.196151212598892 1
0.199254730812106 1
0.205601812779587 1
0.216741634536008 0
0.193614121383724 1
0.193296847091813 1
0.203875450236443 1
0.208393956462282 1
0.193261005443032 1
0.205384735683503 1
0.21120301542253 1
0.191664585069497 1
0.198298108773895 1
0.199730803779492 1
0.199804469302723 1
0.190770288647725 1
0.198976435861871 1
0.202520441923072 1
0.201969070417209 1
0.204145414429696 1
0.203785785472272 1
0.198983253824423 1
0.1993462639526 1
0.20608563120172 1
0.194775300515284 1
0.201102219673607 1
0.203829906502553 1
0.196541138259151 1
0.199437295488162 1
0.17827677993053 0
0.207344131176471 1
0.19013386042035 1
0.199158025973642 1
0.209598447479742 1
0.198581445710153 1
0.199963345421296 1
0.184545395015652 0
0.198900662566211 1
0.191854347079702 1
0.20231459955622 1
0.206544007196028 1
0.192021007484147 1
0.209808682540637 1
0.198078558154457 1
0.204024244623875 1
0.212673941262627 1
0.195225973345496 1
0.199097804233917 1
0.198117637492263 1
0.195606856857585 1
0.206148859391013 1
0.187538649654308 1
0.200788214805568 1
0.18634597192097 1
0.193326067446762 1
0.187735617643255 1
0.194903934849289 1
0.190174566571885 1
0.199836678122985 1
0.207250348232252 1
0.192534258584399 1
0.196573447732511 1
0.19340499863025 1
0.199889598314666 1
0.204317994343589 1
0.19809710297439 1
0.198401977676642 1
0.211666603728691 1
0.199094153004352 1
0.199792556095168 1
0.203799575402428 1
0.202353254287702 1
0.202928854899114 1
0.201883510229294 1
0.195236885501048 1
0.196793863823066 1
0.207581622539205 1
0.195226026472067 1
0.195836114046689 1
0.205439248566039 1
0.200627205683906 1
0.20036319340275 1
0.198561276488153 1
0.192951418506803 1
0.211225941232115 1
0.194114775235794 1
0.19775473380573 1
0.202383523986812 1
0.205918300798351 1
0.196396389534513 1
0.185672320127917 1
0.208326202226982 1
0.208566834335401 1
0.179210306403432 0
0.206220703942634 1
0.198413662346474 1
0.20123465032831 1
0.198780368375195 1
0.206184928878872 1
0.202931320860065 1
0.196059786374185 1
0.21106480406977 1
0.192463488196131 1
0.195289634947079 1
0.206450794141118 1
0.20027286451452 1
0.194600665793729 1
0.189652159137788 1
0.19004499782261 1
0.196920753638832 1
0.215500444888436 1
0.196702781503734 1
0.200105503592192 1
0.205410375736493 1
0.193748929699849 1
0.209786202755924 1
0.185974032003064 1
0.199753494628004 1
0.20770060543053 1
0.187726996170244 1
0.203700085062927 1
0.218882895782843 0
0.207198379698384 1
0.194035866253996 1
0.208126233173378 1
0.194462663602149 1
0.192126643600889 1
0.19754678912158 1
0.197322261579979 1
0.208519398772617 1
0.201013059540859 1
0.207421558082317 1
0.191456977665525 1
0.204695999394819 1
0.204736822626088 1
0.202563678035287 1
0.201392083109728 1
0.206237258458426 1
0.195390058456514 1
0.194268789488854 1
0.196390123839717 1
0.193428556790416 1
0.202175273160517 1
0.196240510153995 1
0.194691534480315 1
0.201035854448377 1
0.196931011588975 1
0.197617521036647 1
0.212030449954276 1
0.205237299042343 1
0.203914118721316 1
0.190806927293045 1
0.21296682405203 1
0.180572459617998 0
0.217726394922827 0
0.200444622640833 1
0.206040926234347 1
0.197602299562713 1
0.1880337270039 1
0.195820992848626 1
0.185762540214452 1
0.207536654806128 1
0.197928405516943 1
0.199683470840269 1
0.209188592701426 1
0.203989309469054 1
0.216877039410147 0
0.205739377563676 1
0.197668460746167 1
0.222821210727113 0
0.178895636645447 0
0.218713718245124 0
0.210830393137194 1
0.201457059273204 1
0.197031882423692 1
0.207201504797829 1
0.205269148341855 1
0.206248774604404 1
0.20878112194834 1
0.195208968780873 1
0.207297583467942 1
0.204414660409635 1
0.197121020539011 1
0.19119718612586 1
0.20750382097361 1
0.197775194231537 1
0.194915138585707 1
0.199471545730875 1
0.207004332138389 1
0.195167125871374 1
0.189268471742061 1
0.199132311241933 1
0.183267447533575 0
0.206097851779782 1
0.197416905622644 1
0.199594311386466 1
0.202882995930252 1
0.194438644956348 1
0.186129526985087 1
0.209338656348558 1
0.202748245510467 1
0.207494125196684 1
0.206885068466509 1
0.196297576909716 1
0.196462607995901 1
0.208778272146519 1
0.190780868789654 1
0.198370015655818 1
0.214528106980309 1
0.192823328551673 1
0.203868447917827 1
0.205115735125864 1
0.201230456518217 1
0.202897553850274 1
0.198317522123602 1
0.20781362192865 1
0.198296998243619 1
0.200326083038683 1
0.19598761639321 1
0.203287776009583 1
0.192832477986653 1
0.202553520907333 1
0.197696590793855 1
0.203358980223141 1
0.202261416563407 1
0.205423704901298 1
0.203320386383678 1
0.195972457468505 1
0.204143581986505 1
0.204639766273644 1
0.185822164548998 1
0.204626189671626 1
0.215370057498183 0
0.208038920698958 1
0.191531080898529 1
0.179032909960197 0
0.196390070163642 1
0.200967052659774 1
0.196552683214603 1
0.192012693368276 1
0.194905415714842 1
0.210498072949267 1
0.208139641006139 1
0.205310452581957 1
0.194883313626875 1
0.19958617749216 1
0.213991818643709 0
0.197213633319599 1
0.212459981269211 1
0.202906236886636 1
0.196766864836113 1
0.200217980424574 1
0.202132076859671 1
0.195201859054084 1
0.200218347414468 1
0.202741164977831 1
0.195089867865045 1
0.203814601214371 1
0.192715743068608 1
0.208131312111778 1
0.19577795716913 1
0.20668138272163 1
0.206850018221387 1
0.210035175692834 1
0.190619824496441 1
0.2065131810026 1
0.209022301400438 1
0.194970069298818 1
0.19667360977264 1
0.211108688233536 1
0.207272448235753 1
0.205153240199215 1
0.200064396953853 1
0.207918234216712 1
0.192741052291818 1
0.211080211135333 1
0.207943983686269 1
0.194169786390067 1
0.195389443503021 1
0.213511730591963 1
0.194752990284394 1
0.210199172489805 1
0.199411114319163 1
0.214356955796912 1
0.202944722136334 1
0.203529767360465 1
0.205090515057627 1
0.205271879660873 1
0.189433467591843 1
0.203005494076301 1
0.20157153885974 1
0.190762767112728 1
0.211310000701813 1
0.198741270299087 1
0.197640337919481 1
0.203660371298821 1
0.199822969615856 1
0.199101754675843 1
0.189029217778716 1
0.200905220586679 1
0.195921606958253 1
0.212345767801965 1
0.200931313341703 1
0.199017342277172 1
0.205317083026807 1
0.203833034114724 1
0.199923932706649 1
0.19615330475105 1
0.201763488249171 1
0.205295131005803 1
0.206401181884915 1
0.191214774528761 1
0.197916631351998 1
0.200059224521182 1
0.1943291134929 1
0.208887508215627 1
0.201002759352979 1
0.198062090163831 1
0.205215857399664 1
0.213588691577498 1
0.215217815110602 1
0.199654731515668 1
0.201178705025618 1
0.205097976780661 1
0.195058804497337 1
0.194901779237527 1
0.203035193402509 1
0.202196961500695 1
0.196042784190711 1
0.193285549259448 1
0.195401443255907 1
0.203549899218021 1
0.202298072513354 1
0.193297910910523 1
0.209488896232338 1
0.206921697818209 1
0.19490889934198 1
0.205877951717124 1
0.201837785735405 1
0.199588649128095 1
0.204912965757094 1
0.19439063178069 1
0.204013736980684 1
0.204509592206377 1
0.199609500679073 1
0.187539352140671 1
0.191007460739056 1
0.198838804737722 1
0.211833262278226 1
0.207351961794579 1
0.206574264262242 1
0.193299421738977 1
0.211013005886395 1
0.211232930291199 1
0.189078861070886 1
0.187869040811387 1
0.205767496697382 1
0.19652308595933 1
0.21202761950056 1
0.210421687533791 1
0.200262670731195 1
0.198866571057001 1
0.182970242049046 0
0.209613167887941 1
0.197382045524882 1
0.212054728290062 1
0.192681833939945 1
0.195254295022766 1
0.19428744181799 1
0.200840241265025 1
0.198643270894468 1
0.199696052050072 1
0.215496871871675 0
0.203864880131646 1
0.204374560847817 1
0.1930180929368 1
0.209243168101816 1
0.210957534093996 1
0.194157555180642 1
0.189570002070947 1
0.206602416028882 1
0.201522257572311 1
0.209807675458698 1
0.195615919834907 1
0.204595756701785 1
0.197202628217586 1
0.197505504735773 1
0.190709611101769 1
0.199500526133439 1
0.206998084236905 1
0.198414097743319 1
0.20130175158504 1
0.185406489039621 1
0.194951706739472 1
0.20479574067049 1
0.196066963401768 1
0.208662978899653 1
0.193678922924761 1
0.20756729814086 1
0.194262102916033 1
0.20330125857916 1
0.196981434195481 1
0.203315810288274 1
0.205530589915371 1
0.20785880472755 1
0.192044832899627 1
0.193869028512032 1
0.192795852649867 1
0.198615158497589 1
0.207541939039988 1
0.194953206229032 1
0.207440088706908 1
0.200791626614616 1
0.207036870129641 1
0.200830560021104 1
0.197479689250379 1
0.202104369745476 1
0.204173201101139 1
0.206479208642739 1
0.209802347733296 1
0.200933198323287 1
0.19308533072728 1
0.20131243574611 1
0.204151726898455 1
0.205157707028082 1
0.207745096446759 1
0.205182204318528 1
0.188686418608204 1
0.202324494392065 1
0.210547926733735 1
0.181102767886717 0
0.198997530352425 1
0.191130579621038 1
0.2066763759403 1
0.187397510887224 1
0.190865306545211 1
0.187047717560627 1
0.204836920962814 1
0.204002055531295 1
0.204062169515465 1
0.189457707926294 1
0.197727356956854 1
0.194215756192966 1
0.207923008295387 1
0.200488629124961 1
0.195392632119603 1
0.194368924612146 1
0.208061610742832 1
0.193623535139984 1
0.217312776147887 0
0.206532848367149 1
0.201388291927852 1
0.191792148711232 1
0.204865977418792 1
0.206731114124889 1
0.201154757185508 1
0.195015363490837 1
0.203112199046086 1
0.188695531588069 1
0.191538493323752 1
0.205058897310788 1
0.201221878239352 1
0.197980088222104 1
0.194290610252904 1
0.20814825445427 1
0.186865722928211 1
0.204380845534936 1
0.185147253958111 0
0.208156648217126 1
0.199901844942473 1
0.193739177745472 1
0.187639057165746 1
0.185416239734784 1
0.19041728032895 1
0.20939872854297 1
0.210595296858012 1
0.208500232399254 1
0.192282791054742 1
0.207634533637213 1
0.192195790209796 1
0.207368870138923 1
0.19922561967986 1
0.196843086348683 1
0.196228093781004 1
0.208215264223055 1
0.210487352292933 1
0.19858172392967 1
0.193642259260354 1
0.196258356171534 1
0.205703827768996 1
0.198720429709458 1
0.185275373841396 0
0.194687156860574 1
0.212861828473054 1
0.193568660082059 1
0.194347148352463 1
0.200577266898246 1
0.201385052859736 1
0.205557581087228 1
0.201528529541285 1
0.210161305197494 1
0.210553337628043 1
0.195025984734921 1
0.194912398004251 1
0.206198039571923 1
0.215690475421909 0
0.193249400390794 1
0.207848461313923 1
0.202100401336259 1
0.211563913608981 1
0.195362367171356 1
0.190453926100451 1
0.198523869309749 1
0.19524740408788 1
0.193850684624687 1
0.200828583731012 1
0.19587271775144 1
0.215358841835755 1
0.208262004998715 1
0.1880542517846 1
0.1894032144055 1
0.195500725861199 1
0.203227495384113 1
0.201059361427127 1
0.208764067201899 1
0.187533479196715 1
0.197712851904244 1
0.198927625669063 1
0.202240528467692 1
0.203828109810314 1
0.191734253781201 1
0.209891959305056 1
0.196743969878557 1
0.196542226877475 1
0.20987438142316 1
0.206396163294234 1
0.209440054742848 1
0.189721538564036 1
0.193804172000347 1
0.194294938493704 1
0.203057339031909 1
0.195504118133232 1
0.217899772694827 0
0.200369547731039 1
0.194908009290251 1
0.205391405628083 1
0.196695242100797 1
0.200002555341847 1
0.182231584327455 0
0.189368083194035 1
0.201536022062065 1
0.20668562996477 1
0.197861705586113 1
0.207794855890161 1
0.208724279906418 1
0.193444079164643 1
0.207508189109071 1
0.20285238183649 1
0.193649066349692 1
0.19176590010873 1
0.197494974461171 1
0.207398507285763 1
0.223337587227739 0
0.198806890956943 1
0.20504053983127 1
0.189464219739923 1
0.198857163993801 1
0.192078591651065 1
0.217003460939575 1
0.191721045147078 1
0.198684233378385 1
0.211359570859184 1
0.188554693399968 1
0.199174471953864 1
0.195795448259851 1
0.194472449952569 1
0.203339506767786 1
0.217876379565736 0
0.198346393074755 1
0.2109786650153 1
0.206068141048424 1
0.176954175680829 0
0.200826891972681 1
0.192332896527052 1
0.191848354132767 1
0.205831848604937 1
0.19855882788445 1
0.188641349034968 1
0.200011478573845 1
0.19469973282721 1
0.207754510922976 1
0.20647925965108 1
0.202808792991373 1
0.192996631085052 1
0.196789312182297 1
0.204230694379835 1
0.207576628164194 1
0.208646932667729 1
0.202943224691868 1
0.213480477442969 1
0.193634438412035 1
0.198239371178997 1
0.211155247216902 1
0.201279277200213 1
0.193630267157388 1
0.202228661706268 1
0.206608952511323 1
0.196491928459746 1
0.197682502233104 1
0.198855396406 1
0.204179153347793 1
0.192317667733328 1
0.193449845591684 1
0.197592710849057 1
0.196783198674469 1
0.193504967129691 1
0.194655648763267 1
0.206340054075534 1
0.213832883375597 1
0.209543914542793 1
0.185795724301059 1
0.202121242719246 1
0.179959938398857 0
0.203637269114127 1
0.201304429376031 1
0.205084834907373 1
0.210525778402526 1
0.206222919445439 1
0.185365336901763 1
0.21361560453579 1
0.211281790080732 1
0.203651333552322 1
0.201656682182975 1
0.197493539665514 1
0.201176344972012 1
0.208606482799361 1
0.211455771535039 1
0.190264317769445 1
0.194058793656556 1
0.195148906575742 1
0.203319300872131 1
0.217020607123774 1
0.194522521907411 1
0.189163051547471 1
0.191889980456468 1
0.193699389513943 1
0.205658955979901 1
0.19001577067117 1
0.197835722534874 1
0.199473791521964 1
0.198234553855558 1
0.196883805695305 1
0.199096214229015 1
0.207086040229223 1
0.205601844230274 1
0.198833289617601 1
0.210894755081781 1
0.206368332427886 1
0.199415467447844 1
0.205097875676949 1
0.208430828283438 1
0.20233838189087 1
0.197567336842663 1
0.202966447860801 1
0.211386166551691 1
0.213693856201438 1
0.208400984915064 1
0.202548054821857 1
0.198224480992789 1
0.207159476145645 1
0.201993733437125 1
0.19898602441557 1
0.206207225131341 1
0.212403767974119 1
0.203234738641132 1
0.204670246776347 1
0.206768646046729 1
0.197685066928734 1
0.19978872644521 1
0.211674153448176 1
0.20775117580347 1
0.212796611006246 1
0.197852506074359 1
0.195369271794352 1
0.186186670764232 1
0.206794678726077 1
0.184365232259047 0
0.197937334971268 1
0.20723694075258 1
0.186344526368237 1
0.191408595835911 1
0.192131950504283 1
0.192481614861077 1
0.192083111383956 1
0.205186943950922 1
0.194600425158238 1
0.204798203385252 1
0.201667755280074 1
0.195290865062494 1
0.201850167446073 1
0.186519299885144 1
0.206358667524444 1
0.218174582817517 0
0.205517517272284 1
0.195233968705447 1
0.203742280250114 1
0.196815485388067 1
0.20137629449041 1
0.194312493459486 1
0.201385954594821 1
0.198125184051534 1
0.202348593957294 1
0.199118513884723 1
0.197580418763022 1
0.21274343987549 1
0.198143267145332 1
0.203832257485831 1
0.193500653464504 1
0.183769098355458 0
0.20000332617537 1
0.204605572394775 1
0.19077806282335 1
0.191725205110499 1
0.196918035105227 1
0.205393302206074 1
0.195314590142744 1
0.208164043855628 1
0.201896656015167 1
0.198503541292106 1
0.203024412791789 1
0.19394362585245 1
0.191394876103678 1
0.207065868009568 1
0.192001174166904 1
0.211573882310294 1
0.205397670666508 1
0.190790037592932 1
0.203911729115515 1
0.197288385303292 1
0.192623625036997 1
0.198264390530365 1
0.208451946714111 1
0.198211075834032 1
0.201666954975049 1
0.197669035645048 1
0.211027602945095 1
0.200262950558545 1
0.200928611272934 1
0.200012011857694 1
0.19566061391814 1
0.189519712805467 1
0.193308172241761 1
0.200927326109008 1
0.182302057723726 0
0.199306020141725 1
0.19900127352583 1
0.196783533992441 1
0.204724647331299 1
0.192003994346625 1
0.196317013471033 1
0.200822073978381 1
0.205329991952334 1
0.209734268615636 1
0.208383891451168 1
0.19731735220135 1
0.190625159020086 1
0.206682950826787 1
0.195221259269124 1
0.202530175448508 1
0.201180941385207 1
0.203457818146039 1
0.201227653921879 1
0.190553151380874 1
0.205206436055194 1
0.195855362533192 1
0.204780852977882 1
0.202028684761101 1
0.202124872369723 1
0.212473937019794 1
0.204686518620733 1
0.198355972640007 1
0.199091754381246 1
0.199130307834658 1
0.217424583174345 0
0.208922264316797 1
0.21657323039341 0
0.195077067127149 1
0.212026950274018 1
0.194916759328048 1
0.197783139270307 1
0.212129120348117 1
0.199512858148284 1
0.201489103793096 1
0.214411101941431 0
0.20735707045745 1
0.204791712952168 1
0.195499021969333 1
0.193805135967917 1
0.203611528720125 1
0.200742612747138 1
0.202990024747411 1
0.202128517540194 1
0.208839794847237 1
0.215441849849439 0
0.202766713068498 1
0.210809467272172 1
0.2040906612733 1
0.203699918679217 1
0.194525977457292 1
0.195980203731859 1
0.205918359470102 1
0.20813339151971 1
0.202215835996026 1
0.202617410350574 1
0.202774033416551 1
0.208376041893926 1
0.194270958088558 1
0.197424724871495 1
0.208421637960439 1
0.202745733292569 1
0.179895186178695 0
0.211953104690971 1
0.194966298149509 1
0.191555497235698 1
0.205093124795503 1
0.191296713131743 1
0.205952445484904 1
0.196174469467821 1
0.203601448439102 1
0.200980104790043 1
0.215303907766554 0
0.188199606477342 1
0.218530949933471 0
0.195994814423374 1
0.215798083423203 0
0.190703438139 1
0.200970073601843 1
0.211137977811432 1
0.189268898436048 1
0.19287623620608 1
0.198311742129767 1
0.197645681326765 1
0.206826590750034 1
0.215152645680837 1
0.199440854034047 1
0.192483746501505 1
0.194043249981186 1
0.205582073199247 1
0.203336523116343 1
0.198072769919382 1
0.218289118203197 1
0.203493194908142 1
0.201427708909497 1
0.204499242212344 1
0.200875868028694 1
0.202044652788115 1
0.212931371505981 1
0.201287971152868 1
0.199785558577217 1
0.205047257666872 1
0.194318585435417 1
0.206181259828215 1
0.206476676104311 1
0.198440519502369 1
0.200266164033872 1
0.204887367229014 1
0.199125889789667 1
0.19901909845573 1
0.205326596638704 1
0.19464176668782 1
0.192277639563107 1
0.193425668167386 1
0.182235276078493 1
0.19509649770497 1
0.201403272482459 1
0.201837537268233 1
0.193439027497227 1
0.184314967608738 0
0.192156751168976 1
0.206936910935195 1
0.193236971759261 1
0.187192583731868 1
0.202409459561796 1
0.209361777017971 1
0.206226197924785 1
0.181918438238058 0
0.203280891028722 1
0.19180507280869 1
0.196431636707738 1
0.187273402715899 1
0.198430034773887 1
0.189289516232701 1
0.182354754004299 0
0.199939311578886 1
0.202019209090258 1
0.202603322329908 1
0.18351554297953 0
0.202658529045531 1
0.183311977781039 0
0.197437008809959 1
0.20544610436205 1
0.19238803520735 1
0.189512128301056 1
0.20290795915871 1
0.191198141132405 1
0.196057564428726 1
0.18997263929514 1
0.192352884522573 1
0.196208998193263 1
0.198048928197794 1
0.200193292480355 1
0.196866704644273 1
0.197310418724152 1
0.194724200835132 1
0.200303081998514 1
0.207971258244604 1
0.202870993941199 1
0.202375828052628 1
0.211451299587216 1
0.201817323671743 1
0.194488734314577 1
0.214953916349002 1
0.2050862467427 1
0.205689208218378 1
0.191702990418561 1
0.204259202652049 1
0.18880968642844 1
0.196990462162657 1
0.2028449830389 1
0.19769000195335 1
0.200277844428585 1
0.192721903827102 1
0.200706699542497 1
0.195210808315823 1
0.192984201154212 1
0.196658500038884 1
0.190883695289039 1
0.189326188164013 1
0.209423834051527 1
0.196047482730562 1
0.20216974658464 1
0.198900128521834 1
0.191498897281414 1
0.201979861457424 1
0.203047336982248 1
0.19287350915249 1
0.194144714319487 1
0.19645417976092 1
0.193787963996045 1
0.185762665756696 1
0.19256316595147 1
0.191774416492803 1
0.202413345820725 1
0.203276375904579 1
0.19826483228482 1
0.209719508340077 1
0.201657355146535 1
0.198236841402997 1
0.19187760431193 1
0.196335618441431 1
0.204398671465476 1
0.183963794312481 0
0.181795898951578 0
0.208923609822497 1
0.204401595038105 1
0.20231867973712 1
0.194179958176469 1
0.199449635075247 1
0.202687022144907 1
0.207626366175654 1
0.191122176990351 1
0.208619919547824 1
0.191800269573601 1
0.212291946803974 1
0.195913090971002 1
0.214269934283156 1
0.187189512895979 1
0.200833992964888 1
0.18832331145462 1
0.206602691271456 1
0.197050480285363 1
0.19809677405644 1
0.197184838643016 1
0.210083193382839 1
0.198370671525556 1
0.203804548238931 1
0.197640864919367 1
0.20981005451038 1
0.197468317967395 1
0.191241308595869 1
0.192181685446824 1
0.201225016142837 1
0.197170807370681 1
0.203986931110737 1
0.196915147849198 1
0.19027379628429 1
0.198771294773694 1
0.206914625636751 1
0.194953753463985 1
0.209941714111963 1
0.198877410650708 1
0.209506177044475 1
0.196924033762009 1
0.199629851570649 1
0.200763119994249 1
0.205647316154413 1
0.217958128711635 1
0.185621671589422 1
0.211855643462996 1
0.203482081541458 1
0.19220039358193 1
0.208170226514473 1
0.205287828072507 1
0.201717319092479 1
0.200716923425952 1
0.194150781947467 1
0.196893460331184 1
0.198463332552374 1
0.206650056075922 1
0.205682580009267 1
0.199183120266578 1
0.205271977475538 1
0.217246801179423 1
0.193562474697374 1
0.202762476986601 1
0.203183605038389 1
0.200740295263933 1
0.225769894599226 0
0.194399373225874 1
0.196295355717267 1
0.202135941471868 1
0.187108922890563 1
0.194370640070287 1
0.19194400234749 1
0.196983323140898 1
0.197301805115599 1
0.193227954032676 1
0.204188108971278 1
0.196562726858145 1
0.207796755866709 1
0.207973511031902 1
0.185294972700684 1
0.1906220315139 1
0.197522375828222 1
0.191177181470688 1
0.196410725097796 1
0.20687606680751 1
0.209159034970991 1
0.21000344742007 1
0.206373047508118 1
0.185732944018926 1
0.212017961678979 1
0.18278760870041 0
0.203188574557692 1
0.195126661526516 1
0.186336543545779 1
0.199521642656681 1
0.205579577468958 1
0.190185693045819 1
0.18947921725273 1
0.205974662058421 1
0.19724231257506 1
0.205810344943392 1
0.187976864009504 1
0.208307521274227 1
0.196111788812548 1
0.207209323308699 1
0.214669451242912 1
0.208095412370631 1
0.197831861208971 1
0.194816221126203 1
0.198939649906585 1
0.2001845810798 1
0.201573729343002 1
0.20395011917733 1
0.195896464431403 1
0.21072540201937 1
0.204932395005549 1
0.19233356886668 1
0.204192553987827 1
0.201512208864244 1
0.187099998175384 1
0.190399501678186 1
0.19982046112036 1
0.206088256285368 1
0.196888558306968 1
0.190578575245031 1
0.202372318103495 1
0.189170932111543 1
0.205230585923645 1
0.207237047491187 1
0.193235775528905 1
0.209786208682159 1
0.194571158850708 1
0.180050607540198 0
0.208361393208891 1
0.206857401983951 1
0.191604485733711 1
0.192159807687861 1
0.195256580224931 1
0.204832950053907 1
0.204113623882553 1
0.210340559284715 1
0.199574806959985 1
0.209394881075297 1
0.187181238796392 1
0.197555988071691 1
0.194313820370742 1
0.186178446741712 1
0.215236209880889 0
0.205056138723478 1
0.192964200387328 1
0.191247578010218 1
0.187729879877328 1
0.195821660072269 1
0.206181904402876 1
0.208038350978727 1
0.20360582907723 1
0.195123382567773 1
0.18964676787966 1
0.197895317143505 1
0.206766354253594 1
0.178764645301864 0
0.203387445055406 1
0.195173884511545 1
0.203249393333982 1
0.192052066600291 1
0.196895260846372 1
0.206342682742921 1
0.199813862716072 1
0.202123091555199 1
0.19828427172063 1
0.199291152813332 1
0.203328224777486 1
0.190544873067057 1
0.197413535105894 1
0.2046320630768 1
0.210884278809494 1
0.204062510029623 1
0.207541289548067 1
0.199277977097983 1
0.188713704703774 1
0.199650658650502 1
0.191270057357411 1
0.195633357175707 1
0.194522450362854 1
0.206754355989822 1
0.199960668645643 1
0.178811080720494 0
0.193204401674653 1
0.204662303097422 1
0.199646695092606 1
0.19564288120069 1
0.209774273494251 1
0.207999170563633 1
0.18987659991456 1
0.208030839003845 1
0.191809136858514 1
0.203322389166277 1
0.19654843025434 1
0.188844349468708 1
0.193681581126052 1
0.187652099829136 1
0.194076768754603 1
0.210647018010415 1
0.202497551418516 1
0.203043870436705 1
0.187371172222444 1
0.206704434678557 1
0.207234628167045 1
0.202008839868769 1
0.189431300275076 1
0.206914370537823 1
0.208982279477518 1
0.208215548340317 1
0.199243119217902 1
0.200391582282199 1
0.201070813339766 1
0.211258650615905 1
0.19360052978296 1
0.19419300040756 1
0.19089427159973 1
0.198911959667302 1
0.198551232416406 1
0.186817927219204 1
0.193716251535816 1
0.193994902523103 1
0.21744582103659 0
0.192170107109349 1
0.19995935727112 1
0.203355416669839 1
0.223154192550143 0
0.192602870195474 1
0.194277710326293 1
0.200171635906445 1
0.207921502731526 1
0.193759101649042 1
0.206300385462854 1
0.205008621081788 1
0.197491919333797 1
0.209240279075864 1
0.192624568309825 1
0.197106047954132 1
0.204712373302586 1
0.189799726889713 1
0.18067483602288 0
0.207623488676907 1
0.202553557036293 1
0.203944656424036 1
0.201441976406199 1
0.198153455243039 1
0.209128135023543 1
0.193651887453638 1
0.199432579002186 1
0.19379181757094 1
0.187637516676115 1
0.210351827046403 1
0.203060148491277 1
0.203070455303237 1
0.209030900354428 1
0.191078745503117 1
0.196794861847638 1
0.192140120534786 1
0.199308892544827 1
0.21643404992856 1
0.193140463288732 1
0.214273864552842 1
0.188503934611044 1
0.207470800996882 1
0.20257683754248 1
0.211287306410904 1
0.198341649441114 1
0.202413494202159 1
0.186576510959215 1
0.191230679981135 1
0.198818169204426 1
0.200778726144727 1
0.183679556625482 1
0.204559962272539 1
0.190150602737623 1
0.195262049086491 1
0.202766013348003 1
0.207852145806817 1
0.195929998514356 1
0.197649821788879 1
0.213582632498986 1
0.205670944499033 1
0.190899023005201 1
0.203992347091424 1
0.203461364109836 1
0.20621049061406 1
0.194898519845282 1
0.205484918826739 1
0.195515437614958 1
0.213667038892377 1
0.19576420431964 1
0.193031956449517 1
0.188659289599613 1
0.189202406738413 1
0.209385430909515 1
0.201384828757239 1
0.200987662668345 1
0.191299241858937 1
0.19034446587554 1
0.195540023158279 1
0.185776459956515 1
0.196903387409972 1
0.183656610892184 0
0.224171996245916 0
0.210487464448165 1
0.200688375717458 1
0.192958210578719 1
0.203610442562164 1
0.203807510318131 1
0.197968344477143 1
0.206023813954108 1
0.198503648724157 1
0.194098294288832 1
0.201302186679972 1
0.199335635734921 1
0.194487074965833 1
0.197119200845068 1
0.201517916054734 1
0.204772643316208 1
0.190600962273094 1
0.20428755173563 1
0.197679931400904 1
0.197826375286534 1
0.202228238089796 1
0.203954041835141 1
0.183851363849994 0
0.215814331410946 0
0.204686998262082 1
0.189134024823935 1
0.204503531643703 1
0.198986181627744 1
0.192577854975642 1
0.192969254830798 1
0.19636516575889 1
0.204024516674407 1
0.187012901970892 1
0.188437673999914 1
0.188273819547785 1
0.208714182999422 1
0.203594679350976 1
0.200219627261114 1
0.197541328966356 1
0.197665775656568 1
0.203745618545534 1
0.197944897902027 1
0.201870670827917 1
0.205391653083236 1
0.207274498574692 1
0.196190080716271 1
0.200002280814243 1
0.209381340659361 1
0.201540844892662 1
0.201101118789571 1
0.205417311906004 1
0.199837212771105 1
0.208992960945684 1
0.186765408563191 1
0.212653684922076 1
0.19181501971938 1
0.198508434077626 1
0.200134300229466 1
0.198245719180467 1
0.190111924371289 1
0.193810810327389 1
0.211467274175813 1
0.194225640154949 1
0.200264351121727 1
0.204764950553686 1
0.18555042655975 1
0.19700845257979 1
0.189822668436002 1
0.201626761479664 1
0.208975661522611 1
0.201346791568691 1
0.202930307142982 1
0.220334813358513 0
0.194568992179232 1
0.204139471940187 1
0.200224125340255 1
0.196785557143768 1
0.199859520457647 1
0.189854419265303 1
0.196502215477863 1
0.209349249148882 1
0.194632054148497 1
0.20254164298228 1
0.198419761163594 1
0.206755289004196 1
0.218546945657606 0
0.191242888503445 1
0.195868545943386 1
0.205425766971371 1
0.211375655419293 1
0.211711240021159 1
0.211951441849902 1
0.20327373520976 1
0.199094417144462 1
0.198433631196817 1
0.198483312825335 1
0.20286856232857 1
0.198382283737249 1
0.200371961856428 1
0.210661474517428 1
0.206860921762432 1
0.203750018928838 1
0.193859718690075 1
0.187815760765375 1
0.212715415560302 1
0.204024019323635 1
0.195769065677364 1
0.205753892033426 1
0.196094497700769 1
0.200256956294 1
0.197907979117073 1
0.194428908043729 1
0.196746646451848 1
0.20738362827062 1
0.1950387894903 1
0.200353894845077 1
0.201780325601927 1
0.193916300781812 1
0.212387968188372 1
0.195930085132644 1
0.195484073968816 1
0.19290138984318 1
0.204611332439478 1
0.198926880172638 1
0.20037765246762 1
0.205449195921579 1
0.196969260712753 1
0.205734171399265 1
0.204178804904715 1
0.194938390557961 1
0.197190625515424 1
0.209188488492372 1
0.198798830043493 1
0.200599171752926 1
0.201308519731144 1
0.206766029607967 1
0.189970463492501 1
0.211252925371831 1
0.199173284906861 1
0.208938759599528 1
0.213052542023989 1
0.192830670602239 1
0.205674810099831 1
0.193581365703874 1
0.20366351124912 1
0.202650463665639 1
0.197738461092624 1
0.196046775109001 1
0.195820921873405 1
0.204563072067859 1
0.201278466079742 1
0.199471786863755 1
0.191310008995977 1
0.192231654675098 1
0.205826619141443 1
0.202848718177643 1
0.190741083070739 1
0.208622717486709 1
0.197302439492938 1
0.205502342259851 1
0.203934873739696 1
0.200794355088645 1
0.196689783824793 1
0.211382722360082 1
0.192993302649597 1
0.196060532623221 1
0.194402456156667 1
0.199328770408451 1
0.212970604229733 1
0.199459507803067 1
0.202812478099838 1
0.199869940411112 1
0.200375347499872 1
0.199284828303502 1
0.191728583746976 1
0.206227907919533 1
0.197301691371086 1
0.21514933480673 1
0.197488051257521 1
0.194113489586895 1
0.214044661899799 1
0.201172582991471 1
0.202735299607497 1
0.201128420696292 1
0.207231019980008 1
0.191320775059078 1
0.199409918304091 1
0.198436558490214 1
0.211554202743104 1
0.195242433448506 1
0.193152467715811 1
0.196048144742707 1
0.195733876127247 1
0.186865935557934 1
0.194546066731461 1
0.207972062438724 1
0.206900475251066 1
0.197740484527913 1
0.191770695636373 1
0.20679230216418 1
0.194256740965357 1
0.201296667041537 1
0.193567592372913 1
0.193570643768496 1
0.202424400155532 1
0.194264848353059 1
0.198722433100001 1
0.208203709719118 1
0.204056193681296 1
0.204370197906626 1
0.20291576553467 1
0.194165717150395 1
0.197843412251216 1
0.208531797125811 1
0.206316330170528 1
0.200009471843773 1
0.212709048114333 1
0.19619361872199 1
0.198059194360934 1
0.197892888159465 1
0.190568671577974 1
0.192058060189304 1
0.195530441471425 1
0.203465964421901 1
0.217581957895417 0
0.204389708836794 1
0.193949592623413 1
0.199590278728641 1
0.198432752074924 1
0.192380005875541 1
0.175328334191987 0
0.196600491415463 1
0.193671691993509 1
0.199969220383979 1
0.194689849193418 1
0.206451310517991 1
0.201661941902505 1
0.207892854796866 1
0.199874391700261 1
0.198652559723725 1
0.202012284751168 1
0.195279413897051 1
0.199975051453037 1
0.198725344104975 1
0.209413565977247 1
0.190613122101265 1
0.203508821882179 1
0.198120088988711 1
0.191353872840533 1
0.197610075445512 1
0.205823277949591 1
0.189047949630351 1
0.194241414675533 1
0.196513286111194 1
0.212348484798555 1
0.199137566055793 1
0.207118705021645 1
0.210861035829769 1
0.198840501893616 1
0.190429399601782 1
0.194398426314127 1
0.210222747121245 1
0.205412615245482 1
0.202379022402288 1
0.198457659716644 1
0.195082632721927 1
0.204908811806463 1
0.196435831266923 1
0.186629258404251 1
0.204593813370486 1
0.200025209728043 1
0.192393164592817 1
0.191218002622577 1
0.189893383664632 1
0.201988920666629 1
0.204707736604583 1
0.20852808880044 1
0.197457322463999 1
0.204818438110736 1
0.18566625566621 1
0.182913334698217 0
0.199793597213285 1
0.20290218441085 1
0.206051462413602 1
0.205698635469722 1
0.188124765682607 1
0.203445110963124 1
0.20826483688208 1
0.192272835680179 1
0.190040690002289 1
0.205652055276965 1
0.199461934859985 1
0.186488502789362 1
0.197666884532682 1
0.198739142374861 1
0.199031133065405 1
0.19655590704018 1
0.205716472129181 1
0.193342684213215 1
0.206722476862139 1
0.1974699485597 1
0.205668310548789 1
0.20827636507612 1
0.195700137179041 1
0.197816920931989 1
0.206544732456508 1
0.194148989266358 1
0.19419730430377 1
0.192953426025731 1
0.192754111333615 1
0.200691824280305 1
0.199692707450995 1
0.195380252968341 1
0.194898484586206 1
0.186138355487491 1
0.197943251359918 1
0.196182117007312 1
0.192981105124473 1
0.200007578653966 1
0.192284073387267 1
0.19869496426511 1
0.200260470028062 1
0.211313908671016 1
0.198265292593377 1
0.201898462527143 1
0.196622781604496 1
0.202865203830301 1
0.197078173317083 1
0.207316388474906 1
0.187504683523508 1
0.203835227677399 1
0.203235977413103 1
0.193867230568631 1
0.198727091754926 1
0.204764622405137 1
0.199512543687173 1
0.190639513813677 1
0.211220089726906 1
0.190143129698798 1
0.189902248048392 1
0.192654726555077 1
0.205608735330945 1
0.203067604241958 1
0.214601488823493 0
0.204563402405804 1
0.197254576553956 1
0.200348363246453 1
0.207627047313109 1
0.200167250753134 1
0.19817707675337 1
0.198252864665137 1
0.207038757577906 1
0.194253492035185 1
0.195316032299777 1
0.190648744110773 1
0.200731560304022 1
0.197737720675057 1
0.208957180261157 1
0.195661362429309 1
0.195425994731237 1
0.199960819390183 1
0.198545641793876 1
0.197376698773925 1
0.204999979828301 1
0.208670649480962 1
0.194156123635676 1
0.205164959792159 1
0.209392382896096 1
0.207973124011997 1
0.186146394851324 1
0.213049637403933 1
0.218436674233647 0
0.193434200037823 1
0.205145445192782 1
0.192724599976719 1
0.199356172039629 1
0.195979046883413 1
0.204975688207784 1
0.21445524166255 1
0.185533825354042 1
0.199838567091897 1
0.199583856167599 1
0.204327424694343 1
0.201054057394229 1
0.18967369122039 1
0.198291916641517 1
0.194993334158082 1
0.199914962805813 1
0.203779627664452 1
0.185667778094832 1
0.200119474897376 1
0.210202298873655 1
0.19430085999661 1
0.206250265787618 1
0.192035578184877 1
0.203006458599289 1
0.204360248797142 1
0.204472039174947 1
0.191766560200748 1
0.21137545155228 1
0.18900195795868 1
0.192986611783223 1
0.205486464405556 1
0.200976704727098 1
0.193372093908294 1
0.190038300660163 1
0.18722192944217 1
0.215103706584412 0
0.194824365993667 1
0.212212809741459 1
0.198813984660963 1
0.205988783877972 1
0.206063987734729 1
0.189232203280386 1
0.20825058032772 1
0.206129206184323 1
0.204940509266852 1
0.190272351897459 1
0.193437684143 1
0.193320412470869 1
0.203169955249886 1
0.196129246013938 1
0.196768611596357 1
0.197156806109398 1
0.206628243845841 1
0.191739662682598 1
0.19632707478997 1
0.214607754612803 0
0.207323703424908 1
0.205119982452785 1
0.198315017029211 1
0.197086402346351 1
0.198695536711167 1
0.198070285063669 1
0.1908818142586 1
0.205757717753697 1
0.212264726597518 1
0.192128836703439 1
0.18486795701859 1
0.207051931669194 1
0.186667472141533 1
0.207364635741444 1
0.171497496360755 0
0.197218233830846 1
0.201517239268554 1
0.19964793413274 1
0.192411567600675 1
0.20408085569315 1
0.203060139195746 1
0.191334348256422 1
0.201092778656792 1
0.205653847809556 1
0.206675070386196 1
0.195563086540015 1
0.203322243331898 1
0.200459589892075 1
0.207624841624475 1
0.20240868612163 1
0.207039090711496 1
0.211235885676409 1
0.208891442233532 1
0.206497185578842 1
0.198401186786218 1
0.215860259467714 0
0.211756215396275 1
0.184834888738243 0
0.206728628133126 1
0.20073931780425 1
0.191372076194841 1
0.196582505390423 1
0.176721018100709 0
0.189682470124987 1
0.218973955797788 0
0.19256177912144 1
0.207504898043711 1
0.194444192028014 1
0.184893772515459 0
0.205315592752043 1
0.206649717767848 1
0.202103677911225 1
0.204255625127043 1
0.211378323947767 1
0.206731065185954 1
0.202897171358021 1
0.211900711400376 1
0.204197839997892 1
0.20632060175211 1
0.197606331916276 1
0.190435770919095 1
0.200143667013444 1
0.202720458604065 1
0.205068136377091 1
0.186868323805733 1
0.19554443979995 1
0.210376245863726 1
0.205781540154227 1
0.205310988842787 1
0.194400638675229 1
0.183595776487622 0
0.187850393759234 1
0.198786278604699 1
0.194260608112353 1
0.202000523109427 1
0.205981669911199 1
0.202295112808955 1
0.189773062410795 1
0.209111581775091 1
0.192408115267997 1
0.200634351389285 1
0.196635932932969 1
0.200478152786399 1
0.208750448892647 1
0.197984540551091 1
0.19458730415675 1
0.185185705884416 0
0.197995151501897 1
0.223334223241107 0
0.186732561686354 1
0.198160302872266 1
0.195201378962988 1
0.204331367738615 1
0.192817062827959 1
0.182224649532462 0
0.194408353200559 1
0.198787538332397 1
0.203168877167742 1
0.196157530019413 1
0.198660619342942 1
0.213153412194892 1
0.202525953410328 1
0.194392346647481 1
0.202405155603002 1
0.205039530558571 1
0.192431305443336 1
0.195348421153671 1
0.205877923858572 1
0.193348620725052 1
0.198856304361523 1
0.193019119251574 1
0.198536391610131 1
0.201473254299466 1
0.21302201329998 1
0.207068881404354 1
0.208286192249695 1
0.205981062414303 1
0.198848851509918 1
0.206751253846548 1
0.202895927811377 1
0.211958978688223 1
0.209019835017881 1
0.196472635156043 1
0.205076952400281 1
0.196576491084167 1
0.19579390801632 1
0.197846145051489 1
0.194821000728948 1
0.205982053947032 1
0.194777791475215 1
0.213160304625071 1
0.201414794236478 1
0.201246048383115 1
0.193004276423689 1
0.212517619112948 1
0.203933609813441 1
0.191321722317737 1
0.195311411290177 1
0.201443451991104 1
0.207253023796459 1
0.208799392284265 1
0.194344510514277 1
0.208397133199279 1
0.198349281640725 1
0.186688013648251 1
0.199604881530997 1
0.198073952899098 1
0.202553035852383 1
0.200324396662534 1
0.192722982781818 1
0.19553054166591 1
0.19890619918233 1
0.195151273543591 1
0.207181255153349 1
0.202229056708304 1
0.202001921125865 1
0.203344247717965 1
0.191809524303935 1
0.196220770719545 1
0.203053986887025 1
0.195040764158102 1
0.200139690055784 1
0.201467544779949 1
0.212810712531427 1
0.209517305448756 1
0.20542669297105 1
0.199860767132639 1
0.199406190371572 1
0.196128064960082 1
0.204643397960907 1
0.194817386649862 1
0.190575945941965 1
0.201571123451064 1
0.200894212648463 1
0.203246395724327 1
0.203767072532961 1
0.20485205332906 1
0.201127438855769 1
0.200340333674776 1
0.197872406109054 1
0.197969181763605 1
0.203490233255003 1
0.197233228418273 1
0.194130170492244 1
0.205673849363367 1
0.206147705225141 1
0.209803185060239 1
0.202079964667298 1
0.18559995468195 0
0.188155306486409 1
0.198556056249805 1
0.193179500736056 1
0.203549424119344 1
0.212340412316726 1
0.203214718846685 1
0.199986952369606 1
0.202435285101986 1
0.211365538324951 1
0.194393085934114 1
0.193555920253381 1
0.200204782751582 1
0.205847926396251 1
0.201653420895557 1
0.203679884073489 1
0.207874447924758 1
0.194881091437804 1
0.185357441905443 0
0.208587981907067 1
0.205569029687742 1
0.207635838384937 1
0.194148297218484 1
0.202422474074643 1
0.210534695687928 1
0.190367728494648 1
0.196542993456071 1
0.209635184836822 1
0.183380481172829 0
0.217657563846518 0
0.201790471807509 1
0.195922768038348 1
0.213375350676872 1
0.200063272487569 1
0.188630877333767 1
0.197214116887434 1
0.205269030334986 1
0.194442402766988 1
0.205018368939054 1
0.195770137684834 1
0.194057698867194 1
0.201114295852766 1
0.210457564462175 1
0.22432475553071 0
0.205849500008244 1
0.188275687733289 1
0.212975382374521 1
0.196621468887529 1
0.196656970213897 1
0.192131735496805 1
0.212852352797147 1
0.216672913463518 0
0.203467372426127 1
0.209393950077246 1
0.209823735613497 1
0.201941061540236 1
0.187763041089507 1
0.202289046163591 1
0.20189055235874 1
0.18923485161146 1
0.209571435819288 1
0.187685004139293 1
0.18988385031584 1
0.198963938371584 1
0.204195474265964 1
0.199720698157453 1
0.20262909653778 1
0.205468586577062 1
0.187020764471374 1
0.203147167699935 1
0.212714872623283 1
0.199327058268259 1
0.205234612927889 1
0.188503461510938 1
0.207276502171074 1
0.198543595869871 1
0.192995398436255 1
0.201924762143794 1
0.198735752382299 1
0.208428339524397 1
0.203582574786384 1
0.199942690240276 1
0.204172451720233 1
0.202037483492776 1
0.202183312319143 1
0.204819112982125 1
0.199154940601219 1
0.202912714600743 1
0.197789304041125 1
0.201391188215515 1
0.200412746536663 1
0.198854507642994 1
0.191549326287555 1
0.197852324059203 1
0.205566288023915 1
0.203292410716729 1
0.200435380306039 1
0.189737178125311 1
0.187754146786205 1
0.208905722937529 1
0.192990786109171 1
0.192411326270582 1
0.196924563115194 1
0.200236443037534 1
0.196309913544374 1
0.194273685310506 1
0.214007116919558 1
0.200378144839311 1
0.194996037795001 1
0.196301489609187 1
0.195351755936934 1
0.209507900029562 1
0.194700338214405 1
0.190287370250705 1
0.203907410505212 1
0.201292148047785 1
0.20633408568594 1
0.200743356905005 1
0.213258040522824 1
0.198573277781471 1
0.202511613740323 1
0.20155490927372 1
0.195520669765444 1
0.200166500319666 1
0.200752205957032 1
0.211995532444325 1
0.207137776375023 1
0.203564531274988 1
0.202670017406276 1
0.190930166001901 1
0.197369270858317 1
0.211949281904524 1
0.192545714040583 1
0.198783244829734 1
0.205987819544516 1
0.208299271428687 1
0.19550405189689 1
0.184572571337743 0
0.193911253289842 1
0.190106492728224 1
0.197016808979582 1
0.193742543432433 1
0.196489781234531 1
0.182620183325642 1
0.205586448642646 1
0.205158014922097 1
0.201057378464048 1
0.193567557017306 1
0.193893348950801 1
0.192223319369125 1
0.1996799138258 1
0.201060985861149 1
0.195242233727555 1
0.205202579940156 1
0.203978645987036 1
0.192787199384827 1
0.208309761307901 1
0.19637005302545 1
0.204925376437262 1
0.185997272607215 1
0.1857961552087 1
0.197776647893013 1
0.197278842841954 1
0.203148132554384 1
0.193494598908287 1
0.207983127591395 1
0.206720720540957 1
0.201986420243815 1
0.201994016039317 1
0.196714536953316 1
0.199783906217724 1
0.208370381138768 1
0.201024096749301 1
0.200333895385009 1
0.188424083074048 1
0.197068806359985 1
0.197217488983204 1
0.194180941064974 1
0.214539641341845 1
0.20186381517142 1
0.210861686702266 1
0.204216364373452 1
0.202681893964543 1
0.207904398661379 1
0.217684811276653 1
0.204735647147693 1
0.194339847043488 1
0.207716597740311 1
0.198216726376707 1
0.211371189181227 1
0.197414472438112 1
0.202975247092511 1
0.212327517367133 1
0.197893556365904 1
0.212340834922115 1
0.200686943183144 1
0.188666722731353 1
0.188988041238723 1
0.202847702268539 1
0.194796305273418 1
0.207061770818305 1
0.201947695612082 1
0.199249546800495 1
0.205020915300351 1
0.199491208076933 1
0.204457860444891 1
0.207083411372155 1
0.188255395263181 1
0.195733098911051 1
0.205651597626849 1
0.195397423177927 1
0.206243737154912 1
0.208243959077704 1
0.19169942273709 1
0.196383511107241 1
0.199930061952876 1
0.195336749704384 1
0.199207515129583 1
0.201067608781143 1
0.200578745634399 1
0.187863420234292 1
0.209223876948397 1
0.21025587178868 1
0.19202768159032 1
0.203826225204187 1
0.207876436221777 1
0.184361058715496 0
0.210989993787645 1
0.191118412007362 1
0.195316151195016 1
0.202014045371115 1
0.189173202587665 1
0.199767566347915 1
0.199203906589635 1
0.19622729981938 1
0.191530454155158 1
0.203148636117359 1
0.215088780707361 1
0.188990876564551 1
0.213159841624093 1
0.199190842911574 1
0.20130125110377 1
0.214971151012597 1
0.206700369768293 1
0.197856978782294 1
0.19292189819624 1
0.204787860570183 1
0.203583968323886 1
0.202531730675003 1
0.204980691079306 1
0.218210437473009 0
0.202361242955363 1
0.185154086986763 1
0.199144512950276 1
0.199684520407004 1
0.204826732516584 1
0.198192065534986 1
0.212279406878912 1
0.200355644828952 1
0.197215051565747 1
0.211068197567907 1
0.208168157778937 1
0.184307948653517 0
0.207650940489717 1
0.202136397558279 1
0.187687783995703 1
0.194927680770544 1
0.202940457174615 1
0.202690480145592 1
0.188426573388382 1
0.187391780207064 1
0.203020576432483 1
0.205153381281775 1
0.188784907446674 1
0.198782758896651 1
0.209784855982447 1
0.199472410102322 1
0.201951854022981 1
0.194214333806475 1
0.196517083027385 1
0.203112322991772 1
0.198495497666258 1
0.206731449857738 1
0.194773928729507 1
0.194122663209663 1
0.20430908663635 1
0.19055021038851 1
0.19732303409968 1
0.193369390565586 1
0.200893779991342 1
0.198737163080623 1
0.199714904872043 1
0.202758992745024 1
0.206040892225477 1
0.1976204800192 1
0.190553248841345 1
0.196684421094556 1
0.195904814013809 1
0.197219649107842 1
0.204428649846887 1
0.197540012396527 1
0.190127711258557 1
0.204588014480599 1
0.207231877618339 1
0.208057240522466 1
0.201747060167915 1
0.191695154329369 1
0.197273238138058 1
0.203057743766779 1
0.188952468984274 1
0.200648518816041 1
0.210190304260775 1
0.191020556973534 1
0.193619512507049 1
0.198229859613998 1
0.199149585879366 1
0.202409033978921 1
0.203743080131469 1
0.188157244985851 1
0.204546650706597 1
0.199159423978021 1
0.201116455720205 1
0.212580069161743 1
0.208952078593354 1
0.210961990657133 1
0.186675812229761 1
0.210607223442943 1
0.205011661070741 1
0.19870257489739 1
0.203574253519916 1
0.200553850305993 1
0.203464621401231 1
0.20353747015152 1
0.191379169907863 1
0.206505185346915 1
0.201150846090244 1
0.213898836464515 1
0.195100034620955 1
0.19612343382718 1
0.213741869867415 1
0.215724140553233 0
0.210504817426807 1
0.195853349094366 1
0.2057819510514 1
0.193676022218933 1
0.200772405339814 1
0.220496192151239 0
0.209349615857673 1
0.197237219480923 1
0.192805694721122 1
0.201310215451689 1
0.194644420919953 1
0.200498574787849 1
0.206897533445064 1
0.199440971629965 1
0.196850400862305 1
0.192935857474577 1
0.190104200136162 1
0.195450937474206 1
0.194512199297791 1
0.192706677818882 1
0.208176811257607 1
0.197795589469109 1
0.203639547212088 1
0.187954524899033 1
0.194497442745021 1
0.199332254125771 1
0.1918386203928 1
0.207246088556853 1
0.201764781579366 1
0.191655295250672 1
0.201667536917189 1
0.195921066185042 1
0.209095998391873 1
0.202350020079375 1
0.220042122191716 0
0.198959091935941 1
0.20498259996876 1
0.189126099972147 1
0.207605172116658 1
0.193120644263861 1
0.200600441297634 1
0.201420185059131 1
0.212159060148072 1
0.205232824958771 1
0.201105889576868 1
0.208056520829603 1
0.186643303539878 1
0.20003490213223 1
0.19072169734277 1
0.211945388300646 1
0.202851880808126 1
0.19731915602172 1
0.201380701163641 1
0.204653046040062 1
0.197899488056562 1
0.204191040913421 1
0.188102744343242 1
0.201817348195596 1
0.222559773764256 0
0.197671596002821 1
0.208001583402473 1
0.198722046132698 1
0.20977653513224 1
0.211269074952387 1
0.207247007973545 1
0.208317988279884 1
0.211989216993149 1
0.203215582405917 1
0.2136351779971 1
0.199725058754156 1
0.193435356609843 1
0.192046283693673 1
0.198467374818999 1
0.198310645161624 1
0.20236665257151 1
0.196745153532151 1
0.191249555561395 1
0.197199208891589 1
0.20990040596148 1
0.192205296377652 1
0.213782606990118 1
0.198279447710502 1
0.193337099303665 1
0.206571999249248 1
0.196946666744474 1
0.199714094009258 1
0.203620021935701 1
0.200296882874624 1
0.202895865342052 1
0.195203007291308 1
0.183444751735581 0
0.200420608409031 1
0.19257737794148 1
0.210144870747336 1
0.187690726551612 1
0.208099781216317 1
0.213215072488623 1
0.186333690857183 1
0.184576934654604 0
0.203658335365269 1
0.190441698718223 1
0.19067328222505 1
0.210091654129851 1
0.214099832882206 1
0.198041389072544 1
0.197753230626572 1
0.2108842382391 1
0.198404229634005 1
0.194876216143666 1
0.208546987803362 1
0.180349708955651 0
0.199341646640307 1
0.198499292244045 1
0.205293045675697 1
0.185306053195914 1
0.201829193497831 1
0.197206792257245 1
0.212906680669925 1
0.19502241834115 1
0.19497981858456 1
0.197654804966586 1
0.203901692082104 1
0.195327546220252 1
0.198517384698026 1
0.216252018422369 1
0.209851485085315 1
0.196083439273225 1
0.212974473332388 1
0.201712622285173 1
0.201987396048381 1
0.202174394333983 1
0.194816505364793 1
0.193856381872893 1
0.216651382898747 1
0.194638971863841 1
0.198112912108694 1
0.201645340452436 1
0.180054936017398 0
0.203200215881833 1
0.201144990760998 1
0.191364880364285 1
0.203619915156672 1
0.203162731858536 1
0.211622549603182 1
0.192889112982873 1
0.197306142782563 1
0.190887547419851 1
0.197755584549096 1
0.205194503785252 1
0.205545423086513 1
0.191136584377085 1
0.203875520495951 1
0.195597602372275 1
0.197829486456507 1
0.20270091199911 1
0.206928545830059 1
0.195357819239067 1
0.215201858814625 0
0.217692569368961 0
0.199629351220546 1
0.194805584893208 1
0.200779153163302 1
0.199009066038706 1
0.205256225741372 1
0.19575563023676 1
0.197884264745148 1
0.189065835886917 1
0.204369287541436 1
0.206044753617782 1
0.184478904782902 0
0.189504850614096 1
0.200382401506335 1
0.202324288462111 1
0.198445751285497 1
0.198048982641748 1
0.196883782162994 1
0.198216248075101 1
0.194697691514066 1
0.197830323980509 1
0.199756823878759 1
0.182750204576792 0
0.205464184579349 1
0.194760532221565 1
0.207863143568726 1
0.198855680970341 1
0.20356726868144 1
0.1954586450558 1
0.211798216944191 1
0.206731768687159 1
0.199983368036563 1
0.201755768803658 1
0.211900289634208 1
0.203333199587461 1
0.217771373658468 0
0.208255267982743 1
0.195918976063392 1
0.198161909784129 1
0.200254453765317 1
0.213154007704598 1
0.205211366276667 1
0.204393443446286 1
0.20486121412743 1
0.209615928610013 1
0.21163966982299 1
0.197664369169034 1
0.196258164909001 1
0.202959771801512 1
0.201799731795553 1
0.18988834810252 1
0.207233927033122 1
0.205146773701138 1
0.205865479779029 1
0.195138659079265 1
0.194914670019571 1
0.189693277006529 1
0.197469958670861 1
0.195702819147806 1
0.200521568265374 1
0.191493905833001 1
0.204266703169892 1
0.205327516216529 1
0.195115031937404 1
0.210301007730511 1
0.194069838938439 1
0.208301605594418 1
0.202739968481844 1
0.199861476328504 1
0.198780039850739 1
0.193167048487498 1
0.203332355215074 1
0.192329013679612 1
0.203139116907391 1
0.221171678640696 0
0.207095748595862 1
0.213851505862388 1
0.204749363203658 1
0.204015124240711 1
0.197792410257341 1
0.208473179665737 1
0.195231874157078 1
0.208362714310839 1
0.207520874917817 1
0.201505202118093 1
0.191572478440191 1
0.209727646422043 1
0.200663511658061 1
0.195155563630785 1
0.204994134157586 1
0.205786818569163 1
0.204456330779047 1
0.191232005429047 1
0.19057508095725 1
0.196846166758189 1
0.203002903593804 1
0.203575027924028 1
0.196856149063856 1
0.196124191993082 1
0.18674647331196 1
0.209081502454759 1
0.207396652006539 1
0.202157862815801 1
0.205163687729812 1
0.189157832648621 1
0.214333684643376 1
0.203258414815971 1
0.193957389519704 1
0.210395433443408 1
0.195656346116587 1
0.20947785695552 1
0.199601088237001 1
0.19508477770278 1
0.198001616126489 1
0.183377841795542 0
0.190485869820412 1
0.197203386876441 1
0.195273207546076 1
0.210668771216044 1
0.20148855293219 1
0.201005392329475 1
0.203794690567227 1
0.220454288951925 0
0.195429166605 1
0.209839045251723 1
0.196435289315825 1
0.210229305858069 1
0.205907669211586 1
0.190799876887782 1
0.206673555104995 1
0.195961815464609 1
0.205616055742333 1
0.200415392916658 1
0.204277511733733 1
0.196823063013359 1
0.207575980985534 1
0.197169469569278 1
0.191315806633887 1
0.213652013712627 1
0.206050429223303 1
0.202312003411655 1
0.200029886921995 1
0.206673236946439 1
0.190231231531748 1
0.195231032584111 1
0.205727165472842 1
0.187577338342928 1
0.196238298751803 1
0.201890825244745 1
0.207079205563858 1
0.197879078759366 1
0.209051721284757 1
0.184854750688233 0
0.197599978964407 1
0.189072436965937 1
0.200396144622616 1
0.184363803041301 1
0.204844373786197 1
0.200834059536798 1
0.19103404543763 1
0.193551131762315 1
0.210351438161443 1
0.211864812296197 1
0.206118753613741 1
0.204907620774422 1
0.209055276634045 1
0.198647390883845 1
0.206753621566061 1
0.195672111436156 1
0.199057676935692 1
0.206348149367527 1
0.208848629036204 1
0.198089860292968 1
0.189306682640322 1
0.204392450935978 1
0.197257772374468 1
0.180422997301522 0
0.19149934486138 1
0.20640826796348 1
0.198750093326317 1
0.203089197267578 1
0.207444898916298 1
0.216795502097736 1
0.196772776859822 1
0.214508549606995 1
0.198032546328804 1
0.198500356633787 1
0.209805663853314 1
0.200114599578085 1
0.195725327807654 1
0.206312691501681 1
0.194614411735059 1
0.210973967551597 1
0.202743498851101 1
0.205442535966986 1
0.197973503149063 1
0.187665632049035 1
0.212636240345565 1
0.191766284840157 1
0.206942106369675 1
0.202711334658537 1
0.196897632109818 1
0.201836711333758 1
0.196163078501743 1
0.205961318790635 1
0.21381112861025 1
0.180366318011707 0
0.200412494727149 1
0.199766780326051 1
0.202171505503908 1
0.196628381465864 1
0.19595586417357 1
0.194182928877153 1
0.205257595446639 1
0.195943438642196 1
0.190251469382912 1
0.190439981135713 1
0.190633341133685 1
0.2068277347397 1
0.201713902476354 1
0.201201023575236 1
0.210065637274875 1
0.191557439924901 1
0.192132892307234 1
0.207408213180479 1
0.212422542035186 1
0.205721464760494 1
0.212190634159372 1
0.193136828528451 1
0.204013907228511 1
0.193232849719412 1
0.196904792294823 1
0.21401395127224 1
0.197445405976734 1
0.213193500951717 1
0.200173014740441 1
0.195943635790987 1
0.212025644270631 1
0.19346202246402 1
0.204238416294804 1
0.196820153971318 1
0.203019798551898 1
0.206965681395628 1
0.204988236088516 1
0.202904616311854 1
0.227009299469143 0
0.192564831867971 1
0.202065332791443 1
0.201972332001363 1
0.208236075519687 1
0.197664629266039 1
0.200466071948619 1
0.214458695292964 0
0.207560511244895 1
0.191469966904887 1
0.201224576543628 1
0.204831792281699 1
0.203371835081141 1
0.207838435774171 1
0.202845749707993 1
0.19053622308352 1
0.200544686990411 1
0.203008777425793 1
0.202793879292577 1
0.199604480502838 1
0.198282174388914 1
0.205941954101298 1
0.204556777145164 1
0.2148869356347 0
0.214943569976715 0
0.202052518593474 1
0.199442701826526 1
0.18263994127752 0
0.190417007631676 1
0.202502739749778 1
0.211812788228756 1
0.206306931022894 1
0.198131635542899 1
0.189100964813877 1
0.207129320718146 1
0.197244077593632 1
0.189076598532666 1
0.201883110816257 1
0.208743593647994 1
0.193705316894867 1
0.201558654934778 1
0.21390257500553 1
0.205395313483864 1
0.206207156836273 1
0.206067493648046 1
0.201546616194678 1
0.203831657513863 1
0.202328775702996 1
0.220721444611515 0
0.194554041682858 1
0.194173435873864 1
0.193554323015262 1
0.198791780450875 1
0.210704976071863 1
0.207726037985533 1
0.199324380709478 1
0.208880883838789 1
0.198087258552992 1
0.189709647163583 1
0.192005416170004 1
0.198973588841784 1
0.207528026055726 1
0.219472612135218 0
0.201796589372278 1
0.202206320520816 1
0.188787715043455 1
0.200087391157441 1
0.198272951183527 1
0.20240592062046 1
0.20529318367169 1
0.198314624087553 1
0.19886359288652 1
0.203042501202081 1
0.21568414485711 1
0.196341013686976 1
0.208252432040177 1
0.198013009531465 1
0.196321601873099 1
0.191776268653087 1
0.208628961134192 1
0.197310621880322 1
0.212026286814076 1
0.192101643007692 1
0.21583829028285 0
0.2083717002691 1
0.212010983167227 1
0.211525839596521 1
0.196841566021392 1
0.208026058589326 1
0.199904932336004 1
0.198300642652205 1
0.197739122078364 1
0.198526318644005 1
0.192937014342168 1
0.201801073934859 1
0.198977754373101 1
0.202814128970943 1
0.199694273627738 1
0.210092814845504 1
0.205065226138524 1
0.186249786733251 1
0.194107188106594 1
0.201645204925212 1
0.194905709371124 1
0.191052642035393 1
0.191690842188892 1
0.207387381567652 1
0.212323516207568 1
0.206462259039773 1
0.199935255196395 1
0.197312054272863 1
0.199115435584199 1
0.213160793461009 1
0.194921565828236 1
0.199746403404063 1
0.188212342422604 1
0.186645039806675 1
0.192558566640832 1
0.196402654418893 1
0.190044569584931 1
0.205274385015444 1
0.212055365577223 1
0.197369660049214 1
0.211626045201996 1
0.200327821119144 1
0.191377048018733 1
0.200822351668896 1
0.207276037257075 1
0.213851146401899 1
0.198136997782615 1
0.212043732608057 1
0.192069965982967 1
0.20313154585324 1
0.202055615171725 1
0.196350565950636 1
0.211818810103206 1
0.198366491752607 1
0.212758317521186 1
0.195460208307936 1
0.197703170801491 1
0.203133613990177 1
0.195094683311357 1
0.204773847817398 1
0.195790002423989 1
0.198103326951859 1
0.190574672885524 1
0.196456098867338 1
0.201622098514119 1
0.198026592982742 1
0.213226395226424 1
0.19458017984041 1
0.198107418245856 1
0.199013480853401 1
0.198094131737638 1
0.207910806502395 1
0.189587456498824 1
0.205880742736748 1
0.211911989168042 1
0.199245190154627 1
0.19290856577715 1
0.194927936897936 1
0.205399783628328 1
0.189448934757425 1
0.197471455048571 1
0.204496568678814 1
0.212419385570772 1
0.203435802694454 1
0.182008996898874 0
0.193551468545474 1
0.209989457408176 1
0.200275052448133 1
0.193518031769402 1
0.199665512111931 1
0.199479053920811 1
0.196253449709257 1
0.202863211708994 1
0.208651349463271 1
0.19226329302842 1
0.199155441385218 1
0.222504342018478 0
0.202849546370404 1
0.198048302633113 1
0.210300554469085 1
0.203124028730736 1
0.202389841164089 1
0.189177926361985 1
0.207073880483759 1
0.197563841510748 1
0.210819832675564 1
0.192448858505337 1
0.196393035432301 1
0.209549179544634 1
0.193501317461685 1
0.206844810868753 1
0.197313445914986 1
0.195965322878118 1
0.212718396183743 1
0.192936615646366 1
0.206682682405268 1
0.202720157069493 1
0.196553501784347 1
0.209886945117182 1
0.184115610073529 0
0.210504930667908 1
0.196880960856369 1
0.202690108344369 1
0.196469752301969 1
0.209327815162874 1
0.213611027755238 1
0.204414388599363 1
0.18753443188928 1
0.205281276642696 1
0.211047288239737 1
0.196320912152929 1
0.206449874264049 1
0.189780121247865 1
0.200808849773879 1
0.197954610718597 1
0.205340826290038 1
0.194672008458645 1
0.207913239808252 1
0.195866435664807 1
0.199339221812679 1
0.198301448536139 1
0.202067789442048 1
0.206832930891308 1
0.191083167423246 1
0.211483531123815 1
0.211774722132378 1
0.205959434102269 1
0.186843558621277 1
0.213146173620544 1
0.203974940068252 1
0.204163499714721 1
0.204602055096021 1
0.197921750035185 1
0.201974809988992 1
0.198229135643718 1
0.198953355429262 1
0.216918337332644 1
0.194723857304378 1
0.193969715482608 1
0.210498575322251 1
0.205152225802564 1
0.187550856909634 1
0.207580187581077 1
0.19066604153093 1
0.181821202454535 0
0.189312537329236 1
0.19122896260842 1
0.202478046452651 1
0.209232729040734 1
0.20265960605064 1
0.199242724671305 1
0.211480602338166 1
0.192441333599217 1
0.201259744760777 1
0.198753188649746 1
0.193157476666683 1
0.201224334619058 1
0.204921571681463 1
0.198590491001509 1
0.195820334656489 1
0.198673632517029 1
0.203011100454639 1
0.215367634726997 0
0.207071389671227 1
0.194844314185461 1
0.196572554969514 1
0.195087880746145 1
0.194798712742172 1
0.213929286154835 1
0.185764218177215 1
0.207532498289998 1
0.205907844708995 1
0.19079231371402 1
0.201139599590343 1
0.196117594064038 1
0.194439953690154 1
0.193669578870831 1
0.208458454797201 1
0.212067500127921 1
0.209890923519239 1
0.201387007032478 1
0.200019846280659 1
0.214757562043258 1
0.196983924066739 1
0.192866383007311 1
0.198664711659337 1
0.208958472859045 1
0.201944962539354 1
0.191494229285216 1
0.18907635778537 1
0.199721839938066 1
0.209516581793421 1
0.205432806176169 1
0.192112650391855 1
0.183651311729803 1
0.195956850516182 1
0.196431011008036 1
0.210732629252701 1
0.209201953330272 1
0.19894488463526 1
0.188505090265689 1
0.201221820248256 1
0.19336961656877 1
0.186111735273437 1
0.206992989934986 1
0.208416135991274 1
0.194034340527879 1
0.197028821631971 1
0.203023882426806 1
0.206411870065544 1
0.209894078249448 1
0.208627029109879 1
0.193871452627726 1
0.21454412337234 1
0.193933572781191 1
0.198981512784757 1
0.199827984442183 1
0.206571025153046 1
0.197104828209122 1
0.202042397227144 1
0.201914076725576 1
0.193414687764189 1
0.207273266036089 1
0.201373061271563 1
0.205454379886345 1
0.20173428384011 1
0.194547472586196 1
0.20290142670013 1
0.203081199719246 1
0.207715951160829 1
0.200250823855338 1
0.206598658850122 1
0.197644878539724 1
0.191518684140502 1
0.198636590931545 1
0.193178062163591 1
0.198168995932744 1
0.191716824414044 1
0.212046280600472 1
0.190383347288315 1
0.198568366372256 1
0.206853628838062 1
0.195122319600237 1
0.189473651116342 1
0.211158068455069 1
0.198978499547226 1
0.20204086180972 1
0.191532641780352 1
0.202025130261135 1
0.20985979620233 1
0.194447241300678 1
0.200048819426104 1
0.196208071757959 1
0.19172261557503 1
0.190075575376691 1
0.195826600707412 1
0.200303432940363 1
0.210822757364461 1
0.195065987930033 1
0.20215622367484 1
0.173674744844342 0
0.204061674620969 1
0.201844433130703 1
0.206647004920533 1
0.205818094498823 1
0.203841527311521 1
0.186658045801434 1
0.19671504067095 1
0.187408565393272 1
0.196253805805699 1
0.198131909697336 1
0.206279294860103 1
0.191776134082331 1
0.201625702158239 1
0.18011886826523 0
0.203989425371739 1
0.194432932615504 1
0.215424301098291 0
0.20141043958464 1
0.203704585289948 1
0.194196219744414 1
0.202166255449302 1
0.212745768492914 1
0.201460710811571 1
0.203491898211769 1
0.199930543005623 1
0.218674802626462 0
0.187337232510695 1
0.209156679746082 1
0.196228100880229 1
0.199970941971099 1
0.198780341211399 1
0.201720912563971 1
0.203767118122798 1
0.189808150499099 1
0.190656270099133 1
0.198671381640315 1
0.208616198947185 1
0.204176611245579 1
0.214005912425313 1
0.200357883796932 1
0.20461622023583 1
0.204487432423632 1
0.201750655435843 1
0.20510884654527 1
0.202064452775831 1
0.196932380228664 1
0.213273846484405 1
0.206647041796938 1
0.198750975201887 1
0.220134964291899 0
0.198717439051423 1
0.195930824939177 1
0.193461428294616 1
0.199935069689719 1
0.19201626416356 1
0.209658073395219 1
0.195592049688127 1
0.202349048033771 1
0.198303696741305 1
0.193654141514931 1
0.209227300756969 1
0.197345185481481 1
0.198140577439983 1
0.209573312968481 1
0.200361480100547 1
0.202326191612419 1
0.202453772644939 1
0.197025318192164 1
0.197403751995811 1
0.197578528460855 1
0.188304387116735 1
0.201893904555358 1
0.211724122965841 1
0.182030686330544 0
0.199943529825042 1
0.206568956838467 1
0.205608994846234 1
0.196882374201609 1
0.200448892658438 1
0.218040402551709 0
0.181335810325465 1
0.19938232499992 1
0.189983739629717 1
0.203625033433557 1
0.204765852255923 1
0.198968494549893 1
0.218494443400559 0
0.201561515397048 1
0.210736043857358 1
0.189178013586625 1
0.199520112668076 1
0.199194943509741 1
0.194765064064063 1
0.189325129002332 1
0.203347927558361 1
0.201859553687594 1
0.212233348384964 1
0.20302891187454 1
0.204344846558446 1
0.21020504299516 1
0.199609124849086 1
0.21133102229301 1
0.208399264116671 1
0.186892709455117 1
0.199619929512528 1
0.198847971348029 1
0.190816141594551 1
0.186770277302967 1
0.198781451460307 1
0.214254628427061 1
0.203240351754874 1
0.189342940579677 1
0.182660208943996 0
0.202220832805946 1
0.203905759379755 1
0.18933263048778 1
0.204137587420751 1
0.196609754112393 1
0.196597988281152 1
0.184171491867659 0
0.204437935957547 1
0.19434806004001 1
0.198789286140618 1
0.194475299262833 1
0.198573113596285 1
0.211202039308865 1
0.205656633560378 1
0.193703846354968 1
0.201338300289216 1
0.204736593314809 1
0.20356967586453 1
0.196787095701026 1
0.210828870172267 1
0.200005125236397 1
0.177957903516975 0
0.197732027418285 1
0.201769911388875 1
0.216139691326465 0
0.199728849710734 1
0.207996777557773 1
0.199819161020026 1
0.202437853420728 1
0.20976951855217 1
0.196669330052499 1
0.197667221671684 1
0.19196150099805 1
0.19665000543514 1
0.186268811897286 1
0.203671415065696 1
0.203336724316659 1
0.198072553776245 1
0.204528482286361 1
0.204238986897604 1
0.184677575235366 0
0.198045860295583 1
0.205681153881418 1
0.202882006054367 1
0.203550454004393 1
0.200053036098176 1
0.191268825805899 1
0.200775764992325 1
0.204681993028154 1
0.217880580481916 0
0.201949337072765 1
0.193262341274954 1
0.211251077487224 1
0.19957678122469 1
0.204497366602986 1
0.206106154030906 1
0.20510375544703 1
0.201545252499268 1
0.200570010249813 1
0.194621922016378 1
0.208511309124184 1
0.199604273989106 1
0.195241572327545 1
0.208602642010528 1
0.190026096858953 1
0.196583288296851 1
0.182473570295253 0
0.194654807383346 1
0.198786448779018 1
0.197032826709471 1
0.205878061552392 1
0.206847287468108 1
0.206437213822611 1
0.201267914070643 1
0.193564849163429 1
0.195426469185156 1
0.209266289469654 1
0.209211358691513 1
0.205806669868244 1
0.198273422676292 1
0.203511092897647 1
0.192395025017016 1
0.202681970218463 1
0.202617119545899 1
0.209539006519913 1
0.190854145385996 1
0.187887314374512 1
0.200553494009655 1
0.188682462764159 1
0.220927773747255 0
0.206024120075335 1
0.206063653146511 1
0.195108409090559 1
0.211709063217997 1
0.207408142626845 1
0.200050514495156 1
0.192603959968772 1
0.190693777687977 1
0.211725438007501 1
0.196577817400425 1
0.210122497167709 1
0.210029574718695 1
0.185392876260892 1
0.199296654522833 1
0.200534762363405 1
0.184354378279928 0
0.215761820354153 1
0.204181367460832 1
0.202541219973893 1
0.204717420850871 1
0.199794171707744 1
0.180019497770601 0
0.209405500413979 1
0.195190874304161 1
0.199664343091026 1
0.194766102535656 1
0.207629521243129 1
0.205141631213865 1
0.199699624839476 1
0.189399468732882 1
0.196415137140639 1
0.197830646307213 1
0.197313451340161 1
0.201254749457698 1
0.190945606025396 1
0.207706733819114 1
0.199883378157672 1
0.202822180710916 1
0.202340690203651 1
0.18866267717405 1
0.204745471191736 1
0.182951149881214 1
0.193997662067884 1
0.189939068542809 1
0.210746782021082 1
0.192695762877081 1
0.204454365721131 1
0.198925420309404 1
0.20276401025754 1
0.197629119429895 1
0.185537197349423 1
0.190545821276195 1
0.192450577058482 1
0.203052274821708 1
0.189036791724389 1
0.207704755948279 1
0.212423807136765 1
0.209196367225478 1
0.198278342360495 1
0.211285971693712 1
0.184080503576041 0
0.207046038358867 1
0.192973477080416 1
0.192828759971452 1
0.195580434591972 1
0.20521443018389 1
0.196468376018426 1
0.206256645848827 1
0.199765203969667 1
0.190188728468664 1
0.192292305384282 1
0.205665904832122 1
0.20195959884949 1
0.201353657172056 1
0.202457252540693 1
0.191442507197228 1
0.200229056869308 1
0.20509852395522 1
0.217572081407744 1
0.212581543507356 1
0.197365015845679 1
0.201557032669491 1
0.201027900036574 1
0.213981463046436 1
0.209026803971118 1
0.193802803315938 1
0.205555101479524 1
0.205933001886581 1
0.194061150857468 1
0.196793498646115 1
0.196922740300126 1
0.194444946992128 1
0.198077576804663 1
0.19554722788198 1
0.193291602460452 1
0.207332584421621 1
0.200922633373503 1
0.177317646875836 0
0.19997041387968 1
0.198285823812911 1
0.203587066338067 1
0.192563904709556 1
0.192813283582201 1
0.19622274247538 1
0.197619693629764 1
0.201200096164942 1
0.198016253864467 1
0.204399134929943 1
0.20034463588278 1
0.1867849233454 1
0.192879846538065 1
0.196652429818284 1
0.194498162623516 1
0.194373815189656 1
0.193288218398723 1
0.189309084210086 1
0.201462145911155 1
0.195594819351031 1
0.212851661210518 1
0.203596310467634 1
0.211243473412797 1
0.19010282531625 1
0.190822186287948 1
0.189722432233577 1
0.202530697504459 1
0.206972640172099 1
0.204297888887976 1
0.200910826278603 1
0.198404571614487 1
0.1875689449609 1
0.205386935682942 1
0.206336536137851 1
0.192162796647074 1
0.213637806762962 1
0.207383364816377 1
0.199987893960902 1
0.19543238722983 1
0.188525103793822 1
0.1918296826816 1
0.204498148509908 1
0.206290813903054 1
0.201876017070926 1
0.198101757165041 1
0.20067750246726 1
0.205171403681847 1
0.197351099622712 1
0.197990778395633 1
0.198962119147752 1
0.208139863145898 1
0.216633879926294 0
0.202736675312227 1
0.210923066902082 1
0.204204796487225 1
0.197207946054551 1
0.194808434647775 1
0.198927610836424 1
0.208258044761576 1
0.195552475576347 1
0.202543250354688 1
0.213239439328628 1
0.21036927232459 1
0.203562120413843 1
0.196277952599102 1
0.189364763456552 1
0.210920763653486 1
0.197079773447071 1
0.203131148613227 1
0.193190806425489 1
0.204095456876898 1
0.194543150085415 1
0.202082033671905 1
0.195777757231168 1
0.194979572083368 1
0.203433859896537 1
0.207742362139126 1
0.185973414951727 1
0.190326232982509 1
0.194790231713277 1
0.204943713931927 1
0.19603063898546 1
0.207365138051613 1
0.205803064006919 1
0.200081256068334 1
0.190053602077815 1
0.196129279705651 1
0.211636857858316 1
0.198840036506739 1
0.194625954573972 1
0.188905514620784 1
0.197385363333199 1
0.208837076680531 1
0.211135233137785 1
0.198694534946989 1
0.204914626692901 1
0.201037561619959 1
0.191767719418763 1
0.2056674928139 1
0.199596358707359 1
0.192713141932907 1
0.210667388184556 1
0.200525205404682 1
0.189688320799906 1
0.197168361647024 1
0.205276836147739 1
0.196158972118731 1
0.195477552786194 1
0.200695197203168 1
0.199809846836795 1
0.20490399537783 1
0.203477311680816 1
0.195848994319025 1
0.203836138172063 1
0.193615701128058 1
0.201800539171958 1
0.181614169583767 0
0.20610729796723 1
0.202217346134805 1
0.182603176021908 1
0.200402693421587 1
0.211273481558646 1
0.208640113036358 1
0.193535074368757 1
0.198115969140843 1
0.190107152748276 1
0.206674501056969 1
0.201707463170218 1
0.202064115546899 1
0.186213107302985 1
0.205476106582955 1
0.189042684404207 1
0.194682509606073 1
0.203488422450455 1
0.192460372564298 1
0.196026260628607 1
0.214453107046405 1
0.207002747598211 1
0.210216236188952 1
0.207029999429559 1
0.193491066376443 1
0.202988020141538 1
0.202976278792743 1
0.195696145420804 1
0.202930411933555 1
0.19519543431738 1
0.209360062033273 1
0.202477422393259 1
0.193271169391057 1
0.20495084859859 1
0.207182986703608 1
0.194492876691971 1
0.199791467153166 1
0.203834650065749 1
0.192596769983446 1
0.207832464189001 1
0.204293549264654 1
0.205996372992872 1
0.205259111027814 1
0.199252149258938 1
0.220564939051667 0
0.201549384257698 1
0.206707202720337 1
0.185145041697244 1
0.195165192752217 1
0.221552855242804 0
0.207097835598078 1
0.201326136605203 1
0.200413743951613 1
0.194054553080971 1
0.198430671143851 1
0.191112139523552 1
0.194534801460534 1
0.194427102620956 1
0.209710104880016 1
0.192461064679877 1
0.19497722087196 1
0.202195640466752 1
0.197308372337806 1
0.197880206215059 1
0.195250073786636 1
0.209975621881942 1
0.206907888608426 1
0.199683557386706 1
0.205055990734305 1
0.190676636887343 1
0.20780286235087 1
0.203444299073536 1
0.179826706599714 0
0.205227789964853 1
0.195427693023106 1
0.20307706091692 1
0.197334515882233 1
0.20640893463958 1
0.202559701540566 1
0.191558825163504 1
0.195794817355221 1
0.195682562402917 1
0.200022527584123 1
0.195190613859389 1
0.197680985195947 1
0.201293090779509 1
0.197950929165702 1
0.20062146815862 1
0.194168624469954 1
0.210011940980114 1
0.196726425751468 1
0.203311159122877 1
0.194572186570985 1
0.195186235894486 1
0.193687192513945 1
0.203118329115427 1
0.196229496352397 1
0.21029617585376 1
0.198199866402424 1
0.188328823777522 1
0.214209682950875 1
0.19946332436962 1
0.192465004064544 1
0.203448070262176 1
0.204949968524894 1
0.198243656850709 1
0.201538540523341 1
0.206656610554679 1
0.209139046882054 1
0.199220292355208 1
0.198878459348049 1
0.201833741751087 1
0.200618697771078 1
0.206462637922303 1
0.196954546543674 1
0.210714084831533 1
0.208264169961595 1
0.208492102158081 1
0.197649021885506 1
0.201996035240129 1
0.208222222868222 1
0.201481335410257 1
0.205113518040042 1
0.196628267360297 1
0.199378204758165 1
0.197404565181816 1
0.205766503343077 1
0.200211865290121 1
0.202764591108287 1
0.1872617047204 1
0.198871605188853 1
0.19826052840083 1
0.189638264158836 1
0.193902326086369 1
0.207852770406161 1
0.199254396509996 1
0.200690870164533 1
0.19810379061965 1
0.207186128875308 1
0.208388869205125 1
0.202298672330387 1
0.207256227639449 1
0.202022878535893 1
0.206405760629334 1
0.198228459837618 1
0.204538294414953 1
0.204631701759032 1
0.219507301222252 0
0.208547959018067 1
0.210488466496891 1
0.20590029802117 1
0.180079429729881 0
0.201214670701343 1
0.199208351376145 1
0.209629310083421 1
0.201306144371686 1
0.203678044319137 1
0.202664042368009 1
0.180543331366238 0
0.202363832471604 1
0.199205056483247 1
0.218805343879429 0
0.200638301592339 1
0.192120574906593 1
0.20640468822219 1
0.194029812668181 1
0.203056402181691 1
0.209826041095104 1
0.19159881232657 1
0.20015680237749 1
0.196398368276969 1
0.197530005188383 1
0.205903710881884 1
0.196449886039785 1
0.21209957268182 1
0.202224773636951 1
0.195322039527393 1
0.20249910441657 1
0.205033237544869 1
0.203787205026439 1
0.205456548607062 1
0.20813966795808 1
0.204782482581824 1
0.20316879367411 1
0.19001396586555 1
0.197557523025198 1
0.20022518983221 1
0.187835110673689 1
0.201809154334868 1
0.202683961033032 1
0.214096924722015 1
0.193250128829579 1
0.20901186771056 1
0.200458134047091 1
0.203675022928841 1
0.199329664590533 1
0.192406725129149 1
0.207246447150798 1
0.203250715195064 1
0.197829474054393 1
0.204399180617986 1
0.199871770835068 1
0.203873983960925 1
0.205325227837122 1
0.196246211576449 1
0.186054758221301 1
0.200409881367233 1
0.196183531432238 1
0.198470880503265 1
0.213584555470868 1
0.196811229648444 1
0.19824300807023 1
0.195954504973529 1
0.196982689368823 1
0.193336349328312 1
0.190699123835679 1
0.187701072459927 1
0.212170340188532 1
0.187337274442615 1
0.20967153523765 1
0.207748410356676 1
0.196763773247207 1
0.189224635149717 1
0.214912305347363 1
0.198342541085729 1
0.200998881337504 1
0.213516889155859 1
0.195646165300692 1
0.21615587890075 0
0.208414908083199 1
0.207427494467616 1
0.212859181111827 1
0.192833432555459 1
0.194482579071257 1
0.217253298737605 0
0.201611395229167 1
0.213051013722795 1
0.205267949699071 1
0.208471462094244 1
0.197656658501541 1
0.20608149893735 1
0.201428448263322 1
0.203537958696641 1
0.196786651206291 1
0.204632574500877 1
0.199574806233728 1
0.180076714759623 0
0.19636002592858 1
0.196399982506146 1
0.193191179803651 1
0.193760053739426 1
0.197161029209401 1
0.193416967692114 1
0.187116094690592 1
0.190783348106177 1
0.185059704783124 1
0.208980316852187 1
0.200357279456852 1
0.194458368395497 1
0.215916604453388 0
0.199119664624344 1
0.191993647119855 1
0.197388528595869 1
0.207847871533077 1
0.201425275107309 1
0.210687872156973 1
0.189237535462244 1
0.188279962624727 1
0.185722468421696 1
0.189353724787548 1
0.190280662448723 1
0.205482278329398 1
0.207379650880119 1
0.194794113696423 1
0.195879475186708 1
0.195956848246051 1
0.212801855161327 1
0.192829199418543 1
0.188401084610843 1
0.206188478851473 1
0.19963703999985 1
0.188112189022592 1
0.197209461413524 1
0.199836412388934 1
0.179152752824911 0
0.200283615026959 1
0.214808948931112 1
0.203418323507715 1
0.207950178637416 1
0.210167305081591 1
0.202461843625766 1
0.201871682975824 1
0.211199756097767 1
0.208713451088511 1
0.20577932900293 1
0.204802264290225 1
0.203696672600624 1
0.202516604007777 1
0.189530051486696 1
0.208741188235692 1
0.198243184692528 1
0.205095077282498 1
0.199526633205934 1
0.198509695287641 1
0.200791686092589 1
0.192867742530951 1
0.2047093571944 1
0.193794376094903 1
0.20122838609339 1
0.183153471490173 1
0.200343285803293 1
0.195205558685426 1
0.203795353915639 1
0.188781441711736 1
0.215208444685081 0
0.196290457710654 1
0.199943213273425 1
0.198479903620288 1
0.201113692082446 1
0.196552412342954 1
0.194840052755542 1
0.196145929626291 1
0.201138545946281 1
0.193393191680006 1
0.209947546456903 1
0.193999332440865 1
0.201690975670665 1
0.202993775238095 1
0.197742300094913 1
0.203229323508148 1
0.205851717597945 1
0.199192227053821 1
0.20059226209691 1
0.204518618244217 1
0.209746185714056 1
0.175932006404164 0
0.200345459734445 1
0.189199127042924 1
0.210158181893384 1
0.206477678231569 1
0.18987004157751 1
0.202394176284299 1
0.202430521312682 1
0.201916275402181 1
0.195181025950038 1
0.201083702680804 1
0.202178777052865 1
0.196709065257618 1
0.198027506043302 1
0.199135545189867 1
0.198331955579667 1
0.203421138338951 1
0.216659446844644 0
0.207477190684657 1
0.199392055655296 1
0.206322464630107 1
0.19426620569654 1
0.211925872837249 1
0.215438350299283 1
0.19908937375672 1
0.190331307785492 1
0.202070897561913 1
0.206141233700859 1
0.203148489611092 1
0.203155361909447 1
0.208131776544796 1
0.19695108497479 1
0.208114494779158 1
0.208438820691582 1
0.197963644660872 1
0.20142047073402 1
0.202884556014273 1
0.201861101187596 1
0.198806252100118 1
0.204430000642863 1
0.198680108054489 1
0.196072531232622 1
0.198107687140454 1
0.206222892089801 1
0.206549595183044 1
0.20430729311956 1
0.203028723343749 1
0.195221596047842 1
0.19017119247621 1
0.197736461144778 1
0.196743066018502 1
0.196271213989673 1
0.204556219963346 1
0.206288780107409 1
0.202305510527911 1
0.196048021992527 1
0.205913166822561 1
0.187005404723024 1
0.212848228485651 1
0.18239811923512 0
0.200204416571287 1
0.194522602912013 1
0.195273952806527 1
0.204515284121266 1
0.204461131135718 1
0.216350475020292 1
0.198555195171061 1
0.191147519087318 1
0.200177194988179 1
0.198793822976522 1
0.20516588573184 1
0.205152615207029 1
0.202397443441738 1
0.198924107902024 1
0.199152814282467 1
0.200827292658911 1
0.199596759114713 1
0.193140642337303 1
0.199419124115348 1
0.192229364625647 1
0.214639470757493 0
0.215087741359189 0
0.203583466207851 1
0.203193221262328 1
0.200807790835843 1
0.192804640792138 1
0.194398916364276 1
0.206548674734359 1
0.182019203651322 0
0.203989442510041 1
0.195520399264963 1
0.197295343482918 1
0.199529693314231 1
0.204441753500347 1
0.193766934913522 1
0.210605930945736 1
0.190985148055636 1
0.181232646899097 0
0.20518852058627 1
0.205770267780181 1
0.194550646540486 1
0.195240712590615 1
0.192060269633939 1
0.190945602165545 1
0.208461794219704 1
0.202836637412697 1
0.2072997992083 1
0.210185366651554 1
0.199408331090415 1
0.20017797986416 1
0.204163897348828 1
0.188767468459536 1
0.187965200691232 1
0.221732184306331 0
0.199221044555103 1
0.205011721333911 1
0.195599567394685 1
0.199021031993208 1
0.190287782834681 1
0.184898599688543 0
0.200983739598153 1
0.200521223624213 1
0.197288112551174 1
0.202891683212082 1
0.19621679079761 1
0.200758727821131 1
0.193275880150884 1
0.183965940724656 0
0.194583776266754 1
0.203678526079415 1
0.195827012461341 1
0.187059614110285 1
0.194378546648952 1
0.203918410188494 1
0.199405204998713 1
0.209425684624282 1
0.203406722733763 1
0.202913894725339 1
0.217942509758073 1
0.205745494273887 1
0.201357383965854 1
0.198742870282806 1
0.192209330526489 1
0.201028829782469 1
0.206215942015908 1
0.198753609038329 1
0.193835120168002 1
0.20479892453117 1
0.210982804444195 1
0.194401307155915 1
0.195405312032884 1
0.201130061389711 1
0.189583975612327 1
0.195568047548241 1
0.202449476284762 1
0.204726929463338 1
0.207499440798187 1
0.198994869808843 1
0.201708838537217 1
0.20108182961946 1
0.207031337136052 1
0.204704533116167 1
0.189318983577707 1
0.186229612885746 1
0.201068866591422 1
0.20781360581823 1
0.184974528499918 0
0.190340050228274 1
0.193975117032346 1
0.197850226025478 1
0.18942044904923 1
0.195460353653706 1
0.200185028027893 1
0.202139823365241 1
0.202021912446338 1
0.19619001980705 1
0.203508450789769 1
0.198301881072294 1
0.203025792218148 1
0.213475413599945 1
0.205538212123639 1
0.197832381668529 1
0.198346815136288 1
0.200265991235094 1
0.193704164461007 1
0.192434717026091 1
0.194654256404305 1
0.192925133269796 1
0.188694980055887 1
0.194434429965056 1
0.201055655252927 1
0.195544455541511 1
0.197806978461932 1
0.192902197639235 1
0.193712525141107 1
0.201175722120453 1
0.194586743316557 1
0.201165472933391 1
0.199502661175874 1
0.198618378727903 1
0.188367806679552 1
0.214356149424405 1
0.198015661950685 1
0.187452451993678 1
0.199761813151164 1
0.206029783583053 1
0.195896630448003 1
0.191031255666974 1
0.212342587107935 1
0.208439114207341 1
0.197967043669792 1
0.196023988861047 1
0.193724735705273 1
0.19397988885739 1
0.188768669517967 1
0.204613509416584 1
0.194645801975393 1
0.204374407723241 1
0.196736513220524 1
0.196122457194883 1
0.211098020877171 1
0.190911884690152 1
0.196716306979913 1
0.191983436407128 1
0.207379404324362 1
0.192411098943339 1
0.197438873621042 1
0.193702533795174 1
0.206088518068065 1
0.224661657438617 0
0.20347667893043 1
0.198253052255435 1
0.208984665989345 1
0.206845738656522 1
0.210729298650983 1
0.203982223853457 1
0.206405054790296 1
0.204516275922632 1
0.18522000270728 1
0.194361147074948 1
0.197376439144573 1
0.197331877730749 1
0.212714255208773 1
0.207516950497428 1
0.206735927193855 1
0.181426098828988 0
0.190229894344748 1
0.200905189544801 1
0.201387789724837 1
0.199971935509073 1
0.192609179634001 1
0.204528146785812 1
0.201259474746001 1
0.200434742634823 1
0.206357451187483 1
0.184454622869141 0
0.194431847370289 1
0.199207656903609 1
0.212880342105546 1
0.207580437644432 1
0.197127643794853 1
0.191395794009498 1
0.199616227031347 1
0.21091469146054 1
0.19259900814801 1
0.199860005548314 1
0.211956644264753 1
0.192932983584901 1
0.201210398325956 1
0.188943765089277 1
0.192380653779847 1
0.191990744761096 1
0.189439767600448 1
0.208657833700981 1
0.206092813521267 1
0.200488985305119 1
0.20242428088385 1
0.203674829337305 1
0.209058148680945 1
0.20544797848174 1
0.194441164893587 1
0.196471651662341 1
0.196090174847319 1
0.207188771167738 1
0.216384053526511 0
0.188551142496279 1
0.209394124026989 1
0.207446708608209 1
0.18505005527464 0
0.20565116144289 1
0.196916163352581 1
0.201359579035331 1
0.198952399428207 1
0.201031242262905 1
0.199271849592464 1
0.205199839369125 1
0.191442810189559 1
0.202586973084162 1
0.196304351071258 1
0.194079905530307 1
0.210812877892217 1
0.213214310374014 1
0.194504336916808 1
0.195081371247933 1
0.202094198734517 1
0.188478949628342 1
0.201982444163661 1
0.199374608054503 1
0.194937855908533 1
0.198593963400438 1
0.203102802361175 1
0.209440518891854 1
0.216438639593972 1
0.207766636535639 1
0.197349350959516 1
0.200252001125468 1
0.203943090308407 1
0.20120509642514 1
0.199614780342432 1
0.213144333943193 1
0.20846881736241 1
0.196206393312645 1
0.213104859325839 1
0.211704845677732 1
0.201332280570845 1
0.195316384683564 1
0.195639315723131 1
0.193968981647635 1
0.206507770618202 1
0.191873913224559 1
0.204820482787843 1
0.206932551421443 1
0.195522035868254 1
0.202679103242546 1
0.186004261784216 1
0.199693895182996 1
0.200492066374527 1
0.203179472553852 1
0.193956494838381 1
0.190998036432871 1
0.188678623934015 1
0.202554780150522 1
0.213106761201919 1
0.203246681502079 1
0.177678546968584 0
0.198002232827233 1
0.196908217223199 1
0.199475535068367 1
0.202023216360882 1
0.204706359663394 1
0.201270103273064 1
0.19606059658462 1
0.207183619657616 1
0.193594627838909 1
0.20991781079644 1
0.190309249098941 1
0.200353514591907 1
0.192411539093106 1
0.2033793207451 1
0.21027720963512 1
0.215242314585395 1
0.204867779460226 1
0.200789454108817 1
0.195929286240876 1
0.19655754756598 1
0.192795640526115 1
0.197068233401402 1
0.18931585269776 1
0.202736077813008 1
0.204324610458667 1
0.188663419295102 1
0.207511473111697 1
0.204327796324865 1
0.196772823221177 1
0.196498219243151 1
0.212559098507473 1
0.197003757119538 1
0.212475430358356 1
0.196299871417264 1
0.227036294561153 0
0.198851811450099 1
0.194218641268161 1
0.199435585665274 1
0.196962510804978 1
0.203238396259673 1
0.203702135478524 1
0.193348755442571 1
0.193246159289876 1
0.202295449919084 1
0.208217400059778 1
0.20679437878392 1
0.201734864040146 1
0.210203086158568 1
0.196441296412944 1
0.19931277518217 1
0.202116735689856 1
0.193713526634427 1
0.187910654480296 1
0.206673694642561 1
0.208230083824968 1
0.196838430312287 1
0.19680461871134 1
0.187677463632714 1
0.205157943252292 1
0.195731985116106 1
0.201428286498359 1
0.192751041755679 1
0.195660406311257 1
0.205025026937766 1
0.199449715016937 1
0.196753555359916 1
0.189033429781187 1
0.204710158417026 1
0.193756106104292 1
0.188959124133871 1
0.203143247587353 1
0.195287107599621 1
0.196524312989176 1
0.197137514029423 1
0.206221942748682 1
0.204118672546179 1
0.199701106832983 1
0.229051035599737 0
0.192958886182595 1
0.203000971020703 1
0.200039971929076 1
0.206987312441789 1
0.19722144723217 1
0.19695758556094 1
0.192618033340189 1
0.205292743779856 1
0.188523301691799 1
0.201898492769769 1
0.204680763064757 1
0.214865188514943 1
0.216673413477543 0
0.200166457777549 1
0.20565518995643 1
0.19676715976362 1
0.210226308507213 1
0.189807201624617 1
0.203548392673215 1
0.199963307504293 1
0.204716346103568 1
0.198973813964602 1
0.194701196458346 1
0.212748910197648 1
0.20849152039435 1
0.209089824184591 1
0.203507127483287 1
0.201266421185021 1
0.19952928351515 1
0.204379546801747 1
0.194721011595678 1
0.192788134336711 1
0.199426373344781 1
0.205011166524048 1
0.194876059435559 1
0.20681133021556 1
0.201135594995809 1
0.189347063662339 1
0.184705496093925 0
0.215712894410762 0
0.19236474922075 1
0.206060038023354 1
0.206398277434036 1
0.196544509155014 1
0.205634664454419 1
0.200889935585853 1
0.197177265143552 1
0.193694999840595 1
0.186974368597589 1
0.197078904734006 1
0.202885656270679 1
0.1879415353132 1
0.205612958487318 1
0.194792158437075 1
0.199282009681548 1
0.201571932751664 1
0.192192942510654 1
0.194436477505079 1
0.194664134444932 1
0.188045174966946 1
0.193372415487711 1
0.194786191674261 1
0.198182943311956 1
0.204067642085791 1
0.208328591849693 1
0.189931991924998 1
0.210529388435039 1
0.194688008725683 1
0.200841608883213 1
0.204999318796244 1
0.207040354493288 1
0.198921019683848 1
0.204262003485882 1
0.204821153884794 1
0.211781791144425 1
0.1896849045368 1
0.199499990406151 1
0.194226841001156 1
0.213788372850507 1
0.200804566871458 1
0.205711046135447 1
0.206497141052319 1
0.203917767756641 1
0.210205511705142 1
0.195946183036977 1
0.193634130212922 1
0.211779130253821 1
0.191038874623392 1
0.20375690185389 1
0.203639892769705 1
0.193649667933314 1
0.199322495572917 1
0.196228531042781 1
0.204055179364498 1
0.20367856063817 1
0.200785358121861 1
0.204049675908928 1
0.193522426063134 1
0.202599030400875 1
0.206797507773642 1
0.196354363887774 1
0.195721331738291 1
0.209221829282013 1
0.198245037139568 1
0.198462658475476 1
0.207822149488313 1
0.189407020119752 1
0.205951713839118 1
0.213730904523579 1
0.205752862999957 1
0.207364512646442 1
0.192136858239602 1
0.205814123543415 1
0.207099969614694 1
0.194802406376362 1
0.206979166298755 1
0.203568661609852 1
0.207205618731719 1
0.200947170819781 1
0.196697077238235 1
0.209879542052402 1
0.198143371309512 1
0.189241820546257 1
0.210752119610546 1
0.206873204910964 1
0.205689657483527 1
0.204784947282829 1
0.204954555361672 1
0.206633400239972 1
0.200385470513946 1
0.203242273365977 1
0.20758828337096 1
0.202752781270822 1
0.202635793041609 1
0.199977303296727 1
0.216067360445451 0
0.209159796116811 1
0.202860257264372 1
0.197581235949583 1
0.196369705924411 1
0.200188663996085 1
0.201651610819007 1
0.203180307099301 1
0.201635595282033 1
0.208429667782177 1
0.210822691118324 1
0.208791857965103 1
0.199316997797338 1
0.204035408368474 1
0.195988020106557 1
0.205222756014753 1
0.18942040087631 1
0.201380801291463 1
0.211024612454477 1
0.194971271229463 1
0.17888904399605 0
0.191574127880692 1
0.204040469301279 1
0.195233243382965 1
0.203446844017566 1
0.188835829107363 1
0.194619992002632 1
0.184317407816066 1
0.190030949999819 1
0.204306690591792 1
0.199007600244082 1
0.197683312158311 1
0.213337999766744 1
0.202519533948211 1
0.197799678177907 1
0.199954012808924 1
0.215587555355364 0
0.210708982884217 1
0.195251133855868 1
0.186753108432976 1
0.203647734250552 1
0.199099964229021 1
0.193665396548438 1
0.195875677841799 1
0.206489115965996 1
0.203833228444691 1
0.207301129295245 1
0.198986311109947 1
0.21181648576987 1
0.200261200909443 1
0.196588534475473 1
0.214989299874621 1
0.196111366552232 1
0.194848070375514 1
0.199957728602363 1
0.203454175721646 1
0.205193601519157 1
0.194114498803847 1
0.19474638892549 1
0.203872059361205 1
0.196738765516978 1
0.200665372750498 1
0.205783848496242 1
0.199741367511587 1
0.208185108699462 1
0.19496194658984 1
0.204533191244726 1
0.203242909546932 1
0.206856342017256 1
0.205363691519177 1
0.201783360657421 1
0.204016913144379 1
0.202053992099921 1
0.198470892293484 1
0.208087528911731 1
0.197986179630161 1
0.204137770778137 1
0.214702610684146 1
0.193799948953841 1
0.201561576024997 1
0.192223577534774 1
0.20495568401409 1
0.205063046960667 1
0.206195608726799 1
0.207512786943372 1
0.191920991509742 1
0.213573639363747 1
0.199061956357347 1
0.183500270119244 0
0.217042229359624 0
0.180844010766678 0
0.193161522799263 1
0.188174779589232 1
0.196840768297123 1
0.206955460497042 1
0.199464490542812 1
0.204811056729032 1
0.191307988517163 1
0.203637797933816 1
0.200819885404147 1
0.199803725101909 1
0.189635950489734 1
0.207223428844517 1
0.20781899816145 1
0.201069650314516 1
0.198861077380301 1
0.196329453939537 1
0.20115272045157 1
0.185627594251355 1
0.205187427621189 1
0.202792974690748 1
0.209699142702625 1
0.199245460429698 1
0.193431267636731 1
0.204477122014991 1
0.201572275524952 1
0.203212913537877 1
0.195027130459311 1
0.20511831064043 1
0.197276552369209 1
0.206533117374261 1
0.191840648582097 1
0.187865039911503 1
0.212432879853402 1
0.213778927896668 1
0.207349784134404 1
0.201471190409558 1
0.20099445845093 1
0.193289463836977 1
0.189141512464179 1
0.203948998680964 1
0.193878142683003 1
0.196956175450903 1
0.185625111706137 1
0.203717904809524 1
0.2066382050376 1
0.202117712780532 1
0.204482879611729 1
0.201294583195513 1
0.197088855872642 1
0.208022943580267 1
0.194989547877727 1
0.19983061489382 1
0.200314492228403 1
0.194813224216499 1
0.206662012328195 1
0.199575337068577 1
0.205467935332267 1
0.206797483758859 1
0.206340911882373 1
0.195002213449916 1
0.194844818153623 1
0.186974711474844 1
0.200922731584037 1
0.199047251816263 1
0.201148601452237 1
0.194990174472603 1
0.211888522661102 1
0.195358175811129 1
0.194886894270414 1
0.19547296782357 1
0.215666685243315 1
0.204496536388757 1
0.214807563821715 0
0.195808510699678 1
0.200499921443863 1
0.202648168382448 1
0.197794708635231 1
0.206160085237245 1
0.205378206445096 1
0.209583219639553 1
0.203629613549495 1
0.195123007972169 1
0.197514909126165 1
0.197793254834932 1
0.191914376161154 1
0.215933706161206 0
0.201577649033741 1
0.206441446938146 1
0.185343207849569 1
0.193495401996856 1
0.18943833656563 1
0.212001222283255 1
0.193135845870115 1
0.203162253443293 1
0.189485848645385 1
0.203374876958231 1
0.189037317614977 1
0.214966673021495 1
0.192106948139886 1
0.198456538682781 1
0.185274306640628 1
0.191048019455667 1
0.18742111930057 1
0.210369915031725 1
0.203648161617578 1
0.191338800609347 1
0.2041302988891 1
0.212783033969334 1
0.202613672926757 1
0.212809635264703 1
0.182881825426509 0
0.200979450187434 1
0.205149854332798 1
0.195922896072688 1
0.197282774059598 1
0.188609480645423 1
0.192625912851691 1
0.197262051363429 1
0.208176173987559 1
0.181935570369104 0
0.201627058248415 1
0.215503046120122 1
0.198475646267797 1
0.191836059849414 1
0.200477636243637 1
0.208371250281639 1
0.200068728187072 1
0.202610977828366 1
0.200394636073771 1
0.194101526892318 1
0.195954037519272 1
0.20032690244666 1
0.198230589808619 1
0.21219611812146 1
0.210473867237134 1
0.207128685432386 1
0.195863979113192 1
0.19559783239252 1
0.19842033700439 1
0.214350444312255 1
0.207470602278034 1
0.19314682736317 1
0.198909750406905 1
0.201443480343863 1
0.194306134971977 1
0.206990295328812 1
0.20156661301614 1
0.200548336326628 1
0.192908353809964 1
0.200504107059026 1
0.186306332060519 1
0.206299063654563 1
0.218088763021512 0
0.220827831073977 0
0.198769155173615 1
0.205671244455404 1
0.205165238547881 1
0.194821038778684 1
0.211160107021209 1
0.208446089980322 1
0.208094667668224 1
0.186404148715228 1
0.204008644643851 1
0.203596489426777 1
0.196587416300802 1
0.208779482913789 1
0.19031159803272 1
0.20555209151522 1
0.22007759012773 0
0.2009426182988 1
0.196503561662184 1
0.198830901298361 1
0.197713382678894 1
0.196730286505449 1
0.196975809446968 1
0.191564476120161 1
0.19865228655969 1
0.206640986642561 1
0.203953820426556 1
0.196059254894219 1
0.18884274338089 1
0.180280885711236 0
0.204159619926164 1
0.199671480989608 1
0.196993880867274 1
0.197960044464056 1
0.193799874421433 1
0.200139896552426 1
0.205108871423443 1
0.208403410977414 1
0.202072757342553 1
0.206406696796379 1
0.203346151459066 1
0.201732361986078 1
0.202493985153985 1
0.197418410596797 1
0.198696933705877 1
0.206208685682539 1
0.187736219077127 1
0.200427928145751 1
0.209339059737285 1
0.20562932847948 1
0.192331810639599 1
0.189248375699212 1
0.202551825109454 1
0.198520184542842 1
0.220473765680756 0
0.199595455682991 1
0.199670078797517 1
0.191096481675407 1
0.203053956325481 1
0.190897959355398 1
0.214342188517376 1
0.199508263801136 1
0.202043005491409 1
0.212222118125481 1
0.203067456861304 1
0.210340745162679 1
0.203670374749878 1
0.208646852209572 1
0.186285627344666 1
0.184151218900011 0
0.199502823131243 1
0.198364316354518 1
0.203394575733491 1
0.186353810163116 1
0.188554307668117 1
0.217070578972057 1
0.205487501793122 1
0.203189358547461 1
0.20551980308192 1
0.196963099353747 1
0.185370949899723 1
0.199810619001485 1
0.197101349023539 1
0.201083622149233 1
0.195115594166267 1
0.202059366467438 1
0.194681765928524 1
0.204972491198484 1
0.203758573013448 1
0.213752326660684 1
0.192522505903105 1
0.200097867853473 1
0.202807097434356 1
0.213884340029272 1
0.19033971659333 1
0.204821501207698 1
0.202850183747994 1
0.212737996928629 1
0.206517015837991 1
0.203070477331713 1
0.193465387036597 1
0.192190817308793 1
0.200817914394806 1
0.212462764222628 1
0.215588929897768 1
0.204870019168105 1
0.200661899768649 1
0.209686123341337 1
0.187479691346163 1
0.196521266025386 1
0.199615171092092 1
0.191689309123702 1
0.206946650828931 1
0.205570172696084 1
0.195290551351576 1
0.203359426711329 1
0.190126411539117 1
0.213033601012832 1
0.191226472533334 1
0.211157390138204 1
0.205909896539262 1
0.205140201091507 1
0.204075828111488 1
0.197286872951539 1
0.199701454440691 1
0.20415268941161 1
0.203229479572686 1
0.208678576079584 1
0.198858295744325 1
0.198298606503311 1
0.205320332636299 1
0.203145970961939 1
0.200153311007182 1
0.198255051289414 1
0.198252345141416 1
0.20718214219002 1
0.197486728596398 1
0.206634149105393 1
0.200367679628668 1
0.195458146404245 1
0.201156546276449 1
0.200692835535476 1
0.199640000116435 1
0.186247996746308 1
0.203195811442074 1
0.203856678035544 1
0.210539755563615 1
0.191667895407268 1
0.207078399244191 1
0.214855759415946 1
0.186602986053698 1
0.191738439765556 1
0.188047272989061 1
0.198201469394246 1
0.201242823612403 1
0.210667988068245 1
0.195371329144134 1
0.203070984542383 1
0.200157205306564 1
0.20192656157155 1
0.195520497864801 1
0.22108898631163 0
0.219508445874394 0
0.201770097129005 1
0.20095547332034 1
0.204801243657385 1
0.190625913810991 1
0.191886923943085 1
0.203435537323717 1
0.199532907788884 1
0.21356111714753 1
0.195584751166496 1
0.211180274993056 1
0.206489446643103 1
0.201314305717094 1
0.190061675705313 1
0.188225422156023 1
0.203873179813442 1
0.208409477217853 1
0.206699137102214 1
0.203482439472086 1
0.19872440793614 1
0.213600966572044 1
0.203891264233462 1
0.196587690070049 1
0.200070903641316 1
0.19655662757246 1
0.198629125348392 1
0.194872992920328 1
0.20243940010591 1
0.214604216486725 1
0.197235806712731 1
0.210773654722666 1
0.197539550224018 1
0.207816788473794 1
0.192739971264524 1
0.205315056912074 1
0.184815551649081 1
0.19213384178998 1
0.19541460295456 1
0.194756390911622 1
0.208576335214317 1
0.191814797013837 1
0.205083489475453 1
0.19185023372441 1
0.205262879272616 1
0.208297506933178 1
0.197050906463046 1
0.184721370740936 0
0.199841632434507 1
0.194442876593389 1
0.197735610374885 1
0.187102123418951 1
0.207783553908006 1
0.194444837228157 1
0.205488065310344 1
0.185578219499702 1
0.199821563757878 1
0.199028960875023 1
0.209216089744869 1
0.195873634371972 1
0.198620232183637 1
0.199733794909047 1
0.204446005867306 1
0.194809771234284 1
0.197205019831398 1
0.205828709947416 1
0.193610228166447 1
0.197677212150618 1
0.189705500635505 1
0.18272856162774 0
0.194560170052721 1
0.197765642307497 1
0.19338145356342 1
0.20898119153693 1
0.184483036003211 1
0.194473256502485 1
0.180724861394124 0
0.187233517079415 1
0.20426154695022 1
0.200758143164854 1
0.203744184799735 1
0.21156767587981 1
0.201222595188477 1
0.20105434279135 1
0.198774071148768 1
0.197207118711986 1
0.213425050896212 1
0.200813745138065 1
0.192755999922562 1
0.19381923821727 1
0.203765284368851 1
0.196585669575567 1
0.19983170210823 1
0.19906140682687 1
0.203561419405479 1
0.204171478881593 1
0.200016970183077 1
0.205962372749749 1
0.214208247934083 1
0.204378140534106 1
0.202389464960179 1
0.184478864441719 1
0.189263448759492 1
0.217985371257163 0
0.193366690557256 1
0.194630932519046 1
0.200565560427187 1
0.200765944296588 1
0.199231177148154 1
0.190633486522433 1
0.20459100178603 1
0.203935156002215 1
0.206996370553937 1
0.20664639353111 1
0.201587687849326 1
0.191143432280807 1
0.200490508857984 1
0.206898687451898 1
0.197550798908353 1
0.19758110504257 1
0.192824919855637 1
0.19923737279438 1
0.207753730069013 1
0.192383276545309 1
0.208320842624023 1
0.209499766023348 1
0.192510625992833 1
0.191415520583908 1
0.218724367547801 0
0.205186579486543 1
0.196880816525655 1
0.21281727953039 1
0.203555554948122 1
0.208079209996387 1
0.190652577975668 1
0.205539776186808 1
0.203160041822991 1
0.201269079749921 1
0.213330615804553 1
0.207929176287119 1
0.206958047462132 1
0.216855015433257 0
0.195203581807522 1
0.197479280744941 1
0.209890471725581 1
0.194142653491766 1
0.21531819664152 0
0.194686949553529 1
0.216043356435332 0
0.193859650988584 1
0.202288364050436 1
0.197535517273742 1
0.20968186234238 1
0.203409994567977 1
0.195290660349045 1
0.193053011515501 1
0.212896486649968 1
0.208129989617884 1
0.201286340367289 1
0.209981843637092 1
0.195128569748418 1
0.205939764465153 1
0.198501609852386 1
0.194903023176403 1
0.193334806483302 1
0.199403536815509 1
0.195432731652926 1
0.205108413711854 1
0.201771112796645 1
0.1984253327341 1
0.202702375430631 1
0.206429073645548 1
0.19485969033604 1
0.189706817387806 1
0.197599392314053 1
0.203915658169459 1
0.196520499332646 1
0.2139110740753 1
0.19993847560591 1
0.190834016407525 1
0.201950723803261 1
0.210008556252098 1
0.190805776276528 1
0.203613687777721 1
0.195541523446802 1
0.19927316563994 1
0.208494308593452 1
0.20050484978596 1
0.191853937797834 1
0.192688313032829 1
0.206277371177542 1
0.207435241195587 1
0.203016509524494 1
0.20034308103988 1
0.201309567960175 1
0.210548380612679 1
0.211374732746219 1
0.213722786638574 1
0.201298421964042 1
0.213850471821145 1
0.196197192214552 1
0.195593245549074 1
0.204211685298616 1
0.206949586780865 1
0.196179204649193 1
0.200553721363867 1
0.199597453029602 1
0.199601970962621 1
0.20129732229333 1
0.205485012874592 1
0.196711106397552 1
0.200435098812958 1
0.209518530146702 1
0.1992915414014 1
0.211813335651139 1
0.199652353587571 1
0.207477527442304 1
0.210981864011887 1
0.201985796252163 1
0.194522891412416 1
0.190206150630606 1
0.206314949358477 1
0.209324350824063 1
0.204523366722636 1
0.197148410141768 1
0.199547154695884 1
0.19065488301588 1
0.191624342114061 1
0.201756716788537 1
0.208757715346028 1
0.193689218997527 1
0.196953437793119 1
0.201231285629046 1
0.204968740843774 1
0.198711434904797 1
0.191144962482471 1
0.187544905592906 1
0.200169358535432 1
0.201127737060813 1
0.204574961438708 1
0.194765972222925 1
0.189891377590497 1
0.213679360135228 1
0.191670570947165 1
0.203740929380406 1
0.208641371047456 1
0.21928552174307 0
0.199839334166242 1
0.183729365730836 1
0.200111238697643 1
0.202060802511679 1
0.201713467066416 1
0.21675466021892 0
0.200950985062342 1
0.200017678119209 1
0.191530876253033 1
0.192686420624241 1
0.199779165483967 1
0.191376211333768 1
0.206900926182525 1
0.200402627887817 1
0.190085218791352 1
0.209096695212644 1
0.201835663194731 1
0.206711108723037 1
0.198580805359041 1
0.193284660718449 1
0.185733910749286 1
0.199001325522931 1
0.19500788295777 1
0.191294287562812 1
0.193737789684116 1
0.194873842975012 1
0.203809579697191 1
0.189849005579544 1
0.193468710887071 1
0.207060281092841 1
0.209051495350822 1
0.201714772807517 1
0.185246063736908 1
0.199648721287273 1
0.204480189939203 1
0.202554891339343 1
0.19546514646129 1
0.197713617811471 1
0.191864636813144 1
0.208311123377339 1
0.209310246374234 1
0.203923833605652 1
0.196352344690866 1
0.193300866375597 1
0.213688477978208 1
0.203461929297063 1
0.195799364415925 1
0.204037451903179 1
0.195073753880696 1
0.20644450638296 1
0.208817955153496 1
0.20324760282755 1
0.205665598040331 1
0.201451420800277 1
0.189502597624355 1
0.204810863651961 1
0.194864537777887 1
0.201339969213258 1
0.212756484840558 1
0.174623596648353 0
0.204360944180945 1
0.210462207101961 1
0.197751692187276 1
0.19646226243392 1
0.202415034101866 1
0.197464487606084 1
0.202807162005349 1
0.208166102930628 1
0.197670932445451 1
0.19898686180886 1
0.193757399291915 1
0.203121695940646 1
0.206450658360679 1
0.191840606983184 1
0.209136444125654 1
0.200208828534186 1
0.193361026302776 1
0.214772515988983 1
0.208241772313541 1
0.194968425370406 1
0.193147631787743 1
0.208634485068908 1
0.208342048856288 1
0.194623657866192 1
0.195495728057873 1
0.216178246340502 1
0.203720403829877 1
0.19636924046705 1
0.203357701541748 1
0.195433153798568 1
0.193989666962339 1
0.203936879198003 1
0.207805083419411 1
0.196655692735827 1
0.192647648228558 1
0.200724037781908 1
0.19421177139276 1
0.185216726518533 1
0.188729375979107 1
0.203455162604856 1
0.196182139899804 1
0.212770921462196 1
0.196866969246484 1
0.18906582439485 1
0.217883525824759 0
0.214179710079094 1
0.206698569103113 1
0.189672163431462 1
0.204633800719199 1
0.203306317981785 1
0.204253613684634 1
0.196701189888073 1
0.204450281946617 1
0.212034920447654 1
0.192141356168746 1
0.205691520819583 1
0.197858146323787 1
0.194242244468704 1
0.188226604048756 1
0.210614235778525 1
0.195925480259436 1
0.18998618084737 1
0.190071245715254 1
0.200119390933704 1
0.197872310439955 1
0.191418670057035 1
0.192095139672446 1
0.192975946861076 1
0.18599372325107 1
0.209793796037278 1
0.19267810523872 1
0.194343930230024 1
0.1955927826744 1
0.195961228405142 1
0.188290423217822 1
0.190574599215651 1
0.196261566794525 1
0.202253876197075 1
0.20286685813847 1
0.192698623544797 1
0.197872237718255 1
0.201990541966764 1
0.20090872996168 1
0.211995557870657 1
0.215598557929775 0
0.19123250039359 1
0.203282164083794 1
0.189737539502827 1
0.197471159244985 1
0.198111490172987 1
0.200676570546014 1
0.20383234039976 1
0.187593313376248 1
0.199680835997299 1
0.201789859881632 1
0.205910194290761 1
0.205164921581182 1
0.195139666983485 1
0.20208676155804 1
0.209004244818417 1
0.19683056725149 1
0.183677311424015 0
0.197684367949213 1
0.199568518737612 1
0.20328739783261 1
0.201200739481403 1
0.210366793341024 1
0.20200307908735 1
0.203646333808988 1
0.192959498168313 1
0.203055622412036 1
0.198724763173788 1
0.21449292636992 1
0.197256273703363 1
0.203155165498351 1
0.198138681511824 1
0.195946238223734 1
0.195250704211023 1
0.19882138582669 1
0.187076687609847 1
0.20318212762891 1
0.197633707927511 1
0.197686152520506 1
0.213878073181378 1
0.207787063156292 1
0.206871582213263 1
0.198100816878642 1
0.206417039195148 1
0.187762880966212 1
0.190762515964009 1
0.193211094792261 1
0.208512413437778 1
0.209958884441321 1
0.210761266661926 1
0.200496643431827 1
0.204142391202128 1
0.21939039838054 0
0.196242382786394 1
0.196067268501861 1
0.200002160969558 1
0.182855497461495 0
0.195571160782831 1
0.196763133815656 1
0.206993588737114 1
0.200445691730965 1
0.198511467353552 1
0.200469627908254 1
0.212989033979158 1
0.198532436798561 1
0.196706003144952 1
0.196356718503264 1
0.215008493039678 1
0.194554965511604 1
0.207471424511755 1
0.19877050447936 1
0.206186178067233 1
0.201091511870768 1
0.201006884899501 1
0.200933085053089 1
0.197500677249421 1
0.198539136890794 1
0.191837064251516 1
0.208311460756069 1
0.199487231099331 1
0.189542351698099 1
0.18955395475304 1
0.193005952790478 1
0.193414496427583 1
0.200512736539866 1
0.192456621799176 1
0.204758006135609 1
0.203801078388598 1
0.215795881694616 0
0.193048602678688 1
0.202363211851198 1
0.208553946186809 1
0.199457660155638 1
0.20013566005267 1
0.205486308543402 1
0.207257460054188 1
0.195386625122943 1
0.204590017548469 1
0.203709627166762 1
0.184773491645889 0
0.201653671814968 1
0.19894051423398 1
0.202835734469446 1
0.19818806143733 1
0.192984712900792 1
0.19899149550015 1
0.198001644688586 1
0.201889591670569 1
0.191119710427794 1
0.191373357913506 1
0.195650352717084 1
0.188532120013002 1
0.204363044698636 1
0.213651604542579 1
0.19639669556836 1
0.209575684326904 1
0.202139308561156 1
0.207247159541436 1
0.216190841466878 0
0.20528669582797 1
0.199994816830573 1
0.194918661723669 1
0.205956512230943 1
0.2080194160179 1
0.193412411263703 1
0.206125275351251 1
0.18883887731752 1
0.191484239935748 1
0.194713151041164 1
0.214834638172643 1
0.207134705602662 1
0.211295536536034 1
0.186637207244035 1
0.201391820409031 1
0.206743712444862 1
0.200271998037524 1
0.184670231230188 0
0.191428189505637 1
0.212619271274625 1
0.190913654610507 1
0.201570303271669 1
0.198856703617474 1
0.201306671355795 1
0.19418132832628 1
0.199795821573747 1
0.18764201037816 1
0.193328347068071 1
0.200273725323081 1
0.20153294198105 1
0.204835153850885 1
0.188347043490489 1
0.213629284129745 1
0.211250122989879 1
0.182438195946778 0
0.208030943337708 1
0.210935607482217 1
0.199002813107711 1
0.198984118659707 1
0.203132578578521 1
0.193486997455933 1
0.200295573944537 1
0.20649405072439 1
0.199820581480468 1
0.202265072679522 1
0.202763823286303 1
0.210515780826045 1
0.184090695437705 1
0.209706922287321 1
0.189980576851666 1
0.206497229658529 1
0.197971817062904 1
0.198649246028746 1
0.194651506365821 1
0.198051640713281 1
0.199574114215912 1
0.201147014188677 1
0.201758127159512 1
0.194203361942567 1
0.214951711495313 1
0.200442374219377 1
0.196492960185891 1
0.195042784598764 1
0.195657594931579 1
0.193714160141902 1
0.21242187893362 1
0.205652028845766 1
0.206538394359953 1
0.202586665435855 1
0.204172017354008 1
0.193988570165422 1
0.213087965719949 1
0.20142982028197 1
0.19974566977116 1
0.189602239669463 1
0.213036146207283 1
0.209075930555132 1
0.203440894339745 1
0.212443470062598 1
0.197877561264836 1
0.225129621841692 0
0.19122096082693 1
0.206958366847158 1
0.195600758745659 1
0.197049094446932 1
0.203592591214257 1
0.198431983580328 1
0.206014909915633 1
0.201500807838443 1
0.20242364147956 1
0.21675650981586 0
0.198520577136116 1
0.203456020949912 1
0.206892887933908 1
0.195354447204133 1
0.1968325353852 1
0.199079821286019 1
0.196072515746212 1
0.200428786231152 1
0.199683849985094 1
0.211896012901064 1
0.199923035172825 1
0.196006280027283 1
0.203330636862046 1
0.208360156898231 1
0.196799630033363 1
0.194208662734516 1
0.201949007753663 1
0.211438586076106 1
0.200645891277758 1
0.205398050866302 1
0.178360638901443 0
0.190722387795454 1
0.200237053620905 1
0.192625406668182 1
0.191102364419624 1
0.205055413017724 1
0.19958307600741 1
0.204227659703589 1
0.205350572114231 1
0.20456147953912 1
0.194227358173934 1
0.212527489278728 1
0.204031627866342 1
0.204410284400037 1
0.199015005008449 1
0.206929693358539 1
0.198572729652054 1
0.197101341403753 1
0.213959926702224 1
0.201125858649306 1
0.19975959736056 1
0.206241612089068 1
0.205240365253065 1
0.193137593258685 1
0.191594214617396 1
0.199453291598395 1
0.196711009330241 1
0.21031262328656 1
0.200755868840982 1
0.178927000554389 0
0.204413973084905 1
0.186103826072447 1
0.191187396494294 1
0.201588846566464 1
0.198220853255976 1
0.199225009392575 1
0.190025563251823 1
0.196039014319647 1
0.201490063168549 1
0.191405248842564 1
0.199155103819763 1
0.187444081666643 1
0.207993789028188 1
0.205223926866267 1
0.207213477430878 1
0.200852555261111 1
0.204053379216568 1
0.186830074132189 1
0.191085750969429 1
0.199542769373023 1
0.204751499670339 1
0.189950847083572 1
0.201849405091533 1
0.195186783205242 1
0.206908804361194 1
0.210953416075071 1
0.193752990661216 1
0.197648704749381 1
0.199615648711798 1
0.216254631258288 1
0.194057690872074 1
0.200424342480203 1
0.200425854083155 1
0.202067794829545 1
0.198741743683166 1
0.201886674454247 1
0.199106118668421 1
0.195328690977386 1
0.209133494643702 1
0.203803417590086 1
0.198513191471042 1
0.188521435384177 1
0.203879500291782 1
0.190001708049642 1
0.201441774955669 1
0.208379351317426 1
0.203330854546878 1
0.197499765464166 1
0.198708393461887 1
0.201945149780261 1
0.193962015501115 1
0.205165182764709 1
0.20208120137462 1
0.191321329868489 1
0.207078177035774 1
0.201272689147857 1
0.194411891717623 1
0.201751999470086 1
0.205008985854484 1
0.200828305187771 1
0.206039090987978 1
0.200494727779003 1
0.201421080371564 1
0.207661337865214 1
0.199521739231505 1
0.198732774943796 1
0.198456200781905 1
0.197103013667824 1
0.207413433184893 1
0.186299894606299 1
0.206244255756336 1
0.203876898406055 1
0.212742764468076 1
0.188070566225177 1
0.21445937217742 0
0.199335239630443 1
0.194061427817828 1
0.198983575351511 1
0.196882258330128 1
0.208190217511091 1
0.191210159614202 1
0.202560454936379 1
0.215708987958926 0
0.20508987952621 1
0.208323724409113 1
0.211645919661253 1
0.197376785413177 1
0.207009177437556 1
0.201047908133236 1
0.196271448957977 1
0.202574411109954 1
0.212052147846425 1
0.195888132456346 1
0.195329304989846 1
0.198398512425649 1
0.19070054899916 1
0.203774691143823 1
0.2101371676044 1
0.209519557549228 1
0.194677370078132 1
0.206219274666034 1
0.200570513813307 1
0.197064445200463 1
0.203417603914082 1
0.195984733299924 1
0.19317397277354 1
0.18827423513742 1
0.19194520876513 1
0.191047740703019 1
0.194894514185191 1
0.20523879353078 1
0.205557571884802 1
0.197201746749488 1
0.200566933470706 1
0.194001726649489 1
0.201113136981478 1
0.195179756457366 1
0.194168831454953 1
0.197601904737215 1
0.192148393672886 1
0.207648417369798 1
0.193686846107963 1
0.203503973938284 1
0.211772209267172 1
0.193179956738263 1
0.1974611210183 1
0.199601991753435 1
0.204108619702035 1
0.187290197074451 1
0.205999800028799 1
0.207111937641264 1
0.196767465516344 1
0.205332202460972 1
0.196767188718215 1
0.196042614498913 1
0.19555245608959 1
0.206454237193788 1
0.219005693591077 0
0.206070791693252 1
0.198562177797946 1
0.200327247031957 1
0.217260143409306 1
0.204854314904119 1
0.202742164801366 1
0.185879367199496 1
0.199722170053011 1
0.216361622043668 0
0.211109308838637 1
0.206723914876145 1
0.200631565462935 1
0.196802838427619 1
0.187432204815654 1
0.198482951366025 1
0.178539099937895 0
0.207735770136795 1
0.19971647630352 1
0.204723274866734 1
0.193178725427035 1
0.194201759056993 1
0.196831488572088 1
0.207283148069901 1
0.207493153001999 1
0.208999472576054 1
0.206058375186642 1
0.197889371677248 1
0.202766625732353 1
0.20910000695227 1
0.196043140828142 1
0.187599244375901 1
0.211740696234897 1
0.208032638431875 1
0.204299023189546 1
0.186628530516023 1
0.188997932992884 1
0.195022090094509 1
0.184870696567012 1
0.199449650326711 1
0.201689793361398 1
0.205037854837534 1
0.195697515959836 1
0.222365448855773 0
0.196521372597133 1
0.198109711066927 1
0.204336516795576 1
0.19937043199035 1
0.200837684012352 1
0.177692450150173 0
0.198513203343904 1
0.198014940712137 1
0.192614631946035 1
0.203923244366591 1
0.196603620718023 1
0.196930131806195 1
0.192936023700703 1
0.207528646864405 1
0.209223125556161 1
0.212877236178434 1
0.211608514832786 1
0.188910376761403 1
0.199282440910757 1
0.203959387860637 1
0.203694183873807 1
0.202375234145907 1
0.199037840132509 1
0.185352679362723 1
0.201622801451043 1
0.193834109945104 1
0.185988732272375 1
0.189461023815891 1
0.198002672057396 1
0.209897749579709 1
0.198112272672889 1
0.192445107738233 1
0.220089978344704 0
0.206365454528914 1
0.19600372363069 1
0.212050247523853 1
0.196242714412367 1
0.194352506566861 1
0.196634117070909 1
0.204480435906635 1
0.214765620005482 1
0.197879917387714 1
0.184636393216687 0
0.193618277231628 1
0.194361247729022 1
0.19093853870221 1
0.194222050257127 1
0.201425019415172 1
0.201613861596331 1
0.189707240433319 1
0.207290409183233 1
0.196777338265643 1
0.195222436468097 1
0.196589170825906 1
0.202541709198362 1
0.208163953846471 1
0.200582998040924 1
0.189649850701164 1
0.203755059157614 1
0.214063563459665 1
0.200079972099568 1
0.207099282181818 1
0.210578320397059 1
0.200951512409515 1
0.212520331132758 1
0.204388957924743 1
0.207320164323266 1
0.191435103684967 1
0.203165988805577 1
0.190855903880111 1
0.186417248084621 1
0.194941376110755 1
0.203179976048925 1
0.183860615832109 1
0.187711351637297 1
0.194227773320052 1
0.212630936697838 1
0.195392258323147 1
0.199191350003595 1
0.212559972079415 1
0.203183331050829 1
0.185834154453017 1
0.203282623805181 1
0.18813121483235 1
0.206398209295687 1
0.201390398391162 1
0.198308154857171 1
0.21302819253085 1
0.201315464897559 1
0.193806148818164 1
0.207833584201827 1
0.210772746306116 1
0.213098914770263 1
0.207201709745689 1
0.188303207031981 1
0.206542566294655 1
0.209924607550129 1
0.210192703087259 1
0.2029241022204 1
0.204242473071659 1
0.190892658946262 1
0.198194370066419 1
0.203238030502234 1
0.190676932851975 1
0.21690449461582 0
0.20935004325049 1
0.191044248450026 1
0.19591001406638 1
0.20068307130575 1
0.199606667385933 1
0.194626199924037 1
0.201307490496013 1
0.19180087163002 1
0.210789919297386 1
0.192392441369196 1
0.200563144286477 1
0.202899749705795 1
0.205016107613107 1
0.192628004282416 1
0.201396590069954 1
0.201139208394568 1
0.199813517188085 1
0.196476982405859 1
0.203222666512966 1
0.200928193276584 1
0.208150677419976 1
0.202281065614192 1
0.204662675072567 1
0.206921464022198 1
0.205475488162872 1
0.194313576127282 1
0.206901849496264 1
0.210242829630293 1
0.208865743973453 1
0.201520680527985 1
0.208812248252428 1
0.208587495098107 1
0.195000764696305 1
0.212765467366916 1
0.206439045844445 1
0.19191440936862 1
0.199989632386152 1
0.199005927263551 1
0.202798961711143 1
0.201318932398614 1
0.208475595299107 1
0.207205150153118 1
0.211105626680968 1
0.214680631363403 0
0.200334995002354 1
0.210113239746595 1
0.195029674853117 1
0.210810717884439 1
0.194742804507753 1
0.20712280337852 1
0.196946349509576 1
0.193395564279033 1
0.210978853078241 1
0.204666651505015 1
0.195946890674465 1
0.20934580193312 1
0.20425718057488 1
0.194401342514974 1
0.191134282199267 1
0.215079947728838 1
0.204389088253739 1
0.205234270426505 1
0.195745388547599 1
0.195665120289325 1
0.200721172083945 1
0.210044518172823 1
0.197062689693079 1
0.194177262059777 1
0.194508094011525 1
0.193112877031889 1
0.190851109327303 1
0.190765592138514 1
0.205163946142994 1
0.20133981964687 1
0.196530081555746 1
0.201913537142735 1
0.215775538411161 1
0.199050931856232 1
0.188764374439346 1
0.190190924530529 1
0.200486643273528 1
0.193335222352226 1
0.196112015026029 1
0.204949110188826 1
0.195559197022197 1
0.196965787706177 1
0.206003916382231 1
0.198522800343182 1
0.202320599390624 1
0.198484594952329 1
0.198568879437349 1
0.204992522829784 1
0.218580399795114 0
0.196058094744395 1
0.204278359996411 1
0.218487010835228 0
0.199007225364076 1
0.212410319600832 1
0.195548593306567 1
0.186792459169286 1
0.211217894693002 1
0.183366704121354 0
0.203982897541983 1
0.203608716847116 1
0.199810227854721 1
0.206496567564067 1
0.212839141640664 1
0.199474018630361 1
0.209759255772282 1
0.197055707695933 1
0.195293888568775 1
0.200069385597577 1
0.195029147667807 1
0.192030696591477 1
0.201115206055739 1
0.196608721904408 1
0.203708754294167 1
0.211882506718073 1
0.199654428095227 1
0.209735698040766 1
0.191819966728273 1
0.211867876026513 1
0.198351250289204 1
0.209820435881131 1
0.198665302699918 1
0.200113099410831 1
0.214470925242515 1
0.186469218518027 1
0.208993102372329 1
0.191997099178894 1
0.204312942086062 1
0.205781240403992 1
0.206852436841145 1
0.194739420356026 1
0.201901389319425 1
0.201280237597946 1
0.207910635961837 1
0.200653004925815 1
0.206244928535747 1
0.200811209680807 1
0.201752274380897 1
0.211093676720253 1
0.209059589494015 1
0.201443956389173 1
0.192967224909359 1
0.194195452632691 1
0.202284489973064 1
0.200109466145708 1
0.196358302137194 1
0.196642993596271 1
0.219287581933562 0
0.196628462850475 1
0.214006653924467 1
0.191620438229198 1
0.198696544419351 1
0.2061999308704 1
0.195354938080505 1
0.201225189787504 1
0.197655924837628 1
0.198534052811211 1
0.203564844077883 1
0.197118600165355 1
0.18930034951234 1
0.201831785289424 1
0.197869368386916 1
0.209158031808016 1
0.208047101700093 1
0.18754819427126 1
0.190200183138241 1
0.206403642872783 1
0.201324432261191 1
0.19301994123154 1
0.2074865500554 1
0.211118268131251 1
0.203410961619147 1
0.192497145926516 1
0.212776018509026 1
0.198523707685083 1
0.200054609041775 1
0.20104462526279 1
0.185437644533832 1
0.195121842966611 1
0.204236375976396 1
0.201670364225391 1
0.203052417481522 1
0.212047665179537 1
0.198000190813921 1
0.202794035614228 1
0.197639930460664 1
0.203508771014286 1
0.205676332223849 1
0.20851109570074 1
0.195103810751684 1
0.190166847037324 1
0.203217366495321 1
0.197005319065563 1
0.19920069935122 1
0.208250958878847 1
0.195210501851587 1
0.1971950996803 1
0.219673197893782 0
0.194879300242776 1
0.203903568672256 1
0.206135912730869 1
0.20372152739698 1
0.205355292418133 1
0.197570013270157 1
0.204998731173502 1
0.213234137647263 1
0.211622055411699 1
0.200614016102423 1
0.209217447834949 1
0.209531361864971 1
0.180064541694939 0
0.195877033170331 1
0.194324471269236 1
0.190037119413672 1
0.194801771247956 1
0.198548735412336 1
0.200657605079104 1
0.214293770799997 1
0.209970113582945 1
0.188306101102154 1
0.210548711633699 1
0.200071049923417 1
0.198550781062024 1
0.194515907849691 1
0.206201214322012 1
0.190742689811936 1
0.202253090782214 1
0.217281748075805 0
0.209719423698183 1
0.197450409160587 1
0.195189324208129 1
0.192589028232074 1
0.195090795557093 1
0.203342448092687 1
0.190794088553933 1
0.210816794585959 1
0.212831597073624 1
0.207817294077067 1
0.199398871613575 1
0.196102543577415 1
0.198390475893267 1
0.206192765642737 1
0.201278312810085 1
0.211112599823005 1
0.186239343652741 1
0.194087402211333 1
0.188699551776726 1
0.196384822362469 1
0.197325874603844 1
0.188485349114947 1
0.211630393617605 1
0.201353027715134 1
0.19132005253948 1
0.202681155472629 1
0.185969891776623 1
0.197999745453645 1
0.208555342311035 1
0.206469033782827 1
0.204687904444211 1
0.204036486021941 1
0.196493811948732 1
0.201812606283315 1
0.213122276551803 1
0.184860731404372 1
0.200548051160022 1
0.186428684738526 1
0.188327505915195 1
0.20363590259069 1
0.193182806254663 1
0.1943816182057 1
0.197279002128346 1
0.205225120589078 1
0.205965280245113 1
0.197950394507243 1
0.221745024787014 0
0.204943098891506 1
0.193099358739198 1
0.203714821957112 1
0.201208865761704 1
0.196819068660015 1
0.211310737790849 1
0.210403998872798 1
0.192753607287383 1
0.21884405417576 0
0.204752998327852 1
0.196876869130841 1
0.197507741170506 1
0.19104783795738 1
0.206379445569784 1
0.197226434046036 1
0.202689865848788 1
0.201057970604392 1
0.19683341316304 1
0.209486765419771 1
0.198247236019018 1
0.211201505818153 1
0.194549769256908 1
0.200010844022505 1
0.203612270750388 1
0.200356641956577 1
0.195372784039769 1
0.200722649935054 1
0.196911579430696 1
0.197669312511515 1
0.197085543938689 1
0.195940990334904 1
0.203255598751244 1
0.190627848104034 1
0.204335605966557 1
0.210921150004354 1
0.198571927406283 1
0.200998849065901 1
0.198247348748026 1
0.194614959635553 1
0.19877060202301 1
0.215112290862957 0
0.207391722475994 1
0.195434305948122 1
0.205813580150707 1
0.196739164543508 1
0.188238866334878 1
0.197908487485269 1
0.191678368550969 1
0.20119577259551 1
0.190335781316899 1
0.206201862956795 1
0.196266646299533 1
0.197527181377775 1
0.197788965996238 1
0.201937378280875 1
0.196996858299195 1
0.195735399538859 1
0.194265923620415 1
0.199310107362696 1
0.196757346848446 1
0.202323833497454 1
0.194066405895733 1
0.19963687607738 1
0.192595830207955 1
0.187213843919061 1
0.190594130037769 1
0.203167504241502 1
0.196740237196874 1
0.196773558456664 1
0.191172459037024 1
0.195078909191057 1
0.200361423561247 1
0.201324954848466 1
0.201277523379983 1
0.200757296244658 1
0.202451243089326 1
0.207585355969728 1
0.196697799265083 1
0.197110367295717 1
0.206559633051674 1
0.196172255654647 1
0.206457584959487 1
0.19332564831628 1
0.207608308416152 1
0.18094518577724 0
0.198199344043437 1
0.205120320443301 1
0.198687017406058 1
0.209001911314536 1
0.205233216110855 1
0.205652213456336 1
0.200300406091613 1
0.210299804612431 1
0.189811324487336 1
0.200986098778605 1
0.193502338249299 1
0.200639051775135 1
0.207793832238527 1
0.191161151843645 1
0.200242353432106 1
0.200090828070042 1
0.197101592489933 1
0.199705364443558 1
0.193546375809925 1
0.189628191296327 1
0.196727307981169 1
0.208920535157514 1
0.204510370995696 1
0.198074147455353 1
0.2091171175189 1
0.192522372321663 1
0.194522602614402 1
0.188785470044951 1
0.202909007661528 1
0.193662868998481 1
0.196117567032563 1
0.185213152329317 1
0.196015695847955 1
0.197505456294938 1
0.187502719860352 1
0.203538420358105 1
0.209238335633961 1
0.204654299702836 1
0.195781387135091 1
0.214347645560454 1
0.207990327450409 1
0.199009379393515 1
0.193227770029212 1
0.186155029494502 1
0.19598278910218 1
0.207635904999674 1
0.202387876831228 1
0.194980397474359 1
0.211191548610714 1
0.196828436536803 1
0.200824803277785 1
0.205712284903059 1
0.195447009863766 1
0.200883300193274 1
0.189275239493815 1
0.188680726740369 1
0.193987019255674 1
0.19465029668318 1
0.202396088954078 1
0.200251388172296 1
0.191890754392869 1
0.202009677681293 1
0.19587073430656 1
0.203642212601935 1
0.199204449634792 1
0.212615288828883 1
0.208765600538507 1
0.192262405432648 1
0.195681471023617 1
0.21881165840595 0
0.20244134159058 1
0.213219711518422 1
0.199420958765541 1
0.21762288776276 0
0.200798981903405 1
0.191587086451032 1
0.20505997539793 1
0.202858328355019 1
0.189854900763785 1
0.214200348072097 1
0.205752509243004 1
0.195804257710018 1
0.197230920622256 1
0.201603606409694 1
0.212471653103917 1
0.201057165516412 1
0.188778636325058 1
0.199867759969983 1
0.201017826299959 1
0.189371277514431 1
0.201359018474092 1
0.199082716731866 1
0.205067691689505 1
0.196061679030553 1
0.197064448688782 1
0.203025507464136 1
0.199042912590538 1
0.196839796178384 1
0.2097677832175 1
0.208888187319698 1
0.200621436228725 1
0.192365781114864 1
0.202562772595273 1
0.217385115227159 0
0.192487690187243 1
0.205199250449259 1
0.20859805031736 1
0.19782953277918 1
0.199433864117705 1
0.198882303582385 1
0.198007939913496 1
0.206650594249094 1
0.201932423596405 1
0.213777703779474 1
0.204424999510041 1
0.203866545914516 1
0.200115280357045 1
0.205092844689219 1
0.193358916922084 1
0.205245460663786 1
0.195666080405955 1
0.18832594299058 1
0.19592945117593 1
0.20851257423042 1
0.202409353382741 1
0.207302622130463 1
0.199527382387243 1
0.205323666778216 1
0.198975579125467 1
0.203946887285949 1
0.191314184322864 1
0.203119603626537 1
0.209670438871788 1
0.191829546591945 1
0.191641550899796 1
0.196376864269325 1
0.212698391383505 1
0.203430133629911 1
0.192804577167778 1
0.204547897803298 1
0.194065248593042 1
0.195689661264256 1
0.191935130661546 1
0.198920129474703 1
0.205377816218752 1
0.201582310810994 1
0.204207966492066 1
0.193739010682673 1
0.217621858703939 0
0.195114703006887 1
0.189727835027516 1
0.20183837261474 1
0.183889153757574 0
0.202479496787138 1
0.20483672411022 1
0.197677680527314 1
0.213248672358743 1
0.196156000341446 1
0.1974349206322 1
0.193295707654929 1
0.19070233271848 1
0.197841447261697 1
0.200012246935736 1
0.198444444526277 1
0.20733822321152 1
0.198427448689429 1
0.199374205898431 1
0.207930855940048 1
0.204652153446168 1
0.200553676711526 1
0.199842183043601 1
0.197337035088103 1
0.198589040933901 1
0.206285704013474 1
0.209769674546514 1
0.198731996426178 1
0.194591053252229 1
0.203441720306797 1
0.208224670195144 1
0.192365750006247 1
0.199534511935325 1
0.198988216794854 1
0.206475152317266 1
0.199636288171037 1
0.18861750864784 1
0.204111234532207 1
0.202609215467157 1
0.207941336063195 1
0.209291836323057 1
0.184347013498446 0
0.207031362760382 1
0.204153394541603 1
0.195675773134839 1
0.206363620687826 1
0.19984145642382 1
0.197249683988965 1
0.193426650770194 1
0.205472693512495 1
0.197576144012502 1
0.1902096677274 1
0.188048958356758 1
0.198171689144098 1
0.188655431838798 1
0.204285251846284 1
0.20924394009769 1
0.201643993001024 1
0.220751786527752 0
0.191775598452384 1
0.206941277877207 1
0.189443499561992 1
0.194480670707232 1
0.203029547644793 1
0.195781128667601 1
0.201735347244598 1
0.199334029319245 1
0.195537364255072 1
0.199473878047898 1
0.206698949620118 1
0.204515516398485 1
0.196126239081477 1
0.187614475179251 1
0.206508878968261 1
0.196670551203989 1
0.207591913272729 1
0.188615866728643 1
0.187676585586799 1
0.188764849341474 1
0.201261198441955 1
0.201565794877213 1
0.205870925773519 1
0.210867437528834 1
0.200150142856544 1
0.184595968949491 1
0.200679887095374 1
0.200031986952553 1
0.201707562455165 1
0.202401189193387 1
0.204553397009796 1
0.195996700361013 1
0.192241725633166 1
0.191563348013014 1
0.196351040182894 1
0.199303590926853 1
0.205465159523792 1
0.208711934695215 1
0.183356815549407 1
0.190861943004532 1
0.198098385817573 1
0.210979795555631 1
0.190448542451564 1
0.195368396077299 1
0.187873674297158 1
0.185717175866648 1
0.192599684396053 1
0.200317951127514 1
0.190853207231603 1
0.207902020986395 1
0.204984652131374 1
0.211401935898784 1
0.198458398405336 1
0.192483938024105 1
0.193350684408415 1
0.204027904164879 1
0.208402225494302 1
0.200087929595477 1
0.194334776523412 1
0.188265188783396 1
0.205524277606325 1
0.201605747518728 1
0.206850456545007 1
0.199440563889115 1
0.191308707804493 1
0.188537127417419 1
0.19493551533194 1
0.203581660835582 1
0.191647029013593 1
0.199651321596202 1
0.196657069456934 1
0.207994701662267 1
0.195136215513187 1
0.207593586497123 1
0.189669976267725 1
0.205952037569128 1
0.18765555406098 1
0.195521199096326 1
0.200492377146247 1
0.205326643144152 1
0.198819456568152 1
0.188742058676841 1
0.204845065504123 1
0.202255758634763 1
0.200639419283383 1
0.202832623212543 1
0.203345000773751 1
0.201140052674568 1
0.199831116749021 1
0.205729231028961 1
0.209274821658859 1
0.206248294534125 1
0.190479052369938 1
0.208452953310695 1
0.1909688595442 1
0.191790311841808 1
0.197427488105929 1
0.193673710925097 1
0.200734120785073 1
0.204884977052794 1
0.2057198787153 1
0.192602095769432 1
0.200494923397989 1
0.199554202848324 1
0.206984969309331 1
0.200090451589509 1
0.192124091752802 1
0.19982948603474 1
0.202555245639417 1
0.209497961556903 1
0.198752198215962 1
0.206338109349761 1
0.198685228247203 1
0.196384702436245 1
0.201894642782392 1
0.205753377050534 1
0.193879394584195 1
0.209925009502852 1
0.198683581279564 1
0.196145819762787 1
0.207393216493571 1
0.204202005110438 1
0.208521507973417 1
0.199467627720523 1
0.198363568373207 1
0.201182586390262 1
0.209260232502495 1
0.194503615351915 1
0.18900193927014 1
0.205956002792004 1
0.197260160301901 1
0.201859500198171 1
0.206619118215059 1
0.20854046463244 1
0.190157635443524 1
0.19946856531899 1
0.19820328352943 1
0.191804531886749 1
0.207990548530355 1
0.192851039525422 1
0.199160331621426 1
0.200589177436394 1
0.195049774551531 1
0.200389885790083 1
0.204180972709426 1
0.199208919518855 1
0.206579924989469 1
0.196489717349806 1
0.198022168971623 1
0.205227562963994 1
0.192442092338572 1
0.214637009660049 1
0.204768958921217 1
0.19497858295228 1
0.206603214026405 1
0.196938275196555 1
0.190328449191727 1
0.195488498453205 1
0.202473054191369 1
0.199105560918558 1
0.203759772379723 1
0.210416860671022 1
0.192564052134924 1
0.196976831085783 1
0.193639036559977 1
0.192942005871877 1
0.191085423369763 1
0.20792236658938 1
0.200269967628606 1
0.200266648072348 1
0.193913365695769 1
0.198992738029886 1
0.190430831175037 1
0.206711199378364 1
0.198095477862601 1
0.196352217486934 1
0.212463867540646 1
0.194899265271178 1
0.199482702283746 1
0.205678523338924 1
0.185769427528186 1
0.19256026882575 1
0.197020966897453 1
0.204846960560616 1
0.197958707592766 1
0.203433707104955 1
0.199433675232262 1
0.201372918211952 1
0.19848114041962 1
0.191118762719386 1
0.200964035052123 1
0.214190581368728 1
0.204219492352793 1
0.193179411315036 1
0.206626600122046 1
0.194358748395692 1
0.220418783080373 0
0.200819562768306 1
0.208067283676822 1
0.192847514761143 1
0.179592804513668 0
0.195076823645959 1
0.205706775216137 1
0.210605311697823 1
0.20975411727569 1
0.204178370469053 1
0.193934375113107 1
0.187610446259199 1
0.201524791523548 1
0.187660621002201 1
0.19071002590591 1
0.216044134682834 0
0.218051635646466 0
0.197605881356694 1
0.198857161018553 1
0.198536562192746 1
0.188239836777868 1
0.209181264566488 1
0.190116884776748 1
0.19315463361621 1
0.204685041480111 1
0.200841923433603 1
0.197785567493987 1
0.19510465206133 1
0.197426914595243 1
0.191001864946861 1
0.21413471755569 1
0.192217842094735 1
0.204137045138221 1
0.198033985144036 1
0.197980366785546 1
0.200623161661041 1
0.20321837492366 1
0.207207960678168 1
0.188780701428146 1
0.209956348577856 1
0.196901066654626 1
0.212393445654983 1
0.205952129157321 1
0.19563454781769 1
0.208282807684782 1
0.19015113065088 1
0.206447581228016 1
0.205138351646878 1
0.211090763283014 1
0.199435723432928 1
0.20848437639677 1
0.197496125033876 1
0.190142258546434 1
0.205110852440287 1
0.190370799835226 1
0.198342431197474 1
0.202783463976579 1
0.183321038263286 0
0.203620479952312 1
0.207758631430984 1
0.189796938438517 1
0.200310140015692 1
0.197328110693701 1
0.207161156407228 1
0.205442692165334 1
0.200058525293902 1
0.197072336478829 1
0.203894796353508 1
0.203998244227907 1
0.204533238386608 1
0.201836798002922 1
0.194698306036868 1
0.196112696912303 1
0.186319959447499 1
0.210614716991649 1
0.205551417316174 1
0.197437308437021 1
0.199021758868371 1
0.208811147771444 1
0.214867657946325 1
0.197362202164632 1
0.204283828033612 1
0.196060921052553 1
0.195762136403806 1
0.201421518274224 1
0.197863632535811 1
0.19800609124171 1
0.20749571126012 1
0.205638541836832 1
0.203673463572003 1
0.200080134159875 1
0.197526617572567 1
0.204345611127951 1
0.201752092087834 1
0.199663382003865 1
0.207667169890894 1
0.195549427443289 1
0.21076855954895 1
0.197725842219485 1
0.197025054314828 1
0.199795401607446 1
0.211563572563991 1
0.204452119838645 1
0.205700462513278 1
0.219221769618715 0
0.191743160038424 1
0.190353785204284 1
0.201033937647324 1
0.206494934124004 1
0.214219905337349 1
0.196925166788162 1
0.195966596978066 1
0.2010217439983 1
0.196016217558207 1
0.196992887446175 1
0.197733671208684 1
0.213071603173406 1
0.197996758952011 1
0.203904968762409 1
0.19663118891248 1
0.204454700339112 1
0.191403441921218 1
0.208281443152247 1
0.194251605558663 1
0.198068447217406 1
0.200523985141425 1
0.210329390528751 1
0.203374944285126 1
0.195375842884878 1
0.209660625028903 1
0.181597470585105 0
0.203269586287244 1
0.203710365670082 1
0.220144216663446 0
0.199905785213068 1
0.208038651407054 1
0.20501106454845 1
0.187252273513884 1
0.20131514535211 1
0.206772491225385 1
0.210272391944008 1
0.202637259866508 1
0.199092028435114 1
0.197882105304548 1
0.195020667331946 1
0.202893231695035 1
0.208346201356904 1
0.203055030507381 1
0.191196294117635 1
0.20036036853383 1
0.19731907155893 1
0.193971092713245 1
0.206370932944761 1
0.191755193994387 1
0.191299621740511 1
0.20054509896775 1
0.193031236039113 1
0.204111501180019 1
0.205233383991015 1
0.183193754972464 1
0.189049746925048 1
0.186402229428423 1
0.182390285816189 0
0.201823267590037 1
0.205153991033373 1
0.196586544090959 1
0.197245423052215 1
0.196562499064801 1
0.204645206111494 1
0.193018343387706 1
0.184386257451237 0
0.194901677227997 1
0.195212475882211 1
0.204425252633629 1
0.197351542425761 1
0.197748951260203 1
0.201812154483559 1
0.190185910988288 1
0.194786895230233 1
0.201362133201111 1
0.190600954812801 1
0.214998281307551 0
0.189433705417894 1
0.208870280258235 1
0.191665653628218 1
0.199049871695546 1
0.210404719404337 1
0.206200052188697 1
0.188824135328987 1
0.204156081252095 1
0.204472559804698 1
0.21701076275675 0
0.196338871530473 1
0.195541521449945 1
0.199764648794562 1
0.197785756043842 1
0.188859318783277 1
0.203952486907552 1
0.203312854087865 1
0.199066651103191 1
0.188793408678845 1
0.197598678091024 1
0.202726612109722 1
0.183977637100841 0
0.199084835812681 1
0.194026717392967 1
0.198436625492928 1
0.202926447042576 1
0.207821054276635 1
0.185002650411129 0
0.197350444700716 1
0.18913669291283 1
0.192797197009821 1
0.203968628782083 1
0.198407122253582 1
0.199825762669997 1
0.192142428764807 1
0.192623994219209 1
0.211181865446972 1
0.191493005054757 1
0.19009689098277 1
0.211455431210628 1
0.197574890942381 1
0.183572630568568 0
0.214768710089965 0
0.192042829855367 1
0.202134658042071 1
0.193681290280051 1
0.213446046434783 1
0.193040476991963 1
0.189505227788658 1
0.202033966528098 1
0.205411851725179 1
0.204938942580362 1
0.191639243847702 1
0.198279131490829 1
0.211105743796153 1
0.204488026419547 1
0.194160451165096 1
0.207154470858071 1
0.207302178085729 1
0.188664118220912 1
0.203114121329848 1
0.200510385444892 1
0.197899936361948 1
0.194166897675431 1
0.202648994392881 1
0.189531980231872 1
0.191037362656522 1
0.19921574623588 1
0.186971535754606 1
0.204890922498155 1
0.192467149982055 1
0.203073524165116 1
0.204379034097607 1
0.212507914242494 1
0.179913597593736 0
0.205946232441627 1
0.186379584279153 1
0.193801413614746 1
0.208257680289375 1
0.194184632903156 1
0.189716021616914 1
0.201411542088195 1
0.194855477031385 1
0.204630861264208 1
0.187447991940066 1
0.196902179728191 1
0.203244302325237 1
0.201619086705238 1
0.194103496155007 1
0.20752610304792 1
0.211235964443606 1
0.186142995497278 1
0.194380795304638 1
0.203481522728406 1
0.197808227740194 1
0.201443181648457 1
0.188454890555111 1
0.194177070545064 1
0.194351481767789 1
0.208416174003371 1
0.20777839956309 1
0.207916038732388 1
0.198379041136697 1
0.200493735169832 1
0.205698542166587 1
0.197302567044758 1
0.205977652530527 1
0.194509824595565 1
0.192075807693557 1
0.209160049246227 1
0.201071213550895 1
0.197194851298328 1
0.196391865963425 1
0.207365265773317 1
0.196552876354283 1
0.183613117245569 0
0.187938173896378 1
0.199780939009642 1
0.197334563978651 1
0.196293175335932 1
0.206655081758543 1
0.201434929649151 1
0.193386196689734 1
0.192001566598273 1
0.200346465909035 1
0.217386046399193 1
0.194890882999677 1
0.200119134214438 1
0.194874449972165 1
0.20636929733864 1
0.206727171557511 1
0.214508013647017 1
0.205847762921614 1
0.204194701429578 1
0.198954736942139 1
0.195379307915097 1
0.205800100611229 1
0.187571400096531 1
0.203877745374681 1
0.195497686776858 1
0.198712057564036 1
0.199616283473316 1
0.19539796327074 1
0.199321787070157 1
0.200488735895328 1
0.194640768419753 1
0.197539928713781 1
0.206723291380279 1
0.197320467822342 1
0.197789237712303 1
0.191049355776852 1
0.200954042234632 1
0.193905981557269 1
0.203900543163938 1
0.188860194281088 1
0.201640586890445 1
0.1940562856956 1
0.195722317834029 1
0.213015768546945 1
0.20734452613242 1
0.184892693975894 0
0.193465471924988 1
0.198994928122962 1
0.193124849297913 1
0.19780313966793 1
0.193288988082666 1
0.206238625581858 1
0.204265285390092 1
0.213904507156312 1
0.200312828363269 1
0.206139254009529 1
0.19942681193539 1
0.2051383225326 1
0.201913483461285 1
0.210253810506927 1
0.20498171144608 1
0.205053844269461 1
0.205635119427333 1
0.192140962855401 1
0.19618870569666 1
0.203988114312167 1
0.206170498221553 1
0.19662002887642 1
0.192016311992196 1
0.180738412645669 0
0.19422955509565 1
0.199269002499867 1
0.191751708731285 1
0.207072552159397 1
0.199597872525762 1
0.19230639225532 1
0.20791247220592 1
0.191505421125038 1
0.216946254017396 1
0.196833119100259 1
0.198665830646975 1
0.196110555904735 1
0.200903071450725 1
0.197658849845154 1
0.205146402927112 1
0.206115392468333 1
0.181999155246805 0
0.203239462585915 1
0.191149549603693 1
0.196872988539657 1
0.196185016581498 1
0.181054053882371 0
0.193751623267999 1
0.212978698068829 1
0.201143484005172 1
0.202387161984876 1
0.191476658784875 1
0.204816896254048 1
0.203222608053101 1
0.187363165636588 1
0.201477524574258 1
0.187943396200545 1
0.198356735083594 1
0.196960112083625 1
0.202438646429574 1
0.205359362273055 1
0.212639035646691 1
0.190696388429347 1
0.203410487852178 1
0.219997047775768 0
0.205957290681675 1
0.198477443991888 1
0.191089378504425 1
0.19070144367675 1
0.19797778928827 1
0.208972662737185 1
0.20256080994568 1
0.212590520907933 1
0.205780178190123 1
0.200279162992651 1
0.197015150463447 1
0.203113538767469 1
0.189630410838147 1
0.206829235890156 1
0.200714031471059 1
0.199491723893003 1
0.218169192944603 0
0.201232862732772 1
0.194208368554916 1
0.20350080137231 1
0.205167831059943 1
0.215065891703926 0
0.20876714159919 1
0.194140945569675 1
0.211335000094825 1
0.194646691647749 1
0.213364286567211 1
0.212766855335399 1
0.19914447482308 1
0.203023448378734 1
0.195922906635499 1
0.203239868755606 1
0.212582402638361 1
0.20146445601888 1
0.209200468074071 1
0.194309641107745 1
0.200360739123717 1
0.205340538860092 1
0.200138825015733 1
0.198225123723621 1
0.198771453114031 1
0.202933759991441 1
0.214484348783726 0
0.194826242106873 1
0.193159300429473 1
0.204796279551832 1
0.199237653260395 1
0.19961001705535 1
0.207355917043032 1
0.201575062552817 1
0.20515404797053 1
0.199452108176587 1
0.199860254465942 1
0.199508181120082 1
0.193167900461229 1
0.212038303528176 1
0.195404439293835 1
0.199192462924538 1
0.199381681429983 1
0.200246787500098 1
0.18965699406809 1
0.189902643722881 1
0.213446965255122 1
0.198371003286999 1
0.201707420842057 1
0.193569104993766 1
0.20149664817381 1
0.2059469182223 1
0.198272448375936 1
0.217635314454273 0
0.193069876664648 1
0.180561969684696 0
0.207758444915174 1
0.212082177194949 1
0.208323730062011 1
0.191336193602269 1
0.205303704615011 1
0.185980229915047 1
0.197577998403701 1
0.213388441845959 1
0.185245380671724 1
0.188658943089741 1
0.194338384457537 1
0.200706621337043 1
0.200582964131301 1
0.199405602778298 1
0.208830921506872 1
0.210401211987591 1
0.208371238057782 1
0.215909241037615 0
0.196552795439719 1
0.204371773340907 1
0.193906885149855 1
0.193025142998194 1
0.213874520047598 1
0.21350965766694 1
0.193742433420029 1
0.205524226408692 1
0.183242058839978 0
0.179334314879584 0
0.204461466951074 1
0.193561358173589 1
0.204791727239157 1
0.195416144638572 1
0.193033545103004 1
0.199562707574691 1
0.190900144302812 1
0.204192151863681 1
0.187408198700202 1
0.19189878703208 1
0.194159937383719 1
0.197126193972716 1
0.201014697921432 1
0.190766259497285 1
0.196142409530057 1
0.210751053089913 1
0.205167571906317 1
0.211346556601619 1
0.19505308759359 1
0.183592856743516 0
0.203196212823924 1
0.202505718580095 1
0.195154367651842 1
0.199829679691266 1
0.206844481199649 1
0.184697011168268 1
0.21530312688001 0
0.209680443474465 1
0.205336920328279 1
0.184085146995638 1
0.196006398752693 1
0.20390593947341 1
0.195605846023514 1
0.201490020768873 1
0.2003319222809 1
0.208178142382405 1
0.193099958515145 1
0.195104885536361 1
0.207663134837761 1
0.193996139617086 1
0.197941421961935 1
0.202980857739567 1
0.203577217468667 1
0.205362549429491 1
0.207805479666736 1
0.187779711817632 1
0.203486118631375 1
0.193454881335206 1
0.202519921723756 1
0.194679224878538 1
0.21307999826259 1
0.199084653293214 1
0.201009984800019 1
0.192090006326901 1
0.199102121207526 1
0.202580267088249 1
0.19441199810189 1
0.195403337270567 1
0.19819842960786 1
0.2032583079217 1
0.196309324412017 1
0.204984993346559 1
0.197985889940919 1
0.206995616227779 1
0.202780542711939 1
0.182968773525564 1
0.19824924690969 1
0.194062067965725 1
0.195422608902031 1
0.191414744974024 1
0.191715583004352 1
0.208304011795005 1
0.195346704190397 1
0.204573670585319 1
0.195171977108093 1
0.201862195173851 1
0.200512908465662 1
0.201088800515445 1
0.190844851647739 1
0.211271920653812 1
0.198755189843131 1
0.199105493995194 1
0.196909565426839 1
0.188549001506769 1
0.196754639987885 1
0.19552909044788 1
0.209925347541107 1
0.198208945292383 1
0.20096735724841 1
0.204059753720813 1
0.183667214967207 1
0.193449772874359 1
0.204918886930448 1
0.190263785378149 1
0.187432939121175 1
0.202400372193414 1
0.205126949694532 1
0.204760585190136 1
0.197158658905381 1
0.21007874103599 1
0.205741002398259 1
0.216563679578762 0
0.202644378912626 1
0.199470688070237 1
0.203571957535484 1
0.21706938394694 0
0.19216445219515 1
0.21119583574317 1
0.193170093949674 1
0.200410212157641 1
0.197657322062904 1
0.216670375027924 0
0.202392190849665 1
0.203483835737821 1
0.197826651265931 1
0.20549541558127 1
0.206345279800368 1
0.213543016929435 1
0.20716197403497 1
0.209447828317942 1
0.210760097697804 1
0.200335003609821 1
0.199598675029754 1
0.184826180468849 1
0.202627966871585 1
0.206401164834846 1
0.202289271112581 1
0.203395801507658 1
0.193416539344365 1
0.200290233276594 1
0.186211191711315 1
0.206324324967149 1
0.200605160606983 1
0.198314806007313 1
0.214794022374626 0
0.202676093063363 1
0.20234867898771 1
0.194325037194253 1
0.200429190833743 1
0.209595419563841 1
0.191108787189823 1
0.204171829409136 1
0.205331879930428 1
0.206906503385104 1
0.208996001614885 1
0.194648695477888 1
0.200549659097769 1
0.194844370061919 1
0.18960340757357 1
0.201845337457444 1
0.202242811328134 1
0.201269093825425 1
0.183920853864425 0
0.194544790689719 1
0.206107660713982 1
0.19001683445246 1
0.203408762241233 1
0.20502514780223 1
0.198057427160493 1
0.204651261091294 1
0.198134296070003 1
0.198388671434372 1
0.211787804997099 1
0.201345997154343 1
0.191693734377449 1
0.1909537712795 1
0.207570669191659 1
0.187996346894537 1
0.204204774981521 1
0.203661090866212 1
0.194542497266895 1
0.212978701121084 1
0.202205597790364 1
0.191388986167211 1
0.205529097861663 1
0.197553676257965 1
0.20358659104672 1
0.202268977092422 1
0.208924209775655 1
0.211812445708616 1
0.211200849485385 1
0.200479590568566 1
0.20369345322404 1
0.199668491041866 1
0.207055622445113 1
0.190217373338207 1
0.2014490455612 1
0.200210735506722 1
0.197274640621179 1
0.200003674915515 1
0.202506624619196 1
0.19384628751935 1
0.206431847168187 1
0.19764095377759 1
0.20557301846288 1
0.215158761688841 1
0.200253771587503 1
0.200988975443445 1
0.21070522112199 1
0.180038219518011 0
0.203590929420692 1
0.200638065349019 1
0.181347769987393 0
0.183841829109229 0
0.207123329780927 1
0.21310951078465 1
0.211668393022901 1
0.205375385503976 1
0.183134545048398 0
0.209646195439409 1
0.190016792549496 1
0.195783678690318 1
0.207879044197532 1
0.208604702071082 1
0.203867987464279 1
0.206049087401274 1
0.186539271041307 1
0.193783864093577 1
0.205402406452758 1
0.209408763597357 1
0.191145242414884 1
0.206327644296988 1
0.202837103801871 1
0.196634504026372 1
0.184278317590056 0
0.203929785327639 1
0.207676334827988 1
0.188389433278541 1
0.204253696918022 1
0.195991865451984 1
0.196395583237367 1
0.191801618424726 1
0.20524065434489 1
0.197526701518525 1
0.209994767298569 1
0.204908695839209 1
0.185423165020215 1
0.195071999307172 1
0.194423116196141 1
0.191916587041789 1
0.187542407994304 1
0.187692105801671 1
0.199612042512318 1
0.198567725480708 1
0.200033701737439 1
0.202073293013001 1
0.201889346148707 1
0.205044168484327 1
0.207471141775511 1
0.193182143191556 1
0.179826482797827 0
0.193304296064359 1
0.209989856016459 1
0.201452468708752 1
0.20482920820974 1
0.205583205460969 1
0.212599475465812 1
0.209217778134776 1
0.199478064296979 1
0.194529306869709 1
0.208195146701905 1
0.178067897734015 0
0.209310602146734 1
0.204744671015703 1
0.212014039847008 1
0.198861859626835 1
0.195233585432713 1
0.197672246565101 1
0.208519636198713 1
0.190958320371649 1
0.198829769874586 1
0.188990472815114 1
0.19495141655532 1
0.21053266083361 1
0.198277916898186 1
0.204920124995857 1
0.192809602712057 1
0.209775982308125 1
0.194513099034868 1
0.198305547945779 1
0.197672747196539 1
0.207575024358586 1
0.196999360566818 1
0.208917116749271 1
0.19253785562072 1
0.198446616656439 1
0.19213108010169 1
0.195704924503607 1
0.199906868609735 1
0.201251742165634 1
0.201963997374622 1
0.213758714900917 1
0.184461867939659 0
0.198020750455983 1
0.19258327244911 1
0.192845739047342 1
0.19266986697294 1
0.19538771022975 1
0.204714221269207 1
0.203345005222564 1
0.200277588654034 1
0.202064622431959 1
0.192453377182617 1
0.209942393824038 1
0.207174472325289 1
0.213559139864313 1
0.203289749311958 1
0.199694909750603 1
0.196324254307873 1
0.184637485761701 1
0.207808791882697 1
0.199053175532892 1
0.191028432369309 1
0.19610949805834 1
0.209757712033206 1
0.186131442272502 1
0.194166851836803 1
0.201928356167874 1
0.203189606269216 1
0.189359054130517 1
0.203814520049227 1
0.192858910857575 1
0.201750213662918 1
0.193143681389185 1
0.204766052576343 1
0.189824280596526 1
0.197089066505227 1
0.20824910367819 1
0.202397333092918 1
0.185788940302329 1
0.204888305288603 1
0.195328583714674 1
0.20053374935014 1
0.208631814755962 1
0.183214228123503 0
0.19930989384757 1
0.203491093423408 1
0.205542909728019 1
0.200139377321839 1
0.201446425484 1
0.203413859685556 1
0.210852175935861 1
0.201813132723724 1
0.204464824990267 1
0.212163814341317 1
0.194411394559801 1
0.196461744529789 1
0.203920734912424 1
0.199166990834109 1
0.201701973644624 1
0.178211316047931 0
0.207835678484723 1
0.192221046926773 1
0.200131356892535 1
0.200094738484586 1
0.179298436227099 0
0.204719611705266 1
0.199701818078686 1
0.193637617173523 1
0.217381839485633 1
0.197919921833234 1
0.208940229709737 1
0.203354925299259 1
0.207579925239577 1
0.196505056886972 1
0.196690628411637 1
0.19662704335467 1
0.198852438178923 1
0.19540614431584 1
0.196720706073373 1
0.202894331669443 1
0.196855389113277 1
0.207134076703889 1
0.219541190162855 0
0.189929996258258 1
0.204108013557092 1
0.209491994552112 1
0.200498743196993 1
0.197767236752653 1
0.199214674496555 1
0.190534981830094 1
0.213172427814642 1
0.200788610811217 1
0.206098181174811 1
0.192723390683729 1
0.192958228243227 1
0.202697322233446 1
0.188555166819596 1
0.209044777280753 1
0.202570385792313 1
0.199003030393441 1
0.208116704429941 1
0.210303355324946 1
0.194311662988606 1
0.191208077959424 1
0.189193160250891 1
0.192231495986694 1
0.19710135795186 1
0.199189809384065 1
0.199592764325731 1
0.211075638399254 1
0.196042210368466 1
0.189641726130987 1
0.195716402631956 1
0.206876205234278 1
0.208888309819528 1
0.190483521593101 1
0.19913683109687 1
0.20088903602692 1
0.20641767586033 1
0.210001752895889 1
0.199276710410787 1
0.20729306300479 1
0.2114173983354 1
0.19805447352894 1
0.196643480947893 1
0.205172997386966 1
0.201612992744334 1
0.196178186420013 1
0.204870191036374 1
0.192744936712879 1
0.202480286259887 1
0.202210859261693 1
0.209308672332379 1
0.206307628764977 1
0.189497008387412 1
0.197980085913391 1
0.197827815499095 1
0.215011583586569 0
0.191051163558148 1
0.189728031679911 1
0.18643992214093 1
0.210244378551855 1
0.199955537791159 1
0.192869264466365 1
0.196668990718035 1
0.199549391372973 1
0.20137558251177 1
0.192386486526803 1
0.207051869988725 1
0.196012350870431 1
0.199553223277337 1
0.211944097173644 1
0.193265317129466 1
0.19074719134751 1
0.193149912867672 1
0.199819566744073 1
0.209398335778172 1
0.208605994855727 1
0.204173406120309 1
0.212744181249745 1
0.19455255805519 1
0.209115548296312 1
0.21035706819557 1
0.192737781891814 1
0.203366573304666 1
0.191705097879374 1
0.192248873784974 1
0.214826283882551 1
0.198488952992803 1
0.187558249075764 1
0.178607605639083 0
0.190542880659854 1
0.202752604996427 1
0.20929860902328 1
0.19909834666753 1
0.203827455232448 1
0.199323376970421 1
0.198866598314936 1
0.196239354304535 1
0.189745149358326 1
0.20355471906267 1
0.201636122322251 1
0.198561379346436 1
0.190198288649489 1
0.183349447207865 1
0.199301952644684 1
0.199351536435888 1
0.197951100732261 1
0.206176315105361 1
0.208355528457695 1
0.199018339796475 1
0.189864146719215 1
0.201312205127348 1
0.195488644502772 1
0.20332472395185 1
0.195914536431822 1
0.189871713622164 1
0.203174467589979 1
0.198283696385282 1
0.193391325417074 1
0.213345958852432 1
0.205299244784754 1
0.199404095651796 1
0.193636548241737 1
0.203190941932406 1
0.193203168391033 1
0.20256377638732 1
0.19757806158284 1
0.20595885999121 1
0.190191174590388 1
0.2048696001029 1
0.186508001549145 1
0.193785668770425 1
0.197376666028408 1
0.202602583999239 1
0.194266981832262 1
0.198427994619992 1
0.196505780401006 1
0.202549235212808 1
0.196010316410676 1
0.190548482703289 1
0.202423198418944 1
0.200106620310914 1
0.191817044020998 1
0.202754340444187 1
0.207638281147982 1
0.204987875015672 1
0.197607951266865 1
0.191200539992687 1
0.211303804008444 1
0.207355704746598 1
0.201308132774165 1
0.203781087811115 1
0.203293028294142 1
0.200626382935209 1
0.183625628616241 0
0.194808145627339 1
0.198022708508439 1
0.208204504687578 1
0.201547849233426 1
0.205844514125298 1
0.202639713664004 1
0.197976077756016 1
0.195964010072452 1
0.200673886025709 1
0.20176328965024 1
0.196485470513823 1
0.192844534481667 1
0.207696171734004 1
0.193272092034895 1
0.204280437392177 1
0.198665205238088 1
0.212660918997442 1
0.198429147041658 1
0.193231730945206 1
0.192809322528787 1
0.200734898002619 1
0.205822759269365 1
0.208506117914319 1
0.187740918793802 1
0.212127347465794 1
0.202731638268633 1
0.201885496019535 1
0.203113562709001 1
0.21292471546181 1
0.201513430767475 1
0.204793238878996 1
0.195927436410245 1
0.194656920657014 1
0.196949327286548 1
0.204449875801521 1
0.204523956333971 1
0.200285530507848 1
0.207232928074936 1
0.201243040867063 1
0.201332226398252 1
0.200621773537 1
0.198631934437338 1
0.193965258642808 1
0.188122890121429 1
0.19039832855129 1
0.201221782813208 1
0.206150500224743 1
0.190846494321775 1
0.20450092697124 1
0.199375280647103 1
0.194491421991093 1
0.202273607282251 1
0.196506287641561 1
0.201865222729042 1
0.205202647592688 1
0.201607265663566 1
0.228428850895942 0
0.206574419124476 1
0.204869073066709 1
0.188293792998733 1
0.206137413715418 1
0.201836290024416 1
0.194945281111521 1
0.204677464709507 1
0.205996775236423 1
0.19663108040296 1
0.197610783792996 1
0.201282613799099 1
0.185757751093585 1
0.193790523694997 1
0.203761698562601 1
0.200053653983927 1
0.200601939914862 1
0.193074924262628 1
0.203565142100222 1
0.209450601779858 1
0.195936006890324 1
0.197072982728791 1
0.214440251310672 1
0.198525108385507 1
0.203929342709115 1
0.194595963913555 1
0.199725575770106 1
0.211069094075267 1
0.199957062714794 1
0.188963996179785 1
0.202501121036887 1
0.208842825699284 1
0.193346035180781 1
0.214690229496822 1
0.205104568169717 1
0.191220223970453 1
0.20869094841921 1
0.201906635254425 1
0.200352602513117 1
0.202300328099003 1
0.20718510597127 1
0.212354602356377 1
0.185876031005009 1
0.204060442665682 1
0.19946057348056 1
0.191380212329227 1
0.195603403300501 1
0.207005768285601 1
0.204356806751896 1
0.196542498805345 1
0.209746455847003 1
0.19667839295353 1
0.202313353191815 1
0.191023224548602 1
0.199108536566411 1
0.197607502296252 1
0.202957928482113 1
0.186553062229699 1
0.193547743724037 1
0.207881759676788 1
0.201454717261987 1
0.204687040832737 1
0.189857728926606 1
0.207238887575254 1
0.196958737686715 1
0.206742507775173 1
0.203738023896318 1
0.208373326336714 1
0.207350914519337 1
0.210312494067095 1
0.201209250091083 1
0.207829077057589 1
0.189574588671564 1
0.202774479789095 1
0.206961497030155 1
0.211351635045137 1
0.210823468608759 1
0.212151328089378 1
0.1958409014371 1
0.21075896359269 1
0.192861469754574 1
0.195937245263145 1
0.206876544358736 1
0.18641832738869 1
0.196737524280789 1
0.191693016296501 1
0.188361659514823 1
0.206059981923341 1
0.192448901125115 1
0.197776341022675 1
0.187362371976533 1
0.193138179257464 1
0.191760804494949 1
0.203244620546422 1
0.199758961888003 1
0.190075267611178 1
0.205674637074675 1
0.197017773366852 1
0.217947769815139 0
0.196780868777666 1
0.199457926181809 1
0.192723529506143 1
0.212132095467301 1
0.206512049013108 1
0.199146440649844 1
0.183616495137012 1
0.203440757921629 1
0.193547231063576 1
0.196324229665388 1
0.209911034365882 1
0.218166811464739 0
0.198605686691814 1
0.20288513924724 1
0.204855582039964 1
0.194074805484429 1
0.205803340331395 1
0.198331376876809 1
0.197035672332669 1
0.200816394470567 1
0.189259531831942 1
0.200595123520375 1
0.186412561041604 1
0.218414030412486 0
0.206231922573092 1
0.18736201997059 1
0.203006503308898 1
0.188785217349537 1
0.191307607734855 1
0.200474597473792 1
0.194285624731311 1
0.203095691851787 1
0.194749956046078 1
0.204001804926514 1
0.195379881360423 1
0.204396508295378 1
0.204959341698459 1
0.201691030632382 1
0.189812172597702 1
0.199582275080725 1
0.200386346126997 1
0.191212166096271 1
0.20073659159329 1
0.190567090426022 1
0.186274160373003 1
0.190050092695263 1
0.211282494644347 1
0.207977435369746 1
0.204895789431507 1
0.198773740383474 1
0.202712641362555 1
0.217641759511036 0
0.209324171082282 1
0.189633121616684 1
0.196369763027395 1
0.203119287409947 1
0.185549052266055 1
0.206061491829041 1
0.198953856113324 1
0.189290293596839 1
0.206708491883964 1
0.20639884720626 1
0.193751207155798 1
0.20772637901434 1
0.203037863932036 1
0.207181969881162 1
0.207193251656379 1
0.198559931687494 1
0.203230572258075 1
0.200245163715 1
0.192340981294025 1
0.219199777886415 0
0.194173273760393 1
0.209549813862996 1
0.203466139076755 1
0.201062510652093 1
0.196554542943179 1
0.199018621291609 1
0.214796485271129 1
0.202916650405571 1
0.18939448621157 1
0.200100484695131 1
0.214506478332015 1
0.20143660157941 1
0.202689424321672 1
0.195357274306287 1
0.2046091280836 1
0.188606669995733 1
0.189910498834868 1
0.190324178551254 1
0.213257788867561 1
0.184756007646096 1
0.191920177882754 1
0.192712931427367 1
0.198718841000538 1
0.196196158817353 1
0.196117917976829 1
0.206461312211488 1
0.197624888525405 1
0.202254388653363 1
0.206872887896189 1
0.203430771763149 1
0.205241959693523 1
0.19053290283807 1
0.207161900162689 1
0.186009752071811 1
0.205911305765467 1
0.195033482200046 1
0.19306560811794 1
0.202408399493707 1
0.211950071577868 1
0.201019705343211 1
0.199679018502376 1
0.198377826694228 1
0.205463469642889 1
0.196788256453554 1
0.193901794159696 1
0.197971854333144 1
0.191697066206203 1
0.188740142165513 1
0.200902151128502 1
0.197179579612603 1
0.209641162029641 1
0.19813648705637 1
0.199740215771651 1
0.203324452054655 1
0.186764115996675 1
0.204991194304738 1
0.20939612675759 1
0.197393556567292 1
0.199035567445465 1
0.191337988413556 1
0.201764157495086 1
0.197093824944374 1
0.20866681242282 1
0.200212060048312 1
0.195085147069033 1
0.204208894077309 1
0.203259946338934 1
0.211499247329886 1
0.196564799737382 1
0.187932622910074 1
0.188435793681421 1
0.199607633632556 1
0.186445378098042 1
0.195878232253086 1
0.188196392358514 1
0.195445814510245 1
0.203665949291016 1
0.194549611185382 1
0.192797522135204 1
0.210439628623596 1
0.195995776137967 1
0.19947880876916 1
0.193299954723316 1
0.201354004753639 1
0.204573948123868 1
0.207550116157584 1
0.193985527092185 1
0.205423602325183 1
0.19244161063477 1
0.199473767797189 1
0.203553606415113 1
0.20289253200881 1
0.19940326063691 1
0.190714344335997 1
0.192040602410593 1
0.197565680384336 1
0.202630905533527 1
0.192252989416072 1
0.196498090522976 1
0.194679380425214 1
0.211172760223204 1
0.203949894307766 1
0.200415125534837 1
0.204416550026296 1
0.19584581467293 1
0.19856929514025 1
0.198451839893626 1
0.197422442580925 1
0.190375844460746 1
0.190350893816394 1
0.206314290753848 1
0.198409454313555 1
0.202422098887876 1
0.192380074258351 1
0.20095451896509 1
0.191248800078795 1
0.18978977871702 1
0.204374073101379 1
0.194724337638865 1
0.209236475356986 1
0.20156828365621 1
0.18311594261925 0
0.210859247980246 1
0.203237162784477 1
0.201254064821263 1
0.200193597586848 1
0.203092919131298 1
0.191026567427121 1
0.183875088144909 0
0.197424929783147 1
0.186764067477486 1
0.210043218399053 1
0.198153586189352 1
0.193042286761608 1
0.212697334676056 1
0.199939161987794 1
0.196806810717564 1
0.182830791160764 0
0.213337252821883 1
0.204449312288604 1
0.198297651832804 1
0.203763294219497 1
0.188494914448358 1
0.202710757011456 1
0.190467053882498 1
0.208139145368621 1
0.204905295737167 1
0.19574510213628 1
0.196476747992418 1
0.21018221663716 1
0.202426633854776 1
0.205170431735059 1
0.202183062939825 1
0.204427144989074 1
0.192624912942577 1
0.204193345675653 1
0.206402214660482 1
0.20291000187209 1
0.201232263571187 1
0.201576403074657 1
0.203603915245031 1
0.196517325124384 1
0.210000775321081 1
0.206476467484794 1
0.204543858384497 1
0.206474220195091 1
0.197595753050641 1
0.204992911814767 1
0.204376841105851 1
0.21311513763143 1
0.199340927660459 1
0.205905672113851 1
0.200161386349534 1
0.211340424607377 1
0.19019280272032 1
0.193444066502187 1
0.202280794583553 1
0.201206513189031 1
0.204146302520375 1
0.191335978906199 1
0.204392344192085 1
0.213281731215342 1
0.207946912648768 1
0.208096185317028 1
0.198376736705138 1
0.191499375153031 1
0.189524199054721 1
0.209310446210945 1
0.204627722783174 1
0.201873638736421 1
0.196926434018808 1
0.206513044097208 1
0.200972725304103 1
0.198717634358912 1
0.210168871902511 1
0.210437552220203 1
0.192261607570441 1
0.199403524679752 1
0.202165833527428 1
0.192844547220233 1
0.197187718342857 1
0.181286105821253 0
0.209486636921832 1
0.205695547474194 1
0.192348014190059 1
0.205634740177803 1
0.206734842763896 1
0.188198081054168 1
0.197632124117217 1
0.204334832180432 1
0.200954250774781 1
0.214419324281156 1
0.208747750302855 1
0.193444428593284 1
0.195539284211302 1
0.202789062602165 1
0.197988968263212 1
0.18995437273985 1
0.197751333182046 1
0.195532018505195 1
0.213101550140679 1
0.201515362072651 1
0.199650891120503 1
0.209926855959757 1
0.187592584423675 1
0.200796843794867 1
0.192496008646462 1
0.192448055988611 1
0.201756716130057 1
0.188329850067471 1
0.21997607581511 0
0.196301422107611 1
0.192685883589181 1
0.19505774797838 1
0.199744973799349 1
0.191714720071015 1
0.195431716058999 1
0.196137444935434 1
0.21022076883951 1
0.192735587941946 1
0.190732344656368 1
0.198245495288437 1
0.213132759775646 1
0.200828622709768 1
0.196133760253967 1
0.201847923779868 1
0.195975589877731 1
0.185763017011915 1
0.213583162368438 1
0.207642525240055 1
0.183692661797557 0
0.204514576733546 1
0.202103779582324 1
0.192168037176988 1
0.20927210878049 1
0.200389234672537 1
0.204007944208023 1
0.196199355693289 1
0.203159857999273 1
0.201604224016908 1
0.207899380330557 1
0.213793387922564 1
0.205891290437984 1
0.195996617807505 1
0.18860746721112 1
0.193924595124812 1
0.203618624397604 1
0.194611032963866 1
0.202667135802307 1
0.18210519555799 0
0.198569414041193 1
0.212820820180436 1
0.194303455153106 1
0.188171215287378 1
0.198576036185516 1
0.195800271926462 1
0.21167618402771 1
0.204725559813014 1
0.19666155509564 1
0.208613408868986 1
0.204451978577431 1
0.192080125250981 1
0.199608218575154 1
0.193977298647275 1
0.198552043856705 1
0.208108834878902 1
0.195760115450388 1
0.208512150234463 1
0.196950681027784 1
0.196212752711527 1
0.189524929499591 1
0.203737072366068 1
0.190662777655495 1
0.198553198167089 1
0.192829497015772 1
0.202781068603442 1
0.215631229152449 1
0.213516458223666 1
0.201424760221599 1
0.207924854039545 1
0.191002622922439 1
0.197714056784836 1
0.208307636180297 1
0.18949438625642 1
0.192724670782618 1
0.196798451096619 1
0.203352985902886 1
0.195378233029402 1
0.201868389249327 1
0.202386869557662 1
0.196380192062924 1
0.199263133569749 1
0.212187093024795 1
0.195376050465793 1
0.200793823304403 1
0.198390913532852 1
0.210894417352213 1
0.184516923409954 0
0.198608302760578 1
0.201325890808877 1
0.198852061039278 1
0.194393930608379 1
0.195089489238895 1
0.20099993591233 1
0.196944106809741 1
0.194969083917727 1
0.201235573238353 1
0.196399885651176 1
0.204205227554296 1
0.193867413580958 1
0.2004216649776 1
0.192312496327458 1
0.195211245414961 1
0.197026721349889 1
0.201831393871169 1
0.192343640149379 1
0.190711214721721 1
0.213694948979685 1
0.193500877774321 1
0.204067807739016 1
0.19073099989227 1
0.196946839593092 1
0.199111809805918 1
0.198703923355154 1
0.202042452546835 1
0.183704438884124 1
0.196682817241929 1
0.194381247246983 1
0.211095115241901 1
0.19159409766953 1
0.195126132059272 1
0.214761577864397 0
0.194862155514174 1
0.196502265361952 1
0.203092706365525 1
0.204238238453637 1
0.185643795903339 1
0.194673886353408 1
0.199155906000352 1
0.203588168545302 1
0.202651100883704 1
0.18939977416457 1
0.202111491120686 1
0.197137939577823 1
0.206341627846602 1
0.204821685262334 1
0.200390485985815 1
0.192810639045047 1
0.19954714657749 1
0.194378722232969 1
0.207906310645683 1
0.213575513018864 1
0.204177094809178 1
0.192439032609459 1
0.204571452878095 1
0.194850334044091 1
0.20709484051107 1
0.206467436760175 1
0.17922017748709 0
0.200573623639645 1
0.205340366970024 1
0.196895714845779 1
0.205217926107772 1
0.197328805285012 1
0.196470873584242 1
0.19975389663109 1
0.188300898128043 1
0.209804163905263 1
0.199065676153335 1
0.198724551367232 1
0.19183817750663 1
0.203848252936521 1
0.199226449490234 1
0.205793800737367 1
0.19908919612756 1
0.187610815686879 1
0.195814016935553 1
0.198989239099828 1
0.193790744724052 1
0.189510255613503 1
0.202586809518423 1
0.201058336472051 1
0.202180331996993 1
0.204332869705249 1
0.206899905042164 1
0.192185125434452 1
0.206166655987656 1
0.198058218708252 1
0.198818453943444 1
0.20654555471454 1
0.203680939171708 1
0.189242134864447 1
0.188805439122042 1
0.203822979323492 1
0.207547154142405 1
0.200213047897601 1
0.205742931784358 1
0.199883029301751 1
0.216445065064652 0
0.201637517472224 1
0.197118011672268 1
0.190679349501785 1
0.200377891199123 1
0.196248412629749 1
0.209612174781906 1
0.20514345843835 1
0.190860177989808 1
0.196973772714227 1
0.199708684318133 1
0.187899912913011 1
0.191539707968495 1
0.199301191712698 1
0.210922179544172 1
0.207406325875409 1
0.213612031502767 1
0.200521646980436 1
0.19551537393531 1
0.193124358574844 1
0.203924912743255 1
0.190242210934378 1
0.197196419903187 1
0.204368245746278 1
0.20415629501788 1
0.198581647923666 1
0.205171917938642 1
0.188583252713498 1
0.205931175030603 1
0.214632351691573 1
0.20763327007776 1
0.204245667043542 1
0.196905989777064 1
0.199863185342625 1
0.195038765762134 1
0.202625161563233 1
0.191844938854705 1
0.192407689032479 1
0.201775412887064 1
0.198680365612164 1
0.188698789856899 1
0.195987519799093 1
0.2033804463543 1
0.193772688509384 1
0.195515579783252 1
0.201053223956526 1
0.214142637849389 1
0.203998426916931 1
0.195747676388104 1
0.194421898975362 1
0.204529640841529 1
0.191183101004136 1
0.185893769933247 1
0.194541760687671 1
0.186367499150614 1
0.199718361568546 1
0.204397653477381 1
0.203427735339535 1
0.206989657386108 1
0.211224154050984 1
0.215321447844657 0
0.209063515168365 1
0.206727359773532 1
0.191138983045367 1
0.209308685894715 1
0.193944958693207 1
0.186184763864088 1
0.205441153904781 1
0.215069266557086 0
0.203351189014622 1
0.200980292572346 1
0.194653922088593 1
0.217676338253526 0
0.200211200277425 1
0.197609046787386 1
0.191499847007499 1
0.193159567663386 1
0.216599208323548 0
0.210961093979832 1
0.200049993949207 1
0.192201037961769 1
0.200236190940966 1
0.195327655273 1
0.220541435276113 0
0.194525135887458 1
0.193593475370664 1
0.204300917221874 1
0.20623543211088 1
0.189494548322355 1
0.184668139401604 1
0.215988433890656 1
0.188343000789263 1
0.19586205219879 1
0.193441898171941 1
0.203051680391667 1
0.208901706001086 1
0.185054078824626 1
0.207466687869153 1
0.210258181964848 1
0.198290050637927 1
0.188283207749322 1
0.196784637544927 1
0.202672830025628 1
0.193858133524557 1
0.206046843810106 1
0.194584691428719 1
0.193134341662302 1
0.195006891475563 1
0.20055598259312 1
0.199527659906849 1
0.193988053841097 1
0.196034304879556 1
0.206659190273852 1
0.206732784911767 1
0.195627336512938 1
0.187205433949819 1
0.192874898650017 1
0.194485177881311 1
0.193016745714189 1
0.201961040099467 1
0.187537541568001 1
0.196097334997346 1
0.199076016358294 1
0.197026692594918 1
0.211359008197749 1
0.198190407265065 1
0.204381655670321 1
0.210803539496134 1
0.190321917155523 1
0.212904262096869 1
0.193389813715418 1
0.20790484479071 1
0.209582812623128 1
0.191585298302748 1
0.209335578010065 1
0.202065443559196 1
0.197454977479772 1
0.203234539381092 1
0.211027213726832 1
0.187271111045794 1
0.198597353509436 1
0.186992211866846 1
0.190056379427043 1
0.188595167556422 1
0.180271970097381 0
0.193176503217036 1
0.201280886770273 1
0.204740778726145 1
0.205767224589883 1
0.199184650011781 1
0.191124858807184 1
0.207155931044695 1
0.205069907385914 1
0.20291078152798 1
0.197486761496777 1
0.190216990353509 1
0.213812427901437 1
0.205623975085343 1
0.203249878506798 1
0.20635396580788 1
0.193902935614804 1
0.205475162970471 1
0.207766860070544 1
0.197906221257617 1
0.204042493785169 1
0.193747108115123 1
0.202340817402252 1
0.197580739995822 1
0.211477460620158 1
0.198374217880523 1
0.207185490143761 1
0.199498991116871 1
0.195055317129823 1
0.202927561124949 1
0.196797855418006 1
0.201643707753212 1
0.200884603229094 1
0.214419299302021 1
0.202461207579091 1
0.204610723890062 1
0.205823892196402 1
0.195966821319231 1
0.206239759604287 1
0.199574764890254 1
0.201018488647301 1
0.20001555530551 1
0.20224522402754 1
0.200302563708852 1
0.184112936299013 1
0.197594186974022 1
0.197302249587402 1
0.193654147164181 1
0.200720444513013 1
0.191839192579229 1
0.190978291568559 1
0.200260915605198 1
0.198001603014408 1
0.195820125810341 1
0.201766647847634 1
0.194914157117281 1
0.208233961263289 1
0.207372262812899 1
0.186687189207083 1
0.193932293704935 1
0.213158226993309 1
0.203614845450254 1
0.204647011644028 1
0.209094055122486 1
0.192965525703396 1
0.198321001522978 1
0.185410902466271 0
0.198653523964623 1
0.207595172901156 1
0.199737073186373 1
0.213846725329409 1
0.195882470047579 1
0.19341556924008 1
0.203142960519506 1
0.182293076360751 0
0.198882127650478 1
0.203151771787689 1
0.193240607197092 1
0.197948151113268 1
0.19949993910804 1
0.206495614180894 1
0.210852736711285 1
0.200095783973045 1
0.187221926616726 1
0.211789377167205 1
0.216188525840538 0
0.207610238064822 1
0.19798066603174 1
0.201066529458463 1
0.201083221796768 1
0.206502232131616 1
0.210212895985695 1
0.204710566454135 1
0.208533257539501 1
0.19315883911885 1
0.198923919323958 1
0.199316831095575 1
0.219299039438639 0
0.191458238881386 1
0.199018766534953 1
0.197046388694435 1
0.192724585678282 1
0.19897391604041 1
0.18276524771647 1
0.197434063411363 1
0.193617672086997 1
0.192624409063638 1
0.204980003984728 1
0.193035939809466 1
0.201242988600251 1
0.196014103254478 1
0.19383080419846 1
0.197019989578666 1
0.203431974804218 1
0.194184555882635 1
0.198424045323669 1
0.215385436911303 0
0.206503243253552 1
0.198392150978933 1
0.198575583879828 1
0.203390750585692 1
0.193878205259802 1
0.193183841490303 1
0.208654342231162 1
0.205149106142687 1
0.203369841018514 1
0.193170228580264 1
0.186102943804697 1
0.209317991202635 1
0.194666380375673 1
0.205071634092872 1
0.203517152178945 1
0.199313773172591 1
0.181400684794243 0
0.211155638650551 1
0.197778609728474 1
0.202882869667267 1
0.202928401890241 1
0.192971604930715 1
0.198473867577841 1
0.197627879807976 1
0.193078565409753 1
0.215462443885795 0
0.204083444771803 1
0.200772466772862 1
0.196192098073863 1
0.199384950803984 1
0.204484912300275 1
0.199416909735322 1
0.207774593718164 1
0.196877817071261 1
0.197326851937685 1
0.203810892190399 1
0.201105902857785 1
0.198620417566493 1
0.1987411787996 1
0.20566231146553 1
0.204078917445996 1
0.190998270351317 1
0.211493102874797 1
0.205253201768325 1
0.197455610016482 1
0.204840852933405 1
0.212265777077703 1
0.200682653288293 1
0.19802095292884 1
0.201765335748226 1
0.207895798225622 1
0.213948050413564 1
0.204398499901507 1
0.199489420259314 1
0.196545349080362 1
0.200226562639306 1
0.216999540340447 0
0.1997715394284 1
0.190879468871052 1
0.189855500756617 1
0.196713807808568 1
0.214212359591965 0
0.205530518804201 1
0.210602117580547 1
0.207609583163759 1
0.184230564878888 0
0.202712797990406 1
0.198950285087338 1
0.179937379646502 0
0.206390132421562 1
0.188743658276644 1
0.201150697367535 1
0.214263095894055 1
0.198724674982121 1
0.199805698930462 1
0.202482455049938 1
0.215901314632954 0
0.201236924570565 1
0.20803899119015 1
0.208966647111852 1
0.212824057185483 1
0.196016498019765 1
0.205690461627069 1
0.209153145284639 1
0.204212916883613 1
0.197787597436163 1
