# Supplementary material for: Bias caused by sampling error in meta-analysis with small sample sizes
Source: PLoS One. 2018 Sep 13;13(9):e0204056. doi: 10.1371/journal.pone.0204056 (PMC6136825; doi:10.1371/journal.pone.0204056)
Supplement: S7 File — (ZIP) [file pone.0204056.s007.zip › results N = 5 theta = 0 tau = 0 sz = 10-20.txt]

"dl.theta" "dl.cp"
-0.125809508343229 1
0.0775234039006773 1
0.0558911931198879 1
0.00574953444440427 1
0.0322108210637785 1
0.241687240884058 0
0.0370030883429175 1
0.17413849109485 1
-0.065126952768069 1
0.0299896754682963 1
-0.0195258064927151 1
0.0503397519525566 1
0.183697602355263 1
-0.00593751991345919 1
0.117015312406034 1
0.0436224609246614 1
-0.0923300617024446 1
-0.14821298176821 1
-0.100679734386769 1
0.0750213402682242 1
0.0956309224805614 1
0.0394541826981085 1
0.0549746451886368 1
-0.00214730983646587 1
-0.00386258437234467 1
-0.0819587122575298 1
-0.140665354233802 1
-0.0836890845809239 1
0.0616692954586705 1
0.0590765189919777 1
0.0081622803130369 1
-0.0744298953394886 1
-0.00149522037829267 1
-0.137881620707711 1
0.0467299696135327 1
0.0038627640929887 1
-0.104179414437236 1
-0.0135987318271151 1
0.283379286061506 0
-0.211663164757349 1
-0.0420941650376495 1
0.109886508350549 1
-0.0107225769435508 1
-0.149834024028776 1
-0.0683476577447654 1
0.108274558132162 1
0.0551210405331778 1
0.0103208799304068 1
0.0088858439071432 1
0.114653126661634 1
-0.0228336941863756 1
0.185358229972938 1
-0.0515524090619707 1
0.095341432937068 1
-0.00683817485440458 1
0.0234364117319022 1
0.0460962909798485 1
-0.0852184063712632 1
0.131268091508104 1
-0.063152118032735 1
0.00141321267857419 1
-0.0690398175051175 1
0.0459749912198048 1
0.124992519852328 1
0.0699549958564477 1
0.0711379198733248 1
0.0552912153935092 1
0.069752454773256 1
-0.00112239852797875 1
0.244297901387634 0
0.14577317674271 1
0.134640496516038 1
-0.200887860153265 0
0.124339612161493 1
-0.00677332305565086 1
-0.0286266497226335 1
0.00380078657967661 1
-0.0367818345568155 1
-0.172755706652041 1
-0.0225646419468704 1
0.0600171155345665 1
-0.0981042996962102 1
0.147423630622419 1
0.0102038103861583 1
0.0847479748961196 1
0.160222494350322 1
0.155469762954621 1
-0.0534069375271409 1
0.165192211965512 1
-0.107218756037293 1
0.0757943950697911 1
0.0359481676364529 1
0.0188938183011815 1
-0.0507268515169164 1
-0.0524883383437642 1
0.00234834844879356 1
0.0949876013765914 1
0.119000696980491 1
-0.119557735245699 1
-0.141590475709572 1
0.0801617914149705 1
0.0334016902390449 1
-0.0428956593619145 1
0.0223002705865031 1
0.0281018133880697 1
0.196673678425808 1
0.0577121180620286 1
-0.0949262078652492 1
-0.143226114691811 1
0.078476095918637 1
0.0605441714793112 1
-0.0919370366478789 1
0.129615258380779 1
-0.0750392832666565 1
-0.131478371931214 1
0.226579509162769 0
0.194950658988149 1
0.0630895054901388 1
0.0264994065485265 1
-0.136980443544338 1
0.0564404452789918 1
0.0561194263439172 1
-0.0227641243367434 1
0.101994855743482 1
0.00297656998412375 1
0.0565451089641771 1
0.0158899808881669 1
-0.157489363416955 1
0.20844254590536 1
-0.0559626047550369 1
-0.0637849498253446 1
0.0469155767539078 1
-0.0843882139756194 1
-0.0992781388411003 1
0.222288453841765 0
0.0792028918241308 1
-0.067068551666248 1
-0.0773062378811342 1
0.0125000988402935 1
0.0452091172300188 1
0.199598385576513 0
-0.0140469914231144 1
0.103926751713 1
0.00308443895635545 1
0.0920307020705927 1
-0.135623297169476 1
-0.205751642654926 1
-0.0356600573610776 1
0.00242386906572025 1
0.0820862618837419 1
-0.00201199222842077 1
0.0154551318630434 1
-0.174243268185012 0
0.135034637190998 1
-0.0119276154589542 1
-0.0150830703047254 1
-0.00173554333332023 1
0.0792352607076304 1
0.0179039410652266 1
-0.110260792614701 1
0.107100877679024 1
0.220786652441681 0
-0.0332611986522443 1
-0.0626855629000101 1
0.0733996711296918 1
-0.0947223616983557 1
0.0982641052876247 1
0.148425554144942 1
0.00244670976379981 1
0.0665147168849353 1
0.0706276125090585 1
0.0759944157308566 1
0.179497857319616 1
-0.167898099005627 1
-0.130084911581472 1
-0.0112775520416537 1
0.0668513826806983 1
-0.068626615256671 1
0.0761536174993875 1
0.262587694456351 0
-0.00160907672881479 1
0.00448980463417116 1
-0.0298569699937343 1
-0.0414160209746104 1
0.00237289878844857 1
0.00895952388620586 1
0.193409155178966 1
0.127280143383713 1
-0.12666464138848 1
-0.0988904005386071 1
-0.0212270644926478 1
-0.131598870622442 1
0.0348885158367675 1
-0.0494791895431037 1
-0.0647386243679486 1
0.0355886560772604 1
0.157933911011282 1
0.233461008318116 1
0.196725218961843 1
-0.131123127366372 1
-0.019893069488781 1
-0.0339481475239588 1
0.0721607944113409 1
-0.136116358113324 1
0.0676178802061979 1
-0.156730518585682 1
-0.00422530331640083 1
0.119748029292779 1
0.102408482034398 1
0.104741030883116 1
0.151165809922237 1
-0.0521701629198781 1
0.0380378745465178 1
0.17964099962247 1
-0.128618833336748 1
0.00035217922485889 1
-0.0936751543553617 1
0.0997217873755517 1
0.166734966234271 1
0.0385431836211336 1
-0.0666936235375449 1
0.172239127294271 1
0.0325846587554242 1
0.0370495252649942 1
0.137070275711641 1
-0.0321106235873098 1
0.181980672422123 1
-0.112322820081101 1
-0.151668544592039 1
-0.0656360155017903 1
0.198621281921275 1
-0.00835071617746858 1
0.0691928707129086 1
-0.130317448989969 1
-0.138896919944087 1
0.0279339010530408 1
-0.0184019338733156 1
0.11671951961894 1
0.128671386798162 1
-0.0073257542843501 1
0.10125482462951 1
-0.173858289319191 1
-0.189721149243528 1
0.0279794696316332 1
-0.150793210457394 1
0.184968926498289 1
-0.0125311539331434 1
0.0465927978790523 1
-0.104790086108608 1
-0.0754875856522467 1
-0.0805140516541948 1
-0.102639543265475 1
-0.051122218547619 1
-0.20324501263889 0
0.206566955548287 1
0.131683709974436 1
-0.0609966885871142 1
0.0541166383318637 1
-0.116274002968838 1
0.0604518089027638 1
0.00598664323647672 1
0.164015715837669 1
0.0203194637022125 1
0.0546354197587679 1
-0.0767720326159875 1
-0.265309102636054 0
-0.118248710422973 1
-0.072795569100487 1
-0.0266805757060352 1
-0.067085205478506 1
0.118113864081487 1
0.220392154254601 1
0.0397442710563199 1
-0.132881742481155 1
0.0457485370603869 1
0.105804656101805 1
-0.124619618015484 1
-0.00197228726124222 1
-0.0303812475809962 1
0.0404367426215685 1
0.192995636752515 1
-0.251968712746635 0
-0.0138676645515233 1
0.229697896445469 0
-0.0357387126600719 1
0.194525263104388 1
-0.171183272755749 1
-0.0727443237307709 1
-0.0532609574291311 1
-0.144817249114124 1
-0.145901105730443 1
-0.0816202555758942 1
-0.132968572740086 1
-0.143229417125751 1
0.0455696638847533 1
0.0164645086028526 1
0.0825940820638707 1
0.00876318697709334 1
0.0524768232964428 1
-0.0306836134404688 1
-0.120378158842247 1
0.0480405894111358 1
-0.0802507250679642 1
-0.192509810393864 1
-0.0264227831045661 1
-0.0778427412700187 1
-0.205678290563317 1
-0.339154376397796 0
0.133667495926676 1
-0.0376907725356037 1
-0.0637493272623609 1
0.0318818871142021 1
-0.0568057961747444 1
0.0190130471918589 1
0.0163568255538732 1
0.140769376171214 1
-0.0294725217950255 1
0.199363601155921 1
0.143476822894529 1
0.0478718046801001 1
-0.0901861340535309 1
-0.0534208015430029 1
0.126963301060851 1
-0.0868009280174949 1
0.00251853787563363 1
0.0041138524859629 1
-0.133686212186687 1
0.0498083704221733 1
0.0896226997980438 1
-0.0154544323559792 1
-0.0480475420776978 1
0.104520441493579 1
0.155361921493743 1
0.00470384574503977 1
0.0759542726254383 1
0.188368391982888 1
0.188417608784146 1
-0.27044954322299 0
0.000607534987838804 1
0.0120489887681483 1
-0.0144665797873363 1
0.00778779224835616 1
-0.0864324389952172 1
-0.110276612331342 1
-0.0714312956171028 1
-0.0843003380321696 1
0.0974503605960559 1
-0.114731556981259 1
0.0228223617841135 1
0.0869790593840533 1
0.0161941485244755 1
-0.198794531351825 0
0.0501559870878818 1
0.214620395746467 1
-0.0276531342113933 1
0.0201826623027675 1
-0.0423053349869038 1
-0.000375207312579687 1
0.0913977447114492 1
0.0651555894150838 1
-0.168467522992509 1
0.0965724910876278 1
-0.120799625842937 1
0.0443068359213113 1
-0.0660290272590194 1
0.0154790058694765 1
0.0608857996149339 1
-0.0199548366648534 1
0.0344469388282999 1
-0.0315505570719267 1
0.148565234311737 1
0.161040871413506 1
0.174655555694844 1
-0.123299489040058 1
0.0862394838880678 1
-0.0408731565129617 1
-0.356223790796584 0
0.189161430611346 1
-0.00394424781873728 1
-0.0310913686629314 1
-0.028678765348746 1
-0.0966792452762661 1
0.054177326676332 1
0.040199203674971 1
-0.137802019258847 1
0.255167027424697 0
0.0352467048610009 1
0.051242711365672 1
0.149114400823034 1
0.0459708492361649 1
-0.133595127893148 1
0.039234074206073 1
-0.132416685056297 1
-0.23189863640661 1
0.0458068474300333 1
-0.00862081119740941 1
0.0348274110028851 1
0.023598198251119 1
0.0320158727312565 1
-0.0911060277981349 1
-0.105586603259504 1
0.0579491621397868 1
0.0434678636694466 1
0.0426040216563484 1
0.00568209111131859 1
0.184777258357316 1
-0.128354179805628 1
0.0166062220924876 1
-0.198664876931559 1
0.182397902045781 1
0.0362776536289884 1
0.202214959496712 1
0.0020658306218352 1
0.109866603439033 1
-0.143691936132001 1
0.21150293948761 1
-0.140936141865167 1
0.162527251954005 1
-0.0561101375994127 1
0.0785223994814417 1
-0.0768627440495412 1
0.278087973737979 0
0.0311126739517147 1
-0.0399038961105879 1
0.255754065801329 0
0.0049728052992119 1
0.0773985592110704 1
-0.124478816771469 1
0.0453342358136036 1
0.031088314338853 1
0.0397543822495894 1
0.0345848121629218 1
-0.0633672511388868 1
0.0352658594680542 1
-0.0265686372619438 1
-0.0218826340352792 1
0.0242687380305067 1
-0.0141165724302854 1
0.123175046860416 1
0.108944836048717 1
-0.0499704879392995 1
0.00786022837225925 1
-0.126356949391883 1
0.0964053769510478 1
-0.0640200134628979 1
0.167419576951262 1
0.0161004804886849 1
-0.0171013019473741 1
0.0263505822581162 1
-0.0699599974259712 1
-0.0465258838949879 1
0.0489266168584138 1
-0.0975065327144329 1
0.150861642926469 1
-0.0819614913055402 1
-0.243074852017375 1
0.259364836214513 0
-0.154292847190075 1
-0.0887315211083462 1
0.167742531978691 1
0.01103868515619 1
-0.186011140176586 1
-0.00224780903708788 1
0.149781883591776 1
-0.0660535454102483 1
0.129378430935262 1
-0.130978408638832 1
-0.0398795076541595 1
0.0860755913431516 1
0.101311227005731 1
-0.151075287619885 1
0.170227670145903 1
0.0931902842988969 1
-0.117979269583118 1
0.0967242124365365 1
-0.0151370825078245 1
-0.0736351929333796 1
-0.280212083245026 0
0.0706168915972909 1
-0.123567396559741 1
0.200485950068093 1
-0.112980187337888 1
0.0233306981807422 1
0.223690035408925 1
0.059708178580587 1
0.0379860735722912 1
0.0719998839894473 1
0.107949971028247 1
-0.145234783713821 1
-0.0996284012634702 1
-0.0380459773564401 1
0.0287499872285411 1
-0.0210091619360029 1
-0.233936015330616 0
-0.127109480192408 1
-0.116769638686334 1
0.0272499945489564 1
-0.125933086481483 1
-0.237294092970853 1
-0.141824568696004 1
0.173214875782463 1
-0.0694458342402262 1
0.0910808149671669 1
0.0299670382819736 1
0.039292132657081 1
-0.171928246237846 1
0.0617530141978019 1
0.0833329382553534 1
-0.120932971884672 1
-0.0980920518443837 1
-0.1188334075202 1
-0.0112358833723124 1
-0.154267816249042 1
-0.0134505348438376 1
0.173406650770439 1
-0.0333619329811968 1
-0.0385873353808215 1
0.0159666813313614 1
0.0100214693459099 1
0.0610951901831747 1
-0.128081609684417 1
-0.0726237839930127 1
-0.278311983824237 0
-0.0175267413580606 1
0.011064049286743 1
-0.183915426319627 1
0.260983838660411 1
-0.00653385538090402 1
0.055981905823927 1
-0.23409472763622 0
0.225535073884359 1
-0.064907688580608 1
0.105191111100689 1
-0.0748784957949565 1
0.0282191846322373 1
-0.000202674857030676 1
0.0418870800540916 1
-0.0301049839739235 1
-0.154220557077121 1
0.0576437022245456 1
-0.0731547561434951 1
-0.125776865730631 1
0.0112245503090997 1
0.0374171793872395 1
-0.0115691253291852 1
-0.0192593551664975 1
-0.0578162274412365 1
-0.0889586330932515 1
-0.159941394882542 1
-0.124865857979175 1
-0.0864768465888763 1
-0.0599992994700451 1
0.173184587427232 1
0.0287433542872465 1
-0.179815807463634 1
0.344856111455006 0
0.115083438710815 1
0.163507884314193 1
0.0958380455803698 1
-0.187883144409793 1
0.0290307072811486 1
-0.119356480101104 1
0.22074938253567 1
-0.0828071141740155 1
0.128661178028731 1
0.0509138800566156 1
0.169533170108417 1
-0.141906731967294 1
0.0470088774000012 1
0.111981852591443 1
-0.0714384182816278 1
0.100394017031862 1
-0.00364111865552535 1
-0.111313544543148 1
-0.0305891519047862 1
0.061701315454167 1
0.158924589902259 1
0.0972825855598166 1
-0.309021984900687 0
0.0483006294070071 1
0.118737146396829 1
-0.0670002142598335 1
0.032147644214086 1
0.0917047032829824 1
0.0671190204278187 1
0.182073883440937 1
-0.0144543885199287 1
-0.0998934121892721 1
-0.174129738421275 1
0.1575537912228 1
0.0306053008256942 1
-0.006077300890501 1
-0.0554028248840483 1
-0.0421002398498339 1
0.100173548159214 1
-0.0432822067825636 1
-0.0464192681289191 1
-0.0917046341730722 1
0.018501452476004 1
-0.026434572339823 1
0.0162409130422946 1
0.182507295716129 0
0.106612004965967 1
-0.0264996283928479 1
-0.22329252810012 1
0.0656956205488545 1
-0.203957847199205 0
-0.063303162336939 1
-0.135657065497609 1
0.095080378064914 1
0.110663311725639 1
0.143173227776617 1
-0.0517946071385109 1
-0.00897323568672941 1
-0.147343567621065 1
0.225833931939627 1
-0.0155915718367532 1
-0.125873704077084 1
0.110561545111271 1
-0.178392072949879 1
-0.0059558703989285 1
-0.159410652259487 1
0.0920284532693669 1
0.0170056742808879 1
-0.126950363334858 1
0.0214024018804581 1
0.0229399388802806 1
0.0232334281474684 1
0.135217758929504 1
-0.0105255587353483 1
0.015160673128792 1
0.189265882437472 1
-0.165768475047418 1
0.00637756788441544 1
-0.00782004177163383 1
-0.119788144334944 1
0.0770070779741671 1
-0.0782200466405152 1
-0.106055441071155 1
-0.265435746757927 0
-0.0828653540848315 1
0.140505438917211 1
0.0549585749042513 1
-0.236112077534272 0
0.128833310865343 1
0.00887283421829621 1
0.00763679885159717 1
0.179806203843812 1
0.122983046141605 1
-0.135882327914043 1
0.0997620801529811 1
-0.0773269039994644 1
0.103153656354955 1
-0.0452340354957806 1
-0.043610155377212 1
-0.161086595157549 1
0.0148965874573969 1
0.107854239868217 1
0.130660654137289 1
-0.0780550059851899 1
-0.00067530658605551 1
-0.171694823360494 1
0.185705471543982 1
-0.029210931063846 1
-0.0158590021880954 1
0.131628411793108 1
-0.0270570065777131 1
-0.0503510924788964 1
-0.0160802691476714 1
0.00880745952245901 1
-0.0856498934563894 1
0.267410571958706 0
0.0210360873961783 1
0.16616332340231 1
0.0951816964900691 1
0.0335062864986871 1
-0.00320683148977392 1
-0.0957649730031436 1
-0.147316029759209 1
0.0438469623527671 1
-0.0221293813478298 1
0.0433847953533759 1
-0.0974467282626052 1
-0.148578965067371 1
0.0600086703017924 1
0.0130650168329573 1
0.0763029670190972 1
0.0927995002303861 1
-0.0886797868746786 1
-0.129609543946999 1
0.0502187407868718 1
0.130640688402851 1
0.0493528158011657 1
-0.166931180659575 1
0.0138231567878277 1
-0.00373144324848089 1
0.0948645338905375 1
0.0817099052110223 1
-0.0428859773846659 1
-0.152016387258753 1
-0.284338718373503 1
0.0739802165892141 1
-0.0449790359566528 1
-0.0612810109563473 1
0.180756079425094 1
0.0529230811665043 1
0.142138190659273 1
0.0128996295162694 1
-0.11810356451977 1
0.0181752573234616 1
-0.141037685312631 1
0.101028598577194 1
-0.187407518487269 1
0.0823145346074691 1
0.0360048383263565 1
0.154172821686369 1
0.00489502901382233 1
0.159285869750577 1
-0.213403749831944 0
-0.268438559424081 0
0.131365854297939 1
-0.0328498319264192 1
0.0484855822095241 1
0.156449775479776 1
0.157987263111221 1
0.141023313108307 1
0.0482028660511814 1
-0.108608520078687 1
-0.0723219666736917 1
-0.0738020130734034 1
0.0122007353413759 1
0.0632171103732459 1
-0.0932024579437749 1
0.146465089193768 1
0.0258174173108917 1
0.106410393860494 1
0.0699758476037097 1
0.0443199930204614 1
-0.16536782716641 1
-0.0675472969615305 1
-0.134733220417281 1
-0.140130057502538 1
-0.027572672918831 1
0.24065283843406 1
0.029570520015377 1
-0.0781400274593737 1
-0.0208287014116398 1
-0.108659845530547 1
-0.128280764711688 1
-0.0583587609936317 1
0.0744184411168238 1
-0.0701756075407302 1
-0.109414080166609 1
0.00638341636524987 1
0.0639932278318956 1
0.160453661059229 1
0.00918958670840339 1
-0.303915461306815 0
-0.0281066923064658 1
-0.0845852172781788 1
0.0564008870852759 1
-0.160159267688413 1
0.0483546658604771 1
-0.0808629691386663 1
-0.172954366622822 1
0.0574662502041634 1
0.153042279085529 1
-0.215848036388398 0
0.117624954942117 1
0.00376897607637421 1
-0.0673284622843846 1
-0.0418715761521877 1
-0.110777942072425 1
0.021739414707357 1
-0.0563318023269827 1
-0.0240345866169997 1
-0.0642911455187127 1
0.068677429957895 1
-0.00602375463484008 1
-0.110679470753215 1
-0.0224837504900059 1
-0.0148179887318992 1
-0.0395596603882204 1
0.0840035134829923 1
-0.0518245399621593 1
-0.0171844580174146 1
-0.0733299439631838 1
0.0654776530566798 1
-0.0599749102579412 1
-0.0179013533882204 1
-0.00741266944610235 1
-0.0146352489076809 1
-0.0578730381857417 1
0.12348057957872 1
-0.017647996456873 1
0.175064709691258 1
0.0263115044846571 1
-0.053844690988427 1
-0.0742157845692127 1
0.0817705679365716 1
0.305410213704116 0
-0.0615178637344561 1
0.126242454643044 1
-0.0853068536495081 1
-0.14987877888222 1
0.0946795474884787 1
-0.0314484659954068 1
-0.112260712939304 1
0.11898681266211 1
0.18841255911047 1
0.051450897223273 1
-0.0361016082076981 1
0.028190057076112 1
0.0720567378466782 1
0.0252994675376166 1
-0.043698787122298 1
0.269412453938077 0
0.20135156136105 1
-0.179381827251132 1
0.0455524807399938 1
0.0382606871751039 1
0.0387040024598388 1
0.0681246633940628 1
-0.0885617306318559 1
-0.16430231107388 1
-0.0711608085049275 1
-0.0299601300889009 1
0.170450795049492 1
0.0162471174733629 1
-0.0896341057511909 1
-0.218283843704831 1
0.0761927308668084 1
0.229300577288308 0
0.0518644757038813 1
-0.0652273306927353 1
-0.0943487675137294 1
0.0972049293942749 1
-0.190562954938261 1
-0.0581714763218946 1
-0.132424324646398 1
0.12710634145935 1
-0.0426229716804895 1
-0.0361118386231864 1
0.00253632853821551 1
-0.00248056382573192 1
-0.0419457198651953 1
-0.00472896051809689 1
0.0395210533643614 1
-0.231796778175179 1
-0.13273038376925 1
0.0363741191168484 1
0.173792520544401 1
-0.0285136738033434 1
-0.0277867203799736 1
0.10095909334498 1
0.0649627922189188 1
-0.159271896454565 1
-0.0412468958668388 1
0.0678288386745237 1
0.038314245940872 1
0.0906653006680866 1
-0.0542656835339483 1
-0.0476109585891989 1
-0.0570419975032323 1
0.0651998483074013 1
-0.175295665290045 1
-0.107565089478431 1
-0.0703426033888629 1
-0.147951089703273 1
-0.00164318210627486 1
0.179590037753917 1
-0.240524781427091 0
0.103788331198154 1
0.323367906530267 0
-0.0183715276904814 1
0.0714386041445035 1
-0.0442037501487549 1
0.00806347135707693 1
-0.0230735670206842 1
0.00424743531115471 1
0.0736589951049632 1
0.110087648103914 1
-0.292215026022489 0
-0.0347276551674959 1
0.0502225933454911 1
-0.00434596004974948 1
-0.0617998721865575 1
-0.073195660420031 1
0.0341578895508046 1
0.0110965704976784 1
0.021234993436693 1
0.055127463613461 1
-0.111558445892277 1
-0.00655066677210887 1
-0.035380815350818 1
-0.14248552485436 1
-0.0722879001350794 1
0.0273234813597115 1
0.0407902654241803 1
0.147460980825937 1
0.0739690622227366 1
-0.0599900057223575 1
0.00656700343297939 1
-0.101269976702331 1
0.087333463293909 1
-0.00160129888950429 1
0.00789128966792799 1
-0.115811374965002 1
-0.0236567435127223 1
-0.000318831797481427 1
0.166820201930931 1
0.00890479105175797 1
0.0916001061653133 1
0.0629250613934435 1
0.00583239164509898 1
0.121622623417465 1
-0.115167557080998 1
-0.000975055700665681 1
-0.0071366821576846 1
0.18861859203284 1
0.25218113229249 0
0.0275401632914162 1
-0.0910184510629528 1
0.0520606626254625 1
-0.0536076583867303 1
0.0578253764077984 1
0.0244235312420405 1
0.0916066176668164 1
0.0830521526672569 1
-0.0718336596826399 1
-0.112710425997327 1
-0.157755028261254 1
-0.199887774470496 1
-0.0642042761471677 1
0.0404854359009606 1
-0.101026693291758 1
0.11844185943567 1
0.000304218656882786 1
-0.077479007185465 1
0.0588667978435391 1
0.12971478372113 1
-0.0104171765691048 1
-0.0147917950016896 1
0.105050243295268 1
-0.034193622641945 1
-0.0519256979131331 1
-0.0211104961442412 1
0.088212311425283 1
-0.141008428514534 1
0.0247217481074348 1
0.0388650044276824 1
0.00622365445356515 1
0.1179201125258 1
-0.213421083058215 1
0.190176100315169 1
-0.0110684654517817 1
0.0723671963720494 1
-0.0328499659847778 1
0.0886281191601627 1
0.0847611466285497 1
0.275003443327548 0
-0.009350679051041 1
0.246251737184063 0
-0.0247537611607123 1
-0.0964957275125661 1
0.137621255260054 1
0.178681872724129 1
0.0128691508141185 1
0.0189185958473881 1
-0.00238179161248997 1
0.0926156495604937 1
0.00705391596975021 1
0.126516942755256 1
-0.0440721778607553 1
-0.038600505721048 1
0.0255026038146438 1
-0.044127901937542 1
-0.0858439940286803 1
0.0634156183897321 1
0.0861128675679818 1
-0.129452567005358 1
0.11362400312512 1
-0.0653301004004585 1
0.142520682965425 1
-0.064041844089979 1
0.0477778620684828 1
-0.0759823533770348 1
0.0221767020530055 1
-0.0790775200144055 1
-0.392105927747155 0
-0.0251904031443348 1
0.0127704413709759 1
0.0796667435524989 1
0.0114545603812981 1
0.116329072441409 1
0.0306745636312446 1
-0.0385587529622423 1
0.00687303772695771 1
-0.0977913230732279 1
0.0252212776091993 1
-0.190894433661178 1
-0.152832575279421 1
0.0501279704657821 1
-0.0548969945554007 1
0.194949427381986 1
-0.0663253513174326 1
-0.112526664906687 1
0.0463172763990568 1
0.0920725492865239 1
0.095739275496327 1
0.114361847391663 1
0.0212827839462783 1
0.113330935647729 1
0.320350307339068 0
-0.107759238260095 1
0.0722217261801275 1
0.0937411665147067 1
-0.00579305897094842 1
-0.0736768477500584 1
0.13875505390206 1
0.0893819583672953 1
0.0486646254155117 1
-0.244733270791336 0
0.0508746705116724 1
-0.00939769116279744 1
0.0736617183985605 1
-0.0468318892324566 1
-0.301643189048701 0
0.181599980804576 1
0.0766336819349209 1
0.18148577044319 1
-0.01493040872178 1
-0.26393754483593 0
0.0880503400673549 1
0.239012461073793 0
-0.0491987912371797 1
-0.117798679347192 1
-0.0503133057314555 1
-0.00308167029387168 1
0.136096015548865 1
0.0104298877830424 1
0.0525038308008272 1
0.0912438207571229 1
0.179159194062541 1
0.0202381025096758 1
0.182452197978345 1
0.218596835428352 1
0.0363507285844166 1
-0.0229187405197897 1
0.155908810369762 1
-0.00605684845630917 1
0.0176019980563157 1
-0.192231359901496 1
-0.022211658773641 1
-0.0611921673642079 1
-0.115215553855065 1
0.0611840223432494 1
0.140799302012945 1
-0.191923806908693 1
0.119306120694754 1
-0.216451283141413 1
0.0786910563222097 1
0.20718640731981 1
-0.116257371253034 1
-0.145779141845359 1
-0.29281382336407 0
0.116138666753872 1
-0.237069169686777 0
-0.050672591046381 1
0.0266213790029255 1
0.0309901825739773 1
0.129589976044526 1
0.018193700963825 1
-0.022604845993567 1
0.128687285194595 1
0.144580203552788 1
-0.104607729529506 1
0.128709871771181 1
0.162890298483946 1
-0.11009638940288 1
-0.0801798028351659 1
0.095640174794782 1
0.177096974659712 1
0.0810862888985631 1
-0.165595963107314 1
-0.0878923185516013 1
0.00718212719063197 1
0.0423695661339198 1
-0.125322951332035 1
-0.153426517664674 1
-0.241013326394192 0
0.0427582694721761 1
0.168073556408682 1
-0.0304648820326085 1
-0.101656450935996 1
-0.0147887742073048 1
-0.0573887287564195 1
-0.0271923511920217 1
-0.103141367654281 1
-0.0597710315853362 1
-0.102934572466967 1
-0.200860691877014 1
-0.0188122543835766 1
0.106414317355607 1
-0.0218191997310869 1
-0.00697805707050222 1
0.136744940132872 1
0.142580632198276 1
0.0676748436640738 1
0.00585952382885761 1
-0.144891399322367 1
0.00541016786606574 1
0.0226135956302317 1
0.084273391582324 1
0.139393644635896 1
0.0849103313919017 1
0.191432822967475 0
-0.00191011658565281 1
-0.150324540401558 1
0.25688295034843 0
-0.140753531171089 1
-0.297571152672693 0
0.118883160077837 1
0.0131725697873323 1
0.0490937110988051 1
0.219384161932207 0
-0.0484071054519268 1
0.124143964151194 1
0.372440450334537 0
-0.0249853623146698 1
-0.0623359347072431 1
-0.219479185394693 0
0.164542240822216 1
0.134947493947595 1
0.0161017793468673 1
0.0924212715419776 1
-0.0356390489207104 1
0.0821476356936552 1
-0.0265158248732756 1
0.0552132378444862 1
-0.114478673568728 1
-0.0496788236683708 1
-0.173881832026672 1
-0.140547179278017 1
0.00504320802551592 1
-0.0403101108857252 1
-0.199957992249288 1
0.0979418960680212 1
-0.0859507638138166 1
0.110411497684412 1
-0.126470818122527 1
0.0692519986561798 1
0.0365613607085246 1
0.192448519907369 1
-0.120948970389563 1
0.122538378228416 1
0.00191053317995087 1
-0.0660383784628208 1
-0.0602316801991936 1
0.144561463053304 1
0.0643109000141663 1
-0.0921732124886477 1
-0.135365406297843 1
-0.0553336039201126 1
-0.105683053082307 1
0.0167718895357958 1
-0.0338433708359586 1
0.059043308940261 1
0.0583435515343769 1
0.0103428652843291 1
-0.0940558568535158 1
-0.143677788517153 1
0.0847769125417383 1
0.0146348985086108 1
0.134967217670264 1
-0.169905144153382 1
0.104926745265089 1
0.123880521166017 1
0.140136985715955 1
0.025710292281226 1
-0.12402742712837 1
-0.198449471031875 1
-0.0426255315581815 1
-0.11598508277925 1
-0.00222557178968988 1
0.0225650256086977 1
-0.032120434772225 1
0.0828888752726857 1
0.082314492103551 1
0.0289116296497743 1
0.156198479040462 1
0.198763935802011 1
-0.230133952293351 1
-0.156149499053865 1
0.117255190554785 1
0.0422553125169809 1
0.0225044917813243 1
0.0375804426118418 1
-0.0223108666357077 1
0.115427076192596 1
-0.12685856046632 1
-0.0282214127320567 1
-0.0921725309389633 1
-0.102532604905122 1
0.146428264285757 1
0.166054996161858 1
0.275772235754698 1
-0.0706692245110137 1
-0.114120084447952 1
-0.0452247417089487 1
-0.214510763492045 0
0.20720183548164 1
0.0567049357885698 1
0.154658367131956 1
0.0304084869686023 1
0.0855775055545147 1
0.0439687495413179 1
-0.321458383318621 0
0.0349258504274403 1
-0.202440561560929 1
-0.0834327911088465 1
-0.0256100540221433 1
-0.0822175924473988 1
0.186375203986411 1
-0.0442922216893735 1
0.0759079946030243 1
-0.0649176511156441 1
-0.146864750177531 1
-0.196829655215247 1
0.0152557521035689 1
-0.00149825964079454 1
0.0576175588755403 1
-0.124725974362517 1
-0.0095548914022486 1
-0.0325875431994715 1
-0.00686278900873879 1
-0.138885760964218 1
0.043246850724315 1
0.0569242320213621 1
-0.0884364312088144 1
-0.0789013136223577 1
0.0218157192011311 1
-0.0430739898766573 1
-0.0123809292987092 1
-0.0576670482792469 1
0.0535045051604106 1
0.0845276898191876 1
-0.210679746979598 0
-0.166970758361636 1
0.0379013333679885 1
-0.0238904158025679 1
0.159238764290369 1
0.0101943002684767 1
-0.0771482082360079 1
0.0448335156737927 1
0.049217552398105 1
0.161434285352178 1
0.264767262084064 0
-0.131951034158675 1
0.297652385255306 0
0.17469492022518 1
-0.0598670436020508 1
-0.0785049519298814 1
-0.146709475613378 1
0.076736724067331 1
0.14085750737419 1
0.0114017001200967 1
-0.244872548873238 1
0.0637000524333491 1
0.0485437452466064 1
0.0709364787555953 1
0.010003418224502 1
0.131287374402551 1
0.169225565621415 1
-0.0406915989510449 1
-0.250419226716579 0
0.157756790780258 1
0.0753014108747069 1
-0.123526406231416 1
0.0435527597316122 1
0.0160554701234634 1
0.265296135654631 0
0.0816060951833305 1
0.021904053807999 1
0.048537725806178 1
0.0204438111053262 1
-0.0695042346326376 1
0.0717740519134902 1
-0.183960020250883 1
-0.0145115460231856 1
0.0711137761494461 1
-0.141779468867397 1
-0.124789398893951 1
-0.0765991035480811 1
0.0299751116750402 1
0.0491058276006005 1
-0.0477870334161291 1
-0.0475065297128038 1
0.0565638841078224 1
-0.199496024385596 1
-0.0867896536768892 1
0.0823891819810281 1
0.108182199016683 1
0.119481614189006 1
-0.0447417841923457 1
0.130603833279383 1
-0.0832981502007485 1
0.129754876251939 1
0.13717361750246 1
0.0744277859111749 1
-0.078767900648557 1
0.0159341636007643 1
-0.129263051083445 1
0.00818013896407638 1
-0.163810957721225 1
-0.00584744643037262 1
-0.0490737510913732 1
0.183380768455116 1
0.137600124012985 1
0.0731912725415508 1
0.0423190152610973 1
0.118409007381472 1
0.0107549034187991 1
0.116455143899495 1
0.156925348381237 1
0.0914669077095522 1
0.0889359944448588 1
0.190329263896157 1
0.0854968801507827 1
-0.126797764625694 1
-0.000561449697207242 1
0.0093171798028798 1
0.0360520985501672 1
0.00860249437757126 1
0.0341071745428277 1
0.0928527491578693 1
-0.0380044503743523 1
-0.0909101021267202 1
-0.098713587311503 1
-0.00868492323708529 1
-0.069885241036317 1
0.0169577219256188 1
-0.229673614229999 1
0.0312868003826893 1
-0.146562374547945 1
-0.106642074474797 1
-0.101106732390168 1
0.0571597737607801 1
0.187320276764612 1
0.13216476323245 1
-0.0916706523550185 1
0.122629851628602 1
0.171828769029991 1
-0.217581927550942 1
0.17310464687137 1
0.0656926653050725 1
-0.106523530560554 1
-0.271905047018631 0
-0.0943169187255456 1
-0.093245941478366 1
0.279010161229314 0
0.043510956126774 1
0.0675564984069291 1
-0.210384801336541 0
0.0641452731570893 1
-0.0985262411858128 1
0.0710163677585742 1
0.160563291717789 1
-0.0462278820690717 1
0.165180266075616 1
0.0120506242427279 1
0.163078135301601 1
-0.168018288910915 1
-0.0527672966459423 1
-0.0315530348756641 1
0.0404338952015729 1
-0.18429578875942 1
-0.120598492851748 1
-0.0174824481372943 1
-0.0249126259024525 1
-0.128695949410357 1
0.0119450336296513 1
0.0110525795293743 1
-0.129605403358408 1
0.0886439569439857 1
0.101099491235662 1
-0.131020748860634 1
-0.132821219662079 1
-0.0522973850511227 1
0.0842577635076776 1
0.109419106114286 1
-0.140543246513475 1
0.00865789598302912 1
0.0362188640959455 1
0.00516830338195414 1
-0.15421234923461 1
0.11128066346654 1
-0.108226425875359 1
-0.187898133466199 1
-0.106718155993585 1
0.00808940692999784 1
0.0533062817026411 1
0.0229098056341234 1
-0.174335923226875 1
0.0362259403914209 1
-0.0414462569839925 1
-0.0677018581447697 1
0.0836190748373153 1
-0.040975739740331 1
0.315160704355305 0
0.00288219524689085 1
-0.0119171384060467 1
-0.124674696979734 1
0.00289604365685828 1
0.0248248769324986 1
0.143693787243381 1
0.197068070493088 1
0.123243548088748 1
0.112804413547184 1
0.0795263811269483 1
0.227000634974316 0
-0.133467068493537 1
0.158135967799659 1
-0.127750011409461 1
0.00046361516779482 1
-0.106124234470691 1
0.108430755626193 1
0.0367837720800892 1
0.0280733186930572 1
-0.220642056858635 0
0.100673586157188 1
-0.0236759328107288 1
-0.0230483104802371 1
0.0912344706394227 1
-0.0230193428715015 1
0.23338086892388 0
-0.150847285875399 1
0.024419112747387 1
-0.0433757374105483 1
-0.0271766546409009 1
0.275431492168954 0
0.032177657883673 1
0.130858854464218 1
-0.037399422185315 1
0.045260928288055 1
0.0343705928762292 1
-0.0581129253920154 1
0.171055461933868 1
0.0618687024717605 1
0.0769462439574342 1
0.00382028762536797 1
0.2327400334275 0
-0.0785374399530101 1
0.186269111516898 1
0.0223376542630288 1
-0.0750538149565086 1
0.151017611143632 1
0.0423208504121869 1
-0.164057980561436 1
-0.0235504419784098 1
-0.13105705921478 1
0.0247759709561434 1
0.0552430377460204 1
0.0307469409560584 1
0.165818834883437 1
0.0442485514421939 1
0.0862987580780803 1
0.20485800534344 1
0.117148541792702 1
-0.0437684373808918 1
-0.0252941164442936 1
-0.0469298894163332 1
0.077030181985446 1
-0.0573983391626287 1
0.0464041406329339 1
0.188246184802804 1
-0.0913682525525531 1
-0.0990273360539199 1
0.0204317506173209 1
-0.185764775079724 1
-0.238075655603383 0
0.0445646204075095 1
-0.199687992406307 1
-0.0330890538284441 1
0.102101144670827 1
-0.0250847607938951 1
-0.189562035599725 1
0.0378567310587592 1
0.240358121713164 1
-0.179542063458234 1
0.0936105478223517 1
-0.229207910795981 1
-0.00856402216475495 1
0.0456764905044436 1
0.0736074043496111 1
-0.0952852921847199 1
0.156921059631755 1
0.121311272859815 1
0.0955002249659213 1
-0.0137718960834579 1
0.123803502344598 1
0.0303558929771849 1
-0.0177481754981973 1
0.0973649605794675 1
-0.0889915337737256 1
-0.084026832562588 1
-0.0989255695345136 1
-0.133252688303749 1
-0.0314192041320095 1
0.171801182904465 1
0.00462463935606209 1
0.146176779844141 1
-0.0188918515603795 1
-0.08635096634877 1
-0.0259233205301381 1
-0.0525402661757909 1
0.0784445217973459 1
0.0597605613641376 1
0.0901454352455123 1
-0.0845182865196409 1
-0.0675631050756458 1
-0.0393136291721041 1
-0.00952353489489693 1
-0.0328229008740001 1
0.043289102882939 1
-0.103541779632066 1
0.144656299711287 1
0.0274768900303305 1
-0.195366701207682 0
0.0479612301818242 1
0.108210176862702 1
0.148703846066895 1
-0.153097981639026 1
0.195881841322941 1
0.0357283639473103 1
-0.0328096431098892 1
-0.0101066179773425 1
-0.020661392887716 1
-0.0376772449905449 1
0.0271915743107866 1
0.00427501800719345 1
0.148778040014403 1
-0.193449747158515 1
0.000780442092464181 1
-0.127023621131685 1
-0.189574042332465 1
0.138095579351694 1
0.0270854336494533 1
-0.0921939689067037 1
0.186197962900859 1
0.217351056380752 1
0.139764792757966 1
0.0906249515239458 1
-0.0306244963275683 1
0.152226249216921 1
-0.0113800065256407 1
0.0755193594278298 1
-0.101693445938651 1
0.0674017105371264 1
0.150906267922846 1
0.0261062782333899 1
-0.163421797677603 1
-0.103960069001029 1
0.189239254545864 1
-0.00870631023237259 1
0.0825879187213291 1
0.0256115065849654 1
0.0804314029381241 1
-0.263260207745385 0
-0.0140752938478801 1
-0.0813735079713397 1
0.208979402014898 1
-0.0909991251767983 1
-0.11291044529329 1
-0.0986243636928517 1
-0.00220084797028238 1
-0.0650409224279197 1
-0.0191754976305529 1
-0.138378935312586 1
0.11894170278073 1
0.128818741137385 1
0.0354193873177898 1
0.079210905613562 1
-0.177538547493203 1
0.0647108123554436 1
0.126417623184241 1
-0.16284258468157 1
-0.0475948702322737 1
-0.0727931445108752 1
0.0578316861205864 1
-0.0713413097178061 1
-0.0931969865431985 1
-0.02275143495291 1
-0.102793048873821 1
-0.157026235183616 1
-0.00970708960127997 1
-0.112734175442232 1
0.2617614833074 0
-0.194124482433451 1
0.002851585582462 1
0.130291017570331 1
0.032379327979447 1
0.0926043959906125 1
0.266450298854476 0
0.0294118640219124 1
-0.245681021942044 1
-0.15244092403803 1
0.127270658207948 1
-0.214489117998964 0
0.095343729354897 1
0.155959923178062 1
-0.0795673723099666 1
-0.0520017727877087 1
-0.062892862187144 1
0.0112133643140509 1
0.11814240276029 1
-0.0504226580367634 1
0.180970498377897 1
0.0800031357204862 1
-0.00828367175543167 1
0.186319245638921 1
0.062276388340156 1
0.0456202458699098 1
0.0595172200930986 1
0.020737281493398 1
-0.022141924607649 1
-0.100841734343364 1
-0.00464065605398278 1
0.00858272170396245 1
0.118942228402756 1
-0.0132812571058137 1
0.156822314441464 1
0.0354936267746862 1
-0.140387924779064 1
0.107715912146083 1
0.0233980339827336 1
0.0650033650402727 1
-0.213810577288653 0
-0.0434771446664343 1
0.0924264426842084 1
0.0130175912614306 1
0.0439194680262615 1
-0.0921593277937743 1
-0.121992832867583 1
-0.0844040794216441 1
-0.114530576839055 1
-0.0147166771985055 1
-0.0309457011918619 1
-0.0362408800907423 1
0.12871931220504 1
-0.0971648421773542 1
-0.0170407344038277 1
0.0751106189596361 1
0.283591162940513 0
-0.082258984371899 1
0.0452863312618962 1
0.0911159194226346 1
0.140565441522069 1
-0.0678648723009342 1
0.14343055954867 1
0.0529503236875679 1
0.104326136949545 1
0.161437123372103 1
0.130456535719146 1
-0.0426271215172921 1
-0.0997819929343163 1
-0.150717530382847 1
0.14594876039678 1
-0.0378574391268557 1
-0.188848879259746 1
0.000528674830957615 1
-0.103088901747359 1
-0.254786217500867 0
-0.0258902448975623 1
-0.114690456096052 1
-0.0556553635550912 1
0.0494424884397367 1
0.0371506084784389 1
-0.0107393067104135 1
-0.0948915238384774 1
0.00216287114835484 1
0.174065856170541 1
-0.0678304248845521 1
0.0605982953612218 1
0.164488377642461 1
-0.0492211260505544 1
0.241064520500956 0
-0.0992762664966396 1
0.122434298801885 1
0.204319004513683 0
0.0949601323180512 1
0.0700466308862965 1
0.0582694090968208 1
0.0437461049187225 1
-0.0255199560524453 1
0.230463139190253 1
0.0308032777864646 1
-0.0811242710692763 1
-0.0470881173343527 1
0.0914699803699837 1
-0.115336658853681 1
-0.0111077735722132 1
-0.184048767842052 1
0.0553441159861757 1
0.235688323505832 0
-0.0109567061686638 1
0.104533857077787 1
-0.0368259764985097 1
-0.164308199647323 1
-0.0163101880495983 1
0.063906063500424 1
-0.0774564119197048 1
0.0983415560340721 1
-0.0397604937739858 1
0.0377361880086107 1
-0.034161889355441 1
0.133553854949421 1
0.102339341911043 1
0.0916093719256123 1
-0.278319888080508 0
-0.0898893406795287 1
-0.0206534359118975 1
-0.0654859310814016 1
0.0359521550338396 1
-0.0309069109248865 1
-0.216877142469955 1
0.0846865506349219 1
-0.0999347256498252 1
-0.0864862703643482 1
-0.081676276499737 1
-0.129104865496699 1
-0.0476273821213449 1
0.0151094573655348 1
0.0932200596722956 1
-0.171648893346975 1
-5.87813480897037e-07 1
-0.109372264249299 1
0.0546078181000417 1
0.088476577529216 1
-0.0621662501153235 1
-0.0626994666945527 1
0.164359026553844 1
-0.05902355657531 1
-0.0234871299623356 1
-0.294381985683268 0
-0.135458035303323 1
-0.159682144594144 1
0.036736460817564 1
0.00304918147466782 1
-0.0221943741150452 1
0.0898453130252403 1
0.143207975531798 1
-0.138600108267623 1
0.0793180107104659 1
0.0192179383825329 1
0.151515595296285 1
-0.0578316424490158 1
-0.0530644477836351 1
0.097347546321522 1
-0.129541508620047 1
0.0116340938746017 1
-0.0627998100940261 1
-0.0231342131666281 1
-0.0974521631644084 1
0.0307064111500503 1
-0.175747139527392 1
0.0436494303475205 1
0.0614774670188726 1
-0.17641243927229 1
0.159506060847192 1
-0.0146594811577127 1
0.189576364008662 1
0.0426266193146878 1
0.078053985129327 1
0.122252493857581 1
0.0973906059699486 1
0.00957569555378687 1
0.0901308076291898 1
-0.0815888171575731 1
0.196662766230725 1
0.0647924364302234 1
-0.131806738654238 1
-0.0599785898420533 1
-0.110414799723924 1
-0.0906172094900404 1
-0.202381179771834 0
-0.162481289928679 1
-0.247865387312221 0
-0.118891481289854 1
0.0227724441958259 1
-0.144571952017136 1
0.0107630434693215 1
0.0366463482961434 1
-0.0429382924237013 1
-0.0769032257190379 1
-0.0805979114158519 1
-0.117695649788687 1
0.144028420544819 1
-0.0116724121426865 1
0.135372978779653 1
-0.0189221470247026 1
0.0526500504135908 1
0.0234055985182873 1
-0.142892202957638 1
-0.016847597606214 1
-0.12184869280171 1
0.106356012979683 1
0.0386234140594659 1
-0.0143850096082965 1
0.131642566792312 1
0.0411963165771208 1
-0.14026786527031 1
0.012977140520157 1
0.111394736476884 1
0.0384201081131743 1
0.0879977003361401 1
-0.259644197711853 0
0.0434835185449125 1
0.000149127059025686 1
0.0498628666376453 1
0.146580424223419 1
-0.123007424441807 1
-0.079013399841841 1
0.0621952670108558 1
0.0933171894883802 1
0.0193938230809812 1
-0.0215925732504081 1
-0.0431338897285762 1
-0.0513309174037556 1
0.078053252233815 1
-0.0323393229264049 1
0.0763622404549763 1
0.0339343364440707 1
-0.0558070967751735 1
0.0405230413760302 1
-0.0997920593925687 1
-0.00692509712337132 1
0.0533362124307437 1
0.054748481582331 1
-0.0421457958742693 1
0.0129239770518334 1
-0.262315284520449 0
0.0896176720383849 1
0.104531134101262 1
0.0816926097088219 1
-0.141947698913767 1
0.172175723036797 1
0.199051953685157 1
-0.0239458021301504 1
0.113490586641556 1
0.0025544212811058 1
0.0179751334983802 1
-0.0806308898219751 1
0.0594011794893444 1
-0.0348272023478783 1
0.241521822988301 0
0.104214319889615 1
0.080097415119447 1
0.067564100827152 1
0.0967849953091578 1
0.0917811944371463 1
0.0905157665465024 1
-0.176350849007278 1
0.167259938469317 1
-0.254359610237018 0
-0.0783405653022164 1
-0.191782937696404 1
0.0448923451358374 1
-0.0731706590273153 1
-0.133607063584685 1
0.00029418869229908 1
0.0663994061652455 1
-0.115266846738046 1
-0.0114349659836449 1
0.160273105811573 1
0.0292438428593738 1
0.00761683930185803 1
-0.101533512730459 1
0.0301873507417549 1
0.0618735257596123 1
-0.078455855355701 1
-0.283027331307598 0
0.0236290695987047 1
-0.0129003008116678 1
-0.0958176955536968 1
0.0182813121346205 1
0.078794702121999 1
0.184670674444981 1
0.00322855288394013 1
0.0689651183026029 1
-0.119277685225995 1
0.0612801216403556 1
-0.0444779773851015 1
-0.344925440656884 0
0.0737382444007681 1
-0.0567783972819705 1
-0.0725871786810795 1
0.0239965608947548 1
0.0222994824777976 1
0.2605673904131 0
-0.107105027414011 1
-0.0634175324122919 1
0.184831945038512 1
0.100046494835722 1
0.0870550281384386 1
-0.0312806390323689 1
0.103591657174947 1
0.221051827141259 0
0.0522116084395172 1
-0.141529769840305 1
0.0252000491204052 1
-0.125501984847105 1
0.0554375903524023 1
0.0792904271238291 1
0.0457416100003696 1
-0.168022770972659 1
-0.139432590464324 1
-0.111084018293226 1
-0.0764369667745269 1
0.0625199575676891 1
0.13825588457577 1
0.231458018379012 1
0.030437990893409 1
-0.159941229107906 1
-0.0261599682751851 1
-0.15956253912374 1
0.0437878605882224 1
-0.0391968680420094 1
-0.0858075982972123 1
-0.236205999608411 1
-0.0100334003236946 1
-0.0337404774268299 1
-0.0977136331783198 1
-0.190972298598902 1
0.0183082823852997 1
0.0988991409350711 1
-0.06246931366114 1
-0.18433865685208 1
0.0102540402410902 1
0.0600083217451811 1
-0.0548040893709424 1
0.0290071914976569 1
0.056793343055587 1
-0.179456669461088 1
-0.0821063592617493 1
0.0221477057365554 1
0.0100852207855878 1
-0.095023350688275 1
0.197447677089485 1
0.0534067047502683 1
0.135413602300963 1
-0.0195494395600043 1
0.0701211846505213 1
-0.123249249203184 1
0.0147105945573239 1
-0.0586345075987957 1
-0.0377191818902771 1
0.0112723861026153 1
-0.147724103556457 1
-0.0616501328398388 1
-0.190123522221708 1
0.0810265997960693 1
-0.116056277269792 1
-0.273352203638905 0
0.0643105929536409 1
-0.121239411281701 1
0.154515571784312 1
-0.0804191391846027 1
0.0244198241160594 1
0.247168950451308 0
0.246936830850734 1
0.00939098650251679 1
0.0640118153232856 1
0.000374194000350079 1
-0.102358549105254 1
0.0990449732175484 1
-0.066112747856045 1
-0.0814002688316371 1
-0.26078613164977 0
0.0642012420973172 1
0.146507849723018 1
-0.0987875694037247 1
-0.162260122850387 1
0.0130565509382058 1
0.0138977167641437 1
0.124392549515605 1
0.0113928129499189 1
0.090214402032457 1
0.0564870238812523 1
-0.0275452698818044 1
-0.0148243969850952 1
0.110310894525123 1
0.0352012614310984 1
0.0798082118584642 1
-0.0527115236197014 1
0.0361950984818174 1
0.0174761377335187 1
0.0195417314082824 1
-0.123716060736468 1
-0.128417446096303 1
-0.130582254479806 1
-0.0435256413674909 1
-0.061439249013152 1
0.0974234929766201 1
-0.140711270570462 1
0.0601400296198468 1
-0.115305425275215 1
0.0971671125718155 1
0.129220349862463 1
0.0797787933023635 1
-0.204521653717091 1
-0.255250541418984 0
0.152428940676761 1
0.134136388382644 1
-0.298100378919801 1
-0.0774911342967204 1
0.0711652580255861 1
-0.0716355579554247 1
-0.036253284306724 1
-0.0360575105951354 1
-0.0576485369055445 1
0.296073838831253 0
0.119508574412899 1
0.0901260991829407 1
-0.0943171394997152 1
-0.176689328329452 1
0.0734447731676804 1
-0.0257795772607691 1
-0.110606998763823 1
-0.0942606672114851 1
0.139913117421988 1
-0.227431411830276 0
-0.205901193010079 1
-0.116587670533656 1
-0.00785455699021749 1
0.208570238289023 0
0.159271041305669 1
0.00738354079844609 1
0.0549255201960314 1
-0.0778851962277443 1
-0.129188001415183 1
-0.176066588707381 1
-0.0877811256068919 1
0.0817810976566143 1
-0.0533696250666073 1
0.109351837668174 1
0.148078045677974 1
-0.0338526506961519 1
0.099487659559177 1
-0.169782113340363 1
0.106296658177458 1
-0.0178186187542684 1
0.183392749725344 1
0.0784051663445728 1
0.0543992949067105 1
0.0706193762886615 1
0.0587437777345102 1
-0.232517783208867 0
-0.164500878044684 1
0.0615280256432574 1
-0.0416061617768164 1
0.0331968791983466 1
-0.0360460220775691 1
-0.139225626319361 1
0.303560201012228 0
0.0991183414052498 1
0.0644318516779003 1
-0.00922314197080906 1
0.0404181811496301 1
-0.161420727571623 1
-0.00254604609652836 1
0.0844464974731177 1
0.23039135634785 0
-0.0316341655282036 1
0.0292377144754035 1
-0.0679441365313813 1
0.182533569994465 1
-0.0347388794720374 1
-0.0406482368309413 1
0.272863901033565 0
0.12098046567931 1
-0.091673607344435 1
-0.0076359125771515 1
-0.0703178842855258 1
0.0348256717098112 1
-0.115794918925358 1
0.0485069034753871 1
0.0291387976907148 1
0.0470763469492739 1
0.11508327358472 1
0.0361759330125343 1
-0.167937295431562 1
-0.0859665677378885 1
0.056025903673784 1
-0.181545176665011 1
-0.274546684904932 0
-0.018786464731408 1
0.00366813126775212 1
-0.033360625405139 1
0.255239801387054 0
-0.0813851808257125 1
0.0334435495233862 1
-0.159911507158058 1
-0.082712529908349 1
-0.203264042433743 1
0.198785749495847 0
-0.0564851732671474 1
-0.160159993964265 1
-0.0263705239487521 1
-0.125306777152598 1
0.018524671724546 1
0.278419599517771 0
-0.111855992167192 1
-0.143389622869105 1
0.243409700953941 1
0.229852182734247 1
0.0687464072948975 1
0.304457858831404 0
-0.333293031409066 0
-0.10815394061513 1
-0.00211617670474775 1
0.0457076518666151 1
0.0617421668863088 1
0.0841365327725711 1
-0.104511156663381 1
-0.0238097703267997 1
0.0625846441683624 1
0.0041476214660572 1
-0.230551196188507 0
0.0848624732710485 1
0.0244665087680407 1
0.153948329482632 1
0.0370974229792148 1
0.0240670394979148 1
-0.0106949467736133 1
0.12839840052524 1
0.140101148471331 1
-0.175006056369288 1
-0.00617463088802382 1
0.0266783460711158 1
-0.0475122607407289 1
0.0194231560072654 1
0.166441823701409 1
-0.0528589740233083 1
-0.185568347894301 1
-0.17389793320502 1
-0.0183740226902048 1
0.0315989395881925 1
0.129279441119905 1
0.000341610122421947 1
0.0644458728926922 1
-0.0774283061440277 1
-0.0369873085254857 1
0.232111668925368 0
-0.062165065060865 1
0.145593050342215 1
0.208077991359706 0
0.00570496556668387 1
-0.106912054490839 1
0.0221161021569806 1
0.0689078165780374 1
-0.102417575386126 1
0.15576247351535 1
0.0854328714278885 1
-0.213961854478353 0
0.122611544395175 1
-0.193149499947502 1
0.0693021257173822 1
0.00809459599427644 1
0.285529863395959 0
0.156043354365359 1
0.0379830257647933 1
0.0138079616399898 1
-0.0483874935438938 1
-0.120008941992329 1
-0.0782811561426061 1
-0.0814873508634254 1
-0.0426697179841945 1
-0.15675499237674 1
-0.17920421112944 1
0.114448405276329 1
0.112536098000968 1
-0.039386808451257 1
-0.118856642604849 1
0.159779946911995 1
0.173828697621016 1
0.0992482463194985 1
-0.0781795220741136 1
0.082956296635255 1
0.134344860289742 1
0.0106658290797215 1
0.0655137711182427 1
-0.0483610072588231 1
-0.0669606742861365 1
0.0321920809911845 1
-0.161512520978267 1
0.00398658920227198 1
-0.0217988668050801 1
-0.161279271453205 1
0.0397525656557755 1
0.0366241532046642 1
0.103346652126446 1
-0.048154265091534 1
0.0510055423431098 1
0.144486038258046 1
-0.0365052034317719 1
0.078934983926093 1
0.119470209976098 1
-0.246721587315751 1
-0.111442779901877 1
-0.0547963085855857 1
0.0917657229850238 1
-0.0950788800636901 1
-0.0834084266639627 1
0.0796662567238895 1
0.0834975222124898 1
-0.0486200588664855 1
0.069727265507419 1
0.0632835705906383 1
0.022611498465441 1
0.043579759070978 1
-0.01081003531926 1
-0.136109214258469 1
0.0449208661917632 1
-0.00958852859706534 1
0.143942791681085 1
-0.0717779788936107 1
-0.0461168548085084 1
0.0239970303112884 1
-0.0199904258763709 1
-0.103177128800899 1
-0.0435169759959852 1
-0.133628212395765 1
0.0377366989505828 1
0.0805463391558554 1
-0.153197887354068 1
-0.0397850651557448 1
-0.0852679779768461 1
-0.137356937001731 1
0.106803261504303 1
0.0761312226419516 1
-0.170845556126062 1
0.0552502780610054 1
0.0354528400602315 1
0.0583260846715316 1
-0.0586516928963643 1
-0.0163497207371071 1
-0.00289844336447382 1
-0.11625997813591 1
0.0743940644318547 1
0.102963605728297 1
-0.302284380637362 0
0.110795769469212 1
0.123687210295653 1
-0.189793012715487 1
0.0474793638072039 1
-0.0325813539571591 1
0.0470615417357936 1
0.145058754370481 1
0.0320244088788311 1
0.128399073576124 1
0.312410799934182 0
-0.258998939276638 0
0.030492508394598 1
-0.00473427000610874 1
0.0158326944750608 1
0.285746231273855 0
-0.0664367061637303 1
-0.0498898222047211 1
0.0904560165431129 1
0.0819234374371157 1
0.111584058705413 1
-0.155601610249004 1
0.103383583641037 1
0.0104658017484152 1
-0.127090804193207 1
0.0659720378006095 1
0.100362660654884 1
0.0113727408941316 1
-0.0127013270985022 1
-0.232879113421786 1
0.0140307016895371 1
-0.0420552836815728 1
0.127099817861023 1
0.134371432767513 1
0.101712640823531 1
-0.052011630344816 1
-0.0488258821441746 1
0.18719494004213 1
0.054160369377016 1
0.139362860220474 1
-0.147669618234497 1
-0.0738397528878133 1
-0.0567869512368224 1
-7.01369101152038e-05 1
0.00203228838869135 1
0.184456854469167 1
0.186195464210523 1
-0.133779585974963 1
-0.172091374232082 1
-0.070206470371442 1
0.0148468798571778 1
-0.0176789394389597 1
-0.133199964838166 1
0.0936953666298961 1
-0.0907132787956254 1
0.021730560321653 1
0.0985775855978725 1
0.141929483014635 1
0.0957840178552927 1
-0.0461993679489283 1
0.114108666773886 1
0.0907955803114214 1
-0.0274697848372264 1
0.0184108254663473 1
-0.128138872087209 1
0.140788555174804 1
0.0349173131135202 1
-0.0916423546421951 1
0.126253689850336 1
-0.272126892034472 0
0.221980306821559 0
-0.0786941164271291 1
-0.12397704470074 1
0.11368982939352 1
-0.0244250537281041 1
-0.272855683720325 0
0.0380698910714528 1
-0.0788096701174951 1
0.0903229972329735 1
-0.148557878824502 1
0.00749209906958048 1
0.0957822902803717 1
-0.126979625285807 1
0.202405029181228 0
-0.0389816595061676 1
-0.0477706755348341 1
-0.0820071156053336 1
-0.064257784699841 1
-0.0689824359777728 1
-0.265277625556729 0
-0.0293038511766068 1
-0.0139799425752434 1
0.109532569566432 1
-0.0147288448017165 1
-0.0369886278641359 1
0.0635322809740292 1
-0.0738704714116891 1
0.193442168218546 1
0.122444450973982 1
0.0284838403963562 1
0.0174307646845077 1
-0.0146245724947763 1
0.182255298418839 1
0.119842164259685 1
0.0739795732598704 1
-0.0538082654844385 1
-0.0915835775044409 1
-0.137062526211471 1
0.0597336285880798 1
0.0985476332806924 1
0.132056622821941 1
-0.0511351506208215 1
0.140150875932981 1
0.0638953200152429 1
0.015981974759105 1
-0.112742756680031 1
-0.0259471451971564 1
0.195321255977236 1
0.016932589392478 1
-0.094315569153604 1
-0.202013906929675 1
-0.061600330666802 1
-0.0541783505300434 1
0.000627252123701509 1
0.118587239674344 1
0.0628533370805764 1
-0.0238954329555227 1
0.0172883499126959 1
0.0213775183839353 1
-0.0117045361248182 1
-0.0416451137903427 1
-0.025057627862265 1
-0.0961502058509351 1
-0.0607209248932363 1
0.238849901572292 0
0.0379853334295102 1
0.0829307770266839 1
-0.139473162698045 1
0.0533882080965906 1
0.0810507059262776 1
0.114315293251679 1
-0.135918355914115 1
-0.0594131492858852 1
0.0766110178272343 1
-0.107453110253957 1
0.000946976136071642 1
-0.163062770992965 1
-0.110979498255632 1
-0.0210684646857495 1
0.0298654009687423 1
-0.0202911296134012 1
0.00964426338402454 1
0.20763332586405 1
0.0641892954248781 1
0.0206054004388668 1
-0.0690559992421757 1
-0.0204385706098181 1
-0.100238739212146 1
0.0135924708442644 1
-0.0780414302126605 1
-0.124482150898878 1
-0.0600070083344583 1
0.231904198645104 0
-0.071092985003567 1
-0.00723101508716261 1
-0.104560461949098 1
0.0864165127577954 1
0.0966145543398977 1
-0.106101594216327 1
0.11024211180471 1
0.0694992493730209 1
-0.160625942662051 1
-0.103853899554198 1
-0.133639533176508 1
0.0531043951243092 1
-0.0889677818916708 1
-0.0224300311397839 1
0.256129022871437 1
0.0827056666708427 1
0.0201990565981352 1
0.0528882164128039 1
0.160838808221168 1
0.0790790466934632 1
0.109877606107303 1
0.305439333935452 0
-0.156845033714054 1
-0.11441271739762 1
0.0542532352304593 1
0.0552919673745763 1
-0.0936399191060478 1
0.120260527875257 1
-0.0213964480766666 1
0.21715379503816 0
0.0282809497068822 1
-0.164135682127032 1
-0.11572736543061 1
0.00659849369027152 1
0.177873396063975 1
-0.0207297655074411 1
0.190523461757413 1
-0.165644935093883 1
-0.112275024992916 1
-0.0805331935487329 1
0.0105099065245921 1
0.0600122659777151 1
-0.0766465311682625 1
-0.130113301909273 1
-0.0793907914295749 1
-0.143871033176105 1
0.00819226689243251 1
-0.166512918787148 1
-0.00225874076772422 1
-0.0169695756133953 1
0.0593157675688459 1
0.10120759076061 1
0.0738047511284436 1
-0.00377739065522628 1
0.225521488710159 0
0.122815236469213 1
0.201188858755349 1
0.183331614917104 1
-0.0452319579592751 1
-0.214022820259887 1
-0.0829212087679755 1
-0.0307658502191589 1
0.177988249855667 1
0.1260273644674 1
-0.24854770389093 1
-0.0109208320821369 1
0.123084259718782 1
-0.186285716449432 1
-0.08574244443566 1
-0.0713042841505203 1
-0.239847210928402 0
-0.242422471397685 0
-0.00453026796211321 1
0.0180281829122609 1
0.00805423262695358 1
-0.00758822649623581 1
-0.0622713558088058 1
-0.093655749391508 1
-0.173880645378742 1
-0.165204915211325 1
-0.0682237711863516 1
-0.00723709532249454 1
0.00449298881990873 1
-0.132279124046319 1
-0.0807340254583346 1
-0.129410098460833 1
-0.00502234113460695 1
0.0354336052067485 1
0.131294260478987 1
0.107259564328593 1
0.0719457072537264 1
-0.0133400620898338 1
-0.02732709066622 1
-0.0202322753608807 1
0.133092042172184 1
0.103649742008319 1
-0.228515179656153 1
-0.0109222736854774 1
-0.0497486316027325 1
-0.102557459721506 1
0.0721126026271896 1
-0.0947407418948841 1
0.0992639080011905 1
0.0117903364200412 1
-0.0530452013386944 1
-0.100438489678535 1
-0.116557415937646 1
-0.138221572754966 1
-0.180696612206676 1
-0.109173475995799 1
0.295948836900766 1
-0.30144215447374 0
-0.0265297861697713 1
-0.127868627819832 1
-0.0276536907736895 1
-0.176148330300858 1
-0.117313276361066 1
-0.166400263146092 1
-0.0319229285462775 1
0.0325102149582519 1
0.0383242237220861 1
-0.237632464982052 1
-0.105648324272905 1
0.0163480336541854 1
-0.129437619099675 1
-0.0776263028444598 1
-0.0100848219649353 1
0.161062792198103 1
-0.122750843870853 1
-0.293643310216724 0
0.0961587516488256 1
-0.105757961544459 1
0.0182465027541791 1
0.086658383481421 1
0.131468090186997 1
0.0116016977174488 1
-0.137277502999938 1
-0.0876159389643468 1
-0.0996726874076913 1
0.0417742753647106 1
-0.149160090306673 1
-0.0953409088421222 1
0.165779820165634 1
-0.0526368104347813 1
-0.015686361768097 1
-0.0500848429776066 1
0.060549581919025 1
-0.164781362646737 1
-0.0306654622535451 1
0.185883717654952 1
0.082072365713818 1
0.083889784346522 1
-0.0177312494474263 1
-0.0855554446526988 1
0.065669009776944 1
-0.0838940519036613 1
0.154024668615781 1
0.0205349252605436 1
0.194842609782973 1
0.0195372841624681 1
0.170769452076041 1
-0.0941498653731645 1
-0.116261446083427 1
-0.128224242910555 1
0.017466757194052 1
-0.0701992563391611 1
0.0739032024040493 1
0.14180846945188 1
-0.041497603146381 1
0.047587361552524 1
-0.175843518410282 1
0.0438151718055141 1
0.126676218307007 1
-0.0118978176456427 1
-0.130342116112299 1
-0.184951092080135 1
0.0980956130473137 1
-0.28521924957799 0
-0.0995394866777978 1
0.00517421870919111 1
0.0403410149311906 1
0.112685674721219 1
0.0676206049289241 1
0.0544218324932241 1
-0.0191333609140635 1
0.0637415851463567 1
-0.119714851638655 1
-0.0605079362164846 1
0.128526540685167 1
-0.2831113370962 0
-0.105758965094639 1
0.105434339290659 1
-0.0193039890712734 1
0.00126919950831214 1
-0.102189668395035 1
0.162360541870442 1
0.0102483839734592 1
0.0372823123747402 1
0.0342414098725142 1
0.23024385170654 1
0.168470069014316 1
0.166037980685551 1
-0.0932799804832881 1
0.0181686208824721 1
0.0580138063453135 1
-0.118874983670611 1
0.0297075878296427 1
0.0714266920043361 1
0.0935584310599777 1
0.0415279972636284 1
-0.0011910641940244 1
-0.0460813449379444 1
-0.118956978558427 1
-0.0235808733170763 1
0.0958833896732618 1
-0.082568621261651 1
0.1012317088901 1
-0.0922088373577261 1
0.0878055062358836 1
-0.113604806041916 1
-0.0701994982140085 1
0.0671403646344632 1
-0.228660549023555 1
-0.107523432704859 1
0.0868224073423395 1
0.0908357819951956 1
-0.00701151295196449 1
0.246529189154241 0
-0.0473810718558375 1
-0.0527929138114913 1
-0.0724612960146089 1
0.130301982587253 1
0.0127147292356212 1
-0.0631869042729513 1
0.0671826925572968 1
0.0620336744244018 1
0.166930844850892 1
0.0882217891758313 1
0.131137110015031 1
-0.0661587830595543 1
-0.110116256436572 1
-0.117102440193413 1
0.0500569597833032 1
0.0889025347389005 1
-0.0369550647141856 1
-0.0509143511266748 1
-0.0101983088664501 1
0.0442251337275639 1
-0.075311397482683 1
0.197127811416294 1
0.128105395626327 1
-0.131092312965227 1
0.0898371684593648 1
-0.0358213269623633 1
-0.0957737610635536 1
0.0426053529788097 1
0.0575672271217064 1
0.0763938187601263 1
0.00897315184787173 1
-0.0143537046765059 1
-0.134596634222629 1
0.103507929358408 1
-0.12544125480874 1
-0.198339744302665 1
-0.0625880540574843 1
0.00465550349088056 1
-0.0404483447455602 1
-0.0225419618626638 1
-0.0445382204380112 1
-0.0454212706763456 1
-0.161206673500482 1
0.0498387961036468 1
-0.0437908406094328 1
0.109459154516449 1
-0.0345510178872596 1
0.0524220256089442 1
0.0348264395529179 1
-0.0993305610932722 1
0.0647342918284994 1
-0.0121019537430138 1
-0.0566862502001088 1
-0.0893623770892347 1
-0.0720902083681478 1
-0.00617542832967953 1
0.101952068669968 1
-0.0200580610284986 1
-0.082786046696139 1
-0.0723409013274753 1
0.00789619853736216 1
0.245727089672554 1
0.0442729438868154 1
-0.172340516883407 1
0.174449739629983 1
-0.0633351498942255 1
-0.103183487562667 1
0.0536360273531694 1
0.0327975471885836 1
0.0402364834730852 1
0.0564981105362097 1
-0.205185671954959 1
0.030833255318959 1
0.105864191654 1
-0.0547734718789965 1
-0.171536155867374 1
0.0034356428113667 1
0.00262550495034578 1
0.0875136501113802 1
-0.076731710525382 1
-0.156858212682554 1
-0.203860464999953 1
-0.174886647866788 1
-0.106645342176185 1
0.00210389460603565 1
0.03443339275811 1
-0.0473172989246551 1
0.0174105329782517 1
-0.0795538192888581 1
-0.0519066749789422 1
-0.154450192690467 1
0.197893962450908 1
0.258665175256998 0
-0.0130053820036186 1
-0.184269505389668 1
0.0574037219815589 1
-0.0986319858446558 1
0.134554207142211 1
-0.0308389664299835 1
0.180558144247731 1
0.0152526999076144 1
0.101251021050052 1
-0.0232024860332622 1
-0.130478921205511 1
-0.0487876955544188 1
-0.066760361461892 1
0.0183262259716093 1
-0.22039617843849 0
-0.0680201886621216 1
-0.0749421359826613 1
-0.126230292980062 1
-0.0226057832651596 1
0.143891669225129 1
-0.151777230363568 1
-0.0891029021966964 1
0.0415666352923357 1
0.0437976531728636 1
-0.0269819038402381 1
0.278915835527632 0
-0.200054553974065 1
0.247742253112991 1
0.0130779627457765 1
0.0038818229331774 1
0.0607413365580688 1
-0.136032785544186 1
0.00684489142413949 1
0.119481095664662 1
0.13732943930879 1
0.178058418229181 1
-0.0250067774994477 1
-0.117498288344309 1
0.301112318205826 0
0.0718697526108442 1
0.0223341912529588 1
-0.168288322565739 1
-0.0704101142737375 1
-0.14600748595568 1
-0.119757134082413 1
0.0785591215311413 1
0.0920622923895979 1
-0.00999691479766739 1
-0.0508394218102153 1
-0.0829195544234875 1
0.264723123192392 0
0.0278369958511288 1
-0.0277326924092454 1
0.110294309427928 1
-0.0516291720120619 1
0.0755867494618691 1
-0.095173545735836 1
0.0785495703501366 1
0.0178564368334214 1
-0.0095942036070738 1
0.115779937017305 1
0.174892511405291 1
-0.0338424281911081 1
-0.0631746400675811 1
0.110574886273267 1
0.146615015342568 1
-0.049944775373004 1
-0.0565791009691703 1
-0.249456665914169 0
-0.0143715975687756 1
-0.187139147051218 1
0.164321593468566 1
-0.0375331786910423 1
-0.0445048056063306 1
-0.0247789805318818 1
0.138342142855414 1
-0.0196955022775721 1
0.03803990210665 1
0.0484396625446819 1
0.241849401485661 1
0.201089399810918 0
0.0457252334177179 1
0.0178404946410277 1
-0.225802920943573 0
-0.123559687209902 1
0.100391344707483 1
0.115394067144542 1
0.181939172401231 1
-0.136546929997312 1
0.0438090503915285 1
0.172043666470902 1
0.160940382952132 1
-0.0254931688882373 1
-0.128119509576705 1
-0.0399253700415906 1
-0.213141570751685 0
0.0443916380795557 1
-0.059477301795804 1
-0.0304377755563977 1
-0.118498140414762 1
-0.219868697896737 1
-0.055621077758498 1
-0.0362504147601658 1
-0.059035388922963 1
-0.114706320812207 1
-0.113090423468629 1
0.114078461750503 1
0.10577484829268 1
-0.0106680332624762 1
-0.0932131234595924 1
0.0306727833349736 1
-0.0427738057171709 1
-0.144098275182612 1
-0.0542493848460762 1
0.00777292176402685 1
-0.163999280704909 1
0.0601764901629374 1
-0.0247990743297229 1
0.1631917901285 1
-0.0116708067167451 1
0.180744484691281 1
0.164003821795989 1
0.12882716034254 1
0.0983327715918365 1
-0.11997411355137 1
-0.140477126328137 1
-0.00322032565156767 1
-0.0772118303208244 1
-0.0252822372408331 1
0.0191638035611748 1
0.15600522027404 1
-0.0632565218547938 1
0.047813426485143 1
-0.0259788996596559 1
0.18455654357315 1
-0.183514066754405 1
0.0194735684864805 1
0.00155180329868964 1
-0.0240995996980299 1
0.194499454940682 1
-0.122388075829482 1
-0.007618038018505 1
0.0357998786651231 1
-0.0878377502063829 1
0.0328932154288863 1
0.122229262049284 1
-0.0888360531432455 1
-0.142787580022334 1
0.133077459215694 1
-0.106946492893522 1
0.118038105913344 1
0.10915492990912 1
0.159866432907936 1
0.11136158471032 1
-0.0166193101009712 1
-0.0129437127152934 1
0.249726387725705 0
0.0606392342202211 1
-0.0302384955589922 1
-0.00934425140982271 1
0.000686200430742717 1
-0.101692731446715 1
-0.0118492023839334 1
-0.0198517155644799 1
0.115448950329425 1
0.131917126767293 1
0.15957754287501 1
-0.0210535733082773 1
-0.0166211824216813 1
-0.119074628836031 1
0.0114768432810367 1
0.0763631025078242 1
-0.144016775514238 1
-0.114935735018191 1
0.15695412986801 1
-0.00662958014281281 1
-0.0181507911502765 1
-0.0605069471514628 1
-0.301611238794784 0
0.0362898597304805 1
0.102504026943916 1
-0.160424589029301 1
-0.19207127536987 1
0.00857988305895296 1
0.0322686687564181 1
-0.056634278819911 1
-0.0314581011984893 1
0.181934038724227 1
-0.163227131492432 1
-0.227274802660706 0
-0.0107940973496111 1
0.204263539960427 1
0.19864885711814 1
-0.150920627329504 1
0.0561011749823324 1
-0.0584963953781857 1
-0.124649745158748 1
-0.162766612128904 1
0.0678578575162329 1
0.0241224046473633 1
0.0922371262842494 1
0.0297616050007391 1
0.0530304784230488 1
0.103659832239211 1
-0.0179632021229922 1
0.0525083819054526 1
-0.0424518411220355 1
-0.140967528530581 1
0.00912065740359271 1
-0.0650694641338248 1
-0.110944603589557 1
0.264067027660519 0
0.0671922042733945 1
0.0955986711231663 1
0.0294152425519768 1
-0.0184659690875748 1
0.0328771851248945 1
-0.0195343038159392 1
-0.155851366874436 1
0.149608102498814 1
0.00149772458394677 1
0.100977836177883 1
0.0139219703243898 1
0.157595066605887 1
0.297548213920955 0
0.0455021542963383 1
-0.0750376336980695 1
0.015740303137572 1
-0.0409753848122198 1
0.0932979289567342 1
-0.0391917427653199 1
-0.00374828829249602 1
-0.00131618144888286 1
0.0556470195498453 1
0.0688557133642197 1
-0.113242535072482 1
-0.00467465802425877 1
0.0656588947844952 1
0.0276973691512884 1
-0.025462442993687 1
0.121117140771821 1
-0.22739388008259 0
-0.0910234849532891 1
-0.0738767495946548 1
-0.0460300493292198 1
0.032561696738371 1
-0.128059271551685 1
0.0528348963346202 1
0.016000603695678 1
0.125063127057386 1
-0.0366235633551405 1
-0.00511191351572751 1
0.170141786748849 1
0.0685497138395589 1
0.109609544055412 1
0.0121607293029824 1
-0.142529786006255 1
0.00974093705473993 1
-0.164987617323614 1
-0.0349371919534178 1
0.17857947257846 1
-0.13130342389798 1
0.0930203391690523 1
-0.0720786613617011 1
0.0536780029890262 1
0.144796943239591 1
-0.0327734770899886 1
-0.137932781238739 1
0.011408330704896 1
0.0380462546204359 1
0.112009145786625 1
-0.142351488621937 1
0.0709648801713842 1
0.0544631660388296 1
-0.114030533056513 1
-0.00201777105123001 1
-0.0268260671564214 1
-0.0578631783678517 1
0.0373168902547693 1
-0.099276013969843 1
0.100801572139885 1
-0.227292816047228 0
-0.08923966912517 1
0.100064261954515 1
-0.0434204945615927 1
-0.180179602923165 1
0.112227263490109 1
0.0490517072552265 1
-0.0647720274187491 1
0.0240878888675986 1
-0.118872704482647 1
0.0779621826099033 1
0.0454105080618861 1
-0.150368402332142 1
0.0407219991045947 1
-0.0668597611864369 1
0.0585473992277324 1
-0.160881054133032 1
-0.09050047032023 1
-0.205247328604446 1
-0.123059219343251 1
0.247454059757816 0
0.032636570901454 1
0.0764748235038917 1
0.0543965378930505 1
0.127388858676427 1
-0.0559637494063084 1
-0.0468404861699806 1
-0.0547238536498259 1
-0.0256778670235407 1
0.0470930702628105 1
0.290456171829614 0
0.0507245380755552 1
-0.0607296317761816 1
0.0360723835710527 1
0.158618453982953 1
0.00568450788631997 1
-0.0541601792003866 1
0.0728864815559996 1
-0.0438492589664849 1
0.0937723209379842 1
0.0589871313597061 1
-0.0801344949220796 1
-0.060600357317064 1
-0.152079529144629 1
0.0900422178803252 1
-0.00361708499491299 1
0.195256863853886 1
-0.161039458172053 1
-0.120982018103447 1
0.0500774715545107 1
0.29434987534682 0
0.181783780780318 1
-0.0023318535890778 1
-0.00161055314011025 1
0.156280186604626 1
-0.119844660263199 1
-0.0246543437649458 1
-0.00853435867950102 1
-0.0685298019208821 1
0.103680381733518 1
0.00252257376645754 1
-0.0940118215492857 1
-0.00487483424526017 1
-0.113394646046738 1
0.0708129925338023 1
0.111945406415468 1
-0.0283941035658202 1
0.0987720849091993 1
-0.143863916504932 1
-0.041160884020087 1
-0.0383912412813269 1
0.15420455724307 1
0.0125783672823496 1
0.0219347928131232 1
-0.0892680199424524 1
-0.0267541485209777 1
-0.177641753828573 1
-0.105566602423122 1
0.245007906752826 0
0.15915499382658 1
-0.162507893043287 1
-0.0170929720677566 1
-0.0757861925523936 1
0.0577177942714417 1
-0.02507690476864 1
0.0428483861206985 1
-0.103818821335208 1
-0.0722396331317441 1
-0.0822742548409257 1
-0.189395103345629 1
0.243385559358959 0
0.153227247628412 1
-0.0455000043770556 1
0.0641861486231572 1
-0.212271923330494 1
-0.0272761756480137 1
-0.0305493869294434 1
0.226671378486277 1
-0.172295141368181 1
0.0460072918767362 1
-0.0158345806955456 1
-0.0882225492191204 1
0.110071681710294 1
-0.0815118135892237 1
-0.139739536092984 1
-0.0609651624649131 1
-0.118945014743344 1
0.0174277984415783 1
-0.113042715801484 1
0.0225403958920204 1
0.122194632722898 1
0.0889105375402533 1
-0.014165537386968 1
-0.0635129618762754 1
0.0671452151383677 1
-0.23640653226574 0
0.144035284869022 1
0.178439577490189 1
-0.0565861987993351 1
-0.2346673137743 0
-0.0117338161415081 1
0.113607456037806 1
-0.015231587002302 1
0.0276738608635009 1
0.251053373210163 0
0.130369419185629 1
0.0283849405780557 1
-0.0438882442277788 1
0.295589086513338 0
-0.137956904097028 1
0.0103759699523195 1
0.0357227705730992 1
0.00161269298870392 1
-0.0976349360167567 1
0.122678860157273 1
0.153979213221999 1
-0.0169664285053436 1
-0.231458032413215 1
-0.125812901588478 1
0.0460073520432121 1
-0.0692036064662598 1
0.0689827976966495 1
-0.102677557858922 1
-0.150296781661805 1
0.0648344375113501 1
-0.191876113763701 1
0.0330786042246685 1
-0.119527215102248 1
0.0447836958429399 1
0.122293048066828 1
-0.122841403924758 1
-0.00864685790131064 1
0.150857833821765 1
-0.100802827228743 1
-0.0196234908067272 1
0.206887986923179 1
-0.248055734723107 0
0.0481587771821948 1
-0.0212924606462303 1
-0.028854174136545 1
0.113098356095495 1
0.0464896823111067 1
0.299554994349037 1
-0.400629808761319 0
-0.015503944807668 1
-0.0105295293761361 1
-0.195758725921478 0
-0.162719862517401 1
0.110115872083907 1
-0.230813535087765 0
0.212609637897149 1
0.185421925603702 1
-0.0870681491279754 1
0.0841558330755005 1
0.153038354727239 1
0.239881839320865 0
0.196968396029353 1
0.131611873132315 1
0.0321342522471928 1
-0.082868225553353 1
0.130928121323895 1
-0.219986510902811 0
-0.100853515103811 1
0.094366362923945 1
-0.0277169326146441 1
-0.0739866808857534 1
-0.0623195053835697 1
0.0128750867421291 1
0.309481082267158 0
0.0947112505724874 1
-0.0848438867645662 1
-0.14243415775904 1
-0.0676583043973121 1
-0.236910755392262 1
-0.0428165414845526 1
-0.0529205965644549 1
-0.0937444985204304 1
0.332404342021015 0
0.0643454178155757 1
-0.00246672742064992 1
-0.00632773661782031 1
0.247084153019122 0
0.0794666074687543 1
0.010072373185272 1
0.116777577899941 1
0.0984358745292622 1
0.058330845596365 1
-0.118343271717649 1
0.0859133465221045 1
-0.00449469928794603 1
0.376352520086268 0
-0.0190808625207537 1
0.0551910321680272 1
-0.0204097751420237 1
-0.201492896866953 0
0.0498464209137554 1
0.234419690567864 0
0.0801515470314851 1
0.0398453621951585 1
0.213921407533921 0
0.0435884489932569 1
-0.060674197636193 1
-0.0683024633576308 1
0.066951989728133 1
0.322163686438503 0
0.141463992434716 1
-0.0129767948910317 1
0.0179458024777538 1
0.0795720255055467 1
0.041157338976807 1
-0.0859791412472946 1
-0.149212915169139 1
-0.132158411221526 1
-0.0751794764857048 1
-0.162013576946746 1
-0.0382269186300683 1
-0.0117637343860443 1
0.011566895208495 1
-0.000873597372884949 1
-0.0400934218184041 1
-0.0835358227008159 1
-0.380172306334814 0
0.0758027078042425 1
0.124452656269705 1
-0.142551153179062 1
0.11357515230719 1
0.128752823596499 1
-0.135757845952798 1
0.0755839782796079 1
0.16370844317115 1
-0.146973336689315 1
-0.200872678828993 1
-0.184489828036143 0
0.0625666865433258 1
0.0470602330524865 1
0.107608411096927 1
-0.049156676678754 1
-0.0332232391410589 1
-0.0532700181837375 1
0.199867597598261 1
-0.172244627114099 1
0.0546650769920262 1
0.226821891091071 1
-0.0911914682099895 1
-0.0612328563240801 1
0.0481508206736531 1
-0.199230299346482 1
-0.109944927389841 1
0.00643528707061866 1
0.106266724038044 1
0.223203240817057 0
-0.0949615513636473 1
0.0216837113343003 1
0.0635425950292669 1
0.244407447137737 1
0.0682592712589774 1
-0.277409060262224 1
-0.163517542444248 1
-0.139095173085201 1
-0.00200438501634442 1
0.0820955352938358 1
-0.0024705931087066 1
0.0843638289211036 1
0.0422143785058342 1
0.0627706562360722 1
0.0551887199643589 1
0.072268481760547 1
0.0796010280863864 1
0.17608845853349 1
0.0363847319705134 1
-0.048146900989915 1
0.0180997085876995 1
0.0174509946995884 1
0.01114077430599 1
0.12123860664494 1
-0.181985476843386 1
-0.0252983202191264 1
-0.101215193151858 1
-0.0253268671461211 1
0.0251547894857312 1
0.0312734770171764 1
-0.104048759251197 1
0.0485522214793762 1
0.0913995292932099 1
0.0254045684005274 1
-0.225596398185581 1
0.0842677706510836 1
-0.0900379582083346 1
-0.105279872153369 1
0.0357500841236277 1
-0.0646231531710339 1
-0.0659829312375817 1
-0.0187842014368672 1
0.241958345358612 0
-0.037011419774146 1
0.0520112660530919 1
-0.00719178941295717 1
0.130743270425729 1
0.0063132978640682 1
0.127581105256441 1
-0.151432951441813 1
-0.00671441468044932 1
-0.0277314064737571 1
-0.0203876436298244 1
-0.032903696651564 1
-0.200677061068576 1
0.0082745928877104 1
-0.115208310454621 1
-0.0978666666666667 1
0.181947314701654 1
-0.0727325301995592 1
0.0306517818297894 1
-0.0088225406774082 1
0.049160966097873 1
0.00341157322083402 1
0.0967870882630388 1
-0.192533844692254 1
0.24789525144206 1
-0.110967189493283 1
0.128531830849754 1
-0.0587042531013571 1
-0.102486958420771 1
0.0384759789694805 1
-0.0266190907234757 1
0.0311350560987124 1
-0.196630518544015 1
0.257560866925125 0
0.120339108583296 1
0.192162537282051 1
0.0943357725032822 1
0.130530949647634 1
0.0150818411465778 1
0.100772347957632 1
-0.162304598903577 1
0.116445153396127 1
-0.253733993747848 1
0.200827768669748 1
-0.228707004427134 0
-0.087225745701285 1
0.0453879459839906 1
0.0768465931115606 1
0.0458520852959219 1
0.0249585247994004 1
0.240741130793363 0
-0.0755701229983997 1
-0.0826048865636134 1
0.0732811881204735 1
0.0457414245134292 1
-0.0627074942676821 1
-0.0707691986795468 1
0.121065773809603 1
0.0488635390258669 1
0.104531386480266 1
0.000261836552382714 1
-0.143878229946205 1
0.0504543833417317 1
-0.105286217536762 1
-0.241774094162672 1
0.110918463485286 1
-0.0824230793591462 1
0.284952271891775 1
-0.141828047552137 1
0.0175328731410764 1
0.000666543550566223 1
0.116194901708893 1
0.0679674081440358 1
0.0526677867535157 1
0.0223057544717044 1
0.101286096029326 1
0.104003480644626 1
-0.208071529306211 0
-0.0147515671932718 1
-0.0118403128747852 1
-0.170666135887037 1
0.061542594792105 1
0.0302367160601433 1
0.136949025560036 1
0.0680791497937993 1
-0.0451313372613592 1
0.143003134834915 1
-0.0429875114995487 1
-0.0690344069290639 1
-0.358995023571382 0
0.019602670748197 1
-0.0557195600902491 1
-0.038406655707662 1
-0.198108543041528 1
0.0131490116497283 1
0.010716469847631 1
-0.0146453771802173 1
0.105569476947339 1
0.182317423028604 1
0.104323755344819 1
-0.161572447024727 1
0.137195288738911 1
-0.0142972298532072 1
0.0805815833022374 1
0.00931065431411134 1
-0.257601409458152 0
0.141846337027332 1
0.132343828753368 1
-0.0178238257367951 1
0.169214591836119 1
-0.105358496439709 1
0.0305225398327235 1
-0.0494968961561665 1
0.074728652988142 1
-0.130191501141935 1
-0.111463734615276 1
-0.00213660046950677 1
0.00390562242093729 1
-0.22685739716847 0
-0.183338998001983 1
-0.224672229862015 1
0.000263498187156916 1
0.0647389472950471 1
-0.130085202238345 1
0.010246794697076 1
0.0193405949064946 1
0.0664692126546214 1
-0.218395337116718 0
0.254808243159099 0
-0.0222406582460127 1
-0.0598349007223459 1
0.169034569567373 1
-0.07378191996995 1
0.156749813239072 1
0.216721615343507 0
0.034037259353116 1
-0.138310462666164 1
-0.0368587548691765 1
-0.211024503421302 1
0.0510722378163916 1
-0.0619057427970382 1
0.0868594408447312 1
-0.0962251566280428 1
-0.100771275029226 1
0.0507938133096086 1
0.0479688853341686 1
0.0819193672820838 1
0.177454268615 1
0.0613191990631566 1
-0.264818191827175 0
-0.199862536402401 1
-0.051338280486788 1
0.0664918785584635 1
0.0863390385842025 1
0.0560375031748043 1
-0.093192713668343 1
0.189824769365554 1
-0.0699475859436629 1
0.238279488529583 0
0.0122347234801728 1
-0.0239925848152041 1
0.00134684091955298 1
-0.0589419542331549 1
-0.32996852186187 0
-0.140317242404884 1
-0.0501712280615085 1
-0.126569582340121 1
-0.057158598696787 1
-0.025151970879995 1
-0.216243938890758 1
-0.167865520833826 1
-0.0821250621525344 1
-0.0224614664924399 1
0.0361612381362396 1
-0.117246457990529 1
0.0886684235002325 1
-0.0450570862498855 1
0.0923786846973352 1
-0.0316718811804765 1
0.218439414981711 0
0.0993644979650201 1
-0.102574523014448 1
0.0148688892894091 1
-0.0637741921197537 1
0.0566781364496362 1
-0.0804570078861533 1
0.0297018853154366 1
0.224389337762701 0
0.220524538377383 0
0.0333033104242118 1
0.0386178020062787 1
0.0874160013058434 1
-0.209128389062051 1
0.209286706081535 1
-0.131249093496943 1
-0.159861631676555 1
0.091969664940074 1
-0.0290494199604522 1
-1.86549194967356e-05 1
-0.00282763096961178 1
-0.111211285008235 1
-0.0339042073084467 1
-0.0544534892824934 1
0.178144716552906 1
0.0579672451272603 1
0.0564294415780798 1
-0.109159541032039 1
0.14724774729463 1
-0.00415257288009483 1
-0.0870115204137668 1
0.13570904583851 1
0.0021389819948803 1
-0.0265594051617424 1
0.0777483801507537 1
0.0670409758057853 1
0.108949903687135 1
-0.0342313457136006 1
0.0341524453784622 1
-0.0861703210331161 1
-0.00996610957776175 1
0.342370252093859 0
0.209273923096224 1
0.0667928503670616 1
-0.0423781991964377 1
-0.161887182499726 1
0.00702163347249095 1
0.0129000597696129 1
0.10460924982155 1
0.165195455649858 1
0.107413480148006 1
-0.103730389993954 1
0.0184120438838501 1
-0.0492855378650054 1
0.00689084264805165 1
0.0222394839191009 1
-0.147913790417292 1
0.279822539642173 0
-0.10210404319345 1
0.00492077347753472 1
-0.0772072793598074 1
0.0352236672069475 1
0.126002898814621 1
0.150762121965679 1
0.00181905871732196 1
-0.0102562509912198 1
-0.0105371554236232 1
0.077161823538883 1
0.105354694337346 1
-0.0280518933336808 1
-0.0567086094977027 1
-0.0223207195368537 1
-0.00393530582390751 1
0.200788653627926 0
-0.102994347754648 1
0.108759157563667 1
-0.0741001349395461 1
0.0632034973751949 1
-0.178743690784402 1
0.0481083075797541 1
-0.0364589906506951 1
-0.165880314543718 1
0.0628862950803259 1
-0.0837910735776845 1
0.148477182061135 1
-0.0353527727711691 1
0.0359188507015645 1
-0.101046518486831 1
0.138121651244299 1
0.172571367899764 1
-0.0721490070272162 1
0.0977077518990784 1
-0.140102192268835 1
-0.0539905202024252 1
-0.223199249281603 1
0.154966949447355 1
0.0375457404703666 1
-0.0811926223329644 1
-0.127413457212617 1
0.0252765162799034 1
0.102836541283687 1
-0.0041886632533109 1
-0.0441028816354151 1
-0.207059244889169 1
0.039561643266253 1
0.123255215875019 1
-0.0245110266769913 1
-0.0363013296442149 1
0.0650708351975006 1
0.00986304997850512 1
0.116688765329651 1
0.00403219208617683 1
-0.0697510993199899 1
-0.130604680046031 1
0.0756858292623146 1
-0.0283206724599528 1
0.140733058826108 1
0.0281396503404203 1
-0.0888295874944178 1
0.272713932161207 0
0.0918340121414871 1
0.178158534045829 1
0.0541674599972326 1
-0.140839600699116 1
-0.0513930875634203 1
-0.0871984798961723 1
0.107675943059053 1
0.137162052743643 1
-0.0887454255289295 1
0.145552482222172 1
0.054355667596361 1
0.0610375505484548 1
-0.186681524818329 1
-0.113402476947692 1
-0.0671753577952935 1
0.0951424691988707 1
-0.121923098319098 1
0.0469306264703374 1
-0.128196986529013 1
-0.0954538298975913 1
-0.027243656126193 1
-0.184274019974545 1
0.0450628525201218 1
0.102671882962519 1
0.0210980184441404 1
0.00826772745177944 1
0.153245988719507 1
0.0748622996374287 1
-0.0563994057107044 1
-0.0446857784874413 1
-0.0971189778565732 1
-0.196196571264366 0
-0.0371358850802665 1
0.00282775764903062 1
0.0444296638801487 1
0.198698308243484 1
0.0136306726620447 1
-0.116814344542536 1
-0.113505806581111 1
-0.0967443102336382 1
-0.022140702428895 1
-0.0306667371891763 1
-0.195902152144984 1
0.163999582107739 1
0.182628662917593 1
-0.137333376052727 1
-0.0861872317677231 1
0.0303320281768817 1
-0.0703982346089862 1
-0.0503683281597213 1
0.105350169609762 1
0.049414906004889 1
0.0933657954296421 1
0.118586100930248 1
-0.0461949783281702 1
-0.188445160927091 1
-0.164672315949296 1
0.166069545428716 1
-0.0535861264673611 1
-0.0779308627757843 1
-0.144452637194432 1
-0.0930030867829949 1
0.0160444724653805 1
0.127659510051434 1
0.0146610383779043 1
-0.228338629883884 1
0.0551610812469644 1
-0.0732342108842828 1
0.139774261125703 1
-0.221142055692465 0
0.0255704302962837 1
0.0255490106981661 1
0.00300836069232327 1
-0.15301157199547 1
-0.104490783815606 1
-0.0918907971980601 1
-0.202824048541441 1
0.215418365693671 1
0.0240564313606205 1
-0.203560070383973 1
0.0141141219579263 1
-0.137185369146651 1
0.0825883372434564 1
0.274163511399556 1
0.0599674636929022 1
0.0698832136825376 1
-0.0844936964265329 1
0.058477025892616 1
0.101049928381603 1
-0.0755540248059836 1
0.0836739738595847 1
-0.0780088435852033 1
-0.0493580023474716 1
0.0889152177628684 1
-0.015879948090721 1
0.0733111935153293 1
0.0181420809933449 1
-0.0738901873456909 1
-0.0753276199599627 1
0.0352791831003243 1
-0.00243893223188069 1
-0.0460571200079486 1
-0.197230764646716 0
0.122527402148573 1
-0.0522573061346559 1
0.00422156816934577 1
-0.0459846539933366 1
-0.0391290094963183 1
-0.0044212407300228 1
0.0296919279676481 1
-0.0414223085097111 1
-0.0111479178515213 1
-0.171582812153613 1
-0.0234307517426896 1
0.0591373087793834 1
-0.0292049204140541 1
-0.137195558008269 1
-0.0449234884823375 1
-0.00718453169269168 1
0.250431078252273 0
0.0978396894362351 1
0.0396029092831359 1
-0.0652365163413731 1
-0.0460720046984389 1
-0.0953991130646048 1
0.30677276987478 0
-0.0927459627230056 1
0.0891784991807415 1
0.0945355820651005 1
-0.138746290299158 1
0.090129957020562 1
-0.0408101449967047 1
0.0538886818863622 1
0.0378779311945804 1
-0.0328205045269113 1
0.0027891790275633 1
0.0611204599081468 1
-0.0194270156389935 1
0.127947631285313 1
0.21725559071736 0
-0.0981896070641129 1
-0.0954776071455493 1
-0.0452442652559082 1
-0.00910538213235897 1
-0.00332067453590358 1
-0.116993682488661 1
-0.0971537598985849 1
-0.0481769876955192 1
-0.0618056902223737 1
-0.0138683543809065 1
0.0469606116439711 1
-0.0874266067557872 1
0.0449590524080191 1
0.170187565693048 1
0.23678836640317 0
0.054160387425266 1
0.0720041323969868 1
-0.0867984977260419 1
-0.314001644110407 0
-0.0898565857143798 1
0.0341909892484393 1
0.17980405818961 1
0.0625840372215304 1
-0.143830943522738 1
-0.212006037442302 1
-0.0518845448242494 1
-0.135341023616873 1
0.174313777308175 1
0.0357594410665523 1
-0.101462890796461 1
-0.0187893210388351 1
0.0760485585633693 1
-0.0597784752765613 1
0.0410296160631585 1
-0.0140681673776083 1
-0.0144725009868401 1
-0.206628418493208 1
0.126452889156153 1
0.174476796533765 1
0.0227725098498452 1
0.194340731329642 1
-0.158681833207985 1
-0.11942936259146 1
-0.35198778163907 0
-0.0784029952906478 1
-0.0272831035365028 1
-0.0696625456959856 1
-0.0398126728702399 1
-0.192652593480134 1
0.0200208942292053 1
-0.0855482909245752 1
0.188557903353313 1
0.115706768262538 1
-0.0428465532506753 1
0.0672117036617527 1
-0.208200128390936 0
-0.0279692761248545 1
0.192742033791475 1
-0.0449383184750128 1
-0.0733873195368438 1
0.0932404882086577 1
0.110758880524158 1
-0.0682412916992294 1
-0.128155665584349 1
-0.00683020788282816 1
-0.0302016880787854 1
-0.140121043161199 1
-0.0564752843840793 1
-0.0862009384996233 1
-0.14211449416277 1
-0.0543678324681316 1
0.169242174951335 1
-0.0674240640781109 1
-0.131385912113655 1
0.0351678063682193 1
0.0588840906123886 1
-0.064165184064829 1
0.0521263226602367 1
0.0230039281724865 1
-0.224526960428183 1
0.0558807370807517 1
-0.0490357107112135 1
-0.00605323928043783 1
-0.179339061608866 1
0.123966804894608 1
-0.0562375927714246 1
0.0709722186687132 1
-0.215850480809322 0
0.126588937511657 1
-0.0216323947834699 1
-0.120476784570376 1
-0.0105762250363073 1
-0.0967336686104859 1
-0.0739791961888159 1
0.154989910927308 1
-0.0864871460922676 1
-0.142604584111792 1
0.0327679779139981 1
0.0888346813602877 1
0.0479901675473662 1
-0.0962978146990325 1
0.0858999905958001 1
0.103393808681743 1
-0.0395187419640558 1
-0.0223522231513273 1
-0.0461808716033725 1
0.0411316921245776 1
0.31623419905504 0
0.112632847879125 1
0.204711754146852 0
-0.100228163895861 1
0.273963859849468 0
-0.150536290562855 1
-0.123709678597052 1
-0.0991648924707816 1
-0.0453220844539572 1
-0.0918400856994616 1
-0.0867020832507031 1
-0.0832646473845051 1
0.248745113212309 0
-0.202378806122114 1
0.0432946576716146 1
-0.00779338310903625 1
0.142589191633023 1
-0.0254655530205637 1
0.0278788872589399 1
-0.0034566523720429 1
-0.0201533935449177 1
-0.185129736265531 1
-0.0110760173356726 1
0.128630743327113 1
-0.185965996846533 1
-0.210027200818545 0
0.107041407029939 1
-0.0113455219656037 1
0.22962873576803 0
0.112719589679859 1
0.300712583935473 0
-0.0593632349213681 1
-9.73742048390597e-05 1
0.135080798496796 1
0.00605425586025122 1
-0.170893357093115 1
0.108240578173441 1
-0.0663740531293518 1
-0.180531572670527 1
-0.0280660040114907 1
0.112752001178123 1
-0.108963946353764 1
0.103661374976731 1
-0.0415537010558029 1
-0.0274952178561109 1
-0.0209277322170598 1
0.253690117093016 0
0.114006229413528 1
0.162746250500979 1
0.0735262943142794 1
-0.0158202589057944 1
-0.11600347134428 1
-0.0550116944552794 1
0.0655120661441152 1
0.248597876407375 1
0.16018816820252 1
-0.100567711841741 1
0.0275032647789034 1
0.197488381850726 1
0.0308539276911222 1
0.00396022680687393 1
-0.0609466668344351 1
-0.0610694433028315 1
-0.0832653911554552 1
0.0191346972082986 1
0.0274930905641079 1
-0.0150297503010236 1
-0.0241323897671759 1
0.183715620007629 1
-0.0416175269799596 1
0.0443489080672942 1
0.103601026630094 1
-0.090941503743283 1
0.182746538092217 1
-0.122241770514543 1
-0.122412368294592 1
-0.103286290604697 1
0.120966874764481 1
0.268567664265003 0
0.150443040410972 1
-0.269942370074162 0
0.0985715053219039 1
-0.0681862140341896 1
-0.168220371940783 1
-0.082309638250146 1
-0.105389861977712 1
0.0187346978595838 1
-0.126347778560392 1
0.0087418099762786 1
-0.407081293267083 0
-0.138573947046492 1
0.0590786543389133 1
0.0337160824973658 1
-0.0148515334971408 1
0.0583783540923013 1
0.0446691920175798 1
0.0871610547330586 1
0.0880788251896557 1
-0.0485446160600874 1
0.113946353538242 1
-0.0421630483821216 1
-0.0498997134481331 1
-0.027634067473018 1
0.15198376232522 1
0.121045072647574 1
0.0623491388270362 1
0.0120171105540802 1
-0.206340265815839 1
-0.129406395986071 1
0.1180281374835 1
-0.126422959665913 1
-0.0338352126747587 1
0.240844436529626 0
-0.443667926891939 0
-0.0256259228822931 1
0.174264875892638 1
0.174905115993798 1
0.0386382229142676 1
0.075024401939942 1
-0.101453032348832 1
0.243504442215465 1
-0.0361907168505691 1
0.139924209541139 1
-0.0581605749028212 1
0.0213746948932114 1
-0.104879545343146 1
0.0640825099236872 1
0.0169360361481221 1
0.176289329546452 1
0.0403422499309708 1
0.00467716359436586 1
0.0999432046906218 1
-0.0668559607254406 1
-0.0364864832915097 1
0.0127949057128765 1
-0.0161121262969051 1
0.005210106408522 1
-0.148506635595171 1
0.0978626332500983 1
0.0540175151797952 1
0.0316098038177125 1
-0.0775166880418906 1
0.175734063570964 1
0.0617256061198803 1
-0.0264977221275013 1
-0.0374623677244261 1
0.033739906431603 1
0.19843476542383 0
0.0658653755074891 1
0.0776168499091738 1
0.255674966749081 0
-0.120099719961571 1
0.0269157595259686 1
0.100762035012282 1
-0.0872689026007798 1
0.0772017970477112 1
-0.243650680508483 1
0.00235715854519308 1
-0.128429916116849 1
-0.307130766223855 1
0.208395859366143 1
0.242105668210611 0
0.114217241959649 1
0.0550005584392229 1
-0.156594956021013 1
-0.0595093236359352 1
0.0941955380748747 1
0.0800486053982176 1
0.00669514033164394 1
-0.0262036268242589 1
0.00156611768999793 1
-0.0061212287678403 1
-0.0279809713484522 1
-0.148235881379351 1
-0.0896784892679521 1
0.0423773811307344 1
-0.106825717489926 1
0.0192647138403511 1
0.0278829705814518 1
0.0226357748621877 1
-0.242771038906354 0
0.0118867785021051 1
-0.204455186607154 0
-0.222198613109271 1
0.0774435401929865 1
-0.163269613059602 1
-0.0345111651920187 1
0.0945214540670763 1
0.122842985368496 1
-0.0377536793460264 1
0.107323950001944 1
-0.0350397875703952 1
0.0518868173843114 1
-0.0358394480685695 1
-0.125342301225614 1
-0.0184804670090068 1
-0.0324783472673152 1
-0.138127231686046 1
0.0043499473567637 1
0.037146437652918 1
-0.0156109879189722 1
0.0528240688266296 1
-0.111678793996465 1
0.0554198001504451 1
0.132220085444943 1
0.0338037357851264 1
0.251922815287707 1
0.0985632370645181 1
-0.0275778665519771 1
-0.0462081521184288 1
0.0851584353330812 1
0.111230610184196 1
-0.141980790946057 1
0.0522372301238489 1
0.123014048640535 1
-0.16318000912745 1
-0.0947921053823669 1
-0.0848673147326076 1
-0.16487451831729 1
-0.121501054870377 1
0.0736111895820701 1
-0.162989073093237 1
-0.309962314358839 0
0.161695687094152 1
-0.15742111360687 1
-0.0684493141421557 1
0.0699620769818754 1
0.135852719380099 1
-0.15914737374536 1
-0.151469775284642 1
0.00806713404697132 1
-0.0539462844501053 1
0.124715388626897 1
0.10493078430692 1
0.0215556533704376 1
0.0929008003490208 1
-0.0347696811003288 1
0.0423459370800118 1
0.216998364146427 0
0.0420667835759962 1
0.00631035743223521 1
-0.132941798266238 1
0.0304071450308059 1
0.146478720700261 1
-0.269121480556789 0
0.136071262120702 1
-0.142265129732287 1
0.368190316936745 0
0.0228952287909673 1
0.00350059594057053 1
0.0761987392629905 1
0.0266802096382701 1
0.0446252524751881 1
-0.0320758812635332 1
-0.0254328970201765 1
-0.126879832865557 1
-0.103855780418695 1
-0.0641960220403511 1
-0.257713330416023 0
0.0143940455850939 1
0.0151319276504299 1
-0.137683954374562 1
0.0355445324849525 1
0.152762052295069 1
0.0634826723977518 1
0.040179395760858 1
-0.159015457483907 1
0.179192898417667 1
-0.0896668382144163 1
0.0801012797345908 1
-0.344554803669796 0
0.0809748384685317 1
-0.0894034187833918 1
-0.159167803713269 1
-0.137549583157704 1
0.201100318994963 0
0.025145624433151 1
-0.193731500868142 1
0.0260119381119299 1
0.0658322633148901 1
-0.194959243429842 1
-0.0972701917106545 1
-0.136020869340477 1
-0.109116662606057 1
-0.263992463993962 1
0.214394575041834 1
0.0415317740691113 1
-0.0454841438987029 1
0.00774972586860353 1
0.189104039920008 1
0.146788919626186 1
0.00155501295899292 1
-0.0671430268381697 1
-0.0781375460829007 1
-0.135035135630907 1
0.0498318642377101 1
-0.0330743610864565 1
-0.0621954977814158 1
-0.00798998246742188 1
-0.142964467887531 1
0.0495219146359038 1
0.148458974373541 1
0.131981070847113 1
-0.102079767269545 1
-0.0758950097946866 1
0.0268739798411372 1
0.0444874083662376 1
0.147047321282806 1
0.152434088410369 1
-0.2460088157007 1
-0.101561338194928 1
0.119379019063175 1
0.00712841922922931 1
0.103299940432074 1
0.127045498491822 1
0.087648406241847 1
0.0266864957157412 1
0.0359161133483158 1
0.0752400117545485 1
-0.000463527650900509 1
-0.145824469651539 1
0.143823847063932 1
0.17992666246266 1
0.055946700391566 1
0.0467085841536635 1
-0.10712951885594 1
-0.0808975607575189 1
0.126903032303478 1
-0.111040963380201 1
-0.0410969383090081 1
-0.174923815347384 1
-0.0855206735920403 1
0.177314544661877 1
-0.0270150223743219 1
-0.0917745221829016 1
0.169972335888315 1
0.0951122146258059 1
-0.00880269381939898 1
0.0110991152689035 1
0.104640242984424 1
-0.0920289852738991 1
0.0341487470469023 1
-0.0678841890372226 1
0.189777008394055 1
0.087245173675262 1
0.0558490574692995 1
-0.297752390400635 0
0.0132948823938226 1
0.111444225312845 1
0.0406144737809016 1
-0.362167503843068 0
-0.103998095692417 1
-0.219426864494619 1
0.277348584154419 0
-0.0053172772960542 1
-0.136096169615381 1
-0.0233190238141284 1
-0.04961233551018 1
0.0491861859214376 1
0.0403450078105571 1
0.0445343226804315 1
0.00446006325472405 1
0.0763923403645772 1
0.00267295260995224 1
0.00929261392060206 1
0.146422102667684 1
0.0580017350010354 1
-0.115663022580238 1
0.0245462846583567 1
0.213708853571764 0
0.144095907549637 1
0.184612554487043 0
0.130000398986271 1
-0.0234956120600559 1
-0.131408604557268 1
-0.0356010391399322 1
0.0189101345816642 1
0.0137436240860903 1
0.0131995120683301 1
-0.0928453051311294 1
-0.094112392426028 1
-0.0896863324254249 1
-0.0574169496938393 1
0.00551121481072406 1
-0.112400261030334 1
-0.186552877520206 1
0.0850840984296245 1
-0.00300271052470426 1
-0.286672788732699 0
0.164871499101747 1
0.153273627809367 1
0.0808464936663618 1
-0.02172094926294 1
0.0925798677113819 1
-0.0651425486986703 1
0.0778156464201305 1
-0.00488453626980072 1
0.0152497497906673 1
-0.250544690664385 0
0.09298113915304 1
-0.0527815695795545 1
-0.0189952272693544 1
0.156007832211966 1
0.0577754324555133 1
-0.00392718725509106 1
0.133616220343993 1
-0.179563984590108 1
-0.157604884870307 1
0.187680372316948 1
0.0285175270118596 1
0.184998798731571 1
0.115618262359569 1
0.0325361170026306 1
0.0519797850954222 1
-0.0702818464271326 1
-0.0628744900738705 1
0.259561974499309 0
0.0208464170715606 1
0.00694739869634299 1
0.184139657966936 1
0.108916957542654 1
-0.314122868857952 0
0.0219015190244637 1
-0.00527202051455545 1
-0.0472767960517042 1
0.150062136800794 1
-0.0574559520454104 1
0.00603579165838065 1
-0.159311418018762 1
0.0480555608082131 1
0.0777362565635765 1
-0.0210923221157636 1
0.0597535331664496 1
-0.122700472495797 1
0.0440498037773635 1
-0.0966255472909072 1
-0.0196487053174908 1
-0.0098885210797987 1
-0.286155190232276 0
0.332702590353569 0
0.0126814905336778 1
0.0403657829813236 1
0.00686973444248097 1
-0.0327610442571707 1
-0.174089362351506 1
0.0192575832927979 1
0.154936324189417 1
0.101435935903624 1
0.144146518761269 1
0.027550274098347 1
-0.0819918520609181 1
0.162998474622499 1
-0.0937414039907194 1
0.105782877047606 1
0.059845803601169 1
-0.087940506720149 1
0.127343806391219 1
-0.107886758296058 1
-0.211688585433258 1
0.107561818074503 1
-0.0580244870351115 1
0.132062270490682 1
0.0572282923922441 1
0.0290375155118662 1
0.0689337750620157 1
0.23893530201748 1
-0.05090379393875 1
-0.183984539661917 1
0.156118499910796 1
-0.147710119700649 1
0.0842862439509239 1
0.124609399923053 1
0.0988408067700429 1
0.0702685715010789 1
-0.211793653759238 1
-0.234595272296157 1
-0.0436237400839805 1
-0.0790654461785236 1
0.0198240639186812 1
-0.0222247137491259 1
0.0764459390509394 1
-0.141190847940116 1
-0.105879739737297 1
0.0574433563686482 1
-0.152661989789209 1
0.0874778497890267 1
-0.0272170391768096 1
-0.10927523203512 1
-0.00969080802716771 1
-0.0441991842875236 1
0.0770346380691609 1
0.281881139663133 0
0.0328434554874618 1
0.150672320418694 1
0.0627903022363747 1
-0.0973673384510884 1
0.0372882296236362 1
0.130049730649457 1
-0.032860366503365 1
-0.0132885486046009 1
0.193050327935556 1
-0.0796794679705093 1
0.0475042782516467 1
0.0163008224880088 1
-0.120097803135656 1
-0.0921953409711053 1
-0.0545275402053058 1
0.0431128166528094 1
0.0803214303262125 1
0.0449696845164684 1
-0.0356764240281424 1
-0.233138544592165 0
-0.0802506199969045 1
0.108387854497432 1
-0.406775594633682 0
0.059189994937736 1
-0.10297279029948 1
0.0617236936357508 1
0.0476801087455159 1
-0.116331784600978 1
0.121880929328911 1
0.0248368686421907 1
-0.017743619951285 1
-0.0167422044462321 1
0.107859588050175 1
-0.0346372583780398 1
-0.154955376172604 1
-0.0137730869197262 1
0.100771716854661 1
-0.0882788159778776 1
-0.163669969123545 1
-0.130578956601372 1
-0.0555528880449202 1
0.163099282768646 1
-0.139966603093626 1
0.0028020390884101 1
0.26906680308483 0
-0.0522563889668809 1
0.116447339610515 1
0.299799515072947 1
0.0228519787839366 1
0.0831336053784271 1
-0.168496845273993 1
0.175264560606226 1
-0.00918151822596813 1
0.115417653748118 1
0.00717178545932833 1
0.170086117546257 1
-0.161286670746435 1
-0.149754571833461 1
-0.066971261656494 1
-0.0311375031396675 1
0.13379975287547 1
-0.0153876448157493 1
-0.0991370421315966 1
-0.0459144866723406 1
-0.105875003177926 1
-0.0282126729570861 1
0.14268812426933 1
0.0291337376425333 1
0.13470285022313 1
-0.0666578939308664 1
0.0332755728309986 1
0.202334430084295 1
0.0239378921674417 1
0.0215851001549994 1
0.214336701569428 0
-0.0727961481717677 1
-0.0147788845365439 1
0.226700271951804 1
0.111278477511643 1
0.116086525214737 1
-0.0450771932036978 1
-0.020292995371808 1
-0.00580663081961513 1
0.0355187939143615 1
0.191766403930298 1
0.135145205249468 1
-0.0664408076463801 1
0.0891842224019342 1
0.00235761986305789 1
0.053557893052076 1
0.126989955781912 1
0.0673621387716904 1
0.101072265646436 1
-0.112487193167522 1
-0.101942541579972 1
0.0374908924644408 1
-0.0960931183196885 1
0.132505457298832 1
-0.0541953478886215 1
-0.000970465883868496 1
-0.102590584080207 1
0.0241538474673725 1
0.0989621300864525 1
0.000157982188129333 1
0.000708269968546005 1
0.00500644408268444 1
-0.0473285688770484 1
-0.0522795820066251 1
0.0636520617213262 1
0.1506290596093 1
0.0106646510415283 1
-0.0529197589172142 1
-0.0781046889803323 1
0.0754231178197125 1
-0.0064508558553888 1
-0.0576414785292716 1
-0.0408012036866832 1
0.122486175490942 1
-0.121057239841449 1
0.13888399861803 1
-0.453376462453159 0
-0.0109528561775489 1
0.0109378424676728 1
0.0128308994264405 1
0.033662011441581 1
0.137768028639707 1
0.157592210989068 1
-0.022807611662154 1
0.0244028848221529 1
0.0696322127827578 1
-0.00125798649799523 1
0.120589562205841 1
-0.0154651550004749 1
-0.18684345919151 1
0.0135286278741615 1
-0.0697590115345923 1
0.221314530350668 1
0.0106257291326312 1
-0.00705170552320367 1
0.104598701734136 1
-0.128580673851212 1
-0.0836651332905449 1
0.103944927528623 1
-0.0274504042647838 1
-0.0399648031562021 1
0.0934376341983826 1
0.0906264972770235 1
-0.115344334337723 1
0.108761925339211 1
0.116785427751787 1
0.0402604980305297 1
0.0422989922125967 1
0.0592094228740782 1
-0.0938644745539808 1
-0.0834878770628987 1
-0.123338252085061 1
-0.0702312391190613 1
-0.00985197552656579 1
-0.211241198437166 0
-0.0258823751128125 1
-0.0135225489439086 1
0.151649963939629 1
-0.0524156576381862 1
-0.00183229535587371 1
-0.240870983770537 0
0.156190776028076 1
-0.207520445808318 0
-0.0465608251996254 1
-0.0652880583672376 1
-0.051926996337521 1
-0.0136986471215756 1
-0.129805208154065 1
0.0575517594114137 1
0.125546306536701 1
0.0697696527580179 1
-0.039302567780423 1
-0.0284103584168377 1
-0.0471316668069106 1
-0.0451058420529682 1
0.00510027583194597 1
-0.0375553965798761 1
-0.130613917928069 1
0.0403216336277702 1
-0.0432729300511652 1
-0.00509118569144583 1
0.143617948946963 1
0.0499964720378789 1
-0.180131637044582 1
-0.144361263686341 1
0.141959163252441 1
-0.0175615456484542 1
0.0452825333119876 1
0.104683013935393 1
0.230771528953876 1
-0.0289729321890031 1
-0.0243931761858771 1
-0.18460297438048 1
0.350710789150184 0
-0.159087269572536 1
0.0172022688541276 1
0.0138570841658436 1
-0.0949751132890803 1
-0.00247328300716871 1
-0.0290564987394377 1
-0.186942120270491 1
-0.0273039197106794 1
0.0816006136316468 1
0.0272058258374523 1
-0.0653651630963404 1
-0.00674651662202974 1
-0.0770474426483058 1
-0.13413903442865 1
-0.179786711795451 1
0.157085986429177 1
0.0455909208253348 1
0.0563773079912028 1
-0.130976040851525 1
-0.183358607826365 1
0.0275504785963971 1
-0.102050784566536 1
-0.144765669437578 1
-0.0675214715198882 1
-0.0989005349432249 1
0.0835526290697179 1
-0.0107875957762964 1
-0.0773134259103699 1
-0.0752967574145409 1
0.143745489504777 1
-0.184729247501135 1
-0.0708737957218179 1
-0.0315181674565195 1
-0.0493878685183436 1
0.0342015991328999 1
0.0778087230256299 1
0.220251154244158 1
0.00995942498937491 1
-0.0548099329840917 1
-0.0252810553516348 1
-0.12789736521817 1
0.0261815257923364 1
0.180484078130746 1
-0.0424422420399615 1
-0.0625637013688712 1
0.0362719294044381 1
0.101196988763276 1
-0.154399415898914 1
-0.112139674530275 1
0.105946528305329 1
0.158119392214056 1
-0.0151347384569212 1
-0.0835169262342126 1
0.0873915450954609 1
0.123799274862698 1
-0.00608611650253548 1
0.175442781992836 1
-0.129032156213635 1
-0.151775087296164 1
0.234641028206209 0
0.294651538167726 0
0.0122456879001941 1
0.115261731008797 1
0.0606216481016656 1
0.0306763873863456 1
-0.0989463470267753 1
0.0790254430840017 1
-0.0302652568603727 1
0.184012769280807 1
0.0518029208769816 1
-0.0512758526847258 1
0.293296039516483 0
-0.0765699755557499 1
0.124692183437918 1
0.218811886820949 0
0.0610079575596817 1
0.0428777947302374 1
-0.175298011613583 1
-0.0762774460956448 1
0.153893984363379 1
0.0392861712566226 1
0.139581438358207 1
-0.264541468603107 0
0.173586141504908 1
0.0680762136926578 1
0.000984617244589585 1
0.0670227925552411 1
0.0258936663414058 1
-0.0888938593063905 1
-0.0478889807201789 1
-0.145965336848692 1
-0.0665442008859707 1
0.0773704167251533 1
0.120930540312507 1
-0.107256917899731 1
0.0942056626513967 1
0.156233007419211 1
-0.0417717609037002 1
0.0927027070280741 1
-0.0414144801693353 1
0.0612669169388911 1
0.169222428727011 1
-0.152377616770618 1
0.0788526216719222 1
0.175723347367758 1
0.109367610059893 1
0.192376879768792 1
0.0071245667534339 1
0.0183731955906938 1
0.195790474718114 1
-0.0521750082094003 1
0.233495550546969 1
-0.0780160197145242 1
-0.0403702994889703 1
-0.0273196851598732 1
-0.0786068790012908 1
0.1542432727026 1
-0.137002833323863 1
-0.119228904997432 1
-0.216147139048731 1
0.0418785764889558 1
0.0119209464283061 1
0.164730654310634 1
0.00117222016428845 1
0.0352221106146134 1
0.176391381498407 1
-0.00222498690990677 1
0.171586784540192 1
-0.00698084354563761 1
-0.129595261103718 1
0.12969240053863 1
0.0669687530618823 1
-0.0621999184110008 1
-0.0829662889354966 1
-0.0584772133750942 1
-0.163960447615865 1
-0.0659420046832349 1
-0.0192171029830647 1
0.277410286930691 0
0.269281485286916 0
0.122684443510915 1
0.10168542913365 1
-0.091512043779817 1
-0.0921380941189478 1
0.0538451469400773 1
-0.104708339639518 1
-0.0527746674636611 1
0.0655172596503778 1
0.116887653021659 1
0.144679574491835 1
0.00625973047906082 1
0.0413645466333657 1
-0.029104037651802 1
0.128451326942467 1
-0.066186461781446 1
0.0963152506162216 1
0.169517655719415 1
-0.0879151689939369 1
0.0266180858544119 1
0.013391392396774 1
-0.10621307235612 1
0.221456033508901 0
0.109751042727462 1
-0.0249677531999109 1
0.0686111038856707 1
0.248667707876622 0
-0.0348870117794072 1
-0.0591377851529506 1
0.246027107321906 1
-0.0698735026631882 1
-0.0329139953736865 1
-0.0728638447269864 1
0.0496243422388499 1
-0.0817013269415555 1
0.141598621946485 1
0.186783733909035 1
-0.0202012723776852 1
0.0115522212821523 1
0.182471321309213 1
0.248058612523624 1
-0.108106771750589 1
0.122889556420509 1
-0.282701701147427 0
-0.00132244718429764 1
-0.0456166650134111 1
-0.14564379988951 1
-0.102745204212187 1
-0.256240597793177 1
0.057784508851438 1
0.0533399822562611 1
0.0414335089202008 1
-0.0292227786554502 1
0.159305194273823 1
0.196232255866048 0
0.0439715336748375 1
0.0241495892096147 1
-0.19088731731304 1
0.0556249328850961 1
0.0908648020820736 1
0.192574764872801 0
-0.222956301205681 0
0.274354370897256 0
0.179597277179346 1
-0.143977704960194 1
-0.166573195038808 1
-0.0434511568597955 1
0.0572527585643808 1
0.0548586932898204 1
0.0517655309392561 1
0.0285600273682492 1
0.136593027903054 1
0.118131507958265 1
0.00612236730124197 1
-0.0328644875333288 1
-0.0058941900738039 1
-0.102493700056337 1
-0.0597187297759202 1
0.0830890069349028 1
0.110404776436486 1
0.0225284369873503 1
0.159925252495794 1
-0.0872604273109541 1
-0.0632060064786787 1
0.0175327767008905 1
-0.024644867769783 1
0.0270653927229216 1
-0.0878090976008262 1
0.0137158434053465 1
0.0651181986681376 1
0.159647587417724 1
0.00711278909343513 1
-0.0066862004568471 1
0.0914522276772075 1
-0.0878574847356582 1
-0.071737936924297 1
-0.159975807353497 1
-0.137377640943228 1
0.0947642810549673 1
-0.0398694878097769 1
0.0711402332076745 1
0.00447130384048418 1
0.0570970039766204 1
-0.171492870135794 1
-0.128431513489771 1
0.0316124445524335 1
-0.0151026868849328 1
0.0396882516107851 1
0.0826092487097597 1
0.107857721335756 1
-0.206465573067819 1
0.150713192201224 1
0.0546939631678107 1
-0.161864514504648 1
-0.0681729927295495 1
0.151519757391416 1
-0.131483449628216 1
0.123470097741592 1
0.0603137169048279 1
-0.143671903175591 1
-0.179154987798037 1
-0.166482016735188 1
0.0192564644118474 1
0.0859751775823915 1
0.0424700580335889 1
-0.166723155299889 1
-0.0211774652239132 1
0.196299863880583 1
0.00629553469732475 1
0.10214659201686 1
-0.0256350849395745 1
-0.00763345056982391 1
-0.205815717822099 0
-0.0467110737200135 1
0.231451239236214 0
-0.195073314991556 1
-0.0803412680174496 1
0.12280021114043 1
0.0409372353528593 1
0.0520971711016344 1
-0.134715386465187 1
0.0500649857003067 1
0.170016431102073 1
-0.163493648820172 1
0.0335055991019027 1
-0.0571328012221845 1
-0.034699567694268 1
-0.00775116613990891 1
-0.00979115490952986 1
-0.0730565151576868 1
-0.1591709270791 1
-0.0701138800271587 1
-0.11481499762058 1
0.254261368572921 0
0.022547837022139 1
-0.106136983366362 1
0.0474281025066814 1
0.00712868483917881 1
-0.145823948386939 1
-0.195591552211071 1
0.0798667191763456 1
0.244936394964752 1
-0.0111060977848116 1
0.111459550604345 1
-0.0967765300055786 1
0.0115703101016025 1
0.0860704746264218 1
0.164794332914355 1
-0.170166987222778 1
0.0640050004668732 1
-0.246702638427274 0
0.0763790443914548 1
-0.283930395124276 0
0.0826855867476327 1
-0.040116299401654 1
0.0997296466731092 1
0.0927032015315302 1
0.10152334971775 1
0.0442947458988467 1
0.0117045991460624 1
-0.0775879947320398 1
-0.0129281071606516 1
0.0535707590155418 1
-0.146520202713067 1
-0.285543064212145 0
0.0488145280151112 1
-0.0383516867209318 1
0.0750814985984212 1
-0.146588907790051 1
-0.179720161080982 1
-0.179627794103746 1
0.0986456569175355 1
-0.16197974974799 1
-0.109086926524084 1
-0.0173546965698495 1
0.137141272728956 1
-0.0610554079675062 1
0.134011191033093 1
0.0977760939260519 1
0.135625327710238 1
-0.163481023949269 1
-0.128175778097376 1
0.0977149868329004 1
0.101438900726484 1
0.131414731316859 1
0.0991983119761057 1
-0.219893593254522 0
0.00453382612555037 1
0.14147067976687 1
0.275453293398136 0
0.0190896470129248 1
0.0737062384361584 1
-0.127838235610116 1
-0.0399599590337494 1
-0.215489626968791 0
-0.0353903402622063 1
0.157008073278885 1
0.0608295109688776 1
0.211848814892443 0
-0.108512778697915 1
-0.132660942693476 1
-0.0142153446810218 1
0.259776070110184 0
0.321744085861894 0
0.234210716139658 1
0.070619011301356 1
-0.183642212934757 1
-0.0419108072347238 1
-0.0329762182149729 1
-0.124213099800224 1
-0.115356685647447 1
-0.116614543168757 1
-0.0908217191028703 1
0.0436640229022401 1
0.00307755893826447 1
-0.00681135725364507 1
0.0463612766249432 1
0.0568633873435925 1
0.012500166973008 1
-0.178434716435496 1
-0.0724393995968972 1
-0.0504911485476942 1
-0.171536564623288 1
0.0131642932228249 1
-0.0239674634933718 1
0.0221555888742805 1
-0.149380468828242 1
0.137667662472891 1
0.192841898444943 1
0.0711752575794358 1
-0.00239231494710752 1
-0.212364341280308 1
-0.249085768782167 0
0.0412139763065057 1
0.0985871601856634 1
-0.27100904684377 0
-0.111517808041909 1
-0.155489609011774 1
-0.0254166270650866 1
-0.0480999117094409 1
-0.0828993874448446 1
0.225576217097343 0
-0.113800152203084 1
-0.13901707810088 1
-0.106762755434378 1
0.104890642960995 1
-0.0291871328633251 1
0.134898679748597 1
0.0212016916258526 1
0.0297167100968166 1
-0.0122994948043199 1
0.0829731539020112 1
0.0900397037578701 1
0.0819851015033231 1
0.0125645715389541 1
0.0733199924916852 1
-0.0594592337758188 1
0.128964191083458 1
0.0419289278532721 1
-0.0546935271389291 1
0.227244483489913 1
0.123535246669034 1
0.251806688443805 0
-0.0515724904169094 1
0.042114864742268 1
0.0868261728157388 1
0.0269281436640486 1
-0.121609129310649 1
-0.0868609961852673 1
0.00168377476022465 1
0.16358168417058 1
0.150942379198474 1
0.0211659730758605 1
-0.0259017175397122 1
-0.0621690042763629 1
-0.134146900619403 1
0.0313491482011748 1
-0.0526979542343571 1
-0.112097526422521 1
0.0545861709887823 1
0.154511855041834 1
0.0281970793900721 1
-0.0755912906250443 1
-0.0603224083506675 1
-0.108580336905285 1
0.148731576175918 1
-0.0591864679056971 1
0.0264907159851848 1
-0.0014537808505094 1
-0.0599031937905196 1
-0.135179882454933 1
0.076602862908161 1
-0.140562891098629 1
-0.102891054385467 1
0.0177773306593593 1
0.197172150793493 1
-0.0998117737200157 1
0.0190541651486408 1
0.0446587743726557 1
-0.205429813787377 0
-0.167220548206885 1
-0.0147851038481987 1
0.0989471717174441 1
0.028917934298818 1
-0.0347441881332865 1
0.0580214297989907 1
0.0597054663526025 1
0.137600076847895 1
-0.0617205162452405 1
0.105201750821501 1
-0.0532647819558031 1
-0.0635274391804252 1
-0.0646979621889739 1
0.0449614043746332 1
-0.163323076621101 1
0.121738196462959 1
0.0630311572299217 1
0.0802357105439787 1
0.0290942137889528 1
-0.118796656240199 1
-0.168503078366455 1
0.0469669449889501 1
0.0935522410349269 1
0.0419897992255459 1
-0.0780199819379173 1
0.149094960980628 1
0.135134265907124 1
-0.0971060761064556 1
0.0963118903492097 1
0.0627856488056449 1
-0.0213970899122589 1
0.0279460874741139 1
-0.0915579579078507 1
-0.130512102164147 1
-0.127050194768568 1
0.127980288003761 1
-0.0133853827034322 1
0.113355159981031 1
0.0192234966568443 1
0.12966907967345 1
-0.145362866185923 1
-0.0926625829865644 1
0.0240520921681337 1
0.0107358916598857 1
-0.0120308341235831 1
-0.0835335690996399 1
-0.0142368107980002 1
0.143103770657892 1
-0.0453370908647234 1
0.221323804133038 1
0.145224843781271 1
-0.19697072292315 1
0.0990655415551642 1
0.045631204126352 1
-0.0730487974466372 1
-0.0505887768296665 1
0.0103822855080107 1
-0.12877276170299 1
-0.123885108220393 1
0.0717467660233176 1
0.192395624528392 1
0.0677537800207425 1
-0.0459050122046471 1
0.135541506885869 1
-0.171933961815903 1
0.134229974802243 1
0.0953977407851923 1
0.118718944597289 1
0.0712613677098948 1
0.0791141738073591 1
0.00232724060083513 1
-0.0612599380850869 1
-0.080564230252518 1
0.245177584397194 1
-0.048212099070642 1
-0.00669680899443625 1
0.0997992095607933 1
-0.20060889569582 1
0.0118331334433742 1
0.10762680941237 1
0.0281677079875564 1
0.183593028059299 1
-0.235168637958889 0
0.182571265850788 1
0.191345681948484 1
0.0865167010923207 1
0.0497165709001106 1
0.138417059917729 1
-0.1780089915252 1
-0.148749074296563 1
0.115184440232726 1
-0.107772655896578 1
-0.200889706964581 1
0.065075792356087 1
-0.0096269948795193 1
0.10717777265443 1
0.0398562693766979 1
0.013565778569461 1
0.244972185120226 0
0.0158629013654456 1
-0.20830307536245 1
-0.0600522277915486 1
0.165350945042856 1
-0.0363704958509442 1
0.0431021949098004 1
0.0073628189852273 1
0.104950544175353 1
-0.065673683947627 1
-0.138032107044029 1
0.215251695504487 1
-0.0952762678287538 1
-0.00130157829783934 1
-0.0252623509806861 1
-0.163006422927233 1
-0.0914071260813183 1
-0.115169980911808 1
-0.0399305218688024 1
0.274538561624306 0
-0.0725005469062414 1
0.168571308887915 1
-0.123994037414626 1
0.0399763818318963 1
-0.0442247824400762 1
-0.138445742160494 1
-0.033264215560656 1
0.0471294140923893 1
0.0478936190589947 1
-0.165878846675086 1
-0.0949598135581211 1
-0.0978342040287562 1
-0.084515134696519 1
0.155736949376361 1
-0.0141808526726058 1
-0.0192331596143358 1
-0.0238658373130743 1
-0.0672170389048958 1
-0.361528405189038 0
0.06021247583887 1
-0.0626932088230751 1
0.0301660338328058 1
-0.155427078943231 1
-0.000674536772171476 1
0.215880485164245 0
-0.00560675253015264 1
-0.0940606134698011 1
-0.086817218388698 1
0.0513265274921962 1
0.0310576188416201 1
-0.0794032798483519 1
0.0924518541655934 1
0.195775385715989 1
0.0373691735751142 1
0.0824060000819809 1
-0.137247203216578 1
0.316450272591182 0
0.198632474854856 1
-0.0102830385572718 1
-0.0476273955769996 1
0.0738153746691926 1
0.0171217788297808 1
-0.00708600968196114 1
-0.0195044523123372 1
0.0470093682883593 1
-0.0831637836433144 1
0.11431117019396 1
0.161158468392542 1
0.149756340372379 1
-0.0103414810437727 1
0.0975153745071978 1
-0.0721109467912402 1
-0.144006295922353 1
-0.0575139533846011 1
-0.223197369500681 1
-0.124507497518867 1
0.1242019692062 1
-0.0371734676444973 1
-0.0117416617049621 1
0.133822668362403 1
-0.0187654905050913 1
0.0619929449667887 1
0.0444546367649518 1
0.00517542492796961 1
-0.0999217654282473 1
0.0509029022533541 1
0.218479997052336 0
-0.0137884418328037 1
0.0332000206663007 1
-0.0889633406877482 1
-0.121185403731791 1
0.0391537392713676 1
-0.0177146370607672 1
-0.153382378729897 1
-0.215574361916627 1
0.145553723705923 1
-0.150617808622149 1
0.165599105011479 1
0.0410193692291159 1
0.0995263657427467 1
-0.163942069967977 1
0.123897247637093 1
-0.332724439029038 0
-0.0564460545508945 1
-0.0161826039207574 1
-0.00889934868963846 1
-0.0556854091336207 1
0.0371012774923635 1
0.234000417985302 1
-0.164701210689536 1
-0.164582518803299 1
0.147044677952615 1
-0.217334856140902 0
0.0512841443800224 1
0.331674375444305 0
-0.0459919252055048 1
0.0334224795038791 1
0.095303400675241 1
-0.203327164254785 1
-0.106346363516785 1
-0.0461967306021449 1
0.066787205721026 1
0.119692222650981 1
-0.0916759339690517 1
0.0520306209164785 1
0.17813747628158 1
-0.00486840487789804 1
0.13833114461778 1
0.0293431788469194 1
0.0654851371723944 1
-0.0609010098977533 1
0.0294729993860938 1
-0.146505607372739 1
-0.011325147678241 1
0.132931870501884 1
-0.00554326994124736 1
0.0266162818931107 1
0.0838005455287569 1
0.104632324635111 1
0.0944053410824485 1
0.0461290106792508 1
0.0460892009421689 1
-0.0140756384308602 1
0.122299004767069 1
-0.10061506730834 1
-0.362470422518709 0
-0.188747124021632 0
0.180142693435479 1
0.00622590812331927 1
-0.145998317980083 1
0.294678353267898 1
-0.1738085117137 1
-0.0885561040165159 1
0.0256858117301735 1
0.0118992952195372 1
-0.101497052566212 1
-0.214677136689997 0
-0.146575279399638 1
-0.113029901269479 1
-0.0456716748831351 1
0.0151819670725894 1
0.00606354883124059 1
0.298678648463574 0
-0.0753006005099654 1
-0.0914050529938964 1
0.0442774976361895 1
0.119514593067202 1
0.0478698472695146 1
-0.0429283153073991 1
0.0906505717655239 1
0.0492380218642703 1
-0.0998890777339231 1
-0.0569061096858531 1
-0.125498226030677 1
0.153932257131234 1
-0.118655480863463 1
0.195574166959126 1
-0.0206887478462953 1
-0.107873479372933 1
-0.157314175314757 1
-0.0736055803903345 1
0.200493427858195 1
0.0252138739339868 1
-0.227996211507352 1
0.108437602455017 1
0.194551675437955 1
-0.187053551779402 1
-0.00809492925668497 1
0.0110646103716133 1
0.0615424321421443 1
0.0585554366073973 1
0.108146897890654 1
0.164781005733448 1
-0.166444907861589 1
0.0953867356928194 1
0.155300081156132 1
-0.0494771828169926 1
0.0430721855234129 1
0.00496437584107406 1
-0.0909883724604186 1
-0.0665307029137614 1
-0.00111490012150908 1
0.0286313220817344 1
0.152287518722247 1
-0.150987167177017 1
-0.0469836104958154 1
0.0742648012721198 1
0.144550920218551 1
0.102987839663712 1
0.0415126045688881 1
0.176004889071671 1
0.00977725670081299 1
-0.0732705117252819 1
-0.00457957840014012 1
-0.121385215006212 1
-0.0603890150133255 1
-0.088792335981122 1
0.161575387369371 1
0.162102145485731 1
0.0661057643774994 1
-0.173107420763713 1
0.108698172543994 1
-0.285021453726666 0
0.183999293604175 1
0.00979049058374429 1
-0.051018563604326 1
0.0648447480843317 1
0.00250502950795177 1
-0.120997234437513 1
-0.115524046577898 1
-0.159476598026109 1
0.00288766352766717 1
-0.141498234228405 1
-0.0843279091504395 1
-0.0796226663003295 1
-0.20524177175224 1
-0.147361199060613 1
0.00312684493110228 1
-0.11309293140285 1
-0.276841923481483 0
-0.0334108600863909 1
-0.142072239218597 1
0.101308965601985 1
-0.057029908251517 1
-0.0463273202352923 1
0.15269755035339 1
-0.0754052687157707 1
-0.104349426803244 1
0.0457663752150023 1
0.165881309993156 1
-0.00182870907406055 1
-0.0988457492245599 1
-0.00657148986204202 1
-0.0637335304883252 1
-0.0605157043763362 1
0.0307577428226022 1
-0.0624998470639064 1
-0.0940208186397566 1
-0.127022793328229 1
0.152418123261867 1
-0.0772340712181747 1
0.112595198267249 1
-0.119067947611619 1
0.0313177648025123 1
0.208197745867864 1
0.113489762058971 1
0.0304292397377347 1
0.157966693504907 1
0.150198960547837 1
0.0165911327236192 1
-0.0246637617420701 1
-0.0454512921499439 1
-0.0473321954663227 1
-0.0944090538780908 1
-0.037957508744305 1
-0.123887533308995 1
0.00271198016399342 1
-0.198616787005687 1
-0.0414433646016397 1
-0.0149445316411511 1
-0.269966585570759 0
-0.171306588139924 1
0.0470981401260695 1
0.128791243854993 1
-0.0801101448941594 1
0.164312957258099 1
0.0753378623731461 1
-0.108434842333167 1
0.0753707840662447 1
-0.167075041536213 1
0.14960065396322 1
-0.0839432448829887 1
-0.128259872936654 1
0.0916009510039352 1
-0.158297222592508 1
0.0934916136258579 1
-0.0435367105427613 1
0.078799607138614 1
0.0419682925893362 1
-0.0436197591237702 1
-0.0634896061899294 1
0.12170973891405 1
0.0432681916485763 1
0.238650975634701 1
0.0872893099951164 1
-0.0862149800728631 1
-0.165233881687604 1
-0.151206892449437 1
-0.0555920434397497 1
-0.056036625644651 1
0.238688637715966 0
-0.102768861358455 1
-0.0628884110827313 1
0.0607240643450865 1
0.0804057327104207 1
-0.139470384718606 1
-0.0554411568027945 1
0.119378088814231 1
0.0411437192017357 1
-0.077559755756015 1
0.0263198364812797 1
-0.0330635142284888 1
-0.182981300563314 1
-0.0388876234064198 1
-0.0154609513919291 1
0.0953206484860395 1
0.0821943602319326 1
0.0420888191684147 1
-0.095915722092475 1
-0.0573283746283949 1
0.0607644387723886 1
0.0256403241285067 1
-0.00062987818074111 1
0.174847588127904 1
0.109353273639362 1
-0.101919908529398 1
-0.0287348031488437 1
0.0688156195583148 1
-0.165355471875027 1
-0.244102609322604 1
-0.0289454554602869 1
-0.366156938511166 0
0.0727246624644531 1
0.182415906427321 1
-0.0859147783522194 1
-0.139697543242286 1
-0.0478770905982875 1
-0.142058611790743 1
0.0441589417765242 1
-0.183650614927456 0
0.0495186905716559 1
0.172386618695108 1
0.0897150060018189 1
0.0569589255386896 1
0.0174575853397623 1
0.183360300447134 1
-0.0475134420296684 1
-0.0305310155154624 1
-0.0248011790497996 1
0.0390901871658679 1
0.0429537001891445 1
0.0718309904505786 1
0.0570945886890205 1
0.00851253991709738 1
-0.0099531755095016 1
0.0970070593220653 1
-0.0993443751013472 1
-0.0949977877019284 1
0.0810908915804986 1
0.104616468616502 1
0.0114405407323973 1
0.0212051938442792 1
-0.0522952531941005 1
0.0487180788152102 1
0.0886745454408879 1
0.216375484662211 0
-0.121231116303455 1
0.0213244723589801 1
-0.0956705275128042 1
-0.0178310721947294 1
0.0225319562452944 1
0.106273912558969 1
-0.0974745959102422 1
-0.0574064472189489 1
-0.103026343395489 1
-0.267398325035615 0
-0.0888204880600318 1
0.0597293253523872 1
0.0586973935439434 1
-0.252679077777937 1
-0.13350642716085 1
-0.0343800160071767 1
0.0133470008270782 1
0.131203247126938 1
0.130123686131646 1
-0.137780926989839 1
0.159211826371081 1
0.0505984409531698 1
0.0311308171201638 1
-0.112719586433009 1
-0.0946532545939925 1
-0.0652838298970588 1
-0.126959776071458 1
0.018145901337481 1
-0.101031497760264 1
-0.172008467240342 1
-0.130883166925788 1
-0.271203917873301 0
0.0107194433812413 1
0.106993002510278 1
-0.0876241424465729 1
0.0629296298411653 1
-0.057508915440477 1
0.024253387759514 1
-0.052240309743944 1
-0.0298161100919417 1
0.0249480981008647 1
0.0950829555269752 1
0.0730312980211067 1
-0.0896001795171729 1
0.193450682619462 0
0.062046286323248 1
0.0358177389730219 1
-0.0599429250747685 1
0.0417784328356327 1
0.14407928794773 1
0.0566050118191017 1
0.00797806727496468 1
-0.137070438953759 1
-0.0958372160645365 1
0.195750653690491 1
-0.0171507428797155 1
0.0688087238835267 1
0.0497805547581467 1
0.0961975534468961 1
-0.219855281505383 0
-0.0588055718170878 1
-0.00790191321811368 1
0.0183742672498748 1
-0.0357201870011606 1
-0.109451651586177 1
-0.0483528354095431 1
0.0336420897370414 1
-0.0933697960947368 1
0.020720589127747 1
0.0576344087746303 1
0.164020184726479 1
-0.140239796270664 1
-0.0965492642639902 1
0.00128552684454503 1
-0.153956068305769 1
0.0107686303205723 1
-0.131090417588286 1
-0.0250626659350518 1
-0.00650578362293913 1
0.112808630684019 1
0.0152374569500173 1
-0.0203685842882344 1
-0.0798612483826668 1
0.011876297118213 1
0.103499722988248 1
-0.17225459380106 1
0.0446879117661412 1
0.00620706297848589 1
0.0689602085938157 1
-0.02233336062004 1
-0.0322474020420487 1
0.0413500138152348 1
-0.382144740830584 0
-0.154944235035582 1
-0.135727430139754 1
-0.0421497321114127 1
-0.0590532224168261 1
-0.19916984805082 0
-0.0844515049678027 1
-0.0547179411629446 1
0.285353746441844 0
-0.00705409961259719 1
0.127895125557833 1
-0.0167248187401982 1
-0.227465455872294 0
-0.0103731219210803 1
-0.103239671268085 1
0.105260896522883 1
0.119441477512227 1
0.102951256554303 1
0.115185471218621 1
-0.14316917457803 1
-0.0390565530963323 1
0.18112722632494 1
-0.141298418615818 1
-0.00386622518073214 1
-0.112345284245186 1
0.0495828134020408 1
0.180809604818212 1
0.00242590852885177 1
-0.0249995220950573 1
-0.0614157251073787 1
0.0507899242776544 1
-0.0878408429367631 1
0.018110546129522 1
-0.120051944877877 1
0.00688404349681452 1
-0.288712788016816 0
0.0421423504043352 1
0.0171954746472766 1
-0.0995709421854868 1
-0.0466271540880497 1
-0.0858134240150733 1
-0.0185919602244067 1
0.0322897765893502 1
-0.0391530250229817 1
-0.0206301305445009 1
0.0216709800916741 1
0.111037660847276 1
0.108359070785903 1
0.00195027286493793 1
-0.208596743322605 0
0.124579771933269 1
0.103368253184059 1
-0.0915214468372616 1
-0.173160589019885 1
-0.0597124025469085 1
0.00255045993506942 1
-0.103336436239424 1
-0.239869870961522 1
-0.0514658279589777 1
0.061478535692179 1
-0.101237447639866 1
0.0622031534841434 1
0.0146118472980038 1
-0.21828167062778 0
0.249183251541184 0
-0.00425756266787659 1
-0.186896784843045 1
0.0192799056711745 1
0.163505190000844 1
-0.00336275134710608 1
-0.0494552415903301 1
-0.0977382819982889 1
-0.0696307900141842 1
0.1336508272204 1
0.0407504060769952 1
-0.0294378250543098 1
0.012362852773971 1
-0.00326337022643307 1
0.0423580728012115 1
-0.0167482384109224 1
-0.083836393733399 1
0.148641567377637 1
-0.0120183849510743 1
-0.00759248372640108 1
0.0457437595276171 1
0.0324812970491681 1
0.0810090935672652 1
0.093136662288708 1
-0.0334541446182631 1
-0.170703891042902 1
0.179104010708281 1
-0.209803649503588 0
0.0207236678739153 1
-0.0247147132448472 1
-0.159144636874798 1
0.0881166478840116 1
-0.0590247281999194 1
0.0943152891468721 1
-0.0672908546627968 1
0.0594446301735552 1
0.103478527241379 1
0.0328632303373643 1
0.0433951572145688 1
0.112147262159935 1
-0.00864256485702624 1
0.0207793936182869 1
-0.0275255892978796 1
-0.105906053372767 1
0.188618420238617 0
0.0149651878229398 1
0.196888821774826 1
0.0887450618489403 1
0.0671863655140446 1
-0.200981988410958 1
-0.134745880442693 1
-0.0337226483922845 1
0.0772068474099972 1
-0.0859124306592498 1
-0.0535698983650852 1
-0.106447847142799 1
-0.135313293175441 1
-0.0182238042929343 1
-0.138200543847127 1
-0.0425236850058504 1
0.0499106201016671 1
0.00314538511962859 1
-0.0855290525274261 1
-0.0028853132511714 1
0.196128123164025 0
-0.113331723996214 1
0.0842033144444335 1
0.00403954627218028 1
-0.143254966239344 1
-0.0487436043321567 1
-0.200182243609639 1
-0.198022158249617 1
-0.0427186489067608 1
-0.0247743387258186 1
0.0654923790267823 1
-0.122211937201216 1
-0.0811308627233446 1
-0.127516882435496 1
0.152879564324717 1
-0.0915643881729407 1
-0.0636297489268922 1
-0.0601545742484701 1
0.0739428820652292 1
0.0231804709825475 1
0.0687277419360072 1
-0.0198460201057835 1
0.0851924190550047 1
-0.226871191025529 0
-0.0466000921136362 1
0.0979408187473583 1
0.000529189567488094 1
0.0350986832976149 1
0.121475825142398 1
-0.0863360613631905 1
-0.0380389350215115 1
-0.215876646976128 0
-0.0270486851315065 1
-0.166041132411941 1
0.0507965967208586 1
0.0906122477535061 1
-0.0833508452137147 1
0.0815725242217119 1
0.150358677154591 1
-0.016933805031512 1
0.234175302585006 1
0.189572815439495 1
0.190341985703179 1
-0.133649800708592 1
-0.157598693571516 1
-0.0709412706703363 1
0.0273983657269151 1
-0.128634758347375 1
-0.160383839475952 1
-0.00231669644956985 1
0.253647376653711 0
-0.0826519351801067 1
0.00744452993989535 1
-0.120412243114921 1
-0.0221251356889775 1
0.112375599333316 1
-0.141017579761558 1
0.156719105823634 1
0.282400543534088 1
-0.050300684413671 1
0.125135976391482 1
-0.00920582333122501 1
0.0488555835418907 1
0.0590116269692372 1
0.174212797146851 1
0.116293831620348 1
0.259245998632908 1
0.0224000481587344 1
0.0605632352656349 1
-0.0255268562705351 1
-0.130940294097788 1
0.287111972384751 0
-0.0857610492493777 1
0.13865909653186 1
0.101533478203083 1
0.077328543963018 1
0.197655138206909 1
0.000912614470758841 1
-0.0515426312547957 1
0.00860054256785369 1
0.0140473899594536 1
0.00755462491374811 1
0.114446173025374 1
0.0449353193848664 1
0.13899753227922 1
0.0894255334508281 1
0.129733229511071 1
-0.0840750260592971 1
0.140404130282494 1
-0.014748375237717 1
-0.0928761072726156 1
-0.0105055730108124 1
0.0887389343348931 1
-0.0719729606430279 1
-0.0068435523752315 1
0.0661486756546718 1
-0.0239778654825351 1
0.046714177946031 1
-0.0160106838584752 1
-0.0693932836445635 1
0.059341792892984 1
-0.210867320936919 1
0.0202159969857775 1
0.203806463854086 1
0.066834933121368 1
0.0235741590003681 1
0.0242960279816391 1
-0.010687779323003 1
0.101125562362702 1
-0.0396761577527772 1
-0.00911058937349436 1
-0.0189997242052407 1
0.0189696427323652 1
0.125585571093082 1
-0.119840209753566 1
-0.122149906073873 1
0.0820877518429971 1
-0.00320816628491409 1
-0.0919843795101837 1
-0.0483343144790472 1
-0.125534034219938 1
0.28856678816991 0
-0.0924650329295023 1
0.106344754573451 1
0.0381879342889619 1
-0.228010731126584 1
-0.0435455458843374 1
-0.141786555585105 1
-0.0994709017116907 1
-0.0771152775388189 1
0.149324443177543 1
0.0605356152560246 1
-0.192653002742574 1
0.0178448256100854 1
-0.142210275716123 1
0.120166609645094 1
0.100852729782293 1
-0.00170655154499992 1
0.00118678248341897 1
0.0662130778900269 1
0.183090323276045 1
0.0366623940701275 1
-0.105834861588879 1
-0.0512740705374773 1
0.025828740148785 1
0.0742961576550177 1
0.0815718116943211 1
-0.12044467404573 1
-0.0920158498119009 1
0.183777628929875 1
0.183356960477672 1
-0.0473142589653553 1
-0.0473475706935021 1
0.000607705407403847 1
0.164152380241929 1
0.0342641824737491 1
-0.067319652042301 1
-0.00886980502289803 1
-0.249214568439204 1
-0.0193142594989186 1
-0.154997573348745 1
0.0752105632035319 1
0.0503223846900671 1
-0.0102136630437049 1
-0.0397355758212754 1
-0.115417462735924 1
0.0140308684481562 1
-0.168042329831738 1
0.00668585567936407 1
-0.0878703378704761 1
-0.0350062637944253 1
0.178080269652249 1
-0.0392305637133691 1
0.077538203724442 1
-0.0108042518936285 1
-0.023233597130135 1
0.0201702719777269 1
0.0468865265176633 1
0.170489719113768 1
0.0216418031039306 1
-0.243538415704571 0
-0.0771677619951168 1
0.0331748807771924 1
0.133951505894834 1
-0.131793956320442 1
-0.0468522226610728 1
-0.153623442441069 1
-0.0719890594982436 1
-0.0113043374326635 1
0.0694871589348335 1
0.188375293423513 1
-0.110871879640281 1
-0.17102096282447 1
0.0415974983984766 1
0.0871280062378763 1
-0.011543473868408 1
0.0603475080738219 1
-0.0872385796490244 1
-0.121510896285617 1
0.133317208149857 1
-0.0100292516724373 1
0.128105868561723 1
-0.0571098066535208 1
-0.20678600817337 1
-0.0760274427474997 1
-0.131331243531918 1
-0.077571473118609 1
0.104106144906716 1
0.196784637535952 1
0.0702818868749337 1
-0.0566315040437924 1
-0.0692965567711442 1
-0.00860375362730331 1
0.134564773499747 1
0.0978559506624969 1
-0.114374539938759 1
-0.0493634874666254 1
-0.0963352608761814 1
0.0231353707932518 1
0.0476548051310368 1
-0.0367967443599679 1
0.187886004866148 0
0.0321452444528663 1
0.0565728061268738 1
-0.0197311016891376 1
0.0964301176899302 1
-0.156919289308075 1
-0.294779124157246 0
-0.114182890542963 1
0.0974242606912328 1
0.0406494693193343 1
0.0292426907982608 1
-0.158309060436975 1
0.0216676086282255 1
-0.132750967764778 1
0.147842948459534 1
-0.196975930601379 1
-0.0792714457386207 1
-0.145514094981021 1
-0.118758362322013 1
-0.108594313863061 1
0.152694557382324 1
-0.0986638952414338 1
0.0359101426238249 1
0.155616953955997 1
0.0313009367163739 1
0.00580501092843618 1
0.142396717340335 1
-0.083878115920005 1
0.0261483292802655 1
-0.11376545498975 1
-0.0690642007006032 1
-0.0386622314272629 1
0.192592794715242 1
0.219425958901789 1
0.128234545294938 1
0.133277384900465 1
-0.0211853241836155 1
-0.110448261602841 1
0.0362292043119575 1
-0.0576389205292445 1
-0.0585007904355636 1
0.134213499864922 1
0.229259269434571 0
-0.0522548782514699 1
0.0476344629290756 1
0.147103529995545 1
-0.0187253245600517 1
0.0718386462865058 1
0.0643847451185327 1
0.258683092980618 0
0.246694615387915 1
-0.156169483585438 1
0.156531690685307 1
0.0721872439290056 1
-0.0112249049630183 1
0.215400801767531 0
0.217033834036471 0
0.137340057073593 1
-0.0789816059232707 1
0.153600238180066 1
0.176792001422976 1
0.0473740606205741 1
-0.0211610711042408 1
-0.0914284805907421 1
0.00304065148786596 1
-0.0910229934727117 1
0.017747184640898 1
0.0353278997204229 1
-0.0939521033090061 1
0.149451516630389 1
-0.138743148869375 1
-0.157877370237283 1
-0.146871259574467 1
-0.18787024366241 1
-0.0776829520247598 1
0.194384911693144 1
-0.136831743302577 1
-0.000673033465211349 1
0.0719558082127454 1
0.41209085408841 0
-0.0999854137643823 1
0.0272112421469346 1
0.173388552808848 1
0.00749471923111313 1
0.0556409805200039 1
-0.0841907374494376 1
-0.171926423465643 1
0.144881742021783 1
-0.16025231448926 1
0.0105485598563551 1
-0.0789152675283019 1
-0.208413676489013 0
0.0742241620344354 1
0.0700402726630635 1
0.0438326820416427 1
-0.131468946136945 1
0.249909576680412 0
0.0177633557479766 1
0.160807540495514 1
-0.101603273287316 1
0.0374655228562058 1
-0.151439843538682 1
-0.057737855380499 1
0.0364457673519209 1
-0.0188060636735317 1
0.125671616628852 1
-0.0526545961690019 1
-0.128976843642388 1
0.153679702765795 1
0.0318947393774609 1
0.109269664484145 1
-0.116741133412102 1
0.00711651345190735 1
0.0459250959888751 1
0.0558811795222176 1
0.0358604462993577 1
0.00751017704316535 1
-0.0811260215863498 1
0.233183642487736 0
0.149371741721643 1
-0.0642640775006988 1
-0.126586402028593 1
0.107671670515927 1
-0.00784577711276298 1
-0.132366863605297 1
-0.112942888939963 1
0.0872997149265217 1
-0.206843797383207 1
0.0471480546602032 1
0.161982056591851 1
-0.126927971704911 1
-0.0954753652256571 1
0.00048287221963883 1
0.0887621161224769 1
0.0739042512016854 1
-0.153882603337484 1
-0.0697560795812316 1
0.0516863470518985 1
0.166795594601336 1
0.24390878844001 1
0.0262154564023682 1
0.0271024230539061 1
0.0309411574785308 1
0.0961536942978873 1
-0.0233354512198631 1
0.0735757387318212 1
-0.0398775076262983 1
-0.0757602418349671 1
0.0817270726447345 1
0.144504090706633 1
-0.0110160171758198 1
-0.032751517457054 1
-0.0440939997921426 1
-0.085506227568622 1
-0.0784292596863243 1
-0.0992669995310137 1
-0.0508399699510419 1
-0.135597196447717 1
0.196107113453926 1
-0.10630207777388 1
0.0718682895593006 1
0.167039347000879 1
0.0253844415505548 1
0.0197469062484976 1
-0.0890324530524275 1
-0.0398077721456205 1
0.00494430710679041 1
0.0494042861690741 1
-0.0250268576809855 1
0.0338965771479256 1
0.0166309017421101 1
0.204537046496336 1
0.324194233338915 0
-0.192141817587496 1
0.14003598590729 1
-0.00242968157295831 1
-0.0340320157696161 1
0.166389980853188 1
0.145868906645833 1
0.119170012814264 1
0.036618245756376 1
0.100977135832954 1
0.0505405006774695 1
-0.0230595695457171 1
0.0262658189318768 1
-0.0227183692540095 1
0.0654740150325129 1
0.176141109411227 1
0.056013822087039 1
0.117001354487446 1
-0.194570781676646 1
0.0640026625512381 1
0.117008397563171 1
0.0231506025079735 1
0.0298677789214972 1
-0.0106667426966994 1
-0.122394312446444 1
0.069418744100248 1
-0.134026794387202 1
6.70337053012438e-05 1
-0.162328232954455 1
-0.0483895595488322 1
-0.0642116114603493 1
-0.0568971194843004 1
0.0422777486233758 1
0.0149497031635422 1
-0.178329254460213 1
0.0215827412862905 1
-0.11744146708601 1
0.0518578543741075 1
0.120602870745974 1
-0.117213615851997 1
-0.0401179955270467 1
-0.0866952179807582 1
-0.145364433029036 1
-0.055451144128178 1
0.00840759713056631 1
-0.0581784736905447 1
0.0379057951802151 1
0.0498305180442735 1
0.185744711115595 1
-0.0199717039019887 1
0.206218012711133 1
-0.00425583567751516 1
0.0707975219675706 1
0.199113807022345 1
-0.00478387347685355 1
0.246585591923794 0
-0.194300564502057 1
-0.153468699453998 1
-0.100713068149869 1
-0.0150272605822804 1
-0.0286329604529007 1
0.0032128329205075 1
0.128394067693137 1
-0.0954269127308487 1
0.0381384797903729 1
0.00960734702343981 1
0.210410727162383 1
-0.12849893032583 1
-0.134258866811493 1
0.00398336594229608 1
-0.208700159819001 0
0.0787408934312209 1
0.138168171408166 1
0.153813118546765 1
0.0562901489498268 1
0.0885477409455526 1
-0.0906365247630578 1
0.0701678202794779 1
0.0511594919104677 1
-0.13227723065265 1
0.0244517721040438 1
0.0343024495767069 1
-0.0240451261404045 1
-0.0240953286477709 1
-0.0549238424815867 1
0.0196365786818643 1
0.131874833723946 1
0.0970258954766877 1
0.0409535276826709 1
0.0239256493303508 1
0.0382881338946482 1
0.0354592480056095 1
-0.0875961811536056 1
-0.0866222976734703 1
0.0121415638212272 1
-0.175758784394645 1
0.0799406925983755 1
0.251292449176625 1
0.129365401199097 1
-0.0221907528978845 1
-0.00216165306220768 1
0.0131958809425159 1
-0.160110086595518 1
0.155404809117381 1
0.0438670749281556 1
0.0724013354510466 1
-0.0647722945736146 1
-0.195669738355039 1
0.0883940762666931 1
-0.0629880629390529 1
-0.0281592059126396 1
0.149911202391459 1
-0.134621461694201 1
-0.016912936541793 1
0.00159640477228518 1
0.104376895906685 1
0.0311656834323776 1
0.0536082674561759 1
0.0182024662252891 1
0.236558028099726 1
0.0607180479581578 1
0.101548619567604 1
-0.0295129682049544 1
-0.149018343917646 1
0.169592305578742 1
-0.270643999021225 0
-0.0516131690334479 1
-0.0452394872021616 1
-0.144690805846597 1
0.0283710013863449 1
-0.207022180715897 0
-0.058657801506754 1
0.107262450587004 1
-0.182265975907783 1
-0.0419326061564897 1
-0.0350970792753683 1
0.0997816576730236 1
0.0726278600608362 1
-0.00448347580418431 1
-0.24674135293862 1
0.148185457348574 1
0.0970812217628404 1
-0.238074517663197 1
-0.112564574927178 1
-0.0350193146828287 1
0.230144517010803 1
-0.0390979837292334 1
-0.0481084575615662 1
-0.0692886483378924 1
0.114729009717977 1
0.0926538515723321 1
0.0602229700431461 1
0.0711501771209115 1
0.0654254583958401 1
-0.027778290118369 1
-0.0115196443388845 1
0.0687736898118122 1
0.00869088113971106 1
-0.07755928081937 1
-0.0565518774002365 1
0.0151622179173883 1
-0.0801875109640073 1
0.0583441285301472 1
0.165320853858144 1
0.11719047938279 1
-0.0583297279482184 1
-0.196800548481148 1
0.128477056991381 1
0.119372144650456 1
0.103982939269592 1
-0.103275730680399 1
0.0441619590980842 1
0.26469430155998 0
0.229998215634998 1
-0.0640228333753148 1
0.029896266416824 1
0.078927856864642 1
-0.090636579477024 1
0.0140448578675538 1
0.0279929743256675 1
-0.205362631625024 1
0.0533040173696018 1
0.0267366266819858 1
0.172159621741165 1
0.000753161989644105 1
0.104977642584658 1
-0.0555129954886544 1
0.0143104078947686 1
0.182323453995147 1
0.0323718902451943 1
-0.101594976510097 1
-0.00102663261264857 1
-0.151461730398844 1
-0.0590847053815909 1
0.0343084524911583 1
0.0286394670802219 1
0.0619298946076529 1
-0.102765974975229 1
-0.139782476558914 1
-0.0220757167518105 1
-0.100064082143962 1
-0.127785606152683 1
-0.0703580079186554 1
0.281590983739246 0
0.182902918001955 1
0.0323726048430952 1
0.233125825912373 0
0.000390421010481382 1
-0.0929974019872103 1
0.0857282838206398 1
0.0335654752138957 1
-0.00855544700991179 1
-0.0819389996544407 1
0.15723073852733 1
0.0692458797684089 1
0.0226382208566049 1
-0.19328438788776 1
-0.0963669929951999 1
-0.0804614888555762 1
-0.015413719977554 1
-0.296670956295915 0
0.0141657874792898 1
-0.0913739088566642 1
-0.0988358080687696 1
-0.0962437457442764 1
-0.0378714748367033 1
0.130664072430505 1
-0.00456506308295352 1
-0.0333345042462388 1
0.161622670349311 1
0.0272929225708614 1
0.0543118855869305 1
-0.114039505397404 1
-0.193065740161049 1
0.0333159950015986 1
-0.1321897470709 1
0.102670770483059 1
-0.0865938615970649 1
-0.0521554804462676 1
0.177539740038465 1
0.186759273160899 1
0.0369760002207257 1
-0.17255457863701 1
0.143158086402149 1
0.103273742043042 1
-0.26012286811354 0
0.163017266781225 1
0.117052807658079 1
-0.0986989094788019 1
-0.142288687055043 1
-0.0995590842352674 1
-0.0134887932064399 1
-0.20164880453599 1
0.121811849784382 1
-0.108988116880787 1
-0.0546539800274215 1
0.0144825704061735 1
0.0972821908712369 1
0.058088047130995 1
0.0584736323501716 1
-0.0505452808952868 1
-0.0740421872138521 1
-0.266452656460684 0
0.0611045408131177 1
-0.106021540428918 1
0.0918770920292176 1
-0.0694727077759295 1
0.0105760877285573 1
0.0349741954839171 1
-0.112987945519351 1
0.0848993514232269 1
0.133667248242094 1
0.0144998087569622 1
0.0596562061518882 1
-0.0765141591351292 1
-0.14568992234162 1
0.13181596787377 1
0.253054732896812 0
-0.048193117348055 1
-0.193734959294866 1
0.0603884644806927 1
-0.0939162958147229 1
0.294940965890722 1
0.232893516451472 0
-0.0268058785291614 1
0.0123304459688849 1
0.061258510101895 1
-0.104492148479074 1
0.00174008607432032 1
-0.00528458546925199 1
0.137246886498543 1
0.182314785239063 1
0.169026025776539 1
0.0230097009540608 1
0.0947569214167452 1
0.137139755443222 1
0.178779218745548 1
0.00674365537915943 1
-0.0680271982342674 1
0.0118436192264686 1
0.0102715927062799 1
0.155139176199215 1
-0.051506179470739 1
-0.0223369310395836 1
-0.181452812132684 1
0.167138716653527 1
-0.15727436716688 1
-0.068763557559131 1
-0.0742174340509149 1
-0.0724184535924596 1
0.293934072212668 0
0.0120229837136084 1
0.106590384181799 1
-0.0153625973827443 1
0.212229098910651 0
-0.0443186459594462 1
-0.0373526918114159 1
0.094288555728117 1
0.264987993490385 0
-0.108586385180288 1
0.01995688781567 1
0.0198054140644415 1
-0.0247709442391099 1
-0.0150444921347235 1
0.113183870330944 1
-0.257995058665254 0
-0.253307427563511 0
0.0122408075401263 1
0.257049241059222 1
-0.0957232121282834 1
0.0477119246328089 1
-0.0237251953650525 1
0.0522351926950432 1
-0.0715035944891398 1
0.0657972203571606 1
0.0879391171168587 1
-0.128226658526906 1
-0.419494943656053 0
0.14574265549317 1
-0.0155857435523282 1
-0.14333896261125 1
0.00388149081098069 1
0.123924715943147 1
-0.119127940383684 1
0.0721059435901527 1
-0.0328735688780011 1
0.117931366983449 1
-0.0182919911051215 1
-0.105189751077842 1
-0.114548722288378 1
-0.220501956364817 0
0.131646162499808 1
-0.0636123401599391 1
-0.162514837859876 1
0.0182778709414842 1
0.171610208667256 1
0.0726885720315741 1
-0.130196322759584 1
0.0101504546186116 1
-0.0369755311003719 1
0.194892004143266 1
-0.18187235715903 1
0.0512925869012094 1
-0.0307487078268528 1
-0.223748190575375 0
-0.123136400309386 1
0.215748940473877 1
0.0499194405552318 1
0.189355918641243 1
0.116423377347964 1
-0.180020412575627 1
-0.0186156869504527 1
0.283795353715659 0
-0.0909492820347765 1
0.0697112320133757 1
-0.0220717489496212 1
-0.308902753786634 0
-0.105330821981064 1
0.0168818918995114 1
-0.105817442929774 1
0.0386411558714449 1
0.0584222685608401 1
0.0708153974371536 1
-0.0527439322156316 1
0.055950734492628 1
0.0295779939045497 1
0.0315017886988771 1
-0.079985617463063 1
0.167807375186753 1
-0.0256788891106713 1
0.0331540073120159 1
0.210964602109031 1
0.0837953978716755 1
-0.0331909859584104 1
-0.0507762342177422 1
0.0383018885223629 1
-0.0684954810129657 1
0.0566488670153844 1
-0.0186446805008286 1
0.0703766355235013 1
0.110876444696742 1
-0.000118562931166036 1
0.0497903104592956 1
0.279012562228029 0
-0.0243008601554268 1
0.0907948916630526 1
0.105144343392491 1
-0.0116053083391126 1
0.0813053543142374 1
0.26986743513671 1
0.00905032154162153 1
0.328181668074718 0
0.0572408244938772 1
-0.14389838787826 1
0.00640999125965511 1
0.0694823751109419 1
0.0018504847104853 1
0.010246004008643 1
0.120489853951685 1
-0.0432191058111294 1
0.197483044455087 1
-0.0293569414709301 1
0.0857907991577643 1
0.190872575474932 1
0.0830036760815356 1
0.0371006110673151 1
0.0309357123083917 1
0.178543158258365 1
0.12956090521509 1
0.11192154082539 1
0.177292035387468 1
0.112994914722327 1
0.0278504010762285 1
-0.128528272763954 1
-0.230913560447672 0
0.0359379757908062 1
-0.0484318952794641 1
0.126210970280682 1
-0.00311452022127419 1
0.0172478839516443 1
-0.0866713621293216 1
-0.132960274033796 1
-0.00589147606205287 1
0.0124415566111717 1
-0.0112281248550294 1
-0.108946094042248 1
0.0517279638934324 1
0.194771714600726 1
0.0371121856378889 1
0.180956042057003 1
-0.0842470797045088 1
0.147141041173956 1
0.148503983464069 1
0.0666074881006699 1
0.0113211807349496 1
0.0205014851161163 1
0.00674393648438359 1
0.121271893778573 1
-0.0430277271657394 1
-0.0401735133581679 1
0.0527876969652744 1
-0.00849919372305986 1
-0.061653465251868 1
-0.138728802800562 1
0.153406820697667 1
0.0699922527463697 1
-0.204535664502043 1
0.0138553306658247 1
-0.0453787210171632 1
0.00215857675796825 1
0.0641185307792399 1
-0.0223598585856794 1
-0.0510027724812199 1
-0.026017816962316 1
0.0705765042961905 1
0.134209622357242 1
0.0573029419991208 1
-0.0249162563881862 1
-0.0634956949590826 1
-0.0996032199066091 1
0.128058533750396 1
0.0284360009265763 1
-0.0916769261703736 1
-0.106615828971882 1
0.0379349917587517 1
-0.0593313332291371 1
0.113864182545658 1
0.11900887525631 1
-0.0177425864108301 1
-0.0466066522567277 1
0.0132609583581403 1
0.124557260284564 1
0.158566159485837 1
0.176209074106676 1
0.148489367571738 1
-0.0409691203823939 1
0.1215930038672 1
-0.159369519749372 1
-0.0976727996652913 1
-0.120032863702829 1
-0.00144310528935319 1
-0.068390257108817 1
-0.0630395313179149 1
-0.226201187132057 1
-0.210006971321901 1
-0.0859273270012235 1
0.0606021600626081 1
0.0164811639809546 1
0.0704707306256383 1
0.0807293333175891 1
-0.235663261222736 0
0.0944311709764494 1
-0.256974907144847 0
0.279843613625704 0
0.0385536123796401 1
-0.201211656244516 0
-0.00438833710687218 1
-0.0213780440441746 1
-0.0555034905097911 1
-0.199084279054588 1
0.0952176804958623 1
-0.105136855249287 1
-0.0350730651047999 1
0.127053785408607 1
-0.0332694864406644 1
-0.0873884436320657 1
-0.0650534602979182 1
-0.0178899858565783 1
0.0502154981452709 1
-0.0688376447814636 1
-0.125121485566642 1
0.165312450583706 1
0.237322626267783 1
-0.0626134732283265 1
-0.181902568979469 1
-0.0455855353990292 1
0.0575109897246214 1
0.0291983309858903 1
-0.143644822345984 1
-0.0712085337629475 1
0.0593063511801614 1
-0.0584448629120262 1
0.0333137990875306 1
0.117873160051105 1
0.1293933938044 1
0.15637471022054 1
-0.0625132198887276 1
-0.0272423159982835 1
-0.0768998945921016 1
-0.112019639928125 1
-0.0895647319205701 1
0.15259726157116 1
-0.170461574653619 1
0.0567451345480338 1
-0.00740329245418631 1
-0.0194222262895658 1
0.0774895133607846 1
-0.115253483433893 1
-0.125981603510495 1
-0.019059177802142 1
0.000816737802092057 1
0.106577389618581 1
0.0943497876684156 1
0.241953679601535 0
-0.0887960975868567 1
0.0487894050539917 1
0.127388263592349 1
-0.180464400522792 1
-0.0382197708299513 1
-0.175523041059646 1
-0.101586945360332 1
-0.00877175286349115 1
-0.0523777844568292 1
-0.0944619915002078 1
0.0645362811303579 1
-0.298682415638279 0
0.170954869559645 1
0.185973836036123 1
-0.103143628507822 1
-0.116093819275436 1
-0.0436191187168372 1
0.154149708088826 1
0.0531162697696288 1
0.0720820782297786 1
0.0585580738082303 1
-0.139901245663692 1
-0.0439336448550089 1
-0.0996667700286878 1
-0.315592102828335 0
0.157546779459198 1
0.0223350125351352 1
-0.146357696669005 1
0.151521197947561 1
-0.0460780167873443 1
0.119342521119579 1
-0.0450636220098601 1
0.0162449422450934 1
-0.0815173103880375 1
-0.148488358235548 1
-0.111664227214886 1
0.062290048700564 1
-0.00752257020179522 1
0.0450416743359198 1
0.066983257335593 1
0.0206292436826908 1
0.0278663836259623 1
-0.103041101304872 1
0.0484057862144048 1
0.0929552786216468 1
-0.0623437034409069 1
0.034066988119767 1
0.0616797592817853 1
-0.147308940604868 1
0.288785870605765 0
-0.0172942898822014 1
-0.0488938886747988 1
0.0369456517609721 1
-0.244412313392461 1
-0.107740873804477 1
-0.118599444461558 1
0.0318283238161589 1
0.0104722843651705 1
-0.00551269388265433 1
-0.0158458900745341 1
0.0325599217969918 1
-0.0485911503856099 1
-0.0528297458900827 1
-0.0814615680483349 1
0.0116205238019227 1
0.0448933030096297 1
-0.0233134421564706 1
0.042955452850785 1
0.0422677198731464 1
-0.119635582648148 1
0.133128232514247 1
0.0491754840598317 1
0.149260033741652 1
-0.367511068634806 0
-0.0966924182293208 1
-0.0480771627753591 1
-0.0510330252056792 1
-0.0805357839789178 1
-0.145425062433086 1
0.024549892230321 1
-0.103595925093986 1
0.0485926766891923 1
-0.204293030351675 0
-0.0850293237258278 1
-0.0807084164362879 1
0.124759706373644 1
-0.00582857837960535 1
-0.0589416601960493 1
0.0985533229214827 1
0.0544691771571282 1
-0.0724927296610101 1
0.159595557259997 1
-0.155958952966022 1
-0.0856421955773566 1
-0.114022162219389 1
0.0401633597753017 1
-0.024721542442978 1
-0.0870784142494735 1
-0.2541345237034 0
-0.00234846551118109 1
0.164027119621088 1
0.00132560040758639 1
-0.163746158904684 1
0.141579827506552 1
0.111757483318296 1
-0.0407440213180214 1
-0.0600261940590884 1
-0.00574024253843081 1
0.0732879926606489 1
0.0593496958577598 1
-0.168362489670046 1
-0.172889637055364 1
0.213137363434007 1
0.0768062577300329 1
-0.0384795283447186 1
0.03236445365062 1
0.0992610334666703 1
-0.073944638105514 1
-0.00546045465375989 1
-0.0269266533587913 1
-0.061458958832053 1
-0.153865893918044 1
-0.247784015021481 0
0.0209189357147617 1
0.142808082176322 1
0.00428118420366945 1
0.12014385087815 1
0.00534847501063884 1
0.0632429879246998 1
0.00354449413763069 1
0.0961956546911206 1
-0.071400533622794 1
-0.187202120832323 1
-0.050238645972208 1
0.116540268264079 1
-0.0814020435375473 1
0.0263416812708737 1
0.0327198903837155 1
0.188084091655439 1
-0.029546644767251 1
0.336710771948494 0
-0.0790623692015687 1
0.0887458564329337 1
0.0126943447675133 1
0.104158185156059 1
-0.206041986250872 1
-0.0796922494754996 1
0.137334545124514 1
-0.00959370379084518 1
0.00609064541442787 1
0.0662765042287787 1
0.218111686015739 0
0.0658213588403732 1
0.119497312578453 1
-0.0591933968218573 1
0.0459017207519706 1
-0.090250924014125 1
0.0278015904174339 1
0.0710125568286604 1
0.134333167793046 1
-0.106191846677151 1
0.0135723315669222 1
0.107107886083616 1
0.0248846514803817 1
-0.0196341822965178 1
-0.0637118164202557 1
0.22396031633483 1
0.167498146886941 1
0.0955665555410602 1
-0.0849689669220126 1
-0.219483865982578 1
0.0541233986274104 1
-0.0218282439171207 1
-0.0764051436698499 1
0.0850736341799052 1
-0.0595875149960541 1
-0.0295433160837412 1
0.119244924922289 1
0.0555463909190551 1
0.0310224237576344 1
-0.0604377714226416 1
-0.117744645696759 1
0.103405448338806 1
-0.0740633552018476 1
-0.222237788370355 0
0.0566306758862644 1
0.029670743444837 1
-0.0535649041845311 1
0.0343727282578766 1
-0.00183490867891072 1
-0.000752922539316817 1
-0.263363709611423 0
0.217832026141812 1
0.0915988751683056 1
0.156799352058579 1
-0.0128278958425602 1
0.12223469980167 1
-0.129450881015044 1
0.057756955462909 1
0.127533698786995 1
-0.151957218108573 1
-0.077290705573638 1
0.0535621354752259 1
0.177934472772409 1
-0.15286544274251 1
0.0498358776516648 1
-0.161497301430615 1
0.00547840050856603 1
0.166245648045933 1
-0.150739940278832 1
0.0264399045058192 1
0.028928165133746 1
-0.0281168638375686 1
0.0528083290261634 1
-0.0502098480236599 1
-0.253711838069695 0
0.191731767270617 1
0.0931165339529549 1
-0.0675585089595386 1
-0.0293163325215657 1
0.0301106623075245 1
0.273368592803884 0
0.0831671681825238 1
-0.114599450718868 1
0.127180942370874 1
-0.179755618283566 1
0.104520473116577 1
-0.0810124809634674 1
0.0466338780429554 1
0.0233357600342482 1
-0.136920319632721 1
0.0905819951422536 1
-0.0175310140218566 1
0.007479886329821 1
0.108638636348784 1
-0.0259099928975565 1
0.100498469767617 1
-0.101745476943191 1
-0.137204120753291 1
0.0690152672716102 1
-0.181709000275801 1
-0.223128062211596 1
-0.0052018707347647 1
-0.018669697286928 1
0.0558372472374413 1
0.0442715961173635 1
-0.00635095308741035 1
-0.253372274301513 0
0.0225088506126439 1
0.0750923715178228 1
-0.0174642095810563 1
-0.160557404338615 1
-0.155297972307652 1
-0.0407272556690055 1
-0.0333306429229834 1
0.137818998922155 1
-0.0795985130252793 1
0.105793741728838 1
0.00946523821361114 1
0.00921273534660012 1
0.115537882130178 1
0.0584870428887238 1
-0.137957247457975 1
-0.142162608974456 1
0.022711703288202 1
-0.0220960727259838 1
0.0594428050602573 1
-0.0707890866891933 1
-0.155801922763442 1
-0.19080737631271 1
-0.185042009025425 1
-0.0233154218808266 1
0.142939107610277 1
-0.242694600663702 0
-0.0143777679789613 1
0.0341540811935025 1
-0.0313079005233961 1
0.0379473504281471 1
-0.0969893037177509 1
0.0689969704964985 1
0.0861161504052666 1
0.0913473306224724 1
-0.0257588728607942 1
-0.0131576796697437 1
-0.0374412084786859 1
0.195552915000818 1
-0.0454908529909823 1
0.116303239682039 1
0.165653925039278 1
0.161583009230062 1
-0.00942251367288787 1
-0.106847918019887 1
0.158859683208157 1
0.184150045470467 1
0.0209505194506763 1
0.0755022748654083 1
-0.0961196750737463 1
-0.0593520926009464 1
-0.137643446666306 1
-0.0746246239953725 1
-0.00454351642229425 1
0.11223596540397 1
0.117770127395401 1
0.202430481744647 1
0.0164311307072753 1
-0.0510477708979679 1
0.11536537063974 1
-0.0347213229809957 1
0.0831124141747504 1
0.060699890816597 1
0.025065649079851 1
-0.103168013697582 1
-0.18467638767601 1
-0.178928832044301 1
-0.318407637308257 0
0.0185581595434675 1
-0.0569774835792496 1
0.251189388168536 0
-0.0361703889027575 1
0.0677466520698789 1
0.126461032918276 1
-0.00617386564818467 1
0.173161984819 1
-0.0859363567607771 1
0.175355143302089 1
-0.436320625951491 0
-0.108750516662876 1
0.0985347771915576 1
-0.224561148971717 0
0.0603899757164069 1
0.100017638285797 1
0.0180318529758192 1
-0.178239769619799 1
-0.0134916775446993 1
-0.134180539797002 1
-0.136617404371557 1
0.115919829122001 1
0.137997470609457 1
0.100067813368285 1
0.0832143310456195 1
-0.0458177584819951 1
-0.0727243541762298 1
0.0991063174114021 1
-0.00903984588280276 1
0.0152217613018354 1
-0.290922870622765 0
-0.115143014791134 1
-0.142717525909778 1
-0.110097020558741 1
0.0985420246546709 1
-0.102972629610632 1
0.01424852174351 1
0.153228441635955 1
-0.101131659852348 1
0.100838152754203 1
-0.0719883495122298 1
0.000867111540177521 1
-0.0640295878191741 1
-0.073195196748958 1
-0.189479998323291 1
-0.231986630777156 0
0.0842339467827522 1
-0.0608184752256084 1
-0.0512343274476407 1
-0.0774200380725889 1
-0.0452813970771801 1
0.0843289079014524 1
-0.163965218138856 1
-0.0472788777435018 1
0.0902627629489629 1
0.146301313577218 1
-0.0211266870388109 1
0.00468564501531499 1
0.0600677953449145 1
0.00315292860974035 1
0.101376658905994 1
0.00626226962595487 1
0.205828336063017 0
-0.142610278954668 1
0.0992373659730964 1
-0.0862022878885846 1
-0.00935103926184576 1
0.168675325979729 1
-0.262256273075246 0
-0.113265718652424 1
-0.133023867713672 1
-0.128475586918606 1
-0.0754396710717602 1
0.066862907462529 1
-0.00474835565193939 1
-0.211546008028828 1
0.0804360159580797 1
0.0392296770798236 1
0.015443646377843 1
0.242479360475038 0
0.109022621519743 1
0.163033635411491 1
0.0282917700106642 1
-0.0252285735796586 1
0.0722161947287886 1
0.0404652554553671 1
-0.0690738783775503 1
-0.212828661363125 0
-0.0605711983836106 1
-0.202608989628618 1
-0.0426116435723328 1
0.0779364476331834 1
0.0696200351057971 1
-0.0732461552593258 1
-0.195573322676921 1
-0.237911882085081 0
0.122452826141919 1
-0.00401780922660254 1
0.00270014381207689 1
-0.0520559540911747 1
0.164083698877336 1
0.057272623691163 1
0.216425675917757 0
-0.0455512210301617 1
-0.0740434553744627 1
-0.105268168080122 1
-0.19466977882568 1
-0.142216218428917 1
-0.166032207997014 1
-0.0916194428975633 1
0.239622315921884 1
-0.0942865868347643 1
-0.0627023027229176 1
0.0863463467261933 1
-0.0457230348651343 1
0.080628851779569 1
0.0792479407791191 1
-0.174115182702063 1
-0.147305642830117 1
0.0564694069626278 1
-0.0200269408242598 1
0.17730960440248 1
0.260036794397231 1
0.112579104633303 1
0.161134846077825 1
-0.032148194834869 1
-0.0914782122182905 1
0.0217220134870472 1
-0.22932106561718 0
0.0847439068531555 1
-0.0821126847513453 1
-0.0283956316705663 1
-0.0584735119552764 1
0.0573742133463328 1
-0.000959555634063247 1
0.0361091796592784 1
-0.08489738341996 1
0.175461136509321 1
-0.0245918131690229 1
-0.0846090558028335 1
0.0943108959545136 1
0.128186135165218 1
-0.0641286735922443 1
0.233942740002206 0
-0.0515225967238003 1
-0.142993670155944 1
0.0186646586189757 1
0.116304696987025 1
0.17028512714348 1
0.0371149645971667 1
0.0766084869369767 1
0.0815224633782385 1
0.167357764742276 1
-0.0827912387492235 1
-0.0689365378580528 1
0.0249786183659186 1
0.000883157186816211 1
0.160997373426047 1
0.0312998103604745 1
-0.0486517521782655 1
-0.120708101039302 1
-0.028809183392768 1
-0.209302601236511 0
-0.127000689568226 1
-0.0511597114007398 1
0.108970727758611 1
0.181213534284133 1
-0.0101396719228162 1
0.126599186235712 1
0.211792190719174 1
0.0746364419452613 1
0.115188491744764 1
0.102472490155153 1
0.081311889637561 1
0.0226476190841899 1
-0.201377729189381 1
0.157125278577629 1
-0.0515601211470329 1
-0.022997111025436 1
-0.0370128894694931 1
0.0961410363264668 1
-0.0164724700904938 1
-0.229238339407489 0
-0.160407751987903 1
0.208987569865557 1
-0.0933549264186547 1
-0.148013021407596 1
0.0553672488042876 1
0.0572918234402214 1
0.039120524090924 1
-0.194405866137354 1
-0.125174687600095 1
-0.130412062645594 1
-0.0258257607602886 1
-0.0338130025410661 1
-0.0649746611285646 1
0.11007292833873 1
-0.156938826613582 1
0.0327683092167709 1
0.00224849295116462 1
-0.13914106751989 1
-0.117764372707991 1
0.207101186887534 1
0.0716960854145596 1
-0.13292646382992 1
-0.0334400050783808 1
-0.226903723689162 0
0.125904199012664 1
-0.0559770743087184 1
0.0135825903500819 1
0.0549575454765337 1
-0.164544546513706 1
0.148753153529021 1
-0.00687888394996665 1
-0.0862416746859055 1
0.0146785539951557 1
-0.00440632415119597 1
-0.0457639839668575 1
-0.102685998723856 1
0.071215051510613 1
-0.107582445944115 1
-0.078232900060573 1
-0.0397048710945146 1
-0.241530479251612 0
0.265170482827439 0
-0.157038441637522 1
0.139114528489232 1
-0.00392485041903509 1
0.0301295200521304 1
0.0289214100455728 1
-0.188068787364289 1
0.114911756267556 1
-0.0809529173636169 1
0.16057792445017 1
0.0361286124327883 1
0.278630650476832 0
0.0290271228239634 1
-0.205472671549384 1
0.0847748249861737 1
-0.0310219408964924 1
-0.00820443594655687 1
0.0456543103465345 1
0.0765882991746886 1
0.10199640658904 1
-0.175955263169175 1
0.00857820247087917 1
0.134249558445636 1
-0.0148570818585021 1
0.177758987900497 1
-0.0651429401346344 1
0.138273277821209 1
-0.07114326142294 1
-0.040507351819636 1
0.0216444518267234 1
0.00841607359090191 1
0.0248428056181648 1
-0.0174180588954478 1
0.237616708865351 0
-0.0981266772388458 1
-0.00109920024106052 1
-0.116445884573536 1
0.0601483846514499 1
-0.130866094564768 1
-0.199245716810778 1
-0.0660162046563566 1
0.0966529067818335 1
-0.110475376104182 1
-0.0577770612489834 1
-0.0622683985339663 1
-0.0348939792228648 1
-0.0705186656336223 1
-0.0845909930825425 1
0.0621034194922803 1
-0.012263683644507 1
0.112377158609669 1
-0.00465501744516579 1
-0.0568826482910749 1
0.112585731708172 1
-0.0148751034381097 1
0.0555229509578902 1
0.0688899383452577 1
-0.0234356735182161 1
-0.0023298362395806 1
0.0626840177731788 1
-0.121025224677555 1
0.0231518892639692 1
0.135744789839378 1
-0.0482456464273866 1
0.0248601614094205 1
-0.127189675397919 1
0.0952732815204353 1
-0.0199575971731285 1
0.0808207942884409 1
-0.0932180619818342 1
0.0195212852271466 1
0.172887379483819 1
0.118008804558473 1
-0.173375786607917 1
0.0140136233732168 1
0.0271929400372714 1
-0.258687863612282 0
0.110381740413318 1
0.0823802263450262 1
-0.142111112438881 1
0.0590442939414102 1
-0.0696685863152617 1
-0.0171447446320976 1
-0.00554985711544713 1
-0.232676284845547 0
0.0945892428692483 1
-0.131384601795057 1
-0.0243506888321266 1
0.0624984379976042 1
-0.0166963170775787 1
-0.165736421171663 1
-0.220964022199172 1
0.00568054493708121 1
0.186198750468768 1
-0.00926676280692106 1
-0.275528612135433 0
0.018607453578937 1
-0.0550940898558213 1
-0.0344613169250094 1
0.0692437281896193 1
-0.183809503030362 1
-0.0450492856179913 1
0.0796788957925329 1
0.161077053329849 1
0.210420093368528 0
-0.0601811570199148 1
0.0308084645846915 1
0.0634258259774363 1
0.151598474556319 1
0.0447461603111029 1
-0.152560909522399 1
-0.130744079401806 1
-0.0546166233445113 1
-0.0934974335398501 1
-0.0265065404603342 1
-0.00242027906427864 1
-0.116901977804726 1
-0.158170858800359 1
0.215136659983521 1
-0.129624553550073 1
-0.190626788781086 1
0.00324270424209161 1
-0.155446587380542 1
-0.00191879092062082 1
0.0183310114933146 1
0.161009906215466 1
0.0151611536051972 1
0.0138936188793878 1
-0.103962156324186 1
-0.124436865332083 1
0.176582734335514 1
0.0978107306544525 1
0.147908310633256 1
-0.140628879242159 1
-0.155953500810395 1
0.0827930079894493 1
-0.0647460256766188 1
0.139264055084265 1
0.000897976027836183 1
0.0224838342072333 1
0.157294991583388 1
0.0105627945796624 1
0.205576628970026 1
0.137924160242132 1
-0.0662434724352261 1
-0.0722119141518868 1
-0.19936622247737 1
0.115465255896326 1
-0.211421459696421 0
0.0953413773348961 1
0.0758714188408954 1
0.017694496445126 1
-0.16082449910187 1
-0.134890249339915 1
-0.167791598214859 1
-0.135572659222837 1
-0.121140641011731 1
-0.0936249951738076 1
-0.21709346227415 1
-0.131333472659174 1
-0.113893508409243 1
-0.0494109509366428 1
-0.0835579459997386 1
-0.0279023468033007 1
0.123980570322905 1
-0.111987999498033 1
0.0540564034664973 1
0.236486163746214 0
0.0227581751060473 1
0.0175267997594803 1
0.0792454551467165 1
0.0649006497630858 1
-0.0568396262912637 1
0.0966829851322066 1
-0.0956314373313132 1
-0.166336581339242 1
0.196526648436267 1
0.290992228361819 0
0.166077059073692 1
0.03325029798882 1
0.0127193614902342 1
0.103557499175211 1
0.153786700119718 1
-0.10066543028198 1
-0.0254371089913248 1
0.0703203934601027 1
0.0935925115131424 1
0.132081185714525 1
-0.116407909509233 1
-0.084398829780959 1
0.245148440068082 0
0.00624181826900029 1
-0.163280608002893 1
-0.0440774322594768 1
0.0097780902277733 1
0.053193830739209 1
0.0508472646359649 1
0.0372212940412019 1
-0.130402057583336 1
0.226897768755996 0
0.0287273907078151 1
0.21417688469312 1
-0.0708387960772907 1
-0.0351325498398598 1
0.0631529187962711 1
-0.0274627740093814 1
-0.0752535712990709 1
0.30188346686172 0
0.256295605936869 1
0.17648968425293 1
0.092988241752506 1
0.0447600107185527 1
-0.0171592210865669 1
0.0845535106174942 1
0.0661831680889855 1
0.0598818405046113 1
-0.0207884160193375 1
0.078992685347679 1
0.145590293795927 1
0.038009419601942 1
0.0786412743400942 1
0.0495230425650935 1
-0.130654023427211 1
-0.107396340503454 1
0.0442541915522173 1
0.0493712708119551 1
-0.011741039170223 1
0.0600531389595811 1
-0.048764560117107 1
0.256024214932228 0
-0.0822511428791265 1
0.0701850926396992 1
-0.104349563747295 1
0.093248885551783 1
-0.140627508117812 1
-0.0239637943379662 1
0.158951591299528 1
0.082092421543883 1
-0.0414325937599992 1
0.136286038733415 1
0.0357336811071264 1
0.131113851904988 1
0.114266289025672 1
-0.0321045580926799 1
0.00993112692098452 1
-0.00906728562683251 1
0.0663231552030883 1
-0.0248457609652304 1
0.00998556673098536 1
-0.0213114841337671 1
-0.0276172627142523 1
0.0271990090906711 1
-0.0417467986779766 1
0.122268969927407 1
0.0110386534714491 1
0.0321043174165996 1
-0.0183376057788271 1
-0.200604412033915 1
0.0957150641452661 1
0.0398618442330285 1
0.156950037145636 1
0.048678881153559 1
-0.00526345881776146 1
0.0926429026813706 1
-0.194570512110546 0
0.0228550273742393 1
-0.0876069447762569 1
-0.0173327512378973 1
-0.0912366712635807 1
0.00320476213840126 1
0.0272170513222456 1
0.317663773222858 0
0.232371531915839 0
-0.15255503624141 1
0.134965970590292 1
-0.130786318021486 1
0.0700910492062002 1
0.115996929765852 1
0.195025832607221 1
-0.015509744334913 1
-0.165604499126476 1
0.191745916262935 1
-0.254093639670143 0
-0.072307059331686 1
0.110373459005225 1
0.264080172287699 0
-0.188892978862205 1
-0.0140251591294287 1
-0.106200650180548 1
0.0637090638264205 1
0.0148930294358095 1
-0.021860951207545 1
-0.134401332547939 1
0.113260531870293 1
-0.0732626448380847 1
0.0140107678571099 1
0.222698004785149 0
-0.112744237160246 1
0.245539000108556 0
-0.00582247025040313 1
0.0413316779894471 1
0.113065252354473 1
-0.160119106438887 1
0.100660179544514 1
0.0405485096040107 1
0.0578742846283958 1
-0.0136010716973477 1
-0.11053804751891 1
-0.0385273153935382 1
-0.0881971325812924 1
0.211754345932944 0
0.137301174036572 1
0.0511640771547725 1
-0.04988123781394 1
0.0186175184786387 1
-0.0761827517318898 1
0.190209213586461 1
0.0812743859320702 1
0.10382030554535 1
0.344025032173833 0
-0.0310142339328601 1
0.0392480002584428 1
0.0539849477655031 1
0.0098639080985178 1
-0.162592241198259 1
-0.0239734203877108 1
-0.0376021055116752 1
-0.0815537058346292 1
0.06120337139838 1
0.0338574424827368 1
-0.0570934761819028 1
0.110822156540061 1
0.0869398552110936 1
0.0280054411484652 1
-0.133955049200653 1
-0.131893885705483 1
0.118993802337063 1
-0.0165370308895072 1
0.123273396650444 1
-0.0354365691593991 1
-0.0650036994648157 1
-0.105680320945348 1
-0.00216006553520358 1
0.121397401655361 1
-0.123539326772145 1
0.0367694356244243 1
0.0103438495804068 1
0.041717922249531 1
-0.037350934798778 1
0.134656997189311 1
-0.0295197673628311 1
-0.069130839796199 1
-0.0359049999317136 1
-0.128611136745566 1
0.03062888638488 1
0.0490065300658311 1
0.0203528946549355 1
0.171901888446159 1
-0.194554441791578 1
-0.0709128030657747 1
0.0347285097399736 1
-0.0216274989725612 1
0.0577377782552275 1
-0.130309154531996 1
0.155878561153091 1
0.269031902015327 1
-0.0319916082411923 1
-0.123515335052786 1
-0.152371660029763 1
0.117362160404263 1
-0.0160347830896786 1
-0.226459566315949 1
0.0331312815297735 1
0.261524163262518 1
-0.261349010258746 0
0.0771908971908476 1
-0.166288684228828 1
0.173561035234491 1
-0.0301998823831211 1
0.098190071655341 1
-0.0517256473845329 1
0.110688769002669 1
0.141091585829165 1
0.00692937511982661 1
-0.0300640851657956 1
0.00674591218162719 1
0.0310391531614133 1
-0.0148818096621762 1
-0.101941007660112 1
-0.0569153999244074 1
0.0625829902875165 1
-0.196939868793555 1
0.0853624543119215 1
0.184975695222929 1
-0.110793236506293 1
-0.202607149623803 1
0.103653265367362 1
0.0394539264645357 1
-0.215407006759027 0
-0.114443857049665 1
0.187670152885104 1
-0.130213947568244 1
-0.0104902033813186 1
-0.0192888857027464 1
-0.00372959172478431 1
0.141511672687705 1
-0.108894701409976 1
0.00357705415906797 1
0.133249978006356 1
-0.132768087308385 1
-0.130450706330055 1
-0.225759044666596 0
0.0297749504382262 1
0.103956225446875 1
-0.0888697436490902 1
-0.0739900995011358 1
0.301706528424749 0
0.0270222289581091 1
0.160503903507879 1
-0.18279184262495 1
-0.0729524170964526 1
0.155420615853363 1
0.0506784880007708 1
0.114627211872375 1
0.0266099375551453 1
-0.147934430799384 1
0.0817565226820594 1
-0.0494821090455195 1
-0.247070604082346 0
-0.0547655569869749 1
-0.0582929749598037 1
0.0506264065113644 1
0.0763229312310968 1
-0.0834530350235166 1
0.049960090431705 1
-0.0834884316262646 1
0.214137696041536 1
-0.0685795205241388 1
-0.0847585023770386 1
-0.0773840052849246 1
0.158524506726679 1
0.244042647311761 0
-0.00100683926009186 1
-0.00117097092341208 1
-0.122797757605825 1
-0.080695455397165 1
-0.0498166013758801 1
0.0984008657603935 1
-0.0493286963268812 1
-0.0432577154072929 1
-0.0893483077234628 1
0.0688137383999898 1
-0.126034582497231 1
-0.00639643404323174 1
-0.132747636596699 1
0.0315801089952638 1
-0.0365926441117725 1
0.189462663369749 1
-0.00324300802026907 1
-0.0301089673801454 1
0.108832410418341 1
0.0886463475835064 1
0.115291699056707 1
0.0561915182779412 1
-0.0648093693783703 1
-0.00500584629042754 1
0.0450331667208964 1
0.0449157871770642 1
-0.0311262365059621 1
-0.0850417646287182 1
-0.0917903668136438 1
0.0775178837206936 1
0.0361100735207759 1
-0.0380894498187503 1
-0.0099529460963507 1
-0.0904216284342682 1
0.0810946427433114 1
0.129621244490742 1
-0.193409477723105 0
0.234241211057209 1
0.013397560008098 1
-0.0240621507762774 1
-0.138037956341181 1
0.00623538304830961 1
0.0723938563365219 1
0.0532314329365775 1
0.0814890943010423 1
0.0747925107542778 1
-0.0709795058576804 1
-0.0241595126243975 1
0.248464938923374 1
-0.0623212743638036 1
-0.0866203226592171 1
0.102740318228687 1
0.0388650647507882 1
0.0597588651559786 1
-0.30883111740625 0
0.065813918777341 1
-0.0349206282384838 1
0.0821828973719702 1
0.00770335249800289 1
-0.0531638889380197 1
0.0721108081960453 1
-0.0259242319945862 1
-0.0431819456331282 1
-0.0454039810236806 1
0.181252022718412 1
0.00720796061067809 1
-0.156734622059109 1
-0.19326886170476 1
0.110092540296303 1
-0.0158831873743576 1
0.0239623903814219 1
-0.182437473276548 0
0.164755868100139 1
0.284709711896176 0
-0.0622887807647126 1
0.114912350007578 1
-0.0728283635104576 1
0.0818080149747416 1
0.107727140504705 1
-0.265035427881147 0
0.0348101161454015 1
0.0905354614421256 1
0.0706061575362873 1
0.127286712200283 1
-0.0646705743335245 1
-0.0603609594655201 1
-0.191432482549745 1
-0.155958139427808 1
-0.147059121974897 1
0.0730886249139172 1
0.013621993884344 1
-0.120041042192013 1
-0.084929140055444 1
-0.0544327776577639 1
0.0732811218982811 1
-0.0178676284624901 1
-0.112459265732375 1
-0.137194913979785 1
0.0339840132979888 1
0.188950241145271 1
-0.0651645987439768 1
-0.114007406243817 1
-0.0107113454825531 1
-0.115621504256673 1
0.0968502448235817 1
0.168076529299883 1
0.0242948552177519 1
-0.0448241475003163 1
0.116067183290255 1
0.214078691388415 0
0.170778985873255 1
-0.292047484186641 0
-0.119753028012747 1
0.149202797714953 1
-0.00436074627463951 1
0.00844957778649294 1
-0.0229361125726226 1
0.0856546778313336 1
-0.224307486198034 0
-0.228065836345161 1
-0.201859803203223 1
0.0393744150125374 1
0.109295349133137 1
0.0568045980675538 1
-0.00516538658397814 1
-0.168035219666114 1
-0.00143456322353305 1
-0.132508991981389 1
0.0718007724309361 1
-0.0162856181884747 1
0.170106692256771 1
0.226571070139147 0
0.110470337787014 1
0.0801300400552793 1
-0.118035710767038 1
0.0212343124866215 1
0.112393351437788 1
-0.0177149165900205 1
-0.0671524172350754 1
0.026763159916008 1
-0.095917192678942 1
0.0227945217911665 1
-0.0807600872089143 1
-0.084925208282375 1
-0.0349300582981492 1
0.0144275271345659 1
0.237130487236836 1
0.126604581008928 1
-0.0958481037646712 1
-0.0380158993140027 1
-0.0164180319489944 1
-0.00875467971238748 1
0.0641656935107947 1
0.130937066161404 1
0.182245549841704 1
0.0238750733555967 1
-0.135688395431616 1
-0.132707246585601 1
0.0566645190078955 1
-0.0642426120226859 1
-0.165089248375904 1
0.0322575803621512 1
-0.0913306569460407 1
0.295725600711523 0
-0.0301529349018272 1
0.0917967665510187 1
0.000215399842512117 1
0.0583829736625814 1
-0.0587271844587334 1
-0.000890315470695943 1
0.003612165861701 1
0.00383135166224865 1
0.00866628735138458 1
0.0937550084981822 1
-0.0611734135892532 1
0.0787524662397142 1
-0.213201412821236 1
-0.110916480768201 1
0.075958214577047 1
0.137365954978662 1
-0.105105211403324 1
-0.118145747310783 1
-0.169757083289478 1
0.0670057785747281 1
-0.0523638273784786 1
0.0525577216313122 1
0.0668985893343377 1
-0.0533956169867302 1
-0.0353227939959394 1
0.0553255287734657 1
0.0919861494540768 1
0.163923262529022 1
-0.138680604077674 1
-0.142739885011406 1
-0.00920294561879777 1
0.0581129559909068 1
-0.0735351011411799 1
0.0326186119482929 1
-0.129287990318695 1
-0.121551534474585 1
-0.0505242762036878 1
-0.122842187621744 1
0.0769598141905572 1
0.0421309206550527 1
0.0594140576347196 1
-0.285728551561957 1
-0.277970991297995 0
-0.0835943808304953 1
-0.180361161237729 1
0.0893247617022378 1
-0.00116109091086497 1
-0.026085158251589 1
0.0595267942659358 1
0.0454840569433593 1
0.05423765257388 1
0.018469183653452 1
0.0599647348801154 1
0.0937559652793718 1
-0.183855611278328 1
-0.0254466980178421 1
0.0957573237165239 1
0.247186917570268 0
-0.0653205575798717 1
-0.00939746588266258 1
0.0153117526945073 1
-0.0555654122384434 1
-0.0225661190121063 1
-0.16906297307501 1
0.121594006730481 1
0.00376828267440037 1
0.0375552509261423 1
0.0859314638441976 1
-0.114197423542257 1
0.227798585693089 1
0.0152275453574362 1
0.155573276744103 1
-0.0164410069039013 1
0.200023699961062 1
-0.141094176988259 1
-0.171963337371679 1
-0.0299583725086825 1
-0.0105226900566345 1
-0.0821709531631336 1
0.16800596778406 1
-0.171743242568924 1
-0.020737322329365 1
-0.0112642732008211 1
-0.0484978097950348 1
-0.0596606464480358 1
0.111259395832427 1
-0.098732569966984 1
0.129252794462416 1
-0.153189302108852 1
0.0751499329985126 1
0.105539476445457 1
0.055130463113415 1
0.168420304904406 1
-0.0788027699949628 1
0.0208997594814296 1
0.0786353048641404 1
0.127732211777196 1
0.0882394490232652 1
0.102119593535008 1
-0.0284428421894353 1
-0.224652569062718 1
-0.103567607469653 1
-0.106936806041463 1
-0.0984376895917381 1
0.00445860719291687 1
-0.0432684839948976 1
0.0601124799506791 1
-0.261616282302199 0
-0.0164976716096447 1
-0.0650201621190393 1
0.0495383239633952 1
0.0615556835537794 1
-0.0681105240145569 1
0.149695923553179 1
-0.201240944022676 0
-0.0789884866928775 1
-0.102647976272765 1
0.193373413746804 1
0.00763139220676544 1
0.102117482872428 1
-0.182663870246657 1
-0.0931020133190319 1
-0.0875401346354545 1
0.0336323829217252 1
0.143025899036042 1
0.227044997890185 1
0.0800997032644846 1
-0.0637792946042712 1
0.0310474190453067 1
-0.0860965158121486 1
0.161263992965195 1
-0.0756000159240141 1
-0.218162968510913 0
-0.0975007867154805 1
-0.176875267815051 1
-0.0922735691449872 1
-0.0334727439264456 1
-0.0604160473568242 1
-0.0567420207915473 1
-0.0117324981161071 1
0.127904977702549 1
0.00648428633811154 1
0.0094771414001313 1
0.0847258051840968 1
-0.127688059184493 1
0.0335150083562866 1
-0.178000343445841 1
-0.197954961714022 1
-0.0399353989235217 1
0.00586162373659287 1
-0.0628402198245816 1
-0.0208075602263363 1
-0.0878393761100852 1
0.0125765899272588 1
-0.145368645594993 1
-0.124319785348449 1
-0.118944702775034 1
-0.0556254544117377 1
-0.134673477083655 1
-0.0838794582855697 1
-0.0478528887628911 1
0.0207745438707639 1
0.00955971805601404 1
0.00467831603603915 1
0.0125720378294768 1
-0.0885868550466972 1
-0.0283136211933053 1
-0.01331248075812 1
0.0377241255770089 1
0.269932388360141 0
0.0591455142268217 1
-0.145289570490009 1
0.15575936526673 1
0.209904180065274 0
-0.0528318462553045 1
-0.0547366732395295 1
0.154311937399927 1
0.0480741649481129 1
0.0690611278166448 1
-0.0500817559518875 1
-0.115897805474779 1
-0.162577054889498 1
0.00546032422908349 1
-0.0384571101029895 1
-0.0528363611370149 1
-0.0387669268484578 1
-0.111675502782679 1
-0.230905318092944 0
-0.136329774872249 1
-0.0333728429015261 1
0.0494127590265358 1
-0.030715039830514 1
-0.00461333298136827 1
-0.112585827216471 1
-0.099639402999734 1
-0.0853490622417079 1
-0.0976784750547795 1
0.147050984180474 1
0.0131666442526014 1
-0.148728490338062 1
-0.0868956755829157 1
-0.151481226083603 1
-0.105269318070177 1
-0.0292764808296841 1
0.0787965720037852 1
0.141250150234054 1
0.0147588538731099 1
-0.119983253259976 1
-0.0466930914913564 1
0.0547346120544348 1
0.0898283329092119 1
-0.0618929127645795 1
-0.0157131518354734 1
0.00356268462090875 1
0.257654363907685 0
0.0235399238339019 1
-0.0442898284840271 1
-0.11144675925933 1
-0.000862759659046548 1
-0.215902665398706 0
0.0313136412202663 1
0.104428718460237 1
0.0709284563523124 1
-0.0782809799537485 1
0.0682909190773675 1
-0.0634325719678236 1
-0.048079412830082 1
-0.206189811410045 1
-0.166061676495884 1
-0.161569646578123 1
0.005127480126719 1
0.222620044336025 1
-0.0505537676154838 1
0.156401520506018 1
0.0742686378752199 1
-0.276824798887281 0
-0.0168880657104067 1
-0.0169834386005763 1
-0.0982946676102493 1
0.0753621535804458 1
0.221910422854478 0
0.133116470962296 1
0.118826125605542 1
0.0435690031450918 1
-0.0424608376680585 1
0.170882865874489 1
-0.042816983126271 1
-0.0613050674604017 1
0.115981938254992 1
0.103229658919287 1
-0.0718109982107556 1
0.135734484478965 1
-0.0816544013618812 1
-0.0676074980388082 1
-0.0386750105961703 1
0.184965064266358 1
0.077988970840925 1
0.00720877421500326 1
0.126688755233184 1
-0.0291575653861465 1
0.107135598946294 1
0.0582035061697195 1
-0.0981317985121441 1
-0.0737578367755201 1
-0.0467885384517118 1
-0.238285285021227 0
0.0953231472727025 1
-0.177230479786713 1
0.0498209262709959 1
-0.0911580136923126 1
0.122013565911435 1
0.00743506748783876 1
0.0253412563203499 1
0.0376444707103167 1
-0.108302426831316 1
-0.100747555641089 1
0.0498674795780925 1
0.1182769346148 1
0.26134677564886 1
0.138787422646402 1
-0.0271976592770369 1
-0.0576296683365356 1
-0.031227995480374 1
-0.117489183720381 1
-0.14701273371615 1
-0.163742083675858 1
0.0617199724867864 1
-0.0466716088550617 1
-0.00268277696577158 1
0.159760824007329 1
0.134761362125595 1
0.22869071632969 0
-0.00636943938550059 1
-0.0131674970844357 1
-0.139109648114354 1
0.168908643865373 1
0.155124792237602 1
0.0243595831984503 1
-0.0582924024280243 1
0.128917912491196 1
-0.0718853153859277 1
0.0234825599563278 1
0.13136586561427 1
0.131338737026293 1
-0.187832228602182 1
0.0284814027562535 1
-0.02133528031128 1
-0.030044561239741 1
0.178260926353374 1
-0.0108856025199256 1
-0.0394902702190744 1
-0.236030486054368 0
0.0613462861746369 1
0.00719672866604743 1
-0.116804103017175 1
0.080300498181968 1
-0.0388457270925319 1
0.1180690420715 1
0.0274057721668105 1
-0.276733446088698 0
-0.0159597440646926 1
-0.0927919546850842 1
-0.0628192694417967 1
-0.0387312342525055 1
0.16569625206016 1
-0.0795943230932552 1
-0.0777033746734995 1
0.0285971095017411 1
0.140263012503896 1
-0.0439916736662285 1
-0.164090671616339 1
0.246925691615179 0
0.136727509022379 1
-0.13705930896625 1
0.0386808407608728 1
0.219900901997681 0
-0.0392304005908293 1
0.207594007271598 1
-0.0997438785405237 1
0.0024522177351307 1
-0.138083618035908 1
0.0064816753581787 1
-0.0504525596694673 1
-0.219723127774862 0
0.0711916163518229 1
-0.0159609701303492 1
-0.0825996894572896 1
-0.00919081566966913 1
0.0689666563141936 1
0.0224352729309644 1
0.028095682536925 1
-0.1380930419598 1
0.143717089612034 1
-0.105675845421442 1
0.0873045144245302 1
-0.258732372982 0
-0.0339342082074601 1
-0.0496904339004536 1
0.115316076614648 1
0.016758745131448 1
0.0235900097649822 1
-0.0415538583963408 1
-0.121985930608097 1
0.136289208711083 1
0.011562246203434 1
0.0134423703860303 1
-0.0410066063673226 1
-0.0908545117934057 1
-0.00989857004094116 1
-0.0555885497456838 1
0.0778048582272926 1
-0.188453892941235 1
0.0260037670388785 1
0.0581260352752936 1
0.000746135126876803 1
0.263164321868863 0
-0.173150728083333 1
-0.0105538715886614 1
0.0434324050983431 1
0.0156989356751196 1
0.110756489879117 1
-0.0226598033252925 1
-0.225243797317044 0
0.0310752924741206 1
-0.10848036078533 1
-0.11968306968129 1
0.0220526932367015 1
-0.0187188796855296 1
0.0618107749146437 1
0.0226569633478932 1
-0.134698238746236 1
-0.120005878766339 1
0.125353145924327 1
0.106322831851501 1
-0.0602868060087877 1
-0.0751522671278982 1
0.0784661553474702 1
0.0670627375191843 1
-0.00801683101842345 1
-0.192725265037152 1
-0.29458858533607 0
-0.162234932607105 1
0.0244141193071681 1
-0.164922721969508 1
-0.195875948737552 1
0.161106732299994 1
-0.104379974037717 1
0.162983847042041 1
0.00645067020610533 1
0.0908068028219144 1
-0.0136518242652275 1
-0.00632046079811209 1
0.156341363792075 1
-0.118364805020583 1
0.160944316423359 1
-0.283107397428129 0
-0.161345533749689 1
-0.022572452831668 1
-0.0625288756872762 1
-0.000425908844098183 1
-0.0533742368270176 1
0.0751085065493624 1
0.235751832821542 1
-0.0835354236378743 1
0.107010893676123 1
0.0136898005809306 1
0.0351287997019134 1
-0.00908781239413459 1
-0.0642757745732843 1
0.0961319585622268 1
-0.0612180887904505 1
0.0486856362473015 1
0.0786850013449412 1
-0.19220038401112 0
0.0205931363885182 1
0.100498819032742 1
-0.0555178270431908 1
-0.102298661327201 1
0.142985973095593 1
-0.0131460393245375 1
0.0257816640508928 1
-0.128031726537565 1
0.103299856001804 1
0.125199125947034 1
-0.141182874986775 1
-0.0722895125802007 1
-0.0098932100129993 1
0.0768963479981974 1
-0.199729186310075 1
-0.0596116316499214 1
0.20260661385912 1
0.112359786522108 1
-0.23113681957775 0
0.00625959023591435 1
0.164779204047487 1
-0.044070608259461 1
0.100207460171844 1
-0.291442363915531 0
0.206023485917608 0
-0.0387456014158481 1
0.133028339702326 1
-0.101779309539744 1
-0.0945917660268805 1
-0.124255754295336 1
0.0938281021842078 1
-0.0763752009930861 1
0.108561566271197 1
-0.0134799458648576 1
0.116406054586925 1
-0.0542083211459917 1
0 1
-0.0251051220439915 1
0.046961304858881 1
-0.0970693862284945 1
-0.0813879645586099 1
0.0226276306844423 1
-0.0108434656270857 1
-0.026166049650416 1
-0.167848969976445 1
-0.0243665399102479 1
-0.105012947104464 1
0.119153930149467 1
0.0129701067725277 1
0.00078291628259617 1
-0.308665769452306 0
0.127040189630275 1
-0.167502913114392 1
-0.126825629100837 1
-0.100776600949502 1
0.0180147979794222 1
0.0888515947411915 1
0.149366420721005 1
0.00860496180216514 1
0.153073489552713 1
-0.0369070759863162 1
0.163532363562395 1
-0.140020920103454 1
0.175013555713688 1
-0.138814127904808 1
0.159024392319636 1
0.019785061429397 1
-0.068832336423325 1
0.0290116380390941 1
-0.0564589776382547 1
0.270541008299261 1
-0.0041756328979642 1
0.179390244048092 1
-0.149540042212337 1
0.0425044935948311 1
-0.0577170982693716 1
-0.214707397572416 0
0.0107554869040753 1
0.0425287828505383 1
-0.0600220675010902 1
0.116810734787879 1
0.12735771773103 1
0.114564994922094 1
-0.0475157707491957 1
0.0182142029567215 1
0.112877720840507 1
-0.22758666830121 0
0.149336730687574 1
0.0511386366870342 1
-0.275276935082163 0
0.0408299308390968 1
-0.0286031315497472 1
0.113212314896382 1
-0.252383637191442 0
0.194562939890841 0
0.134944307594708 1
-0.000840733800975241 1
0.0593839606988562 1
-0.0108806840068169 1
0.0912046579288209 1
0.10919887084282 1
0.0720067008372624 1
-0.265208665007746 1
0.0479114411511532 1
-0.0967399514993754 1
0.0990243977741614 1
0.0484361797186905 1
-0.00100357282754552 1
0.0579881241186291 1
0.144631819287431 1
-0.154788637847342 1
-0.15544072825709 1
-0.108394453066739 1
-0.0314561503122903 1
-0.102148458484238 1
-0.0816118827277919 1
0.0340097962283585 1
-0.171259626434253 1
0.0498936344814473 1
0.0793208360973209 1
-0.0708573813716922 1
-0.127476054564587 1
-0.0215123677909148 1
0.0172120248928914 1
0.0428006692353871 1
-0.0535850284177813 1
0.223434145805417 1
0.17678939158771 1
0.137058395658519 1
0.0469610256429333 1
0.0209411797204247 1
0.157248845217736 1
-0.154735771370279 1
0.0924216222605371 1
-0.0366400407996606 1
0.0849738148440611 1
-0.0882356135695693 1
0.239553200571075 0
-0.0611957620796472 1
0.0588607231503233 1
-0.112308836659433 1
0.0870848627844878 1
-0.00572597137014316 1
-0.0262885119058758 1
0.032294870889343 1
-0.0729907187536512 1
-0.0476887681019918 1
0.110510980815153 1
-0.17913236751638 1
-0.0417322149115281 1
-0.165576226865003 1
-0.07590636214119 1
-0.0748418860223266 1
0.212609624539227 0
0.197585507692889 1
-0.203684088293568 1
-0.0372390801261031 1
-0.0729810034369331 1
0.228762638260756 0
0.182038374587729 1
-0.0874573943208851 1
0.176037977461781 1
-0.0411178781530892 1
0.0693581612655338 1
-0.0608657494647187 1
-0.127486479383761 1
-0.0254152505104477 1
-0.032557247448052 1
0.0385769937920051 1
-0.0102568899292323 1
0.0468744160598786 1
-0.0540457125066082 1
-0.071417925567287 1
-0.12416295710435 1
0.0201630008846381 1
-0.0531905895546072 1
-0.0078059602370252 1
0.0188696807022305 1
0.281583170531805 0
-0.00138558084754574 1
0.0357742332601413 1
-0.0183861295381128 1
-0.0181766272245024 1
-0.194052893815548 1
0.0497101409641227 1
0.0100724010094114 1
-0.105240890555288 1
0.105964914392238 1
-0.123799033697043 1
-0.0459842183411871 1
-0.31577447843344 1
0.244400947129942 0
0.186357757365591 1
-0.0353383522286629 1
-0.0426669923425689 1
0.0370792125813532 1
0.037154096523368 1
0.089233694738737 1
-0.128055743810415 1
0.0879663567368406 1
0.0547821962490294 1
-0.0285872910916288 1
-0.192671757416651 1
-0.14772492770416 1
0.0551155693676882 1
0.00592755048590279 1
0.106873185247884 1
0.0515162361921176 1
-0.129333455467881 1
-0.187400921160172 1
-0.0749381255523134 1
-0.0970244933317485 1
-0.293723985319552 0
0.0455933527726152 1
0.0184185273887186 1
0.0174045415982651 1
-0.0417458314963447 1
0.0843297232291488 1
-0.14426881392574 1
-0.211032977519786 1
-0.153449022877768 1
-0.000503963562330324 1
-0.162699587848464 1
0.110816172899804 1
0.0426074721309817 1
-0.0951149973638208 1
0.0560699816844428 1
0.111843485780491 1
-0.11909757432303 1
-0.0660248219044836 1
-0.15668977481918 1
0.0700050808171797 1
0.160157908681469 1
0.0363436828612024 1
-0.116462129090167 1
-0.000113366394272278 1
0.119248328272117 1
-0.0919715668019745 1
0.0207019416343425 1
0.174698859014745 1
0.0239405139503922 1
-0.0953710353274921 1
0.0154762106666733 1
-0.10910546447659 1
-0.166651546602831 1
0.142587078439099 1
-0.0158131256434493 1
-0.0667613469641663 1
-0.128066178690479 1
-0.0215857063262935 1
-0.0824165458369606 1
0.0820689952269446 1
-0.167102160267912 1
0.0945760526786284 1
-0.0178592092714293 1
0.0684241620334962 1
0.179017741380427 1
-0.0894746851885479 1
-0.00635220270518329 1
0.0858638010586132 1
-0.0705174824730196 1
0.159356872067218 1
0.026552209701943 1
-0.33303673813796 0
0.00835070272290012 1
0.0318592467072934 1
0.104351017404 1
-0.124138138085551 1
-0.0877953320107807 1
-0.0478714342319578 1
0.142372178592548 1
-0.207491797901504 0
-0.0614211869234438 1
0.10833374096509 1
-0.155377836899981 1
-0.0134177625957917 1
-0.0584108363619909 1
0.123876245831441 1
-0.254124835234443 0
0.216512154171837 1
-0.258836207885068 1
0.114894949361102 1
0.179824158164641 1
0.0382835414325724 1
0.212281451653544 0
-0.0406470913928455 1
-0.201957665743791 1
0.145180686645139 1
0.0745052350275042 1
-0.0760310132503239 1
0.0940199154192267 1
0.0410764603488026 1
-0.159291951141131 1
0.0389045380837032 1
-0.0226884405840253 1
-0.0429894814013433 1
0.0606762293164139 1
-0.349225364696014 0
-0.0690103393444022 1
0.183699960848361 1
-0.0798114923065381 1
0.0623173899666111 1
0.0583386075728566 1
-0.156217968549828 1
0.227835035086283 1
-0.0196827249423746 1
0.0844947912461567 1
-0.0584613549220153 1
-0.0951505204185963 1
0.108192381226289 1
-0.142234947182739 1
0.214457382648189 0
-0.0921126306421813 1
-0.186185871920211 1
0.102488957396799 1
-0.135222983240171 1
0.0322023557070431 1
-0.189296240117154 1
0.038527618365386 1
0.130892243300933 1
0.274254261156136 0
0.107620918339574 1
0.00431498307266379 1
-0.04509137161078 1
0.0548763415772282 1
-0.228558358091336 0
-0.138738228025239 1
-0.202631974585644 0
0.00106406302059714 1
-0.0630676864302742 1
-0.102416236277283 1
0.054719552363381 1
0.150265790022456 1
0.0231605382592104 1
-0.0418529109215519 1
0.000530761564562165 1
0.163315122223846 1
-0.206752560304505 1
0.0880321804471022 1
0.130315829546598 1
0.066900142944285 1
-0.120969024278855 1
-0.0550928583983011 1
0.23434545116208 1
-0.240679734857379 0
-0.0581196595510267 1
-0.0516912455193378 1
-0.0918642696047244 1
0.13393798521186 1
-0.0960477778798563 1
0.0844065061593934 1
-0.130356498988239 1
0.0387141856858389 1
-0.166712699728657 1
0.21415357787012 0
0.00252168867591267 1
-0.0983347924095109 1
-0.079200370271532 1
-0.0434349565750505 1
0.156890886102795 1
-0.323085930083735 0
0.0803766526661443 1
-0.0681340273878472 1
0.166743119418182 1
-0.0890835133219185 1
-0.279172842062547 0
0.187554451415645 1
-0.0490952813053934 1
0.187140774312117 1
0.0463363248969855 1
0.103897927615812 1
-0.110516964714267 1
0.0819722715223332 1
-0.064952435291727 1
0.15265110449153 1
-0.0971435005870815 1
0.0728368222830735 1
0.201626377863371 0
-0.00558967163638631 1
0.0220503668249149 1
0.188508772806939 1
-0.0673722820866864 1
-0.0131117719794423 1
-0.0731213416730033 1
0.000838448597951316 1
0.125291232082831 1
0.059793610823088 1
0.0206873949184688 1
0.265837224788733 0
0.0935885388415753 1
-0.065220207955309 1
0.156362385571177 1
0.157739642455274 1
-0.0472227738555284 1
-0.101586108474637 1
-0.155887076538402 1
-0.0792834222889897 1
0.0952966996125597 1
-0.0213088626315199 1
0.0426220211526741 1
0.0357291606626406 1
0.0401046440786618 1
0.0966989820725965 1
0.178020781694753 1
-0.0257580048378303 1
0.0361897477841318 1
0.017786340548499 1
-0.0915688108760046 1
0.0636340334784704 1
0.00549376865096377 1
-0.112219051561733 1
-0.134850802277549 1
0.209467848151156 0
-0.115550122187011 1
-0.0835455644286007 1
-0.208445146578443 1
-0.0521044507845198 1
-0.0254839303113098 1
-0.043673078643203 1
0.0746236038537573 1
0.150771382413533 1
-0.0837072570025077 1
0.0143430181613157 1
-0.0464097974272638 1
-0.119145250322413 1
0.00378825287454664 1
-0.00848903974144462 1
-0.114292794262129 1
-0.152517159080436 1
-0.098438277502875 1
-0.127317577247975 1
-0.0704067384822563 1
-0.0162961879865074 1
0.0194770708787116 1
-0.212690118118837 0
-0.188365077974359 1
-0.0736545328849856 1
-0.116888892439414 1
0.127164931484479 1
0.0597102112760521 1
0.170527962270982 1
-0.110034691825254 1
0.114105929822699 1
0.263395359478884 0
0.109762521749224 1
0.0473925527651116 1
-0.0717860596831358 1
0.181802463787681 1
-0.0110970960988048 1
-0.0353321113511978 1
0.0315667410773155 1
0.0351049076420754 1
0.014883036423119 1
0.314269723670758 0
-0.0793305664451895 1
0.0181956745443683 1
-0.00546151484095232 1
-0.15074807970403 1
0.133729103563269 1
-0.000201177930894081 1
-0.0823429603368888 1
-0.028705233999189 1
0.158449699226225 1
0.0212844680409055 1
0.00440800831803372 1
-0.102465430692956 1
-0.238083205989565 0
-0.0888545709206479 1
-0.330699093063377 0
0.0307170440668786 1
-0.0526507032429991 1
0.0245440518112896 1
-0.0903184688549527 1
0.0232575186074506 1
-0.076182721526527 1
0.196569761387231 1
-0.0843035416360668 1
-0.0519358805339991 1
-0.0592168502478089 1
0.254785851420541 0
0.0955111872104477 1
-0.0464110010267536 1
0.230377498476059 0
0.0190409631777804 1
-0.0988135230428394 1
0.163318590590299 1
0.124666765357407 1
-0.164153312984484 1
-0.145493869895497 1
-0.00634051434531026 1
-0.276847711614229 0
0.0334874451394949 1
0.0995138565410479 1
0.00927604779781026 1
-0.018370346815027 1
0.00184653544625454 1
0.170804371368737 1
-0.171723232023777 1
-0.0967402693768787 1
-0.0690849016829223 1
-0.0182680907048234 1
0.199277531557318 0
0.0613174503657814 1
0.0631643919543215 1
0.0518506782044347 1
-0.0847678240748673 1
-0.0319871478183014 1
0.186640384983068 1
-0.141959565807053 1
0.478408333906388 0
-0.0429321298251389 1
-0.00386282610747662 1
0.00997432204805969 1
-0.0477935639342157 1
-0.0385976639028595 1
0.0158114101749365 1
-0.0238411106023195 1
0.185070070340554 1
-0.0256774423324087 1
0.175752312901049 1
-0.110693648642395 1
-0.14072106187961 1
-0.0451530627424635 1
0.0250834248438068 1
0.133190508473078 1
0.269362367678351 0
-0.196334374699131 1
0.00284706870409068 1
-0.0236590168436176 1
-0.0520464517908177 1
-0.0427202536120124 1
-0.143568902548849 1
-0.180557573092642 1
-0.0308521180217945 1
0.0424283025284164 1
-0.155487124433881 1
0.000340918564543272 1
0.0880344856307852 1
0.128805402850117 1
0.0727204557237589 1
0.0781245805653965 1
-0.0361618395859275 1
0.0531551241029017 1
-0.257681338821528 0
0.156818097111688 1
0.167460556904543 1
0.0332949101531557 1
-0.083225604184066 1
0.185385077980271 1
-0.0552548552956147 1
0.174689891502329 1
-0.0195384961996439 1
-0.179773457055523 1
-0.160183136378045 1
0.114143671558229 1
0.17371491620224 1
-0.120796289249843 1
-0.0511222086314224 1
0.128135789634747 1
0.104222876098606 1
0.192109340715391 1
-0.160369001615341 1
-0.0632245813040858 1
-0.0340048564686902 1
-0.0528403517780455 1
-0.163678722272986 1
0.042436218071989 1
0.302192352638086 0
-0.128148686235413 1
-0.0998292622228874 1
-0.136204864857696 1
0.171876590982213 1
-0.00578271278641604 1
0.275844129175103 0
-0.1837795389486 1
0.013421453821302 1
-0.00978012074908648 1
-0.165700485098067 1
-0.0593864498458346 1
-0.015982756930297 1
-0.217104898142222 1
-0.330460692899678 0
-0.090724623545563 1
0.162773960931433 1
-0.0305531316297191 1
0.240816243801069 0
0.0979439673288917 1
-0.125984825703801 1
0.259792630289618 0
0.130790836713571 1
0.076273201825623 1
-0.0486761313799796 1
-0.0131674268515133 1
0.0721224387539992 1
0.162816168594922 1
0.076867599385977 1
0.0874768333655961 1
0.028483643789687 1
-0.102256188636036 1
0.167414003555127 1
-0.110840317160679 1
-0.144998037389416 1
0.0136361119753093 1
-0.191302054929974 1
-0.103003725125053 1
0.0995788924060176 1
-0.0706937890447745 1
-0.015364222520738 1
-0.0684453347161408 1
-0.224203259780005 0
0.131716761068577 1
-0.247346046010512 0
-0.056235372820686 1
0.112297865435622 1
0.341517411405377 1
0.0873684208401895 1
0.00348136793749045 1
0.059909263118724 1
0.0230822406628228 1
0.0514615833540427 1
0.0657123910820854 1
-0.276484850716287 0
0.0932957511638465 1
-0.0681651037563764 1
-0.0411646034526596 1
-0.00686513241805657 1
-0.120283131551859 1
0.226422302646897 1
-0.155704901538848 1
-0.063682692774503 1
-0.0829166051231398 1
-0.181385748010952 1
0.0890022933651466 1
-0.221560706522582 1
-0.133527501254895 1
-0.116039138468689 1
0.00630410689038676 1
0.0431337676622522 1
-0.0248692805932046 1
-0.216549118029937 1
-0.0274145304396286 1
-0.109654390163775 1
0.175930916920018 1
-0.03836225895413 1
-0.0895506217476377 1
-0.161661717121077 1
-0.242272070460727 1
0.161970988994178 1
0.0863886228808527 1
0.108425632001156 1
0.00978221616075812 1
0.0840584688046866 1
0.119975954549094 1
0.0989644949563488 1
0.0639105174308435 1
0.143920038579694 1
-0.00619260045251877 1
0.0268039270492546 1
-0.209067379522435 1
-0.0833956643521202 1
-0.129238406551989 1
-0.0987641053840912 1
0.105110923095748 1
0.00529798872553084 1
0.0894994528577355 1
-0.039277742392026 1
0.0287862191771685 1
-0.0335992377986952 1
0.0854617680792324 1
0.0950022557104343 1
-0.0124104426330717 1
0.0545637543204622 1
0.148238806003523 1
-0.0763509330066405 1
0.0666221458154605 1
-0.0754124512978072 1
-0.00137842169271792 1
-0.150363271557078 1
-0.11638580055607 1
-0.180084988469727 1
0.0294864511109521 1
0.0334265883223167 1
0.187703251863948 1
0.0543247322022356 1
-0.156233818428097 1
0.0467094127456303 1
-0.108160171302247 1
-0.0226727959567869 1
-0.156885376928767 1
-0.0255919961003337 1
0.136509108997706 1
-0.103761979037786 1
-0.0231690380789088 1
0.106145412924954 1
0.265377312952999 0
0.164489393256538 1
-0.0120484461930065 1
-0.183986200427059 1
-0.0358709167758887 1
0.187743897457538 1
-0.107040644838549 1
0.032725696817228 1
-0.0922783302111273 1
0.130913342967397 1
-0.128220417403888 1
0.258472587195823 1
0.0405312761554636 1
0.105064824310634 1
-0.134261554773688 1
-0.011315694837963 1
0.0322931232017355 1
-0.112657256770205 1
-0.00950342824911029 1
0.273001126904809 0
0.0929585498007443 1
-0.134589442712195 1
-0.127199103195683 1
0.0105864366555621 1
0.0448376420998588 1
-0.0568049755365158 1
0.00469132505942668 1
-0.073735748666525 1
-0.117648223855836 1
0.0939752392258312 1
-0.162460328143501 1
-0.107561785345263 1
-0.166796955551753 1
0.0141029985559548 1
0.0119645607441845 1
0.128293284002662 1
0.155846919444522 1
0.0217519930752209 1
-0.051432575955359 1
-0.085452030301374 1
-0.0730559627688292 1
0.0400291423814034 1
-0.0215943242643888 1
0.123352243980041 1
0.190297220006615 1
-0.0345862587756901 1
-0.118302037566093 1
0.037748091868172 1
0.065489655325549 1
0.161578294706575 1
0.0587260078001853 1
0.0417126589678087 1
0.0783772468181449 1
0.265234276501167 0
0.101046423604588 1
-0.0807552420630157 1
-0.243961371922586 0
-0.0896522237442244 1
-0.123730994829766 1
-0.056178382208481 1
0.112976991664244 1
0.137625943267055 1
-0.0227491010148689 1
0.0106816050974122 1
0.00334757254463557 1
0.0640451749582942 1
0.0401381995748958 1
0.00710646145805315 1
-0.00922450414266432 1
-0.116767255452196 1
-0.121179905030779 1
-0.120930671550157 1
-0.0112377244133436 1
0.0808589249605055 1
0.0831091862684039 1
-0.0872455201899631 1
0.094147669194415 1
-0.0933321643246507 1
-0.0218726456175857 1
0.0569780452964349 1
-0.170430045623211 1
0.13380456718618 1
0.0858904435168474 1
-0.0135123284739885 1
0.0482891589131373 1
-0.162478224090629 1
0.0504131396902595 1
0.0512609830830351 1
-0.0306225263424909 1
0.0700030741517549 1
-0.0492477718577872 1
0.0259050749484254 1
0.0698074325523682 1
0.184040874178093 1
0.0410402185943504 1
0.122367381751089 1
0.209393410100966 0
0.043002977777262 1
0.107261149615061 1
-0.129078496880304 1
-0.111155739987364 1
0.0107692348057634 1
0.0544243279719128 1
-0.055349001914511 1
0.129655341699814 1
-0.0196812144443148 1
-0.0147505998826214 1
-0.154436728824321 1
-0.0635379896580484 1
-0.0936836744973531 1
-0.02771560052339 1
0.0558143095105624 1
-0.134257143974657 1
0.0211718047265591 1
-0.158341210681647 1
-0.00592168458372796 1
0.072814274109956 1
-0.0369872754307866 1
0.0699392672499876 1
0.0302737863932699 1
0.0937183046735962 1
-0.141645132849181 1
0.051754956821472 1
0.0536407376909466 1
0.0484755987582389 1
-0.15137852971631 1
0.0836161316653297 1
-0.0429147439027754 1
-0.0845564849604074 1
0.131045549013869 1
-0.0551884018773175 1
0.135803391865772 1
-0.122093745017771 1
-0.0749210734236459 1
-0.0251857202727333 1
-0.0987321659464657 1
0.0212783021324032 1
-0.176416349179518 1
-0.0832438289097446 1
0.0701863253390645 1
-0.0922450138441768 1
-0.0694948813586183 1
0.100763455536105 1
0.0545008214521392 1
0.00376958681629821 1
0.177561516341375 1
0.0606564659329409 1
-0.185284541696425 1
-0.141973521182252 1
0.053188872260604 1
-0.355478742241021 0
0.00305380764742966 1
0.015053103920406 1
0.0743554162338418 1
0.139186321483005 1
0.0348387731056553 1
0.00464675153563195 1
0.0235447267500417 1
0.163413531296908 1
-0.0281808988601427 1
0.178167037209792 1
0.0527547606877363 1
-0.214367199448165 0
0.00534100388845277 1
-0.102164840712612 1
-0.0877169307158143 1
-0.00703374320845062 1
-0.0760278550776519 1
0.0653177617934986 1
-0.155304981075901 1
-0.114826962759672 1
0.0429138391434979 1
0.0720760758367921 1
0.216512754339069 1
0.0552649603793068 1
-0.109611435578308 1
-0.139760814978894 1
-0.00755787900825067 1
-0.0726416770561249 1
0.180560744783322 1
-0.0663155737088069 1
-0.142406173597809 1
-0.0448036038313894 1
0.213656219103973 0
0.0169180353180194 1
0.173812508894894 1
-0.0205933479999768 1
-0.12247672015463 1
0.00606176353248756 1
0.0838296013814578 1
0.0404345011241909 1
0.117756642574244 1
-0.151355926542301 1
-0.119340070229683 1
0.0211671655538185 1
0.131445836141282 1
-0.017190961316075 1
0.199644479378856 1
0.0267380617368311 1
-0.00106851127348028 1
-0.0649449663197927 1
0.000456016731875113 1
0.0810934619948101 1
-0.0369891344864018 1
0.0602931480964923 1
0.220918634780204 0
-0.0375101503755414 1
0.067759990858417 1
-0.0304170451893099 1
0.188531753863066 1
0.103908073755677 1
0.0170054072958506 1
0.219387713715319 0
0.0837425887785496 1
-0.259252171041804 0
-0.0253192730415097 1
0.142054544616494 1
-0.183851069480705 1
-0.114151713331684 1
-0.0284068705082051 1
-0.101858520128438 1
0.0826842237571307 1
-0.207170715523178 0
0.0529882127453838 1
0.103481780455241 1
0.0707094831410633 1
-0.225870500942464 0
-0.130787485923825 1
-0.131451935587564 1
-0.0529302007194182 1
-0.051447189557968 1
-0.0855276766518077 1
-0.149603311032486 1
0.160030484846493 1
-0.0495540540902199 1
-0.098664793806806 1
0.190774886901976 1
-0.0799861045369523 1
-0.0290805724774835 1
0.0432079250209099 1
0.119896436174181 1
-0.190477232678371 1
-0.0341662265805027 1
-0.0394523433530184 1
-0.0404010055316839 1
0.0192317915986124 1
-0.00839296857001326 1
-0.228609073225758 0
0.158151538503752 1
0.150157419874049 1
0.102569788090356 1
0.110783146794141 1
-0.00872165552603791 1
-0.0570214197222368 1
0.0724766412996344 1
0.052101627020717 1
-0.107170505923721 1
-0.100382784495334 1
-0.120063451190504 1
0.10562081930573 1
0.0136549892289495 1
0.100766265271198 1
-0.0353474281693725 1
0.192524050942722 1
-0.10804688687323 1
0.0905282466654612 1
0.024544612444668 1
-0.00941799450651037 1
0.023453229673217 1
-0.229557692928595 1
-0.0426671379924126 1
0.0375279453566962 1
-0.119086009603544 1
0.105558592589488 1
-0.0121201519775781 1
-0.0710047489167386 1
-0.0146879111190406 1
-0.0461447287502689 1
0.0839207150369243 1
-0.0202492590384161 1
0.00151553260236386 1
-0.0918044599281709 1
0.110560901126588 1
-0.077990402928198 1
-0.124606385627868 1
-0.091527917250942 1
-0.216760697069 1
-0.0406812265706532 1
-0.00188600424748829 1
-0.137086520050172 1
-0.071612385498605 1
-0.179686650534828 1
0.150929015678148 1
0.0343551845726673 1
0.155344196860787 1
-0.103676226793229 1
-0.0450276502863655 1
-0.0234780201676031 1
0.114990026046973 1
0.186954245190835 1
0.151735764748407 1
0.0112406751196614 1
-0.125689618715774 1
-0.275963339467679 0
-0.0624942338593116 1
-0.0304628580603191 1
-0.0141455717742341 1
-0.0958727426012629 1
0.132880979231566 1
-0.256921126254689 1
-0.153066954535377 1
-0.280284591517192 1
-0.0608537702730934 1
0.102006520545811 1
0.18040261922074 1
-0.0766051579599933 1
-0.0631737929672179 1
0.0622931002929524 1
0.0244093636351852 1
0.226892524769827 1
-0.0132151885818196 1
0.0415354846126817 1
-0.133558029633883 1
0.0421267127706612 1
0.0992823826544318 1
0.111357435506007 1
-0.053442215003255 1
0.156917170275535 1
0.192134543164377 0
-0.00238090048365157 1
0.0646455170108733 1
-0.0989451034304474 1
0.0872494389615718 1
-0.0440103971114169 1
0.0243401749002102 1
-0.0202576544544992 1
0.16496530076758 1
0.229652652195184 1
-0.0322126840398162 1
-0.0288955533999618 1
-0.10359954094973 1
-0.157524813583644 1
0.0491329872933861 1
-0.311700340349127 0
0.0847216755167542 1
-0.0662260814800204 1
-0.0906886498285125 1
-0.00632845508557151 1
0.0194601911264473 1
0.160009630757808 1
-0.214460863084779 0
0.0540066117535875 1
0.1070003300863 1
-0.0067189398366186 1
-0.0753712691262391 1
0.0444590443264409 1
-0.0891754366438633 1
-0.0265235447839533 1
0.113195172702593 1
0.01430262749664 1
0.0338296188401869 1
0.110684497073766 1
-0.0664450796026438 1
0.0702102846564485 1
-0.0642131422595888 1
-0.0544359003810442 1
0.0786679067628581 1
-0.066239255746952 1
-0.036064642566249 1
0.0255129389593293 1
0.0166328979149737 1
0.100259409955034 1
0.0574424870745573 1
0.0178828809581989 1
0.0755613403572317 1
-0.0839110368101646 1
-0.0660847501621997 1
0.0513815764150396 1
-0.164318034729078 1
-0.192386354137357 1
0.0258839135507792 1
0.191222987627997 1
-0.145359756648689 1
0.157933947473477 1
-0.114818796115786 1
-0.000532189650971043 1
0.131988261999339 1
0.14229405634383 1
-0.18288286948731 1
-0.0690390120542271 1
0.0273722419908501 1
0.0621690105226975 1
-0.125067755906678 1
-0.0546275178004922 1
-0.128398917826444 1
0.144109784170611 1
-0.215232341711967 1
-0.0359527695904836 1
-0.0580447343578244 1
-0.0407855336263515 1
0.0663766425905908 1
-0.0917475163764296 1
-0.0153430929593507 1
0.165124508899827 1
-0.0119670478276026 1
-0.00577065587512116 1
-0.0317918597443727 1
0.0676475480034225 1
-0.0651578566694767 1
-0.0660700105885228 1
-0.0550642638003634 1
0.0190814508455903 1
-0.0305347653775021 1
-0.0119605434079276 1
0.112712351848535 1
-0.0738735433179379 1
0.127570644720908 1
0.135149780512058 1
0.243039149802378 0
-0.116168656292242 1
0.0408134856108734 1
0.0770934354892045 1
-0.0649432390763708 1
-0.0565920362039108 1
0.0281906817766614 1
0.131204587122756 1
-0.0916884606258943 1
-0.0308242126666774 1
-0.0239107730703634 1
-0.0475808810524123 1
-0.203613940796075 1
0.02264887710914 1
-0.231414957034692 0
0.176878223147791 1
0.110723589246679 1
0.0992588863300587 1
-0.222800554728589 0
-0.102580124249315 1
0.0956200071314053 1
0.083423001896384 1
-0.0462829763587737 1
-0.00757110380049335 1
-0.0225680030981789 1
0.108114766975676 1
-0.0568548922332004 1
-0.0326909921033787 1
-0.238965036369006 1
-0.0752458472745747 1
-0.073011595709747 1
-0.0385191352944084 1
-0.0811109812596855 1
-0.110892260533842 1
-0.00894704674742183 1
-0.046246861131143 1
-0.150601482153408 1
-0.0330311691234363 1
0.0432953560860828 1
-0.0514689973400461 1
0.206588863014826 1
0.0619453158345079 1
-0.0538818573925481 1
-0.0647174275565406 1
0.080588934659327 1
-0.0581865797422947 1
-0.0871290677359547 1
0.177404045600547 1
0.0565453073305442 1
-0.0108189253588055 1
0.196969529183878 1
-0.0381834911126343 1
-0.00724297854193591 1
-0.0278130353686006 1
0.0490018762218876 1
0.157410035090341 1
-0.0420362393538742 1
0.193077302953196 1
0.0153897027447357 1
-0.0367094883078472 1
-0.113398527389353 1
0.149845230319461 1
-0.0610317574899021 1
0.0146099486614515 1
0.220740068510941 0
0.047574256177251 1
-0.0699472167590965 1
-0.0752110299812049 1
-0.138592454891616 1
0.00519846318655533 1
0.108250509837495 1
0.118193724328276 1
0.00623389553669685 1
-0.0975019681896051 1
-0.0374496111661412 1
0.00398406079706467 1
-0.139258881288248 1
-0.0204977672984341 1
-0.172101614219219 1
-0.000323495116550221 1
0.162769391431061 1
0.15332894237208 1
-0.218044760314034 1
-0.198600116670136 1
-0.0116541705020937 1
0.147753102643084 1
0.126375652244013 1
0.0398913511386293 1
-0.0496525342014413 1
-0.174001361368027 1
0.0200093490538477 1
-0.0780336661047025 1
0.102417635752794 1
-0.0839822881370836 1
0.0680993909709189 1
-0.0485118325241526 1
-0.0103788076672534 1
-0.0795752011795771 1
0.176800113643937 1
0.109884485645166 1
0.125018461639933 1
-0.138931748356426 1
0.0349089199667688 1
-0.114404429317634 1
0.0396567106523176 1
-0.0685279037943751 1
0.0859523341806506 1
-0.0430398490703774 1
-0.299241165045371 0
0.0963581064755844 1
0.0485931243237517 1
0.00694514002409223 1
0.145146605527347 1
-0.00950377063274834 1
0.082775371245051 1
-0.0131738456417235 1
0.17892596976492 1
0.0922424482217375 1
0.0658732790024678 1
-0.071684107489469 1
0.0486428594859413 1
-0.0463266134435966 1
-0.0748813040107935 1
0.14193165585155 1
-0.163573628401641 1
0.154811778479599 1
0.145658062991409 1
0.0130601039575161 1
0.0532744057522714 1
0.176148401907471 1
0.139709207029125 1
-0.0398503731089152 1
-0.0164359326639617 1
0.17941405262573 1
-0.111365430025877 1
-0.0449102054844007 1
-0.0167100973384866 1
-0.0859340617783697 1
-0.294148602080858 1
-0.150041620208629 1
-0.0222035730557203 1
-0.103280984620483 1
0.159031353113424 1
0.100319850613267 1
-0.199198043788629 1
0.0312170596113058 1
0.0698948787234295 1
-0.12491357242578 1
0.0651776920315471 1
0.161563887572337 1
0.155309579125921 1
0.117962948830041 1
-0.0367165240496583 1
0.13752518486302 1
0.0539080763373341 1
0.161139853943724 1
-0.0348080664737408 1
0.00695475463139769 1
0.0206767474084646 1
0.171041256543954 1
0.198371893775952 1
0.0297692127587033 1
0.0716350837003354 1
0.139715719003345 1
-0.122679387357366 1
0.0791020602274671 1
-0.00932394523372315 1
0.20986562210388 0
-0.282477565141386 0
0.0443991161658814 1
-0.0231956760655392 1
-0.0932293847389178 1
0.0543776119494635 1
-0.000365829766994868 1
0.0617761214877041 1
-0.061892178899714 1
-0.0248744841883767 1
0.11150759746421 1
0.0498492848830705 1
-0.0541122792443105 1
-0.0230201650337558 1
-0.246783832422767 1
-0.0143812642077682 1
0.03475398032344 1
0.0138006459029713 1
-0.0562863742178949 1
-0.1030235796786 1
-0.221775925344139 1
0.176734456804295 1
-0.147544365480026 1
0.00545547920834371 1
0.0720290958004694 1
-0.0280230297378652 1
-0.199296202939344 1
0.00365735939949284 1
-0.124660763992765 1
0.176159087117702 1
-0.000311868330358886 1
-0.122023002534815 1
-0.0354794842492861 1
-0.108362987361647 1
0.0692032453772322 1
0.0126035000345792 1
0.0283356693753519 1
0.186098647293244 1
0.0810036974974286 1
-0.119660041238275 1
0.0520884530718789 1
-0.120405141782528 1
-0.257091589364521 0
0.0587419992941447 1
0.156001461315689 1
-0.0306552376692472 1
0.0678764713498836 1
-0.12442116833243 1
0.118018089848669 1
0.118020274644378 1
0.0785848231028878 1
-0.171293198191742 1
-0.00411180862411739 1
0.172866543898562 1
-0.0390949076049738 1
-0.136288880230635 1
-0.247000901092991 0
0.15647709311937 1
-0.04964481855425 1
0.203425104490221 1
0.0174246928488426 1
-0.124235178659226 1
-0.0259193062677635 1
0.0384248763595575 1
0.214579070271311 1
0.0648601146793418 1
-0.0590743420326565 1
-0.103773000063594 1
-0.0944909895117262 1
0.143256717479592 1
-0.0955979549328052 1
-0.258981733319928 0
0.177096359638115 1
-0.080237928249859 1
0.0383162157979001 1
-0.0810766004035063 1
0.116430256354393 1
-0.0279914382840783 1
0.111336900435392 1
-0.0296564847877729 1
-0.0467739875761984 1
-0.03904205762508 1
0.0513828994107772 1
-0.176214298724841 1
-0.0266955830222693 1
0.0391020281966975 1
0.212679524038946 0
-0.024429330036703 1
0.0961808263615268 1
-0.14938035677156 1
0.0388946030654564 1
-0.111002899992888 1
0.111929607343954 1
0.100295338938955 1
-0.0668185560938058 1
-0.123397459743746 1
0.0510914679104068 1
0.0572545180913149 1
0.0621621791251002 1
0.000223995324971374 1
0.231806525111349 0
-0.00362904730970286 1
0.0929476221139938 1
0.0271277899169301 1
0.0502470587950705 1
0.126755148746537 1
-0.0501367243030853 1
-0.262238542101672 0
0.127717715860261 1
-0.364556024455111 0
0.0940777465665741 1
-0.00796999721953046 1
0.0965565828086805 1
-0.133915512890728 1
0.0204086809194362 1
0.146191016393331 1
-0.158313032127039 1
0.206354896128674 0
-0.107260521623558 1
-0.0973923549355971 1
0.0251611784626216 1
0.0282750839929288 1
-0.192758223158492 1
-0.131220328677852 1
-0.157358073652681 1
-0.241204774222565 0
-0.049031667987466 1
-0.0913489021281264 1
0.179012484745302 1
-0.230763970000879 0
0.0792702171096798 1
-0.0119012074513917 1
0.0212633686429871 1
0.0516021071085569 1
0.318019398007665 0
0.100965032436368 1
-0.0661041204650259 1
0.00474661694420715 1
0.00910794330718817 1
-0.0736642498646075 1
0.17231571115726 1
-0.164672700642502 1
-0.0132816369712558 1
0.11486085560134 1
-0.135208760039333 1
-0.0488555422380156 1
0.093968125565994 1
0.150427020296672 1
-0.176351773420313 1
-0.0366056083665996 1
0.102093769591102 1
0.0181219820306173 1
-0.0139988333828205 1
-0.158305830405102 1
-0.0766125737620923 1
0.0103952056055261 1
-0.0476799039824349 1
-0.120852982304308 1
0.218815522965865 1
0.0286913492889681 1
-0.0971632727051616 1
-0.00352878381186439 1
-0.00746994703484024 1
0.0770536108772684 1
-0.0802700718950406 1
0.156253460863006 1
-0.0712295512678081 1
-0.14596680447183 1
0.0514255902419772 1
-0.037536968618932 1
-0.0196376365321673 1
-0.180328169133966 1
0.0835895507704069 1
-0.0997098070396865 1
0.0239180742403186 1
0.152934918418572 1
-0.0394321360275991 1
-0.0867860678935513 1
0.134993804997296 1
-0.0429123062454825 1
0.0825560547440329 1
0.211959076614334 1
-0.00440988241244744 1
-0.0930686879483646 1
0.065644567480954 1
-0.111313579256645 1
0.0320985186724031 1
-0.0281402707489806 1
-0.055231117427564 1
0.0334528143046707 1
0.0955394418775412 1
0.0484966285390279 1
0.0363549826365498 1
0.0638088432373367 1
-0.0143350118346415 1
0.0200149160381851 1
0.0027068679673813 1
0.156102385794985 1
0.184837017980764 1
-0.33924740665161 0
-0.00706212015614196 1
0.0911704567032532 1
-0.112818012279117 1
-0.286179243648886 0
-0.0150355703497759 1
0.144614366962841 1
0.137743380594459 1
0.0227347295892535 1
-0.0620659931926757 1
-0.124220829173211 1
0.108950584915295 1
-0.0483613436327469 1
0.186929134870148 1
-0.207846418502524 1
0.0317899454278393 1
-0.00356632436656241 1
0.112673750025319 1
-0.0608410915342352 1
0.0637781657996174 1
-0.112991183009834 1
0.193736205200634 1
0.0145644174603262 1
0.100314364162145 1
-0.0280684314097612 1
0.0614047672338529 1
-0.0138950553928818 1
-0.030425024929801 1
-0.0516664545233309 1
0.0377359062693031 1
-0.0688437532875393 1
-0.041622053252427 1
0.189547946592031 1
0.0342040619432464 1
-0.0210400217503418 1
0.0216469377128137 1
0.0467384617165119 1
0.0194560478774471 1
0.114708329397947 1
0.0166089841615312 1
0.00859896099444879 1
0.0971898184662442 1
-0.0549419789772403 1
0.160128575836902 1
0.121501273517536 1
-0.0924516770179868 1
0.203765307480057 1
0.0629286265371062 1
0.199383025729531 0
0.0592338544838596 1
0.166747610097605 1
0.186175270331799 1
-0.0250338099371485 1
-0.102879924541585 1
-0.158111171605529 1
-0.1503688584399 1
-0.00611314475920159 1
-0.0202257713962261 1
0.0108960560993216 1
-0.0131668050931146 1
-0.262613922410727 1
-0.0980739295800297 1
-0.104908208965547 1
0.161857740951567 1
0.0709129148619585 1
-0.00876578562987525 1
0.141862153506883 1
0.00827781542763916 1
-0.148847367899051 1
-0.311201032411755 0
0.0925175966896596 1
-0.058556078939881 1
-0.0273262850874419 1
-0.0688407242893481 1
0.0343758377267447 1
0.0683424336966132 1
-0.0723602456601797 1
-0.171255884170249 1
0.176251617050935 1
0.184305350716359 1
-0.0241399344669299 1
0.152727805670125 1
0.114639556153604 1
0.0434059060121973 1
-0.137682179879793 1
-0.0854958607825378 1
0.119899213053912 1
-0.0214531134265676 1
-0.288816297167299 0
-0.210244813978327 0
-0.0146786011793869 1
-0.0378801523420417 1
-0.0832482668212183 1
0.153117151935417 1
-0.140333991641065 1
-0.332341176094598 0
0.0306319676335391 1
0.0380215553190783 1
-0.0581631870248574 1
0.0184230477022442 1
0.125848224244752 1
0.0565329530030675 1
-0.181917582398827 1
0.0846837870798546 1
0.223867716587979 0
-0.10055540760145 1
0.0405190924396031 1
-0.0298502053135601 1
-0.148487369608903 1
0.03238650886297 1
-0.0659074619472195 1
-0.0516431842133068 1
-0.122721335009279 1
0.0936373634538194 1
-0.0348783032250688 1
0.0857711887974978 1
-0.114910233424402 1
0.0282015656309827 1
-0.122947493045962 1
0.114259840007486 1
-0.157202486133892 1
-0.0971602145067873 1
0.0631136278299035 1
0.129026637983065 1
-0.00295318818402439 1
0.0566949961198978 1
-0.0708762769479177 1
0.130087674837237 1
0.114676530847783 1
-0.0628749774469728 1
0.0969109307570389 1
-0.00904014202695183 1
-0.0279758876346154 1
0.0485017900548646 1
0.0879092415587206 1
-0.0851636600668491 1
-0.168255616604811 1
0.0978031490841307 1
0.0786656016133181 1
0.161036767140442 1
0.094562273625717 1
0.00719034905832369 1
-0.216955000788193 1
-0.172277543784559 1
0.0170152411118671 1
0.022791075392764 1
-0.141687695488617 1
-0.12040221244934 1
-0.0364610831315441 1
-0.0384677882863779 1
0.149196897270574 1
-0.0578556398560387 1
0.269771661303041 1
-0.0736725802067121 1
0.0525473559070587 1
0.10503227956165 1
0.0380294731222369 1
-0.0588158790489835 1
0.0204733704630504 1
-0.0528659379859909 1
0.0144090169412848 1
0.011700835366301 1
-0.0116051058913851 1
0.143958892624328 1
-0.0317818741270218 1
-0.0695047021656989 1
0.295527308258936 0
0.011070180809911 1
0.0614919634296752 1
-0.184634893480676 1
0.0109036527629281 1
0.175272841386061 1
0.0593079710065654 1
-0.0697778246027219 1
-0.137386951100647 1
0.0884168988759285 1
0.0304580905250876 1
-0.0379068510507698 1
0.0226614360596124 1
-0.00410176552439047 1
-0.282442432153139 0
0.17191246417517 1
0.0192382529609771 1
-0.0376807373414092 1
-0.055489138657604 1
-0.0313919015083914 1
-0.198596708331671 1
0.062837706625315 1
-0.0053429153544486 1
-0.111872755370907 1
0.260608972397169 0
0.0507710076673497 1
-0.0591313152390761 1
0.176191996374956 1
-0.111079586086404 1
-0.0153675830710359 1
-0.110086625655644 1
0.0219752580682848 1
0.16309321114233 1
-0.033644879155357 1
-0.0123592418393895 1
-0.0149739463782464 1
0.0241986664572659 1
-0.122996650066424 1
0.0553215063091001 1
0.100121468008305 1
-0.00576062524712082 1
-0.037632317942094 1
-0.0401098539601976 1
0.0169334630981586 1
0.00685227722632946 1
-0.000150306507639284 1
-0.161354967724968 1
-0.0545967486816993 1
0.0430877682479681 1
-0.0733656502335761 1
0.0801128783370128 1
-0.111324795675345 1
0.0161021336827955 1
-0.0883064077516637 1
0.0234977947151139 1
0.0492391452166801 1
0.0225264868932136 1
-0.0134250632615339 1
-0.0649949299021657 1
-0.106945971086414 1
-0.269721314819809 0
-0.177226435546349 1
0.139971099202575 1
-0.0385428453810035 1
0.0144801271450812 1
-0.182148237571201 1
0.0377286896096421 1
-0.0799768180280309 1
0.109668732919335 1
0.027778553299905 1
-0.156975940411667 1
0.0920219328379854 1
0.060125244391344 1
-0.130371319682955 1
0.19707091648495 1
-0.0931974869604261 1
0.142062098462158 1
0.0554040899054701 1
0.00936702101363639 1
0.0651878391537005 1
-0.291634509605183 0
-0.122970330312193 1
-0.0129567189580561 1
0.0114722135596043 1
-0.0175526148614733 1
-0.0724542588055015 1
0.0718877525582241 1
-0.0248879085288614 1
0.202809438848436 1
0.0799468318227397 1
-0.0976013166004454 1
0.0774542149219953 1
0.28297141204435 0
0.0327963885495722 1
-0.0788139437561546 1
0.10710853278679 1
0.0379879164779571 1
-0.028239031985227 1
-0.140261998559862 1
-0.238320857918857 0
0.0384616983161121 1
0.140419354886427 1
