# Supplementary material for: Bias caused by sampling error in meta-analysis with small sample sizes
Source: PLoS One. 2018 Sep 13;13(9):e0204056. doi: 10.1371/journal.pone.0204056 (PMC6136825; doi:10.1371/journal.pone.0204056)
Supplement: S7 File — (ZIP) [file pone.0204056.s007.zip › results N = 5 theta = 0 tau = 0 sz = 100-500.txt]

"dl.theta" "dl.cp"
-0.0573832224064828 0
-0.0182540738354469 1
0.0588540411787536 1
-0.00151001037697654 1
0.0299835964834309 1
0.00884548241148079 1
0.0152781591277589 1
0.0417721074113696 1
-0.00222707454354141 1
-0.00304105693285501 1
-0.0191588892185483 1
-0.00951098027125571 1
-0.0201439013056792 1
0.0232667885440333 1
-0.0144445103280773 1
0.0165393175103509 1
-0.0236721501550074 1
-0.0372098845282722 1
0.0126325490742034 1
-0.0650679319363627 0
0.053446344896615 0
-0.000734387390818637 1
-0.0286146948963089 1
0.0201923555481263 1
0.0261892491748152 1
0.0198943287480371 1
-0.0195766946341307 1
0.0104608413344924 1
0.0172295968740085 1
-0.0032902968179807 1
0.0317631435646128 1
-0.040241010557919 1
-0.00367976823420604 1
-0.00969347970224033 1
0.0321080059966583 1
0.00785820723419062 1
-0.00724373536096226 1
0.0232643280253511 1
-0.00427436611556483 1
0.00184225274963954 1
-0.0254853198998942 1
-0.00281512003679694 1
0.0337754498760649 1
0.0034969478338263 1
0.000808405415284595 1
-0.0450287130249441 1
0.0236901377464218 1
-0.00582855338135474 1
-0.0161840119233907 1
-0.00259005753901386 1
0.00836152302425089 1
-0.01083588113142 1
0.0120126681989093 1
0.0415010139284864 1
-0.0259783918831443 1
-0.060996341929826 0
0.0106321672025122 1
0.00610810239121298 1
0.0020321087349147 1
-0.011559800267063 1
-0.00311408179894762 1
0.0234135285750863 1
0.00560706396236026 1
0.0324704677911952 1
0.0210158266353381 1
-0.0259191197763088 1
-0.0100244031133942 1
0.0134309490214835 1
0.00578816049281203 1
-0.00145352197752672 1
0.0374474005851713 1
0.00403927531259967 1
0.029586336768125 1
0.0445552575255037 1
0.0340474881312655 1
0.056614177604577 0
-0.0216665146141406 1
-0.0130178070822267 1
-0.00490911167319799 1
-0.0465456716572358 1
-0.0426051040504343 1
-0.00563246816132793 1
-0.00794987820573371 1
0.0281038640164921 1
-0.0472310675303342 0
-0.0244049206398797 1
0.00450189414506052 1
-0.0263051123203948 1
-0.00702806248296185 1
0.0177942152010228 1
0.00494343207803058 1
0.0209081589438437 1
0.00914924633344808 1
0.0396913449526016 1
-0.00887896145634558 1
0.0390532730103813 1
0.0435284145767681 1
-0.0292365684668737 1
-0.0118030011620456 1
0.0511842254032328 1
0.00856431327838469 1
0.0429786137089394 1
-0.00155016828055629 1
-0.00179615748040989 1
0.0283722992955339 1
-0.0334625206796052 1
0.0339786313151877 1
-0.0148958447764223 1
-0.000346479940367069 1
-0.0642641282791144 0
0.0400244161694744 1
0.0114111880309313 1
0.007066768455324 1
0.00278961669367203 1
0.0488111794872896 1
-0.0213015708315791 1
-0.0318501217862284 1
-0.00269761625346956 1
0.0105446375774692 1
0.00811897237473513 1
0.0490817038848711 0
0.0423027996658196 1
-0.00409501690735725 1
0.0463374138019417 1
-0.0318261874230302 1
-0.0311702107554314 1
-0.0172348134786626 1
-0.00263094157148694 1
0.00102758500704174 1
0.00429762248045726 1
0.00134930327853667 1
0.02512140763859 1
0.0444200943113587 1
0.0173819703249041 1
0.0513903602196257 1
-0.00833193597680673 1
0.019506702113467 1
-0.0103386548575594 1
-0.00535570580054833 1
0.0434240616616447 1
-0.00509319481248957 1
-0.023709267642802 1
0.013807498658974 1
0.00623771890385084 1
0.0200250753667668 1
-0.00839897128374697 1
-0.0152045887686327 1
-0.00378336633162661 1
-0.0327250336382111 1
0.00676878769240339 1
-0.0091387193232691 1
-0.0202463594834377 1
-0.00264969613274231 1
-0.0176440509794154 1
-0.0215033791968618 1
-0.0362106686964403 1
0.00948097475238068 1
-0.0110273539217778 1
-0.0247165647861701 1
-0.00614340806809096 1
0.0238072514423844 1
0.0235111296147444 1
-0.030151145438722 1
-0.0283073986493889 1
0.0549640747126831 0
-0.0265032260862425 1
-0.0151875678835139 1
-0.00973823643009513 1
0.00544408297389491 1
0.00498616898406997 1
0.0323168906512073 1
0.00368129238374362 1
-0.0294990827800801 1
-0.0439033697799554 1
0.0210726829168103 1
0.020611704860709 1
-0.0170879697356424 1
0.0113669216852837 1
-0.00932543135318895 1
0.00303939626491284 1
-0.0328725192802928 1
-0.00967786227469 1
0.0149487586976999 1
0.0135407121738162 1
0.00858191232333108 1
0.00750600381492793 1
0.0116411169470797 1
0.0132985796460489 1
-0.0180505287427084 1
0.0149784912342664 1
-0.0166300491804429 1
0.00152815180477989 1
0.0663653381122238 0
0.0186303709176484 1
0.0316843597785043 1
-0.0219252300312931 1
0.00220431183383681 1
0.0265466567826226 1
0.0272495117912278 1
0.019172761671433 1
0.0108389426981236 1
-0.0131722397891184 1
-0.00295164034938603 1
-0.0153523953572105 1
-0.0117624279670367 1
0.0350922829241098 1
-0.0474319408769127 1
-0.0491867355448436 1
-0.000970974848065963 1
-0.03526896196165 1
-0.0391280758084371 1
0.0193515730851208 1
-0.015669626183784 1
0.00345699587470854 1
0.018585178258075 1
-0.0240856127822219 1
0.0249659960425042 1
-0.00837503956211114 1
0.0102593491591513 1
-0.0789525078612042 0
-0.0332758818602075 1
0.00403747627799869 1
0.0658919440655961 0
0.0406600516142855 1
0.025101117887578 1
-0.0228107893197362 1
-0.00636379450510012 1
0.0376176330022132 1
-0.0319033181425864 1
0.0288473470367791 1
-0.0101509164125976 1
0.0181812375853358 1
-0.0189858622079274 1
-0.0227827258927251 1
-0.0350886100297947 1
0.014702275500431 1
0.020815999824719 1
0.0348480569391013 1
0.0168526522485892 1
0.000880492235733339 1
-0.0198092826302324 1
0.0301210580967547 1
-0.0213146138164022 1
-0.0475635199794068 1
0.00355567829581746 1
0.0227075060765614 1
-0.0240412591100561 1
-0.00458327605248156 1
-0.00895451265047571 1
0.0155251911766113 1
0.00896835546392826 1
-0.00568377167028413 1
-0.015565884398574 1
-0.0142785233708821 1
0.0343643537056815 1
-0.0478580911545753 1
0.00759322975484754 1
-0.0086202629720248 1
-0.000173553082559112 1
-0.0056348066554571 1
0.0181045912378845 1
0.00197734360086549 1
-0.0171767148580319 1
-0.0255228567923047 1
2.11525880279666e-05 1
0.00430662600229046 1
0.00930012854933733 1
-0.0231240805249178 1
0.0252885392745804 1
-0.0205672065885773 1
-0.0413990953393737 1
0.0270306870159899 1
-0.0159727901507839 1
0.0391968160329376 1
0.023838207742912 1
0.00452548440961814 1
-0.0194747684114571 1
-0.0201540673315233 1
0.0702830037507785 0
-0.00325378618738658 1
0.013232365594927 1
0.0294267637278792 1
-0.00328960780739947 1
-0.0259633653147379 1
0.0222116791717951 1
0.0558985626167778 1
-0.0237039999971364 1
0.020128648297692 1
0.00796438690654071 1
-0.00312713514758307 1
-0.0189459688224549 1
0.0279862340600194 1
0.00275170945626269 1
-0.0199898591803285 1
-0.00672779014549254 1
0.026686079560307 1
-0.0160219995651402 1
-0.000589450763595983 1
-0.0167253864733007 1
-0.0315397838440567 1
0.0593575116690602 0
0.0399068745406184 1
0.0142407387618506 1
0.0159250696305503 1
-0.0211039990320553 1
0.0404454397639102 1
-0.00886255923952491 1
-0.0210811513457603 1
0.00288637594963793 1
0.0202581298330443 1
0.05828761007814 1
0.0129655682240137 1
-0.0136035796113236 1
0.0109247236013928 1
-0.00904391568467976 1
0.00758719275737244 1
0.00159877694736655 1
0.0220771753397258 1
0.0100168128445976 1
-0.0259504315787534 1
-0.0147068330822036 1
-0.00418392880529453 1
0.0116926900163881 1
-0.00409746056425586 1
-0.0262382971362651 1
-0.0357876700847204 1
0.0198928944679523 1
0.0336832724232836 1
-0.04734238458656 1
-0.0418882360531036 1
0.00163454264864232 1
-0.00101556251576598 1
0.00580419437162132 1
0.00177768544818775 1
-0.00938165450996435 1
0.0296337994578299 1
-0.0372861207124397 1
0.0126815332696334 1
-0.00841115415422063 1
0.030600454959313 1
0.0150149600283872 1
0.0157523551668171 1
-0.0213292943168924 1
0.0424660923538775 1
-0.0455246748300862 1
0.0228418027711758 1
0.000318782751973133 1
6.46869702311042e-05 1
-0.00624010033306671 1
0.00888680887283236 1
0.0235326946807632 1
-0.000248720899104818 1
-0.00860755876531135 1
0.0178177537750111 1
-0.0305902655152709 1
-0.0155855420571575 1
0.0238187672103735 1
-0.00952802059821916 1
0.00899912292227042 1
0.00216549738005268 1
-0.0227712466126187 1
0.0395013898057482 1
-0.0267741543295333 1
-0.0364884468864603 1
-0.00285960470732871 1
0.0158045152351635 1
0.0113326457271461 1
-0.0179241614260896 1
0.0278794532525953 1
0.0332058887278981 1
0.0145397075503198 1
-0.0128522693363749 1
0.0331245560222346 1
-0.0451424864998589 1
-0.0231591076590527 1
-0.0183772028349737 1
0.0184298570053054 1
-0.0248535132806504 1
-0.0110812516841647 1
-0.0169366199376161 1
0.0118732964220517 1
-0.00655640566861342 1
0.0192870462420384 1
0.000892375456102915 1
0.0506396008902673 0
0.0113670075526654 1
0.00543819336927568 1
0.00364039068702101 1
0.0334931167086604 1
-0.0356489609214975 1
0.00266221285179838 1
-0.030541502396901 1
0.0212407296369093 1
-0.0344667838793259 1
-0.0232458654916597 1
0.0266994081657104 1
-0.0104617951281897 1
-0.0262788787024134 1
-0.0167978419947975 1
-0.0243940181253196 1
-0.00178846474352858 1
-0.035875174819794 1
0.0159675824627621 1
0.0656824418104384 0
0.0289620904359441 1
0.00863924635892492 1
0.0131533340284113 1
-0.00999789227551749 1
0.00271896074649648 1
0.0308271111622654 1
-0.0490339878478901 1
0.0151688369128878 1
0.00336214105449382 1
0.0259479633331477 1
-0.00736798942672942 1
-0.00294797923204827 1
-0.0019361838368083 1
0.0241299335847438 1
-0.0523769752735488 0
-0.00105139031667364 1
-0.00921090338382565 1
0.0171541666791709 1
0.0233560116849671 1
0.0378055972797934 1
0.0301112786113107 1
-0.0104822569268418 1
0.0574250739585347 0
-0.00818618944661723 1
0.000875415980142394 1
-0.0160711495428409 1
-0.0045533334582009 1
-0.0505938034219899 1
0.0297898072825039 1
-0.0312502265636369 1
0.0298995738223664 1
0.00987244908142273 1
0.0114008746534814 1
0.0384464274477967 1
-0.01626133183917 1
-0.0562046945752843 0
0.0138660999343025 1
0.00270870991096718 1
0.00407532864282425 1
-0.0210266182608074 1
0.0175955029141628 1
-0.00911789423044017 1
0.037355982681159 1
0.0621103181683026 0
0.00986629076263343 1
-0.000774342998243719 1
0.00831132973924784 1
-0.0347634592766685 1
0.020451752226795 1
-0.00272642567424777 1
0.0174006740751625 1
-0.017694571179881 1
0.00627576755340799 1
0.0132373298288921 1
-0.017504356173789 1
0.0471882600478643 1
0.0168420132157603 1
-0.0265965381022123 1
-0.00715314677634694 1
0.0108315066354593 1
0.0123326892529014 1
-0.0134472281032865 1
-0.0105236190950449 1
0.00122934537917013 1
0.0105755622026603 1
0.0512991197058402 1
-0.00289553442607686 1
0.0236964569722891 1
-0.0132565704438351 1
-0.019264320805935 1
0.0218857131690509 1
0.0567597393787044 1
0.0342284159645324 1
0.0420837683912376 1
-0.00602475739753364 1
-0.00512135733278811 1
-0.00314740145238403 1
0.0163217289729063 1
0.0190126228638573 1
0.00641512072018068 1
0.000791862900227513 1
0.0137051760049476 1
-0.00329854875164369 1
0.00112470407169325 1
0.0663821749067171 0
-0.0533259450462211 1
0.0351395818775985 1
0.00726363562783998 1
0.0526993876599354 1
-0.00457521843439597 1
0.0796711436715064 0
0.000663212356097419 1
-0.0160398772574718 1
0.00688622304886341 1
0.0311835518275349 1
-0.0011593787210564 1
-0.0112911320787405 1
0.00137033322518629 1
0.00807179157207342 1
-0.00996937731714345 1
-0.00571968442497518 1
0.018287285899321 1
0.0029319072328946 1
0.0211702420537302 1
0.0168630857305839 1
0.0609670637917654 1
-0.0321543610576644 1
-0.0324983610996601 1
0.0163125595244248 1
0.0131547636850226 1
-0.00217352260664172 1
-0.0170617488362124 1
0.000830272445632167 1
-0.00937770526142083 1
0.0196078459887637 1
0.019714800229226 1
0.0250530151319269 1
-0.0480280430984772 0
0.00920848735946322 1
0.0497907583974321 0
0.01949873714614 1
0.0105377781900042 1
-0.0310241164577412 1
-0.0146432558271824 1
0.0169355226413632 1
0.00453843645715002 1
-0.0381626789516525 1
0.029951091127093 1
0.0349494020416025 1
-0.0297668713322553 1
-0.0101776502953761 1
-0.0393690004775851 1
-0.000304804841756349 1
-0.00491006626307351 1
0.038870298856185 1
0.0553838608228347 1
-0.0212941732494547 1
0.00384960423265032 1
-0.00483646255366958 1
-0.00369258955865127 1
0.00638424597134908 1
0.00463377755752678 1
-0.0812192062034529 1
0.0347757503315658 1
-0.00874374683950193 1
0.00623440408217879 1
0.000911426728305565 1
0.029880481255375 1
-0.0101194761690688 1
-0.0301943945462665 1
-0.0381420192775824 1
0.0118737026208015 1
0.0274073150698452 1
0.0200315611078668 1
0.0320604259082195 1
-0.0176676209637262 1
-0.0160144253839274 1
0.0245242928294473 1
0.01447293171939 1
0.0213656978820789 1
0.0207697059564204 1
-0.0124243939846258 1
-0.0202830476589589 1
-0.0190847083519484 1
0.0099416860848902 1
0.0139147864273371 1
0.0170393409073796 1
-0.00184938096466155 1
-0.00191525505820129 1
0.0296430414701754 1
-0.00213936857953761 1
0.000753561386701232 1
-0.0386791546400088 1
-0.00511502381984609 1
-0.0176511614198836 1
-0.0168838697815615 1
0.0163867046665812 1
-0.00729094410403925 1
0.0126813018990567 1
0.0367691591035056 1
0.0305147640849038 1
-0.0191771401348542 1
-0.0213648377747589 1
0.00167252846206999 1
-0.0328674046666692 1
0.0082979398333918 1
-0.00757648991655686 1
0.0195419895549098 1
-0.0565720769268351 0
0.000246330152055962 1
-0.0188849448557501 1
-0.0484809571800774 1
0.000771526806629686 1
-0.01342583391821 1
0.0453348314333261 1
0.0398861509498133 1
-0.0419160515067127 1
0.00372591696697712 1
-0.0184816057847141 1
0.0128533671048261 1
-0.00396864025701574 1
-0.0589807518697386 1
0.0204698058420076 1
0.023426521440998 1
-0.0191572383142894 1
0.00286039886486621 1
0.013933932286357 1
0.013738468423751 1
-0.0386146174827838 1
0.0412018180256955 1
0.0231130095846658 1
0.0306351795820742 1
0.0365847148974272 1
-0.0220384595982938 1
-0.0287524003999236 1
-0.0583018273220015 0
-0.0149229396951188 1
0.0197030523536616 1
0.0380541020957691 1
-0.0361427646107993 1
0.0216147379345451 1
-0.00019547964097847 1
-0.0502532794836926 1
-0.0173703288962049 1
0.0166660712758509 1
0.00135418479660978 1
-0.013119246979113 1
0.0102873511727931 1
0.00112570084952314 1
-0.0171171322904404 1
0.00589417313738955 1
-0.00672074201936374 1
-0.0329541298138249 1
-0.0504276813933255 1
-0.0412606279531556 1
-0.00404110052512177 1
-0.00228206747611921 1
-0.0173587222246527 1
-0.0418392340734384 1
0.00716914341583451 1
-0.00157673429849368 1
-0.0185972490750692 1
0.0092247589781348 1
0.0227471951707971 1
-0.0295983484086305 1
-0.00804402299727661 1
0.0299705286386719 1
-0.0248128750909678 1
0.00677638122344194 1
0.0440830392485028 1
0.00516385288328049 1
-0.0046773794524052 1
-0.0204235183386078 1
0.00585705810187315 1
-0.0211875907386252 1
-0.00753568485001615 1
-0.0386156296628961 1
0.0251208660391202 1
-0.0654556210308462 0
0.0131707105150035 1
-0.0289298512058628 1
-0.0220425330861792 1
-0.0153738901149949 1
-0.00839662770874496 1
-0.0193815539545978 1
-0.0147818828757524 1
-0.0379571642344208 1
-0.0016531184181748 1
0.0224062749704926 1
-0.000178838253835116 1
0.00799956967650863 1
-0.0316425581205728 1
-0.0290290197895101 1
0.0152512364846638 1
-0.00516739495272121 1
-0.00426177707844681 1
-0.0207774649320992 1
0.0093949689703786 1
0.000324383827749324 1
-0.0323491914160863 1
-0.0114760872988197 1
-0.0307219456226283 1
0.0465595527153607 1
-0.0134896137307514 1
0.0083474222622513 1
-0.0409827566074383 1
-0.0167111744380398 1
0.0387583741298182 1
0.0120206720854678 1
0.0141190983806107 1
-0.042385151857165 1
-5.6029739058933e-05 1
0.0369141973811934 1
0.0192278971854935 1
-0.0175103549079731 1
-0.0254957160885748 1
0.0443973505361125 1
-0.0493036008723256 1
0.0549080205203703 0
0.0217624804189832 1
0.00558755498130571 1
0.112851117734885 0
0.0057419168926899 1
-0.0301118057755 1
-0.0274888293744146 1
0.00789324790151932 1
0.0252443266942543 1
0.032590880622619 1
0.0132043760618367 1
-0.0188398435418254 1
-0.0101748666827301 1
-0.0378800581664083 1
0.00804874098011301 1
0.0471862127180251 1
-0.00142748204970733 1
0.0312945326388523 1
-0.0241101506763334 1
-0.00842111551742212 1
-0.0116851170672906 1
0.0214640351254783 1
-0.0220105696160122 1
0.00262892900649086 1
-0.048143018961382 0
0.0055878733052268 1
-0.0388285580026439 1
-0.0287028432465957 1
-0.00634047981312193 1
0.0145049648996394 1
-0.0408273041533756 1
0.0216083539361537 1
0.0174396592965369 1
0.0131675967118113 1
-0.0452447818967203 1
0.0261064981067795 1
0.0502931216765846 0
0.0188811781335473 1
0.0359261655221618 1
-0.0145135693685865 1
-0.0438341233024326 1
-0.00862675937992727 1
0.00377103590090521 1
-0.0316675596586849 1
-0.00208715876544351 1
-0.0308068153707146 1
-0.0203922498493047 1
-0.00210637895283924 1
-0.00925327757150752 1
0.00885244426938758 1
0.0209152036516866 1
-0.00287027489021046 1
-0.0280439650512956 1
0.00637208822368686 1
0.0104016574920551 1
0.0410475245587331 1
0.00706173404197454 1
-0.0351683377107587 1
-0.0235988165998254 1
-0.00266976314732259 1
-0.0153684739190132 1
-0.063598911419732 0
-0.0292290323958218 1
0.0350448373614513 1
0.00881976164131192 1
-0.00694857482051343 1
-0.00436046883823762 1
0.015998645040939 1
0.00125978622410993 1
0.0154745346740095 1
-0.00543318353161127 1
-0.0131147564601483 1
0.0462400749074516 1
-0.000923364046074242 1
-0.0178250252358588 1
0.021947561751516 1
0.029156302707962 1
0.00591106048554554 1
-0.0141661019555377 1
0.0559105696607168 0
0.00162996312984605 1
0.0128921330047585 1
-0.033886842641593 1
0.0199048548111899 1
0.0161265478665104 1
-0.00713981594244502 1
-0.00077826007676759 1
-0.00575175853823349 1
-0.0178177031304613 1
0.00976458625606826 1
-0.0144585970758948 1
-0.00654265378313938 1
0.0317090375699077 1
0.0211664872672874 1
-0.0318002728010711 1
-0.0502055719137513 1
-0.00614358563327031 1
-0.0621609488039911 1
0.0437581710583584 1
0.0153337073097422 1
-0.00404129623190469 1
-0.00607654290817921 1
-0.0156247144685958 1
-0.0151028892273684 1
0.00895241680639168 1
-0.00489049706085288 1
-0.00330119645163456 1
-0.0385458825475442 1
0.0199258978473845 1
-0.00868518385892928 1
-0.0262456970140076 1
-0.0117584317604323 1
0.0097799798322141 1
0.0090163726394908 1
0.00659776940925356 1
0.0248666382755775 1
-0.0106993097328815 1
0.00572623595467453 1
0.00310702410777323 1
-0.00996418831475669 1
-0.0197377304181832 1
-0.0107277363558721 1
0.0169418085403632 1
0.00272086835954882 1
0.0211225995920123 1
0.0640244808529171 1
0.0246918555211883 1
0.021306443846965 1
0.00134651149219014 1
0.0117469292064062 1
-0.0147261312982453 1
0.0421085564822358 1
0.0282114617209845 1
-0.0404643749400108 1
-0.0285770642343018 1
0.0296578575299751 1
-0.0038080361371737 1
-0.0274841921964444 1
-0.0095034345559034 1
0.0388164488034241 1
-0.0406678619725343 1
-0.0269283872413665 1
0.0268454583579301 1
-0.00376753905045577 1
0.039512574238628 1
0.00248795669973786 1
0.0243675632561442 1
-0.000937330482543419 1
0.0365409655164174 1
0.00557810592812275 1
0.0125126484148678 1
0.0402383420718599 1
0.0216904219639775 1
-0.00233122142799029 1
-0.0124668841796158 1
-0.0111927263532867 1
0.0170152884630713 1
-0.00233177302493805 1
-0.00324602363840473 1
0.00819518910466453 1
-0.00162559433989344 1
0.00508617663272282 1
0.0304227912241526 1
-0.0444555915165567 1
-0.025032757230841 1
0.03575157847387 1
0.0825041525022474 0
0.0506826478142502 1
0.00899003284756395 1
-0.0253211953348644 1
0.0394953600305754 1
0.0139726180182805 1
0.0297369529528014 1
0.0281155028048149 1
0.0372324260274175 1
0.0233071095239747 1
0.0239824418046579 1
-0.00170130250429948 1
-0.0205340949142651 1
0.00503722107432012 1
-0.0367068856862505 1
-0.00545788899770925 1
0.00832753903274702 1
-0.0196017868224328 1
0.00238090856990198 1
-0.0059116822034371 1
0.00638563955857045 1
-0.00562106259159941 1
-0.0169125534935509 1
0.00862768768027573 1
0.0324368960184697 1
0.000930616187617532 1
0.0140314511115842 1
0.00641481649482845 1
0.0491356345604825 1
-0.00662661699283857 1
-0.0614525932486175 0
-0.00721615150815095 1
0.00892084735187754 1
0.0115684927535932 1
-0.020514940532906 1
-6.01299640168324e-05 1
-0.027167149809193 1
-0.0155789437553418 1
-0.0130840944597744 1
-0.0220900485005573 1
-0.0284289258982613 1
0.0118940446109058 1
0.00432908339750266 1
0.010122885317038 1
-0.0402645112529802 1
-0.0133860103849116 1
0.018670125118515 1
0.0589464343175641 0
-0.0205990253198113 1
-0.0185626854722834 1
-0.0116544263230653 1
0.0388711321264866 1
0.0091929451814862 1
0.0247559464778088 1
-0.0300235225567349 1
-0.00749133390719739 1
-0.00878965685513731 1
0.00821349577155691 1
0.0133306306028206 1
-0.00309518899976882 1
0.0313882801201381 1
0.0112434163010087 1
0.0231716883237949 1
-0.011215124960034 1
-0.0396146683328195 1
0.0570850260836042 0
-0.0350232830333055 1
-0.0125572976829459 1
-0.0313850621640721 1
0.0238140304297054 1
-0.0038756546221601 1
0.0406588151621641 1
-0.0543073484943788 1
0.0120493284209064 1
-0.0359906161156099 1
-0.00441801210498976 1
-0.00136126620168103 1
0.0238102993043213 1
-0.00639581547666108 1
-0.000329352080674859 1
0.0292145732930719 1
-0.0134451377613999 1
0.0296245192543313 1
-0.0144756518576985 1
-0.00771500641074983 1
-0.0130146004373534 1
0.00443706318468577 1
0.0681996388713802 1
-0.0257845951060147 1
0.0028787470185658 1
-0.0166765332721325 1
0.00390029965863731 1
-0.0426663746895998 1
0.00929730497289748 1
-0.0164319249699035 1
0.0324274822605123 1
-0.0429629029338268 1
0.0246905310339866 1
-0.00801570211604994 1
0.0218420776315278 1
0.0362387736454568 1
5.78458986369391e-05 1
0.0031217262497054 1
-0.0142538546130175 1
-0.00036100069709584 1
0.00196224075288494 1
-0.00975970085859739 1
0.0137008716602394 1
0.0533885292191869 0
0.022176314812789 1
-0.0216564899215869 1
-0.0205764840819933 1
0.0261841980354707 1
0.0230382309127143 1
-0.00190272881779235 1
-0.0111124480294407 1
-0.0124522016556588 1
-0.00626945167246704 1
-0.017872115478805 1
-0.00950340799710432 1
-0.00852197915640019 1
-0.0226489427152825 1
-0.043785027045795 1
0.00918200927426915 1
0.0172098049883086 1
0.0118120337859899 1
0.026845358644733 1
-0.0151636367074805 1
-0.0160513904559742 1
0.0274883280855449 1
-0.000969394889620766 1
0.0238648760744231 1
-0.0104056120577005 1
-0.0219629395108804 1
-0.0237186686998149 1
-0.011626221231599 1
0.0333043105051686 1
0.0232216941596572 1
0.00276123966382811 1
-0.0206981958169167 1
-0.0200405495041349 1
0.0171927756610634 1
0.0395208805482164 1
0.0254228897027218 1
-0.0058738178893282 1
0.00395603823981582 1
-0.00631582542061805 1
0.0325848736113968 1
-0.0168324342949758 1
0.0244173793000443 1
0.021719889472545 1
0.0331311846255303 1
-0.00754597844235807 1
0.0107392247859457 1
0.0278613140522392 1
-0.0117927300306809 1
-0.00509725057255361 1
-0.000976670412042926 1
-0.0097578582646261 1
-0.0578566833954273 0
0.0216024625182319 1
-0.00990681443969428 1
-0.00521476747411193 1
-0.047272363031704 0
-0.0316565325448405 1
0.0068052834402807 1
0.0310943478424632 1
-0.0134746235591469 1
-0.00691575643982355 1
0.0140972824082947 1
-0.0158785110556918 1
0.0280730124413299 1
0.000622554416415117 1
-0.00720398417451237 1
0.0219679089803279 1
0.00217568637273956 1
0.00807100327839906 1
-0.0256688480428996 1
-0.0536584266494352 1
0.0170456055394202 1
0.0226005687887858 1
-0.0378734536573955 1
-0.00236676267030762 1
0.0221634365273202 1
-0.0257561074430204 1
0.0257273820979165 1
0.0416915417012753 1
-0.00336950020094739 1
-0.056510089930183 1
-0.000817164929594232 1
-0.00298401235541263 1
-0.00327993853179541 1
-0.0302030886997527 1
-0.0363181835981673 1
-0.0325868989260193 1
-0.0153561966509618 1
0.0282823688292017 1
-0.0259246822666527 1
0.00915860154006965 1
0.0249680355576993 1
0.0250211913712348 1
0.00719889851472782 1
0.0138310727191483 1
-0.00576364731714498 1
0.00760569576577153 1
-0.0075872679356721 1
-0.0301842974832794 1
0.0204352199934909 1
-0.0128031941575096 1
0.0136805985488854 1
0.0159272635265422 1
0.00753116239170473 1
-0.00545325139852395 1
0.0060960262204106 1
0.0220674942653659 1
-0.0198225402598409 1
-0.0365522458661284 1
-0.0192800311891691 1
0.0239765590023179 1
-0.0392001015938645 1
0.0307237497734685 1
-0.00653912230217937 1
0.0162987315270515 1
-0.0232308873365424 1
0.045618742649227 1
0.0224761572808426 1
-0.0197491581885636 1
0.0639808937755056 1
-0.0311924367207566 1
0.0174374023819651 1
-0.02859446652302 1
0.00886279703701369 1
0.0131903128369751 1
0.00734116569297672 1
-0.0327839153656707 1
0.0184152870684764 1
0.0266692997563386 1
0.0129820858126671 1
-0.0216415242407816 1
-0.00639589628153826 1
0.0542294104774502 1
0.0117746839615282 1
-0.0123505532279413 1
-0.0684501918277075 0
0.0104673658114492 1
0.0371831395416381 1
-0.0759173537900493 0
0.013809869985928 1
0.018202364201984 1
-0.0564436277964787 1
0.0165868383944014 1
0.0234487386230966 1
0.0479741071479696 1
0.0275640145113285 1
-0.00503035103416536 1
-0.0230099321895969 1
-0.018245172303193 1
-0.0175922058043207 1
0.0428928255027976 1
-0.0056748204385306 1
0.016155953704309 1
-0.0218903524842318 1
0.012324561689355 1
-0.00274343195730265 1
0.00882745162248952 1
-0.00904561826641494 1
-0.000410535496946282 1
-0.0219289613241934 1
0.0458724710685462 1
-0.0117215782480836 1
0.0335851196672435 1
-0.00211713244567622 1
-0.0156282556912394 1
0.0504237281972155 0
0.0313055892405062 1
0.00381489371758692 1
0.0145199171537278 1
-0.0246580279275849 1
-0.0182657644563379 1
-0.00946482579466563 1
-0.00203635901209547 1
-0.0319796557141437 1
-0.010402025025117 1
-0.0221211418137134 1
0.0208213943895016 1
0.0093767220866127 1
-0.0541092298455712 1
0.00494549149627755 1
0.0436391793804563 1
-0.0221348528567863 1
0.0192959753786825 1
0.0169369175728713 1
-0.00762379179620624 1
-0.0224190490270847 1
0.00200427396769692 1
0.0466301507590741 0
0.0280306819385778 1
0.0218516024158156 1
0.00946077994811511 1
-0.00155908531210739 1
-0.0123824996298944 1
-0.0152968498799188 1
0.00164385520266787 1
-0.00071852826932559 1
0.0364984596123181 1
0.00750946664662173 1
0.00468576721092065 1
0.0199030213507526 1
-0.0333897646097554 1
-0.0166249514044974 1
-0.0501110632337973 1
-0.0547335317163188 1
-0.0268082421988076 1
-0.0122515436185098 1
0.00163121801059109 1
-0.00798769037832138 1
0.0100196902809522 1
0.000735238766373278 1
0.0154633304161232 1
0.02205133834552 1
-0.0231563796460642 1
0.00271237509452677 1
0.0190505392569449 1
0.0677632592087524 0
0.0236497714444201 1
-0.0466221795281255 1
0.000573303785147951 1
0.0109517770303407 1
-0.019927711343855 1
0.0281259436156845 1
-0.0064297712235594 1
-0.033184479878086 1
0.0273519877534913 1
-0.0518103629343514 1
0.00202181392111308 1
-0.0110914226211735 1
-0.0091187689374404 1
0.0422611777407882 1
-0.0173831919122 1
0.003431874461338 1
-0.0185187107015637 1
0.0228370040125297 1
-0.00651431618942551 1
-0.035810748972568 1
0.0163136435078998 1
-0.0213310881027578 1
-0.0105685028374284 1
0.0377294906660084 1
0.0110591581969465 1
-0.0338703833895974 1
0.0228208445453523 1
0.0171894738626026 1
0.0207900471654123 1
0.0542596954469396 1
0.0227053323523972 1
0.0116930784983167 1
0.00665060278244191 1
0.0454799431616614 1
0.00138298495912457 1
-0.0103668469685139 1
-0.00985235878404412 1
0.0858059338440423 0
-0.0396170777693709 1
-0.0156668210163318 1
-0.0641853498228176 0
-0.00843875511620862 1
0.0114273779010587 1
-0.0238618048284569 1
0.0195518174005236 1
-0.0313646118883128 1
0.0224914195881492 1
-0.00289465668190219 1
-0.00789882544881147 1
0.0170302548022207 1
0.0265389104831996 1
-0.00048707127489855 1
-0.0621862640014878 0
0.00722356056483392 1
0.00569869171926811 1
-0.0123263276622005 1
-0.014737933372462 1
0.00403292035321074 1
0.00134740027417313 1
0.0239305048659278 1
-0.00735285240839341 1
0.00555209181009894 1
-0.0108645839560243 1
-0.0283309880780858 1
-0.0082872946065062 1
-0.0143624546423768 1
-0.00938922242481473 1
0.00757375847144977 1
-0.0100168727542674 1
-0.00421708222023566 1
0.0215569107825493 1
0.0339007663855415 1
0.0237924456855716 1
0.0153622011996216 1
0.0210134699852279 1
0.0435144777228127 1
0.0325974679244341 1
0.000595149099802402 1
-0.0221906817095144 1
0.0167534065451877 1
-0.0183755638832217 1
0.00866310352302705 1
-0.00331617491321151 1
0.022047031351212 1
-0.0115749630222014 1
0.0139045027671621 1
-0.0532588326672433 0
0.0302550074388143 1
0.0104450415709892 1
0.0196160855261181 1
0.0116995711056624 1
0.00306205990293447 1
0.00458144372394368 1
-0.0340991107165572 1
-0.0279161537923468 1
-0.00975071963551658 1
0.0294941126329931 1
-0.0160018828324028 1
-0.00360476752902618 1
0.0604828383247775 1
-0.0281230376215566 1
-0.0184336325269235 1
-0.0107511781283328 1
0.0149259352996123 1
-0.0215271497727431 1
0.05403697011895 1
-0.00305216138622385 1
-0.0149295453567683 1
0.00586912668734129 1
0.0133343486695587 1
0.00148397602108497 1
-0.032833531565654 1
0.0165381296900331 1
0.0213974624623768 1
0.0406383330542781 1
0.00605528373097346 1
0.0158522609681184 1
-0.00389345788597879 1
0.00492532896596034 1
-0.00549134899975988 1
0.0312995232609407 1
0.0162421090334172 1
-0.0101104450983299 1
0.0196482891368874 1
0.0120559187133041 1
0.00165188800609278 1
-0.0151610452765721 1
-0.00787069794112653 1
0.00448905564051776 1
0.0379294102466691 1
-0.0278967246347532 1
-0.0118875134022171 1
0.0163735042287231 1
0.00915562988212791 1
0.00212362436710151 1
-0.0182557152195704 1
-0.00426182327618991 1
-0.0385149103273006 1
0.0137847886835669 1
0.00275472348376719 1
-0.0229857795526279 1
-0.00204784712356922 1
-0.00128661393009705 1
0.00573750966839762 1
0.0337563682988538 1
0.0109565844755918 1
-0.0261935543338471 1
0.0171614907722739 1
0.0471165706728022 1
-0.00931866564073252 1
0.0138470621698267 1
-0.00160575566323891 1
-0.00503767006217861 1
0.046484549307702 1
0.0319392406137759 1
0.0129104198838343 1
0.00874562800518731 1
0.00921268107481549 1
-0.0165671071081317 1
0.00522255083587109 1
0.00492031575212375 1
-0.0039595749990648 1
0.0241500138136754 1
-0.000577384020854122 1
-0.0269061183260079 1
0.0382280585735351 1
-0.00834871385596359 1
-0.000393303421520171 1
-0.0207314422571531 1
-0.0168126010080413 1
-0.0216509878463678 1
0.0178097989271956 1
-0.059007899388498 1
-0.0162181444188831 1
0.00357232011593107 1
0.00109935050277912 1
0.0568492312658458 0
-0.0123130595073686 1
0.038039613365343 1
0.00785836817189346 1
-0.00991234064432499 1
-0.0204210529529119 1
-0.0480360155597392 0
-0.00248339320562926 1
0.0323495988373257 1
-0.0370936587124661 1
0.0609147090911291 0
0.0205548707029949 1
-0.0344912773002853 1
0.00701963005097407 1
-0.0468935164005264 1
-0.0166717213712578 1
0.00294363335940468 1
0.0127840964808091 1
-0.0268508839243249 1
-0.00310941802614485 1
-0.0122251260006397 1
0.0532660906929635 1
0.00897198764571112 1
-0.0187441934042789 1
0.0490771969593722 1
-0.0230491351664636 1
-0.0387336843624154 1
0.00937674757497705 1
-0.0717458762682721 1
0.0369449706502768 1
-0.0151712005520611 1
-0.000409198185613302 1
0.00560953617881806 1
-0.0196991033436098 1
-0.00150289837865454 1
-0.0104979743958673 1
0.0292253962659226 1
-0.00989778355155254 1
-0.0349371505571163 1
-0.0205434364254886 1
0.0233922066175686 1
0.0207470319433467 1
-0.0042835077409418 1
0.00540960073695017 1
0.0490137000826603 1
-0.0513767113612869 1
-0.00164157375256938 1
0.0357638220587412 1
0.0106644196024663 1
0.0428412462382833 1
-0.0380981272935011 1
-0.0402265770901373 1
0.00248313338465067 1
0.0229883248075186 1
0.00932071848818593 1
0.0384820236365952 1
0.0141827532311579 1
-0.00454443755757067 1
-0.00168488086728233 1
0.0211895347634963 1
-0.00798842992372359 1
0.0262456875942218 1
-0.00916049482918922 1
-0.0343729225378506 1
-0.0196502233964273 1
-0.0366363748417528 1
0.00817443411510973 1
-0.00869842533876001 1
0.0168881138157692 1
0.0197096989173867 1
0.013781442447999 1
0.0169026462624319 1
0.0346406005765266 1
0.00376878615810899 1
0.00053156949523224 1
-0.00311538938931002 1
0.000278919125422578 1
-0.0388035626602354 1
-0.0357874900338432 1
-0.00775819018256458 1
-0.00677093383268986 1
0.0546535700631213 0
-0.0116445723718679 1
-0.00239630140295734 1
0.0038391068487459 1
0.0215606980213988 1
0.0402412282073326 1
-0.002945062027191 1
0.0434350441113557 1
0.00767956301233939 1
-0.0166417100045101 1
0.040981434229436 1
0.0252472595563849 1
-0.0190928928465524 1
0.0156466150586782 1
0.0065961178553252 1
0.0314101716329313 1
-0.0433029621377408 1
0.00174403347861284 1
0.0532091111023158 1
0.0558965456336806 0
0.0446619003202582 1
0.0487897831498203 0
0.0146861687977437 1
-0.0124813288249578 1
-0.0130936346598125 1
0.00705464578968166 1
0.0105900244097635 1
-0.0372340983363687 1
0.0369147431516644 1
0.0119072168685149 1
-0.00910245369165671 1
-0.00690124975191813 1
0.0288159143920459 1
-0.0139392120767698 1
0.00649417283447705 1
0.0340117213270136 1
0.0189822346848402 1
-0.0373670616310987 1
0.0250232497194173 1
-0.0229928710640907 1
-0.027200332775575 1
-0.008691097257146 1
0.0132818888773959 1
-0.0112441900266799 1
0.0243434910546403 1
-0.002154769638322 1
-0.0251692536345834 1
-0.00939130701360524 1
-0.00289698869601223 1
-0.0640854519246229 0
-0.0224325552555433 1
0.00444261854182544 1
0.0174401711315084 1
0.044180930582142 1
0.0240464646082535 1
0.00495786998581141 1
-0.0432244656450934 1
-0.00208781333973041 1
0.000314897015597899 1
-0.0437180992194664 1
-0.0105848459043221 1
-0.0132352235041908 1
0.0125378696550722 1
0.0200440421113969 1
0.00238665483847702 1
0.0269348182319379 1
0.000542125945314887 1
-0.0294250520619878 1
-0.00435252084421547 1
0.0204032547591065 1
0.0418569601635414 1
-0.0241173007813034 1
0.00543466439489809 1
0.0195650993846453 1
0.00794735957086332 1
-0.0380640010589946 1
0.00843807748145872 1
0.0510274025572966 1
-0.0264220351230937 1
0.00407607068587279 1
-0.00306042946773099 1
0.0157269434462385 1
0.0331166867135685 1
-0.00965386023805586 1
-0.0336581485295024 1
-0.00981587864016123 1
-0.0150942492743225 1
0.0201672003698775 1
-0.0275550412694146 1
-0.0130147610241425 1
-0.032124487241815 1
0.0110502292959419 1
0.0284571976120617 1
0.0111304733400984 1
-0.0306234592510884 1
-0.0207773185156652 1
-0.0233194699162914 1
0.0519083572742624 1
-0.0209775210854238 1
-0.0218002833321169 1
-0.0348531222746234 1
-0.0149956107547441 1
0.00269153673423619 1
-0.019162592740541 1
0.0169738271569845 1
0.0209992012889947 1
-0.0158577417985919 1
-0.0204538986668544 1
-0.0178359519688752 1
-0.0366464014799944 1
-0.0212309823973836 1
-0.0454638084068499 1
-0.00845103532537012 1
-0.0104780582388774 1
0.0136718336724071 1
0.0092379518200714 1
0.00759730341609644 1
0.0156259224028626 1
-0.0100114196080214 1
0.0526159975177547 1
0.0224409013541007 1
-0.0435820966721723 1
0.0562673276929506 0
0.0255867787343989 1
0.0285187050005407 1
0.00587507166968764 1
0.00241838965532086 1
0.0348828708964487 1
-0.0140062987394005 1
0.0118832826257267 1
-0.0118893599557265 1
0.0246123865684464 1
-0.0163561445495179 1
-0.0352512038490636 1
-0.022236969865096 1
-0.0120964861111187 1
-0.0284442309945196 1
0.0224630147512168 1
-0.0176855811566791 1
-0.00547244045727584 1
0.00938076804979725 1
-0.000500035588749935 1
0.00786155758662493 1
0.0385794756165525 1
0.0155346446272456 1
0.0268416057259235 1
0.0354161817451196 1
-0.0375568950822493 1
-0.0118388514455595 1
0.0036615562889601 1
0.0193749220246886 1
-0.00467870448902638 1
0.0140909253963326 1
-0.00621511253148853 1
-0.0197043484226498 1
-0.0281476399426326 1
-0.00428424930187207 1
-0.00531179425023366 1
-0.0354233834302893 1
0.0463123451236846 1
-0.015919613327555 1
-0.00839572054053602 1
-0.00424266505459729 1
-0.00776826311624171 1
0.0262242395518867 1
0.0159506297746827 1
0.0123371698823991 1
-0.00655022492075821 1
0.00337394835241766 1
0.00723554080899935 1
0.0139473050540162 1
-0.00993105333845718 1
-0.000601218958919967 1
0.0264230608051341 1
-0.0147700006254045 1
-0.0196135919670455 1
-0.00933291097353823 1
0.029559362541372 1
-0.0741924590371929 1
0.0219469056745095 1
0.0196282949814569 1
-0.0368069394034609 1
-0.00992501855305704 1
-0.0100218383971467 1
0.0182264776844397 1
0.0111771907692746 1
-0.0222255619759974 1
-0.0276108678955478 1
0.0530452377720973 1
0.0234198952733798 1
0.00514089407988441 1
0.0505470011029591 1
-0.0147557379519492 1
-0.0493861031448558 1
0.0371019788424008 1
0.0306653209223103 1
-0.0563838921855866 0
-0.0350207885943412 1
0.0160340770922718 1
-0.0316478582484516 1
-0.0253530010224452 1
0.051892177672996 1
0.0350654818989566 1
0.0309553649591806 1
-0.0210622320598044 1
0.0109134169579009 1
0.048612379869006 1
0.0168731854773071 1
-0.0262200572183088 1
-0.015625328481604 1
-0.024256939851252 1
0.00341949857780218 1
0.0282506022927452 1
0.0101691832903076 1
0.034044216169877 1
0.0430241394459316 1
0.00651595340620257 1
-0.0434252522012991 1
0.0134223022436108 1
-0.0187343480060325 1
-0.00739657996898497 1
0.0382725462085349 1
-0.0142175399823501 1
-0.0181622113637724 1
-0.0309181655332834 1
0.0079730183478208 1
-0.0332708211665103 1
-0.0197501359123383 1
-0.00883506185123117 1
-0.0358955201004872 1
0.00108884838803153 1
0.012124319797021 1
0.0480744083449843 1
-0.0333398154862395 1
-0.000763062783780685 1
-0.0288914999511058 1
-0.00962192150387552 1
0.0172527401412694 1
-0.0634897393958492 0
-0.00265659797945397 1
0.010556300796696 1
-0.0226296258286908 1
0.0241694406891273 1
0.0128643271618354 1
-0.0576640512965367 0
0.0282722037380564 1
-0.00262200979023458 1
0.00192408241843794 1
-0.0212111057326713 1
0.0657042469717622 0
0.011406959776393 1
0.0452489495721536 1
-0.0290106812400409 1
-0.0198780575046972 1
0.0295156505520945 1
-0.0268706923530471 1
-0.0185215426056059 1
-0.0184740145026827 1
0.00282990031675188 1
0.00968998368566141 1
0.0320623750925389 1
-0.0214361521597486 1
0.0174063138462038 1
0.0176799850544587 1
-0.0374430765483873 1
0.00086590447948226 1
0.00464336915019902 1
-0.00189553645011309 1
0.0437081685974666 1
0.0285637602820403 1
0.0296250513727613 1
-0.0315354331218798 1
0.0179267878234711 1
-0.000254449420029125 1
0.0182849765465968 1
0.0198631370519351 1
0.0323255660425257 1
-0.00224854861716221 1
0.00407840033052024 1
0.0150540723828744 1
-0.0444753940017719 1
0.0116093701838023 1
0.0168056246127502 1
-0.00832910317698459 1
0.0286058136785353 1
0.0202031021029519 1
0.0190213638430081 1
-0.017447588979991 1
-0.00675971735941043 1
0.0250063615638018 1
-0.025402419235241 1
0.031935575855433 1
-0.00665030758121558 1
-0.0168920170860816 1
-0.0125366395527357 1
0.0222338860152498 1
-0.00385260405732446 1
0.00263377041344756 1
0.00716978725212489 1
-0.0197714066907199 1
-0.00109764083661231 1
0.0353136246501584 1
-0.020732238189288 1
-0.0113201497195584 1
0.0161640632865172 1
-0.0198285173581065 1
0.0224841916491622 1
0.0140181412692996 1
-0.00464365232002938 1
-0.0147653546515877 1
0.00428858019999259 1
-0.0150160620176457 1
-0.00112659975428315 1
0.00256426873189308 1
-0.00883275311265642 1
0.0156534486000475 1
-0.00684926112144845 1
-0.0103984661915641 1
0.039648282629587 1
0.0348291693951344 1
0.0128542827400224 1
0.0217969914229178 1
-0.0177546058403874 1
-0.039914522064723 1
-0.0428115604273189 1
0.011051512426718 1
-0.0233767482644323 1
-0.0501806668153845 0
0.0070911536809136 1
-0.0200427189489226 1
0.00548013118161242 1
-0.000799716151465771 1
-0.039918184735778 1
0.0436154209044876 1
-0.00085466157263714 1
0.0109646115925679 1
-0.023003186926864 1
-0.0210640072389472 1
-0.00159158260827855 1
-0.0319191427636229 1
0.00207528929421372 1
-0.0358053810443253 1
0.0513806753553111 0
-0.00695852971091394 1
-0.0212221088398242 1
0.0101915006599812 1
-0.00726017411550704 1
-0.0158660226842835 1
0.0133609697142077 1
0.0453855552726926 1
-0.0194637602546163 1
0.00175878903501099 1
-0.0175825174512587 1
-0.0107366936541947 1
0.028786189813583 1
-0.0159339819095207 1
0.00862215345340969 1
-0.00211558113115445 1
-0.0219355273650992 1
-0.0434946239902142 1
-0.0395222829846159 1
-0.000777452681186164 1
0.0588381591496334 0
-0.00978268469820548 1
-0.000886722404515872 1
0.0010132098739258 1
-0.0074750824339412 1
-0.0464473951515442 1
-0.00309859127541341 1
0.03599619212967 1
-0.0100852545188696 1
-0.0308829619995042 1
0.0395505060049362 1
-0.0267870320627233 1
-0.0441412449590797 1
-0.000488275722884414 1
-0.00592655061846193 1
0.00408161502242233 1
-0.0144055606758971 1
-0.0553770835600265 1
-0.0529522859965775 1
-0.0364494390331114 1
0.0149165768611152 1
-0.00495255576803662 1
-0.0244206003396588 1
0.00430616677843124 1
-0.0177917601823977 1
0.0207841651635013 1
-0.00353024483419426 1
-0.0148278501330656 1
0.0292953123168667 1
-0.0167581476435624 1
-0.0319444563124918 1
-0.051713677877637 1
0.0279245836335693 1
-0.0153156693333182 1
-0.000954886951898491 1
-0.00426185424713067 1
-0.000598510444503601 1
-0.0350413231774227 1
0.0532315021946895 1
-0.0125237134953915 1
0.0043637786005867 1
-0.0345599488850989 1
-0.0844302851448683 0
0.0412753663957769 1
0.00838321058172544 1
0.0347843690592098 1
0.0111635133648912 1
0.0527732690937545 0
0.0509411365207997 1
0.0221677385866589 1
-0.0155626942762472 1
-0.0256059030167258 1
-0.00787051776233909 1
0.0163095062053248 1
0.0236080959265271 1
-0.00876429008857764 1
-0.0209574012963782 1
-0.0345558078920806 1
-0.000168395382911928 1
-0.0149956124534628 1
0.0330570802732179 1
-0.00125798494106739 1
0.0136102570189364 1
0.0274903002434811 1
-0.010537690629043 1
0.00103791272446972 1
-0.0640113397973172 0
0.0201014130099049 1
0.00719648328709336 1
0.00501036435555256 1
0.014360236716693 1
-0.00552253611578992 1
0.00395343841188006 1
0.0378651193090787 1
-0.0193601939768403 1
0.00894788867144344 1
0.00852946086625993 1
-0.0222840841990388 1
0.0016786299906871 1
-0.0248327371655997 1
0.00309195203242852 1
-0.0232581925963967 1
-0.00756782221464688 1
-0.0301733946171211 1
0.0202726783162232 1
0.0571067132173706 1
0.0267029392098422 1
0.0052876994964747 1
0.0313568642833037 1
-0.0136728293565322 1
-0.0205423335809845 1
0.0702777716992016 1
-0.00860241860031526 1
-0.0200448746212048 1
-0.028263196119332 1
0.00261645589863675 1
0.0192988554670302 1
0.0142387598988493 1
-0.00565220520638984 1
-0.0198412784034159 1
0.0146487389198599 1
-0.00896572326065567 1
-0.0351073909300894 1
0.0580319617172069 1
0.00178751119682038 1
0.0154817331862724 1
-0.0200537530127166 1
0.0535490342030076 0
0.00862315636083184 1
0.0530761958726715 1
0.00712116948336375 1
0.00127200282050518 1
-0.0379524127154465 1
-0.0225464539751318 1
-0.0176825231380963 1
-0.0380447153727925 1
0.00825306284834475 1
-0.00746112298552887 1
-0.0316368715161454 1
-0.0141082127345526 1
0.0247843031723764 1
-0.00705252006326507 1
0.0179193510658896 1
-0.0112068222554939 1
0.00126119228245171 1
-0.0461320783097528 1
-0.00988655994613768 1
-0.00202357615813544 1
-0.0321811049661148 1
0.0173699887335676 1
0.00829293907259213 1
0.00665178584784725 1
0.0574041278723053 0
-0.0211696456283114 1
-0.0298715517208174 1
0.0139602592242746 1
-0.0189112027391281 1
-0.00909224244766078 1
-0.021956921494861 1
-0.000859601343883248 1
-0.0163121485018956 1
0.0126704155890078 1
-0.0209860349588339 1
-0.0122383151901502 1
0.0238576063334694 1
0.0100350133810872 1
0.0188960099394956 1
-0.0199596331425613 1
0.0117375186028316 1
-0.0139935388091975 1
0.0505152568054581 0
-0.00686935181579675 1
0.0494263261443683 1
-0.0575028919420707 0
-0.0155300044241577 1
-0.00937658889616606 1
0.0593718856445026 0
0.0266505017502534 1
0.0246748282661703 1
0.00198756206154624 1
0.00360050063096511 1
-0.000911434680489418 1
-0.000597148293044331 1
0.0251887353648945 1
-0.011638657702637 1
0.0484493006396273 1
-0.00590210817285922 1
0.0146767665696229 1
-0.0360166596753524 1
-0.00795103310320517 1
-0.0320004775350234 1
-0.021737730938287 1
0.0414634889576461 1
-0.0565150099336142 0
0.0448473413084808 1
-0.0190378391467782 1
-0.0254119086312483 1
0.0242906586102259 1
0.0113874808957567 1
0.00655968837323188 1
-0.0213005336127379 1
-0.0176983634285688 1
-0.0285703309394311 1
0.0113841028703814 1
0.0517270781574968 1
0.00394774809034221 1
0.00714313513107735 1
-0.0141320655978465 1
-0.0183649114747752 1
0.0362001982837856 1
-0.00488602132397586 1
-0.00681513824770814 1
-0.033584580572327 1
0.0048846083761137 1
-0.00612192260254146 1
-0.0119474533683381 1
0.0122791824137441 1
0.0148960926275237 1
0.0237599971342875 1
-0.0234171518150692 1
0.00443691084674423 1
-0.0421229066763264 1
0.00389666247445391 1
-0.00920041047308156 1
-0.0191417064693853 1
0.0625266380356599 0
-0.00752056811718522 1
-0.0090956828071029 1
-0.0490465164108706 0
-0.00237388084419536 1
0.0222501318211071 1
-0.027234385816389 1
-0.0215759640807121 1
-0.00841608426624956 1
-0.0433905969106434 1
-0.00940219185556302 1
0.0284959772458326 1
-0.00913431465637352 1
-0.054771087777976 1
0.00516734602571404 1
-0.0405638207209883 1
0.0310608770226099 1
0.00443745126042096 1
0.00656905551455038 1
0.00285693375613511 1
0.016632027527799 1
0.0430395554508862 1
-0.0182141271314882 1
0.0246048394618173 1
0.018568699644725 1
-0.011693653769793 1
-0.0164318437258529 1
0.0112547585979653 1
0.0101997869637376 1
0.0309921456211954 1
-0.0313481415220876 1
-0.00485040811942195 1
0.0153978914581149 1
-0.0152461811961016 1
0.000466316803413044 1
-0.0286685331493289 1
-0.00384470642471934 1
-0.00435085367297998 1
-0.00644750954722407 1
0.014370721442873 1
0.0329353190264883 1
0.0117029194078635 1
-0.0411255883253527 1
-0.00141453899793064 1
-0.00100904612062824 1
-0.00386572372768743 1
0.00788578852497814 1
-0.0469622380370116 1
0.00541053323338878 1
-0.00919561371384849 1
-0.00713198855077497 1
0.0273078890543353 1
-0.00624098594301371 1
0.0115966216224362 1
0.0173060504659785 1
-0.0313686352584009 1
-0.0192010246504364 1
0.0159712752568947 1
-0.000753234779504289 1
-0.00177024334601071 1
0.0193261784724291 1
0.000127177277953052 1
0.0123514565626414 1
0.012959860629254 1
0.0249918956401034 1
-0.00334701894778128 1
-0.00721854108147852 1
0.0416941483248142 1
0.00933522910462484 1
0.01698340542879 1
-0.00395525383509427 1
-0.00477674578357968 1
-0.0162465078464319 1
-0.0365905283934727 1
0.040661985824363 1
-0.0120702039470095 1
-0.0250737076609136 1
0.0101784022224014 1
0.0183947116440618 1
0.0115999371370285 1
0.00986058425884299 1
0.00688662502861233 1
-0.022194849807725 1
0.00787914642049476 1
0.0330939090174335 1
-0.00124750378027839 1
0.0177151970629072 1
-0.0165874300729714 1
-0.0360406498797397 1
0.0254351193565115 1
0.00564677371602127 1
0.012719897004241 1
0.00301665062663805 1
-0.0286153736670333 1
0.00260036307562965 1
-0.00680772333518889 1
-0.0208095977840598 1
-0.046756572521803 1
0.0336691111668514 1
0.00011556016872742 1
0.0279216143633568 1
-0.00586314489622691 1
-0.054789615539429 1
0.0297180596887425 1
0.00682860249624225 1
0.0316783446828255 1
-0.0253017157346885 1
-0.0191185654030648 1
0.0155580768344794 1
-0.0234781822875797 1
-0.0323101392752911 1
-0.0258495958565283 1
-0.0314985790594653 1
-0.00575333096655843 1
0.0312711857411401 1
-0.00578750897524707 1
-0.0490774091638479 0
0.00542998035419641 1
-0.0368742589680523 1
-0.0227390473761139 1
-0.0227549525656293 1
-0.011249045815664 1
-0.00837802433347635 1
0.01837771510212 1
-0.0348624242632058 1
-0.0283264627725976 1
-0.00715971528325497 1
0.0296087233111657 1
-0.0182492733582483 1
0.00671563130052446 1
0.0245932072228204 1
-0.0177749526111324 1
0.0736924133730172 1
-0.025178345715346 1
-0.0210680526216143 1
0.00780555308779275 1
0.0337555022308786 1
-0.0152897685675221 1
-0.0100353473670855 1
-0.000634404343052172 1
0.0325519327800966 1
-0.0114016151100262 1
0.0174742467057732 1
0.0257240494856229 1
0.00949794185079105 1
0.0268146999687337 1
0.0545041258992249 0
-0.0246267426827543 1
0.0115470648775954 1
-0.00233695450832326 1
-0.000509788235374739 1
0.0235774039058151 1
-0.0383070629877376 1
0.00620304833545723 1
0.0120459224502005 1
0.00301192652174975 1
-0.0205855193959164 1
0.00942527784066156 1
0.00342426823420942 1
0.0424058884556276 1
0.015509761755129 1
-0.00230593477933821 1
-0.0706615429254934 0
-0.00654897422886437 1
-0.0160774888534875 1
0.00797344044003063 1
-0.0279420474488755 1
-0.00190137459910183 1
0.0300032271792642 1
-0.0201835377727552 1
0.00379346318698341 1
0.00184177792947634 1
-0.0251124033660351 1
0.0218370361514523 1
0.00957829099709895 1
0.0427214122351889 1
-0.0252477384493329 1
-0.00402412258702985 1
-0.0378958158951846 1
0.00384735874008177 1
-0.00926935327462107 1
0.00972721665817329 1
-0.0287982879681067 1
-0.0142693880800008 1
-0.00803937462637893 1
0.000326839771280202 1
0.0120760791015571 1
-0.00310956521911507 1
0.0337455674056228 1
-0.0415633569119668 1
-0.0340926986881302 1
0.0149596394667852 1
-0.00986163609904821 1
-0.0461299569747604 1
-0.0227697174646787 1
0.0193421994373043 1
0.00263807378085015 1
-0.0486062223252967 1
0.0271535668514917 1
-0.0467042052081439 1
-0.0568594228583672 0
0.0169954089758529 1
-0.00563658183115115 1
-0.0150967714634012 1
-0.0137135228289752 1
-0.0019077629535048 1
-0.0269409064182137 1
0.00308962230266 1
0.00750496914213523 1
-0.0178057913585346 1
0.00352279998678732 1
-0.0282439163802263 1
0.0397157653665868 1
5.07705454792663e-05 1
0.00429904888852086 1
0.00368569616545228 1
0.0177782852380486 1
0.0161428404568591 1
-0.0099923021732615 1
0.015443892212398 1
-0.00767013633623323 1
0.0277359938852909 1
-0.0167335797005202 1
-0.000992370649094061 1
-0.0289929488075841 1
0.0187830884673579 1
0.0223157819286907 1
0.00105022313166089 1
0.0252718642927492 1
-0.00758943008537368 1
0.00725789474742287 1
4.30912759676926e-05 1
-0.028042847239837 1
-0.0177173918312728 1
0.0421900969336622 1
-0.0181972562147605 1
0.0167787671613738 1
-0.00362656466058226 1
0.0120881105359343 1
0.0268124810629766 1
-0.0210240954298241 1
-0.00902161874303355 1
-0.0392940333133958 1
0.0124691799066368 1
0.0311157950072504 1
0.00641462905700025 1
0.0166429383167722 1
-0.0348188870214202 1
0.00888481869958308 1
0.00725356352130598 1
-0.00275020106137916 1
0.0281697855238307 1
0.00162193339757921 1
0.000420099018124682 1
-0.00554625222226198 1
0.0363376731702611 1
0.00954745194506336 1
-0.0295635642080757 1
0.0241622423954301 1
0.0164239846753338 1
0.0307822497452594 1
0.00563634775540447 1
-0.00365559663415416 1
-0.0256700588713318 1
0.0410819084539402 1
-0.0143436810644984 1
-0.00446454064068059 1
-0.046519169096065 1
0.0311214599782373 1
0.0174853694401055 1
-0.0069196831303215 1
0.0257417987459126 1
-0.0245225998109863 1
0.0207017805346496 1
0.019633951868946 1
-0.0316025794243251 1
0.0296762936250335 1
0.00513417420197748 1
-0.0105321044757788 1
0.02645361315431 1
0.0112955753136517 1
0.0155334666529574 1
-0.0198500422226506 1
0.00934309104539855 1
-0.02427370457027 1
-0.0190794007607913 1
-0.00556542786057348 1
0.0104461990485669 1
-0.0251568364851482 1
0.0163651505385076 1
0.00106073456599901 1
-0.0171162494940689 1
0.012133056182635 1
0.0105707285480471 1
-0.020193684771615 1
0.006474222854818 1
0.0214782675311592 1
-0.00207261409635568 1
-0.0363611522676959 1
-0.0116458534505915 1
0.0317997766427222 1
0.0141136784699843 1
0.00188848496922022 1
-0.00267838683553287 1
-0.00339701554282889 1
-0.0207339538259191 1
0.0230392491340137 1
0.0193967371330004 1
0.0156771022021965 1
-0.0545882448047975 0
-0.00634684667221761 1
-0.0848588251886304 0
0.0102533216125104 1
-0.0722060384057752 0
-0.0345233978914933 1
-0.0190655698867082 1
0.0269639067867852 1
0.0011470872923448 1
-0.0041939832183736 1
0.0320552903049564 1
0.031536925838947 1
0.0174267802381656 1
-0.0274714828572717 1
0.0720027781632523 0
0.014389953836423 1
-0.0263542557698247 1
0.0349863935556567 1
0.00917990000531267 1
-0.0066711963240995 1
-0.00148011894206366 1
-0.0102220975402307 1
0.0367736770698828 1
0.0235400455967865 1
0.0177556710611662 1
-0.045053251416274 1
-0.0482489053791344 1
0.0120138429622277 1
-0.0129232385271416 1
0.00691213785878914 1
-0.0163723634786011 1
0.00502021067249087 1
0.022049820527463 1
-0.0215959897895757 1
-0.00625396982429351 1
-0.019736607468581 1
-0.0128199598274641 1
-0.0120486461034139 1
0.0298081071150385 1
-0.0290017546055729 1
-0.0217925619608306 1
0.0133208611162158 1
-0.0186474218821087 1
0.00114449481051622 1
0.00244486313044157 1
0.0133265118385991 1
0.0632840675318876 1
-0.0143386681562684 1
-0.0281359777865963 1
0.00871264314256123 1
0.00814684768744381 1
-0.00825002258718735 1
-0.0285819570380617 1
0.0639875521986049 1
0.0365628282373471 1
-0.012019730644876 1
-0.0324285018547101 1
0.02850430323572 1
0.00959161363829706 1
0.00725643684039749 1
0.0409597585437549 1
-0.0235802130031542 1
-0.026356796198232 1
0.00234014649229747 1
0.0308966253898152 1
0.00626195164104006 1
0.00520462855420964 1
0.0163338509052316 1
0.0114588338325595 1
-0.0144335217397398 1
0.000839385055641846 1
-0.0494097818051226 0
-0.0331868137895626 1
-0.0255849941913461 1
-0.0117294296804432 1
-0.00913472880307943 1
0.0295376477240338 1
0.00443436430900828 1
0.0156495474913733 1
0.0389640305322605 1
0.00863417623048688 1
-0.0346117674056451 1
0.0291207570462986 1
-0.0133958029153578 1
-0.012532201097908 1
-0.0112802499577335 1
-0.0416651960278115 1
0.0355257137764993 1
0.0453300035519594 1
0.0500504855550823 1
-0.00515676801251758 1
-0.0163592185467554 1
0.0356865677068251 1
0.0160707824602028 1
0.0350916935161368 1
0.0310018822560728 1
-0.0196615987901075 1
0.0242825832479219 1
-0.0247599058749745 1
-0.0242434371277252 1
0.00157322513619865 1
-0.0495588527601679 1
0.0362846889484865 1
0.0131965031604284 1
-0.00231235694160245 1
-0.0223851071148195 1
0.027421645490548 1
0.0125613128377973 1
-0.0181653725429978 1
-0.0484505378548084 1
-0.0148226770674168 1
-0.0344535052569246 1
-0.00494751381307657 1
0.00851504114297767 1
0.0195800428424168 1
0.00157127702782822 1
-0.0115815585939467 1
-0.0143650517067745 1
0.00255718826504249 1
-0.0384130139380062 1
-0.0263152755106436 1
0.0247181260908013 1
0.0218352886312347 1
-0.0442421161785602 1
0.0440316095133634 1
0.0279167543625986 1
-0.0328208010306267 1
0.0204477759413951 1
-0.00577786484671327 1
0.0581619936916807 0
-0.00834939583456676 1
0.0119456116581554 1
-0.0168630923304188 1
-0.0105951416770622 1
0.0481640111540228 1
-0.0307798032118893 1
0.0182305516995397 1
0.010346505304257 1
-0.0311797039542019 1
0.00304315165071691 1
-0.00877527085645906 1
-0.0231702741642363 1
0.0279465758673624 1
0.0543107761800474 0
0.0834619020733474 0
0.00494849418762037 1
0.0287542931388496 1
0.0238494665356752 1
-0.04267092329517 1
0.00794111285874631 1
0.00365899727219568 1
-0.0176102846143528 1
-0.0301675232104802 1
-0.0130881721904179 1
0.0510091585608051 1
-0.0495253634219537 0
-0.0227567753011375 1
0.0156337772653775 1
-0.00278042401445657 1
-0.0234194827015725 1
-0.0310293537837249 1
-0.00965453756358955 1
-0.0179721331067775 1
0.00996697556598188 1
-0.00239205680485279 1
0.00256823724326693 1
-0.0107953949210246 1
0.0122620139054009 1
0.0243311691054526 1
0.0172704412755188 1
0.00748285929296064 1
-0.0111601094063092 1
-0.0207798417858123 1
-0.0039482533869555 1
-0.0859487081806439 0
0.00606959724819989 1
-0.0483478389127676 1
0.0125420792097669 1
-0.0569846188431769 1
-0.00773823956335302 1
0.0255444008410753 1
0.0547946233544855 0
0.0144758528233654 1
-0.0227308982154675 1
-0.0280781233328863 1
0.00667939474131614 1
0.0216235150240762 1
-0.00321054763141559 1
0.0062844784517617 1
0.00272048615919808 1
-0.00450806880328222 1
-0.0396234770961704 0
-0.00723878150889717 1
-0.0494367397309606 0
-0.0196270376866098 1
0.043329381151356 1
0.00015783656821536 1
0.0147297034163325 1
-0.00458941256757961 1
0.017521774716533 1
0.0212265055367968 1
0.0539067421937513 1
0.0235615970012748 1
0.014270038358931 1
0.00564019636187058 1
-0.0819286459899429 0
0.001833052643396 1
-0.0162130960863335 1
0.0363529225255007 1
0.00190223220607732 1
-0.0083957151288423 1
-0.00483163724556539 1
-0.0150579095068548 1
0.03710081209997 1
-0.0643594644010569 0
0.00189959952310644 1
-0.015625731126729 1
0.0230854609522487 1
-0.0143136976370987 1
0.0422888772357302 1
0.00832891434544471 1
-0.0398753815404165 1
-0.0118239389900887 1
-0.00488498369756903 1
-0.0199845556425066 1
0.00313920771215738 1
0.0282130764232736 1
-0.0360431605011245 1
0.000745767730616333 1
0.0135385199535593 1
-0.0358987534731459 1
0.0497550732496068 0
-0.0211180766200329 1
-0.0403078451004299 1
0.0245512840223954 1
0.0085703958809242 1
0.0215765160241985 1
-0.0356886664928278 1
-0.00113839405435493 1
-0.00464074205218142 1
0.00208417134426867 1
-0.0280188751802555 1
-0.0345334636115008 1
-0.0259313424514595 1
-0.0119039199503023 1
0.00526490689399089 1
-0.019547481050523 1
-0.0277150371777943 1
0.0310786673414099 1
0.0103138617818205 1
-0.0020295715857525 1
0.00555226536454128 1
-0.00513508978160624 1
0.0150730867481923 1
0.0456632963640411 0
-0.00754878772080149 1
0.0296910624998996 1
0.00864642664006048 1
-0.000579888646579514 1
-0.00232751548982248 1
0.0529990102855368 0
-0.00871108785595708 1
-0.00925943872773442 1
0.00703702494285529 1
0.00220874960483156 1
0.0233384154785774 1
0.0371598436046059 1
-0.0338068265143636 1
-0.0271204090896982 1
0.0333270518014786 1
0.0399289313215977 1
0.0320990413731075 1
0.0145845309125521 1
-0.0187730606228828 1
0.0457065841843653 1
-0.00811573802193213 1
-0.0434043703181962 1
-0.0560431032078056 0
-0.0325559783309142 1
-0.0289093568026349 1
0.00830186377273834 1
0.00277419582005282 1
-0.0476505948393475 1
-0.00567853333297641 1
0.030267607521364 1
0.0195799883639866 1
0.00140686183269385 1
-0.0113127634348827 1
-0.00137931851274137 1
0.0131430600470763 1
0.0363535940171441 1
-0.0418653433810386 1
0.00434241027207456 1
-0.0342738879706961 1
-0.0144949390337887 1
-0.0192144964682975 1
0.0260325520474497 1
-0.0150463605284962 1
0.0474025229890892 1
0.011690767300483 1
0.000941963128703822 1
0.00702724377525181 1
-0.018494013592539 1
-0.00851208434756728 1
-0.00389299328303531 1
-0.0316053102205914 1
-0.0036617366865995 1
0.00616894334530182 1
-0.00516575409716066 1
0.00679427998096572 1
0.0126131057397937 1
0.00135145363140684 1
0.0210387025727158 1
-0.00270416909724612 1
0.0178646310228288 1
-0.0452654093856718 1
0.0165209762964798 1
0.00186194645048651 1
0.0153560254287726 1
0.0475532593787082 1
-0.0144042721138097 1
-0.00693018647696401 1
0.0304733263809987 1
-0.000696681763246795 1
-0.0212195921320417 1
-0.027078821674894 1
0.0389543151495632 1
-0.0129179620088579 1
-0.0287365532236453 1
-0.00804810330311078 1
-0.0331981164114591 1
0.0134483200459618 1
0.020542503247676 1
-0.0131513886465032 1
0.00697165531638312 1
0.009427384801457 1
0.0416174054309826 1
-0.0340777311529201 1
-0.0440820148810957 1
-0.0228058749869137 1
0.0305994742828178 1
-0.03932517190687 1
0.00209848475935824 1
0.00917627200067072 1
0.0133144167830265 1
0.0190461599931965 1
0.025449578250934 1
-0.0102458085035948 1
0.0293225338663091 1
-0.03127489663459 1
-0.00430137433849953 1
0.0378457825435576 1
0.00878783588790571 1
-0.0195815026551033 1
-0.00688862553120453 1
0.0257162504363091 1
-0.0616618713546758 0
0.0471663150852403 1
-0.0197018451043259 1
-0.00317756680388969 1
-0.0164172853713479 1
-0.0292693320678837 1
-0.019983728684111 1
-0.0252095463214184 1
0.0225047685183604 1
0.00642056222077488 1
0.027941426393693 1
-0.0151388750766827 1
-0.00311303712776492 1
0.0335231354028658 1
-0.0385575025682728 1
-0.0326571916664999 1
0.00846906246719958 1
0.0311219586093224 1
0.0279328305939874 1
-0.0280018868863538 1
0.00132764491946519 1
0.0289249837752561 1
-0.0367151694241896 1
0.0221464242442226 1
0.0202110494878492 1
-0.0148100502799073 1
0.0243817280088499 1
-0.0603898584332612 1
0.0193838073651675 1
0.0353272011215481 1
-0.0126188026214093 1
0.00973161731027803 1
-0.00955204590436198 1
0.00440624990083773 1
-0.0465821556454558 1
0.0173566499568679 1
-0.0239764812079866 1
-0.0173101085619779 1
-0.00390681387680896 1
-0.0352878271551141 1
-0.0249216251207708 1
0.00664013662361175 1
-0.0230407705545749 1
-0.00245420838484478 1
0.035882547362927 1
-0.0113075124536631 1
-0.0313098926163112 1
-0.0438743248315003 1
0.000225796612872948 1
-0.009462015165586 1
0.00900099538122978 1
0.0212230707247747 1
-0.0219231861105535 1
0.00571040008539783 1
0.0469622624624533 1
-0.026861752909879 1
-0.0158259325722505 1
0.0107561131418782 1
0.000122395807382743 1
-0.00503487217742211 1
0.0451790091063178 0
-0.00422884154980318 1
-0.0150840487102038 1
0.0448221803340337 1
0.0414400747466591 1
0.0458225019514278 1
0.0220473535070914 1
0.00127966157480512 1
0.0112126464448262 1
-0.0071747698874428 1
-0.0262778616827694 1
-0.00144971810625297 1
0.0129939813672876 1
-0.000718002691943252 1
-0.0180037483464662 1
-0.0319772082256543 1
-0.00440160811863519 1
-0.0199834017199558 1
-0.0216196509340826 1
0.00903620972889316 1
-0.00123449054118058 1
-0.0333425682545456 1
-0.00440696418295652 1
0.0319520174969127 1
-0.0194404995147475 1
0.00141044551063134 1
-0.02480424710519 1
0.0211683837685784 1
-0.00512917638160741 1
-0.0250112224493159 1
-0.0423131197441862 1
0.0349585929637853 1
-0.00948099929759477 1
0.0189316434103252 1
0.00892637108159687 1
-0.034388354966503 1
-0.00129126630361287 1
0.0340018432139361 1
-0.0300899267035817 1
0.0157516049016652 1
0.00287167433053493 1
-0.00293128548391569 1
0.0148412309647823 1
-0.000940378451573208 1
-0.000972009777174182 1
0.0291865857959859 1
0.0264080413935466 1
-0.0296860358678305 1
0.00333985540334275 1
-0.0136239897127537 1
0.0128761033113301 1
-0.00864563944114732 1
-0.0148617495827727 1
-0.00787557927066913 1
0.0206583524631821 1
-0.0557743203187931 0
0.0412452464599394 1
0.00887887234847986 1
0.00981732218067518 1
-0.0109467610650708 1
0.037793528576013 1
-0.0143300502124441 1
-0.00188159907805035 1
0.013969015067795 1
0.053558780123296 0
-0.0390890903511231 1
-0.00314646062318884 1
-0.034021230138087 1
0.0213335338276511 1
0.00952529853493407 1
0.00534964250677138 1
-0.0144076031832874 1
-0.0249435784395576 1
0.021759719209963 1
0.000172433851714813 1
0.00141495166699436 1
-0.00197853225009105 1
0.00011527416931918 1
0.0384258695270477 1
0.0349959427650193 1
0.00599944342714342 1
-0.0323907965687142 1
0.0719044520133357 0
0.00600460425548844 1
-0.0155619325610556 1
0.00566480949675544 1
-0.00420202241223668 1
-0.0211674054618751 1
0.00730469620397392 1
0.00437698235904184 1
0.0234971381759721 1
-0.036182953753102 1
-0.00351754161794336 1
-0.0433375852617247 1
0.0230928010530043 1
0.0329706212231317 1
-0.0260191875542848 1
0.00370239496614724 1
0.0618413281662448 1
0.0299325962529009 1
0.0154645296805263 1
-0.00539770069740821 1
0.00300699641793409 1
-0.00713189364352773 1
0.0565996739083043 1
-0.0162360646979526 1
0.0326975947668101 1
0.0408218872362932 1
0.042330241546876 1
0.00369423287591294 1
0.0101551435231192 1
0.0177458912315553 1
-0.00948414683344236 1
0.0334760664393676 1
-0.00583130828475346 1
-0.00399577229793622 1
-0.010336388744564 1
0.0156587523317651 1
0.0144576242418912 1
0.0359549259806306 1
-0.0159089805047092 1
0.0398371316357488 1
0.0671519142086857 1
-0.0321170906303609 1
0.0206650580412052 1
-0.0122542524957002 1
-0.0156765372260656 1
-0.00527346310350134 1
-0.0371824605090507 1
-0.0417114467281406 1
-0.0406462325308653 1
-0.0143233679061602 1
0.0418310315464319 1
-0.0139884337721438 1
0.00882769820112517 1
0.00311833611984695 1
0.0172145045492288 1
0.00837073774149977 1
0.0104026529746062 1
0.000874615716471482 1
0.0227750727051387 1
-0.0173272011523652 1
0.00533966430021425 1
-0.0233772338772276 1
0.00202015775896117 1
-0.0411092112405458 1
0.0454942373288433 1
0.0147290722873606 1
-0.0173841195777613 1
0.0114989682986329 1
0.00491469025016945 1
0.0259148176452724 1
-0.0192876240863352 1
-0.0245569200185644 1
-0.0308169804655352 1
0.0182231685962783 1
0.0526792480721661 1
-0.0327354197851571 1
-0.00695290264215857 1
0.0087997884081635 1
0.0505859598176807 1
0.0417470424154888 1
-0.0273557090616388 1
-0.029681765252445 1
0.0113903059447557 1
-0.0261018404145345 1
0.0484887049830514 0
-0.0237578319826899 1
-0.0428418147038634 1
0.0135539394641013 1
-0.019522518935829 1
-0.0240829960289959 1
-0.021676613480416 1
0.00722759293512184 1
-0.0173436300460452 1
0.0113218524687658 1
0.0108372407766059 1
0.00808450393797766 1
-0.0128467786356967 1
-0.0149215337143859 1
0.0208565516543346 1
-0.0202207421468974 1
0.006921820886963 1
-0.0273998854464988 1
0.0222242318933434 1
-0.0427825329667693 1
-0.038877292871636 1
-0.00286151647415975 1
0.0128092581924003 1
0.0175306509328817 1
0.0352920641138141 1
-0.00675776757681837 1
0.0344169411937515 1
-0.00369250478979783 1
0.00477120067484743 1
0.0417701737573216 1
0.0246968816891737 1
0.0440800814943621 1
-0.0226666647083691 1
0.0211392588269546 1
-0.0200828566817205 1
-0.0280931992435974 1
0.00874949044925639 1
0.0295185549807713 1
-0.00293565792003156 1
0.0309552825983935 1
0.0598616790236192 1
-0.0532644759526036 1
0.0207309061125609 1
-0.0114849125812308 1
-0.00735569195231587 1
0.0381850344329805 1
-0.0224653585156667 1
0.0200977200482656 1
0.0107797502114533 1
0.0494397002592044 0
0.0108769849902786 1
-0.013633928724615 1
0.00729230930756295 1
0.0365132110427057 1
0.0474415506506259 1
0.0217780727570543 1
0.0194216517398362 1
0.00162239513298444 1
-0.0276685435136507 1
-0.0169824025140979 1
0.0302582030984213 1
0.0105997964494336 1
-0.038073533766353 1
-0.00408913545381 1
0.00246360001644337 1
-0.00582139870643102 1
-0.020872506363018 1
0.00684625750747207 1
0.0255788590571747 1
0.00780064045179057 1
-0.0559155636740476 0
-0.00199223820275255 1
-0.0343454178094286 1
0.00422242862744679 1
-0.0400724078779607 1
0.0119220175766991 1
-0.0216927302169744 1
0.00388567723211336 1
0.00635674899733064 1
-0.0181793302235163 1
-0.00213191300794314 1
0.000926406491673654 1
-0.00911545947036506 1
-0.00909450245046083 1
-0.0365210639809267 1
-0.0149792747604138 1
-0.0282999650070846 1
0.001386720829963 1
-0.0119783893139359 1
-0.0459191504957043 1
-0.00430224821017851 1
-0.0098367872709697 1
0.023806678297623 1
0.00509850966367214 1
-0.00537664654256481 1
-0.0665949279202675 0
0.0205747198275975 1
-0.0414626602653868 1
-0.0086343794711137 1
-0.00192066046053668 1
-0.00590829039334657 1
0.0152659517508628 1
0.0115377862509653 1
-0.00408341611096977 1
0.0295998290291101 1
-0.0234311322702065 1
0.0165432155423133 1
0.0222713718911355 1
0.0127219737494087 1
0.0117716159038812 1
-0.0192376965399477 1
-0.000764792860925675 1
0.0132965891098535 1
-0.0358640842079117 1
0.026347694939929 1
0.00296301325056618 1
-0.0491213834513918 1
-0.00289025135974902 1
0.0344839676608377 1
0.0090902487986925 1
-0.0019554134299452 1
0.0368756097333406 1
0.0474118661908405 1
0.0150216397112333 1
-0.0164449273993148 1
0.00284940277225329 1
-0.00374971166344398 1
-0.00085118935512182 1
-0.00934048291345126 1
0.00257864190159211 1
-0.0180776112830747 1
-0.00535066563440267 1
0.0166068699860759 1
0.0420328408688212 1
-0.0227440319713378 1
0.0190579408318137 1
0.000918349987127543 1
0.00811610101969442 1
-0.0546270203172503 0
0.0110210691672864 1
-0.0122416969454537 1
-0.00944496722877055 1
-0.00159051838708418 1
0.00750676338958662 1
0.0305630599157723 1
-0.00626642411721608 1
0.0211900888734556 1
-0.00647510755331133 1
-0.0244538089857297 1
-0.0180354150422285 1
0.0220238104870723 1
-0.0331764993507244 1
-0.0312196504173126 1
-0.0188310296088661 1
0.0123797996462214 1
0.02943319071554 1
0.0288295495704358 1
0.0289720054891617 1
-0.0671627528798703 0
0.0197857050419525 1
0.00844786474156876 1
0.000784378086412739 1
-0.0121328512749111 1
0.000338803930337006 1
-0.0358410615224279 1
-0.0126369875902388 1
-0.00435137267631354 1
0.0338964273148229 1
0.028777311106105 1
-0.0366853012737643 1
0.0288363594824614 1
0.00900413563059686 1
-0.0380412364701961 1
0.0303531354168716 1
-0.039672863675554 1
0.000636120422538751 1
0.0068420828576119 1
-0.000622115544408608 1
0.00755606428735723 1
0.00733292133410505 1
0.00467004350944834 1
-0.0233570346707921 1
0.0194264854654257 1
-0.0526519159909405 1
0.0115386249476382 1
0.0135366822063906 1
0.019875107873751 1
-0.00192747568461726 1
0.0417959952575227 1
-0.0244431351146708 1
0.00120330292939196 1
0.0164435115583611 1
0.000490808420018741 1
-0.016983121725671 1
-0.0170564979678749 1
-0.0319010900007034 1
0.00639755382484463 1
0.000136341097252793 1
0.0198399444914123 1
0.0233962110062246 1
0.00767415088474768 1
0.00529247877853725 1
0.025800264622567 1
0.046021567534436 1
-0.0555822398562536 1
-0.0494936597658674 1
-0.0158450478102982 1
0.0927853405970922 1
0.00926687064301132 1
0.036384565541048 1
0.0114302298127875 1
0.000277481370811268 1
-0.0244593058991337 1
0.0112833591056759 1
-0.0333574152354547 1
0.0528461426421983 1
0.0443657804243603 1
-0.00356822214944012 1
0.026403843996823 1
-0.0388694462177209 1
0.0122819144230025 1
0.0387169389680823 1
0.0220302323501885 1
0.0474425911991707 1
0.0226634348285948 1
0.00138074976100504 1
-0.0360344250867631 1
-0.0222406752031356 1
-0.0306764742762349 1
0.0378410208301754 1
0.00969466376168266 1
0.0192266919626013 1
0.0143953136098402 1
0.0249636692183786 1
0.06161940574352 0
0.0637017277761877 0
0.0396127984229176 1
-0.0168576014860254 1
-0.0403096650865898 1
0.018079759385721 1
-0.0187718937935527 1
-0.0479290012001508 1
-0.00291994376329532 1
0.0178854590801766 1
0.0078298077139714 1
-0.031779020571715 1
0.00354732672843214 1
-0.0340726353585807 1
0.00371199301337642 1
-0.00200508548967541 1
0.0392963647535926 1
-0.00776069192620059 1
-0.0190387803426469 1
0.0075042889972465 1
-0.012553378402534 1
0.0259264223965072 1
-0.033830718211429 1
-0.0271362746284887 1
-0.0192047289484633 1
0.00708484811529622 1
-0.00072765166678469 1
-0.0187857521026752 1
-0.0218564363210647 1
-0.00311845875761451 1
-0.00684275792043718 1
0.0278107324688407 1
-0.0274305530242042 1
0.0315896466166185 1
-0.00104611381581704 1
0.0167686622118338 1
0.0238250145343707 1
0.0262776536857033 1
0.00213046510165357 1
-0.0155090155458491 1
-0.0274669968362345 1
-0.0258851870320236 1
-0.00458729775524843 1
-0.00662632210094755 1
-0.0217168062854398 1
-0.0207872234928833 1
0.00201079747462673 1
-0.0126503362998468 1
-0.00796244533185424 1
0.0284797895684308 1
0.0164456579259744 1
0.0277744331513841 1
0.0312097265009021 1
0.0152242526591242 1
0.0168631196127481 1
0.000630927940323906 1
0.0106007546372861 1
-0.0439532964567792 1
-0.00773193588568134 1
-0.0143430594137269 1
0.0154402471575506 1
-0.00928144032825 1
-0.0430711882564631 1
0.0068120382519852 1
-0.0216895479076182 1
-0.0180717729532408 1
-0.0474245495102526 1
-0.0218923572659657 1
-0.0181959427572311 1
-0.00952452532451166 1
-0.0310066756384638 1
0.0065402965543882 1
0.0240787930905968 1
-0.00627652525469237 1
0.0198941445467345 1
-0.0299773306496094 1
-0.00226090605028227 1
0.0299921754275312 1
-0.0268398991699336 1
0.0291616962431441 1
0.00642398645737436 1
0.0119768946173465 1
0.0181122176409489 1
0.0313872370262152 1
-0.00359555635344454 1
0.026006337493059 1
0.0231614576417908 1
0.0472652776327447 0
0.00516438971952492 1
0.00991302227539696 1
-0.0147431858961014 1
-0.0237947949569577 1
0.0205594706061554 1
-0.00731220194722089 1
0.0203911769466611 1
-0.00553931792632388 1
-0.0291717009501283 1
0.0176836982755227 1
-0.0293447214360863 1
0.0316661767909458 1
0.0230480467008501 1
-0.0154759393505401 1
-0.0245590947925196 1
-0.0122898633877761 1
0.0326592528556452 1
-0.0361815859568068 1
0.0279578262092643 1
0.0114464334374505 1
0.0156005206153992 1
-0.00358022180462593 1
0.03112828415381 1
-0.0266454231008847 1
0.00585075202886767 1
0.00232888948436544 1
0.0235280553651609 1
-0.000596737321532854 1
0.0152362241985429 1
-0.0193478292543693 1
0.00364078989815796 1
0.00976498746998861 1
0.0103697954796242 1
-0.0303430499062561 1
-0.0187910969995328 1
-0.0201272849898848 1
-0.0093168939280898 1
-0.0255708381475767 1
0.0207464942061113 1
-0.00235686306507193 1
0.0401290517098154 1
0.00519338863202174 1
-0.00213677209570328 1
0.0210393945138683 1
0.0113492608572846 1
-0.0204871663721638 1
0.0292617530986123 1
0.0388401780234117 1
-0.039265729035615 1
0.00535468247680884 1
0.0271553290299091 1
0.0227649281416031 1
-0.00834311842073674 1
0.0252540619628107 1
0.00182100301510396 1
0.0672980071002562 0
-0.047798324199184 1
-0.0293681877790062 1
-0.0326564513570032 1
0.00650948576571077 1
-0.0381553704454527 1
0.0635400586297151 0
0.0512238009142803 1
-0.0235064982065832 1
0.0385019245380958 1
0.0310680814460562 1
0.0296416197729067 1
0.0099554361016511 1
0.013909325695631 1
0.0419226245086524 0
0.00164750942959834 1
0.000598426376293719 1
-0.0205286611412123 1
0.00805053890968904 1
-0.00539872932945855 1
-0.00524101873480926 1
0.0151491748536658 1
0.028841296161448 1
-0.00858014686636715 1
-0.0132384053742563 1
-0.00973451729468104 1
0.016140637163131 1
0.0343934247247238 1
-0.0406074266418762 1
-0.0278818366610893 1
0.00291476859690612 1
0.00649353788906306 1
0.00959564096282184 1
0.00813705599269417 1
0.00857444763314247 1
-0.00410531124327523 1
0.00356897540728883 1
0.0171865061405767 1
-0.00095860670060989 1
-0.0199112245491239 1
-0.0210333520047869 1
-0.0218959308602287 1
0.0122115594962727 1
0.0148071372381934 1
0.00565904497720056 1
-0.0188905159197371 1
0.0213649795416666 1
-0.0209353079590912 1
0.0267609923411063 1
0.0318026515328043 1
0.000160022425580085 1
0.0262354668558701 1
0.0130806868734653 1
0.0050851523737845 1
0.00786180471301374 1
0.00465761613682078 1
-0.0398919676640446 1
-0.00224346907936099 1
-0.0159943175345455 1
-0.011103607770421 1
0.0404277809849304 1
0.0342221693217792 1
-0.00664166141130169 1
0.0222286143077846 1
0.00987942608369347 1
0.0162394375097632 1
-0.0230459345626272 1
-0.0189850467477055 1
0.00921476460600376 1
0.0205993832256203 1
-0.030673514899006 1
0.0138237491183151 1
-0.0235841646408105 1
-0.055028013729841 1
0.0151401550959759 1
-0.0381691912447222 1
0.0421071545070855 1
-0.0226043016759403 1
-0.00990735838901195 1
0.0117418440696562 1
0.0349098821840145 1
0.000709975982318787 1
0.0221430233262692 1
0.00013794564327547 1
0.0112217955145298 1
0.00816116403448157 1
-0.0273313371421908 1
0.00735271119092001 1
-0.0355072311547936 1
0.0221392616267286 1
-0.0287504248745252 1
0.000857743078121014 1
-0.0199333214243442 1
-0.0060351569846356 1
-0.0620293172254927 1
0.00662163797893132 1
0.0245925155736219 1
-0.0102473443197098 1
-0.0172616946866912 1
-0.00150617683016224 1
0.025593532307769 1
-0.00174063783004591 1
-0.0196210159063495 1
-0.00664256347363167 1
0.0134928336930706 1
-0.00573739270731768 1
0.00344553657592821 1
-0.007643113275479 1
-0.0250931286575252 1
0.0295876087994099 1
0.020228083723859 1
0.0159208875364416 1
-0.0159456307945534 1
0.0480092380244695 1
-0.0241959701464796 1
-0.00179619732406642 1
0.0151028570138734 1
-0.0219444914271262 1
0.00377177663190306 1
0.0147335997454084 1
0.0258899632403456 1
0.0273288210709468 1
0.0192650747765983 1
-0.0326327224835132 1
-0.0258324223018968 1
-0.0203813369002749 1
-0.0134712787725603 1
-0.00141252214174057 1
0.0280072028728794 1
0.0233395027969035 1
-0.017198242601382 1
-0.000761742710436512 1
-0.0226452872162368 1
0.0496745470393665 1
-0.0146690584210338 1
0.00862784957235084 1
0.0087827353288907 1
-0.0297888989247681 1
-0.0396062745198973 1
0.00416249130052113 1
0.0267786644303843 1
0.0140667845968137 1
0.000627610046344427 1
0.0200661515616653 1
-0.0150959954087536 1
0.0117203081404926 1
-0.0149442785318152 1
-0.00785850249914369 1
-0.0190158142802596 1
0.00879689459621094 1
0.0106171406653325 1
-0.0145643555154387 1
-0.0258759483997534 1
0.0068456478967964 1
0.018239195801106 1
0.0341813151786016 1
-0.0377370903881573 1
0.0135567949757205 1
-0.0468346695947897 1
-0.0147394252870575 1
-0.00935992877263463 1
-0.000590604627605009 1
0.0214376088182547 1
0.0282148663730649 1
0.0190143620577254 1
0.0272733201704585 1
0.0184439847052324 1
0.0344209386180031 1
-0.000618795098553208 1
0.0370553901295995 1
-0.0259748745651149 1
-0.0137118227021675 1
0.00752533151990011 1
0.00736206656699232 1
0.0345676005618585 1
-0.0524538649481517 1
0.013548201948704 1
-0.01986538081362 1
0.0331834208379402 1
-0.0520714673447764 0
-0.00254197936231358 1
-0.00894079236317443 1
0.0168451042836216 1
-0.0281249120869748 1
0.0224168086375531 1
-0.0321804096599628 1
0.0116232723659408 1
-0.0501169610910874 1
-0.00142614771154537 1
-0.0147241571079749 1
-0.0239930852174241 1
-0.042177950045909 1
-0.00617371252385611 1
-0.0212114368176584 1
-0.0309770856078498 1
0.0316305993306039 1
0.00336621676750209 1
-0.022278580277357 1
0.00845783066570815 1
0.0183048792963983 1
0.00708297085552527 1
-0.0405177334580591 1
-0.0318748140564526 1
0.020647812541975 1
0.0194939704898875 1
-0.00618040080160299 1
0.0101769855637871 1
-0.0208362304319064 1
0.0175973612233536 1
0.0251435859624894 1
-0.00889688241212942 1
-0.0253302068451302 1
0.0353531831176264 1
0.00762612351018362 1
-0.00186494873861522 1
-0.012031318437368 1
-0.0251129430989527 1
0.0160352812584396 1
0.00423491767187863 1
-0.0226504067146197 1
0.00736712409346348 1
0.00316379394813347 1
-0.00548544931953226 1
0.0129824202630688 1
-0.00166886553148052 1
0.034624384596148 1
-0.00561385036819269 1
-0.0581244664801243 1
0.0103185982044843 1
-0.0407213248044086 1
-0.0366259183225629 1
-0.0487172288248796 0
-0.00632948651405154 1
-0.0178446926916293 1
0.0137931461543484 1
0.0211649296584344 1
-0.00894414967932443 1
-0.0264692146054065 1
-0.0172400998773814 1
-0.0397517831281639 1
-0.0429226282598602 1
0.0215856436782322 1
0.00626493226757681 1
-0.0229123313272271 1
0.0324523075929066 1
0.0228052051857174 1
0.00221337988025736 1
-0.00810595748580474 1
0.0709764543608208 0
-0.00463766415935605 1
0.00920005020072025 1
-0.0344580413146177 1
0.00652843902000568 1
-0.00853793287092806 1
0.0196805891109437 1
-0.0494840533416596 1
-0.00629036554347899 1
0.0429046754817489 1
-0.0132828395538885 1
-0.0194345338396604 1
-0.0583032939776043 1
0.0124163235884644 1
-0.00201982426650835 1
-0.0451891344727375 1
-0.0197383254201808 1
-0.00111695064678355 1
-0.0329451380697318 1
-0.00870434809581767 1
0.0134693068767223 1
-0.0164310621440049 1
0.00653142167345666 1
0.0192439753006047 1
-0.0475825091748634 1
-0.00421918250717165 1
0.0266004532153359 1
0.0486274519706162 1
-0.0171269287732263 1
0.0185001364436351 1
0.0109616286820032 1
0.0177334793240783 1
0.0207576589528975 1
0.0113415371629938 1
0.00617328202509259 1
0.0142118307057541 1
0.0101422341888326 1
-0.0295211674148699 1
-0.00942047792148745 1
-0.0133657855901861 1
0.0384757313424704 1
-0.0506163029561294 1
-0.0512724641271891 1
0.034249347592627 1
0.0232837495530013 1
0.00025475435627061 1
0.0178656259570235 1
0.0129572006875757 1
-0.0494903608044139 1
0.00557607202679665 1
-0.00863886927947562 1
-0.00559517562663717 1
-0.0230316471567764 1
-0.0134362825137072 1
0.024961168963273 1
0.0016085110380484 1
-0.0206031043216754 1
0.023148746741063 1
-0.0150695539860167 1
-0.00477350443298101 1
0.0275015051087576 1
0.0478190087176097 0
0.00661802389079805 1
0.0333604915596932 1
-0.0385221538388739 1
-0.00741190680947258 1
-0.0263951574086274 1
-0.00614418911532119 1
0.00864960138510926 1
0.051417811820629 0
-0.0330750758582288 1
0.00518189575249706 1
0.0374357426804106 1
0.0449438291584984 1
0.0306938234538293 1
0.00582817360380909 1
0.0302012891781978 1
-0.0170359166369799 1
0.0252116821975095 1
-0.00629502973239217 1
0.0103410457793789 1
0.0562447855751571 0
-0.0242478261815257 1
-0.000878516328362734 1
0.0324860275977213 1
-0.00234840935748539 1
-0.00428717887697136 1
0.00983011413227585 1
0.0381689583660275 1
-0.021906916967165 1
0.000592269903206015 1
-0.00400575738447652 1
-0.0577665885970557 0
0.0237902604177199 1
0.00977618815835016 1
0.012788612745794 1
-0.045084195169511 1
0.00509922463349196 1
0.0190562565840814 1
-0.00634168877051695 1
0.0194229039755952 1
-0.0231277981558647 1
-0.0036542507644129 1
-0.0161337460492368 1
-0.0188405767050667 1
0.0726708919566204 0
0.0225719884778636 1
-0.00444283970619486 1
-0.00462759137347078 1
0.0178420756891731 1
0.0159437384388749 1
-0.00626586398723619 1
-0.0197431498200855 1
-0.0258364448469767 1
0.00805328962553043 1
-0.0480893602965159 1
-0.00115129915198389 1
0.0103297695247407 1
-0.00576867249545064 1
0.0216323650630443 1
-0.0351079410605968 1
0.0228175694914003 1
0.0191596762114175 1
0.00028141432250014 1
-0.0246318024895338 1
-0.0144214901750755 1
0.0256549332261628 1
0.00740495402535022 1
-0.00193580907672962 1
0.00594161320279279 1
0.012285765705693 1
0.0014334583398738 1
0.00106105057474587 1
-0.0273902279420141 1
-0.00261181244055958 1
-0.000289256975187833 1
0.0151085441970075 1
0.00520477788541424 1
-0.0425606913992504 1
0.00639149950721493 1
-0.000979339540877908 1
-0.0305219304658261 1
0.0228095053109897 1
0.00447039987667693 1
0.00140112597531064 1
0.0368382977932048 1
0.0209155425096266 1
-0.0107924732054909 1
-0.0237369403137832 1
-0.0115660596605511 1
-0.0136985843620593 1
-0.00439665510927287 1
0.00375744117292511 1
-0.0192537270626064 1
-0.040942863434596 1
-0.0655313467337133 0
0.0301218711061499 1
0.0140655266827514 1
0.00875544899271775 1
0.0017347634176511 1
-0.0171888393781557 1
-0.0408568176126952 1
-0.0148653424280035 1
0.00941552355443962 1
0.00374303697483129 1
0.00830200454842901 1
0.00272667962640372 1
0.0238159348865596 1
-0.00465834478830137 1
-0.023714525589534 1
-0.0355860427018032 1
0.0351382129254376 1
-0.0256703146912908 1
0.0242577806119407 1
0.00270770181077575 1
-0.030573015668075 1
0.035806344104153 1
-0.0379498202358128 1
0.0158136085206148 1
0.0631298892132375 1
-0.00746154581091812 1
0.0262169997321599 1
-0.0244462115986583 1
-0.041618858859671 1
0.00880087904273752 1
0.000940412179813952 1
0.00502552263077186 1
0.0444345830732414 1
-0.0125892940243036 1
-0.0311632621030879 1
-0.0308998302485351 1
0.0258576570788945 1
-0.0184397851974483 1
0.00838166190879056 1
0.0783898703997723 0
0.0676185490850468 1
0.0039387772454346 1
0.0456067613803475 1
0.0106507201557499 1
-0.0320840081575392 1
0.00218956923820835 1
0.0267965056900679 1
-0.0149928192373637 1
0.00769742639585516 1
0.0121774772972813 1
-0.00648253740008063 1
-0.0302101433398044 1
-0.0345826645203007 1
0.0198878029457223 1
-0.0322506013772177 1
-0.0314704378982607 1
0.00845662229692881 1
0.0589937569171928 0
0.0163391684367511 1
-0.0341663736605714 1
0.0141682796903106 1
-0.00707942549710791 1
0.00126759721696804 1
0.0406011714120022 1
-0.0451810374191516 1
-0.0166819601151395 1
-0.026230048545211 1
0.0266514296911375 1
-0.0186331806684688 1
0.0553535889727309 0
-0.0165252258199728 1
0.0325499325212716 1
-0.00068189293342708 1
0.00221686913775278 1
-0.0159868423958829 1
0.00350443463729191 1
0.0206019905822961 1
0.0217778528170333 1
-0.0105188733208772 1
-0.00255780424649577 1
-0.00368883342509502 1
0.0268311610811897 1
-0.00845404528498745 1
-0.0100419383107598 1
0.0147262231205888 1
0.010948049200399 1
-0.0071201942934793 1
-0.00335417167967222 1
0.000755859867900766 1
0.0537532684474083 0
0.0452496101435628 1
0.0145712166312637 1
0.0144472114004837 1
-0.0388839508877976 1
-0.0273489499374038 1
-0.0114624389962549 1
-0.0241898305969314 1
0.0114291541579591 1
-0.0283359469267713 1
0.0315762634328523 1
0.0201772583365436 1
-0.0435821639273264 1
0.016244470360565 1
0.00422102351627391 1
-0.0368499943930268 1
0.03517793129083 1
-0.0428264167049556 1
-0.00825780805875577 1
0.00639694290463627 1
0.00991333559460598 1
-0.0105048226945008 1
-0.00349180168925662 1
0.0123192384649495 1
-0.0060055773982785 1
0.0222530199365652 1
-0.0180698508404729 1
-0.0143422957842392 1
-0.0150931869568472 1
0.000397631915954811 1
-0.017244240744846 1
-0.0188226697218886 1
-0.0223144347084739 1
0.0108556383112271 1
0.0223951883474922 1
-0.00636738020441862 1
-0.0112340083577856 1
-0.0118530635181794 1
-0.00491965721751932 1
0.0170948594117787 1
-0.00350907657031851 1
0.0234372859899533 1
-0.0583495055849686 0
0.00995041769179191 1
-0.0302913529255026 1
0.0108363180330713 1
0.0161063430299078 1
-0.0172916109321571 1
-0.0355941112531266 1
0.0376456816756492 1
0.00915744017704354 1
0.0413950977654529 1
0.00183225633812006 1
0.0167583545640907 1
0.0317932829498131 1
-0.00911732408490568 1
0.00500751486068753 1
-0.0268065262797177 1
0.0253262656809694 1
-0.0359076400435161 1
-0.0294551501260333 1
0.0168435044199556 1
0.0312256442632418 1
-0.00388744103874254 1
0.0370175538089645 1
0.0120192253316519 1
0.0525457848652189 0
0.000295516832682939 1
-0.0346268419122516 1
-0.0163777779850174 1
-0.00760101480865401 1
-0.00884830256690674 1
-0.0406790207101947 1
-0.0234186798310941 1
0.00805054163922248 1
0.00972689689928457 1
0.0301654902048793 1
0.00632348348885332 1
-0.0440641324736519 1
0.0171528536754848 1
0.0822506192039743 0
-0.0164182138735806 1
-0.00184459826304016 1
0.0367237792172909 1
0.002137603175359 1
-0.0121865092931249 1
0.0366360193140261 1
0.000161420036044292 1
-0.0115101300400853 1
0.00776895115219927 1
-0.00265463732438253 1
0.0220383965784343 1
0.00870804111175257 1
-0.0435560179600625 1
0.0421131528684355 1
-0.0159010143924781 1
0.0324860898600242 1
-0.0101069041538427 1
-0.0287343658655308 1
0.0182552634372864 1
-0.0324833266708906 1
-0.00224765430706963 1
0.0226033628480403 1
0.033373627862247 1
-0.00492782339446865 1
-0.0273368190790264 1
-0.0224053745495284 1
0.0333933185758053 1
-0.015483166953513 1
0.0054484334770372 1
0.0132703346628798 1
0.0323910661276151 1
-0.00268921275709776 1
0.0170339771870927 1
0.0122602299026875 1
0.0345462562594621 1
0.0265693482960024 1
0.048472123632845 0
0.00366093799234644 1
0.00855088794212426 1
-0.000612678403163048 1
-0.0296165940079949 1
0.0150849600950751 1
-0.00266527083975457 1
-0.0385306358114418 1
0.0210583380016851 1
0.0374243195087162 1
0.0103666216347425 1
-0.00374032023814694 1
-0.0405043495611116 1
0.0232310180370996 1
0.00886891834965567 1
0.0231985116563643 1
0.0202482823603984 1
0.00170379171947618 1
0.0241397518775862 1
-0.0227454317870233 1
-0.024811642519188 1
-0.0235329928849188 1
-0.0061666313815775 1
-0.00353860989074052 1
-0.0239037844084538 1
0.0308275907964762 1
0.0193261170347195 1
-0.019609622823253 1
-0.0221816589327832 1
-0.0137791205390306 1
-0.00979457886570534 1
-0.0560831338271704 1
-0.0136385900533177 1
-0.0522024978597994 0
-0.0213117424128489 1
-0.00193764289448386 1
-0.059898805494722 0
-0.00362659508862516 1
0.00134399073143972 1
0.0121107801389098 1
-0.00236528635970209 1
-0.00835175785185393 1
-0.0304800183245753 1
-0.000987378176037543 1
0.0160568447843874 1
0.0107337741140016 1
-0.00812160847014966 1
0.00349151163694907 1
0.0144436541969078 1
-0.0513444145298931 1
-0.0339054066353724 1
-0.00315155054531357 1
-0.00503223596024275 1
0.0299207891025314 1
0.00449834904440318 1
0.0177618603961903 1
-0.0442824027679364 1
0.00154184701471647 1
-0.0371104780791693 1
-0.0266655772782428 1
-0.00667315269429894 1
0.0150155373355786 1
-0.0140445135397032 1
0.00722650181258164 1
0.0116205950387619 1
0.0059822719680277 1
-0.013390112323967 1
-0.00700102173609797 1
-0.0328663444960939 1
0.0180509398144306 1
-0.0308454365236828 1
-0.0147397214042844 1
-0.00201543710292075 1
-0.0253272565077219 1
-0.023002906497273 1
0.00530898628884179 1
-0.0221249058041276 1
-0.00821633177496776 1
-0.00199443738215395 1
-0.0162178286158124 1
0.011185885315383 1
0.0319091532578545 1
0.0110487914632986 1
0.0131382055232489 1
0.0306412118613234 1
0.0291494967546224 1
0.0158815868806859 1
0.018790564651067 1
-0.000261966625316349 1
-0.00555100090492378 1
-0.0442175181106243 1
-0.00975311005336889 1
0.0436861284472174 1
0.0113743060301226 1
-0.0394920071870781 1
0.0246661255147314 1
0.0161766908228886 1
0.0528975615848145 1
-0.00511303072221191 1
0.0150639134861713 1
0.0336320130713236 1
0.0221443221624232 1
-0.0206118434833374 1
-0.0173090697913545 1
-0.00236456531701825 1
0.0213996795723308 1
-0.0507217287832119 1
-0.0254240422144972 1
0.0327125230905411 1
-0.0297632242013948 1
0.0198404274758686 1
-0.0259102447899404 1
-0.0158351566273017 1
-0.0208653517402678 1
0.00453558166159237 1
0.00686584743517676 1
0.00837337944527806 1
-0.0170116749551933 1
0.0242717330016175 1
-0.00988610871986674 1
-0.0106020149844766 1
-0.0295607022350435 1
-0.0262808996499195 1
0.0187257699676592 1
0.00110048353137043 1
-0.0201343759873792 1
0.0219041405093161 1
-0.0399565248005666 1
-0.0354724704114266 1
0.095251903798208 0
0.0657083558193561 1
-0.00806462189052427 1
0.000328355800135243 1
0.036072609398735 1
-0.0227168245947749 1
0.0842674062807503 0
-0.0250298445321392 1
-0.0157568104486242 1
0.0243618410435064 1
0.0515352694254324 1
0.0161368093974654 1
0.0283949046000281 1
0.00848027188559588 1
0.0271893669271942 1
-0.0211202941428806 1
-0.0137851651347498 1
0.00209325601323206 1
-0.0491794074930591 1
0.00235460424643833 1
-0.0197879118232951 1
-0.00603089166132063 1
0.0142062661285415 1
0.00301491137056522 1
0.00267349496784599 1
-0.00891579875312189 1
-0.0295102063327676 1
0.00689244437053571 1
0.0189763224169958 1
-0.0216753357497872 1
-0.023309783362778 1
-0.0272740980046413 1
-0.0134343612424004 1
0.0355562368232622 1
0.0370921886623701 1
-0.00688493379062086 1
0.0204097687040265 1
-0.0606803960862385 1
0.0113035104744194 1
0.0153416861500034 1
0.0179351652213095 1
-0.0342591459564372 1
-0.0188737002281373 1
-0.0386557587472124 1
-0.030228718078554 1
0.0116908907480422 1
0.014703451734834 1
-0.00276984907494858 1
-0.0297922115903922 1
-0.0378751004027056 1
-0.0562335018929613 1
-0.00283025737599514 1
0.0185369221916602 1
0.0142863143702907 1
-0.0197359248753436 1
-0.0611177520869975 0
0.0435513573096347 1
0.00586364098412741 1
0.0120674209113378 1
0.0406418305535665 1
0.0448724503459578 1
0.0142043851362359 1
-0.00920800539028515 1
0.0346864105390327 1
-0.0320214609909107 1
-0.00451683069056067 1
0.0406851946323315 1
-0.0182731893929193 1
-0.00223399087286466 1
0.0428674149424681 1
-0.0274254833725166 1
0.0354875864399866 1
0.0347048767775154 1
0.00759700545240261 1
0.0138405381113037 1
-0.000897035876946414 1
-0.0202375335169124 1
-0.0300397444600303 1
0.0584017995676195 0
-0.0193603316904293 1
0.0137162573276201 1
0.0190134217002642 1
-0.0501377169122893 0
-0.0236363274171263 1
-0.0327849437597623 1
0.038854966733771 1
-0.0182382482455229 1
-0.00159422878869064 1
0.054329801108963 0
0.00927632434928173 1
0.0585472830297212 0
0.0249348963451597 1
-0.00824756052668575 1
0.0115695674445571 1
-0.0311798492869211 1
-0.0313027296119995 1
-0.00798795488392306 1
0.0366637074049325 1
-0.027821768525614 1
-0.0118264654458924 1
0.00148971739230991 1
-0.0262707472817289 1
0.0121899772757726 1
-0.0280136271311238 1
-0.00464944784823595 1
-0.0136534462869594 1
0.0387113127753749 1
-0.00460971307721271 1
-0.0353369063227359 1
0.0328431657830527 1
0.017071907852611 1
-0.0472276736516522 1
-0.0366626516622032 1
0.0282046844889671 1
0.00732201932007352 1
-0.0335136440809605 1
-0.00640162093658838 1
0.00917918715853486 1
0.00989217438677776 1
0.000502943180855233 1
-0.0113704941230094 1
-0.0198588618394208 1
-0.000612327617124808 1
0.0109936129783268 1
-0.00459043083684831 1
-0.007741628988517 1
-0.0405733717605521 1
-0.017405849865022 1
-0.0126626129939302 1
-0.0218505138434644 1
0.0204653155451372 1
-0.022634630965801 1
-0.00360627669901086 1
0.0427169157131159 1
-0.00348971466951147 1
-0.0194858965099331 1
-0.00643068272098881 1
-0.0411765313118927 1
0.00562157229175286 1
0.00354407677233714 1
0.0220749584861941 1
0.0440413101907352 1
0.0136177623105939 1
0.00812811153315492 1
0.0338283919998935 1
0.0180778287431126 1
0.0238477865989538 1
-0.0523792540800402 1
0.020273653438588 1
0.0321512831361808 1
-0.0392049760455522 1
-0.0360728215604203 1
-0.027446576919256 1
-0.0495770634389704 1
-0.0156670580352272 1
0.0270955188622044 1
0.0103314424839444 1
-0.0226527118790328 1
-0.00953312933903721 1
0.00144756156491855 1
0.0267383630943083 1
0.00119689980745215 1
-0.0112134297206367 1
0.0276493560650462 1
-0.0151083800808871 1
-0.0236785933876607 1
0.0680172412295065 0
0.0317798932262029 1
-0.00738944611613912 1
0.000772438615510598 1
-0.00486310296374471 1
0.013636019671973 1
-0.0185003791128974 1
-0.0139442594812702 1
-0.00800251908650342 1
-0.013796016208357 1
0.0118651494066454 1
-0.0340868179761125 1
-0.0377552730932922 1
-0.0236551205602239 1
0.0230809631097154 1
-0.0276635269214644 1
-0.0234409484887157 1
-0.0613249498326533 0
0.0119868049448272 1
0.0126536841490899 1
0.0343348470302007 1
0.0418344497423594 1
-0.0724634853226059 0
-0.0121039124608151 1
0.0196045109368729 1
0.00909346857459601 1
-0.0190883088907627 1
-0.0276487905227849 1
0.0210444322890628 1
-0.0316996739719673 1
-0.0343804102478845 1
0.0139269842024308 1
0.0401092092311885 1
0.0184967170917037 1
0.0198371925842493 1
0.0630028645357569 1
0.0113689152574209 1
-0.013400849655376 1
-0.0269602480011642 1
-0.011107344281109 1
-0.0241620221559419 1
-0.0152305234848614 1
0.0342997192221024 1
-0.0378381867380043 1
-0.012991724934617 1
0.00481060864251277 1
-0.00330952010271733 1
-0.0833681829802124 0
0.0143981208271477 1
-0.00557697522194017 1
0.0217346847001795 1
-0.0301694178733083 1
0.00117156458928286 1
0.0391586755024367 1
0.0390876809391591 1
-0.0108609974894305 1
-0.0157835626940466 1
0.0270497285063259 1
0.0259281770024122 1
0.0174057927144195 1
-0.0354914377400299 1
-0.0206261242332008 1
-0.0251626365981255 1
-0.0319078327636672 1
0.000449724705325515 1
0.0175929434932785 1
0.00291309937349487 1
-0.00630482520380254 1
0.0138154624240089 1
-0.00968118917995228 1
0.00189160971599301 1
0.0199782097635697 1
-0.0381023774897234 1
0.0770968373327477 0
0.0113454804944496 1
0.0398104687572707 1
-0.0378575503692383 1
-0.00245509347332814 1
-0.0139544230426783 1
-0.0325488177690509 1
0.0545524470666691 0
0.00190312166780109 1
0.014083572654155 1
0.0308866569823159 1
0.0385827131578217 1
0.000188083342349868 1
-0.0128433954875807 1
-0.027155219289019 1
-0.0126929495812701 1
-0.0233391058507398 1
-0.0227916233842561 1
0.00496718737770745 1
-0.00860180790744771 1
-0.00842305407834617 1
0.0125120277969051 1
-0.00257068464698802 1
-0.0216161952661718 1
-0.0289420398073833 1
0.0268511295116419 1
-0.00824375581292681 1
0.0134016329314985 1
0.0120973381200641 1
0.00188961347082397 1
-0.0137611506704704 1
0.00135615658086739 1
0.0190061838010887 1
0.00193176448101818 1
0.0328848563695918 1
0.00362537744744788 1
-0.0286479915194286 1
0.0128895772439653 1
0.00632115762680365 1
0.016145503249912 1
0.00954857096997898 1
-0.0112300416595245 1
0.00339213255185174 1
-0.0083915026481769 1
0.0501527026539292 0
-0.0210465323560137 1
-0.0130428979717722 1
-0.0117290964166356 1
0.0091445510332357 1
0.00784297249109697 1
-0.0285128634490087 1
-0.00983530466014724 1
0.0321816357042519 1
-0.0107361737861657 1
-0.0207170325853555 1
0.0411772605294474 1
0.0392799884714518 1
0.0839333509729403 0
-0.0379349435279681 1
0.0349063827653439 1
0.0041933657405503 1
-0.00621170659371446 1
-0.0189830703904576 1
-0.0596236972659569 0
-7.27278279189659e-05 1
-0.0186123135259739 1
-0.0407896173895283 1
-0.00968456503364991 1
0.0204886565758175 1
0.00407799200505396 1
0.00814335111162472 1
0.0133654240382495 1
-0.0300113815603432 1
-0.0351035160474025 1
0.0104422501763465 1
-0.00341890608806244 1
0.039658887124327 1
-0.0040808770353227 1
0.00610877562716531 1
-0.0245568508785573 1
0.0423556580895638 1
-0.0575376748353729 0
-0.0229424110455379 1
0.0142939262342631 1
-0.0195480767850768 1
-0.0238556355193687 1
-0.00740446782223614 1
0.015371968636773 1
-0.020119076524956 1
0.00798329134566816 1
0.00284880189372264 1
0.0295614613563526 1
-0.0325453600065016 1
-0.0245453399600108 1
-0.0251278544131322 1
0.0181075835912213 1
0.01509474490641 1
-0.00114696645938001 1
-0.0307496569075987 1
0.0024064717795103 1
-0.0128456714445452 1
0.0127292523183248 1
-0.0385039601038038 1
0.0356228457084977 1
0.0353326487149095 1
-0.00531954210960209 1
0.0316198804446632 1
-0.00913631513845401 1
-0.00967316839710772 1
0.00831034897835212 1
-0.0168264690087826 1
0.0106852887838555 1
0.00809301046121476 1
0.0190110212709708 1
0.0540206860922406 0
-0.00795792715300055 1
0.0423875971509073 1
0.0145473821943083 1
-0.0373171402737437 1
0.00597175264199485 1
-0.040511490958544 1
0.0580497449197034 0
0.0476038531950908 1
-0.0188014744260985 1
-0.0187365734058471 1
-0.00517382859716552 1
-0.0412909710965702 1
0.0357620956206697 1
-0.00418528693406488 1
0.015031753372791 1
-0.010879873363708 1
-0.0128323060593827 1
-0.0172390438551746 1
-0.02126316552297 1
0.0199531925073617 1
0.0231499672499502 1
-0.0342324713687346 1
-0.00131908365508216 1
0.0290708529602814 1
0.0421244553411144 1
-0.0120848109946651 1
-0.0229546579539168 1
0.00264825850602271 1
-0.0137871964139471 1
-0.0491640335395768 1
0.0351892701077706 1
-0.00783394177935733 1
-0.00990738367440035 1
-0.00359379704044773 1
-0.0312108439422319 1
-0.0393640243336967 1
-0.0325570638673234 1
0.00337942338055927 1
-0.016491090173186 1
-0.00918600578391978 1
0.00146896743268369 1
0.0649238726730346 0
-0.0212138989554944 1
0.012244621444381 1
-0.0624007107026442 0
-0.0254019718151349 1
0.043310707137322 1
-0.0503261178224905 0
-0.0259860555435073 1
-0.0286161026014483 1
0.00485347975783879 1
0.032244108052917 1
0.0521093808586695 0
0.0173924990182957 1
-0.0408113461268882 1
0.0151607904065768 1
0.00819935655779367 1
-0.017951311048617 1
-0.00290874979119386 1
-0.00249505948310511 1
0.0189863350485721 1
-0.047881801595262 1
0.072513903595939 0
-0.0443775198007456 1
0.00216249875727744 1
0.00423463841408979 1
0.0126063804732484 1
-0.0110251576185308 1
0.0321179100024917 1
-0.0209587815433483 1
-0.0124509340050688 1
0.00029321566002698 1
0.0279784532709161 1
-0.00446221438601995 1
0.0241360136896499 1
0.0066881612961216 1
0.00424934382539821 1
0.0212402514394255 1
0.00569000935087724 1
-0.0127823377427404 1
0.000144059258754881 1
-0.0105585635497953 1
-0.00523409480174781 1
-0.00671236371375902 1
0.0177866532262338 1
0.00591793039298647 1
0.00592583229345019 1
-0.0230837243279299 1
-0.0171589683780139 1
-0.00905422146104722 1
-0.0311092889629506 1
0.01607857219685 1
-0.000690027669526284 1
0.0301335685783648 1
0.021447331516972 1
-0.0253830368031388 1
0.0447285945924762 0
0.0177259836129421 1
-0.0148461246256672 1
-0.0196239839221516 1
0.0264210742684878 1
-0.0101832174312153 1
0.0181940777054951 1
0.0290186722087274 1
-0.0933494062141531 0
0.0201742052507837 1
0.0119869834303362 1
-0.0139278690325936 1
-0.00195702120981849 1
0.0297720658390127 1
-0.0391976788705556 1
0.00143454161710985 1
-0.0184976366782313 1
0.00822138952217331 1
0.00526031606831158 1
0.0195379094805111 1
-0.000907475055179599 1
-0.0463236730997888 1
-0.0085673602907796 1
-0.0183080428054199 1
0.00272449277289496 1
0.0345446281913288 1
0.00437902699348325 1
0.0527578590824154 0
0.0205840420697548 1
-0.0103188109976037 1
0.00234293008831952 1
0.0429458519506987 1
0.030159990425007 1
0.0298151891579878 1
0.0412777102773063 1
0.0730782189721817 0
-0.0115178284081596 1
-0.00916680307974188 1
-0.00112531219903128 1
0.00314646014559494 1
-0.0167538635346028 1
0.0237280796959979 1
0.00977272026690168 1
-0.0192400219877375 1
0.0356474264638619 1
-0.0122627420583623 1
0.028857958030503 1
0.00882747303184026 1
0.00518154232462967 1
-0.043579218306549 1
0.00458726944327022 1
0.0183484482209587 1
-0.0052818462787175 1
-0.0284126627511013 1
-0.0185202934537217 1
-0.0505838198271834 1
0.0359134044840929 1
-0.0106144565702181 1
-0.00922003863032133 1
0.0107689676197134 1
0.0414862375599822 1
-0.0582452834855818 0
-0.018679301828637 1
0.0161107407157331 1
-0.0110807034578351 1
-0.0064480670711039 1
-0.0419902560678816 1
0.0037397962502385 1
0.0265560589836659 1
0.0447959759453574 1
0.00335813993944332 1
0.0229401529445668 1
0.0128714841209478 1
0.0386642895129289 1
0.00749176181127071 1
0.0427423290554027 1
-0.0330793091644461 1
0.0314715157148342 1
-0.0574284693608372 1
0.0209547246240826 1
0.0133140959839686 1
0.0181432606842313 1
0.00386791388999696 1
0.0198924062554069 1
-0.0051461555879018 1
-0.0051563968944015 1
-0.0184341908375293 1
-0.0369139034477582 1
0.0399782070610097 1
-0.0297643236104167 1
-0.0064882314696919 1
-0.0441620770664434 1
0.0075458544491802 1
-0.0358631038150822 1
0.0324398691472944 1
0.00811945397968629 1
0.0212156315767031 1
-0.00362732999518416 1
0.0184690525013562 1
-0.0223945596849714 1
0.0174644544394918 1
-0.0140966691414576 1
0.0319309678272328 1
0.0070992676656229 1
-0.026885560150739 1
0.0224487144509383 1
-0.000240218962981878 1
0.0320754031512117 1
-0.0289278739722004 1
-0.0115500611805937 1
0.0346410784469785 1
-0.00215716633148634 1
-0.00351738061959051 1
-0.0303999327421164 1
-0.0204274130482644 1
0.022787095899987 1
0.0230099418153595 1
-0.00781298386440769 1
0.0316791912110206 1
-0.0073717488802214 1
-0.0156190929228016 1
0.0107422704731129 1
-0.0220919537920156 1
-0.00389772565990029 1
-0.00585684347352614 1
-0.000322730787203582 1
-0.0172737416025818 1
-0.0174341032462381 1
-0.019023338121101 1
0.0388246801090104 1
-0.0463751546319839 1
-0.00872471424802824 1
0.0214488578224467 1
0.0570325251968234 0
-0.00150444321385766 1
0.0234351226796501 1
0.00322941724163178 1
0.000418879157273171 1
-0.000963290116186837 1
-0.0413951498578263 1
-0.0153119715004494 1
0.0167603466234558 1
-0.0145910369078534 1
-0.0150524486846155 1
0.00622411767763183 1
0.00139422579873484 1
0.0117004880462733 1
-0.0569998394288015 0
0.0503412997993018 1
0.00667974989268486 1
-0.000941945340647719 1
-0.00206287663043009 1
-0.0336333865076083 1
-0.0016909117646473 1
0.0389237636353829 1
0.0107592493707751 1
0.018965777644007 1
0.0294107635674957 1
0.00661288958123816 1
0.00679307755539165 1
-0.00177840716692709 1
-0.0177249817771047 1
0.0164072461207314 1
-0.0310382286351935 1
-0.0108647458001478 1
-0.0157524383614028 1
-0.0360687648059015 1
0.0138637184354667 1
0.0072951088216217 1
0.0413964329136232 1
0.00521736426769124 1
-0.0133064731918413 1
-0.0219589232223445 1
0.0272351553280381 1
0.0117529919832076 1
0.000508006839437584 1
-0.0135880632049541 1
0.0371895526753093 1
0.0130356774587875 1
0.0172997441389971 1
0.0640355668348095 0
-0.0345027935519151 1
-0.0253739670747534 1
-0.0893628915742075 0
-0.0249229754722504 1
-0.0130958301625622 1
0.031747155191385 1
-0.0209226968525219 1
0.0191664152729042 1
-0.0461486832068732 1
-0.014656357954044 1
0.00944424148032826 1
0.00893329845572967 1
-0.043131908812437 1
-0.0113669122186146 1
-0.00665007629267921 1
-0.00181672480336573 1
-0.0535571087288783 1
-0.0239206994381705 1
-0.0161137132597543 1
-0.0258543034377027 1
-0.00469545602616251 1
-0.043722942988072 1
0.0329306614713339 1
0.0205184398433708 1
-0.0191207138204784 1
-0.0131504567383431 1
0.00868127660973151 1
0.0471508030909146 1
0.0484850912056093 1
0.0642957358508379 1
0.0208241956246339 1
0.0096582474100525 1
-0.00816387638704918 1
-0.00670410966366517 1
-0.0189857432737075 1
-0.0172107909792987 1
-0.00480408667479523 1
-0.011439737942608 1
-0.030110904319537 1
0.0283066409468061 1
0.0138037348208688 1
-0.0367444043287858 1
0.00257253986603405 1
0.0137837732870479 1
0.0276447175889001 1
0.020141461459497 1
-0.000386256365389308 1
0.0190848401011161 1
0.0271416113232281 1
0.0267384264943439 1
-0.00564875925082677 1
0.0244525715060205 1
-0.00060814740659454 1
-0.00743094052726368 1
-0.0144351645398326 1
0.0560409651217073 1
0.0132074289732559 1
-0.0120247459515147 1
0.00095680951197271 1
-0.031907765558346 1
0.0505906162719058 1
-0.0174946078106459 1
-0.00161593867370764 1
0.0249037308314785 1
0.0368794918791307 1
0.0623671461618493 0
0.00735672638392037 1
0.00679992494767887 1
0.0324606995149032 1
-0.000624719817415758 1
-0.0417706076455457 1
-0.0257009392802476 1
-0.0196274566346829 1
-0.0170677688579858 1
0.0145419330981362 1
-0.0328158618740654 1
0.00721853769752558 1
-0.000456864106216658 1
0.00604921490713306 1
-0.0359618999227685 1
0.0221540014998486 1
-0.0206441346278771 1
-0.0048716974265634 1
0.0576461830717344 0
0.0287952505112502 1
-0.0230630891206315 1
0.0146817096469507 1
0.016327154631456 1
-0.0638537852012833 0
-0.0189131605785619 1
-0.00347535601739842 1
-0.0432599148570821 1
-0.0293600685782053 1
0.00771405547383259 1
0.0180264498587152 1
-0.00370029426516368 1
-0.00180187699871345 1
-0.00472922406433306 1
0.0401823571206165 1
-0.0186526751249461 1
-0.0120966041113609 1
-0.00626008080962895 1
-0.0120738032000363 1
-0.025482110514534 1
0.0052016368027235 1
-0.0226804014154998 1
0.0444883684457383 1
-0.00127424339710606 1
-0.00216012060695779 1
-0.00505784515920148 1
-0.0123493019622544 1
-0.00597355253704819 1
-0.0365924274653846 1
-0.0255398545385362 1
0.0261612032294517 1
-0.0509887056498458 1
0.021897352762011 1
0.0278899743745 1
0.0077124959680208 1
-0.0272505337973234 1
0.0106344268919055 1
0.0222870767501279 1
0.0494524269862535 1
-0.0505962240529048 1
0.00743958331893131 1
0.0194422280143776 1
0.0193138978351498 1
0.0166989695020255 1
0.0240637575501585 1
0.0250666843812231 1
-0.0152351792415601 1
-0.0199323889905171 1
-0.0317550423332958 1
0.0157110180463238 1
0.00747198139854649 1
-0.035569209416962 1
4.68623153794985e-05 1
-0.0247710459702374 1
-0.0121124015142782 1
0.0124101860897268 1
-0.0332695514947754 1
-0.00170514332364803 1
0.0150433363140052 1
0.00592643927442092 1
0.0170463962714534 1
0.00245077998512243 1
0.0234441245842755 1
-0.00496748055845829 1
-0.0391735122129328 1
0.0213781193966898 1
-0.00217574591313549 1
-0.027989710961225 1
-0.0124128237365711 1
0.0315414381892792 1
0.044667494191783 1
0.0336492616262015 1
-0.0044471248473736 1
0.029288825259003 1
0.0532407845980727 0
-0.00528410583665461 1
-0.0070251476128657 1
0.0274696326931853 1
-0.0249578706829104 1
-0.0279049300016505 1
0.00127394829748343 1
-0.0113500070141701 1
0.0489417942730714 1
-0.00930473221840433 1
-0.00521099187093563 1
0.00164918591863221 1
-0.0246168302030711 1
0.0515230907261145 1
-0.00316533193891903 1
-0.00442985441275759 1
-0.0620106916831872 1
0.0405571799998421 1
-0.00711639676292593 1
-0.0215220348689482 1
-0.00192265442592023 1
0.030521394103084 1
0.00762107826769985 1
-0.0343815188219612 1
-0.034035304167663 1
0.0167512005158719 1
0.0401766397973297 1
0.0154205979426059 1
-0.0203549319113184 1
-0.0127981612645314 1
-0.0144423743432061 1
-0.0717967349518112 0
-0.0111776210296952 1
-0.0232133116172822 1
-0.0256367374186227 1
-0.030779706075532 1
0.00180355450393081 1
0.0527932932822854 1
-0.0105754505045104 1
0.000159143870683272 1
-0.0219751847443336 1
0.00141196959056267 1
-0.0149183775168971 1
-0.0338901809389075 1
-0.0114952872093365 1
-0.109117128980598 0
0.0207633221531276 1
-0.00027976172763005 1
0.00304150587346977 1
0.0144855497046817 1
0.0315932783079374 1
-0.00105287183936603 1
-0.0412415492424383 1
-0.0487207347524156 1
0.0468993045922034 1
-0.0087535519970179 1
0.00481266006826209 1
0.0124014263489894 1
0.0023275313887654 1
-0.0120966903665054 1
0.0467466250149359 1
0.0300772255220056 1
0.0116793685799655 1
0.0232476844423805 1
0.00396248827850939 1
-0.0297561399343487 1
0.026805950179032 1
0.00302622541261311 1
0.0146699058278821 1
-0.0408505976963308 1
0.0200839332719406 1
-0.0757238325745729 0
0.0275404960778277 1
0.0279622125051042 1
-0.00567446376070125 1
0.00900855165355037 1
-0.00743483655546595 1
0.0014186814789802 1
-0.00180908124258781 1
0.034789599242114 1
0.0348586332052551 1
-0.0374894822518357 1
0.00679410334976831 1
0.0289370669138089 1
0.029902090635908 1
-0.0108060926835363 1
-0.0350360279258577 1
-0.0333303339005782 1
-0.0236182616406476 1
0.0277917104924346 1
0.0452971613563758 0
0.0297795256249706 1
-0.0198411822058989 1
0.0220220804567127 1
-0.026389576022863 1
-0.0249630783355697 1
-0.0197706875273449 1
-0.00118900916504519 1
-0.00582440793706446 1
-0.0260191644179658 1
0.0178744281072354 1
-0.0406707372354852 1
0.0429559783093683 1
-0.022842083734881 1
0.0450770161089707 1
0.00784648036935521 1
0.00785831751233043 1
-0.00217473833587533 1
0.00419670829559288 1
-0.00327274464484877 1
-0.00550554689020226 1
0.0525316981061705 1
0.0145750200186273 1
-0.00306464218348249 1
0.0239273072318158 1
0.00159531990858037 1
-0.011734342292423 1
-0.0209349562921964 1
-0.0199372213897018 1
-0.0149898620550143 1
-0.0321454638709959 1
-0.0330697783135079 1
-0.0187000929405538 1
0.0221446436940151 1
0.00353077426982972 1
0.00308537794739907 1
0.00279133522877227 1
0.0194485867489169 1
-0.0141324011083308 1
0.00524555834854691 1
-0.039898786689157 1
0.0266588901615532 1
-0.033652278911487 1
0.00854710469912149 1
-0.0387141200980693 1
-0.0265645374720683 1
0.0136631289086543 1
0.0149657294515732 1
0.0260930589984423 1
0.0198260695283907 1
-0.0738344313541825 0
0.00332581036737044 1
-0.0261285279032436 1
-0.0493702795250366 1
0.0158169225408191 1
0.0153847934252509 1
-0.0311517808574672 1
0.00922859001453656 1
-0.0149461953536495 1
-0.030117103809179 1
-0.0130489678623442 1
0.00266163963305359 1
-0.0298559025750702 1
-0.00127580388128266 1
-0.0310646821690072 1
0.0394216684839013 1
-0.00214898369096543 1
0.0153935307010245 1
-0.037052860098412 1
0.0160404607602571 1
-0.00100505782762178 1
0.0252971814104493 1
-0.0172971548870422 1
0.00199368227674814 1
0.0465588547592878 1
0.0210875253973571 1
-0.0275734122775519 1
-0.0180520215748176 1
0.0311697254827427 1
0.00179368436899267 1
0.0109079456488824 1
-0.00156067050196844 1
-0.0519805809067356 0
-0.0251822660651368 1
0.0511737329761517 1
-0.000618270818981096 1
-0.0254799122392755 1
-0.0146726727956622 1
0.00763704585180744 1
-0.00949214380054582 1
0.0145701581299024 1
0.0443072736736616 1
0.00367981330850734 1
0.0213026579379185 1
0.00625442000017432 1
-0.00801549068527364 1
0.0196726269992935 1
-0.0244671290470117 1
-0.011220917812967 1
0.00919733686503489 1
0.0185707990082647 1
-0.0325791386244276 1
0.0338626544597952 1
0.0446412956606128 1
-0.0131781173066516 1
0.0380603258821463 1
-0.0154647456312317 1
0.00813669615541106 1
0.024316726029981 1
-0.0462496780298555 1
-0.00854329749372215 1
0.0101996621311384 1
-0.0214895093811616 1
0.0131763492806384 1
-0.031408790336763 1
0.0267278271555333 1
-0.0163891108483561 1
0.00644633406491633 1
-0.0216082935943697 1
0.00772562255281288 1
-0.0182616055458734 1
0.065627325951583 0
-0.0267734351951246 1
-0.00161616943887387 1
0.0162492988837412 1
-0.00188726489953791 1
0.0133437128971791 1
-9.62138063713425e-07 1
0.0238799510631259 1
0.00533712585621855 1
0.0324415789053883 1
-0.0282047806744075 1
0.00848484135428888 1
-0.00811012396409046 1
-0.01763862236828 1
-0.00400965544931973 1
-0.0434395539309788 1
0.0393896454589836 1
0.00992403920231021 1
0.0100479877600266 1
-0.00901710987009136 1
0.0104735976231334 1
0.0107098299048105 1
0.0359577354655119 1
0.00515084174226108 1
-0.00707618828402936 1
-0.0323743490246764 1
-0.0313519205153176 1
-0.0060683181953098 1
-0.0003678666957152 1
0.00334176633673835 1
0.00317304798435155 1
0.00889312555713742 1
-0.0240757036441432 1
-0.007003456628504 1
0.0130407072785131 1
-0.00496871141917548 1
0.00613154270297513 1
0.0338818080820135 1
-0.0172990042819623 1
-0.0211022977803369 1
-0.035057478843789 1
0.0267220920436289 1
0.00948622431144353 1
-0.0502228532445428 0
0.0122705610390339 1
-0.01473943570414 1
0.0123472355558441 1
0.0166961588210618 1
0.000249980383047427 1
-0.00329797909064085 1
0.0124080976467041 1
-0.0355899560510674 1
0.0482206543392159 1
0.039449915662773 1
-0.0249108097536202 1
-0.00155374100866439 1
0.0324756787857061 1
-0.0288608958293657 1
-0.00464312135568492 1
0.00799270699706024 1
-0.0666659206205879 0
0.0349196046919551 1
0.013032298188678 1
0.00328548953558364 1
-0.0275281523847537 1
0.028964948590727 1
-0.0288210399569497 1
0.0353740722941892 1
0.00210193307834643 1
0.0161259745054396 1
0.00647780504451512 1
-0.0120148874856938 1
0.032487209503814 1
-0.0319682623285547 1
-0.00786712498675417 1
-0.0752575723091067 0
0.0627932190036229 0
0.0079056601700707 1
-0.0164263427335222 1
-0.0276643801753369 1
-0.0183910973855134 1
0.00926780047440357 1
0.010046995065616 1
0.019535579634677 1
-0.0254304394987377 1
-0.0174638051535425 1
-0.0192809702946017 1
-0.00654562397890398 1
-0.00803479762217642 1
-0.059033021880022 1
-0.0192680949205791 1
0.0171965638175336 1
-0.0247967051533302 1
-0.0169180532794491 1
-0.00782952130550374 1
-0.00372066824988811 1
-0.00459055500352399 1
0.0257247083453241 1
-0.0177722788124534 1
-0.0273164056049154 1
0.0315166591918473 1
-0.0131973295283269 1
0.0282637452998327 1
-0.0165508898623109 1
0.0104725789294717 1
-0.0585911909783728 1
0.0170181995643609 1
-0.010054473035988 1
0.00752897504372161 1
-0.0137258692823714 1
0.0135737418932353 1
0.0347212441650071 1
-0.0347083267732067 1
-0.0250905680565811 1
-0.0207731926730441 1
-0.003528991330206 1
0.00474883548811742 1
0.023770168701555 1
0.027397274769733 1
-0.000546526336311423 1
-0.0110406751955481 1
0.0326710449054637 1
0.021301836596979 1
-0.00623348730551882 1
0.00466328664383172 1
-0.0329964006643269 1
0.00129286257834119 1
0.00418336164025197 1
-0.00334334706127279 1
0.0138179351259245 1
0.00590750970623031 1
-0.0320765728609294 1
-0.0204218658242695 1
0.0101231382285398 1
-0.00156102113396712 1
-0.000187676595906256 1
0.0219494500104279 1
-0.022917135629694 1
0.0303642627263334 1
-0.0299236646611096 1
0.0188579805562111 1
-0.0506141379168205 1
0.007033711353701 1
0.0175970701164736 1
0.00697842651636783 1
-0.0229453290142545 1
-0.00488135921538049 1
0.0117380801566047 1
0.0200021644850751 1
-0.00591548741009936 1
-0.023942840016605 1
0.0561290039330598 0
-0.033081041907144 1
-0.0234214651483634 1
0.0112184095076437 1
-0.0177126220881973 1
-0.0317271642627176 1
-0.0190304897506301 1
0.021985209684477 1
0.00232260080117764 1
-0.0290709465619431 1
-0.032221117768084 1
0.00902060789601258 1
-0.0226425051344638 1
-0.0248805571894446 1
0.0215620682114182 1
-0.00624134885496649 1
0.0348641636324741 1
-0.0166142095895353 1
-0.0522679495975051 1
-0.0144036037417993 1
-0.0245442813133522 1
-0.0278368797618979 1
-0.0110271600471307 1
0.0212116792367607 1
-0.035883264711338 1
-0.00327283007904637 1
-0.00532818590934398 1
0.00824414775997036 1
0.0316148893712016 1
0.00306222374619791 1
-0.0353658318965069 1
-0.0101884450864328 1
-0.0424360796353716 1
-0.0196001747752846 1
0.0106646729503844 1
0.0158403422753318 1
-0.00496362491370696 1
-0.0190683796210457 1
-0.00260503383164934 1
0.00670826207180246 1
0.0163159057459315 1
0.000115240826743291 1
-0.00695728066750257 1
0.0346418189426618 1
-0.0112165619910711 1
-0.0399868788344134 1
-0.00621205504423172 1
-0.0245416118812198 1
0.00783382932705268 1
0.026981339035628 1
-0.0171216393223764 1
0.0157493920392881 1
-0.029491904880881 1
-0.0433612263431686 1
0.0408051170572115 1
-0.0372438989634524 1
-0.00883840753423539 1
-0.026775495202384 1
-0.0105090735363641 1
0.0441011578857793 1
0.0419074246692974 1
-0.00983451449907293 1
-0.0298789215232869 1
0.0169457730873324 1
-0.00178534659751595 1
-0.00541551135211251 1
-0.00249025392957702 1
-0.0271378492898317 1
0.0046196938812848 1
0.0152185022393565 1
0.0190268348783718 1
0.0513546109947802 0
-0.0301256116557387 1
-0.010462122573862 1
0.00696558660732677 1
0.00572364242195391 1
0.0272434210500341 1
0.0213648413365036 1
0.00684377035163554 1
0.00170160220113479 1
0.0265650177510778 1
-0.0131831665712316 1
0.0424193900562332 1
0.00305606701977084 1
-0.000874030166968326 1
-0.0364534579640124 1
0.0328456667020339 1
-0.0152936954522175 1
-0.0234518852263608 1
-0.0167899145256874 1
-0.0217224554423652 1
0.00844400226485895 1
0.00077809539123619 1
0.0392312689752296 1
-0.00101792528074601 1
0.0270683068440123 1
-0.0144525126066056 1
-0.0348961470120376 1
0.0045512114168819 1
-0.0169770160247293 1
-0.0376769047610335 1
-0.016976213783122 1
-0.019343447218116 1
0.0186955347431005 1
0.019367497539877 1
0.0538819869742886 0
-0.0448877132707888 1
-0.0202210311896664 1
0.000451527515381371 1
-0.00580571523572259 1
-0.0132184502556103 1
-0.0532995094753486 1
-0.0182987970326816 1
0.00668662629856581 1
-0.0453918149712648 1
-0.0298845055583391 1
0.00458634217169452 1
0.0182068426502269 1
0.0197930945497079 1
-0.0340873693978573 1
-0.0180535059992509 1
-0.0371641323723865 1
0.00207940686236097 1
-0.0318168279534009 1
0.00267901527083887 1
0.0168076269449394 1
-0.00215504927768444 1
-0.0171654091302746 1
-0.0337518809635861 1
-0.0110485180928248 1
0.0219364303071045 1
0.0362769319137874 1
0.00838566158507699 1
0.00813344060189172 1
-0.00927206335904921 1
0.0348914253766215 1
0.0609117395720125 1
-0.0267138290442975 1
-0.0180779589379153 1
-0.0182890633319266 1
-0.0421271456369296 1
0.0224730714213591 1
0.0235735692789836 1
0.0526536086130727 1
-0.0141936357867897 1
0.00476204091407541 1
0.00412161896270645 1
0.0369010424731309 1
0.021992316497785 1
0.0208431284839784 1
0.0330677598996424 1
0.0184312317688675 1
0.0374627709843294 1
0.0124522019660106 1
-0.00775809513403601 1
0.00901110455525418 1
-0.00584890007023665 1
0.0218652659022898 1
0.0335954092249501 1
-0.00785359661574569 1
0.0100350644374986 1
-0.021540604032051 1
0.0133586208224578 1
-0.0164236277011815 1
-0.0180634049704247 1
-0.00480243807079746 1
-0.0407319388533819 1
-0.0210161609492013 1
-0.0346284553361633 1
0.0111299343186763 1
-0.0256530385539843 1
0.0507744007217581 0
0.00435847087846678 1
0.0108367544246253 1
0.0167918245125555 1
0.0100910171869627 1
0.0216559062256266 1
-0.0152683485977868 1
0.00328227989115071 1
-0.010648699504614 1
-0.0210724791558265 1
-0.0655786247539512 0
-0.0199227682445954 1
0.0402427442479417 1
0.0508490044315567 1
-0.0468588138241991 1
0.0413190467830215 1
0.00975923833996425 1
-0.0214005529688949 1
0.0478295628187256 1
-0.0452405188185378 1
-0.0110722315982952 1
-0.0306156734842108 1
0.0490599961375695 1
-0.0127386393160287 1
-0.00106858850991185 1
0.0196091467770372 1
0.0248288303501094 1
0.035456405955711 1
-0.0364324068072396 1
-0.0565941311818301 1
0.0154034193753634 1
0.0175004621556871 1
-0.0189355796707651 1
-0.00181662520225276 1
0.0106409873163569 1
0.0149408771731303 1
0.0261277683529865 1
0.0707095807961864 0
-0.0150233705326176 1
0.0213121404667195 1
-0.00977690303210442 1
0.0104688207381562 1
0.0214124224266972 1
0.0269523098372304 1
0.0208160412386662 1
7.39703942975109e-05 1
0.069754013084217 0
0.0147946174603394 1
0.0125992689913801 1
-0.0224459356578762 1
-0.0150888796547405 1
-0.0234600488251675 1
-0.00545639838694153 1
-0.0177003254554439 1
0.00726346347090371 1
-0.0272488892245882 1
0.00553944906681439 1
0.0324750015752976 1
-0.0541454966478348 0
0.0293111318258047 1
0.00256922842613287 1
-0.00406327555365659 1
-0.0340343263502484 1
-0.00697361543374087 1
-0.020812235013083 1
0.0285060060676455 1
-0.017705039620755 1
0.0207840498449583 1
0.0170069413564857 1
0.0254395166312376 1
-0.0156902388363756 1
0.016994672784574 1
-0.00468434690406812 1
-0.0184483387256105 1
-0.00364157289624585 1
-0.00444178613016365 1
-0.0112973866599141 1
-0.000778933116304214 1
-0.00681270080585105 1
0.0342389777622105 1
0.00848214706223978 1
-0.0475824960092744 1
-0.00134431734347768 1
0.00364089893167743 1
0.00513285386924118 1
-0.0173026463588211 1
-0.0362943158359277 1
-0.0145079588065808 1
-0.000194229438658326 1
0.00326646159070047 1
0.0178935486003972 1
-0.0307683353078823 1
-0.00210685397391007 1
-0.0193976024642533 1
0.0148821045534587 1
0.00030951685900189 1
0.0465855843918668 1
-0.0303284934141226 1
-0.00806489119324657 1
-0.0193942977836509 1
0.00278234486165066 1
0.0011009538315593 1
0.0157687817189457 1
-0.0104467699780329 1
-0.0111950393629587 1
-0.018950795844882 1
-0.0552866298864708 1
-0.0173344641474467 1
-0.0321158323287362 1
-0.0164659446237881 1
-0.0296572089120458 1
-0.0450839756680956 1
0.00811129909154969 1
0.0121229233797019 1
-0.0246525431340854 1
-0.0265567667778519 1
0.021437875883056 1
0.0537902850521505 0
0.0300203559923446 1
0.0371830644599256 1
-0.00304037073194848 1
-0.00248900900877374 1
-0.0102682370539229 1
0.00872870161950632 1
0.0442168582914379 1
-0.0322463115477397 1
-0.00354619469772974 1
-0.0197986089947184 1
0.00936752411864609 1
0.00835609373325003 1
-0.00157424843008369 1
0.0436991237342657 0
0.00568038178650874 1
0.0027424653291494 1
-0.0110200922373975 1
0.041755674984581 1
0.0359439410524067 1
-0.00077854885790456 1
-0.00579859760543508 1
0.00628151353688536 1
0.0133513693422245 1
-0.0138590592414893 1
0.00106194490620987 1
-0.056694310133479 1
-0.00430837335669272 1
0.00866542702311823 1
-0.000891384749052955 1
-0.0156585741899966 1
0.0161224521768982 1
0.0241648590611954 1
-0.03155451383413 1
0.0413026797685311 1
0.000137112521597742 1
0.0253896053182945 1
-0.00799828988021365 1
0.0221922220539929 1
0.0180842227831785 1
0.0194678444435631 1
-0.00673067655219235 1
-0.00912589028869891 1
0.0189009576299566 1
-0.0216894317513295 1
0.00172484680612122 1
0.0186744587564115 1
-0.0163529984814994 1
-0.0134117128305137 1
0.0295475991041385 1
0.0535744947543234 1
-0.0096435976932317 1
0.0141357726172115 1
0.0105529017304624 1
0.0615328731526062 0
0.0115602419643943 1
-0.037386503295938 1
-0.00745748384184075 1
-0.0156206541656654 1
-0.0338513044495814 1
0.0321671342714174 1
0.0215585766122651 1
0.00445383519115508 1
0.0222801899374946 1
-0.00134718710924874 1
0.00347598893466403 1
0.0078362552032923 1
-0.0458574248834551 1
-0.00666053503434962 1
0.00256977164877163 1
-0.0406326674693828 1
0.0179846390409694 1
0.0201564153720468 1
-0.0338173281308495 1
0.0274203541265117 1
0.000305090236947535 1
0.0278464833813938 1
0.00257376851462159 1
0.0275800830096765 1
0.0465911954927939 1
-0.0229606526249669 1
-0.0185827613003413 1
0.0446149066706109 1
-0.0162582885805977 1
0.000774249165283902 1
0.0218225445025091 1
0.00787821415771267 1
-0.00817179377560972 1
-0.0448723889011595 1
-0.00746294705372704 1
0.0191803082605289 1
0.00137002402194549 1
-0.02775644375827 1
-0.0305961899733495 1
0.0119321430763164 1
0.0134276333221235 1
0.0252077840091412 1
0.015340414432386 1
0.00695459538926329 1
-0.034537370492574 1
0.0141574096971186 1
0.0542103070763707 0
0.031224214139429 1
0.0195068416391578 1
0.0317285316502232 1
0.0135346470830827 1
-0.00755921832136765 1
0.0169790454136608 1
-0.00713376136685219 1
-0.00317621194573397 1
0.0269737254164293 1
0.000133360532043236 1
-0.0324869038232787 1
-0.0132462969197291 1
-0.0140390950491023 1
-0.0200506138650819 1
-0.0118453363664878 1
0.00105637105604635 1
0.0228651622935933 1
-0.0315124460079364 1
-0.0443575746440589 1
0.00594744609441628 1
-0.0259987733459139 1
0.0181010152710929 1
-0.00540411769281795 1
0.0012526261859365 1
-0.0516969337667678 0
-0.0230335944841972 1
-0.0328891619247094 1
-0.0453995036494142 1
0.00943239407541591 1
0.0627596283372967 1
0.00152113112707411 1
0.0089697416070967 1
-0.00805339415512164 1
0.0219696089121559 1
0.0137663487194843 1
-0.00779147857149549 1
-0.0176057687973029 1
0.0725237930985097 0
0.00101512357314492 1
-0.00203703328754275 1
0.00224901772041208 1
0.0767920047845172 1
0.0253616666920006 1
0.00558661644691089 1
-0.00317812296712585 1
0.0163969893144899 1
-0.0090707263011962 1
0.00866860015606422 1
0.0102112740730508 1
-0.0155415176529754 1
0.0113331429944258 1
0.00505743194154633 1
0.0129968266127902 1
-0.0154852918069722 1
0.0152079630495411 1
0.0305560401405009 1
-0.0258375815670467 1
0.00817751484143335 1
-0.00868437510412836 1
-0.0281838258511878 1
0.00902990440161629 1
0.0185719461028799 1
-0.00726031064930568 1
-0.0133566096384565 1
0.0408808848132567 1
-0.047162592139789 1
-0.00950895766360031 1
-0.0404663502960768 1
0.00818200881636496 1
-0.0669172922910419 0
0.000302065905981842 1
-0.0583959923231987 0
0.00593365424699396 1
0.00887052423653894 1
-0.0138332179428533 1
-0.00241674382509313 1
-0.0169134567000802 1
-0.0162307730895313 1
0.00321923330187328 1
-0.0231688667235823 1
0.0264423073987806 1
0.0156629165645988 1
-0.00806627372541714 1
-0.0018328146204061 1
-0.00565003741679207 1
-0.00639300698681872 1
0.0569552978975027 1
0.00614064181154606 1
-0.00325631146583589 1
0.0620495247304029 0
0.00979827157897446 1
0.018522614262141 1
-0.0101145580565492 1
0.0608473518414819 1
0.012306284429086 1
0.0287353123624087 1
-0.00538275538784013 1
-0.0108538555761343 1
-0.0263434146138468 1
0.0180755576179343 1
-0.00219207380069874 1
-0.0311543492309234 1
-0.00912636538022627 1
-0.0293333225162588 1
-0.00901572789574601 1
0.0171584772408917 1
-0.00806590110216734 1
-0.0118660893080274 1
0.0220501360289332 1
0.0259296732558294 1
-0.0274536458968092 1
0.0556514770332037 1
0.00935291397429599 1
0.0276843350805464 1
-0.0187209978725225 1
0.0652035342585322 0
0.0217105150743992 1
-0.0153753097488267 1
-0.000383334590906751 1
0.00963247808006825 1
-0.0307218737449203 1
-0.00888348074941043 1
0.0131244073898864 1
-0.0251446353722847 1
-0.0457013520539825 1
-0.00230496316876599 1
0.0461670248258495 1
-0.00869212000051466 1
-0.014969133814335 1
0.0439678928374479 1
-0.0229719981872964 1
0.00580418751110228 1
-0.00448767734779435 1
0.0269538945226379 1
0.0376115091322607 1
0.038508679159575 1
-0.0110166015101141 1
-0.00806206035661758 1
0.0198373465895115 1
-0.0288249458567946 1
0.00389535930528465 1
0.0580961139271442 0
0.00135776759268604 1
-0.00144347987859152 1
-0.0251367156068463 1
-0.0154658499015423 1
-0.00219830631810772 1
0.0163567833349396 1
-0.0110871828517612 1
0.0300394585047059 1
-0.0376022037742868 1
-0.0200004086186293 1
-0.0122331298981825 1
-0.0312462561537768 1
0.0445441457017628 1
0.0537126976588231 1
0.00838043370922997 1
0.031069703702878 1
-0.00221870133435665 1
-0.0288357465569519 1
0.0195078353624748 1
0.0417161296123534 1
-0.0266374930853081 1
0.0659414901538744 0
0.0405529716444531 1
0.0126525999867362 1
-0.026881415995833 1
0.0458020949462161 1
-0.0381943027525851 1
0.00561990870299978 1
-0.0264751213525341 1
-0.00805144098375052 1
-0.00215280114879149 1
0.0354492312198606 1
0.0141735914658935 1
0.00273448149645761 1
-0.0208324180276665 1
-0.0184703745743535 1
0.0258972948814346 1
0.00112235951540384 1
0.0293896518645374 1
-0.0305539921406679 1
0.0455580518524606 1
-0.0354499631319207 1
-3.2518898263177e-05 1
-0.0251195049476814 1
-0.0297651149859318 1
-0.0407290367483661 1
0.010221130144012 1
0.0350440829417787 1
0.00271327861241469 1
0.0399156904331357 1
-0.00947531540262065 1
-0.0438487034465924 1
-0.00671166953360456 1
0.00672322237481977 1
0.0558594698809366 0
0.0214445719278476 1
0.0416614581361909 1
0.0564600239233906 0
-0.000485176320594193 1
-0.0161134844672152 1
-0.0180058549607715 1
-0.0584839091462845 0
-0.0135691198843207 1
0.00232383221118942 1
0.0266554087836099 1
-0.00105728735063386 1
-0.0588515019932371 0
0.0149630244252362 1
-0.0256843122759325 1
-0.00880675459250515 1
0.00851349701686693 1
-0.00116556261118455 1
0.0501905378882024 1
0.0135837508610464 1
0.0116807018773228 1
-0.0389359104558085 1
0.00904491605341562 1
0.0175900829584399 1
-0.000422237876570607 1
-0.00657446654050746 1
-0.00289185253317193 1
-0.00752742891834349 1
0.0248536976043568 1
-0.0395771849051024 1
0.00379443965037121 1
-0.0171076933922017 1
0.0102638289043281 1
-0.0101228431913879 1
-0.00866148262939002 1
0.00502750892924534 1
-0.00410157869455577 1
0.0147798585968222 1
-0.0219420408602833 1
-0.00519293060654057 1
-0.0289276315901681 1
0.0060751580877236 1
0.0048338097987049 1
0.0210277704750542 1
0.0124871033033463 1
0.0457280582316388 1
-0.00841920118681284 1
-0.0233557794292757 1
0.0318418318961334 1
-0.00503510652182527 1
-0.0062590072366491 1
-0.0455590012601883 1
-0.0544352968632274 1
0.0181668093956041 1
0.0374563101015092 1
0.0385991572031105 1
0.00134984131337237 1
-0.0152229718888058 1
-0.00112576950351195 1
-0.0657196763551924 0
-0.00712839391970424 1
-0.0286653553805153 1
-0.0262519901032311 1
0.033894888779056 1
0.00243965025687775 1
-0.0103513300367953 1
0.0177401189483101 1
-0.0160089559161482 1
-0.0247403680468157 1
-0.0267531377695206 1
-0.0218177784994825 1
0.0265351602251565 1
-0.0522715418524218 0
0.00968765403833508 1
-0.00675460353182837 1
-0.0274165188610577 1
-0.0113804968673991 1
-0.0331973412799287 1
0.0223732084762526 1
0.0239147670494011 1
0.0137609471770976 1
-0.0228396139776175 1
0.0487233220510989 0
-0.00731807342136603 1
0.0394183296814931 1
0.00705430029681896 1
-0.0259549691772813 1
-0.0193408029793955 1
-0.00936209716460303 1
-0.0126064324941541 1
0.0137833841831881 1
0.00542506165860287 1
0.0361961905564991 1
-0.00585814742827646 1
-0.0161967157310656 1
-0.00187309086133155 1
-0.0183476604304149 1
0.0233391328811229 1
-0.012606754575114 1
-0.0183590267711512 1
0.0256162002431849 1
-0.0177118957168641 1
-0.0252697306313578 1
0.0148964160884548 1
-0.00192725829287663 1
-0.00314032943262529 1
-0.00922986566876357 1
0.0953513518538628 0
0.0314655655549039 1
-0.0404373215111794 1
0.00241550668427719 1
0.0314854230907389 1
-0.0230822962728315 1
-0.000916964702583959 1
-0.0249726402338767 1
-0.0505187128519576 1
-0.0218576391652103 1
0.0343005628319107 1
0.0176833648065449 1
0.022955351378911 1
-0.0420328647807683 1
-0.0666535787844985 1
0.0250673647222803 1
-0.00831752606286459 1
0.0274890299787685 1
0.0450994496073063 1
0.00754654063480624 1
-0.0145462984269422 1
-0.0465257909274694 0
-0.010102747004963 1
0.00102759560247164 1
0.0223883691834949 1
-0.0166559661868805 1
-0.0421833878224795 1
0.0301104341024582 1
0.00894503252249167 1
0.0432194119665993 1
0.0503699231252414 1
-0.0110984090494048 1
0.056131332767483 0
0.0528202316969398 0
0.0265189330962971 1
-0.0227077341592087 1
-0.00196541274621077 1
0.00370852692614994 1
0.0109638339262771 1
-0.0129282393044447 1
-0.000836029149976595 1
-0.035296977330916 1
0.00658306780056982 1
0.000291659460733132 1
0.00662641993639603 1
-0.039107578381296 1
0.0211381872253571 1
0.0419773366849005 1
-0.0372750306147118 1
-0.0110511493350434 1
-0.0149264862277618 1
-0.0265686132294958 1
-0.0292869102440125 1
0.0139304666280311 1
0.0367396644228158 1
-0.0011534302952744 1
-0.0498612254310371 1
0.0225880583107233 1
0.01091665653413 1
0.0232701140830838 1
-0.00155447075923999 1
-0.0211024243503572 1
-0.0220295722749863 1
0.0201521287778564 1
0.00987258333994843 1
0.0278833496774269 1
0.0398362390452061 1
0.00462465189561718 1
-0.0144259711715368 1
-0.0528341176301779 0
-0.0197925739111675 1
0.0144191994149374 1
-0.0351404855925765 1
0.00278705555247587 1
0.0207155222316907 1
-0.00149354880488389 1
0.0271570632754666 1
0.0274676950589079 1
0.030480459364039 1
0.0134864509991255 1
-0.0083372767197517 1
-0.0122563626316503 1
-0.00639446958672314 1
0.025164576780948 1
-0.00595345085231578 1
0.0400782694968115 1
0.0271401825609909 1
0.00118863421061133 1
0.0451465613048223 1
0.0154458568235305 1
-0.00133759403583225 1
-0.0289397183309618 1
0.00019851887775154 1
0.000711445186031841 1
0.0274461077889519 1
-0.0127287867914966 1
0.0218430411642056 1
-0.0327539569943557 1
-0.0210197458439063 1
0.0443059063475463 1
-0.0168534063707931 1
0.0181898916177528 1
-0.00314555756866062 1
-0.0220365224687326 1
-0.025330763148469 1
-0.00861782284942264 1
-0.0086592650613801 1
0.0178400740125533 1
-0.0116432160121919 1
0.0638356006944855 0
-0.0380665477740886 1
-0.0153588325266304 1
0.0281130838853248 1
-0.00455971321495473 1
0.0383077145926448 1
0.00672955827166029 1
-0.0311162969333276 1
-0.0623529046054602 0
-0.0384445068552048 1
-0.0370698089605374 1
0.0340579516611296 1
-0.00493550949628939 1
0.04719797424251 1
0.00536801915505336 1
-0.0456914873753154 1
-0.0074864914442508 1
-0.0183416120854102 1
0.0322577529289405 1
-0.0347286604317447 1
-0.0130973477676425 1
-0.000356455761692699 1
0.0168740028489012 1
0.0112907071484282 1
0.027653873732513 1
-0.00852913793179532 1
0.0174975598293077 1
0.00892922007621176 1
-0.0224169719447438 1
-0.0423378398970449 1
-0.0485758398710418 0
0.035760300283372 1
0.00546250693615323 1
0.000792609523981088 1
-0.000500417518206534 1
0.00910172425705784 1
-0.0462531994748068 1
-0.0234262020962669 1
-0.038437657203965 1
-0.0129785804272303 1
0.00211545686671168 1
0.00737866700938391 1
0.0139360422212528 1
0.0139030349653407 1
-0.0289237325230799 1
-0.0115646919571244 1
-0.0135602315589139 1
0.0110043453740251 1
-0.0131924005346832 1
0.0860462503940391 0
-0.0237580101077567 1
-0.0292437343711926 1
-0.00854220487642801 1
0.00756623603123967 1
0.0226865619729374 1
0.0175203344095372 1
0.012777090539336 1
-0.00370038232701488 1
-0.011512381965733 1
-0.0302245304732308 1
0.0402489868276797 1
0.0487424360111569 0
0.0235816892846476 1
-0.0114864474385323 1
0.000742132165855541 1
-0.00272306327698084 1
0.031176084563591 1
0.00200981738872535 1
0.000919961187248444 1
0.0190541450702981 1
-0.00477714804412249 1
-0.0172721712463339 1
-0.00105365103951257 1
0.0207433223377924 1
0.0232033562039373 1
0.032186399513118 1
-0.00539900127242856 1
0.0135371273682002 1
-0.030117506724192 1
0.0201596878606415 1
0.0373280964240199 1
-0.0088804863094705 1
0.0691328057341191 0
-0.00353060930234127 1
-0.0157445647215605 1
0.0118255435680949 1
0.0301779519101795 1
0.0230641171716751 1
0.0321036472602708 1
0.00118159244728724 1
0.0611260247584471 0
0.00872757920591467 1
0.0487204578135991 1
-0.029258654793007 1
3.55015378989561e-05 1
2.03181046362234e-05 1
-0.0146725011037196 1
0.00195485729776888 1
-0.0165109572453603 1
0.00719906775222395 1
0.00983076288335 1
-0.00774886358222965 1
-0.0176761813835173 1
-0.0400645768955806 1
-0.00640075289435109 1
-0.0365376048754107 1
-0.0110311361254356 1
0.00240973400443147 1
-0.0192408677081183 1
-0.0267620141999919 1
0.0119296782737358 1
0.0195394346153405 1
-0.0251076415284949 1
-0.0320214307788737 1
0.00273045615158792 1
0.0310279199542727 1
-0.0139558113088502 1
0.0126506865348847 1
-0.037161094735657 1
0.00152499202095464 1
0.0232610289512308 1
0.0259761892119747 1
0.0244664051941763 1
0.0195871409769184 1
-0.0358466637563278 1
0.00468200835222577 1
-0.0170338436299288 1
-0.0227618393465587 1
-0.0118899783384735 1
-0.0347790449882827 1
0.011600625010567 1
-0.0280117767465226 1
-0.00965161810580662 1
-0.00377633090124887 1
0.0126298368573001 1
0.0163360849535445 1
0.021283609343094 1
-0.00290792830335941 1
-0.0134880585284893 1
0.0106813650844314 1
0.00427824803149052 1
-0.0142741552062375 1
0.0142598201322645 1
-0.022153816592479 1
0.0524977090074331 0
0.0204861285236054 1
-0.0502193279676803 1
-0.0219085574600009 1
-0.0272309244476145 1
-0.00640781258485843 1
0.00474741391134649 1
-0.046525428007632 1
0.0145049215357478 1
-0.00657351754756778 1
0.0354806010315343 1
0.000570960649596386 1
-0.0112522194426911 1
0.0530110461577024 1
-0.0109945101253177 1
0.0245669139920811 1
0.0189915585854594 1
-0.0325753755996606 1
-0.044677507364098 1
0.00688334982381365 1
0.0458069537732541 1
-0.0170900642306019 1
-0.0182480458649122 1
-0.0205762759730755 1
0.0224132924705468 1
-0.047994021280978 1
-0.016457691588732 1
0.0118163090088109 1
0.00604119213553003 1
-0.0385084218659736 1
0.0332421599342886 1
-8.21566638505326e-05 1
-0.0265050420922253 1
-0.035161527472735 1
-0.0191359308291557 1
0.00814737398498995 1
-0.0205180565748894 1
0.00802668928775404 1
0.0264615274017232 1
-0.0162988748215749 1
0.0136013073748694 1
-0.00261967558757972 1
0.0158906064818892 1
-0.0682230880657216 0
-0.0126233003904226 1
-0.0289412801005895 1
0.0184064644140887 1
0.00666802606110136 1
-0.0224920430796381 1
0.0430434288554034 1
-0.0146907935537461 1
0.00519185529485127 1
-0.0163858506856224 1
-0.016265650347032 1
0.0424295781848531 1
-0.000341659002750076 1
0.0269362723659387 1
0.0121700583912382 1
-0.06455648672297 0
-0.0369457175483848 1
-0.00349946819002642 1
0.00131850937357573 1
0.0362922801042204 1
-0.0472667604038216 0
-0.0177727813937254 1
-0.0152960794840488 1
-0.0218139780022688 1
-0.0294814482776384 1
0.0114170999809397 1
0.034955582117254 1
0.0173400752152492 1
-0.0450244128838898 1
0.0264548966800114 1
-0.0157480450152346 1
0.000787571817521214 1
-0.014473830054732 1
0.0120402375071173 1
0.0424072406554688 1
-0.00260136838156103 1
0.00164007360340941 1
0.01391393460871 1
-0.0117349847280916 1
0.00684101767761738 1
0.00602431910711131 1
0.00381259918412582 1
-0.0238585314659785 1
-0.0104281065860035 1
0.00119160424942351 1
0.0610274422661641 1
0.0245163653511344 1
0.00441536568619225 1
-0.00109932583658543 1
0.0249178080904304 1
-0.0194911929030113 1
-0.0107048175026973 1
-0.0131575008978911 1
-0.0320920943716486 1
0.0217394740145875 1
0.00337108078836387 1
-0.00405764061688989 1
0.00795073760907656 1
0.043346707977282 1
-0.0218048693806115 1
-0.0154422744328022 1
0.0144713870686585 1
0.00757193060678474 1
-0.017492304916647 1
-0.0504132840491925 1
-0.0437662764363261 1
0.000516758437540308 1
-0.00830242992306622 1
-0.0207105385049339 1
-0.0337367115851649 1
-0.00732930429763299 1
0.00639511470283399 1
0.000393192849257484 1
-0.0164420473773541 1
-0.0151764287222219 1
-0.0344067160823764 1
-0.0102096830366651 1
0.00665956240729285 1
-0.0155741754819915 1
2.12347199691227e-05 1
0.0398246066857683 1
-0.00629363372532783 1
0.0152690109196287 1
-0.00828993288464943 1
0.0292227127307021 1
0.0179380934017581 1
0.0127082496260376 1
0.00802666301283782 1
0.00347368553044765 1
-0.0132312799011241 1
0.0663749419295747 0
0.00763348696432153 1
-0.0294400278852663 1
-0.00603724297460226 1
0.0431160335158942 1
0.0352921703662647 1
-0.0163938631130728 1
0.00640072522967781 1
-0.010101297835882 1
-0.00646948840443908 1
0.00805246500378084 1
0.00316515706807497 1
0.00967876579411878 1
0.0259705091822847 1
0.00716527626716437 1
0.0172170089308081 1
-0.00531691033452235 1
-0.0201569937129397 1
0.00598265033419299 1
0.0027321210178622 1
-0.0213514058167226 1
-0.00629881732503806 1
-0.0503241523050876 1
0.018503736323319 1
-0.00988670579900267 1
0.0362816647532296 1
-0.0152379711817823 1
-0.000985856317409385 1
0.0240733676119708 1
-0.0163235067660436 1
-0.00366757267572981 1
0.00399905505728927 1
0.0273674135609463 1
-0.015933628846206 1
-0.0310535127371388 1
-0.0270517550696745 1
-0.0131819121654917 1
-0.0492573326824612 0
-0.00101647165877287 1
-0.0268134429017402 1
0.0468269383760923 1
0.00717667863924462 1
0.0142823838565292 1
0.0155763293212916 1
-0.0251318401733252 1
0.0463194437530061 0
-0.0146125772572104 1
0.0165384755035539 1
0.0214485524118006 1
0.0538699444040295 0
-0.0100876133878164 1
0.01310885642852 1
0.0058066402301945 1
-0.0279668622900967 1
-0.0510066703685018 1
0.0149009526944584 1
0.0130446195635846 1
-0.0185222762105014 1
-0.0357005778646985 1
-0.0105157038926275 1
-0.000264667332361952 1
-0.0213821276170173 1
0.0193082153985483 1
-0.0296249012598173 1
-0.00946440169029175 1
-0.0155320528591275 1
-0.00510869319389931 1
0.00682845877456943 1
-0.028307936715842 1
0.00470709379377989 1
0.0362970006464833 1
-0.0207872018235401 1
0.0155407271300389 1
0.0472672154033834 1
-0.0316066625732866 1
0.0164298176588133 1
-0.00502101110006361 1
0.0144003103308422 1
0.0274668512082596 1
-0.0124816884770318 1
0.039713166835466 1
-0.000505368840576961 1
0.004728539985653 1
0.0145160424232309 1
-0.00923021863209238 1
-0.00381260676762652 1
0.0172713555529989 1
0.0461594279084161 1
-0.00893531674703361 1
0.00323300898424538 1
-0.00151824321428317 1
-0.0130962485976895 1
-0.034054442397989 1
-0.032686749131987 1
0.0308438803476401 1
0.0121903687339757 1
0.0247694728174 1
0.0230060772639103 1
-0.0158510404365208 1
0.0486148724213361 1
0.00633409982787235 1
-0.0031988844226419 1
0.0226337418760767 1
0.0317807150161465 1
0.0429263733169465 1
0.0109921578018527 1
-0.0314003298610072 1
0.000806038313228157 1
0.0369218057771927 1
0.00366796261614289 1
-0.00176024650640782 1
-0.00574512557685499 1
-0.0514111191068691 1
0.0180025450630306 1
0.0211977821221225 1
0.0246764603444955 1
-0.0123876074409292 1
0.0440551112708658 1
0.00115250079748358 1
-0.00626766962152933 1
0.0299676630660414 1
0.00859710755142198 1
0.0162172676582905 1
0.0193572534633686 1
-0.0138040931037254 1
0.0384643666745299 1
-0.0330513312140601 1
-0.0128052589991016 1
0.000856281562474713 1
-0.018989773543853 1
-0.0237535584816684 1
-0.0225178542902791 1
0.0177838675124621 1
0.0130090993195911 1
-0.0172576051127009 1
-0.0350813899638485 1
0.02557862049392 1
-0.0378577396793615 1
-0.011704384748666 1
0.0261650838848977 1
-0.0137133869379481 1
0.00402609083263 1
-0.0390088629150818 1
-0.0131479602900593 1
-0.00137157106236148 1
-0.0115852476194951 1
0.0720026860609553 0
0.0134019261065422 1
0.0131485983691163 1
0.000535913703159765 1
0.0267549213166418 1
-0.00548122625608912 1
0.041386115831221 1
-0.00403402000863871 1
0.00871269610611237 1
-0.0171512752126132 1
-0.0201110971528816 1
-0.0380504905744496 1
0.0179383215489331 1
0.00369691105851781 1
0.00425078051018989 1
-0.00571557263263411 1
0.00488192418463079 1
0.0142603423966086 1
0.0171569853642861 1
-0.0270523344043207 1
0.00331405965549227 1
0.0219850590875934 1
0.0511084689042381 0
0.0225569563993076 1
0.00473029151370119 1
0.00242635789617188 1
0.0152030403034895 1
-0.00926666643353972 1
-0.0166666368325555 1
0.0205573908571152 1
-0.00803217054555975 1
0.0275128546478309 1
-0.00491526506010296 1
-0.00350288481312951 1
0.0248160974799983 1
-0.0191513366821808 1
0.0111703109794869 1
-0.0157322469108672 1
-0.00227076244581408 1
-0.0169944538240237 1
-0.0278688294545573 1
0.0469659102543494 1
0.0157622961024634 1
0.0279932177132582 1
-0.0318873488493107 1
-0.0122926069816694 1
-0.000763691904237058 1
0.00772457541466227 1
0.0501429466737314 0
0.0401403237235303 1
-0.0129881336668419 1
-0.0290806120267382 1
-0.00772326515344991 1
-0.0162253150166177 1
-0.0150217572772608 1
-0.0146203908943235 1
-0.00670339598847819 1
-0.0590676543283874 0
0.00982837420317726 1
-0.0182166544246852 1
0.0155387021671476 1
0.0466793837376552 1
-0.0270959781098438 1
0.0504293801008863 1
-0.0245610906048912 1
-0.019121082881066 1
0.024564806712102 1
-0.0110011947465205 1
-0.0170894208266728 1
0.00490132811379974 1
0.0253940558789255 1
0.0616567606322037 1
-0.0563306790199936 0
0.0121625602000434 1
-0.0230135231016273 1
-0.0221327123865143 1
-0.0332659231032893 1
0.0423685253449299 1
0.00401661393555434 1
0.00913496475768274 1
-0.0267624856285781 1
0.0102866924885729 1
0.000783227331892445 1
0.0062451093495561 1
0.000121930286477993 1
-0.0446329791597199 1
-0.0126409936855862 1
0.0142866305750103 1
0.00331390878835278 1
-0.000941976837940975 1
0.00651244958664728 1
0.0044306146293059 1
-0.0226654343870473 1
-0.011508469867917 1
-0.00521553049729546 1
0.0296474420895498 1
0.0251932042088285 1
-0.0151231392256021 1
-0.000827968439401271 1
-0.021526874060474 1
0.000475404812124906 1
0.0157091669268474 1
-0.000732914261065566 1
0.0387915928288422 1
-0.00435448866440298 1
0.0149815672968702 1
0.0638860772516519 0
-0.0222200812194393 1
0.0213551653434549 1
0.0315133803511028 1
0.0253346212511994 1
-0.00758728830383939 1
0.00260608213979117 1
0.032844306705178 1
0.0291339875659688 1
-0.00726421028619875 1
-0.0425939823844857 1
-0.0198258195885872 1
-0.00219156514674756 1
-0.00579737537139342 1
-0.0312550208919273 1
0.0186505361780864 1
0.0209426092562673 1
0.0154184284277315 1
-0.0318718868272049 1
0.0122388968398978 1
-0.0602746152692647 1
0.0340334097666911 1
0.0207321623419427 1
-0.00831462982441981 1
-0.0012801518499007 1
-0.039850504986507 1
0.020624755444806 1
0.041326862614872 1
0.000408160012537996 1
-0.00841400787578318 1
0.0134074673432528 1
0.0186339781653058 1
0.0321540918052874 1
-0.0249108108487945 1
0.0339167444898933 1
-0.066965230826147 0
-0.000981023770982422 1
-0.00853218306619734 1
0.0687403015215908 1
-0.026000675460879 1
0.0132057461594924 1
0.00886806127362622 1
-0.0185853054142317 1
0.0147826929173234 1
0.0151308118790593 1
0.0434487000224726 1
0.00987899236092971 1
-0.00203266990014892 1
0.00969376742547957 1
0.0192334815224592 1
-0.00851088875120316 1
0.046812347091066 0
0.0167977328901633 1
0.000180610048787555 1
0.0215214646979363 1
0.00241145165210633 1
0.0320994615295218 1
-0.00694721564321564 1
0.00227935225188407 1
0.0283471497548525 1
-0.0383091938120049 1
-0.0198304298040747 1
-0.010913977703016 1
-0.0498428023885139 1
0.0512723346238744 1
-0.0403456038888069 1
-0.0231391635409855 1
0.000454839493140977 1
0.0149752639487071 1
-0.0584477515523407 1
0.0201092453561209 1
-0.0170219910313641 1
-0.0669483710191617 1
0.0106546069638512 1
0.0351871163398919 1
0.00457199119759704 1
0.024177446972036 1
-0.00233169889831274 1
0.0184487281254013 1
-0.0248852365355098 1
0.0237737822254149 1
0.0023157150428186 1
0.0230860942299741 1
-0.0200095516164389 1
0.0301941470025162 1
-0.0259972859606854 1
-0.0439111150423074 1
0.0183908676917906 1
-0.0204537233048839 1
-0.0331660427472216 1
0.0285990446767106 1
0.0268658939432135 1
0.0387392419666013 1
-0.00110374803184697 1
0.00983417120937072 1
0.0119484923692126 1
0.0392397547781521 1
0.0157625413824837 1
0.0202738185289073 1
0.0154636365483539 1
0.0234339900053437 1
-0.0248388603814642 1
-0.0399838118241486 1
-0.0109228399035144 1
-0.0510899282386334 1
-0.00682467963503369 1
0.00664268965312544 1
0.00246540738617186 1
0.0281175577064739 1
-0.0161668458742343 1
0.0149249401221797 1
-0.00355774335439054 1
0.017280612468295 1
-0.0402067184348927 1
-0.0305125535860422 1
-0.0423582744403484 1
0.0391522618641749 1
0.0214217789552732 1
0.0178995722621362 1
-0.00117375874869323 1
-0.0403540576539027 1
-0.0359131332991429 1
-0.0114838755366467 1
-0.0267328973711883 1
-0.00429872398697066 1
-0.0374573324044449 1
0.0183799484105293 1
0.0342774398189338 1
0.00467378254938269 1
-0.0227702611033021 1
0.0380856373031993 1
0.0119587020726861 1
0.0190584712384271 1
0.00554254065942247 1
0.0114380515614199 1
0.00323471958290145 1
0.0138761338085045 1
-0.0165013585762621 1
0.0352335643833094 1
-0.0154231332588787 1
0.00263147375339411 1
-0.0101969956370983 1
0.0172964787266326 1
-0.0141191083705368 1
-0.00574706971690689 1
-0.0143874273236804 1
0.034156316153896 1
-0.0257771106712455 1
-0.0158070556658559 1
0.0329738161611076 1
-0.00822848444777393 1
-0.00367668467907171 1
-0.00542441011902988 1
0.0137254452933881 1
0.00425764456446914 1
0.0163720173374727 1
0.00661953759031483 1
0.0201572778775497 1
-0.0124639579438334 1
-0.0416267922338062 1
-0.00728741646741967 1
-0.0161088877190102 1
0.0248778130025954 1
0.0166719206156391 1
-0.0248336340879503 1
-0.0297048813522433 1
-0.0129470094258616 1
0.0231919943356318 1
0.0464032670304852 1
-0.00513869931013472 1
0.0265824998033759 1
0.000396387534562325 1
-0.0321406877130528 1
-0.0145501528998407 1
-0.0205476809023799 1
0.0215803635826207 1
0.0138031468814017 1
0.0149503006963987 1
-0.0057139600379969 1
0.00731454897374948 1
0.0362457347737007 1
0.0251459509519165 1
-0.0167242675111452 1
0.0679824476175821 0
0.0252013274395923 1
-0.00627527029355161 1
0.0289645644151732 1
-0.0309927063904966 1
-0.00967206339259796 1
0.00862697548931055 1
0.0407495049719367 1
-0.00621605105067025 1
0.00486203297733366 1
0.0336281409677913 1
-0.00659852705748324 1
-0.0613364107628014 1
0.0196934068269042 1
-0.0512959161573561 0
0.00726633841654383 1
0.0115451573209248 1
-0.0484001527768898 1
-0.0565274390478718 0
0.031239384418214 1
0.019298548115982 1
0.0362088796784561 1
0.017518830159405 1
0.0356762322989052 1
0.0271375744207982 1
0.00115491912387515 1
0.00385917067550113 1
-0.0482610931347365 1
-0.00248161008875617 1
0.0365389449427652 1
0.00630412772545278 1
-0.000742111337030009 1
-0.0110698068475076 1
0.0273378499407164 1
-0.0188060342995073 1
0.0273938285098833 1
-0.0315116530613245 1
0.00116268301408879 1
0.00949653417213198 1
-0.00453493893792487 1
0.034860183015754 1
-0.0341113693832696 1
-0.00492318544683967 1
0.00934173807276254 1
0.0306010093675591 1
0.0426969652915729 1
-0.0196963279098103 1
-0.0266042271169679 1
-0.0455004169923903 1
0.0123140142967213 1
0.0454809231651433 0
0.00908199639669558 1
-0.011931248666033 1
0.0314172756870408 1
-0.0266718771034868 1
-0.0193425246687572 1
0.0127213038853579 1
-0.0218586693245807 1
-0.0331638566043069 1
0.013083918727993 1
-0.00110265500916763 1
0.0187398158490779 1
-0.0593856789778942 0
0.0476689320618518 0
0.00193361666983399 1
0.00140957273446034 1
0.0535070733736807 1
-0.00697451932090633 1
0.0170068689313178 1
0.00211927945332319 1
-0.0451171072383608 1
0.00369995466998581 1
0.0403651784545837 1
0.0432234736402363 1
-0.0117765183011799 1
-0.0084873976666135 1
0.000617290245879865 1
0.0189144247187337 1
0.0157712583374771 1
-0.0221763421697946 1
0.0257287109753541 1
0.0357434357298981 1
-0.0287234635184224 1
-0.000343130639539084 1
-0.0312204981532918 1
-0.0507438600083367 1
0.00529345582903445 1
0.00779078214435924 1
0.0335958883006697 1
-0.0561201781548005 0
-0.0157184977789921 1
0.00016804244391473 1
-0.0168427925253943 1
-0.0603540912033774 0
-0.0228227495042554 1
0.00777124903149436 1
-0.00599364103710542 1
-0.0194742008915951 1
-0.0370129615810847 1
0.00469169262263494 1
-0.0179745604921017 1
0.0175313879051982 1
-0.0214824218937346 1
-0.00515806309569934 1
0.0275000178793568 1
-0.0220721493338317 1
0.00859014537436863 1
0.0114604877845779 1
-0.00301265365246526 1
-0.0134222379387276 1
-0.00523850861508599 1
-0.00159385871864593 1
-0.0066596461186645 1
0.0145638433713201 1
-0.0245638947014631 1
-0.037037451556839 1
-0.056295455633362 0
-0.0314793975389644 1
-0.00817712296132371 1
0.0291580170956251 1
-0.0308159602372052 1
0.0297460624759465 1
0.0227065460572497 1
0.047438747272874 1
-0.00152745179834869 1
-0.0250058125033748 1
-0.00355370871561611 1
-0.037532741642768 1
-0.00894924271232842 1
-0.00029859977385579 1
0.012020303587968 1
-0.0471223338666359 1
-0.0171551832657585 1
-0.0451463137706536 1
0.0315951412716347 1
0.0274471882995287 1
-0.0101778557653686 1
-0.0224482521244405 1
0.000930479739096737 1
-0.0137035144474689 1
0.00618887156632552 1
-0.0354866149271464 1
-0.0211378660809491 1
0.0197374366549793 1
-0.00754645408388924 1
0.0495964313937051 0
0.0016668611180106 1
0.00903974178744112 1
0.0251360198435557 1
-0.0548032715040572 0
-0.029186361562545 1
0.0053731553930984 1
0.0483878350795118 0
0.0304324214054688 1
-0.00378973499339539 1
0.0381033227141422 1
0.0514170709452957 0
-0.0136922404413548 1
0.00462406162059127 1
-0.00609394256744908 1
-0.0196751341972308 1
0.0285671803516358 1
-0.00392012554472409 1
-0.0026232184925505 1
0.0236658067179128 1
0.0144157442753332 1
-0.0318085583769694 1
-0.0134646065788122 1
0.013360085664842 1
-0.0309550709900078 1
0.0185561230496282 1
0.0288771202983075 1
-0.0036279931380947 1
-0.0308800584452931 1
0.0145134491277396 1
0.00542742982114683 1
-0.00868581564895253 1
-0.00400131458152654 1
-0.00581682055193291 1
0.0164443784342934 1
0.0285126879537122 1
-0.0123547185385174 1
0.066134410069052 1
0.0175998937012257 1
-0.0716274233488063 0
0.000262228504480454 1
-0.0411872751856129 1
0.00516754113601513 1
-0.0260880436190631 1
-0.0269497495202458 1
-0.0123898138361018 1
0.00651697614544316 1
0.00395880528624319 1
0.0378527956174525 1
-0.015097568131364 1
0.033325884047367 1
0.0110619183367618 1
0.0677593416962013 0
0.0167598897427473 1
0.015961919640804 1
0.0169929984434342 1
-0.0101189731522787 1
0.00690674814035677 1
-0.00692791975660923 1
-0.0167882875721698 1
-0.00716602138948966 1
0.059107900009567 1
0.00404013513069925 1
0.00901788344671411 1
-0.00317783006286339 1
-0.000943009960021054 1
0.0176217065146262 1
0.00259034339145666 1
0.0474947451266728 1
-0.00638687806240347 1
0.00229697324356912 1
-0.0436092558080895 1
0.00955580262022552 1
0.010627026075379 1
0.00710918338056312 1
0.00433750799160578 1
-0.00898791522371079 1
-0.0146584189570924 1
0.039415155060534 1
-0.0515053027345581 0
0.0258663485791948 1
0.045279704494155 1
-0.0239775892124416 1
-0.0330253148661996 1
0.0343527173726902 1
0.0250260360384586 1
0.0108768698854479 1
-0.0106312401303133 1
-0.061423063275723 0
0.036115310266038 1
-0.0392279433536672 1
-0.0657449820817269 0
0.0016234072271632 1
-0.00790030644076408 1
-0.047237284513868 1
0.00206455084601954 1
0.011488038276029 1
0.00769356676252927 1
-0.017151561329358 1
-0.0442443573257189 1
-0.0448369246024035 0
-0.0258675439273769 1
0.00749722386159592 1
-0.0106482929976771 1
-0.0106700462310687 1
0.0148444435993489 1
0.000380063560491523 1
0.0269579280331949 1
0.0230539451672639 1
-0.00851042913363923 1
-0.0370249194722313 1
0.021167718188958 1
-0.0260832779480054 1
0.0140242531637152 1
-0.0227118962406827 1
0.0486524920805474 1
0.00925930017304799 1
0.0337274591966532 1
-0.00452112839763275 1
-0.0339008030159092 1
0.0367374163330249 1
0.0203291579398963 1
0.0300171894134521 1
-0.0177074424528927 1
-0.0178523737984301 1
0.0111297616425083 1
-0.0123536489801501 1
-0.00782576069107655 1
0.0130798345962485 1
0.0182554388909318 1
-0.00668684542825279 1
0.0129903998551318 1
-0.0286206538816123 1
0.0176319880091621 1
0.0239780622315007 1
7.01193200796507e-05 1
0.0399810640287615 1
-0.0289067294299752 1
0.0383496328054994 1
0.012686775824007 1
-0.0304683285689225 1
-0.0243824990652118 1
-0.00543569904935631 1
0.045771044069434 1
0.0303730260186694 1
0.00165924652981047 1
0.0494682617941168 1
0.00199917140785827 1
-0.0336786611768543 1
0.0248953060824506 1
-0.00526775783085676 1
0.0563911390620559 0
-0.00913216645184411 1
-0.0044601501784086 1
-0.0129094194822982 1
0.00504868266287587 1
0.00133330497765651 1
0.02515553357467 1
0.0372111753713003 1
-0.011107097033145 1
0.00102329378783372 1
0.0113513042143099 1
0.0135237850427363 1
-0.00536542477125064 1
0.0453110309983783 1
-0.00333173613292648 1
-0.0338615285551247 1
0.0499063571607825 1
-0.0502115695240761 1
-0.0153089704817787 1
-0.00126385281836505 1
-0.00798095204538466 1
0.0334727131798798 1
0.00789025468966261 1
0.0726896113160251 1
0.052496929427745 1
0.0121895162802747 1
0.0212070082471806 1
0.0239479212486982 1
-0.010725906613704 1
-0.0127417040189869 1
-0.0249388460229817 1
-0.0159387832587473 1
-0.00530045151801503 1
0.00606369115137956 1
-0.0173036314526372 1
0.0050113130871768 1
0.0231738372822862 1
0.00402949192524988 1
0.00395205737171773 1
-0.00105604016297468 1
-0.0300261625376531 1
0.0276183495757355 1
-0.0360377935871685 1
-0.0201559904933803 1
0.00124797243692749 1
-0.0199281391626188 1
7.29072881661443e-05 1
-0.0104143310495199 1
-0.0295618047452593 1
-0.00362178759017983 1
0.016144280283888 1
0.0263305289452584 1
-0.00365449752590481 1
0.0168665735821727 1
-0.0637382837918027 0
0.0286716434297684 1
0.0307942427945814 1
0.0106882424873433 1
0.0523667904743449 1
0.0156659353355307 1
-0.0308176128667956 1
-0.0528761706363491 0
-0.046177541842369 1
-0.0393897314807378 1
-0.0198576279216029 1
0.0205464148054642 1
-0.0219559838450403 1
0.0105590238350222 1
-0.029432770103193 1
0.00200443678790593 1
-0.0378678477434234 1
-0.0187303967230727 1
0.015265241485514 1
0.0083720237871191 1
0.0256580401848779 1
0.00196160247475581 1
0.0123994258052592 1
-0.00863933432363416 1
-0.0279677909406538 1
-0.0475019909805391 1
0.0166473546620051 1
0.00381528913098226 1
-0.0116565791753503 1
-0.0754652882105647 0
-0.00060645251412678 1
-0.0253071721747036 1
0.0119297396373109 1
0.0159630757507511 1
0.0146007831783977 1
-0.0172441508202114 1
0.00637930341735353 1
0.0136877937205681 1
-0.018741470810681 1
-0.00512558689482316 1
0.011312144012386 1
-0.002403638913478 1
-0.00406672595008904 1
0.00126408611400209 1
-0.00544343907720325 1
-0.0224680539925127 1
-0.0265247673994853 1
0.0679890938085717 0
0.028981047042493 1
0.00716560832603685 1
-0.0125051594881347 1
0.054184302058694 1
0.0221943713657734 1
-0.000601363137586422 1
0.0222474214516088 1
0.00787602221242458 1
0.0258502444991374 1
0.0213392934478357 1
0.0326309148241256 1
-0.0477663118648005 1
-0.0706176349875969 0
0.0465034175880859 1
0.0141015081573163 1
0.00407906840739628 1
0.0171604386724839 1
0.0213982390182104 1
0.0306069028176044 1
0.0398208457271964 1
-0.0066058303955716 1
-0.00330090959587079 1
0.0486315548750553 1
0.0176699786929515 1
0.0254788968559866 1
0.0103715071198446 1
-0.0359845274726287 1
-0.0308548031850629 1
-0.016206561014914 1
-0.0525035075175671 1
0.00415088770155677 1
-0.0209803687626937 1
-0.0702310090100706 0
0.00411479278900315 1
-0.0209492480569752 1
0.0333185446873693 1
0.00473512100392168 1
0.0373689712432694 1
-0.00402445548765696 1
-0.010453766045598 1
0.0414198621984892 1
0.0159707753223814 1
-0.0283589800771064 1
-0.00109925137158729 1
-0.0309002855687299 1
0.0418945082504036 1
0.0275164386780709 1
-0.0197564548114631 1
0.0215309905823106 1
-0.0285718238809509 1
-0.0025929171813333 1
0.0128162337667891 1
-0.00680184800662016 1
0.00807821086115863 1
-0.0120526096157813 1
0.0288911366712667 1
0.0229071890646096 1
0.0196442875117576 1
-0.0241567149067279 1
-0.0058836893850845 1
-0.0131573548252518 1
0.0336953981903575 1
0.0556224097857246 0
-0.00075280128739378 1
-0.0309673809441983 1
0.00761840985658375 1
-0.0314733253909995 1
-0.00460189542742594 1
0.0455310155448675 1
-0.0337100450448261 1
0.0289137467658985 1
0.0257101773636889 1
-0.0247522369894175 1
-0.0086162999943787 1
0.0218680948903293 1
-0.0388668493893326 1
0.0483070351713994 1
-0.0169522653202646 1
0.0280156660383081 1
-0.0138240061477669 1
-0.00619403300596564 1
-0.0132093021780464 1
0.0195988315381823 1
0.0170491212092421 1
-0.0101090176091569 1
0.0236924437780278 1
-0.00716526007588165 1
-0.000882909981232192 1
0.0244309230898788 1
0.0103280579612349 1
-0.00140150392529953 1
0.0081674509850074 1
0.0101672608839187 1
0.0119545169248494 1
0.0259352182786568 1
0.0430384927735288 1
0.0205087300462184 1
0.0262374582785395 1
0.00504967346153574 1
0.0390280358922731 1
0.00546590849031056 1
0.0410816876439657 1
-0.0143904760237606 1
-0.00695870038542672 1
-0.0468926958313527 0
-0.000294997243973707 1
0.0138882717576475 1
0.0228739310778689 1
0.00722806323908375 1
-0.0258037070054605 1
0.00210703353758385 1
-0.0188843048015273 1
0.00361536221157238 1
-0.0127244106102681 1
-0.00657155623929463 1
-0.0145505313831817 1
0.00960536205150819 1
0.0227021411935816 1
-0.0163153273238964 1
0.0333377022004839 1
0.0196230863416691 1
-0.0247686959017492 1
-0.0428745991955087 1
0.0219170045577127 1
0.0070237364277693 1
-0.0165485994330714 1
-0.0256913738218862 1
-0.0347255462979959 1
0.00341435129480684 1
-0.0208498619788973 1
0.0181842763629543 1
0.0170471559918522 1
0.0210763991069541 1
-0.0209324751456742 1
0.00614681804452365 1
-0.0541095449241103 0
-0.00246718995696543 1
-0.0214323975617448 1
-0.00107353809655683 1
0.0251965840998942 1
0.00875581287450925 1
-0.0105447775657968 1
-0.0513673726896556 1
0.0563462085768731 1
-0.0023799904809012 1
-0.00637682320074285 1
-0.0330975006256675 1
-0.00858783052956512 1
-0.0066675544413171 1
-0.0361343058544589 1
0.0246824679309979 1
-0.0269539548102849 1
-0.0451055643136332 1
0.034543141701316 1
0.0302266854037142 1
-0.0632041719938686 1
-0.00691737312831285 1
0.0305725008450565 1
-0.0235609115511774 1
-0.0168571066386711 1
-0.0105086753207611 1
0.0165464176303128 1
-0.00579036268161709 1
0.0425006804401734 1
0.000704443336022284 1
0.0243727189403341 1
-3.88495697730244e-05 1
0.00147680346971235 1
0.0549934379395524 0
0.00149463681615995 1
0.0180841311095126 1
0.0162238272805687 1
0.00734781639587702 1
-0.0106438071695663 1
0.0170184598699991 1
0.00656245977877371 1
-0.0467597423073353 1
0.00340165605508329 1
0.0509645679373112 0
-0.0335964922633322 1
0.019568900448945 1
-0.0126477721335261 1
-0.0103865640293542 1
0.01082994036544 1
-0.0153214976439293 1
0.00322595373939176 1
-0.0182493269712354 1
0.00759071194246025 1
0.0105837497657852 1
-0.0290237163077599 1
-0.000720373508303727 1
-0.0198075655545156 1
0.00510564971552175 1
-0.0307308382402092 1
0.00739659841762663 1
0.0177751516454526 1
-0.010259139362399 1
-0.00697002601198222 1
0.0064860483824309 1
-0.0193320547901706 1
0.0375043481774856 1
0.0714592905032145 0
-6.06314360238076e-05 1
-0.00239648572502625 1
-0.0212274639834562 1
0.00385014309047201 1
0.0437149338587056 1
-0.0134565628567472 1
0.0169157452251018 1
0.0109355824780212 1
0.0150143774869799 1
-0.0229502397524827 1
0.0334591640328832 1
0.0288004998323799 1
-0.026228812290221 1
0.0384080089025686 1
0.00450396328384254 1
-0.00568784243355709 1
-0.0276052935752845 1
-0.0283045907224447 1
-0.0210469367163468 1
-0.00456426818139671 1
0.0341428216754716 1
0.0420999079883796 1
0.0277600730009219 1
0.000667101394081828 1
-0.013529316846225 1
-0.00410708519002583 1
-0.00799284249693681 1
-0.0235839278495961 1
-0.0275098547674529 1
-0.0355476977433711 1
0.0240270523402562 1
0.0474498413234297 1
0.0190218854019862 1
-0.0129757175118922 1
-0.0146650109095471 1
-0.00546010265651328 1
-0.00399878104043882 1
-0.0237346580733033 1
0.0508833197466886 1
0.0222306008988224 1
0.00900692152323026 1
-0.0495569237229603 1
0.00501976714375343 1
0.01501946007639 1
-0.0304194077572127 1
-0.00772340805973973 1
0.00636856671007791 1
0.0283889900447638 1
0.00392646187143686 1
0.030539520177956 1
0.00117426114854333 1
0.0102550703297043 1
-0.0242223377299799 1
0.0279835139123865 1
-0.0479998258760464 0
0.0363351254754659 1
-0.0070802381285183 1
-0.0617785480690218 1
-0.0277936507731556 1
-0.0162710616004135 1
0.0346829359870578 1
0.035092609121834 1
0.000828097151718186 1
-0.0162645499866115 1
-0.00228069520351086 1
0.00539022899456015 1
0.034326109594493 1
0.0254634893445855 1
0.0265422317042148 1
-0.0204733499536503 1
-0.0270408635661264 1
-0.0220069216510941 1
0.0666878773593899 0
-0.00501955692636307 1
0.000679150983288535 1
-0.000441011729325582 1
0.0156838499958149 1
-0.00647715400848104 1
0.0130356473315388 1
0.0225518628365694 1
0.0302569783793363 1
0.0392745878900423 1
0.0598399226690248 0
0.0186914372340084 1
0.0181720886276536 1
-0.0316507238364227 1
0.0270168195083322 1
-0.0506139654667783 1
-0.0212428284929342 1
0.0249039747194175 1
0.00100680550521398 1
-0.0131004570320386 1
0.00455576830782107 1
-0.0385005517247575 1
0.0158390044363368 1
0.0698003316675665 0
0.0343477369092996 1
-0.0134911187976356 1
0.0333079722582008 1
0.00606255356757403 1
0.00666573198157602 1
-0.0105188611643087 1
-0.00321461879771293 1
0.00909582027434865 1
0.0244406393835344 1
0.0124344268905775 1
-0.0151016836465083 1
0.0217984753196685 1
-0.0334217012862464 1
0.00770902220277397 1
0.00328115435275847 1
0.0104928485208342 1
-0.0141724838828049 1
-0.00738995202144412 1
0.0187771287900246 1
-0.00241712855549903 1
-0.0320677018348895 1
-0.0458257605708753 1
0.0421017539538262 1
-0.0191110388423389 1
0.0269424903468502 1
-0.0186693855699751 1
0.0103919540152123 1
0.0378621865072319 1
0.00693424158226084 1
-0.0383889668313193 1
-0.0269028364879923 1
-0.0250754741962661 1
0.0339947584201618 1
-0.0145362220172082 1
-0.0606011028277949 0
-0.0385782141563608 1
-0.0401193671783341 1
-0.0199929002029136 1
0.0320698009718339 1
-0.00337130352963538 1
-0.0168967663365728 1
0.00108600859541417 1
-0.0242817325093181 1
-0.0212966080938194 1
0.0500744115980888 1
0.0100297304377026 1
0.00807043523415112 1
0.0489164369319763 1
-0.0168535368917209 1
0.020686564304691 1
0.03437250042778 1
0.0005071589911242 1
0.0136222869655333 1
-0.0107416289755811 1
0.0132652753359814 1
0.0325888804454913 1
-0.0279152072279772 1
-0.0508981382047155 0
-0.012499862942391 1
0.00201747172162653 1
-0.0645330153335152 0
0.0073243254547469 1
0.00698282851837607 1
0.0113713065627284 1
0.0139533797556541 1
-0.0325796820517034 1
0.034176139268377 1
-0.0535960623439457 1
-0.00177083150024623 1
0.00635487152104003 1
0.00298435608861002 1
0.00311542841850265 1
0.0176003001479508 1
0.00817785439590885 1
-0.0184839361681598 1
-0.0262451123296596 1
0.0206706485507176 1
0.0356028563461615 1
-0.0642678744721586 0
0.00535387887505258 1
0.0298657574633975 1
0.0467295339264914 1
0.0165386379226433 1
0.0435999636079521 1
0.0520753425953525 1
0.022938662155753 1
-0.0030850327446892 1
-0.010683082709075 1
-0.00660206812702097 1
0.0145056477607 1
-0.00565885689106149 1
-0.0069377586688831 1
-0.0167781433798887 1
-0.00773781258917114 1
-0.0271643021775994 1
-0.0173027988907533 1
-0.000591598954163645 1
0.0640534746777156 0
0.0141908495244596 1
0.035360123025854 1
-0.0237903065455388 1
-0.0140503765663877 1
-0.0136176862241144 1
0.00479882681835164 1
0.0242118850820971 1
-0.00740561048688105 1
0.0327815806512836 1
-0.0364048397915707 1
0.0282799138982172 1
0.0281370943208849 1
-0.00396493431840926 1
-0.00106993304711889 1
0.00149256207485112 1
-0.037886045585213 1
0.0343200241431143 1
0.00199075635526898 1
0.0368879575530589 1
0.002835067601611 1
0.0130714735884684 1
-0.00848230738471032 1
-0.00649115012849233 1
0.0364600808376712 1
-0.0194303890135538 1
-0.0106310921062455 1
-0.0691712868823061 0
0.0211455029945506 1
-0.00724275276006106 1
0.0489966656390536 1
0.000732220055762138 1
0.00365225801152004 1
0.000959452605295601 1
-0.0215241061737426 1
0.0159291936984717 1
-0.0431048091097974 1
-0.0107908776894819 1
0.0222658227271164 1
-0.000763838972379951 1
0.020837361909954 1
-0.0108425990626301 1
-0.0153110041196164 1
-0.0103383010426927 1
0.0011223715069175 1
-0.0266598558548453 1
0.00721370185258516 1
-0.0032012259968817 1
0.0100825348280453 1
0.0189067400488675 1
-0.000688462662506287 1
0.00498760234792529 1
-0.0162179243017393 1
-0.0268326730075263 1
0.0131400241597089 1
-0.00444856635825045 1
0.034102309395334 1
0.0366279328274357 1
0.00770174202602879 1
-0.0244041460711006 1
0.0250090065292491 1
0.0365070950606551 1
-0.00232586915407694 1
0.00467832976066569 1
0.0069777040487708 1
0.0235962705942514 1
0.0106126262625195 1
0.0246724514744108 1
0.0050091259649723 1
-0.0185243116904309 1
0.0445054264533705 1
0.0398715386047205 1
0.0129340503531052 1
0.0161635668185792 1
0.0221074224232561 1
0.00119141863491279 1
-0.0122423951476428 1
0.0042023974514213 1
-0.014903601029128 1
0.00788781166176343 1
0.00837864358948083 1
0.0134844582453345 1
0.0120855853507625 1
-0.00753568077211876 1
-0.0229587718230031 1
-0.00623893642826152 1
0.00624693024280019 1
0.00453347121799882 1
-0.0400962469837205 1
0.0199703265044937 1
0.00259624744659579 1
0.0138348617846458 1
0.0443476431517355 1
-0.0149263093829943 1
0.010712761978523 1
0.0256599213689495 1
-0.0209854297764796 1
0.0169725737118152 1
0.0236338875843739 1
-0.043624656410661 1
0.00201355293136789 1
0.0553185429684256 0
0.0339565480423105 1
0.0372227146137172 1
0.0397190440587752 1
-0.0174916041494078 1
-0.0186593440960855 1
-0.00942752318845438 1
0.0173933571479943 1
-0.00914458011797452 1
0.0142500837528217 1
0.0425191094211065 1
0.0147544297332279 1
-0.00300781482221087 1
0.0492160498482449 0
0.025199260882481 1
0.01575445367654 1
0.0339625157357953 1
-0.0119020473509893 1
-0.00505015979351333 1
-0.0081608636584382 1
0.00326100548015131 1
-0.0680446092456027 0
-0.0234240235595174 1
0.0344270016568571 1
0.0537109383453751 0
-0.0051819736097161 1
-0.00293591074124889 1
-0.0421847809903958 1
-0.00825227023491646 1
0.00252489525820746 1
0.00935094102182418 1
0.0054559437840663 1
-0.01753873899752 1
0.0199456894861679 1
0.0280351898397605 1
-0.0193501030188234 1
-0.0383315702221721 1
-0.0143507313950274 1
-0.00645179165803207 1
0.0696552936597663 0
-0.0258040370152047 1
0.0372317199872958 1
0.0269348712457313 1
-0.0356305925203499 1
0.00878729213411084 1
-0.0409101381710207 1
-0.0327410925872585 1
0.0563424987425373 1
0.00565965512739596 1
-0.0194807781126423 1
-0.0108476936580416 1
-0.0103184931591999 1
-0.0139470421285919 1
0.00614462612612503 1
-0.0181008921485648 1
-0.0193275871891519 1
0.0300291775752738 1
0.00540174794899868 1
0.0112807549021216 1
-0.00931466790070371 1
0.00921985194778445 1
-0.00233913460753433 1
0.0196217694259819 1
0.0165429057083779 1
-0.0204205608339963 1
-0.000489207903383358 1
-0.0231715729545448 1
0.00386888274933073 1
0.00343905597962564 1
-0.0401153154354349 1
0.0162856983742184 1
-0.00363316126281373 1
-0.0260131236560794 1
0.00571833347711886 1
-0.0102654641601731 1
-0.0460792437882693 1
0.00727831371137097 1
-0.0176938315533181 1
-0.0195009996149663 1
-0.0269790731257024 1
0.0148572794748105 1
0.0659570732256924 0
-0.0284347990375934 1
-0.0210226926513735 1
0.00670922188864546 1
0.054452896170685 0
0.028271247438759 1
-0.0162400753695253 1
-0.0105393379265912 1
0.0111594451457699 1
-0.0129528470548871 1
0.00907071607038045 1
0.000223010301799644 1
-0.0108118819948561 1
-0.0272653256814933 1
0.013187798977184 1
-0.0588264131933771 0
0.00161081152845524 1
-0.00640943829017495 1
-0.0126624113621625 1
-0.0367506526450231 1
-0.0117036886006166 1
0.0234262708959711 1
0.0068421445554655 1
-0.0050786775314503 1
-0.00281107021178879 1
-0.0145299650850016 1
-0.0458149160929129 1
0.00904570577580273 1
-0.0066641114842784 1
0.00439364473699894 1
0.00776225285257309 1
-0.0253673312612605 1
0.0036760351394069 1
-1.728501299679e-05 1
0.0222400686422092 1
0.0109517734993427 1
0.0109128724448005 1
-0.0042723066017871 1
0.0073648835053931 1
-0.0400273568936723 1
-0.0488372558121688 0
-0.0280995392927931 1
-0.00955173974121853 1
-0.0096100809360371 1
0.00430750485816438 1
0.0168418056392588 1
0.00942473712976006 1
0.000283015578044891 1
0.0181379808713168 1
-0.0101803892585073 1
0.0620187014775189 0
0.0498982798937701 1
-0.0150444378405508 1
0.0131316525674834 1
-0.00774687413575422 1
-0.0305910847393518 1
0.0125379504164196 1
-0.0070798881703221 1
-0.0276806371267268 1
-0.0209954067519486 1
0.0204637114821472 1
0.0119178245439161 1
0.00483328814484291 1
-0.0356875366952764 1
-0.0502204338851697 1
0.00755103197195926 1
0.022372086288702 1
0.0238278218326362 1
-0.0144987714132052 1
0.00923388931738396 1
0.0272990149437085 1
0.0285743946200604 1
0.00503331764707573 1
-0.00700941271874818 1
0.0047743669637928 1
0.0229052501579376 1
-0.00680321883231504 1
0.0330416404642526 1
-0.0419160590192134 1
-0.00688749709991094 1
0.0176253552799776 1
0.0221707117971461 1
0.025839757641767 1
0.00955727967653007 1
0.0135174654307357 1
0.00492373929920602 1
0.00924084255120003 1
0.0439687997641509 1
0.0239538287708002 1
-0.00702540413684318 1
-0.0498205490954663 0
-0.0122495565436426 1
0.0170035082934306 1
0.0221515121452626 1
-0.00478719945519008 1
-0.00070030528325048 1
0.0275117526065459 1
-0.00208079582416172 1
0.0326468823091112 1
-0.0308709491280485 1
-0.0101902857123834 1
-0.016355439496111 1
0.0339000103895055 1
-0.00154071058497309 1
-0.0360760638538872 1
0.00793060381208003 1
0.030826055609287 1
-0.00460557531478526 1
-0.0233840924336137 1
0.0105755565318134 1
-0.00495386063837992 1
0.0285120107384109 1
-0.00703226710867096 1
0.0329397942761962 1
-0.0194900370349471 1
-0.0238116078031068 1
-0.0105538465874877 1
-0.0547140096954285 1
0.0249703831968857 1
-0.018672352585896 1
0.0076358964242131 1
0.00375190869880762 1
0.0234093790368797 1
0.0500675211706415 0
-0.0155838103540361 1
0.0291179004350114 1
0.000204310754719101 1
-0.020423402957521 1
-0.0341040392464364 1
0.0878454620485665 0
-0.0112681195262789 1
0.000210170910273942 1
0.0341045314563704 1
0.00186733268492008 1
-0.0547185313502346 0
0.00429221975417092 1
0.0147847080994191 1
-0.0067500119079036 1
-0.0396123180782637 1
0.0102367943606653 1
0.0178783252228222 1
-0.0255686606723684 1
-0.00582518323927226 1
0.0484374269813409 1
-0.0352926897358603 1
0.0109830092408103 1
-0.00318029001676306 1
-0.0233629663547549 1
0.00137590273201233 1
0.0323559857125677 1
-0.00825769633708725 1
-0.020191897926589 1
0.0358571420106578 1
0.00287861053545511 1
-0.0333911737424723 1
0.0103152080598548 1
0.0107076158330524 1
0.0124663012959756 1
-0.0032170668093416 1
0.00716808169582783 1
0.00241238105650615 1
0.0410200733620557 1
-0.000144087933320998 1
0.0247631072163368 1
-0.0362643797164133 1
0.0120517812296161 1
0.0306468866809541 1
-0.0363856482798758 1
-0.0181984674824068 1
-0.0184218529376938 1
-0.00258238399428974 1
0.0116018808774399 1
0.00161401470628326 1
0.00121951993268589 1
-0.00458547186028981 1
0.0143376854790442 1
0.0362130337654998 1
0.0203237316779073 1
0.00700898694958797 1
-0.00643904580933252 1
-0.0222899126832317 1
0.0102915352180485 1
0.0239020323674627 1
-0.020767851514963 1
0.0108269267386317 1
0.0115479813572164 1
0.0377868118431765 1
0.0167668254192356 1
-0.0345153779018338 1
0.0353254229430658 1
-0.0266782250218111 1
0.0209708099760889 1
0.0453715934450804 1
0.021361334864991 1
0.0157049736508717 1
0.0601156860410622 1
0.00567829173130699 1
-0.0345300195137274 1
-0.0210450283699172 1
0.00306943639524567 1
-0.0127675864279625 1
-0.0171445474546868 1
0.0389160830450744 1
-0.0357398277041162 1
0.0356926772244289 1
-0.0137413585670749 1
0.00981767091499363 1
-0.0303937214003486 1
0.0379983513834889 1
-0.0288899253359401 1
-0.00318008439392875 1
0.0275029589309435 1
0.0207275008926783 1
-0.027477614353276 1
-0.0218389702482652 1
-0.017753306398539 1
-0.0350496583714818 1
-0.0151889669934569 1
0.00999386591023221 1
0.0396403344679705 1
-0.0523240316900487 1
-0.0141372505938306 1
0.0182893698432618 1
0.0324165352102884 1
0.0174950473565032 1
-0.0141577354902081 1
0.010182220139012 1
-0.00332400278792953 1
-0.0279416261124439 1
0.0321199053387048 1
0.00271815309717109 1
-0.0246066261837894 1
-0.0215134025921743 1
0.0149132336545887 1
-0.0195260161914237 1
0.000738827395247579 1
0.0335776704619474 1
0.0095462059286479 1
-0.0253968416001082 1
-0.00976110023844317 1
-0.0203114228343993 1
-0.0124971483065985 1
-0.0315908075413547 1
0.0238134807322478 1
-0.0106124780849683 1
0.00735767851533362 1
-0.0139839537615875 1
0.00371535999393807 1
0.0221331679968517 1
-0.00699664506257297 1
-0.0265409259601596 1
0.0158330272991638 1
-0.022953739291347 1
0.00186732666071612 1
0.00419651573325362 1
-0.0216858586621902 1
-0.0378639890798551 1
-0.000670511384522031 1
0.0204254323226391 1
0.0150834538726818 1
0.013001507557947 1
0.0189741542727805 1
0.0210430421873311 1
0.0234393653764998 1
0.000560334811957566 1
-0.0142529093317556 1
0.0300784038131093 1
0.00106205161630202 1
0.0583150396369249 0
-0.00973177524236623 1
0.0187515086329156 1
0.0275029089718282 1
0.0053060558985782 1
-0.00521454411903692 1
0.0113233254153776 1
-0.0045819586924794 1
0.00805445782386141 1
0.00465401457286675 1
-0.0436797552140398 1
0.0148421108445146 1
-0.0191564310938159 1
-0.0312849240052185 1
-0.0140207268128675 1
0.0353882748881106 1
0.0126407619898237 1
-0.0245720755774458 1
-0.0513288279306871 0
0.00608224152964676 1
0.0570745887896677 0
-0.00703899742852825 1
-0.0194346648641443 1
-0.00230530846772513 1
-0.0155983665440381 1
0.0075654213510656 1
0.0187543392368718 1
-0.00489949552654866 1
-0.0414931707787088 1
-0.00998164358342528 1
0.00597246114458787 1
0.025987425059951 1
-0.0360372086745218 1
-0.026934357315631 1
-0.0154471886588713 1
0.0372519491169198 1
-0.0496284673201855 1
-0.0179957481330434 1
0.0155820893176854 1
-0.0124624562791116 1
0.0140267191477723 1
-0.01227834925935 1
0.0422958739862537 1
0.0321709190228391 1
0.00458304704636313 1
0.0164852065313395 1
-0.0340350783276699 1
-0.00762468988823864 1
-0.0135031333913072 1
0.00330385855862048 1
-0.0182780303421741 1
-0.00263500735707939 1
0.0272478525915146 1
0.028550463000593 1
0.0264109147586694 1
0.0134879553890114 1
0.00983571427434216 1
-0.0157712060029274 1
0.0217811632259126 1
0.0350499463764014 1
-0.0113023341276689 1
-0.00118174103027791 1
0.0660603868523177 0
0.0329532321942077 1
-0.0126980728041937 1
-0.0173548674881103 1
-0.0476997771542809 1
0.00897648122463248 1
-0.00278463528797445 1
-0.0059838107855772 1
0.028211046666078 1
0.00976725644614796 1
0.00622619465272637 1
-0.0214176499940775 1
0.00418421714668516 1
-0.0163052128002109 1
0.0436619310852316 1
-0.00881240553094585 1
0.00052651695421245 1
0.00503316903703233 1
0.0131704107349092 1
0.0215308447677024 1
0.0168258018578422 1
-0.0379321471206126 1
0.0329638980666361 1
-0.00717377989889189 1
-0.00468618642380713 1
-0.0135390812207316 1
0.00866561857827663 1
0.0295748983141151 1
-0.00243581507973226 1
0.012166990613494 1
-0.0224649332389856 1
0.0472945364857875 1
-0.0132653528912052 1
-0.0490831239402219 1
-0.0157594130582477 1
-0.00921005591818156 1
0.036449864773844 1
0.00388814338634163 1
0.0143197661595638 1
-0.000742104868377315 1
-0.0397580973003427 1
0.0366421915716681 1
0.0360366727532739 1
-0.0495282152462368 1
-0.00633380641639929 1
0.0367679754313631 1
0.040722365326689 1
-0.00533466574499919 1
0.00200474244087235 1
-0.0394724064495675 1
-0.0416451762761806 1
0.0457741239017325 1
0.00134206158391255 1
0.0213425735957048 1
-0.0165135197270352 1
0.0614194073225312 1
0.00348921803820024 1
0.00878437503578582 1
-0.00874667812021489 1
-0.0536319060552988 0
0.00553523501235938 1
0.0356876427454332 1
0.0289808263352795 1
-0.0254053153003165 1
0.0260471824294625 1
0.0224554717712268 1
0.0423141510672241 1
-0.0169539810876236 1
0.0212940071162246 1
0.0083048622374187 1
-0.00248637676435195 1
0.00937817397132059 1
0.0105710135664598 1
-0.018984971002086 1
0.0361933642485756 1
0.0740002771891803 0
-0.00979830271277241 1
0.02360636760485 1
-0.014844763373644 1
-0.021554642473633 1
-0.0054116255653347 1
-0.0295480524207888 1
-0.0190789522734942 1
-0.015050916099981 1
0.0764140466767251 0
-0.00474712864954737 1
-0.0281603570347322 1
0.0202145361092562 1
-0.0141743042688423 1
0.012780301905917 1
-0.0212713170057636 1
-0.0063972535162553 1
-0.018520294087817 1
0.011432757021081 1
0.0163797254854894 1
-0.00773121826386337 1
-0.0136497947591851 1
-0.00989409056057976 1
-0.0111359354890863 1
0.0197695525833471 1
-0.0161139332904652 1
-0.000741928202153225 1
0.00289631061263525 1
-0.0722749759590935 0
-0.00754630810577987 1
0.0223093972479885 1
0.0363694366779664 1
-0.00309153656234399 1
0.0383571718559446 1
0.0166318457057376 1
0.0168030009110541 1
-9.95792136719258e-05 1
0.0205561857006304 1
-0.0124964630540348 1
0.00475640451828581 1
0.0100917801485311 1
-0.0255019053522165 1
0.00971759033793221 1
-0.0296441353368686 1
-0.00386045859304515 1
0.00747891307363437 1
-0.0253731386298976 1
-0.00452125697976814 1
-0.0335227493917626 1
-0.0274739219666039 1
0.00738526597210815 1
-0.0134614533858861 1
0.0145555890426905 1
-0.0158726901058028 1
-0.0210735807424172 1
0.0363764456239991 1
0.00913130965571567 1
-0.0159011168657223 1
0.00514075455049922 1
-0.0425818482036995 1
-0.010613559382947 1
-0.00939608431370467 1
0.00384097758764133 1
-0.0548342324289691 0
-0.00724040660112866 1
0.00173607701918815 1
0.0155857818164809 1
-0.0133923686297583 1
-0.00918138079549248 1
0.0086589145457515 1
-0.0173882350352433 1
0.0117470036565944 1
-0.0105716649556918 1
-0.00914872210302135 1
-0.00137457824826799 1
0.00467432623442996 1
0.0244585328614641 1
-0.0107625959620722 1
0.0327152069832652 1
-0.0413234803945749 1
0.0404804858009455 1
0.0115275717918566 1
0.0266463245264068 1
-0.00742342269397843 1
0.00407483304284598 1
-0.0391142168256518 1
-0.0383844098678836 1
0.00470314006952634 1
0.0288005018286847 1
-0.00925198585494732 1
0.0125762420139848 1
0.00921355394069074 1
-0.016181763290731 1
-0.0118490174621966 1
-0.0159106092800202 1
0.00850862666076948 1
0.0268999761019717 1
-0.00790527140787176 1
-0.01087045139206 1
-0.0116676715676371 1
0.010840960587639 1
0.0311723539031892 1
-0.00292419817948115 1
-0.0215615539565732 1
0.00723903293530189 1
-0.0293360541922346 1
-0.00585374782813665 1
0.0539151971726489 0
-0.0258192686738552 1
0.000425977733502725 1
0.0229391235692144 1
-0.0146302266658622 1
-0.0259389170301426 1
-0.0273159102148889 1
-0.0468425693351483 1
-0.0226935855781325 1
-0.0220659509628479 1
-0.0148299673370908 1
0.0403011249393594 1
0.00659813762189779 1
0.0121264258178212 1
-0.0489182797476348 1
-0.00756096514513238 1
-0.0115448858069798 1
-0.00834494459787233 1
0.00973536691874241 1
-0.0270033148498642 1
0.051089460543121 0
0.00715120450160409 1
0.00591272120239143 1
-0.0340553129280665 1
-0.01855618056891 1
-0.0113837798368142 1
-0.0105929106694691 1
-0.0194564921219563 1
0.00834396653487316 1
0.00719832900256795 1
-0.022791450534496 1
0.0321530841210337 1
-0.0204902106709003 1
-0.00965025204950696 1
0.0273416930056033 1
-0.0251005107962045 1
-0.0376194915802862 1
-0.0286076660550314 1
0.00563981133719793 1
-0.0133970026175565 1
0.00601983578664269 1
-0.021944660289655 1
0.0384604965687184 1
-0.00133603054357598 1
-0.010456040080064 1
0.0529491778793611 1
-0.0392547765488379 1
-0.0402819543717319 1
0.000816213724974105 1
-0.0539332312251078 1
-0.036794325821722 1
-0.00146817010200914 1
0.0580728649198496 1
-0.0177679590947086 1
-0.0330412281301977 1
0.021479754652875 1
-0.00741870317570491 1
-0.0330150932473245 1
0.00144871285883647 1
0.0271907642880262 1
-0.0226218293138953 1
0.00997350488391632 1
0.0254978520048998 1
0.00362777209604641 1
0.0223228219442855 1
-0.00686696237690992 1
0.00375439025457712 1
0.0398690529659673 1
0.0274239754501921 1
0.0231016462987854 1
-0.00992282352347924 1
0.0114773257559321 1
0.0470917956467347 1
0.0334534139474725 1
0.039230156087266 1
0.00627371353567002 1
0.0459364197754158 1
0.0388275903202971 1
0.00180341341218627 1
-0.00925139784790202 1
-0.0116025504442094 1
0.00787569062299852 1
-0.00197558580562456 1
-0.000560216085522235 1
-0.038891349974248 1
0.0104396489577234 1
0.0222634518849493 1
0.0127886666342818 1
0.0123334228954515 1
-0.00640884706332558 1
0.00731566598405341 1
0.0182139063235865 1
-0.00762201243843068 1
0.0248252744650392 1
-0.0138757443726418 1
0.0306722934263569 1
0.0441784893736918 1
-0.0291468084700517 1
-0.00122787093096644 1
0.012571891923886 1
-0.0115738024793876 1
0.0282290176039504 1
0.00451616411015446 1
-0.035187231875867 1
-0.00950993680107324 1
0.0216637008473017 1
0.00560233946366514 1
0.0160501137973293 1
-0.0193183732649448 1
-0.0479432281695071 1
-0.00717125592062629 1
0.0183089851133939 1
-0.00735686957651399 1
-0.0257251189620349 1
-1.25979887493936e-05 1
-0.000203770480294029 1
-0.00376138699626469 1
-0.0115809560761002 1
-0.00937331868339718 1
-0.0349959996677382 1
-0.0339407192241941 1
-0.0220273988277393 1
0.00447970846819329 1
-0.00750566196667197 1
0.0130418303759444 1
-0.0418293486420463 1
-0.013627851437042 1
-0.0328213914158723 1
0.0140932438593167 1
0.0207483977034874 1
-0.0385191266101649 1
-0.00166801313757745 1
-0.0224218790621366 1
-0.00909162339437466 1
0.0130273046098034 1
0.0191358824518216 1
-0.0245646397573544 1
0.00999347964866842 1
-0.0399781603445747 1
0.00199062963135176 1
0.0325879889327641 1
-0.0259932207501986 1
0.000159333561167452 1
0.054268470215992 1
0.0018294258817563 1
0.0463728873686464 1
-0.00634981909219914 1
0.0283164320889822 1
-0.00362489212635004 1
-0.0224385250402552 1
0.0107811388761248 1
-0.0242441661451744 1
0.0270123256309447 1
-0.062231451908805 0
-0.00287540348520433 1
0.0177712875900783 1
0.00284054613484907 1
0.032251826366245 1
0.0108084331346806 1
0.0136818130807786 1
0.041121623359913 1
-0.0307483301679365 1
-0.0203806590167761 1
0.0476148817474655 1
-0.00247146731315437 1
-0.00630798487953894 1
-0.0645558534441307 0
-0.00306288033736538 1
-0.0387994244417032 1
0.0186979051295326 1
-0.00386897969650505 1
-0.00240269138161595 1
-0.011164672584929 1
0.047684485779885 1
-0.0164469935137387 1
-0.0246559745634428 1
0.0109213080604346 1
0.00532736107871331 1
0.0118121903190325 1
-0.0679817109938687 0
-0.0273927516704322 1
0.0278352209290696 1
-0.0274271655310077 1
0.0173420242711879 1
0.0116731813275883 1
0.00312119185825327 1
0.0151423174653659 1
-0.015421900314365 1
0.00579128756669538 1
0.0577015215844751 1
0.013385679700941 1
0.00555342474845065 1
-0.0494202788011883 1
0.0221780970082206 1
-0.0239821481857453 1
0.00179142461075254 1
-0.0424206255292559 1
-0.00264013346747215 1
0.0029103053059683 1
-0.0393964848924769 1
-0.0204049487523584 1
-0.00848601355555552 1
-0.00702862884742416 1
-0.000179827470694136 1
0.014084296602413 1
0.0167454132626151 1
0.0467415375412935 1
0.00642258725682574 1
0.010363360037209 1
0.00328174163698985 1
-0.00562630315088747 1
-0.0285314733509292 1
0.0481023016514853 1
-0.0147258529969947 1
0.032894480932988 1
-0.0130346525522327 1
0.00766900198567788 1
-0.00570140300281611 1
-0.000641907670208193 1
-0.0106032051365123 1
-0.0267338785898421 1
-0.0298194356400032 1
0.0338133479613467 1
0.0101719292350383 1
-0.0028674840422509 1
-0.0324882133099082 1
0.0212811927242784 1
0.00648389925655995 1
-0.0102117042727295 1
-0.000568575284038947 1
0.00275806648371821 1
0.00552257238833631 1
0.0270964739870589 1
0.0189219207814365 1
-0.0173079237457047 1
-0.0151240628835098 1
0.0387493816852672 1
-0.0228745439754789 1
0.0294119753515354 1
0.00916680109597446 1
-0.0327843743201693 1
0.00216567008247921 1
-0.0108522949858015 1
0.0211470229801861 1
0.0190311781326236 1
-0.0143553870436768 1
-0.0254114274955104 1
0.0355211587481572 1
-0.030379733140446 1
0.00808541969389894 1
0.00461325049525458 1
0.00235138842940081 1
0.00455530663729952 1
-0.00163268244450041 1
0.0124193416457959 1
-0.0237733325265938 1
0.0501608526036066 0
-0.0294897347725103 1
0.0161251071638948 1
-0.0197294067615871 1
-0.052393311079126 1
0.00193848619393535 1
0.01913174894486 1
0.0432492515205191 1
0.00384183526514789 1
-0.0513295639183034 0
-0.00230676314644227 1
-0.0101409196920009 1
-0.024184183823841 1
-0.0390831536391958 1
0.0132852288694261 1
-0.0104063595407237 1
0.0353739485908188 1
0.0063199059100515 1
0.00591164892135538 1
-0.0399488644641582 1
0.0242757322074866 1
-0.00643221733611047 1
-0.0448993830680936 1
0.0166228121635157 1
0.0183261420321331 1
-0.0193903536940749 1
-0.034739793678858 1
0.0371476896869398 1
0.0639059489477472 0
-0.00912685105889953 1
-0.0332402744132237 1
-0.00238834541531562 1
-0.0370561280236117 1
-0.025998245413308 1
0.0225443508270051 1
0.0120825224733746 1
-0.015206055914404 1
-0.0127238686533504 1
0.0015616452429754 1
0.0242103481288991 1
-0.0266667219729231 1
0.0398000704597122 1
-0.0230472083869197 1
-0.0222443295475438 1
-0.0220173661837553 1
0.0129169112468818 1
-0.0211060587129481 1
-0.0380476528870549 1
-0.0271747726750262 1
0.0647143169283994 1
-0.0088332151471689 1
-0.00607316316396833 1
0.0354880587192087 1
0.0267798409005973 1
0.0150746877235897 1
-0.0248720287430114 1
-0.0205397101206864 1
-0.0241345926509011 1
0.00208222353188755 1
0.0157495551918479 1
0.0183744139905366 1
-0.00416279216657921 1
-0.0168677249778838 1
-0.0337184430578589 1
-0.0275956982933307 1
0.00963315698059772 1
-0.0681454045167019 0
0.0605558268247743 0
0.0275697458446107 1
-0.0081973895639198 1
0.00153439160220079 1
0.00279134453625068 1
0.00102108389471799 1
-0.0286282957772873 1
-0.05536770524914 0
-0.0022407643758144 1
-0.0680560783201782 0
-0.0312221497622955 1
-0.0113359872164166 1
0.0107316757494574 1
-0.0166631777350576 1
0.015011057747248 1
0.00948718109438899 1
0.00140917842243746 1
-0.0322348322825838 1
0.0157901175927489 1
-0.0160792221022637 1
-0.0217044488152932 1
-0.0404841635034698 1
0.00994112336734915 1
-0.00519969000899663 1
-0.0348356575405991 1
-0.00898334395745512 1
-0.040092490378895 1
0.0149115812135216 1
-0.0318420925215256 1
-0.0294269088116325 1
0.00790158145558721 1
0.00507322550774351 1
-0.0149641995862812 1
-0.0223506657243862 1
-0.015071479813935 1
0.00999306002065107 1
-0.0689432842340437 0
-0.0116129508912995 1
0.00758346187509086 1
0.00753555268193254 1
0.0172914341797469 1
-0.023931717772047 1
-0.0566666050489903 0
0.00793576521157728 1
0.00269114796024569 1
0.00323006863624926 1
-0.0174942802574968 1
0.0240013544453363 1
0.0473400890655453 0
0.0120551925376103 1
-0.0297425456004762 1
0.00158915437265045 1
-0.00861807652064116 1
0.0227437160808781 1
-0.0302656238801898 1
-0.0545460299776363 0
0.00269162045253562 1
0.0012882207102448 1
0.0103363576422659 1
0.0140997429171334 1
-0.03717875888718 1
-0.0231243689167331 1
0.0072655321005727 1
-0.0196440170175232 1
0.0235957685630029 1
0.00665306946454602 1
-0.0270707319479203 1
0.0203213004640625 1
0.0202786666002216 1
-0.0273414278343408 1
0.0110871085280815 1
0.00438416872228164 1
0.0115057467023669 1
0.00895316027874737 1
0.0277736116646631 1
-0.0311638620011201 1
0.0283802307699001 1
-0.0204531394089425 1
0.0150629260541104 1
-0.0324960334018157 1
-0.0137234358097669 1
0.0221163035637233 1
0.0511496671120453 1
-0.0181862440625961 1
-0.0111610168248457 1
-0.0155167477735146 1
-0.0197221401300086 1
0.000926904839467932 1
-0.00675118655623794 1
-0.0523418391947952 0
0.00234074399898323 1
-0.0194713400998832 1
0.00111162711258961 1
0.00843840620266061 1
0.0611991343546782 0
0.0104256358586967 1
0.0125799673063508 1
-0.0234635969164196 1
0.0316589114640025 1
0.0395961440294425 1
0.0543638643500478 0
0.0142316937097277 1
-0.0161616764669161 1
-0.0155361950522641 1
0.00376735148529777 1
-0.0381969580284467 1
0.00855508077770077 1
0.00958747503127725 1
-0.0457273380635885 1
0.0357364520138572 1
0.0118271599797534 1
-0.0156365022994068 1
0.0298298839540162 1
0.0228909378148106 1
-0.0358367805042464 1
-0.0224973087217528 1
0.0264659148348547 1
-0.013596278484376 1
0.0163500909544214 1
0.0300676045562515 1
0.00505257215522773 1
-0.00421339492953182 1
0.00551696724186129 1
0.0320144333258041 1
0.00643806059378141 1
-0.00535927711579308 1
0.0127811186499383 1
0.00619840367946778 1
0.0362485699441469 1
-0.0165170553434291 1
0.0267403207067343 1
-0.00583863199565128 1
0.0320141916809762 1
0.0435310967124455 1
-0.00779957944384959 1
0.0337150383097958 1
0.0322848699804708 1
-0.00678740146011959 1
-0.0560038149595179 1
-4.05671870725051e-07 1
0.00740856076634627 1
-0.0182581052774436 1
0.0272584597800007 1
-0.0039965417669825 1
-0.01981639323239 1
-0.0150903955568459 1
0.0497835342033395 1
0.0519701069132623 1
0.0211660254869926 1
0.0342586287312978 1
0.0138479805684951 1
-0.0276776072432288 1
-0.0208637387658273 1
0.0241981883754622 1
-0.0369016544322033 1
0.00199579890158473 1
-0.00220537975761421 1
-0.0389302962141326 1
0.0338434983199978 1
0.0192305449203883 1
0.00705124332064469 1
0.0074021275706924 1
-0.01190081057047 1
0.0417186886845337 1
-0.0314804323591874 1
-0.000281844438854994 1
-0.000728619978963771 1
-0.00663363825778543 1
-0.0125352462606683 1
-0.0351606105016629 1
0.0265435070245917 1
0.0226840948977045 1
-0.00927542694953711 1
-0.0519649551395096 0
0.0476325264309749 0
0.00693466260856302 1
0.029256163023653 1
-0.0215882211655945 1
0.0206919098229488 1
0.0045422577664451 1
-0.0238826065756104 1
0.0384824601677044 1
0.00214598466425987 1
-0.014340910499615 1
0.000259901071164581 1
-0.0521822819252205 1
-0.000656658787006608 1
-0.0109401063296375 1
0.0418762728204818 1
0.0157931451623658 1
0.00441482750476749 1
-0.0546863949238237 1
0.00892227117579761 1
0.0142398828107549 1
-0.00905691072596548 1
-0.0152041675095542 1
-0.00320916803271789 1
-0.0313941840794061 1
-0.0370466423099102 1
0.00831962348430061 1
-0.0114593670336155 1
-3.01001488581991e-05 1
0.00260607634690587 1
-0.016473124348918 1
-0.00635508256641041 1
-0.0301619337810145 1
0.0233012162587292 1
0.0568102268658949 0
0.00861097018944101 1
0.00308013084866817 1
-0.0279729050454616 1
0.0167603927441381 1
-0.0222505266222849 1
0.00357670539201083 1
0.0156486800125872 1
-0.00912138493715507 1
-0.00520988769558245 1
0.00804154642820222 1
0.00255912119902604 1
-0.0128483463294171 1
-0.00140525606783372 1
0.0017674075934102 1
-0.00680389130556835 1
-0.0612026239210846 1
-0.0274682449433358 1
-0.0520059114417595 1
-0.0337323510669399 1
-0.0142172734836449 1
0.0169168033815185 1
-0.0383391802279881 1
0.0263093066076691 1
-0.00632418470636445 1
0.0329753651227889 1
0.0480482552703603 1
-0.011907438141765 1
0.0272342312862548 1
-0.0172824362231946 1
0.0503610426595011 1
0.00203728915429564 1
0.0291402092114792 1
-0.019117216708444 1
-0.0131067861779665 1
0.0109494806036309 1
-0.0366200897939659 1
0.0155156795713495 1
0.0398615402377482 1
-0.0113830598267203 1
0.0555607068667662 1
-0.0204146289849891 1
-0.0136304358794884 1
0.0218836231500835 1
-0.00212496968219063 1
-0.000369883762983301 1
0.0362391676538845 1
0.0400636351720635 1
0.0321813698978574 1
0.0223456473168231 1
0.0551175402243994 1
0.0577976359572383 0
-0.00874170382180376 1
0.0340197501041034 1
-0.0260014861268083 1
-0.0149309628983089 1
-0.0075554796041971 1
-0.0162751825710372 1
-0.00396708708729964 1
-0.00170265338820468 1
-0.0180113860223377 1
-0.0105110483737228 1
0.0400190225183285 1
-0.0435038605353217 1
-0.0392100995448045 1
0.0422651465758334 1
-0.0142888175234807 1
0.0141901371851863 1
-0.0504856622488124 1
-0.0772651273864782 0
0.0331956224670736 1
0.00955216582056807 1
-0.0359093990846279 1
-0.0118966743103656 1
0.0365809494312247 1
-0.0187558019439741 1
-0.0260072089256313 1
-0.0406584775127814 1
0.0030281452099613 1
-0.0198805206580278 1
-0.0158638274355376 1
-0.00199967085499752 1
0.0481870098792772 1
0.0480830967286014 0
0.00346368536359453 1
0.00729645044141634 1
-0.00327401621300545 1
-0.00860101927061462 1
0.00734384030130627 1
0.00409064529345772 1
0.0501025869208945 1
0.017064776531087 1
-0.056819186140988 1
-0.0308089818993508 1
-0.0217436413439387 1
0.0425360213688747 1
-0.00719744092155311 1
0.0134888739410028 1
0.0246844266867422 1
-0.00971341626315965 1
0.0117274894899772 1
-0.00223707290930344 1
0.0532260912757319 1
-0.0237274715144788 1
-0.00759261554032024 1
0.0376214014954487 1
0.0356519775058952 1
0.0369594055810037 1
0.0175967579519876 1
-0.0425985073844377 1
0.0153693745685968 1
-0.0297669021637463 1
-0.0128111175736859 1
0.0211235348125211 1
-0.00662413257228732 1
-0.0296457724245458 1
-0.0105979337926098 1
0.023590523839935 1
0.0192354556411496 1
-0.0433827278091219 1
-0.0402556882458966 1
0.052158029353025 0
-0.0111317789495296 1
0.00438779857383332 1
0.0431154401416976 1
-0.036625960051468 1
0.014368359169666 1
-0.00551299256401148 1
-0.00849101965121104 1
0.00616120138567136 1
-0.0129692118881417 1
0.0337628529625575 1
-0.0120394659207848 1
0.000911503237280365 1
0.0141795800217333 1
-0.0173501302305571 1
0.00290790566016208 1
0.0223477948683933 1
0.00108686642085285 1
-0.0123338038233917 1
-0.0265020847897166 1
0.0228470422107108 1
-0.00313410402779021 1
0.0313464676300995 1
0.00864374458069974 1
0.0087641602493684 1
-0.0317677136492367 1
-0.0560342847950179 0
0.00170257150498156 1
-0.00827228891860241 1
-0.0465745916238491 1
-0.00340116241060844 1
-0.0405697214622394 1
0.0189468155941342 1
0.0369646268414045 1
0.0306370666262853 1
-0.0352397816168772 1
0.0130843462523625 1
0.0189482849001999 1
0.0182048226506598 1
-0.00542388863733252 1
-0.0178669018331354 1
-0.000887176266900403 1
0.0363451912320821 1
-0.0126624942574551 1
0.00356159874059277 1
-0.0126720516294156 1
0.0125071748845562 1
0.0313314471309877 1
0.0242443258881708 1
0.0374956991301917 1
-0.0201512924229936 1
0.00202686188909674 1
-0.00222264798833808 1
0.0072933014634863 1
-0.0766739535256929 0
-0.0235079220483015 1
-0.0295436655000225 1
0.0583487697666516 0
0.00164381634747751 1
-0.0402985104248863 1
-0.0168478505877261 1
-0.00453084716848833 1
-0.0481337822829836 1
-0.0137641890836816 1
0.042625314238998 1
-0.00330578071796495 1
0.00909415891056952 1
0.0495917148740602 1
-0.0169262542193035 1
-0.0154963410365534 1
-0.0256386883158982 1
0.0405208184923834 1
-0.00305950926250318 1
-0.00401734480205512 1
-0.0033200797188653 1
-0.00236224681963546 1
0.0149775825870633 1
-0.0113339893076763 1
-0.0108713399420564 1
0.0153136219316239 1
0.0618264884492258 0
-0.0236826779763556 1
0.0287102483904276 1
-0.0221905466090787 1
-0.0150926007045753 1
-0.0162572263174766 1
-0.0181713216100374 1
-0.0429213979001549 1
0.0186330209637635 1
-0.0211534118826036 1
-0.00867849453097261 1
0.0483207432147333 1
0.0443096887457573 1
0.0327569157430588 1
0.00315358391438917 1
-0.00736895092471772 1
0.0359790370608209 1
-0.000509909611630327 1
0.0103170732329725 1
-0.00105307214974635 1
-0.0254281805921167 1
0.0181394963798938 1
-0.0377116613086834 1
-0.0181487150211686 1
-0.0128456442987225 1
-0.000369257119698664 1
-0.00277098088844214 1
0.013951481613327 1
-0.00145836373192111 1
0.0357884027532773 1
0.00224376733950842 1
0.0140383620944897 1
0.00228705289905745 1
-0.0377533701153518 1
0.0035173376150485 1
-0.0306704536994759 1
0.0499701517752285 1
-0.0107631690928496 1
-0.00286789219077602 1
0.0162068758427994 1
-0.0222765895868283 1
-0.0124369076703106 1
-0.0191030690235845 1
0.0123541192979303 1
0.0725153400235695 1
-0.0252510515970921 1
0.0260166812046281 1
-0.000556773053834853 1
0.0173423134652724 1
0.0231772547942547 1
0.00695451809406223 1
-0.0235255543313938 1
0.037770366450773 1
0.00347512892211348 1
-0.0301269803429205 1
-0.016998453413212 1
-0.0185006525638673 1
-0.00217992101834649 1
-0.0561883797726582 0
0.023601243305152 1
-0.0257984743538256 1
0.0251432328794047 1
-0.00481209404643731 1
0.058310475789258 0
0.0227715190443646 1
0.0278152607086334 1
-0.00810813239592449 1
-0.0383484477156371 1
0.00287137813501306 1
-0.00919312773277578 1
0.00858732611528881 1
0.00943021856777193 1
-0.0327895594847126 1
-0.00544379403364838 1
0.00879583783569304 1
0.0313070940821356 1
0.0416095859115992 1
-0.0150107434457383 1
0.0128939377560754 1
0.0410183920255975 1
0.0502392532743791 0
0.0298784874879244 1
-0.0371592829728628 1
0.00630289925534583 1
-0.0161889283394943 1
0.0313927120329179 1
-0.0309307653651884 1
-0.0187608921926032 1
0.00771746424119102 1
-0.0242746755604147 1
0.000673068208295928 1
0.0268877846753344 1
0.0016840086305374 1
0.00173334987094119 1
-0.0281505733452595 1
-0.0235070623805198 1
0.0276339246832908 1
0.00728770265740345 1
-0.0126826274104283 1
-0.0272626723202406 1
0.0330310238377718 1
0.000845627167683197 1
0.0039570074519168 1
-0.000251621882917072 1
0.0570305743814562 1
0.018852015043733 1
0.00117671567874398 1
0.055139593667256 0
0.000642599196346536 1
-0.00150165073242086 1
0.0395645157466577 1
-0.0534637614704574 0
0.00778665345015033 1
0.0122571613837612 1
-0.0177687120757411 1
-0.0436122835019554 1
-0.0194828370209809 1
-0.0305019534983852 1
-0.0159259653911332 1
-0.0356230855469178 1
-0.00157180367574076 1
0.0134532701451723 1
-0.00901856717505865 1
0.00648750240096266 1
-0.0020953283608133 1
0.0428462378837485 1
-0.0283285068776301 1
0.0308297311315102 1
0.000327853274783889 1
0.026836090570455 1
-0.0133606447157338 1
-0.00196826762267482 1
0.014553197474816 1
-0.000877422251890049 1
0.000172395199442379 1
-0.000901005680372855 1
-0.00476069009186931 1
0.00504421953111477 1
0.0186594808984911 1
0.0286126137030057 1
-0.0224199660592145 1
-1.24460628275359e-05 1
0.00995381143082315 1
-0.0212863569379315 1
0.0385275610089306 1
0.0256363922512894 1
0.0257309252209015 1
0.0257875549102042 1
0.0306560111474529 1
0.00915297653239469 1
-0.0105920640060119 1
-0.0222044924932207 1
-0.0173254590324817 1
-0.0481902337937225 0
-0.00213890817309904 1
-0.0370347327157226 1
0.0302073241641914 1
0.032049248324256 1
-0.025438961643966 1
0.0175545419483996 1
-0.0240898753843008 1
-0.0219990552161741 1
0.0301609592424999 1
0.0215913513284348 1
0.00682518287977211 1
-0.00268876950964187 1
-0.00591339210816651 1
0.034714649861055 1
0.00108073039116611 1
0.012285876403892 1
-0.0361588523633829 1
-0.015568963891477 1
0.0356733189747802 1
-0.0376408516625328 1
-0.0143370944272224 1
-0.0682053164612426 1
0.0102170310825071 1
0.0432246964591943 1
0.0202824814270538 1
0.0430410024312337 1
0.00648567676179618 1
0.00958174434205065 1
0.0339292288161398 1
-0.00449316962925583 1
0.00403365395715683 1
-0.00240299293278369 1
0.00386104153434407 1
0.0156610698909379 1
-0.029120939698611 1
0.014996272475957 1
-0.0299499091479585 1
0.00582187772105269 1
0.00939176672297208 1
-0.0221460449121186 1
0.0233345144993596 1
-0.0147193062463441 1
0.00553878364743256 1
0.00500494718312451 1
0.0445397566072867 1
-0.024431002488835 1
-0.019583430146746 1
-0.00782415129678575 1
-0.0143335974218259 1
-0.00522433753642408 1
-0.0270538902536792 1
0.000611103302358905 1
0.0333055479101897 1
0.0234501219908843 1
-0.0184067915200561 1
0.0347011373706328 1
-0.0163289365414568 1
0.0152752712387722 1
0.0822777013284859 1
-0.0600349244059566 0
0.0250531988487296 1
0.0109687685299198 1
-0.0180071741421336 1
-0.0112849414566392 1
-0.0418992235055952 1
-0.0110880080117197 1
0.0263572597723482 1
0.000697673453587959 1
0.0302563582476789 1
0.0170725119231263 1
0.0205371233437202 1
-0.0143711093461436 1
0.00145214767190379 1
0.0248274803079 1
-0.00444775157759092 1
0.016267289959445 1
-0.0169136484050321 1
0.00483535697066215 1
-0.00481138410487968 1
-0.0714745786010324 0
-0.0245387521889922 1
-0.0328176507266116 1
-0.0214483076877834 1
-0.0219535562915254 1
-0.0245328137535869 1
0.0229566504836621 1
0.00408012807763691 1
6.72192078885444e-05 1
0.0124856292856992 1
-0.0543235213776092 1
0.00589036567395904 1
-0.00980853922735265 1
0.0128938524766826 1
-0.0125263528201554 1
-0.0137357047116519 1
0.0214038645486441 1
-0.0263638294025518 1
-0.016698381581709 1
0.00368930777654455 1
-0.026286198381781 1
0.0105269077002936 1
-0.0424796999330872 1
-0.00176847937220405 1
0.00418627242397993 1
0.00763887067934184 1
-0.0160180875913028 1
0.0137214829897402 1
-0.00160450154321701 1
-0.0466806845201425 1
0.0260985854101579 1
-0.00840158669486246 1
0.0194308915778043 1
-0.0060671547940439 1
-0.00507184628054743 1
-0.02987345671374 1
-0.0258739220784298 1
0.0135050139604634 1
0.00533999848231552 1
-0.00129556064807079 1
-0.0146413226862555 1
-0.0347346273325991 1
-0.0132631441580703 1
0.015906015971735 1
-0.0246920527108861 1
0.00664715939183915 1
-0.0190436514995237 1
0.0211850554927321 1
-0.0187678530137436 1
-0.0254683091985757 1
0.0208586860261607 1
-0.000971854143066428 1
0.0105445707119316 1
0.00303180588542291 1
-0.0504494443388167 0
-0.0179422065843797 1
-0.00466220977346907 1
-0.00861860307051628 1
-0.0348544845137838 1
-0.0201470604301085 1
-0.00211627329739424 1
-0.01819955875103 1
0.0122395110828033 1
0.0192207049551878 1
0.0184549344615164 1
-0.0286491114188881 1
0.0423256978163261 1
-0.0242929771802632 1
-0.034329442280112 1
0.0317659854332575 1
-0.0114848735300074 1
0.0220214329976937 1
0.019397999905582 1
0.0340914921348049 1
-0.0270200666846524 1
0.00627926377826448 1
-0.0151974711744788 1
0.00929777485229594 1
-0.0187271189943936 1
-0.0275394749126235 1
0.0212725165062522 1
-0.0205447370002122 1
0.0127619374249261 1
0.033731160320629 1
-0.038225162061012 1
0.0111936889542938 1
-0.00507344426551073 1
0.0140468147167956 1
-0.0478077821047764 1
-0.0476513758042348 1
0.00190603830756499 1
-0.010857921252976 1
0.00596584627775877 1
-0.001298321175129 1
0.00133265481025426 1
0.0487816037315278 0
0.0225568813392067 1
0.00934855886464145 1
0.0102231460759 1
0.030824910149728 1
0.0182993659318417 1
0.0343274498415035 1
0.0172354592202121 1
0.0353990250249124 1
0.00959390520432066 1
0.0195419474277917 1
0.0156905756964742 1
0.00866845360772296 1
0.0142264704542651 1
0.00153661707311313 1
0.01975813654345 1
-0.00744424473756737 1
-0.0277412731476679 1
-0.0037229653860825 1
0.0108865061140677 1
0.0215664978135463 1
-0.0117821392196235 1
-0.0221266932327342 1
-0.0374388424226599 1
0.0211029606090688 1
0.0490311959172167 1
-0.0423871638698858 1
-0.015546100175984 1
-0.00231341975602484 1
0.0195346721962837 1
-0.0109867547314344 1
0.00640448333472369 1
-0.008502962724998 1
-0.0313768526012409 1
-0.0343260738924637 1
0.0168800765102921 1
0.0542057043631443 0
-0.0191833947637061 1
-0.00510036177250314 1
0.0227223153994749 1
0.00415576730531125 1
0.0263570586116347 1
0.012533863977052 1
-0.00182058163589481 1
-0.00080452241701144 1
0.0113384573875306 1
0.00444554879138673 1
0.00591432819740649 1
-0.0225405231333691 1
0.00324435643958472 1
-0.00559352391223945 1
0.00628421061257046 1
0.027936899089452 1
0.0306339076395247 1
-0.0543574773178301 1
0.0110563219493251 1
0.0197085394160075 1
-0.0223340299547547 1
-0.024937890491802 1
-0.0117674735104649 1
0.00723622583961295 1
-0.0205444957851676 1
0.0192630946778608 1
0.0174160447648025 1
0.0264685733720364 1
-0.00283829381812617 1
0.0124519866481517 1
0.0192101521569692 1
-0.00951512435196175 1
0.0250150428302829 1
-0.0105550543683533 1
-0.0227644948636542 1
0.00923393659575076 1
0.0213318310877397 1
0.0119202066333793 1
-0.00489386517239887 1
-0.0056946937773883 1
-0.0404084198993753 1
0.0789620238475156 0
-0.00577090887610868 1
0.000197228362220184 1
-0.0368167436862767 1
0.0327802777214644 1
0.0185990928409883 1
0.00321343208063559 1
-0.00672887317468256 1
-0.0395356470538804 1
-0.0052239181991703 1
0.0194286719033735 1
0.00493786743744324 1
-0.0158500312192191 1
-0.0358998188771771 1
-0.0102000254873926 1
0.035481662785483 1
0.0144959128214687 1
0.0381523460155122 1
0.0106085007930602 1
-0.0120115056004956 1
-0.0173010179210833 1
-0.0632269932271165 0
-0.00464055446590394 1
0.0297945083682414 1
0.0615948577519719 1
0.0241574514868706 1
0.0140090803628796 1
-0.00309607058724524 1
0.0209514746568341 1
0.000895759186902324 1
-0.0129159040298547 1
-0.0153289765596785 1
-0.0391999871118264 1
-0.011432963950749 1
-0.0198248124243542 1
0.022225533395441 1
-0.0366896288638637 1
-0.0444779830915021 1
-0.00264618441655998 1
-0.0339088566170503 1
0.00404577183331549 1
-0.0318148263439822 1
0.0103741372887048 1
-0.030067415437709 1
-0.00228898092385176 1
0.00117315330945905 1
0.0193378605319252 1
-0.00212509105981174 1
0.0130242432901292 1
-0.031052780829086 1
0.00900868670002428 1
-0.0511592925069248 1
0.031942239301903 1
-0.0210669121502571 1
-0.00984103810510928 1
-0.0541813107650392 1
0.00759717024990509 1
-0.0152718689541745 1
0.03290972139407 1
-0.0155112368930381 1
-0.0362213979408932 1
-0.0375860349938909 1
-0.00237362201153941 1
0.03497793932942 1
0.00135802757955742 1
0.0212942250862241 1
-0.0374295364934429 1
-0.0641932043791729 0
-0.0326351434506419 1
-0.0276699259745163 1
-0.00733186110901226 1
-0.0279209308254951 1
0.0244287752226657 1
-0.0279634816216913 1
-0.0030775086086722 1
-0.045566256688536 1
0.014734762212512 1
-0.0182051157195454 1
-0.0259124495348844 1
0.0454080155755482 0
-0.0172925576088592 1
0.0224245458106193 1
-0.0368963697209695 1
0.0299023048917837 1
0.00157249320450396 1
0.0221846026758105 1
-0.0105456585741208 1
0.0119272599660059 1
-0.011921102351669 1
0.016701884472721 1
-0.0337580343008558 1
0.012502037208495 1
-0.0490397827775129 0
-0.0331573728593125 1
0.00496693224485071 1
0.0126411200650029 1
0.00367571225565867 1
0.0302100257479122 1
0.0267314624486419 1
-0.00601453700800154 1
0.013429826688089 1
0.0254796996291644 1
0.0210150712011626 1
0.00626744974057394 1
0.0237511499602916 1
-0.0252672704576634 1
0.0109326461254385 1
0.0278541407100007 1
-0.0167074442474221 1
-0.0203246866959366 1
0.0550605001272629 0
0.00700579301927921 1
-0.017659187470898 1
0.0100842605467056 1
0.0457651433089459 1
-0.0144443476042567 1
0.0258795148597732 1
0.00417830480273391 1
-0.0349055611006299 1
-0.0188400734292298 1
0.00990759697547932 1
0.0206131998857336 1
-0.0357510199496184 1
0.0150942673261013 1
-0.00720186841823261 1
0.00280846857206042 1
0.0300263186773027 1
0.0419833484473977 1
-0.0065594771035165 1
0.011020891096307 1
0.0549133226010811 0
0.0108622544033903 1
-0.00345145303603947 1
-0.0511957745317494 1
0.0229479440927239 1
0.0185153309977529 1
-0.0151032354295484 1
0.006364239364012 1
0.0159162220386521 1
0.0313288581648349 1
-0.00391930613245367 1
-0.0159923391602627 1
-0.0179691396420762 1
-0.031530704050713 1
-0.012922845242001 1
0.00196144726430535 1
0.0208295313221172 1
-0.00405058208487214 1
-0.0392122017609162 1
0.00866592577790325 1
-0.01876849527959 1
-0.00474384003419792 1
0.0252130214131691 1
0.0633289119590593 1
0.0597372037742238 0
-0.0469283842533877 1
0.00236560260713194 1
0.0221482659429204 1
-0.0048527635356559 1
-0.0598337805427112 0
0.00714180736115155 1
0.0287489915011338 1
-0.0322913097572144 1
-0.00845826230419648 1
-0.0144612573516921 1
0.0239424917509825 1
0.0178165431259593 1
-0.0522203356217737 1
0.017184171126512 1
0.0518720778011481 0
0.00845075936142937 1
0.0068944803172343 1
0.0130308519940847 1
-0.00910828235033198 1
-0.00790922497739642 1
0.0210743404977216 1
0.012847366958163 1
0.00946269930817026 1
0.0233398953525083 1
-0.0142446779461941 1
0.0112996746193932 1
0.00386858453338853 1
0.0744360279537928 0
0.0232118056834388 1
0.011392211069662 1
0.0183814926843628 1
-0.00233889320695565 1
-0.0167815675305688 1
-0.00384156311792678 1
0.00327373194685727 1
-0.0188334634428015 1
-0.0309664697048164 1
-0.030908816189913 1
0.0285511617528706 1
0.0167158153428902 1
-0.00466743061561998 1
0.022503014405237 1
0.0269766588567928 1
0.0168187278249866 1
-0.0233550847580984 1
-0.0132861722467608 1
0.0159420303567148 1
-0.0105296381057807 1
0.0175153314891526 1
0.0332652128956302 1
-0.0014767311438499 1
0.0287737883771749 1
0.0130362580564502 1
0.0287191058759416 1
0.000889077166891078 1
0.0181988958643519 1
0.00266332125736441 1
-0.01223471165996 1
0.014146891523503 1
0.0302310076069691 1
0.0223484888643356 1
0.00799888449624701 1
-0.0055078878893774 1
0.00457875627635171 1
0.0123925991027681 1
-0.0175165192821951 1
0.0158831521273164 1
0.0376204449901275 1
0.00679521905492971 1
0.00203206842250319 1
-0.0279447958804121 1
0.0304373070871436 1
0.0373774889143898 1
-0.0253751807648138 1
0.0192799275001459 1
-0.0206231818257059 1
-0.0062011584440052 1
-0.0155947084015309 1
-0.0580094038873589 0
0.00774602150070869 1
0.00272742693905717 1
-0.0453478089348209 1
-0.0589091253086132 0
0.00204502360732584 1
0.0286741699868575 1
-0.00984199468866791 1
0.000524094819129527 1
-0.0453053448193978 1
0.0320429845954324 1
-0.0175154192020295 1
0.00188781414213907 1
0.0305785561484788 1
-0.0461591045930286 1
-0.0291494341601955 1
-0.018761646766524 1
0.0287918191234637 1
-0.00964356333881609 1
-0.0031391322964732 1
-0.0172588302827952 1
-0.0569745870973408 0
-0.00603936477099821 1
0.00552096776925761 1
-0.0203929228379137 1
-0.0032471672004016 1
0.00995990190795546 1
-0.0290263615487079 1
-0.00456372179562085 1
0.0409445338675852 1
-0.0200922090560057 1
-0.0036267582431964 1
-0.0192881351390329 1
-0.0311108201731224 1
-0.0212343536668934 1
0.016882758922884 1
-0.0038685380770029 1
-0.0184061216905862 1
-0.0504881765539783 1
0.0265093993564906 1
0.00279936261907423 1
-0.0115906589657639 1
0.0673756170194731 0
-0.0441525397599599 1
-0.00750354615211845 1
-0.00367970107253834 1
0.0241366173697859 1
0.0182623598520604 1
0.0345983661165843 1
0.0472451298688816 1
0.0162143116901604 1
-0.0368225716251705 1
-0.0413952089134472 1
0.0355791878355326 1
-0.00993118117577005 1
-0.0180244139915965 1
0.029453954834592 1
-0.0394209587544469 1
0.0131139462527096 1
0.00843142704399894 1
-0.0489159896923723 1
0.059399438281497 1
0.0204664614939769 1
0.00460188054950903 1
-0.00797013094110035 1
-0.00531939631176925 1
0.012780200575764 1
0.0131290885242523 1
-0.0399291178907141 1
-0.00504480060663776 1
0.0291146026677309 1
0.0686458451366238 1
-0.0209232020154455 1
-0.025160797513112 1
-0.0225529441542791 1
-0.0329526461853835 1
0.0100122649092774 1
-0.0017909775411987 1
-0.0123443401616113 1
-0.0076691344274734 1
0.00100644630995147 1
0.0213170336842766 1
-0.0297083847675641 1
0.0170802788886501 1
-0.0333058661831572 1
-0.0186377366516368 1
-0.00963005594205103 1
0.0207173762887529 1
-0.000452616956739142 1
-0.0194803607756037 1
-0.0260725102077565 1
-0.0729140998755535 1
0.0195567154736586 1
-0.0282452960996213 1
0.0252397576664561 1
-0.0225974931238812 1
7.47696335204385e-05 1
-0.0255785335683624 1
-0.0367680114265141 1
0.00111409147146339 1
-0.0166478681619822 1
-0.0305922759429979 1
0.00554967851409907 1
0.0304481690083251 1
-0.0174448383247131 1
0.00236364310586776 1
-0.0510574104878587 1
0.0125600000346954 1
0.027788003497765 1
-0.000807114434326971 1
-0.0103484386672701 1
0.00583489995198059 1
-0.00711407664795888 1
-0.0069395193202377 1
-0.00835261791483066 1
0.00567666377441215 1
0.0253596377953091 1
-0.0180860306376722 1
0.00182673189436814 1
-0.0302547054583211 1
0.0111561634208433 1
0.0160371540075656 1
-0.0150274646682081 1
0.0280859221976523 1
-0.0266860570795616 1
0.0274278412364054 1
0.0124227123671901 1
0.00918183498126776 1
-0.0211013861523629 1
0.0705907499120839 1
0.032652824899322 1
-0.0106278999767114 1
-0.0172561401772525 1
-0.0205182540705235 1
0.0116378299979 1
0.0139310647392494 1
0.0485188798549491 1
0.00131747312368303 1
0.00510881708498142 1
0.0135270141168005 1
-0.00343782425704682 1
0.0342648373432808 1
-0.0586952178323421 0
0.0261833491046941 1
0.0125425249439954 1
0.0149677009388883 1
-0.0122817678604561 1
0.0145198407653817 1
0.00604377429593046 1
-0.0140829428803956 1
-0.0166181823181686 1
0.0237228786510496 1
0.00151794761619967 1
-0.0106034283140038 1
0.0107725942277563 1
-0.0320411664604964 1
-0.00994960762997999 1
-0.0190120883759637 1
0.0155774512039785 1
0.0193541736727674 1
-0.0568255227407048 0
-0.0286552750332478 1
0.0175939375664842 1
0.0162340213565426 1
-0.0123936217728277 1
0.0473832023568129 1
-0.0534588320843814 0
0.00713118456209452 1
0.0436636544316962 1
-0.0173521803492054 1
0.0038363895712793 1
-0.0103067747041352 1
0.027455895327042 1
-0.0176795759781924 1
-0.0806547109256879 0
-0.01444045815188 1
-0.0523468076029591 1
-0.00630249522055393 1
-0.00113662293659197 1
-0.0272252246661662 1
-0.0233539934388794 1
-0.00318820902201963 1
0.0214079543680769 1
0.00492993097496362 1
-0.037103264832367 1
0.0234476845803176 1
-0.00763571756810097 1
0.0174354789968649 1
0.024638289836704 1
-0.0289381942498534 1
0.0245385678958882 1
-0.00973187210548708 1
0.0166890434056824 1
0.0183447137338618 1
-0.0113997261184956 1
0.00893159344628728 1
0.00717314494752651 1
0.0224367292884279 1
-0.0355227552372366 1
0.00114965735063291 1
0.000900172297262768 1
0.0157462280487338 1
0.0229363813888239 1
-0.00323696387507355 1
0.0447588944070376 1
0.00968881780551171 1
0.00939235583738751 1
0.0254610559989113 1
-0.0583655048978365 0
-0.015063281284108 1
0.0420949909846205 1
0.0164009155680135 1
-0.000500486528145465 1
-0.00350844653756722 1
0.0222317801352546 1
-0.0134405306672951 1
0.00733323139611683 1
-0.0204323387366581 1
0.00621941776492258 1
-0.0406912616489377 1
-0.0409477639102422 1
0.0232949129745047 1
-0.0402833660688004 1
-0.0254517418956177 1
-0.0131658859704182 1
-0.00180724812844701 1
0.000343831242893996 1
-0.0163977922166779 1
-0.00479148433056974 1
0.00113055666514974 1
0.0105366999452947 1
-0.00976071072687282 1
-0.00849244022095538 1
-0.0198191529604392 1
0.00567525644380173 1
0.0147617123357681 1
-0.0430744603137998 1
-0.000109924588190688 1
0.0327402205633609 1
0.0139574364706161 1
0.0108431306860434 1
0.0103964831865354 1
0.0132979322581862 1
-0.00979631487519993 1
0.0480002174008924 0
-0.00784249842597056 1
-0.0237376139652717 1
-0.0301784583601428 1
-0.00837460577805237 1
-0.0291987806314452 1
0.0369793780683152 1
-0.0409797290109107 1
-0.0118717981968672 1
0.00248174486795323 1
-0.00833276129354536 1
0.0181219591624362 1
0.00187966147793686 1
-0.0182829135233319 1
-0.0123780782285177 1
0.00103283723142819 1
-0.0165579473432716 1
0.0756374182023763 0
0.00447172549775723 1
-0.0490717619699709 0
-0.000678965329966443 1
-0.0168503232086189 1
0.0157728825011519 1
0.0206474132738966 1
-0.0025413027146108 1
0.0204457768258503 1
0.0282472280000602 1
0.00565970761268147 1
0.0230360436855124 1
-0.021849546528022 1
0.00382798187546519 1
0.0413007907522968 1
0.0197490754597512 1
-0.0238028461853015 1
0.0594986173525773 0
-0.00575059186275616 1
0.0121671318414984 1
-0.0448047079748096 1
-0.0408174932214905 1
-0.00745470341570857 1
0.0451771758516746 1
-0.0162326118972934 1
-0.0120705910265398 1
0.00893912220750643 1
0.00129829590448661 1
0.00332926247633649 1
0.0332181290873918 1
-0.0086133886342705 1
0.0208919037939062 1
-0.0181606733619816 1
-0.0106329884067633 1
-0.0292958567356527 1
-0.0128913459704967 1
-0.025018598553425 1
-0.00578144234557206 1
-0.0229421043622853 1
-0.0153266602711414 1
-0.00116543985818279 1
0.0117017277040574 1
-0.0108664377427169 1
0.0327996963750765 1
-0.0270036055494891 1
0.020151238970533 1
0.0123152674273121 1
-0.00246287439388265 1
-0.000225002411457162 1
0.000137379277484122 1
-0.029938151665943 1
-0.00874235630327942 1
-0.00794230556897991 1
-0.0339361528844542 1
-0.0135158774053996 1
0.0344623294199728 1
-0.0477077326210517 0
-0.0134432753548406 1
-0.00180056006511019 1
-0.045783620435628 1
-0.00342721695095538 1
0.00755968688301503 1
0.027158325988694 1
0.00787177383183569 1
-0.0010973205343454 1
0.00281933383272072 1
0.0248629042029197 1
0.0173339872928526 1
0.01529107420123 1
0.0246708957566777 1
0.0068511739494081 1
0.0159900949782856 1
-0.0303763617181613 1
-0.00526473324788143 1
0.0371607836402111 1
0.00614926712194881 1
-0.00151425590385973 1
-0.0202400541690357 1
-0.0219330548915095 1
-0.0124983936327019 1
0.0388341089884888 1
0.00393721034237839 1
-0.0417729875344032 1
-0.00865744595660935 1
-0.0086877866606668 1
0.0154680714002409 1
0.0137206201150648 1
0.0530899139735054 0
0.0307568492752388 1
0.00572015988267268 1
0.011975389008688 1
0.00393958176535197 1
0.0230787074541199 1
0.0399597987251809 1
-0.00915457244090064 1
-0.0370908667700385 1
0.0170640399514207 1
-0.012182572667949 1
-4.07934863326642e-05 1
0.00920154612935435 1
0.0347008453336962 1
-0.0255566066132025 1
0.00883554882926453 1
0.0600752868094675 1
-0.0266460338627466 1
-0.0115451336368959 1
0.0026303331336572 1
0.0360968204633527 1
0.0753776026353813 1
0.00518258355835626 1
0.0332576556161625 1
0.0684292240176991 0
0.0137592100007097 1
0.035293027511006 1
-0.0367258280845962 1
0.0320216381217913 1
0.0397585038446224 1
-0.0102767659371531 1
-0.0234406506118626 1
0.0179930878291765 1
0.0220539432410446 1
-0.00897046775979556 1
-0.0234569952903686 1
0.0344630734326674 1
0.0159508216760162 1
-0.0168706621825302 1
0.0218945549515814 1
-0.0257773072371716 1
0.00308942483292633 1
-0.0225903111561892 1
-0.0365282587431178 1
-0.0266222337303655 1
-0.0204919380511585 1
-0.001325510466196 1
0.0628933558179405 0
-0.0300050764259047 1
0.00690495897996816 1
0.00137722347395268 1
-0.0419325276535402 1
0.0198680431599759 1
-0.0332209197248534 1
-0.0234795639533481 1
-0.0148788230239046 1
-0.0138101958706166 1
-0.0806754092612875 0
-0.0188628806620465 1
-0.0224908137850061 1
-0.0112737388692618 1
0.0414168114468246 1
0.00926846470718904 1
-0.0292470025170857 1
0.0151655584041472 1
0.00120761703679764 1
0.0156859182036444 1
-0.00476489191398905 1
-0.03657591932775 1
-0.0259865967314951 1
0.0332732610227735 1
-0.0224102908843951 1
-0.0027465497961865 1
0.0317516229920078 1
-0.000521758048209435 1
-0.0362085388965751 1
0.0442178856908198 1
0.0266841563560206 1
0.000975888140396845 1
-0.044427314700705 1
0.00338354431803394 1
-0.0113619529169569 1
0.0401777266221031 1
0.0266691388182494 1
-0.00725475262725651 1
-0.00815904629371712 1
-0.0248680310432232 1
0.011437235876007 1
-0.00713003181008806 1
0.0223270242335693 1
-0.0025843763540742 1
-0.00459032350556152 1
0.0144160222569571 1
0.0085042240949407 1
-0.033700535210775 1
-0.00705068260969941 1
-0.0447442709629933 1
0.0580278128859668 1
0.0870840757936647 0
-0.0101444126249874 1
0.00953848884697835 1
0.0157056395384935 1
0.0159546904534502 1
0.0338283267879069 1
0.0124660315067835 1
-0.00281044724667363 1
0.0152784639647212 1
-0.00839934333271917 1
