# Supplementary material for: Bias caused by sampling error in meta-analysis with small sample sizes
Source: PLoS One. 2018 Sep 13;13(9):e0204056. doi: 10.1371/journal.pone.0204056 (PMC6136825; doi:10.1371/journal.pone.0204056)
Supplement: S7 File — (ZIP) [file pone.0204056.s007.zip › results N = 5 theta = 0 tau = 0 sz = 20-30.txt]

"dl.theta" "dl.cp"
-0.0982008374446646 1
0.0867097883245555 1
0.0491130582087974 1
-0.0120802918189501 1
0.0313723580077636 1
0.191142834190748 0
0.0295531773210516 1
0.0998567141347694 1
-0.0551031051356982 1
0.0319287060935577 1
0.00210038384554046 1
0.0280784661691357 1
0.14010715719193 1
-0.0298754796737723 1
0.110871189662223 1
0.0417332644032853 1
-0.0295830381485169 1
-0.0690149189468376 1
-0.0728375449607904 1
0.0335610054214275 1
0.069988624054091 1
0.0195460564469915 1
0.0612426605788546 1
-0.0079312159976828 1
-0.00973480561605937 1
-0.0775790439133006 1
-0.0996714332350059 1
-0.0628125195894917 1
0.053144231268589 1
0.0542309204845117 1
0.033464518038336 1
-0.0488660767814117 1
0.039034853405649 1
-0.134917234116705 1
0.0267783487551386 1
-0.0114407898409412 1
-0.106679089220068 1
-0.00658988442754322 1
0.166257888904501 0
-0.119390900233411 1
-0.0713697554873415 1
0.0528940827451092 1
0.0306111350403978 1
-0.125802235179226 1
-0.0731190971956305 1
0.0974210858782631 1
0.080075399710992 1
-0.00826004230822023 1
0.0191318764486771 1
0.0974057551942537 1
0.00730681779526555 1
0.129159794517099 1
-0.0643222574420398 1
0.0599685991749072 1
-0.0149338243476635 1
0.0241211673686341 1
0.0282532172327258 1
-0.08381690405768 1
0.0778473190264878 1
-0.0737694731258475 1
-0.0021392858141204 1
-0.0447772494896951 1
-0.0102372495436541 1
0.0827249644847355 1
0.0672889263385788 1
0.0266994820237075 1
0.0663972234237044 1
0.0511796162393251 1
-0.0589176653469313 1
0.19141168470067 0
0.115087294829364 1
0.164112209479736 1
-0.135104395104118 1
0.0923439118052319 1
-0.0254923571412742 1
-0.00117614207144451 1
-0.0477646969604597 1
-0.0191992018276929 1
-0.103714251025825 1
0.0132939284701854 1
0.013536533501837 1
-0.0426021229053138 1
0.106187987985617 1
0.00900839165549158 1
0.0696882024905323 1
0.0727743225228759 1
0.114741853099358 1
-0.0949931185308146 1
0.0867419415465806 1
-0.120999605528007 1
0.0809581838149334 1
0.0602594893572657 1
0.0477029185860492 1
0.00860488954397117 1
-0.0468662390904501 1
0.0588203373702911 1
0.0357570534367542 1
0.0465808403758048 1
-0.115667588315937 1
-0.139302756704443 1
0.0692274086664383 1
0.00644989341781944 1
-0.0279029788182446 1
0.0068659062905785 1
0.0176046650774007 1
0.140200734254688 1
0.0738545645098323 1
-0.110491514635487 1
-0.0995209917518843 1
0.0649377670603696 1
0.0472981283312331 1
-0.074884566262381 1
0.144230966176277 1
-0.0584175322226105 1
-0.087585000893588 1
0.202736394383535 0
0.143524755931854 1
0.0802341771956536 1
0.0243579141822237 1
-0.0824936413001891 1
0.0712379893845871 1
0.0554595339372813 1
-0.0054627083038538 1
0.0873729614445696 1
-0.00194569309203963 1
0.0516980019645935 1
0.0399288794207511 1
-0.0924215252719552 1
0.1244167327374 1
-0.0651761193721328 1
-0.0335738307808026 1
0.0138501850227081 1
-0.0496055839226201 1
-0.115449447255453 1
0.145020811110829 1
0.0880965756375065 1
-0.0144460046244524 1
-0.0632345295732498 1
0.00536078454233346 1
0.0654517032986638 1
0.164107377334053 0
0.0458381791076955 1
0.0541089529788708 1
-0.0079854211259225 1
0.0588549170563177 1
-0.117870242406066 1
-0.194809923537662 1
-0.00743274598155228 1
-0.0340205661453491 1
0.0721395928201777 1
-0.0156881196603541 1
-0.00831608866824692 1
-0.143409462873361 0
0.102121462800348 1
-0.0255089683247052 1
-0.0146280760500963 1
-0.00291738085402007 1
0.0467737237830279 1
-0.0332725023804213 1
-0.0928157202992854 1
0.0631733222728019 1
0.180504788801103 0
-0.0719605109125945 1
-0.0825717932594272 1
0.0567209394423025 1
-0.0894627873175517 1
0.0822079036723356 1
0.0647613969720126 1
-0.0180847577409666 1
0.0252694003770657 1
0.0270902118045099 1
0.0230659087692978 1
0.172991591659326 1
-0.0617378570961992 1
-0.111584574742754 1
0.00716198505354262 1
0.0627172120920231 1
-0.0411346758316961 1
0.0820555284940318 1
0.172121931516578 1
-0.0138891277721917 1
-0.000755156847744888 1
-0.0378536873690528 1
0.00728944186350451 1
-0.0192470656948679 1
0.00549369088420865 1
0.141138032376109 1
0.0751613431392587 1
-0.0664094171973129 1
-0.0761743026561926 1
-0.034170316356328 1
-0.0653386949900779 1
-0.0296846427336219 1
-0.0176203116724567 1
-0.050600212381778 1
0.00780204457519858 1
0.139617559748648 1
0.217758893789188 1
0.128896159790527 1
-0.12313266627871 1
-0.0265993733528075 1
-0.00436325013713352 1
0.0275402385033166 1
-0.112490395771542 1
0.057840877385715 1
-0.123482390815206 1
0.00210260772628393 1
0.111815381054595 1
0.0403397425013032 1
0.0768000577557808 1
0.0863985230790255 1
0.00468295832352676 1
-0.0297655873531397 1
0.146424519043618 1
-0.127330064614722 1
-0.0622521624359861 1
-0.054088253575215 1
0.0442437598166883 1
0.130983840687851 1
0.0481272998887964 1
-0.0834890454241206 1
0.121332513475486 1
0.0867204063860728 1
0.0164950118430122 1
0.0904844518705086 1
-0.0189207090818378 1
0.174963657589094 0
-0.104764674362738 1
-0.0958180747640306 1
-0.0767036694750876 1
0.146691667510333 1
-0.0471637097326672 1
0.0416245388613609 1
-0.052781720361837 1
-0.133706176034022 1
0.0171982254301007 1
-0.00599260785753629 1
0.107804621961812 1
0.11407657157893 1
-0.0355376067701091 1
0.130804535909345 1
-0.165906822246259 0
-0.161463993838937 1
0.0480125371610548 1
-0.124187357449518 1
0.125488859343597 1
-0.0258853190779935 1
0.0237336898263999 1
-0.0768103780249078 1
-0.0443814352329555 1
-0.0515737549263599 1
-0.0308852726405703 1
-0.061955038727443 1
-0.171399645116014 0
0.199488602480758 0
0.0850674918795718 1
-0.0334641204054156 1
0.0498949486093798 1
-0.0976780558265678 1
0.0184998412177603 1
0.0200205514985083 1
0.153796463510659 1
0.0361038047689971 1
0.0654559251566856 1
-0.00557454461076788 1
-0.180738479790092 0
-0.0600796486490661 1
-0.0765018139739843 1
-0.0486190778891113 1
-0.00286237509763485 1
0.0797179065898488 1
0.152855703128569 1
0.0326559504609597 1
-0.110887791532051 1
0.0742350085454035 1
0.082024958408066 1
-0.117351227189968 1
0.00318997901483188 1
-0.000346015562912853 1
0.0192820593146028 1
0.145636445792178 1
-0.173996509275417 0
-0.0157914874067791 1
0.150381867932596 1
0.0417811632423724 1
0.154451164067372 1
-0.152976448287104 1
-0.0387244814006647 1
-0.0723009071120739 1
-0.137512474207681 1
-0.0216435863616338 1
-0.0418595100395962 1
-0.0898458398791883 1
-0.108427234769455 1
-0.0122000762265793 1
0.0445039136663694 1
0.0671436697331673 1
0.0245690928986942 1
-0.00743352017720561 1
-0.0359411325320863 1
-0.0757098733151235 1
0.0310705214031347 1
-0.0622215743280437 1
-0.146931241735732 1
-0.016537000222931 1
-0.0206640071042238 1
-0.172711401612073 0
-0.283728610486604 0
0.116608386848023 1
0.00846349181805006 1
-0.0360863517694064 1
0.0357097551068949 1
-0.0417336209784015 1
0.064060150965668 1
0.0284822349988351 1
0.11340192830058 1
-0.0397950492694677 1
0.13008065876241 1
0.103592642828234 1
0.0289262313077576 1
-0.0675483100904382 1
-0.0129760119515038 1
0.113328223490003 1
-0.0308020416125097 1
0.0111826719136381 1
0.0204806475346192 1
-0.10259661223821 1
0.0638490314851274 1
0.0230428575306951 1
0.0600951883966076 1
-0.0350384570549199 1
0.111734943507489 1
0.168551754926794 1
0.035768372603904 1
0.0493515242460706 1
0.150200771784395 1
0.123643498222326 1
-0.1991971610147 0
-0.01266428471623 1
-0.0100144134847486 1
-0.0349952016939459 1
0.0211554515135951 1
0.0180098411188383 1
-0.0998351382061156 1
-0.0341076167022365 1
-0.0119085980835013 1
0.0899247786308067 1
-0.0780820673107769 1
0.0270284625225471 1
0.0649898890729275 1
0.0173072006365359 1
-0.105051869618348 1
0.0630635435906359 1
0.179698064176991 1
-0.0340112010863181 1
0.0107960580207019 1
-0.0231678091319908 1
-0.0321335833784069 1
0.0591369325014823 1
0.0553728973503344 1
-0.126800198614998 1
0.0760963614036232 1
-0.101878296568495 1
0.0601764650361092 1
-0.0816097809569921 1
0.0142273047664471 1
0.0203112558069754 1
0.0151201179487424 1
0.0591872592207441 1
0.019984466474816 1
0.117295999885796 1
0.125253554782419 1
0.142992401818117 1
-0.0889414101406344 1
0.0835199430809108 1
-0.0372722054460428 1
-0.284080136299348 0
0.159234062044968 1
-0.0220775495932407 1
-0.0493363557796604 1
0.00256878922034206 1
-0.0572178230910937 1
0.0603490802402575 1
0.00729337126956595 1
-0.114716650594283 1
0.216016230078563 0
0.0250009325286414 1
0.0604483910466039 1
0.0849119504145333 1
-0.0250779529473472 1
-0.0941831120952856 1
0.051760738609493 1
-0.0670548872780237 1
-0.150883888861422 1
0.0979496769948136 1
-0.0188128139662791 1
0.0559182923562607 1
-0.00464215848684648 1
0.00369064791320815 1
-0.106369573620965 1
-0.0615166241912593 1
0.0511031628028212 1
0.00917178294341611 1
0.0125712947203949 1
-0.00123786100337681 1
0.134681555563868 1
-0.0874790933977006 1
0.0477915375871055 1
-0.167934649895482 0
0.102776386203952 1
0.0451731989004623 1
0.135044467953723 1
0.0171263714154075 1
0.0831766645122669 1
-0.0647434965744927 1
0.209959114294779 1
-0.111702776795489 1
0.0850389355977425 1
-0.0165551259618852 1
0.0377448242035975 1
-0.0919615586947141 1
0.209071022303234 0
0.0383071797158473 1
-0.0594303236290004 1
0.187651286277866 1
0.0197491694147063 1
0.0348350571990966 1
-0.112283171264815 1
0.0398596969955292 1
-0.0033748480029625 1
-0.0241288597708868 1
0.0544960180662246 1
-0.0717576580152835 1
0.0182906069928917 1
0.000622675487294597 1
-0.00173844729327628 1
0.0405574702974139 1
0.0137711325998793 1
0.0712239276586637 1
0.0886575620965147 1
-0.0190234248111029 1
0.0275560158368776 1
-0.0477648894033112 1
0.0913419978728618 1
-0.0022556988803354 1
0.113063947631273 1
0.0405343292583768 1
-0.022492901155452 1
0.0130495996380393 1
-0.104057103272344 1
-0.0618058967374137 1
-0.0248563955192975 1
-0.0547010567224252 1
0.156324517172996 1
-0.0264904287906476 1
-0.152216389534903 1
0.241656716683007 0
-0.143217792228244 1
-0.106996932733872 1
0.180835671619945 1
-0.0247992510352315 1
-0.134790773607539 1
-0.00952277021875929 1
0.0834519609421592 1
-0.0852136948634694 1
0.1236639653332 1
-0.071552053839874 1
-0.0347434446428077 1
0.0704251946899976 1
0.0866923991253506 1
-0.140404784949408 1
0.143234538493046 1
0.110681360041129 1
-0.119552902792973 1
0.0356545442436828 1
-0.00201710733653783 1
-0.0403864494161596 1
-0.208850034746768 1
0.0281703535693347 1
-0.133779239101134 1
0.195906762205216 0
-0.0795414014778184 1
0.0182606835263014 1
0.120441528834868 1
0.078935211673132 1
0.0661686161678323 1
0.0171743778933111 1
0.0437558617966046 1
-0.0854963443339967 1
-0.0348518556980184 1
-0.0742319155501057 1
0.0297276288270759 1
-0.0643770710391393 1
-0.190870047736777 0
-0.0526394723426102 1
-0.0421923867962527 1
-0.00345913631828211 1
-0.105368184903189 1
-0.192292451838602 1
-0.0947525146784051 1
0.130452652408261 1
0.00447651016022277 1
0.0764792142627424 1
0.014972296515913 1
0.0482440708298983 1
-0.184202986885201 0
0.0568973934844145 1
0.0584569226188234 1
-0.0689519683007194 1
-0.0738177352234071 1
-0.0731869812471285 1
0.0245749722101162 1
-0.112900249425347 1
0.00577967354884434 1
0.111033546262302 1
0.00166202548026827 1
-0.0198280935646166 1
-0.0235345442183841 1
0.00513824979153839 1
0.039824144878386 1
-0.15036863669883 1
-0.0632601174186809 1
-0.224242612368941 0
0.00831532746783416 1
0.0185945915793233 1
-0.150521110426527 1
0.132795789005944 1
-0.0163827658285258 1
0.0124236143375599 1
-0.173608060031911 1
0.188156303840224 0
-0.0932496736031182 1
0.0943413589669103 1
-0.0259282936322494 1
0.00100674389927694 1
0.012425403059728 1
0.0614032287274474 1
-0.0351525348550095 1
-0.13511176024423 1
0.0918329071807302 1
-0.0480477625365013 1
-0.0873133449164718 1
0.0447909060545894 1
0.0680210569449164 1
0.0390563276580102 1
0.00699358701592189 1
-0.0403212757855676 1
-0.0664334927395938 1
-0.119286376198432 1
-0.0494690399602644 1
-0.0726680059485666 1
-0.051210889289604 1
0.151238690807666 1
-0.0117947573924959 1
-0.114955572922685 1
0.283865011345613 0
0.0983491407941518 1
0.0614308493656803 1
0.0446158010549405 1
-0.13217202404865 1
0.0525359791521713 1
-0.0764296533465704 1
0.130503197401834 1
-0.0828672409283834 1
0.0768182709202434 1
0.0282787121754639 1
0.112010860651423 1
-0.137571201307036 1
0.00454111616385171 1
0.0877749511043489 1
-0.0939385063284242 1
0.0438432599156856 1
-0.00866670629065643 1
-0.089065390470034 1
-0.0542996827082402 1
0.0404030682202618 1
0.138071119061876 1
0.121030598080028 1
-0.180360151064937 1
0.0578443244408748 1
0.0882191041256641 1
0.000884799090714278 1
0.0348513872684536 1
0.0542243038246223 1
0.0430335292549278 1
0.144523627739054 1
-0.0308147123463899 1
-0.0588385069581528 1
-0.103044965464329 1
0.139426077197397 1
-0.00456761738044312 1
0.0432696543144353 1
-0.00428585649696736 1
-0.0418443299989163 1
0.101472603707025 1
-0.106189819646955 1
-0.0110497253951695 1
-0.0401658743299589 1
0.031592751826076 1
-0.0218945037360215 1
-0.0040291401992841 1
0.137647351375343 1
0.0535067913934512 1
-0.015172964137728 1
-0.175098327148735 1
0.0710488914580752 1
-0.139692342973401 1
-0.0603064957705062 1
-0.0928937488181576 1
0.10511994281161 1
0.0993703798364373 1
0.118572675674415 1
-0.0235820499380424 1
0.00781997322643384 1
-0.106276156216714 1
0.1691967069271 1
-0.00526639758922225 1
-0.135535200215731 1
0.0708665996319129 1
-0.127134741036267 1
0.00948586574841089 1
-0.0923360022646266 1
0.074219627637141 1
0.00967108713612819 1
-0.0973608820219197 1
0.0180058131209648 1
-0.00671544689696993 1
0.0257876863783877 1
0.0867283802871065 1
-0.0141991947320455 1
0.0401935167035 1
0.153030837084805 1
-0.121904198033493 1
-0.0190383635698077 1
-0.00122494105309298 1
-0.0700229136934362 1
0.0583611141773506 1
-0.0662619267515645 1
-0.116194542766737 1
-0.238884691276225 0
-0.0557189588410026 1
0.0832787090336014 1
0.0803404437309642 1
-0.165951972113071 0
0.114087859714318 1
0.00625519729642813 1
0.0495311718339944 1
0.162491587467294 1
0.0871433999011433 1
-0.08826065305082 1
0.10727019487808 1
-0.104967333337753 1
0.0857884488204782 1
-0.0588033333149003 1
-0.00959914073071747 1
-0.0889764774785032 1
0.0539882142347841 1
0.0963820907649848 1
0.0849940496839034 1
-0.0651377365798267 1
0.042022392357467 1
-0.135728244342914 1
0.133538190322316 1
0.0167297441807442 1
-0.00959315985410792 1
0.0723420384822927 1
-0.0232129368822631 1
-0.0308199703093674 1
0.00349972272748973 1
0.00606147875476619 1
-0.0847766394528331 1
0.173047607433981 1
-0.00240546078389088 1
0.14333354517159 1
0.0114966014939577 1
0.0215313906996708 1
-0.0188978834858038 1
-0.0632506312514046 1
-0.147535150266763 1
0.0234848478155929 1
-0.00892786607056097 1
-0.00295536592362435 1
-0.071509464805943 1
-0.103378320849002 1
0.0585246097018239 1
0.0225765472662622 1
0.0723028786675709 1
0.0739465474553492 1
-0.0306050438317447 1
-0.0958519505515414 1
0.0581119721849124 1
0.119402107219145 1
0.0458341761382009 1
-0.148692854202458 1
0.0289322889851025 1
0.000634578069648839 1
0.0807590710146368 1
0.00350611292315879 1
-0.0398625428273911 1
-0.103167339159359 1
-0.242941832494078 0
0.0463357057861691 1
-0.0111302301989755 1
-0.0336054032429625 1
0.132846049145472 1
-0.0114694426606931 1
0.133279716496111 1
0.030239061241882 1
-0.0795192557121873 1
0.0679746168418513 1
-0.123377428885357 1
0.0981847355202365 1
-0.12218953232398 1
0.0731814194498497 1
0.0159331618773835 1
0.111072402514843 1
0.00763884531409956 1
0.0687481569178398 1
-0.172415649446299 0
-0.203221572660921 1
0.0953654565579002 1
0.00930809533776439 1
0.0244689679328875 1
0.108905326395055 1
0.151184154842742 1
0.0413043839836048 1
0.0484683608460269 1
-0.0989181832769862 1
-0.0325117649260904 1
-0.0940866974058908 1
0.0107161930500409 1
0.0170648550931775 1
-0.058053716710923 1
0.0629405520627605 1
0.032085049042395 1
0.0767583172780304 1
0.065122954317368 1
0.00795600636702524 1
-0.141619670401389 1
-0.0450079398437246 1
-0.132362010590152 1
-0.0949297838895056 1
-0.0534173505159267 1
0.185041099602002 0
0.0360205370966711 1
-0.0597869371900483 1
-0.0163101780569501 1
-0.0511248398140079 1
-0.0880575854152342 1
-0.0371599699516755 1
0.0270969460938183 1
-0.0601424294132766 1
-0.0897468715690017 1
-0.00260283850784807 1
0.0312007325912984 1
0.127651064642055 1
-0.0400294096627425 1
-0.257490191895189 0
-0.0768858877636811 1
-0.0493115094912742 1
0.0103341866896314 1
-0.108161114865833 1
0.0259444856457062 1
-0.0634972206143491 1
-0.103660032101704 1
0.0700971544377877 1
0.12077251039546 1
-0.206157986421908 0
0.0857315044772551 1
0.0340006387767658 1
-0.0557122424328117 1
0.0383800090513764 1
-0.0945948626961922 1
0.0323812732174541 1
-0.054683098942464 1
-0.023642014567533 1
-0.040193395296557 1
0.0661622729386998 1
0.0297344755094982 1
-0.0653252620028712 1
-0.0136367531443554 1
-0.0408023927815323 1
-0.0236942803804916 1
0.0323336896012673 1
0.00257238627395128 1
0.0286192433459107 1
-0.0297402473112758 1
0.0181901148539953 1
-0.0324719233990041 1
-0.0120339632179866 1
-0.00615448968143211 1
0.0321421216845203 1
-0.060263364191003 1
0.111321487549803 1
0.0119130267528523 1
0.134385089108546 1
0.031529630106831 1
-0.0693871008953251 1
-0.03955435622881 1
0.0737006549677435 1
0.207640896875618 0
-0.0527120925659561 1
0.126270010805559 1
-0.045383766525575 1
-0.077993949596644 1
0.0789289484223919 1
-0.0218887279143577 1
-0.0959467684168636 1
0.110800748535692 1
0.125208488670608 1
0.0663567549780631 1
-0.0610747832305332 1
0.0463578997474213 1
0.0396708910932203 1
-0.00820221676355348 1
-0.012802596646303 1
0.194266949071754 0
0.173904121608032 0
-0.14699137088597 1
0.0552639702331622 1
0.00228636358411708 1
0.00568091045892271 1
0.0737773996368092 1
-0.0751113560689179 1
-0.143256340982734 1
-0.0614292408828163 1
0.000797550758246432 1
0.0752366678645297 1
0.0671421826183279 1
-0.0544549304266348 1
-0.155235081727277 1
0.057212178533315 1
0.183463820504645 0
0.0769463369265417 1
-0.0661345244714517 1
-0.0448859164100477 1
0.0604921174396911 1
-0.138964943053361 1
-0.0795501348229049 1
-0.133509847608583 1
0.114593945981334 1
-0.00404832741804821 1
-0.0191604011197004 1
-0.0374596972959367 1
-0.0246056324471508 1
-0.0116492035439298 1
0.00305695216602186 1
0.0288707926211545 1
-0.173903903495904 1
-0.0927166850152963 1
0.0324143784911499 1
0.145649121479779 1
-0.0161224141776153 1
-0.0465016748133448 1
0.0604252758376125 1
0.0281458873197392 1
-0.0877716148628195 1
0.0143334217336746 1
0.0968083480477306 1
0.0254085427990653 1
0.0216889776335497 1
-0.0633832910209618 1
-0.0480979801618811 1
-0.0132435620949775 1
0.0794949163199075 1
-0.146237483850693 1
-0.126409490644076 1
-0.0583641095959093 1
-0.144623942490787 1
0.0034584738246135 1
0.146389228916203 1
-0.168772510361842 0
0.0508668346898433 1
0.27751931572012 0
0.0047653787853735 1
0.105127869766403 1
-0.0478879188985192 1
-0.0297042009357115 1
-0.0511638159525254 1
-0.00120241131060285 1
0.0612942759660325 1
0.0969534656635274 1
-0.233905743411852 0
-0.0109605620160837 1
0.0803519425418702 1
0.0375330785014944 1
-0.0668758124344876 1
-0.0442468244621329 1
0.00365379227188131 1
0.0339971322885777 1
0.0115924203889525 1
0.019743019947729 1
-0.104223310039522 1
-0.00771818001735487 1
-0.0104812607974784 1
-0.108858546352977 1
-0.0280404555310095 1
0.0463601130816359 1
0.0382413963027872 1
0.0724502871794642 1
0.12141219059838 1
-0.076162184811304 1
-0.0156823134127107 1
-0.00847220507113011 1
0.0675909619823662 1
-0.0407380957678762 1
0.0206246689412136 1
-0.0468211569446014 1
-0.0101677281707182 1
0.0538266130511767 1
0.131152665267763 1
0.0101116002089052 1
0.0654039249386248 1
0.0520118479454866 1
0.020821248295149 1
0.0364982952093353 1
-0.0840918521573269 1
0.0496824063364166 1
0.0129881606465726 1
0.113263149844014 1
0.208541365061209 0
0.0170330392451395 1
-0.0693256607056889 1
0.0555802051193978 1
-0.0490718783187469 1
0.0128102464896191 1
0.0178986885976668 1
0.0689485682261361 1
0.0371254790036081 1
-0.0582205300243303 1
-0.0997928083628289 1
-0.0804461062587023 1
-0.129418964208687 1
-0.0385993199758739 1
0.0392969134651052 1
-0.0920713290430026 1
0.0887593067371444 1
-7.48266699869115e-05 1
-0.0304056306902468 1
0.0846242797730076 1
0.0742350433429895 1
0.0270504532062375 1
0.048218854703188 1
0.029603367022947 1
-0.0706528126004466 1
-0.0480931650485367 1
-0.0332803900011037 1
0.0869339414983878 1
-0.132831510267247 1
-0.00708201932029433 1
0.0517172698351511 1
-0.0268660073398215 1
0.122385265615578 1
-0.147018337073285 1
0.162633501685295 1
-0.029268760204868 1
0.0985915011668215 1
-0.0446905791120405 1
0.096692986220824 1
0.0596362792201563 1
0.170653180717056 0
0.029316846450325 1
0.182844699620811 0
0.00210072019368183 1
-0.0988543563571211 1
0.0826144304735143 1
0.0597512773161109 1
0.0418241100585866 1
0.00972277861070161 1
-0.0186400854832768 1
0.0907612439411429 1
0.00232303873168685 1
0.0521214973303885 1
-0.0429684480060546 1
-0.0730536354531563 1
-0.039854192778169 1
-0.0441013420143764 1
-0.0694692186557199 1
0.0426704660481405 1
0.0572619293190366 1
-0.0904912849375503 1
0.12100202575929 1
-0.041445471060693 1
0.13482679622263 1
-0.00661326694401806 1
0.0159594987932921 1
-0.0973673453534988 1
0.0534603768736105 1
-0.00897500830129232 1
-0.329807696366323 0
-0.0830244971245948 1
-0.0227979624293348 1
0.077037509853764 1
0.00616026101637016 1
0.115797211462045 1
0.0662333900325538 1
-0.0859776493887597 1
-0.00887952587016234 1
-0.0957367937592965 1
0.0279537510862354 1
-0.165336162640939 1
-0.111788259287614 1
0.0130142800596068 1
-0.0323125899764554 1
0.137976292718086 1
-0.0841835480772223 1
-0.0656805448898512 1
0.0529578724477463 1
0.0882398157084741 1
0.0413610126805201 1
0.0841129801226961 1
0.0295403105695723 1
0.059985537080512 1
0.221976301674827 0
-0.0846964822011458 1
-0.00857718734101566 1
0.0745687847186873 1
0.026931822912088 1
-0.0165939416217413 1
0.0946250952269255 1
0.0459793274472003 1
0.0400826642198355 1
-0.193482581975036 0
0.0830414137336021 1
0.00934167845837161 1
0.0459113132574346 1
-0.0995772006061915 1
-0.223335253060878 0
0.148197591997035 1
0.0652757959468633 1
0.160486409456708 1
-0.00320694828417935 1
-0.208100049863535 0
0.115636070331684 1
0.207880478921722 0
-0.0131638328696237 1
-0.109690149784375 1
-0.0511445761319588 1
0.00942924588858765 1
0.0965261970326863 1
-0.0131386055599004 1
0.0377989750673158 1
0.102390709584867 1
0.148263210735763 1
0.0135365730511325 1
0.198036610895173 0
0.147405585836564 1
0.0565687275856388 1
-0.0548820345718458 1
0.109628257210859 1
0.00418457692571959 1
0.0214882132986019 1
-0.140268097821393 1
-0.0484906130142286 1
-0.0126752609196731 1
-0.0969550998337263 1
0.0392946709671338 1
0.0897766975543066 1
-0.146657724466388 1
0.0672028183258172 1
-0.158833044736677 1
0.0660604476049074 1
0.167606931279637 1
-0.0722881177767194 1
-0.159480460256718 1
-0.194713184960279 0
0.0678575877168024 1
-0.18403031791944 0
-0.0630322295178658 1
0.000442161859296249 1
0.0182117530907482 1
0.0925480295667116 1
-0.00715121921765106 1
0.0175912755491339 1
0.0699915623237649 1
0.113446984399668 1
-0.06611112093769 1
0.0616012051693187 1
0.121269639246098 1
-0.087780335710202 1
-0.0933118087992219 1
0.0596010332093166 1
0.123051622482215 1
0.0494643752689437 1
-0.11227499854993 1
-0.0462083993171522 1
0.014711473485994 1
0.0604425128953068 1
-0.0955609865142405 1
-0.0756775265555366 1
-0.183706619337715 0
-0.0121837037716669 1
0.114822680503166 1
-0.00750801735017251 1
-0.0534178612260417 1
0.0175736983238438 1
-0.0135578462600502 1
-0.0237090422579727 1
-0.0918680946454132 1
-0.0692619748313873 1
-0.0730981178347914 1
-0.120289649170608 1
0.0134095501116941 1
0.0458068606649978 1
0.00174690525667789 1
-0.022035518300236 1
0.114656067944028 1
0.0490086600536189 1
0.013353719782073 1
-0.0014838271048126 1
-0.118270131607846 1
-0.0104117120666121 1
0.0525866760753449 1
0.0150620437251911 1
0.0806831692422965 1
0.0135852068593388 1
0.165429451918995 0
0.000928628274770901 1
-0.0562162836425929 1
0.223145245515012 0
-0.159410875805621 1
-0.229269897921743 0
0.0955045306697417 1
0.0151380647032181 1
0.0824756624139612 1
0.129072041440382 1
-0.0167672576139248 1
0.116589761961004 1
0.270361842275808 0
-0.0138957153635865 1
-0.00113877647284628 1
-0.217659645220011 0
0.172706197906914 1
0.113596744678073 1
-0.0334752401445663 1
0.0551996321868774 1
-0.0193136789592364 1
0.0719534847690789 1
-0.0324397672999937 1
0.0636360156017008 1
-0.0898622832752993 1
-0.0219751900933846 1
-0.155456107877575 0
-0.103642202033633 1
0.00221827599202306 1
-0.00509773884633022 1
-0.183708522449216 1
0.0544730839653127 1
-0.0828824257491678 1
0.0777341110201867 1
-0.0872375319487723 1
0.0446211844535518 1
0.01443225704132 1
0.151599433332712 1
-0.0816895534528168 1
0.0144045593399934 1
0.00264429772297899 1
-0.0574249958115445 1
-0.0735377521524056 1
0.114428007035226 1
0.0904517586559084 1
-0.0894734936959487 1
-0.0784732914218355 1
-0.0239919337327709 1
-0.0824953448867365 1
0.0480453044266739 1
-0.0539104171852778 1
0.056181629124028 1
0.00130659899298047 1
0.0272226507411436 1
-0.0514562793364942 1
-0.0706210594356767 1
0.0833815047296209 1
0.00294634638406075 1
0.0582351409148121 1
-0.110015382636767 1
0.122580008489628 1
0.0944833212958308 1
0.0958885136040079 1
0.0526224171904417 1
-0.113481869714662 1
-0.109256548113939 1
-0.0605482861180289 1
-0.11805945490208 1
-0.00543086526793546 1
0.00884479152501209 1
0.012795122959377 1
0.0804971857227807 1
0.0812040847834931 1
-0.0226933844729164 1
0.111334218182091 1
0.131793728884978 1
-0.190036605292791 1
-0.0931866590313724 1
0.0776510427656789 1
0.019803301277141 1
0.0311290887414751 1
0.0370479882517984 1
-0.029510976563016 1
0.0812991418912739 1
-0.0959838441238265 1
-0.0563978731375502 1
-0.0704047459027058 1
-0.0946753149271173 1
0.135747412944149 1
0.112145520489057 1
0.192978943279955 1
-0.0425375599124549 1
-0.0947189884436395 1
0.0178814695219321 1
-0.16989557614077 0
0.0724011811233946 1
0.0108112417462073 1
0.0991503081766332 1
-0.000893349160765165 1
0.0768016307343738 1
0.0455220399614545 1
-0.262646784468556 0
0.00217889321204798 1
-0.159131529536736 1
-0.0872233685265761 1
-0.0261070136513194 1
-0.0321232448250958 1
0.175742288086912 1
-0.0118157983341806 1
0.0271677129969414 1
-0.0725835819546783 1
-0.151429199542124 1
-0.151523855378078 1
-0.0171942780640422 1
0.0179214636179579 1
0.019575637696641 1
-0.127833785406034 1
0.0340423648548809 1
-0.00529054839306799 1
0.0263507564755096 1
-0.101142423078316 1
0.0491718292927065 1
0.032582030856747 1
-0.0441351758396932 1
-0.117372397009138 1
0.0479964800822552 1
-0.0697579686020781 1
-0.044245537040085 1
-0.0160584502264152 1
0.0078347417187412 1
0.0501508933102861 1
-0.138618221171814 1
-0.142573660748495 1
0.0263565326000016 1
-0.0487045769282301 1
0.140093488140237 1
-0.0117182661548323 1
-0.0563646119763129 1
0.0128371334440407 1
0.00404919262794122 1
0.160718975470248 1
0.203127590743015 0
-0.0484377891477379 1
0.228480817612239 1
0.110178266587915 1
0.00313650416676049 1
-0.145491351060925 1
-0.120340331928356 1
0.0332375689365281 1
0.0789450945998338 1
-0.00532353239178332 1
-0.195489396615816 1
0.0440839286108534 1
0.0120610987611874 1
0.023247693822243 1
0.0165122497894948 1
0.0924999476120315 1
0.0887019366877308 1
-0.0577801627323782 1
-0.190872943210306 0
0.137949095974912 1
0.0741923902148314 1
-0.0662756286210804 1
0.0518129138691721 1
-0.00866055463276555 1
0.228923192686051 0
0.105695831042191 1
0.033067979881569 1
0.0336772224910504 1
0.0507890100763801 1
-0.0850049409989974 1
0.0408189487950301 1
-0.110413663148434 1
0.00777597424113185 1
0.0600472600260524 1
-0.137438113684432 1
-0.113272074613639 1
-0.0788957526360701 1
-0.00141327176521167 1
0.0396208741544649 1
-0.0135271548191091 1
-0.0419768128668791 1
0.10070711823632 1
-0.111051636162266 1
-0.0468383441312801 1
0.00621192210867741 1
0.0811204371921594 1
0.114182557215191 1
-0.064975347770896 1
0.0915495043783205 1
-0.0642000620471926 1
0.0937188773637875 1
0.130168510887258 1
0.0643681171895945 1
-0.0499558350362578 1
0.0574471296481635 1
-0.130933839764332 1
0.00868383424749008 1
-0.114840771107828 1
-0.00854101017787158 1
-0.0250437248472589 1
0.105939448927286 1
0.116340036229097 1
0.100928611520618 1
0.0747247100078741 1
0.0704403492643932 1
0.0382778754611976 1
0.106304531541233 1
0.0925044208981151 1
0.086321027246958 1
0.0711259091751708 1
0.195171318609766 0
0.0891699125371589 1
-0.0583852538739688 1
-0.0404624110153141 1
0.039350702267415 1
0.0148493712495611 1
0.0369173850642798 1
0.00865186595987219 1
0.0738450015015685 1
-0.0225216189288686 1
-0.0371597987514292 1
-0.0946519249780621 1
-0.0605015336063792 1
-0.11002466990433 1
0.0124128404946081 1
-0.183016928721626 1
0.0337826107022696 1
-0.139751753677707 1
-0.113300021664577 1
-0.0550402127282014 1
0.0387532313792079 1
0.181264739364384 0
0.0821920398243766 1
-0.120688133797183 1
0.100421618519393 1
0.102576549430688 1
-0.165012201138777 1
0.107239053984444 1
0.0554331470086466 1
-0.0840463527846371 1
-0.129135239599512 1
-0.0620374896868736 1
-0.088624495855211 1
0.205338857022996 0
0.0377854576339372 1
0.0279755592005327 1
-0.127172043586625 1
0.0954960365506737 1
-0.0690166229222935 1
0.0462489824838517 1
0.149186619966362 1
-0.0302529922430582 1
0.105611834544181 1
0.0159949041113565 1
0.127536070450734 1
-0.108459009549846 1
-0.0599055534370675 1
0.00844403005114508 1
0.026064456713101 1
-0.148038373439319 1
-0.0868825676496999 1
-0.0479654766792731 1
0.0352439397638916 1
-0.0846293098648653 1
0.0252906529345865 1
0.02041239979985 1
-0.109061004975301 1
0.0720055300562009 1
0.0499705797021276 1
-0.132381137023059 1
-0.102207980782794 1
-0.0485842845947996 1
0.0407272326381805 1
0.0924439354007341 1
-0.0846165829350891 1
0.0215855184373065 1
-0.0207328040141284 1
-0.0323438763797406 1
-0.107178302100399 1
0.0651849627555714 1
-0.0534751480408171 1
-0.120018775072892 1
-0.0612355036987058 1
0.00112397359459878 1
0.024801215302404 1
0.0349827358168961 1
-0.166503767462356 0
0.0425889146719384 1
-0.0346790748711739 1
-0.0560833131539975 1
0.0442251838716469 1
-0.0476969026909183 1
0.216881085939095 0
-0.0417790093540127 1
-0.0110913632536308 1
-0.0767040097410193 1
-0.0186403462760128 1
-0.0062057279734575 1
0.0901494795868879 1
0.119748602337961 1
0.109364539452206 1
0.0546569449168347 1
0.0500265984809414 1
0.197029444323026 0
-0.134063655670793 1
0.113584768710194 1
-0.0800765656846494 1
-0.0173169233386129 1
-0.102546104118596 1
0.0903746890230249 1
0.0151008106214586 1
0.00429140381957667 1
-0.175423226932549 0
0.0735574031445347 1
0.00464197667552782 1
0.038069075192792 1
0.0357057013148752 1
-0.0640911268251562 1
0.196062218085071 0
-0.113562092724225 1
0.00762200848655405 1
-0.0100539240822474 1
-0.0345090849814741 1
0.215634361710973 0
0.0181755329605975 1
0.096007851705908 1
-0.0399109860250267 1
0.049903185621086 1
-0.0272685479572965 1
-0.026046523040759 1
0.164301167617789 0
0.0540869765645498 1
0.105867707867813 1
-0.00213425483555993 1
0.166593778106531 1
-0.0930922717001963 1
0.131930905798456 1
0.0156588739896643 1
-0.0610772948225034 1
0.113751487629418 1
0.0240973605367514 1
-0.147662533463442 1
-0.0298090373245581 1
-0.118957866520743 1
0.0459030182593516 1
0.0325608298920888 1
0.0635975850866035 1
0.134023410658743 1
0.0285798098400795 1
0.0704116497125104 1
0.14534478387934 1
0.118545925959622 1
-0.0446583372903397 1
0.0160914849540228 1
-0.0260189538287654 1
0.0317637471117819 1
-0.0342024727478111 1
0.0518235427611674 1
0.192924156709358 1
-0.111491827506151 1
-0.0760475127687715 1
-0.0200443512073928 1
-0.124286056568847 1
-0.160018969414636 1
0.035435803707718 1
-0.153259660530466 1
-0.0191811519036721 1
0.0923141453079871 1
-0.0361127145862705 1
-0.149377497905822 1
-0.00211923230121568 1
0.158874928342397 1
-0.195737737384633 0
0.0794560595452887 1
-0.189655095683265 1
-0.0100213081281968 1
0.0125551929375311 1
0.0592419121683993 1
-0.0915130898772045 1
0.158301801215523 1
0.0977830981062638 1
0.0545533532023281 1
-0.0291794849635327 1
0.092247125705965 1
0.054713833190589 1
-0.0134033869516713 1
0.0564524463541214 1
-0.0818525093581685 1
-0.0779485927091602 1
-0.0302248307532632 1
-0.0930989305259286 1
-0.0333907438505427 1
0.17836742757067 1
0.0414446374269199 1
0.0983247465658299 1
-0.0208360511669635 1
-0.0518463916420581 1
-0.0343709630994571 1
-0.0219814766801569 1
0.0503534137461084 1
0.0318685537583176 1
0.102855545357439 1
0.0181558809082125 1
-0.0511764947356785 1
0.00342176656585435 1
-0.0382661821171143 1
-0.0207216124816139 1
0.0410189660386155 1
-0.0929623707190414 1
0.0890536314317288 1
0.0150766231650523 1
-0.121421882298726 1
-0.0192533883368624 1
0.0288977660813333 1
0.142470594832998 1
-0.106514004391862 1
0.110065973288263 1
0.037215187120521 1
-0.0165808391626555 1
-0.0263071573967101 1
-0.0302849742542796 1
-0.0423484146828691 1
0.0154423074177839 1
-0.0180931475813612 1
0.14162070864539 1
-0.150508021942999 1
0.0306361994758178 1
-0.0751021954085527 1
-0.125398858156537 1
0.117107351738866 1
0.0332711260957899 1
-0.0507792153572855 1
0.156619474647398 1
0.216990079285244 0
0.132475931284411 1
0.0512839175797527 1
-0.0328542410720884 1
0.101640918963424 1
-0.0307434702628327 1
0.0237268407968257 1
-0.0826925431948922 1
0.0564603030533942 1
0.085208406812723 1
0.00287778782107726 1
-0.0908454792538587 1
-0.118400839734121 1
0.117410776793345 1
-0.0287226442682256 1
0.0872736923906052 1
0.0335109787216064 1
0.0812445345978369 1
-0.1696869121662 1
0.0122549707834399 1
-0.0403050974709585 1
0.191075407071959 0
-0.0833436457112205 1
-0.126086275948651 1
-0.0786957074165105 1
-0.0427469881416606 1
-0.046465484298347 1
-0.00763249687953088 1
-0.138404487081509 1
0.117475655721231 1
0.108100368075245 1
0.0519730739711612 1
0.0464781244785807 1
-0.107772962179945 1
0.0583272618834602 1
0.0588064844367397 1
-0.108652711796418 1
0.0069651502818223 1
-0.0591360282575323 1
0.0203746674797201 1
-0.0628501872057275 1
-0.0276100848785819 1
-0.0316900259182898 1
-0.0957790919733321 1
-0.12530652044249 1
-0.0115989872746093 1
-0.0511553940370888 1
0.222257932263765 0
-0.137412791323506 1
-0.0036465772923534 1
0.083273293501009 1
-0.0230959361667562 1
0.0479515953600915 1
0.191069393777724 0
0.0341497262930018 1
-0.15607740717002 1
-0.125316204416632 1
0.0724157821366875 1
-0.142086035775634 1
0.0337858785861546 1
0.109237812888634 1
-0.0662925735525651 1
-0.0258138828032213 1
-0.0704490310576706 1
-0.0311298187181127 1
0.0904071162680507 1
-0.0536792449683948 1
0.0636897006388202 1
0.031162481379405 1
-0.0365014955230482 1
0.139963582181318 1
0.0193793106017585 1
0.0164833196193525 1
0.0367299691753531 1
0.040615391076001 1
-0.0120240286613806 1
-0.0739935296300825 1
-0.0236200248477291 1
0.0197661698380225 1
0.081451322233466 1
0.00952352142211477 1
0.0922103458006724 1
0.0534963775495483 1
-0.11555976671155 1
0.121866665151062 1
-0.000848939158823392 1
0.022061074373352 1
-0.19973638251097 0
-0.00183692777556388 1
0.0757653012509953 1
0.000814519008893115 1
-0.00693296788855535 1
-0.0874100991678158 1
-0.0470053175467939 1
-0.0650951396076191 1
-0.0631033541457931 1
-0.031974531685213 1
-0.0787842348154008 1
0.0182262258907299 1
0.135042016037754 1
-0.112200127570005 1
-0.0238793936913874 1
0.0919192314849709 1
0.18561805273602 0
-0.0469356545085675 1
0.00941857220551762 1
0.106521869784996 1
0.0941900644276617 1
-0.00838425107443264 1
0.139503235301091 1
0.0352149319534609 1
0.0404924396957282 1
0.140893618154004 1
0.113566301309874 1
0.000325645616302932 1
-0.0799156028807577 1
-0.0275944175364498 1
0.130869446508649 1
-0.0607882372373142 1
-0.129498292820384 1
-0.0473210973332403 1
-0.0849536539211442 1
-0.180085057707427 0
-0.0213480113564276 1
-0.0581831950054845 1
-0.0119857737492897 1
0.0361119060498017 1
0.0583702127450287 1
-0.00205548106045824 1
-0.0779288775781259 1
-0.00491153542380178 1
0.0631378104793725 1
-0.0414694195275566 1
0.0354113053649636 1
0.1180246861734 1
-0.0737746023726654 1
0.161004922688174 1
-0.124444100582904 1
0.0836687424574472 1
0.209387471442285 0
0.0557446230000181 1
0.0301250506855874 1
0.0338579429754561 1
0.0177383496707691 1
-0.0351555045083062 1
0.162076956923332 1
0.0313757756496836 1
-0.0498170719386984 1
-0.0600509115106003 1
0.0991084244474989 1
-0.0813310676611037 1
-0.0243873331162012 1
-0.159579370367983 1
0.0156889042890723 1
0.212402326905333 0
-0.0156013364607854 1
0.0926690972848651 1
-0.0662235283900236 1
-0.1050161940653 1
0.00470945378088443 1
0.0531733027571062 1
-0.0363261682787085 1
0.0651087906771933 1
-0.0386225060784119 1
0.0501322471184658 1
-0.0150817951429224 1
0.079725040964958 1
0.0472401598238838 1
0.102048725264172 1
-0.247396516449505 0
-0.0757366225173604 1
0.00445116488178804 1
-0.092661978004163 1
0.0362701812754732 1
-0.0387522450203733 1
-0.16613384150178 1
0.0695717043272195 1
-0.0617284491386469 1
-0.0330063180003915 1
-0.115797342692501 1
-0.139708381842233 1
-0.0118052368391414 1
0.0562429091759312 1
0.0580864731082774 1
-0.0767295008759032 1
-0.00167574398371685 1
-0.0825538244915104 1
0.0215248128066621 1
-0.00148759939049788 1
-0.0517111715235835 1
-0.0215483340510552 1
0.130983012997264 1
-0.0749040850215722 1
-0.0292904271666433 1
-0.260090224634095 0
-0.103589270910059 1
-0.130052432486573 1
0.0472640126991951 1
0.0191430871500047 1
-0.0153395903044885 1
0.0238333085991817 1
0.150366513536522 1
-0.0945204713621528 1
0.108631611674634 1
-0.0115254882237542 1
0.15399013142721 1
-0.020560903949446 1
-0.0348671095752003 1
0.0597139880134674 1
-0.100911300132658 1
-0.0131863312280421 1
-0.0439970966785694 1
-0.0303363350495133 1
-0.0491884922321051 1
0.0489970163002082 1
-0.142203278013006 1
0.0431309281543369 1
0.034591643021136 1
-0.203762222561269 0
0.0924184541034402 1
-0.0450890828931492 1
0.12055257250801 1
0.045537689349221 1
0.00611380367361348 1
0.0678939006681166 1
0.0522072268834345 1
0.0375564923363413 1
0.0466852249723226 1
-0.0762466445307356 1
0.164269941006156 1
0.0371173979096005 1
-0.114802701520371 1
-0.00259063582010476 1
-0.0710857620239639 1
-0.0543330794257782 1
-0.208248074009847 0
-0.160936835646373 0
-0.211849163179082 0
-0.0711559956135806 1
0.0520834392550613 1
-0.0798959257622031 1
0.00938487101121782 1
0.0412176041265346 1
-0.00463460502234363 1
-0.0365035865107704 1
-0.045281035101567 1
-0.123266866565148 1
0.156707240658085 0
-0.00755419066257387 1
0.145478875856239 1
-0.022078887588443 1
0.0665020789776045 1
0.06110934212803 1
-0.0891441069986256 1
-0.0180906788063018 1
-0.0237323058561828 1
0.0567981096559851 1
0.00936736051692998 1
0.000239326129995221 1
0.0927636910005106 1
0.060284343165365 1
-0.078231100194925 1
-0.0386614286217055 1
0.0885130165585435 1
-0.00379509978297782 1
0.0310784249745007 1
-0.179114184435325 0
0.035207630891976 1
-0.00051997637624588 1
0.00964516336992036 1
0.15907304421556 1
-0.0492331035923403 1
-0.0653443691372333 1
0.00149085387240323 1
0.0554332373555725 1
0.0127225677751963 1
0.00740273362791112 1
-0.078477386819553 1
-0.0262038042090266 1
0.05695603722105 1
-0.0503355994916792 1
0.0830061296061637 1
-0.0185712893746984 1
-0.0502829540800416 1
0.0569431092504434 1
-0.0455800185518466 1
0.0104768191074173 1
0.0370189702555663 1
0.0460604346155394 1
-0.0359789028317969 1
0.0314049365528689 1
-0.235376592316228 0
0.0845325662663496 1
0.0776744142401989 1
0.081227606851751 1
-0.13805866169819 1
0.123749677807558 1
0.138700021754674 1
0.0440674479489874 1
0.025177768672371 1
0.027675986560569 1
0.0417683079346875 1
-0.0686293551891742 1
0.048724892571378 1
0.0127933721374411 1
0.187452821549331 0
0.10846950747156 1
0.0891061403567369 1
0.0681248074390599 1
0.116393564728958 1
0.0718060911439389 1
0.0153471379383392 1
-0.110737050893869 1
0.100031698088164 1
-0.252172894915899 0
-0.0499740240791456 1
-0.163933705433425 1
0.0723357890553755 1
-0.0420482757330357 1
-0.0769908314560982 1
0.0162329456513399 1
0.0468807141745648 1
-0.14349737039243 1
-0.0407978369598787 1
0.1309543848561 1
0.0668654497977459 1
-0.0295549302267498 1
-0.0924275210553192 1
0.0430492147074129 1
0.0506250750907219 1
-0.0514578683257364 1
-0.221415405412181 1
0.0140293090188211 1
-0.0521264842519169 1
-0.0350527362270911 1
0.0760498232016797 1
0.0763152964742253 1
0.122471013467832 1
0.00810784784019553 1
0.0233136826102348 1
-0.139977611436866 1
0.0610086185017629 1
-0.0381536492150605 1
-0.273676770530866 0
0.0726639399687592 1
-0.0576264559904403 1
-0.0802623835788128 1
0.0572727980164785 1
0.0369588491385585 1
0.19007606176642 1
-0.0836119632495387 1
-0.0351937354977597 1
0.14868218853534 1
0.0991428015994043 1
0.0973962139655454 1
-0.0344228324836586 1
0.114921801655948 1
0.156543019818958 1
0.0259572175188487 1
-0.141906658932091 1
0.0160546798965293 1
-0.0784534147912893 1
0.107687083627491 1
0.0490957657251744 1
0.0526634840467727 1
-0.114167173744465 1
-0.0917406232255356 1
-0.0606590918491222 1
-0.0169345926047145 1
0.0536348557119579 1
0.104657237484303 1
0.153353877305611 1
0.0325347074316042 1
-0.135704573369642 1
0.00606797876260038 1
-0.0921180027588065 1
0.0303191345869182 1
-0.0436660047105421 1
-0.102744668976977 1
-0.19621375069562 0
-0.00600703495156786 1
-0.0208252887866848 1
-0.0937422418510608 1
-0.182009619349851 0
0.0350612283080137 1
0.0622533622907251 1
-0.098118132441677 1
-0.168895013882887 1
0.0291527667495177 1
0.0276761883268516 1
-0.0924371389574467 1
0.0485285786176188 1
-0.00131037956368686 1
-0.145345937239897 1
-0.0984957250269596 1
0.022565107779764 1
-0.0076054117715716 1
-0.0351853362136677 1
0.0990204690272616 1
0.0785878602241303 1
0.0545931630252107 1
0.0149715727728103 1
0.0700266841453466 1
-0.116657740202456 1
0.0104691731421714 1
-0.0550149934484331 1
0.0252272969606044 1
-0.0392380866639034 1
-0.104752587729101 1
-0.0397794884074103 1
-0.117882800805206 1
0.0966446478055296 1
-0.0967661417237543 1
-0.226222056912413 0
0.0310193397730748 1
-0.114074548958249 1
0.119753163884043 1
-0.0513091269573891 1
0.0271296837481811 1
0.205555801229068 0
0.14727350961608 1
0.0123590075570535 1
0.0273015125120934 1
0.00595859950503655 1
-0.114614761040206 1
0.100733028472313 1
-0.0501274245451982 1
-0.0644548628656683 1
-0.170641613030012 0
0.036516258176766 1
0.128007970922125 1
-0.0973418359091981 1
-0.142946021028735 1
0.0258265349197206 1
0.0260309699347303 1
0.131347324451447 1
0.0220861793399606 1
0.0445808132636138 1
0.0497958967587912 1
-0.0495919138584997 1
-0.0268920136048479 1
0.0526951701881891 1
-8.28154244286207e-05 1
0.0690912181880807 1
-0.0336802814430959 1
0.00922841754073273 1
-0.0484851323163279 1
0.0379190214168524 1
-0.0957772480956167 1
-0.0776122646912445 1
-0.071293533209848 1
-0.0334798821384687 1
-0.0698470532671973 1
0.0844128217916996 1
-0.133036925679122 1
0.0223806579910395 1
-0.0779931035486525 1
0.0915725777534728 1
0.0609037971497624 1
0.0908490888254575 1
-0.156181783556081 1
-0.188659494785747 0
0.0902559137485432 1
0.130037347070069 1
-0.24682070073091 1
-0.0335828391753979 1
0.0713662263116321 1
-0.0596953640857808 1
-0.0201745390253521 1
0.0186987417383454 1
-0.010476253787237 1
0.251714179248091 0
0.0669951291706329 1
0.05341278186546 1
-0.0725039211610116 1
-0.115572732084239 1
0.0416782024808695 1
0.0425400241433315 1
-0.129114582874491 1
-0.106779970599717 1
0.122434650564514 1
-0.168109905854197 1
-0.132069826787404 1
-0.12414584799545 1
0.00249517474146926 1
0.199031151820902 0
0.0877194542161676 1
-0.0261116217609246 1
0.0990899882831199 1
-0.0325053110294132 1
-0.0973824475977255 1
-0.0741401358708065 1
-0.0132190352566893 1
0.0320877048559232 1
-0.0759748243246336 1
0.029318970984545 1
0.103992644681208 1
-0.0263891418751816 1
0.0661945043841488 1
-0.139091491124858 1
0.0998094336195252 1
-0.00976501173906438 1
0.114530567483018 1
0.0487487448352601 1
0.0546193497353519 1
0.0417864563136232 1
0.0663577525355152 1
-0.158288305950217 1
-0.0938487060219063 1
0.0675394031256144 1
-0.0622961045316014 1
0.00124544986132043 1
-0.0345189618471205 1
-0.064386671486634 1
0.207718549098248 0
0.100609408212913 1
0.0141097653936543 1
-0.0229541590130831 1
0.0287488140880947 1
-0.113434768982608 1
0.00680723267263569 1
0.0474256653687607 1
0.160737090654909 1
-0.0238189721495876 1
-0.014842793512393 1
-0.0404022972638589 1
0.125416583610046 1
-0.037800735268136 1
-0.064369720276084 1
0.142837824007684 1
0.103036222867099 1
6.19040217933221e-05 1
-0.0416118304102011 1
-0.044988630198201 1
0.0223357146701348 1
-0.0244807582189214 1
0.1111762393022 1
0.0170841901343253 1
0.0174572259958377 1
0.0535070573750505 1
-0.0219536464894939 1
-0.13848657293705 1
-0.062702194456683 1
0.0290556961615441 1
-0.116430371710038 1
-0.202532974090144 0
-0.0263859553180471 1
-0.0315481171272753 1
-0.00428106854281559 1
0.242146355461267 0
-0.0233312735368333 1
-0.0162402279825155 1
-0.0917012423809097 1
-0.0232038127792894 1
-0.184858336873526 1
0.179424433307912 0
-0.0949376928077849 1
-0.0947209635477424 1
-0.0307107729091984 1
-0.0905586758751223 1
-0.00214896395517969 1
0.205489489107258 0
-0.0627245591416998 1
-0.109940780482436 1
0.172687938799793 1
0.154355541170076 1
0.0415711458420327 1
0.192068941056143 0
-0.239637461902094 0
-0.136229182274902 1
-0.0177290545525668 1
0.0398901870549006 1
0.0637222819849665 1
0.0617226804828368 1
-0.0903607717295861 1
-0.0412296584491926 1
0.0380175711634727 1
-0.000401827219429954 1
-0.163571533367668 0
0.0210838413685605 1
-0.0244120384507649 1
0.094770433493446 1
0.002337271486191 1
0.0162576886531473 1
0.0226843588368473 1
0.0780604257996764 1
0.123611227570305 1
-0.176844891033985 1
-0.00675208454356317 1
0.0522645358780803 1
-0.0249936194923761 1
0.027777356755627 1
0.11329421713429 1
-0.0519428280316349 1
-0.138026436548611 1
-0.160366916217323 1
-0.0524684915110268 1
0.0142933274555506 1
0.0519301153173673 1
-0.00512644633939932 1
0.0142226501524609 1
-0.0460911986087771 1
-0.0816282970553686 1
0.171022143554291 0
-0.0656341197449611 1
0.118031448639956 1
0.187550706447259 0
-0.0146510683015381 1
-0.0834323963800808 1
0.0285053393805434 1
0.0922825238955573 1
-0.0555096902117166 1
0.107413207224446 1
0.0810747860101316 1
-0.16993489969637 0
0.0853661165414271 1
-0.130731744222109 1
0.0195724038017086 1
0.0145255602414087 1
0.182450957420546 0
0.0959645105385333 1
0.0388846961534334 1
0.00361779307136647 1
-0.0312930076263908 1
-0.0662290054156095 1
-0.0263508431183924 1
-0.113573822508874 1
-0.0494557093785638 1
-0.112144512015552 1
-0.0712423603626421 1
0.0761591717925281 1
0.0782362999153833 1
-0.00480547592263113 1
-0.0836308559495386 1
0.12676959272287 1
0.104251072049438 1
0.0983916167895652 1
-0.048825264208037 1
0.0691328235520402 1
0.102839677294037 1
-0.00961769372545405 1
0.0418928758390881 1
-0.0458866900244727 1
-0.0552825365045046 1
0.0209094649358596 1
-0.0963712551502104 1
0.0204664117273475 1
-0.0666468995536762 1
-0.117369664178051 1
0.0383810509309762 1
0.0579578787189292 1
0.096479604055649 1
-0.0550139366166972 1
0.0228933358304205 1
0.0922611217403254 1
-0.0552233351298731 1
0.0259076323642752 1
0.132537622209942 1
-0.191130948857608 0
-0.0924790657515648 1
-0.0174020725206608 1
0.0748376244880294 1
-0.0907962621215584 1
-0.0297436301780913 1
0.0239689216749034 1
0.00167343700249081 1
-0.0270878321991739 1
0.0120483942750791 1
0.02861967950339 1
-0.00760531040615937 1
0.046552201754923 1
0.00836259723482223 1
-0.142850985708715 1
0.0246286761203602 1
-0.0179790525985926 1
0.115520085171676 1
-0.0341001335544878 1
-0.0388112924092502 1
-0.0197855737200004 1
-0.00978929018447596 1
-0.0416105081173538 1
-0.0436730366856238 1
-0.0822955825089887 1
0.0371141906908893 1
0.0640457253025536 1
-0.129870211952183 1
-0.0400975949438821 1
-0.0467260806573238 1
-0.0968855106574499 1
0.0430690145852982 1
0.0767302777365618 1
-0.119563401075822 1
0.0718912627762016 1
0.0238410983020561 1
0.0350171415723026 1
-0.00782062269441963 1
-0.0101327713315378 1
0.0296418463038032 1
-0.0726894958356452 1
0.0962685946398802 1
0.0690137198376498 1
-0.220545441019675 0
0.0942733806266191 1
0.126575554541737 1
-0.148134413550908 1
0.0188906653007157 1
-0.0143442637577242 1
0.0242103094801342 1
0.129986281922877 1
-0.00556111390944331 1
0.100498292089271 1
0.210265366646991 0
-0.190237381011329 0
0.0478042031143563 1
-0.0243911149203628 1
0.0286964054882525 1
0.214596685106589 0
-0.0733749164398645 1
-0.0239534892444594 1
0.0571577243567335 1
0.0500810830536041 1
0.0592519089307179 1
-0.109714416912456 1
0.108422755855335 1
0.0512770461821301 1
-0.0930068918465993 1
0.0837720723395206 1
0.0852459434849194 1
0.00816069250602692 1
-0.028686562289869 1
-0.125496834041246 1
-0.0116575133778076 1
-0.0385145568069623 1
0.0824152156356347 1
0.118194028572886 1
0.121864126978323 1
0.0411699068232966 1
-0.0952498813389478 1
0.195077040919683 1
0.0473770012819319 1
0.0668753555907593 1
-0.125202779324022 1
-0.0422777930040839 1
-0.0291906224877649 1
0.0032790080293519 1
0.0284856670217388 1
0.136724330153159 1
0.14686912070427 1
-0.0977424129042281 1
-0.153162776655941 1
-0.0165215585329422 1
0.0414059644662923 1
-0.012314288040039 1
-0.0959479639410321 1
0.104853120302832 1
-0.0837011903794841 1
0.0647551606917981 1
0.0160664495335876 1
0.139448989702611 1
0.0751668868567402 1
-0.0412397133591934 1
0.0478629876938593 1
0.051617345559824 1
-0.0228655309166264 1
-0.00878153538539102 1
-0.128369391189198 1
0.118525669356412 1
-0.0382831236995706 1
-0.0937293300144449 1
0.0996657922669307 1
-0.193462316404363 0
0.124155847718324 1
-0.0545883985766507 1
-0.0690271926842007 1
0.123845304794513 1
-0.0928095640803763 1
-0.181890673968412 0
0.00573262228200229 1
-0.0807188846683175 1
0.0542147217642641 1
-0.0861479025412403 1
0.0615296540631426 1
0.0324035396375378 1
-0.0734984604529825 1
0.167441336297794 0
-0.0451746221163238 1
-0.0220379507859466 1
-0.0286821997266212 1
-0.0524678749912942 1
-0.0604699169189734 1
-0.144029355558362 1
0.00176455852101503 1
0.0109070996364096 1
0.0653118781762177 1
0.00777342185609294 1
-0.063026419068237 1
0.0358336907509544 1
-0.0603842391896346 1
0.150799124970763 1
0.129328363959062 1
0.0130829013242571 1
-0.00126692539932527 1
-0.070670830988449 1
0.126879902731498 1
0.105633273877407 1
0.0811420563715773 1
-0.0840204484336555 1
-0.0750434931324284 1
-0.112426304684288 1
0.00761858428785208 1
0.122026943468909 1
0.0775028746519268 1
-0.0196290209473968 1
0.118065747380866 1
0.0681890827811515 1
-0.0123156958751908 1
-0.0632141869307561 1
-0.0169942120935141 1
0.229631864852702 1
0.00890693345925789 1
-0.0752542786321765 1
-0.186025016574405 0
-0.0406958974586631 1
-0.0359175943767006 1
0.0295496580219091 1
0.119832202610413 1
0.056637122084559 1
-0.0450580625195966 1
0.00763523882011771 1
-0.00474239843619153 1
-0.0321811525193587 1
-0.0128627246651607 1
-0.0349855374268523 1
-0.0432909031654577 1
-0.0513325311134814 1
0.230723956007229 0
0.0267773703109178 1
0.0996826179580671 1
-0.125222900544621 1
0.0120254909689468 1
0.0340174804473172 1
0.0699108959592702 1
-0.0747573550143379 1
-0.0473043202518042 1
0.114097975417966 1
-0.130198865751608 1
-0.00584289483146305 1
-0.115790512794135 1
-0.0921387856873598 1
-0.0484259510826582 1
0.0487921464747432 1
-0.049834694811184 1
0.00860377239049173 1
0.171594132702143 0
0.0177950178955008 1
-0.0391239273861914 1
-0.103542804096474 1
-0.0167147324672053 1
-0.108098451995773 1
-0.0111776358906118 1
-0.0451674207995367 1
-0.0736410092225155 1
-0.0710711426343137 1
0.18278371196603 0
-0.0614315760377857 1
-0.0166990654745697 1
-0.0474770392506454 1
0.101302106365082 1
0.0757822879279272 1
-0.0650800403917354 1
0.0811158791597259 1
0.0912368694854218 1
-0.1270789992198 1
-0.0593178563197689 1
-0.0673111997256666 1
0.0543410254868542 1
-0.0810217577164482 1
0.0349552158356848 1
0.20509709072436 0
0.0869233212488089 1
-0.0111591953187859 1
0.0100941608688091 1
0.129548387102226 1
0.0733274760192821 1
0.0118510334078645 1
0.208637971324222 0
-0.109264594766519 1
-0.114751236420318 1
0.0171138808716023 1
0.0671549873716883 1
-0.040011897070559 1
0.100896600599036 1
-0.0158374379845688 1
0.176049072251288 0
-0.00423423081044618 1
-0.145219367147302 1
-0.0942025554119208 1
0.0312196609332052 1
0.0862051536754438 1
-0.00920508366447452 1
0.18141485845845 1
-0.0928074636662649 1
-0.0801815445608465 1
-0.0443512494237232 1
0.00598344490141014 1
0.04398068224959 1
-0.0481002446770113 1
-0.113323107389923 1
-0.0440456194397131 1
-0.137834699389456 1
-0.0263909300288686 1
-0.18469289127696 1
-0.00540047247982001 1
-0.0540879760793739 1
0.0508681748465274 1
0.0223092479233415 1
0.0373552340608857 1
-0.0139306787616995 1
0.137747609583908 1
0.15605765175939 1
0.193439215945648 0
0.171811303141987 0
-0.0650458701076313 1
-0.168427794788217 1
-0.0653948862637864 1
-0.00470449391272092 1
0.120183523214245 1
0.120703459379702 1
-0.178879502489993 1
-0.00882452189957789 1
0.0921584706786331 1
-0.106930378014747 1
-0.0592938361609202 1
-0.0298218132765889 1
-0.147149036870565 1
-0.173996425731935 0
-0.0412940899256737 1
-0.0047660330536499 1
-0.0395074940250286 1
0.0292765169289664 1
-0.0545844516165509 1
-0.0201634906257405 1
-0.135052486071934 1
-0.0785620833520216 1
-0.0567398117262588 1
-0.0799790606125407 1
-0.0283112778817984 1
-0.115760895468158 1
-0.0911835086869576 1
-0.105740920192302 1
-0.0206868709956097 1
0.000125282573204302 1
0.127190162766242 1
0.116368637238001 1
0.0206074211012771 1
0.013270459448386 1
-0.0358504967846369 1
-0.0428224406236854 1
0.124848330450589 1
0.0476727822740656 1
-0.121003344203333 1
-0.0430960363813392 1
-0.0632552392952465 1
-0.0780089434836502 1
0.0345825402059569 1
-0.0884464776213354 1
0.0872746108289103 1
-0.0468530881768616 1
-0.0822281632792032 1
-0.0624009640049583 1
-0.0839115769282237 1
-0.0971308796229605 1
-0.199958489019766 1
-0.125157039667723 1
0.242678359454953 0
-0.247226271962286 0
-0.090741496119937 1
-0.0316269489800204 1
-0.0207911227452797 1
-0.100591169835583 1
-0.0417728208138267 1
-0.140269701578174 1
0.0204777521557483 1
0.0346852315239204 1
0.0695526295900606 1
-0.16391027490487 1
-0.065399673387061 1
0.00852082111165994 1
-0.130478966668966 1
-0.0416761660544641 1
-0.00552409025302227 1
0.108230573876584 1
-0.0592040991678409 1
-0.259698016577231 0
0.0834225038426966 1
-0.0665553621940804 1
-0.0160004976377717 1
0.08029101780332 1
0.122479495408612 1
-0.0398892871193241 1
-0.162893661838863 0
-0.0924555181732437 1
-0.0706939297841717 1
-0.00179607783752871 1
-0.109232982447151 1
-0.0856908038686321 1
0.150325373259733 1
-0.0467342763026419 1
-0.0275032920636448 1
-0.0436933130310372 1
0.0719106542544079 1
-0.0769667521583816 1
-0.0474096268154547 1
0.137772712646384 1
0.0588745059820118 1
0.0632359648727606 1
-0.0139374222897649 1
-0.0280108961432571 1
0.0503234618344515 1
-0.0112833129632701 1
0.150010630503898 1
-0.0258215385414587 1
0.104323138994088 1
0.0608087562290034 1
0.133372127852269 1
-0.087091624904448 1
-0.100629459504388 1
-0.102646174034769 1
0.023873869791598 1
-0.062771875106135 1
0.0449606702209509 1
0.10852897814024 1
-0.022135866266001 1
0.014339602297063 1
-0.133153483464343 1
0.0105990838461873 1
0.0731428628917501 1
0.00992437375702705 1
-0.141042170157971 1
-0.108376045280567 1
0.0804113486652382 1
-0.174105538471412 0
-0.0898322348104965 1
-0.0326843623959379 1
-0.0108174260149705 1
0.0180467848286671 1
0.0659660207627426 1
0.0406910023718115 1
-0.00789128192358602 1
-0.000780071181144485 1
-0.102552936241281 1
-0.0611769462476328 1
0.113145253197533 1
-0.201269438478255 0
-0.0574048328843594 1
0.0487883123012748 1
-0.00882582405463378 1
-0.00656851533678099 1
-0.0767835819341153 1
0.118982343176788 1
0.0178119514566865 1
0.0296024801361428 1
-0.0150620497458099 1
0.173773977852623 1
0.103203622523917 1
0.12248774807864 1
-0.101248920320499 1
0.0450181563531651 1
0.0901433866935315 1
-0.131786465965656 1
0.00271387993180001 1
0.0392829875899702 1
0.0666751728828451 1
-0.020156393694466 1
-0.00134694881323304 1
-0.0474904658685816 1
-0.0478415443469394 1
-0.0196590211711559 1
0.0366151366859202 1
-0.0494054435348138 1
0.0725149978715659 1
-0.0397726127054689 1
0.033735175163718 1
-0.0872201902505193 1
-0.0447899948850433 1
0.0236684940550894 1
-0.206557994616216 1
-0.130046041177646 1
0.0421381934516939 1
0.0907469461452638 1
0.00847480306514168 1
0.187417240670122 0
-0.0281250921344647 1
-0.0164721090204127 1
-0.0808185702258235 1
0.0951424738849496 1
-9.77857183144838e-05 1
-0.0792843182974036 1
0.0155854967871565 1
0.0401066757875716 1
0.111693232061535 1
-0.0286546712879738 1
0.136767585396412 1
-0.0334918466144227 1
-0.0373102197586781 1
-0.0953131083430229 1
0.0323900134136523 1
0.0720060161990312 1
-0.0288830259195864 1
-0.0637381707081583 1
-0.0350163237936892 1
-0.0337821100178436 1
-0.0578583782183127 1
0.0915620313133609 1
0.121694491371633 1
-0.0728846911750382 1
0.0343179792461735 1
-0.0452936048064449 1
-0.0799466282177499 1
0.0424263805303933 1
0.0338434502592038 1
0.0670776286076839 1
0.0361890925973956 1
0.0281732102610298 1
-0.1110469372518 1
0.100044283505623 1
-0.0825181705741631 1
-0.119131434253163 1
-0.039487779762807 1
-0.0128551691029168 1
-0.0413615502740736 1
0.0528600930481643 1
-0.00641848362623147 1
0.00364199267690528 1
-0.163545294772405 1
0.0747351347817165 1
-0.0405121097803823 1
0.103490318901082 1
-0.0360817984908819 1
0.0772503522739769 1
0.0236681919694154 1
-0.09874291035065 1
0.0716418844688615 1
0.0268687189097113 1
-0.0653641002349864 1
-0.0355460591879343 1
-0.0600403942454022 1
0.00805937025830652 1
0.0554206959016491 1
-0.023186087409462 1
-0.0342481748848799 1
-0.0694651172350439 1
0.00228323861544761 1
0.157804867189647 1
0.0107686842334249 1
-0.109745909989162 1
0.15118690926289 1
-0.00593157389226259 1
-0.0716917250692775 1
0.0369778331705869 1
0.0591052586173294 1
0.047488998061141 1
0.00462323111351535 1
-0.192677790633453 0
0.00358432556913049 1
0.121664697985569 1
-0.0383398410475025 1
-0.125392267560729 1
0.00788890921720452 1
-0.0256760889376955 1
0.0646085517197209 1
-0.0796718128848566 1
-0.13057155282252 1
-0.171393929504972 1
-0.131960802016052 1
-0.0719027409018881 1
0.00410207822018031 1
0.0303392326620439 1
-0.0121223513700491 1
0.0126466221212565 1
-0.0213019706403735 1
-0.0220891992615941 1
-0.138106574764292 1
0.137647757527175 1
0.183756498141681 0
-0.0418222397065179 1
-0.11457625911805 1
0.0773014039833409 1
-0.0394575064608351 1
0.0600281341302432 1
-0.0503058060123517 1
0.144994279633421 1
0.074190032539657 1
0.0161320866835618 1
-0.0159304421047641 1
-0.103998833888783 1
0.00556362932864389 1
-0.0644782354197774 1
0.00620728187790099 1
-0.146023692561315 1
-0.0393122642471339 1
-0.0434678481056312 1
-0.191284629035631 1
-0.0481714481906414 1
0.119182983350555 1
-0.132724005301954 1
-0.130049553725285 1
0.00245624066274999 1
0.0288220845625861 1
-0.0209155157416654 1
0.234413448958436 1
-0.14979816792929 1
0.125438783357748 1
0.0474586696918839 1
0.0077717742961913 1
0.035446883821691 1
-0.0754570253411059 1
0.00551751406123588 1
0.0702225162290969 1
0.066972446046815 1
0.134443996474676 1
0.00176266749271034 1
-0.080591321715672 1
0.216672468673246 0
0.0200915826817622 1
-0.0223240092768897 1
-0.0967257419916929 1
-0.0132901248796577 1
-0.0886831808239146 1
-0.133389154515457 1
0.0828195388207495 1
0.0755149315166479 1
-0.0665113136763821 1
-0.0274622555015676 1
-0.0723370103281828 1
0.226174197247462 0
0.063681026632467 1
-0.0452431133930656 1
0.129161114568617 1
-0.0540059205650283 1
0.05356988377757 1
-0.112886206081172 1
0.0227871896804226 1
0.0241014357187087 1
-0.0145558245820739 1
0.0980066891108654 1
0.157407248772403 1
-0.0239125208816932 1
0.00175196083249855 1
0.0520763508172916 1
0.0984058919381907 1
-0.0423478306429867 1
-0.0284381091530802 1
-0.147433290345503 1
-0.00483040168667895 1
-0.15349896829765 1
0.105282855388059 1
-0.0387234173758447 1
-0.0384249351831058 1
-0.00145954134436353 1
0.125758245153566 1
-0.0492140501764748 1
0.0206332784522457 1
0.0448609245363131 1
0.167264502021636 1
0.170399131783372 0
0.0162202080258916 1
0.0355547281625682 1
-0.13158256070452 1
-0.116377875934578 1
0.0757573775489139 1
0.105714473982733 1
0.121785805059583 1
-0.161380600042573 1
0.0416671116330668 1
0.142675463208552 1
0.135857948328493 1
0.0251271893109703 1
-0.0987287259960743 1
0.00288903210103342 1
-0.177364567963887 0
0.0081495859107861 1
0.017572585967993 1
-0.0285865068422807 1
-0.0754209789342105 1
-0.0965022638396963 1
-0.0747874680989124 1
-0.021394028734463 1
-0.00330016126621153 1
-0.0533143364110139 1
-0.0475765902686867 1
0.0383426903560746 1
0.0736231055798584 1
0.058975516335026 1
-0.0655903492125392 1
0.0205423890456252 1
0.00020255520839061 1
-0.117644753679135 1
-0.0542525021341086 1
0.00186964309471215 1
-0.11387613104435 1
0.0190579113824169 1
-0.0145247031508783 1
0.112863012440242 1
-0.00918723642100727 1
0.121952158524415 1
0.153420689482019 1
0.103069232844798 1
0.0588649479956442 1
-0.0489353767906866 1
-0.111297397388385 1
0.0147341256987716 1
-0.0390159239009454 1
-0.0315540700867228 1
0.0110648587066481 1
0.132792977128562 1
-0.0546347318388529 1
0.0225937501874287 1
-0.00064656226347734 1
0.102335614577219 1
-0.128379870860558 1
0.0142289641907332 1
0.0378688058467694 1
-0.0289470281572442 1
0.156260847148566 1
-0.125220790905005 1
-0.0048252000763387 1
-0.0138085652194066 1
-0.0474855776389331 1
0.0544364348878104 1
0.10271810404733 1
-0.0773059081497401 1
-0.105473124777169 1
0.113433965027031 1
-0.117285519985187 1
0.0888441192187737 1
0.044382745091585 1
0.159004620529893 1
0.0846602319312031 1
-0.00866626451372537 1
-0.0707469833454408 1
0.206585895496965 0
0.0924732285569767 1
-0.0547141052370303 1
-0.0115998712473909 1
-0.00628442461977211 1
-0.0941832762174105 1
-0.00530975202865917 1
0.0141280350513656 1
0.0706908075250035 1
0.102107501260576 1
0.120486216735773 1
-0.0474146401248382 1
-0.0241646008801093 1
-0.0515934111654008 1
-0.037751779777813 1
0.0425462108833177 1
-0.0681932654930724 1
-0.110210622240566 1
0.0757597302797479 1
-0.00071228355508518 1
-0.0333391437963625 1
-0.0333012715073561 1
-0.203119064923814 1
-0.018848641100508 1
0.0812432663798613 1
-0.111346400398861 1
-0.144043647921441 1
0.0484125874495882 1
0.0411844051623519 1
-0.0435890830333709 1
-0.00300712134088069 1
0.139002179344129 1
-0.127450971020619 1
-0.145155268338631 1
0.0224812572913928 1
0.149612401752944 1
0.195791966343358 0
-0.0939199077092235 1
0.0173523945156332 1
-0.0666806168579163 1
-0.113964077949493 1
-0.132834468168067 1
0.0599455742895906 1
-0.0172158049829612 1
0.051157020611212 1
0.0564533602830662 1
0.0714545524262169 1
0.0942605248004721 1
0.0178772061450433 1
0.0213274972483782 1
-0.00487148118311832 1
-0.0968000326632286 1
-0.0194847172588035 1
-0.0515383825995511 1
-0.0777122642281227 1
0.230079892310637 0
0.0505222519348486 1
0.0763426506326786 1
0.0676054320169689 1
-0.02314696664889 1
0.0032970100151791 1
0.0153303175930062 1
-0.104723337374308 1
0.047795609772419 1
-0.05512097666263 1
0.0988811410784232 1
-0.00744036910195915 1
0.17699890778283 1
0.276299673338532 0
0.0424389292318863 1
-0.0298607399669066 1
0.057665977227824 1
-0.0787950273054682 1
0.0792281125905779 1
-0.0710946640704792 1
-0.00392392348479752 1
-0.000659484894590407 1
0.0109195043556912 1
0.0577575890161741 1
-0.0440355470325571 1
-0.0128108072379951 1
0.0445132932241563 1
0.065728058268805 1
0.00478577093132324 1
0.102059418051614 1
-0.154515381190763 1
-0.0941124494608756 1
-0.0278699399800224 1
-0.00767459811539367 1
0.0176148153195413 1
-0.128712770549164 1
0.0469867216524624 1
0.0178942493451383 1
0.0483944710381066 1
0.0266321742869503 1
0.0284175159438518 1
0.11280427111502 1
0.0379689569325971 1
0.0943230243552861 1
-0.0215423317868094 1
-0.131476311548985 1
-0.0106860928935641 1
-0.102019922890801 1
-0.00477189220338279 1
0.128121129277594 1
-0.120800274738568 1
0.0555276420278584 1
-0.0287117018885105 1
0.0344865715694195 1
0.111911402113896 1
-0.0331316444676612 1
-0.0833058313270045 1
-0.00425310846068951 1
-0.0115304940156291 1
0.0696965511148513 1
-0.136947996146262 1
0.032374000619389 1
0.048333924932447 1
-0.0682115297499199 1
-0.0585135840566104 1
-0.0258885490198951 1
-0.0672368060032653 1
0.0354116425249717 1
-0.0826279023873817 1
0.0117782207827977 1
-0.114984498090062 1
-0.0716863338866218 1
0.0964797669103806 1
-0.0153999084388561 1
-0.101998155427089 1
0.124242749322853 1
-0.00579692290446947 1
-0.0568439955617734 1
0.012947773889625 1
-0.0484468370987856 1
0.0484853915389499 1
0.00603741482201864 1
-0.0870806980661056 1
-0.0134166882879151 1
-0.0352330448542971 1
0.0497853096974716 1
-0.0585031540201898 1
-0.0746901972467704 1
-0.175368480758474 1
-0.0586488525166223 1
0.204272232258217 0
0.0904094826778271 1
0.0461784200830921 1
0.041283259030505 1
0.0724522095462115 1
-0.116179465384951 1
0.0097309676583369 1
-0.0663608566593071 1
-0.0138584444456196 1
0.0626918839624008 1
0.243431472716508 0
0.0164047765370715 1
-0.1121713308189 1
0.0207581477988794 1
0.100594572466004 1
-0.0294213594008326 1
-0.0751383564029109 1
0.0358812257606137 1
0.0123944142262012 1
0.0445468212271969 1
0.0362751603636357 1
-0.0891631065454883 1
-0.0513651560735722 1
-0.115803317594659 1
0.11610446541418 1
0.00159053280139621 1
0.219654888076295 1
-0.0706734739307751 1
-0.0989978282569013 1
0.0857474434769696 1
0.171636275029249 0
0.136301018398719 1
0.0228792373129928 1
0.0777473372499903 1
0.115830997189802 1
-0.073431014728812 1
0.0169362193427384 1
0.00461289535706127 1
-0.0539636390399797 1
0.0771270588574944 1
0.0306632861686845 1
-0.12142367723511 1
0.00130128605650238 1
-0.0865640913897288 1
0.0252648259455 1
0.0874687344004599 1
-0.00923940183041483 1
0.100000739057491 1
-0.126142828419373 1
-0.00612533950702786 1
-0.0116394910192481 1
0.128908109006839 1
0.0444064008851105 1
0.0154699405781023 1
-0.110950882690064 1
-0.000121099834344138 1
-0.144064857560169 1
-0.0475275918372221 1
0.180781237620896 0
0.157605001908233 1
-0.147310987910019 1
-0.0116795567846347 1
-0.0654305296455542 1
0.0059517876318191 1
-0.00354609062461608 1
0.0427845754039582 1
-0.0742868386164136 1
-0.0439004578861559 1
-0.0932380133576378 1
-0.127066533618158 1
0.15391469603491 1
0.105530217999834 1
-0.0279297784018396 1
0.0708350806968469 1
-0.169282145688889 1
-0.0454722629388607 1
-0.0153797756331157 1
0.122712813144214 1
-0.144701645061784 1
0.0311317284055491 1
-0.00876575737657897 1
-0.083121772384433 1
0.0856941742558967 1
-0.0777025264266122 1
-0.129456874853674 1
0.00988843239937422 1
-0.0694606332415099 1
0.00231133740585061 1
-0.119782534501212 1
-0.023661430689631 1
0.076659734135824 1
0.0627734075542357 1
-0.00984819262881775 1
-0.055400991456906 1
0.0730651209338526 1
-0.18105971574742 0
0.0994407985381021 1
0.0963008325359789 1
-0.0499175623559457 1
-0.12105445344207 1
-0.0159179657058269 1
0.0732647092369257 1
-0.0451729891063141 1
0.0140931579134698 1
0.15033368239456 1
0.0662580430753227 1
0.00144967269949101 1
0.0263232962445345 1
0.215596678288986 0
-0.0733197205014873 1
0.00711591130276218 1
0.0386875036694712 1
-0.00264748393923821 1
-0.0888977126095081 1
0.0836428314445976 1
0.110025123413425 1
-0.0323782758835918 1
-0.133141482955897 1
-0.134705973887723 1
-0.0004091563262201 1
0.0102770725944131 1
0.0537526674614293 1
-0.0865523225233857 1
-0.0804115018249444 1
0.0456611580154536 1
-0.168106187308627 0
0.0336430149643528 1
-0.0900052935393613 1
0.0582061478310606 1
0.0503071253301672 1
-0.0756471526626305 1
0.009267775404025 1
0.100281301573744 1
-0.00569694423972141 1
-0.0275498749465712 1
0.205546074250671 1
-0.19277573027948 0
-0.0478463221029645 1
0.0270779500657473 1
-0.0457589130404887 1
0.0815604992962205 1
0.0267480225086439 1
0.23027618243768 0
-0.327360567177455 0
0.0159335686636931 1
-0.0625445204387111 1
-0.187147518679161 1
-0.113620326544449 1
0.053273671621151 1
-0.181125190475002 1
0.169096724020422 1
0.166990215803141 1
-0.0763688489562186 1
0.0829142616282674 1
0.102037411499879 1
0.250390128953524 0
0.131290536553226 1
0.0973505303731435 1
0.0319534494596678 1
-0.0668883158743835 1
0.0627670452915673 1
-0.187267430311999 1
-0.0447478621045085 1
0.0745296694685725 1
-0.0300262647149876 1
-0.0465815114676752 1
-0.0413099299437108 1
-0.00286008714765026 1
0.225747713691313 0
0.0281498818975997 1
-0.0789021627938085 1
-0.167166142587974 1
-0.0598561571734785 1
-0.221416348179112 0
-0.00724957008988573 1
-0.0154019071147596 1
-0.0847826995454459 1
0.21988382553635 0
0.111370998199791 1
0.0450285523989344 1
-0.00401706619952659 1
0.157677490534303 1
0.112279258220495 1
-0.0143221500557655 1
0.096994593604558 1
0.0347428666051907 1
0.0345969563824354 1
-0.0814913766222625 1
0.0344174093156389 1
-0.0267057132366299 1
0.238924240838 0
-0.0253085356238439 1
0.01145613668653 1
0.0350245523352409 1
-0.186410385838172 0
0.0390760659226972 1
0.13054147260443 1
0.0720475752376518 1
0.0228056760569888 1
0.175744587681769 0
0.0317963017863579 1
-0.054430893737908 1
-0.0757645557132202 1
0.0698077052544077 1
0.220121992832382 0
0.138142477160626 1
-0.0330006705377043 1
-0.0198445978299984 1
0.0442244833239632 1
0.0492963734749731 1
-0.0582243885250286 1
-0.0781772293216868 1
-0.112431853222554 1
-0.0688515534112234 1
-0.110996747358159 1
-0.0309650953302106 1
-0.00289308621949343 1
0.00867929972469362 1
-0.0347743086510371 1
0.0216977604055633 1
-0.0637844360742043 1
-0.200428107137381 0
0.00908735923668843 1
0.121349624960145 1
-0.151928704201963 1
0.158752297230548 1
0.125697833349924 1
-0.117955296718491 1
0.0657629128260631 1
0.173445124519086 1
-0.131455351987679 1
-0.194742690628716 0
-0.121639099751755 1
0.0599886824129086 1
0.023671191570503 1
0.0627237615106298 1
-0.0465887792895673 1
-0.0209515808962284 1
-0.0563800685610395 1
0.155189061000795 1
-0.116885461927901 1
0.103626555212471 1
0.14404216227714 1
-0.0682063125581671 1
-0.0512613794194907 1
0.031003945603762 1
-0.173249899999882 0
-0.131515056762393 1
0.04407437754833 1
0.0818354082277812 1
0.158561530915871 1
-0.0461693045388029 1
0.0375856666855321 1
0.0959514012232578 1
0.201813485125851 1
0.0716916159724864 1
-0.184523915204852 1
-0.117087338281961 1
-0.0585898441504669 1
0.049171702271476 1
0.110182827624313 1
-0.0127637608762376 1
0.0423957951541101 1
0.0594688992992623 1
0.0934014964102722 1
0.0511697562674578 1
-0.00456090291330137 1
0.0974534826799778 1
0.1594618335975 1
0.0816833629007217 1
-0.0326989103827579 1
-0.0258849053087202 1
0.00385665503594277 1
0.0253738207484253 1
0.140352726845563 1
-0.138980510988311 1
-0.0163896511852831 1
-0.0591322290476707 1
-0.0223437837850031 1
0.0862509598629028 1
-0.00347322673904159 1
-0.0898203592814371 1
0.0242301394446125 1
0.0939361583073882 1
0.0341674652424648 1
-0.161211767147832 1
0.0828782809213959 1
-0.0411488382942266 1
-0.0955306598259061 1
0.0500084528172924 1
-0.0321812317420451 1
-0.0230351487555412 1
-0.0308458824700281 1
0.155745214442269 1
-0.0193923107643497 1
0.0522384995054298 1
-0.0618377574009328 1
0.0933240804052426 1
0.0352857526418024 1
0.143270360454865 1
-0.133813111533913 1
0.0293602979063315 1
-0.0598004636641269 1
0.0188954558166172 1
-0.00287832864636626 1
-0.105640590398608 1
0.0120792257060384 1
-0.0880145958365463 1
-0.0542396789295275 1
0.108149772600654 1
-0.0471119417431221 1
0.00134598707445989 1
0.03010320618976 1
0.0540065610790868 1
-0.00516890943881083 1
0.0903611918307893 1
-0.175461363255201 0
0.12983626176059 1
-0.0284937659448447 1
0.147872571310125 1
-0.0864203894245406 1
-0.0631763834790443 1
4.78954076214635e-05 1
0.0117585236466834 1
0.00426032841590336 1
-0.168619649169187 0
0.191898965839565 0
0.0659229305219442 1
0.172861082288835 0
0.0641241587375642 1
0.0824715742386832 1
0.0249670082224686 1
0.074310725672108 1
-0.166844078485666 0
0.0671289679296178 1
-0.187795126959766 1
0.130642263134937 1
-0.134771302519809 1
-0.104766378077951 1
0.0289614711328193 1
0.058986350261363 1
0.0450059754723865 1
-0.0182019909798117 1
0.154757299779525 1
-0.0393472439195169 1
-0.046624094032141 1
0.0314100613717129 1
0.0653660587560249 1
-0.0536091113041547 1
-0.0750848805813731 1
0.063920630907101 1
-0.00266140345098277 1
0.0603025529167143 1
0.0307075388132605 1
-0.146940505674497 1
0.00878116325035668 1
-0.0302433156708269 1
-0.154883739925218 1
0.0931018905442122 1
-0.0876381523015841 1
0.230465616556302 0
-0.129155365903705 1
-0.00157369712886666 1
-0.0505514337338377 1
0.088792291883054 1
0.0622418708178432 1
0.0245361660102807 1
-0.00656769768896552 1
0.0423508261100534 1
0.103778981407842 1
-0.131068274477668 1
0.00377922069174355 1
-0.00502273257532438 1
-0.149706507927737 1
0.0563895678315376 1
-0.00862487151640261 1
0.116415875526461 1
0.030275004778234 1
-0.00044089512290172 1
0.0662277403045358 1
-0.0289107689480632 1
-0.0835577968767028 1
-0.242898521684478 1
0.0175442487318649 1
-0.0826045545186769 1
-0.0392115535990822 1
-0.159651619083337 1
0.00850455851073083 1
-0.00933630007609373 1
-0.0236483859056305 1
0.0257741500716948 1
0.137732174539891 1
0.0560114609032115 1
-0.14823487612931 1
0.0981912992733605 1
0.0102650545607053 1
0.045369401069445 1
0.02960621801543 1
-0.212397732732873 0
0.0873268278663075 1
0.0645590585442976 1
0.0211452660881421 1
0.130837613802682 1
-0.0943452408722112 1
0.0329605895052658 1
-0.0232872453086893 1
0.0733447046629981 1
-0.0603083910411716 1
-0.0772444412357516 1
-0.0176882624382301 1
0.0210774690849231 1
-0.148153388969988 1
-0.1580119921147 1
-0.147421482001589 1
-0.00491883500137595 1
0.076645437639089 1
-0.0790720772144907 1
0.0263205383519564 1
0.0338569160658132 1
0.0633931057813386 1
-0.195254888329791 0
0.207360706504515 0
-0.00343311670069706 1
-0.0578805906802558 1
0.131600279990138 1
-0.0541911551590788 1
0.0884591872005627 1
0.154828341430277 1
-0.0124378043383343 1
-0.116720714418167 1
-0.0369667730046104 1
-0.125256039305445 1
0.0663247348154847 1
-0.056439934118911 1
0.0802975572722817 1
-0.0579399153221769 1
-0.0959497830119086 1
0.0173979570444733 1
0.0506899944325082 1
0.064157340233314 1
0.102869282676336 1
0.0376894372076093 1
-0.174119827150042 0
-0.15301491111253 1
-0.0486530352443361 1
0.0538987551079405 1
0.0440197548986737 1
0.0210370612341526 1
-0.0805704634178209 1
0.128006192916693 1
-0.0578647305595146 1
0.185301588572843 0
0.02505948907581 1
0.00185999287241782 1
-0.0175012689126462 1
-0.05058687607405 1
-0.245993685807103 0
-0.154997127866912 1
-0.0260605542207304 1
-0.0907551127205613 1
-0.0196201124913142 1
-0.00380541982094759 1
-0.205448491759512 1
-0.0896279383558198 1
-0.0881310445632144 1
0.0173344765240306 1
0.0284126712473588 1
-0.119928426443729 1
0.0368022353700606 1
-0.0593125047957304 1
0.0578674545613302 1
-0.0288194063431239 1
0.132565731538496 1
0.0888405688137098 1
-0.0503234515542037 1
-0.00351612483469513 1
-0.0688571597496587 1
0.0260546724782675 1
-0.0471574812931283 1
0.0175569595468847 1
0.125223850467157 1
0.128324638350546 1
0.0308369701450426 1
-0.0213424124027526 1
0.0522913395127664 1
-0.153019993697105 1
0.135899830505432 1
-0.0621537557953013 1
-0.144357518657471 1
0.0289831497351392 1
-0.0609096774898761 1
-0.0354481905362829 1
-0.0269304442825638 1
-0.0852809416616075 1
-0.0579299102671228 1
-0.0295424838344985 1
0.116169197156453 1
0.0546910303673388 1
0.0165215670669652 1
-0.0482976119733918 1
0.104745568676875 1
-0.018315911158693 1
-0.0586210834693135 1
0.0790628496405074 1
-0.0106429801576418 1
0.0171205047376813 1
0.082788417248494 1
0.0559266935723693 1
0.0861885806073881 1
-0.0352975940584695 1
0.0713857364599283 1
-0.139994195402909 1
-0.00665321666575976 1
0.309092572374806 0
0.162447290226799 1
0.0182406765570056 1
-0.0139348517835573 1
-0.0718632013787751 1
-0.0171625108004328 1
0.0737922651861698 1
0.0704699691647558 1
0.10739244040704 1
0.109126702559411 1
-0.0595794716784031 1
0.00931504937181269 1
-0.031412479104417 1
0.0106598587804583 1
0.0146804786837471 1
-0.124184383927938 1
0.230897366955239 0
-0.109898281130378 1
0.0168400460774631 1
-0.0567285625266621 1
-0.0129469476883515 1
0.086654179453838 1
0.141482899051761 1
-0.029824356028577 1
-0.0230484765644015 1
0.0196593722271421 1
0.0792604897010975 1
0.110009126529818 1
-0.0619137904470479 1
-0.100403014286433 1
0.021284273687536 1
-0.0387819542916139 1
0.168019584434569 0
-0.0884610244152492 1
0.042348433446765 1
-0.0237048397894294 1
0.089922736853997 1
-0.141988682573712 1
0.0270659818960332 1
-0.0539533676340445 1
-0.149367000537699 1
0.0393209414682005 1
-0.0444075180027356 1
0.110501496767119 1
-0.0491727866401095 1
-0.00883906401906336 1
-0.0898821962099488 1
0.113288285281613 1
0.115420656834329 1
-0.0459678829368858 1
0.0743463387431177 1
-0.109686171350531 1
-0.06206145327347 1
-0.129692018734524 1
0.108674148404599 1
0.0493531967099341 1
-0.0687078620148464 1
-0.101312140318804 1
-0.0165877374642689 1
0.0859483569191923 1
0.0153078858007205 1
-0.0103336739047041 1
-0.146266923746357 1
0.00901668358193129 1
0.10520141223952 1
-0.0260938558053101 1
-0.0715726512138197 1
0.0259029929235046 1
0.0255067163405646 1
0.0649221458734339 1
0.00117702024800492 1
-0.0345379425982046 1
-0.0931127158435515 1
0.065059869442178 1
-0.061997392462235 1
0.102310292889677 1
0.0202888875500129 1
-0.103585309730272 1
0.212088390025883 0
0.0537258453327136 1
0.0985679175642689 1
0.0796252627336587 1
-0.0698859109115976 1
-0.0840894589986499 1
-0.0367913660906195 1
0.0684542099863143 1
0.0766207659747197 1
-0.0752245695039066 1
0.109450606077735 1
0.0288492891321817 1
0.0314119260958328 1
-0.164026241982307 1
-0.0425183943739138 1
-0.05826866328385 1
0.0993688542349419 1
-0.0722265392210605 1
-0.0203102024012574 1
-0.110940598759566 1
-0.0348787236823452 1
-0.00219706948418453 1
-0.14133133957661 1
0.0666674814543489 1
0.0629209407753644 1
-0.0204481057547653 1
-0.0207492523912172 1
0.106344934459417 1
0.066152190940454 1
-0.0185961066932947 1
-0.0277286470867083 1
-0.0505297536640699 1
-0.182007145976751 0
-0.0377769118643127 1
-0.0291761490698452 1
0.0270495387639544 1
0.143858578149872 1
0.0390578425486065 1
-0.0873915417894882 1
-0.0994240798936743 1
-0.0381353579312411 1
-0.0110229516451007 1
-0.00234160986202831 1
-0.148735460680466 1
0.0895586932027739 1
0.2023211573313 0
-0.0994588342404099 1
-0.0691665596625432 1
0.0356181194080544 1
-0.148557051972414 1
-0.0547179085548361 1
0.0407014381440614 1
0.0130950361051645 1
0.0531570998535749 1
0.0803945912159199 1
-0.0409542393267783 1
-0.162404721282805 1
-0.0993270239448192 1
0.0904430723713781 1
-0.0289624463655483 1
-0.0878096853004327 1
-0.106468961145535 1
-0.0691133291232723 1
0.00837896714132312 1
0.0715479322328248 1
-0.00856773557572806 1
-0.133084762167199 1
0.0981999780068659 1
-0.0563085634393177 1
0.0780407778380851 1
-0.194215879500712 0
0.0319491367163389 1
0.068809751767247 1
0.000817593500705576 1
-0.122104478984762 1
-0.0498062198970287 1
-0.0867892145535541 1
-0.128693104895586 1
0.166488167869766 1
0.0430331056553823 1
-0.183882495943041 1
-0.0115349132068707 1
-0.127138671363492 1
0.0706355125150097 1
0.214602992129367 1
0.0618596203922897 1
0.0220980520035321 1
-0.0819758984983846 1
0.0508780074825665 1
0.0511773970598445 1
-0.103994741422222 1
0.045117336333265 1
-0.0514704883704416 1
-0.0509229224743016 1
0.0691601388962694 1
0.0223653218901616 1
0.0414099971287385 1
-0.00455048270332199 1
-0.0621146970114281 1
-0.0612581346752262 1
-0.0107373168763523 1
-0.0414563141456916 1
-0.0952506199102154 1
-0.139689701704923 1
0.0907134587199525 1
-0.0315020211214914 1
-0.00231652619058206 1
-0.0478130034136667 1
-0.0444515776138851 1
-0.0467289965044043 1
0.0390014471445381 1
-0.0136374042278894 1
-0.00227095964203922 1
-0.121160660332577 1
-0.00292981373963322 1
0.0310997059042342 1
0.0074786988063721 1
-0.131103083907579 1
-0.0194257539876468 1
-0.021555828912476 1
0.219393442625139 0
0.0771039005867121 1
0.0460624728907409 1
-0.056971521686148 1
-0.0612294269870343 1
-0.0324395605288332 1
0.215617553353094 0
-0.0711060508070289 1
0.0545681193498118 1
0.050716103877375 1
-0.102096979932678 1
0.0513902193531515 1
-0.0732768446974186 1
0.0800503362632004 1
0.0633883645490927 1
-0.0373573310246675 1
0.0236603733652159 1
0.0392132139800177 1
-0.0712326488543158 1
0.0751518432265419 1
0.170155408195894 0
-0.0285587054130666 1
-0.0423755867638144 1
-0.00556788818329699 1
-0.0374512747195707 1
-0.0256665342713032 1
-0.1046199924651 1
-0.0764608329799903 1
0.00128804842491485 1
-0.0548268800555897 1
-0.00781444776303033 1
0.0728172821779137 1
-0.0869709396409834 1
0.0483464879575486 1
0.115396969788112 1
0.158372162463479 1
0.0136934967800583 1
0.064655093938093 1
-0.0654494615750056 1
-0.243533049953684 0
-0.0934869533700248 1
0.030644587672623 1
0.142213235206036 1
0.0408940876509346 1
-0.0890375038156199 1
-0.152627071907213 1
-0.0179906705507386 1
-0.126287566666395 1
0.121526537127643 1
0.000618698786220617 1
-0.0817256306106473 1
0.0184191940835541 1
0.00604226543893594 1
-0.0632057074336657 1
0.00539105686227898 1
0.0150237571226631 1
-0.018349973819597 1
-0.149964705789161 1
0.123067891996414 1
0.101083281843175 1
0.0345686841248015 1
0.144554824307652 1
-0.0960579394021708 1
-0.0635903493945564 1
-0.323400285107764 0
-0.0867733754718518 1
-0.0658079170614675 1
-0.0546171537285186 1
-0.0270446299511988 1
-0.176588527571159 0
0.00708538754184319 1
-0.0939150686834035 1
0.135662774428367 1
0.109561492866914 1
0.0160297125662954 1
0.047248666102502 1
-0.158485529367149 0
-0.00189637538423709 1
0.178046056454626 0
-0.0596930952091613 1
-0.0447353664149613 1
0.0791225134934875 1
0.120406370548463 1
-0.0865339443612562 1
-0.104904470046602 1
-0.0231732807240727 1
-0.0524318876491279 1
-0.117786716969091 1
-0.0242392782297022 1
-0.1120370078765 1
-0.0870998787323527 1
-0.0503704013522429 1
0.105323155307616 1
-0.0587327068027356 1
-0.0853009554285378 1
-0.0262699145527935 1
0.0354459305181634 1
-0.051484676587866 1
0.0690748180188104 1
0.0362023967881598 1
-0.145963902036846 1
0.0224732924727565 1
0.00507972078450719 1
-0.0196446449001703 1
-0.172066977620218 0
0.0579267567057466 1
0.00562075539208434 1
0.0375182689658281 1
-0.144755484272206 1
0.124989146430065 1
-0.0444235816220936 1
-0.0962486559528006 1
-0.00705854379908788 1
-0.066968790182398 1
-0.0452986187142805 1
0.130272480840387 1
-0.056802646753022 1
-0.12058361932932 1
0.0022539515619726 1
0.0872240689620006 1
0.022834459907733 1
-0.105351587164983 1
0.115262802515312 1
0.0348704640000234 1
-0.0184147547149676 1
-0.0130930995581608 1
-0.103975023892906 1
0.0868915428539469 1
0.260738634045176 0
0.0731984510782089 1
0.206737863475407 0
-0.0838792627135145 1
0.189894939958115 0
-0.114244843202065 1
-0.0411033245231218 1
-0.0739528778702142 1
-0.0464791211004478 1
-0.0543313464663718 1
-0.0597782096339727 1
-0.0453742533899383 1
0.159894650089474 1
-0.107066527944065 1
0.0421184769014904 1
-0.00737384150787461 1
0.101831541896913 1
-0.0324099635368721 1
0.0134129455004269 1
0.0448188143231397 1
-0.016369332417764 1
-0.124227834095061 1
-0.0787757974733673 1
0.107990597266487 1
-0.150302496634369 1
-0.173489499198985 0
0.0290380684415447 1
0.00611075997112023 1
0.156427188267591 1
0.0517007835750045 1
0.253681852599425 0
-0.0359886520730496 1
-0.0158959614421698 1
0.0658832082887036 1
-0.014074613661218 1
-0.077229275054743 1
0.0426230177643975 1
-0.0211465894335049 1
-0.0996267128063071 1
0.00931471228274599 1
0.105373354842059 1
-0.059944473073592 1
0.074161424353582 1
-0.0518413074431349 1
-0.0150988254089933 1
0.00455300546546822 1
0.255393809869323 0
0.075495630127447 1
0.108057173243057 1
0.0840802197092522 1
0.0239249235547313 1
-0.0784660262535822 1
-0.0343555050898479 1
0.0409943326556144 1
0.221074676194318 1
0.08762718180096 1
-0.100092826853982 1
-0.0552734375697247 1
0.12968678534309 1
0.0417476549870707 1
-0.00804384916892309 1
-0.0455023494099868 1
-0.0374811689167071 1
-0.0328845322750275 1
0.0661310919675419 1
0.0200637109832436 1
-0.0170614756308045 1
0.00327509527192653 1
0.127275188872022 1
-0.0285995812003649 1
0.0545590585544996 1
0.0268238906256595 1
-0.0711998198277249 1
0.144107380463073 1
-0.0855898098593197 1
-0.154422925358472 1
-0.0730687033898931 1
0.115286250725554 1
0.211772572016797 0
0.0652405870693025 1
-0.202943598787355 0
0.0775221643943484 1
-0.0110553386097397 1
-0.113829873808096 1
-0.0692035312143665 1
-0.0800824306811732 1
0.0573389116379704 1
-0.0712293003017699 1
0.00629615884229865 1
-0.30282390136329 0
-0.101320184472899 1
0.0655095059887842 1
0.0277386340024336 1
-0.031483650726413 1
0.0221033414439424 1
0.0279191628401671 1
0.080919954067357 1
0.0709818961674103 1
-0.0313396712647693 1
0.108519747473094 1
-0.0593146857561737 1
-0.0557953815753895 1
-0.0158009288004737 1
0.110696947204881 1
0.11075581004089 1
0.0645189779109991 1
0.0126082616171133 1
-0.185640151909253 0
-0.0785356363584497 1
0.11993219458084 1
-0.134836786472921 1
-0.0228662229498223 1
0.209280609637355 0
-0.312580070362544 0
-0.0422505255910232 1
0.12102130272885 1
0.0831509282032514 1
0.00825062193992726 1
0.0696665972477203 1
-0.108949452296392 1
0.152315537465959 1
-0.0502725224872159 1
0.09459971485206 1
-0.0570182905064789 1
0.0303257089493594 1
-0.104940314598892 1
0.011154221852526 1
0.00954650561799936 1
0.117501761601829 1
0.0156050848489336 1
-0.0469992833315051 1
0.0874344485605818 1
-0.0316824708722338 1
0.0614048973248576 1
0.0246859500199852 1
0.00479203571195246 1
0.0445655791523784 1
-0.11257634283015 1
0.0581495339513278 1
0.0653630841679919 1
0.00341674358618774 1
-0.0432020519175824 1
0.157412268919651 1
0.0358931484096331 1
-0.0201920941371756 1
-0.0289727391431926 1
0.0396146109779265 1
0.158181930895902 1
0.0442384953413943 1
0.0814033443022316 1
0.231279395937053 0
-0.106246628595608 1
0.0484787667944021 1
0.0445352443710584 1
-0.0982472100484491 1
0.0373400520417682 1
-0.183888933241263 0
-0.0133953386354638 1
-0.0798440352240655 1
-0.199581946897768 1
0.150954442721958 1
0.114773995385036 1
0.0903275593215668 1
0.0357762986924749 1
-0.101035820875056 1
-0.0504109262679789 1
0.0929906282780454 1
0.0579603981958404 1
0.0254653285343552 1
0.0411496947265723 1
-0.017641646837272 1
0.0340297043756459 1
-0.0346439259816367 1
-0.0922829731260618 1
-0.141634768544851 1
0.0432214348562875 1
-0.0857813322245759 1
0.0283953962087251 1
0.0121776910846592 1
0.00885821639619022 1
-0.214692507069615 0
-0.0261868363714859 1
-0.162855431574313 1
-0.254017565487251 1
0.0396945997761561 1
-0.154075552331673 1
0.00159454929342523 1
0.0354025087076019 1
0.0959511533728237 1
-0.0825769536788033 1
0.0315346321168461 1
-0.0765913615221244 1
0.0604892995833131 1
-0.0168172616787083 1
-0.0582190033891905 1
-0.0465477345917108 1
0.0188126225518802 1
-0.0803673365197702 1
-0.0115207900771503 1
-0.00518909926444798 1
0.0312709930624339 1
0.0522694859644099 1
-0.127489408900944 1
0.0812921692056259 1
0.0958290770907434 1
0.0322551765719119 1
0.167425890089781 1
0.0259229404690973 1
0.00810721431418858 1
-0.0241003935557681 1
0.0474359184402545 1
0.12099581369435 1
-0.124822463074718 1
0.032278363087179 1
0.10794959309549 1
-0.113960297686499 1
-0.052899265838485 1
-0.0176885307728869 1
-0.160839341443394 1
-0.0836586902991671 1
0.0322343196083161 1
-0.11253567371073 1
-0.291338298813728 0
0.117367205864052 1
-0.0877076637641729 1
-0.00783236087663056 1
0.0505915601818914 1
0.0674940614647391 1
-0.123123356162606 1
-0.087963761935922 1
0.00367582672936628 1
-0.020577606471827 1
0.0825677262980656 1
0.0823488949609326 1
0.0134975776997145 1
0.078471544321227 1
-0.0184952070400064 1
0.0178703768453407 1
0.180913039947468 0
0.0220566450394546 1
0.0181558260711465 1
-0.114266111140373 1
-0.00584295656200307 1
0.12351112797606 1
-0.214350526117164 0
0.140482839911576 1
-0.101327141084939 1
0.261873388221615 0
0.0292576926175419 1
0.0313569747019549 1
0.0434071988664161 1
-0.00392542603852451 1
0.068342388549738 1
-0.0341300172144139 1
-0.0152298162847021 1
-0.0635074730918356 1
-0.0701233921524396 1
-0.00514274703413303 1
-0.203940802678132 0
0.0348975905095209 1
-0.00126873812086541 1
-0.136615397877049 1
0.0579123253583321 1
0.0944898372637282 1
0.0323942034666974 1
0.0391480370624895 1
-0.0928326770776615 1
0.136756053089045 1
-0.0836975600391009 1
0.0614585967569043 1
-0.233290056124027 0
0.0279203298029493 1
-0.0858121165932152 1
-0.115390608552274 1
-0.0616749269072804 1
0.158529356190865 0
0.0451075237860819 1
-0.183183053574079 1
-0.0045912899223221 1
0.0365026959397092 1
-0.182689685543033 0
-0.0458365010496715 1
-0.168727062282674 1
-0.12985231522648 1
-0.239864553899888 0
0.180388143301023 1
0.0778377627609901 1
-0.0490343885725979 1
0.0371378744441187 1
0.11231312252506 1
0.0964702970904227 1
0.0187634885534652 1
0.0173070390116476 1
-0.0837842689863944 1
-0.097910654023404 1
0.0553715063877276 1
-0.00346770952822694 1
-0.0561585452069814 1
0.0208013494434981 1
-0.133138974477426 1
0.045798451820393 1
0.139307474407067 1
0.100267252409576 1
-0.0549034635094347 1
-0.0478996360360282 1
-0.0319375874968912 1
0.0566383537038317 1
0.161772947839781 0
0.108511127930409 1
-0.163229255732032 1
-0.0742392753781544 1
0.0890937692767722 1
0.0515850796540335 1
0.100414485551989 1
0.0831363060045217 1
0.0539379008661094 1
0.0258385825143643 1
0.0152869195148984 1
0.093798131217447 1
-0.0140569815883841 1
-0.100251666459488 1
0.158018913381273 1
0.10731222783601 1
0.0362910487915201 1
0.0422237466021359 1
-0.0971427509930104 1
-0.0690518619188848 1
0.0869647473397466 1
-0.0569358414542474 1
-0.02754765555468 1
-0.151293304746423 1
-0.0769267052054531 1
0.126427959665805 1
-0.0154428680094909 1
-0.0308389250311294 1
0.152426083423171 1
0.0917221742802575 1
-0.0037921362946153 1
0.0128654848673044 1
0.0780784728100773 1
-0.0592334544290678 1
0.0622947621693333 1
-0.0670053977960734 1
0.12653592318543 1
0.0598965182611828 1
0.00336794582730678 1
-0.249787515496656 0
0.0163929915366301 1
0.0896653859428142 1
0.0419780268251648 1
-0.243105786161552 0
-0.0780882673204472 1
-0.180981777804425 1
0.244954915924325 0
0.0179620336289911 1
-0.0767379420585285 1
-0.0251855003241542 1
-0.0234134870231737 1
0.0415600187963949 1
0.0338519222612039 1
0.0646076996189593 1
0.0160398456954558 1
0.0437486967620969 1
-0.0139174748625727 1
-0.00688512132170406 1
0.13967669000917 1
0.0206590761977429 1
-0.0776628676676749 1
0.013653715464184 1
0.183325028417148 0
0.120584134894586 1
0.164631728462286 0
0.106979004804212 1
-0.0473545256819452 1
-0.0776755167280066 1
-0.0983035195927341 1
-0.00915248553755648 1
-0.0502072737829965 1
0.0605942973831747 1
-0.0513408104482198 1
-0.0876700073616612 1
-0.038132336569755 1
-0.034455100079805 1
0.00310653340015652 1
-0.042108737220998 1
-0.166446294880816 0
0.0653884556496414 1
-0.0176518169597549 1
-0.205947533599354 0
0.0705256314543247 1
0.130098574112415 1
0.0917112050406743 1
-0.0299588536238924 1
0.0688488100870304 1
-0.08952138340705 1
0.0564988664020279 1
0.0175474272334004 1
0.0107910260313144 1
-0.185675137455643 1
0.0886118841265439 1
-0.0701534810123785 1
-0.00195458103872496 1
0.103682837870914 1
0.0892709046245557 1
0.00986403217695643 1
0.112932723803313 1
-0.100199897539854 1
-0.108060826460095 1
0.14967477508285 1
0.0148115219179988 1
0.151223692726364 1
0.0952697699408504 1
0.0225456475575019 1
0.0182262786762322 1
-0.0262853823939324 1
-0.0394473797761436 1
0.179773573395147 0
-0.00168659973283481 1
0.0100441790117899 1
0.106107603973623 1
0.117743084381149 1
-0.221411251083451 0
0.0082056242910741 1
-0.0056531861380918 1
0.0236839998531454 1
0.117196739323722 1
-0.0836538523084463 1
0.0111617974294922 1
-0.129327642582976 1
0.0137633214366693 1
0.0803813100266247 1
-0.021778170869578 1
0.0457129192567782 1
-0.0609857172347455 1
0.0469783077582843 1
-0.074126085850422 1
-0.0216932841074225 1
0.0136180720827136 1
-0.161580276182119 1
0.242178727772144 0
0.0168771699042086 1
0.0121400386641618 1
-0.0334579122482486 1
-0.0251277479323153 1
-0.117703026434268 1
0.00379218087683094 1
0.150402589643169 1
0.03852854038402 1
0.10782201144221 1
0.00367226596475864 1
-0.047232260118619 1
0.0973889403400606 1
-0.0679163624518161 1
0.117630377950121 1
0.0289320462083566 1
-0.021896082209446 1
0.0654488765925565 1
-0.121212921639094 1
-0.146955873819633 1
0.0256373852304388 1
-0.0764566489538366 1
0.0908687667182344 1
0.0515618933951228 1
-0.0178016798862964 1
0.00494231230899513 1
0.182879463886172 0
-0.029007776665038 1
-0.117823478250765 1
0.0842042706163775 1
-0.105827959472301 1
0.0518753401439367 1
0.120717110575922 1
0.0322474071128346 1
0.0348854255628937 1
-0.123260419044528 1
-0.205429649203269 0
-0.0463567953407977 1
-0.0428636652241216 1
0.0460661838065913 1
-0.0152472840199455 1
0.0718333494510403 1
-0.120108333340816 1
-0.0890837213798298 1
0.032030810405715 1
-0.109208402226679 1
0.0591973776599573 1
-0.030540678113814 1
-0.085700242376564 1
0.0335099436264907 1
-0.00428312687907899 1
0.11092924360591 1
0.185804685584446 0
0.00890115459197231 1
0.0684639032531555 1
0.0879239101112695 1
-0.0552635401880048 1
0.0548545487033084 1
0.109567917499822 1
-0.0229468213190068 1
-0.0141037958262838 1
0.135414971063475 1
-0.0448540150911051 1
0.024858018425809 1
0.042314766056017 1
-0.108211144210289 1
-0.073227406061848 1
-0.0751630818908707 1
0.00180035252892746 1
0.0646254782730874 1
0.0418959731715955 1
-0.0436595755308185 1
-0.160413114858838 0
-0.0617795853958049 1
0.0802448440428879 1
-0.33334491532252 0
0.0760347213694233 1
-0.074218579848797 1
0.0870130539199848 1
0.0437792354657633 1
-0.126910640304379 1
0.139306174603157 1
-0.0244044759018961 1
0.0244297059354226 1
-0.0072536110383563 1
0.0761961516534297 1
-0.065050092040477 1
-0.155442596509815 1
0.0257661744286995 1
0.0562962245142076 1
-0.104346822510511 1
-0.0879643267616092 1
-0.125252015825903 1
0.029912491261699 1
0.13205959000202 1
-0.0840782999481321 1
0.0416700434602359 1
0.157726618251139 1
-0.0522877274278036 1
0.0913964273204425 1
0.228015811215781 0
0.0107761964641258 1
0.110454070750094 1
-0.203254932285869 0
0.156376018089823 1
-0.000967749133829403 1
0.116189501057484 1
0.0601532670026431 1
0.157774309041871 1
-0.0955640299321397 1
-0.122839629141011 1
-0.0587642958723779 1
-0.0212976192942062 1
0.0900731911777051 1
-0.0407571654369842 1
-0.0536445348636513 1
-0.105442285152747 1
-0.0587674688215718 1
-0.0164573675821088 1
0.132251918013509 1
-0.00232528771230305 1
0.0815069676566236 1
-0.00315101606859592 1
0.0422703344935782 1
0.132723138045785 1
0.0375173956035175 1
0.0605112958783869 1
0.18715827035199 1
-0.0805134370363938 1
-0.00344096546253459 1
0.173275505092472 0
0.130664635213528 1
0.105591568641108 1
-0.00283840462125638 1
-0.00391692042798483 1
0.0208663805122212 1
0.0315981120114241 1
0.104974460901496 1
0.115950381747683 1
-0.0559365152310252 1
0.120567078124029 1
0.00604626194793716 1
0.0804686113811506 1
0.121143600465097 1
0.0726777002034273 1
0.0800333093868701 1
-0.0678531203759196 1
-0.101921625267046 1
0.0358753252256935 1
-0.0636765480926311 1
0.10634890546138 1
-0.0302226421417803 1
-0.0398423745379116 1
-0.0575886798710349 1
0.0297018308155485 1
0.144786137793016 1
-0.00374514462584117 1
0.00845767741244381 1
-0.0323801904272758 1
-0.0192560689314344 1
-0.0277529096881552 1
0.0711845263779845 1
0.160721602230291 1
0.0475856695470894 1
-0.00407838729932473 1
-0.06699348883491 1
0.0696541050324355 1
0.0674197800216021 1
-0.0543306578665724 1
-0.0598411113376103 1
0.0828056508132736 1
-0.0634380449969181 1
0.10241743016845 1
-0.360065055149149 0
0.00409523475639124 1
-0.00176472405358678 1
-0.0360867754510966 1
-0.0160804329787069 1
0.0807683810632263 1
0.10307210970436 1
0.0114077050679858 1
0.044014118957214 1
0.0722782181904786 1
-0.0411474727427334 1
0.0538482077469096 1
-0.0222233988306464 1
-0.176366112012139 1
-0.0250384157785183 1
-0.0704237314019633 1
0.161688725568671 1
0.0557600255394967 1
-0.0250775099495292 1
0.0610898846384812 1
-0.107853172276427 1
-0.0565311344649297 1
0.0986278920891215 1
0.00700858628113624 1
-0.0339308624229163 1
0.0846062758282804 1
0.0611910590930536 1
-0.0972632041524784 1
0.0412245143861388 1
0.0860486971649416 1
0.0386241603947044 1
0.0366521027041884 1
0.0360017429086616 1
-0.0595226633205631 1
-0.103378918359266 1
-0.090226592880854 1
-0.0531570304873016 1
-0.0265480465232937 1
-0.169650062340742 0
-0.033284431062855 1
0.00364831297574182 1
0.127887073345059 1
-0.0100179968372813 1
0.0162043461522325 1
-0.14657938408818 1
0.107923951468574 1
-0.179888185986688 0
-0.0375924862170167 1
-0.0785454101366739 1
-0.0298463114172632 1
-0.00942578755114858 1
-0.0929868196683171 1
0.0277927515135299 1
0.117921017056861 1
0.0538733573181127 1
-0.0193844321996278 1
0.0119746216236276 1
-0.0318580973048599 1
-0.0109618122383058 1
-0.0362172676846622 1
-0.0493979090027746 1
-0.104618557635803 1
0.0800982953835387 1
-0.0111660084594374 1
-0.026220830997333 1
0.118660584444877 1
0.0177970369604995 1
-0.15036449200037 1
-0.108218140459273 1
0.105879342472331 1
-0.00764549996472138 1
0.041249266432425 1
0.0864194557421886 1
0.20866057334528 1
-0.0202292043398769 1
-0.0201790597696259 1
-0.126816081368975 1
0.264657234011057 0
-0.0952013536157894 1
0.00754156929219136 1
0.0139682179419126 1
-0.0613825974282003 1
-0.00281143336511133 1
-0.037999216327115 1
-0.162418098704369 0
-0.0128842177179281 1
0.0434033810407363 1
-0.0387868812971653 1
-0.0722923880043749 1
0.0147437118098598 1
-0.0471697058802817 1
-0.0743049719914866 1
-0.161466777554235 1
0.102893879905278 1
0.0233681534885449 1
0.0544350788497987 1
-0.102221995814249 1
-0.159128517401965 0
0.0373128384505457 1
-0.0386182913098494 1
-0.117398436302035 1
-0.0930756021620603 1
-0.0920019651308304 1
0.0703276637883098 1
0.0239089240744801 1
-0.0722371610650749 1
-0.0414289761013153 1
0.100610949693632 1
-0.119718539450554 1
-0.0257317677397892 1
-0.0172806354249215 1
-0.00690071151176301 1
0.0203688377899861 1
0.0647151241775865 1
0.15856121439424 1
-0.00021327773509657 1
-0.0209275857320161 1
-0.0431557444697794 1
-0.0756106057778699 1
-0.0284148484736916 1
0.153604197706543 1
-0.0445682253885299 1
-0.0512258949441647 1
0.067698922664903 1
0.101841738796454 1
-0.101531100226538 1
-0.0833713786039416 1
0.0728849625481561 1
0.133959607917242 1
-0.0335533425683269 1
-0.0489908362634966 1
0.0680580973387184 1
0.0718751403726484 1
-0.0582466341730614 1
0.102633226032951 1
-0.0799722537899376 1
-0.122489509987002 1
0.158302342858529 1
0.184114538569503 0
-0.026578572930775 1
0.070065946029505 1
0.0386925981705266 1
0.027188484488282 1
-0.0723783705406682 1
0.0526490392121769 1
-0.0705849285683254 1
0.141753621520364 1
0.0857580880509176 1
-0.0457959579189182 1
0.186536589415544 0
-0.0845241567942246 1
0.0842649030300783 1
0.114422613250609 1
0.065856399102156 1
0.00179166023320038 1
-0.226960495599728 0
-0.00652321828725772 1
0.154465703693576 1
0.0113738711011612 1
0.139297718248996 1
-0.136393859806109 1
0.152064330374745 1
0.0790309261383372 1
0.0102764431518236 1
0.0746448440141209 1
-0.0530196691831626 1
-0.0508988618431772 1
-0.0947159326119166 1
-0.144389816509233 1
-0.0528982055971199 1
0.0425475672525426 1
0.0735632792402055 1
-0.0485220617278873 1
0.102019512713402 1
0.050334379177257 1
0.0195397838723424 1
0.0532340395915286 1
-0.0303472693849988 1
0.0607167532786072 1
0.169403290401095 1
-0.109782628912161 1
0.0705730524354855 1
0.159628954311093 1
0.0598529690059252 1
0.133965482326435 1
0.000693173196565613 1
0.0147383370543456 1
0.156196294840058 1
-0.121060970022683 1
0.1305704632251 1
-0.0887840159901808 1
-0.0151712363758259 1
-0.0254241824721135 1
-0.0621312202819693 1
0.111535978565666 1
-0.10955470492754 1
-0.0294940239262843 1
-0.199289136015613 1
0.0720200302856226 1
0.00996374710889224 1
0.144098891992052 1
-0.00209256848167496 1
-0.0163513361532173 1
0.0601698701649299 1
0.000601313212031353 1
0.13447364336146 1
0.0010665719642662 1
-0.109244266774794 1
0.0434743330295572 1
0.00101279619186955 1
0.0297148403590473 1
-0.0517673698894464 1
-0.0685393082522746 1
-0.178175528932775 0
-0.0852837304487666 1
-0.041688990827427 1
0.157919317316902 1
0.193469962105759 0
0.0950811897476323 1
0.0501810941421421 1
-0.0706594792997565 1
-0.025659710375157 1
0.0186426357928328 1
-0.0800640064826204 1
-0.0688459865092999 1
0.0345454094908174 1
0.0687763902327209 1
0.0827000081081609 1
-0.0122863415570105 1
0.0463053110087524 1
-0.0125008483252049 1
0.0995370913539586 1
-0.0319951287479282 1
0.0572680035765928 1
0.154233701281892 1
-0.0640989399247788 1
0.0467780270365728 1
0.0676557186378664 1
-0.0768494747885761 1
0.169837846486776 0
0.0983708295798271 1
-0.0515373506721271 1
0.0551270090498896 1
0.21540249628675 0
-0.0367308745107604 1
-0.0282835297221507 1
0.204947755180742 1
-0.0185218762644313 1
-0.0457006676991909 1
-0.0603829216149491 1
0.0552280784947611 1
-0.109135954770787 1
0.0974159229951858 1
0.155476506967905 1
-0.0456084199989222 1
0.0256242430940853 1
0.131245312490271 1
0.207350187212846 0
-0.0740808395375078 1
0.105783485679039 1
-0.196501127535258 0
-0.0257670829872011 1
-0.00062477271353017 1
-0.117164668200791 1
-0.060049372369162 1
-0.174170400798713 1
0.0777501773700383 1
0.0657705320696899 1
0.0210887686198946 1
-0.00222520525268839 1
0.138265419929484 1
0.167027231136118 0
0.0821907845753861 1
0.0359463156795392 1
-0.146305059517553 1
0.0651862458843661 1
0.0403969390873435 1
0.15996635954463 0
-0.166390854303492 0
0.182156574873643 1
0.120890365085282 1
-0.140003236076608 1
-0.167470322500613 0
-0.0247298047982294 1
0.00619867141606888 1
-0.00339642875299115 1
0.0263514812718754 1
0.010235954016424 1
0.062536741254417 1
0.0375834319354651 1
-0.0176558876504574 1
-0.0387899318329713 1
-0.0289466092503169 1
-0.125789102246984 1
-0.10433638059178 1
0.0556160705921934 1
0.0885740683172735 1
-0.00906991362604016 1
0.0692219268840114 1
-0.0857211613663937 1
-0.0190155088538853 1
-0.0169604788070772 1
0.00174030958279616 1
-0.00864382155774496 1
-0.0952304389952423 1
-0.00802506467119002 1
0.0915094208648223 1
0.126171980800045 1
-0.0375132300780431 1
-0.0219389278296433 1
0.0829222314851144 1
-0.107925636065536 1
-0.0244775532704052 1
-0.123622421360599 1
-0.120180974270498 1
0.00158947188734494 1
-0.0387436933840565 1
0.027912367227769 1
-0.00402794205934714 1
0.0127813578880869 1
-0.140696263258722 1
-0.0858263452843148 1
0.0715414426682188 1
-0.00987021694247952 1
-0.00710611926285207 1
0.0145789540089019 1
0.0699398267942344 1
-0.211230550099178 0
0.175571691007941 0
0.0704735268721946 1
-0.1296834789495 1
-0.0847482695498872 1
0.1051380596196 1
-0.0948144849455291 1
0.0635095571720728 1
0.0796985004503956 1
-0.106680230345718 1
-0.113031869786065 1
-0.125027432252482 1
0.041483372737796 1
0.07844797584131 1
0.02984555396378 1
-0.115795478482968 1
-0.0336868008779001 1
0.184300901523684 1
-0.0132481644878022 1
0.0896544781730164 1
-0.0304631259926301 1
0.035037242486342 1
-0.195629211561364 0
-0.0265106507377441 1
0.129639868449672 1
-0.167906726370838 1
-0.0639050113561125 1
0.0567071441237363 1
0.0795369855087109 1
0.061720843578885 1
-0.156849687904486 1
0.0727656312412638 1
0.114049102259687 1
-0.0867209492477831 1
0.037434694623144 1
0.0129348842306108 1
-0.000863590497191272 1
-0.0433596002825376 1
0.0358727883265496 1
-0.0738303310811957 1
-0.0999904532314539 1
-0.0720547758082494 1
-0.0805979479109346 1
0.213500614935873 0
0.00412983622982884 1
-0.0780643128949812 1
0.0392620079028381 1
-0.037052779994847 1
-0.149419623854618 1
-0.169436077048066 1
0.0597963101225562 1
0.164004053604783 1
-0.0181755147506691 1
0.0895211909484612 1
-0.0740968717633911 1
-0.000364423337020137 1
0.0437971460750359 1
0.11742095488401 1
-0.146543867564796 1
0.0281145087699821 1
-0.189053405481613 0
0.0528319254184335 1
-0.279297460409473 0
0.0686029772493351 1
-0.00686692945977058 1
0.0410858635157018 1
0.127516005079483 1
0.146611009008537 1
0.0259927376816495 1
0.0189949308695637 1
-0.0165345444585417 1
0.0422691014780223 1
0.0546916624614838 1
-0.134304192453806 1
-0.173064238222476 0
0.019058915584283 1
-0.01882017559067 1
0.0711866090451048 1
-0.0926063667846886 1
-0.114951075296312 1
-0.110511897305144 1
0.0338159223567854 1
-0.0651402762565431 1
-0.0937452697434521 1
-0.0105569884571194 1
0.0886232523167084 1
-0.0192441650429328 1
0.0879491244831596 1
0.0417659842468329 1
0.134115767160318 1
-0.136164694841733 1
-0.103664389492374 1
0.109342350895357 1
0.0789979540023114 1
0.0788956083461476 1
0.099900382127313 1
-0.178026834720781 0
-0.00291962345340164 1
0.100427936020806 1
0.178537352776555 0
0.0170504774522629 1
0.0600460818647811 1
-0.0939054519249102 1
-0.0418135330357555 1
-0.190167897665327 0
-0.0348017084418404 1
0.113544223141263 1
0.0972803399753896 1
0.145041249229145 1
-0.113280864240647 1
-0.117145645192271 1
0.0237137564045286 1
0.162366183328556 1
0.227835690969385 0
0.140024471225822 1
0.0242741869158881 1
-0.112161548580492 1
0.00532167056838892 1
-0.057690778461018 1
-0.0844839994480134 1
-0.0377751827447574 1
-0.0863830646216548 1
-0.0550395170149712 1
0.0419378474757693 1
0.0255234298131874 1
-0.00177279405222418 1
0.0259605169311413 1
0.0501395123730198 1
0.00603760310337735 1
-0.102136106478727 1
-0.0571399475376724 1
-0.0453571934183006 1
-0.122850677690207 1
-0.0157202966975738 1
-0.0195898113613855 1
-0.00978206716239408 1
-0.0918810017989276 1
0.0569184410071583 1
0.139567751713704 1
0.0368299961226928 1
-0.024578793620564 1
-0.186128288081293 0
-0.152855255187556 1
0.0952287606950134 1
0.0270328776362336 1
-0.188330151007468 1
-0.0745680758817518 1
-0.135859929189233 1
-0.0342339260945775 1
-0.0717723864651181 1
-0.0720193153624142 1
0.124030845448947 1
-0.0775592966155679 1
-0.098085487967845 1
-0.115876847615195 1
0.111815677608542 1
0.00125456105663594 1
0.0794105953060522 1
0.00517443536070918 1
0.0482440261164498 1
-0.00722506710096185 1
0.0300832965949376 1
0.0582420022537802 1
0.0320309491980557 1
0.0475779500967522 1
0.0714618233652353 1
-0.029934234326531 1
0.0620473502315994 1
0.0189811252117574 1
-0.0500943580597079 1
0.206739387001291 1
0.0858509430893717 1
0.204914783131622 0
-0.00399116235844451 1
0.0174292673635259 1
0.0689859208551723 1
0.00846539112152142 1
-0.0633113436295546 1
-0.0570456547380849 1
-0.000749070966090268 1
0.0668851865006848 1
0.0828750503588865 1
-0.00757758022152043 1
-0.0196078923148954 1
-0.0671164826814072 1
-0.111380489844279 1
0.0323530803571453 1
-0.0475519459950166 1
-0.0955981278782322 1
-0.000669467863042107 1
0.104515738182743 1
0.00130486157099528 1
-0.0579982308035739 1
-0.00590908120931001 1
-0.0992053299712167 1
0.125267309810183 1
-0.052053442638647 1
0.0521165028517959 1
0.0128420745908647 1
-0.0473610677902719 1
-0.0830880542525231 1
0.0844525383449714 1
-0.130073733391614 1
-0.0976925069294969 1
0.0103946944779958 1
0.144574753776164 1
-0.0920128428360156 1
-0.00142103386890504 1
0.00698064637062898 1
-0.12655290033507 1
-0.160358665393397 1
0.0015029217974548 1
0.109164087495017 1
0.0759156934374713 1
-0.0387737188017619 1
0.0571619902347926 1
0.086542896353604 1
0.0770877038264794 1
-0.0194944440362813 1
0.082197046279731 1
-0.0285997427670585 1
-0.0282701769134503 1
-0.0710933707605975 1
0.061181270532063 1
-0.0987352741322757 1
0.0844674742111941 1
0.0958229097442886 1
0.060274469575594 1
0.0366052530260328 1
-0.0842208856880313 1
-0.0953916478809794 1
0.0325277153045264 1
0.0659516332214245 1
0.0571848690998081 1
-0.0629229408664242 1
0.0379115376061048 1
0.127428031702152 1
-0.0916881360071693 1
0.0536219581106275 1
0.02272858509664 1
-0.0419196906072183 1
0.0173232635388189 1
-0.0167415549541279 1
-0.0789302940134221 1
-0.121914282724593 1
0.0723994175753494 1
-0.0229640484374681 1
0.118430154574942 1
-0.00402355131454547 1
0.120736119352525 1
-0.147813329239653 1
-0.110894482276031 1
0.0102133716628893 1
-0.00619403498417447 1
-0.0351505055349819 1
-0.0524153734292797 1
-0.00684927207093069 1
0.121078510380358 1
0.00952352676781522 1
0.18728226366272 0
0.12040004861552 1
-0.155629798060024 1
0.0584874902773205 1
0.0119570686398454 1
-0.0635104121928173 1
-0.0700636939525582 1
0.0221647875774234 1
-0.043796854202872 1
-0.0780512949109226 1
0.0121748518501067 1
0.149736910702889 1
0.0339152457442895 1
-0.0337098159374662 1
0.113926078500302 1
-0.197591498158112 1
0.101081977167422 1
0.0896441965869755 1
0.114894313411298 1
0.0644421374432947 1
0.0347282083606201 1
-0.0143994305105564 1
-0.0205310055465441 1
-0.104481495238879 1
0.151691684573089 1
-0.0418128246415297 1
0.00661955946432904 1
0.0828324993930462 1
-0.132350112183989 1
0.00598533594115819 1
0.0448756013257153 1
0.0315646450236256 1
0.129302525265829 1
-0.131599350337645 1
0.110262222062179 1
0.210047464103445 1
0.0355572881606101 1
0.0838888499538687 1
0.0914540565627134 1
-0.0819511800682928 1
-0.100829538681271 1
0.106588102515466 1
-0.0256765285783627 1
-0.113025958507233 1
0.0335913438383442 1
-0.0276195700062644 1
0.0974848629607906 1
-0.0119205266306607 1
-0.0282388806259182 1
0.142978673186955 1
0.0293012764263351 1
-0.146061940088522 1
-0.040934786091858 1
0.0981790188317886 1
-0.0256099820358723 1
0.0150568218387336 1
0.0520369127800673 1
0.0934286571756729 1
-0.0412269504615187 1
-0.118271587592722 1
0.177830149391559 1
-0.0227792031305487 1
0.0261027789438968 1
-0.0011009793115842 1
-0.11395018624254 1
-0.0238515371451425 1
-0.0923918265364414 1
-0.0347020691334858 1
0.176553720961015 0
-0.0510284519369745 1
0.113233111501472 1
-0.0536845281666532 1
0.0017418276231153 1
-0.00940568618746368 1
-0.103868544031324 1
-0.045917163841107 1
0.0138506277622655 1
0.0613407620502041 1
-0.099405216618638 1
-0.0345507479147813 1
-0.0831751607232342 1
-0.0914738736712536 1
0.0986039704077222 1
0.0391115552340559 1
-0.0121854836401803 1
0.000778849640035113 1
-0.0579684362707164 1
-0.300358423932951 0
0.0649881442539543 1
-0.0571633749275933 1
-0.0283327685042754 1
-0.0874454853854821 1
-0.0247146012339546 1
0.180641699666553 0
-0.0267070589979188 1
-0.0343360247564078 1
-0.0914546420385802 1
0.0389513086524321 1
0.0474279682655657 1
-0.0638612057648503 1
0.0171618321815361 1
0.131351664118263 1
0.0237730039514061 1
0.11073668941799 1
-0.0379881805610388 1
0.250725172958662 0
0.130473140601983 1
0.0202009832635063 1
-0.0397035161950401 1
0.0449683910838326 1
-0.0197004900406866 1
-0.0599977534581323 1
0.0303957498370658 1
0.0639902029384802 1
-0.0723943878646918 1
0.0800979873474963 1
0.127195126001945 1
0.0981157544524759 1
-0.0482704227249993 1
0.0541832522386989 1
-0.0556171484358573 1
-0.104884195403872 1
0.00112845753740069 1
-0.172227295012919 1
-0.0735600598634333 1
0.111851245986674 1
0.0029897658565481 1
-0.0578921258342665 1
0.0389805275348539 1
0.0489882812812895 1
0.0196584243566834 1
0.0398692690888389 1
-0.0361484689075675 1
-0.0745320699431703 1
0.031356006826736 1
0.163974003329726 0
0.0344347089355176 1
0.00731396394733796 1
-0.0882299649632928 1
-0.0574879834450204 1
0.0379946904758516 1
-0.0254098137709156 1
-0.101803547060587 1
-0.125831335164165 1
0.147841954103306 1
-0.0941652860611391 1
0.108567910607347 1
-0.0189523467319751 1
0.0211566828444277 1
-0.148376697174197 1
0.0911190777791973 1
-0.174551483551342 0
-0.0116226305643496 1
-0.0205090243877412 1
-0.00597157266239542 1
-0.0999211741510325 1
0.0318748771421108 1
0.158805424574407 1
-0.11745444338398 1
-0.135355250356 1
0.154362122999371 1
-0.182648956741072 0
0.0640586806604941 1
0.264163349916707 0
-0.035599589964162 1
0.0426019207433427 1
0.103577527076876 1
-0.202968246457095 0
-0.02203249612972 1
-0.0304108766445177 1
0.0399326062820123 1
0.120399042050025 1
-0.106634842472068 1
0.0276349863627818 1
0.1628642227181 1
-0.0335163295842413 1
0.108230616022111 1
0.0220142113046908 1
0.0388720978140605 1
-0.015899297572569 1
0.0403965198833213 1
-0.122281381627144 1
0.00128988253464838 1
0.0866368175920943 1
-0.00418476028615063 1
0.0492938883181512 1
0.0390893657366662 1
0.119238067041393 1
-0.0196195168981717 1
0.0461937033905485 1
0.0125685180233234 1
0.007937353126973 1
0.0367614400808603 1
-0.0774494826365919 1
-0.299549639516216 0
-0.172634334509928 0
0.12743275411995 1
0.00540976322772573 1
-0.115249940473506 1
0.198625466635969 1
-0.171796472212215 0
-0.0367589683063899 1
0.010364954308001 1
0.0252523824998442 1
-0.112470602980046 1
-0.151621609195685 1
-0.121525401969648 1
-0.104617034945595 1
-0.0002521698136893 1
0.0385563612174971 1
0.0359122459231054 1
0.211475304747389 0
-0.0644076335300491 1
-0.104260925866517 1
-0.0130764366100567 1
0.0790775248480417 1
0.0280262418592968 1
-0.0190409557429028 1
0.0749602418464625 1
0.0594422185770291 1
-0.116399590494015 1
-0.066895623956772 1
-0.0702005364275716 1
0.0902205006302145 1
-0.0844049396635388 1
0.110814358344052 1
0.0235404178633339 1
-0.0835838842560854 1
-0.127684089800642 1
-0.0385390640067678 1
0.152525858224 1
-0.0138904877764728 1
-0.18808610368658 1
0.0632875295982038 1
0.160958937042691 1
-0.178597852455972 1
-0.0150551942247894 1
0.0409729907866373 1
0.00382413500515336 1
0.0469783006718007 1
0.0358266352330035 1
0.102738104589858 1
-0.165126473263382 1
0.0783120676177178 1
0.14287135540134 1
-0.0236650825960634 1
0.0577868994365168 1
0.0206416736115101 1
-0.0913283102165907 1
-0.0476608457939546 1
-0.0165141261288356 1
0.0165965729349131 1
0.127570334227381 1
-0.0983304291586897 1
-0.0119053319787881 1
0.0426980691407659 1
0.135490450189816 1
0.105885835097287 1
0.0462425178989017 1
0.0835672540098232 1
-0.0087857943426014 1
-0.076158150461942 1
0.000987389669416684 1
-0.143624041968881 1
-0.0224619250180068 1
-0.0457146107189962 1
0.132169435652933 1
0.153451118067554 1
0.058058751179487 1
-0.133680103528088 1
0.0850889209407957 1
-0.171247647294255 1
0.169936701959467 0
0.00515723201981767 1
-0.0459322100853626 1
0.0289616477702763 1
0.035607602189665 1
-0.0491585894487731 1
-0.115181962834776 1
-0.112560697444669 1
0.0306201054376134 1
-0.134265702521515 1
-0.0826600807643631 1
-0.0850506347989563 1
-0.15416635981573 1
-0.0934340992674189 1
-0.0407541018678138 1
-0.109071713796303 1
-0.198112356306282 0
-0.0536957990104469 1
-0.106271083294952 1
0.125182629045965 1
-0.0291216968712107 1
0.0115629121833725 1
0.079295363559803 1
-0.0847528983564323 1
-0.058314745892226 1
0.0675795751410355 1
0.100959148970278 1
0.00780642613979546 1
-0.0699895103496403 1
-0.00397606899000661 1
-0.0848589593716403 1
-0.0354882958506124 1
0.029239119811221 1
-0.0545258659214396 1
-0.0417371343154687 1
-0.0806675075905328 1
0.151261066456379 1
-0.102137057045086 1
0.112964402978526 1
-0.0891183412260879 1
0.0872495044480407 1
0.168758395169351 1
0.100709745265829 1
0.0337650097232684 1
0.0741183395930849 1
0.160116863150139 1
0.0356643035066182 1
-0.0235649841620608 1
-0.00915951320580317 1
-0.026839758309836 1
-0.10250806943341 1
0.00166767645590432 1
-0.0906708051921833 1
0.0341423369647847 1
-0.135520104122882 1
-0.035928295520298 1
-0.0217525389294787 1
-0.204642406796883 1
-0.115768832125309 1
0.0441686490445598 1
0.122542629503897 1
-0.11862028840632 1
0.131574274099777 1
0.0414542153723922 1
-0.0942873175918546 1
0.0934276254986459 1
-0.0692151490911947 1
0.097934259665804 1
-0.0651019788530728 1
-0.140758276942433 1
0.0710503746347774 1
-0.097466910630064 1
0.096398755184682 1
-0.0498862183782128 1
0.0572555845738023 1
0.0469106285694573 1
-0.0798583658899822 1
-0.0470826000995066 1
0.0932447441318249 1
0.0301794152127403 1
0.182281344489703 1
0.114431272115905 1
-0.0681871258311073 1
-0.135199315214538 1
-0.124364750402868 1
-0.0821510099310952 1
-0.00120521172462627 1
0.145654896267863 1
-0.0839594214110692 1
-0.0517506705774304 1
0.0109875488122117 1
0.062953557492561 1
-0.119861835871301 1
-0.0675772428380709 1
0.108530904773635 1
0.055308346507689 1
-0.0205868064034084 1
0.0447130952192462 1
-0.0209082379295046 1
-0.128615201827023 1
-0.0500409313888417 1
-0.0249823274070991 1
0.0635673029723188 1
0.0851422610459745 1
0.0271047226794464 1
-0.0650726098919331 1
-0.0847743709311234 1
0.0250059434274708 1
0.0506416365807607 1
0.0429524796398595 1
0.108250023716407 1
0.0847353246001672 1
-0.0373183583367334 1
0.0203294718110392 1
0.0143396790821673 1
-0.116793323199646 1
-0.191251355060418 0
-0.0446632804438363 1
-0.301772392761015 0
0.0958847246265045 1
0.142952570823376 1
-0.0282696532408092 1
-0.121383914909221 1
-0.0425440287323311 1
-0.0991385230209874 1
0.00741135785080626 1
-0.11616653099619 1
0.0443441127638257 1
0.124747668639155 1
0.0722827212589954 1
0.0513148660367806 1
0.000536949370960882 1
0.151421323660912 1
-0.0561236146875549 1
-0.0162650819623217 1
-0.0327423385313431 1
0.00144505652057238 1
0.0320921255904619 1
0.0452526055168449 1
0.0175500123528249 1
0.0153123442199069 1
-0.00315110164978796 1
0.127682992470869 1
-0.0535862949187198 1
-0.0963395567097999 1
0.0490606528765979 1
0.0875543061874474 1
-0.0083753451100456 1
0.0515982298599073 1
-0.0609099877751754 1
0.0147143277248554 1
0.0617509084661251 1
0.148361236032811 1
-0.109374750188193 1
-0.0278822735926109 1
-0.0750983728210506 1
-0.0113858566056897 1
0.0300419196902723 1
0.0789931315063402 1
-0.116788466683121 1
-0.05212598318371 1
-0.0684983436939126 1
-0.23318447026992 0
-0.0805843264754287 1
0.056788742216061 1
0.0886449917511644 1
-0.216401929119486 1
-0.0774633305908852 1
-0.0374266421876839 1
0.0213537379357734 1
0.0918411709542345 1
0.0540262599475644 1
-0.0784491095857842 1
0.0727425833164222 1
0.0614271124744187 1
0.0392827978387159 1
-0.134436566581823 1
-0.0535840512789336 1
-0.0705969648433194 1
-0.0796948064101967 1
0.0017654117684311 1
-0.0588542299570594 1
-0.152244903087069 0
-0.107820559959836 1
-0.186342315967286 0
0.00165485846333079 1
0.0796031453180778 1
-0.0719130657956767 1
0.0215450992217016 1
-0.0293742056063418 1
0.0313003331267287 1
0.00324367877930593 1
-0.0171158152525907 1
-0.0142850683655635 1
0.0631856467978685 1
0.060216874232348 1
-0.0695277260796276 1
0.185186282590353 0
0.0506409215581004 1
-0.0168079830259982 1
-0.0559044733672704 1
0.00564317653095061 1
0.105891554583047 1
0.0181227947538976 1
-0.0433336654493839 1
-0.0808668556020454 1
-0.0866546794196824 1
0.139647784061547 1
-0.00698006579767707 1
0.0707333436177218 1
0.0628769754790185 1
0.0587611914322645 1
-0.143852841989599 1
-0.0501956921548338 1
0.0240757766620497 1
0.0116573080476 1
-0.0153657569236742 1
-0.0887043674507408 1
-0.050769175375941 1
0.0746734077275587 1
-0.101640893104742 1
0.0587300290241293 1
0.0307630829098103 1
0.131033862585702 1
-0.116707157650789 1
-0.109904114877335 1
0.00430913470078576 1
-0.140624155275065 1
-0.0232401084870676 1
-0.126470732864968 1
-0.00948226313532464 1
-0.0403515485481138 1
0.0678358584165855 1
0.0120247264910054 1
-0.0258837094928763 1
-0.102507412784199 1
-0.0182399802560475 1
0.0465951000066845 1
-0.120970047791906 1
0.00556769390838933 1
0.00453908535574729 1
0.0808595892400721 1
-0.0461870909563164 1
-0.0412258872597993 1
-0.0214517455419136 1
-0.31310656676339 0
-0.111222633856801 1
-0.0632467056431719 1
-0.00818972690650207 1
-0.0496821598682803 1
-0.108950964142612 1
-0.0879508407962379 1
-0.00472535597116846 1
0.203648049411485 0
-0.0200893205319085 1
0.0637504374500522 1
-0.0054727018940638 1
-0.114102661555877 1
0.0103099132924723 1
-0.0161279723186524 1
0.069135930031345 1
0.0883081258754278 1
0.0656987987552232 1
0.0833626964337896 1
-0.108556793072861 1
-0.0312247594324857 1
0.162779987442564 0
-0.161204229643644 1
-0.0148969212335741 1
-0.0858175796047136 1
0.0340687593841833 1
0.115444007053907 1
-0.0123284934245418 1
-0.028061322948874 1
-0.0463844503077307 1
0.0660129875855223 1
-0.0646818220084939 1
0.0535795841724842 1
-0.100807194302491 1
0.0447472418444357 1
-0.247985412577901 0
0.0439343519347302 1
0.0101639571419689 1
-0.0990994629120771 1
-0.0749783167247506 1
-0.016837029605231 1
-0.0128781545346991 1
0.0439531836443406 1
0.0149008352832328 1
0.0215388575139324 1
0.00459374813968845 1
0.0908034542645768 1
0.0806239149914343 1
0.00029806895907062 1
-0.129054354848907 1
0.050127697558081 1
0.0787454750532001 1
-0.115682191352298 1
-0.134354808470742 1
-0.0293241504731403 1
-0.0457261693697907 1
-0.119590870004287 1
-0.178619913211426 1
-0.0264788450729443 1
0.0557170661402222 1
-0.0546617797410304 1
-0.000336251667903298 1
0.0275077012263359 1
-0.211480291529277 0
0.19199545955045 1
-0.000464682410733386 1
-0.187953895339631 0
0.0697415379961303 1
0.106000979389758 1
-0.0506393601881577 1
-0.0181053077125919 1
-0.0792168647409116 1
-0.0773149042294393 1
0.0781969876320689 1
0.0610159132379563 1
-0.0345012662288783 1
-0.0184070319639981 1
-0.0155857683821211 1
0.0180938177198858 1
-0.0185277780377141 1
-0.0960626582048799 1
0.103647535606207 1
-0.0265926286219979 1
-0.00316713104509299 1
0.00308528653488642 1
0.0236126738935434 1
0.0519033037553244 1
0.0612596151101859 1
-0.0133908291680962 1
-0.123743808987327 1
0.106050727364962 1
-0.152593985756552 1
0.000329363207748252 1
-0.00189782836878805 1
-0.0996106400038251 1
0.048969936873057 1
-0.0499373532473129 1
0.0701931187937257 1
-0.0526035325357259 1
0.0723612814335016 1
0.0445236346709669 1
0.0134407265162921 1
0.038215278026298 1
0.0519837840759336 1
-0.0017716125804212 1
0.0169233021411044 1
-0.0221836442331765 1
-0.0891227528569629 1
0.15066867848034 1
-0.0562897796839204 1
0.149538435186076 1
0.119359886681949 1
-0.00160616345223235 1
-0.132180223762785 1
-0.0968232566716377 1
0.00182350310879487 1
0.0480823599456171 1
-0.130306777874134 1
-0.039366158508504 1
-0.0757762463009563 1
-0.114042860040629 1
-0.0370191262306012 1
-0.0989855790325527 1
-0.0301879483577017 1
0.0795589906885872 1
0.0092108318180131 1
-0.0706704172058257 1
-0.0798023300107383 1
0.148266705851008 0
-0.0819932714775472 1
0.0852339714419381 1
0.0300378548258264 1
-0.138162955152136 1
-0.0462180546869131 1
-0.151424291172812 1
-0.149798027434147 1
-0.00731539170098551 1
-0.0159402701187647 1
0.0465516976304243 1
-0.113267729536081 1
-0.0639895122670225 1
-0.115614996443985 1
0.126450641157426 1
-0.0393423913552609 1
-0.0408305264915456 1
-0.00225719907160133 1
0.0853458778342742 1
0.0315360918492104 1
0.0589624710277915 1
-0.0106823032961437 1
0.0405243391327075 1
-0.192227104335157 0
-0.0358023343872352 1
0.0920063123970763 1
-0.011416317397436 1
0.0357177499767631 1
0.105828650079782 1
-0.069576229349517 1
-0.0443486051897527 1
-0.164848105949991 0
-0.0523701006854458 1
-0.150624256033222 0
0.0414191936412596 1
0.0677961512828377 1
-0.0523034263048922 1
0.0597141694887168 1
0.150204381743181 1
-0.00574480009020961 1
0.166685503700053 1
0.140108267613545 1
0.175761162244045 0
-0.0948066033283168 1
-0.145498654461385 1
-0.0632842443829406 1
0.0247467012416954 1
-0.0885310266695348 1
-0.132708541639851 1
-0.00221333816572657 1
0.174690170214499 0
-0.0252306717432646 1
-0.0254604214434208 1
-0.101967738984364 1
-0.0367201941231951 1
0.0452996648678512 1
-0.101761988554286 1
0.102140615263713 1
0.201878880427876 1
-0.0102986245817047 1
0.0793667022451263 1
-0.00860939136553997 1
0.0287285085595491 1
0.0495728244962329 1
0.106031052757105 1
0.0466782179416102 1
0.189174728533373 1
0.0458132340607059 1
0.00652002662369733 1
-0.0142938176617925 1
-0.0838947204192082 1
0.183479451477717 0
-0.0847937157145948 1
0.107298629427533 1
0.107995904503453 1
0.0798302399436094 1
0.158576591897192 1
0.0174559214597198 1
-0.0251391406270237 1
0.0210196216855975 1
0.0434984206009594 1
0.0512800213922834 1
0.0704915777807691 1
0.0475633197953602 1
0.0740797089080882 1
0.0351888367782094 1
0.101126359156509 1
-0.0542331937578462 1
0.0801824295854647 1
0.00725224270975116 1
-0.0868359872117936 1
-0.0618400021606272 1
0.113432335105788 1
-0.0156414155309653 1
0.0173656622917778 1
0.0864266289211617 1
0.0317197024508661 1
-0.00580149373257907 1
0.039066704101259 1
-0.058483309309138 1
0.0204866707450225 1
-0.168339542462328 1
0.0354003736340509 1
0.172257956339262 1
0.0527665468285782 1
0.00686232620877304 1
0.0105294253346919 1
0.00159764289155603 1
0.0976072833990205 1
-0.0595173418758166 1
-0.00897865022655113 1
-0.0322535364119576 1
0.0078002120343967 1
0.0992542742811305 1
-0.110477864937503 1
-0.0696655722771774 1
0.0478850615533111 1
0.0534568879452989 1
-0.0535989144810035 1
-0.00102972132424316 1
-0.0494162230600956 1
0.223073104295215 0
-0.0574503717770707 1
0.0924496911907419 1
0.0447504806331276 1
-0.209165978592106 1
-0.0481571481003152 1
-0.0932109415345284 1
-0.0983100540214658 1
-0.0539482225815159 1
0.102356634693221 1
-0.00341586451770957 1
-0.128465973824763 1
0.0208045455604271 1
-0.142037204166141 1
0.0706149340101863 1
0.0745548275753542 1
-0.071284090321297 1
0.00398979774782164 1
0.0208790326922229 1
0.121204503910201 1
0.0232653840609113 1
-0.108466690058517 1
-0.0429792895754985 1
0.0553139528243915 1
0.111262545742229 1
0.0823748378954697 1
-0.086827457032949 1
-0.0128064272805892 1
0.135430425185853 1
0.110270389325235 1
-0.0486921103318059 1
-0.0633618183510165 1
0.00452376610473642 1
0.0696901511678958 1
0.00327195115456107 1
-0.0549981209517828 1
-0.0450219657074445 1
-0.165550597257945 1
-0.0616970372018117 1
-0.110634798661128 1
0.0317758200979041 1
0.0506550890313938 1
-0.0252385507884273 1
0.0254350230078181 1
-0.0694275093190945 1
-0.0293091638327348 1
-0.161406249567158 1
0.043650978169213 1
-0.054486730593742 1
-0.0670248764765696 1
0.124932671256607 1
-0.0454650280214712 1
0.0673997406009776 1
0.0183925815857943 1
-0.00995205538306876 1
0.0439209037093219 1
0.0171723905849398 1
0.119168016407672 1
0.050068202641385 1
-0.179002992782217 0
-0.00764098956602952 1
0.0382823650935298 1
0.0963888997235093 1
-0.0988343495238741 1
-0.0435067116691565 1
-0.094779411176934 1
-0.0841321286392309 1
0.0108725790153638 1
0.0376111631305718 1
0.0968286635498416 1
-0.0539841101823299 1
-0.112223056531881 1
0.0240459544631715 1
0.0486601534393791 1
-0.021825655580324 1
0.0583299158831421 1
-0.044307621815658 1
-0.0592598084881389 1
0.100918827472259 1
0.0015956542733329 1
0.088017860402256 1
-0.0706223509122755 1
-0.156516146938028 1
-0.0663897996665286 1
-0.134689038926644 1
-0.00671109143352352 1
0.0637039073456959 1
0.157625774496254 1
0.0408517038334529 1
-0.0642759730940968 1
-0.0616909403145704 1
-0.0181465519766857 1
0.130051436524244 1
0.0897537910616383 1
-0.0976797134659191 1
-0.0325770477203149 1
-0.120705584053601 1
0.0319330798346392 1
0.0156868691894717 1
-0.0397107874439773 1
0.206273588559995 0
0.071792780635862 1
0.0534366134092759 1
-0.0232601554749806 1
0.11604670394234 1
-0.161785066089894 1
-0.193980181091141 1
-0.0871708884929157 1
0.0703560065648434 1
0.0236442360699181 1
-0.0186310940728407 1
-0.0681818291162056 1
0.0273327120638467 1
-0.137796539962473 1
0.114999551054996 1
-0.168302093446066 1
-0.0758629834341078 1
-0.0866720815016109 1
-0.104000201592422 1
-0.0700167396139412 1
0.13086519268434 1
-0.0128381088795934 1
-0.00397991173627894 1
0.137966143082655 1
0.0280288807115475 1
-0.00360716156223582 1
0.10497341684295 1
-0.0658029614014158 1
0.0644542823233704 1
-0.0950865521430962 1
-0.0729882428222737 1
-0.0419924597845713 1
0.168840623664806 1
0.166505877244466 1
0.127718192974486 1
0.100465514495384 1
-0.0479446769663562 1
-0.0616197936903066 1
0.0320518225666616 1
-0.0706776918247747 1
-0.021375999634005 1
0.12727317945811 1
0.194955461839242 0
0.00131724299831208 1
0.0450520658666954 1
0.121361297762553 1
0.00564026132404536 1
0.0496716869539533 1
0.0924044639892544 1
0.213173732124265 0
0.174145025674743 1
-0.123201335210862 1
0.104727432237049 1
0.0930460186304553 1
-0.0183925579510095 1
0.144028240067086 1
0.170363142980905 0
0.144334558514131 1
-0.0684342477165783 1
0.123032304549018 1
0.142759164436598 1
-0.0270768886734473 1
-0.0224178122233604 1
-0.075105989968039 1
0.012582691857279 1
-0.00848371434668716 1
-0.00561206664446457 1
0.020949614287968 1
-0.0887844271145108 1
0.117853984130681 1
-0.101595524573279 1
-0.162643859069319 1
-0.102114337776579 1
-0.136810467663418 1
-0.0591228511881468 1
0.100284965944269 1
-0.112760244421537 1
-0.0103883994069171 1
0.0711959920983033 1
0.283202554876996 0
-0.0779538201894183 1
0.0338966691342116 1
0.0767774253072425 1
-0.0152470274680819 1
0.0740944618198679 1
-0.0417367423379646 1
-0.111481685653794 1
0.110947333345796 1
-0.115618472777712 1
-0.0338152353794553 1
-0.076282930229702 1
-0.141505866325156 1
0.0212605539153245 1
-0.00944711593172418 1
0.046166026008581 1
-0.10375634678338 1
0.218181586596478 0
-0.00954142237095296 1
0.141711858102077 1
-0.0698017549289613 1
0.0383952496795615 1
-0.149122746266726 1
-0.016987531658824 1
-0.00214447636555569 1
0.0222510007623328 1
0.0646836596960433 1
-0.045954916101093 1
-0.0798602296497161 1
0.116365902770953 1
0.0160359361831735 1
0.0506367378752119 1
-0.0549694620019586 1
-0.0136636927046672 1
0.0302545006081343 1
0.00328766447129419 1
0.0217283678272689 1
0.00301808362214661 1
-0.0881471866934898 1
0.134716870488242 1
0.110633131967872 1
-0.0657529134979548 1
-0.144460199671608 1
0.0632070557467075 1
-0.0601919208889779 1
-0.11559085644859 1
-0.119685197817392 1
0.0792220346687033 1
-0.16098065392653 1
0.0429097168450442 1
0.105488935649501 1
-0.127174609392635 1
-0.0981623364719389 1
0.00806001016284661 1
0.0886622095643303 1
0.0121087193110206 1
-0.18073447055717 0
-0.0911176489085503 1
0.0876809252178271 1
0.118765226134704 1
0.164736915756918 1
0.0524253282397664 1
0.060757197687717 1
0.0261411873689049 1
0.0926808982414683 1
-0.0157229342089411 1
0.064958898318341 1
-0.0539094064514688 1
-0.0372794342738653 1
0.0411789239814579 1
0.123229029143124 1
-0.0237680808553213 1
-0.0174216458881382 1
-0.0651154134840765 1
-0.0110425130631193 1
-0.0616082130373481 1
-0.105531883381926 1
-0.0290409817103806 1
-0.0828072387333282 1
0.152422713713638 1
-0.0804958643087871 1
0.0487843788158284 1
0.0896818034922759 1
0.000522235941621537 1
-0.0344535632813886 1
-0.0658206571169446 1
-0.0512252300688224 1
0.00864715641191378 1
-0.0110887029811484 1
-0.000876455486251378 1
0.0384799872496053 1
0.0414344255470001 1
0.134307519336794 1
0.210478830867084 0
-0.202766024601647 1
0.0797126391916311 1
0.0309301607712386 1
-0.0527987495857307 1
0.0969907154854162 1
0.101121689309206 1
0.0859240991502652 1
-0.0264200984133747 1
0.0717589260699912 1
0.0790611305854506 1
-0.0203797184856535 1
-0.00564894297771583 1
-0.0342632996473767 1
0.0769510680658408 1
0.108233749741523 1
0.0633428652215599 1
0.108591909841903 1
-0.173627520691274 1
0.024331831361812 1
0.0829213095743252 1
0.0298948818009296 1
0.0176753488924716 1
-0.0451112321266199 1
-0.107469043263447 1
0.0436748147524293 1
-0.130100322699024 1
-0.0354593071042116 1
-0.083232205171056 1
-0.0351813718715605 1
-0.0571486560054331 1
-0.0688198057681044 1
0.065575162803305 1
0.0436333791277629 1
-0.114154929742574 1
0.00812418924449098 1
-0.0902975565414528 1
0.0446360742317569 1
0.115712142506811 1
-0.0419295119485069 1
-0.0240172929751126 1
-0.0825289985810088 1
-0.119706436580778 1
-0.0160362876969095 1
-0.00972757143760157 1
-0.0272321415591744 1
0.0213656085594139 1
0.0449589720849452 1
0.146075332670911 1
0.0412391901664034 1
0.172660108078166 0
-0.0309825639212642 1
0.0552973974891641 1
0.169470696996153 1
0.00615716929135741 1
0.122554592180618 1
-0.132122116042748 1
-0.141774111655137 1
-0.0895932638496344 1
0.010505475665646 1
-0.0347604169557574 1
0.0259943328354101 1
0.0914782751345655 1
-0.113999842081376 1
0.0194274253389831 1
0.0057038179681731 1
0.128225418985262 1
-0.12586229120875 1
-0.050776231371813 1
0.0216930396613986 1
-0.143532434086938 1
0.0490947666048934 1
0.126480979034522 1
0.139509796723383 1
0.0286031621102291 1
0.0991216044464805 1
-0.0702991447069061 1
0.0728732032065709 1
0.0258646950272385 1
-0.0780889669816336 1
0.00543481941848016 1
0.0515656762389453 1
-0.0170526511718186 1
-0.0144617565287967 1
-0.0915636663668121 1
0.0632262356594979 1
0.0794459623395755 1
0.106112342575621 1
0.0155888155002182 1
0.0501039837217203 1
0.0613628265858307 1
0.000506966100162022 1
-0.0123295824533308 1
-0.0802738016986173 1
0.0294962922704737 1
-0.131365527662932 1
0.113563153444098 1
0.191430246417618 1
0.128748345566849 1
-0.0143104737704133 1
-0.0235454405718149 1
0.0598929416070434 1
-0.149432646744431 1
0.111680084743242 1
0.0601377240623254 1
0.0241375420903025 1
-0.0484580695071329 1
-0.132108028749546 1
0.0930893550638951 1
-0.0561859019277638 1
-0.00170164416940573 1
0.115621993786657 1
-0.130744298489566 1
-0.0265007532228257 1
0.04237465616377 1
0.0580090076605881 1
0.0366748557786256 1
0.0462842462110064 1
-0.0348012388059774 1
0.165486500330118 1
0.0531894840658749 1
0.111439608519603 1
-0.0282043722961854 1
-0.121454679160532 1
0.0993492209016864 1
-0.218713923822881 0
-0.0681043818126517 1
-0.0267616254850757 1
-0.138188221041003 1
0.0176903430190771 1
-0.174867579431061 0
-0.0172995368577977 1
0.070186561035223 1
-0.173371215823148 0
-0.0147714774490239 1
0.0168371865285542 1
0.0202653413812023 1
0.0304983610164352 1
0.0226545722716506 1
-0.173860458220031 1
0.0938124588161962 1
0.111369206277575 1
-0.181676563645211 1
-0.0831673068197058 1
-0.00626943291844884 1
0.138318671028338 1
-0.00478478240492352 1
-0.0547207930959866 1
-0.0855921831292042 1
0.105652304404539 1
0.0538452503835924 1
0.0297343342782193 1
0.0785868603660447 1
0.0638777898966281 1
-0.0646933482017263 1
0.0111345540415596 1
0.00802023585653271 1
-0.0090550589246905 1
-0.126817426714714 1
0.00579288349412373 1
0.024641487646014 1
-0.0341567863189306 1
0.00331523615832215 1
0.0737821378480293 1
0.123866328160254 1
-0.0377020991888848 1
-0.133263538586514 1
0.0830697920820887 1
0.109691713781967 1
0.0979238605945592 1
-0.0448645395273475 1
0.0348835224608595 1
0.218199455540121 0
0.174485215354259 1
-0.0273439721325094 1
0.033014611780784 1
0.00546465152873089 1
-0.0639240112596312 1
0.00912279009967715 1
0.0530697975069772 1
-0.0845700011237614 1
0.0814449886878538 1
0.00935329178021407 1
0.129048083322912 1
0.00531592239187827 1
0.0792354796305374 1
-0.0558627608906688 1
-0.00924205331129649 1
0.188189476727045 0
0.0520300543083835 1
-0.0457218133220298 1
0.0118344996297345 1
-0.124399081057454 1
-0.105333741639217 1
0.0400552934498373 1
0.0389449205814523 1
0.0543103299470924 1
-0.039033716319593 1
-0.0901339875927077 1
-0.0329755673556974 1
-0.0635069504802989 1
-0.147899130673675 1
-0.0214188812322125 1
0.164586507401712 1
0.158409531680429 1
0.00480597184846524 1
0.147039117556319 1
0.0526405850198165 1
-0.0544311429646634 1
0.0636630376446919 1
0.0565507721880881 1
0.0136558285763022 1
-0.0800458338953023 1
0.0890115954033574 1
0.111774444222694 1
0.0617633080323701 1
-0.115341952057634 1
-0.0515343331684208 1
-0.0867875277182149 1
-0.0221913238462338 1
-0.243258208086195 0
0.0372389705217934 1
-0.0944032410670952 1
-0.0742527190756713 1
-0.11125133637349 1
-0.0187351210994256 1
0.0774697523129515 1
-0.0192890941862013 1
-0.0171816686025894 1
0.155142723316467 1
0.00482349359178291 1
0.0295305735058034 1
-0.10845475421948 1
-0.10646992633062 1
0.0554668817208211 1
-0.0630232118032869 1
0.0572018756040834 1
-0.0644399716864894 1
-0.0771685347009362 1
0.130263968292949 1
0.0828411209618773 1
0.0686484375036314 1
-0.0771122487239493 1
0.087517148781709 1
0.0711723874044065 1
-0.202683979295013 0
0.0902322895871889 1
0.0530120344077033 1
-0.0606966279754855 1
-0.116742762186208 1
-0.0602404520252634 1
-0.0141836558350291 1
-0.201014554854402 0
0.0855983009023245 1
-0.0530945334406627 1
-0.0709865778914658 1
0.032032910026311 1
0.0476686045776406 1
0.0323171846483215 1
0.00516355392534059 1
-0.0133400443590792 1
-0.0422469771755749 1
-0.17221310222956 1
0.0834936214036557 1
-0.0610140540665828 1
0.0892403653089435 1
-0.0467230965916567 1
0.0355028091540619 1
0.0351177135929228 1
-0.103089593849152 1
0.0356280494312609 1
0.06506128066067 1
0.0436468660043076 1
0.0778164153649457 1
0.000774980133983787 1
-0.152701826166178 1
0.105468760377029 1
0.131966664370101 1
-0.016293200700481 1
-0.164015157668067 1
0.0525293591631182 1
-0.0775847750970909 1
0.241764717270644 0
0.172281806686532 0
0.00979331854620507 1
0.00710677588408831 1
0.0683462673912558 1
-0.0877773657785609 1
0.0398411023245745 1
0.0134018059487261 1
0.103236713176698 1
0.115615269831659 1
0.12231249408242 1
-0.0198028695235173 1
0.0472117019645049 1
0.088585261225737 1
0.0993554219368867 1
0.0053019911389301 1
-0.0342460282709278 1
0.00511563442986471 1
-0.00745135339808091 1
0.135466506096327 1
-0.0507414437902496 1
0.0339891448429874 1
-0.133161379222006 1
0.0968079284000565 1
-0.0939054601899179 1
-0.036131448327049 1
-0.00735673773981012 1
-0.0782393596245341 1
0.245532932412166 0
-0.0254636699805797 1
0.0385081827200876 1
-0.0316669382771105 1
0.163807701216679 0
-0.0473701123717408 1
-0.033121757164607 1
0.0805741551083098 1
0.230547264529093 0
-0.0301934182080293 1
0.0433710600066891 1
0.0259224754837753 1
-0.000596657363683802 1
0.00978443418525061 1
0.0858824120064862 1
-0.187427178517567 1
-0.206715041863654 0
0.0210314337091527 1
0.186469883721056 1
-0.0611060051573938 1
0.0607647506554429 1
0.00310619338981872 1
0.0380809261982159 1
-0.0804542105134013 1
-0.000197216081690793 1
0.0542366029724395 1
-0.110803458503305 1
-0.308214723973341 0
0.0892349425859939 1
-0.0164123180359161 1
-0.0837693051940971 1
-0.0433037380586379 1
0.125509294998389 1
-0.0711708615496881 1
0.0764114355193603 1
-0.025562319447316 1
0.116103998792607 1
-0.0234114594402625 1
-0.037217847168269 1
-0.0553251385815426 1
-0.152459275388122 0
0.0977750107668015 1
-0.0498893900301187 1
-0.126950342453351 1
-0.0268794215332674 1
0.110902952311109 1
0.0840617362506965 1
-0.042455095848061 1
0.0213176177035002 1
-0.0091131963122235 1
0.157201632539497 1
-0.177879490392269 1
0.0415694954712476 1
-0.0196567338128578 1
-0.155146115088833 1
-0.0884252865615037 1
0.192008202213721 0
0.0658072770169053 1
0.1372864087189 1
0.0419037301771265 1
-0.137590245035836 1
-0.0135941193831698 1
0.252772172975229 0
-0.0556600912945268 1
0.0643723002378289 1
0.0173129412449975 1
-0.212691188458288 0
-0.0625446245030556 1
0.00605174253112678 1
-0.0772721204145105 1
0.0272777203643091 1
0.107376337645365 1
0.0653188149269701 1
-0.0610910789963507 1
0.0405097026546993 1
-0.0295218304869271 1
0.0580976175304172 1
-0.096291442312614 1
0.101958636519415 1
-0.0452037661420506 1
0.0202668341058566 1
0.187892075371552 0
0.0891008660670126 1
-0.0197780671490962 1
-0.022593145934669 1
0.0229500859954943 1
0.0056470482429339 1
-0.0182116599109709 1
0.00323824396516681 1
0.0583611519095055 1
0.0805821962585626 1
-0.0163168110957005 1
0.0269157073575304 1
0.168355364882571 1
-0.0336484626322939 1
0.0750994627740533 1
0.0642525629576299 1
-0.00235680667345102 1
0.0317100467165336 1
0.222476021523397 1
0.0214113317932597 1
0.248455660835319 0
0.0538258898431533 1
-0.163265654902761 1
0.0260985538469154 1
0.0186812036996994 1
0.0134792767543185 1
0.0381708584088575 1
0.10534810251456 1
-3.60572514329846e-05 1
0.100732297928923 1
-0.00628213486886561 1
0.0617306334140642 1
0.122337802353602 1
0.0417919115995031 1
0.0175910350643563 1
0.0650826843539645 1
0.103151582321335 1
0.0858689775059422 1
0.0835863585535474 1
0.138715551062451 1
0.0795843321454085 1
0.00445441357805728 1
-0.0834762450163813 1
-0.165160315297458 1
0.0359096905098938 1
-0.0365239941883106 1
0.096005583106462 1
-0.0612653950868675 1
0.0112447128989291 1
-0.115567772617533 1
-0.103752080361655 1
0.0427315646528959 1
0.0430914603904881 1
-0.00790629354481451 1
-0.114995427909965 1
0.0327008601537283 1
0.147439174869333 1
0.0314708040797741 1
0.164048146173075 1
-0.0633263022378481 1
0.0664776695663721 1
0.100507899086605 1
0.0388327585043062 1
-0.0204854786742098 1
0.0390790247754141 1
0.0408546403572591 1
0.073099616752003 1
-0.0388096852719141 1
-0.0175256481002394 1
0.0657828768338282 1
-0.00129535933132029 1
0.00113046215558236 1
-0.097650168591708 1
0.12142941748638 1
0.0684274884924114 1
-0.169088093917012 1
0.0204838700499902 1
-0.0283632933970916 1
-0.00538854609792887 1
0.0411402491375982 1
0.00239517325749182 1
-0.0284632533814556 1
-0.00212720145782455 1
0.0542601209724341 1
0.10917934852735 1
0.0655221512193516 1
-0.0406823441706677 1
-0.00684308112716494 1
-0.110629264806228 1
0.077983072855216 1
0.0313413955810276 1
-0.0395097822773371 1
-0.113064173500514 1
0.0195553920307162 1
0.0110468238685101 1
0.0613259230257881 1
0.0689265266156744 1
0.0036213062600917 1
-0.0180582052891575 1
0.0313768380414552 1
0.141037947509709 1
0.0952383956930195 1
0.118930382434014 1
0.0827264233301596 1
-0.0233128371624026 1
0.116453229293298 1
-0.0893247156536664 1
-0.0924335269094863 1
-0.0709778128531542 1
0.000895602744368507 1
-0.0255467041444751 1
-0.0515879845388826 1
-0.193860621431162 1
-0.161293607424847 1
-0.0856895027284156 1
0.0577140025769829 1
0.00709856596677506 1
0.0577127966301581 1
0.0969725710278362 1
-0.151107920238043 1
0.0529404570415626 1
-0.16523672838876 1
0.189257286342133 0
0.0033830159844826 1
-0.151030602598561 1
-0.00225438847641206 1
-0.0194971380283354 1
-0.0456869091925432 1
-0.160947370146143 1
0.0447786631092838 1
-0.0991609819082223 1
-0.0292187644812071 1
0.0882062648233382 1
-0.0643313665167068 1
-0.075809826938092 1
-0.0189943617450981 1
0.00195040971501226 1
0.0219224073909567 1
-0.0402063006172552 1
-0.0421327934085421 1
0.0769246649134554 1
0.185728366280413 1
-0.0479229535963474 1
-0.15560104259106 1
-0.0583239850556241 1
0.0216056193626269 1
0.027317428774095 1
-0.063609760590958 1
-0.0800217550192229 1
0.000132269124309942 1
-0.026746716884548 1
0.0643575483096213 1
0.0906159824368932 1
0.0961059540476437 1
0.165324913929206 1
-0.053443339796426 1
0.00341485174251687 1
-0.0837825155274586 1
-0.0802324768303983 1
-0.0490479427205434 1
0.0944222857383295 1
-0.12491579892217 1
0.00154492745011553 1
0.00227741246155954 1
-0.0456767509233322 1
0.0471211082295029 1
-0.0549447569096492 1
-0.0833091071670782 1
-0.0193772427827 1
-0.0512083445797118 1
0.0663342228055251 1
0.0928266497887783 1
0.1729512892006 0
-0.016129569923978 1
0.0761022153272579 1
0.0738926997363898 1
-0.143456384327043 1
0.00852571283121052 1
-0.190794307448735 0
-0.082364939815042 1
-0.0307870579317598 1
-0.0818809073228866 1
-0.0478941200565266 1
0.0807427509929726 1
-0.265446305742268 0
0.126274695160869 1
0.201894683296363 1
-0.062733834189438 1
-0.0904283476395107 1
-0.0627699147664869 1
0.108464038213768 1
0.0550406126809575 1
0.0774749367261727 1
0.0116205294302863 1
-0.10435920016008 1
-0.00882820736454191 1
-0.0609615190600727 1
-0.226206401364155 0
0.122986858497332 1
-0.0200503105433807 1
-0.103562814181701 1
0.0596056028536203 1
-0.0403304937534394 1
0.0571118697666885 1
-0.00966631138741034 1
0.0259601028017957 1
-0.0881505505296398 1
-0.1368821911227 1
-0.0993798175548648 1
0.0243034657922885 1
-0.00551401280777831 1
0.0217200797412947 1
0.0400613062480591 1
0.0247246934302516 1
-0.00903785367552912 1
-0.0622687788042437 1
0.0472849716296703 1
0.0572845151765046 1
-0.0693538667904363 1
0.00542199713057064 1
0.0621891547605913 1
-0.0802772032068606 1
0.189024056652314 0
0.0237381663630827 1
-0.0600313057851333 1
0.0222552415816492 1
-0.191839755178169 1
-0.0454824982432677 1
-0.0886515268548164 1
0.0451898003020145 1
-0.0255836897705302 1
-0.0308969258271371 1
-0.00692289830467988 1
0.0830548391496549 1
-0.0816568496680446 1
-0.0599272860986165 1
-0.0469723372480744 1
-0.0138700260492943 1
0.0615183571641253 1
-0.0316047621914115 1
0.00118953067330349 1
0.0154756341384998 1
-0.126280973449802 1
0.0432436702553662 1
0.0106424501795712 1
0.114441430413865 1
-0.220100951999538 0
-0.0666119633189149 1
-0.025395497054423 1
-0.0655054953122139 1
-0.0734302507363935 1
-0.113126703629588 1
0.00241678576411192 1
-0.115940356870805 1
0.0526155783822197 1
-0.155778102304333 1
-0.0487417706724729 1
-0.0616783489161489 1
0.107634798593417 1
-0.0328203183327722 1
-0.0220130451880328 1
0.0774293915340385 1
-0.0250829595680466 1
-0.020684386540461 1
0.127138181403437 1
-0.146186418914603 1
-0.0615314090424416 1
-0.0663221795005298 1
0.0543333183773934 1
0.0164485823140777 1
-0.0132290171291542 1
-0.187915685855934 0
-0.000480560905518526 1
0.064533516188674 1
-0.00529730418228852 1
-0.0928846365553335 1
0.113442598481203 1
0.0560945889657255 1
-0.0606825078841961 1
-0.0575667066369832 1
-0.0255819203855929 1
0.0812406826829102 1
0.0453539498263805 1
-0.14943408934539 1
-0.141984116085885 1
0.162700602073717 1
0.105166054654616 1
0.0105504699378455 1
0.0486067443546551 1
0.117110660525663 1
-0.0764744297800768 1
-0.00498813018015233 1
-0.0172439397654236 1
-0.0372598190925756 1
-0.169498741941647 1
-0.164163662405386 1
0.0321851276997594 1
0.0648667366099794 1
0.0198105679918266 1
0.112200189410543 1
-0.0122505527850693 1
0.0531435793245214 1
0.00252904960941816 1
0.110080909233726 1
-0.0198187013081296 1
-0.160949127481135 1
-0.00908947391377365 1
0.0113531431703836 1
-0.03208503400288 1
0.0318921559463774 1
0.0221777473756471 1
0.146415588411553 1
0.0221620852534313 1
0.295525885043181 0
-0.035778133469887 1
0.0868254235198598 1
0.0138127018243042 1
0.10800181885872 1
-0.172793852144439 0
-0.04437070312018 1
0.109568737947308 1
0.00141939366900671 1
-0.0342566798851611 1
0.0320308349822663 1
0.167802544862187 0
0.0915680386792491 1
0.0710544721515761 1
-0.0346902799433282 1
0.0494324190967583 1
-0.042782017600419 1
0.0440617349868778 1
0.105675033938415 1
0.101301720346554 1
-0.0307880476149477 1
0.0447423251650064 1
0.096396493933649 1
0.0321284595563712 1
-0.0070857169741909 1
-0.00194793625401202 1
0.158993701592547 1
0.159302343163723 1
0.0906033597734505 1
-0.111673575128884 1
-0.164911362267154 1
0.0173930422893396 1
0.0211672983328975 1
-0.0433989686454525 1
0.0456560762210275 1
0.0227415260759095 1
-0.0240975833570521 1
0.122041104721103 1
0.0627049877753003 1
0.00146337174009052 1
-0.0361342183700227 1
-0.0793283712320569 1
0.114807847784302 1
-0.0314633459869664 1
-0.1665910981511 0
0.0124819940213958 1
0.0446464119181954 1
-0.0757221209461198 1
0.00669817433095393 1
-0.0239901298010886 1
0.046516142750388 1
-0.21959964006767 0
0.138795480273364 1
0.0693528392774936 1
0.0835037563671914 1
-0.033026642522376 1
0.0763816595800847 1
-0.0903296490694349 1
0.0709821510234862 1
0.059772509038219 1
-0.122606453001 1
-0.0655906204676062 1
0.0671497528120316 1
0.124866670555711 1
-0.130741138859162 1
0.0616397488940302 1
-0.12083583737084 1
0.02457070402225 1
0.100366806986265 1
-0.101844032959224 1
0.00445781265942958 1
0.0532303221769327 1
-0.0163063846715207 1
0.0474004994593714 1
-0.0213105068509317 1
-0.221699121661789 1
0.124491619157477 1
-0.0193822108594144 1
-0.0548879171401198 1
-0.0113632923268636 1
0.00589659316996691 1
0.246039302608664 0
0.0123772000822561 1
-0.0809715973437697 1
0.0932821837533424 1
-0.149506702568058 1
0.060697740359355 1
-0.0991820499255162 1
0.0527406965827727 1
0.0511020572535312 1
-0.111112045551529 1
0.0822395612259512 1
0.0144912395556031 1
-0.0138256354990751 1
0.0423710706298713 1
-0.00796006251687673 1
0.0216542791734764 1
-0.0971427613040156 1
-0.133773809230161 1
0.0292165839869279 1
-0.194138919763287 0
-0.134683785959588 1
-0.0259034656728317 1
0.00124262494382937 1
0.0517957006765153 1
0.0240167781683153 1
-0.00444155652080072 1
-0.181159323672459 0
0.0429130748270716 1
0.0276896710233534 1
0.0100803401952754 1
-0.144613200346883 1
-0.12897368639864 1
-0.0579359073592673 1
-0.0428762755678552 1
0.0786264078523692 1
-0.0679664901320365 1
0.0722694053022993 1
-0.0229699637945456 1
0.0234388545994813 1
0.0846096680122365 1
0.0310963973126927 1
-0.114617251063677 1
-0.118541839959888 1
0.0299127759738296 1
-0.0289849801591484 1
0.0390368899646902 1
-0.0253470040216703 1
-0.135016338732791 1
-0.104151827675313 1
-0.129619176187919 1
-0.0366685196770749 1
0.0966372172434722 1
-0.17611475805446 0
0.0251325873978094 1
0.0222201710831803 1
-0.0705294531574403 1
0.0193498902315353 1
-0.100439717538692 1
0.016206429308195 1
0.0757971858945403 1
0.0862956947856639 1
-0.031839669719966 1
-0.0262536929213538 1
-0.074361239519688 1
0.115082109227685 1
-0.00953743257136878 1
0.101563593669484 1
0.150183962733156 1
0.137341806451776 1
0.0444683352693437 1
-0.0760868367068062 1
0.136488141901223 1
0.158287522497633 1
0.0557191078886627 1
0.0186729153250675 1
-0.0690325154700641 1
-0.0454498347749938 1
-0.0908632399897705 1
-0.024728951885605 1
0.0516621153185366 1
0.0912554440969283 1
0.117282975928323 1
0.149816828396251 1
-0.00876992251105296 1
-0.0597301586922105 1
0.0751229669680449 1
0.00629817225054848 1
0.0871541833572995 1
0.0847294251993214 1
0.0170309304491703 1
-0.0744728454763131 1
-0.186771989003583 0
-0.1490369864409 1
-0.253065911552923 0
0.0156933187316395 1
-0.0337558858372992 1
0.176719512644846 1
-0.00664853220272422 1
0.106320519644092 1
0.0760390899006252 1
0.018609163160668 1
0.119063146166577 1
-0.069914456286831 1
0.108222328430326 1
-0.329185380200223 0
-0.0960683180459566 1
0.0501888174019975 1
-0.193472195946011 0
0.0293341211611789 1
0.0671245114535755 1
0.0475635259286754 1
-0.119085639256903 1
-0.00159094398220544 1
-0.0923039436482759 1
-0.112292553890806 1
0.120967920471977 1
0.128264386451237 1
0.0574586354340031 1
0.0638929536642907 1
0.00557025655728654 1
-0.0794429705425832 1
0.0784972400674437 1
-0.00628954302217283 1
-0.0243330363720624 1
-0.246936039374744 0
-0.0581506959504906 1
-0.0981033467077268 1
-0.0820972850335115 1
0.0924298552166239 1
-0.114351008242123 1
-0.00502256858662971 1
0.108259257063292 1
-0.0580448658578446 1
0.115439326522962 1
-0.0465885851150654 1
-0.0157319352152536 1
-0.0789572744545294 1
-0.0450416493419362 1
-0.106368532978252 1
-0.1618206780141 0
0.0459957195421468 1
-0.0548045552666273 1
-0.0591859296356963 1
-0.0593717849541556 1
-0.0202517724028631 1
0.0491311842936487 1
-0.127310414817579 1
-0.0903287699288425 1
0.0957145523579157 1
0.118174318901812 1
-0.0318756851903802 1
0.0209394107958315 1
0.0828343019384652 1
-0.0199968676190083 1
0.0462861306276129 1
0.00567695074474758 1
0.145583072762831 1
-0.0734655207700908 1
0.0512153603448741 1
-0.0524892422250898 1
-0.0361592832155417 1
0.122372707979542 1
-0.19354210716069 0
-0.0686156390348024 1
-0.0484436036266257 1
-0.0715129471819377 1
-0.0467444887405464 1
0.0311417864097564 1
0.0122319086428213 1
-0.162541351105625 1
0.0605861989340049 1
0.0142290776285879 1
0.00973472083289013 1
0.168104152718327 0
0.130060421670605 1
0.12337547397059 1
0.0154823515509033 1
0.00623426354361492 1
0.0836262982261168 1
0.0720063134454553 1
-0.0540678979352054 1
-0.149771576428767 1
-0.0596267870546462 1
-0.170921231994357 0
-0.0768760475461791 1
0.0692160498640891 1
0.0464269896350546 1
-0.0611092202769379 1
-0.13940149876126 1
-0.204990636531152 0
0.082176844382491 1
-0.0201628118127825 1
0.0140466477672367 1
-0.0717728933624275 1
0.0917190667668872 1
0.065391013792104 1
0.144653837693424 1
-0.0120277658701006 1
-0.031090156003107 1
-0.0537741880277619 1
-0.161924853663861 1
-0.0934396584841028 1
-0.114196181748072 1
-0.00263351434577888 1
0.264587773567953 0
-0.0887732512344256 1
-0.0908399970541203 1
0.012634422608954 1
0.0038486518683724 1
0.0776857460369505 1
0.0768914476594638 1
-0.11707929912977 1
-0.10618224556983 1
0.0860277127106876 1
0.0231665438304616 1
0.100739549861274 1
0.211056698239338 1
0.0340172794095506 1
0.0727507279373787 1
-0.017585875913765 1
-0.0615324342971637 1
-0.0220457147802027 1
-0.153494290915604 1
0.0792528618035052 1
-0.0749131122236202 1
-0.0676682778594169 1
-0.0602241158368072 1
0.0308071278024183 1
0.0306195209755908 1
0.0425816840102726 1
-0.0578969911628078 1
0.102961533743257 1
-0.0174358814844875 1
-0.0353497201887443 1
0.10903406647804 1
0.107989784209726 1
-0.042837509616177 1
0.151542019179314 1
-0.0308268755236509 1
-0.0610061553195815 1
0.043599163455255 1
0.0895756795727168 1
0.130665947937775 1
0.023317559499291 1
0.00142703014770404 1
0.0668226173337586 1
0.0833575854303258 1
-0.0642936246269053 1
-0.0180168952938137 1
0.00527077268401176 1
-0.00984486918561218 1
0.0571285953455424 1
0.0223727417192224 1
-0.0270907221512578 1
-0.091578684009972 1
-0.0343302190939918 1
-0.131914635031094 1
-0.0297161429335129 1
-0.000869746693938515 1
0.0419397397986831 1
0.117923193492682 1
-0.03855672751915 1
0.108562446234503 1
0.138572775497382 1
0.0657689428004337 1
0.0837675408439601 1
0.0802228913555618 1
0.0637609877665604 1
0.0271079324606902 1
-0.204826766967314 0
0.0634469289400565 1
-0.0668378307397569 1
-0.0483877779526788 1
-0.0598301491196204 1
0.0672141137415435 1
0.00514033162467321 1
-0.199361565254423 0
-0.0764580723969246 1
0.137708262486311 1
-0.0889340174567386 1
-0.0906244627933439 1
0.0462536344677926 1
0.0925371918959806 1
0.00195535505931734 1
-0.128587297059716 1
-0.0744097181655435 1
-0.0936986263810882 1
-0.0117813781676766 1
-0.0158761093175583 1
-0.00649044940738371 1
0.0822353890317758 1
-0.182000497217989 1
0.0285937294129088 1
0.000614563532836056 1
-0.127971082109849 1
-0.120657135293003 1
0.193254161079895 1
0.0476719959958531 1
-0.0751982116041647 1
-0.0473861413491071 1
-0.173030290313691 0
0.0560050653741218 1
-0.0361034846758286 1
-0.0074898626404352 1
0.0481455530475468 1
-0.0801634298031612 1
0.099053260073798 1
-0.0291864063396619 1
-0.000881811997682093 1
-0.0205472676501347 1
0.0187457638121596 1
-0.0624868549638354 1
-0.06467003258392 1
0.00656332406227336 1
-0.0371791021514846 1
0.010106891467376 1
-0.0394721793989333 1
-0.185048544967932 0
0.236142933509284 0
-0.141111542948532 1
0.0952138848460553 1
0.0356865305413513 1
0.0368681702221489 1
0.0242155637614447 1
-0.129452138689985 1
0.0680461764406205 1
-0.0650736619389726 1
0.14581675531621 1
0.0512911341445988 1
0.247361256093774 0
0.019098148753516 1
-0.136115018445527 1
0.0422021230403081 1
-0.0677249890175873 1
0.0116020878670707 1
0.0126428153384287 1
0.0436415352865528 1
0.0777482787295451 1
-0.145749738487646 1
0.00348521569771287 1
0.114920676206404 1
-0.0127718605774617 1
0.171147756434573 1
-0.0336925345544452 1
0.13251675137874 1
-0.0424081191132186 1
-0.0439203440290105 1
-0.00151282156047904 1
0.0345514112727896 1
0.000588988699968887 1
0.0245591367838381 1
0.188450857886656 0
-0.0938808215956547 1
-0.0133449786241241 1
-0.0680078057397227 1
0.0285325555865188 1
-0.137419910968365 1
-0.152703539511991 1
-0.0841746965975619 1
0.0889249386987315 1
-0.0486556815116056 1
-0.0531881292902412 1
-0.0422160567682514 1
0.00159940060303708 1
-0.0641667890751345 1
-0.080172889999079 1
0.0888186832139136 1
0.0017736288816818 1
0.0979579873124833 1
-0.0217312241694389 1
-0.00702128289191416 1
0.0861868309280379 1
-0.024658214883239 1
0.0502704112401566 1
0.047297185533813 1
-0.0837736628261449 1
-9.0838767532582e-05 1
0.0807747330730982 1
-0.107249961597096 1
-0.0282289419703949 1
0.0856288447208593 1
-0.0405377191228641 1
0.0113216487961588 1
-0.0352031739275597 1
0.02580107644053 1
-0.00344556087278231 1
0.0646914882323023 1
-0.0339228554678229 1
0.00237735114171423 1
0.127176644940188 1
0.13864725022947 1
-0.126306066916003 1
0.00718679780965261 1
0.0135598202079523 1
-0.186501221589169 0
0.0815526940586283 1
0.0903439702594302 1
-0.091769070412901 1
0.0404912976340296 1
-0.03261856582291 1
-0.0352779893885545 1
-0.0196385506174118 1
-0.221307609759342 0
0.0176868660728854 1
-0.089013850150471 1
-0.03443481639234 1
0.0236029873664821 1
-0.0111460660419547 1
-0.152830059978246 1
-0.174798596864937 1
0.00966527312174183 1
0.107010946203378 1
0.0295471490930461 1
-0.206677308527331 0
0.0292691305879024 1
-0.0363844920509365 1
-0.0636684224149169 1
0.0502717252274074 1
-0.136218317561509 1
-0.044246235334905 1
0.0678204937186598 1
0.106753239683469 1
0.160188391832459 1
-0.0923414277469076 1
0.0495064800638598 1
0.0313355958222027 1
0.0774084828401708 1
0.0824711349625887 1
-0.116842456077482 1
-0.113031390186472 1
-0.0185085757730953 1
-0.0488409999375346 1
0.00621412047585994 1
-0.00535218448743904 1
-0.0654327606134883 1
-0.148346090731247 1
0.134854232263915 1
-0.104202090836902 1
-0.158344321001544 1
0.039207753118221 1
-0.103746264074025 1
0.0043688622131121 1
-0.0359032504553941 1
0.12930154759174 1
0.025975449876854 1
0.026523608956702 1
-0.0930030007759645 1
-0.0797359886483818 1
0.123958655721408 1
0.111907492323674 1
0.0781425428400385 1
-0.101559545821816 1
-0.0527728974557369 1
0.0509748082399722 1
-0.0510865099315838 1
0.0722553320313168 1
0.00770643517956639 1
0.0446212390969243 1
0.0940064336689165 1
-0.00217661451176127 1
0.177370916062506 1
0.0855841756820382 1
-0.0226291285545445 1
-0.0994523956554177 1
-0.181845096287599 0
0.0894704201378932 1
-0.134261193577107 1
0.0331850429066283 1
0.081287419328641 1
0.0307492184173825 1
-0.104241702955359 1
-0.0905206921202009 1
-0.088400324267129 1
-0.145496017779463 1
-0.0988040998453814 1
-0.0518670772414072 1
-0.133302452554519 1
-0.109999573281271 1
-0.106900793793698 1
-0.0809413435379289 1
-0.0596587123836001 1
-0.0177728219191244 1
0.0987644015412343 1
-0.0799647709785045 1
0.0500686629232414 1
0.164289979904234 0
-0.0316848288870736 1
0.0737714039270753 1
0.0649809987256612 1
0.0268089096268868 1
-0.0333950264540087 1
0.0894003676149832 1
-0.090038541378485 1
-0.0961720575627608 1
0.163393993811718 1
0.178230302291854 0
0.111255894514948 1
0.0222746049642013 1
0.00247855810719348 1
0.0592477359306456 1
0.109731822766101 1
-0.0921460891587213 1
-0.0186693963879572 1
0.0535591239769971 1
0.0481687685410333 1
0.0674647852461681 1
-0.0343378596810021 1
-0.079769550551406 1
0.190627836820027 0
-0.00198061251639192 1
-0.0720130137333151 1
-0.0781138603756945 1
0.00851721504343619 1
0.0234584574250595 1
-0.00709403704687917 1
0.00166110779536912 1
-0.0682446409102447 1
0.146362461650537 1
0.038126079043435 1
0.140017923265127 1
-0.0395094694970729 1
-0.024730829088607 1
0.0985763559761978 1
-0.0425573652988277 1
-0.0765118516385021 1
0.224230771851575 0
0.180912327696696 1
0.054797014912471 1
0.0406180344709152 1
0.0412025004641875 1
-0.0421797003907171 1
0.0932465940917965 1
0.00370642863380932 1
0.042239085175708 1
-0.046050156087766 1
0.0417104021131507 1
0.098667736890596 1
0.0225491751478211 1
0.0719136090797514 1
0.0590719290920218 1
-0.129551428272476 1
-0.0475364795880129 1
0.0631183082496241 1
0.0426654390235649 1
-0.0389885355834785 1
-0.00964507903308168 1
0.00261142444013468 1
0.173533920805278 0
-0.0418922112821156 1
0.0701602319375426 1
-0.0410243875182382 1
0.107173854205831 1
-0.10192736785192 1
-0.0301154933635759 1
0.143849155703441 1
0.0817816017171471 1
-0.0516321732435022 1
0.0977361127009475 1
0.00840756792257998 1
0.0884167340955855 1
0.133293067505617 1
-0.00577922975048922 1
-0.0203481066819485 1
-0.0212824506458546 1
0.0203030009575368 1
-0.0187482204729437 1
0.00307419984648929 1
-0.0155056728324475 1
-0.0365922270491623 1
0.0324648039370755 1
-0.0520991471835446 1
0.0503385827815718 1
0.00893650346296772 1
-0.00463076746165483 1
0.0121004555327874 1
-0.124730348235585 1
0.0911182288836678 1
0.0632488763625252 1
0.108402729835531 1
0.0455991643024951 1
-0.0119548895044122 1
0.0735306486459344 1
-0.118821233830941 1
0.0102259093243981 1
-0.0414873429884161 1
-0.0228691812051062 1
-0.0437136518651089 1
0.000210237426917774 1
0.00234677487431312 1
0.261338172075274 0
0.164941901381369 1
-0.10833334584412 1
0.0976926185703168 1
-0.131488311733756 1
0.0413147914507286 1
0.105310085976547 1
0.15124273365079 1
0.0305332995381929 1
-0.134499458063668 1
0.117065659662645 1
-0.212274475986982 0
-0.0715992916575422 1
0.0595785627021994 1
0.200541928849157 0
-0.155674811952077 1
-0.0184192040864597 1
-0.0823802104518964 1
0.0535799902553138 1
-0.00685844268880779 1
-0.0356032967142774 1
-0.122714768653383 1
0.0969823904169392 1
-0.0990025544807185 1
0.0403046703923608 1
0.208010278632893 0
-0.0835103074733476 1
0.147174015089439 1
-0.0402035535843858 1
0.000828845962596849 1
0.0861508608521913 1
-0.107890068779371 1
0.081280695514371 1
0.00462686742910265 1
0.0353542982035836 1
-0.010174692106719 1
-0.101207343333732 1
-0.0576788632567249 1
-0.0331142290060787 1
0.165311998293936 1
0.0957609735922132 1
0.0425647688258556 1
-0.00863545816892862 1
-0.0210862647663714 1
-0.0575483548038302 1
0.153252168689695 0
0.0515580466918265 1
0.0923715601590075 1
0.266813202010173 0
0.00613786215590852 1
0.042999873262426 1
0.0294445749006116 1
0.00653041876869058 1
-0.1014640915497 1
-0.0435290834658143 1
-0.040666016850041 1
-0.0568946270760834 1
0.0127575613156826 1
-0.00856523454193366 1
-0.0431892174728811 1
0.0389161172614575 1
0.0532438492398314 1
0.0620657002477885 1
-0.0776264751028132 1
-0.123960597460446 1
0.0516862428210653 1
-0.0196676431362079 1
0.138320274685696 1
0.0120990388331644 1
-0.0490313374303407 1
-0.0955472660505967 1
-0.00194782303590163 1
0.105670036237284 1
-0.0576352646287674 1
-0.00374447680952326 1
0.000743404256962368 1
0.0406854318362548 1
-0.0451505690609985 1
0.112751442278506 1
-0.0250807525175496 1
-0.0459911256090756 1
-0.0219147480004433 1
-0.034495660254121 1
-0.0159272473776727 1
0.0638162614444279 1
0.00902299776223809 1
0.171112752177656 0
-0.169177994078889 0
-0.0513632122842086 1
0.017890592509588 1
-0.016248583724193 1
0.043438181544416 1
-0.0655731047279554 1
0.112495337544111 1
0.166881326544872 1
-0.0142560549959395 1
-0.0658018495549505 1
-0.148659524181186 1
0.135045048725653 1
0.0289423411422915 1
-0.169718921551755 1
0.0217099972387551 1
0.160516676135092 1
-0.217651102706541 0
0.0665568728284486 1
-0.10977670696134 1
0.157045113098981 1
-0.0299432806704552 1
0.0689658925213256 1
-0.0589156041287493 1
0.108027715024822 1
0.0709781645800279 1
-0.00185695775976287 1
-0.0159967452821656 1
0.0215530911624414 1
0.0327003036143068 1
0.00756577845246429 1
-0.0810521151591266 1
-0.0232057628164768 1
0.0344695749637648 1
-0.131088658978375 1
0.0311946904403995 1
0.178157904692399 0
-0.150377834683468 1
-0.166108875942975 1
0.0743303130890198 1
0.00588369919262974 1
-0.179295451348283 0
-0.100897488413058 1
0.0984380370797005 1
-0.0821964355503202 1
0.00910837167041498 1
-0.0161258801359703 1
-0.022431387675958 1
0.127013004764059 1
-0.14986471818451 1
0.0257222682592252 1
0.116891739383346 1
-0.0595066362834061 1
-0.12495622884909 1
-0.159714803228483 1
0.0425278491319205 1
0.0739492557947594 1
-0.0823056296141669 1
-0.0766010553789071 1
0.165593373213119 1
0.0400118867866618 1
0.148265716640264 1
-0.135258857877386 1
-0.0644714758773212 1
0.100045465799065 1
0.00487139818897683 1
0.103899083542121 1
0.0371830236453117 1
-0.110264376470694 1
0.0786219177782118 1
-0.104320067507922 1
-0.194153887099242 0
-0.0150632483064586 1
-0.0186724998978991 1
0.0158389976367288 1
0.0964917905925845 1
-0.0759378449855744 1
0.0306819438519516 1
-0.0819411374970475 1
0.14929826413896 1
-0.0268475775929043 1
-0.0553005597273704 1
-0.045769095637503 1
0.112457449986215 1
0.14114331004464 1
0.00921520104372845 1
0.0189787417071828 1
-0.0516113519271069 1
-0.0445590537885419 1
0.000975317282725999 1
0.0645057174646759 1
-0.0255446634655206 1
-0.0100162604828505 1
-0.0939699805645724 1
0.0394400863578975 1
-0.14333331537428 1
-0.0191873763400063 1
-0.134846528716488 1
0.0713469139680656 1
-0.0504857259775503 1
0.0883134721297361 1
-0.07199187986594 1
-0.0686210403223067 1
0.0903416986352405 1
0.0873212219898606 1
0.0580438776108894 1
0.0687712720513624 1
-0.067178596236837 1
0.00950131366486861 1
0.060719652305049 1
0.0185836198255159 1
-0.0274699488649496 1
-0.0684551971065815 1
-0.075902271920119 1
0.0840121946302243 1
0.0387113436917434 1
-0.0549843667507853 1
-0.0157963819007396 1
-0.0841139216421634 1
0.0826720539556789 1
0.11623641498239 1
-0.136592188745866 1
0.148690851892007 1
-0.00564270132070192 1
-0.0399495563775923 1
-0.0815886638531382 1
-0.0117008476232591 1
0.0473007171254688 1
0.076428595558419 1
0.117157599179349 1
0.0622280764242919 1
-0.0296466188188848 1
-0.0540330691654496 1
0.110364546042588 1
-0.0529513303299906 1
-0.0490948794102404 1
0.0797189102134149 1
0.0342953440952797 1
0.00423318477754518 1
-0.210966054252359 0
0.0610614553356695 1
-0.0312620004838326 1
0.0779975720440804 1
-0.00326754715095207 1
-0.0460191671220509 1
0.0418851740092599 1
-0.04798088900744 1
-0.0124433535244121 1
-0.0105630352500972 1
0.11810240485484 1
-0.0273172616495562 1
-0.131283002649894 1
-0.116789416079817 1
0.0890200145568563 1
0.00845013903814029 1
-0.0624363612865505 1
-0.170439437087301 0
0.121002738426905 1
0.179502545988229 0
-0.0538460284394694 1
0.0935280910837456 1
-0.0426629624085993 1
0.0493337406892689 1
0.10350683054417 1
-0.178358417320778 0
0.0466107718604211 1
0.067569195256636 1
0.0795192804864985 1
0.0729555766781626 1
-0.0444226391596659 1
-0.0519427900476465 1
-0.132660844269124 1
-0.121387250881373 1
-0.0939118308141807 1
0.0610095813029055 1
-0.00628983449176617 1
-0.0734731702406421 1
-0.095490533254684 1
-0.0272373087285891 1
0.0664479896233872 1
0.00682561683292555 1
-0.115486468124937 1
-0.112734404467148 1
0.0588112699849657 1
0.149506861823895 1
-0.0726562350671717 1
-0.0690434602816329 1
-0.0165740071636991 1
-0.0606896015725716 1
0.0920637149588444 1
0.131326015292731 1
0.0622809978635035 1
0.00761199627945785 1
0.0923103422577288 1
0.188811646806485 0
0.108365924969965 1
-0.21672495255345 0
-0.12273108441008 1
0.14453976872553 1
0.0193917080507485 1
-0.00855314679131259 1
0.00843035718055236 1
0.076060520938666 1
-0.137320049626746 1
-0.142202838172856 1
-0.113657364881084 1
0.0283504022507601 1
0.0825755605470692 1
0.0340635558860603 1
0.0020252421385642 1
-0.124355560106164 1
0.0155707158669639 1
-0.0707391086019006 1
0.121263633814192 1
-0.0258973099234614 1
0.172964659969496 1
0.166691250901006 1
0.02673042656637 1
0.0264594898702187 1
-0.0844483174574953 1
-0.0241148121638692 1
0.050126728061593 1
-0.0166062684989518 1
-0.0127608913361947 1
-0.0419711569348931 1
-0.071363126763899 1
0.0304732352805433 1
-0.0679883233824075 1
-0.0825533399652639 1
-0.00407626579745112 1
-0.0108228193947275 1
0.14312580202746 1
0.0504239899618532 1
-0.113907074046644 1
-0.0289242688851192 1
-0.0253376883407547 1
-0.0351323936014838 1
0.0251862631303782 1
0.08359822475182 1
0.140231910177788 1
0.0686406560544897 1
-0.111465230117436 1
-0.116715693747018 1
0.0285867980648787 1
-0.0192205832823078 1
-0.112633716606382 1
0.0245217845454794 1
-0.0684930292488984 1
0.230733509262146 0
-0.0275618311735951 1
0.110402039369667 1
0.000828255322793838 1
0.0299061398036005 1
-0.0681998214095143 1
-0.0155152914296428 1
0.00231140505535637 1
0.003509303677252 1
-0.025093338176483 1
0.0567879609541675 1
-0.0402433854724628 1
0.0391801145198021 1
-0.149128414603899 1
-0.0796318662134273 1
0.0396496251145025 1
0.0833990019777358 1
-0.0970225881321642 1
-0.086527985281829 1
-0.0981840622713991 1
0.0349557744371095 1
-0.0664726357258547 1
0.0682112088411628 1
0.0937446246288899 1
-0.0458970877178534 1
0.0178259627898267 1
0.0678992634238998 1
0.0592628958434844 1
0.139853655693296 1
-0.12949409046326 1
-0.0871204896480333 1
-0.0218802694428789 1
0.0559940249386921 1
-0.0365867742002822 1
-0.0435250703739016 1
-0.0691688491952215 1
-0.127715893766545 1
-0.0407485150242486 1
-0.115208462493705 1
0.0628969270470967 1
0.0244685620952985 1
0.0719373172724847 1
-0.17503428604912 1
-0.204183909089362 0
-0.035263349989365 1
-0.177210719813228 0
0.0860028130526877 1
0.0292968252980352 1
0.00537352206810263 1
0.0210964349321986 1
0.0664283025902987 1
0.055177229030429 1
-0.030993933932604 1
0.00602840443215329 1
0.0691174618761536 1
-0.10306867735894 1
-0.0248021901682241 1
0.0396046894810952 1
0.164025845257644 0
-0.0561718352038772 1
-0.00388727837160035 1
0.0130080949094153 1
-0.0477926654204413 1
-0.00781385156763458 1
-0.136529079909727 1
0.0816635187218277 1
0.00921114981186317 1
0.0361583799722203 1
0.00902216283043775 1
-0.107458716811602 1
0.165846372572101 1
0.0454962139584757 1
0.126969882844675 1
0.0308922775023685 1
0.10883835204926 1
-0.075433030147568 1
-0.122965830444262 1
-0.000802412522616952 1
0.00847639544883628 1
-0.0211110463640139 1
0.14158553896639 1
-0.0716542752333538 1
-0.0563075494623031 1
-0.0481871351332139 1
-0.0297754887367647 1
-0.0455478032188276 1
0.0655337972808535 1
-0.102521821319638 1
0.0436911288111772 1
-0.103851496943386 1
0.0680757010930669 1
0.0752969333474819 1
0.0335414463723557 1
0.109076198765933 1
-0.0457753373587934 1
0.0131133444731176 1
0.0793527458384534 1
0.0731614175370068 1
0.106214644021867 1
0.100430373317457 1
0.027909247531411 1
-0.151452376362257 1
-0.0705007288717334 1
-0.0893646926141462 1
-0.120781056675982 1
-0.00871897520928994 1
-0.0290060865527198 1
-0.00723646367121249 1
-0.208468359647715 0
-0.0437995210822369 1
-0.040997396119247 1
0.04938538513366 1
0.101416800312616 1
-0.0605204826129046 1
0.128314913502977 1
-0.129013755334809 1
-0.0471854189307013 1
-0.103460983323002 1
0.163915716667049 1
0.0369541238234448 1
0.120490333913474 1
-0.0905831299207135 1
-0.0865235562163769 1
-0.0342968551463773 1
0.0323210942334329 1
0.0909241266257543 1
0.211815421425434 0
0.0554407826648602 1
-0.0373108857764094 1
0.0223055358533461 1
-0.02050312051551 1
0.1154987129445 1
-0.0825363527122921 1
-0.184366426722366 0
-0.0816311463348085 1
-0.129337456713646 1
-0.0802440499413806 1
-0.0600968592461311 1
-0.0411018372081836 1
-0.0617577136677114 1
-0.00896923506732985 1
0.0872387745132956 1
0.0248819029985908 1
-0.0148355733959028 1
0.0802743989927311 1
-0.107928467367202 1
0.0481536041705889 1
-0.0882582983353916 1
-0.147159524469984 1
-0.0482832476767322 1
-0.0277674068161 1
-0.0523416911567792 1
-0.0118207472723798 1
-0.0588852673308264 1
-0.00114464335179185 1
-0.134991305415612 1
-0.121790322832328 1
-0.0875788619960896 1
-0.0505961069016654 1
-0.163374712121927 1
-0.0634990678556989 1
-0.0289496006181954 1
0.0335213257971016 1
-0.0135741067617119 1
0.0319631800682869 1
0.00193123310103724 1
-0.0421246228949384 1
-0.0510799471214731 1
0.00658708625669768 1
0.0391188826256938 1
0.199982621397106 0
0.0704871022508271 1
-0.151920546804324 1
0.0936604351294652 1
0.131867256089492 1
-0.00861961028448671 1
-0.0734135186831312 1
0.0916049556247083 1
0.0781079495824797 1
0.0649181275930513 1
-0.0188245597356318 1
-0.085001030106206 1
-0.0801805719112561 1
0.0294605818657342 1
-0.00529586633422505 1
-0.0173157012409448 1
-0.0304543088802847 1
-0.05104597718284 1
-0.142797998158404 1
-0.0741239980295767 1
0.0211436334858057 1
0.0114427613413091 1
-0.0429594010031578 1
-0.0224805663997225 1
-0.0798684769594503 1
-0.0645184420178464 1
-0.0287380823173476 1
-0.0160960023989821 1
0.0791763015750165 1
-0.0202012920113196 1
-0.136869776241292 1
-0.0387070344984571 1
-0.123810794487293 1
-0.0586895279864054 1
-0.000233146472434054 1
0.0553816503416746 1
0.132624032812664 1
-0.0162362850843729 1
-0.168929612970355 0
-0.0530277624451264 1
0.0656954562320319 1
0.057705500444141 1
-0.0926156882803692 1
-0.00728974026756866 1
0.0192970007484207 1
0.205810336032786 1
0.0323206339780086 1
-0.0137324531726583 1
-0.0161862824009374 1
-0.00719302819243649 1
-0.181769203345851 0
-0.00535954886291087 1
0.045333218995072 1
0.0557804220811286 1
-0.091762011805731 1
0.0554727400074204 1
-0.0516143235728633 1
-0.0354190515598374 1
-0.140494653215949 1
-0.151017314043609 1
-0.119886886511368 1
0.0177985344875593 1
0.192186427486949 1
-0.0412900716767114 1
0.163826063981104 0
0.0901643334228449 1
-0.182410284806264 0
-0.021958665776597 1
-0.0776265247821983 1
-0.125652945989602 1
0.0582607500378172 1
0.145694293463856 1
0.0983526482378512 1
0.0637404183917679 1
0.0587740095541886 1
-0.0442947411579487 1
0.10640176109541 1
-0.0413391806918432 1
-0.0671079475978569 1
0.0979778761737071 1
0.0586640849787686 1
-0.0562242819493846 1
0.0761623136793933 1
-0.083501983964234 1
-0.0222954922817635 1
-0.0507231410029478 1
0.0704409698337246 1
0.0795672021846215 1
-0.025836898796159 1
0.108404895388095 1
-0.0506850168039491 1
0.117581034085334 1
-0.000145422291424138 1
-0.089986014457884 1
-0.0438892070345624 1
-0.0461378415151121 1
-0.206904034834112 0
0.126864205019777 1
-0.133878054229038 1
0.066735679951392 1
-0.0329120991691476 1
0.110286847204335 1
0.0197150871753883 1
0.0211877860166944 1
0.0360402454329152 1
-0.0974739074654075 1
-0.0798936797012906 1
0.0394226731085833 1
0.0834407354051434 1
0.19333472179731 1
0.156287182889041 1
-0.0358148073746329 1
-0.0497412073737285 1
-0.0147023838005593 1
-0.110353891031033 1
-0.0997917261661633 1
-0.0720174155846118 1
0.0849173548156647 1
-0.0556226661928907 1
0.0225360822122255 1
0.0941129604556915 1
0.08661309212442 1
0.162828108843848 1
-0.0466389382943573 1
-0.0233124791160525 1
-0.145060307247622 1
0.0760610066015854 1
0.116476626657944 1
0.00674149722694059 1
-0.0702669100738606 1
0.120412536009637 1
-0.0440790755619949 1
0.00428809465982255 1
0.107364008012612 1
0.0582487419661767 1
-0.147792411901138 1
0.00962136127570774 1
-0.0287591390810347 1
-0.031662035764624 1
0.1112956808723 1
-0.0357034823074966 1
-0.0405672649976031 1
-0.196274417449885 1
0.0100468146289851 1
0.0471850270146864 1
-0.0851232708801472 1
0.0989595233173163 1
-0.0271069257542815 1
0.0806290740203744 1
-0.00445036284017761 1
-0.185858510036315 0
0.0396440387337127 1
-0.0737712577367404 1
-0.0760724611857009 1
-0.0380863627070236 1
0.12465358560482 1
-0.0677743018436646 1
-0.059535213104475 1
0.040048967245079 1
0.0959363070842059 1
-0.0317768551913888 1
-0.111492620749157 1
0.164543679191022 0
0.11344039354086 1
-0.115991285269169 1
0.0692316106100694 1
0.16652333337599 0
-0.0719295686517231 1
0.168904376857683 1
-0.0659330586711738 1
-0.0133111617294291 1
-0.122672672381156 1
0.00180884675516831 1
-0.0280220615466795 1
-0.150564685224181 1
0.0951271244265248 1
-0.0307208717790651 1
0.010470834580779 1
0.000695691476002833 1
0.0313715813635929 1
-0.00591873663970985 1
0.0490153439431962 1
-0.0893260040094081 1
0.12290043139875 1
-0.0561328142386885 1
0.0629008158669497 1
-0.184182857440276 0
-0.0721672404290509 1
-0.0463196704817516 1
0.139207308147229 1
0.0106681940358964 1
0.00999638549635369 1
0.010472658157686 1
-0.0848675084614673 1
0.0942042202552556 1
-0.0253933845336613 1
0.0049657427338033 1
-0.00726205567759858 1
-0.0523629490779701 1
-0.00511824357916416 1
-0.0364424118178759 1
0.0570472990827077 1
-0.130904966482272 1
0.0278117208825616 1
0.0500643866857744 1
-0.0287523191555133 1
0.2080603389156 0
-0.130555551100999 1
-0.0247573823833666 1
-0.0072992226505174 1
0.029528846181797 1
0.076241103194253 1
0.000644335856537025 1
-0.17380574961225 0
0.0590174258377127 1
-0.145962856165243 0
-0.0733196381700948 1
0.0506996234109035 1
-0.0261652409016268 1
0.0516777001684885 1
0.0327085354052238 1
-0.104613185858794 1
-0.103730361827294 1
0.135701012270616 1
0.118363313301929 1
-0.0265099262424009 1
-0.0486272712657472 1
0.0650013388320822 1
0.0860384156878608 1
-0.0387538201077584 1
-0.107292558803563 1
-0.246794992300724 0
-0.126801741496507 1
-0.00640530025971837 1
-0.124678193820619 1
-0.16779519791393 1
0.138968575226124 1
-0.0551470203850702 1
0.0956637321543569 1
0.00647011362124854 1
0.0724564715048777 1
0.00673802185710153 1
0.00161812351204438 1
0.1231563403931 1
-0.0788669568600799 1
0.167720006838629 0
-0.18634158307801 0
-0.125080948059955 1
-0.00268470990397159 1
-0.0652061251112203 1
0.00642894095011466 1
-0.0114685326657736 1
0.0739599239260011 1
0.209201842707691 1
-0.0637591152894226 1
0.119283584047323 1
-0.0177454551730161 1
0.0440920835575988 1
-0.003876326290469 1
-0.0816399159109603 1
0.091369766920451 1
-0.0580245881073936 1
0.0470037403209226 1
0.0488407640174309 1
-0.124947194776555 1
0.0416260947624507 1
0.0418179231275615 1
-0.0673251112469722 1
-0.0771231780969675 1
0.0667480145582424 1
-0.024787705340952 1
0.0109871847246625 1
-0.120267566969639 1
0.0856313326977986 1
0.102351228769397 1
-0.102399922696394 1
-0.100199806844925 1
-0.00497456504930532 1
0.0641322479285566 1
-0.11323894116828 1
-0.0148337789425079 1
0.185424941391742 0
0.0695205278973202 1
-0.199582315528402 0
-0.0217921604738987 1
0.142605310479974 1
-0.0151156056463592 1
0.107880053170083 1
-0.227952502160742 0
0.0923319495362016 1
-0.0783381746528605 1
0.0842621579968839 1
-0.0461346509091043 1
-0.0638384468302056 1
-0.0849515749976001 1
0.0404117571241895 1
-0.0918999351036273 1
0.0773578372124164 1
0.0022236658443603 1
0.0986645664841434 1
-0.0467871152045318 1
-0.0248254666480463 1
0.0219409038149656 1
0.0296751512549002 1
-0.0263583281652291 1
-0.0417931709262033 1
-0.0411264825716836 1
-0.0259557060106017 1
0.0209558129068889 1
-0.151812497286631 1
-0.0117322255885852 1
-0.0802723366292183 1
0.157950092094582 1
0.045718255723734 1
-0.00439309861934577 1
-0.255216079162719 0
0.139215078797066 1
-0.118754812459174 1
-0.0882598541825059 1
-0.113515256219623 1
0.0109063984578765 1
0.103234410861518 1
0.11002046210739 1
0.0432844041359685 1
0.106857470068973 1
-0.0303281537554342 1
0.162532351040042 1
-0.115186182419582 1
0.149938313448646 1
-0.0843259669997808 1
0.121247091087055 1
0.00718753604777195 1
-0.0382947344830313 1
0.0343115176766992 1
-0.0460598304796104 1
0.182559857223841 1
0.0660255316064918 1
0.116178428661312 1
-0.107242680471048 1
-0.0184295164579469 1
-0.0172926832129326 1
-0.170803800818072 0
-0.0342777818397755 1
0.045217932764625 1
-0.036661249070627 1
0.100809678370021 1
0.0576010739285325 1
0.0852900353454025 1
-0.0394461898456995 1
0.0133398951239067 1
0.100750092231249 1
-0.151870181883354 1
0.101288842516611 1
0.0164495308607898 1
-0.197670649138104 0
0.0180140711512577 1
-0.0159520028788216 1
0.0324056851703682 1
-0.13404187674984 1
0.130946141283098 1
0.0771973607026701 1
0.0169439994387081 1
0.0367823061353581 1
-0.0225812786334836 1
0.0812395518587494 1
0.115509986411589 1
0.0501702075101245 1
-0.234641618303583 1
0.0764748420761674 1
-0.0786995685560443 1
0.0887820053678354 1
0.0352118331635924 1
0.0109652271966597 1
-0.00449146847188823 1
0.12273512436775 1
-0.158178345428368 1
-0.0794132498849726 1
-0.0907789635030695 1
-0.0163227629094496 1
-0.116077882430318 1
-0.0839393954831415 1
0.0496523687588391 1
-0.102745312726047 1
0.0226187622391873 1
0.0814023660821011 1
-0.00492673683130222 1
-0.125711658648881 1
-0.0272241756179021 1
0.0240108856974668 1
0.0457247714886833 1
-0.0541861719222953 1
0.153745384403915 1
0.114611350537231 1
0.0890600870572613 1
0.0267025712011615 1
0.015408284631817 1
0.0949422373359108 1
-0.15681458341884 1
0.0770495899684242 1
-0.00639228380725528 1
0.000946313064962272 1
-0.0715857450524839 1
0.157876921322058 1
-0.000449447914526918 1
0.026763092215951 1
-0.106932330528829 1
0.0297056498185346 1
-0.0417558097309254 1
-0.0296996129427524 1
0.0159040664756826 1
-0.0522676506495619 1
-0.0386820446343055 1
0.0823071918511064 1
-0.116985558768103 1
-0.0104103368937593 1
-0.125872074455955 1
-0.0458176194404537 1
-0.0478355815442744 1
0.133160913874226 1
0.161041582974197 1
-0.189919907175233 1
-0.0569807133509554 1
-0.0449748718037415 1
0.108015846691603 1
0.120726537981825 1
-0.0690533346287517 1
0.107411379835223 1
-0.0597192164191924 1
0.0819813980630826 1
-0.0760523608407248 1
-0.112533489873031 1
0.00159567480031646 1
-0.0312172435925764 1
0.00866882608245081 1
-0.0380701988931577 1
-0.00845358981257852 1
-0.0680813548048496 1
0.0170135467289022 1
-0.0856052185571185 1
0.029132592429411 1
-0.03140124667442 1
-0.0130657439556431 1
0.0170198084133655 1
0.253867136900352 0
0.00717187971577753 1
0.0400558683355261 1
-0.00832686111896401 1
-0.00635244101360917 1
-0.133231761265898 1
0.025832156392424 1
0.0229861714912406 1
-0.0790541808794938 1
0.0576632254527915 1
-0.0852270605209411 1
-0.0239865744324456 1
-0.249041993519187 1
0.166020281364952 1
0.157415155219393 1
-1.51708390748358e-05 1
-0.0189360285371934 1
0.0251930095964493 1
0.0132529335859464 1
0.0833799261598577 1
-0.100179292708135 1
0.0215570299863757 1
0.0176188583674407 1
-0.0180340617241778 1
-0.157324548245287 1
-0.0991990157731152 1
-0.0178281361446899 1
0.0169727564257799 1
0.073004429603319 1
-0.00911219046900466 1
-0.131801043191573 1
-0.173043789218068 1
-0.0485892799042671 1
-0.0934859699899157 1
-0.212296892319041 0
0.0351947160193673 1
-0.0200293349736623 1
0.0194190165994857 1
-0.064768523950141 1
0.0679902562602763 1
-0.0929270297900624 1
-0.145498738548237 1
-0.125999948108099 1
0.00023013260699967 1
-0.137627876513678 1
0.0717280217530105 1
0.0283048805635696 1
-0.0772978630796806 1
0.0632777902814456 1
0.053792653709424 1
-0.0386949022341928 1
-0.020758889698479 1
-0.140672636478548 1
0.0555786031209838 1
0.148066460610257 1
0.0213354125406564 1
-0.0546385790894709 1
0.010508753510219 1
0.0913539639552595 1
-0.0689854069660465 1
0.0579621049034696 1
0.0859621448639681 1
-0.00586923946440704 1
-0.0875561214861222 1
0.0133408190647352 1
-0.0500147012120029 1
-0.124857135731729 1
0.100467770835566 1
-0.0102331736844236 1
-0.0594696856883506 1
-0.06921838846942 1
-0.0175809662481628 1
-0.0909146797665041 1
0.10504634399209 1
-0.125220237286455 1
0.0898481709951228 1
-0.0252854603480804 1
0.0456251918778732 1
0.202334568574762 1
-0.0865427475609521 1
0.000171109523093835 1
0.0212652105692418 1
-0.0250614635711119 1
0.134325260808467 1
0.0534728106921233 1
-0.268060294947004 0
0.0200541308293192 1
0.0281481091241801 1
0.0772322074049335 1
-0.102637437876251 1
-0.0843950609275387 1
0.00744529704242701 1
0.098583026050749 1
-0.13826074349185 1
-0.00767219519261345 1
0.0967581912878193 1
-0.101378913960013 1
-0.0274279463586842 1
-0.0972014756186841 1
0.12454753658956 1
-0.234429816855848 0
0.1595307320867 1
-0.207946579930157 1
0.117197375770727 1
0.136876956314138 1
0.0309316155947658 1
0.187085344041261 0
-0.0231723860419397 1
-0.165892325518347 1
0.116815991195845 1
0.0477284062404597 1
-0.0234066918545424 1
0.0735957031658965 1
0.0395054439963997 1
-0.127898563311271 1
0.0562949925151256 1
-0.0190187346215993 1
0.00355487734482948 1
0.0315249783325326 1
-0.225019645705045 0
-0.0424974255055757 1
0.165162917857029 1
-0.0787367019718567 1
0.0624153215428437 1
0.0101556654720818 1
-0.14092283906422 1
0.139862899467521 1
-0.0696693409802918 1
0.100003696410276 1
-0.0492604742292384 1
-0.101847038612492 1
0.0472316590301078 1
-0.0808689072159106 1
0.197482997915228 0
-0.0882180005654878 1
-0.1766003867399 1
0.0775225411869882 1
-0.100732765425378 1
0.0386298242343924 1
-0.127297442161074 1
0.00953582912414724 1
0.0925575954002997 1
0.215327044054091 0
0.0605628876372155 1
0.0152563986510088 1
-0.0316388042103024 1
0.0728286680120448 1
-0.161980616679298 1
-0.122003430983131 1
-0.148862016308776 1
-0.0183663130245712 1
-0.0599468782629077 1
-0.0806680415935873 1
0.02967440219244 1
0.120754143507594 1
0.000512220638772071 1
-0.0128893963561459 1
0.0695283399840165 1
0.120188537590448 1
-0.172521458669505 0
0.0695400836982095 1
0.113021158011935 1
0.0574125077717705 1
-0.0843633388447842 1
-0.0493335168642772 1
0.138088371750463 1
-0.162438789554128 1
-0.068142482312017 1
-0.109786445682286 1
-0.0712424922257131 1
0.14031798348213 1
-0.103910046318565 1
0.04429145122443 1
-0.103053945050046 1
0.0808820779402957 1
-0.14582436104361 1
0.189972077320159 0
0.0178417732425281 1
-0.108657258392471 1
-0.045134008840795 1
-0.0297715707935609 1
0.139594925700811 1
-0.232991941589384 0
0.0688592698034601 1
-0.0198286844495159 1
0.0724288553400231 1
-0.04186200880024 1
-0.238831720371926 0
0.13947364250848 1
-0.0510713315292436 1
0.143996296741722 1
0.0433696663525211 1
0.0781140386516428 1
-0.102107334814209 1
0.0127780671192723 1
-0.0385462185063025 1
0.105977631760499 1
-0.110228587879747 1
0.0174543977874406 1
0.147528983555542 1
-0.044678836471819 1
0.00602630886208452 1
0.164713763437031 0
-0.0358190126522417 1
-0.00905672584995882 1
-0.0266822877509987 1
0.00778875885764441 1
0.0830929526154021 1
0.0315266116613843 1
0.0350641048546276 1
0.230822835989622 0
0.0693534504787782 1
-0.0761574381424093 1
0.108023298334213 1
0.110599364770515 1
-0.0183804639581186 1
-0.0912593257956752 1
-0.109663576367227 1
-0.101581960510495 1
0.111020717538182 1
-0.0483919779990014 1
0.0266516309051461 1
0.0229658750803612 1
0.0160539646247561 1
0.0432572341908535 1
0.0961509045220878 1
-0.0251128607163545 1
0.0684512688314756 1
-0.00530931828489186 1
-0.113314867090658 1
0.00784879850461074 1
-0.00394363112676337 1
-0.0666958168333925 1
-0.122011279891765 1
0.140977562247925 1
-0.0967500418028196 1
-0.0715315441722454 1
-0.151930600587453 1
-0.0710269344577238 1
-0.000205452333322489 1
-0.0441141713892896 1
0.0224373429945473 1
0.108853295868123 1
-0.0540507137032414 1
-0.0467770469066567 1
-0.0507051868670541 1
-0.0456631666034862 1
0.0129806139777955 1
0.0183622948230669 1
-0.0659228583720993 1
-0.0790741972579468 1
-0.0168585900029477 1
-0.109559098508025 1
-0.0485312409762319 1
-0.0223954938152741 1
0.022012519200414 1
-0.164500237201077 1
-0.145113808849292 1
-0.039846037861684 1
-0.102477389922864 1
0.0714081529841602 1
0.0355913139683869 1
0.11574157267041 1
-0.121089112348888 1
0.042234377359428 1
0.203890080723715 0
0.123829658784499 1
0.0593435671727569 1
-0.0640787965700165 1
0.192572783747752 1
-0.024451482296425 1
-0.0244849924590219 1
0.0546610036456366 1
0.0227634160524166 1
0.0447804498930973 1
0.223042790574879 1
-0.0479934498024186 1
-0.00289808803157439 1
0.0136878233876702 1
-0.0799362439851832 1
0.064889369615984 1
0.00283486292361823 1
-0.104256556396853 1
-0.00169809384236472 1
0.126536086076271 1
-0.00555917980093672 1
-0.0203058084952747 1
-0.0763943373896247 1
-0.20369429067302 0
-0.0931907915278166 1
-0.222936687999526 0
0.00835965616096494 1
-0.0157219144944164 1
0.0317954852735686 1
-0.109299309929937 1
0.0357462811866391 1
-0.0625038487483648 1
0.140266277111142 1
-0.0916877221185573 1
-0.00888928291053861 1
-0.0840130930214036 1
0.175817040548899 0
0.0701393251614391 1
0.00475847222032607 1
0.167095044592963 1
0.0043725301747453 1
-0.0525307369111804 1
0.137314408382543 1
0.0205213276201636 1
-0.11681006649568 1
-0.0968788727625721 1
-0.0145313845987558 1
-0.203703726352357 0
0.0348238795962663 1
0.0803776812041109 1
0.0323869669620135 1
0.0246444769865968 1
-0.0684734330159481 1
0.0861232736570631 1
-0.133144754969261 1
-0.0291837557250479 1
-0.00725409025806089 1
-0.00841545975911404 1
0.140283860480099 1
0.0671987176143189 1
0.0268308090209524 1
0.0438739690704867 1
-0.0656917785509881 1
-0.00741581282156334 1
0.156797224693933 1
-0.129735404745143 1
0.339728615416491 0
-0.0100798658252846 1
-0.0033119887220287 1
0.00495061167850692 1
-0.0309659802309684 1
-0.0368053880161108 1
-0.026097634466677 1
-0.00738817057401957 1
0.121492890854332 1
0.000818116012235057 1
0.138717454957293 1
-0.045964028933735 1
-0.085576147195404 1
-0.0194792165598757 1
-0.0294682671041917 1
0.114792869602423 1
0.191712842529114 1
-0.142187705467736 1
0.0304922655290957 1
0.0188088820587867 1
-0.0341015991331465 1
-0.0640395666612707 1
-0.131140114633458 1
-0.120439149897259 1
-0.0231667800109206 1
0.0282764768092783 1
-0.138476617351183 1
0.0200170164074834 1
0.0889092628320287 1
0.126444336801397 1
0.121237273724978 1
0.0739362056577781 1
-0.0241092998103811 1
0.00848879739563205 1
-0.214329803080368 0
0.108846688999769 1
0.120428883202386 1
0.0195203113185432 1
-0.082882291399472 1
0.13880770923396 1
-0.052510930593442 1
0.0957335603856809 1
-0.0418907464678782 1
-0.1546964273474 1
-0.107078035020579 1
0.121233894333378 1
0.104066801642034 1
-0.0582466726561707 1
-0.0279483338059276 1
0.132351866583332 1
0.0487481006462916 1
0.126627741173218 1
-0.117218885197111 1
-0.0439352358011526 1
-0.0851425994213386 1
-0.0273276549363316 1
-0.133315137681824 1
-0.00973331806032171 1
0.182569206181312 0
-0.0708210139331538 1
-0.0355432308286682 1
-0.0748516938609406 1
0.128379986627151 1
-0.0470613665097516 1
0.183777037894493 1
-0.168688879281963 1
-0.0120046801358062 1
-0.0261903057552983 1
-0.125382103740949 1
-0.0334719397148106 1
0.0184565717180057 1
-0.118024314278731 1
-0.229946748798068 0
-0.0817623236875159 1
0.0543617785408336 1
-0.0416716645762076 1
0.208839474895725 0
0.0798744445635757 1
-0.0691590023148648 1
0.168049080424692 0
0.0950739606698378 1
0.0609051794861414 1
0.0431839026041747 1
-0.0751485435200309 1
0.00488657117198836 1
0.121020266636345 1
0.0327710105869878 1
0.109343580532349 1
0.109731283578653 1
-0.0436198668398356 1
0.0905579341126684 1
-0.0470916070981238 1
-0.154906475673899 1
-0.00508167985245019 1
-0.180578228575738 0
-0.0766409747641141 1
0.0570634471536374 1
-0.0916498914362403 1
-0.0573139911088679 1
0.00762823181967495 1
-0.149800487024329 1
0.122102909268034 1
-0.146858253365678 1
-0.0357697118551765 1
0.131994776312814 1
0.233161478031263 1
0.0743685862100945 1
-0.0173449613751105 1
0.00762202012840914 1
0.027789665660913 1
-0.00915508006128225 1
0.0401741501233836 1
-0.226708308667861 0
0.0519052632420299 1
-0.0102844689704685 1
-0.0104922952275031 1
0.0274065235695991 1
-0.10439324918865 1
0.123216009268036 1
-0.143418260871913 1
-0.0363356254465499 1
-0.0467446240175255 1
-0.138667875922949 1
0.0816724813957656 1
-0.132239780832837 1
-0.0987487715795178 1
-0.147389207722135 1
0.00743265018278392 1
-0.00636652315807613 1
-0.0269399395444239 1
-0.18550773270702 0
0.0360158266401303 1
-0.0649271110701073 1
0.105086006731128 1
-0.0250216010071467 1
-0.0553628272143527 1
-0.0683496703039942 1
-0.211723736010126 0
0.105365190548675 1
0.0221313772540717 1
0.117451137718105 1
0.00833140975723556 1
0.0569300415115801 1
0.0587645556991846 1
0.0969806396079358 1
0.0521767533842463 1
0.0847328591040952 1
-0.018428058119309 1
0.00527700417931867 1
-0.208220651557077 1
-0.0338176851863097 1
-0.106627968541369 1
-0.0736004053224431 1
0.0915151836804393 1
-0.0257890611000195 1
0.0466822814073436 1
-0.00987452182368965 1
0.0411617113067797 1
-0.0470588559962637 1
0.0844726705102089 1
0.0685047540288612 1
-0.028162379675316 1
0.0445957329960465 1
0.138615853102934 1
-0.0183332768481383 1
0.0591347566242973 1
-0.045023131527255 1
0.0135207506633847 1
-0.107831278609174 1
-0.128195239346186 1
-0.0731974569168158 1
0.0325028492207322 1
0.0411614722732194 1
0.142330589955205 1
0.012720157514487 1
-0.191280753313294 1
0.043991579029879 1
-0.0647714884277445 1
0.0176172735195584 1
-0.114154533263748 1
-0.013240455588991 1
0.0834753472900612 1
-0.113893742586138 1
-0.0630656314208735 1
0.0667952475333245 1
0.190488235443067 0
0.150970583588183 1
0.00387246009787375 1
-0.112614030636405 1
-0.0772951437423961 1
0.216880643067614 1
-0.0808530356646937 1
0.0586989698260167 1
-0.0301573407352774 1
0.109780854416132 1
-0.0602459315346813 1
0.192941009580849 1
0.0481957877433707 1
0.0407336193152159 1
-0.0933660581288458 1
0.0183072336894173 1
0.0411588446164586 1
-0.115699217128266 1
0.033351267926324 1
0.192004313227236 0
0.0733378404304039 1
-0.0896833687707393 1
-0.0794354309442906 1
-0.0463950165191006 1
0.00595673171487648 1
-0.013746821596935 1
-0.0421228489140646 1
-0.0755185939934099 1
-0.0877715649212127 1
0.0708945659625531 1
-0.0949307314845322 1
-0.0796818884519694 1
-0.14069694230773 1
0.0277179171234432 1
0.044536567066341 1
0.0824931859876483 1
0.145318349844227 1
0.0459408662767952 1
-0.0142695125405924 1
-0.063703099204158 1
-0.0690694776822029 1
0.0453113786242185 1
0.00838322195780085 1
0.0845484275999402 1
0.111203781884512 1
-0.0617720236445007 1
-0.130751667560123 1
0.0452636797381438 1
0.0378336211130179 1
0.107393057632817 1
0.00272115494695017 1
0.0195762726218648 1
0.0342535288581718 1
0.270559053694195 0
0.0599486303588617 1
-0.0316975897222365 1
-0.189506701594758 0
-0.101026044862378 1
-0.0958046495508968 1
-0.0768368434379276 1
0.102251064385946 1
0.110437422499808 1
-0.0173133335296644 1
-0.0131177837704331 1
0.00211575344903064 1
0.0539202911787063 1
0.0405310628708074 1
-0.0250816427899188 1
0.0238734882744132 1
-0.126950382320425 1
-0.0660436060688169 1
-0.0904457670667896 1
0.0288718898280989 1
0.064966194692686 1
0.0637508692347137 1
-0.0385258997767574 1
0.0441243044961957 1
-0.0756311642510313 1
-0.024148051013355 1
0.0401907400641224 1
-0.103465800057786 1
0.163794840774445 1
0.0530849009264469 1
-0.0416887642612974 1
0.0486277209601324 1
-0.131117476401019 1
0.0247110234501124 1
0.0239485029128631 1
-0.00186680158604289 1
0.0775648415319401 1
-0.0143557188472185 1
0.0270678243481786 1
0.0574627352303621 1
0.134231637438152 1
-0.00266226286173385 1
0.093947850055241 1
0.145991873750772 1
0.00107719241718186 1
0.0782965775473838 1
-0.13062430077384 1
-0.0679492172662884 1
0.0574722718445495 1
0.0119767692677779 1
-0.038949960443852 1
0.0921758744923511 1
-0.00911849953073974 1
-0.0404852052990729 1
-0.0538230016551358 1
-0.0745832217817868 1
-0.101786452182758 1
-0.0179145451372781 1
-0.00625423619398291 1
-0.0831101271285594 1
0.0448890732650319 1
-0.074621568785655 1
-0.0537864182296364 1
0.00263873510208051 1
-0.00874998494913448 1
0.0493005170922209 1
0.0259045984067668 1
0.0781909839209042 1
-0.120247875495931 1
0.0651398813749681 1
0.0279675368738007 1
0.0174411686182232 1
-0.0901078112920489 1
0.0674080984284516 1
-0.0557752950441268 1
-0.0235361399458278 1
0.143615457579399 1
-0.0698958822937424 1
0.028398770126177 1
-0.122903957236188 1
-0.092155119051009 1
-0.0291367353619451 1
-0.0236865424292048 1
-0.000764623920655671 1
-0.127652221836814 1
-0.0367759440109284 1
0.0718487559156734 1
-0.0925955481961144 1
-0.052648396279298 1
0.0646597297016131 1
-0.00152394648529876 1
-0.00709317895363345 1
0.139241982020048 1
0.022966495854912 1
-0.156189157302812 1
-0.149343790843293 1
0.0439712497394551 1
-0.259183932990294 0
0.0243408683293251 1
0.0265106815884141 1
0.024443346511769 1
0.164595515881679 1
0.0182423604766704 1
-0.0199912900110812 1
-0.00156179419327435 1
0.154521411693543 1
-0.0497440169298491 1
0.146437201787543 1
0.038879918258677 1
-0.160485764794627 1
-0.0163843562072625 1
-0.073319528145637 1
-0.0502224815471036 1
0.0159428030244342 1
-0.0482701720711431 1
0.071635662830225 1
-0.123598299066281 1
-0.0509687104089758 1
0.0222736222772993 1
0.0551742792314486 1
0.198307286415991 0
0.0526473882056586 1
-0.0310286402611187 1
-0.1165185041924 1
-0.0538862174535974 1
-0.0829109796944508 1
0.0995788839033478 1
-0.0179402829188938 1
-0.123859791802744 1
0.0123703574830897 1
0.162706649496752 1
0.00790711710510842 1
0.165058208206631 0
-0.0583690581096422 1
-0.0597022550279186 1
0.0208838418745057 1
0.0652434592587271 1
0.0531135721816631 1
0.0996550981885947 1
-0.117280021548805 1
-0.0778424845408508 1
0.0407773431292374 1
0.116554360176054 1
-0.0171406354299922 1
0.201864358012812 0
0.0384375638249126 1
-0.02343791866188 1
-0.060375853295776 1
0.0409344992940161 1
0.0832840249798757 1
-0.0555011491137844 1
0.0285422778140014 1
0.179846926715619 0
-0.0659910494241118 1
0.0517637934752786 1
-0.0724919704765438 1
0.138759492671102 1
0.0768287448929539 1
0.029214041001245 1
0.166069145428432 0
0.0655200822799241 1
-0.201607689745625 0
-0.0494127249958675 1
0.0905493066730949 1
-0.192547999090743 1
-0.106936702791315 1
-0.0128174557643015 1
-0.0902489452410893 1
0.0496218714926808 1
-0.176551767752888 0
0.0516760181586916 1
0.0555035427679942 1
0.0783351113498903 1
-0.166281065724972 0
-0.0734226700282159 1
-0.0549107497348578 1
-0.0263788364551996 1
-0.00196568080861052 1
-0.0365961750998063 1
-0.155901320408731 1
0.137074011479182 1
-0.0477255034156292 1
-0.0823748320959146 1
0.158732366327185 1
-0.0989287934313367 1
-0.0235901118607168 1
0.0433496978686786 1
0.0814043995677644 1
-0.159386190605363 0
-0.0255454064996628 1
-0.0178863166407136 1
-0.026267074679997 1
-0.00548774418437963 1
0.0127853323428711 1
-0.122651131666865 1
0.107160682462066 1
0.0775004955477128 1
0.0610153257217537 1
0.099303144599112 1
0.0152696292224669 1
-0.0913920109678149 1
0.0253188509145202 1
0.0144885764118815 1
-0.130895196483887 1
-0.0574479315559207 1
-0.073488811808103 1
0.0916962082088033 1
0.0480802495340479 1
0.0767401722512197 1
-0.0464532191901797 1
0.137545078301127 1
-0.0808078232908174 1
0.0511773247510948 1
0.0164917446364526 1
-0.0262167913769208 1
0.064456958682917 1
-0.162772462799744 1
-0.0106028929114779 1
-0.0382910009784509 1
-0.0866853975250075 1
0.0410199770135327 1
0.00586403408074325 1
-0.0503139314472054 1
0.0127744598150433 1
-0.0542317354244508 1
0.0676800691052571 1
-0.0234678115326198 1
0.0267117160747598 1
-0.0663035464118806 1
0.143144105697239 1
-0.0650535710193149 1
-0.102255589380394 1
-0.0352297848600943 1
-0.171700760252251 1
-0.0441134427878232 1
0.0121151454901501 1
-0.084662113009475 1
-0.045924982493484 1
-0.120856117592715 1
0.106411888220974 1
0.0585768753903572 1
0.158607529660419 1
-0.0822729528786462 1
-0.0443656062231948 1
-0.0121657371514172 1
0.0530730635945146 1
0.156823840648438 1
0.152421077782189 1
-0.0119376784697232 1
-0.0929210907401502 1
-0.202993434008504 0
-0.0563230793212176 1
0.0154532433574533 1
-0.00569976409238505 1
-0.0415450200817456 1
0.0770007676145801 1
-0.208168429595633 1
-0.134120437142784 1
-0.21071962137443 1
-0.0681931340407029 1
0.0920076736981664 1
0.120134075952376 1
-0.0380661083750392 1
-0.0742985263928826 1
0.0543551277731168 1
-0.071284406440992 1
0.191336373528226 1
-0.0102662955236216 1
0.0432654328338332 1
-0.112940564698313 1
0.0239467922763087 1
0.099514653858709 1
0.115026120920899 1
-0.052307271239663 1
0.121770886121489 1
0.117156154525255 1
-0.000868803472644558 1
0.0192137016177939 1
-0.06109570591308 1
0.0414004925865148 1
-0.0136980663381025 1
-0.00601499472146218 1
0.000933454329960342 1
0.133849987230827 1
0.15964361130983 1
-0.0172576806554725 1
-0.0565818040855822 1
-0.0864248632109157 1
-0.157175169728863 1
0.0233591607326746 1
-0.226435960741079 0
0.0710977825925042 1
-0.0548981375164042 1
-0.101884476028187 1
0.00415350901523869 1
0.00696373656365051 1
0.111536895129598 1
-0.16873406854744 0
0.0645275209726134 1
0.0679640152370966 1
-0.00912895473945255 1
-0.079664266186663 1
0.00129459975017795 1
-0.0274923695332656 1
-0.00110195792792802 1
0.0817405143657014 1
0.0317508898633181 1
-0.0152161069952116 1
0.0761951114105339 1
-0.0720139310530846 1
0.00069875970789574 1
-0.027921647309978 1
-0.050967111164794 1
0.0855034017465513 1
-0.0810617907799164 1
0.0158780150113551 1
0.00777239425821709 1
0.00780972101319923 1
0.13015379467534 1
0.0640127761888168 1
0.0442748106622204 1
0.0144712258100066 1
-0.00775743737684005 1
-0.0411651801705377 1
0.0618107698382786 1
-0.137044122325133 1
-0.167271081401136 1
0.0131603203365363 1
0.129668379574626 1
-0.0950800707543564 1
0.0776280469569619 1
-0.103710749549223 1
-0.00147098154857816 1
0.0919269493200409 1
0.10767648817222 1
-0.106037056329402 1
-0.0260411263257596 1
-0.0253123166665964 1
0.0568935215283934 1
-0.0748571017876291 1
-0.0340190336225275 1
-0.0823661986801205 1
0.119921928297364 1
-0.170129701487872 1
-0.00169918325582751 1
-0.0165263011840568 1
-0.0259367693700664 1
-0.0289445214839654 1
-0.0871170869177052 1
0.00738809090493224 1
0.116218408170883 1
0.0238333874980507 1
-0.0573348934949933 1
-0.0660328781431975 1
0.0501947823150372 1
-0.0694357924433782 1
-0.036793321980192 1
0.00963495178227503 1
0.0289816531070076 1
-0.0351122606194582 1
-0.0188766204146809 1
0.0351771385902097 1
-0.066614451443921 1
0.112122057546908 1
0.107709052574837 1
0.17737240474408 0
-0.0537698411012534 1
0.044197108025518 1
0.0423451515706914 1
-0.0387450594562254 1
-0.0495970838404207 1
0.0488477691315009 1
0.0633018758728596 1
-0.0633976113203209 1
-0.00532768647050661 1
-0.020316680536691 1
-0.00101482355685306 1
-0.134174260012244 1
0.0304606073719741 1
-0.133779065487239 1
0.124746759997164 1
0.0988628499203443 1
0.0201129577107384 1
-0.131844807997437 1
-0.0392199956331928 1
0.0531654470920161 1
0.0846580666149362 1
-0.0620964884579316 1
0.035176984745447 1
-0.0367557150701205 1
0.0685750487184403 1
0.0294375917815926 1
-0.0301153830937474 1
-0.200716800439984 1
-0.0342696696711485 1
-0.0743826400879223 1
-0.0544345646601627 1
-0.0283985227985689 1
-0.0737296562718529 1
0.0019993267090557 1
-0.000642453928147019 1
-0.120265638993797 1
-0.0428244134595972 1
0.0256665124608767 1
-0.012057281748243 1
0.151366017918083 1
0.00861940444461821 1
-0.0310072279032302 1
-0.0229257686859185 1
0.0531124361240601 1
-0.0641004537327958 1
-0.0984344937456295 1
0.136399450004979 1
0.0687791395103314 1
0.0482631655734878 1
0.112001357350836 1
-0.0218503375532135 1
0.0188981400100969 1
0.00239127874419026 1
0.0469153968410085 1
0.106736148586561 1
-0.0478457860511831 1
0.117381183888783 1
0.0112470557293463 1
-0.00270872643423209 1
-0.114725578808478 1
0.0787991590361373 1
-0.0388558518919226 1
-0.0304012929180674 1
0.145084881406345 1
0.0408185491160789 1
-0.0221326093582 1
-0.066988868565439 1
-0.11882133378236 1
0.018771806816674 1
0.0658311761348724 1
0.0661504187955276 1
0.0210095138038072 1
-0.0693282198203316 1
-0.0383950806308239 1
0.0484300941193701 1
-0.12717913517887 1
-0.0267474095259041 1
-0.128560657988088 1
-0.0142971690353455 1
0.119547838535296 1
0.109759087242271 1
-0.205511643641019 1
-0.15114329527213 1
-0.0262069624351867 1
0.155524867975044 0
0.0493058973151169 1
0.0511129348437335 1
-0.0443719780639757 1
-0.158454066583119 1
-0.0224269784478309 1
-0.0697480974083421 1
0.0834408992827045 1
-0.0873203780528467 1
0.0603908238691699 1
-0.0279481709089262 1
-0.0347887458647637 1
-0.0617408437332751 1
0.115579990402984 1
0.0467456773244804 1
0.104425157850549 1
-0.0968894194185361 1
0.0205389020671907 1
-0.0536628096890355 1
-0.0233251155723909 1
0.00425916603377055 1
0.0557595980260901 1
0.00571199433701357 1
-0.188438872083023 0
0.0543581739817044 1
0.0271249143406331 1
-0.000207427972170351 1
0.138156281534266 1
-0.0580943318523658 1
0.0981780504395981 1
-0.0227346181906235 1
0.105875141451156 1
0.0605994130053781 1
0.072329291539347 1
-0.0940300702792027 1
0.0350762480496451 1
0.00333584282700107 1
-0.0355065773949581 1
0.155855504622478 1
-0.129563958914702 1
0.0633858613863088 1
0.143097726250544 1
-0.0187654134876016 1
0.0434639088822279 1
0.12674845715748 1
0.0501885410353184 1
-0.0343486994298044 1
-0.0108406537376147 1
0.162467412735872 1
-0.152222728252812 1
-0.0250965680612623 1
-0.0262570010467148 1
-0.0744511469643813 1
-0.19791428376305 1
-0.166483079023134 0
-0.0267500672981293 1
-0.0722157078496224 1
0.130770675330816 1
0.114766655697745 1
-0.130637389872325 1
0.0197207598488439 1
0.0571060974571933 1
-0.0967526520373179 1
0.0229604559469902 1
0.149319450628086 1
0.143084461764964 1
0.0893752532783414 1
-0.0247136170185129 1
0.0769381384747006 1
0.0538400481571207 1
0.170533805919509 1
-0.118129279826631 1
0.00654844749492605 1
-0.0368701708300274 1
0.112286103236322 1
0.172328575233919 0
0.0277336683158785 1
0.0527014493556128 1
0.0653424332463958 1
-0.0873458102674653 1
0.0745929172122809 1
-0.0673110154193894 1
0.15715036410551 1
-0.199639992987614 0
0.0481443731795377 1
-0.0120141171899192 1
-0.0738625753612238 1
0.0213738915395384 1
0.00382820178630231 1
0.0372823106598604 1
-0.0260791003002888 1
-0.0056676273404513 1
0.114553112523809 1
-0.0259690197912644 1
-0.0531467694697578 1
-0.0119026995317163 1
-0.176555001901862 1
-0.00621403940645312 1
0.0517171220558476 1
0.0228992251640828 1
-0.0745364819891171 1
-0.107640722308741 1
-0.204363549547941 1
0.167828133652904 0
-0.100158064563451 1
-0.00618874651752666 1
0.0649472988312592 1
0.00330986952077936 1
-0.155486212573546 1
-0.0346429747184474 1
-0.0805022751655162 1
0.119664382487568 1
0.0140808731842012 1
-0.102196157312332 1
0.0225886358751265 1
-0.0592900151730162 1
0.0274049761309644 1
0.00438278296843402 1
0.05740889920737 1
0.154543790777829 1
0.0348250914698896 1
-0.05068831531064 1
0.0533291404303328 1
-0.0530463304760677 1
-0.167692532195906 0
0.0392957592948495 1
0.0966074835712778 1
-0.0134676078605406 1
0.0606667804736847 1
-0.0781553461035613 1
0.132340782294227 1
0.107402798644043 1
0.06212496120742 1
-0.159839713138228 1
0.0237631896354748 1
0.157036989302679 1
-0.0419965970257055 1
-0.105854940663056 1
-0.15235821666755 1
0.101540846272102 1
0.0159728768140594 1
0.183443712707333 1
0.0133778887405458 1
-0.109562717843793 1
-0.0356615197027129 1
0.0208056484394008 1
0.132915642862906 1
0.0195416359293116 1
-0.0196822068920991 1
-0.101471720251929 1
-0.0572196983372128 1
0.104167230147294 1
-0.00692112045030212 1
-0.213151553325792 0
0.148022677046775 1
-0.0636385719894279 1
0.00137862966230456 1
-0.0220710254091901 1
0.0667788395191869 1
0.0122285628925329 1
0.0955093509080293 1
-0.0135501657690298 1
-0.0466986499180214 1
-0.0204771144903015 1
0.0876693601384351 1
-0.136817464993148 1
0.00844531877618363 1
0.000701834140812901 1
0.19545352991158 0
-0.0354350625426865 1
0.10842817576946 1
-0.136168294831622 1
0.0195518676358036 1
-0.0689926499146816 1
0.0954463555834158 1
0.0665639499440776 1
-0.0227438094584054 1
-0.110624452383384 1
0.0986819861724812 1
0.02151585191142 1
0.0157198701232127 1
0.00230345013656602 1
0.172234839327013 1
0.0128598334213131 1
0.0458973530858225 1
-0.01293815517799 1
-0.000404838882461941 1
0.0856351849299568 1
-0.0463836577395516 1
-0.200047516271198 1
0.056221565735937 1
-0.250083313824352 0
0.0511091365246809 1
-0.0419319886502756 1
0.0870743904663274 1
-0.0643304959736715 1
0.013261035799786 1
0.0925238284447133 1
-0.158039721172096 1
0.156441706027092 1
-0.0902463338911199 1
-0.057736227676971 1
0.0130069909878709 1
0.0352862450804499 1
-0.142526848214638 1
-0.0877229083115884 1
-0.142880715854063 1
-0.231028319440491 0
-0.0740464475560809 1
-0.0437587591813725 1
0.132532746184636 1
-0.199378302859808 0
-0.0142716240495441 1
-0.0526559263326826 1
0.0599784978402492 1
0.0471016348883221 1
0.217077091097262 0
0.0667459164539425 1
-0.0677995311482017 1
0.0299842273553138 1
0.0142557864738884 1
-0.0520014359238335 1
0.155406233632374 1
-0.100887859218687 1
-0.0460979908453925 1
0.0711596507925034 1
-0.127962989382213 1
-0.0637463030324554 1
0.0316752583151595 1
0.0833040460035653 1
-0.0972425305359647 1
-0.0411709858846063 1
0.0475861972360258 1
0.00896076537982599 1
-0.0204230390422425 1
-0.153038839261746 1
-0.0611115996380618 1
0.00696094706521169 1
-0.0398330194725991 1
-0.0713929674181624 1
0.156658433279016 1
0.0500127870625111 1
-0.0614245549524456 1
-0.00493255505136274 1
0.0428480827289358 1
0.0365135965177044 1
-0.0811917226720522 1
0.163389579708827 1
-0.0379889374658419 1
-0.102376356318195 1
0.030444093588984 1
-0.0544407472143971 1
-0.0127800803772559 1
-0.143572381586532 1
0.0874850488292208 1
-0.0437462684090407 1
-0.0179428251812194 1
0.0692426395335604 1
-0.0246137584513807 1
-0.0475617801077764 1
0.134239571055048 1
0.0194198765563817 1
0.0677595050857591 1
0.152555351289146 1
-0.0237233234918016 1
-0.0543885292762663 1
0.0546908485361536 1
-0.0996443871505385 1
0.0881700832608364 1
-0.0208594587774407 1
-0.0463994865567745 1
0.0306289093106028 1
0.0737203279793934 1
-0.000974144481775789 1
0.00950908185854116 1
0.0304370308483292 1
-0.000292034312671281 1
-0.00915066491363511 1
-0.02865808892799 1
0.135985781434009 1
0.133175608192678 1
-0.214872315814821 0
-0.0432084205015501 1
0.0766419633899364 1
-0.0871455592834375 1
-0.170728135731669 1
-0.0509027061573143 1
0.0874475990865894 1
0.0454970368116106 1
0.0239272246529032 1
-0.0331989601862485 1
-0.107231833102016 1
0.0944266079544326 1
0.00282440122476325 1
0.14688881736269 1
-0.212601928695134 0
0.0145203589175735 1
-0.0234480061152795 1
0.0608945499102317 1
-0.0669653531197385 1
0.0331273532460239 1
-0.0593309718665282 1
0.117224853790989 1
-0.0346763277145579 1
0.130637938522765 1
0.0378760036373294 1
0.0644022199421991 1
-0.0174478709523654 1
0.0103572878000032 1
-0.033101863395993 1
0.0488263325498932 1
-0.0263345175911955 1
-0.0723194537526237 1
0.169411580061212 0
-0.00286391325442681 1
0.0281366208569145 1
-0.00537381627674372 1
0.0501881001568709 1
0.0590769831140051 1
0.0876484830969781 1
0.0358399824251788 1
-0.021579096138057 1
0.102473936067685 1
-0.0794050974336249 1
0.130891145278513 1
0.0536338034860669 1
-0.0839748705430579 1
0.164620295068638 1
0.0882994059821225 1
0.133364158239088 1
0.0152289029301636 1
0.105112616742779 1
0.156445087525109 1
-0.0256961609060802 1
-0.103105333689806 1
-0.111324557288419 1
-0.172703888574257 1
0.000202615767164066 1
-0.0838895230836057 1
0.016660413834842 1
-0.0444271007524922 1
-0.169377583153116 1
-0.0587830242186605 1
-0.120480907620324 1
0.132401065232418 1
0.0770864679031253 1
0.0232662230530621 1
0.0637641831002311 1
0.0693056034913429 1
-0.0985511805624967 1
-0.22326217399179 1
0.0784717992050373 1
-0.0361480486192465 1
-0.000298674920982169 1
-0.0933174573668056 1
0.0136258320538276 1
0.0699419039362784 1
-0.0186728860707417 1
-0.151965228696885 1
0.124232504936544 1
0.160881543293618 0
-0.013458318642403 1
0.0922679803797927 1
0.0814387788604362 1
0.0169353455057965 1
-0.109102399990461 1
-0.0198816221360888 1
0.10227029973525 1
-0.0792757096371489 1
-0.163594388515693 1
-0.169929622951353 0
-0.00997315238555647 1
-0.00770696421387798 1
-0.0330544006507188 1
0.0799654871678682 1
-0.0981778072541935 1
-0.326027373979566 0
0.0318375121464641 1
0.0731314000166386 1
-0.0866749286280621 1
0.057464019892033 1
0.087388371146853 1
0.0348224678384375 1
-0.13970273208644 1
0.0469684748141363 1
0.108198314924613 1
-0.0771744678229246 1
0.0609684610079943 1
-0.055470854360526 1
-0.132066054490234 1
0.0197157187119004 1
-0.038447805083939 1
-0.0255028590734152 1
-0.0756241621314239 1
0.0937309202354421 1
-0.00948805475220492 1
0.0908359649099083 1
-0.0557135519914373 1
0.0164935639682641 1
-0.0632645799703004 1
0.142798258529476 1
-0.162685418909176 0
-0.0509880762340326 1
0.0511491239686069 1
0.0826249818266989 1
0.0184054478474935 1
0.0323277346453405 1
-0.0521207052337588 1
0.0954061174237361 1
0.099435692116803 1
-0.0514293643477874 1
0.0729290085195304 1
-0.0260699551838247 1
-0.0167984529626041 1
0.0152204414507796 1
0.051381262719115 1
-0.0699093630428221 1
-0.155124102357384 1
0.0810366177441626 1
0.0487343855607966 1
0.177938496004268 1
0.0715521757105101 1
0.0330689878882396 1
-0.164285697859134 1
-0.0821913986764546 1
0.0102937701264908 1
0.0436145716524223 1
-0.104525269767515 1
-0.103149323677881 1
-0.0698732072399606 1
0.0304799189843721 1
0.108034512057063 1
-0.0706442218176133 1
0.22136642846157 1
-0.0716724762589423 1
0.03224943058103 1
0.0828376686204094 1
-0.01115226099609 1
-0.0344192525843414 1
0.0620573248008528 1
-0.062099655726626 1
0.0414630746382492 1
0.0242869394751494 1
-0.0191333794400947 1
0.135953378795064 1
-0.0394208362627889 1
-0.0368745978718198 1
0.198910074539643 1
-0.0323339105585248 1
0.0832865104525744 1
-0.122489677563488 1
0.0306938842255286 1
0.117547522853652 1
0.0322595049588221 1
-0.0808007882557896 1
-0.0835615901337001 1
0.03868101203429 1
0.0297328286162897 1
-0.0616516770655284 1
-0.0328561641080133 1
0.0251603140575338 1
-0.213972825792446 0
0.087660130680744 1
0.0513069157638823 1
-0.0131083135483624 1
-0.00583372164302892 1
-0.07053170272232 1
-0.146347084339723 1
0.0216848664683545 1
-0.0104381258763538 1
-0.0579948167487444 1
0.169330655123461 0
0.014052361315482 1
-0.000223726181311529 1
0.141120023267656 1
-0.0985786739109751 1
0.0284497760659259 1
-0.0903154122316592 1
-0.00330366854208653 1
0.117466109383935 1
-0.051968450904078 1
0.0135803703800311 1
-0.0274320740036671 1
-0.00291134362372466 1
-0.123824249353162 1
-0.000704434375832091 1
0.0447596197958092 1
-0.000895932556637141 1
-0.0491798825824322 1
-0.02837755138237 1
0.0561152503346963 1
0.00704501746634191 1
-0.00628930687402929 1
-0.119329380435348 1
-0.0293660142905898 1
-0.030023408020489 1
-0.01569465251299 1
0.0966008418374673 1
-0.0546836130463933 1
0.011982393243941 1
-0.097232924513022 1
0.0691634802744783 1
0.0476556946537615 1
0.0112339033804935 1
-0.0311798868314591 1
-0.02482295893613 1
-0.0769034626091883 1
-0.128649019973177 1
-0.104573943295681 1
0.100759470828451 1
-0.0249392414482783 1
0.0391598962417318 1
-0.119543986244094 1
0.0652344684997687 1
-0.0513858726049903 1
0.0292647702755317 1
-0.000187669369816807 1
-0.121413764857124 1
0.0617261177835014 1
0.036776464003863 1
-0.142049551621415 1
0.166451506476829 1
-0.0606170375663705 1
0.0945664678287241 1
0.0547910408530007 1
0.0436734181191592 1
0.0498655476621739 1
-0.220395613570128 0
-0.0861226189434937 1
-0.0394314424054328 1
-0.0192812760302939 1
-0.0263851194806057 1
-0.0457060319018217 1
0.026176433257499 1
-0.0693369003950861 1
0.141805915660937 1
0.0472215834167493 1
-0.0590934786711678 1
0.039533745190962 1
0.1905179549674 0
0.0267851907137335 1
-0.0630403781457638 1
0.141470422490495 1
-0.01156790766101 1
-0.0660600526155045 1
-0.120284735292837 1
-0.21891596280866 0
0.0447827400160169 1
0.0645715773254945 1
