# Supplementary material for: Bias caused by sampling error in meta-analysis with small sample sizes
Source: PLoS One. 2018 Sep 13;13(9):e0204056. doi: 10.1371/journal.pone.0204056 (PMC6136825; doi:10.1371/journal.pone.0204056)
Supplement: S7 File — (ZIP) [file pone.0204056.s007.zip › results N = 5 theta = 0 tau = 0 sz = 30-50.txt]

"dl.theta" "dl.cp"
-0.0705386095063165 1
0.0452049158027572 1
0.0536404154830989 1
0.00390095591602313 1
0.0304501187464674 1
0.131676206287884 0
-0.00316163018259905 1
0.0835891261591533 1
-0.0253070086885264 1
0.0282235240412454 1
-0.0117418331215925 1
0.0168057838813252 1
0.110142937721075 1
-0.00418746780931486 1
0.0777730899424819 1
0.0366143034502251 1
-0.0435342453724854 1
-0.059134128330749 1
-0.0691446109696366 1
0.0273374185478352 1
0.064436732373037 1
0.0178164892729786 1
0.0374902630042927 1
0.0134171460618488 1
-0.00254145119417181 1
-0.0511836095209212 1
-0.0663573086019113 1
-0.0309900860057759 1
0.0326692384709176 1
0.0453138854144041 1
0.0268351508976717 1
-0.0563994888170845 1
0.0101009765663827 1
-0.0875764260277826 1
0.0164410462694026 1
-0.00770259477929111 1
-0.0548997171882501 1
-0.0175778757695665 1
0.165227432274949 0
-0.10611164969571 1
-0.0394202540482969 1
0.0375843486693688 1
0.0123519140091657 1
-0.112766837857137 1
-0.0440856654730093 1
0.0814754588876362 1
0.0474415337369463 1
0.000698222916061312 1
0.00450639663725883 1
0.081911348925872 1
-0.0185581938666597 1
0.123339818603259 1
-0.0572277407998533 1
0.0821777992239067 1
-0.0325586629243363 1
0.023640072649626 1
0.00856665874332377 1
-0.047711310895583 1
0.0710733979676402 1
-0.0849537349042693 1
-0.00413479990405951 1
-0.0449122851700528 1
0.0296545446338103 1
0.0613322709036947 1
0.0316387252901777 1
0.0145156117519933 1
0.0403215458485455 1
0.0465322296472659 1
-0.0230312340260893 1
0.134418683622664 1
0.0633246496909775 1
0.0865967617141333 1
-0.113363016932312 1
0.0886197341136884 1
-0.0197525806906008 1
0.00427008067582773 1
-0.0275372448714902 1
-0.0247844631314652 1
-0.0997290443701245 1
0.021661488313551 1
0.00367067215023793 1
-0.0565438716155342 1
0.0682037168272449 1
-0.0124010933436132 1
0.0686945128037691 1
0.0448220821958452 1
0.104053545102159 1
-0.0486163040877707 1
0.068934672905249 1
-0.0807765791822477 1
0.0514308839057443 1
0.0218779120560334 1
0.00634700206586123 1
0.0103115769368212 1
-0.0359169101917104 1
0.0386146353337603 1
0.0338121762775606 1
0.0292816668133233 1
-0.0519286069451684 1
-0.0740966700720668 1
0.0314895806601506 1
-0.00960812106104009 1
-0.0478958507145257 1
0.00299203925383914 1
0.00111753857797395 1
0.111293318996083 1
0.0302403396564204 1
-0.0788529391761831 1
-0.0746747124928472 1
0.0590609325135359 1
0.0287904448899434 1
-0.0724342223483382 1
0.125301423425796 0
-0.0236920077817425 1
-0.0872275974735379 1
0.15302895467827 0
0.099781295570221 1
0.0451098378964133 1
0.0108095521646393 1
-0.0562946035797127 1
0.0621303963176472 1
0.0645765635317832 1
0.00361140111844288 1
0.065940236344645 1
0.0134224477187023 1
0.0366499328691987 1
0.00948181372914868 1
-0.094038542429878 1
0.0891736739475801 1
-0.0386987380060952 1
-0.0370571850251056 1
0.017209176438654 1
-0.0513957316124871 1
-0.0961782367352017 1
0.106359166075284 1
0.0665640732385556 1
-0.0389667305193276 1
-0.0637316503708966 1
-0.00612308015444026 1
0.0165830002791398 1
0.138288781544802 0
0.0347306837200626 1
0.0472132189658131 1
-0.0100948591088368 1
0.0482184536032913 1
-0.0974655308480734 1
-0.155517020250596 1
-0.0100927276743197 1
-0.0259178672603534 1
0.0525861083633055 1
0.00174724511220187 1
-0.00920320092843728 1
-0.13158048635324 0
0.114908234456798 1
-0.0305225375854243 1
-0.00459789142017285 1
0.0218103939578277 1
0.0269366206677085 1
-0.00766269732609163 1
-0.0702908484938749 1
0.0680324802443018 1
0.142499220536195 0
-0.0543680333152223 1
-0.0536977234093501 1
0.0658791119474401 1
-0.0825401761475099 1
0.054334962427838 1
0.0247639666579846 1
-0.016025515705175 1
0.0379635638779161 1
0.0121363697883864 1
0.037298510940434 1
0.112159039326927 1
-0.0750863411963208 1
-0.0798793531357485 1
-0.0136306312413696 1
0.0432739496823793 1
-0.0333568360120833 1
0.0444379436522315 1
0.122156944379533 1
0.00397274754413845 1
0.00319796697518862 1
-0.0249726710186195 1
-0.00468804143867312 1
-0.0169327614770588 1
0.00834207026667803 1
0.110334909013629 1
0.0538839516449596 1
-0.0600199778396529 1
-0.0557584577518192 1
-0.0121685258771956 1
-0.054324482168391 1
-0.00235748778361763 1
-0.0202469564501752 1
-0.0346503155616719 1
0.00677662421954199 1
0.0938675335070129 1
0.159075085431016 1
0.0932627755790298 1
-0.088712512372922 1
-0.00895291557979448 1
-0.00434454307632078 1
0.0325207770196189 1
-0.0990744455232116 1
0.058137582881265 1
-0.0964438151404104 1
0.00485854697626021 1
0.114202114647846 1
0.0409055715123016 1
0.0743624506519419 1
0.0843081651553395 1
-0.017001470059461 1
0.0140311899822223 1
0.12610094020815 1
-0.0972098684535805 1
-0.0385839865005575 1
-0.0293934782382729 1
0.0180694731897742 1
0.0908096433582037 1
0.00620573396964312 1
-0.07610870808965 1
0.0937575382001222 1
0.0360943244249613 1
-0.0129962870778257 1
0.0416282621948703 1
0.00121403707667488 1
0.140251805528808 0
-0.0547057928405726 1
-0.100864741969688 1
-0.0702631526752129 1
0.109172888576924 1
-0.0252874041424492 1
0.0175389118199299 1
-0.055933874939302 1
-0.0887822066959836 1
0.0141044902080312 1
-0.0220137811561385 1
0.0735730118185968 1
0.0781863457238837 1
-0.0278750705946391 1
0.0901302794666395 1
-0.131197880902912 0
-0.131795108335626 1
0.0239260530598746 1
-0.0820891798697117 1
0.0812649285109557 1
-0.0184537055295026 1
0.0220094551181869 1
-0.0446700859945113 1
-0.0511212862928092 1
-0.0252365272354222 1
-0.0100204359843461 1
-0.0606158000252046 1
-0.134188032085253 0
0.153424945882222 0
0.0920639715099258 1
-0.0525580363798939 1
0.0135488837454415 1
-0.0567741591347236 1
0.00266484436365457 1
0.0198646303663032 1
0.124462585242919 1
0.0324218219901509 1
0.0644761906605828 1
-0.0335141810347299 1
-0.148829840099226 0
-0.0387030649877423 1
-0.0287446077284198 1
-0.0083660495201285 1
-0.0150613307814537 1
0.0820288525150552 1
0.104541202168035 1
0.000605069855241183 1
-0.0953284663273895 1
0.0474024802717181 1
0.0594112922753052 1
-0.0795356255794228 1
-0.012786324663218 1
-0.00575639688697631 1
0.0148220680008288 1
0.137992300437015 1
-0.106687963637768 1
-0.00260319121005347 1
0.115453261582618 1
0.0331689352036933 1
0.120387035752286 1
-0.109221251021602 1
-0.0448765740070878 1
-0.0391172107578582 1
-0.102781956130736 1
-0.0255766205398976 1
-0.0135922653392406 1
-0.101961360783574 1
-0.0940995868146804 1
0.0117154429939855 1
0.0425914310134397 1
0.0515681198512761 1
0.02522418390464 1
-0.0112527826137929 1
-0.04430668725897 1
-0.0926139699737571 1
0.0262887350632519 1
-0.0454844790464944 1
-0.13093754370017 1
-0.0165785479789513 1
-0.0516471349774949 1
-0.152474969144984 0
-0.21225416998271 0
0.0801192290412996 1
0.00242719277241035 1
-0.0259293179175971 1
0.0311519928540391 1
-0.0358804671725502 1
0.0417572656503929 1
0.0282745590503485 1
0.105885256417219 1
-0.00631035179893242 1
0.0992938024204759 1
0.0902427575935523 1
0.00837739179347868 1
-0.0397278725283766 1
-0.0261756567361476 1
0.0945055011847513 1
-0.0257414015679331 1
0.00742178483324828 1
-0.00496030870237222 1
-0.0774866581866851 1
0.0442563089293782 1
0.0344969628729058 1
0.0366123583996351 1
-0.0497048570780989 1
0.0661876934293712 1
0.10621191946922 1
0.0124157698089869 1
0.0330516924445661 1
0.114564549336669 1
0.104548539752417 1
-0.150627737751063 0
-0.0142498793222279 1
-0.0101793023216765 1
-0.0282031972870885 1
0.0040304417557636 1
0.0184839665395401 1
-0.0862370427408943 1
-0.0289461568039526 1
-0.0195176660080679 1
0.0851416905814423 1
-0.0640590926449406 1
0.0350855145257491 1
0.0702605847356542 1
0.0247415827514646 1
-0.100023882906375 1
0.0666527971253466 1
0.124362727276758 1
-0.0290594525010188 1
-0.0169755719805787 1
-0.00980017191940396 1
-0.0165306714109362 1
0.0614138529787981 1
0.0246639347916944 1
-0.11951421267106 1
0.0808684593106307 1
-0.0789139464094859 1
0.0687422283919814 1
-0.0455679513125901 1
0.00143288311923332 1
0.0305429684172693 1
-0.00229827936473104 1
0.0283769700970963 1
-0.020555990484785 1
0.086253199579603 1
0.0866205670785777 1
0.0920309228182713 1
-0.08183113127774 1
0.0736270360439535 1
-0.0334347030155529 1
-0.194939359217423 1
0.107445278373494 1
-0.00641802614977969 1
-0.0429781836860435 1
0.00993860180544672 1
-0.0624362065338308 1
0.0220574647614192 1
0.0529564285021186 1
-0.0845022992165172 1
0.139830411451105 1
0.0150082825857458 1
0.0424788866710548 1
0.0703280339531762 1
0.00893412548033357 1
-0.0680637130751196 1
0.0316349020429265 1
-0.0659041190494336 1
-0.115786969289304 1
0.0255291540661877 1
-0.017686407279654 1
0.0106882520411622 1
0.00280034608416869 1
0.0234348412548301 1
-0.092622223302612 1
-0.0493542075431506 1
0.0217489813456486 1
0.0313994505439285 1
0.0123868698561196 1
-0.0136829551152588 1
0.0992844574966193 1
-0.0832892719346088 1
0.0198208904047611 1
-0.117073302346806 1
0.0902316832365022 1
0.0419661993135597 1
0.101670872083566 1
-0.00274447428235223 1
0.0679378420292847 1
-0.0672614949834195 1
0.144869280730061 1
-0.0935666622114538 1
0.0809055195732533 1
-0.0236506541381235 1
0.0258375261255024 1
-0.072742883830875 1
0.168511245870726 0
0.0316658869015915 1
-0.0385912869715921 1
0.14044976771775 1
0.0137739180871402 1
0.0298819636154616 1
-0.0557965422683834 1
0.00838086394679844 1
0.000232099264666066 1
-0.0147386808694945 1
0.0577358537270355 1
-0.0552384767804326 1
0.0121233857519899 1
-0.0114541750931348 1
-0.00520637426356154 1
0.0210842584357824 1
0.0259447243293342 1
0.0518545771163642 1
0.0878389184258793 1
-0.00708087363728281 1
0.0289568698277915 1
-0.0541990630847797 1
0.0648145541732602 1
-0.0234900109175465 1
0.0889815893779561 1
0.0225966762996226 1
-0.0268605956446391 1
0.0364266894000985 1
-0.0575985803210146 1
-0.0398933464413736 1
-0.0128678754277411 1
-0.0447449206502148 1
0.098017962051136 1
-0.0522744264066982 1
-0.118381766307867 1
0.159756132202904 0
-0.106561653456043 1
-0.0644907308836743 1
0.137988065025676 1
-0.0149208848117251 1
-0.0871422841226289 1
-0.00661662363017879 1
0.093049230258352 1
-0.0405821192519958 1
0.0982024260123839 1
-0.0421950016930805 1
-0.0136947538365165 1
0.0626091688477 1
0.0442743754878369 1
-0.0940455780362144 1
0.126624598822756 1
0.0799564056161553 1
-0.0628875297245734 1
0.0394142466768846 1
-0.0128308054743543 1
-0.0220522086559865 1
-0.155669251713904 1
0.0216368487768059 1
-0.0863493091212544 1
0.156921824276028 0
-0.0608537476730633 1
0.0209726254574197 1
0.113288036981979 1
0.0591194932818135 1
0.0356425873698438 1
0.0186383505745552 1
0.0319716413255063 1
-0.0439767080199035 1
-0.0243516296374975 1
-0.0570148591810674 1
0.029071499641868 1
-0.0489429884110113 1
-0.161224700427465 0
-0.0350363728486556 1
-0.0375364098303021 1
-0.00427179683028718 1
-0.0963597558106339 1
-0.153730605591325 1
-0.0824358760502502 1
0.0917005028475314 1
-0.00121736007301465 1
0.0429169979251482 1
0.00501851639855995 1
-0.0103201415844832 1
-0.135034203128854 0
0.0431426000585453 1
0.00971004909302136 1
-0.0529785273509496 1
-0.0642029994114161 1
-0.0384449420786011 1
0.0424319906966824 1
-0.070896231518583 1
2.79829969713832e-05 1
0.0733041008529624 1
0.0115636104233429 1
-0.0161873672867204 1
-0.0090722531076534 1
-0.00229979662636491 1
0.0154273217297182 1
-0.111382833360974 1
-0.056012645330356 1
-0.181042302540275 0
-0.0010962905833637 1
-0.0138087162544902 1
-0.100978063600516 1
0.133785751567676 1
-0.00177817240460703 1
0.0250011531562952 1
-0.15945370150934 0
0.12627529234756 1
-0.0716265474236067 1
0.0758533289046962 1
-0.0196706493244854 1
0.0373385413400085 1
0.00738231781930064 1
0.0677841886158736 1
-0.0483862736976167 1
-0.0969050790501184 1
0.100694316353629 1
-0.0397459311433522 1
-0.0669608940220084 1
0.0380183087985306 1
0.0100731485271478 1
0.00433239443058042 1
0.00859735233521683 1
-0.0115353991847734 1
-0.0256630413748422 1
-0.0813101015908667 1
-0.0598844859641 1
-0.0709724933504213 1
-0.0329704980291628 1
0.111602624723824 1
-0.00628734059039154 1
-0.100845824968425 1
0.202501626442194 0
0.070471070810528 1
0.0628439364286398 1
0.0349777260009904 1
-0.110326223794836 1
0.0311355877401972 1
-0.0559909418334844 1
0.124961596790411 1
-0.0517690295276503 1
0.0735742410209654 1
0.0308234310101506 1
0.0925368411560796 1
-0.10098437440579 1
0.00198835410964119 1
0.0746483768666335 1
-0.0757618890325899 1
0.030200592841843 1
-0.0285231918164053 1
-0.0510535636300346 1
-0.0422628076098178 1
0.00613039571080351 1
0.102507538829392 1
0.120067794870098 1
-0.156597517352454 0
0.0325198546423358 1
0.0686092325352261 1
0.00100271304359501 1
0.0488053756738042 1
0.0559647367331504 1
0.0525276370545176 1
0.118074263115854 1
-0.0153520788766375 1
-0.0537804903230279 1
-0.0878548234824076 1
0.103383307426052 1
0.01599283728829 1
-0.00610575269517642 1
-0.0249486299342182 1
-0.0277868641789712 1
0.0721591775610802 1
-0.0609660178765691 1
-0.000460528520106413 1
-0.026181358705155 1
0.0416216200834548 1
-0.00459475421066382 1
0.00829332275123992 1
0.12597835472344 0
0.0498901412997311 1
0.000988606642159064 1
-0.138174867375566 1
0.0428777663739741 1
-0.121798333869971 1
-0.0305175231975113 1
-0.0605115333178002 1
0.0599835537324179 1
0.0668770612370062 1
0.0885638158468105 1
-0.0333033801630393 1
0.0139649824464761 1
-0.104416985876528 1
0.131868399552653 1
0.00828424623900472 1
-0.131585649589447 1
0.0610425504864498 1
-0.0934545230939417 1
-0.000652297875376606 1
-0.0777874287699796 1
0.0509365591113407 1
0.0119500562945383 1
-0.100117312619909 1
0.0238448778370811 1
-0.00884740580459492 1
0.0120412809346966 1
0.0871657710310074 1
-0.0128800881128447 1
0.0114483676853941 1
0.104598531176593 1
-0.0830345997536152 1
-0.000864910845327624 1
-0.0047604530947491 1
-0.0688347711852327 1
0.0579017450675569 1
-0.0611016887710598 1
-0.1016769772 1
-0.177642848576772 0
-0.0439922812914355 1
0.0835929496917477 1
0.0540212333290961 1
-0.134916985584841 0
0.0864880393484507 1
0.00712975833997839 1
0.0341657218065893 1
0.140233526009272 0
0.0961697679540993 1
-0.0926112429653024 1
0.0565241532011931 1
-0.0670693449847317 1
0.0754290258346475 1
-0.0646770007168266 1
-0.0579539343430311 1
-0.0846834238289362 1
0.0497733334695678 1
0.0669518545329533 1
0.0839737506842317 1
-0.0819407022312622 1
0.0129252662913575 1
-0.0973694237216239 1
0.0993588622539507 1
-0.0119208825805639 1
-0.00838758987196525 1
0.0671323299204159 1
-0.0419757811590618 1
-0.0135988759713807 1
-0.00691303548232152 1
0.00545534653480417 1
-0.0604963559063287 1
0.1497781794518 0
-0.0140401411677487 1
0.0952713618172148 1
0.0215950031983623 1
0.0298258266568548 1
-0.0536476845606237 1
-0.0389301886324957 1
-0.0937577877792942 1
0.0150847248637974 1
-0.00647665880661599 1
0.0073970836024441 1
-0.0733705864002509 1
-0.0806480475740292 1
0.0337391529944178 1
0.019536862776188 1
0.044422853567419 1
0.0581507951501317 1
-0.0174211414648672 1
-0.0709306505778068 1
0.0205728762810063 1
0.101307200551453 1
0.0193744835634166 1
-0.102658050772533 1
0.0040799332633711 1
0.00543720647626645 1
0.045628929702461 1
0.0136241454556102 1
-0.0278881943806623 1
-0.0755375821039683 1
-0.18966666960957 0
0.0269397444039663 1
-0.000693344966802886 1
-0.0192328204881402 1
0.0865165102569699 1
0.00860146465595399 1
0.0978869395497196 1
0.0229945209801489 1
-0.0551671679144761 1
0.0451622709143304 1
-0.0925032240229202 1
0.0734683617632334 1
-0.125896841659097 1
0.0531567332194401 1
0.013624914929549 1
0.0754376803308618 1
-0.011269305053061 1
0.0763145366401463 1
-0.134087963315388 1
-0.175838905449289 0
0.0818129487852758 1
-0.0163090661904178 1
0.0174247394407927 1
0.0925629736398861 1
0.106747725975185 1
0.0526987635851284 1
0.0242976614753485 1
-0.0786233332157851 1
-0.0303048828760582 1
-0.0440723679457792 1
0.0143985599966538 1
0.0112829445638551 1
-0.0518875017588072 1
0.0441090355843309 1
0.033115527190354 1
0.0641646472729172 1
0.0627709800144706 1
0.0165329490452488 1
-0.0866076898532507 1
-0.0451926685365463 1
-0.0926089083781839 1
-0.0684729640395931 1
-0.0422114240079167 1
0.132377545402149 1
0.0184112621502689 1
-0.0435240699627948 1
-0.00462769495012837 1
-0.049638896904013 1
-0.0738123354201793 1
-0.0393724259262708 1
0.054576878632915 1
-0.0775884280760927 1
-0.103260840010008 1
-0.0055668553772591 1
0.00749670023460694 1
0.0938108502268268 1
0.00766352513764355 1
-0.214051552071369 0
-0.0608439169470502 1
-0.0566225486433906 1
0.0145057111069921 1
-0.0836727900738109 1
0.0582181576954728 1
-0.0461952138232741 1
-0.113719195171501 1
0.05743285534852 1
0.0879568626127788 1
-0.135199836430281 0
0.0632671907316355 1
0.00224198500412479 1
-0.0392932826493141 1
0.00444356566800471 1
-0.0760135423868056 1
0.0221202998251048 1
-0.046180710050935 1
-0.0073084019690251 1
-0.0202420996158786 1
0.0766923544958135 1
0.00761235794570245 1
-0.0714358730383825 1
0.00335081049253506 1
-0.0204206232968584 1
-0.0314572956911173 1
0.0203408670733722 1
0.0031297117361945 1
0.0326290281825875 1
-0.0261325973598873 1
0.0270505473893723 1
-0.0375555654412712 1
-0.00658102027228249 1
-0.0158841865492267 1
0.00727453540340133 1
-0.0296755068320451 1
0.0923198539613619 1
0.00537804156577507 1
0.115772025954914 1
0.0317187552929199 1
-0.079464913299719 1
-0.0224588300854604 1
0.0674053799883652 1
0.164813299691488 0
-0.0341525854668616 1
0.0840798223343852 1
-0.0141750674144169 1
-0.105926919803212 1
0.0632275058019575 1
-0.0144391936965363 1
-0.0771642641909169 1
0.0772633621657141 1
0.0877267578358198 1
0.0407803213742139 1
-0.0304074774539689 1
0.0497279262647086 1
0.0425675565349055 1
-0.00447732678166123 1
-0.032736804122304 1
0.161087038951794 0
0.123272788497586 1
-0.116320644651933 1
0.0216820500956014 1
0.00515848781311254 1
0.0242300757245847 1
0.0492107909952326 1
-0.0575634665673382 1
-0.128460181035272 1
-0.0462542211031874 1
0.00649975691284674 1
0.0515303061921271 1
0.0438595065840189 1
-0.0535052773736888 1
-0.122692737429741 1
0.0540040322072785 1
0.131733644897876 1
0.0579419485573991 1
-0.0655104165331308 1
-0.0511903634517762 1
0.0732328936326397 1
-0.10226685797292 1
-0.0562771773941945 1
-0.0961192010293636 1
0.0967442133870143 1
-0.00938237203064989 1
-0.0191336528886158 1
-0.0235246583218818 1
-0.0289390063829098 1
-0.00629191435390827 1
0.0105119454881655 1
0.0423656656511023 1
-0.138248674149118 1
-0.0936156436633367 1
0.0446921459952877 1
0.109852272782123 1
-0.00132780183940893 1
-0.0456391231999626 1
0.0535398267705016 1
0.0132981782166469 1
-0.0594276801184925 1
0.0165020648523756 1
0.0557263002887936 1
0.0256836392112367 1
0.00948994084437961 1
-0.0479848218831047 1
-0.0116025069642413 1
-0.0311947837776321 1
0.0663630161380359 1
-0.109596627004521 1
-0.0773801173153199 1
-0.074383279245273 1
-0.0966493542242211 1
0.00542282569235105 1
0.120829583375649 1
-0.154947974068598 0
0.0541807074784161 1
0.220896786521517 0
-0.0257995117561419 1
0.0687552851362787 1
-0.0667786611856532 1
-0.0179269538770074 1
-0.024708818475323 1
-0.000746777451130423 1
0.0369936855315645 1
0.0381330377613241 1
-0.176998452471334 0
-0.00198310548560908 1
0.0659948035951961 1
0.0262139675944162 1
-0.050783397157786 1
-0.0322301164071147 1
-0.00409937490354557 1
0.0299049160433254 1
0.0224762557398734 1
0.0213264916014973 1
-0.0833266062786784 1
0.0183610090411033 1
0.013402682186689 1
-0.080459493888239 1
-0.0255237584005057 1
0.0394351979979378 1
0.0337157478461523 1
0.0543231727936919 1
0.10076490361793 1
-0.064946386452071 1
-0.00943716516026864 1
-0.024790975558815 1
0.0418191756689136 1
-0.0439000114555649 1
0.00571417484904727 1
-0.0234736918836948 1
-0.00776912121747666 1
0.028085298976192 1
0.119323629481192 1
0.0182915709884441 1
0.0316667170268719 1
0.0275106131360178 1
0.0100640150634961 1
0.0419654736682567 1
-0.0675025804898323 1
0.0296482203971748 1
0.00512924930282315 1
0.116223947546215 1
0.172472431571513 0
0.0152992339515908 1
-0.0596230747489914 1
0.0530930992645059 1
-0.0312841982745853 1
0.028212222503146 1
0.00278517482851827 1
0.0313364542222687 1
0.0643613819033039 1
-0.0511113517018935 1
-0.0720005964502863 1
-0.0737712330931568 1
-0.121138179224484 1
-0.0382707450522191 1
0.0262574941122413 1
-0.0760642918249134 1
0.0404083900285819 1
-0.00466471251897506 1
-0.0216377410479013 1
0.0439971168534664 1
0.0300361873914062 1
0.00872651481696311 1
0.0351665013752333 1
0.0481212432089009 1
-0.0213818017452117 1
-0.0535472712728717 1
-0.00712129775723672 1
0.0632698518374855 1
-0.103820776691033 1
-0.00472892810334096 1
0.0362623998696347 1
-0.0111794375506096 1
0.0877216738183017 1
-0.14149134943195 0
0.11625741333982 1
-0.0291433211320058 1
0.0536636637612645 1
-0.0458952053051378 1
0.0967149352311512 1
0.0387464573295125 1
0.131062847241063 0
0.0202250930010698 1
0.150161895629358 0
0.0149041085025559 1
-0.101420951147738 1
0.0579798695658319 1
0.0639402434202526 1
0.0416475906011763 1
0.00980836728238533 1
0.0101661816837026 1
0.083842383595286 1
0.0205604663328996 1
0.0457430956834025 1
-0.0329101857114201 1
-0.0617739666971854 1
-0.0161906801991796 1
-0.00640992531221835 1
-0.0715872224795184 1
0.0409176502794219 1
0.0441330157863328 1
-0.0510393653578025 1
0.0747012220628584 1
-0.0440777050622715 1
0.076566024007733 1
-0.0409992800781385 1
0.0138793114963401 1
-0.0707502905089045 1
0.0432183345909263 1
-0.0258505612760568 1
-0.255628974550713 0
-0.0261852548892654 1
-0.00398124222886303 1
0.0432532974189948 1
-0.0165555946474148 1
0.0804896227340571 1
0.0220272034071932 1
-0.066704628319381 1
0.00466361111088943 1
-0.075478450479579 1
0.0223294174134915 1
-0.137709163178975 0
-0.0919858741257369 1
0.018799420185657 1
-0.0200524476328508 1
0.0909158219384313 1
-0.0368861933799764 1
-0.0535119456136952 1
0.0245687552345429 1
0.0718264887537557 1
0.0510217631451988 1
0.042695954969115 1
0.0335774605226174 1
0.0469845997815514 1
0.191877104453062 0
-0.0773680195396123 1
0.0320390769182535 1
0.0584669918814409 1
0.0204261833177888 1
-0.0340632172632708 1
0.0909530868299012 1
0.048949634285448 1
0.0333115231445033 1
-0.1555822539788 0
0.0262376735359485 1
-0.011656924882178 1
0.0289021969956184 1
-0.0536654409809663 1
-0.165149204908973 0
0.106059038896908 1
0.0602155398045644 1
0.11966121403153 1
0.0211370230713115 1
-0.164469682523802 0
0.0975378334434621 1
0.139243883694568 0
-0.0154663993783786 1
-0.0638997796275655 1
-0.0312647632526814 1
0.0141500790229231 1
0.0736647086674436 1
-0.00474104663007167 1
-0.00341817459814369 1
0.0611613712440157 1
0.111089595476634 1
0.0199968899579927 1
0.156969554560354 0
0.15158021304967 1
0.031812280207994 1
-0.0314431272834654 1
0.0701867836033203 1
-0.00205007943894346 1
0.00781120688400274 1
-0.128686911651073 1
-0.0310104047706643 1
-0.00245124527905415 1
-0.0728346353756906 1
0.037075219383888 1
0.0876815029952867 1
-0.110581278175311 1
0.050515835873045 1
-0.149242935458447 1
0.029924939973079 1
0.116398006451683 1
-0.0506837425605155 1
-0.118844320469721 1
-0.162924000599109 0
0.0469058206784663 1
-0.149092696195051 0
0.00356600555220792 1
0.0122822855029221 1
-0.00932675997842625 1
0.0699481436657444 1
-0.000244230077387213 1
0.00315102677468553 1
0.0773868657790493 1
0.11639865942085 1
-0.0589087487228558 1
0.042563322258934 1
0.110956400147791 1
-0.0451124333016045 1
-0.0355871800330101 1
0.0568348637856545 1
0.0819187288937469 1
0.0547025098406186 1
-0.0951700192078267 1
-0.0530079483731795 1
-0.00236999099382338 1
0.0275118328456753 1
-0.0739482745404735 1
-0.0846642468346946 1
-0.129506120614982 1
-0.00194147580790846 1
0.103848465027569 1
-0.0067069442222993 1
-0.0533236008547886 1
-0.0160166806225466 1
-0.0341956924734356 1
-0.0199561523119135 1
-0.0838480939700716 1
-0.0613323847697707 1
-0.0373475227248192 1
-0.117365521648913 1
0.014928908698807 1
0.0493020834667085 1
-0.00901119465018412 1
-0.00941363423909881 1
0.0711615516212406 1
0.0526666644630356 1
0.0321768111392507 1
0.000477089767128791 1
-0.0739159284655151 1
-0.0205670372105998 1
0.0176470102472646 1
0.0179047654549842 1
0.071043127697567 1
0.028678278561034 1
0.140251779789416 0
-0.0095079260738123 1
-0.0838589335172189 1
0.161654465390687 0
-0.133086748034364 1
-0.171776867885818 0
0.0661788915406128 1
0.0137563765080486 1
0.0396694044074168 1
0.103442615477891 1
0.00874886713902776 1
0.0875563640252322 1
0.198652423122857 0
-0.00705049590663047 1
-0.015901061322737 1
-0.12394691478072 1
0.11225161365896 1
0.0614417984394344 1
-0.0227282818699933 1
0.0750664611833931 1
-0.0241953996991557 1
0.0370017057126149 1
-0.0282770398702463 1
0.0337810271718383 1
-0.0678608123267035 1
-0.00598201576510076 1
-0.110208964401938 1
-0.081257475006403 1
0.0143860142917457 1
0.00264822343037474 1
-0.160721632740715 1
0.0592598324878737 1
-0.0787200344311713 1
0.0765147377701672 1
-0.0687754241964901 1
0.0634350925538055 1
-0.000709051006584069 1
0.0936964104589795 1
-0.074066616616587 1
0.0405551751001605 1
-0.00463575447006182 1
-0.0296981522783754 1
-0.0435470120206698 1
0.0577102126806828 1
0.0600526834290793 1
-0.0714457656498658 1
-0.0920530510548711 1
-0.0154125948352327 1
-0.0591087672792549 1
0.0270721364983593 1
-0.0175750912248701 1
0.0413483456205938 1
0.00902297430091798 1
0.0216975708687015 1
-0.0432856726959082 1
-0.0621185617008867 1
0.0640302831696724 1
0.00795783916667528 1
0.0418611011362155 1
-0.100801992616248 1
0.109777089336555 1
0.0866357485589277 1
0.0638017342860408 1
0.0361721393923555 1
-0.0898720976689013 1
-0.0876717950799763 1
-0.0428259082964017 1
-0.0343241652183022 1
-0.00768479152823586 1
0.0308812608236096 1
-0.00560739632135505 1
0.0633358791559505 1
0.0970374642809152 1
-0.0171791439884468 1
0.0752203817791087 1
0.108528869400186 1
-0.112930530669877 1
-0.0726721199241895 1
0.0785246629974388 1
0.00548334343324946 1
0.00405261384342524 1
0.00425901216288768 1
0.000211088986155173 1
0.0717273236426224 1
-0.0635476233634497 1
-0.0623046490348302 1
-0.0648538570415502 1
-0.0736656496388548 1
0.103614243558404 1
0.086073178870381 1
0.137978692786937 1
-0.0273363182311985 1
-0.0680184025761316 1
-0.0352843584948901 1
-0.160569617151697 0
0.0934565681802405 1
-0.00047922264207359 1
0.0970028750829832 1
-0.00124136660401461 1
0.0561778933419086 1
0.028546871413315 1
-0.193893843601947 0
0.00650014158693504 1
-0.113763325990725 1
-0.0582667954697968 1
0.00435426237005225 1
-0.0242794135414523 1
0.143325917072012 1
-0.0235234427614962 1
0.03422274814459 1
-0.0324338509031444 1
-0.0835486372101232 1
-0.123584679934233 1
-0.0166584409168732 1
-0.00469776630636135 1
0.0256747575306291 1
-0.0844424394367063 1
0.00749605371428307 1
-3.24548640982802e-06 1
0.00337056750498172 1
-0.0924014872942954 1
0.040280281005755 1
0.0242980292476582 1
-0.0505731187005194 1
-0.0643931684624415 1
0.0239616900856385 1
-0.0418734708329184 1
-0.0368009591106732 1
-0.00926690991938793 1
0.0198834091179225 1
0.0218973058807365 1
-0.0993108773595869 1
-0.104399145585154 1
0.050320562250486 1
-0.0612562417523496 1
0.0957263222807214 1
-0.0275843019641529 1
-0.0413930079060999 1
0.00191236569286882 1
0.00251560261251545 1
0.108171970489658 1
0.123767639437327 1
-0.0359785972190375 1
0.204571380027221 1
0.0644792866251748 1
-0.0236809388891236 1
-0.100037572342155 1
-0.112420672070448 1
0.013628046471243 1
0.086598565882592 1
0.0102482608612228 1
-0.150505343512755 1
0.0230702037199745 1
0.0331807219814005 1
0.0407362471760867 1
0.0278945880890942 1
0.0935208127877642 1
0.0593663477571331 1
-0.0464448640524659 1
-0.132139868937648 1
0.100817096533105 1
0.0397513973025207 1
-0.0672934400285662 1
0.0381077875133164 1
0.0245386212643606 1
0.162358444129133 0
0.0796944081194203 1
0.00941955397744227 1
0.0373127817570756 1
0.0577332162874231 1
-0.0477068941867657 1
0.0449720911365375 1
-0.0815899047037685 1
0.00528466390149138 1
0.0515863719226193 1
-0.0825482778150414 1
-0.0703171104852288 1
-0.0354560280352955 1
-0.0140477012267962 1
0.0216053619299371 1
-0.00747499998301283 1
-0.00833784114700724 1
0.0526103540387259 1
-0.103731857034627 1
-0.0379173978708383 1
0.0045409994767741 1
0.0473842117587313 1
0.112409278655461 1
-0.0251289645813622 1
0.0798060440164222 1
-0.0746595790941468 1
0.0656053363613394 1
0.0909306744730033 1
0.0387906018865984 1
-0.0444826058141504 1
0.0158770631023983 1
-0.0879254069986087 1
-0.00511256585732461 1
-0.109730443043629 1
-0.0205843185919683 1
-0.0225253982864759 1
0.0795515258311927 1
0.103704266069416 1
0.0564267833193623 1
0.0728495037903313 1
0.0584737286768349 1
0.0295004590042505 1
0.0841441248181117 1
0.0780761332816298 1
0.0818979273891994 1
0.0482786034331316 1
0.131584172298418 0
0.0728686998500725 1
-0.0761220532877101 1
-0.0279834017713831 1
0.02690026474053 1
0.016801666246645 1
0.0468208262927116 1
0.0147776763573945 1
0.0437431630126046 1
-0.0252213292922612 1
-0.0437739894739824 1
-0.0667678769390989 1
-0.0344334841884878 1
-0.0519522926739273 1
0.00901369092374799 1
-0.128700458653268 1
0.0243186754019472 1
-0.0959918313470852 1
-0.0676454730783437 1
-0.0312698875687181 1
0.060761435902431 1
0.13263454592267 0
0.077828418736673 1
-0.0718707107760907 1
0.0680764358491195 1
0.0789436403512225 1
-0.121453826611305 1
0.0975030244276162 1
0.0571770689356504 1
-0.0696725223055826 1
-0.137204926420131 1
-0.0595749476466559 1
-0.0754306851985761 1
0.131521764098356 1
-0.00215379760067785 1
0.0335818076599758 1
-0.107100992389063 1
0.0476669062904739 1
-0.0481635744579839 1
0.0418295639799545 1
0.092105826253188 1
-0.0369279786051695 1
0.08709195042405 1
0.00774008530173314 1
0.107868623867412 1
-0.102628064737193 1
-0.047482639965623 1
-0.000432720421502889 1
0.0261783730732605 1
-0.108885153271364 1
-0.0617717736534107 1
-0.0343661483361392 1
0.0566081639932972 1
-0.0286643126545828 1
0.0193373781230043 1
0.00453494850573767 1
-0.0955046068289088 1
0.0622475856288179 1
0.056439502678648 1
-0.105741201668035 1
-0.104993748281183 1
-0.0433973966315247 1
0.0462307899209872 1
0.0675373457109858 1
-0.0861534267745447 1
0.0292005584004455 1
-0.0181549565194823 1
0.00335815314284828 1
-0.0851653740904245 1
0.058055363085955 1
-0.0209184852054765 1
-0.0813554523083034 1
-0.0513559997235338 1
0.0200607328686625 1
0.0182057623479122 1
0.0217722834092399 1
-0.117642033346995 1
0.0234525883685808 1
-0.0148189116809213 1
-0.0279306992087696 1
0.0375045066145214 1
-0.0598292025890909 1
0.189105233427401 0
-0.0333329157606749 1
-0.0071814116851911 1
-0.0721824407341563 1
-0.0165930361262621 1
0.0250702243883509 1
0.0769262790837146 1
0.105399018252053 1
0.0685010649397588 1
0.05292724344663 1
0.0345714607312595 1
0.138380974958782 0
-0.0932826917869694 1
0.102388021714512 1
-0.0905031333572461 1
-0.0121519511071756 1
-0.0546616080493466 1
0.0704539449338168 1
0.0145479750439776 1
-0.00238065040821048 1
-0.162138738990867 0
0.0597150553776966 1
0.0148110290691291 1
-0.00135067901985697 1
0.00418833548459387 1
-0.0363423345899342 1
0.124824839162066 1
-0.0817212186907255 1
-0.0369224828369004 1
-0.0158711028328628 1
-0.0176535181462202 1
0.193129951421161 0
0.0197035386173627 1
0.0783688978363188 1
-0.0211815613991512 1
0.0303367290607693 1
-0.037076808715437 1
-0.0161108217565624 1
0.114360661893266 1
0.0630853899013898 1
0.0519436809595359 1
-0.00187794031427108 1
0.141272295674449 0
-0.0659563934729945 1
0.0818003662413474 1
-0.000176339088531267 1
-0.0388201487085627 1
0.115313904653856 1
0.016048613713487 1
-0.0948227994166554 1
-0.0303231842067762 1
-0.0800705079135063 1
0.00718391182532307 1
0.000520288560547427 1
0.00526321516068147 1
0.101831572589596 1
-0.000437486872403678 1
0.0647480606932784 1
0.0838079041349985 1
0.0731500624917259 1
-0.015405683608005 1
-0.0103348931066266 1
-0.0210911895730668 1
0.0271512310479562 1
-0.0264583458851643 1
0.0228936416180794 1
0.143344931064363 1
-0.0485339068382685 1
-0.0723836191785637 1
-0.0198275958742058 1
-0.108748558719801 1
-0.116553146877097 1
0.0462304872142814 1
-0.116209630341621 1
-0.015472884223148 1
0.0627435394285404 1
-0.0554955502743678 1
-0.12884433537646 1
0.0097100338981005 1
0.115474376020359 1
-0.11437357992785 1
0.0519039285223529 1
-0.138241172963868 1
0.00638336801871277 1
-0.00449394556618004 1
0.081708659389041 1
-0.0373544913254849 1
0.118746472961188 1
0.0741260855977468 1
0.0520825540189326 1
-0.0225654585175307 1
0.0875141505595612 1
0.0251145412026426 1
-0.0147221452942226 1
0.0415842054756238 1
-0.0499186914788372 1
-0.0779861171067601 1
-0.0550525037132794 1
-0.0860747371797657 1
-0.0361422971744123 1
0.127985951083323 1
0.0477548115577137 1
0.0840210220277872 1
0.014700404634859 1
-0.0248106591333901 1
-0.0200186719099445 1
-0.0204899107525561 1
0.0520673178406063 1
0.0216126625393559 1
0.0475706374905234 1
0.00783773559317783 1
-0.0429307070477651 1
-0.0116369370284786 1
-0.0452727219389494 1
0.00280512563196761 1
0.00485421281420827 1
-0.0734424041008243 1
0.0745907283238785 1
0.00973631283935259 1
-0.0917974577655406 1
-0.00275132960410642 1
0.029876414537171 1
0.10266609646301 1
-0.0642885357401714 1
0.108245610752567 1
0.0298331058556761 1
-0.000204774627936444 1
-0.0210906427225548 1
-0.00959828810217015 1
-0.0198867201417407 1
0.00435749403177857 1
0.0128703462711449 1
0.142794115742494 0
-0.135100955221517 1
0.0412542049581061 1
-0.0493503342735693 1
-0.0897672134651816 1
0.0741503919326116 1
0.0029947673947448 1
-0.0360791783604093 1
0.114779443638216 1
0.154769178786662 0
0.0815456854447931 1
0.0523918236044049 1
-0.0295290830821213 1
0.0648821008078116 1
-0.024293192666221 1
0.0589171277125397 1
-0.0978144935602354 1
0.0652025553409204 1
0.0793325609908388 1
0.00891667146966423 1
-0.0934039307345133 1
-0.0945858528611633 1
0.112511723229956 1
-0.0257274069309734 1
0.0645811437781275 1
0.0330734931858229 1
0.0481650719508103 1
-0.149866180270499 0
0.0160544753999501 1
-0.0296313179885987 1
0.14936741530232 1
-0.0594977379455513 1
-0.0698931998179112 1
-0.0662397768322906 1
0.00717654101365464 1
-0.0423598297105857 1
0.000231314109869894 1
-0.0874867120999205 1
0.0854585186496062 1
0.0810799368317366 1
0.0456222198204214 1
0.0442456418193334 1
-0.100543664853695 1
0.0370473027676979 1
0.0250251043453628 1
-0.0706446963336921 1
-0.0398178049866663 1
-0.041937260832339 1
0.0162361845183744 1
-0.0291528869706237 1
-0.0348256440814283 1
-0.0308859221889857 1
-0.0633259767631018 1
-0.131321146758695 1
-0.0197644883084823 1
-0.0303885279840682 1
0.1410268833796 0
-0.103521275644592 1
-0.0131141340521274 1
0.0855011350929549 1
0.00245095626958366 1
0.0390329870666359 1
0.136431897359039 0
0.0317615511471292 1
-0.111976990804109 1
-0.0953015448971887 1
0.065346593056973 1
-0.105915088952601 1
0.0464426583917631 1
0.102362019339808 1
-0.055600458959393 1
-0.0247097942872216 1
-0.0350124379507084 1
-0.00978784657626761 1
0.0829698993268435 1
-0.034403824033184 1
0.0708339243356286 1
0.0545109124122198 1
-0.000659472505060245 1
0.0907668962305553 1
0.0429622112612075 1
0.0315150808159059 1
0.0255757119204736 1
0.0282351135931522 1
-0.0253715912396756 1
-0.0804271648060833 1
-0.0239150718806553 1
0.0104124932370197 1
0.0600130662489122 1
0.0252422328087716 1
0.090092529532526 1
0.0343905476802303 1
-0.066833426847489 1
0.0741861911055928 1
0.00973685927710265 1
0.00611897245482577 1
-0.141967753902132 0
0.00170452420877818 1
0.0378795251861215 1
0.0176405774235706 1
0.0299735715522928 1
-0.0711706214213067 1
-0.0464939639571271 1
-0.0663156305636869 1
-0.0650241572457185 1
-0.0144507378011256 1
-0.0476295791713984 1
-0.00811367556026589 1
0.0912202937268747 1
-0.0548652683678188 1
-0.00772070246813195 1
0.0392536233048332 1
0.148222654205967 0
-0.0491407663039338 1
0.022698380273055 1
0.0686159031498353 1
0.0811890155189938 1
-0.0337939117470519 1
0.0719686168967636 1
0.0271797691688979 1
0.0340389017946812 1
0.11282897823671 1
0.0800904270675193 1
0.00975351480481693 1
-0.0634768247784547 1
-0.0444793311451995 1
0.0910934488527215 1
-0.0372447499727923 1
-0.121528067303942 1
-0.0251721124235413 1
-0.068405053871082 1
-0.123367211250658 1
-0.0315642393573487 1
-0.0524901157064149 1
-0.0201614895057145 1
0.00945597928460119 1
0.0363622551111518 1
-0.0091418461195255 1
-0.0426107384665778 1
0.0201369899800091 1
0.0656027786212759 1
-0.0176977642507252 1
0.0573545926063447 1
0.0856462165239278 1
-0.0521035022144729 1
0.141651183739606 0
-0.0974010151596952 1
0.0616469538765629 1
0.156678881076538 0
0.0477021295055216 1
0.0352015034544039 1
0.0426514864607475 1
0.0250641604814031 1
-0.0130616694824157 1
0.152528627915063 0
0.0189121856348403 1
-0.0454533050814123 1
-0.0134440906493386 1
0.0554808312919736 1
-0.0770631422607956 1
-0.00381409629773902 1
-0.125257741861713 1
0.0136022456236525 1
0.151596767227471 0
-0.00976352550775202 1
0.075009966839152 1
-0.0288659974624938 1
-0.09808069720889 1
0.0196197763113012 1
0.0319449009099062 1
-0.0299243036705124 1
0.0353615066352002 1
-0.0206304992336446 1
0.0364498328843893 1
-0.00762765511492148 1
0.0446282530772029 1
0.0305604166184127 1
0.0494404625816857 1
-0.193807861457187 0
-0.0570627111374274 1
0.0264382657139576 1
-0.0607376727792057 1
0.0273530867308271 1
-0.00886964728252041 1
-0.126173053192162 1
0.0478266457674786 1
-0.0226201014536784 1
-0.0383198016851588 1
-0.0709246979279741 1
-0.0934219002039384 1
-0.0454081465519807 1
0.0279172387773714 1
0.0392209975898778 1
-0.074927750361961 1
0.00883497762241209 1
-0.0708593353692601 1
0.0202559865521911 1
0.0275798773377919 1
-0.0292534202936549 1
-0.0149049220207092 1
0.120110440265838 1
-0.0618896423493773 1
-0.0300719332405171 1
-0.180170598825197 0
-0.0548271993163428 1
-0.0895386747304227 1
0.0437298937285331 1
0.00433803340590676 1
-0.0111122354603691 1
0.0521675569557899 1
0.081127104626605 1
-0.0777218572622768 1
0.0785625742047691 1
0.0179771155928021 1
0.123572211335077 1
-0.00486617361442041 1
-0.0227091779750999 1
0.0554320358112889 1
-0.0800927574591155 1
-0.00121492214867146 1
-0.0303291833955291 1
-0.0254693066323044 1
-0.0607094509187206 1
0.0194398710458838 1
-0.108934839238096 1
0.0436523084571343 1
0.0275217183283459 1
-0.129378916890431 1
0.0888223254311787 1
-0.0135867971656944 1
0.102241261556538 1
0.026915720185022 1
0.019953648377994 1
0.0547910694566446 1
0.0487773632256119 1
0.0259676738434466 1
0.0338644535364604 1
-0.0531980445287831 1
0.136451189698823 1
0.0209320956585024 1
-0.0794828227839562 1
-0.0128872648304174 1
-0.0604431036252123 1
-0.0312720158531067 1
-0.13370769858779 0
-0.113426297562232 1
-0.123783291144967 1
-0.0834433022918243 1
0.00519453785924844 1
-0.0813083217950568 1
-0.00994086172921701 1
0.0365666080786657 1
0.00456816194948871 1
-0.0406135458922022 1
-0.047025622747068 1
-0.0830336112049958 1
0.132942546574596 0
0.0209207366239976 1
0.0845353815220387 1
-0.0222217162703062 1
0.0256949356063629 1
0.037031799948091 1
-0.0671674233112239 1
-0.0237784866530794 1
-0.0620413543784072 1
0.0474861093373826 1
-0.00597232976550117 1
0.00301050943262715 1
0.0923880809262247 1
0.026615704351498 1
-0.0507130707915345 1
-0.0197610386831146 1
0.0714670814305882 1
0.00177968764994293 1
0.0611873678508997 1
-0.160390446264035 0
0.0304933558983734 1
0.0362941812006326 1
0.0108012445226601 1
0.111983156006395 1
-0.0593974330773256 1
-0.0770939641166731 1
0.0027900856032813 1
0.0544098604115916 1
0.0239862617001552 1
0.00165239167173638 1
-0.0422415342508953 1
-0.020660801905978 1
0.0496106853245543 1
-0.00735390945589807 1
0.0650182728774123 1
0.00402453471401822 1
-0.0272227938774562 1
0.0203742975770541 1
-0.0577217315904235 1
0.00895728469164158 1
0.0568680863177464 1
0.0389543864208447 1
0.00997333888724088 1
0.0102791331085437 1
-0.1757084885996 0
0.0504956485555107 1
0.0434609398224758 1
0.0555759209261748 1
-0.0956365894887456 1
0.0843027430479821 1
0.107640276499014 1
0.014330559455505 1
0.0371831998403084 1
0.0419340992912203 1
0.0269910372004233 1
-0.0478670103006259 1
0.00715852828359021 1
0.00115695486729828 1
0.133990913229572 0
0.0951174143375432 1
0.0826388811140303 1
0.062488761727573 1
0.103171956254746 1
0.0804966455452411 1
0.0485443276924215 1
-0.0884266553661071 1
0.0786587442883968 1
-0.154487343353902 0
-0.0525233239286117 1
-0.106837450944956 1
0.0488058245286066 1
-0.0266294370183816 1
-0.063492415063798 1
-0.00308407551545865 1
0.0437472097994942 1
-0.0788691917741045 1
-0.0419114604006263 1
0.114130672793499 1
0.0819925496988948 1
-0.00405943301598292 1
-0.0676686019675181 1
0.0163926560568962 1
0.00980031872563051 1
-0.0472107713661526 1
-0.161878177146561 1
0.0266927566144301 1
-0.0587429352163544 1
-0.0497425728305664 1
0.0602532564495188 1
0.0714228979447225 1
0.0903128146486205 1
0.000442137572216818 1
0.0285324138946225 1
-0.115964639316803 1
0.0525317259628283 1
-0.0343410531894445 1
-0.227403063395771 0
0.032781625954029 1
-0.0416289371513254 1
-0.0491213477955902 1
0.0500817746761813 1
0.00582107371486288 1
0.127036929664978 1
-0.0580595973031405 1
-0.0267760038750959 1
0.126278568221208 1
0.0574109905236517 1
0.0964838502584925 1
-0.00751764981420486 1
0.0653717530447189 1
0.130262771862054 1
0.0251441843212712 1
-0.0869466136491167 1
0.0264067480676056 1
-0.0706279846129637 1
0.074620227720451 1
0.0503477960752838 1
0.0272185255929388 1
-0.0933274357835627 1
-0.0929009754973958 1
-0.0405980915010843 1
-0.00362217943749692 1
0.0251625297616251 1
0.078192890302535 1
0.12796882840051 1
0.0181062402392346 1
-0.122027474752233 1
-0.0151333399007473 1
-0.0812835192065015 1
0.0431619888598967 1
-0.0330062972597107 1
-0.0624906178389089 1
-0.15913756759573 0
-0.0120882014147285 1
-0.0260099955526331 1
-0.0470091168160304 1
-0.118545181482983 1
0.0167444035883857 1
0.038793353389012 1
-0.068442527075012 1
-0.139559446978651 1
0.017052988189847 1
0.00610852352931555 1
-0.0366845310994858 1
0.041280070502093 1
-0.00804385518898722 1
-0.143897355347077 0
-0.0759574339997352 1
0.0300136764022173 1
0.0209242463507077 1
-0.0298398178896775 1
0.09588942412778 1
0.0556347212435402 1
0.0620544646999156 1
0.0159395374605623 1
0.0407642597407888 1
-0.0857433326831043 1
0.000828551606195188 1
-0.046003826212937 1
-0.000714398229497405 1
-0.0262522812103329 1
-0.0884376383663132 1
-0.0357795582583275 1
-0.121077949599438 1
0.0757107018193467 1
-0.0533725515739986 1
-0.154784196243769 0
0.0215718683806683 1
-0.0839336245086005 1
0.0882226463992691 1
-0.0523826376555924 1
0.00739308687996917 1
0.17354551046709 0
0.135644325269791 1
0.0177791461671762 1
0.0220247248496123 1
0.0183081522761182 1
-0.0986609252693076 1
0.0874778062446914 1
-0.0497234037033204 1
-0.0411543893395148 1
-0.141709989825639 0
0.0550756535827024 1
0.0807564190255481 1
-0.0787950764164885 1
-0.108758773610959 1
0.0217651394551422 1
0.0191425180716078 1
0.100944425895094 1
0.00804232802720229 1
0.0498092059193266 1
0.015329324841052 1
-0.0370529969242212 1
-0.0127173234978029 1
0.0778333715588355 1
-0.0156328650782214 1
0.0433187859049488 1
-0.0324776439046357 1
-0.00984378229648743 1
-0.0407105996161601 1
0.00641020814182976 1
-0.0548490129432301 1
-0.0402947582750397 1
-0.00399029338340619 1
-0.0367568281432748 1
-0.0632522459540628 1
0.06514050178895 1
-0.120356115828979 1
0.015154752818128 1
-0.0800342289549888 1
0.084387979754369 1
0.0497568824994847 1
0.0641428512584259 1
-0.130543535905863 1
-0.147034443823386 0
0.103719161203443 1
0.0940115515891819 1
-0.186969631249957 1
-0.069389207479443 1
0.0705897336331423 1
-0.0268144073308002 1
0.00272495265198439 1
-0.00287050631248435 1
-0.00666403687380993 1
0.202493559715593 0
0.0700978609251204 1
0.0407290855255175 1
-0.0454924320282206 1
-0.0924714939094521 1
0.0313108570554518 1
0.0124073532780729 1
-0.0779977893370604 1
-0.0763166382228623 1
0.104434930294824 1
-0.136851001693159 1
-0.11365520506647 1
-0.100874391448732 1
0.00291877154757003 1
0.138618165485532 0
0.0749648069281085 1
0.000752430311319474 1
0.0428654909718791 1
-0.0515913740632289 1
-0.0574717160125221 1
-0.0667267845074405 1
-0.0143630435154659 1
0.0336465641642309 1
-0.0601852339293026 1
0.038274152292904 1
0.0891436824753192 1
-0.0145767043504913 1
0.0577813340298667 1
-0.0870848194354032 1
0.0599787857002435 1
-0.0146253059751432 1
0.0653329873551866 1
0.0561730432435915 1
0.00870920146011251 1
0.0550710856584255 1
0.0521887360680205 1
-0.134981669507155 0
-0.0912248583060879 1
0.0625906217691229 1
-0.0349961212495597 1
0.0331137160311383 1
-0.0374757817157857 1
-0.0625918281401629 1
0.157107685108559 0
0.0908615184588416 1
0.023235238134354 1
0.0139988322776796 1
0.0324927364718134 1
-0.0937370589559495 1
-0.00461004604407435 1
0.0431374703641886 1
0.111473865019472 1
-0.0203731747400242 1
-0.0223946583308083 1
-0.0274521068414716 1
0.0999462537117672 1
-0.0276275040884684 1
-0.0247764918418321 1
0.122117294927831 1
0.064023851882807 1
-0.0362087359853731 1
-0.0355337471812232 1
-0.016381800286452 1
-0.0147190192607427 1
-0.0501446929871016 1
0.0567641293150472 1
-0.0173179965842318 1
0.0197348924646614 1
0.0577029408771411 1
-0.0245533673951555 1
-0.119786569336854 1
-0.0559307210297226 1
0.00616925901937209 1
-0.111363158832021 1
-0.159920172837946 0
-0.045703432646304 1
-0.0143821176067317 1
-0.00584278273495525 1
0.193815310539721 0
-0.00539655488342346 1
0.00475281588698698 1
-0.0906413025341239 1
-0.0342006772214023 1
-0.126966692922723 1
0.139055896521968 0
-0.0452124081732162 1
-0.0815474308792002 1
-0.0194931810261057 1
-0.0719884338112753 1
-0.00558762905738548 1
0.151706197504368 0
-0.0515762501620904 1
-0.0691100830928386 1
0.126894423639999 1
0.144045728280912 0
0.0264181977843731 1
0.162751750496471 0
-0.21531507571656 0
-0.0699813530495035 1
0.0133195898653923 1
0.0406396840841596 1
0.0459983947032017 1
0.0630682527366346 1
-0.0606926042394381 1
-0.0399202244059345 1
0.0344885239134633 1
0.000419195757700504 1
-0.135120534633891 0
0.00048967139775263 1
0.008754761227542 1
0.0760739018381858 1
0.00275229104058007 1
0.026884537064358 1
0.00837205677834914 1
0.0625701402149465 1
0.0825837042939371 1
-0.120240803811868 1
0.00767888198504653 1
0.0430726488924158 1
-0.0351077290730301 1
0.0062008795858021 1
0.0767801883327081 1
-0.0247327974759824 1
-0.10148212860633 1
-0.135862696815852 1
-0.0112294168547136 1
0.0233389935270183 1
0.0382370104116154 1
0.00298786542628621 1
-0.0106951300394199 1
-0.0321200571152119 1
-0.0619890619320219 1
0.143197847596924 0
-0.0224842137034719 1
0.0763808581700194 1
0.142357383996779 0
1.28622155847538e-05 1
-0.0839841110163336 1
0.030167868581597 1
0.0738164708351571 1
-0.0448693636709976 1
0.101465085235863 1
0.0579299206916784 1
-0.143274974444886 0
0.068571044262121 1
-0.100530315769738 1
0.0289500394210929 1
-0.00763005159628891 1
0.144599879228618 0
0.0665769067960978 1
0.0106395854432903 1
-0.0181352785502535 1
-0.0485339515773559 1
-0.0650195667036267 1
-0.0211394133801612 1
-0.0825534870022214 1
0.00800241953225223 1
-0.0778927368699656 1
-0.0557912297285599 1
0.0526994681928183 1
0.0689244934929466 1
-0.0227916784540916 1
-0.0756191666266348 1
0.113557298763951 1
0.104650219401546 1
0.0518602779731413 1
-0.0421337460868804 1
0.0690091534134129 1
0.0687331057406027 1
0.0179427454954435 1
0.0418370647372232 1
-0.0459069835634101 1
-0.0443555295185538 1
0.00681781743962112 1
-0.0933762177339293 1
0.0262972130040562 1
-0.0390295668367519 1
-0.0914066993345706 1
0.0469307877960157 1
0.0420131613118336 1
0.0665423025908237 1
-0.0591230571018255 1
0.0133242203216768 1
0.0934093972731167 1
-0.0306615483773357 1
0.0457602575962528 1
0.112840759853417 1
-0.172038239795454 0
-0.074299169217221 1
-0.0320580466831532 1
0.068197086565405 1
-0.0748417190736674 1
-0.0397326329738517 1
0.0271579278570348 1
-0.012668398296151 1
-0.0362032714959132 1
0.0146091261631279 1
0.0275489513319018 1
-0.0272038208036754 1
0.0227883530176497 1
0.00641902040863138 1
-0.116223505158113 1
0.0205052765186132 1
-0.00157849597466622 1
0.0878901486109144 1
-0.0459997789980307 1
-0.00805696838687706 1
-0.00441280642219504 1
0.00442948546996075 1
-0.032908241323029 1
-0.0217410396611932 1
-0.0828628373820428 1
0.0334431480841437 1
0.0373934474028636 1
-0.0891336205192268 1
-0.0572612661479208 1
-0.0374646710469726 1
-0.0762903105742644 1
0.0386875634462597 1
0.0549294116506806 1
-0.0976047203923026 1
0.0609440820714245 1
0.0259770155279073 1
0.0298834090074831 1
-0.0218723674049629 1
0.00748911145826807 1
0.00889708980243292 1
-0.044400377540881 1
0.0699093099958111 1
0.0278157294105374 1
-0.176309124372476 0
0.0731685571354723 1
0.0893950001886749 1
-0.120002299461403 1
0.0101417287470047 1
-0.0517273393625667 1
0.0328398633776183 1
0.0964876547493751 1
-0.0166630680199924 1
0.0758884492337609 1
0.16158587947146 0
-0.138901031058094 1
0.0161491762365037 1
-0.0329068788048147 1
0.00301052947640791 1
0.167366980060136 0
-0.0265938900455964 1
-0.0364440083898036 1
0.0191489213728349 1
0.0329164679238545 1
0.0685774002289026 1
-0.0964679259979986 1
0.101727358524806 1
0.0209278430169996 1
-0.0987434705500095 1
0.0238307073514138 1
0.0605820054583599 1
-0.0165842740118017 1
-0.01155460607509 1
-0.108935124649397 1
0.0142944451572488 1
-0.0120950005357578 1
0.0357224825205139 1
0.117519421489802 1
0.0768034963873939 1
-0.00550422951311017 1
-0.0438738342120262 1
0.162736360284152 1
0.0456167293275647 1
0.0722705085110931 1
-0.0928540973154085 1
-0.0193526790481368 1
-0.0532231777045566 1
0.0101126333020282 1
0.0128535220148589 1
0.106858771946631 1
0.131248270094849 1
-0.0441245454880491 1
-0.13270599864457 1
-0.0048997133193637 1
0.0277200822689169 1
-0.0139768859860398 1
-0.0599804297161864 1
0.0605910484978543 1
-0.0418469677056363 1
0.0293277116744152 1
0.0445477801424956 1
0.0869058239393407 1
0.0547421796793576 1
-0.0152255468162431 1
0.0441630303023891 1
0.036344355003677 1
-0.0432695569623502 1
-0.0132234822844646 1
-0.106464068333807 1
0.0779680943285378 1
0.0289447822552213 1
-0.0731347687754522 1
0.0557980791787669 1
-0.141211465842192 1
0.0996804623222511 1
-0.0261086810956324 1
-0.097466815753418 1
0.102059698036984 1
-0.053129441442969 1
-0.159098005884739 0
0.0230533573046728 1
-0.0656401296634129 1
0.0208488315061199 1
-0.0658249826621075 1
0.0476774654307585 1
0.00931650397652917 1
-0.0599758520487706 1
0.145935216523721 0
-0.0373277895597625 1
0.00540105044370588 1
-0.0478977656694067 1
-0.0407516793537568 1
-0.0337451675930814 1
-0.125753443660759 1
-0.0184795027864238 1
0.0269499041098618 1
0.038389883673278 1
0.0286565328362036 1
-0.0486638388822142 1
0.0375401415513481 1
-0.0378838393994972 1
0.1268706505248 1
0.0679720409611205 1
0.0086796620259292 1
0.011279737538159 1
-0.0458467091031176 1
0.107808604958952 1
0.0857667809094274 1
0.0778520877504754 1
-0.0820260338062761 1
-0.0506797667238247 1
-0.0905923763843695 1
0.0272727337232186 1
0.0977920324600809 1
0.0737375721897871 1
-0.0280043638298023 1
0.096529291624328 1
0.0380365440447065 1
0.0189112443563975 1
-0.0686231549045117 1
-0.0272012048865348 1
0.198492975084135 1
0.0195097963655444 1
-0.0728090407555106 1
-0.1433914544671 1
-0.0277902905471037 1
-0.0475467878949076 1
0.0531719304925653 1
0.0876985819174155 1
0.0335023428764584 1
-0.0421408216015103 1
0.00747694340118058 1
0.00215872039763292 1
-0.0232556032024109 1
-0.023531687037848 1
-0.0312700410754991 1
-0.0381228359451431 1
-0.029907983069937 1
0.210214240173044 0
0.0310081276960438 1
0.071948008518863 1
-0.0984432180545718 1
0.00557024845002494 1
0.0327115690610361 1
0.0399350755639301 1
-0.0743922157865383 1
-0.0347301774295593 1
0.0812314216049917 1
-0.108633467179773 1
0.000355126244288121 1
-0.105290349213229 1
-0.072164177379834 1
-0.0314915569045899 1
0.0569548312356115 1
-0.0514247086193802 1
0.0291292261858539 1
0.111280142033494 1
0.0156682850139874 1
-0.0110557169072059 1
-0.0763346161658365 1
-0.0199056049052375 1
-0.122675047797938 1
-0.00490503387703413 1
-0.0311231035296342 1
-0.0870157227334121 1
-0.0471668855572614 1
0.146992191308543 0
-0.0540144877277601 1
-0.00839882606037303 1
-0.0665586770912207 1
0.0542793146273933 1
0.0659665397927226 1
-0.0740439739803275 1
0.0769381154296582 1
0.0552222459676433 1
-0.0804308168820418 1
-0.0528541591027036 1
-0.0525224101566814 1
0.0233276631257979 1
-0.0637343124394597 1
0.0224838783135147 1
0.121851470244759 1
0.0625745896377207 1
-0.00121395755042589 1
0.0266633224206571 1
0.0771303033031804 1
0.0612146785124764 1
0.0213348095475592 1
0.151433156036946 0
-0.0779142047334661 1
-0.0603076625189777 1
0.0172865437426723 1
0.0184788992342456 1
-0.00953227547327121 1
0.0499492199606794 1
0.0200366724386768 1
0.103034889635973 1
0.00493792273713709 1
-0.0928834735978176 1
-0.0449128935107633 1
0.029435499930964 1
0.0768323461040021 1
0.00652713837139683 1
0.128169221852286 1
-0.076521114548869 1
-0.0706854415880141 1
-0.0195538928383335 1
0.00569834415047408 1
0.0488770181497229 1
-0.0456987838782866 1
-0.0596509450902959 1
-0.0447366485580959 1
-0.0946639113538467 1
-0.0308068088642304 1
-0.111610682212779 1
-0.0100541929785134 1
-0.0422217773805329 1
0.0400615529991623 1
0.037803632601746 1
0.061275705862196 1
-0.0112294911001154 1
0.131489608827656 1
0.097877570165372 1
0.149118804863663 0
0.146241271040073 1
-0.0141913807065406 1
-0.117817680295686 1
-0.0446276008802228 1
-0.00631856073876422 1
0.0959221889106354 1
0.0814111217100505 1
-0.155344800920707 1
0.0102328933344398 1
0.0708375404775606 1
-0.0914438060089793 1
-0.0227926405814522 1
-0.0500946753601585 1
-0.0976902263123362 1
-0.129726442361343 1
-0.0429917851686978 1
-0.000518354081488356 1
-0.0327925896273527 1
0.0121128426226387 1
-0.0429582400484423 1
-0.0243352082750695 1
-0.0753325130118773 1
-0.0831329990920836 1
-0.0435846012265206 1
-0.0228470490264859 1
0.0057368245758262 1
-0.101127299651491 1
-0.0639549131444698 1
-0.0602482649953498 1
-0.000443684485354891 1
-0.000426621539763032 1
0.0648977734499429 1
0.0780025818680257 1
0.0130617249766272 1
-0.000412370284818941 1
-0.0221975644025323 1
-0.0278959420909653 1
0.0995683888643089 1
0.0690516814823953 1
-0.107031300110202 1
-0.0158529939292391 1
-0.0401875258850079 1
-0.0770581402711599 1
0.0231654122070627 1
-0.0669208002328071 1
0.0715433769002495 1
-0.00942564817871944 1
-0.063006494250644 1
-0.043495266600405 1
-0.0788124080696555 1
-0.086636291252976 1
-0.146707864672232 1
-0.108575312770931 1
0.194556634654409 1
-0.176107831350439 0
-0.0524765650158129 1
-0.0677989085760278 1
-0.0392967541296213 1
-0.0678642333885708 1
-0.0486244954213725 1
-0.0827308657220899 1
-0.0144965196280218 1
0.0323738831150099 1
0.035312916412976 1
-0.111719715552814 1
-0.0454294005051448 1
0.00325074899084412 1
-0.0594939366383555 1
-0.0360503731574704 1
0.00902532010546717 1
0.104368454966625 1
-0.0541887200923568 1
-0.171924720550042 0
0.0592054585369296 1
-0.0310753644995174 1
-0.0050333243945921 1
0.0650420739812804 1
0.0903748194196616 1
-0.0130122416286734 1
-0.142582558247968 0
-0.0770954519708236 1
-0.0670008096487824 1
0.0253934933806671 1
-0.109527996985152 1
-0.0962116831448223 1
0.11527819345068 1
-0.0371035965124063 1
-0.0176182098690674 1
-0.0371482812305381 1
0.0334605042474146 1
-0.077267746383641 1
-0.0190680917151949 1
0.092195653990903 1
0.0561467751608493 1
0.0612849568032826 1
-0.0152593928103765 1
-0.0254241107682042 1
0.0442846963575811 1
-0.0372317577004621 1
0.105343059568175 1
-0.00812482179889325 1
0.0639762301835666 1
0.0363557777415018 1
0.117291325728048 1
-0.0629523380886515 1
-0.0705834196805393 1
-0.0770966169606792 1
0.00843769210649615 1
-0.0559015393651745 1
0.026628227714808 1
0.0851334283073109 1
-0.0156863318738128 1
0.0300298716089227 1
-0.078387859918253 1
0.0274269972938027 1
0.0696150560896582 1
-0.00817585891638287 1
-0.0991407286278317 1
-0.101465806851711 1
0.0480953480013582 1
-0.147775652850275 0
-0.0598350468763231 1
-0.0227434889370115 1
0.00716396094325614 1
0.0470478878170424 1
0.0608210367317239 1
0.0395679005330089 1
-0.0102597652903946 1
0.0188485978160005 1
-0.0893474917769272 1
-0.050438870650033 1
0.0623729720798756 1
-0.17572268244925 0
-0.0520637637651319 1
0.0401182326197003 1
-0.00237325532682441 1
-0.0270105221219946 1
-0.0707613356692545 1
0.0909943557456682 1
-0.00336310600521741 1
0.0682131164508346 1
0.00915990857104106 1
0.116473476709391 1
0.089186973773709 1
0.0876020932197208 1
-0.0748320397155728 1
0.010077523630487 1
0.0339184987832145 1
-0.0897640324803179 1
-0.0121729456806695 1
0.0401410478257156 1
0.0785804505202254 1
-0.0155792429781904 1
-0.0013438493047223 1
-0.00743639344417838 1
-0.00783544270235354 1
-0.0214087729246911 1
0.0609261832978465 1
-0.0567833406214925 1
0.0547233889339513 1
-0.0405744045499491 1
0.0511023059383435 1
-0.0935316883874571 1
-0.0341788701922975 1
0.0208108560143991 1
-0.179664543618049 1
-0.0908380193974325 1
0.0394421507077962 1
0.0475311801363878 1
-0.00775665312764369 1
0.167051783375585 0
-0.0302470208666231 1
-0.0171597316316966 1
-0.0754235282761946 1
0.0637320937712516 1
0.0240425950320851 1
-0.0615381762225013 1
0.00870203996827118 1
0.0440755992982547 1
0.077421730470701 1
0.027611733658335 1
0.0955572741572258 1
-0.000869867965234826 1
-0.019043625755514 1
-0.076270594624971 1
0.0340473610152485 1
0.0464060953114161 1
-0.0300462757449529 1
-0.0491208761032748 1
-0.00951660698661955 1
-0.0389124697064804 1
-0.0421756172886839 1
0.0525389865271098 1
0.0929356400213181 1
-0.0704731885358763 1
0.0373107613151817 1
-0.0379012377032306 1
-0.0504144261354595 1
0.0276970531834348 1
0.00597345674732976 1
0.0553063494779247 1
0.018840686180029 1
0.000209189892633244 1
-0.0679116744341925 1
0.0515338233460727 1
-0.0258653462382787 1
-0.131771890659658 1
-0.0426578420707651 1
-0.00041426104516154 1
-0.0283803661121342 1
0.0129807091828995 1
-0.000492910171981598 1
-0.00220199507961859 1
-0.115803824270087 1
0.0607389932034193 1
-0.0537735518566799 1
0.0732808829148292 1
-0.0351662919099679 1
0.0372052299795974 1
0.0150338572359109 1
-0.0686477393300015 1
0.0636688901626563 1
0.0156518379388094 1
-0.0325649764519775 1
-0.0185912265898547 1
-0.0665427714291266 1
-0.0223893876634375 1
0.0774624171087736 1
0.00242231365577458 1
-0.0512389401380191 1
-0.0537116014138809 1
0.00848771464437684 1
0.159402012631278 0
0.00516955513030753 1
-0.109457951180922 1
0.115468616172695 1
-0.0197199866403812 1
-0.0358920800016841 1
0.01972756694608 1
0.0520289372566622 1
0.023711039220646 1
0.0366988358760537 1
-0.144390288279075 1
-0.00187213133578454 1
0.106708419287077 1
-0.0379362440188432 1
-0.0862356791721477 1
0.00502651328565066 1
-0.032000975091165 1
0.0635417675346103 1
-0.0330809358636391 1
-0.109135313347894 1
-0.137436857973215 1
-0.074889762133231 1
-0.0697161577287308 1
0.001043145275868 1
0.018236615661357 1
-0.0201594839653158 1
-0.0179162128155194 1
-0.0165320622161809 1
0.00753250629493532 1
-0.110341063434258 1
0.111914194594061 1
0.156891466031236 0
-0.0334791435234344 1
-0.11159047842852 1
0.0450087827097862 1
-0.0353122773470776 1
0.0661503303206431 1
-0.0249884758545677 1
0.110836447120839 1
0.0366745993939373 1
0.0378955796501029 1
-0.0333258231174044 1
-0.0631027732634336 1
0.00851952605233362 1
-0.0896420476249788 1
0.0179027056267205 1
-0.118826580975945 1
-0.0520135741520797 1
-0.0411365663391653 1
-0.151095071975471 1
-0.0499339633599666 1
0.0894686765212133 1
-0.0720675197098195 1
-0.0662014015894775 1
0.0145592604927156 1
0.0343466331604046 1
-0.0357229570759136 1
0.178024542482363 1
-0.121141272136788 1
0.108967491592386 1
0.0452181128629982 1
0.000299236149022853 1
0.0433819458398121 1
-0.0793106180871031 1
0.0172582254787104 1
0.0504669957008675 1
0.0474118361618807 1
0.105108396568816 1
-0.0276276709435472 1
-0.0455738876787141 1
0.178772322139239 0
0.032303599771339 1
-0.0326287892398735 1
-0.0799265041351016 1
-0.0466536237997792 1
-0.0829131497500895 1
-0.100231993352603 1
0.0598977015506669 1
0.0678763776336233 1
-0.0171556963621299 1
-0.0402409264233895 1
-0.0497782611726377 1
0.174559530734417 0
0.031152950448032 1
-0.0482838402451325 1
0.0854777880742514 1
-0.0360735096849506 1
0.0345354665972838 1
-0.102208541046441 1
0.0405488861537858 1
0.044506572058973 1
-0.0237221339514539 1
0.054822839650956 1
0.121308611950666 1
-0.0174901921633074 1
0.00718159176133306 1
0.0472956638773392 1
0.0879481231092592 1
-0.0241958338600236 1
-0.0198542769577289 1
-0.114887871723853 1
0.0180335921818942 1
-0.120542382154592 1
0.0876819922289637 1
-0.0427211677492375 1
-0.0385861609362544 1
0.00844193027131192 1
0.0952137502482932 1
-0.0260860348996028 1
0.0251982780395539 1
0.0416916608009147 1
0.137194659502568 1
0.129739775349162 0
0.00594732613193971 1
0.0323666380269165 1
-0.102240262582216 1
-0.100415803173056 1
0.0482777748615277 1
0.0796736934416358 1
0.102317731545952 1
-0.0951892450153248 1
0.0254394829936209 1
0.125067423622103 1
0.119622727253599 1
0.00634483435759619 1
-0.0736960385427953 1
-0.0119550852163636 1
-0.111384806085299 1
0.00545288872921331 1
-0.0295905504624396 1
-0.0140506661694988 1
-0.0786538872003412 1
-0.0986643035741757 1
-0.0582856107127533 1
-0.0562599797040874 1
-0.0330211106708325 1
-0.0437717764113226 1
-0.0575421566413331 1
0.0653737094655208 1
0.0615205350436857 1
0.0400948978538421 1
-0.044450135770048 1
0.0394174516282446 1
0.00398891639896685 1
-0.0954600219799927 1
-0.0433630598928813 1
0.00278962507411884 1
-0.0908578677676987 1
0.0253745759640611 1
-0.00456198650602552 1
0.0654959271149018 1
-0.0147921914621165 1
0.113462229308814 1
0.0917842886230302 1
0.0925086781872676 1
0.0408968236909214 1
-0.0566380597901313 1
-0.0779475839271156 1
0.0295805357469995 1
-0.0338147840953937 1
-0.00519441790067853 1
0.0151850397516673 1
0.117206983832333 1
-0.0502124928885751 1
0.00539238596330857 1
0.008476615124213 1
0.103663594742906 1
-0.109965236107225 1
0.00287551497553059 1
0.0176121240741285 1
-0.0398222743747636 1
0.122317053841628 1
-0.0675533938563064 1
0.000417056849339879 1
-0.0186256632648537 1
-0.0643836313699276 1
0.0358902289753207 1
0.0851569279816193 1
-0.0662024491523639 1
-0.103300802997827 1
0.074396324122197 1
-0.0785006990183391 1
0.064683784360818 1
0.0462019168983224 1
0.140964014722572 1
0.0684202497227255 1
-0.0333096100387929 1
-0.0619003052793055 1
0.156321913749736 0
0.0700365579544057 1
-0.025985975594635 1
-0.00107205233779094 1
-0.00335198021593258 1
-0.0594607647601989 1
0.00989598684693235 1
0.0143782129077608 1
0.0466639141610796 1
0.0846203226334613 1
0.125577434862368 1
-0.0191138028698418 1
-0.0248412465757305 1
-0.0417986272042834 1
-0.00840143575288667 1
0.0664949308220337 1
-0.0936055515362283 1
-0.0824832838421802 1
0.0570923652369145 1
-0.0133019896707226 1
-0.0314482257610495 1
-0.0385480231900421 1
-0.148988467203822 1
-0.00590222179163534 1
0.0839710103169405 1
-0.0895589343577918 1
-0.135901201548641 1
0.0274325540262817 1
0.0320606970658338 1
-0.0398442326133973 1
0.022548281460835 1
0.0811396572765064 1
-0.0947774105198584 1
-0.103824530068519 1
-0.00360094469808232 1
0.120648831486032 1
0.135430123705685 0
-0.0668527906389191 1
0.020622832709481 1
-0.0477780706841455 1
-0.0668426929305342 1
-0.107625516357102 1
0.0622778911846983 1
-0.00750987999950331 1
0.0343286764058759 1
0.0397765719761047 1
0.0576551616692731 1
0.0440280623122701 1
-0.00374160509500247 1
0.0515275448160116 1
-0.00222010093871737 1
-0.0503396580764132 1
-0.0100908970807826 1
-0.0460120460586975 1
-0.0654762101699309 1
0.145718593898529 0
0.0442718993244298 1
0.0387966306309628 1
0.0292059109793665 1
-0.0227919104954956 1
0.00880822848562755 1
-0.00318545899715623 1
-0.0672763989185604 1
0.0404955616247137 1
-0.0303926701235729 1
0.0601491636297189 1
-0.0158520477324331 1
0.147477045751072 0
0.211164518841634 0
0.0209960044770276 1
0.000755961213914663 1
0.0588214865930076 1
-0.0449075369369264 1
0.0396252740560727 1
-0.0246272199812791 1
0.0199979794553624 1
-0.0179415784249631 1
0.0238295667450073 1
0.043237864146914 1
-0.0516967897714602 1
-0.00217937075595924 1
0.0241641205344576 1
0.0505136413259917 1
0.00450462670228632 1
0.0940213144117451 1
-0.14327397572793 0
-0.0598525050201874 1
-0.0314663564573254 1
-0.0419261480912065 1
-0.00814484248884133 1
-0.114038595776275 1
0.0241151862268048 1
0.0333966351725318 1
0.0402911327037135 1
0.0287685283202365 1
-0.000422490805024517 1
0.104836558709491 1
0.0390926743164184 1
0.0470677323211027 1
-0.0183331403913683 1
-0.0892953434205869 1
0.00220961853135703 1
-0.080268561046907 1
-0.0131811728428378 1
0.110091077998006 1
-0.0816615429198882 1
0.0558302478160386 1
-0.0362240054215296 1
0.0205452155331346 1
0.10596134829657 1
-0.0154556800970773 1
-0.0798221473832616 1
0.014804141353002 1
-0.0144965067734288 1
0.0610811020962868 1
-0.117140020909056 1
0.0346354937405254 1
0.0315581175392046 1
-0.032391725394727 1
-0.0428503414346999 1
-0.0382105855664341 1
-0.0634135914025798 1
0.0265742233838441 1
-0.0639883613810115 1
0.0146740814669681 1
-0.113198683513899 1
-0.0656758996567302 1
0.0737729113399717 1
-0.0475026319622114 1
-0.0765269942045852 1
0.0912688995574038 1
-0.0212136489524168 1
-0.0290227724816882 1
0.0185482471146351 1
-0.0438458805030364 1
0.0465077346694663 1
0.026589529458172 1
-0.0787545265620093 1
0.045871480055541 1
-0.0226614619676387 1
0.039865748208898 1
-0.0758313728683305 1
-0.0934030977547123 1
-0.121289941929794 1
-0.0633417709644584 1
0.123155463155162 1
0.0812789454666637 1
0.0198624210497959 1
0.027963801900932 1
0.0661761806711824 1
-0.0877310814460912 1
-0.00123758806503295 1
-0.052297571168663 1
-0.0201027678739078 1
0.0532205893076568 1
0.200852143752326 0
0.021468074480557 1
-0.0862047809385449 1
0.0128359298759982 1
0.0841671964367026 1
-0.026696016540304 1
-0.0381807800264033 1
0.026917972726126 1
0.00563381398842597 1
0.0582777110904363 1
0.00982852577049346 1
-0.0302404077132853 1
-0.0606979330999863 1
-0.0681633295015072 1
0.0607078495783411 1
-0.0256954495168821 1
0.155970252434806 1
-0.068025347708981 1
-0.0456232894108376 1
0.0645816060538538 1
0.161737263133219 0
0.106775744316079 1
0.0230145358110096 1
0.0427937578589677 1
0.0971119899475489 1
-0.0771160251783929 1
0.0328623209962327 1
0.0120112060278394 1
-0.043732825557569 1
0.0454182672473352 1
0.00462518664676408 1
-0.0667495074204096 1
-0.00963587032077933 1
-0.0754474023396991 1
0.0545508521281094 1
0.0941767642933935 1
0.00963842499884969 1
0.0606821834827292 1
-0.0923594154775403 1
-0.0385726406106251 1
0.00116680753880657 1
0.088601966719301 1
0.0227314479199357 1
-0.0017906977838481 1
-0.0572832203776804 1
-0.00478745691705762 1
-0.0793363641719534 1
-0.0215183826724618 1
0.120388728516634 1
0.116416952035099 1
-0.10764598475709 1
-0.00109860958010255 1
-0.0345013190942165 1
0.0279722213849112 1
0.00254377507455585 1
0.018052607890631 1
-0.0685381478603821 1
-0.0220503847219874 1
-0.0725283915254975 1
-0.0959527671362698 1
0.12179753835534 1
0.0590556998749076 1
-0.0236279592805086 1
0.0584059590839348 1
-0.137387995158852 1
-0.0330107150771208 1
-0.0244916156527313 1
0.111323790057637 1
-0.126716353160249 1
0.0101042609372142 1
-0.00941403966056637 1
-0.0496260276771699 1
0.0991000140394707 1
-0.0540647191547651 1
-0.062265514304532 1
-0.00598838602426161 1
-0.0395147824888273 1
0.027259429617585 1
-0.0802698852349932 1
-0.0161908504812732 1
0.0356381307293873 1
0.0555453883418407 1
0.00603336881503017 1
-0.0286111964381335 1
0.0431547692868763 1
-0.144438123098175 0
0.0612493954567971 1
0.0681238359625529 1
-0.0280697241444278 1
-0.0995192524081736 1
0.00627498096576004 1
0.0416884356064132 1
-0.054644954948659 1
0.0143479922061984 1
0.102141376672336 1
0.0816004739572508 1
0.0119203743303104 1
0.0123565907506816 1
0.156514979025041 0
-0.0771291829585657 1
0.00587918321454369 1
0.0203779864090433 1
-0.00742521644339625 1
-0.0781531672160099 1
0.0672158234643234 1
0.10127647235922 1
0.0226373446718038 1
-0.12767258471103 1
-0.0839525316201103 1
0.0153664386368194 1
0.00114138656452147 1
0.0212015126834956 1
-0.0800758295419079 1
-0.0712024602040763 1
0.0429334912809978 1
-0.0920975776831491 1
0.0479675808376434 1
-0.0501071493370473 1
0.0465803418481557 1
0.0398735438979422 1
-0.061121598350985 1
0.0201093044226741 1
0.0975470857574335 1
-0.00115952764819385 1
-0.00323976121755335 1
0.143055087746706 1
-0.15437634444968 0
-0.0505334620831147 1
0.00921016059588225 1
-0.0295068014250151 1
0.0738395830475491 1
0.0320236886232545 1
0.178371411493684 1
-0.255097816493496 0
-0.0200116092419236 1
-0.0172439039673113 1
-0.150037746177009 1
-0.0701577541344666 1
0.0533370635100764 1
-0.123982363908473 1
0.130292732288245 1
0.142980636825787 1
-0.0778378502311079 1
0.0452312965801702 1
0.0874336055644731 1
0.171826823377226 0
0.0939363963627659 1
0.0913874844558485 1
0.00889291092972118 1
-0.0610954699668145 1
0.0673254450122126 1
-0.174853241697647 1
-0.0380366767906747 1
0.0383701105142343 1
-0.025081638775126 1
-0.0413699019122405 1
-0.0382635796413074 1
0.00219171208118037 1
0.164116019320086 0
0.0207431226958752 1
-0.0850570280196603 1
-0.129764255268863 1
-0.0497906002728837 1
-0.196781262563982 0
-0.0030446522724716 1
-0.00897374898713726 1
-0.0736526752480499 1
0.165964509208684 0
0.0652278485612827 1
0.0221009793207093 1
-0.00712198708572891 1
0.132923359397273 1
0.0780626122622839 1
-0.0103848562333142 1
0.0614789095724684 1
0.018285663188891 1
0.0183467804893808 1
-0.0714657474149113 1
0.035010635511548 1
-0.0101184761149674 1
0.210550163929172 0
-0.0239416535957155 1
0.0156570950721354 1
0.00815791911295297 1
-0.138554707989331 0
0.0505457213084507 1
0.125276076803199 1
0.100033999849771 1
0.0332715941013525 1
0.12918916552043 1
0.0484522961857904 1
-0.0420377453690937 1
-0.0778571381447771 1
0.0475649957648527 1
0.174212390067569 0
0.0942675413506894 1
0.0132764073305006 1
-0.0190195488273534 1
0.052357550342374 1
0.0478700039518299 1
-0.0381739472495808 1
-0.0789874482092438 1
-0.078083520324058 1
-0.0570343649764184 1
-0.086338616219581 1
-0.0425530101799264 1
0.00268042741740814 1
0.0129290697161425 1
-0.0222439111800069 1
-0.00690607165266325 1
-0.055205596684667 1
-0.160349239915018 0
-0.00532407371466741 1
0.106953548224204 1
-0.095520946146807 1
0.110271120234292 1
0.0852088594929207 1
-0.103239285149453 1
0.0560866619668655 1
0.0807810585347422 1
-0.0737744014588872 1
-0.141743346773838 0
-0.0913919910391457 1
0.048544705684418 1
0.0253473164264173 1
0.0719349617708623 1
-0.0539132197160954 1
-0.016353245475684 1
-0.0437659063108237 1
0.116429922616306 1
-0.092730301126158 1
0.0560438299554559 1
0.0991490208735504 1
-0.0256427580774791 1
-0.0316571216097083 1
0.034673806318323 1
-0.122911037031687 1
-0.0772812328406133 1
0.00986150476765785 1
0.0534666241058281 1
0.132178044935328 0
-0.0457635459151131 1
0.0105225581193832 1
0.0630324206151249 1
0.161989779960008 1
0.0832356768520678 1
-0.1721225654719 0
-0.0850926216545344 1
-0.0842128242270845 1
0.0269483271916109 1
0.0647800720142636 1
-0.0318060707093 1
0.0408741417435005 1
0.0577491116209839 1
0.0563009878359808 1
0.0266645582695034 1
0.0356939858447718 1
0.0586363667358111 1
0.108149974917556 1
0.0234448206259088 1
-0.0270418762004041 1
-0.0150723384222854 1
0.0155178399520886 1
0.0206142835725825 1
0.117916190933284 1
-0.130815137643624 0
-0.0380052126547636 1
-0.062220487226102 1
-0.0303005960153382 1
0.0357690441501388 1
-0.00627141136056416 1
-0.056360970102529 1
0.015565199036037 1
0.0567275407162713 1
0.0166494053250945 1
-0.127715314982746 1
0.0557573231856814 1
-0.0557738861757652 1
-0.0364051036212393 1
0.0327673155479779 1
-0.0231239881006903 1
-0.0281698286678276 1
-0.0444038466975719 1
0.11286298863438 1
-0.00998723740836082 1
0.0233373925042507 1
-0.03921102684607 1
0.0738365377909564 1
0.0238869379635817 1
0.112261710374864 1
-0.0993812533844301 1
0.0128351357719128 1
-0.0304235973926583 1
0.0254199988034269 1
0.00145226661636407 1
-0.0933943214083736 1
0.0220968987220649 1
-0.0488173488645437 1
-0.063390342802158 1
0.0925061734758814 1
-0.0559815531076662 1
0.0283482417804964 1
0.00762352044275131 1
0.0259485753607539 1
-0.00602466941754363 1
0.0760918667405247 1
-0.120517270985067 1
0.101726138406652 1
-0.0354036032734584 1
0.0955364094222332 1
-0.072198013185412 1
-0.0631110018413732 1
0.0120486283319197 1
0.0139375931277961 1
0.034351611141838 1
-0.124026518298129 1
0.138159458392995 0
0.0739780722875314 1
0.138606903645253 0
0.0603786015244453 1
0.0556460704924058 1
0.0265800594795986 1
0.0446651956846083 1
-0.116704599682252 1
0.061744772898823 1
-0.135777411700717 1
0.0754377999777494 1
-0.118401035198951 1
-0.067877887619528 1
0.0265431068727148 1
0.0431167000170173 1
0.000525808605844572 1
-0.0409158790605472 1
0.111625579051513 1
-0.0450868840493284 1
-0.0498247702371716 1
0.0488417191802683 1
0.0327047921813424 1
-0.0681771956579328 1
-0.0572001542856014 1
0.0649441194395049 1
0.0217831471187459 1
0.0347166576369715 1
0.0376571128869848 1
-0.101872808688026 1
-0.00130903352578646 1
-0.0334601973808326 1
-0.13918882400468 1
0.0622990480464478 1
-0.0918591317569631 1
0.151248467144462 1
-0.0916557042042505 1
0.0114565162072212 1
-0.0199544808462828 1
0.0672958277957694 1
0.0275533566226298 1
0.0232258841233208 1
0.00700365992859408 1
0.0383109780609478 1
0.0584812969935515 1
-0.0912722811999668 1
0.0166169498109001 1
-0.000143446163883929 1
-0.109697730570441 1
0.0510430850345222 1
0.000664607250822584 1
0.0705063702950939 1
0.0288957639698875 1
0.0103436357256143 1
0.0648294431007256 1
-0.0480557611206399 1
-0.0683829809830083 1
-0.172223078713542 1
0.0075686086958906 1
-0.0164237054281874 1
-0.0299344130967168 1
-0.118491472139361 1
0.0250630472457822 1
-0.00581983632277187 1
-0.0309379639296853 1
0.0182455502435781 1
0.136338033614737 0
0.071660755466704 1
-0.0947508857988399 1
0.0910421436143936 1
0.00726549117729609 1
0.0607777486016143 1
0.0348263017490366 1
-0.138968944579227 1
0.0808195353068312 1
0.0900914846339901 1
0.000403167333302208 1
0.0881190051525203 1
-0.0845103336680442 1
0.0286921474622264 1
-0.0398168175061941 1
0.0412399975967634 1
-0.0449393990830734 1
-0.0858757912163286 1
-0.00953534069588831 1
0.0294661566509119 1
-0.125796426753198 1
-0.12160002990905 1
-0.127376655201519 1
0.00625699197095778 1
0.0626011798073984 1
-0.0928530875360817 1
-0.00288579886401686 1
0.0136063252260813 1
0.0318900781339449 1
-0.144225164557368 0
0.176572757839844 0
0.0128291268655993 1
-0.0460366826717651 1
0.110698362383633 1
-0.0349351089395235 1
0.0883802145018539 1
0.124638053431054 1
-0.0252491403971489 1
-0.0878290538633409 1
-0.0318033758783032 1
-0.104970991710438 1
0.0642100818603822 1
-0.0341953688343567 1
0.0665227913941787 1
-0.0391049889244469 1
-0.0764353856100644 1
0.0334981308314197 1
0.0313283733471957 1
0.0224723054957957 1
0.0771790495928762 1
0.0454179839130572 1
-0.133743328754913 1
-0.134640251465602 0
-0.015364422378949 1
0.0387644018448657 1
0.0448640078701266 1
0.0221139024091154 1
-0.0589929420717615 1
0.123311882195856 1
-0.028514411467012 1
0.14047820733709 0
0.0178858179430547 1
-0.0229621571294457 1
-0.0180402245239792 1
-0.0246720383964277 1
-0.212880206086 0
-0.124130830792085 1
-0.0320455216812402 1
-0.0950198635938313 1
-0.0314040365277248 1
0.0203312713805452 1
-0.122338242072347 1
-0.0811224663200656 1
-0.0566400586970502 1
0.0142836200744407 1
0.0252300683139358 1
-0.09394652015139 1
0.0297590355312082 1
-0.0396289098719186 1
0.049273705359555 1
-0.0583463489125993 1
0.125693796906259 1
0.0742404270518661 1
-0.028618527840091 1
-0.00185443715521832 1
-0.0316314638637472 1
0.0100733333283555 1
-0.0222245903758278 1
-0.0116411107539366 1
0.114228482285129 1
0.122834333196396 1
0.0284538968972333 1
-0.00210414464721942 1
0.0167816701756667 1
-0.104398836164407 1
0.114210143731504 1
-0.0546463383638505 1
-0.102470357239473 1
0.0445891610982058 1
-0.0684863205056616 1
-0.00503522644928178 1
-0.0103086855030063 1
-0.0672967277402268 1
-0.0616219163081445 1
-0.0141595793583057 1
0.0836636145127417 1
0.0361483492292275 1
0.0174785937188746 1
-0.0471858659318484 1
0.097232730268884 1
-0.0351736435496172 1
-0.0731190961747987 1
0.0624436582579638 1
-0.0190084189465866 1
0.010124509222353 1
0.0655953311505662 1
0.0382603501126556 1
0.0810062109073532 1
-0.0296159937776813 1
0.0500668752783032 1
-0.0982125552509301 1
-0.0335172202103894 1
0.218263644688527 0
0.125041891682647 1
0.00994867117546368 1
-0.00981654953865164 1
-0.0725700769784923 1
-0.0127500069837215 1
0.0273639655381157 1
0.0557577897379313 1
0.0845067842040146 1
0.0634370349001071 1
-0.0391508942463429 1
-0.0142749732708357 1
0.00827977485275712 1
0.017384047449918 1
-0.00945351935045678 1
-0.079632932354879 1
0.187293137464737 0
-0.0932364658919811 1
0.00628371742542603 1
-0.0463921793793847 1
-0.0084827362159781 1
0.078649200689052 1
0.0904484761862492 1
-0.000708870531876564 1
-0.023659546581014 1
0.0323625868914992 1
0.0752518069063271 1
0.0695371791032417 1
-0.0287842284096845 1
-0.0695046576588253 1
-0.00284700401688591 1
-0.035436545146558 1
0.127496116856033 1
-0.0562211306524731 1
0.0383576857688409 1
-0.019019074209765 1
0.0661602537997373 1
-0.11550524024342 1
0.000477252880660648 1
-0.0200143406012529 1
-0.133804276305995 1
0.0528698863847465 1
-0.0628890418861579 1
0.11808784640624 0
-0.0322185710624961 1
0.0168471554011897 1
-0.0462739983016592 1
0.0824876963397475 1
0.0942920637865235 1
-0.0392727178589298 1
0.046612895643752 1
-0.0904486193325929 1
-0.0678636880722988 1
-0.108987738391366 1
0.0878986486468206 1
0.0574466085671706 1
-0.0494299479741361 1
-0.0808872493067829 1
0.0042066890307069 1
0.0775734420477398 1
0.000265115581304343 1
-0.0227021965658305 1
-0.0960318783989339 1
0.00963790438386099 1
0.0653083477335746 1
-0.0106724890965386 1
-0.028825066836563 1
0.0512340858497066 1
0.0105775507829422 1
0.0715548886567536 1
0.00795599080086576 1
-0.0201853687580499 1
-0.0803674085060218 1
0.0244079259322667 1
-0.0266863762056237 1
0.0861719122374115 1
0.0107285794719141 1
-0.0550422270529654 1
0.151306541400009 0
0.0613256823396831 1
0.112162929605658 1
0.0394701953990341 1
-0.0517302012960936 1
-0.0470366245531888 1
-0.0329547023465929 1
0.0430007213694752 1
0.0701510716743996 1
-0.0809882608873795 1
0.0743130731812349 1
0.0384571874306739 1
0.0184871176418538 1
-0.128426849053873 1
-0.0372196925524481 1
-0.0283405140127341 1
0.0618826750538732 1
-0.0671794473148846 1
-0.0133983890657056 1
-0.0691947245174623 1
-0.0132110915400766 1
-0.00764370650349032 1
-0.139252329571553 1
0.0555192236297173 1
0.0472245520629001 1
-0.016986503776566 1
-0.0182596872832286 1
0.0996368603432774 1
0.0363423937760564 1
-0.0193651564238224 1
-0.0281787143345044 1
-0.0393803980516674 1
-0.145219137478228 0
-0.0194459054994323 1
-0.0156756213656775 1
0.00401885949707201 1
0.128411766336764 1
0.026199613521949 1
-0.0832600712044934 1
-0.0989755106329522 1
-0.0385106741999176 1
-0.0159756147658774 1
-0.0048573649814743 1
-0.106165004763868 1
0.0579568974105558 1
0.148310023459681 1
-0.0877073549159396 1
-0.0528481251177036 1
0.0122524643185627 1
-0.10667767912422 1
-0.0486563689214089 1
0.0299961841882067 1
0.0175890220204939 1
0.0634466594863068 1
0.0835559855137826 1
-0.0513000462581224 1
-0.106884094785935 1
-0.0739594557751031 1
0.075145153337806 1
-0.025418518049261 1
-0.0559531669854559 1
-0.091494819357008 1
-0.0458118488562012 1
0.0337743554621024 1
0.0748808689130244 1
-0.0028583665392923 1
-0.104607649740877 1
0.0546920896218565 1
-0.0387123648334333 1
0.0517818878818771 1
-0.141818060708663 0
0.0179606676161187 1
0.0589143819266788 1
-0.00239577233288609 1
-0.0941533939097929 1
-0.0269021929870505 1
-0.0740535200069883 1
-0.0961231687401868 1
0.135759521870897 1
0.0251146975930836 1
-0.139483702940579 1
-0.0134592183678193 1
-0.0928256940921489 1
0.0535630813340534 1
0.17880008825747 1
0.0726802259712918 1
0.0178094533245786 1
-0.0631854012961241 1
0.0316297212675066 1
0.0540674677653352 1
-0.0797857901561155 1
0.0464976903209705 1
-0.0512624250095991 1
-0.042891877506362 1
0.0759307041550886 1
-0.00183706333563102 1
0.0201795517995588 1
-0.00711233287863927 1
-0.0405364601146189 1
-0.0440107497824848 1
0.0231150613725974 1
-0.00321503918010475 1
-0.0813620956562096 1
-0.114514080432464 1
0.071252329659882 1
-0.0225556544451653 1
-0.0191839916740046 1
-0.0023693603273295 1
-0.0097260020456824 1
-0.0220240109230415 1
0.0293572901879064 1
0.0119455679294113 1
-0.00341113749055004 1
-0.103730622241656 1
0.00039963795881677 1
-0.00247484090140473 1
0.00956206413280911 1
-0.0934870117999567 1
-0.0247002406324206 1
-0.0384001232005909 1
0.174195864105137 0
0.0805257184963921 1
0.0267901496098593 1
-0.0627199766446765 1
-0.0746049433903707 1
-0.0368644876591688 1
0.180806471272804 0
-0.0339806697454424 1
0.0219560780277237 1
0.0385138914564625 1
-0.0768089375979917 1
0.051416713828766 1
-0.0377218793575836 1
0.0646715972114844 1
0.0629082413979032 1
-0.0362431438587547 1
0.0100297278192367 1
0.0333893907407969 1
-0.0840766668060704 1
0.0820243788281225 1
0.14589409555925 0
-0.0486239959283147 1
-0.0375614892060685 1
-0.0037460372553243 1
-0.00878587440522805 1
0.00770847507698347 1
-0.10658709835283 1
-0.0728464999766906 1
-0.00613879987204984 1
-0.0623958104067243 1
-0.00682662823893123 1
0.0578673177399136 1
-0.0478387121730951 1
0.0404922413803305 1
0.0885900937763764 1
0.101129331001783 1
-0.0104566118705705 1
0.0379080505570366 1
-0.0373617919177925 1
-0.200921065132286 0
-0.0675938762551011 1
0.0474825067499878 1
0.0860680054458416 1
0.0604115484844775 1
-0.0628782407039316 1
-0.122076413443908 1
-0.00259491183327257 1
-0.0891751215391328 1
0.100071490481291 1
-0.0143464718639685 1
-0.0604640285453189 1
0.00216689132202627 1
-0.00181959749218395 1
-0.048781013564684 1
0.01434036948598 1
-0.0285797473908723 1
-0.0225561087028156 1
-0.129258438793865 1
0.0996331922917344 1
0.0948487370214172 1
0.0260780463137204 1
0.119727554774179 1
-0.0878812996801985 1
-0.0444088857913087 1
-0.227869513022008 0
-0.0585973657979408 1
-0.0723720027457571 1
-0.0688936271077031 1
-0.0326561714205855 1
-0.136903655454213 0
0.000304138837962455 1
-0.0863848840659383 1
0.118498724680925 1
0.099369948976056 1
0.00465743700209442 1
0.0468842556382968 1
-0.105508973179209 1
-0.0313109963777607 1
0.142479096897717 0
-0.0346074926898562 1
-0.0229259945776743 1
0.0534832802576777 1
0.102816302586942 1
-0.0607969934838276 1
-0.0606546553142165 1
-0.0195534984483627 1
-0.0500441136876311 1
-0.0915222751519231 1
-0.0577474242028765 1
-0.0859985504523004 1
-0.0763940678210545 1
-0.000375393846227184 1
0.110206042537454 1
-0.0495146941452835 1
-0.0781473788214004 1
-0.000891149590708851 1
0.0372005049688404 1
-0.0452384910866386 1
0.0499496246578269 1
0.0214445904343123 1
-0.114380748080704 1
0.0146071020261376 1
0.0140884654720747 1
-0.00126582552720027 1
-0.119336328927328 1
0.05312289731558 1
-0.0172861137933704 1
0.0477059219946826 1
-0.110684200494232 1
0.104882373435794 1
-0.023437950526832 1
-0.0760674996457032 1
-0.00600979814462125 1
-0.0644491404370163 1
-0.0359757907601201 1
0.115343040719862 1
-0.0403084988842024 1
-0.103298588274324 1
0.0204529314201518 1
0.0599457040473904 1
0.0437127782188579 1
-0.0978688882921418 1
0.0540810695637813 1
0.0369360990815297 1
-0.0369370794887527 1
-0.0030337331114794 1
-0.0650965536642756 1
0.037086708357045 1
0.209929670658013 0
0.0518611703377229 1
0.143337418999833 0
-0.0582652245223862 1
0.151493971251846 1
-0.0605885161561095 1
-0.0600301569280766 1
-0.0394876064735327 1
-0.031135953679197 1
-0.040534502760756 1
-0.0299884273937151 1
-0.0364749446691025 1
0.131557537451835 1
-0.0975030534454661 1
0.0242177075861253 1
-0.0161763610737876 1
0.087600118227227 1
-0.000528320530433259 1
0.0279409243455727 1
0.00297396213452917 1
-0.00989078685464249 1
-0.12719297626307 1
-0.0434375538079319 1
0.0834091846433885 1
-0.117170046675324 1
-0.105337799084473 1
0.0339130981818863 1
-0.0199934643535165 1
0.122883421994664 1
0.0492793846829142 1
0.194112627309599 0
-0.0366619552346227 1
-0.0133676725214857 1
0.04200476881785 1
0.0100635773954941 1
-0.067360975338379 1
0.0284534364656588 1
-0.0390030248172415 1
-0.1075679352638 1
-0.00702276334726687 1
0.0977313923620009 1
-0.068687314901414 1
0.0728273924181959 1
-0.0301092718068366 1
-0.00836879595454939 1
-0.00616295177704009 1
0.198624904462575 0
0.0836638270264907 1
0.0942497175243181 1
0.0647898305547725 1
-0.000371894511205381 1
-0.0531630263054787 1
-0.0194380092170044 1
0.0254292614153487 1
0.165995789846018 1
0.0781392861576157 1
-0.0693943752941061 1
0.00551375600623462 1
0.102636784658162 1
-0.00441844028709476 1
-0.0127998138522493 1
-0.033411992162971 1
-0.0238601315586476 1
-0.0296390111606865 1
0.037114467895067 1
0.0197585468694215 1
0.00692759377572967 1
0.0276538174084196 1
0.117448612274951 1
-0.00758846783885331 1
0.0247836871618256 1
0.0259174975310197 1
-0.0449161188524213 1
0.0679407572843937 1
-0.0583682939859063 1
-0.108646184737689 1
-0.044196000879805 1
0.0885336632829183 1
0.13840282648993 0
0.066478986829605 1
-0.15682730279605 0
0.0447125594895594 1
-0.0171316737404857 1
-0.0698655806486755 1
-0.0298095861475053 1
-0.0484528168189438 1
0.0211137876257917 1
-0.0662481989955578 1
0.00332359643793309 1
-0.24264435299562 0
-0.0874970757843464 1
0.0317810424171066 1
0.0208901548652258 1
-0.0222208000569037 1
0.0148999246302311 1
0.0255248471074488 1
0.038519474352539 1
0.0552124198127348 1
-0.032537299044416 1
0.0977563369222045 1
-0.0410767255058549 1
-0.0394933590270292 1
-0.0232456963589549 1
0.107592727546772 1
0.0900051262141145 1
0.048876716140925 1
-0.00326456811258825 1
-0.163117132379363 0
-0.0562867793000186 1
0.073855288186966 1
-0.0923455840967089 1
0.00345209951982048 1
0.170541282897505 0
-0.254022031298217 0
-0.0127120844684583 1
0.0837295307579342 1
0.0830538467682151 1
0.0141295833500856 1
0.0418542013854607 1
-0.082561747664036 1
0.128953112740336 1
-0.0374419336686913 1
0.0631078230328444 1
-0.0376729716739952 1
0.00854522023966027 1
-0.0613610840390089 1
0.0309493261982582 1
-0.0072250450112644 1
0.110222314556749 1
0.0029472380457882 1
-0.0204488128566588 1
0.0672089354206094 1
-0.0305720253356394 1
0.0454944914718279 1
0.00220193933730854 1
-0.00560752434233996 1
0.0353853596627235 1
-0.0557666918145724 1
0.0683680217720985 1
0.0774734651625196 1
0.00772184761781863 1
-0.0147146670225555 1
0.109282448476312 1
0.0553001415854221 1
6.69651060598263e-05 1
-0.0361272117738801 1
0.0246715928527815 1
0.124929014539215 1
0.0610340674338991 1
0.0661137175229057 1
0.162872544555906 0
-0.0944067693197274 1
0.0243189190548132 1
0.060782720611557 1
-0.0708411449348509 1
0.0354850580739904 1
-0.135821157357975 0
0.0209173659600506 1
-0.0668985360798012 1
-0.172754856093389 1
0.115761645846579 1
0.117490932096586 1
0.0725102056230383 1
0.0471749942058006 1
-0.065417336732595 1
-0.0333706074003438 1
0.0729933613267476 1
0.0551619581052054 1
0.0295492281715386 1
0.0081516155395465 1
-0.000332939044527665 1
0.000203788205723726 1
-0.00877417443434653 1
-0.0855215642787635 1
-0.0865743224402403 1
0.0168164942599835 1
-0.0752292749040542 1
0.0375874818136062 1
0.00421283303744894 1
0.00843601501718197 1
-0.147477607997474 0
0.00445533163562459 1
-0.120564369383197 1
-0.180446958279549 1
0.0230389191298799 1
-0.122415452836881 1
0.0116120936464693 1
0.0299564222170306 1
0.0829410102950961 1
-0.0316565474748127 1
0.0569424533389342 1
-0.0521069004964809 1
0.042117266097749 1
-0.0151949263959631 1
-0.0588303812610479 1
-0.0338026091326101 1
-0.012477500274968 1
-0.0402919198639344 1
0.00115621906585786 1
-0.0117115716864383 1
0.0181348192546626 1
0.0627450848563975 1
-0.0830594871034547 1
0.0668659802321987 1
0.0806393123354194 1
0.0261554234351394 1
0.129647486952428 1
0.0389108126114542 1
0.00678661120987339 1
-0.0139345308096555 1
0.0517691326407051 1
0.0724143535628351 1
-0.0866329763063855 1
0.0502331202498338 1
0.064982471717192 1
-0.0698470160976034 1
-0.0642957451572362 1
-0.0282927127529343 1
-0.126184124237466 1
-0.090788870350145 1
0.0342973301930121 1
-0.0695061208020074 1
-0.22166611702771 0
0.104165477857911 1
-0.0907837542475725 1
-0.0148890107987453 1
0.0316426006439399 1
0.0829012705394043 1
-0.10116822143582 1
-0.0788425309649898 1
-0.00118400565890785 1
-0.014438567849248 1
0.0558940788227237 1
0.0476150796029032 1
0.0438541263849801 1
0.0626777182361416 1
0.0122717071181251 1
0.00642123042285717 1
0.135698644722413 0
0.0209330731108962 1
0.0200780740956815 1
-0.0850619859076865 1
0.00677041239031635 1
0.0943028466669072 1
-0.174572582881694 0
0.125070854009564 1
-0.0733817424791086 1
0.208920040057823 0
0.00027715508405711 1
0.0244442040011348 1
0.0178791561325028 1
0.0035941168846431 1
0.0505614767533924 1
-0.029868628531353 1
-0.00369214433141787 1
-0.0398566198010326 1
-0.0613218110625775 1
-0.0147254796662213 1
-0.151485108869488 0
0.0255997467790596 1
0.00812181943216688 1
-0.106541124937786 1
0.0445230647148001 1
0.0784860020735655 1
0.0135970227089349 1
0.00680850186613792 1
-0.0609547321115268 1
0.108162550166974 1
-0.0733479048227093 1
0.0595868400786343 1
-0.194189703838721 0
0.0485864673004645 1
-0.0745219024046109 1
-0.0943951740003149 1
-0.0742021057171257 1
0.108339410499601 1
0.0699130496072983 1
-0.146101708668394 1
-0.022049595673504 1
0.042521717794657 1
-0.133835797811786 0
-0.0411522581864092 1
-0.128683003500509 1
-0.0617222183478257 1
-0.139484272228415 1
0.145839562051176 1
0.0567865621077751 1
-0.0193575054971664 1
0.0304359886862967 1
0.100417374604685 1
0.0803045227352052 1
0.00229611770382084 1
-0.0031105266058856 1
-0.0636165652323271 1
-0.0821353036285489 1
0.0260815585522233 1
0.0119491790125138 1
-0.0127764992989301 1
0.0176480185056337 1
-0.0844087252459859 1
0.0465424017425084 1
0.103956515254373 1
0.0761633732828415 1
-0.0572808638616931 1
-0.0252689506452676 1
-0.0331030170921487 1
0.0494279158368774 1
0.107442139807455 1
0.0611150981741829 1
-0.131332304773451 1
-0.0399427100408429 1
0.0596339983543617 1
0.0065097681519652 1
0.0937545855521316 1
0.0678916428209157 1
0.0340447859938745 1
0.0207678087464032 1
0.00554216905788302 1
0.0511469339862834 1
-0.00598123013944693 1
-0.105046358094575 1
0.115550387901896 1
0.0875496287003185 1
0.00528758300995315 1
0.0467116715579977 1
-0.0613560384918299 1
-0.0577669152737145 1
0.0591142502196267 1
-0.0657032733434848 1
-0.0149236237573019 1
-0.119542286810549 1
-0.0560112294317499 1
0.112682360303747 1
-0.0145690300199746 1
-0.0408871743639906 1
0.103628074032883 1
0.0476624479062282 1
0.00496399884307906 1
0.00652208195088118 1
0.0635411865175673 1
-0.0300984308537798 1
0.0491542319437887 1
-0.0453572958219351 1
0.110613841073503 1
0.017829102699522 1
0.00763473145093532 1
-0.165709842862589 0
0.0203204999300617 1
0.0518838148804523 1
0.0463566013335563 1
-0.219142034264521 0
-0.0446812983440129 1
-0.138170342071036 1
0.182645158824699 0
-0.0223098349126308 1
-0.0625093007471147 1
-0.0237592933909714 1
-0.0136373481942782 1
0.0216072422306629 1
0.025293605807341 1
0.0364793179875596 1
0.0116438498758208 1
0.027444157378802 1
-0.0107138081177935 1
-0.0132185981621059 1
0.100711410875158 1
0.0423326874366862 1
-0.0699312928680216 1
0.0285633712044063 1
0.119718288676955 1
0.0893261909730126 1
0.124468143546019 0
0.125282339959945 1
-0.0190001104292213 1
-0.0621755440577306 1
-0.0451139631300692 1
0.0219485157101917 1
-0.00860963798451659 1
0.0239003036156419 1
-0.0594352163489844 1
-0.0908304545985025 1
-0.0289248948450048 1
-0.036374536989234 1
0.0169341594812933 1
-0.0794503337971273 1
-0.120419217235936 1
0.0311052611222909 1
-0.00221811845870843 1
-0.155080509741919 1
0.0775213378598733 1
0.101930872796877 1
0.0480014100120425 1
-0.0451494166082307 1
0.0546039241877997 1
-0.0703133195661091 1
0.023664365148326 1
-0.00708421888651606 1
-0.00495992510712588 1
-0.179562630511763 0
0.0821124077553733 1
-0.0548270080387159 1
0.00430909935794838 1
0.0862319069169736 1
0.040300539431068 1
0.00132447208418546 1
0.079142581232839 1
-0.0778723310118692 1
-0.0994859662750295 1
0.109190841545941 1
0.0291048785374329 1
0.079378670627892 1
0.0701612564607101 1
0.0140513913037019 1
0.0210599637563316 1
-0.023128335743843 1
-0.0347037207467708 1
0.131860860144417 1
0.0128789516211573 1
0.0124216804956709 1
0.0543541769366639 1
0.0722456502149982 1
-0.144524742982028 0
0.00335387715991871 1
-0.0277970427640817 1
0.00249915757127581 1
0.081876722882744 1
-0.0360526680161214 1
0.00988265927466305 1
-0.088846077553793 1
0.0336989193536752 1
0.0509535032261104 1
0.0126278372286945 1
0.0472374896039227 1
-0.0617627160600671 1
0.0370979889315952 1
-0.0449077906658001 1
-0.00955414736428496 1
0.0163023730978224 1
-0.1311451485764 1
0.182031659916187 1
0.00210270519183169 1
-0.0150556618022069 1
-0.0348711945599863 1
-0.0397553159641318 1
-0.0828015192550916 1
-0.0278440319717497 1
0.136400494539998 0
0.0327912983672703 1
0.0769117074468589 1
0.0112740139206153 1
-0.0552762428131985 1
0.0703018328914481 1
-0.0631880950389457 1
0.0631348717941252 1
0.0732265575235442 1
-0.0351720399410537 1
0.0657990160407384 1
-0.0810312803294306 1
-0.0913590094587606 1
0.0372373178562822 1
-0.065441171144879 1
0.0561146371389943 1
0.0416093865276151 1
-0.0154989780175486 1
0.0391727888574004 1
0.139228049082291 1
-0.00737909940011063 1
-0.0724295436321966 1
0.0544989812525319 1
-0.0797521147570453 1
0.050471112735813 1
0.0795919401244967 1
0.0358087243679465 1
0.0298007519571818 1
-0.0903564883902374 1
-0.161242801776018 1
-0.0324558981694717 1
-0.0307722946877381 1
0.0124157247965206 1
-0.0145771356881889 1
0.0412892018315963 1
-0.0956712843160264 1
-0.0561123942683327 1
0.0498967752207036 1
-0.0968197192839168 1
0.0356572663875687 1
-0.0355017713215697 1
-0.0646332882194339 1
0.0387707682743258 1
-0.0193114591429807 1
0.0597233741455294 1
0.138504449585272 0
0.0060461238031883 1
0.0796197420378665 1
0.102376528089242 1
-0.07356791366496 1
0.0449396318186978 1
0.06764331265501 1
-0.0208312730168291 1
-0.0227387960885481 1
0.11260703547815 1
-0.0372438510361316 1
0.0497805566604171 1
0.00561045506938542 1
-0.0896233461664926 1
-0.0622689222341137 1
-0.0676016580295886 1
-0.0280830210760301 1
0.06051505481332 1
0.0220739967250658 1
-0.0450160564889895 1
-0.131552107134962 0
-0.00677851047316232 1
0.0458878753546344 1
-0.240705620520882 0
0.0758296114507919 1
-0.0638102891674684 1
0.056612095059651 1
0.024763074882859 1
-0.110777453995759 1
0.0827317318306036 1
-0.00123366111210003 1
-0.0120075907924486 1
-0.00717063320556622 1
0.0724394297144006 1
-0.0621534847010138 1
-0.112150218453021 1
-0.00737844966970838 1
0.0248914382060137 1
-0.0791194310314294 1
-0.0852173859025898 1
-0.11066060828505 1
0.0481932398287039 1
0.0823609081205397 1
-0.0626915035731652 1
0.0276108538292624 1
0.138973279080292 0
-0.0415074680066012 1
0.0767668080763231 1
0.175440432988081 0
-0.0119649404116144 1
0.0449732444307348 1
-0.135275546938045 1
0.12476688801681 1
0.00877262354586637 1
0.0365724083839944 1
0.0249227783465695 1
0.129195675886087 1
-0.0885985335978078 1
-0.0746535900829819 1
-0.043252098959184 1
-0.00800567773538734 1
0.0936615974670744 1
-0.0308528208995063 1
-0.0492709725057243 1
-0.0607153924353572 1
-0.0440231995398706 1
-0.0213596378959389 1
0.0823857293998189 1
0.0266832814441559 1
0.0718190588954465 1
-0.022333151119069 1
0.0294334020224451 1
0.102892771550978 1
0.0389265131447919 1
0.00988934820990716 1
0.131230602759845 1
-0.066703110830263 1
-0.0215683659349089 1
0.144085308719627 0
0.119605107921779 0
0.0559026589359024 1
-0.0190012741769101 1
-0.0106811946174155 1
0.00763113295027731 1
0.0466738875129153 1
0.10056639324571 1
0.0968661933402146 1
-0.0652445355083732 1
0.0634752067714195 1
0.00191312718301703 1
0.052709255604542 1
0.0964847335507214 1
0.0669233930602511 1
0.0421545773039612 1
-0.0727447080045991 1
-0.0712096414680783 1
0.0124135036902721 1
-0.0370360354242344 1
0.0671461367354139 1
-0.0339025032552113 1
-0.0298361391449864 1
-0.0436925978164123 1
0.0147178735987083 1
0.0825801562775725 1
6.59623757535352e-05 1
-0.00309164596859995 1
-0.00352495299623254 1
-0.0324836722062958 1
-0.0330180680533348 1
0.0479790076665306 1
0.126066191609878 1
0.0511681332624701 1
-0.00691896072824845 1
-0.0512009033057542 1
0.0835685178427862 1
0.0376661223105028 1
-0.0187093856361793 1
-0.0266765511405854 1
0.0865529990479512 1
-0.0676122625055548 1
0.0512089383900304 1
-0.280325765628392 0
0.0281429058393446 1
-0.0103942936622313 1
-0.0276246055106735 1
0.0097729040758825 1
0.0873498653260254 1
0.104369112983554 1
0.00371875490932346 1
0.00740892118336743 1
0.0473605754615925 1
-0.025463665513462 1
0.0467968905516302 1
-0.00573811570401998 1
-0.106624780263203 1
-0.0102908377841637 1
-0.00854135461852141 1
0.146877346128984 0
0.020291101558706 1
-0.0370167720862715 1
0.0725297876445544 1
-0.0990652938289794 1
-0.0369629218449785 1
0.0784915959331411 1
0.0183686826799481 1
-0.0319791906000915 1
0.0710763124121409 1
0.0713747449210262 1
-0.0786212463500025 1
0.0271495795091285 1
0.0637365965294377 1
0.0209300468019561 1
0.0322601051217368 1
0.0197474996232706 1
-0.0575039696008759 1
-0.0701582045692114 1
-0.0666964700519901 1
-0.0170995607661393 1
-0.00811987307537822 1
-0.144676120515762 0
-0.0173659262754392 1
-0.00451316692156596 1
0.0940998588434482 1
-0.0157890530271192 1
0.0187387953883469 1
-0.120938542334404 1
0.0842228451005892 1
-0.113714372341486 1
-0.0253714757788221 1
-0.0250828238123472 1
-0.00801183682918504 1
-0.00558352222499292 1
-0.0676888116591426 1
0.0230674283149884 1
0.0844192429855194 1
0.0652506211836893 1
0.00673996563282047 1
0.00482595687328623 1
-0.0196439199312505 1
0.0104627806897763 1
-0.0114750728672586 1
-0.0791735949317749 1
-0.0647474379104166 1
0.0185578317259988 1
-0.0337164218013666 1
-0.0208711332636688 1
0.0751662668062468 1
0.0310740230567139 1
-0.118275842289252 1
-0.106476401433275 1
0.0858057899650757 1
-0.0206618379521864 1
0.0244634951387544 1
0.0552498843028354 1
0.170113674404296 1
-0.00322765792477052 1
-0.025580469169393 1
-0.0747610497162845 1
0.203193401357896 0
-0.0676087027527709 1
0.00765648272705813 1
0.00938408219650674 1
-0.0632703568020226 1
0.00419554325117033 1
-0.020538687077441 1
-0.125622090205274 0
-0.0110671390879988 1
0.0449211344555964 1
0.0215283488621907 1
-0.0492796468420877 1
0.00945518418182802 1
-0.0379534202601616 1
-0.0804691878065914 1
-0.105156639254652 1
0.0834484183166219 1
0.0258162989956137 1
0.0351984830128745 1
-0.11309319939709 1
-0.134663265077597 0
0.0373898059672134 1
-0.0520022368513366 1
-0.116655804066978 1
-0.0591713390211725 1
-0.0589454047598992 1
0.0532623048230653 1
0.0299143511483846 1
-0.0516680176222435 1
-0.0407491159525384 1
0.0575942607082642 1
-0.11816882858853 1
-0.0348749796106104 1
0.00357985038276402 1
-0.0124354025055081 1
0.0136525303593582 1
0.0297977417647517 1
0.133358893026896 1
-0.0237658118172737 1
-0.027096123163506 1
-0.0465529058140678 1
-0.0548940103666723 1
-0.0246579669907188 1
0.0913250239884795 1
-0.0242527590857239 1
-0.0330251448754078 1
0.0519937160416528 1
0.0588780387398949 1
-0.0963827661933918 1
-0.0682925268102216 1
0.0454516500918661 1
0.100969218428011 1
0.0154007551903168 1
-0.0408282733196496 1
0.0500309024398772 1
0.0495728151769728 1
-0.0313882567673508 1
0.0902327513222795 1
-0.0443381736726786 1
-0.10314714913311 1
0.116306848121514 1
0.132975149780862 1
-0.00310645657071577 1
0.0767311669099818 1
0.0264700576978041 1
0.0312770909957612 1
-0.0523033586359304 1
0.0564746670796411 1
-0.046451013137345 1
0.107975749258741 1
0.0539061316545009 1
-0.0274239776425254 1
0.155794543068728 0
-0.0642496603142762 1
0.0793567553684731 1
0.105356489610721 1
0.0526494584736831 1
0.0173701955556859 1
-0.162448162437322 0
-0.0199173037344893 1
0.114256726282541 1
0.00908654540603037 1
0.109418798452522 1
-0.128668167412052 1
0.108258828869113 1
0.0559021222236628 1
-0.00982474674923969 1
0.0320279350582938 1
-0.0223847870088992 1
-0.0584844447834978 1
-0.0651246364787679 1
-0.0842282716424711 1
-0.0475575669869749 1
0.0294394033941787 1
0.0800202938791172 1
-0.0492068242369934 1
0.0693880612688864 1
0.0454921107233297 1
-0.00949625690417363 1
0.0511433863768596 1
-0.00914904472886599 1
0.0255733970419991 1
0.124473737466993 1
-0.0890418679378527 1
0.0416685302562605 1
0.115658514220996 1
0.061796983906298 1
0.0977067912709101 1
-0.00750136427303938 1
0.00237637206860019 1
0.103704352833636 1
-0.073738494872972 1
0.127857679931204 1
-0.0508351120633372 1
-0.0393179156990688 1
-0.0191708067563107 1
-0.0406823834869845 1
0.0802138112224035 1
-0.0762824027292019 1
-0.0546969333226249 1
-0.151125052909926 1
0.0431100403502116 1
-0.000655857225499143 1
0.112487841969205 1
0.0199802731028789 1
-0.0150950923015338 1
0.0633618459303476 1
0.00296190153843786 1
0.0789323232675952 1
0.015291056776977 1
-0.0829141119028427 1
0.0546227879955091 1
0.0143565393671568 1
0.00802068106334983 1
-0.0440154459267034 1
-0.056664083578286 1
-0.100786707407421 1
-0.0813312751349036 1
-0.0103064298721469 1
0.114796060679539 1
0.161383345150697 0
0.0790477069178708 1
0.0456750636385622 1
-0.0211720518075825 1
-0.0248549764519112 1
0.000623770184650832 1
-0.0706783654987783 1
-0.0506437066517548 1
0.050206633533079 1
0.0724685041881309 1
0.0616557961872159 1
-0.0041297963556306 1
0.0326624509810427 1
-0.0103009374474122 1
0.0768845503411923 1
-0.0334346885413585 1
0.025173844208019 1
0.0990405849463919 1
-0.0648621211372535 1
0.0182331295332309 1
0.0122223905558941 1
-0.0725522023046971 1
0.127839647658412 1
0.0712647213210056 1
-0.0161521657994433 1
0.0794677640803814 1
0.138918499781276 0
-0.0351459627019662 1
-0.0295480379667415 1
0.16570420090363 1
-0.00858931894185182 1
-0.0361799315773556 1
-0.0415656116308978 1
0.0515597901623195 1
-0.0794491995374546 1
0.0571593199070475 1
0.118226348890718 1
-0.0313753862605321 1
-0.0128123179421483 1
0.0781487106596393 1
0.137331588061967 1
-0.0670617756263432 1
0.0861929132970685 1
-0.177963566211893 0
-0.0257741798935622 1
0.0133698587988657 1
-0.0756647844436096 1
-0.0695748711043328 1
-0.135377164737687 1
0.0464494118762348 1
0.032818628919307 1
0.0148517742574899 1
0.00360715234362013 1
0.104258215187486 1
0.126761602845774 0
0.0516248700078422 1
0.0360981013031525 1
-0.101785501563803 1
0.00531785328445445 1
0.0433557074658773 1
0.117930910766921 1
-0.118446554056304 1
0.164643290934777 0
0.0937684762084371 1
-0.115907144247182 1
-0.134566367145887 0
-0.059574054237113 1
0.00610226986430219 1
0.0194164660484703 1
0.0240031450720368 1
0.0212155984833171 1
0.043925154237702 1
0.0303091589405972 1
0.00447505755755221 1
-0.0216946397500782 1
-0.0131793423055664 1
-0.0588274666152983 1
-0.0721451997205415 1
0.0272129012762085 1
0.0590754535661763 1
-0.0311161524069127 1
0.0755076419171719 1
-0.0578298266982998 1
-0.0195343274167278 1
3.44579288776136e-05 1
0.0150346750229317 1
-0.00469088438556364 1
-0.0864149146954289 1
0.01358756972985 1
0.0427109052074261 1
0.103347063075679 1
-0.00351621423678873 1
-0.0242881192982197 1
0.0715889899755981 1
-0.0932920224572464 1
-0.000273411090389739 1
-0.0873589241759763 1
-0.0890190645202338 1
-0.00769755769824803 1
-0.0431245349756026 1
0.006758581591601 1
-0.0131045529739519 1
0.0237439796979683 1
-0.0874116779672987 1
-0.0515811487277024 1
0.079025346764748 1
0.0184560089332856 1
0.0331785133788516 1
0.0346168589979039 1
0.0626515623497005 1
-0.158187988794225 0
0.114246031919839 1
0.0601649030773609 1
-0.0970073960945095 1
-0.0762636015399356 1
0.112742730704668 1
-0.075772842151539 1
0.0371412681110455 1
0.0576818643269794 1
-0.0997173335879697 1
-0.108014005699122 1
-0.12409814153093 1
0.0390225853475456 1
0.0570889366374101 1
0.0348511148214675 1
-0.101874239932019 1
-0.0164458545996278 1
0.141772488617658 1
-0.0192984572176587 1
0.0458533361520142 1
-0.0267129964465533 1
0.0260531194888666 1
-0.129503456979053 0
-0.00928165329231651 1
0.106758862361217 1
-0.128009339623039 1
-0.0543082101137066 1
0.0475110485124243 1
0.0672404797529072 1
0.0525999261918952 1
-0.121730458068166 1
0.0393448673421807 1
0.0854791126785736 1
-0.0779924352488322 1
0.0530851716554869 1
-0.0242818386592064 1
0.0136680494555476 1
-0.0286765036809808 1
0.00252528360478857 1
-0.0262785915060648 1
-0.0982864927844847 1
-0.0942338119346641 1
-0.0750849378809427 1
0.150668255192914 0
0.0159846914695856 1
-0.0574867705472222 1
0.0125627393782126 1
-0.00497102130609088 1
-0.112596189946051 1
-0.117025829017777 1
0.0392174856311157 1
0.146246979686013 1
-0.012337235253001 1
0.0399457920502271 1
-0.0749495928529334 1
0.0122905816647221 1
0.0293095091752593 1
0.0985748266736192 1
-0.11822753476765 1
0.0179698129324225 1
-0.144268114430308 0
0.0360611087216512 1
-0.185376736255294 0
0.0262941481069504 1
-0.0454363331630705 1
0.0397873875120525 1
0.0824320132041857 1
0.0995591980884937 1
0.0212309165079206 1
0.0161149085196277 1
-0.0159750893887732 1
0.0263134721016037 1
0.0186519929930895 1
-0.0843204236444934 1
-0.142720606729605 1
0.0014630253210984 1
-0.0155739245501001 1
0.0423607804517865 1
-0.0584307661600782 1
-0.0689296112696358 1
-0.0964423804963763 1
0.00596883515441524 1
-0.058175268536221 1
-0.0771271504242263 1
-0.00363195841394787 1
0.0641639914157795 1
-0.0188183282251127 1
0.0661277351944343 1
0.0571711339564703 1
0.11056944126055 1
-0.109206125915724 1
-0.0678357734914678 1
0.0761200034708693 1
0.058772056355711 1
0.0658351888031057 1
0.0636406699107707 1
-0.167260298946578 1
-0.00364110749780672 1
0.078945681833359 1
0.131439006856686 1
-0.00523968078027811 1
0.0265620983178282 1
-0.0647173712668672 1
-0.00649275047099337 1
-0.152454784770091 0
-0.0364861506583971 1
0.10729915647505 1
0.0888564134015251 1
0.100985523849175 1
-0.0820025932246057 1
-0.0725039543474168 1
0.0139210809666368 1
0.160987122132497 1
0.179410952254192 0
0.128095964019331 1
0.019067072662402 1
-0.0872762787901352 1
0.030050084455071 1
-0.0574949371702442 1
-0.0484989240911234 1
-0.0298022912969152 1
-0.0830779170870768 1
-0.0477849555582439 1
0.0438109745886028 1
0.00642496093380697 1
-0.0020321644929037 1
-0.00533990951178327 1
0.0482652706123178 1
0.015447872879486 1
-0.0754274791535536 1
-0.0459895349748971 1
-0.0306544747236781 1
-0.104728904503091 1
-0.041033975109205 1
-0.0282693263003908 1
-0.0070635508616373 1
-0.0833785683069212 1
0.0553753323080468 1
0.119904259173872 1
0.0425749709019587 1
-0.0473411509998685 1
-0.129957778608702 1
-0.137336111271256 0
0.0525457449794006 1
0.0317788458217267 1
-0.170720816908482 1
-0.0391303098912355 1
-0.113168067371655 1
-0.0391344003255652 1
-0.0253482641014139 1
-0.0524793727297314 1
0.118721115762223 1
-0.0390381280837469 1
-0.0907251589251603 1
-0.0741622440605188 1
0.0866140994083885 1
-0.000880295397377072 1
0.0792510876773168 1
0.00350495830679515 1
0.0356295304236143 1
-0.0251655396611434 1
0.0121805947255276 1
0.0417651600792751 1
0.0330788916473849 1
0.0404705810301639 1
0.0507270491728899 1
-0.0149550564403723 1
0.0589547054764974 1
0.0112891923087649 1
-0.0144492948597675 1
0.122200872515115 1
0.0667911117836858 1
0.176215320888203 0
-0.0141149738713933 1
0.0062791226834802 1
0.0396960953563808 1
0.00829246097421618 1
-0.0679653134625459 1
-0.0494742858609957 1
0.00926641850129998 1
0.0506914944447408 1
0.0651309748739441 1
0.0151350951267482 1
0.0148643693084044 1
-0.0530282555690035 1
-0.102395063366147 1
0.00134250796692916 1
-0.0434361931464391 1
-0.0753969333068338 1
0.0163052830863068 1
0.0710641619711105 1
0.023444644000692 1
-0.0126058668864033 1
0.00152207549441121 1
-0.0891365571861803 1
0.0988696390437855 1
-0.0484993245425434 1
0.0464848357579028 1
0.0131150562284254 1
-0.0223204859462325 1
-0.0489767829525294 1
0.0672962366794663 1
-0.0841860950726784 1
-0.0779486229689445 1
0.021842547896547 1
0.121730646783275 1
-0.0630690107660049 1
-0.00836292543020564 1
0.0131003316945124 1
-0.101395928437745 1
-0.111047256855574 1
-0.00685753971919714 1
0.0810454886476338 1
0.0345852232719925 1
-0.0078346215393098 1
0.0145646725127563 1
0.0580028633533909 1
0.0459524564978467 1
0.00836426395474235 1
0.0674637049139763 1
-0.0320414736353301 1
-0.0411526170525664 1
-0.0472468178503541 1
0.0134968761396723 1
-0.0813113210367904 1
0.0786692719601697 1
0.0507516684689722 1
0.0563050362498839 1
0.0139354304256066 1
-0.0858048924088912 1
-0.064035889379029 1
0.0137907754021077 1
0.0444874577937635 1
0.045153414838731 1
-0.0522767411953649 1
0.0382901024806935 1
0.101114352639199 1
-0.0654005967141072 1
0.0371650775673209 1
0.0165741829564171 1
-0.0144734746319055 1
0.0263986206284995 1
-0.0365438649477112 1
-0.0528964355939653 1
-0.102929436207012 1
0.0595684067938543 1
-0.000748669760311148 1
0.0750162936050327 1
0.0119860618898719 1
0.0856135187107033 1
-0.105807592066082 1
-0.0476874766581108 1
0.00577204761755562 1
0.0061234383806885 1
-0.0158675909354425 1
-0.0577496240870709 1
-0.0148795255502388 1
0.104684680540318 1
0.0217204142145892 1
0.144361572918211 0
0.0947928554628627 1
-0.108700436145103 1
0.0792374129459081 1
0.0194627033478193 1
-0.0475690070128537 1
-0.0433835571615742 1
0.00784208459637181 1
-0.0368795527778291 1
-0.0668806007477262 1
0.0110142213694221 1
0.115089916014975 1
0.0426950678811313 1
-0.0464368187175333 1
0.088877945937217 1
-0.167465960686589 1
0.06391789845362 1
0.057930864402588 1
0.0781813381632625 1
0.0387162124955575 1
0.0466572922454112 1
-0.0169362397058892 1
-0.00139560801518744 1
-0.0755737601081985 1
0.103351786360365 1
-0.0330009543814194 1
0.020830331489014 1
0.0710543385570155 1
-0.110740204591111 1
0.00200683789384054 1
0.0478630764852359 1
0.0431609783898528 1
0.118915212030663 1
-0.108969939891643 1
0.089378994279808 1
0.134607410017873 1
0.0514994862546027 1
0.0407994713965257 1
0.0854806934168855 1
-0.07772033555189 1
-0.0713046271556543 1
0.0674388090346252 1
-0.0261892581684604 1
-0.119185781951072 1
0.0608581827229908 1
-0.00836058235952224 1
0.0868146696303204 1
0.0182759844597126 1
-0.00938405706405502 1
0.111284655751027 1
0.0121574850756616 1
-0.122390960254223 1
-0.0501888331164245 1
0.0723586501109307 1
-0.0419594719606423 1
0.00117632109815111 1
0.0335023603624823 1
0.0488138379080406 1
-0.0499086031727362 1
-0.0829684987939245 1
0.147098415027206 1
-0.0459792329321142 1
0.0146640928912638 1
-0.0143872562846337 1
-0.0648600090634837 1
-0.0118397086409787 1
-0.0441799854757576 1
-0.0196341077251123 1
0.119984571524432 1
-0.0200838434660308 1
0.101223626360089 1
-0.0534931097884092 1
0.0176043998514133 1
-0.0299295829349929 1
-0.0883751576497468 1
-0.00705212203636126 1
0.00266842392270658 1
0.0558416121973265 1
-0.0816928740581229 1
-0.0273713883247266 1
-0.082711911193226 1
-0.0525036546046987 1
0.0878849255550685 1
0.0275004800534057 1
-0.0185657058504451 1
-0.00962382831439478 1
-0.0340991334704954 1
-0.217049106558916 0
0.0376179798668618 1
-0.0451101985337442 1
-0.00471098900606648 1
-0.0452766556502606 1
-0.0119438039940152 1
0.158636251506196 0
-0.0269230456231316 1
-0.0391898301379499 1
-0.077707656631938 1
0.0199883784353729 1
0.0322849159051846 1
-0.0316396991837082 1
-0.00239175713458042 1
0.12048074600207 1
0.0392055275824131 1
0.0715899604089153 1
-0.0482513458828235 1
0.196290107094116 0
0.0976968002097188 1
0.0231981440749111 1
-0.0329532274297125 1
0.0454346421247047 1
-0.00810318785343117 1
-0.0069343772240823 1
0.0198729771547504 1
0.0717404002439958 1
-0.0428821529245429 1
0.0574323266707776 1
0.11221754786598 1
0.0802748582434656 1
-0.0307187655458223 1
0.0366855784753294 1
-0.0507622207693567 1
-0.121020034293096 1
-0.0203263789403825 1
-0.124753257305973 1
-0.0445950232399522 1
0.0883906513690939 1
-0.00976397391953883 1
-0.0193025631051469 1
0.0347819969738301 1
0.0195315537817921 1
0.0259389106285688 1
0.0286277892750174 1
-0.0103505437589091 1
-0.0540682617396952 1
0.018457800411844 1
0.129631792755971 1
0.0199691043615499 1
0.00124029147251659 1
-0.0564167572134608 1
-0.0578021412740731 1
0.0195755882845066 1
-0.0357204007307023 1
-0.104844049980869 1
-0.109469301340048 1
0.0994633907887035 1
-0.08184663003902 1
0.0906222666120519 1
-0.00909071070970321 1
0.0191375817213017 1
-0.11420423650427 1
0.0869122599632412 1
-0.164376780443799 0
-0.0507091368314082 1
-0.0402588639924166 1
-0.00569295719032258 1
-0.0511450254607268 1
0.0269896958647648 1
0.13679027134778 1
-0.104896673741954 1
-0.105387748830401 1
0.124549280167747 1
-0.134991877607327 0
0.0468129397808045 1
0.192978231954732 0
-0.0277492045928322 1
0.026483672187995 1
0.0725194144499113 1
-0.139627732362439 1
-0.025475317201119 1
-0.0292901916989846 1
0.033608621611769 1
0.0828640368153128 1
-0.0758681414362861 1
0.045015233553164 1
0.107644197190471 1
-0.0334567634758857 1
0.0784589488470932 1
-0.00445832652058273 1
0.0238068926362857 1
-0.0490595917443737 1
0.0415322697029487 1
-0.108458605762552 1
-0.00710563992110217 1
0.0414882472554521 1
-0.0266484944958314 1
0.0269734153510978 1
0.0537816001989773 1
0.0831546126601412 1
-0.0130994547324879 1
0.0432244900629629 1
0.0202978055063201 1
0.00619968386844784 1
0.0536269434988858 1
-0.0398827136548836 1
-0.226824179543905 0
-0.118599566112717 1
0.0796170153421458 1
-0.00559758645130186 1
-0.103922738910437 1
0.163116543714347 1
-0.132868933714475 1
-0.0195320812153138 1
0.0144405101675045 1
0.0153431646148771 1
-0.0580671167496105 1
-0.115852392974197 1
-0.0799842949296797 1
-0.0661147855974274 1
0.00881758643581863 1
-0.00326287612544763 1
0.00109102747255709 1
0.180742814634057 0
-0.0266197133402663 1
-0.0521154373836044 1
-0.0161183916032124 1
0.0964370359104184 1
0.0155164177856843 1
0.0020927141367515 1
0.0425215121566802 1
0.0545960243063751 1
-0.057165858643478 1
-0.071393516715323 1
-0.0742068100706715 1
0.0837365705410776 1
-0.0847144203107034 1
0.124204409803863 0
-0.00179933439030381 1
-0.0491863366470835 1
-0.077677596026548 1
-0.0492358021143609 1
0.12801069879102 1
0.0237639476032661 1
-0.150180612542423 1
0.0496280169421017 1
0.0947370204270655 1
-0.1186033319328 1
0.0025307670607099 1
0.0303514796245018 1
0.013210348951161 1
0.059552278092727 1
0.0308312173132268 1
0.0981506377230274 1
-0.0934458765170872 1
0.0519880101385292 1
0.0886353353772066 1
-0.0374286069412455 1
0.060560069393672 1
0.011928030933014 1
-0.083028491483997 1
-0.0227373298850463 1
-0.0253852521137445 1
0.00572789382804176 1
0.0841276782597917 1
-0.0735041279579662 1
-0.0231090406460652 1
0.0452345538181415 1
0.101550216365524 1
0.0732067878827024 1
0.0338533143275787 1
0.0852735605957661 1
-0.0127332189675405 1
-0.0529938512203803 1
0.00350987510560218 1
-0.0937267285864052 1
-0.0189569402572351 1
-0.0543855249070083 1
0.088415947457416 1
0.127477028985391 0
0.0354525259769808 1
-0.0719481543669467 1
0.0772516943347693 1
-0.152347186594244 0
0.120584571735624 1
0.00891772304401111 1
-0.0465110607657267 1
0.0439445731678735 1
0.0333423895081326 1
-0.0538290755429784 1
-0.0958620804940482 1
-0.0935904571142294 1
0.0238171062129459 1
-0.0873267880986678 1
-0.0567227384877082 1
-0.0693366846256801 1
-0.100830898281954 1
-0.0903805372866329 1
-0.012130128871786 1
-0.0726928530278902 1
-0.148077882413937 0
-0.045590050919626 1
-0.0887007434636897 1
0.0777649232499847 1
-0.0073409623069618 1
0.0243780599712307 1
0.0572733068574151 1
-0.0726471018274846 1
-0.0518170101737436 1
0.0579013155703851 1
0.09586082443994 1
-0.00411282601097313 1
-0.0615764306371478 1
-0.0034668787623931 1
-0.065624188256646 1
-0.0296279060970775 1
0.0440074713599387 1
-0.0556383182049106 1
-0.0507553051078304 1
-0.0755069983728496 1
0.106288399827431 1
-0.0668504277478849 1
0.0709166996291386 1
-0.0484026801628701 1
0.040699055554179 1
0.128879300790004 1
0.0563748714729239 1
0.0190497533447924 1
0.0614651102238276 1
0.111205430729591 1
0.0298930836413787 1
-0.0298604580852112 1
-0.0103518985353584 1
0.00125395311978714 1
-0.0933498007569735 1
-0.0151075559952851 1
-0.0417579332475902 1
0.00126368044827111 1
-0.123270163711536 1
-0.0247779297675645 1
0.0241213550450361 1
-0.169324960581307 0
-0.0946288644313381 1
0.0375143810155574 1
0.0851973059872893 1
-0.0792875026675389 1
0.0963882647709278 1
0.0243029153615426 1
-0.0771289551951412 1
0.0716889869704189 1
-0.0746342025557611 1
0.0881799951791807 1
-0.0536744634849039 1
-0.101195412282517 1
0.0376704503907703 1
-0.0608447203093595 1
0.0849730111712193 1
-0.03878579366403 1
0.059618770161132 1
0.033578421027901 1
-0.0672675998424243 1
-0.0170695853970941 1
0.0723543339839835 1
0.024331946501469 1
0.124544727076294 1
0.0832186257280466 1
-0.0461005956105638 1
-0.12486711062497 1
-0.0697204365775828 1
-0.0596595897110676 1
-0.0222165710829388 1
0.140481245977741 0
-0.0319373868840412 1
-0.0473334179635226 1
0.0356087803884131 1
0.0494288839165612 1
-0.089749583060962 1
-0.0701995795536489 1
0.0759075211290158 1
0.0384831568503673 1
-0.011876397700482 1
0.0304355596230268 1
0.00188362631135984 1
-0.117222371125228 1
-0.012250773882707 1
-0.0200370588449537 1
0.0721668015930241 1
0.0460069346755358 1
0.0309813545378749 1
-0.04136205459914 1
-0.0530239237512552 1
0.0277224919035498 1
0.00754414311659039 1
0.0191859101973406 1
0.0567400777261811 1
0.0555838234796577 1
-0.0259803547817927 1
0.0184381031658252 1
0.0244686998093358 1
-0.0970121630865284 1
-0.131530851282812 1
-0.0109960070562213 1
-0.231663053156365 0
0.0589767976330688 1
0.115148711144222 1
-0.0338331018702204 1
-0.0889346249930952 1
-0.0387344524080682 1
-0.0835152080878559 1
0.000165539915967003 1
-0.1026618526635 1
0.023188868331956 1
0.105194479152643 1
0.0599462310488048 1
0.021805947952395 1
0.00401645530243537 1
0.108746489918833 1
-0.0312971677394345 1
-0.0370107293143013 1
-0.0485898297010545 1
0.0134653349238062 1
0.0172197167157302 1
0.0370554088945989 1
0.0265281115285688 1
0.00494572745452262 1
0.022091159815602 1
0.103593772619523 1
-0.070088302376558 1
-0.0716981211080212 1
0.0284084870518074 1
0.0824046974573658 1
0.0145186042717062 1
0.0463612351044454 1
-0.0494409114716491 1
-0.00040603470897535 1
0.0397994037144038 1
0.126039923385675 1
-0.0745606662519827 1
-0.0262622675964867 1
-0.0456703078668822 1
-0.00646477372504261 1
0.0287892261494473 1
0.0635764608880156 1
-0.0680208805140307 1
-0.0275232383276012 1
-0.0731000269797665 1
-0.169633898900077 0
-0.0522611272169583 1
0.0344100571385167 1
0.0265732135262872 1
-0.1529106941419 1
-0.0690159004020001 1
-0.00608568668916249 1
0.02559751926304 1
0.077681001406741 1
0.0610195496317171 1
-0.0726683109976582 1
0.0401174762342797 1
0.0266109655877023 1
0.00286734710873404 1
-0.09761087933049 1
-0.0508186519338558 1
-0.0536112087787798 1
-0.0731821038856166 1
-0.00815159712833959 1
-0.0506107425784576 1
-0.119389843924632 1
-0.0955439395268764 1
-0.157588484830153 0
0.00624267844199405 1
0.0695980665743877 1
-0.0461668109594492 1
0.0178885515744867 1
-0.0165619407069926 1
0.0318937885070982 1
-0.0053643960450583 1
-0.0267161776411966 1
-0.0179196251497685 1
0.0422977126911507 1
0.0813730621399751 1
-0.0350801441284204 1
0.121033762015092 1
0.0597294489784864 1
-0.00985346901661915 1
-0.0511999791733874 1
0.00568028261089847 1
0.0556886810721085 1
0.0162301206953267 1
-0.0265506924464789 1
-0.0928587619755557 1
-0.0598351697099012 1
0.100708061599655 1
-0.0426586292766911 1
0.0574154279122034 1
0.0315777818084521 1
0.0576355027744869 1
-0.119064827400063 1
-0.0258775095053222 1
0.0195231363502698 1
0.0429872219628522 1
-0.0105180521500695 1
-0.0470645085361309 1
-0.0547227028529066 1
0.0615254773681256 1
-0.0711125445716699 1
0.0293155518411976 1
0.0208943503844615 1
0.0955476702336704 1
-0.061351377608486 1
-0.0786757765470346 1
0.0045559677921439 1
-0.102142692284817 1
-0.0116341759971179 1
-0.102097967755072 1
-0.0199081462726939 1
-0.0122034690065296 1
0.0667484778733401 1
-0.00986677987199306 1
0.00982450712336155 1
-0.0759174795654867 1
0.00234880484677264 1
0.0709182335770266 1
-0.0692851421791663 1
0.049536334228151 1
0.0189622083749529 1
0.0669631837780592 1
-0.0106886928289889 1
-0.0193817838873808 1
-0.00764617045583623 1
-0.252604306698883 0
-0.0922202866949277 1
-0.0426758109193848 1
-2.76703267317983e-05 1
-0.0203122647147666 1
-0.102810169575795 1
-0.0783640990409574 1
-0.00623942501577405 1
0.163631956536322 0
-0.0105061157247483 1
0.0605919559286416 1
-0.0229246908202666 1
-0.0772486453551377 1
-0.00873660714913892 1
-0.0254826402022923 1
0.0391517267674413 1
0.0820324468227882 1
0.0583438584228105 1
0.0925831924087894 1
-0.105376784155393 1
-0.036037361989529 1
0.12248942325389 0
-0.123033748031647 1
-0.0219115402372478 1
-0.0550662746721825 1
-0.00274408750371632 1
0.108334515137251 1
-0.00750775797856517 1
-0.0205220119578937 1
-0.0554252140934697 1
0.0550845644072766 1
-0.0546577426857414 1
0.0314093582742501 1
-0.0816837738694176 1
0.0258216251260484 1
-0.239250452021282 0
0.0256180155236488 1
0.0107577251700792 1
-0.0863083854643046 1
-0.0562453691479928 1
-0.0416242391995583 1
-0.0273119512363934 1
0.0107193969991679 1
0.00918711373117407 1
0.0161690298601488 1
-0.00389153542098285 1
0.0906907892724412 1
0.0735582996040133 1
-0.0229906718742245 1
-0.119376885364639 1
0.0258617156817256 1
0.0559707118516665 1
-0.0834572592347657 1
-0.117280537899725 1
-0.0234494032922885 1
-0.0256635947041488 1
-0.0888549105775003 1
-0.111693510458881 1
-0.015730201221364 1
0.0320521390784809 1
-0.0530482194654908 1
-0.00429828275290236 1
0.0259778089964768 1
-0.170392100976709 0
0.14471153414613 1
0.00324452077200826 1
-0.122933991729984 1
0.0517393279433122 1
0.0827252367147776 1
-0.0199838319941422 1
-0.0126093380665904 1
-0.0826225312779065 1
-0.048693045543999 1
0.0790165850323916 1
0.0549804564383114 1
-0.0450330418738345 1
-0.0139292538031552 1
0.0240515927217783 1
0.0229021761146704 1
-0.0208734797103066 1
-0.061957444519915 1
0.0556924319931317 1
-0.0241760702977248 1
-0.0117583586525195 1
0.00133967806543571 1
0.0139543304707976 1
0.0391710249898584 1
0.031799864021947 1
-0.0247723893983406 1
-0.0961986755324512 1
0.0550567078781554 1
-0.116427676813556 1
-0.00406144069781369 1
0.0104661601153521 1
-0.0851809448128855 1
0.0729979018650489 1
-0.0450265616205646 1
0.052603742015179 1
-0.035662735829929 1
0.0516669680914504 1
0.0726851327903645 1
-0.00430690871438749 1
0.0258390365438032 1
0.0545252637066176 1
0.0046845696130588 1
-0.019467900695998 1
-0.0378381470838354 1
-0.0833741191686424 1
0.119786809343144 1
-0.0326793571054767 1
0.134496466141367 1
0.0676890758926063 1
0.0112025930049722 1
-0.101434162179979 1
-0.0766589471070956 1
0.0149562947268842 1
0.0483638947448387 1
-0.0747079050067224 1
-0.0311048001714684 1
-0.0513205024635733 1
-0.0791610033061411 1
-0.0239187408428745 1
-0.082419205570606 1
-0.0215020875036628 1
0.0620990397540196 1
-0.0275341752070519 1
-0.051356575774695 1
-0.0348331698549923 1
0.125387290145592 0
-0.0722358614772102 1
0.0620649412136059 1
0.0191798338509108 1
-0.0665460825618506 1
-0.0562320325968023 1
-0.129957224334081 1
-0.0948938827071769 1
-0.00561174955344234 1
-0.0121043601267606 1
0.0237446185401058 1
-0.0678658296144655 1
-0.0713839114404875 1
-0.0647764616169279 1
0.0991480955656794 1
-0.033186510441511 1
-0.0349352347940783 1
-0.0098424060587506 1
0.0676425618208014 1
0.0371983515106789 1
0.0338408369619282 1
-0.0155433055822172 1
0.0505694037039981 1
-0.141998308023354 0
-0.038639913093341 1
0.0688776097224288 1
0.00237727028229607 1
0.0308934908269179 1
0.0790835492207408 1
-0.0460385208744178 1
-0.0301298052958124 1
-0.135099313104249 0
-0.071858615790946 1
-0.137211580277665 0
0.0114422324285843 1
0.0756073334268504 1
-0.0505919684728273 1
0.0377886467199782 1
0.0936179828504612 1
0.0277473830767794 1
0.134114123403525 1
0.116333280926289 1
0.133078113055847 1
-0.0756656642501701 1
-0.0542954063499712 1
-0.0504349553399855 1
0.0256538005384603 1
-0.0889347012128282 1
-0.0968209051384667 1
0.00469845232090769 1
0.12259037135622 1
-0.020807951893089 1
0.00752424776221858 1
-0.0713032191040698 1
-0.000346220137701126 1
0.0455371816683292 1
-0.105986861289923 1
0.0749839445299621 1
0.198565204197681 0
0.00713955939871102 1
0.045647521253015 1
-0.0267385610096928 1
0.00527624814649542 1
0.0150013950178884 1
0.107459196659789 1
0.0349563092258576 1
0.157561411090994 1
0.0200183722614703 1
0.0528925778079283 1
-0.0166712292055751 1
-0.0505350280122774 1
0.149384547512145 0
-0.0464807876272292 1
0.115466389213441 1
0.083889441886998 1
0.048966759142028 1
0.122668821520315 1
-0.0204872246303045 1
-0.0199397660303836 1
0.0147882795534956 1
0.0112351109836395 1
0.0193382290354719 1
0.0590108007967011 1
0.0245393596507641 1
0.0967095884279909 1
0.0481907415115966 1
0.0619362170142007 1
-0.0559792809718975 1
0.091486553122379 1
0.0138866704584501 1
-0.102118109516977 1
-0.060112122156327 1
0.0876798026919674 1
0.00137846752429648 1
-0.000553391055575749 1
0.0723647598433324 1
0.0213436244072645 1
0.00913833322166913 1
0.0186192234799595 1
-0.0537523068024811 1
0.0322426815697537 1
-0.132672735647687 1
0.0500077130476848 1
0.125529341051163 1
0.0322916403057251 1
-0.0132174564489934 1
0.0299950336247412 1
-0.00233171961140738 1
0.0567543948706466 1
-0.0216170748977827 1
-0.0106865376601088 1
-0.0152365302749523 1
0.00250121049074825 1
0.100250806317745 1
-0.0777140212043857 1
-0.0803571192692476 1
0.0322557350091237 1
0.011548863660187 1
-0.0505869651968229 1
-0.0164779102381118 1
-0.062504123954979 1
0.169912941675317 0
-0.0568437990871074 1
0.0618252656613721 1
0.0357094899118638 1
-0.142929347692515 1
-0.0305001182792236 1
-0.0828449744982395 1
-0.0882989698111609 1
-0.0562362790696544 1
0.0738881600329481 1
0.0145028551628448 1
-0.0943097499707493 1
0.000298011881141855 1
-0.100931968921132 1
0.073504860327697 1
0.0521571434212073 1
-0.0393224660735551 1
-0.0034745030133544 1
0.0310169959509723 1
0.125497089498494 1
0.0140189638362399 1
-0.077091354508437 1
-0.0371906883848487 1
0.0127153598374044 1
0.0653331701553048 1
0.0551096550519201 1
-0.0739257764916331 1
-0.0351048049414039 1
0.113863438036958 1
0.0847150173560509 1
-0.0286624510566255 1
-0.0432905310375558 1
-0.0251921578332992 1
0.039600550810557 1
0.0230902597448305 1
-0.0581306585140036 1
-0.041719937120288 1
-0.146353317794274 1
-0.0491234862776406 1
-0.0800938964683415 1
-0.0211398990676293 1
0.0446760033282737 1
-0.00899230742515383 1
0.017344220963337 1
-0.0823476450771643 1
-0.0197083826377535 1
-0.109379063713202 1
0.0136821939038599 1
-0.0777658466980498 1
-0.0503167491144201 1
0.0942527931928928 1
-0.0609505897509904 1
0.0808776891635607 1
0.00282212243571303 1
-0.00746139430604831 1
0.0395094803269355 1
0.0316369954918058 1
0.0891035538133655 1
0.0587352734231475 1
-0.143335756648014 0
-0.00545367331055995 1
0.0480266850856936 1
0.0546643310500786 1
-0.0672202120719234 1
-0.0327038158623505 1
-0.0823347115987771 1
-0.0692088598693592 1
-0.00281299870331141 1
0.0216191613557301 1
0.103513012388464 1
-0.0349984678006318 1
-0.0748960593550281 1
0.0127798296255282 1
0.0603003393370109 1
-0.0326016851193401 1
0.0103191649907515 1
-0.0600143601472286 1
-0.0522521166604879 1
0.0765473235838632 1
0.0247897007351239 1
0.0427408835460881 1
-0.0480905750608224 1
-0.148567909761475 1
-0.032405981281028 1
-0.0768131429199154 1
-0.0270760558594229 1
0.0579710660874105 1
0.0957326545747391 1
0.0442620695763309 1
-0.0338165526083234 1
-0.030921048938791 1
-0.0017264524658598 1
0.0922455882854495 1
0.082962960277504 1
-0.0818363874829598 1
-0.0313112902047889 1
-0.0853641930613807 1
0.0205250262207843 1
0.0396854497550248 1
-0.0154515615813764 1
0.129793444483112 0
0.0476155575999739 1
0.0170554479068325 1
-0.0237660442481507 1
0.0897407813512952 1
-0.101239187043853 1
-0.154261048612244 0
-0.0670858515348128 1
0.0839313095119782 1
0.0384832472650833 1
0.00568822125734453 1
-0.0908193124166131 1
0.00713379290751845 1
-0.0838735582714033 1
0.0789860511165487 1
-0.0933265445015389 1
-0.0324076889339752 1
-0.0684908297254898 1
-0.0843140890025531 1
-0.068365565996208 1
0.104430679713372 1
-0.028734401590655 1
-0.0167542557925842 1
0.0730575319300509 1
0.0313475238006286 1
-0.0106944838222627 1
0.0930035938375042 1
-0.0663867157015897 1
0.036525864804829 1
-0.0954414315240721 1
-0.0632838187166225 1
-0.0540857219386162 1
0.141779695952721 1
0.146565551400636 1
0.12366485008122 1
0.0591262067437636 1
-0.00781006655200655 1
-0.0361977176774068 1
0.0136894489073518 1
-0.0486535678501097 1
-0.00520988091701439 1
0.0978291381409789 1
0.154659439692806 0
-0.0122224759905051 1
0.0565433948898136 1
0.0719236415397065 1
-0.00201418680268329 1
0.030339575071317 1
0.10582296023388 1
0.162820425603222 0
0.142234248453168 1
-0.0719552743144104 1
0.0863770996037769 1
0.0767984100784722 1
-0.00902589470629705 1
0.127772359953129 1
0.140216006778513 0
0.098999329535512 1
-0.0648980140173659 1
0.124109956555377 0
0.108568524312744 1
-0.00522566110133245 1
-0.00019898794601916 1
-0.0339670679696909 1
-0.00092560872568008 1
-0.0137069070816778 1
-0.0100293011250146 1
0.0145368599242487 1
-0.0388372338326803 1
0.112060054732836 1
-0.0842703473421309 1
-0.0857864347989766 1
-0.0796964827293012 1
-0.122518516822068 1
-0.0311620078699663 1
0.058793167225694 1
-0.0869492411188165 1
0.0193300066881459 1
0.0458740541636941 1
0.222774121787053 0
-0.0648886211176332 1
0.0337468475502253 1
0.0733214034983906 1
-0.0118273725128973 1
0.0583874708038792 1
-0.0264199818995815 1
-0.0675612393585597 1
0.0716960208628915 1
-0.104676826507429 1
-0.0486752837221448 1
-0.0502508212737772 1
-0.118145420879471 1
0.0248998574801363 1
0.0256083469046777 1
0.0152768902973456 1
-0.0904693780350535 1
0.143784504621922 1
0.00908063221502323 1
0.115975411827231 1
-0.0618164344111212 1
0.0307850827907366 1
-0.0927552481529171 1
-0.0388668756990664 1
-0.00233560199221888 1
-0.019899033897398 1
0.0634404385055405 1
-0.011954377725184 1
-0.0630578409167777 1
0.104147128762967 1
-0.00859846977385756 1
0.0567177700457104 1
-0.0432376469583825 1
0.00586028416840055 1
0.0133638846965173 1
0.0168248474532518 1
0.0249096349792025 1
-0.0146646996363763 1
-0.0555062077045932 1
0.132985196968199 1
0.0913202630249781 1
-0.0580608266539152 1
-0.0964430354950825 1
0.0463004396998392 1
-0.0113056099249683 1
-0.0813367681291034 1
-0.103977749598343 1
0.0496555104504184 1
-0.13837357840856 1
0.0358374807502811 1
0.0946108260078853 1
-0.100799463393019 1
-0.0599092858084861 1
0.00401759463803838 1
0.0693658463559834 1
0.0303056022888904 1
-0.119724946352244 1
-0.0876614375871262 1
0.0644401282571109 1
0.090666985688139 1
0.139706000883356 1
0.0413095769799542 1
0.0292185437343865 1
0.0326973213869953 1
0.065730658757315 1
-0.018968182040505 1
0.0598336663940441 1
-0.0276321082483603 1
-0.0387057948197858 1
0.0196534819533884 1
0.0856754595554305 1
-0.0167681509988831 1
-0.0047208649653998 1
-0.0351874683169455 1
-0.0266879435455292 1
-0.0489286563911478 1
-0.0602877892386513 1
-0.0121026587543459 1
-0.0703451464516139 1
0.115091862811105 1
-0.0573729880662421 1
0.0432963525825591 1
0.0658323044883145 1
-0.00753759843421592 1
-0.0237797877315355 1
-0.0641525722696181 1
-0.0180745364816208 1
0.00515602112598067 1
0.0166426803827176 1
0.00435419474443084 1
0.00641363537688557 1
0.0241606587083128 1
0.102331450432788 1
0.156228620042494 0
-0.160478186931718 0
0.087888936494823 1
0.00616399726921451 1
-0.031274771576926 1
0.0902617815807992 1
0.0871196075673131 1
0.043635100672407 1
-0.0132671956845284 1
0.0694830226911195 1
0.0576995891013943 1
-0.0249016349223877 1
-0.00898088351505633 1
-0.0212869439001214 1
0.0358396635556319 1
0.102982123386156 1
0.0344254034794028 1
0.09167460849083 1
-0.11031229845389 1
0.0272431525211898 1
0.0740415067030229 1
-0.00821026072617917 1
0.0032092324874567 1
0.000440799978392146 1
-0.102401761976285 1
0.0199856431801019 1
-0.0869956209522148 1
-0.0129202729131895 1
-0.0675125751379146 1
-0.0235330571158659 1
-0.027638767232333 1
-0.0190568956836607 1
0.0216741439310675 1
0.0324453801334439 1
-0.0926608969416726 1
0.0104441876748272 1
-0.0720706755537537 1
0.0362848132005859 1
0.0858823421373325 1
-0.0431809370158267 1
-0.0229501915226358 1
-0.0733628362552069 1
-0.10893259122795 1
-0.027991062620142 1
-0.00910556831346378 1
-0.0381528138888632 1
0.0217236837068799 1
0.0184956339726547 1
0.112370506401896 1
0.0159581029753704 1
0.117138324930319 1
-0.0119556080732619 1
0.0496617101471572 1
0.114841889390064 1
0.00683657118242121 1
0.113211409573914 1
-0.109562451872835 1
-0.110523572645842 1
-0.0796788312093649 1
-0.00219288872173525 1
-0.00664023601422586 1
0.0426141918090082 1
0.0697947710860589 1
-0.105251031189164 1
0.00689494181197638 1
0.0113508949147893 1
0.126388811486894 1
-0.0645615034507746 1
-0.0433378715131223 1
0.0163548145834796 1
-0.0937622095606119 1
0.0332393855211038 1
0.0856227510940912 1
0.0934728527135808 1
0.0351214418574901 1
0.0701437117828843 1
-0.0647894963279623 1
0.0284769907451484 1
0.0502557431201501 1
-0.0655579995816359 1
-0.00486138372943159 1
0.0431251304759321 1
-0.0267130019427694 1
0.00620299575095132 1
-0.0647419766229033 1
0.0376066078024922 1
0.0738571819122724 1
0.05483077753454 1
-0.0154895230154178 1
0.0113380860246492 1
-0.000611042662807183 1
0.000793681538939217 1
-0.0223974720333728 1
-0.0450332426628118 1
0.0172224655694869 1
-0.0985025518012334 1
0.0706289490003742 1
0.160486146199671 1
0.101578348140413 1
-0.0292485090262401 1
-0.0185845528035074 1
0.0256262048075549 1
-0.126034696979087 1
0.0878485091294157 1
0.0456816550296504 1
0.00339642650140283 1
-0.0353587693507043 1
-0.1082303105852 1
0.0369945169185 1
-0.0228744157499476 1
0.0112522199032551 1
0.0897916032582705 1
-0.0935206277960396 1
-0.00249945289907424 1
0.0211871633591621 1
0.0612085706183598 1
0.0150783730235847 1
0.0451385470091766 1
0.00861921415011604 1
0.135276450494873 1
0.0351414974628685 1
0.0960990099424631 1
-0.0219308169938635 1
-0.0984392231907943 1
0.0993847221065902 1
-0.160281811196384 0
-0.0673811299818013 1
-0.0119383863539344 1
-0.103335021193644 1
0.0547490782228271 1
-0.147583641009279 0
-0.0180402773302888 1
0.0632722006544485 1
-0.122442984751053 1
-0.0104482217411017 1
0.00195887001873077 1
0.0244894829670958 1
0.0147220303843665 1
0.00562843735586018 1
-0.141248808300705 1
0.0637466445364916 1
0.108454486531232 1
-0.11454512577923 1
-0.0382233450714028 1
-0.000172788340065656 1
0.105185908082135 1
-0.00186962810605238 1
-0.0201944209541156 1
-0.0580177184854336 1
0.0727989816805599 1
0.0726755838949035 1
0.0244948928716981 1
0.0476672840184559 1
0.0668894511705216 1
-0.0306490304745497 1
0.00885578171284758 1
0.0168020150542773 1
-0.0103141828359739 1
-0.0721028079137786 1
-0.0191681144079071 1
0.0193305763723026 1
-0.0213486591526208 1
0.0107973649213182 1
0.0752015201766122 1
0.0894070868447596 1
-0.0331722318593944 1
-0.105623276081214 1
0.0682849937180182 1
0.10042857742093 1
0.0717947412055873 1
-0.0410232063771892 1
0.030092972478307 1
0.166629853533675 0
0.122827691286268 1
-0.0220760257654432 1
0.0297999218760386 1
0.0290325579708945 1
-0.0640284267465354 1
0.0177974304303001 1
0.0233263326544117 1
-0.106857593848377 1
0.0596908336241583 1
0.0225539141387106 1
0.101484438052772 1
0.00683090906256915 1
0.0564959339692943 1
-0.0439857980287437 1
-0.019490967220444 1
0.140897975914048 0
0.0428542365139186 1
-0.0436465100805646 1
0.00441813628943065 1
-0.0783328631763328 1
-0.0789004634471603 1
0.0111927207038762 1
0.0329307889746479 1
0.0432288657896209 1
-0.0262250719701613 1
-0.0638507289878427 1
-0.0318393436339644 1
-0.0551054362356288 1
-0.121467560561881 1
-0.0261642764437846 1
0.133093369648161 1
0.109861715027095 1
0.0155291500067893 1
0.121129372860451 1
0.0274816214699241 1
-0.05483891276351 1
0.0840260298090522 1
0.0488500414608571 1
0.010925612683222 1
-0.0819868071484421 1
0.0705132008645169 1
0.0712084779097572 1
0.0583424831127563 1
-0.0963180736725322 1
-0.0642443433592675 1
-0.0827565578364615 1
-0.00569073285413731 1
-0.185387377589973 0
0.00969869034285767 1
-0.0604800239754921 1
-0.0409421913124183 1
-0.0652608868454164 1
-0.00563577678033244 1
0.0468895306400044 1
-0.00368944926521348 1
-0.0141749769534571 1
0.0865945803720832 1
0.0153059087786204 1
0.00822190752435348 1
-0.086352584602091 1
-0.0976806042130285 1
0.0372593607791832 1
-0.0516496495507032 1
0.0336840289323668 1
-0.0528737145982269 1
-0.0369165791958714 1
0.0995315370474217 1
0.0893087266503109 1
0.0389029402195478 1
-0.0918951352224012 1
0.0907796260062162 1
0.0612036864108554 1
-0.160874273203925 0
0.0807427789699984 1
0.0421103617197958 1
-0.0486521548978855 1
-0.0852102049229051 1
-0.0503521833842308 1
-0.00347611185083343 1
-0.146813658390138 0
0.074599264079047 1
-0.0504544343848525 1
-0.0549243640647167 1
0.0242445177102682 1
0.0572397401944461 1
0.0277520314863375 1
0.0132585264268635 1
-0.0224811360939515 1
-0.0162385769456348 1
-0.151910095900634 0
0.0730242163947062 1
-0.0612995518175062 1
0.0703079715475862 1
-0.0414390764045032 1
0.0237838812229628 1
-0.01538846916062 1
-0.0781587399174309 1
0.0165747929712932 1
0.0497730073963105 1
0.0435941509394394 1
0.0636095756796777 1
-0.006697499146934 1
-0.11310003859632 1
0.0793444481764337 1
0.123361134034178 1
-0.00640100565772676 1
-0.135193545239955 1
0.0302907428541909 1
-0.0650564156021475 1
0.181537272935762 1
0.126118566569813 0
0.0305568744772939 1
0.023751819457659 1
0.0441972347844779 1
-0.0680969147933757 1
0.0186339515571643 1
-0.00541294144156906 1
0.0830385362292433 1
0.0888302788657148 1
0.102484106624573 1
0.00130003397897689 1
0.00680981868860471 1
0.0313575499642167 1
0.0854852543184375 1
0.0151755826511279 1
-0.0352119969507404 1
0.0116412656710068 1
0.0270651942207831 1
0.0944934926711173 1
-0.028546335907482 1
0.00875410958515316 1
-0.115799800735864 1
0.0791211082174801 1
-0.0544058479460435 1
-0.0176860325329165 1
-0.0385399106557989 1
-0.0399661236120512 1
0.183732622751194 0
-0.0210801844772733 1
0.0393235937358497 1
-0.0384648812377106 1
0.111373795752057 1
-0.033141434984663 1
-0.0145233987507758 1
0.0453486889850336 1
0.157561126841962 0
-0.0178760301331895 1
0.0509119453914274 1
0.00864584978864396 1
-0.0319364043347237 1
0.00984761395246033 1
0.0846912767827624 1
-0.142166462799447 1
-0.153297120925892 0
0.0194983862059198 1
0.0905077928334079 1
-0.0286439135611362 1
0.0308697283958637 1
-0.0317833264769939 1
0.0278165746392738 1
-0.0563811063064141 1
0.0249925993078171 1
0.0729744636339524 1
-0.0890424899580982 1
-0.275285279195606 0
0.0847943671643475 1
-0.0135592828415894 1
-0.0829855077787431 1
-0.0141910527173129 1
0.0970827371002349 1
-0.0627318209733396 1
0.0624354162160068 1
-0.0183793057196602 1
0.0790467835608027 1
-0.00588918175678615 1
-0.0454774866897844 1
-0.0533081042030946 1
-0.127460627743105 1
0.0760273100833564 1
-0.0256147740304551 1
-0.0761194245123632 1
-0.0182939176840963 1
0.105413545311002 1
0.083685318330158 1
-0.0299291297886149 1
0.0023359452921722 1
-0.0384003420279771 1
0.127879453898304 1
-0.109096816025759 1
0.0137099412711206 1
-0.00342686642696334 1
-0.108169408640004 1
-0.0829358084810361 1
0.151914159967206 0
0.0402501725008005 1
0.10471553323481 1
0.0216605822391382 1
-0.118071708351144 1
-0.00148802729125042 1
0.200765298612625 0
-0.0775040022371384 1
0.0717292893573567 1
-0.00031585171345945 1
-0.177862493793675 0
-0.0568780332401673 1
0.0235941626257452 1
-0.0681874563625821 1
0.0158491504617324 1
0.08219878651094 1
0.048953168665143 1
-0.0531114856949419 1
0.0272130125325883 1
-0.0108602762847884 1
0.047492075129313 1
-0.087592121270921 1
0.092221893744699 1
-0.046463820925025 1
0.0219928344396464 1
0.132463451306256 1
0.081533532358521 1
-0.0098185876136668 1
-0.0400379574670929 1
0.0319520536929538 1
-0.0120152847894138 1
-0.0190591124258394 1
0.00128733314481138 1
0.0248778410816819 1
0.0702377195171375 1
-0.00196312889583838 1
0.00960748150470177 1
0.1301992841009 1
-0.00365398351702455 1
0.0555449948919961 1
0.0689892501049387 1
-0.0107194680452545 1
0.0377465452990002 1
0.155407039562328 1
0.0121574401218686 1
0.201540819141343 0
0.054651423475462 1
-0.128438279884394 1
-0.0079545225856696 1
0.0489147409948104 1
-0.0071752114159182 1
0.0205588778407995 1
0.0725003520910114 1
-0.00909036811414887 1
0.0984420176248381 1
-0.0325771739454031 1
0.0214686409830382 1
0.0955740505475942 1
0.0356077906404223 1
0.0101067750505985 1
0.0399228382881835 1
0.0987414838042773 1
0.0641315952780345 1
0.0692692762911704 1
0.0775417273902649 1
0.0743918302934937 1
-0.0117290445474614 1
-0.0623527816256478 1
-0.129346983320122 1
0.04361322576765 1
-0.0155174581611633 1
0.064941080978807 1
-0.0815384662380628 1
0.0233282814337156 1
-0.0984309836445514 1
-0.113788822193226 1
0.0325298901697592 1
0.0248143550294015 1
-0.00402289397595186 1
-0.106823199543858 1
0.0546159020555232 1
0.108859075121111 1
0.00538310267133178 1
0.127547961836227 1
-0.0605590016502773 1
0.0477800688193346 1
0.0959050198034968 1
0.0153220014006841 1
-0.0178486670840198 1
0.0164442620690115 1
0.00341382167572219 1
0.0546738258463397 1
-0.0137926613784471 1
-0.0111881266288834 1
0.0471197773284089 1
-0.0435205160903343 1
-0.00829909385603813 1
-0.0718435417403412 1
0.0858131763641799 1
0.045626483128479 1
-0.116313642046707 1
0.000892924634146825 1
-0.0234586069024046 1
-0.0135852500103959 1
0.0241065556666494 1
-0.0160126776206827 1
0.00601265646313133 1
-0.0210628145519543 1
0.012305705197973 1
0.0781151377487659 1
0.0347246185773404 1
-0.0280704852327753 1
-0.0157649736937691 1
-0.079398079455705 1
0.0733093304083813 1
-0.0118444407072951 1
-0.0318104017696927 1
-0.096253007896187 1
-0.00993002401355649 1
-0.0181864646647447 1
0.0648031564262764 1
0.0691554253957328 1
0.00187196087093407 1
-0.00842874888176028 1
0.0339012627167752 1
0.11158296675826 1
0.0712723747696322 1
0.106071560675973 1
0.0731755449015262 1
-0.0124918657267885 1
0.0893333531265219 1
-0.102236840939292 1
-0.0447677031560871 1
-0.0799060728973245 1
0.000448893267380616 1
-0.0393291682398366 1
-0.0658899449337114 1
-0.148798161675893 1
-0.13347477737684 1
-0.0432900489403986 1
0.0364277267664284 1
0.0141932476396263 1
0.0371084540392855 1
0.0744347939014085 1
-0.101079118992985 1
0.0234746414657352 1
-0.113348360065499 1
0.120464993784054 1
-0.00324404856834535 1
-0.106454600748787 1
0.000401607191997116 1
-0.0116820400373994 1
-0.0482228630740312 1
-0.13238306666643 1
0.0382649961225471 1
-0.0536184715402614 1
-0.00704246427243041 1
0.0689113129517751 1
-0.0486276883956989 1
-0.0631620020290983 1
0.0164012705943729 1
0.0105450991082588 1
0.0160597188320314 1
-0.0568341415605939 1
-0.0339082032190563 1
0.0980830881713926 1
0.143231580195922 1
-0.0303535424536398 1
-0.114030053653116 1
-0.0442215051854881 1
0.0190972366078697 1
0.0284002437341985 1
-0.0700784829722285 1
-0.0670900522539288 1
0.00716610494347533 1
-0.0252301083770842 1
0.0160772492134132 1
0.0612428819688943 1
0.0890033962424306 1
0.105210164092259 1
-0.0405660339610099 1
-0.0139893859199456 1
-0.0449114453972988 1
-0.0749306086442085 1
-0.0362412874655809 1
0.0869675515916264 1
-0.0840630773856478 1
0.0447096654623746 1
0.00536386643394839 1
-0.0148197255111871 1
0.0559612647837734 1
-0.0333029566200248 1
-0.0610641173069646 1
-0.000528353590199891 1
-0.0203427015835609 1
0.0468652485591443 1
0.0827506258323126 1
0.149218143994803 0
-0.0483865640101738 1
0.0407473021325961 1
0.0786809269691567 1
-0.0961351937783163 1
-0.0116410808101575 1
-0.135985559582174 0
-0.0450616597179222 1
-0.0120722622529566 1
-0.0326302642381286 1
-0.0683265344444406 1
0.0586845179803647 1
-0.18494973657335 0
0.0913230382726953 1
0.137798362583887 1
-0.0731318819642872 1
-0.0705416073090669 1
-0.0362214903695411 1
0.0970637757749641 1
0.046960492197026 1
0.0517368975761594 1
-0.00524391711640614 1
-0.0585421218493686 1
-0.0257005096235719 1
-0.0308961271311586 1
-0.177727909637428 0
0.0899003657388164 1
0.00830863161910274 1
-0.0681093518910934 1
0.0760819233963301 1
-0.0317055991059431 1
0.0625345874809552 1
-0.0262536010192872 1
0.0327245817684634 1
-0.074100840016845 1
-0.0903689124879584 1
-0.0646748415452509 1
0.0393624751134888 1
-0.0110460344011877 1
0.00826678869560166 1
0.041164175660876 1
0.019691522933589 1
-0.00231103255556471 1
-0.0445401604122327 1
0.0473969704887326 1
0.056040637996569 1
-0.0575525808295185 1
0.0209401601132435 1
0.0495514626014193 1
-0.0415038025037569 1
0.163437986686266 0
0.0217229709651899 1
-0.0238588270322773 1
0.0379483929387792 1
-0.122076668450052 1
-0.0575745280212525 1
-0.0761402460484855 1
0.0330565235357867 1
-0.0139049699912098 1
-0.0229055179446182 1
-0.0265118019546061 1
0.0570810082083996 1
-0.064415658913953 1
-0.0565064995208359 1
-0.0460783484617294 1
0.00482745036621004 1
0.0490000052441039 1
-0.0276646220448978 1
0.000888646225452685 1
0.0153895746508999 1
-0.107068606694404 1
0.0293114723253373 1
0.0115393845822481 1
0.0836903058820278 1
-0.155196490805311 0
-0.0360491843557948 1
-0.0360609435871772 1
-0.0291907118535588 1
-0.0516164139444498 1
-0.0749938101880049 1
0.0290635919884456 1
-0.0500509716813013 1
0.0432838893531197 1
-0.109456248347935 1
-0.0300770178726037 1
-0.0541841060133394 1
0.0810414400850814 1
-0.0145628750544415 1
-0.0295463094435285 1
0.0660936815734505 1
-0.00575544131375454 1
-0.015730183608866 1
0.101901688248736 1
-0.11179689684198 1
-0.0595612901042752 1
-0.0579390185176011 1
0.0336239511723966 1
-0.0141528459316125 1
-0.0405343871979287 1
-0.135657337283861 0
-0.0138664118284277 1
0.0580717414273675 1
-0.021774229897693 1
-0.066001801760294 1
0.0920569901452518 1
0.0647340061992775 1
-0.0510578211154218 1
-0.074169830944052 1
-0.0112399460905536 1
0.0515514639382011 1
0.0423625639762152 1
-0.12511567360559 1
-0.101621377873575 1
0.143526794705615 1
0.0773078972807522 1
-0.011730185767988 1
0.0229148719893049 1
0.0657013400555233 1
-0.0463961252096963 1
0.0175060564052656 1
0.00549957447459418 1
-0.0532056976789346 1
-0.113974264767919 1
-0.14474405080309 0
0.0297707148263706 1
0.0619073996899944 1
0.0242384791404618 1
0.106631581481175 1
-0.0113607896165075 1
0.0468031818064161 1
0.0132765356774346 1
0.0950928586518262 1
-0.035190257229542 1
-0.132068897692224 1
-0.0555374101527184 1
0.0374080391673841 1
-0.0493384906707024 1
0.0360654159698951 1
0.0177677872981925 1
0.113980962481992 1
0.012611995317052 1
0.223569393561635 0
-0.04114790459569 1
0.0667685723324711 1
0.0045625690264935 1
0.0940182326024396 1
-0.120982171874815 1
-0.0411083391369816 1
0.0899788785279055 1
0.0121610355207708 1
-0.0275420197911865 1
-0.00416969952452367 1
0.135340599574757 0
0.0773492061229514 1
0.064396667775919 1
-0.0529702149759416 1
0.0637166542487236 1
-0.0268856953228657 1
0.0190735889092609 1
0.0464942711460009 1
0.0881605523379699 1
-0.0469382677881441 1
0.0277241818034835 1
0.0720676722677297 1
0.0304329170875299 1
-0.0122352676204533 1
-0.00455511277687972 1
0.117014621170942 1
0.108365959097467 1
0.0609943925362642 1
-0.0689810551725954 1
-0.156256943917109 1
0.016215695996775 1
-0.0045613960961028 1
-0.0318861885811603 1
0.0497700799732033 1
0.0136083088710959 1
-0.00547833947168378 1
0.100631296069482 1
0.0542863004065717 1
-0.00318939808784171 1
-0.0428141617529715 1
-0.0496208005467861 1
0.0931124143373986 1
-0.0176046089022271 1
-0.142656038142946 0
0.0192355307273488 1
0.0534810662278332 1
-0.0305621192215515 1
0.00877919715110689 1
-0.0284549211803144 1
0.0297184775067896 1
-0.139548173980262 1
0.0920389188391292 1
0.0577445097549736 1
0.0774758144075713 1
-0.00369058496155387 1
0.0668079165813122 1
-0.0673445268784566 1
0.0230184045247263 1
0.0603495100470704 1
-0.0771922573641204 1
-0.032840656839322 1
0.0644431644926788 1
0.101867934484972 1
-0.105524710196169 1
0.0410349817046479 1
-0.0669332774710176 1
-0.00440540374588988 1
0.0853412318974483 1
-0.0889641741697721 1
0.00636174033299273 1
0.00830978173570609 1
-0.028841925434641 1
0.0149838362971471 1
-0.010110862807613 1
-0.163217337946597 0
0.0892863791242179 1
0.0154494202498952 1
-0.0311911148538231 1
0.00660007684599187 1
0.00716426013265625 1
0.198409207381882 0
0.0466052405031491 1
-0.0575370026223486 1
0.0943133135427713 1
-0.106339260250177 1
0.0309019077124909 1
-0.0822789514161278 1
0.0397486707849328 1
0.0542248511100003 1
-0.0798364656225059 1
0.0794430391730971 1
0.0101301799437242 1
-0.00801935110556466 1
0.0264750754252474 1
0.00794010436855916 1
0.0266809387078619 1
-0.102539010404539 1
-0.0889738769208611 1
0.0332485155219023 1
-0.120484167552291 1
-0.0844866872192003 1
-0.00203329104142249 1
0.00735427486478635 1
0.0400606014097548 1
0.0179216959179686 1
-0.00877238826365957 1
-0.154846320029759 0
0.0340749826515324 1
0.040965037955088 1
0.0264111615819886 1
-0.106060367188339 1
-0.0907651867072232 1
-0.0209776271576115 1
-0.00638704566158232 1
0.0570509676161731 1
-0.0602541118902556 1
0.0788960068513365 1
-0.00200307970712425 1
0.00907058864654627 1
0.0931628184997798 1
0.0363480686848109 1
-0.085126679923547 1
-0.0838325447286343 1
0.016023392707472 1
-0.0280139246164149 1
0.0288346861390928 1
-0.0124191524772203 1
-0.090534660077328 1
-0.0978103064277612 1
-0.0981601376217041 1
-0.0107638828240343 1
0.090622332509771 1
-0.132869151670406 0
0.0260108371008169 1
0.039539845799624 1
-0.034188351494463 1
0.0102115313467556 1
-0.0899482415300934 1
0.006944334044922 1
0.0560563358824752 1
0.0945373422668119 1
-0.04185605323137 1
-0.0240643387764911 1
-0.049640886953429 1
0.0974566456439322 1
-0.0313627954786031 1
0.0534997442043523 1
0.120734920495758 1
0.125732003532441 1
0.0294660381573819 1
-0.0681980730666091 1
0.0815560800580458 1
0.117920936045102 1
0.0344278479593111 1
0.0173983906185675 1
-0.0677491216600438 1
-0.0204716313996999 1
-0.0687724397812891 1
-0.00268474599020308 1
0.0320535945849858 1
0.0876343362797169 1
0.104754415314797 1
0.119977376684166 1
-0.0477986808852436 1
-0.0258592297772853 1
0.06755617568889 1
-0.00498567993739349 1
0.0395359414527395 1
0.0466942126719174 1
-0.0191367689756199 1
-0.0550514090056731 1
-0.144851229698995 0
-0.0984526770511112 1
-0.181260226315992 0
-0.00428459025041983 1
-0.0350112343008969 1
0.148454089316293 0
0.00154201266479168 1
0.0779110145114355 1
0.0961804578931508 1
0.00268560395975341 1
0.0878539664557496 1
-0.0531759513347533 1
0.0911908257641472 1
-0.290159426756389 0
-0.062284121562158 1
0.073750230424121 1
-0.155326057516823 0
0.0317504055802931 1
0.081931531732225 1
-0.00404310208485943 1
-0.127201890089563 1
0.00544925075521414 1
-0.0634187680404707 1
-0.0865442907848287 1
0.0662574683092601 1
0.0978525777306722 1
0.0377758813861111 1
0.0631689512210483 1
-0.00706616760092333 1
-0.0492287843054528 1
0.0592531554271976 1
-0.0266502551496163 1
0.00129504324277658 1
-0.199394291056016 0
-0.0446825039717005 1
-0.0969266516542507 1
-0.0251424925027142 1
0.0802202964516634 1
-0.0954029496341249 1
0.00651922812475237 1
0.0995323729877237 1
-0.0804341801929857 1
0.0626421834626506 1
-0.0388184736385568 1
-0.0143591303001451 1
-0.0329600432430271 1
-0.0340326147870074 1
-0.105814034355801 1
-0.146655414964476 0
0.0622672182244246 1
-0.037446327102578 1
-0.0421010854114682 1
-0.0453451554174088 1
-0.00305647141807326 1
0.03085998905933 1
-0.0633610630803343 1
-0.0511218961672663 1
0.0673401670381093 1
0.096990558968282 1
-0.0207493251790341 1
0.0340747449049222 1
0.0538855022368106 1
-0.0271272920114175 1
0.048727940669343 1
0.00916656699017573 1
0.113808036472223 1
-0.0769551260343417 1
0.0488965991357958 1
-0.0161446208939516 1
0.00461471151805452 1
0.102421253033301 1
-0.154429071812779 0
-0.0893080418052827 1
-0.029186655887528 1
-0.0694635649093244 1
-0.0301119403120588 1
0.0211247739441401 1
-0.00576231336010027 1
-0.127640140751876 1
0.0424561142449259 1
0.0301706113705498 1
0.0180003297483416 1
0.133479581150785 0
0.111562828137964 1
0.133795261463172 1
0.00663372438229476 1
-0.00597085340895765 1
0.0751351586673488 1
0.0540221454345188 1
-0.0506673746211522 1
-0.101967027114743 1
-0.0515260211775302 1
-0.112283153907676 1
-0.0421964565971718 1
0.0515111992774651 1
0.0594107702731142 1
-0.0309370238193758 1
-0.0967099979238076 1
-0.146042752205858 0
0.0476656177465505 1
-0.0227473086378353 1
-0.0295285031911168 1
-0.0276932796197688 1
0.0851429205703467 1
0.0625242351982434 1
0.110589313203135 1
-0.0183499776871019 1
-0.0349139826352305 1
-0.0328442342514016 1
-0.114329657593529 1
-0.0840467869723344 1
-0.112946136305933 1
-0.043746597548674 1
0.202681849424904 0
-0.0791746202984677 1
-0.04514590104007 1
0.0496718847787688 1
0.00813167064898365 1
0.0607116593097865 1
0.0768867484628805 1
-0.129788556057595 1
-0.0905373292504814 1
0.0325938411958629 1
0.010216503467427 1
0.0915913979111243 1
0.173013931688821 1
0.00445042666451569 1
0.085592002394649 1
-0.0170756576213173 1
-0.0293795054218887 1
0.00246469369547015 1
-0.131196256996495 0
0.0473220051769877 1
-0.061405538369743 1
-0.0362680208545662 1
-0.046410462829656 1
0.00792490351192269 1
-0.000189928654339862 1
0.0362597299043103 1
-0.0389271485581767 1
0.07342497149226 1
-0.0340353906473376 1
-0.0184633664085007 1
0.0986889673977953 1
0.0972325721499751 1
-0.0296579805872395 1
0.112273324246235 1
-0.0195860672582006 1
-0.0502469505377082 1
0.0263645196782771 1
0.0749133116499691 1
0.0964208892498264 1
0.0196420573750656 1
0.00421488151244602 1
0.0416901124167505 1
0.0780686545711873 1
-0.0400417723962839 1
-0.0121298449539706 1
-0.0132241749161888 1
-0.0276500963351403 1
0.092547757117994 1
0.0119040334596885 1
-0.0187756539193271 1
-0.0649839802371179 1
-0.013959535925846 1
-0.124261147809381 1
-0.0479312079381105 1
-0.0203839948469295 1
0.0258738242278377 1
0.0827169748651536 1
-0.00372842779637531 1
0.0831330621495181 1
0.103993306398372 1
0.0484927962283388 1
0.0343226977388649 1
0.0888153474040794 1
0.045139511558599 1
0.0299001362400033 1
-0.132107465223373 0
0.0569216732067878 1
-0.0342704862955603 1
-0.044495996237961 1
-0.058658837560592 1
0.0476222991525835 1
-0.00959947246962783 1
-0.133106481003809 0
-0.0922087982602684 1
0.10215908289077 1
-0.0718985587862149 1
-0.0767389243688503 1
0.0112466286678788 1
0.06595912205039 1
-0.00154762097024848 1
-0.110729400609075 1
-0.0692785346150483 1
-0.0703887412212021 1
-0.0184826391973688 1
-0.0553235200789061 1
0.0119604929366809 1
0.0735263755730388 1
-0.124281679868122 1
0.0348279673198971 1
0.00550246207195123 1
-0.0886715149400192 1
-0.105178884658758 1
0.153359174750928 1
0.0404322942077978 1
-0.064168151736145 1
-0.0298052419887814 1
-0.115770543528302 1
0.055453806498673 1
-0.0251458774271254 1
0.00584893642452547 1
0.0272642582367993 1
-0.0874268834826834 1
0.0804761590927899 1
0.010675687495639 1
-0.00523239792750702 1
0.00216954681288624 1
0.0177237577470489 1
-0.0166353565491864 1
-0.0492442571791652 1
0.035132511530532 1
-0.0572889733697713 1
-0.00711762554007975 1
-0.0112456090118577 1
-0.145779274289026 0
0.148954845038436 0
-0.116819433855855 1
0.0652413813289535 1
0.00368801943293411 1
0.0157160252657533 1
-0.00339125039087302 1
-0.1121551010198 1
0.0371550278079458 1
-0.048915689282324 1
0.0882070958615226 1
0.0305608867241186 1
0.177552481368396 0
0.0237648886159422 1
-0.0951938309396652 1
0.0494159193492513 1
-0.0379741622033811 1
0.00176972962847001 1
0.00850704950553564 1
0.0718950639662733 1
0.0690355207175995 1
-0.108956585029309 1
0.00189954638547087 1
0.0649628142549001 1
-0.00155242811981361 1
0.141990520589092 1
-0.0332500046281377 1
0.111828954943448 1
-0.0552393454100113 1
-0.0279805229406299 1
-0.00788155658297893 1
0.00615035326831378 1
0.0225374857526881 1
0.00934603025914163 1
0.13934029554062 0
-0.0821368388064163 1
0.00442936075739222 1
-0.0518132783306381 1
0.0451077744143047 1
-0.088368091323381 1
-0.12292569843917 1
-0.0393198769646137 1
0.0609909806299793 1
-0.043549810681304 1
-0.0473750377554952 1
-0.0321108446093768 1
-0.00981643443102057 1
-0.0305709867472682 1
-0.0647475029511639 1
0.0719176983966295 1
-0.0108006729511292 1
0.0450810987829396 1
0.000251380734799056 1
-0.0270866148874837 1
0.0633409429918428 1
0.00797148798533216 1
0.0494136330212533 1
0.0509382420118078 1
-0.039917752377994 1
-0.0247483558830687 1
0.0299473585923707 1
-0.0939001975368936 1
-0.013016030790785 1
0.0440212178322845 1
-0.00379665580457762 1
0.032722572432265 1
-0.0602387527910254 1
0.0315424158169455 1
-0.000381307562580993 1
0.0868563119166299 1
-0.0232590352308569 1
0.00434974983231497 1
0.124542356189221 1
0.091967636720545 1
-0.112230950318663 1
0.027154492105461 1
0.00900772871842229 1
-0.139641850165948 0
0.0359404469820376 1
0.0406684703950475 1
-0.0776829808020812 1
0.0168978052690492 1
-0.0330227642400073 1
-0.0335152534242908 1
0.00570996102437873 1
-0.145451042161079 0
0.0274502144117147 1
-0.0598891083504532 1
-0.0282084236334182 1
0.0219934464611948 1
0.00582840500417378 1
-0.144080103014041 0
-0.1035990168318 1
0.0103179700189338 1
0.106344339674199 1
0.0216791340036088 1
-0.147293774221924 0
0.0318242405400844 1
-0.0472959719042019 1
-0.0270579583630285 1
0.0466423148488284 1
-0.127544861127838 1
-0.0358688463282235 1
0.0671103357862024 1
0.0797952050864535 1
0.108491974569126 1
-0.0476757918575745 1
0.0616639601578023 1
0.0324243096462032 1
0.0551705264959939 1
0.0645454698066915 1
-0.0703755305819238 1
-0.0815781060750078 1
-0.014462786129724 1
-0.0347680925997801 1
-0.0275769266577781 1
-0.0400783007975617 1
-0.052187342202881 1
-0.0977078939587171 1
0.0860937888901437 1
-0.0652841504262346 1
-0.112926100379961 1
0.00659060249369471 1
-0.0632505651510778 1
0.00650273224998077 1
-0.0319625870997857 1
0.118366918876269 1
-0.0150631388099927 1
0.0170463195787571 1
-0.0689717205476032 1
-0.0700267259936299 1
0.102894962642233 1
0.0802288048917995 1
0.0671811889882509 1
-0.0889004190358675 1
-0.052507125935117 1
0.0302027236550454 1
-0.0446800062892471 1
0.0579560348565133 1
0.0117803613839421 1
0.0513275692943819 1
0.067152940343724 1
0.0184088617164773 1
0.136443634667003 1
0.0989297745373863 1
-0.00396792551675331 1
-0.0589730758509051 1
-0.127741191499469 1
0.0539654446237471 1
-0.128078371288015 0
0.0476211552672708 1
0.039585992982801 1
0.0198400638152689 1
-0.0846213241166938 1
-0.0573575036440349 1
-0.0897862043480011 1
-0.118700452980296 1
-0.0786770321355619 1
-0.069350384948255 1
-0.100902072416644 1
-0.0677275530862 1
-0.0702409648411482 1
-0.0417929827700618 1
-0.0551396179003873 1
-0.00626220622757363 1
0.0578577012382337 1
-0.102704376774539 1
0.0539688405714515 1
0.132636499613676 1
-0.00529868025804208 1
0.0411648418282943 1
0.0406578497011107 1
0.0170555533302072 1
-0.00872193473140558 1
0.0533728291308373 1
-0.0835285920052763 1
-0.0955768910280242 1
0.133430154830536 1
0.146459617985876 0
0.0734046450648062 1
0.00542956526065964 1
0.00412404921550296 1
0.0475675744292007 1
0.0780457117714962 1
-0.0768993218015679 1
-0.0292221863267879 1
0.0205666725197121 1
0.0144982754201329 1
0.0496545817579505 1
-0.0502854657826623 1
-0.0289204776711361 1
0.158359275007063 0
0.0106146377506862 1
-0.0575912300376874 1
-0.0594937177459215 1
0.0122708302414294 1
0.0252504608437482 1
0.0153365974350437 1
0.00135021767982033 1
-0.0630283262970859 1
0.0944436572257321 1
0.0129078019456426 1
0.101209519400052 1
-0.0418818992737199 1
-0.0352369605097588 1
0.0690869947633199 1
0.00238832674595913 1
-0.0657180263621256 1
0.196133804099998 0
0.145296577301091 1
0.0565140471323232 1
0.0475221777990921 1
0.0491388873895276 1
-0.0450335893468908 1
0.0364496461090205 1
0.03697739628558 1
0.0398235567054618 1
-0.0208466328204592 1
0.0552447355990742 1
0.0919087642018327 1
0.012715465536943 1
0.0478484843600062 1
0.0550075386166841 1
-0.0912526015051536 1
-0.037260792430994 1
0.0674123701151294 1
0.025466352778199 1
-0.00452593925710449 1
0.0202558537863894 1
0.0129736979536091 1
0.145323863427201 0
-0.0497059940665211 1
0.0592530981393939 1
-0.0202588159639668 1
0.0902994362175194 1
-0.0655199198037559 1
-0.0376305830756731 1
0.099931876187885 1
0.0585616535233513 1
-0.0222499746530535 1
0.0572710468219692 1
-0.00882726309477512 1
0.0859483332251768 1
0.10404348208058 1
0.000789627316264765 1
-0.0214282788211533 1
-0.0129941605874449 1
0.0293400223240671 1
-0.00705557722943327 1
-0.0101821711915871 1
-0.00308922212729464 1
-0.00384515560251113 1
0.0332650269762133 1
-0.0605453478945907 1
0.060142552435421 1
0.0101715325738068 1
0.00955168378331627 1
0.00590014696181881 1
-0.0977587127924808 1
0.0880078609130299 1
0.0396216456857334 1
0.0693937317368138 1
0.0297140351373849 1
0.0131814213112758 1
0.051289852925127 1
-0.121082040515289 1
0.0135849989777617 1
-0.0260147878949956 1
0.00484014278940536 1
-0.0525906552517508 1
0.0167799752690832 1
-0.00752558532146863 1
0.215002616945467 0
0.151376844505024 0
-0.0576773836866425 1
0.0671063387382421 1
-0.108055853913905 1
0.0268182092625829 1
0.0655018623027858 1
0.113289638166852 1
0.0348257589772192 1
-0.109618223756857 1
0.0993091797211189 1
-0.169121857572778 0
-0.0413537781235082 1
0.074993323549712 1
0.156046801149089 0
-0.135233768465783 0
-0.0119251477860726 1
-0.0603930787215207 1
0.0444225447674683 1
-0.000126915863305871 1
-0.021609935964719 1
-0.108866477513115 1
0.0765830929311898 1
-0.0954756752126857 1
0.0194351513570328 1
0.152599907338417 0
-0.0652299493546637 1
0.127672886312693 1
-0.0286136518051827 1
0.0130976079219524 1
0.0382087941402146 1
-0.0585419159166933 1
0.0706754160667086 1
-0.00322562874699818 1
0.0224473201211719 1
0.0263303686925338 1
-0.0803640870430525 1
-0.0405262473444888 1
-0.0328469646898449 1
0.13719340977856 1
0.0808462942096444 1
0.0270764330556083 1
-0.0023021394614681 1
-0.00557783727716948 1
-0.0463956068282303 1
0.127142593679085 0
0.0183105233070578 1
0.074271686377069 1
0.196407123742309 0
0.00987119677928952 1
0.0278560413512581 1
0.0407796334155098 1
0.0267280853221595 1
-0.0726706685657194 1
-0.0264643407395499 1
-0.0251662190505772 1
-0.0561660252905261 1
0.0208009504108259 1
-0.000775058130140616 1
-0.0100971582170316 1
0.0554626523545965 1
0.0538323133814696 1
0.057368235707764 1
-0.0849549302817049 1
-0.0788678197008267 1
0.0157239194869535 1
0.00414708632571634 1
0.0969283557646839 1
-0.0191702584930291 1
-0.0433188655200537 1
-0.0443596495657027 1
0.00865913581543309 1
0.10505917298545 1
-0.0592786120881814 1
0.00977649000163686 1
0.0060032436728816 1
0.0356809044106337 1
-0.0182304487134248 1
0.0861438525791805 1
-0.0186464944899806 1
-0.0478659452236013 1
-0.0202571926498168 1
-0.0492208677489062 1
0.00755028660053681 1
0.078851398713002 1
0.0112271470865183 1
0.120555491825218 1
-0.137200175385152 0
-0.0312414595254777 1
0.021479829451267 1
-0.0297000205948171 1
0.0459780511606045 1
-0.0675308784388467 1
0.114420343899158 1
0.130282712262955 1
-0.00739321018585636 1
-0.0552131463314489 1
-0.098030571059612 1
0.0968009055222873 1
0.0374467399135155 1
-0.117490602941936 1
0.0386231069192967 1
0.116825983514662 1
-0.147890529025896 0
0.0619735231604152 1
-0.0755918203381946 1
0.113947749225662 1
-0.035704044319518 1
0.0712756477043546 1
-0.0285572105878402 1
0.0778104359817937 1
0.0837420201976879 1
-0.00327640184612248 1
-0.012097921985391 1
0.0268341047189653 1
0.0532654822846547 1
-0.0145970126202555 1
-0.0573818445380547 1
0.00484739437896318 1
0.0199685427646059 1
-0.121270906873238 1
0.016962685185823 1
0.107934324949173 1
-0.0765277128276903 1
-0.144084856049062 1
0.0602090190618894 1
-0.0108973388740205 1
-0.127360191041045 0
-0.0719469534393328 1
0.109478252876877 1
-0.0534135057743464 1
-0.00583784244066309 1
-0.0170281495488208 1
-0.00809500239724186 1
0.10878276072445 1
-0.0943779681332839 1
0.0232851649529314 1
0.0581416933384334 1
-0.0482081719023585 1
-0.091960027965917 1
-0.137839735191853 0
0.0177134555890188 1
0.0677775666737526 1
-0.0484693165580688 1
-0.0435725597514366 1
0.150656681521652 0
0.0365915304411386 1
0.114440178881847 1
-0.114425173370336 1
-0.0538144429832198 1
0.059328786948829 1
-0.00608307685319679 1
0.0906326382790281 1
0.0576538727838558 1
-0.0945684504253032 1
0.0464618371778365 1
-0.0630133166314062 1
-0.171274245672304 0
-0.0121689904096324 1
0.00566382027497867 1
-0.0016083183717353 1
0.0810857930239114 1
-0.0483390587360635 1
0.029969022600655 1
-0.0919890962122663 1
0.0909120926817684 1
0.00170193832192571 1
-0.0286218859053546 1
-0.0375612870946641 1
0.0764394417240474 1
0.101243730360071 1
0.0141163551830852 1
-0.00185763107229332 1
-0.0625649301743682 1
-0.0317793643151899 1
-0.020830702010377 1
0.036108592356789 1
-0.0439257297577868 1
-0.0141231336381641 1
-0.0539818607477284 1
0.0237129505285227 1
-0.0992843578545229 1
-0.0163381872969463 1
-0.0920577653888782 1
0.0420738394292214 1
-0.0216253349084935 1
0.0721747324393453 1
-0.00750340137307264 1
-0.0350712810203637 1
0.0547537641206542 1
0.0620181524606719 1
0.040189471013958 1
0.0368779091543573 1
-0.0539460726510706 1
-0.0105782389449206 1
0.0700366613049798 1
0.0187848672790462 1
-0.0184438732787517 1
-0.0606609339218594 1
-0.0728740321220238 1
0.0745245462434615 1
0.0251613091797046 1
-0.0341051095785043 1
-0.00429330872365241 1
-0.0666321022648838 1
0.0444330157137518 1
0.0930121250996473 1
-0.124025046053969 1
0.124611638087864 1
-0.0134817527735415 1
-0.0405135765972389 1
-0.0670248823540137 1
-0.0270396981355362 1
0.0165418500881838 1
0.067917419020798 1
0.0657818771249237 1
0.0433147038328196 1
-0.0329171297994445 1
-0.0386305348522282 1
0.0968243091093214 1
-0.0296611712954198 1
-0.0585134985996418 1
0.0428287323269769 1
0.0232988866271972 1
0.0181341094872604 1
-0.175711067021171 0
0.0569304698750459 1
-0.0231254124379185 1
0.0526087140541596 1
-0.000706764455157063 1
-0.0235088476794761 1
0.0286441057695899 1
-0.0378821472513426 1
-0.0160816046881308 1
-0.0186377155860321 1
0.0704777318015496 1
-0.00533507015689665 1
-0.115916138075541 1
-0.0901152646003037 1
0.0308842119671914 1
-0.0191524890909587 1
-0.0125568245554132 1
-0.123352720460705 1
0.081747913386865 1
0.166002604848828 1
-0.0354442317999258 1
0.0764517375180571 1
-0.0324815095286785 1
0.0537250881340968 1
0.106925884076584 1
-0.15626712081899 0
0.0358480762253167 1
0.0573996823660052 1
0.0680069327297459 1
0.0731297703343369 1
-0.0234309732708358 1
-0.0546327851663942 1
-0.104271327671956 1
-0.119879181067493 1
-0.0855000989311221 1
0.0609303506865651 1
0.00173600526386614 1
-0.0380489909671825 1
-0.066611983429559 1
-0.012624986296284 1
0.0659012591873286 1
-0.0203513217265085 1
-0.0888778692250377 1
-0.086343101038426 1
0.0241150743727272 1
0.0975460729122084 1
-0.0387302733757042 1
-0.0589255952663741 1
-0.0253448580887989 1
-0.0556922427071469 1
0.0606658282226276 1
0.0870207690775987 1
0.0315960229134008 1
-0.00357330175235936 1
0.069062581457365 1
0.165917961159356 0
0.061633807676877 1
-0.168986083061083 0
-0.0859087830057002 1
0.120212215121985 1
0.0238127096042532 1
0.0204933105374393 1
-0.020220159094662 1
0.0452675324876737 1
-0.12132695336112 1
-0.120561615298251 1
-0.100062724265284 1
0.046942238127912 1
0.0690343183964337 1
0.0295120541232115 1
-0.00627007096670844 1
-0.0731746444711902 1
-0.00243089964436177 1
-0.0835865006284217 1
0.0893973738597149 1
-0.0211325577224514 1
0.131792872436417 1
0.132661051856016 0
0.0335310963579912 1
0.00669023433096375 1
-0.0555218600487072 1
0.00255978312966502 1
0.0734418801275234 1
-0.0301123345232412 1
-0.0545140757348469 1
-0.00647167930268358 1
-0.06017955385047 1
0.0403714049580758 1
-0.053388688801593 1
-0.0701136976461839 1
0.0414778002211628 1
-0.00614315411075619 1
0.138928994309657 1
0.0402705034616627 1
-0.0537448008172335 1
-0.011858687805012 1
-0.00820174757932449 1
-0.0219985351743843 1
0.0413355047652861 1
0.0906267281182956 1
0.117930840424862 1
0.0496885170630502 1
-0.107032379473682 1
-0.0937833415971099 1
0.0207845263987693 1
-0.00601067709949846 1
-0.0713253780729263 1
0.012980114344677 1
-0.0386081610644424 1
0.179170873629789 0
-0.0402141056272413 1
0.056489731704496 1
-0.0184013441017852 1
0.0304209989258349 1
-0.0375038303840855 1
-0.0101793384686403 1
0.00870068737403499 1
0.00171756154832712 1
-0.0050494775647698 1
0.0746109247208008 1
-0.0132096783705765 1
0.0271560140252542 1
-0.133837231763192 1
-0.052087746606288 1
0.0306053082943815 1
0.0882524029642836 1
-0.0890861937345405 1
-0.0759538208866929 1
-0.0889476799445455 1
0.0519361990088708 1
-0.0569495878417736 1
0.048203342599164 1
0.0427999297336621 1
-0.0567388592286204 1
-0.0238808785314221 1
0.0631224870559109 1
0.0625363677024109 1
0.0753960114008239 1
-0.0807223416087194 1
-0.0660824086897529 1
0.00080342134011888 1
0.0389527385047964 1
-0.0207988886245867 1
-0.00399405998950921 1
-0.040168592916033 1
-0.111352203080923 1
-0.0358403575828079 1
-0.0669282913442593 1
0.0335525770409857 1
0.0125852706588661 1
0.0528019456968057 1
-0.169833541502279 1
-0.132086997222259 0
-0.0103148434056595 1
-0.111501241709692 1
0.0450746244293202 1
0.0080514986021697 1
-0.0164151221092126 1
0.00166384848254657 1
0.0512627689965936 1
0.051688836477627 1
-0.00935321160362986 1
0.0191471854170063 1
0.0779592417710702 1
-0.109159340365817 1
-0.0128070678219185 1
0.0445529137128877 1
0.143577663614874 0
-0.0584559837417812 1
0.00178672189588705 1
0.00886130457829424 1
-0.0441694813837302 1
-0.0133013178179141 1
-0.108257095515157 1
0.0610151529472125 1
0.0122079759132618 1
0.0245631386514608 1
0.0252985646653497 1
-0.0810327823489895 1
0.12195160425612 1
0.0251833397069094 1
0.0822018726576881 1
0.00813411470828199 1
0.090179339804575 1
-0.0816555018072581 1
-0.10676832225188 1
-0.0121637585881598 1
-0.0104842821830669 1
-0.0326313304032912 1
0.0917926856759894 1
-0.0552547490287801 1
-0.0341855073334583 1
-0.0392336988197747 1
-0.0160962881151855 1
-0.0339202814428487 1
0.0449524967806254 1
-0.0726768406312836 1
0.0674470011858404 1
-0.0981260765816499 1
0.0745564653637257 1
0.0625043941928974 1
0.0188258680517041 1
0.101843498049703 1
-0.0208841395733978 1
0.0118764873788972 1
0.0550536777261214 1
0.0488085624078403 1
0.087078517415814 1
0.111186908046222 1
0.00273173905159616 1
-0.115614375113264 1
-0.0606883750120744 1
-0.090729316523743 1
-0.0901143569846945 1
0.0029796249127558 1
-0.0266847860105215 1
0.024801787285969 1
-0.163649008688459 0
-0.0409471442582259 1
-0.0529827698703889 1
0.00967020410465928 1
0.0832011636228601 1
-0.0363255907035425 1
0.116256502694379 1
-0.103715248119398 1
-0.0448246055820589 1
-0.0796913527460795 1
0.116527931525927 1
0.00175119261648241 1
0.0704544580614162 1
-0.0908645771529379 1
-0.0467237981646674 1
-0.0370544193338999 1
0.022847034522397 1
0.0838234171132971 1
0.155666978811208 0
0.0359197100817964 1
-0.00072312473405688 1
0.013764394109118 1
-0.0172838744835182 1
0.0844837803095539 1
-0.0500272952517739 1
-0.136714114454203 0
-0.0607222554243552 1
-0.11685761107282 1
-0.057981714096132 1
-0.0449736660282179 1
-0.06623628456903 1
-0.0556802012986987 1
-0.0129412435373755 1
0.119446395471652 1
0.0195671318376584 1
-0.00452225039863744 1
0.060376911372268 1
-0.0826204434516394 1
0.0550443118489176 1
-0.0709905764235469 1
-0.0949567546661518 1
-0.0161636640858292 1
0.000412002375849208 1
-0.0500641244157232 1
-0.029757441977409 1
-0.0446924774512169 1
0.00566212381647886 1
-0.0807912784907091 1
-0.0869642976324715 1
-0.0846989038331879 1
-0.0355943925674509 1
-0.109281659347385 1
-0.0777003147718173 1
-0.0217259389800959 1
0.00543545708034959 1
-0.00355613639729443 1
-0.00668619274551618 1
0.00817102239149873 1
-0.0448854574226615 1
-0.0308169476499468 1
-0.0142705203240228 1
0.0223199032204787 1
0.15895345709821 0
0.060831291572489 1
-0.105543934020572 1
0.0824151617809877 1
0.0997324758008171 1
-0.00339509559949028 1
-0.0312803569232112 1
0.0884895560007008 1
0.0500292344419072 1
0.0393150392849601 1
-0.0255575234596228 1
-0.059954732949126 1
-0.0808992596425891 1
-0.00770771297584383 1
-0.00116736587345002 1
-0.0367667640768891 1
-0.0480372679156103 1
-0.0491965769445624 1
-0.110795355543459 1
-0.0605300576430514 1
0.00555795611172095 1
0.0153016962234795 1
-0.044855705549373 1
-0.0088818596287467 1
-0.0923698363052252 1
-0.069802788398198 1
0.000173323388980114 1
-0.049116793225795 1
0.0583072629381661 1
0.00874471856895311 1
-0.106072383848995 1
-0.0239071063330269 1
-0.0988178939802448 1
-0.052141923828167 1
-0.0185888641219079 1
0.0299082046872589 1
0.095272738960695 1
-0.00840922837686396 1
-0.107071988360975 1
-0.0477460013265777 1
0.0414217342293654 1
0.0434161536802274 1
-0.0474363251669511 1
-0.00266416988635639 1
0.0181255722211583 1
0.152468855524057 1
0.0345960001707747 1
-0.0146682339235911 1
-0.0434477006413927 1
-0.0046301177294359 1
-0.14187776746858 0
0.00263164752144463 1
0.0389519220052543 1
0.0315846968987269 1
-0.0594518539057878 1
0.0482923463839829 1
-0.0230136660729453 1
-0.0148892867056333 1
-0.101930024906683 1
-0.105396385850187 1
-0.0927186472447934 1
0.00282343808034831 1
0.157336265398295 1
-0.0331476134399567 1
0.128164347885084 1
0.0617023300090792 1
-0.168543401327713 0
-0.0166543371883429 1
-0.0250066181878358 1
-0.0519381982207399 1
0.0632239751428187 1
0.123029811329981 1
0.0895871525296507 1
0.0727376283710609 1
0.0525130413941119 1
-0.0286009163007515 1
0.0946355000518203 1
-0.0286245452703948 1
-0.0504374159596365 1
0.0570441070103301 1
0.0528812001592115 1
-0.0417103166690587 1
0.0609557311132787 1
-0.060202975832094 1
-0.00537002522059644 1
-0.0304634503756422 1
0.0840909921263939 1
0.050133082606694 1
-0.0140882849174204 1
0.0855070633733314 1
-0.018552214079436 1
0.0774436007625871 1
0.0292249657487809 1
-0.0573699385284337 1
-0.04687794317323 1
-0.0260304509164028 1
-0.161538718814809 0
0.105263318159961 1
-0.120083776151402 1
0.0211368293829993 1
-0.0380570039389232 1
0.079340034479429 1
0.0124939687093415 1
-0.0113022932579575 1
0.00644652808064257 1
-0.0656918639373927 1
-0.048123639527675 1
0.00473669704308147 1
0.0940994755237153 1
0.175511778634141 1
0.103116966366696 1
0.000218893092908463 1
-0.0157244336257268 1
-0.00779493805507076 1
-0.0857491735440918 1
-0.0718434636341127 1
-0.0571870353801885 1
0.0337604903758352 1
-0.0452850294463638 1
0.0207285162361248 1
0.0667512378638908 1
0.0721073157167403 1
0.130200065079133 1
-0.0409824982605862 1
-0.0285485952998352 1
-0.0895874412741626 1
0.0577879118684034 1
0.0628602672902416 1
0.00348190496685567 1
-0.0474158764425497 1
0.0825955058607282 1
-0.0465943101606295 1
-0.00931630445361716 1
0.0712595009536372 1
0.0511326205483238 1
-0.0931333513110069 1
0.0137234356333322 1
-0.0145799868941512 1
-0.0215249499216429 1
0.0870898919179684 1
-0.0196386618056705 1
-0.0432838106623541 1
-0.128785063691566 1
0.0340650519827143 1
-0.0015531084634047 1
-0.0778950911918283 1
0.0671516897787294 1
-0.0294710777083552 1
0.0704548097755817 1
0.0115692660514266 1
-0.135927192030892 1
0.0199707649490914 1
-0.0321937845142824 1
-0.0698996159431463 1
-0.0238856302562475 1
0.0824829614821529 1
-0.0569974254820109 1
-0.0358561417863383 1
0.0309035643311862 1
0.0892102085832419 1
-0.0388686734791949 1
-0.0946672913417753 1
0.136983751551754 0
0.0920067034532968 1
-0.0791113414572757 1
0.0491759007883359 1
0.140240351598503 0
-0.0586741403318283 1
0.147044036849967 1
-0.0420143587850046 1
0.00985519244968557 1
-0.0739117589433318 1
-0.0140701368076476 1
-0.0236784036436202 1
-0.102160166783541 1
0.0631321517222684 1
-0.0306754385665853 1
-0.00880342894455913 1
-0.0164694001614978 1
0.0307194138418983 1
-0.00464713323958374 1
0.0193433805648352 1
-0.079171105003252 1
0.0821657840522385 1
-0.0179749523218357 1
0.0388152893081186 1
-0.139837300099235 1
-0.0118419458472027 1
-0.0315032743574018 1
0.112714263349566 1
-0.00434386004713703 1
0.0182273390405388 1
0.00293320938101266 1
-0.0413756162676167 1
0.0703365542509777 1
0.00334587027689161 1
0.00941241626553371 1
-0.0172618273671795 1
-0.0579813968775478 1
0.0223755627354333 1
-0.0177861260252121 1
0.0451815183476922 1
-0.0823372977938017 1
0.0235024832433312 1
0.050265486034679 1
-0.0145145847380519 1
0.187077625655604 0
-0.120554612927004 1
0.00749006328761773 1
0.0226255874441344 1
0.00637667378201595 1
0.0652547081956917 1
0.0094996285613735 1
-0.121203001778471 1
0.0107600591200594 1
-0.123740046337287 0
-0.0890214941672521 1
0.0289879920677524 1
-0.0124142838807602 1
0.0316515828163634 1
0.0185079515970656 1
-0.0765097951443786 1
-0.09272539484742 1
0.117015468721106 1
0.077116141116008 1
-0.0250924943738623 1
-0.0280547354056036 1
0.07349689165672 1
0.071915569625329 1
-0.0177942601062878 1
-0.0849062878540439 1
-0.201032290289186 0
-0.0862853366142223 1
-0.000315543970732246 1
-0.0881255899579937 1
-0.131771022318177 1
0.0969449181078925 1
-0.056218171633195 1
0.09812671087935 1
-0.00155190695597194 1
0.0349883887882571 1
0.027407790789382 1
-0.0129581287661384 1
0.0953371508940611 1
-0.0691922026387519 1
0.134233375117091 1
-0.143114118446423 0
-0.0959167373509525 1
0.0110109582104127 1
-0.049362088043672 1
-0.0217257968228721 1
0.0150250137482982 1
0.0603368121848955 1
0.146146124410762 1
-0.0315074229076823 1
0.0913256296260939 1
0.0135613027604124 1
-0.000575767349973333 1
0.00330085607354361 1
-0.046461682128654 1
0.0525508505302046 1
-0.0206063528540418 1
0.0465781499945054 1
0.0314100874361597 1
-0.0947713481227025 1
0.0284689740496819 1
0.0485723953471153 1
-0.0459721834678843 1
-0.0486513670120513 1
0.0694752091579862 1
-0.0257803140904003 1
0.0317562749924633 1
-0.0719268478069728 1
0.108326416512105 1
0.073520411198998 1
-0.0793715289903504 1
-0.0662811548291256 1
-0.00745109849404109 1
0.0709069037148238 1
-0.118999107916026 1
-0.0241008812349592 1
0.153958968380196 0
0.064507087159805 1
-0.133315970995872 0
0.00478737829201152 1
0.130606350623722 0
-0.0223124562438968 1
0.0616067000936321 1
-0.18997334475794 0
0.0913257242943709 1
-0.0586546375314167 1
0.0545326943157014 1
-0.0475037522102217 1
-0.0310253535078345 1
-0.0765992618009302 1
0.0303496184710442 1
-0.0675293911433839 1
0.0653267081367172 1
0.0079379636190923 1
0.0684963520555044 1
-0.018700077506456 1
0.00206915522793491 1
0.00881101565991808 1
0.0282467828949889 1
-0.0435694879680038 1
-0.0491782185922967 1
-0.0257614085799267 1
0.00356515084815322 1
-0.0103907834715466 1
-0.076104916108172 1
-0.0197864764154079 1
-0.0523735420046477 1
0.106166918172358 1
0.0351602036507118 1
0.0230414518499382 1
-0.185488536324557 0
0.0815714874188804 1
-0.112895156053484 1
-0.0653399558465366 1
-0.0739109354554882 1
0.00958479390968606 1
0.0564186672507634 1
0.0535444815068888 1
0.0356493099789664 1
0.0508634167214879 1
-0.0321841325082397 1
0.103371363680961 1
-0.091333962327501 1
0.0984613658597371 1
-0.0624868983616305 1
0.121176080751818 1
0.0131363646989079 1
-0.037885311978451 1
0.0195347311251526 1
-0.0490505516370346 1
0.158880698980543 1
0.0274178770218102 1
0.0758824014519409 1
-0.0936742481012681 1
0.0100384531134187 1
-0.00650658526238821 1
-0.129635434620173 1
0.0027041111573731 1
0.0379656867538384 1
-0.0248368675126677 1
0.0860398333150474 1
0.0631160709599628 1
0.0735819831941793 1
-0.0421383389834635 1
-0.00721650174870992 1
0.0643589031155887 1
-0.149565007254966 0
0.0510758389782997 1
0.0150744222651463 1
-0.187689741451287 0
0.0281111282093792 1
-0.0326392498008397 1
0.0690500917323404 1
-0.106900910198144 1
0.0991652502446617 1
0.0748923289956367 1
-0.0162206406745426 1
0.0338599467375035 1
-0.0125010200588395 1
0.0643224250354948 1
0.0753985594655899 1
0.0582214865056672 1
-0.169927602038089 1
0.0470854634083076 1
-0.0546589885169483 1
0.0621237719461215 1
0.0197459804845397 1
0.0119332793119371 1
0.0274998753725662 1
0.0831863486276779 1
-0.109708216560008 1
-0.0828470354153963 1
-0.069302697234781 1
-0.0118195509402579 1
-0.0884179104772543 1
-0.04996463649696 1
0.0344717602283589 1
-0.0998083410240879 1
0.00323937596032338 1
0.0779350902034657 1
-0.044795108259986 1
-0.115728114769658 1
-0.0247724159499844 1
-0.00691766027161374 1
0.0334064477756563 1
-0.0492525279431072 1
0.120468770956151 1
0.0951572073704091 1
0.0888477298024788 1
0.00429084013680337 1
0.0400806433578372 1
0.0866548845878417 1
-0.109680048931746 1
0.0576771332625625 1
-0.0273990836953109 1
0.016656874746389 1
-0.0397994673680747 1
0.121380934878653 1
-0.0174900342413426 1
0.0168980899314555 1
-0.0649557478305909 1
0.0537674000708371 1
-0.044547362584588 1
-0.0458164936149525 1
0.0297140252581275 1
-0.0519673209803869 1
-0.0169406549114666 1
0.069653524280706 1
-0.0924471097381064 1
-0.0287216916667399 1
-0.100871877522814 1
-0.0302826644929004 1
-0.0355754728901622 1
0.104507803743492 1
0.12485024767958 1
-0.158979291538697 1
-0.0216856409311254 1
-0.0557083717091792 1
0.0948185882573441 1
0.105756190949181 1
-0.0576429213289711 1
0.104688370957297 1
-0.0324331651957998 1
0.0609145621977173 1
-0.0573370276814331 1
-0.0744890982508732 1
0.0241557115794385 1
-0.00138090653071669 1
-0.00667244470109357 1
-0.0300441495432306 1
-0.0156014886892148 1
-0.0527180278490356 1
-0.00170143934896459 1
-0.0841983492738956 1
0.0401410627646629 1
-0.0548154670637303 1
-0.0197448476418817 1
0.0102648730517686 1
0.190665748070915 0
0.0146110212926504 1
0.0241781967995233 1
-0.00798730227472064 1
-0.0114444234628827 1
-0.116456684592884 1
0.0224224084220481 1
0.0270593183664433 1
-0.0623172819903033 1
0.0310121369626367 1
-0.0934893615072799 1
-0.0225529125516019 1
-0.167320708715428 1
0.159028256390919 0
0.135274151945629 0
0.000600117708998465 1
-0.0378989567871812 1
0.0062185094512078 1
-0.00869473487774914 1
0.051719192930563 1
-0.0686192558510649 1
0.0310273179499484 1
0.0188490492141781 1
0.0015292692569227 1
-0.119750472936726 1
-0.100197359186876 1
-0.0147003497193847 1
0.0240256941482711 1
0.0643009315199669 1
0.0331759533530833 1
-0.08542974971316 1
-0.125489338020872 1
-0.025618339642372 1
-0.0718414647453814 1
-0.154501585321858 1
0.0256856441093771 1
-0.0242647376449901 1
0.0298194817648589 1
-0.046430230127101 1
0.0477318611270538 1
-0.0494301253618259 1
-0.118937176362771 1
-0.0937115646205068 1
0.020260695427383 1
-0.100607412131034 1
0.0485291158916921 1
0.0328913049009615 1
-0.0617268318101716 1
0.0213016397906549 1
0.0542538460420309 1
-0.0455963676686619 1
-0.0259121600968121 1
-0.10903057822535 1
0.0434938570612242 1
0.11518037648395 1
0.0257256224763742 1
-0.0407977621390391 1
0.012725886198539 1
0.0802770047542022 1
-0.0657035704364935 1
0.0338010322272523 1
0.0908628810490812 1
-0.00583112726855748 1
-0.0449199124610826 1
0.0329428615580135 1
-0.0625745489674411 1
-0.0927683235914147 1
0.0713009349923779 1
0.00385338929444812 1
-0.0557138860943269 1
-0.0377666274843604 1
-0.019800590176751 1
-0.0508406835357372 1
0.0625597808216452 1
-0.0854389312657875 1
0.0749669582547344 1
0.00145405244123243 1
0.0624008645688175 1
0.129716335382557 1
-0.0455172922673451 1
0.0178972485377461 1
0.0248049090172006 1
-0.0296473913524976 1
0.103856126130073 1
0.0192511391995823 1
-0.209668451588081 0
-0.000974607970033332 1
0.0368537471953649 1
0.0640787371597338 1
-0.0796087993143392 1
-0.0590512868572346 1
-0.0204747934183391 1
0.10054363870441 1
-0.108048403975783 1
-0.0364684513054226 1
0.053879834729077 1
-0.0597718665229495 1
-0.0368762610421926 1
-0.0639055225498701 1
0.0881765077413052 1
-0.184010988411873 0
0.139511352128466 0
-0.169433884395951 1
0.0758449041249769 1
0.101784575202047 1
-0.0193592170986915 1
0.118687819024434 1
-0.0265375853974602 1
-0.108628618580497 1
0.0799364755133784 1
0.0543960975310279 1
-0.0282311095250225 1
0.0258577494102327 1
0.0207057188206807 1
-0.0813267189663194 1
0.0287875365037103 1
-0.0219137646865107 1
-0.00776016050451747 1
0.0550687220322606 1
-0.175121982433031 0
-0.0600818950851618 1
0.127983564237135 1
-0.0569476402483549 1
0.049930247968807 1
-0.00592886954172569 1
-0.0947115104948321 1
0.0868639089166888 1
-0.0553592845755668 1
0.090902442381312 1
-0.0278793418150864 1
-0.0800168853258756 1
0.0393220983338592 1
-0.084284353416236 1
0.167912688877049 0
-0.0714330329915481 1
-0.129776378490096 1
0.0454259979852443 1
-0.0833330280741963 1
0.00995675584882318 1
-0.101861739826914 1
0.0130737155237302 1
0.0506748690261401 1
0.18753218688296 0
0.0319325448269209 1
0.00816786139471083 1
-0.0311757221207586 1
0.0427657207456099 1
-0.131642300123087 1
-0.0968693325293697 1
-0.103695325645316 1
-0.00518081001932773 1
-0.0206852159883953 1
-0.0637922261152096 1
0.0275627729315913 1
0.0937988197332873 1
0.0215574437364586 1
-0.00227178429597637 1
0.0311414635329911 1
0.105595411303593 1
-0.134404771281855 0
0.055392416581296 1
0.0904661379365647 1
0.0427818058299217 1
-0.0419683430776641 1
-0.0480041394895983 1
0.12485914486057 1
-0.137501674393972 0
-0.0306795510936669 1
-0.0765072617323634 1
-0.0637054306532958 1
0.0973298556152689 1
-0.0688396438980682 1
0.0480797082188148 1
-0.0726336842244853 1
0.0517083052620674 1
-0.0817079180544385 1
0.133387515295158 1
-0.0042955911182288 1
-0.0854857024368363 1
-0.0257935623996932 1
-0.0195391803682145 1
0.108689179629605 1
-0.187408981741036 0
0.0595740889685364 1
-0.0455796787660386 1
0.0847899585588551 1
-0.0205359190563423 1
-0.178575294353721 0
0.0984189158745841 1
-0.0279607335872672 1
0.0853164956524733 1
0.0318905359129118 1
0.0718176478807109 1
-0.0656100867365093 1
0.014670313356832 1
-0.0436675457853376 1
0.0971937766306603 1
-0.0679202874656549 1
0.00772017639567499 1
0.116102290534975 1
-0.0309045918065235 1
-0.00790931413091666 1
0.117934077008547 1
-0.0494369549104741 1
-0.0149249916529891 1
-0.036870419643207 1
0.0078452825644042 1
0.0887049446759041 1
0.0198659919527518 1
0.0292789434422227 1
0.184676612067833 0
0.0615045211611638 1
-0.0548077887380323 1
0.0672865463402754 1
0.0646095877484229 1
-0.0414206764284671 1
-0.0667362297640232 1
-0.0672333256096738 1
-0.0532158720021467 1
0.0839829217970275 1
-0.0371644028546521 1
0.013620920433364 1
0.00442056392200105 1
0.0229441827867891 1
0.0409675118975451 1
0.0893336600291304 1
-0.0223990962828646 1
0.0497713391861092 1
0.0116676127984213 1
-0.0761880201639413 1
0.00536492516811294 1
0.00572121810414549 1
-0.0567463377564105 1
-0.102798183822958 1
0.109814830573867 1
-0.0737635849149619 1
-0.0493291069581059 1
-0.127353483574237 1
-0.0339070135436519 1
-0.00174366801277377 1
-0.0503185013617749 1
0.0419626175352848 1
0.0604482487418946 1
-0.0423768025565513 1
-0.00922914609018073 1
-0.0309208467050088 1
-0.040875666668754 1
0.0327696584860048 1
0.0298069892878617 1
-0.0570411147420901 1
-0.0778984334677158 1
-0.0339012418135412 1
-0.0794853834308021 1
-0.0308061828978854 1
0.0111387992218358 1
0.0263526482437871 1
-0.123153955871955 1
-0.105069363853359 1
-0.040300822213979 1
-0.077558060869532 1
0.0245775746826002 1
0.0293599853860597 1
0.0992568506137643 1
-0.0794081013970956 1
0.00912123998431002 1
0.127742894269424 0
0.0560130924605435 1
0.0187164948062145 1
-0.0393581339906239 1
0.12827942285708 1
-0.0225496395984706 1
-0.0123527773817173 1
0.0480851726170354 1
0.0368534956812759 1
-0.00773192608201422 1
0.172894534491373 1
-0.0544916846388716 1
0.0025982509850429 1
0.00699381210676088 1
-0.0921062816795606 1
0.0785316937459957 1
0.0048488359163712 1
-0.0770486155737992 1
-0.00538375128744389 1
0.105061110262996 1
0.0195102557938282 1
-0.0150976103805399 1
-0.0634259942457554 1
-0.152716202306016 0
-0.0688058267097678 1
-0.196780646395386 0
0.0261732313328206 1
-0.0317892581513658 1
0.0209307292376389 1
-0.0940068450099995 1
0.0397421486292753 1
-0.0195981760026367 1
0.123626831896926 1
-0.0773378955162769 1
-0.0268183088301564 1
-0.0451695651950782 1
0.168920697211037 0
0.0589366761853641 1
-0.0245087280742804 1
0.137909790613358 1
0.00184028012657149 1
-0.0364709880440351 1
0.119111625693688 1
0.0353682325321868 1
-0.0996722267437261 1
-0.0786903216279817 1
0.00340316761857411 1
-0.158829853837015 0
0.0318124464973683 1
0.0607836658145414 1
0.00287712868081626 1
0.0113401896157622 1
-0.0425910404324285 1
0.0847105507448922 1
-0.133572808440408 1
-0.0260752181530458 1
0.00897960893020937 1
-0.00823015948942142 1
0.133881948529848 0
0.0357423024434239 1
0.0295177102788609 1
0.0240366389669222 1
-0.0363229870927927 1
-0.0153193381408343 1
0.103042154923995 1
-0.0822900470349839 1
0.27017627291112 0
-0.00810369833106961 1
-0.0130986387579191 1
-0.0242941920994609 1
-0.00997220260779548 1
-0.0409983733814713 1
-0.0182834715927212 1
-0.00592844691261191 1
0.106061490650742 1
0.0278717425554392 1
0.128506013127315 1
-0.0569000883188382 1
-0.0567446566456602 1
-0.00777652545060458 1
-0.0140906221250498 1
0.0883294563880889 1
0.170658335261033 1
-0.105932967037139 1
0.028856638614392 1
-0.00554777719742974 1
-0.00413099732373331 1
-0.0300626978533147 1
-0.0624702795205655 1
-0.0835571187468977 1
-0.0250598612292562 1
0.0106374525177722 1
-0.10635640993344 1
-0.00347592913692517 1
0.0512463083436297 1
0.0732615465052052 1
0.0644048587942733 1
0.0809545170397318 1
-0.00885508447478478 1
-0.00927467496826138 1
-0.159967973228963 0
0.0993520860088477 1
0.0862825268537051 1
0.0405171569099722 1
-0.0794779561416966 1
0.0870436600307027 1
-0.0292868542544678 1
0.104079670270672 1
-0.0269752335457467 1
-0.087827086772076 1
-0.0703642180438994 1
0.0720808680649522 1
0.0885721978802101 1
-0.0632555461482034 1
-0.0110673929402827 1
0.0833730253307297 1
0.0606295832374096 1
0.115485173458754 1
-0.102788068178246 1
-0.0240424650893578 1
-0.0530075078052562 1
-0.0229421617544847 1
-0.105269375921566 1
-0.000557117014697262 1
0.130608984278068 1
-0.0569819607723293 1
-0.0405761955904466 1
-0.0722957120409561 1
0.10638247070843 1
-0.00503748452144288 1
0.166191642697332 1
-0.125560427517228 1
0.00986850665719186 1
-0.0310285323848611 1
-0.0788009129545721 1
-0.0314263812058102 1
0.0102812510293041 1
-0.102095891432763 1
-0.188302038763119 0
-0.0479079301965054 1
0.059686273510007 1
-0.0272464857120823 1
0.159191953423604 0
0.0679653259884768 1
-0.0592686974408021 1
0.117136959986174 1
0.0914478332751229 1
0.0269316873211158 1
0.00464874264668254 1
-0.0304836426497156 1
0.00284143317565325 1
0.0787619666628074 1
0.0646737575889584 1
0.0789785774576637 1
0.0805680872321299 1
-0.0454200262058869 1
0.0757148371098687 1
-0.044372260680044 1
-0.133643827270412 1
0.0237990854751152 1
-0.14288434840346 0
-0.0615079520134908 1
0.0316308951398418 1
-0.0576592814072162 1
-0.0056652550517268 1
-0.0264312567467804 1
-0.120284184231908 1
0.109840032396724 1
-0.115043727711887 1
-0.0392283085675969 1
0.107720760019978 1
0.176853009252588 1
0.06542989786215 1
-0.0135190461994032 1
0.0241242615501666 1
0.0150095505947814 1
-0.00244305496563004 1
0.0355682540986635 1
-0.173115667654346 0
0.0464567372402585 1
-0.0240465890383817 1
-0.00487913434921246 1
0.0165415731498941 1
-0.0685039974200348 1
0.10488469340757 1
-0.11025604811943 1
-0.0184584455244721 1
-0.0249568784366158 1
-0.114312572544614 1
0.0500236902102845 1
-0.122727832267612 1
-0.0842767118630029 1
-0.0975861566880727 1
0.0164586052481929 1
0.00935715701043876 1
-0.0086058432115725 1
-0.162376458998504 0
0.0181658007713382 1
-0.0659941522245988 1
0.106635306109783 1
-0.0127273846891159 1
-0.0476541025872147 1
-0.0857271895772646 1
-0.123843592957721 1
0.081445246935394 1
0.0402314173743102 1
0.0609817972454209 1
-0.00257185321205993 1
0.0484419029297393 1
0.0646953362878241 1
0.0882868633358169 1
0.00836800740142633 1
0.0495680320653585 1
4.22825082690217e-05 1
-0.00465061314418269 1
-0.135391989356712 1
-0.00876736620092251 1
-0.105372097667469 1
-0.0361743949952608 1
0.0643120618857652 1
-0.00962503028087379 1
0.0310277942956901 1
-0.015654531182291 1
0.0273627549369575 1
-0.0154606405358273 1
0.0580116674382618 1
0.0731619539325155 1
-0.0248936812330916 1
0.0185930295276862 1
0.0860802168393517 1
-0.00899056712785806 1
0.0373135279987674 1
-0.0328635680425807 1
-0.00502280559839058 1
-0.0663942618758357 1
-0.133248424199283 1
-0.100173432763933 1
0.0137439243844894 1
0.0270006382689134 1
0.102974882755623 1
0.0306292453097999 1
-0.130537231376994 1
0.0351084515167648 1
-0.0738057520510776 1
0.0117137801382742 1
-0.0706585465678747 1
-0.0136870793317427 1
0.0986977722483257 1
-0.0832882840566495 1
-0.0415265209410275 1
0.0435648728355555 1
0.149863720763355 0
0.093454606876017 1
0.0104947881775043 1
-0.078843913151149 1
-0.0396747019780553 1
0.167028282259744 1
-0.048718804719534 1
0.0370620370450843 1
-0.041434965652826 1
0.0786300152054086 1
-0.0704769899465467 1
0.132959190495823 1
0.0378622917828175 1
0.042119178217777 1
-0.0617985911148001 1
0.022126625036141 1
0.042359020912764 1
-0.0969635678152673 1
0.0321933347871125 1
0.143490712160199 0
0.056377188847292 1
-0.07069392620813 1
-0.0680777096641511 1
-0.0222343227634511 1
0.00344751121969061 1
-0.0227203447861831 1
-0.0207353756800489 1
-0.0512387650454583 1
-0.0739579082766102 1
0.0456309548256993 1
-0.0991672101215772 1
-0.0617765610552873 1
-0.0931384234737248 1
0.0102311233005348 1
0.0180152403509633 1
0.0534603016705879 1
0.0979429456713122 1
0.0296885858829779 1
-0.00158519954420008 1
-0.055628245146234 1
-0.0736231970943759 1
0.003996362908982 1
-0.0263485353380158 1
0.0732268186191621 1
0.0937685982450906 1
-0.0305929019958295 1
-0.0623172726693298 1
0.00155223396862042 1
0.0266394361982564 1
0.0892683886106588 1
0.0287881950871773 1
0.0138229830053204 1
0.024861030142216 1
0.182896019557004 0
0.0646360358639491 1
-0.0432788147250342 1
-0.140000531648707 0
-0.0647318235689378 1
-0.0489443701665934 1
-0.0272231379251162 1
0.0695950678883649 1
0.0731013083143714 1
-0.0139375688341824 1
-0.00317014807278325 1
-0.000476991850973239 1
0.0219849792265838 1
0.0217941867853313 1
0.00202960091282336 1
0.00224012444217236 1
-0.0828315812392625 1
-0.0609141996400497 1
-0.0717990944202685 1
0.0239621633942741 1
0.0601418253142221 1
0.0702781516567061 1
-0.0315887811783898 1
0.00326124375410113 1
-0.0648069180167535 1
-0.0376210950661025 1
0.0284890412849352 1
-0.109899294112146 1
0.106446536926357 1
0.0311054482159541 1
-0.0544350342623125 1
0.0129656476142456 1
-0.0833496926695681 1
0.0295549628935702 1
0.00959825534677242 1
-0.0280621162259536 1
0.0660206843409637 1
-0.0155770669794678 1
0.0253025703569506 1
0.0479744403539807 1
0.120619365984331 1
0.0185445054221765 1
0.0722695886956944 1
0.123550614049795 1
-0.000980976083208261 1
0.0636308539737856 1
-0.0803604464717357 1
-0.0646677089759132 1
0.0082993256621615 1
-0.00565428995173061 1
-0.0438973274916603 1
0.0816476446113164 1
0.0024668870042456 1
-0.0454444225785346 1
-0.0362404203596818 1
-0.0443269750728546 1
-0.0738743195036991 1
-0.00805331625189732 1
0.046824056231962 1
-0.0380357396946531 1
0.0218061393618685 1
-0.0727664186785684 1
-0.0162861767367538 1
0.0494782824846565 1
-0.0371184547027594 1
0.0389237417602231 1
0.0365136682686378 1
0.08183568968921 1
-0.0998348724955012 1
0.0448220212867058 1
0.046544765274193 1
0.0140143679671824 1
-0.100506209083359 1
0.0390551595541326 1
-0.0787939896986861 1
-0.0529067971100442 1
0.0702053358707765 1
-0.0562320393259909 1
0.0410580539782445 1
-0.112609461802619 1
-0.0761639304816389 1
-0.0261576388581047 1
-0.0473033599468698 1
0.0277176107014164 1
-0.110856349139412 1
-0.0303134852801292 1
0.0813913866539679 1
-0.0616126016578673 1
-0.0248415145896678 1
0.050802640908443 1
0.0192509355501864 1
-0.0181811537451449 1
0.108200741446681 1
0.00850093117240483 1
-0.108362869705502 1
-0.098389441278694 1
0.0343778186142585 1
-0.198232515022007 0
0.0193537741563062 1
0.0210879598935311 1
0.0258832028263101 1
0.13293679868336 1
0.0467502928905848 1
-0.00382234426078667 1
0.00864078574850497 1
0.111728309008949 1
-0.0174725081084515 1
0.131264694742905 1
0.0599259204052887 1
-0.128408860311813 1
-0.0184362663928711 1
-0.0714920764238445 1
-0.0566520699883658 1
-0.0206569398001952 1
-0.00704030732060454 1
0.0368971096194252 1
-0.0907919792620767 1
-0.0474520506707721 1
0.0223522563595869 1
0.0564188954987084 1
0.134292325528218 1
0.0345526365812511 1
-0.0245154542537539 1
-0.0887636448525441 1
-0.0154921486136627 1
-0.0406639260995077 1
0.0998516466345075 1
-0.0102244512708493 1
-0.109158329148618 1
-0.00233912293647123 1
0.127714737651427 1
0.0338397783376575 1
0.117559695382996 1
-0.0298149444958299 1
-0.0560019117691513 1
-0.0136502814483627 1
0.0676596024487743 1
0.0303497761175576 1
0.0737728793758066 1
-0.0913295366350923 1
-0.0627867727175483 1
-0.0157933212290638 1
0.0876905552782733 1
-0.00892070219712701 1
0.149037494372922 0
0.0405715627503325 1
-0.0217259199933635 1
-0.0493659333797166 1
0.00771939346071757 1
0.0609607782268032 1
-0.0104297282652496 1
0.0187250166182251 1
0.127175758797797 1
-0.0228460057486339 1
0.0390651076597703 1
-0.0598839889181134 1
0.11369246335679 1
0.0834626594743823 1
-0.00198782294699073 1
0.135108736370623 0
0.065739330684308 1
-0.145263431388527 0
-0.031515275043226 1
0.0546876799138946 1
-0.133723224250159 1
-0.0612266227225967 1
-0.0384008303478009 1
-0.0782135344680224 1
0.0467609203313359 1
-0.127081354821994 1
0.0372588891403407 1
0.049191867143225 1
0.0580839337053702 1
-0.149280485604929 0
-0.0709240460919572 1
-0.0811020561847224 1
-0.0349384196614099 1
0.00355437049493562 1
-0.0351630583912677 1
-0.127051077353676 1
0.125309269718572 1
-0.0448842529883325 1
-0.0710504987502831 1
0.125007308676151 1
-0.0809997928273744 1
0.00919509042509013 1
0.049448624924719 1
0.0498127123372994 1
-0.150760095151714 0
-0.0126078916403064 1
-0.00624500061117174 1
-0.0289877448686123 1
0.0244793530085095 1
-0.0144311930455192 1
-0.133967855563409 1
0.076425243290398 1
0.0622286179821688 1
0.0439788044878445 1
0.0909101078589691 1
0.0143195769117042 1
-0.0793226508992935 1
0.00536418450274463 1
0.0184078576491956 1
-0.0945132882421333 1
-0.0568899958566394 1
-0.0567840321111466 1
0.0907443310368521 1
0.0110305018818642 1
0.0566062891397071 1
-0.016350449319228 1
0.0923053315777104 1
-0.0630745710064321 1
0.0451853921046452 1
0.00860702918969292 1
-0.0224028951715627 1
0.0155123175350889 1
-0.145117036521713 0
-0.0439452720621047 1
-0.024172690056621 1
-0.0669731453946897 1
0.0563379475551888 1
-0.0166371483175242 1
-0.0430399906408303 1
0.000187387249269415 1
-0.0321376175335569 1
0.0320510880511278 1
-0.0277993108396365 1
0.020693956328104 1
-0.0484809210853935 1
0.110178389478509 1
-0.0572532190427031 1
-0.0954751164586967 1
-0.0275408206682399 1
-0.0980602550650005 1
-0.0287891026997138 1
-0.0136907611646232 1
-0.0697259856485308 1
-0.0718553690288285 1
-0.0910567250604573 1
0.083143214367384 1
0.0462478195980904 1
0.12059683731421 1
-0.0455317536573958 1
-0.025767433006601 1
-0.0324256100395419 1
0.0742183313954267 1
0.135654843300232 1
0.0808516287869827 1
0.0071526718389202 1
-0.0844970836635561 1
-0.151268433592999 0
-0.0335219827878868 1
-0.011870395078636 1
0.00984880088255087 1
-0.0440618448231931 1
0.068001403425783 1
-0.15039500299578 1
-0.0997360324565916 1
-0.151051505700712 1
-0.0652604116539629 1
0.0766592837660717 1
0.123229521158367 1
-0.0376939688572594 1
-0.0562939731025867 1
0.0415925737747257 1
-0.0250975959771496 1
0.156842976697353 1
-0.0258455203121152 1
0.0291532553906212 1
-0.0825419200866657 1
0.0199880414765299 1
0.0803626983877174 1
0.0784373745194079 1
-0.0289117602094714 1
0.0844842636449991 1
0.0833173021608158 1
-0.000831641429275413 1
0.0242343493863614 1
-0.0518420858067034 1
0.0305944223989555 1
-0.0140425358464402 1
0.00332790093752691 1
-0.0195181241869663 1
0.0862101048205284 1
0.134030145305019 1
-0.0410473749757324 1
-0.047146142548172 1
-0.0695559151461746 1
-0.0910518920565002 1
0.0410745727927686 1
-0.16146535376593 0
0.0617589994615044 1
-0.0170591298399151 1
-0.0838004502499802 1
-0.000709657437569837 1
0.00295723814852442 1
0.0840482658906163 1
-0.143911538450848 0
0.0373334067476372 1
0.0485035727964408 1
-0.0179023797191502 1
-0.0710154960839913 1
0.00656985463564127 1
-0.0283579465515272 1
-0.00421283602239454 1
0.06628190721648 1
0.0144059303463121 1
0.0127269966481331 1
0.0552264987383327 1
-0.0645387715137779 1
0.015495975969223 1
-0.0462263450100298 1
-0.0331859583645919 1
0.070578672159127 1
-0.0562301111761515 1
0.0030344484147156 1
0.00660357122177181 1
0.004393264256029 1
0.0816082823696829 1
0.0447541088994722 1
0.0405914413742707 1
0.0163835354481883 1
-0.0263331571976852 1
-0.0293953700387731 1
0.00925595037128823 1
-0.0857521602201164 1
-0.136330155099049 1
0.0242195247234462 1
0.130991614457985 1
-0.0767456411988787 1
0.0890766988966529 1
-0.116456742277722 1
-0.00329714218114179 1
0.0595282330998008 1
0.0843007087327665 1
-0.0904876270294341 1
-0.04245379009942 1
-0.00379297966194037 1
0.0391998786585435 1
-0.0398186411283854 1
-0.0304324760915069 1
-0.0541513271415608 1
0.0734934780602952 1
-0.0996912210037483 1
-0.0314495155112965 1
-0.0297972820696281 1
-0.0241118000797886 1
0.0210588288086983 1
-0.0678425275621876 1
0.00456058761389088 1
0.0985801997098714 1
0.0215541973245327 1
-0.0337915261702603 1
-0.0551283752364788 1
0.0227929064129835 1
-0.0205703287621186 1
-0.0235376789881063 1
-0.0181902836566935 1
0.0302793546378977 1
-0.0289594473479884 1
-0.000249931719253471 1
0.0204531834658947 1
-0.0654477826269038 1
0.0864332421439876 1
0.0786190416874641 1
0.131981330120522 1
-0.057864895493796 1
0.0173828887655329 1
0.0310850955765853 1
-0.0384053271573517 1
-0.0643981871951714 1
0.0121502062000948 1
0.0693699272211999 1
-0.0503743858522442 1
-0.0213189850447452 1
-0.0366870116152049 1
0.00745287399617708 1
-0.105385665425483 1
0.011405713265117 1
-0.125059059292898 1
0.0973601249396947 1
0.088300739363324 1
0.0104823427261018 1
-0.134965732460934 1
-0.0535074282402906 1
0.0480120820074979 1
0.0713604914207998 1
-0.0282382145040745 1
0.0197729091627602 1
-0.0273934509264315 1
0.0612001448024537 1
0.0186255490439149 1
-0.0265535699588037 1
-0.148040767598056 1
-0.0183515736950999 1
-0.0363542080908038 1
-0.025063714440838 1
-0.0240273259524405 1
-0.0602001220250134 1
0.00936035787928471 1
0.0206748527590804 1
-0.0952372611528027 1
-0.00805745785773979 1
0.0125639448304332 1
-0.00730304835292693 1
0.09114896515135 1
0.0179569454218241 1
-0.0286497447691008 1
-0.0272319262849939 1
0.0481378544295502 1
-0.0497263088180155 1
-0.0575681569702502 1
0.0968184755675172 1
0.0585011497982937 1
0.0380903809692037 1
0.0775104657682025 1
-0.00934669726631529 1
0.00639029453240163 1
-0.016112335811195 1
0.0380487056332278 1
0.0945454188169296 1
-0.0187683921322641 1
0.10728903798849 1
0.0359591030424585 1
-0.0152156728297123 1
-0.0728220550277601 1
0.0664165848894277 1
-0.00701090342497022 1
0.00376059115497365 1
0.105228837801581 1
0.00922643884313542 1
-0.0425518796665535 1
-0.0549945623570124 1
-0.0724237921993423 1
0.000798445265514217 1
0.0609398459729394 1
0.0426573751069122 1
-0.00844277112671495 1
-0.0481599062739506 1
-0.035650525811963 1
0.0232394785276924 1
-0.11880080018983 1
-0.0436023651003421 1
-0.100821013499485 1
-0.0259189748483353 1
0.0829360190175277 1
0.0785943805230378 1
-0.123104596803862 1
-0.139757653185375 0
0.00948500861442797 1
0.11549012757944 1
0.0436899634550363 1
0.0413483964868962 1
-0.0272391701044683 1
-0.117901919025246 1
-0.00850097564539347 1
-0.0656894720493863 1
0.0560058975089756 1
-0.0762189417552179 1
0.0500870443784931 1
-0.0145929100775281 1
-0.0379164483538894 1
-0.0403028580949303 1
0.0879074255475967 1
0.0410506625719398 1
0.0584552701854906 1
-0.0625198318701236 1
0.0338036214183269 1
-0.0569097551184856 1
0.000621239256465877 1
0.00423233008231145 1
0.0460576987304118 1
0.0323833409359848 1
-0.166142344176287 0
0.0564484143235304 1
0.0180019374377605 1
0.00641423123209355 1
0.122697816898033 1
-0.01815404090904 1
0.0646267127446506 1
-0.00508761760538278 1
0.0966063809221529 1
0.0631164124394031 1
0.0433015668063782 1
-0.0486059602747715 1
0.0421600923080247 1
0.0111705368590957 1
-0.0175638563870967 1
0.129439966216924 1
-0.100859048993286 1
0.0497151390975403 1
0.114804221086938 1
-0.0111385226669244 1
0.0582073364506962 1
0.117769507154197 1
0.0578503392130319 1
-0.0255327777417185 1
-0.0123548871935659 1
0.125644095490793 1
-0.11725878734829 1
0.00344548812411993 1
-0.0145295487097624 1
-0.0741751783922857 1
-0.175630662923206 1
-0.114649278929505 1
-0.0120296904466732 1
-0.0500288252380654 1
0.0827976117454172 1
0.0935750344867964 1
-0.111242670542102 1
0.0195524322630044 1
0.0510998285893428 1
-0.0888519769767089 1
0.0304446672183677 1
0.102973119699256 1
0.108609009980642 1
0.0740431984684704 1
-0.0609783368676307 1
0.0801061600583636 1
0.0276404392643683 1
0.109611037455115 1
-0.0774058933989597 1
0.00709296453830137 1
-0.00710282145431488 1
0.099373398147229 1
0.118868038203471 1
-0.0123756032702335 1
0.0460611924768271 1
0.0481005252667333 1
-0.0801497640927831 1
0.0575883191892001 1
-0.0566596059013703 1
0.12600883341431 1
-0.157739042303527 0
0.0249745092850488 1
-0.00227424057274802 1
-0.0719005984641499 1
0.0389645541718571 1
-0.0162728832936051 1
0.0447755605643084 1
-0.0482938914553195 1
-0.00822350211934448 1
0.0766955962584336 1
0.014908247396384 1
-0.0267398815096661 1
-0.0228111981511707 1
-0.111300702599688 1
0.0012525036874901 1
0.0218061653261481 1
0.0433679195303601 1
-0.0459925173915331 1
-0.0847453081761903 1
-0.151213001827548 0
0.1209548796619 0
-0.0912832163487275 1
-0.0152490712007519 1
0.0573554541765049 1
0.0158014332079896 1
-0.103375398771917 1
-0.0146214172554447 1
-0.0542097920419189 1
0.0810696156219742 1
0.0140436106706093 1
-0.0532529246898079 1
0.00568527236050333 1
-0.0778107679311056 1
0.0263786774138431 1
0.0134225320834103 1
0.0352463705881905 1
0.111103658682802 1
0.0458114541433456 1
-0.0394918531596221 1
0.0467179929722152 1
-0.0496641497617649 1
-0.117340610526396 1
0.0405038654476477 1
0.0725131505532917 1
-0.0435473339155082 1
0.0375972321508218 1
-0.0724143885464762 1
0.0895035613397099 1
0.103470119326996 1
0.0461051945876578 1
-0.118955618911815 1
0.0211116745939954 1
0.10816940972323 1
-0.038627475990064 1
-0.0941199658307756 1
-0.13620265738773 0
0.0946575190974015 1
-0.0144356364290638 1
0.163599291013185 0
-0.00727591419269471 1
-0.0650079711566584 1
-0.0169170901001109 1
0.0153876546369183 1
0.119649683591548 1
0.0167396469278647 1
-0.0220026600449753 1
-0.0823655676847273 1
-0.0241127329721307 1
0.106538643264407 1
-0.0301698036695032 1
-0.167121211226323 0
0.117606500130777 1
-0.0461238384081909 1
0.0222169528627581 1
-0.0141770473543729 1
0.0657270072846732 1
0.006432160799453 1
0.0674384776116387 1
-0.0213963169461112 1
-0.0435523383139796 1
-0.0184767853374172 1
0.075656290632892 1
-0.105883988025533 1
-0.0184478666508532 1
0.000203651088041778 1
0.149905011539546 0
0.00480449492143321 1
0.0686254075226098 1
-0.075696447028186 1
0.0321107000997143 1
-0.0720313877968385 1
0.0694101904445718 1
0.0650204850210761 1
-0.0465990209967008 1
-0.0756349916157151 1
0.0652701120393972 1
0.0352987574817288 1
0.03739256096639 1
0.00404538941021201 1
0.147861864699613 1
0.0110401859484606 1
0.0110835031600874 1
0.00582218627809114 1
0.0187186127180246 1
0.0770106817128696 1
-0.0327138205481844 1
-0.122851050416951 1
0.0496520519058303 1
-0.204357990291054 0
0.0607222485426696 1
-0.00993227330176128 1
0.0854553637673842 1
-0.0669420087330703 1
0.0236885181145232 1
0.0650621975279884 1
-0.117114181712959 1
0.109927667325337 1
-0.0700896020780592 1
-0.0396168272818834 1
0.0353918565387951 1
0.0507454165716412 1
-0.121031165413135 1
-0.0966814119964885 1
-0.105657250962888 1
-0.149818640536688 0
-0.0343319883804723 1
-0.0477755324126644 1
0.109757206039514 1
-0.151138497744456 0
-0.018453335089259 1
-0.0143574557661283 1
0.0208597025567462 1
0.0447687694933944 1
0.177395691484019 0
0.0661279461094938 1
-0.040983855594452 1
0.00489237027891353 1
0.010796705332869 1
-0.0585873166097595 1
0.163706472163648 1
-0.0886429549846977 1
-0.0401379753985818 1
0.0640106176843926 1
-0.0978556549010433 1
-0.027429469169859 1
0.0518878642312285 1
0.0747167301903281 1
-0.0854099845603231 1
-0.0293199287301246 1
0.0442924821464439 1
-0.0160445871079813 1
-0.00159767497091145 1
-0.136628267650925 1
-0.0426190266465166 1
0.0370153808329779 1
-0.0271419484930698 1
-0.0625053421982099 1
0.12214479904373 1
0.0229091056302426 1
-0.061511750032703 1
-0.00913397800412565 1
0.00869799307483921 1
0.03413412226698 1
-0.069975886590234 1
0.11657739291271 1
-0.0481633523601829 1
-0.0724361296073137 1
-0.00891508680473812 1
-0.0455001256499691 1
-0.00384050627508059 1
-0.108654714879918 1
0.0699290761519624 1
-0.0280708538111506 1
-0.00640394207891937 1
0.0722133167121162 1
-0.0273522762913387 1
-0.0551014711432702 1
0.0851392121670861 1
-0.0215462317966756 1
0.0358483982599413 1
0.126832313910895 1
-0.0136064007552611 1
-0.0421000559518759 1
0.0175887124941499 1
-0.0598909033039887 1
0.0498695068731286 1
0.00303490251176653 1
-0.0323115409125874 1
0.028572641979155 1
0.0525210133125989 1
0.0228546426829158 1
0.0302888332711813 1
-0.000667653382035852 1
0.007566227599773 1
0.0059407310385548 1
-0.0184364518858013 1
0.10742823498006 1
0.11745646961948 1
-0.186241062588494 0
-0.0273806142556251 1
0.054732851909339 1
-0.0650429914838833 1
-0.118939136230721 1
-0.0200155976687988 1
0.0853965461740767 1
0.0539577206147496 1
-0.0141853354561148 1
-0.0416119378329673 1
-0.0892184040181045 1
0.036816578588208 1
0.0147213312175363 1
0.125312150166116 1
-0.143936919553868 1
0.00241170072496128 1
-0.0293971003750583 1
0.0445906934442734 1
-0.0318112167733331 1
0.0323554319683921 1
-0.0469472835027603 1
0.106353436777568 1
-0.0171663121442882 1
0.093142052568834 1
0.0276804877437947 1
0.0356126371742704 1
-0.024916303334974 1
0.0109261237124895 1
-0.0226560893611472 1
0.0333400356828462 1
-0.00719635379078404 1
-0.0360644653415384 1
0.111256724541222 1
-0.0137057033913178 1
0.0202901468977967 1
0.0305742313655771 1
0.0361502325490886 1
-0.00838171626954916 1
0.0437558911130376 1
0.0375717789992943 1
0.004959051426407 1
0.0672672766679153 1
-0.0466882309849748 1
0.0981308558477055 1
0.0433161645548093 1
-0.0427565566842365 1
0.10132039162335 1
0.0750552914710821 1
0.0944316288294136 1
0.00466636961692445 1
0.0843492601803914 1
0.105788896119667 1
0.00599134146391519 1
-0.0933542252806979 1
-0.0890594911174042 1
-0.125455295088871 1
0.00802937697454403 1
-0.0505643301403442 1
-0.00701077018788659 1
-0.0403144744274933 1
-0.135096711318441 1
-0.0770442100594984 1
-0.0742216180229731 1
0.0936743719859522 1
0.0536282291909831 1
-0.00735458778158738 1
0.0627390030254649 1
0.0513413919338073 1
-0.0718861811691811 1
-0.197705722774921 0
0.0588802543552367 1
-0.0030043249109016 1
0.00311373632816606 1
-0.0471095145194308 1
0.0078003269611854 1
0.0450561992078816 1
-0.0220668689483098 1
-0.0975278205208326 1
0.108560705358723 1
0.144003257829669 0
-0.000735979796962778 1
0.0786204355316718 1
0.0732522459899658 1
0.0142361960969432 1
-0.0685034063841768 1
-0.0281171658805637 1
0.076395663299691 1
-0.0476615529165829 1
-0.159471461369861 0
-0.108179354411932 1
-0.0339157443383137 1
-0.0159628886017078 1
-0.0349240053363693 1
0.0868685424323201 1
-0.107190293652485 1
-0.265270283989859 0
0.0129931375462076 1
0.0380375041637326 1
-0.059298997439987 1
0.0355055940092622 1
0.0594617177254835 1
0.0217957142723996 1
-0.0959585104813334 1
0.0453152794457796 1
0.0859305466819839 1
-0.0613306441472851 1
0.050300446202498 1
-0.0264367181236324 1
-0.106953802244109 1
-0.0211055211159971 1
-0.0669427198123029 1
-0.0134634960703465 1
-0.0669444680281971 1
0.0621004267370391 1
-0.00479635279410677 1
0.0802496021900758 1
-0.0394717689320801 1
0.0260073785596818 1
-0.0599876719831891 1
0.0936641778400796 1
-0.118597732614435 1
-0.0579666436527955 1
0.0307253769801935 1
0.0548542606076268 1
0.0217144093674364 1
0.00345041484712209 1
-0.0245998148035663 1
0.0560583739308954 1
0.0838217611434872 1
-0.0623799833303548 1
0.0629688884522249 1
-0.0161448706519439 1
6.06166611954121e-05 1
0.00951626627763463 1
0.0497681760843014 1
-0.0548710092776081 1
-0.106805943634738 1
0.077697613460493 1
0.0347112097541167 1
0.134723933987306 1
0.0630839908686325 1
-0.0108891846095329 1
-0.128018099148058 0
-0.0825733344093603 1
0.0143175966733105 1
0.0382780690168501 1
-0.0797362692574855 1
-0.0376580024501102 1
-0.0408510286091354 1
0.0100873655198517 1
0.0948573719007695 1
-0.0355141814848145 1
0.177661002842504 1
-0.0641077404518421 1
0.0145586107891697 1
0.0728952342912219 1
-0.00234965495913639 1
-0.0278180519131502 1
0.00339141520659766 1
-0.0458839963116567 1
0.0304267272979977 1
0.0218370393890031 1
-0.0255313576988923 1
0.0757232968138807 1
-0.0344975759398518 1
-0.0582569533949983 1
0.156418271364676 1
0.00152538952767076 1
0.0340396178243586 1
-0.101389603558395 1
0.00508825994699733 1
0.0817763601356289 1
0.0398286919273102 1
-0.0626128393741375 1
-0.0875348269782685 1
0.0462664671921521 1
0.0150211597723853 1
-0.0412257562870796 1
0.00183973334190578 1
-0.00482928950097664 1
-0.168478795781119 0
0.0443657621149648 1
0.0388087921671465 1
-0.0121586479762821 1
-0.00811597004754885 1
-0.0463636135432652 1
-0.114001013199613 1
0.00278654237342871 1
-0.0306679311511597 1
-0.0585982093404933 1
0.142868798210241 0
0.0340551998138901 1
-0.0188261895164963 1
0.108903598552703 1
-0.068618738195778 1
-0.0104001020932117 1
-0.083621057085014 1
0.00654283058845192 1
0.10066080018639 1
-0.0445769068960272 1
0.0129448104152348 1
0.00715548309358559 1
0.00574751252253363 1
-0.0981647843871103 1
0.0136814958723061 1
0.0487710931567024 1
-0.017103056090285 1
-0.0339433914434179 1
-0.00903308465755742 1
0.0193103471642013 1
0.0128379640659102 1
-0.0107785329713051 1
-0.0919417388028507 1
-0.0109189904075349 1
-0.00806739095611338 1
-0.035476229563376 1
0.0589727755289019 1
-0.044627198728447 1
0.0112940474508791 1
-0.058619739576454 1
0.0705938275067256 1
0.0471314538798023 1
0.00219498500650235 1
-0.0410438372821736 1
-0.0266689436842233 1
-0.072993914195599 1
-0.104468360701147 1
-0.111834726860415 1
0.0886857030381129 1
-0.0144178029366717 1
0.0136192759937848 1
-0.0935493388728028 1
0.0319884339161702 1
-0.0821492624109039 1
0.0275329828314541 1
-0.0247859365859418 1
-0.123795950994336 1
0.0657278289910537 1
0.0327703182228212 1
-0.087168385590173 1
0.144889400987735 1
-0.0348411451422464 1
0.0477044180184871 1
0.0492398665155863 1
0.0412076354581098 1
0.0331594678416994 1
-0.170306195733141 0
-0.0723914212780615 1
-0.0178542667796206 1
-0.019327358709029 1
-0.0104185693760165 1
-0.0331399018273963 1
0.0117068624851701 1
-0.0348948470739933 1
0.105969100512966 1
0.0419408123411468 1
-0.0895482986021487 1
0.0407224424140847 1
0.148578088362248 0
0.00600715590738527 1
-0.0534720127147689 1
0.104226398823366 1
0.0309641061683612 1
-0.0503529119854375 1
-0.0689437649044428 1
-0.167205047639915 0
0.0112268737671006 1
0.0559537299190478 1
