# Supplementary material for: Bias caused by sampling error in meta-analysis with small sample sizes
Source: PLoS One. 2018 Sep 13;13(9):e0204056. doi: 10.1371/journal.pone.0204056 (PMC6136825; doi:10.1371/journal.pone.0204056)
Supplement: S7 File — (ZIP) [file pone.0204056.s007.zip › results N = 5 theta = 0 tau = 0 sz = 5-10.txt]

"dl.theta" "dl.cp"
-0.0557697089001616 1
0.130441645930188 1
0.135255777168104 1
-0.101946938101252 1
0.121579119516965 1
0.320836465307722 0
0.0779550472080641 1
0.220854293062784 1
-0.039481821642967 1
0.113460581304724 1
0.00289239213135438 1
0.0995287528448268 1
0.244446193913127 1
0.00843036633751003 1
0.216094070968264 1
0.129388505012581 1
-0.0913921523748262 1
-0.138475066296989 1
-0.190431830210856 1
-0.0217661467890254 1
0.22068858560794 1
0.0533068385048988 1
0.124231116178708 1
-0.00713036715125352 1
-0.025780270714148 1
-0.126211833079373 1
-0.00320380158149042 1
-0.125911390396426 1
0.0553460917004196 1
0.0817193903938247 1
-0.0232789402320622 1
0.0529331836710581 1
-0.0530789461992703 1
-0.0233698200527616 1
0.154240739269271 1
-0.00473681707091428 1
-0.146269038574567 1
0.0423848414810531 1
0.299438043723546 0
-0.273464893750488 1
-0.170451816518116 1
0.121066100745878 1
0.0448270345757904 1
-0.179049003847559 1
-0.0913005917390372 1
0.189370491671855 1
0.0899327369665802 1
-0.0623499691411734 1
0.0848515125878818 1
0.209786962560485 1
-0.137247698165888 1
0.201474641454014 1
-0.0786396706428806 1
0.158673948807191 1
0.0188691452133347 1
0.0298909719406652 1
0.0315129810623851 1
-0.0571441304935179 1
0.198833593400379 1
-0.0648213883836833 1
-0.0375429766865358 1
-0.0264065708418891 1
0.0873596410252504 1
0.19220981442488 1
0.0824635758209304 1
-0.0567444125039287 1
0.0296072448287452 1
0.0451159158477332 1
0.0381692437987199 1
0.197139647323162 1
0.155204867768733 1
0.162066326610559 1
-0.19049741737605 1
0.137253362297776 1
-0.035045926915463 1
-0.0207829285966946 1
-0.00581852830039661 1
-0.0718564783629414 1
-0.209536612361099 1
0.00488563782024378 1
-0.0476217022315651 1
-0.0959127535272777 1
0.161797441346695 1
-0.0585293619993431 1
0.0456370835898287 1
0.184613431092954 1
0.264636205191047 0
-0.0838990632463336 1
0.286409768563443 0
-0.163600295584287 1
0.192228121149429 1
-0.0211591260951218 1
0.109198917241457 1
0.0430477587233489 1
-0.129368719309409 1
0.088719129785232 1
0.0840153185963001 1
0.141311953786701 1
-0.0741072659589135 1
-0.235705973901299 1
0.0696366794549467 1
-0.0790134648569419 1
-0.111861760253851 1
0.0585644531772079 1
0.0577373788748686 1
0.285752815984465 1
0.0504959123061961 1
-0.173550452244949 1
-0.191591249163207 1
0.142472565541137 1
0.0723581160233288 1
-0.164682457695789 1
0.171032473061566 1
-0.0306913428929267 1
-0.104556405592844 1
0.271847117646136 0
0.308154853684181 0
0.0733030041920713 1
-0.0456738377450393 1
-0.124709258929688 1
0.187050832150771 1
0.110668037317832 1
-0.0496132032651155 1
0.122795268503518 1
-0.0705252391624991 1
0.241871185950028 1
0.049274539522147 1
-0.126841906999098 1
0.208962666202602 1
-0.072876063151915 1
-0.00333507902134167 1
0.00685987220159267 1
-0.0890493856071807 1
-0.135289483659052 1
0.239369530730259 1
0.0631499580108566 1
-0.105329094301866 1
-0.111438634609745 1
0.0168449640331605 1
0.0142599573840354 1
0.33855515580099 0
0.0260947866485117 1
0.108762302935284 1
-0.0300378159206702 1
0.162585316410508 1
-0.110269632845154 1
-0.217903631035467 1
-0.014428585432506 1
0.0546831183398766 1
0.163144476817042 1
-0.0197081523879444 1
0.0232713768478045 1
-0.173147760545268 1
0.183576736049043 1
-0.0417498798057371 1
0.0200602378939888 1
0.090402918626416 1
0.0652236782835493 1
0.0552036809685638 1
-0.20567518965349 1
0.194264891201665 1
0.302124596327585 1
-0.0274312623652601 1
0.0401777498615604 1
0.0893218264508716 1
-0.152060548056183 1
0.197717615176141 1
0.082927312201347 1
0.0113109920073174 1
0.032464594939158 1
-0.0362116966102819 1
0.0319440331067811 1
0.223910966690322 1
-0.193168769579999 1
-0.0825439460683238 1
0.082563787840776 1
0.121283715510626 1
-0.0179254085468262 1
0.192689117286842 1
0.245632090538856 1
-0.0312240819807466 1
0.0257151978832914 1
-0.0240313131769377 1
0.0317988752366257 1
-0.0148852878547684 1
0.0724768629566443 1
0.196137252042185 1
0.0342283829513957 1
-0.110628301813118 1
-0.0841569413230078 1
0.0397545557480938 1
-0.155801388045808 1
-0.0377952028021802 1
0.0221268265817149 1
-0.0369603501243459 1
0.0743995651803877 1
0.216033228385093 1
0.238585456870289 1
0.217070597416739 1
-0.0789285407139954 1
0 1
-0.00412581123635235 1
0.0670990742804816 1
-0.183394167465027 1
0.188758522843903 1
-0.241530558950149 1
-0.0261900396232872 1
0.178019885804505 1
0.0840349354318232 1
0.245263663362633 1
0.211145140007019 1
0.0309926235615223 1
0.0550956240280037 1
0.199213137978406 1
-0.1687602189488 1
-0.0861932925013611 1
-0.084127551433095 1
0.129336967288276 1
0.267221945017098 1
0.139689272896971 1
-0.0780109638242027 1
0.138211840011994 1
0.109348656329018 1
-0.0717872333194076 1
0.0930609784542431 1
0.0483050158667459 1
0.255965926152534 1
-0.10906069236583 1
-0.149369487865281 1
-0.21517643821261 1
0.227045126691685 1
-0.0023254099927711 1
0.0545381447607712 1
-0.0416520588634716 1
-0.191204456902399 1
-0.0212983970116995 1
-0.00535462864236991 1
0.132190304844892 1
0.113032491745395 1
0.0282868650285679 1
0.118900865082103 1
-0.205015648149484 1
-0.311507641165162 0
0.0851169506068932 1
-0.196183527246941 1
0.205601157356562 1
-0.00316487469940564 1
0.158827735147513 1
-0.108559170790795 1
-0.0938258905178591 1
0.0289319135119762 1
-0.0785035930434334 1
-0.0652677216273684 1
-0.332992447208763 0
0.215584353921835 1
0.178158497417468 1
-0.183065650458649 1
0.204458802627819 1
-0.0932623544131999 1
0.0547005377340998 1
0.0156104766963219 1
0.132160461238385 1
0.0290517576936741 1
0.0942264816889344 1
-0.0261357607572669 1
-0.317407407698711 0
-0.131760713837694 1
-0.0777105638301774 1
-0.0935812858630352 1
-0.0784030968155602 1
0.193252372212894 1
0.19466690089327 1
-0.0023653893758897 1
-0.127470426637705 1
0.168867187344631 1
0.115620582022988 1
-0.236539565148704 1
-0.0759963354286962 1
-0.0159218990091668 1
0.00877788183041774 1
0.214245126732443 1
-0.278599328394511 1
-0.0159406428499135 1
0.229585098956411 1
0.0495771814454205 1
0.210624480012378 1
-0.286091009697383 1
0.0143319576288081 1
-0.0721820634592663 1
-0.256719639830525 0
-0.0796573912797305 1
-0.042335083684337 1
-0.139980667813331 1
-0.2423808392674 0
0.0831691833685621 1
-0.052780673880651 1
0.0894914334369381 1
-0.00627674532752155 1
0.0609659895507738 1
-0.110056429818595 1
-0.185389190473384 1
0.140417011721681 1
-0.106171591358291 1
-0.313233839634137 0
-0.0880842606394761 1
-0.0104447124521945 1
-0.1881420942082 1
-0.515383745646259 0
0.0935684770836368 1
-0.0265818402107033 1
-0.0513294683766559 1
0.118926431591279 1
-0.10107107759864 1
0.0757855140842244 1
0.023744510227635 1
0.199273782325509 1
0.00340866806282746 1
0.242566114879805 1
0.161149675563518 1
0.0435904303896015 1
-0.133398612523012 1
-0.0241304001333369 1
0.123948460930413 1
-0.0878643945855131 1
0.0140009016900518 1
-0.0485233422117617 1
-0.107389772540297 1
0.0857317682200298 1
0.03908002390241 1
0.0165882567398277 1
-0.130468438070488 1
0.159035876573984 1
0.169398113490857 1
0.0609367657416892 1
0.00905920878333515 1
0.258542337538795 1
0.311722050097367 0
-0.373466849025436 0
-0.0459531464920432 1
0.0652052718038574 1
-0.0292829103819621 1
0.0583578662588604 1
0.159812242371687 1
-0.22606112899479 1
-0.0322171681291867 1
0.00339142787723732 1
0.149839046864584 1
-0.155114948367821 1
-0.0086279808073979 1
0.0658697775040703 1
0.0361063519030828 1
-0.203443911952438 1
0.179838295854664 1
0.314533705951472 1
0.0100268743942198 1
-0.043069357948509 1
0.0755915539177724 1
0.0377155739511403 1
0.227664448037236 1
0.0129117213296133 1
-0.199118100512 1
0.0873541748426669 1
-0.145658832943386 1
0.143418730917253 1
-0.0944775894367536 1
0.00230698209731861 1
0.0321605891492791 1
-0.0361659088196364 1
0.0170504691477731 1
-0.061157460656358 1
0.136826694756387 1
0.213021677845477 1
0.212902532261627 1
-0.0705808968282162 1
0.138179757427575 1
-0.13956925676248 1
-0.338383648679286 1
0.314676010259873 0
0.00767838501855372 1
-0.021328105042992 1
0.00707578607169332 1
-0.208093272221235 1
0.0644088406331299 1
0.0635264081532235 1
-0.234219892326268 1
0.273344454581027 1
0.126590897155364 1
0.0669996821978944 1
0.0537092395348666 1
-0.0912589161398465 1
-0.241559624533322 1
0.0823237033468397 1
-0.145478635309705 1
-0.312740811207467 1
0.0840181314029778 1
-0.001287708226274 1
0.0713073158018952 1
0.0218631391217955 1
0.0829807458151156 1
-0.126777565073154 1
-0.0617770811391737 1
0.035304108411144 1
0.0892066524114371 1
-0.0116504510546615 1
-0.0137460852913631 1
0.249635422467021 0
-0.0889012785845773 1
-0.00808796624735706 1
-0.300874379247196 0
0.227207605584336 1
0.0643394588608681 1
0.211911165094188 1
-0.0274040702190461 1
0.111197390436144 1
-0.261472625031098 1
0.18278671496664 1
-0.149015713248961 1
0.215903003331337 1
-0.103123890800487 1
0.0159803697231788 1
-0.117931570322455 1
0.422721834958222 0
0.0770334426038911 1
-0.139977217025096 1
0.183211434720021 1
0.119898069931854 1
0.0731383330664947 1
-0.128833765864095 1
0.0200455443937215 1
-0.0100721227563872 1
-0.0376976491992121 1
0.0499797542550667 1
-0.0882931573841892 1
-0.0353720425741385 1
0.00248424820040084 1
0.0429825158476402 1
0.137845080253703 1
0.00111168710856393 1
0.0517751824387073 1
0.0815126663821324 1
0.048871304278264 1
0.0530190452475239 1
-0.168711114953833 1
0.118754066077469 1
-0.0669248475481272 1
0.253509432424322 1
0.0295825436609674 1
-0.0484704391626123 1
0.172983830902595 1
-0.0250938896764033 1
-0.0657658177199726 1
-0.0407448876399789 1
-0.204822484704879 1
0.201331450552251 1
-0.0712182876316114 1
-0.191092062582234 1
0.36531159497914 0
-0.281432013308497 1
-0.139450386552752 1
0.266286949809851 1
0.0599294811067103 1
-0.178509545919989 1
0.0688277398297485 1
0.0220689686305351 1
-0.215630874954713 1
0.102083475734047 1
-0.114847465046179 1
-0.00144752381665239 1
0.122357976598276 1
0.041046635183391 1
-0.259716395210603 1
0.188737436470288 1
-0.000857018995205641 1
-0.291044421821994 1
0.110517176032381 1
-0.0571539605613499 1
-0.0454949838520483 1
-0.335589226282108 0
0.0812409077359735 1
-0.146992202123002 1
0.13918854505155 1
-0.213820901957919 1
0.00263229514504773 1
0.169140580938833 1
0.0732835780987195 1
0.110918883282736 1
0.00640000463336997 1
0.0984750969653516 1
-0.0773986599896963 1
-0.12971831107469 1
-0.101420271401976 1
0.128969321069315 1
-0.151801344391393 1
-0.374173949065946 0
-0.0487061547580467 1
-0.139280170576687 1
0.030826335213311 1
-0.237996458019568 1
-0.206837007363683 1
-0.207068883425755 1
0.191003848541715 1
-0.0274232151266205 1
0.0586446776235598 1
0.0313126469030231 1
0.0398815211720717 1
-0.200990960059264 1
0.0353282060454301 1
0.00222888819603704 1
-0.188572423042819 1
-0.164513470488749 1
-0.0578987943508376 1
-0.0359914335012529 1
-0.103560999231896 1
-0.0133816511927595 1
0.238243710040284 1
0.0360407841745467 1
-0.0625281217630782 1
-0.012824839197555 1
0.00111808198794341 1
0.0895884545414323 1
-0.221239861303302 1
-0.126465661194488 1
-0.368787447375618 0
-0.0270648317593752 1
0.063406615622368 1
-0.148545077279824 1
0.261003871833763 1
-0.0484000567644979 1
0.0793183567524056 1
-0.323676595329454 1
0.23342399562371 1
-0.223201815244592 0
0.166487856081586 1
-0.0993204530313124 1
0.0540496578666897 1
-0.0270190605247357 1
0.00288233673706815 1
-0.0696127487825474 1
-0.192536119458784 1
0.0994668352239007 1
-0.124548924543547 1
-0.119620952556567 1
-0.000819081845994302 1
0.0258403103286096 1
-0.0762767453506926 1
0.0183175104757811 1
-0.146785272682566 1
-0.0715179000025264 1
-0.135028109227931 1
-0.0143430577454027 1
-0.0606217572202796 1
-0.119208909238144 1
0.332024543495945 0
-0.0422794391071051 1
-0.117936498810701 1
0.440813597851626 0
0.136034289352213 1
0.127281427398247 1
0.0619201469272596 1
-0.182878994028109 1
0.104806755618959 1
-0.0564653572911866 1
0.159032986508407 1
-0.177890347817434 1
0.145715887782497 1
0.015954888838136 1
0.293925037426392 0
-0.268268060565216 1
0.0497951929940715 1
0.183860674890718 1
-0.0519595094290156 1
0.165387511530213 1
0.00120356408216997 1
-0.202716370872624 1
-0.0152284909825763 1
0.115432424201095 1
0.178121420389462 1
0.175871300663848 1
-0.345451658993491 0
0.0823224440122792 1
0.0922477175221657 1
-0.0356215198691615 1
0.0493980012889938 1
0.139253996447602 1
-0.0707358335273383 1
0.179499420476105 1
-0.026507849050511 1
-0.0658865181630554 1
-0.205216274402117 1
0.204629301443828 1
-0.00505992277208926 1
-0.0152267654896829 1
0.127860980903853 1
-0.0212647541885422 1
0.0982932143040103 1
-0.0272765696596161 1
0.0245747829672498 1
-0.130393116304263 1
0.00103453340539783 1
-0.0534074284417757 1
0.0476714366706861 1
0.215647404995931 1
0.167564074512252 1
-0.000816771031854069 1
-0.323473663077612 0
0.136196841869727 1
-0.244663471870394 0
-0.0752319315316855 1
-0.187222699097303 1
0.183381918101972 1
0.202561494575173 1
0.231263865198019 1
-0.0613540958697732 1
0.0571948402339953 1
-0.251387298524055 1
0.242156287868728 1
-0.0578589362963828 1
-0.187686107531536 1
0.104801016274749 1
-0.176822625374639 1
0.0978778444408378 1
-0.22092165089982 1
0.0412832033429009 1
-0.0514846090983383 1
-0.0883563903297141 1
0.0242452634214634 1
-0.0184827744560188 1
0.00543277695937287 1
0.207392175561753 1
0.0219109959699761 1
-0.00458731026031246 1
0.152434660180454 1
-0.260771353229918 1
-0.0520071418958509 1
0.022332170120718 1
-0.0739439522288716 1
0.106228563421892 1
-0.0657392504055352 1
-0.147544709806218 1
-0.367980621008588 0
-0.089305911674726 1
0.0947315286585249 1
0.00531066778822613 1
-0.315999071626953 0
0.123561466631012 1
0.0153317140774594 1
0.0787023546107941 1
0.170191690498778 1
0.24972297895249 1
-0.1737250442535 1
0.117207517838019 1
-0.10726054405452 1
0.064512092010955 1
-0.12379139801605 1
-0.133622562130197 1
-0.114127067408428 1
0.0119437045686651 1
0.124531574708204 1
0.150234178201549 1
-0.0734181610549233 1
0.0314426423222996 1
-0.285638845835058 0
0.252414505281523 1
-0.107872131203822 1
-0.0211036853529657 1
0.195478378400312 1
-0.0629848019861909 1
-0.0245027055864644 1
-0.0469623321432692 1
0.0849601234703586 1
-0.132583745377977 1
0.292760572471454 1
0.00485279811214137 1
0.175014965664957 1
0.170817649261087 1
0.0361145359439703 1
-0.0883100141738865 1
-0.113235937127724 1
-0.222939845142364 1
0.0715186539167638 1
-0.0380743006310375 1
-0.0236249353363318 1
-0.230515435147592 1
-0.200669462854525 1
0.0741470566357843 1
0.04 1
-0.0038731444080642 1
0.0116318104795194 1
-0.0613996978439588 1
-0.102897650292243 1
-0.0136732084534668 1
0.218179393979804 1
-0.0352278917741057 1
-0.217427496513089 1
0.0405146427713475 1
-0.0401744160645052 1
0.160905168780626 1
0.080558575525842 1
-0.00795016519823789 1
-0.20419322238896 1
-0.374097212524274 0
0.0609045633783268 1
-0.0466370911149847 1
-0.0263247548658589 1
0.213781195317835 1
0.071357384076006 1
0.254374161669109 0
-0.0143669064049012 1
-0.0960039125474217 1
0.0298579834199811 1
-0.168597979589468 1
0.175013639403253 1
-0.269042814958488 0
0.122245670677423 1
0.0802469158312095 1
0.174559181059315 1
-0.0610691554015662 1
0.0935252202335438 1
-0.184693337249657 1
-0.278203115387361 0
0.189381496646655 1
0.05432401741657 1
0.103653178456951 1
0.155200009695898 1
0.1854268022759 1
0.0472361843039893 1
0.0885114931529881 1
-0.156485514287339 1
0.0172660260353522 1
-0.0404592623189856 1
0.0182594548249912 1
0.0195727475937058 1
-0.14628777205184 1
0.104885625736735 1
0.172113130128957 1
0.1141019033133 1
0.0222150363065511 1
0.0634105642294699 1
-0.101498439581284 1
0.026655823986999 1
-0.264089789696972 1
-0.153085760085493 1
-0.0961190201050656 1
0.299172809815401 0
0.0448456348240029 1
-0.0860214543982598 1
-0.0550919344343915 1
-0.142922634250218 1
-0.182590898145919 1
-0.0923680493283431 1
0.108092581040379 1
-0.100022260434663 1
-0.0843352819693787 1
0.0138457377839512 1
-0.0423800139233601 1
0.22507141797734 1
-0.0326936771387357 1
-0.289698977662516 0
-0.107140291235974 1
-0.108801612329894 1
0.0548893960053977 1
-0.170856231524198 1
0.0761125301653995 1
-0.12085615650926 1
-0.200108934772596 1
0.0898166322445546 1
0.157453869908896 1
-0.293665110650187 0
0.134406457331588 1
-0.0028339890262141 1
-0.133632821318598 1
-0.0628489084708169 1
-0.188170183327568 1
0.0137462663319739 1
-0.0170503093741397 1
-0.136223655580695 1
0.00889855740595611 1
0.116347499128066 1
-0.00111565912668782 1
-0.0638636835907737 1
-0.0412136039348794 1
-0.0716595788026178 1
-0.0682647779739912 1
0.025384519194698 1
-0.0698060358128157 1
0.00257585415810947 1
0.044680682099312 1
0.0227049911098033 1
-0.0566439988622259 1
0.0567202314651595 1
0.00869563388839714 1
-0.0133955089742881 1
-0.0390353304663119 1
0.139868075583322 1
0.00104474948261758 1
0.19013057706639 1
0.0623498597877118 1
-0.0522824838776095 1
0.0383105176011124 1
-0.0132851534440334 1
0.348653003566299 0
-0.139457727496758 1
0.224292992136295 1
-0.128019319481361 1
-0.255071660464634 1
-0.00239904753643359 1
-0.00392852484826104 1
-0.205570300832497 1
0.0945924993015255 1
0.206114075911513 1
0.0744298236168242 1
-0.0864678468545405 1
0.0571442215782994 1
0.156505372198264 1
-0.0178586400727987 1
-0.0471750661558179 1
0.346101514073869 0
0.307216007908868 0
-0.194129616129512 1
0.0849013173635765 1
-0.00947866452156844 1
0.00350350615115132 1
0.116712029196217 1
-0.12407069866196 1
-0.258755495059887 1
-0.142767588595424 1
0.0186974739842665 1
0.208729454403408 1
0.113017814748189 1
-0.195972919123377 1
-0.233262910268469 1
0.17166415196816 1
0.286232907234591 0
0.0965098889891067 1
-0.0706137340869116 1
-0.170131109652758 1
0.0606125551708203 1
-0.301547837005933 0
-0.0808930075631021 1
-0.0915275997484809 1
0.160020424342703 1
-0.0720329390525941 1
-0.0676613191608363 1
-0.0670905516049877 1
-0.00248223960290134 1
-0.0259531867550201 1
0.142417526834097 1
0.111961838371181 1
-0.319448830829194 0
-0.164431978257877 1
0.033275651036171 1
0.201531098871385 1
-0.0744670795579925 1
0.0190545917005191 1
0.0446548554400968 1
0.0735989628857859 1
-0.166964949197864 1
0.00850542992290313 1
0.123720720371327 1
0.0641076152243863 1
0.0934056687888789 1
-0.110433268514635 1
0.0612328582051951 1
0.038709988357785 1
0.150438676829242 1
-0.23621423299424 1
-0.136040777598934 1
-0.0836542665552125 1
-0.288133697596291 0
-0.0627594706219125 1
0.234027524624806 1
-0.274317007559793 0
0.11225604682897 1
0.388403103963026 0
-0.0542812274007517 1
0.133372535196396 1
-0.0454945954392329 1
-0.0557920313714838 1
-0.0866650309380869 1
0.0467547971426362 1
0.0418408306548667 1
0.101176249176626 1
-0.362285196538213 0
0.00237264333746444 1
0.0746677471447157 1
0.0419754371169346 1
-0.0131854364511833 1
-0.0630631501337891 1
-0.0343028522392183 1
0.061402482543063 1
-0.0264405456437685 1
0.0692385003734284 1
-0.125966371022029 1
0.0111971799694892 1
0.0354030346721375 1
-0.168577020284245 1
-0.141469461729723 1
0.0647976863111343 1
0.0345048603814469 1
0.16126735231719 1
0.128093131698982 1
-0.127659018346269 1
0.112334549716217 1
0.0174167426149869 1
0.0957422405227249 1
-0.00547252855996545 1
-0.0633088391597537 1
-0.0338713139828708 1
0.0959502852918384 1
0.120707804638899 1
0.282800581851114 1
0.0477896235783127 1
0.0209185552966484 1
0.0781232990769237 1
0.040856142360985 1
0.0850169694399745 1
-0.0762419886465998 1
0.0204511945618752 1
-0.061022673535675 1
0.300553015177107 0
0.320604170791396 0
0.0086761434103361 1
-0.128772084564949 1
0.179811228943586 1
-0.107045223644533 1
0.0271852969253109 1
0.0267921661591993 1
0.149890948021748 1
0.031224951977818 1
-0.0944931235819212 1
-0.107502869708159 1
-0.196400715319644 1
-0.18996508271087 1
-0.0540610341942202 1
0.00206122642427001 1
-0.120527684320433 1
0.257523072358873 1
-0.0606216207372011 1
-0.0618946989474078 1
0.117703360505078 1
0.0968442059025911 1
-0.0371387396472484 1
-0.00777224415804761 1
0.0931281705137185 1
-0.0690067952388709 1
-0.0992663517473236 1
-0.0399463895806463 1
0.102053873582538 1
-0.143185294175607 1
0.0551688803400619 1
0.0334577264739046 1
-0.0205520463886111 1
0.22279487290308 1
-0.256470969617405 1
0.276007910736243 1
-0.00193804261262274 1
0.0427860672561502 1
-0.116353862152085 1
0.170697012802276 1
0.0524314321901246 1
0.260189202814627 1
0.031348698598232 1
0.380070905242687 0
0.124649948716767 1
-0.179746748447829 1
0.152058997710155 1
0.208769633745725 1
0.0610160322310851 1
0.0220290374223795 1
-6.93889390390723e-18 1
0.147137132803317 1
0.00279975474124226 1
0.0852776122402463 1
-0.0136814522157462 1
-0.027232177752118 1
0.0380481008949901 1
-0.0153014015909253 1
-0.0705177034347465 1
0.0303546829941115 1
0.0419360565517019 1
-0.151282087048706 1
0.0463562879694006 1
-0.165698067306393 1
0.14104025049797 1
-0.0265183034982114 1
-0.0132718925910222 1
-0.22056614241717 1
0.0754202529545067 1
-0.104132231404959 1
-0.536687590149856 0
-0.0448720445604332 1
-0.04155945293472 1
0.125931250435329 1
-0.207282587642843 1
0.131264951639561 1
-0.000950090919417793 1
0.124175328567601 1
0.111114956553586 1
-0.214101261971046 1
0.0450242463203947 1
-0.304639693968426 0
-0.13338679467911 1
0.0433723195316905 1
-0.101791084573715 1
0.253951803756766 1
-0.0833873287422753 1
-0.1460497227317 1
0.0346995893528869 1
0.104692783869826 1
0.126491968438631 1
0.0760679654966156 1
-0.0265449192737198 1
0.157600405437885 1
0.333512834859894 0
-0.153331418189032 1
0.108274801760004 1
0.13771568425133 1
0.0807337305042387 1
-0.0789766566867737 1
0.185513557856595 1
0.0642990582284366 1
0.0949959598827864 1
-0.260300793256571 1
0.112931168872365 1
0.120264741705072 1
0.0502931499908331 1
-0.0369479849212754 1
-0.379679103860075 0
0.246556954739295 1
-0.00201474142560379 1
0.228296802109804 1
-0.0550918142690378 1
-0.256639816950614 1
0.247045623529348 1
0.213755803528046 1
-0.00830803122430235 1
-0.195980295602066 1
0.0169418650474108 1
0.0560113009045854 1
0.0922062583734981 1
-0.00833398000159653 1
0.0508068898959769 1
0.0715886302334051 1
0.271320283032662 1
-0.0376424703156356 1
0.289555673239792 0
0.183611536720503 1
0.0308911416826123 1
-0.143343859821274 1
0.0506651255963314 1
-0.0177235087155624 1
0.0133086906421366 1
-0.193921149552088 1
0.063460643880693 1
0.0191489054703181 1
-0.190912038129101 1
0.0296713882111163 1
0.243757228137072 1
-0.279676865577285 1
0.0578871679544113 1
-0.333846214135381 1
0.00593363391710254 1
0.326550653063912 0
-0.170239350096501 1
-0.247540693207533 1
-0.320535304975883 0
0.138959257577796 1
-0.260066188120904 1
-0.00513820550352806 1
-0.0727409835065971 1
-0.0158173572157938 1
0.0675221942238407 1
-0.0981136946294511 1
0.00530304371691132 1
0.175278463242463 1
0.254105950582387 1
-0.112378176506994 1
0.0548488439049853 1
0.157811057485033 1
-0.153111909226879 1
-0.143848329882474 1
0.154140261021029 1
0.210554098383899 1
0.0771851207739015 1
-0.178813682096808 1
-0.117653592502603 1
-0.087687067643969 1
0.0150544940571014 1
-0.0694709815283725 1
-0.188841242312992 1
-0.258026069037087 1
0.0177402579841248 1
0.138251609803169 1
-0.110691236646719 1
-0.105874728756343 1
-0.0725329795615148 1
-0.0709036350536867 1
0.0312845171061108 1
-0.276227183446004 0
-0.162512620814048 1
0.00137941089007586 1
-0.223431384813351 1
0.0443648345830281 1
0.126030161413183 1
0.021265587304738 1
-0.0923622378030522 1
0.191124910768998 1
0.0679982759851522 1
-0.013510447601206 1
0.0365630338437959 1
-0.147864774680643 1
-0.064329341404243 1
-0.0331224609241778 1
0.0626738393714912 1
0.079902808222802 1
0.0404894943431078 1
0.168867995496661 1
-0.0545459364569721 1
-0.253276128231962 1
0.31335126440866 0
-0.271323171939786 1
-0.272335306199477 1
0.126456863005121 1
0.0583211173753864 1
0.0311043600597194 1
0.215962441314554 1
0.0162017747249141 1
0.0930908248045715 1
0.420141672928583 0
0.00430835040640182 1
0.0359795551371779 1
-0.322628872329428 0
0.162094536903025 1
0.083526102921233 1
-0.00284901890400067 1
0.119668937170766 1
-0.0719114648424529 1
0.0444393276536956 1
-0.0577375036358549 1
0.148332135006109 1
-0.0853024037529803 1
-0.0346883982862562 1
-0.198986977723606 1
-0.267941143677342 0
0.106095605695224 1
-0.0985114646569434 1
-0.274239103892692 1
0.121913598091831 1
-0.0588026209102575 1
0.17684499378855 1
-0.282142620050163 1
0.189857556308151 1
0.0476577749269796 1
0.190884127142528 1
-0.213148979996344 1
0.162672655104485 1
0.00203175413917631 1
-0.046734341443085 1
-0.0347062603468085 1
0.311046655301269 0
0.184249947993357 1
-0.0020404513705215 1
-0.157446984485508 1
-0.0758826624070289 1
-0.0789195530211248 1
0.117246753723167 1
-0.0305425278429381 1
0.0948432760364004 1
0.0233853160038031 1
-0.0325034069041332 1
-0.101294916923667 1
-0.124349390877594 1
0.0197440162804114 1
0.0816277176961876 1
0.111257996947587 1
-0.148595867997029 1
0.231160346087184 1
0.216919005030042 1
0.250515218957407 1
-0.0491794958374992 1
-0.149134020446188 1
-0.155411189171957 1
-0.0669622799398988 1
-0.220152715890942 1
0.0106570623110051 1
0.0726876235606598 1
-0.0909801562839454 1
0.0646166625452868 1
0.128529555991364 1
-0.114217444820266 1
0.11997084548105 1
0.303514687006223 0
-0.242827609847795 1
-0.0620518125521467 1
0.108258450349262 1
0.0492934586535202 1
0.0658658188172035 1
0.102832244008715 1
-0.0199444899842386 1
0.095508843898923 1
-0.143503375497165 1
-0.0829789603172046 1
-0.149565487024851 1
-0.0909395393059337 1
0.259150036951179 1
0.199239237582115 1
0.205213169388561 1
-0.179255999999202 1
-0.208579894626347 1
-0.0111712720761294 1
-0.297565866571298 0
0.170665483098639 1
-0.0467008631875333 1
0.0529307276974782 1
-0.0177888943214648 1
0.00605239290801199 1
-0.0185947750758168 1
-0.449181798794318 0
-0.0719462424484724 1
-0.202128869826848 1
-0.0946775758541456 1
0.067874647795741 1
-0.0603724578456651 1
0.257260086352494 1
0.0356212083659657 1
0.0796741784884943 1
-0.114151050906379 1
-0.19076226242521 1
-0.35090090338502 0
0.0427279437504786 1
0.05168957995714 1
0.0801758445253457 1
-0.187280088050777 1
-0.123680572107342 1
0.0444788145520152 1
0.0239783300494092 1
-0.0991744055154367 1
0.114463245653502 1
0.0802106619179327 1
-0.0574641575876678 1
-0.172809219062145 1
0.098959359620186 1
-0.16411963382219 1
-0.0597690997561163 1
-0.0643683520575064 1
0.0191251350350201 1
0.0406117679225532 1
-0.255063406142831 1
-0.239039158283109 1
0.0943938193343899 1
-0.0430391463041296 1
0.25397546569741 1
-0.0637363540191685 1
-0.0128268247591619 1
-0.00414683960475004 1
0.0241527581752112 1
0.333142033838434 0
0.27564869289848 1
-0.145919318197039 1
0.282917360660294 0
0.11541612410785 1
-0.0468698791365083 1
-0.140150862421303 1
-0.223252862265799 1
-0.00780702701284663 1
0.20941728248307 1
-0.0236883071616022 1
-0.389792675146171 0
0.0257516310287815 1
0.0538049455600904 1
0.0393659553656678 1
-0.0260238932757616 1
0.129639590121181 1
0.107188898311217 1
-0.117898235084155 1
-0.280633073744038 1
0.198705671741649 1
0.153577347071115 1
-0.159609004333845 1
0.113977083196245 1
-0.00929549721707863 1
0.37352509648148 0
0.225674193011947 1
0.035117749757203 1
0.0520807223876805 1
0.0313386303326032 1
-0.0456035602454856 1
0.0744257877425417 1
-0.0472373246188339 1
0.0790639647205978 1
0.0614200551401618 1
-0.285371137734529 0
-0.18291850960682 1
-0.104355571088617 1
0.0388956065876091 1
0.00259155277203592 1
-0.0225906475640212 1
-0.0684990886222615 1
-0.0134051594003343 1
-0.307273078372427 0
-0.147230258562016 1
0.0872338038389661 1
0.0475967128590698 1
0.09428507838137 1
-0.0410096150381671 1
0.155210788161736 1
-0.101933657513449 1
0.087231509032072 1
0.219690030207173 1
0.0693420029695035 1
-0.0273560209424084 1
0.0927149593281456 1
-0.17052546128888 1
-0.00159744067322742 1
-0.196316119289523 1
-0.0393097870045834 1
-0.000891073834757814 1
0.113915059440792 1
0.219512580140959 1
0.0476440899660302 1
0.116822070232383 1
0.162092799335401 1
0.0777875419910311 1
0.176131806299445 1
0.197516719529964 1
0.0977206449068963 1
0.158846279811737 1
0.292064004404931 0
0.103408283254539 1
-0.189856178359831 1
0.0267830495007842 1
0.0348031196281917 1
0.0216233861142296 1
0.111284545386676 1
-0.0193318838686699 1
0.0217474939158025 1
-0.0445049383257795 1
-0.0612065763606854 1
-0.0628494328438457 1
-0.174871249608402 1
-0.139802549153901 1
-0.0119337325866308 1
-0.187730683751033 1
-0.0144241401135442 1
-0.114521364154565 1
-0.129506510615549 1
-0.125696050316808 1
0.0391855451278671 1
0.195721799243012 1
0.111433189626573 1
-0.0631970786187612 1
0.155725367644673 1
0.162677363441742 1
-0.232210363032251 1
0.222493341448298 1
-0.0194815396465947 1
-0.142180600005776 1
-0.3180578724664 0
-0.183410574178633 1
-0.100891004894138 1
0.311399647270595 0
0.0516217719957344 1
0.0341356872051072 1
-0.203999352448509 1
0.0619536386645592 1
-0.0110773279532127 1
0.0689347757609506 1
0.254674736590832 1
-0.015963475754053 1
0.264991180001705 1
-0.042052733496443 1
0.217856511621716 1
-0.16239937742687 1
0.0271448980409286 1
0.077760464580019 1
0.138945058727331 1
-0.151890494591157 1
-0.124202560976116 1
-0.0307407848913625 1
0.146640977078073 1
-0.0954634630807769 1
-0.00280297849883478 1
-0.0111938107401861 1
-0.14300928604883 1
0.0505963367883957 1
0.162077831378988 1
-0.312777786244717 1
-0.273060378113831 1
-0.162092288879384 1
0.0450205321098503 1
0.0959395187051891 1
-0.169421931380249 1
0.0834442740055666 1
-0.055836078820567 1
-0.0913245699970256 1
-0.10797476069521 1
0.000579899476147429 1
-0.149311706579249 1
-0.194793041451069 1
0.0128111875123502 1
0.0306396924308611 1
0.0821236394962359 1
0.102705507710791 1
-0.239197714333737 1
0.0105412326273843 1
0.0407474649478489 1
-0.0589540693636771 1
0.0882429160854438 1
-0.0224986810581023 1
0.374489944495558 0
-0.0276254874753133 1
-0.0371853098409805 1
-0.108920694863974 1
-0.025398608926739 1
0.0620657238385399 1
0.122785718107049 1
0.23077782106053 1
0.0691284563694377 1
0.164386548985686 1
0.0273220970892056 1
0.278296971406505 0
-0.151252183567973 1
0.265695469653182 1
-0.144091167069313 1
-0.102860589594598 1
-0.188534919340475 1
0.150148707371043 1
-0.0128543747780516 1
-0.0855732867396211 1
-0.400723047056599 0
0.100831611466726 1
-0.00969950884632504 1
0.0506428402249458 1
0.0691442319030651 1
-0.0472843393472414 1
0.25020727407558 1
-0.187218321344805 1
0.0366654704489745 1
-0.077655937993579 1
-0.0951562453846989 1
0.369977676496996 0
0.0633709002535141 1
0.215372835339588 1
-0.0819943498489231 1
0.0482805417620938 1
-0.0927919820969145 1
-0.0636920108652168 1
0.238048956213312 1
0.111098592492019 1
0.14554232728702 1
-0.0390330321785215 1
0.343334101783989 0
-0.0807227870614125 1
0.272621406637445 0
0.0183049675423219 1
-0.0315481162618092 1
0.170039767495611 1
0.102368631609732 1
-0.244103840144927 1
0.0303560656908925 1
-0.153576056500679 1
-0.0165435920518986 1
0.0447366930218092 1
0.0897474836474817 1
0.142936322786805 1
0.101005192517752 1
0.0155210996400949 1
0.26509740907145 1
0.144050987895133 1
-0.210588119275046 1
-0.0715774974888614 1
-0.0410365071885539 1
0.0357717131140576 1
-0.121216583526951 1
0.106807947640145 1
0.21504520450385 1
-0.131767120823764 1
-0.0482625105850836 1
-0.0723715203011785 1
-0.121190687697858 1
-0.282097798870119 0
-0.0397699404535457 1
-0.188341167563514 1
-0.0701861796524637 1
0.0451530703589926 1
-0.138083597293238 1
-0.271966139785387 1
0.0235403350092216 1
0.296618788782253 1
-0.262565930244514 1
0.183532968924078 1
-0.176988012762313 1
0.010304681275381 1
0.079262140135387 1
0.0666712455102049 1
-0.103024440137042 1
0.263874628825562 0
0.126002419871726 1
0.0560892965593823 1
-0.0566653587406878 1
0.139893557956983 1
-0.0142061330044688 1
-0.037567888427585 1
0.093291156844429 1
-0.276904791566479 1
-0.103619075394536 1
-0.110310391320494 1
-0.130145298858829 1
-0.00369707461635518 1
0.210282665682961 1
0.0830763819461712 1
0.170409604236381 1
-0.103994979150903 1
-0.149032692962743 1
-0.112620858003718 1
-0.0355437874104533 1
0.0665867812395472 1
0.097808899932234 1
0.184406509198458 1
0.0483411636702825 1
-0.10076705646288 1
-0.0401460317761352 1
-0.0409504453242521 1
-0.0446251621283056 1
-0.0503048294929701 1
-0.17274256979459 1
0.113674379829104 1
0.104326396495071 1
-0.255950390594201 1
0.0406910306652324 1
0.0761924002698178 1
0.194594403867189 1
-0.147464981771128 1
0.186367428237534 1
0.132078837848635 1
0.0201777939988008 1
-0.0134395932416413 1
0.0269035242222216 1
-0.0333743133731022 1
0.0126334773704527 1
0.0144769891178716 1
0.185174000889052 1
-0.23505316220952 1
0.0780528070117894 1
-0.087032212682175 1
-0.147212254228647 1
0.1858007530464 1
-0.0537247235908221 1
-0.0962031482064927 1
0.249117948199048 1
0.296534169035243 0
0.254866874827773 1
0.22196744816798 1
-0.121763173873553 1
0.111215814610024 1
-0.0445319137383193 1
0.00305373430971501 1
-0.19247613457468 1
0.20155562521389 1
0.14139238620243 1
0.0590494669084748 1
-0.223011546763342 1
-0.160017984145077 1
0.253380381034599 1
-0.0392631332055916 1
0.167484706562458 1
-0.0338664495479607 1
0.0178372979582113 1
-0.219529311036035 1
-0.000323834737064099 1
-0.0550449831427536 1
0.208613924439052 1
-0.103955379331977 1
-0.106074764146308 1
-0.140735553053813 1
-0.0352230939700253 1
-0.239274793969272 1
-0.0648895059265492 1
-0.19711486386687 1
0.135337172768991 1
0.121538734809894 1
0.0975146484607348 1
-0.0355467030216718 1
-0.204806824713908 1
0.0821977337432775 1
0.0307697884690765 1
-0.194109874161458 1
-0.0134942017102027 1
-0.12641969810744 1
0.0370679800482678 1
-0.0578995538560521 1
-0.132205563516803 1
0.0417100435237493 1
-0.247827193334448 1
-0.0964347718133811 1
-0.00610788353160346 1
-0.0136953990260476 1
0.260248962655602 0
-0.0457769062787288 1
0.00391812202994273 1
0.0776911837383378 1
0.0138419843495739 1
0.0450586796515441 1
0.295497438705681 1
0.0229642078622336 1
-0.194650316648998 1
-0.165658466234439 1
0.0341335271659855 1
-0.317122278816632 0
0.16526574706654 1
0.182668413898526 1
-0.0963448905182738 1
-0.0107439628315168 1
-0.0916032383276278 1
0.0998879592557527 1
0.10155749946661 1
-0.0568305639306458 1
0.230749499970285 1
0.111326622083661 1
-0.07540495931597 1
0.0820037702461165 1
0.0638243980806278 1
0.0037891693689753 1
0.0213757117122072 1
0.0893676582522497 1
-0.0726081920274055 1
-0.206316656864693 1
0.0513206444768049 1
0.0719360859731124 1
0.0920166974221702 1
0.064131982102097 1
0.294579445043174 0
0.0334596383519593 1
-0.173768892197528 1
0.142699664880106 1
-0.0531394045317871 1
0.083439170315629 1
-0.249316576104481 0
-0.0736152922668466 1
0.0507006497853777 1
-0.0182190046745573 1
0.090452421840211 1
-0.0801544139541796 1
-0.159689902238122 1
-0.134969267576222 1
-0.186359852147859 1
-0.0375835948838108 1
-0.173548743278701 1
0.0149500174690006 1
0.142201672915956 1
-0.128842138535313 1
0.047823697798438 1
0.16410701927466 1
0.245454268704904 1
-0.163020695173322 1
0.12092215551731 1
0.0663160735595208 1
0.19452474598341 1
-0.132020701314852 1
0.278232482147702 1
0.0938815911612162 1
0.0814757501972174 1
0.257250165979225 0
0.161614401227675 1
-0.0285990644418555 1
-0.111815249506694 1
-0.0689598363909472 1
0.177559346099583 1
-0.0278047166282058 1
-0.237469343820824 1
-0.167713898898314 1
-0.184957397030954 1
-0.223806879641668 1
0.00590656685458778 1
-0.177129983778612 1
-0.0551637541483492 1
-0.0326478321102471 1
0.0823920839994815 1
-0.0147958906497966 1
-0.064812650540164 1
0.0425790069342744 1
-0.0023014082396557 1
-0.0279246336488868 1
0.083588686128357 1
0.125413290058529 1
-0.0467611331400797 1
0.3163979160544 0
-0.228446112646735 1
0.136060929584565 1
0.264072440135146 0
0.0948060636265789 1
0.125831263553237 1
0.0127218426303619 1
-0.0603637994117552 1
-0.0653242003653841 1
0.386622989932403 0
0.081051202082351 1
-0.0822863478296274 1
-0.131173027284389 1
0.142055059706392 1
-0.167591655565666 1
-0.0343818197702742 1
-0.197904787023803 1
0.0188433138726935 1
0.238283885714332 0
-0.0290522650611149 1
0.109322155731447 1
-0.0226709544304127 1
-0.199058513235933 1
-0.00638133458224079 1
0.141026760839991 1
-0.0658925233991719 1
0.10848273685018 1
-0.0778219118278151 1
0.17390802514649 1
-0.0375685971839083 1
0.210369492193783 1
0.0439887650328389 1
0.119338085182623 1
-0.44880143697143 0
-0.175192207387056 1
-0.00784052491683893 1
-0.0854059969132679 1
0.128920652900928 1
0.00778320697471283 1
-0.275940229087806 0
0.0429463995011497 1
-0.183824232765358 1
-0.0733837261877025 1
-0.125050299156292 1
-0.2101112487183 1
-0.12839641198508 1
0.0752469757167425 1
0.149334656102553 1
-0.187180703076181 1
0.0161778115799087 1
-0.106333089377025 1
0.0540736170540902 1
-0.0205342806002938 1
-0.119004896007163 1
0.079475767212292 1
0.26619525142503 1
-0.125259386327354 1
-0.0846845337036884 1
-0.380292356238529 0
-0.10698185027704 1
-0.191390672006128 1
0.0462639747833464 1
0.0902217797276801 1
-0.0495945196407554 1
0.0678253097841131 1
0.26089512615126 1
-0.194428214797897 1
0.134035515416992 1
0.0517285616354199 1
0.126724916513224 1
-0.0503016006957904 1
0.00563077546019135 1
0.138423115554156 1
-0.178262561334579 1
0.0667058577796703 1
0.00126862709632961 1
-0.0818758490691862 1
-0.0662297477237852 1
0.0877036809431176 1
-0.266859248385684 1
0.068851742577421 1
0.0508838852178001 1
-0.248020437951723 1
0.272925460594925 1
-0.0638001090169271 1
0.199662267498868 1
0.0613089960351336 1
0.0872535915352155 1
0.0915227262847872 1
0.14330344890985 1
0.112043849141754 1
0.0837520576706678 1
-0.120067275643446 1
0.259125018354367 1
0.0217320930118922 1
-0.212937991754036 1
0.0247524752475248 1
-0.0550658875471863 1
-0.0815511163656689 1
-0.259671583634846 1
-0.235097493036212 1
-0.292057585083575 0
-0.236051812311446 1
0.117350799927837 1
-0.0478455206480772 1
-0.119854098263363 1
-0.0501741080940575 1
0.00834894673281546 1
-0.0520574846415292 1
-0.0894911547373803 1
-0.190929521814361 1
0.204014791240489 1
-0.00219660174959074 1
0.175629959687581 1
0.0957374008736538 1
0.0881745277870581 1
0.0904303558255291 1
-0.234160627231619 1
-0.00609129151524028 1
0.0291083343742534 1
0.123913074185502 1
0.0728373588875666 1
0.0695779253569943 1
0.190707778652117 1
0.0439207388130853 1
-0.1346848576018 1
-0.079753831690047 1
0.140966740442718 1
-0.0645981137180157 1
0.159337424566803 1
-0.161444296147457 1
0.122616805783587 1
0.0888929817791705 1
-0.0200063327667433 1
0.22856677936081 1
0.0290647499237827 1
-0.154066554473988 1
0.0597626430861387 1
0.104160362226259 1
-0.00317928444508329 1
0.0437578240582679 1
-0.0268484531875322 1
-0.0369804057950929 1
0.150651984931904 1
-0.00110812670353804 1
0.0962284014892743 1
-0.0313873546833909 1
-0.0838184082072223 1
0.125913080669482 1
-0.206047163681371 1
0.0160333903082798 1
0.117944523164269 1
0.0917761485538102 1
0.0107409368471666 1
0.0500532465409742 1
-0.428806596197227 0
0.0605007492214681 1
-0.00410175824991648 1
0.0208015204526802 1
-0.189763039487253 1
0.166380129891058 1
0.252325230655458 1
0.0808659017671562 1
0.0606915476524035 1
0.016104222527265 1
0.0382046486775314 1
-0.0847173684819406 1
0.150849220268135 1
0.0224109757478684 1
0.271418275425758 1
0.179045967136477 1
0.199696903236175 1
0.154677525805993 1
0.146219979249887 1
0.116895864577503 1
0.0959406741449969 1
-0.17737894241849 1
0.102735788478073 1
-0.343034904376437 0
-0.122415485860973 1
-0.260651495764742 1
0.132687258082355 1
0.0280212550517883 1
-0.102202080850131 1
0.0342943402295921 1
0.0252124645892351 1
-0.160886985361011 1
-0.0724960596509964 1
0.168328629406507 1
0.0902984242578066 1
-0.106435118679926 1
-0.163175555733706 1
0.0281455659328832 1
0.133255897094215 1
-0.0547688077683313 1
-0.268360460795935 0
0.0122830971978839 1
0.0583727316659975 1
-0.0391973310020513 1
0.0783727311269053 1
0.0205389144434597 1
0.156633145516234 1
-0.0351209507239898 1
0.069684881713978 1
-0.187065208058072 1
0.0555714395647939 1
-0.0642068818372761 1
-0.379592172215204 0
0.0784907562736368 1
-0.0718658294322487 1
0.00661030398262659 1
0.0618476501207287 1
-0.0341738198006112 1
0.197307396853336 1
-0.145065832758847 1
-0.00749470455126605 1
0.26238642753838 1
0.131684972591883 1
0.16019502922891 1
-0.121496684468197 1
0.197360616031346 1
0.372694813242819 0
-0.0120211397021382 1
-0.173131324749255 1
0.0457372492064179 1
-0.154851914278835 1
0.171059171394199 1
0.0552239078552215 1
0.0780469026193869 1
-0.15482848798366 1
-0.183074470077718 1
-0.108864760975684 1
-0.0348874943589503 1
0.0676973194791506 1
0.0114784724697395 1
0.30320948830855 0
-0.0187448622123163 1
-0.247561513046256 1
-0.0671120992628273 1
-0.0939958311776247 1
0.0668522177543092 1
-0.0533447241394904 1
-0.0485988622068765 1
-0.339419281413037 0
0.0045680548514782 1
-0.0223576995391179 1
-0.173656170203297 1
-0.300349237924742 1
0.0325941513645206 1
0.125339195072395 1
-0.196180103266775 1
-0.324923738330684 0
0.0210499788563007 1
0.0699962085387041 1
-0.0935406317095566 1
0.054798813213531 1
-0.0443736686875307 1
-0.198956955014917 1
-0.0617235668914277 1
0.0665915617686849 1
0.143752041633949 1
-0.0164550790034055 1
0.261748891954675 1
0.147118013803934 1
0.138133980307618 1
0.0192808904610613 1
0.112240658201968 1
-0.140598059008092 1
0.021541727656937 1
-0.0208200269143876 1
-0.0220881624905945 1
-0.0567930231450667 1
-0.17822827760357 1
-0.0633468120015949 1
-0.196577006622587 1
0.0294189106644103 1
-0.137766894749296 1
-0.327279169702779 0
0.0110191605500153 1
-0.072256689746938 1
0.182776465550476 1
-0.152006554646453 1
-0.0158776290343746 1
0.347251172903301 0
0.258441412613836 1
-0.0233042012864736 1
0.0918831430360477 1
0.12140201057659 1
-0.1947157633224 1
0.0252758272223755 1
0.00552486187845302 1
-0.173597981269158 1
-0.331096430310755 0
0.0844606111452785 1
0.180932588647876 1
-0.253631700768058 1
-0.221463707319421 1
0.0760146191622578 1
0.100819939623976 1
0.162453303148454 1
-0.0329991839079459 1
0.0419982325694085 1
0.107251613562222 1
-0.102820215004035 1
-0.0137692483149826 1
0.0986359877668687 1
-0.00647364069444047 1
-0.0223599829800108 1
-0.142963471063203 1
0.0138358166497267 1
0.0456434717104635 1
0.056180109425653 1
-0.110136112186356 1
-0.177906761346094 1
-0.141414939734899 1
-0.107091542226304 1
-0.0574879669026066 1
0.110584787582524 1
-0.16381380796212 1
0.039060141892354 1
-0.14403332997947 1
0.249420146127224 1
0.156963518371561 1
0.109461427729875 1
-0.296807574887895 1
-0.264899162250361 1
0.13191756682906 1
0.211211373276206 1
-0.34391160712455 0
-0.0481582406663418 1
0.124275507300755 1
-0.0515645027522566 1
-0.0800774930956671 1
-0.00420486088911287 1
-0.0264912277573317 1
0.341752758793867 0
0.235804130394334 1
0.0757937079653939 1
-0.0700472678561055 1
-0.127072001976614 1
0.0750996716655681 1
-0.0458465299737212 1
-0.155115189954012 1
-0.100398053958426 1
0.196377859668475 1
-0.241642670555848 1
-0.306115443787297 0
-0.179390734416458 1
-0.072919284559301 1
0.227751916365191 1
0.169349550376088 1
0.026506263033284 1
0.0835430307155447 1
-0.0878179056347307 1
-0.167592058256728 1
-0.19634552629854 1
-0.056037697878174 1
0.0185216652388951 1
-0.128214701955736 1
0.12995856670625 1
0.299025645754752 0
-0.142603262549763 1
0.187793259862007 1
-0.0865335557110299 1
0.0703529338504695 1
-0.00282727108413406 1
0.152945959816271 1
0.101951728136061 1
0.0344207628601317 1
0.0894984737692929 1
0.119173484026967 1
-0.32642690086961 0
-0.154247777829327 1
0.072827654668768 1
-0.0781317586938808 1
-0.0042359801635888 1
-0.070836467172624 1
-0.111894599066235 1
0.342267415480613 0
0.101946988849849 1
0.0631540556442046 1
0.0667111228800656 1
-0.0197573748068065 1
-0.217083226763725 1
0.0102970227675025 1
0.187736379776382 1
0.247345283994247 0
-0.0384753209819979 1
0.0382107951817826 1
-0.0643784213052684 1
0.242536573144404 1
-0.0624008358296468 1
0.0289339320865222 1
0.255593251715718 1
0.120491027787855 1
-0.0245707238402429 1
-0.074331641305386 1
-0.0362223722126213 1
-0.0311385983934814 1
-0.0920250356092704 1
0.11138509018686 1
-0.0182739616923758 1
0.0980002596461813 1
0.0652517256006682 1
-0.0725442806016827 1
-0.224409162127685 1
-0.197556351384948 1
-0.0855293915283101 1
-0.196402155833305 1
-0.285341353161886 0
-0.00484899724021623 1
-0.0357846245409009 1
-0.0441004333129181 1
0.30617584129973 0
-0.0671654262900977 1
-0.0733724771462934 1
-0.187980160640535 1
-0.0730886101740068 1
-0.175375806897947 1
0.259387043214794 0
-0.0647811268927973 1
-0.118367682956863 1
0.00314022252849778 1
-0.166020736588275 1
-0.0317001154094036 1
0.380715454867926 0
-0.0554873662569065 1
-0.15920831924793 1
0.241784122272991 1
0.34392910934232 0
-0.0142467834577562 1
0.362866318384639 0
-0.465256453594592 0
-0.189917649350997 1
-0.0889464781494985 1
0.0868079258521222 1
0.0396691656609345 1
0.230011095438379 1
-0.183276304089684 1
-0.0518497211494067 1
0.0774255047951658 1
-0.0322001212729737 1
-0.356392004496117 0
0.0729626517357384 1
0.0549180065540533 1
0.148209909968772 1
0.0220093511232752 1
0.0474703857038713 1
0.018187283981239 1
0.23426961766226 1
0.0851168577661204 1
-0.244038104585591 1
-0.0412700570579562 1
0.0803869130783879 1
-0.0853045556108799 1
-0.0144867328117277 1
0.190474850101487 1
0.0117612188652459 1
-0.223593402278446 1
-0.295491911332472 1
-0.0981050339616804 1
0.0672006577447616 1
0.0714605953056452 1
-0.0499537176789089 1
-0.128862458657988 1
-0.0503179061833174 1
-0.110371876313941 1
0.223310471753049 1
-0.063505764007695 1
0.195688225774972 1
0.231314003629528 1
0.00360777523493103 1
-0.180619453926289 1
0.0467985657711641 1
0.14190410772042 1
-0.125590094640709 1
0.176378759671828 1
0.152968849925364 1
-0.23639743822025 1
0.171311409238002 1
-0.19063310578664 1
0.136303892804064 1
0.0379355550131093 1
0.363177532947847 0
0.190718273208565 1
0.0534229576008273 1
0.0103096468726242 1
-0.0739077370566059 1
-0.0442135250359888 1
-0.11608370309946 1
-0.159693040201826 1
-0.0852994509631797 1
-0.229929697463785 1
-0.148383999683613 1
0.000713508368024807 1
0.0824994341469671 1
-0.00216800046864889 1
-0.0698655313838433 1
0.199261584891509 1
0.293107418761606 0
0.142149949483146 1
-0.0313661147319554 1
0.198028925265646 1
0.0772801241132995 1
0.0870446589419306 1
0.0323603308092486 1
-0.0781439716157364 1
-0.0262158880046996 1
-0.0366579631096108 1
-0.177118433862962 1
0.00732741639133166 1
-0.0704459629976392 1
-0.19409251390809 1
0.0210749277604436 1
0.112036471031882 1
0.209968061362011 1
-0.0874459276258717 1
0.053274668650319 1
0.0822839991416827 1
-0.00668857281807318 1
0.11712945693436 1
0.115165619563327 1
-0.368267172520641 0
-0.234215382674118 1
-0.0525328944949032 1
0.0890221402214022 1
-0.156284968038679 1
-0.125167749017425 1
0.0873344150475925 1
0.135284722168698 1
-0.0947821987811607 1
-0.00117776761882571 1
0.183610709377252 1
-0.130630152014683 1
0.109359865929872 1
-0.04350007788457 1
-0.219224921949787 1
0.0591289180517672 1
-0.121818357195894 1
0.229618746396301 1
-0.103178641629909 1
-0.0426669184770718 1
-0.0139791196183137 1
0.0467991070657699 1
0.0512100248692362 1
-0.0594525479459009 1
-0.170315224655382 1
0.109494558581259 1
0.101291343689894 1
-0.163652447237174 1
-0.0541656501802858 1
-0.118778759055249 1
-0.149812871085103 1
0.0782467351804012 1
0.234085807313916 1
-0.26062460162446 1
0.0348935702036692 1
0.0437693843965674 1
0.0145591899484672 1
-0.123059580530304 1
0.0160635672863594 1
0.122696004191177 1
-0.0503960029795234 1
0.0262614426594257 1
0.0191969416472947 1
-0.315745736106897 0
0.143901056823831 1
0.181839678410972 1
-0.212101282882593 1
-0.019781791147938 1
-0.218544838384207 1
0.00796826079121679 1
0.20445431215517 1
-0.00633900403927232 1
0.0986286189222884 1
0.257453285283338 1
-0.371710680109918 0
0.0199107451015471 1
-0.172408230395453 1
0.0708539434970384 1
0.391716728487828 0
-0.090056880057129 1
0.00183074471167505 1
0.0846819812880277 1
0.123885338990481 1
0.116983399595505 1
-0.163242563648313 1
0.0592629909737298 1
-0.0104300642146386 1
-0.134575703211746 1
0.0666641359674511 1
0.0975920725735968 1
0.0560742933615529 1
0.0155257713174934 1
-0.168811670507042 1
0.0320173240953808 1
0.0171994784522443 1
0.1439414663008 1
0.147955010872267 1
0.131868977592413 1
0.0440221971416826 1
-0.13162106631329 1
0.215193955772018 1
0.00849471833990729 1
0.178707769735615 1
-0.119008598843921 1
-0.0863940604083469 1
-0.0711051225446624 1
-0.0257019718835247 1
0.0717318362232973 1
0.0808577913068113 1
0.271166636888164 1
-0.111723209389293 1
-0.236205144531089 1
0.0436581049852716 1
-0.000645828212977526 1
-0.0633305452487301 1
-0.149041837892226 1
0.138488982022427 1
-0.0928340737537103 1
0.0267721569099191 1
0.0846582057535825 1
0.124894389058083 1
0.162200747893754 1
-0.0175691003714764 1
0.112173242178435 1
0.131517388990322 1
-0.070628822043946 1
-0.117652304520239 1
-0.206120865237217 1
0.0859231469207174 1
0.0275795665057429 1
-0.0353387007912686 1
0.229104554712593 1
-0.35070359732526 0
0.267088129932276 1
-0.0562680873302928 1
-0.0812263916780773 1
0.198396602008627 1
-0.0821033415334771 1
-0.253779772061707 1
-0.0462548342824029 1
-0.139873211963589 1
0.0489881372334306 1
-0.14930765177977 1
0.035630618328053 1
0.067564724033597 1
-0.196051860727361 1
0.291413938280997 0
-0.00901486541174785 1
-0.101425809497745 1
-0.161075355574457 1
0.0133042335038199 1
0.00174795734646073 1
-0.351047825217286 0
0.0748717819155655 1
-0.004509786467721 1
0.0994303823852744 1
-0.0387133411854892 1
-0.125919878176075 1
0.0787767294808009 1
-0.0510483446853747 1
0.190492007886746 1
0.201338211654233 1
-0.0454179296634712 1
-0.00861989831671207 1
-0.115421891240046 1
0.269270409900473 1
0.21224161900318 1
0.149217958912589 1
-0.155451602248771 1
-0.14049758741745 1
-0.17974505779197 1
0.0941824771975592 1
0.100613636374106 1
0.207166908770962 1
-0.026567946353817 1
0.127565477287797 1
0.0977156581015246 1
-0.0416426589481236 1
-0.165664798777382 1
-0.0685453849423212 1
0.251985443525593 1
0.0278945559012549 1
-0.0915858127720997 1
-0.442150930629628 0
-0.0322433154054612 1
-0.0842659387557089 1
0.089742538587147 1
0.125762126893938 1
0.0982457612892396 1
-0.119898969430705 1
-0.0114092582714207 1
-0.000437750327897323 1
-0.0149193235263618 1
0.0340291940027931 1
-0.0719116307508697 1
-0.02921257852379 1
-0.0485533192137235 1
0.272452633835643 0
0.121051696385643 1
0.116946273230463 1
-0.236217477385095 1
0.0902210874801612 1
0.181322428256568 1
0.062439750469307 1
-0.0979819378443448 1
-0.0718586106671919 1
0.0890975226292555 1
-0.212284542710522 1
-0.0751847496874439 1
-0.186888700287244 1
-0.105168163984781 1
-0.00555673904416543 1
0.184816585552816 1
0.00183018558185868 1
-0.0957172792782914 1
0.291748408284553 0
0.0595852902903214 1
0.0281402954268431 1
-0.077522771467231 1
-0.0151461039037081 1
-0.100836043609796 1
0.000110324611474519 1
0.00150058102486865 1
-0.162445395938779 1
-0.153841497648463 1
0.299414942759137 0
-0.159143645599884 1
-0.0168682300683607 1
-0.0872620472975515 1
0.208981936194545 1
0.20732612672455 1
-0.108512737408756 1
0.0340451434870393 1
0.262289722761499 1
-0.108044098741058 1
-0.143765970160245 1
-0.120443825976779 1
0.103462933927002 1
-0.101631116687578 1
0.00101487072036763 1
0.221151264467866 1
0.0480494103774605 1
0.0231119351739898 1
0.0636982656902072 1
0.110204425338311 1
0.166735057350542 1
0.10630079329927 1
0.323576761695881 0
-0.191887959245032 1
-0.145550875269042 1
0.0530927622443321 1
0.190025086012324 1
-0.0812073433336983 1
0.0874404842800356 1
0.00409123743487131 1
0.160151931969508 1
0.0929417619439581 1
-0.218612425602177 1
-0.0514718966743867 1
0.0652547924967512 1
0.208290656218572 1
-0.00559162441970175 1
0.230521254378132 1
-0.193439011628989 1
-0.118739161481179 1
-0.100850260492266 1
0.0516663062954938 1
0.0660665442533237 1
-0.0183637701961157 1
-0.087247732034747 1
-0.023641363509048 1
-0.0977999448131667 1
-0.0593715207964063 1
-0.241057975147569 1
0.020664471565328 1
-0.125528637460593 1
0.020687629564605 1
0.0764059074428411 1
0.200523437827924 1
0.0365943220048541 1
0.256507982773468 1
0.111673559056363 1
0.374341142435946 0
0.255614495797513 1
-0.0735905015944634 1
-0.321448856578217 1
-0.192970670842223 1
-0.0322499553462157 1
0.133301933150234 1
0.256853382035718 1
-0.199297378469801 1
0.00177507007977234 1
0.121216139136979 1
-0.240724103655224 1
-0.170673993837677 1
-0.15142165494489 1
-0.231868641466437 1
-0.303163165598887 0
-0.0432992492222497 1
0.047187110296179 1
-0.0217444462409871 1
0.026570841889117 1
-0.101291512329422 1
-0.0306571720962823 1
-0.200874776596558 1
-0.162687384905435 1
-0.0839105617749695 1
-0.0853836989510434 1
-0.0385316293557684 1
-0.216460911882172 1
-0.0387775118678646 1
-0.0663441054251142 1
0.0816227913151566 1
-0.0092878513991149 1
0.110628301813118 1
0.118488791949865 1
-0.0646845728897421 1
-0.0351234897062019 1
-0.0217356538371131 1
-0.112512443786016 1
0.188820975838803 1
0.152411912789859 1
-0.279087316035236 1
-0.0499218805123873 1
-0.195796277449097 1
-0.134802041233334 1
0.0607881812803263 1
-0.0440416995905506 1
0.121662099292588 1
-0.0136892830566088 1
-0.17851037554243 1
-0.0115567271251526 1
-0.155148219149917 1
-0.0472826858127579 1
-0.240296936337917 1
-0.0849178637583735 1
0.303440009189144 0
-0.38032735225838 0
-0.0620018113901293 1
-0.0994943705834764 1
-0.0592202826199746 1
-0.171353919980525 1
-0.135833007781397 1
-0.146941138115517 1
0.051792235588546 1
0.00286501139550997 1
0.0520013106660053 1
-0.287761538815253 1
-0.0578192797310025 1
-0.0310917192900741 1
-0.13686858218206 1
-0.130643722303983 1
0.0716245874495268 1
0.157008742416442 1
-0.0469310033603328 1
-0.422739161336503 0
0.154943552199823 1
-0.0515519908129538 1
0.000476387702323222 1
0.130221194269534 1
0.0585748063457371 1
-0.0763066364445624 1
-0.263665142899732 1
-0.0866871152009049 1
-0.0970875944168266 1
-0.0777304343376592 1
-0.227272303209701 1
-0.131229915687852 1
0.309216584458662 0
-0.0708780053148201 1
-0.0690490689007746 1
-0.00500085732991823 1
0.0745534098650141 1
-0.179336742633995 1
-0.0274615613357726 1
0.209389981961821 1
0.183728607092329 1
0.0826467916076933 1
0.0147287829637655 1
-0.111600392337961 1
0.159880193958376 1
-0.113421613103427 1
0.302350120189198 0
-0.0838783772395685 1
0.242795082231991 1
0.0256303998058235 1
0.330519436259135 0
-0.0905758302220914 1
-0.200558029475967 1
-0.140890742367246 1
-0.0668280835396263 1
-0.0495637853419603 1
-0.0284799858026028 1
0.143172185571872 1
-0.048000928569516 1
0.109237526377303 1
-0.114969370518076 1
0.022641303492791 1
0.180908473429577 1
-0.00126505582891118 1
-0.277019681556151 1
-0.124631992149166 1
0.147652846215767 1
-0.337246409454752 0
-0.136746140596597 1
-0.076945238643414 1
-0.0108271036361167 1
0.108637940240345 1
0.158416995177826 1
0.127911586325373 1
-0.00972140237468658 1
0.0709504646377472 1
-0.190254508655747 1
-0.0132234692931608 1
0.135938053828835 1
-0.42971972493364 0
-0.156483543467629 1
0.060639939489804 1
0.100196912821166 1
-0.00733978119752976 1
-0.12343486231488 1
0.205161889983759 1
0.0998557526408305 1
0.129286618409517 1
0.0994155959408403 1
0.291559773232076 1
0.191731413401532 1
0.245214366387827 1
-0.1903987795129 1
0.0087582250141307 1
0.0903813509214382 1
-0.128644465442115 1
-0.0408990326433457 1
0.111177276766648 1
0.0449170065136198 1
0.091989375988709 1
-0.0246940002777968 1
-0.0318166125763913 1
-0.0163433526115742 1
-0.0583812720409076 1
0.0953800846053972 1
-0.096706062602121 1
0.089636586992033 1
-0.109823110473192 1
0.0710099629946719 1
-0.258753283916655 0
0.0499022002910509 1
0.0639739924330051 1
-0.266499922770533 1
-0.276706965365556 0
0.152496894343109 1
0.178669274965926 1
-0.0142269645437368 1
0.238136709768298 1
-0.090997279163728 1
0.0162665924862197 1
-0.106372414138811 1
0.188906849342297 1
-0.0286217429125184 1
-0.176780973686796 1
0.0736122913285026 1
0.0299684040462671 1
0.182969645066457 1
-0.0395448246395756 1
0.165922104070975 1
-0.0389499499883578 1
-0.0798270705822702 1
-0.0309105538908076 1
0.0870236933880837 1
0.12604854584155 1
-0.0786423222461948 1
-0.127370283102678 1
-0.0114425594899237 1
-0.0884643524940488 1
-0.218223693957546 1
0.174787925863954 1
0.181216931216931 1
-0.234636876928953 1
0.030972823237195 1
-0.105087667596349 1
-0.0752544722564068 1
-0.00259347244291553 1
0.0884992373467886 1
0.105016990960428 1
-0.0203852857848459 1
0.0502437781619214 1
-0.172127500438684 1
0.13977089863649 1
0.042347122059512 1
-0.289028227462507 1
-0.146320274230132 1
-0.0746904570019462 1
-0.0724762927822965 1
0.0553181150655107 1
-0.0016992353538241 1
-0.0846978611290969 1
-0.190425074664852 1
0.0970909162607617 1
0.00749012885754666 1
0.238752321906738 1
0.0241487175348425 1
0.10452473554766 1
0.0296857774498298 1
-0.16283786436779 1
0.00678255962565064 1
-0.0363863457144231 1
-0.0755449385434294 1
-0.0522565099223626 1
-0.155694312714312 1
-0.0393981999355895 1
0.102733654376003 1
0.0203383802708835 1
-0.120405437073172 1
-0.128371336987014 1
-0.0399450048825531 1
0.308026851302204 0
-0.0299508954651725 1
-0.195572959978228 1
0.136766728143738 1
0.0399169910395163 1
-0.140557678432571 1
0.1103277174607 1
-0.0400251101701962 1
0.0684084633726485 1
0.0459345723471153 1
-0.248808669290667 1
-0.0485200489206503 1
0.0762773344575086 1
-0.0239799072515865 1
-0.210562750820019 1
-0.0131802950384801 1
0.0128416917372328 1
0.17891633934509 1
-0.0876478132126044 1
-0.205524643466415 1
-0.264580405705721 1
-0.242678232279054 1
-0.0304525831699397 1
-0.0391160816958766 1
0.10834694852487 1
-0.0481037556037015 1
-0.0200334123050043 1
-0.00669442609920029 1
0.0462083281010293 1
-0.257405800229274 1
0.183416683276692 1
0.359324264355782 0
-0.0598572363224384 1
-0.186597731728615 1
0.0958166746711409 1
-0.0398055900382143 1
0.13919553239076 1
-0.0309950249811048 1
0.120203515379333 1
0.167169769625384 1
0.0923864764154309 1
-0.0421397372775608 1
-0.0952775486989618 1
0.0475699517220284 1
-0.214410528672819 1
-0.025314774725113 1
-0.173684948525824 1
-0.05302507617684 1
-0.118828893249931 1
-0.170340036713131 1
-0.0778819852982904 1
0.208231055034876 1
-0.157913445242251 1
-0.143545703295826 1
-0.0354827165665366 1
0.0720383950512323 1
-0.0211907763432487 1
0.304823518182007 1
-0.246129520669577 1
0.265958671504087 1
0.0470299713199034 1
-0.0272944922046648 1
0.118609603850514 1
-0.232629762117883 1
0.035239291792962 1
0.0814644457385248 1
0.0329321915015196 1
0.159962107092469 1
-0.0013221693411176 1
-0.173743546255307 1
0.337243465870414 0
-0.0402947721360169 1
-0.125963765133474 1
-0.129303120706548 1
-0.0714431621897268 1
-0.168392340799226 1
-0.144449943946514 1
-0.00705892582695805 1
0.09167242629538 1
0.0466635210198318 1
-0.0786721572126209 1
-0.156245246414494 1
0.390088598592223 0
0.0873109241731977 1
-0.0081039081595917 1
0.0820170300329963 1
-0.103334530699054 1
0.159231406130392 1
-0.0796544201684421 1
0.104789528553677 1
0.0772171451926252 1
-0.0368224869888419 1
0.138819620234715 1
0.20061116775631 1
-0.0273412890482494 1
-0.138719566563408 1
0.0242063634095945 1
0.118774462233663 1
-0.04400148141479 1
0.0032088040179151 1
-0.411902140576342 0
-0.0627917151126498 1
-0.33582197123112 0
0.230337985870147 1
-0.0247185677471857 1
-0.0449712211123543 1
0.032633436729549 1
0.102346782568091 1
-0.134445216555913 1
0.00722417518756419 1
0.0546198267564967 1
0.304221068798814 1
0.229496591051073 1
0.0437531184754228 1
0.110925008540249 1
-0.156771041046569 1
-0.108080535440651 1
0.145524678977881 1
0.103300357650527 1
0.155472643718002 1
-0.176522579497253 1
0.10225857435105 1
0.256984253733817 0
0.124373580632148 1
0.0558064602393923 1
-0.126867374792703 1
-0.000114070149860646 1
-0.307565451008077 0
0.0220779273366273 1
-0.0594561438890473 1
-0.129402862237759 1
-0.248043089254846 1
-0.254164754789792 1
-0.115144511147904 1
-0.077157922318035 1
-0.0052283041658911 1
-0.153756278728544 1
-0.113444527316267 1
0.0823723171094088 1
0.204357292149998 1
-0.0163604497815683 1
-0.191997552151669 1
0.0357213650624094 1
0.0260383351244673 1
-0.238127688724953 1
-0.00690641618988385 1
-0.0385875203241389 1
-0.230382878603841 1
0.0422758861516724 1
-0.0507905425409353 1
0.24967069224051 1
-0.0314498710071372 1
0.166009984202264 1
0.125644533104685 1
0.210605945910607 1
0.14739069173129 1
-0.131652090528212 1
-0.153871121527522 1
-0.0465305491259864 1
-0.0859611773071567 1
-0.0586014557332248 1
0.0396306940919205 1
0.200397519358981 1
-0.171565865521638 1
0.0348867462737642 1
0.117700797737782 1
0.0997586890728702 1
-0.174759052502526 1
-0.0713400461812509 1
0.0265281956192807 1
-0.138041524258676 1
0.164851379560861 1
-0.186282036051883 1
0.0464157792843386 1
0.0487345695017951 1
-0.095448914008232 1
0.0320900286855599 1
0.193276505239554 1
-0.147542591516029 1
-0.0619992778249961 1
0.181132939962826 1
-0.10062764401294 1
0.109581343073897 1
0.132600187925219 1
0.205398845923163 1
0.153733368493091 1
-0.0422870140612076 1
-0.0159296642018991 1
0.313299352575732 0
0.166594628032421 1
0.0139436880388179 1
0.0120047992517903 1
0.0969230979454021 1
-0.153955784847002 1
-0.0472157614371181 1
0.0162336865821228 1
0.153204844467146 1
0.130217822413343 1
0.21506492924803 1
-0.0827181631537758 1
-0.113923481187968 1
-0.109581286933653 1
-0.0287732909120179 1
0.124195241181996 1
-0.183886091492351 1
-0.0767612063523795 1
0.22033655496393 1
0.0106474149761141 1
-0.149969488689504 1
0.0519823944729626 1
-0.29437338143346 1
0.0473758760712487 1
0.219598856784813 1
-0.269030611113194 1
-0.248789115317523 1
0.111149059816021 1
0.0815847799480105 1
-0.073641729537223 1
0.0549104129854538 1
0.201719352481946 1
-0.23993830869894 1
-0.38616805370398 0
0.0242373208571474 1
0.309582506982666 0
0.390747516989022 0
-0.0679875338394153 1
0.10303483799116 1
-0.113531470161537 1
-0.226882801775399 1
-0.143141776550959 1
0.0294875258562578 1
0.0373093922050428 1
0.0696619272001482 1
0.00472505282582222 1
0.166013502284288 1
0.113929454642345 1
-0.0569606156968039 1
0.0730682942553496 1
-0.00523619590870249 1
-0.128174158803525 1
0.159900738853421 1
0.0247283636533211 1
-0.111321671225221 1
0.374506420567141 0
0.0220583871204068 1
0.0907683392993283 1
0.067547917221594 1
-0.0345866506461586 1
0.0865705415383523 1
-0.0205548274451671 1
-0.0940243565510783 1
0.125268898004313 1
0.0114319457397928 1
0.116053806510084 1
0.0380658164208874 1
0.170055965212621 1
0.376336425132093 0
-0.0100445959837583 1
-0.0120796525267063 1
0.153174957609494 1
-0.0840186803224627 1
0.161743171470365 1
-0.0766026779602183 1
-0.0389675789742934 1
0.0207957478649561 1
0.116777657566989 1
-0.0676471050413512 1
-0.0504822277082999 1
0.0473239905550744 1
0.109304932735426 1
0.0700951454396872 1
-0.0429547111636361 1
0.248794532451712 1
-0.282903606965276 0
-0.117427114495803 1
-0.0880295685853121 1
-0.161174225088346 1
0.0160586271882414 1
-0.116519406323241 1
0.0142969170505034 1
0.109153402738416 1
0.212762314770348 1
0.025246862198463 1
0.082659282188236 1
0.183178778238252 1
0.0744302655480643 1
0.163845696595998 1
-0.030842941477462 1
-0.248800045711505 1
-0.00307893031917515 1
-0.202511117131055 1
-0.047320219314571 1
0.259289087485867 1
-0.198642548593796 1
0.0826793823497002 1
-0.104989795929579 1
0.0756769266373525 1
0.254793668817309 1
-0.0387154696328033 1
-0.289950275021274 1
0.0730921321312551 1
-0.127339908450222 1
0.135762202259881 1
-0.216540648646669 1
0.0793331954810211 1
0.0697023364733433 1
-0.0570934352345198 1
-0.0277580924967916 1
-0.0485407110124608 1
-0.092066977053002 1
0.0271051482251311 1
-0.086135549301505 1
0.104307220238374 1
-0.241176826194598 1
-0.0785243126726431 1
0.109444769088711 1
-0.0916858787083194 1
-0.295803558846731 0
0.178735006822179 1
0.0123158656446985 1
-0.0872596531159605 1
0.0467684712813387 1
-0.0747830798689125 1
0.0593860223395179 1
0.0870782084523283 1
-0.125552836689538 1
0.0243549817505323 1
-0.173809396814548 1
0.038164176935959 1
-0.0634114683969262 1
-0.10010702631467 1
-0.206851044444332 1
-0.174676982927764 1
0.348960308063146 0
0.110237890803318 1
0.0151007261276014 1
0.0366911171341439 1
0.093843622624883 1
-0.0477350478046144 1
0.0642319764237798 1
-0.152070865701248 1
-0.0849925112046976 1
0.0609343328110566 1
0.534279089088809 0
0.00111537491203145 1
-0.0737798061272827 1
0.058237172505496 1
0.269883309844281 1
-0.00509339497857508 1
-0.189672422187503 1
-0.00576651433319485 1
-0.0404679363515092 1
0.0724147311458902 1
-0.026469532132061 1
-0.0859360066169142 1
-0.167015576524888 1
-0.223861987415001 1
0.129103137172102 1
-0.0465554048644721 1
0.291510822270798 1
-0.0681845196995687 1
-0.149971316652514 1
0.0427778235657779 1
0.340487903606852 0
0.274587245764739 1
0.0571342105275318 1
-0.0154936974555371 1
0.127313502841577 1
-0.162093480382921 1
0.0243030300210827 1
0.0402031052310776 1
-0.0892866206006042 1
-0.0140371477436312 1
-0.0202797774112682 1
-0.0488107246868439 1
-0.0302347102763297 1
-0.101688258557207 1
0.0464409942914977 1
0.221086186027714 1
-0.00172244058146154 1
0.130713354506386 1
-0.089753495244951 1
-0.0641194792160625 1
-0.0915196918813555 1
0.0349568494802885 1
0.115170896711888 1
0.0135239703510015 1
-0.157928901337407 1
0.00994330472733885 1
-0.21765928465427 1
-0.0413169408040629 1
0.199606838085231 1
0.333548813479092 0
-0.150494728500132 1
0.0370808026574064 1
-0.0721752605390631 1
0.0867595557515818 1
0.0423083404698997 1
0.0985751021795055 1
-0.141831325640262 1
-0.00644487176213499 1
-0.280824021478717 1
-0.23564362068941 1
0.14171668667467 1
0.122822189261379 1
-0.0863202691609099 1
0.00600658689704894 1
-0.224675705151283 1
-0.0266039027513831 1
-0.0815875147534654 1
0.324150806275873 0
-0.241497055188275 1
0.0839609442433826 1
-0.0704939029209571 1
-0.0383788175800684 1
0.219013571436943 1
-0.108743857979335 1
-0.17964830582521 1
-0.0690303992692022 1
-0.0437555329197017 1
0.0108751674324181 1
-0.131193222660553 1
0.0350973485102842 1
0.0455172419667792 1
-0.0145296614935596 1
-0.00597498607725964 1
-0.0508702800385159 1
0.0950728442060559 1
-0.349248930113028 0
0.141821164593569 1
0.206702794998668 1
-0.12198099270533 1
-0.262903923429332 0
-0.075627791039611 1
0.202396801295734 1
-0.0443959786738398 1
0.0950479504583951 1
0.235905179708145 1
0.178325351240891 1
-0.0621272720230539 1
0.0374679929167361 1
0.394584418757918 0
-0.147445812559464 1
0.018903458930783 1
-0.0517491639600809 1
-0.00114662997935058 1
-0.140784813443691 1
0.227309729805554 1
0.11814077836445 1
-0.00414413852135537 1
-0.252304668221645 1
-0.147722539527431 1
-0.0633766592735286 1
-0.118580125566379 1
0.0899690081158179 1
-0.151469714842799 1
-0.111184819779374 1
0.0669540099492313 1
-0.179117607970126 1
0.0688957991870257 1
-0.105094471541673 1
0.0750449732579838 1
0.209049320196379 1
-0.0565380147153737 1
0.0885421218576395 1
0.192193517581833 1
-0.0926157676132777 1
-0.0731557231750408 1
0.24075189277944 1
-0.271287212577404 1
-0.122842408928741 1
-0.0701155363387774 1
-0.10491022368105 1
0.120676378275922 1
0.0101594545579173 1
0.350431971224355 1
-0.457878064376562 0
0.0336559889614734 1
-0.0431417389311842 1
-0.247572430739963 1
-0.175533394824382 1
0.0667114544843802 1
-0.217697799587492 1
0.3425330323852 0
0.292470232092439 1
-0.108614706618198 1
0.168866150080974 1
0.141927519413143 1
0.326008127010283 0
0.309517544235737 1
0.153327850894166 1
0.103460314227296 1
-0.137155793212467 1
0.161232269829615 1
-0.173980470063057 1
-0.196563985217428 1
0.152813889617333 1
-0.0995961995227222 1
-0.104275759688381 1
-0.0419691975867646 1
-0.0193976035663841 1
0.329694036152478 0
-0.0538975634684031 1
-0.249035442297255 1
-0.306738889624415 0
-0.104141426461092 1
-0.33836627541926 0
-0.0945121589665457 1
-0.0613114961832022 1
-0.141788796385423 1
0.374960198830892 0
0.195023085168807 1
0.0690466472623678 1
0.00523140055136864 1
0.218158751439426 1
0.148736255012664 1
0.0914276452146663 1
0.169943909679549 1
0.0789955413911462 1
0.0772606751355416 1
-0.110443533176194 1
0.0636624477787397 1
-0.0778647646374288 1
0.393877110778031 0
-0.00875541668072208 1
0.098432353914897 1
0.0700015783543384 1
-0.258722106651709 0
0.102558311391582 1
0.254309135849028 1
0.20868191779776 1
0.00574232738926174 1
0.201865825302226 1
0.100408721841116 1
-0.115617258603189 1
-0.112442157219453 1
0.103407864302236 1
0.381935741748859 0
0.19572551470905 1
-0.0243457926290091 1
-0.0442266081544851 1
0.0408938314170393 1
0.0284047789072339 1
-0.0493067508775735 1
-0.210491034307767 1
-0.154471356040815 1
-0.181847870023021 1
-0.0871338576182907 1
-0.00447445127423958 1
0.0230533291102519 1
0.0164237550616787 1
-0.102171850948304 1
0.0297430516953817 1
-0.168291390152549 1
-0.407076226516765 0
-0.0175007347441222 1
0.117213448347078 1
-0.217951106395971 1
0.128653985071033 1
0.165451269693579 1
-0.154640189090408 1
0.19926114859469 1
0.255917684779573 1
-0.20719762667715 1
-0.291301910357549 1
-0.163545479494618 1
0.0436288147890637 1
0.0633471309340426 1
0.113889211164894 1
-0.0862785801669712 1
-0.0469883204048876 1
-0.0158848237110712 1
0.289679418032795 1
-0.255188794659031 1
0.102938221218748 1
0.28455241302701 0
-0.183262150137521 1
-0.133069742162002 1
0.0646234830768236 1
-0.346577251832461 0
-0.234822835500079 1
-0.0447816793286046 1
0.0382161022688088 1
0.299329407467668 0
-0.101253306143191 1
-0.00467372858159525 1
0.0834989958707306 1
0.241667930380112 1
0.165709772795843 1
-0.345577886714305 0
-0.188070774810003 1
-0.198592720152932 1
0.023079098347637 1
0.217714918213249 1
-0.0364975927703321 1
0.0584367155936182 1
0.153731029969031 1
0.0393782608228718 1
0.126103640243522 1
0.0177229981108001 1
0.0487854395059594 1
0.201381495995432 1
0.0451193256629269 1
0.00871232395108365 1
-0.0192470459570962 1
0.0644347945581112 1
-0.057723664842103 1
0.178922880328871 1
-0.191223397471161 1
-0.0756695233013003 1
-0.198861756499591 1
-0.0972012473120669 1
0.0841752689795255 1
0.0392571894987522 1
-0.159204331899963 1
-0.0765142172825142 1
0.138054323064559 1
-0.0064665502685335 1
-0.354331535510393 0
0.083821257745659 1
-0.117289112755233 1
-0.13354057422887 1
0.0367355817815205 1
-0.0624242105420304 1
-0.0129085293152563 1
-0.0832274337261246 1
0.288002877961497 0
-0.0526264691027041 1
0.106282100624647 1
-0.0513547437889891 1
0.192079133437604 1
0.0667924286993222 1
0.28097848220838 1
-0.227753646329148 1
-0.0168892431175487 1
-0.0813970138075437 1
-0.0993408750357494 1
-0.0167907438512047 1
-0.22874802451399 1
-0.0054521395797458 1
-0.14719353658354 1
-0.155264864440695 1
0.265413614593032 1
-0.199073581229651 1
0.0164532376187265 1
-0.0476105835879974 1
-0.0437494724013127 1
0.05091127265924 1
0.19180821530039 1
-0.291743367919307 0
0.242074619007297 1
-0.0362394655768569 1
0.156875920104559 1
-0.281533044198385 1
-0.112034602908032 1
0.0971338348477182 1
-0.0596618932182964 1
-0.0642232562595679 1
-0.241021302776282 1
0.196471295807482 1
0.129707739647377 1
0.184858217318211 1
0.0477547955379822 1
0.0527914823108302 1
0.0965217816795367 1
0.150854122738695 1
-0.232314985695566 1
0.0518543787395754 1
-0.26473994503986 1
0.191217298289929 1
-0.236677394388253 1
-0.152592433435922 1
0.0568435190729115 1
-0.0463864559377599 1
0.0650392720264617 1
-0.0983662355343771 1
0.226021100883475 1
-0.0622627237218659 1
-0.180287276724516 1
0.125973932088251 1
0.0168936826657052 1
-0.0480192102181421 1
-0.0364272909973406 1
0.0821383507673341 1
0.0100053107449449 1
0.0595768897244604 1
0.105334634427122 1
-0.257265471509738 1
-0.00287748893402391 1
-0.0872006782352235 1
-0.229068943086878 1
0.0680410596034065 1
-0.148780681359211 1
0.328610458659488 1
-0.159461078276432 1
-0.0302265255669765 1
-0.108040340310325 1
0.104591895965929 1
0.0605504910304382 1
0.16368842552308 1
-0.0349447803008845 1
0.170982539166432 1
0.164129633004048 1
-0.238169940683964 1
0.0838773479480835 1
-0.0629405015571218 1
-0.263158185361104 1
0.119334090049187 1
0.0479180494783162 1
0.242757047417305 1
0.102353557790701 1
-0.00627216234615303 1
0.154753811435816 1
0.00118744594761322 1
-0.0510315327790478 1
-0.3960982864327 0
-0.0293002171035507 1
-0.0445926061833694 1
-0.0494333914663235 1
-0.324955066767956 0
-0.0647903371501283 1
-0.0703953565697453 1
0.00305718438330074 1
-0.0080814718197728 1
0.175253944856417 1
0.0334747968873893 1
-0.152365133178841 1
0.230111410930637 1
0.00670704327183964 1
0.143693791398648 1
0.0498721082694116 1
-0.286723048817294 0
0.0934286370274615 1
0.187569249958832 1
-0.00963306851862862 1
0.160413959248093 1
-0.192134382728215 1
0.0296306334673899 1
-0.0594092586304509 1
0.0780244766265952 1
-0.179544207259487 1
-0.094713446662688 1
-0.031829571237933 1
0.111727897685203 1
-0.105100463678516 1
-0.22698942117258 1
-0.281484804144691 1
0.0644567948190605 1
-0.021595536873295 1
-0.232003308193585 1
0.0512054687503403 1
0.112286025887577 1
0.057545414133417 1
-0.260230703957177 0
0.337424888327642 0
-0.000146128158093409 1
-0.0943533064705271 1
0.277025266131878 0
-0.112352079848874 1
0.152078608219175 1
0.245280222748727 1
0.0435717601146037 1
-0.245579883508644 1
-0.0822976150487067 1
-0.25211653721074 1
0.0770029241480896 1
-0.112420065215275 1
0.0612040616339119 1
0.0257608960748976 1
-0.0893203862959083 1
0.0816205944114903 1
0.0880289643191285 1
0.141530762356348 1
0.144658292335858 1
0.077444708459491 1
-0.323138287333447 0
-0.384118927526529 0
-0.0241455408028377 1
0.0590308868970742 1
0.130030075926727 1
0.027502098901269 1
-0.0618569094504892 1
0.151751110099517 1
-0.146325695200794 1
0.286164542294322 0
0.00843474033046294 1
-0.0631386137498363 1
-0.0104356011211738 1
-0.160173689337371 1
-0.488129939060787 0
-0.253890605327294 1
-0.0659203569400765 1
-0.135680847121537 1
-0.0681318258931489 1
-0.0664852378981994 1
-0.281350078090348 1
-0.196792204132542 1
-0.138594170356586 1
0.0191032751416958 1
0.040970466237539 1
-0.239119992874187 1
0.045138184011949 1
-0.0992892482612474 1
0.104213894165168 1
0.0276976205650431 1
0.227658390914864 1
-0.0210059922086561 1
-0.0109627494557538 1
0.00107121120474973 1
-0.060252655455822 1
0.0373754667547588 1
0.00940037902581672 1
-0.0628041577665482 1
0.340819853919036 0
0.217481929118268 1
-0.0349165409319077 1
0.134177983955622 1
0.130121043730936 1
-0.203696747663172 1
0.205524280400818 1
-0.165768577045858 1
-0.207736215606605 1
0.150151154722966 1
-0.192637314824293 1
0.0208404265170621 1
-0.14321812833805 1
0.0471126257364533 1
-0.18934760711956 1
-0.112667156374526 1
0.100222212144574 1
0.119850222900027 1
-0.0090451720505515 1
-0.103769106757655 1
0.0561960827988756 1
0.0213154239997187 1
-0.185069022176148 1
0.105652418447694 1
0.0642873249099756 1
0.0239118358963942 1
0.140976732640023 1
0.132873282330649 1
0.171585865589283 1
0.0255209949846999 1
0.10813848806319 1
-0.212509311765698 1
-0.024337326892098 1
0.461769044501527 0
0.23345461758234 1
0.0227368671523495 1
0.036914092038981 1
-0.189738939041187 1
-0.0493320832081094 1
0.0692310897548197 1
0.144274614074421 1
0.113793954464694 1
0.199916275193843 1
-0.170818039434413 1
0.0363326860499033 1
0.00341699674099222 1
0.138167006080783 1
-0.065341958530198 1
-0.148825065274152 1
0.312225644251113 0
-0.168163834440185 1
0.0412373801085402 1
-0.0743540083151321 1
0.00371603420409179 1
0.12212916977678 1
0.150003279781795 1
-0.0514303055471258 1
-0.0346132461620227 1
0.0160562316454162 1
0.106881636772127 1
0.14071979914294 1
0.0233523452945396 1
-0.124757828877142 1
-0.0223597433653323 1
-0.0297832692526543 1
0.201855810207388 1
-0.102719644044925 1
0.0510565575022563 1
-0.0407855975835861 1
0.121868073598745 1
-0.20973393780068 1
0.026473442337315 1
-0.0456688670348916 1
-0.145232531259285 1
0.0950345135076004 1
-0.101030369018137 1
0.0903784400855459 1
-0.142053693639973 1
0.0310162977087865 1
-0.178126075852766 1
0.172184951461332 1
0.143330249770592 1
-0.0873178915101139 1
0.082518796697737 1
-0.133870499533183 1
-0.0859831426425069 1
-0.114076922500919 1
0.246324338171635 1
0.0894353117642655 1
-0.0984451993208501 1
-0.0815118397108126 1
0.0206861658814745 1
0.0565575018150403 1
-0.030413420194757 1
-0.0767842769650078 1
-0.265485175702907 1
0.0149005567740117 1
0.167047284268067 1
0.0239828333403459 1
-0.102556819842493 1
0.0600308965234058 1
-0.0745583071837087 1
0.12571172126968 1
0.0554574311100867 1
-0.00752347107142978 1
-0.120980019990663 1
0.0770919221298058 1
-0.116532510939877 1
0.244944823911598 1
0.0613327880910597 1
-0.137680379185636 1
0.294933944904057 0
0.0835633260015039 1
0.220854293062784 1
0.146377814879668 1
-0.143672232001325 1
-0.0988530131232823 1
-0.184529089365419 1
0.140433397809219 1
0.133571639486514 1
-0.0829093180802887 1
0.0365721937902053 1
0.0798965347122079 1
0.0456181917641653 1
-0.220606304735247 1
-0.0727182539839006 1
-0.143143743695036 1
0.0874170403508414 1
-0.171598493727203 1
-0.0114749512970969 1
-0.19051837992397 1
-0.0321512924057352 1
-0.00946580293782369 1
-0.179068422178332 1
0.119270791961236 1
0.172729474418405 1
-0.014776518461038 1
-0.048948436381183 1
0.193303679972631 1
0.062284612981639 1
-0.0314514196858428 1
-0.0419644796355204 1
-0.00897269505873623 1
-0.214335583538155 1
-0.0493797984536087 1
-0.0813599711918352 1
-0.0279027045217128 1
0.147595316973267 1
0.167241977787571 1
-0.146765387695016 1
-0.196399944386652 1
-0.0705688399791043 1
-0.019081208083057 1
0.0721999269005477 1
-0.28467196470884 1
0.316380005483183 0
0.200722784294635 1
-0.12444673054189 1
-0.123392265952099 1
0.0514649943848396 1
-0.368238809826302 0
-0.0746929331683863 1
0.0938696559617254 1
-0.00870650149508391 1
0.128416481634082 1
0.132781442940617 1
-0.11955616687952 1
-0.25626175808772 1
-0.187991702025478 1
0.220683198073102 1
-0.0250625492682593 1
-0.0754924955124864 1
-0.146336281924255 1
-0.156027951594144 1
0.0618952828855162 1
0.128629494974088 1
0.0891907343763992 1
-0.217244157497573 1
0.0360076119418175 1
-0.0595537075272607 1
0.0665147702456902 1
-0.270450330786926 0
0.0984373026462119 1
0.0814161597489007 1
-0.0179950252025345 1
-0.210703512792196 1
-0.0491163882326658 1
-0.128030443570454 1
-0.227660992393019 1
0.124653347709353 1
0.0131058688528873 1
-0.287371914964774 1
-0.0128017167808331 1
-0.185045594673152 1
0.0430725053840632 1
0.347822186166568 0
0.159877063857448 1
0.0758624671687093 1
-0.181612883108086 1
0.00887326079191293 1
0.0963777826715743 1
-0.0627946567633617 1
0.145893333132817 1
-0.100307868404345 1
-0.0869495190251802 1
0.18667260126902 1
0.046033777114074 1
-0.000205337093279693 1
-0.0735139283221698 1
-0.0933161000342486 1
-0.0987347159980923 1
0.0829911480259883 1
0.0457594229041802 1
-0.0885056617172186 1
-0.21193398120555 1
0.132729361922417 1
-0.0517768894568607 1
0.062498110439716 1
-0.0618184217882502 1
0.0137944020858262 1
-0.0228172642194709 1
0.0564491568718715 1
0.0490800987211128 1
0.0502070686815662 1
-0.0897186043599885 1
0.0926276907237135 1
-0.0117259782935789 1
0.0321933138578382 1
-0.331525745366109 0
0.0304631446420495 1
-0.0238737686174915 1
0.268985934347519 1
0.158543588953121 1
0.0355890336094343 1
-0.130369164167842 1
-0.0479262902193323 1
-0.11847599884165 1
0.36687523998103 0
-0.123102455182773 1
0.0818845033203649 1
0.0329444126685997 1
-0.179646214607554 1
0.0524507471961806 1
0.0368733317002938 1
0.0966437935787222 1
0.0651090343769078 1
0.0101751658148485 1
-0.0919545364108537 1
0.106149578049483 1
0.0502619558615029 1
0.158177209503799 1
0.350830768644698 0
-0.166160248284407 1
-0.0959822698760527 1
-0.112485185448732 1
-0.00265955642643486 1
-0.210041820222835 1
-0.192568893546655 1
-0.0664438147419022 1
-0.116530110072233 1
-0.0590255183314082 1
-0.0271218092076927 1
0.126680780704594 1
-0.15719895618439 1
0.063562968238665 1
0.176435096503616 1
0.226516767246147 1
0.0550737282990322 1
0.0114087692708139 1
-0.0811645500435484 1
-0.295694734065299 0
-0.119875360911747 1
0.00212411888504099 1
0.264981774546472 0
0.110350953953038 1
-0.206564374589348 1
-0.253658932946051 0
0.0368877167577092 1
-0.187227480280862 1
0.253651595328635 1
0.119336390446824 1
-0.187478747843191 1
0.0963669489727228 1
0.107450980392157 1
-0.117364023422126 1
-0.0813216927228061 1
-0.0244668090618331 1
-0.051535999288607 1
-0.264760419241508 1
0.185043443323423 1
0.263971315913778 1
-0.0139734107603153 1
0.279772297842945 1
-0.264855094465252 0
-0.102189768781728 1
-0.494823439755525 0
-0.121531358187924 1
-0.0651355040847132 1
-0.0596545170594659 1
0.0306924863907569 1
-0.263316680467476 1
0.0795142993518286 1
-0.137479015617033 1
0.191903445717191 1
0.148171698691404 1
-0.0775177563956961 1
0.0575367758184712 1
-0.230087194665302 0
-0.0605417292677669 1
0.0998212274455197 1
-0.0506924589313012 1
-0.149305822956411 1
0.0479531853243056 1
0.176430288720194 1
0.0142693057641943 1
-0.0803633176694698 1
-0.00996511295590971 1
-0.0896847835311627 1
-0.213547719411584 1
-0.0135420485649914 1
-0.0427056185106344 1
-0.178382913923942 1
-0.0913516652026976 1
0.160095118084631 1
-0.165707387992074 1
-0.121850466903264 1
0.0321769756121002 1
0.168210957871456 1
-0.142199044748924 1
0.106367248554555 1
-0.0424533921284766 1
-0.17369289470717 1
0.12071079176123 1
-0.0365177586369406 1
0.0698288777765298 1
-0.319160275821993 0
0.11638451190485 1
-0.0975951471761705 1
0.0357666943012382 1
-0.319051410750474 0
0.175067618926806 1
-0.0356820850001104 1
-0.193790850827349 1
-0.0337821807027379 1
-0.141054270863853 1
-0.146498156688188 1
0.218836186845622 1
-0.0591108035160454 1
-0.21318358228021 1
0.0267747142192359 1
0.0721509072550678 1
-0.0222701247454415 1
-0.101707406847744 1
0.0775966532010425 1
0.160631913658187 1
-0.127332981799189 1
-0.0176962149762412 1
-0.110817731293232 1
-0.0280369539897289 1
0.434419641846017 0
0.0469004846054144 1
0.273653068162855 0
-0.139181297279531 1
0.233837762171063 1
-0.101521372519567 1
-0.103775317304311 1
-0.1864080616805 1
-0.0495093628864766 1
-0.0767958876201125 1
-0.0685406342297954 1
-0.084995908506723 1
0.307136144564879 0
-0.295807179278368 0
0.0872639040737997 1
-0.0168141458139783 1
0.186736085283194 1
-0.0374535800711414 1
0.0821751424817857 1
-0.0462430607899599 1
0.0100142384764945 1
-0.259251160865959 0
-0.0728675366264926 1
0.208928016158066 1
-0.203715706953004 1
-0.24106018623622 1
0.140676344125914 1
-0.00835062597325488 1
0.175959339555461 1
0.12533524081841 1
0.31665468243651 0
-0.144267907686414 1
-0.10270439750104 1
0.168993902808706 1
0.133821472787463 1
-0.105463331951298 1
0.0840071094843041 1
-0.0100134541780899 1
-0.246789160392905 0
-0.0185886194543166 1
0.133989105861172 1
-0.0846797997877249 1
0.193421628507708 1
0.0417662017336963 1
-0.0146496010450778 1
0.043231268096403 1
0.433253190201192 0
0.141417017006102 1
0.176282809500511 1
0.070147089137221 1
-0.0682360049466004 1
-0.123175296598208 1
-0.107109124358473 1
0.0763056602477938 1
0.389932784359498 0
0.150195007207865 1
-0.0875409430813917 1
0.0258865404345873 1
0.254139778258368 1
0.0271770790048605 1
0.121215725621866 1
-0.0143776824034335 1
-0.00497911304274443 1
-0.144737377604407 1
0.083585523105834 1
-0.0404475915214386 1
-0.00390080233792214 1
0.00838547715005419 1
0.155751289318378 1
-0.0605305293917134 1
0.130527126559748 1
0.0773815714743396 1
-0.0680094867976205 1
0.115716333149592 1
-0.150680420987653 1
-0.262267654015965 1
-0.140832013005658 1
0.0525195759713596 1
0.270620361477488 1
0.125433687621866 1
-0.341702227869961 0
0.037119127225981 1
0.0458051942964462 1
-0.19294048251942 1
-0.05028387440004 1
-0.0892364332477995 1
-0.0342937835316267 1
-0.0797937343397313 1
-0.13489705817806 1
-0.516910572347382 0
-0.0990963171761632 1
0.0303775666184681 1
0.0318612111931473 1
-0.0224616098719995 1
0.0102086132136066 1
0.0705635388276905 1
0.0854039610075305 1
0.188187303307945 1
-0.0594042946622053 1
0.243842609727322 1
-0.0160114602393294 1
-0.038053564811119 1
-0.0172411573998575 1
0.168267066444334 1
0.202516719116434 1
0.0981965401129972 1
0.0199805291766814 1
-0.333007308821686 0
-0.0847242740898878 1
0.151797806598909 1
-0.187237457293716 1
-0.0837538677635909 1
0.318589956767542 0
-0.511525846063544 0
-0.034399973137938 1
0.164692847272284 1
0.128612740775083 1
0.0979104314656506 1
0.0892754100427678 1
-0.194617543653416 1
0.217209066867019 1
-0.0105829510442469 1
0.128781232317045 1
-0.0843934431628562 1
0.0104531048968871 1
-0.153939165568842 1
0.0302255827978752 1
-0.00143963696111415 1
0.138376620933695 1
0.0130376774902332 1
-0.0468664220970315 1
-0.0044405911362304 1
-0.0651296325628228 1
0.00961446883750788 1
-0.020102893037931 1
-0.0290886068510965 1
0.0572152118827453 1
-0.196587934110715 1
0.11748343197011 1
7.1886173990874e-05 1
-0.00469759311182232 1
-0.0833133670822394 1
0.205062512130612 1
0.164808709032758 1
0.0772227382962308 1
-0.0195383858095826 1
-0.00318023957279408 1
0.222467036325684 1
0.0568577263886272 1
0.127031722176873 1
0.397600811316573 0
-0.155502273303239 1
0.00499086173681988 1
0.0702307647152191 1
-0.183323825474791 1
0.0369249890329856 1
-0.264235203414999 1
0.169659838418193 1
-0.209315520117671 1
-0.348966184974323 1
0.314064597654795 0
0.223898622123332 1
0.197912903242697 1
0.0221956499465451 1
-0.191107209066469 1
-0.0746257435781756 1
0.177142741739851 1
0.11604391230691 1
0.055701696338856 1
-0.0595416503849639 1
0.0236469863714035 1
-0.110277190712521 1
-0.00201343856449208 1
-0.157234223058832 1
-0.143685540956216 1
0.0665721647028865 1
-0.171943081814951 1
0.102127527583949 1
-0.0567465328317426 1
0.0145281359653976 1
-0.279264214046823 0
0.0238447780502217 1
-0.208522964780494 1
-0.272891609045104 1
-0.000421294960002497 1
-0.165808319316044 1
0.00858664686476 1
0.0728279042304484 1
0.0792958093128681 1
-0.0789016814712152 1
0.0730299950151504 1
-0.165034471744411 1
0.161901316352275 1
-0.0791905922219776 1
-0.0812304807349162 1
-0.0430569518995581 1
0.0252369753039881 1
-0.0685934988515308 1
-0.00645161290322582 1
0.0417835285298805 1
-0.0485412040659669 1
0.148069486501201 1
-0.221878938947255 1
0.100806408747307 1
0.159912404038306 1
-0.0049881913155067 1
0.319121174559053 0
0.0254344616331898 1
-0.0682800644731447 1
-0.0174238214524923 1
0.0950968647731008 1
0.0934647946339677 1
-0.178958395104191 1
-0.0120379642387687 1
0.128631717061355 1
-0.145372951533762 1
-0.218201996685153 1
-0.189407093462564 1
-0.179906875720556 1
-0.148963727508969 1
0.0889934856127555 1
-0.154026762911524 1
-0.451281094056206 0
0.206875932739623 1
-0.161987691330916 1
-0.082618906989141 1
0.0787775579969352 1
0.12406719068053 1
-0.164230879107492 1
-0.177821757337137 1
0.0915675964628961 1
-0.0273152118174353 1
0.0335925913346855 1
0.118550528885326 1
0.00306556231343949 1
0.119393347832778 1
-0.040105284603876 1
0.0918644658074839 1
0.306265605657831 0
-0.048255536183578 1
0.0564430167253632 1
-0.232115800294329 1
0.0180088902942419 1
0.162962812869625 1
-0.328164933603619 0
0.0728044869873027 1
-0.191664684789698 1
0.416270873199959 0
-0.083322350363628 1
-0.0477793856425294 1
0.16316162584432 1
-0.0636827789193516 1
0.0301308897218245 1
-0.147928588867914 1
0.0248577372723039 1
-0.0373800013161125 1
-0.107535594164142 1
-0.0349108120845785 1
-0.297391062337376 0
0.143647838304082 1
-0.0460653645716246 1
-0.166731964412245 1
0.0489509432690135 1
0.159716185369204 1
0.0543475199941942 1
0.0981728719373179 1
-0.22415622990073 1
0.283302485227661 1
-0.147568105539351 1
0.0744047609792919 1
-0.371393547276974 0
0.143402408167839 1
-0.193503801586635 1
-0.164791042167164 1
-0.157289708739087 1
0.237086107767912 1
0.0328460934302326 1
-0.264710488433328 1
-0.00577899489658913 1
0.04980948802218 1
-0.3090280968976 0
-0.141895309459925 1
-0.260613003376272 1
-0.178727851969607 1
-0.241691203871917 1
0.205749979574372 1
0.159714918860832 1
-0.0616438432390608 1
0.0332296710555348 1
0.21614085642113 1
0.0721035605302615 1
0.0461279651262716 1
-0.0157743239021768 1
-0.185376610967989 1
-0.17922085507395 1
0.0140120935074814 1
-0.029438715580129 1
-0.049572326061956 1
0.116915167501842 1
-0.195860351462696 1
0.0160603457155021 1
0.121284017577755 1
0.023563362116908 1
-0.111377028779017 1
-0.105737686897948 1
-0.0447437462524506 1
0.0495196577655448 1
0.260420566183586 0
0.132743585923958 1
-0.318038138845239 1
-0.180372865785947 1
0.0649567928088873 1
0.000944347687195507 1
0.0397019520063403 1
0.10726188684243 1
0.228174728632143 1
0.0747812990205829 1
-0.0133665022293792 1
0.1932959434731 1
-0.080471111949584 1
-0.121947132347876 1
0.142936956293732 1
0.131206739348088 1
-0.0383044053005748 1
0.0327229847030692 1
-0.239154303856723 1
-0.0203603022971938 1
0.114515919007983 1
-0.0720973862032071 1
-0.142528348164889 1
-0.291454845004899 0
-0.136876640162727 1
0.259633711600743 1
-0.0840135627276152 1
-0.124215722404653 1
0.205034296421281 1
0.0688279360274258 1
-0.0351356547746208 1
0.111479735229915 1
0.0249743308361143 1
-0.15248427285201 1
0.0852890880896041 1
-0.104779470398975 1
0.308701529733951 0
0.108296951231873 1
0.0346107525196707 1
-0.208399157692037 1
-0.050752866840917 1
0.16080302841171 1
0.0635124695551886 1
-0.530100724556849 0
-0.121890505635133 1
-0.270700702008298 1
0.420027539010747 0
0.0523810160924929 1
-0.142652620440762 1
-0.118473293064076 1
0.0111492309405347 1
0.0559563614358298 1
0.033062435084707 1
0.0436163850428025 1
-0.0436706932010549 1
0.0737674186997687 1
0.0288585429718775 1
0.0963096228139024 1
0.221870377488621 1
0.141656476531153 1
-0.167663210305778 1
0.0718935567994716 1
0.298443695855549 0
0.181679850034397 1
0.232276523979325 0
0.183794047667941 1
-0.0123259467220492 1
-0.156741436293985 1
-0.0177706061061962 1
-0.0190422682277786 1
0.0156703000174324 1
0.0376262130371384 1
-0.0565504031109582 1
-0.0801211654484051 1
-0.0962254076526248 1
0.0203220324869923 1
-0.0216329011345219 1
-0.0487719863442298 1
-0.244617636649721 1
0.0459206120193203 1
0.00271183191308995 1
-0.35414030760112 0
0.167818477236332 1
0.231048295670531 1
0.00945490162870573 1
-0.136490428550335 1
0.0281989841019251 1
-0.122996411193979 1
0.025130970089151 1
0.0200375140705761 1
0.0182676222129454 1
-0.182765855565309 1
0.141943307703958 1
-0.0750060135942191 1
-0.0639433410641766 1
0.200353214930151 1
0.00084812916399421 1
0.0183624500044949 1
0.149047197389648 1
-0.177132568084628 1
-0.167531639736756 1
0.217322131282117 1
0.0718423425770396 1
0.19350231936889 1
0.23143389629328 1
0.0702222636094267 1
0.00843676491400079 1
-0.0140082145446107 1
-0.0875792606695936 1
0.401434434567171 0
0.0766332053051526 1
-0.00551679777303883 1
0.181079722175801 1
0.0927437995338319 1
-0.266417365235825 0
-0.0412823048593488 1
0.0419099599548267 1
0.0971657215854198 1
0.190214392995327 1
-0.0867059610545909 1
0.0993230670270849 1
-0.217366612359015 1
0.0680347474597572 1
0.0827174144988264 1
-0.000296179161776072 1
0.0414867134387945 1
-0.085030436448228 1
0.10734964306076 1
-0.100826152748017 1
-0.0645779530656031 1
-0.0064583243206723 1
-0.375379997618069 0
0.309393777345519 0
0.0724448149987281 1
0.0547513633346194 1
-0.0652067225610838 1
-0.106489152532093 1
-0.235531701958166 1
-0.0337155752923748 1
0.286307483321216 0
0.0753655031573705 1
0.0809772658055719 1
-0.0556750129220273 1
-0.196632582330337 1
0.251666843303284 1
-0.142482785926782 1
0.147087165399589 1
0.0387264793825553 1
-0.0746127626620292 1
0.156233547915108 1
-0.0884642614724289 1
-0.109877738538592 1
0.0716266065369825 1
0.00752423976940617 1
0.0815019910996074 1
0.144958273122851 1
0.035102392773015 1
-0.0776490510963362 1
0.322651442404047 0
-0.0346306146102925 1
-0.221979191043105 1
0.122566230450048 1
-0.143458140513252 1
0.128501131636628 1
0.165718150725129 1
0.0688435643660029 1
0.0649225867541013 1
-0.259783090456145 1
-0.394779040292027 0
-0.0833566351529781 1
-0.202468681829092 1
-0.00977656723022878 1
-0.0693766012453277 1
0.0599067027139146 1
-0.182381195707716 1
-0.135090571717938 1
0.119478886951296 1
-0.109893136498843 1
0.110226673493316 1
-0.0434362838790313 1
-0.14672646087261 1
-0.0467244618446372 1
-0.0308296969839032 1
0.115900619688175 1
0.317543043953138 0
0.00557438819608586 1
0.154053602922153 1
0.0356694189044492 1
-0.152799119147736 1
0.1170307831777 1
0.25928495153304 0
-0.0661784273418545 1
-0.022425719918062 1
0.222560538378863 1
-0.0185798536842095 1
0.0904594161135028 1
0.120685316202621 1
-0.123609919476004 1
-0.14317795211192 1
-0.096946175149138 1
0.0225149423068185 1
0.151677213775834 1
0.106911604272 1
-0.0416993819159133 1
-0.253547421048556 1
0.000258130857411054 1
0.17796705609333 1
-0.448951113721614 0
0.128826370521879 1
-0.141723982340065 1
0.0484867566493251 1
0.111387037081844 1
-0.112083974997905 1
0.23090629275384 1
0.0379209541376035 1
-0.0259992191530833 1
-0.107528868889175 1
0.0532233883058471 1
-0.127188492839302 1
-0.223183494949525 1
0.0104771347882073 1
0.110591196035313 1
-0.158393160068976 1
-0.153721505639124 1
-0.274303704107789 0
0.0146396667395305 1
0.189235327064194 1
-0.12469914408603 1
0.0430234527542784 1
0.336131549097749 0
-0.0990554935973805 1
0.0915282693624958 1
0.373226679320888 1
0.0142422753166034 1
0.0854337018795179 1
-0.319149202352466 1
0.247640675041686 0
0.00424742158508633 1
0.0891443717720284 1
0.0353721692974716 1
0.232995794176319 1
-0.26815568358212 0
-0.192478775367043 1
-0.0803709518100054 1
0.00467687987796233 1
0.294492628600111 1
-0.049943794496024 1
0.0165224602193607 1
-0.0983325923823766 1
-0.163936601555655 1
-0.0935135749023602 1
0.235038630913259 1
0.0211843466176729 1
0.195493824166667 1
-0.0423749259176561 1
0.0697732394937136 1
0.154657429492198 1
0.0137717312827759 1
0.0863261212503515 1
0.223155004037068 1
-0.0717309295693662 1
-0.0868266502582825 1
0.310690546751969 0
0.162335895866938 1
0.0909026594062736 1
-0.0504539821019631 1
-0.0656008835963523 1
0.0622048942365126 1
0.0404135952191217 1
0.344793115833659 0
0.166093288214387 1
-0.212026390310207 1
0.106681067412473 1
-0.0172866020003841 1
0.239510906241472 1
0.110648729073002 1
0.171011955842872 1
0.138929088277858 1
-0.16108373883284 1
-0.145134571129365 1
0.019789406241485 1
-0.180465322028648 1
0.159868069702915 1
-0.10989010989011 1
0.00877554697584778 1
-0.0659904511428118 1
0.00711607673242506 1
0.195756278204163 1
0.116756416330296 1
0.0689174107142858 1
-0.0780557069977462 1
-0.0822689849380202 1
-0.0538967503587471 1
0.0424326893349269 1
0.27366793409412 1
0.0464024398405421 1
0.0240015726564434 1
-0.113272752945718 1
0.0211535600425024 1
0.0422869730968144 1
-0.0976468300936743 1
0.0152403736992795 1
0.193962773232217 1
-0.0828712080900025 1
0.194261609259517 1
-0.476837194269759 0
0.0659663982476953 1
0.0507619048497505 1
0.0027744598496479 1
0.040285730863541 1
0.145223334145467 1
0.198831138927405 1
0.00137078803810785 1
0.0582166317903435 1
0.102621207247334 1
-0.0311307926199386 1
0.220301692968375 1
-0.0395009389879205 1
-0.083430598855135 1
-0.0478115720198888 1
-0.0810455468761473 1
0.268757122353539 0
0.0281578566180251 1
0.012037993275273 1
0.056259972531236 1
-0.153522764794101 1
-0.0850397599808414 1
0.0808860290818547 1
-0.0278982044249713 1
0.0133482723927074 1
0.180228676230307 1
0.0649584548043186 1
-0.1276073938162 1
0.0629337211548729 1
0.141801538308784 1
0.168775438058403 1
0.021830078767377 1
0.0589153276876125 1
-0.133707645498517 1
-0.177086927182125 1
-0.121911526614931 1
0.0499642920553199 1
0.00244886566626396 1
-0.31281893936143 0
-0.0612348619907699 1
-0.0179491816619947 1
0.144208098917391 1
0.0166769066747329 1
-0.0276073381856407 1
-0.125610116546172 1
0.162852392936827 1
-0.353778052211075 0
-0.0111052913023569 1
-0.0464962856441284 1
-0.0943927786783432 1
0.0202333725564256 1
-0.0971077586909592 1
0.0249009903341938 1
0.131576082269756 1
0.0398339401613212 1
-0.0023431932316378 1
-0.0412877530967983 1
0.0340046336118755 1
-0.11174215835913 1
-0.014709061436017 1
0.0275908302362285 1
-0.162763329908849 1
0.0468760397826594 1
-0.0777630717480261 1
-0.0352458087327528 1
0.247643199360865 1
0.00269847418506468 1
-0.264555287558734 1
-0.167820687028443 1
0.201268408646776 1
0.0283993533427536 1
0.128957532781666 1
0.0951173214972225 1
0.288434235797359 1
-0.018156903859762 1
-0.0644305818272591 1
-0.207296275791189 1
0.351510418173351 0
-0.175699277309488 1
0.0621032971876832 1
0.0663502345360571 1
-0.0727819402914801 1
0.0241534340922135 1
-0.0602596228513419 1
-0.176163018807677 1
0.0316301819605735 1
0.115351124750757 1
-0.0295556669274705 1
-0.0679653330320686 1
0.00681911090622855 1
-0.0173303074066433 1
-0.0509172411423445 1
-0.235361722076627 1
0.172076135484738 1
0.130103659940617 1
-0.00851734238817772 1
-0.22614712383632 1
-0.230363402079946 1
0.136364184131366 1
-0.13848133493173 1
-0.234569956444505 1
0.075933110903294 1
-0.0984983648045977 1
0.105671053333705 1
0.00296678164635859 1
-0.11534544964586 1
-0.081534870976886 1
0.209256196402169 1
-0.123064982910648 1
-0.026637201343626 1
0.010854676797036 1
-0.0683688418309629 1
-0.000801717365225319 1
0.122934910810713 1
0.236821570753674 1
0.00633215201783235 1
-0.0910013256747667 1
-0.0552135098289283 1
-0.204427589044913 1
-0.0319665862914195 1
0.136629596605328 1
-0.0210865623069807 1
-0.176242052467528 1
0.0291241094336792 1
0.228307661307975 1
-0.177580074442888 1
-0.134028571862067 1
0.137788802223333 1
0.164892999731591 1
0.0428673711259362 1
-0.0407383377476333 1
0.0608996709640058 1
0.0960276541304723 1
-0.0683688317583905 1
0.172008554709956 1
-0.137839855933157 1
-0.165256811287472 1
0.356154464314785 0
0.408040233171496 0
0.00425639268872788 1
0.2090898671119 1
0.134595096101754 1
-0.00751257161551137 1
-0.113055367914068 1
0.0655963199286864 1
-0.0460296981443554 1
0.25846339788231 0
0.177105596732058 1
-0.0268560210836648 1
0.397802781062751 0
-0.124432471602732 1
0.119528165985543 1
0.181068182465272 1
0.0246273398288943 1
0.0398201926545162 1
-0.308908144057624 0
-0.012691654730459 1
0.17748676683097 1
0.0141964019968307 1
0.146790364794715 1
-0.288107916945704 1
0.245981818903209 0
0.171703332128195 1
-0.0622734850286692 1
0.136594912962389 1
0.0247496921807622 1
-0.104998375453025 1
-0.10391124706125 1
-0.0765567053643157 1
-0.081375336404107 1
0.171385205953757 1
0.153330143717786 1
-0.0649907362482147 1
0.101061633165808 1
0.0240047358209772 1
-0.0158005141508915 1
0.158772806838144 1
-0.011880765735976 1
-0.0272671831763835 1
0.208147274614862 1
-0.23395649609963 1
0.0874289353908707 1
0.230844975314615 1
0.103176929262644 1
0.280748599663742 0
-0.0037111709255043 1
-0.00271554505245802 1
0.177480803009246 1
-0.206713548384041 1
0.247467949144432 1
-0.158196383786347 1
-0.000209974864197597 1
-0.00806627120132462 1
-0.0828798931650858 1
0.184653809324359 1
-0.151355140060076 1
-0.136213915674363 1
-0.258788595674004 1
0.0519984132723538 1
-0.023078016018833 1
0.144327787306081 1
0.0346336747445893 1
-0.0287895855887399 1
0.164251980398136 1
0.085243682113645 1
0.242181834016683 1
-0.101232664534551 1
-0.154025805866871 1
0.238210364023707 1
0.0956000336209164 1
-0.0570573697788607 1
-0.0742065710850781 1
-0.169441040013271 1
-0.460816267709836 0
-0.0772786391456641 1
0.00727853407935871 1
0.371373708983081 0
0.320429630102645 0
0.0731265803958092 1
0.0861226050118635 1
-0.11858956264092 1
-0.0733887025232933 1
0.0590951873267489 1
-0.180479143381311 1
-0.00959528295517723 1
0.131546432005549 1
0.151191658391261 1
0.129455891063228 1
-0.02529093622988 1
0.0519093531037235 1
-0.0723831180078432 1
0.244916162421315 0
-0.0785325843399909 1
0.0591609815909978 1
0.21985712030842 1
-0.0992424756078592 1
0.154211484883375 1
0.155999299242114 1
-0.243638634385735 1
0.259137271857162 0
0.124649194022896 1
0.0151705934397476 1
0.0921688378344258 1
0.284563658306327 1
-0.0498505274917207 1
-0.113054827169153 1
0.260472849286049 0
-0.0548593754120564 1
0.0112463479995132 1
-0.137211690080556 1
0.0765089408511414 1
-0.109525278551145 1
0.223499863646079 1
0.303994615658379 0
-0.0719952298390209 1
0.0301813290222679 1
0.207539884682488 1
0.260441646899959 1
-0.187114837315117 1
0.133223447983421 1
-0.341259476144637 0
0.00414063092352603 1
0.0288183161843791 1
-0.0839659621240542 1
-0.0860217385456387 1
-0.298832951715698 1
-0.000255672081830798 1
0.0300981968246509 1
-0.0183313965341548 1
-0.013449479008881 1
0.167327850122141 1
0.201047009697497 1
0.0970339412832333 1
0.0647123227787106 1
-0.293506065216005 1
-0.00295229052383937 1
0.163733942241787 1
0.209883982321984 1
-0.315933314826409 0
0.263572677783262 1
0.150884346407996 1
-0.289547228852957 1
-0.186572988870429 1
-0.0870763111626974 1
-0.00274701780254458 1
0.0764651666591017 1
0.00853586364221038 1
0.0697410238178595 1
0.0928041206910638 1
0.126920157386497 1
0.0294462630065106 1
-0.0473946950353592 1
0.0743167272172234 1
-0.0621090491223708 1
-0.127609966219834 1
0.0958702064896756 1
0.0319079661918839 1
0.0324936716498533 1
0.0722385552497207 1
-0.00496489120259933 1
-0.157660785652062 1
0.0225912820322457 1
-0.0167011819727233 1
0.0486400166841214 1
-0.0922996844435309 1
-0.0189252187990781 1
0.0970887739815086 1
0.202635133422432 1
-0.0229556818123379 1
-0.0671286417889175 1
0.128003075570988 1
-0.14326478828898 1
-0.0175049307387532 1
-0.12509915467819 1
-0.138047266823776 1
0.0675120387217591 1
-0.161513142227244 1
0.0231666070847137 1
-0.0143692537217168 1
0.111445729636549 1
-0.154249527886844 1
-0.104992689328179 1
0.0886608794936237 1
-0.0993503328991944 1
0.06192420304454 1
0.111215065971969 1
0.109805546955233 1
-0.285983943541308 1
0.0813583521430449 1
0.182326003961928 1
-0.0806468022876985 1
-0.16900685070734 1
0.312920143264722 1
-0.151042050050765 1
-0.00722586568621908 1
0.121541052857476 1
-0.134997195918986 1
-0.182793556934142 1
-0.219310928679242 1
0.154679841867809 1
0.0971254966688537 1
0.00170626301581498 1
-0.146700250726836 1
0.0477228160718057 1
0.231067165743017 1
-0.161178719508183 1
0.110700928793657 1
-0.0564957982345484 1
0.0312557028871506 1
-0.269429249476147 0
0.0618639599486063 1
0.143942652837542 1
-0.219274569094255 1
-0.05525342516937 1
0.172779592462929 1
0.168806027410907 1
0.0945221843780586 1
-0.225947909971819 1
0.059579288445274 1
0.270937603401603 1
-0.103055075816354 1
0.0520615077981669 1
-0.0451514698971288 1
-0.042662709272423 1
-0.0421086440159764 1
0.0508553300159259 1
-0.0604982652153763 1
-0.156195595752217 1
-0.174419627234578 1
-0.142777656416034 1
0.320646505299756 0
0.0593127126783012 1
-0.0726442862262261 1
0.0074627482709677 1
0.0265918183504839 1
-0.0617392351746972 1
-0.147355097884415 1
0.089988396143182 1
0.235988502851828 1
-0.000948154376060092 1
0.0924370056125995 1
-0.1603935523968 1
-0.050685607494829 1
0.117993652179837 1
0.113554363583504 1
-0.22405607258307 1
0.0597221126351342 1
-0.330243081476864 0
0.0174558059450894 1
-0.273191339281424 0
0.104790906926421 1
-0.0262470029249028 1
0.0578595633096657 1
0.219976269875868 1
0.26933074030206 1
0.158843412112119 1
0.0427845388454071 1
-0.190056056938006 1
0.0273432885203012 1
0.0994402652822456 1
-0.186673271188106 1
-0.2573682216732 0
0.0568977811900965 1
-0.0436759109602376 1
0.128242245955702 1
-0.136102739807302 1
-0.198062026287502 1
-0.250225863793571 1
0.0801568303300955 1
-0.0963174147328093 1
-0.248776464358002 1
-0.0540467818626661 1
0.19428205426808 1
-0.14472897658905 1
0.192731883761556 1
0.101069577266298 1
0.123532469473584 1
-0.22034451904113 1
-0.105135051265988 1
0.0868573127942272 1
0.122944063192628 1
0.104864114386303 1
0.1560777705548 1
-0.17459760811172 1
-0.0128542548042046 1
0.156425433872904 1
0.351371605637244 0
-0.00594882790589134 1
0.0824067137380231 1
-0.153048692191765 1
-0.108997469057873 1
-0.347071459824421 0
-0.0587765100844702 1
0.168419572663674 1
0.082652775043744 1
0.193806751391304 1
-0.203307491401777 1
-0.0935152320070381 1
0.0236744277049501 1
0.16948124969906 1
0.373073468833954 0
0.214739351553639 1
0.115144324665666 1
-0.263240481160904 0
-0.028864150618955 1
-0.180324226352251 1
-0.143267923704837 1
-0.153467919995202 1
-0.187443454757755 1
-0.104740165469525 1
0.0717525805107754 1
0.0771511464622836 1
0.0188905857745837 1
0.107463652403749 1
0.105994632085396 1
0.0804901991223535 1
-0.172569264330649 1
-0.0282794448181219 1
0.039211063369268 1
-0.195449048963024 1
-0.0232631630543052 1
-0.0478042941212541 1
0.131940311772903 1
-0.0848926625879589 1
0.0988483685220729 1
0.282767032834031 1
0.0480185558736659 1
-0.0607681642971481 1
-0.241232579971888 1
-0.241487440833976 1
0.151081093834108 1
0.0653847759219978 1
-0.246298511833925 1
-0.128244757228606 1
-0.272620268482476 1
-0.0241457407753777 1
-0.132573501345396 1
-0.0973819299245387 1
0.227756693384445 1
-0.0362943833533309 1
-0.19851678938309 1
-0.197627147832675 1
0.16714727974834 1
0.0568521353922913 1
0.0792785833634204 1
-0.0139745054941488 1
0.0738937016115068 1
-0.0102218906853094 1
0.0102687586433872 1
0.0991996894950595 1
0.0287325370878029 1
-0.0280115178844519 1
0.0723201138164709 1
-0.0815416520835183 1
0.0470419766420183 1
0.124249769010071 1
-0.0201101404835878 1
0.32081008005527 1
0.142507892127937 1
0.302223153248862 0
-0.0543991943609897 1
0.0891914519963614 1
0.102697952986222 1
0.0522640241353253 1
-0.191519790945949 1
-0.137315686246843 1
0.0152644516759139 1
0.16266438440055 1
0.201853618238146 1
0.0915278489258155 1
-0.0702175196790474 1
-0.117263923839812 1
-0.157903612059325 1
0.020436029655217 1
-0.204415971717595 1
-0.169223980445364 1
-0.0439709061504297 1
0.222360866311963 1
0.0201803229317711 1
-0.131049447984521 1
-0.109949279962363 1
-0.117798171064136 1
0.196808061772689 1
-0.157637780963614 1
0.0451120601902729 1
0.0398554528155714 1
-0.104994030816278 1
-0.100785572822013 1
0.124513645807024 1
-0.215478127215923 1
-0.168545734253304 1
0.0295419872441026 1
0.178112332718685 1
-0.17031579389974 1
0.0261656038835625 1
-0.00175463371952192 1
-0.22927996548487 1
-0.265893228294978 1
-0.0413394807454115 1
0.0745681455882965 1
0.10886974151039 1
-0.160872864012207 1
-0.0614436076752501 1
0.175437622151651 1
0.158471745862186 1
-0.178771515324668 1
0.119346698497103 1
-0.0777786276355398 1
-0.0521267671521306 1
-0.0558360062148034 1
0.0606281957633309 1
-0.191390445695457 1
0.108946307395128 1
0.0516802814961707 1
0.189480361856242 1
0.0146220272270202 1
-0.25042900757182 0
-0.0755256551156888 1
-0.0414912189960383 1
0.0862481231821671 1
0.125310212267514 1
-0.125117449155882 1
0.205022681569471 1
0.213540652660648 1
-0.173846614519088 1
0.171801571165688 1
0.0403117547588264 1
-0.0319667291576913 1
0.067010948585204 1
-0.0256591235001736 1
-0.104702242706576 1
-0.263812756521538 0
0.191981466195091 1
0.0335514274675317 1
0.173216925348498 1
0.09188322682708 1
0.146887698229276 1
-0.227110746030379 1
-0.0377167807858006 1
0.022833387510988 1
0.0267008269533263 1
-0.071597839250663 1
-0.0146731620528654 1
0.034466003423173 1
0.165462404056067 1
-0.0493666758755267 1
0.353833322786655 0
0.267973082964738 0
-0.309336775251353 0
0.271327754577466 1
0.0274625810688862 1
-0.176467788972075 1
-0.045086088033925 1
0.0973623100195793 1
-0.0994246251206056 1
-0.0781267311691298 1
0.0403646171523897 1
0.189653166507747 1
0.128259375889257 1
-0.0553666734497022 1
0.255824648357345 1
-0.20435611923036 1
0.104711386511811 1
0.172342356797352 1
0.234005468333918 1
0.0387669176319725 1
0.220939423256699 1
0.0700341611818308 1
-0.116824904544817 1
-0.0272295503368338 1
0.192717645758189 1
-0.0194138266397778 1
-0.000264665845969901 1
0.0880080800300687 1
-0.293865568368086 0
0.0425813917480777 1
0.13533697772972 1
0.0831332943620104 1
0.304913431370269 0
-0.343512510476815 0
0.17646263588875 1
0.120494652954967 1
-0.00424411781728766 1
0.11386741818566 1
0.0455927097397572 1
-0.228768313034887 1
-0.177056458345862 1
0.135823478223137 1
-0.0754483165361896 1
-0.185151826311881 1
0.0196239866527474 1
-0.097912693301947 1
0.0626169336973917 1
-0.025869420617719 1
0.0379162590496331 1
0.229176933630401 1
0.0520892663983296 1
-0.226898869739614 1
-0.147863876445811 1
0.226616847168197 1
0.0143739733431961 1
0.06870557461499 1
0.0811816229877548 1
0.204505620903241 1
-0.0686999942843619 1
-0.237771768769675 1
0.280497946499743 1
-0.0150986985998878 1
0.0676066761822543 1
0.0267314140215438 1
-0.172968225029537 1
0.0169532439812687 1
-0.170129591015176 1
-0.128362441916156 1
0.298190182770488 0
-0.0302763199308172 1
0.276787054836172 0
-0.156824225762489 1
0.019168138819981 1
-0.0644225657967802 1
-0.0680447952038678 1
-0.0475179393886045 1
0.0178357623549812 1
0.109632696310541 1
-0.275489746572586 1
-0.0756910247838565 1
-0.0824349671499362 1
-0.0636771213752699 1
0.185298123958069 1
0.0851157105181984 1
-0.101829897699253 1
0.0497671886991013 1
-0.048500033423806 1
-0.467895201166252 0
0.0624114272348995 1
-0.127029923553156 1
0.0666559465626023 1
-0.140142445340015 1
-0.107348289990394 1
0.318092380140183 0
0.0911913396781524 1
-0.0970243692789082 1
-0.098925589578908 1
0.0570445710257799 1
0.14209566960223 1
-0.0243694143171057 1
0.0953450520913556 1
0.304160678221333 0
0.052458099740288 1
0.178119529422302 1
-0.126631373861451 1
0.448992226044284 0
0.278301723361352 0
0.0519943471282975 1
-0.0571582839825159 1
0 1
0.0280076278326121 1
0.0650284393840798 1
0.024077927003926 1
-0.00125488325102328 1
-0.0472766852798181 1
0.126173282100274 1
0.199494953084406 1
0.126278908579895 1
-0.0108907042396255 1
0.181807851688874 1
-0.0428967650003968 1
-0.122994498838402 1
0.0119091225112883 1
-0.195688254862918 1
-0.0421430209327538 1
0.18009052821205 1
-0.0162612707461959 1
-0.0295318777685877 1
0.112235136452685 1
0.0598008069213699 1
0.0139485936781452 1
0.117488700695259 1
0.0628362114719896 1
-0.200575393218649 1
0.140293185377209 1
0.227875289300525 1
-0.0107432319781884 1
0.0623672457718186 1
-0.025033558783081 1
-0.0979866657188959 1
0.000586914696825161 1
-0.0454763949032476 1
-0.268709512426785 1
-0.268142758001665 1
0.294276485136022 0
-0.0992461964800672 1
0.141596998319351 1
-0.0460827504215628 1
0.22223733732372 1
-0.203021847193204 1
0.104266087264765 1
-0.338750807087071 0
-0.108968777107852 1
-0.089548802984575 1
0.0128030340135912 1
-0.0737900893119275 1
-0.00642650174550892 1
0.275895745583323 0
-0.174329854910214 1
-0.0727306145703512 1
0.267549995333508 0
-0.343366658312076 0
0.108924222737484 1
0.396882544921297 0
-0.0120112364638113 1
0.149081621371893 1
0.13808918943003 1
-0.328677475069033 0
-0.151107300900242 1
0.00381485098479549 1
0.122820960711634 1
0.167926454300498 1
-0.107768706849742 1
0.0293953878518287 1
0.234557666112211 1
-0.0480728064186085 1
0.135468789364775 1
-0.0159684021336612 1
0.0267160267456465 1
-0.0146404293405213 1
0.0655814666538704 1
-0.322649433744466 0
-0.0953433512188823 1
0.0643275272729076 1
-0.0264284929360852 1
0.0142405143617183 1
0.109206986710954 1
0.162182312225706 1
-0.025631299272583 1
0.100549965337601 1
-0.013817039207751 1
0.0399548021942923 1
-0.0429395002403132 1
-0.172280179615025 1
-0.480363081296783 0
-0.168642151342693 1
0.132811659183916 1
0.0529714173823018 1
-0.0725571010699448 1
0.40972414269901 0
-0.235594023362961 1
-0.113547083827347 1
-0.00119257662314207 1
0.00619186877954432 1
-0.0812724293284474 1
-0.246360451141995 1
-0.283570436312014 1
-0.0949826409670041 1
-0.0118519227090109 1
-0.156418471498172 1
0.0227709409047701 1
0.385165653150312 0
-0.175283175724826 1
-0.15565954071511 1
-0.00394025474205072 1
0.160635621787856 1
0.0469495048294413 1
0.127727583917321 1
0.0957487630246261 1
0.0788391728907155 1
-0.151642275616107 1
-0.0883099064592429 1
-0.130090668413763 1
0.0142284808952405 1
-0.246665483474503 0
0.276617954420249 1
0.0294748352716706 1
-0.0676084553216919 1
-0.273266539450482 1
-0.10368908805932 1
0.28070375820809 0
0.107587700020713 1
-0.388660297882692 0
0.166456312930489 1
0.25045247994348 1
-0.315773645560356 0
0.00782926827616155 1
-0.00498724181050968 1
0.112292502773001 1
0.100873931040605 1
0.106684649194765 1
0.272349700091594 0
-0.255137759093014 1
0.0437979877051374 1
0.165927758201951 1
-0.0247096842640666 1
0.139318993558078 1
0.0456219189497176 1
-0.162940608915074 1
-0.0147162535311429 1
0.0473565446158934 1
0.118996059093195 1
0.344828722157771 0
-0.237597891650145 1
-0.125031635426949 1
0.160058728741706 1
0.216342049682168 1
-0.0058667166955054 1
0.0302784536361179 1
0.160488832097579 1
-0.00573526105536989 1
-0.0232861170004114 1
0.0510552651693169 1
-0.203228980078446 1
-0.145078620052969 1
-0.0528350244669603 1
0.219602785834851 1
0.33038874146596 0
0.0889514122512697 1
-0.118992643077464 1
0.182415334188064 1
-0.383646654995778 0
0.28237485805879 0
0.0108245352364629 1
-0.0733064262620581 1
0.155097621051832 1
0.13030508185098 1
-0.0786844672697987 1
-0.159661116388951 1
-0.158862704872336 1
0.0494405386382762 1
-0.104677488776499 1
-0.0788341684401354 1
-0.0549937919597724 1
-0.200655406549774 1
-0.170632956353485 1
-0.0390208045392565 1
-0.104793929578613 1
-0.3898694997299 0
-0.0334845185872688 1
-0.0951930062883225 1
0.0573615624628872 1
-0.0037311706368354 1
-0.0400719053816736 1
0.105207562772932 1
-0.0719440462441442 1
-0.114529512235063 1
0.143473830808471 1
0.190864244974078 1
0.0207889267929134 1
-0.174050509875698 1
-0.078427349191922 1
-0.089472385845185 1
-0.0170014925521787 1
0.014768336156319 1
-0.0267274689153245 1
-0.0138035874516603 1
-0.10349426630581 1
0.231342349341866 1
-0.0545326934886361 1
0.152667399047668 1
-0.0746238232582177 1
0.10848657752724 1
0.174958925089638 1
0.216193876036177 1
-0.0150249962539674 1
0.181792205699414 1
0.189326216305145 1
0.00798167684619656 1
-0.0513101693226494 1
-0.0623487621486143 1
-0.0276269856980268 1
-0.147775350242747 1
-0.119323139619807 1
-0.139635471732869 1
0.0377668701386439 1
-0.162622876079271 1
-0.0276375591296144 1
-0.0059220654894219 1
-0.246403730576491 1
-0.17482967835925 1
0.0720197397845765 1
0.128168326031164 1
-0.205043777848525 1
0.2476931654874 1
0.101148237743807 1
-0.0746143945049402 1
0.0272314064425366 1
-0.066901276546747 1
0.183464884074745 1
-0.175267686211365 1
-0.28981324563317 0
-0.00532085133150549 1
-0.107302242607127 1
0.0747989068468839 1
-0.0531591442558173 1
0.0336911823192507 1
0.0503682391463848 1
-0.0757689400193046 1
0.0265564250155206 1
0.0862447341302713 1
0.0485501263527592 1
0.191236167940546 1
0.106192993250234 1
-0.105103303706725 1
-0.244562390227054 1
-0.140617899783734 1
-0.137091556971184 1
-0.111989505563167 1
0.262821112836048 0
-0.0875485972659594 1
-0.064767978339761 1
0.0587816322704011 1
0.0599013031225873 1
-0.243049279201081 1
-0.0953061032776802 1
0.163167938931298 1
-0.0425725248389531 1
-0.0693572516342541 1
-0.0501903082558166 1
-0.0923970891891371 1
-0.152075351070541 1
-0.196269207526898 1
-0.0440157106854242 1
0.17436408597475 1
0.0850953185755989 1
0.0239870856046604 1
-0.149807570252995 1
0.0154906877196565 1
0.108717880262448 1
0.0391991472476285 1
-0.111205032166722 1
0.245963265049727 1
0.149049051936465 1
-0.0922276941863715 1
-0.063410545491133 1
0.0302039002803493 1
-0.164116606420684 1
-0.338746767848346 0
-0.10997145362855 1
-0.46327611066616 0
0.141989417662352 1
0.266279492624235 1
-0.098094701164066 1
-0.177316384848467 1
-0.220069020440669 1
-0.240435763190842 1
-0.0776144138036048 1
-0.143496460141168 1
0.00917062287335615 1
0.137348767496673 1
0.109503094844226 1
0.00124132007607146 1
0 1
0.211167374160997 1
-0.069975180779767 1
-0.00781837380437305 1
-0.0090904834302129 1
0.10235615931952 1
0.109818864781618 1
0.0977614928222476 1
-0.0124877012793523 1
0.0622142743591398 1
-0.0489153220295921 1
0.171345849632639 1
-0.205247108894015 1
-0.0238898972474262 1
0.065069837595874 1
0.182622960615657 1
-0.0620144272224458 1
0.0726365052654291 1
-0.0797937889865458 1
0.0847463003214278 1
0.152409827817251 1
0.283543324303062 0
-0.173489022329448 1
-0.0407353576638174 1
-0.205312023079572 1
-0.0153863681411527 1
0.0481258020324093 1
0.124903067761328 1
-0.196773306772202 1
0.0263343113007489 1
-0.0271388078790224 1
-0.327047364821791 0
-0.205241544918887 1
0.0662804120329778 1
0.0338682212096656 1
-0.318717038561069 1
-0.144954065528553 1
-0.119910510971588 1
0.0666789003909979 1
0.136830869202278 1
0.196221578226147 1
-0.25238730734539 1
0.114420082278782 1
0.0396867932854338 1
-0.0264336261918281 1
-0.0852608139919457 1
-0.0685489534649888 1
-0.0406886352432597 1
-0.177687628786268 1
0.0481744739971571 1
-0.123119634449698 1
-0.188268936333324 1
-0.143454730718286 1
-0.286139730170255 1
-0.010774498656449 1
0.146804041967828 1
-0.0860171571227231 1
0.116773699909562 1
0.0477101245146567 1
0.0470022087712568 1
-0.0340935073951881 1
-0.049785659329464 1
0.052215022821273 1
0.133894125089583 1
0.142510935108451 1
-0.131990894342046 1
0.325861107023864 0
0.0454625452412661 1
0.034677700283732 1
-0.163825588660158 1
0.0149154670074314 1
0.127955266444947 1
-0.0861020930411547 1
-0.172638821264879 1
-0.265349717238784 1
-0.147210707583591 1
0.160194411173041 1
-0.080637670220864 1
0.161498285186446 1
-0.0129130086504299 1
0.165506122345784 1
-0.207367222228301 1
-0.0810399659813017 1
0.0934182595741195 1
0.0580007950025758 1
-0.0831225157694554 1
-0.215682122328151 1
-0.0875534431627947 1
0.160959758416212 1
-0.175400758017911 1
-0.082197667387918 1
0.0649754467734684 1
0.276617639936565 1
-0.10685400962645 1
-0.194185888096609 1
0.0843138927618057 1
-0.174041913263581 1
0.0539155807366054 1
-0.229894261452358 1
-0.00059383282505359 1
-0.0996491950251019 1
0.0290299156888105 1
-0.0388744066173716 1
0.0387279167308783 1
-0.14517401891581 1
0.0364149312772059 1
0.144626555397269 1
-0.162898906897244 1
0.0464919612243421 1
-0.0262205793423982 1
0.143221524007781 1
-0.0573443472261128 1
-0.0851570855651042 1
0.0545360347737684 1
-0.432536831631399 0
-0.245375060383157 0
-0.0869607460502264 1
-0.0847434679380688 1
-0.0367799853420283 1
-0.266440740898365 0
-0.153432192303472 1
-0.00789381181014828 1
0.402383729835704 0
-0.035919216808075 1
0.147113526985909 1
-0.0216156082204853 1
-0.126220303751519 1
-0.0852100127064457 1
-0.0578403845477696 1
0.101229949092886 1
0.110888871303604 1
0.177257790958513 1
0.188066862606183 1
-0.247074874307224 0
-0.0446938429743036 1
0.205895598132423 1
-0.231018419699742 1
-0.0730979062390321 1
-0.0892068314343289 1
-0.0353852907345507 1
0.201547257062666 1
-0.110734383555957 1
-0.13885292712046 1
-0.0654052276142823 1
0.0493781466866241 1
-0.126087816133873 1
0.0269132983845299 1
-0.0631952430420488 1
-0.0117463552152452 1
-0.302853147829485 0
0.0380066891657576 1
-0.0515182065096908 1
-0.133538304340074 1
-0.224856529501976 1
-0.0701112987944559 1
-0.0729439154556077 1
0.0088531507601604 1
0.0876214918577975 1
-0.0336434130962363 1
-0.0215083991006915 1
0.132601896157089 1
0.0189010527790553 1
0.0289796440052238 1
-0.206491695792861 1
0.0516141657788516 1
0.0661739363535403 1
-0.168007549172119 1
-0.220933216059789 1
-0.0954841888316635 1
-0.0334621891987308 1
-0.118169954687495 1
-0.0868949135174484 1
-0.012737213687965 1
0.097646030581392 1
-0.154303689280143 1
0.0511946330237111 1
-0.0250372196293186 1
-0.246403507227862 1
0.324471342446225 0
-0.0581781709763659 1
-0.168088416804431 1
-0.0330989894193551 1
0.264486125301059 1
0.0333433884686713 1
0.0112096930247786 1
-0.0573230283785494 1
-0.0950480522105216 1
0.115316154016754 1
0.151694976082528 1
-0.0952023988005996 1
0.0593477843261963 1
-0.0466858351185299 1
0.0681364915695127 1
-0.0754821017218808 1
-0.190948586450855 1
0.137089417034647 1
0.114658732417887 1
-0.0159671931909637 1
0.0481209125483507 1
0.0362853984553176 1
0.0112780822771686 1
0.108503804854061 1
0.0851119802002149 1
-0.237912185133384 1
0.211801337285243 1
-0.232374957030429 1
-0.0635411745780688 1
-0.0321857486667742 1
-0.152670119283506 1
0.0121591106479069 1
-0.0639554041224396 1
0.0394309438756838 1
-0.150509632880528 1
0.125112607071469 1
0.00638281434752037 1
-0.0544588193003677 1
0.0578880327443777 1
0.135070116994755 1
0.0773594285740384 1
-0.0600076220956342 1
-0.0505764160264333 1
-0.2134419806943 1
0.191200453598316 1
0.0152470001023799 1
0.323316279424346 0
0.139201807988024 1
0.152056679966 1
-0.252882541026032 1
-0.160496883404313 1
0.0877589281905451 1
0.0631105847428254 1
-0.212205054170125 1
-0.0245764275259648 1
-0.159004386370813 1
-0.221268122848396 1
-0.0567414963598997 1
-0.133109705871994 1
-0.0897479024442465 1
0.0754653316953056 1
-0.0365517899614298 1
-0.0608284143440187 1
-0.0706942012072545 1
0.248235194491949 1
-0.17458533856303 1
0.0687281066924776 1
0.04590554195644 1
-0.146693534800703 1
-0.120632838735302 1
-0.315308463066237 0
-0.187939480141501 1
-0.0795376148135712 1
0.0121597595729948 1
0.0945979488415125 1
-0.0994779926444418 1
-0.112539450903884 1
-0.141901334270659 1
0.1690678138432 1
-0.0349747854724533 1
-0.0533727829785404 1
-0.0299941067706978 1
0.136284805744121 1
-0.0271634935754859 1
0.128610477873798 1
0.00739331758855111 1
0.0810970574162219 1
-0.31812208776299 0
-0.107808181850591 1
0.180061300405317 1
-0.065632851709323 1
0.0547515640064333 1
0.154673217995232 1
-0.0772987166662407 1
-0.108355936390092 1
-0.410928101619161 0
-0.0636530153869182 1
-0.17069251691561 1
0.105281965558824 1
0.120661020336437 1
-0.126059136468878 1
0.0821821665784817 1
0.171479751456987 1
0.0270262364127546 1
0.285906158610148 1
0.275997057972679 1
0.298964603900795 0
-0.269316109530751 1
-0.212229062099028 1
-0.0553146055995399 1
0.0178756537589811 1
-0.221436517221761 1
-0.183182430625359 1
0.00755647642639218 1
0.257806712140314 1
-0.0912476179654544 1
0.0744913030330941 1
-0.13833867566078 1
-0.0548713095859424 1
0.0307353821062369 1
-0.185060457826229 1
0.155876675852493 1
0.366260163111205 1
-0.0783092821241339 1
0.114796658423464 1
-0.0250606365062763 1
-0.0288780431529449 1
-0.0133588683146912 1
0.144428618284881 1
0.0906499056557672 1
0.284956673932092 1
0.100398921472032 1
-0.0125574963383341 1
-0.016419518605677 1
-0.0712032556706868 1
0.281205201148743 0
-0.116437254873493 1
0.198645237196314 1
0.296167594947915 0
0.173865081957104 1
0.201425327188582 1
-0.0546224336942851 1
0.023202846975089 1
0.0825754380052699 1
-0.0193053411059678 1
-0.0182729131490016 1
0.0518582209834428 1
0.0447782576738873 1
0.0947467295725326 1
0.0236666733629931 1
0.159297380563851 1
-0.115736694943368 1
0.130392252267512 1
-0.0309824943574182 1
-0.118341888550839 1
-0.0112221594201788 1
0.140546078066664 1
0.0537898721277076 1
0.0336747617163436 1
0.0497508056950423 1
0.0020681805338321 1
0.020804292982959 1
-0.033137680932879 1
-0.0079578358854337 1
0.122456040517059 1
-0.292322892371812 1
-0.037523339765737 1
0.246082405783972 1
0.0948195326450612 1
0.00354024059617743 1
0.0334298610971244 1
-0.0238030455805649 1
-0.0220505613967142 1
-0.0973781924325755 1
0.0342532912629038 1
-0.129462175738217 1
0.0383017116118172 1
0.248261681951876 0
-0.143827061854326 1
-0.133708390412385 1
0.0618109461934976 1
0.00908776233176975 1
-0.140123185217774 1
0.0673367246161654 1
-0.125251685200318 1
0.277993954536373 0
-0.0837268870570409 1
0.133567287689335 1
0.0627234804866136 1
-0.388570073913364 0
-0.0866086866051333 1
-0.0735689900934546 1
-0.135841824822531 1
-0.0178444755577186 1
0.19343248067854 1
0.125722605471804 1
-0.190962753518705 1
0.074814661916219 1
-0.333792722893554 0
0.223742621892073 1
0.146923803740384 1
-0.0928536275414538 1
-0.0542597988707661 1
0.0558693037885326 1
0.265859339195147 0
0.0204453484183987 1
-0.153226222578313 1
-0.0484272703844969 1
0.0513103046600377 1
0.210491964349527 1
0.0846975467744158 1
-0.138742595449075 1
-0.172136666052597 1
0.202014404223505 1
0.141197880881667 1
-0.0406740811980073 1
-0.0809994814755223 1
-0.0272761802067056 1
0.158277717239583 1
0.0710994763612941 1
-0.0792993545277751 1
-0.115413028162222 1
-0.214295360221761 1
-0.163534997766875 1
-0.114983651254253 1
0.0643547728996362 1
0.0373298429358737 1
-0.0442795017450001 1
0.122408754095403 1
-0.181763623664014 1
0.0220021001685966 1
-0.205516257872786 1
0.0557094082387301 1
-0.213494730304394 1
0.0538533160098561 1
0.1958637553082 1
-0.0352395366021727 1
0.0996463124312022 1
0.0122169763510848 1
-0.0278886500780715 1
0.182813109799135 1
0.176911708143072 1
0.166734444896299 1
0.0886668156169324 1
-0.350724948816423 0
0.0243462945444209 1
0.109532977518961 1
0.180981783645884 1
-0.153347583258636 1
-0.151826206864244 1
-0.123274234426295 1
-0.173298558322515 1
-0.052177063832357 1
0.0409739372119765 1
0.172642963779955 1
-0.129458731290663 1
-0.171202441367312 1
0.0242067998129718 1
0.105137651825449 1
-0.0281498085915865 1
0.0106130871228634 1
-0.0209768209921085 1
-0.236159879237358 1
0.201026265702218 1
-0.0857654351594494 1
0.168677787321045 1
-0.134886901050056 1
-0.303142284600804 1
-0.132803519491389 1
-0.175369708425335 1
-0.043708107725301 1
0.0868079041511053 1
0.248861971132763 1
0.102547330391918 1
-0.022880623725504 1
-0.0745873791932742 1
-0.0210113394535727 1
0.157428262246912 1
0.054715997915581 1
-0.24437031324723 1
0.000665427071094224 1
-0.153353939171774 1
0.102491159807866 1
0.0928661321047728 1
-0.0436967106284826 1
0.201580054146073 1
0.0595811827763467 1
-0.00266628626026472 1
0.0433279946397404 1
0.167324185124851 1
-0.229429879641807 1
-0.387136917549264 0
-0.187144419974199 1
0.181668735540437 1
0.102287749459838 1
0.0386991569224391 1
-0.159630447968462 1
0.040434643896278 1
-0.149774069405936 1
0.20209922059504 1
-0.267926398160228 0
-0.16199322621255 1
-0.184219997158666 1
-0.155890534546275 1
-0.155132614907143 1
0.126770024981811 1
-0.139894737768609 1
-0.0615157979957883 1
0.181660389817916 1
0.088484431240708 1
0.00276086642392924 1
0.191130075198986 1
-0.208927829514332 1
0.0973466525500638 1
-0.0776751184615862 1
-0.140333539217077 1
-0.0421708735635003 1
0.200219276016149 1
0.18411128510092 1
0.197450272668144 1
0.133046508320853 1
-0.0747161205550451 1
-0.14740769092885 1
0.0345305250342471 1
-0.153434721176498 1
-0.0871074511306096 1
0.182627786158704 1
0.281284998357595 0
-0.0330459409032457 1
0.00436118740370316 1
0.1933308357388 1
0.0272761030823016 1
0.0960738950901088 1
0.222250589766853 1
0.349851948609755 0
0.339989837010728 1
-0.212048126638186 1
0.13576712586809 1
0.122370871416344 1
0.0225432330204631 1
0.401295775621118 0
0.26659192212796 0
0.199484831139096 1
-0.102373268455194 1
0.137374901474587 1
0.223549129292212 1
-0.00416254840135577 1
-0.0519734374628444 1
-0.104887158203309 1
0.0281092938074853 1
-0.107021513892929 1
-0.064496898074781 1
-0.0090493028590778 1
-0.173826867767706 1
0.156574520699251 1
-0.202662682805031 1
-0.104377950510202 1
-0.169220626987082 1
-0.23584990413601 1
-0.092243123315112 1
0.13102361231567 1
-0.166645562005601 1
-0.0242395243718696 1
0.142744446402313 1
0.494215325111072 0
-0.0749641346846477 1
-0.0064281436836976 1
0.0611295310377499 1
-0.0102279426018329 1
0.14421210844111 1
-0.0803235811022567 1
-0.159879907226909 1
0.166150828435046 1
-0.134443247358518 1
-0.11768057586982 1
-0.17907302137739 1
-0.30038132445965 0
0.104555538947156 1
0.138629098470568 1
0.0454022749528818 1
-0.232891179409904 1
0.226390870194498 1
0.029409923112775 1
0.258644157562117 1
-0.112616648613588 1
0.0485562847135925 1
-0.160855753625215 1
-0.00829802162492362 1
0.0859293139433909 1
0.0462034107118086 1
0.116194723531207 1
-0.125288108194458 1
-0.138640947077312 1
0.139006004135909 1
-0.0259179757756992 1
0.196220495213502 1
-0.171679535789688 1
0.00246257513560916 1
-0.0672736679137267 1
0.0942272131205404 1
0.0132152023046544 1
-0.00679845867469209 1
-0.0454079898457691 1
0.270816417800279 1
0.22908348746299 1
-0.0926852443863241 1
-0.170034525437991 1
0.0894078241522058 1
-0.0493444146600588 1
-0.246722376634247 1
-0.302310335029614 0
0.0581200149019925 1
-0.251015055773036 1
0.0784568563978786 1
0.24336666232137 1
-0.0990126221066553 1
-0.105552273052962 1
-0.0387676956383562 1
0.113440709013963 1
0.0177319330207747 1
-0.325701698642862 0
-0.102837477955179 1
0.0826507245670481 1
0.213546979408155 1
0.275535154168384 1
-0.00806541438991869 1
0.159531956170683 1
0.0348641361700351 1
0.154732524715532 1
0.00974999097223059 1
0.0921695367693856 1
-0.0700307629648974 1
-0.0356550814744975 1
0.0371201296376133 1
0.12542335766201 1
0.0946648120060525 1
0.000703337466175076 1
-0.103979907720176 1
-0.0631319486423479 1
-0.168776357707019 1
-0.110570091635883 1
-0.0799844979686864 1
-0.103443678465944 1
0.248762517869919 1
-0.135402613330817 1
0.125432884499325 1
0.258032634539048 1
-0.0375671636162153 1
-0.00436598297943526 1
-0.152718318368614 1
-0.044019764084323 1
0.0565383843984196 1
0.00821186392939505 1
0.0296014085453749 1
0.0441741567398167 1
0.0105529397475011 1
0.323300508012831 0
0.300071316726347 0
-0.240125020731053 1
0.214709025551346 1
0.0292760320061174 1
-0.0997622609186911 1
0.238534025137123 1
0.250161774185198 1
0.117596462114441 1
-0.0431411483650695 1
0.114306283421824 1
0.0115799938220456 1
-0.0703221406972215 1
0.00225435328645482 1
-0.182727629855613 1
0.0732565481444743 1
0.188186154795459 1
0.0755413723673053 1
0.185709594711157 1
-0.18037119007005 1
-0.0273683755666762 1
0.0948720907547787 1
-0.0320886685825274 1
-0.0218005438407935 1
-0.0159146265318883 1
-0.204126022329977 1
0.0645567584930226 1
-0.197383338591791 1
0.00834153292494435 1
-0.165089673244333 1
0.0598625296145837 1
-0.0808010865154456 1
-0.140932603904905 1
-0.117793796672596 1
-0.0295818083277014 1
-0.165276546869676 1
0.0749906399032089 1
-0.129345713570012 1
0.0521816916834342 1
0.0685323446230849 1
-0.0667358780070695 1
-0.104273655049301 1
-0.140409111615598 1
-0.186442276484356 1
-0.0672323619685102 1
-0.0507580850203433 1
-0.110562889041053 1
0.0726141097631343 1
-0.0181757539211474 1
0.141557530647766 1
-0.0689064257786027 1
0.373663838603419 0
0.0186796136503676 1
0.0661354389332317 1
0.268198221195588 1
0.0711869543728822 1
0.189144055511318 1
-0.285070907871214 1
-0.178297544562095 1
-0.206823160065644 1
-0.0288553471442745 1
-0.0426650257806536 1
0.0972463353361254 1
0.170556090928807 1
-0.0476934637277411 1
-0.00446812624298094 1
-0.0296977196393848 1
0.301506753616478 1
-0.135288697608293 1
-0.112690405392892 1
-0.00384796295479872 1
-0.242839830904644 1
0.0261803538341077 1
0.224145838850395 1
0.205553995855582 1
0.194584684485025 1
0.175293866697828 1
-0.124798413216052 1
0.0777725321348684 1
0.129324020850073 1
-0.18298023551991 1
-0.00832895816966812 1
0.0503375586697388 1
-0.0204608438155589 1
0.00222955188615248 1
-0.150307922152718 1
0.0666251241070405 1
0.197385973867511 1
0.135689682556495 1
-0.0221983081661537 1
-0.0341467312467349 1
0.0847524798594477 1
0.0510247829737718 1
-0.03117888253028 1
-0.0146999686685687 1
0.126740076700226 1
-0.124378309284851 1
0.161020150704706 1
0.298517621010377 0
0.187155099903848 1
0.0374789670113111 1
-0.0491708469527571 1
-0.00119440927161311 1
-0.148444609237388 1
0.25340020943044 1
0.104412007907235 1
0.0720458903779317 1
-0.0398666168706091 1
-0.236359910521595 1
0.0842873496601604 1
-0.06898658907859 1
0.0380178887021824 1
0.173125918046416 1
-0.236808535312536 1
-0.0328104476921435 1
0.0112049661516648 1
0.16133473165912 1
0.175344936211269 1
-0.00498828905667158 1
0.0822801063889888 1
0.211508301900915 1
0.092455669585292 1
0.229575745670151 1
-0.0288088398220386 1
-0.15270226398086 1
0.222157185551885 1
-0.370474380488563 0
-0.11786749383771 1
-0.0834862951179576 1
-0.194016794446997 1
0.067150973532335 1
-0.21057718093313 1
-0.100778217603218 1
0.10217173275528 1
-0.268849979662572 1
-0.0405762979882281 1
0.0724024235112862 1
0.159232645125962 1
0.0814945651978665 1
-0.0611504593775605 1
-0.318595829243387 1
0.127143700416707 1
0.219957489337143 1
-0.200672405545085 1
-0.0524124601231917 1
0.00469849714057721 1
0.270614520576561 1
-0.0702176256756866 1
-0.0900215823941235 1
-0.194823585435695 1
0.118930970295877 1
0.117394666600145 1
0.0765372372488994 1
0.0805102489908723 1
0.126180720759769 1
0.0548195223943837 1
-0.0254578881203151 1
0.0170375551189548 1
-0.0511029700496025 1
-0.0711179885306132 1
-0.0383264259208603 1
0.0326191751472951 1
-0.157239492920085 1
-0.00989005729185207 1
0.251061679277383 1
0.170735511567434 1
-0.0834182256312633 1
-0.331698557641069 0
0.0844321609251612 1
0.144386959403842 1
0.0993282812583024 1
-0.0589846939631566 1
0.0741131716973782 1
0.385189938884569 0
0.301725004031944 1
-0.0698833669700694 1
0.16243444566174 1
0.0809562230616737 1
-0.164451693569836 1
0.0553117383501029 1
0.0926097649173989 1
-0.207729059822387 1
0.164629998794762 1
-0.0463252717833692 1
0.259936533121777 0
-0.0308591513431387 1
0.0975888648991549 1
-0.0232337112577973 1
0.0211388277284358 1
0.200102424238815 1
0.101598741360755 1
-0.111111381269022 1
0.03193887477184 1
-0.178096739860008 1
-0.153517367357766 1
0.00925866984524441 1
0.028488141577278 1
0.0668723194578573 1
-0.181758508647324 1
-0.197357628551685 1
-0.133529411764706 1
-0.120021705641132 1
-0.264882089746953 1
-0.0115704085891815 1
0.301289794060746 0
0.262226148270369 1
0.0186476284458117 1
0.339223188748623 0
0.138816557665878 1
-0.0176222157814335 1
0.206549925738233 1
0.0726608187134503 1
0.0152677388044885 1
-0.00838412108863716 1
0.282001445514574 0
0.132787388986334 1
0.127910048559436 1
-0.246793002915452 1
-0.105409062379246 1
-0.10295033245663 1
0.0263819859352557 1
-0.340487970077522 0
0.0574875838588454 1
-0.161545594979636 1
-0.198950389287012 1
-0.142107149104245 1
-0.0162897661500635 1
0.103549929397775 1
-0.0193253242232643 1
-0.169710025239003 1
0.172113246084974 1
0.0132586792162435 1
-0.0367734020780219 1
-0.139049103997973 1
-0.153106861032686 1
0.0294985703659388 1
-0.183294660659948 1
0.0522741968252664 1
-0.0547756070272657 1
-0.11244892399891 1
0.154413971955572 1
0.202279154697486 1
0.0995664734304802 1
-0.177766510634437 1
0.149620055160107 1
0.14926603932477 1
-0.378543753904178 0
0.19117100323129 1
0.0955151934789907 1
-0.0701450094906798 1
-0.18237689032313 1
-0.0965682940189417 1
0.0199149402085485 1
-0.376918447231469 0
0.0673394549054376 1
-0.0182648197384995 1
-0.0488927523440136 1
-0.0338513769566854 1
0.222397581803378 1
0.0592673424995172 1
0.0587366328326541 1
0.0327836071493723 1
-0.123934281659527 1
-0.315871306817375 1
0.19330168900195 1
-0.201255037857292 1
0.12635496132115 1
-0.058258168195297 1
0.112746396330818 1
-0.0228684158123857 1
-0.164652339177488 1
0.0779583401214109 1
0.0627221555550604 1
-0.0300421054298735 1
0.143163005799244 1
-0.0606398952188569 1
-0.230153922827309 1
0.121536971737448 1
0.204485977278396 1
-0.0483691002725257 1
-0.246367251492699 1
0.0712567003386244 1
-0.00272707271955642 1
0.335859517765849 1
0.321019175528251 0
0.0911878820411387 1
0.0405366939888536 1
0.0534265612693473 1
-0.200901303281621 1
-0.0100187198973966 1
-0.0646508486926851 1
0.123046755946089 1
0.234986103216615 1
0.0820567521719015 1
0.0663082437275986 1
0.0869586069761503 1
0.197617565784073 1
0.156165124810935 1
0.0237674833890244 1
-0.0238777789559619 1
-0.0660584190852261 1
0.0988117412766032 1
0.135007323709923 1
-0.056677054799712 1
0.017180915502775 1
-0.238967061115662 1
0.286821792144993 0
-0.0617297742698822 1
-0.047976011994003 1
-0.0329999651476062 1
-0.145869668843629 1
0.400034703288862 0
-0.0849448836386982 1
0.0284855316071 1
0.0473072949579658 1
0.256034231453716 1
-0.0932907972521624 1
-0.0471482422755355 1
0.033404378386548 1
0.268162471850923 1
-0.12039013204552 1
0.0612703140018469 1
0.00595226890894106 1
-0.0970235427713304 1
-0.0280052275960682 1
0.152791368649738 1
-0.227621461576957 1
-0.401772083086996 0
0.0406786511906883 1
0.290004408534842 1
-0.096807019272525 1
0.104446667841392 1
-0.0192824079732322 1
0.056580245009418 1
-0.034538024432743 1
0.0710214517019295 1
0.154540417667682 1
-0.216024283524798 1
-0.519562573594076 0
0.154973294665663 1
-0.126111577775027 1
-0.183042710553671 1
0.055716536387337 1
0.151157573038068 1
-0.203258786332756 1
0.175280321263558 1
0.043710265411212 1
0.219165080900503 1
-0.026333951721336 1
-0.05678926816096 1
-0.132469261114047 1
-0.266288070321787 0
0.173511084658429 1
-0.152063706512131 1
-0.178416744677758 1
0.0429298461083787 1
0.17048784520447 1
0.117506269714779 1
-0.116901033238526 1
-0.0908939541915708 1
0.0159287114352913 1
0.317980886470683 0
-0.265963999936908 1
0.0345112392962917 1
-0.0908799487097292 1
-0.200318056548216 1
-0.165086940305555 1
0.310778284531881 0
0.084671535152277 1
0.270199065975497 0
0.0158731599529547 1
-0.313690448796023 0
-0.0507979505220296 1
0.33966571552824 0
-0.0602647533434438 1
0.192826633617439 1
0.0280751359176247 1
-0.333208821485419 0
-0.0799006687243455 1
-0.0225545225467909 1
-0.123858497113972 1
0.078266384474041 1
0.204898790329943 1
0.140522211227263 1
-0.0688842542979414 1
-0.0729237718388244 1
-0.0545801905416309 1
-0.0255724049189857 1
-0.209654544348506 1
0.158622994564172 1
-0.0916460677051279 1
0.00627556871234214 1
0.257768361581921 1
0.118768891362087 1
-0.107845188038668 1
-0.143372190884034 1
0.124723751538496 1
-0.0147854988356726 1
-0.120791563351782 1
-0.108737658766415 1
0.0333475936870892 1
0.167590706413842 1
0.0156085651362756 1
0.0667086375781314 1
0.239864192114523 1
-0.0080372043379842 1
0.107509453801965 1
0.0883484685239342 1
-0.046350276310749 1
0.0657061003628962 1
0.34267268637447 1
-0.0215260092511745 1
0.461738492255926 0
0.123378214964619 1
-0.160968839854065 1
-0.0409955969593693 1
0.078453190251852 1
-0.085960020567623 1
-0.0206587474966056 1
0.0577734240545207 1
0.0547765713653006 1
0.174160758429888 1
-0.0553182089058792 1
-0.023679630688762 1
0.242496480743517 1
0.00418836129472577 1
-0.0700731715502797 1
0.0244881403178786 1
0.206295646953708 1
0.151563468555137 1
0.0684979406939208 1
0.180903295055874 1
0.0686268550835268 1
-0.102249048785832 1
-0.139414164264439 1
-0.235112674812211 1
0.0503355057522892 1
-0.142319491785098 1
0.261249822512694 1
-0.0508876146746187 1
-0.0744212456848012 1
-0.141660609230913 1
-0.115051773526537 1
0.0930996942027129 1
0.10109192484059 1
-0.0758399485608136 1
-0.293952757009405 1
0.115257597966168 1
0.230005367754325 1
-0.0245290186484244 1
0.21449454261309 1
-0.133264503466747 1
0.235499952862395 1
0.15840177434945 1
0.0737152595929678 1
-0.0680575349414453 1
0 1
-0.0937805893691513 1
0.161879355283287 1
-0.137516038406387 1
-0.0185914792243404 1
0.13262252395592 1
-0.102170578637344 1
-0.0247566015118856 1
-0.0679994518865561 1
0.175922070406585 1
0.0219194066182919 1
-0.204100638974505 1
0.0157102904889103 1
-0.00127607606609676 1
0.132967877686636 1
0.00819632987634122 1
-0.0182327530360882 1
-0.0230765984468251 1
0.00172882215105702 1
0.0430206823080353 1
0.149258186627047 1
0.149717262567345 1
-0.0863041138431311 1
-0.0779929596757788 1
-0.199001448279166 1
0.145240287761849 1
-0.0549727586997934 1
0.0180359589818378 1
-0.217127882370376 1
0.0140477324951842 1
-0.0561888329515495 1
0.167424451767338 1
0.122268246412552 1
-0.0462568009659491 1
-0.106702894188674 1
0.100404638007942 1
0.191613544966263 1
0.235902103850917 1
0.234207801173628 1
0.187493294865824 1
-0.00271901505588014 1
0.131294224280237 1
-0.152592138049997 1
-0.112038155558855 1
-0.126269014654516 1
-0.0126772313811733 1
-0.0239678292425363 1
-0.12632825874972 1
-0.347584478491024 0
-0.264107997514422 1
0.00555700752597982 1
0.0650350832549701 1
0.0263087790742654 1
0.0868231308492937 1
0.232339072368645 1
-0.262906482543801 1
0.121559633027523 1
-0.308402752270363 0
0.37625999879564 0
-0.018127839941524 1
-0.226794177778039 1
0.00815821440920997 1
-0.141531342573905 1
-0.0104300998625012 1
-0.235558815591663 1
0.112028798085522 1
-0.162474354613157 1
-0.0392661406127288 1
0.212028384231701 1
-0.0766880227125541 1
-0.108966187180429 1
-0.0921662096585586 1
-0.0647785012407339 1
-0.0567827297979887 1
-0.0859032974687084 1
-0.194772590983665 1
0.155235043808213 1
0.330843336898795 0
-0.170233300167194 1
-0.283196474253577 0
0.00939393826305799 1
0.0801832258582004 1
0.061014283481987 1
-0.134123176605959 1
-0.0501332013901949 1
0.0195579913889665 1
-0.149529301986535 1
-0.00110688671821938 1
0.126120217805276 1
0.219393218286643 1
0.198883347185705 1
-0.0406259682441232 1
-0.0545377971977321 1
-0.0815311819249716 1
-0.127538324933639 1
-0.0884918963118379 1
0.126425982445161 1
-0.264831638964944 1
0.0526645129494273 1
-0.0198405949176916 1
-0.102535414755298 1
0.0374272084205146 1
-0.0932856360954998 1
-0.222469475552059 1
0.00320528391341428 1
-0.0831768369927901 1
0.146117506154767 1
0.175327366264892 1
0.330251530927732 0
-0.0136428384125757 1
0.13245748666629 1
0.151912313337485 1
-0.229289902798891 1
-0.000451240278700228 1
-0.152900306115526 1
-0.0644329156102158 1
-0.169356486471774 1
-0.110519828242648 1
-0.19741243120726 1
0.136203200115567 1
-0.4548662057862 0
0.206138247341319 1
0.236093530582962 1
-0.20977845120496 1
-0.148272964806702 1
-0.0465086752949736 1
0.173886655636168 1
0.173815909997197 1
0.122006811894457 1
-0.0527153155282413 1
-0.112146157404569 1
-0.0364912009042825 1
-0.0689200783781664 1
-0.349926221526069 0
0.224610113738178 1
-0.0553931912097213 1
-0.207125182879268 1
0.150354812984541 1
-0.109088337062194 1
0.253359483647391 1
-0.0621775660212158 1
0.100878043292314 1
-0.135353387033385 1
-0.222853880868712 1
-0.110041681191159 1
0.0790241079464017 1
-0.0521604580334401 1
0.0920898894997136 1
0.09433751369551 1
0.0923705809992129 1
0.0664262303880996 1
-0.0741738537131618 1
0.0747709632497117 1
0.182691030818705 1
-0.0968991345759469 1
0.0671120662062345 1
0.0452533472195634 1
-0.209140501834802 1
0.304523447804172 0
-0.00418421757964765 1
-0.0219542521502659 1
-0.0235958565095851 1
-0.295766106996726 1
-0.096199506250438 1
-0.188246551224819 1
0.00908578985014098 1
-0.0687171382497207 1
-0.00915800554697969 1
-0.0878861106087174 1
0.107073296235062 1
-0.123723338365233 1
-0.128792120390604 1
-0.151382046845801 1
-0.0874696912516537 1
0.0830136924128622 1
-0.0552011564883848 1
0.101218485261795 1
-0.0296216442957926 1
-0.0939076003720525 1
0.208418646051169 1
0.0988690138297402 1
0.1783285568189 1
-0.296704345490109 1
-0.143935089767803 1
-0.00895793800286384 1
-0.0275879198547349 1
-0.123652191508752 1
-0.137152235482582 1
0.0527878893361428 1
-0.223977821987504 1
0.0368356862687957 1
-0.17865342177455 1
-0.0979154803816374 1
-0.0939203841407176 1
0.125457835074435 1
0.0265035528087909 1
0.046723035311509 1
0.138341782431288 1
0.0728081052102014 1
-0.151152911575253 1
0.202687049601719 1
-0.306317804722399 0
-0.117117379417032 1
-0.0676778478283571 1
0.0990990495967814 1
-0.0540003451712438 1
-0.0396035383785536 1
-0.29551255398523 1
0.0570553701999754 1
0.134849701567327 1
-0.0636433675239357 1
-0.147371047631366 1
0.233198091144083 1
0.115071910815529 1
-0.0533919348816804 1
-0.0748263124737512 1
-0.0434596312383528 1
0.161134890521768 1
0.0699245411780198 1
-0.161207449772846 1
-0.203775394293875 1
0.225581745905307 1
0.143330573265078 1
-0.0125458368347611 1
0.0356367046845873 1
0.135436492819009 1
-0.113915115843126 1
0.0637043986624429 1
0.0884282224508298 1
-0.15046016566725 1
-0.156323408748366 1
-0.310516772438803 0
0.00365490808474016 1
0.118980562882169 1
0.107098162744259 1
0.19924962408378 1
-0.0134497214217305 1
0.141297593325846 1
-0.0674680724744083 1
0.191960982859567 1
-0.0622231962829841 1
-0.228791514889341 1
-0.0922281945505905 1
-0.00856852581895713 1
-0.106537525149396 1
0.182772933453094 1
-0.133255660746039 1
0.220283775946482 1
-0.13793844064163 1
0.409047080070171 0
0.0347571511105241 1
0.11144753223684 1
0.0797548172511088 1
0.107755063787297 1
-0.293178617668482 1
-0.017610446140855 1
0.127547464912238 1
0.060520807518481 1
-0.0500892740408737 1
-0.0125578610126553 1
0.18498410748185 1
0.114910934581144 1
0.0742457940083838 1
-0.104170202320552 1
0.0462487051840378 1
-0.0629902151383432 1
0.125721634813037 1
0.239540944834935 1
0.213649241283274 1
-0.142400518281248 1
0.0662131115972395 1
0.167415261585755 1
0.00805610989678637 1
-0.0542344578783735 1
0.0673973565677064 1
0.268782569490317 1
0.206086436293532 1
0.122213758479235 1
-0.172400808688675 1
-0.250530958937774 1
0.106995599927634 1
-0.0326383786175962 1
-0.0359422715185224 1
0.105510258896725 1
-0.0112773222198062 1
0.104228622991004 1
0.221520691729788 1
0.119041528645778 1
-0.00823683387241909 1
-0.0442427150594252 1
-0.129177392751319 1
0.168468138228691 1
-0.00502927901718421 1
-0.253577046679983 1
0.113594937748751 1
0.306553362308327 0
-0.131477586545747 1
0.0643645399329663 1
-0.106002640593136 1
0.13204078419905 1
-0.466937020470853 0
0.20892335177917 1
0.032993927609109 1
0.211443253141609 1
0.104450713958846 1
0.140774565067521 1
-0.0588703055224991 1
0.0348955534482057 1
0.00529010293575752 1
-0.163824995879164 1
-0.1719430959199 1
0.10459782352298 1
0.17102984637977 1
-0.216159388058689 1
0.155040656000707 1
-0.133856006693776 1
0.0378365986449783 1
0.209070463650684 1
-0.119715032621024 1
0.0777814445015771 1
0.0944442748441619 1
0.00743799099002766 1
0.108737100915379 1
-0.00407738580876416 1
-0.270868516349687 1
0.167006580335401 1
0.166075776937127 1
0.055100637082935 1
-0.0254992097974937 1
-0.0184781338323052 1
0.402519367308784 0
0.0305075867326879 1
-0.150753917881498 1
0.133639841540958 1
-0.245827949402254 1
0.0433247447041794 1
-0.22068584679997 1
0.127662476965722 1
0.138650060359156 1
-0.154610908562352 1
-0.0588571434018782 1
-0.0310394316515711 1
-0.013735386864543 1
0.10377857660829 1
0.0618871866617678 1
0.166328938248965 1
-0.203489969109774 1
-0.208341867057693 1
0.101354996405701 1
-0.235497177321704 1
-0.240702877996279 1
0.0145555442569098 1
0.0463711444294658 1
0.0352475362701481 1
0.0853004611513094 1
-0.0249894444000425 1
-0.219295256715333 1
0.0978082191780821 1
-0.0127618529021771 1
-0.0375007964142074 1
-0.199194555988264 1
-0.26457475124311 1
-0.0742238208709729 1
-0.0793305677016003 1
0.0872217188452508 1
-0.111735199474307 1
0.10206751818213 1
0.020237456787113 1
0.117238674352975 1
0.246844105003453 1
0.123147358614339 1
-0.210485780494555 1
-0.150888764517149 1
0.0670167187164069 1
-0.1859898027045 1
0.0212634914582774 1
-0.0377137410025378 1
-0.257221729185046 1
-0.230975305658334 1
-0.207393468557137 1
0.0669374531886787 1
0.083766324967113 1
-0.33961353446953 0
0.0584987780052263 1
0.0913680128996653 1
-0.137819728078109 1
-0.0256449777188477 1
-0.141028046606994 1
0.0442131689972947 1
0.0526871267167307 1
0.012626777329991 1
-0.150083606048567 1
-0.131271881003201 1
-0.053433911979921 1
0.25864569934779 0
-0.0720104415140196 1
0.105016383807197 1
0.308451828223218 1
0.164198646347087 1
0.022435088300346 1
-0.279402012030941 0
0.197376138635299 1
0.231322505800464 1
0.0762053905419078 1
-0.0147209158847676 1
-0.0914611962612665 1
-0.0570727127607874 1
-0.211446104436946 1
-0.0450429226620297 1
0.0169420276388455 1
0.0299475690926677 1
0.194400935895396 1
0.162524102537942 1
-0.0460594553368056 1
-0.104365056787209 1
0.196451518785655 1
-0.069324387470758 1
0.0822419268294559 1
0.155261398926567 1
0.0477558428787673 1
-0.182322062875145 1
-0.251043123729629 1
-0.237427975696702 1
-0.397594953089204 0
0.0510888654517732 1
-0.152237150696751 1
0.229348455618911 1
0.103499170911046 1
0.112790258274613 1
0.149158554210903 1
0.00309896387988409 1
0.274990578214802 0
-0.1342563867579 1
0.0761431859314019 1
-0.457166207976121 0
-0.165008795865086 1
0.0541179243121518 1
-0.194861140232164 1
0.05583059478288 1
0.158158673963508 1
0 1
-0.353761252982128 0
-0.0366324315233177 1
-0.216250788594054 1
-0.191957997756126 1
0.15415236510114 1
0.207919073611162 1
0.0976253418206471 1
0.157332149837544 1
-0.0732889655739052 1
-0.0271953847342349 1
0.226607741134505 1
-0.0746505037669556 1
-0.0332545533960158 1
-0.379616523123192 0
-0.126005748178837 1
-0.180579606283057 1
-0.185357197079315 1
0.165088264646862 1
-0.175700347175792 1
0.0360866239845618 1
0.205740005772098 1
-0.107194750727483 1
0.269280963789275 1
-0.0503930548644924 1
-0.0100069830242021 1
-0.0879097666827477 1
-0.035541397545952 1
-0.202408197352277 1
-0.231280867503785 1
0.0492324305137993 1
-0.112172321717423 1
-0.147086510137469 1
-0.138653456876735 1
-0.101840062050143 1
0.0935674361366632 1
-0.267404979456096 1
-0.0950451786347744 1
0.116344485422901 1
0.211888167433714 1
-0.0980813647748081 1
0.0327570045075625 1
0.090072542135823 1
-0.0234363126071572 1
0.1069112609729 1
0.0362015805704425 1
0.297319744648077 0
-0.16660179151252 1
0.0817798109298085 1
-0.10530397679345 1
-0.0137263054811316 1
0.270000719749727 1
-0.296110683028507 0
-0.109034400156576 1
-0.0568063770556918 1
-0.185281852969601 1
0.00283213765826815 1
0.0623160182962728 1
0.0334221807981587 1
-0.246778956652443 1
0.098081364774808 1
0.0850091555219186 1
-0.159593308461275 1
0.305651847234157 0
0.192481668410149 1
0.167205063415952 1
-0.0195515390311506 1
-0.0126635233734543 1
0.160557056850974 1
0.0955993363575362 1
-0.064384380446893 1
-0.220556315705147 1
-0.0325655202397366 1
-0.294737660062828 0
-0.0439738244739805 1
-0.0196270932345816 1
0.0598217662161894 1
-0.0816652353370687 1
-0.209156000456055 1
-0.210938242528067 1
0.0578874130838294 1
0.000194098998703159 1
0.0974002016855219 1
-0.0719763836183215 1
0.178574566591193 1
0.141922824713861 1
0.14157579989465 1
-0.0677382522788153 1
-0.104155684855191 1
-0.0436855865545916 1
-0.205358336067469 1
-0.151883990730035 1
-0.188813512615642 1
-0.0885169889128981 1
0.488788365109958 0
-0.15759590771354 1
-0.0113564861531529 1
0.0312216844749284 1
-0.0547960883522801 1
0.0587602932620358 1
0.109310869193968 1
-0.256351000156678 0
-0.206433166152826 1
0.0282800208288122 1
-0.124727362478684 1
0.143539898544934 1
0.350368829359232 1
-0.0875498215451276 1
0.0804896795704655 1
0.00348763957801202 1
-0.0530493277529973 1
0.0729224269517957 1
-0.202766014241132 1
0.144173362739801 1
-0.175064125210539 1
-0.0761460793703224 1
-0.00158566775846934 1
0.0372865386087935 1
0.0791464450707988 1
0.214187959525369 1
-0.178615947833924 1
0.160071766056501 1
-0.0420911710418105 1
-0.0400301782168019 1
0.121026423635563 1
0.13478340505816 1
-0.086296527813105 1
0.165390410933189 1
-0.0364813858655265 1
-0.174929783009557 1
0.161132445094533 1
0.170236690110166 1
0.242623697740395 1
-0.0089273401109309 1
0.138837631487517 1
0.0931396941456656 1
0.158507043493952 1
0.0146846528670933 1
-0.0636905058076835 1
0.0380845196614444 1
-0.139665303442194 1
0.156581327497518 1
-0.0328624309715239 1
-0.036503692942976 1
-0.203364441432301 1
-0.112314195647825 1
-0.308700038759623 1
-0.0873368265463352 1
-0.116608023091052 1
0.102964958905256 1
0.109444740674911 1
-0.00151671127960268 1
0.196001602920878 1
0.258630440951906 1
0.0362890571531451 1
0.193324716438151 1
0.120036727490814 1
0.0990826946739019 1
0.0131218536151004 1
-0.242957650377551 1
0.0881482681590412 1
-0.0722530019040761 1
-0.0460721941092612 1
0.00898615291284428 1
0.13784099759046 1
0.000289190641363533 1
-0.266172376265978 0
-0.26916582165036 0
0.177369523288172 1
-0.232313769152212 1
-0.167260067705385 1
0.0966663987639786 1
0.111173114226302 1
0.0802392576867169 1
-0.268740699041575 1
-0.222663934757605 1
-0.0779459144833632 1
0.00815989186608445 1
-0.0604724044164208 1
0.00666073678454898 1
0.186575500972932 1
-0.157086008078024 1
0.0718505263515994 1
0.0344980028598429 1
-0.179941367730137 1
-0.216393822451601 1
0.196748442232231 1
0.147280488483804 1
-0.242445357409057 1
-0.0931951441076885 1
-0.307483452818161 0
0.175245541159611 1
-0.0853094518325716 1
0.0589445421059856 1
-0.0204598960073636 1
-0.16875478382452 1
0.111495921125069 1
0.0111736147711985 1
-0.00791876106545394 1
0.0286707758967175 1
-0.0173325541285973 1
-0.0224993803520159 1
-0.203783658010057 1
0.0219253107193854 1
-0.161320797425219 1
0.00715967045525182 1
-0.0502202998413482 1
-0.365170812565523 0
0.334132565249752 0
-0.0922934466929704 1
0.12378504997091 1
-0.00517056284102108 1
0.0418637095201918 1
-0.0687747207605181 1
-0.266542393675783 0
0.148605242213323 1
-0.0449817467877234 1
0.132147728545248 1
0.0520065770837352 1
0.371692557966059 0
0.0258972667458905 1
-0.225431129595137 1
0.0560895488405905 1
-0.0560026124235215 1
0.00658616173798983 1
0.0232682663844771 1
0.142696590592895 1
0.113289745652042 1
-0.127436774763593 1
-0.0216472194824083 1
0.0529142708534404 1
0.105721770404137 1
0.276872392851787 1
-0.00125154889907313 1
0.286149535282185 0
-0.0967432776326685 1
-0.0586497776609342 1
0.0592639520820135 1
-0.0331813419134959 1
-0.00616859682799462 1
-0.0145238881046488 1
0.275693490036688 1
-0.178339477053722 1
0.0621803574094585 1
-0.0945115615236555 1
0.0668176083236834 1
-0.112603143232193 1
-0.233524495350275 1
-0.0130948746802401 1
0.147794047780061 1
-0.10614424027473 1
-0.177611492249907 1
-0.0611950225442307 1
0.0557478446843569 1
-0.13205531870582 1
-0.122059654749823 1
0.00950583181828087 1
-0.0147368189413131 1
0.177951959549728 1
0.0253855797943364 1
-0.147953750948457 1
0.104188069801549 1
-0.00616143302863743 1
0.154872186389669 1
0.0868619311439011 1
-0.023325598562516 1
-0.0901219524376437 1
0.116945304384757 1
-0.249688496832803 1
-0.0445353017646898 1
0.119773669225719 1
0.00444784071501814 1
0.042529713351538 1
-0.0277308275059422 1
0.0673724533780525 1
0.0661393441562177 1
0.165566348774266 1
-0.180553871383819 1
0.0394966395757022 1
0.280054932952523 1
0.256726102877257 1
-0.174128245175021 1
-0.0113919727806455 1
-0.0216328494507039 1
-0.2621124273428 1
0.16588008533835 1
0.168902323823918 1
-0.161596685391483 1
0.0959002446027864 1
-0.045751233574568 1
0.0156863048149135 1
-0.0881814219465413 1
-0.30679687029631 0
0.021846334799299 1
-0.180566967863615 1
-0.0409676025087018 1
0.0488454761584627 1
-0.00182637325295046 1
-0.222689829468953 1
-0.273941937011017 1
-0.0153014012696659 1
0.300526068058613 1
-0.0538354586739611 1
-0.27141306157479 1
-0.00610769589835547 1
-0.0962930819734595 1
0.009646174689055 1
0.0958937041053186 1
-0.223545412858139 1
-0.00469322777081134 1
0.193901356388136 1
0.187940878928466 1
0.231530817561225 1
-0.130877945939865 1
0.0891547195650587 1
0.146977211488105 1
0.0528516606132765 1
-0.0146417737976005 1
-0.181375820803483 1
-0.157123229903699 1
0.00161105594265883 1
-0.0764626125106307 1
-0.0485933503836317 1
0.0363226499215504 1
-0.161510599845046 1
-0.16293389618889 1
0.0676138698644078 1
-0.0931993956406482 1
-0.195016548801243 1
0.0472776316829855 1
-0.164200857652156 1
0.00818008320849582 1
-0.0217037711447201 1
0.285968209415123 1
0.0114384677030356 1
-0.0161316825799251 1
-0.164736359543162 1
-0.116084176251496 1
0.145473095505448 1
0.221779516901781 1
0.161565565710056 1
-0.185699166781208 1
-0.229301883366804 1
0.113402068733743 1
-0.0404683239456242 1
0.203916435024338 1
-0.0271942648268938 1
0.0293153861396188 1
0.107410604257776 1
-0.0537640132530199 1
0.290184324758252 1
0.21599066150883 1
0.0290538091045626 1
-0.0338851571291121 1
-0.246628446050613 1
0.0957184216323013 1
-0.156428706656274 1
0.158671991726098 1
0.0402563448664688 1
0.070298755423368 1
-0.104657879589668 1
-0.205638989289817 1
-0.226321901868218 1
-0.234827273793311 1
-0.212523004842064 1
-0.123013176540423 1
-0.136651091490585 1
-0.118164576046755 1
-0.156361347513815 1
0.0171930364291612 1
-0.0163526908767135 1
-0.075516414217412 1
0.0711272888952811 1
-0.0882147899098755 1
0.180117085186098 1
0.321241488231513 0
-0.065043039025451 1
0.0500808903680395 1
0.109932393750471 1
0.0221509424118264 1
-0.15812999119027 1
0.0864293279111304 1
-0.216750140067711 1
-0.164169574703448 1
0.205198591970194 1
0.331919997256892 0
0.123094306791602 1
-0.0201566102602876 1
-0.0407929034047016 1
0.0457443486874405 1
0.152280091245482 1
-0.136051954149069 1
-0.0767623773104934 1
0.102146202727928 1
0.193567719907756 1
0.0473569657097085 1
-0.120301511580881 1
-0.0984571541314799 1
0.300156495343422 1
-0.00690062433912848 1
-0.0733337510936071 1
0.00576191923625965 1
0.0519517515666266 1
0.00800813710824799 1
-0.0508873678935784 1
-0.0279802172554915 1
-0.135292593372971 1
0.206728194346931 1
0.0632112056350433 1
0.161104323902595 1
-0.150666602088078 1
-0.0565411848953044 1
-0.0269696491706434 1
-0.0178219302855829 1
-0.156139441233257 1
0.365231154539886 0
0.224333753393447 1
0.155025021343806 1
0.138380787918534 1
0.0236990089884094 1
-0.173051118902307 1
0.0680849839954214 1
0.0616870864537587 1
0.0334959767969104 1
-0.00467433925191277 1
0.117424213590882 1
0.121783560322119 1
0.0454313648406968 1
0.0773722810427997 1
0.138265197742975 1
-0.198957138373038 1
-0.0556053989129286 1
0.066398610660925 1
0.0814259197690054 1
-0.0624007858817447 1
0.104017678174698 1
-0.0181556411575295 1
0.381679518593023 0
-0.0764784626630325 1
0.0947597633675953 1
-0.0668817483072664 1
0.137690851739084 1
-0.237128454489598 1
-0.0168980914984249 1
0.122399567274257 1
0.134596736709536 1
-0.0155876134280225 1
0.0613744615694357 1
0.0286755423223359 1
0.1991882533089 1
0.245482200412849 1
-0.0331315127409016 1
-0.0930044177233946 1
-0.0510604139647165 1
0.112971531909955 1
0.000795160864384296 1
-0.0833333333333333 1
-0.0753097812743345 1
-0.00320198060656075 1
0.0219323892763113 1
-0.00829878469596235 1
0.0996565395177716 1
-0.049646066431661 1
-0.000952239802740715 1
-0.00998408752108353 1
-0.196871351211962 1
0.064595633263275 1
0.12814276200166 1
0.162744722375409 1
0.0602562085879656 1
-0.0199785667716122 1
0.131391242715371 1
-0.247423950293367 1
-0.00218987710302588 1
0.0286807859369324 1
-0.0137894326679781 1
-0.17475690194892 1
0.0453041620654912 1
0.010085879831327 1
0.38661743600076 0
0.221380377266636 1
-0.0992928980285102 1
0.149047396947467 1
-0.254122244403374 1
0.107269658097669 1
0.141377954287147 1
0.293976282847236 1
-0.0240525550916814 1
-0.359276635425851 0
0.260006521919043 1
-0.340877081469775 0
-0.189791492333005 1
0.0964809790344326 1
0.325835218736499 0
-0.236090197223942 1
-0.0335460960199423 1
-0.146986432206532 1
0.031951848268238 1
0.0100031017369727 1
-0.0362359433675102 1
-0.199954604441251 1
0.120223794407906 1
-0.169538576962945 1
-0.0038468031320299 1
0.206160630050917 1
-0.114268264692716 1
0.357966891465206 0
-0.128555608994846 1
0.149821965217387 1
0.142115391861068 1
-0.138914180923505 1
0.108770313305355 1
0.0382315103738983 1
0.0466651930365586 1
0.191957789860074 1
-0.179467426575137 1
-0.115341600585678 1
-0.0736975463431959 1
0.266563651763944 0
0.110794148315752 1
0.0448306391488376 1
-0.0383356170831459 1
-0.0430937633409978 1
-0.107929475763912 1
0.147319723290849 1
0.0190411435639322 1
0.193952164086182 1
0.337299436895666 0
-0.182114801193586 1
0.050668969876684 1
0.0648598373619801 1
0.0132463126915941 1
-0.194896158358074 1
-0.0861298205122034 1
0.000722102589608101 1
-0.154056523649143 1
0.15356956222101 1
0.0574535112454273 1
-0.0529037985508855 1
0.0814246569675842 1
0.0123422070783277 1
0.0567136378926733 1
-0.153942572242719 1
-0.152410360977152 1
0.0626922848576598 1
0.0292707795435427 1
0.169217804067401 1
-0.039853896856372 1
-0.0615992374895636 1
-0.120424725148752 1
-0.0149346099897144 1
0.186874963459638 1
-0.151723273680436 1
0.0774171707587444 1
0.0394380540190247 1
0.0356375587211634 1
-0.0150283953149431 1
0.134755473933924 1
-0.0563981633869271 1
-0.0845297539393459 1
-0.0382075199151893 1
-0.146125658978063 1
-0.0218369667305727 1
0.174507487782698 1
0.120713422263695 1
0.312778194829043 0
-0.170289711561457 1
-0.0427468322750301 1
0.0521960627696983 1
0.0180925235599075 1
0.134307290008416 1
-0.202537062335406 1
0.305212120881702 0
0.239368393938895 1
-0.0149750278846639 1
-0.122165984369185 1
-0.242201568698921 1
0.146308929366387 1
-0.00950885811216018 1
-0.21154335757416 1
0.107729106291945 1
0.235716376362525 1
-0.330736922901557 0
0.039905291281297 1
-0.124704442504359 1
0.193376105989116 1
-0.119887859937221 1
0.120756247334288 1
0.0554254323073336 1
0.171199899558152 1
0.13858841656693 1
-0.00551840191447323 1
0.000224115870424924 1
0.00982416038434528 1
0.114517816935352 1
-0.0982800982800983 1
-0.122196047779104 1
-0.151710726665538 1
0.0609003962697017 1
-0.288124872222652 0
0.0458583293209246 1
0.150928921296318 1
-0.0227567780582818 1
-0.24861183237297 1
0.146701964849911 1
-0.00836885335832478 1
-0.282285529656708 0
-0.162019820459162 1
0.22403502751312 1
-0.152011922503726 1
-0.0915673387184775 1
0.0366604689129745 1
-0.0580841858352114 1
0.0844305837906888 1
-0.260984267849939 1
0.0491194488461106 1
0.110952399409078 1
-0.142451187320426 1
-0.0320403419957421 1
-0.236153835820695 1
-0.0114446607885503 1
0.0303066930685678 1
-0.207423580786026 1
-0.0400164867719786 1
0.40917363369638 0
0.0662262424480064 1
0.220704816784665 1
-0.200995428981185 1
0.00344992280357199 1
0.179993852714463 1
-0.0159304557892756 1
0.167479843893082 1
0.101470588379118 1
-0.0741012906236343 1
0.027244907191487 1
-0.191204535599774 1
-0.331800229443271 0
-0.0694411035756164 1
-0.0564529783350996 1
0.0455327854049117 1
0.128625898077498 1
-0.0101710952117619 1
0.0874270883623207 1
-0.21478560775511 1
0.239150026831624 1
-0.0139882966230807 1
-0.0709060262239065 1
-0.0635128103218882 1
0.162249053256813 1
0.235708648744331 1
0.0565937937400036 1
-0.0195574461483511 1
-0.138530510438089 1
-0.238957252730956 1
-0.0899862103373963 1
0.149767193122632 1
0.00306437615295152 1
0.0184877052571896 1
-0.107140510223326 1
0.0916762603082071 1
-0.185688627687695 1
0.0573829861062697 1
-0.141246137210234 1
0.0691614139904131 1
-0.0802138122658577 1
0.215056391761327 1
0.00327093626722516 1
-0.0250213207564597 1
0.204802488340328 1
0.133684266185584 1
0.102269518748624 1
0.107752847867593 1
-0.112453716902078 1
0.0383990242895945 1
0.193585536937398 1
0.0803523899904876 1
-0.0540715735893745 1
-0.246071053580002 1
-0.0693523186501545 1
0.100354655648918 1
0.0619850143081167 1
0.0108853410740203 1
0.0927694452212967 1
-0.0942076015714717 1
0.0970131906877968 1
0.128173128876649 1
-0.205273503383756 1
0.25758600221546 1
0.0485639264882309 1
-0.121646942187365 1
-0.13024591193347 1
0.0223139404098977 1
0.0923063340938624 1
0.0292440379447002 1
0.13480924148392 1
0.124490627078162 1
-0.0471830645755848 1
0.0223351278415801 1
0.286083914881393 1
0.0228648285137861 1
-0.0664518217107754 1
0.110084866363139 1
-0.00502724924642442 1
0.0268058135115537 1
-0.299147315614453 0
0.11623719037962 1
-0.0898176976814595 1
0.0665464020845861 1
0.142346529301969 1
-0.104310793382699 1
0.0380177905718354 1
-0.101290108702721 1
-0.0547613507559841 1
-0.0381286650007827 1
0.119435159757139 1
-0.0964309525290317 1
-0.217957993345724 1
-0.214303931832108 1
0.167703952705023 1
0.0273693503277897 1
-0.0328674710157116 1
-0.185767774227782 1
0.117046923642605 1
0.356725061664343 0
-0.0794824938712834 1
0.0910467162436802 1
-0.0498444910899293 1
0.00700972459715604 1
0.113860088178637 1
-0.314822717191237 0
0.0518072990057909 1
0.137385236528732 1
0.151290857222242 1
0.0846399727783435 1
-0.0683447680942953 1
-0.102160647874188 1
-0.166494845360825 1
-0.176190501546109 1
-0.132876502495802 1
0.145123848344179 1
-0.0243430001692753 1
-0.143981387988611 1
-0.188234724433668 1
-0.0372131053096629 1
0.075943326059721 1
-0.057674074331006 1
-0.202452116278405 1
-0.210701548242936 1
0.0299902726889429 1
0.176168789165053 1
-0.143187935548099 1
-0.184357814319208 1
-0.118241716425545 1
-0.203162639181614 1
0.134578641510044 1
0.264475045456354 1
0.126060748811569 1
0.0404261082369145 1
0.081796267835949 1
0.324289989319866 0
0.0843717139408578 1
-0.229648368352056 1
-0.172007979587868 1
0.184038780697836 1
-0.0346826425799142 1
0.0229176028432534 1
-0.0175622183164334 1
0.0932411894817586 1
-0.224030421476436 1
-0.272786329487804 1
-0.270585041581227 1
0.0884580139764202 1
0.114647748998995 1
0.00761198189611584 1
0.03027200710552 1
-0.137710028781978 1
0.0214636961677054 1
-0.163896927471193 1
0.121401007838528 1
-0.0534024008283877 1
0.260586102439116 1
0.219624752222284 1
0.140935347275261 1
0.0767452471461218 1
-0.0860360919471815 1
-0.0674055774318948 1
0.154275610351688 1
-0.128826259693926 1
-0.0278956066417735 1
0.0284651352583903 1
-0.124724421053924 1
0.0687293431102914 1
-0.147736084524597 1
-0.061540983028139 1
0.13804879719935 1
-0.0783375617751889 1
0.220838086517438 1
0.0591417908052407 1
-0.127202632460005 1
-0.0260186218406464 1
0.0534724486527221 1
-0.0270870045119188 1
0.150420205954773 1
0.190546429185246 1
0.250389043174966 1
-0.0195316211414591 1
-0.238540885301389 1
-0.212854084574858 1
0.0925013792248454 1
-0.107141120522767 1
-0.175913977368222 1
0.0157830664802205 1
-0.152412328239625 1
0.339165141960988 0
-0.0614153776909238 1
0.13973292027022 1
0.0389034864507407 1
0.0775056679873685 1
-0.0646356199577946 1
-0.0594725580647995 1
0.00511225909476742 1
0.0361973928942836 1
-0.110670920900898 1
0.212877386050063 1
-0.121487115369504 1
-0.00775574740028515 1
-0.26144633689463 1
-0.18909935197597 1
0.129257844933083 1
0.122947455505022 1
-0.181019952581319 1
-0.199663230001974 1
-0.0796920819443397 1
0.0865191789487032 1
-0.0896077522766891 1
0.164145336992557 1
0.0806906170183018 1
-0.109476099632793 1
-0.0239923035395716 1
0.152446364781844 1
0.216823084297841 1
0.130232175101941 1
-0.199660476735988 1
-0.221691663686657 1
-0.122907613492329 1
0.0916858787083194 1
0.0029860101264481 1
-0.0752104398081928 1
-0.1815303706122 1
-0.133022088039094 1
0.0451720718120871 1
-0.0806636052499935 1
0.0755596335244561 1
0.041952974839955 1
0.213815003094378 1
-0.34546275396639 1
-0.345895767853227 0
0.00278203894854527 1
-0.147702644591962 1
0.102587792579073 1
-0.0593690370439319 1
-0.0959433978808167 1
-0.00566504721054883 1
0.105851200722113 1
0.169420396102128 1
-0.0988863381555047 1
0.00486902277751378 1
0.134612108052802 1
-0.169803946803192 1
-0.0294044443114829 1
0.0112029944615954 1
0.299368736781564 0
-0.0685220575626787 1
0.0619833122390151 1
-6.45402104291551e-05 1
-0.136469050489873 1
-0.0890359049513242 1
-0.193206845719138 1
0.196522936245465 1
0.0757971962066749 1
0.114346048105255 1
0.0886310193117415 1
-0.204548253244522 1
0.258826069201064 1
0.0318836382701271 1
0.160961397330211 1
-0.0192221524416768 1
0.244584991921317 1
-0.0939095682526241 1
-0.280986397039537 0
-0.0744117168630151 1
-0.0388824264050694 1
-0.029106502163601 1
0.230642301319037 1
-0.201248991338777 1
-0.128037480478917 1
0.0169739694175425 1
-0.0804583660693158 1
-0.0500046567397729 1
0.138740631145483 1
-0.208487281139745 1
0.139462372627048 1
-0.273350957484218 1
0.0780306949474046 1
0.136535815696262 1
0.113541949498984 1
0.210061681785533 1
-0.123039936754614 1
-0.00808291442269226 1
0.146896551724138 1
0.187559964608489 1
0.202811916083066 1
0.112340106901528 1
0.0878640545142908 1
-0.137972435389785 1
-0.136477356777639 1
-0.204118730430158 1
-0.175953000609551 1
-0.0937214123192844 1
-0.0821508294286454 1
-0.00454118675773887 1
-0.346669560009662 0
-0.0224107139042948 1
-0.0628365486646115 1
0.134994744097586 1
0.18552270990944 1
-0.124575439117612 1
0.229333999516338 1
-0.180407166625899 1
-0.067997698366529 1
-0.111281123748192 1
0.260313409815067 1
0.0246681107506955 1
0.178595478592585 1
-0.276716874439787 1
-0.156647725365254 1
-0.0437499631649095 1
0.125048079322438 1
0.151043815024869 1
0.306711917488554 0
0.0521195197383755 1
-0.060812857730804 1
0.0168764326888443 1
-0.036729313325981 1
0.220921858365702 1
-0.0681570058370518 1
-0.260530259044499 1
-0.185449005044709 1
-0.241540572515737 1
-0.141169866825443 1
-0.143598925247572 1
-0.0905543806502037 1
-0.0369065107433232 1
-0.0283273143397776 1
0.119659679283449 1
-0.0408223191249107 1
0.000318700226392996 1
0.0370659715172435 1
-0.18621909591997 1
0.126897380960582 1
-0.122644522516768 1
-0.228755952631871 1
-0.0959521976363248 1
0.0513060226058595 1
-0.171438063489032 1
-0.100619153152512 1
-0.0243257847285254 1
0.029715466950239 1
-0.236314503683254 1
-0.113123018384587 1
-0.0222064079144214 1
-0.0146502973025706 1
-0.200998699382565 1
-0.148053121174958 1
-0.062319952428023 1
-0.044884390555248 1
0.00336418869154793 1
0.0130213229726239 1
0.106193471915405 1
-0.00854819023952374 1
-0.100319309497804 1
-0.0657109770391187 1
0.125533392386694 1
0.308177029997631 0
0.0990117618095024 1
-0.258573688766145 1
0.171436040159303 1
0.239222391230594 1
0.0333884225655152 1
-0.0666601145635924 1
0.237508279462331 1
0.135168407139074 1
-0.0215544157249524 1
-0.0495390208743171 1
-0.08116890586264 1
-0.275398790626108 0
0.004086201859616 1
-0.0537904151051026 1
-0.0971413167605568 1
-0.0492100333104215 1
-0.0806176953761716 1
-0.257081586602977 0
-0.0923609304207916 1
-0.00257582268977398 1
0.044160722696215 1
-0.0160546433178132 1
0.000849738926522167 1
-0.162808758413462 1
-0.124146453749769 1
-0.0981381613365341 1
-0.130084180741381 1
0.121986596074888 1
-0.0356388588667251 1
-0.184771486259988 1
-0.0490300847939723 1
-0.130729574316448 1
-0.202930500097791 1
-0.104987820257378 1
0.138753741435269 1
0.153480928537212 1
-0.0549433384306945 1
-0.144363752767996 1
-0.0335539405407533 1
0.0467278775528121 1
0.10652413710781 1
-0.132304077860128 1
-0.0637314283180547 1
0.0537472692742582 1
0.368982372243012 0
0.112554199138984 1
0.0117561204210696 1
-0.174410396888256 1
0.0507798342423271 1
-0.295035425719464 0
0.0886231975432302 1
0.120007888548544 1
0.0250046690066444 1
-0.155138061403005 1
0.100548754282177 1
-0.0160557267697222 1
0.00441580785426096 1
-0.149793192702207 1
-0.244514283148308 1
-0.230984174425736 1
0.0417020250446442 1
0.302938851213805 1
-0.0283877062274559 1
0.269307724017323 0
0.0560128758482188 1
-0.332814178434115 0
-0.0723188451196503 1
-0.101693366525113 1
-0.132171273793786 1
0.0922879558834596 1
0.300440631892994 0
0.0992480190766218 1
0.124459358553433 1
0.0466178581915467 1
-0.0154497206065308 1
0.183196767452676 1
-0.167349004494609 1
-0.17998437564313 1
0.12243254352691 1
0.141794135709899 1
-0.0877652833253952 1
0.0357817682949089 1
-0.128011310646742 1
-0.0548771491601539 1
-0.0460613009134833 1
0.128192796827615 1
0.186897359657505 1
-0.114392858328079 1
0.150666477971143 1
-0.0669218136561513 1
0.0905935934813713 1
-0.0258684929562471 1
-0.103098712085753 1
-0.123961138711936 1
-0.0955955715826988 1
-0.278963580640645 0
0.180242029619635 1
-0.227014983925587 1
0.142238438605175 1
-0.0682647779739912 1
0.181806197584705 1
-0.0144511347846225 1
0.112138422585627 1
0.0692101529244837 1
-0.105699834285163 1
-0.0106459598657011 1
0.0475596458376779 1
0.202813883771946 1
0.302603607378812 1
0.351110687269595 0
-0.0681751310213381 1
-0.055712076759475 1
-0.105248768168375 1
-0.127865243196311 1
0.00620945108850171 1
-0.14361507892399 1
0.048175641173005 1
-0.0616385041319662 1
0.0428167907389469 1
0.151299032046497 1
0.147691256709208 1
0.259647548680445 1
-0.13250760858713 1
0.0382223396044753 1
-0.156721332131826 1
0.101338182572186 1
0.19250168168549 1
-0.00549990665302742 1
-0.0932919607781451 1
0.218459182471434 1
-0.135665151050737 1
-0.0364017494866826 1
0.18820098521262 1
0.105207562772932 1
-0.196177525682363 1
-0.0201719219531279 1
-0.0451118771806679 1
-0.0955092860947671 1
0.214997971580918 1
0.0101112293569934 1
-0.0167284255330163 1
-0.217793288371006 1
0.0969776859460296 1
0.0278331780540763 1
-0.157989228007181 1
0.173962702545351 1
-0.0168683458024012 1
0.145645219823499 1
0.0233385136508205 1
-0.337030818676256 0
0.0962308071149251 1
-0.10169321199934 1
-0.1017767414365 1
-0.00245637848169182 1
0.204495934381945 1
-0.0590480655895693 1
-0.146910875398856 1
0.0742137270540177 1
0.176815655060384 1
-0.0438041214246961 1
-0.119366832250335 1
0.232953064367751 1
0.178464810912893 1
-0.106267081430889 1
0.0227445863379131 1
0.29954839549452 0
-0.111230953901889 1
0.162906946161923 1
-0.110513271587907 1
0.021598429334822 1
-0.183182604786935 1
-0.0520821532535926 1
-0.118366132269617 1
-0.196282948992316 1
0.120181790616006 1
-0.0613013162280728 1
-0.0340493581536605 1
0.0397697410164996 1
0.116351736090233 1
-0.0443081878759927 1
-0.0439702594408409 1
-0.137763370714945 1
0.265429456780401 1
-0.132249623102404 1
0.140453133529129 1
-0.3391030999769 0
-0.0580965444837752 1
-0.0572462881013703 1
0.129023980746383 1
-0.0664517239662608 1
0.0902051441246362 1
-0.0469223336248984 1
0.00306285736026201 1
0.137451239033554 1
-0.0187093298299514 1
0.0225117392898654 1
-0.00693930751695431 1
-0.0986920413049044 1
0.0387324157068853 1
-0.0585795268534468 1
0.123683037622113 1
-0.132184611983959 1
0.0676514813596814 1
0.0236073148625248 1
-0.0769967489675776 1
0.348974969736386 0
-0.119071494549755 1
-0.0263885588022698 1
0.0115183559098564 1
9.14279622118205e-05 1
0.188332392232465 1
-1.38777878078145e-17 1
-0.242242285306898 1
-0.067677279703489 1
-0.166549100558449 1
-0.0927375710579258 1
0.0395645888921789 1
0.00532805589822858 1
0.0711981323901688 1
-0.106237163941305 1
-0.173858575618234 1
-0.211496879529511 1
0.168947546506665 1
0.216884555510382 1
-0.155230053521983 1
-0.0724752475247525 1
0.188742797578979 1
0.123783980418096 1
-0.0373204648041155 1
-0.172818441456604 1
-0.325572143714936 0
-0.226792391187611 1
-0.00727083223588115 1
-0.213291440540798 1
-0.298304442561158 1
0.22741524602304 1
-0.105409062379246 1
0.165635912915331 1
-0.0397179891986667 1
0.121004600248185 1
-0.033341200608325 1
-0.0605529944805606 1
0.212728497862097 1
-0.154151408626956 1
0.195771112601869 1
-0.345662541566873 0
-0.214467936491817 1
0.023665598042371 1
-0.0853021115100172 1
-0.0126203065708512 1
-1.83108791989434e-05 1
0.183276819229181 1
0.219850524218371 1
-0.0485069116745522 1
0.102838699972054 1
0.155525189919382 1
-0.0411333955402982 1
-0.0307868946350522 1
-0.108641909695043 1
0.12942328388365 1
-0.0747551670203667 1
0.0277632056817723 1
0.0997668095816853 1
-0.220890456976839 1
0.0720667725401551 1
0.108925471525457 1
-0.0955560669638448 1
-0.197250378076937 1
0.129981719704395 1
-0.0268342834124599 1
-0.0233754119150704 1
-0.130322294584079 1
0.151415344536534 1
0.134199623111657 1
-0.12726041840658 1
-0.0607843617222235 1
0.0628259842173125 1
0.0707366893056693 1
-0.215890777211231 1
-0.112309781478021 1
0.261209337091995 1
0.154060272787191 1
-0.314156425938116 0
0.0538170516840563 1
0.173006235743838 1
-0.0922100813677848 1
0.14563404777738 1
-0.350005611497346 0
0.155509275277855 1
-0.0266544117647059 1
0.13260095779331 1
-0.121099418657529 1
-0.0599113945565718 1
-0.0424742755608547 1
0.0399943846534675 1
-0.222166744736993 1
0.15448069756625 1
-0.0106861139282339 1
0.173701969215117 1
-0.0131645638368767 1
-0.122953263716326 1
-0.0161617964240282 1
0.0921941815903707 1
-0.0726453628761107 1
-0.0962409316139524 1
-0.0358658353413501 1
0.0214424658662309 1
-0.0373693075034792 1
-0.333106596698621 0
-0.0264721725850831 1
-0.176560614108527 1
0.223042634537408 1
-0.0320639377687129 1
-0.0634511709528758 1
-0.472983112450966 0
0.185220286605789 1
-0.206225219519887 1
-0.16904132481641 1
-0.121154691822132 1
0.0943758329776772 1
0.0432056391047622 1
0.12120790837909 1
0.022060198098812 1
0.180938052425046 1
-0.101116523949073 1
0.244085623887871 1
-0.0506294948840616 1
0.199488240950503 1
-0.148201884372097 1
0.0997144739732045 1
0.0496340306407621 1
0.0258075871159033 1
0.0644365188353965 1
-0.0852741258443247 1
0.196333491671128 1
0.0972680401227284 1
0.133914163952643 1
-0.186894425641436 1
0.11903507858151 1
-0.00853793991316036 1
-0.278384486823292 0
0.0849033952550378 1
0.0187232242553515 1
-0.0736132536709556 1
0.233699743349727 1
0.206801099440769 1
0.223754135857302 1
-0.0137557634521334 1
0.138307640480906 1
0.120090151045777 1
-0.432272247929779 0
0.193046107334834 1
0.0195187924152387 1
-0.387622033171003 0
0.116362376867329 1
-0.0463376392252486 1
0.156897820693037 1
-0.253559061631633 1
0.210895911685247 1
0.162964396465279 1
0.0325958405713428 1
0.0156710584923064 1
-0.0800171855531371 1
0.0925482444886332 1
0.259365346354403 1
0.041227289162649 1
-0.325892930133801 1
0.0032246379631129 1
-0.0816576505530314 1
0.10685406562482 1
-0.057254598409753 1
0.0465350285294883 1
0.0882902829464125 1
0.153693889153949 1
-0.186651809913196 1
-0.208489494986697 1
-0.176262670307408 1
-0.0859710341708174 1
-0.230632577538825 1
-0.0944048516638501 1
0.0721303154661015 1
-0.256334124582474 1
-0.0311701608410775 1
0.119953742070892 1
-0.0107793949641044 1
-0.315225791600411 0
-0.0634662386104956 1
0.0688953763737231 1
0.0473572814660358 1
-0.0954667656898358 1
0.2858101457475 1
0.200209842824695 1
0.149752725833659 1
0.0877818701876682 1
-0.0346951094975582 1
0.10885490215861 1
-0.25965538301684 1
0.0094345168905296 1
0.0508389430322516 1
-0.0156379249055772 1
-0.0749445398177409 1
0.221048389671124 1
-0.025626880197174 1
-0.0316232380997641 1
-0.206677509351422 1
0.104036076330043 1
-0.0291154101521374 1
-0.0884850349883785 1
-0.0477395230136773 1
-0.057207723685697 1
0.0319781731665201 1
0.208561113180513 1
-0.2541827628159 1
-0.025744240147376 1
-0.174330268173115 1
-0.0504875825368395 1
-0.00576300256689158 1
0.303287594819058 0
0.212547784602369 1
-0.205893167192594 1
0.0460655513184126 1
-0.0466109173775959 1
0.32064520191385 0
0.165522023855033 1
-0.0927757243975585 1
0.197855187535471 1
-0.0475704294255967 1
0.0931888523622115 1
-0.0423713417038174 1
-0.142425436147555 1
0.0416568188936386 1
0.0430331061960446 1
-0.0599915551766072 1
-0.0165992340858144 1
-0.0345966466230917 1
-0.0268693100586927 1
-0.0929677897536226 1
-0.218495371502011 1
0.0394013665619322 1
-0.14489613274905 1
-0.0258773119094899 1
0.00810096732301852 1
0.306032515415475 0
0.0160719997588053 1
0.0276370431596976 1
-0.0261211334280703 1
-0.064691551785877 1
-0.289177497435752 1
0.0415601913893593 1
0.0193055975583536 1
-0.0997485748201424 1
0.030095359603392 1
-0.208213265358644 1
0.00725425627134342 1
-0.419522622163503 0
0.359356772622071 0
0.200734106458719 1
-0.0154370148278596 1
-0.070816021891839 1
-0.0423638526720241 1
0.0914162329529358 1
0.0257865069852647 1
-0.198305113604721 1
-0.0309867002391799 1
-0.0103515118055721 1
0.0454738330627955 1
-0.222173409426275 1
-0.142706090837236 1
-0.0317386229471204 1
0.0534970406167304 1
0.124628925705847 1
0.0364551612395881 1
-0.218756017716156 1
-0.301070199769299 0
-0.0543005637596489 1
-0.248351304809329 1
-0.449239519960626 0
0.0203604792687495 1
0.00807221737036705 1
-0.0201252052576057 1
0.0011353179126215 1
0.183163962752991 1
-0.121763119835787 1
-0.185474387041728 1
-0.238264052489481 1
-0.0136911631313798 1
-0.115129892306229 1
0.00761433823366883 1
0.0501718603633965 1
-0.0963105748871399 1
0.116493925200364 1
0.0720920708552475 1
-0.0928234780722072 1
-0.0719947084431363 1
-0.245717081342521 0
0.00663804125595591 1
0.10872363602805 1
0.0272605532682988 1
-0.111877239234773 1
0.029752243385789 1
0.1845600425488 1
-0.128440452476985 1
0.00141015491793978 1
0.118191389033914 1
0.0180203500705863 1
-0.105524213598667 1
0.107771557694919 1
-0.174634630508066 1
-0.1976287589102 1
0.185318718244541 1
0.0105606877511159 1
-0.0754169678952019 1
-0.210265379523928 1
-0.111141727728907 1
-0.138795486300193 1
0.164000538941091 1
-0.0917035536771069 1
0.0902789207569459 1
-0.0499421157109164 1
0.147106948971187 1
0.242595643806163 1
-0.160131220640185 1
0.0199089616338007 1
-0.0257650111792533 1
-0.0166170626301706 1
0.17895188515439 1
0.0378166584681836 1
-0.391812382602226 0
0.0401405693888426 1
0.136593759306443 1
0.140707083141773 1
-0.160681011325772 1
-0.106858967319333 1
-0.109427427824748 1
0.181447088489847 1
-0.279710647303048 1
-0.055091277351163 1
0.070534197305325 1
-0.179977997074011 1
-0.01231061276022 1
-0.198602309340039 1
0.255162303415838 1
-0.23612803400794 0
0.300239052482886 0
-0.199256051521902 1
0.224007561851935 1
0.149088025376685 1
0.129804702106698 1
0.294512958930633 0
-0.101412535110097 1
-0.205614052686889 1
0.0645589305832775 1
0.0642424597869568 1
-0.078372853996898 1
0.0216011674107809 1
0.082976837935405 1
-0.138698611995757 1
0.103758596745744 1
0.0349725544814026 1
0.0850229089415381 1
0.0575077249487149 1
-0.390649921037591 0
-0.0618553330123003 1
0.229070867991065 1
-0.0937419888029585 1
0.0350767297888225 1
0.0607853569293703 1
-0.301433442913302 0
0.150554076473112 1
0.0502114314060013 1
0.115066108913598 1
-0.150743594704143 1
-0.145261369038454 1
0.0139121237984169 1
-0.194221027125409 1
0.370546555682207 0
-0.17836189515287 1
-0.184108541162635 1
0.105068702628071 1
-0.215838822398192 1
-0.0174868203761488 1
-0.258215406727637 1
0.0566706972026739 1
0.0641951713876729 1
0.335759781190932 0
0.107794086580758 1
-0.0322950025125945 1
-0.00564379622016308 1
0.109547425756173 1
-0.198296756761729 1
-0.241364989108485 1
-0.255788362792489 0
-0.0882147899098755 1
0.0191734760874586 1
-0.132790842434072 1
0.119855251562483 1
0.258553082118071 1
-0.015885029976834 1
0.0606539183468032 1
0.0241997096001449 1
0.239733780307683 1
-0.210501842573063 1
0.0926115931723041 1
0.284769581739864 1
0.0758574030159123 1
-0.0888977938128034 1
3.93650929933209e-05 1
0.280703979813998 1
-0.440840866325756 0
-0.0428757996214044 1
-0.0559371515784986 1
-0.0885872322568184 1
0.206019166860791 1
-0.125950448189816 1
0.0759561916263408 1
-0.176069292978369 1
0.0141357480746095 1
-0.230275426986802 1
0.279059648855945 1
-0.0257054864660614 1
-0.0964801100697052 1
-0.0988503253796096 1
0.0353022725686771 1
0.265457346930271 1
-0.357050929446555 0
0.00732269128407642 1
-0.124044922796087 1
0.161513142227244 1
-0.165726241614524 1
-0.322702647358019 0
0.0506829069032654 1
-0.0721020773986749 1
0.21497892100207 1
0.0608358956838628 1
0.236309219452506 1
-0.156637979500472 1
-0.0536159094666541 1
-0.0761410782181117 1
0.270450103560676 0
-0.124473033344235 1
0.0303359712733261 1
0.227987702793039 1
-0.0435971051395209 1
0.0269396752666656 1
0.284710474951204 0
-0.0578690227562621 1
-0.068300721421231 1
-0.0350137775788083 1
-0.0389918996119197 1
0.182998439328911 1
0.040406308157587 1
0.109370128745454 1
0.327107985446858 0
0.143180577443131 1
0.00668713750602791 1
0.175813936894886 1
0.0914856924411427 1
-0.101313970095676 1
-0.144524798539098 1
-0.223304173015226 1
-0.0924391483142679 1
0.241818014566519 1
-0.0613350279966397 1
-0.0074564660678153 1
0.096343753696564 1
0.0342586140306065 1
0.107487869467789 1
0.197773037783051 1
-0.0138694405590564 1
0.164624489281002 1
0.0174366706933869 1
-0.0899999081167962 1
0.0525525453990006 1
-0.00579027259980916 1
-0.136836540432694 1
-0.163653034244531 1
0.252445328996869 1
-0.112970681330175 1
-0.228281713783622 1
-0.145205463756548 1
-0.0837260275914965 1
-0.0141629987761022 1
-0.110866441552989 1
0.0677968322922084 1
0.14643863090472 1
-0.0150484823520472 1
0.0764119280251597 1
-0.0558250085068131 1
-0.0147982121685251 1
0.0123882169809406 1
-0.0471650906048543 1
-0.0696608924314502 1
-0.0981379699515053 1
-0.134227018232688 1
-0.208106837627114 1
-0.0858685179715697 1
-0.032396156925154 1
0.0637198946796308 1
-0.275162929797177 0
-0.211974449078386 1
-0.102120890770455 1
-0.160599419981951 1
0.058627313842745 1
0.0823196108006934 1
0.219523812864479 1
-0.123910335084353 1
0.0109716262350619 1
0.339100990858562 0
0.163047646916539 1
0.0727020066849308 1
0.0106057179235449 1
0.274525023629962 0
-0.0223857932820412 1
-0.0637385720009042 1
0.0690160824709631 1
0.146590847231293 1
-0.0157643646167586 1
0.27760631006614 1
-0.0353778254909819 1
-0.0111413369088198 1
0.086133104521458 1
-0.144408147002419 1
0.0350732449749465 1
-0.11589785867087 1
-0.0306580471307904 1
-0.0772554405763615 1
0.279268836776348 0
0.000998177067030953 1
-0.0421477728788069 1
-0.139311185495796 1
-0.318821053429044 0
-0.098953319174175 1
-0.359583344100297 1
0.0729787105754205 1
-0.0582386134019722 1
0.12195450621301 1
-0.164914583507899 1
0.00955196141768259 1
-0.0311322288826077 1
0.209055637347023 1
-0.197977619865719 1
-0.0454514824159011 1
-0.064411194842621 1
0.370171664867694 0
0.251263902932255 1
-0.0148459518987619 1
0.183926421212793 1
-0.0101736466187506 1
-0.0499819974556042 1
0.061186460518486 1
0.0189018360576569 1
-0.190048300433867 1
-0.130383569461043 1
0.0388431436229224 1
-0.298235401895924 0
0.0394082992072325 1
0.0274187790074973 1
-0.00331552224726073 1
-0.0170425773408793 1
-0.0874221621405082 1
0.133853017839514 1
-0.150665859119579 1
-0.0275438009878845 1
0.00652794822944894 1
-0.133814902876948 1
0.289802142870596 0
0.108452193591432 1
0.0558897635870056 1
0.149110862209201 1
-0.151253873632665 1
0.0199623235520042 1
0.245146634411214 1
-0.170258966179185 1
0.539318145581638 0
0.00664582046996889 1
-0.0371870718914293 1
0.0172371961283371 1
-0.0673366748427002 1
-0.0139780423425565 1
-0.0775568177233973 1
-0.0454103588321442 1
0.156603350393488 1
-0.0541091041943084 1
0.208997032514189 1
-0.159670293479557 1
-0.132820648362483 1
0.0531196705785584 1
-0.0770227225559521 1
0.155522271261985 1
0.247329233814079 1
-0.275318765574735 1
0.0644799134605401 1
0.00165796929356349 1
1.38777878078145e-17 1
-0.0717941622198378 1
-0.121982630159432 1
-0.210118945742843 1
0.0219242656767452 1
-0.0349461670458499 1
-0.215667206933862 1
-0.0427794798038011 1
0.141139548203965 1
0.18374171980354 1
0.118609276195006 1
0.200834219115623 1
-0.0650624555905223 1
0.0726050822972539 1
-0.334133840972324 0
0.139802400164681 1
0.2288353858674 1
0.0417941633480518 1
-0.065656299123467 1
0.18931872646354 1
-0.0315357313078773 1
0.0755521033249785 1
-0.0649296707127967 1
-0.273387982938897 1
-0.270853972373209 1
0.123551202156879 1
0.145212326258913 1
-0.234668022873438 1
-0.0262715961056376 1
0.0893060811482206 1
0.182860749714017 1
0.206398689014209 1
-0.187239790536515 1
-0.0500011326579098 1
-0.121621397488016 1
-0.0731786241263593 1
-0.179483945943287 1
-0.038876545910635 1
0.331044110574704 0
-0.200935810016134 1
-0.10751024774165 1
-0.211739174550501 1
0.207401151918952 1
0.0422141186005541 1
0.277871292851824 1
-0.179303425968002 1
-0.0121396463170755 1
-0.0217604479490272 1
-0.208643713128229 1
0.0362088561717294 1
0.0206717698656396 1
-0.208877894406698 1
-0.35476691703644 0
-0.100634963119856 1
0.12049936803527 1
-0.0174403646813727 1
0.278665504820367 0
0.0868823661919709 1
-0.167579561588655 1
0.394671232177855 0
0.214482210914868 1
0.0926251462284015 1
0.0260424643333243 1
-0.127623452572718 1
0.0142202149345836 1
0.147857098906267 1
0.0658593863924856 1
0.126268715610408 1
0.176747556857985 1
-0.149708996418943 1
0.166803526588367 1
-0.164184422956362 1
-0.238527535840913 1
-0.0541135559891876 1
-0.261159685533027 0
-0.204397993750164 1
0.0298613893523807 1
-0.106265124234117 1
-0.00788234696663817 1
-0.0236538012010295 1
-0.213331248937913 1
0.211129550162637 1
-0.240307737480909 1
-0.0195796959999738 1
0.123910636539618 1
0.421613997490686 0
0.057095405695859 1
0.0539729789541855 1
0.00427551582336731 1
-0.0189179595331064 1
0.00033474943516866 1
0.11241639930443 1
-0.426607137832563 0
0.146711382731813 1
0.00636106010294647 1
0.0060437421315983 1
-0.0202177638098334 1
-0.133382310864821 1
0.194769513656298 1
-0.296883902887246 0
-0.0747239360399302 1
-0.118477705419949 1
-0.173841949895261 1
0.13598466882047 1
-0.171421681712787 1
-0.170290326542373 1
-0.141961910763386 1
-0.129664585521683 1
-0.0772193615900796 1
-0.0128558041172365 1
-0.259160446883081 0
0.0819805791246996 1
-0.194197715983988 1
0.244986914886333 0
0.00851866054154478 1
-0.0482567391518523 1
-0.150701212500164 1
-0.345871308990907 1
0.191065238968132 1
0.170407661460481 1
0.0109951465660317 1
0.0833021824769244 1
0.0138056495234248 1
0.126737829543661 1
0.145254199536568 1
0.0788280148307271 1
0.156987342806197 1
-0.00126919350308888 1
0.0353286008069576 1
-0.248401033457058 1
-0.00681119340203374 1
-0.369655460586002 0
-0.183327073825053 1
0.10039576820254 1
0.0614441643140747 1
0.0585706012383545 1
-0.0990268183551102 1
0.0228227462260041 1
0.0296658597511039 1
0.0393737947326505 1
0.189967578673597 1
0.0763346297495477 1
-0.0112985652688656 1
0.347126700466023 1
0.0515413830426221 1
0.123094894630411 1
-0.0163844750990183 1
0.0886873354838919 1
-0.101540051679423 1
-0.252420370325231 1
-0.173331033086056 1
0.083047392714301 1
-0.00525793188012717 1
0.270289775246417 0
0.13426381321247 1
-0.235599766711249 1
0.109537887039054 1
-0.128850914516533 1
-0.0605403935387509 1
-0.116092552123536 1
-0.0875774078448847 1
0.0925016831299809 1
-0.150715798181336 1
-0.0786868299977551 1
0.331942821564455 0
0.341056615263637 0
0.0504485856799707 1
-0.113786711690515 1
-0.266621049886951 1
-0.00970783584323332 1
0.238750713479243 1
-0.0254294124386064 1
0.104714330848947 1
-0.0456789372771742 1
0.0333846826266367 1
-0.139721589599957 1
0.211429738051477 1
0.0518155876554351 1
0.0739286446955424 1
-0.221999630389101 1
0.0444300677400954 1
0.0431608940939382 1
-0.269387988694828 1
0.115279682395554 1
0.264331011850813 0
0.120923738270369 1
-0.200487916140696 1
-0.154041074402104 1
-0.04679544411666 1
0.0834660936237871 1
-0.0164908189829858 1
-0.036697247706422 1
-0.071390191949831 1
-0.203184085944186 1
0.135931423409138 1
-0.217313436230075 1
-0.155517507065293 1
-0.159989145505117 1
-0.00408978181102388 1
-0.0222277145532934 1
0.111659729782481 1
0.265976519713432 0
0.10363603791048 1
-0.0400810907468329 1
-0.140454229717491 1
-0.159673536329941 1
0.0289908465607591 1
-0.0618168346757833 1
0.0371247756026178 1
0.292552328203038 0
-0.0886028845852082 1
-0.187747338990047 1
0.0480009746334755 1
0.0474114979049268 1
0.182583233508841 1
0.0599501488209053 1
0.0188440673013392 1
0.0862650293176728 1
0.422079062185275 0
0.132332856212555 1
-0.0369925516908636 1
-0.322907403955885 0
-0.0978972885720434 1
-0.118630756608978 1
-0.020994427108631 1
0.112174407992866 1
0.129088913752576 1
0.0500439524053468 1
0.0351857460085206 1
0.0245707238402429 1
0.186290364057667 1
0.0683268615946201 1
-0.0323668145658237 1
-0.0118197430136471 1
-0.0725554766447933 1
-0.140100975343504 1
-0.157461085767714 1
-0.0562598091079469 1
0.0718894686992978 1
0.0298608872563307 1
-0.0590902859683705 1
-0.0314482503568222 1
-0.0814173759847578 1
-0.0767115533792488 1
-0.0455497926875551 1
-0.164822301863496 1
0.195772024317926 1
0.0967279769706895 1
-0.0905414565600323 1
-0.0333307432500299 1
-0.135621609229354 1
0.0361984440783041 1
0.0169155504308679 1
-0.0409526516914641 1
0.206371580789911 1
-0.058467023315804 1
0.118415309702012 1
0.0919125489652885 1
0.16854418462309 1
-0.0135561421136154 1
0.0819148908497077 1
0.340794978959906 0
0.109640901911218 1
0.207517639998074 1
-0.130733790622307 1
-0.191254557485599 1
0.0494199881135542 1
0.0897684293836139 1
-0.000994458812019525 1
0.13060204243115 1
-0.0559700966978538 1
-0.00134415965264399 1
-0.139599671231958 1
-0.15878968803539 1
-0.0719788396996511 1
0.0699027582331654 1
0.137641116921481 1
0.0301035901097482 1
0.0858258983110541 1
-0.123897960182547 1
-0.0914713091060102 1
0.0643818926279558 1
-0.0649114689243925 1
0.0962904776887613 1
-0.00073406251546386 1
0.0543874250697013 1
-0.132055444167872 1
0.0472910460110818 1
0.100581127919046 1
0.0292738575835189 1
-0.205418251685271 1
0.0856431749788478 1
-0.110591816535369 1
-0.135836730947605 1
0.178877356845723 1
-0.107917877262844 1
-0.00699907695084023 1
-0.222569298682235 1
-0.0501193897458913 1
-0.0787379330384529 1
-0.0666854645425067 1
0.140261484102624 1
-0.219989103949826 1
-0.0527726868932622 1
0.157559352148567 1
-0.0381445442760133 1
-0.0619438631684435 1
0.154165572548602 1
-0.000351825554250618 1
-0.00497069943749316 1
0.262993499825193 0
0.0938396028467384 1
-0.300971856656086 0
-0.183546302397869 1
-0.00524056697943701 1
-0.50116587169945 0
-0.0588463499665072 1
0.116635779227604 1
0.0212324179340169 1
0.0646295021248199 1
0.0277422152694339 1
-0.0331795608635432 1
-0.00305620529852364 1
0.21910407649234 1
-0.117764502567067 1
0.214685504071145 1
0.156589045970299 1
-0.262251155358727 1
0.0378844184274063 1
-0.1085803577681 1
-0.179582858167804 1
-0.0796523224882268 1
-0.125192184641082 1
0.067500781639963 1
-0.167532900560562 1
-0.101223882440424 1
0.114078585004083 1
0.111128673983877 1
0.372229666006969 0
0.0669730262424791 1
-0.0696108409803201 1
-0.271017973608229 0
-0.0462938990145082 1
-0.0483270967677728 1
0.168737804996821 1
-0.0784725618089246 1
-0.202534889463366 1
0.112723580278931 1
0.259761434823651 1
0.081270594631532 1
0.209965182127756 1
-0.00768322319700682 1
-0.131466509560802 1
-0.0598016215394918 1
0.141418768471462 1
0.145352473859092 1
0.184191066268349 1
-0.0928725577900139 1
-0.0712756738294071 1
0.014708968463243 1
0.200929076801547 1
0.00651567002018247 1
0.2706722102089 1
0.0186024419079343 1
0.000634795474504408 1
-0.121092920534069 1
-0.0270209563740257 1
0.0629158599357642 1
-0.0396513386715535 1
0.0702545833515272 1
0.307566608371449 0
-0.174209089668897 1
0.0693831401139719 1
-0.0287513710654941 1
0.199322761726203 1
0.0910599951574552 1
0.0422034156193312 1
0.314345791914621 0
0.130264193757151 1
-0.180306943362753 1
-0.0884734928394142 1
0.187421555651121 1
-0.183201717934737 1
-0.268867790400762 1
-0.0270672327036813 1
-0.16517356448533 1
0.15593220338983 1
-0.314206438552142 0
0.0697346180372355 1
0.219851416724257 1
0.191124910768998 1
-0.283155953977067 0
-0.174119774393252 1
-0.184765805592396 1
-0.0273516132462571 1
-0.00677565287654762 1
-0.0386990795625198 1
-0.208518329058603 1
0.225260854962419 1
-0.102723828582668 1
-0.25481364789281 1
0.252482257724201 1
-0.105245824950012 1
0.00093030014186235 1
0.0773382970281007 1
0.19067414955083 1
-0.319978914519354 0
0.00347677324699802 1
-0.0310829151244502 1
-0.0195549351211119 1
-0.0135037055818639 1
-0.0563927092309476 1
-0.206217711873343 1
0.222810965992663 1
0.227694622652092 1
-0.00952434149217159 1
0.115389228043729 1
0.0275247549703922 1
-0.0927466601621606 1
0.0886181925015153 1
0.0538592769243966 1
-0.18024499134049 1
-0.1283996339959 1
-0.131786030848735 1
0.13952414973348 1
0.0983713945364351 1
0.185807841242942 1
-0.0780002466856982 1
0.207687687687688 1
-0.04528113820141 1
0.0201267346020972 1
0.0650040033926583 1
0.0295002176785622 1
0.0342287317724591 1
-0.279648787624649 1
-0.0358553206373004 1
-0.0242538032401286 1
-0.0577816408930085 1
-0.00510692907919516 1
-0.0377031696660684 1
-0.0770064467735232 1
-0.0167987708882423 1
-0.213075501610411 1
0.0324954480339046 1
-0.0998463216528872 1
0.0307090439540771 1
-0.195059430161594 1
0.165463134656509 1
-0.0911282363174251 1
-0.157851742030555 1
-0.0507365922442614 1
-0.213661092690342 1
-0.0139210044960107 1
0.0474346290675229 1
-0.12253802044378 1
-0.203032942504105 1
-0.0512156621390023 1
0.203148339861134 1
0.138137426181011 1
0.315741128778701 0
-0.109207427699684 1
-0.0262040635216591 1
-0.0707240599092321 1
0.11027473659941 1
0.215195562482873 1
0.187517767799579 1
0.0261000670083352 1
-0.0988204820227156 1
-0.33317730912293 0
-0.0811037704988922 1
-0.0147940189135257 1
0.114597016731333 1
-0.0642982930709479 1
0.182402856915337 1
-0.230165311177334 1
-0.14055196170693 1
-0.343707705023747 1
-0.139023417578026 1
0.27572047224279 0
0.313006179157302 0
-0.011065704118032 1
-0.0636699610652178 1
0.139125992228474 1
0.0386344972919685 1
0.19996093656206 1
-0.000639944231003234 1
0.0452284959843615 1
-0.134387662430123 1
0.0834777822449342 1
0.0678552497467253 1
0.195739729442621 1
-0.088846874987191 1
0.164562123706319 1
0.0857506000714791 1
-0.0838786337166007 1
0.0984149079115213 1
-0.152923538230885 1
0.0719337833110484 1
-0.030219102680278 1
-0.018692135118978 1
-0.0487900934357601 1
0.16846483855292 1
0.216122457887347 1
-0.122955891258727 1
0.000659135432790996 1
-0.121563565561526 1
-0.225756497616065 1
0.112788678610271 1
-0.32844624102381 0
0.157964959266457 1
-0.0070181849757792 1
-0.228729532517174 1
-0.0033382578883656 1
0.0601026323996183 1
0.218703682343126 1
-0.29962871203663 0
0.097352269618212 1
0.176841415544919 1
0.0467159397504217 1
-0.0570017499699444 1
0.0497219066741671 1
-0.108046755684407 1
0.0181316238280453 1
0.148871479986906 1
0.0583661685444499 1
0.0699201734070971 1
0.198072328240497 1
-0.111750301584753 1
0.117802071707766 1
0.0353101908138355 1
-0.0707057563197393 1
0.0368767680272965 1
-0.205643857691132 1
0.0569366477041497 1
0.0432500953314897 1
0.0666862238327474 1
0.0659438388254633 1
0.0417163201294942 1
0.129944069422792 1
0.0305668937551536 1
-0.112263325195127 1
0.0119828861415022 1
0.17999402426849 1
-0.102574711713709 1
-0.282561758875278 0
0.0675248992048783 1
0.378640310839695 0
-0.234409088098281 1
0.204415171098269 1
-0.101478329299346 1
0.0141546198528273 1
0.139992098903569 1
0.162282262087039 1
-0.0997924812646124 1
-0.0645994672084059 1
-0.0699929512006906 1
0.105679154775836 1
0.0207124017229632 1
-0.0364033132535208 1
-0.140207607039431 1
0.124253049336292 1
-0.241127229999097 1
-0.147612728960287 1
-0.0619033892810448 1
0.0113614695457629 1
0.0850087954848255 1
-0.112209555443482 1
-0.0197115542748243 1
0.193359996723405 1
0.0196570813425601 1
-0.0938893995751889 1
-0.136539305693809 1
0.0593943176039254 1
-0.0161965034210015 1
0.0351151566045077 1
-0.0697136718471155 1
0.0139346428103959 1
-0.00739371534195936 1
-0.0394079889457774 1
0.0517943549128311 1
-0.091567397763077 1
0.224014409494338 1
0.208399145492306 1
0.308419553120853 1
-0.14500942534758 1
-0.0423433757852166 1
0.0585758765740917 1
0.0332051015453595 1
-0.131967463968023 1
0.0104850210112512 1
0.118053920365345 1
-0.0421637036380599 1
-0.0885626227482365 1
-0.0584679095009254 1
-0.109912103499316 1
-0.250048131820366 1
0.0738347762006999 1
-0.332016742650961 0
0.162682255599799 1
0.224270939104343 1
0.107898284033134 1
-0.240439103658595 1
-0.121229862424997 1
0.112360990354479 1
0.0742683640145346 1
0.00586938151871354 1
0.119286824879935 1
0.00470829211349695 1
0.0889593165417978 1
-0.0139059163501812 1
-0.0228413174593883 1
-0.298511327572371 1
0.0502072057876436 1
-0.102883230135552 1
-0.0666252521463539 1
-0.077013544031592 1
-0.109186342557964 1
0.0513320977270186 1
0.0637881689064063 1
-0.216817796197414 1
-0.105683830814984 1
0.0449526870448391 1
-0.0331747030946715 1
0.178709109612563 1
0.0832580313061494 1
-0.0181796481587825 1
-0.0914939989686506 1
-0.00221669743911692 1
-0.0416088176804891 1
-0.122011330564055 1
0.218227316231515 1
0.155152597534168 1
0.105588207114108 1
0.241210530864295 1
-0.0171269222145956 1
0.0264548455168779 1
-0.00220689367943257 1
0.158576641956172 1
0.222508307532369 1
-0.0336893556033373 1
0.277246154574469 0
-0.00805698737959824 1
-0.0195327926741523 1
-0.160403265249563 1
0.132586472926867 1
-0.0382838653667439 1
0.00678536458834907 1
0.177213501817562 1
0.0790403344494415 1
-0.0997037268617651 1
-0.101990311492244 1
-0.202531039763715 1
0.144394783227065 1
0.0415918706625673 1
0.16924243139921 1
0.0841186192272911 1
-0.0898624858646777 1
-0.03161677445541 1
0.00381848832564825 1
-0.228296518081016 1
-0.149811506310441 1
-0.212972043473528 1
-0.0460057279479289 1
0.190352042759726 1
0.10163954511408 1
-0.272961244763735 1
-0.222198606061964 1
0.0360578891011938 1
0.140423903414952 1
0.0884969491517412 1
-0.0213373865251514 1
-0.0525466579463891 1
-0.279588913524315 1
0.00247960167360687 1
-0.0849787598293003 1
0.127066038620535 1
-0.127666331558593 1
0.0378212695247792 1
-0.00378604290672639 1
-0.0888238281944918 1
-0.0843128170269636 1
0.246788064335666 1
-0.0492246955632553 1
0.206512877824228 1
-0.000215415836248803 1
0.0773245890889825 1
-0.0684008170345849 1
0.0053068844268218 1
-0.10295103350738 1
0.0212841556100563 1
0.0444010802296938 1
-0.425883334757095 0
0.185565050449249 1
0.0764791207779151 1
0.0591821316965053 1
0.175112932226625 1
-0.0920401516865051 1
0.150486463659671 1
-0.0716176152908874 1
0.245292385937354 1
0.140462566681778 1
0.111343211748942 1
-0.12909821824423 1
-0.0514552794673034 1
0.00658922243906762 1
-0.0885080706576524 1
0.286315768519121 1
-0.223016942997302 1
0.120878813601115 1
0.126273715920793 1
0.0343363241463631 1
0.105966821488903 1
0.22049190583146 1
0.144547244647104 1
0.0222406797978532 1
-0.10205713626369 1
0.224338901246664 1
-0.186287061667065 1
0.115451698343026 1
0.0626222677260885 1
-0.0999113754242838 1
-0.389784241898183 0
-0.0836509862749736 1
-0.041651183829201 1
-0.114472515907729 1
0.19968766059454 1
0.13048538128653 1
-0.296514262150146 1
0.0224226250108073 1
0.0707453425820512 1
-0.168877891542052 1
0.0715965011352259 1
0.168662787686168 1
0.257988288794715 1
0.168890727804163 1
-0.0986889409844443 1
0.225480217035063 1
0.0309594224835536 1
0.3113978007765 0
-0.107711247566986 1
-0.0792026928915583 1
-0.00953287110145459 1
0.214098814837617 1
0.160749722957147 1
0.0577436311429385 1
0.0592012284806667 1
0.183167675676765 1
-0.177661937801912 1
0.1221924946338 1
-0.0473828951833855 1
0.27115674176575 0
-0.31057671643488 0
0.0334728107531997 1
-0.0909167354950925 1
-0.0919604981159778 1
0.0556426644221638 1
-0.142485281287173 1
0.0773500821713927 1
-0.156405109021965 1
0.043065409208161 1
0.244838202383862 1
0.051571890742649 1
-0.0369392713931256 1
-0.0191370811750795 1
-0.239852920379013 1
0.00177006013140925 1
0.0849956323791047 1
0.0903991344073094 1
-0.0326281088985178 1
-0.223910907261343 1
-0.277879842914285 1
0.220915518378116 1
-0.0550173686077015 1
-0.0012946323909844 1
0.123561460315771 1
0.0386499873420636 1
-0.220438149790016 1
-0.0575919232227822 1
-0.104081372224447 1
0.095897097801861 1
0.139296953115076 1
-0.199221699567007 1
-0.0519418231333151 1
-0.161153334551116 1
-0.0252301433991477 1
0.048167106603872 1
0.16862872851299 1
0.171608920519286 1
0.126915065365475 1
-0.128724956276915 1
0.0066242823760862 1
-0.122897987779111 1
-0.306230818001347 0
0.0400984875131903 1
0.15099788582845 1
-0.120815185477392 1
0.0459782547941589 1
-0.0685432653535867 1
0.172068191421913 1
0.265792276696817 0
0.0756181393555566 1
-0.188560766828715 1
0.0844252548914267 1
0.227036124444533 1
-0.125999367641737 1
-0.225579045723532 1
-0.290816319966885 0
0.243191240427492 1
-0.0727274127263912 1
0.307394354810391 0
0.0487766474625956 1
-0.0851296134030268 1
0.0895652258150897 1
0.0733518963418423 1
0.29611251510072 0
0.0131475310559774 1
-0.0353480769992863 1
-0.161474287948902 1
-0.0897941848809858 1
0.118530850985633 1
-0.0317297196233892 1
-0.273296006381897 0
0.223921939071705 1
-0.0495578805420022 1
-0.0197714787605238 1
-0.0437281822825556 1
0.138494172311222 1
0.0422509498128358 1
0.169289942717185 1
-0.072397023360268 1
-0.126043824931308 1
-0.0845817441423932 1
0.0377763387658836 1
-0.157078695065871 1
0.00342928308502252 1
0.029388762657342 1
0.27091360994917 0
-0.0863560902600315 1
0.175480091384372 1
-0.168260932559372 1
0.0833633015830651 1
-0.126137906632555 1
0.153132985840875 1
0.112694714034504 1
-0.104000397128475 1
-0.18591983611387 1
0.0641141994418952 1
0.101222908121361 1
0.150388760621493 1
-0.0501551627168808 1
0.265781460812502 1
0.0260727685303913 1
0.0727070816677206 1
-0.0476293234210276 1
0.0156647616166118 1
0.118141774260196 1
-0.0997729537585913 1
-0.282190619214132 0
0.138822364975561 1
-0.436978706887032 0
0.0171564431038855 1
0.0237214907546294 1
0.23514457207197 1
-0.151776886983736 1
0.0319970146544005 1
0.163307156364227 1
-0.258282251910248 1
0.248677043816274 1
-0.141187287984741 1
-0.183090884154876 1
0.000127134035597526 1
0.0417437369793708 1
-0.284468303507824 1
-0.116295274274187 1
-0.232315402168335 1
-0.350435422189533 0
-0.0030368435741088 1
-0.0362217489614803 1
0.139878137169357 1
-0.265524447185107 0
0.0122563992542401 1
-0.132254958037307 1
0.118134896685661 1
0.0470422983703487 1
0.38444568781983 0
0.149075773896459 1
-0.100963041037295 1
-0.0142194960837465 1
-0.0311817470026055 1
-0.114498518779753 1
0.214340384716625 1
-0.101108593849278 1
-0.0660948624953933 1
0.10065365617221 1
-0.231825644751826 1
-0.0853799780992869 1
0.121705983387124 1
0.157124758167366 1
-0.165733026614079 1
-0.0747917263672441 1
0.0655122877218226 1
0.113386396537718 1
0.0472916787558201 1
-0.248965645989513 1
-0.120154703767454 1
0.0565432789297111 1
-0.0525085858653141 1
-0.159384198887887 1
0.0881729051577691 1
0.0888815362876276 1
-0.14367276509409 1
-0.0324454047183809 1
-0.0761186679192999 1
0.0788124626682742 1
-0.0884126978327137 1
0.239073935256802 1
-0.194093572067907 1
-0.153069873106918 1
0.113448319127024 1
-0.119540218529643 1
-0.00201449851418382 1
-0.237694122348178 1
0.143457526154636 1
-0.126404094716316 1
-0.0333361870147191 1
0.177217091787411 1
-0.0227447086962408 1
-0.0654419503662847 1
0.120477354312752 1
-0.0820293034946447 1
0.0428811102759378 1
0.341021726686373 0
-0.0480560129923268 1
-0.0765677426879022 1
0.0728335102823918 1
-0.201871113966307 1
0.142958841908388 1
-0.061646632033619 1
-0.0598310467335758 1
0.0879139915334062 1
0.125204573336156 1
-0.0409917428350573 1
0.165160406323537 1
0.0472367145833454 1
0.0155008342017577 1
0.0411229368963519 1
-0.0548060021222414 1
0.253146363755237 1
0.180491606402946 1
-0.446733265831419 0
-0.0699997056254524 1
0.14070640862507 1
-0.173586561254239 1
-0.336156205287935 0
-0.00630343798698392 1
0.197416154963225 1
0.151843715104016 1
-0.0276956878376723 1
-0.0618020688128082 1
-0.17740964600992 1
0.0596213845554417 1
-0.00743446282237645 1
0.129598809553345 1
-0.247390464701734 1
0.111434745842338 1
-0.0259865620446957 1
0.0427264442698626 1
-0.0538616854721551 1
0.0290162534931507 1
-0.179691152315724 1
0.299932308608482 0
-0.00375788654836696 1
0.125703520672213 1
0.0610309047791173 1
0.18178956124269 1
0.0583557801634396 1
0.0556025166307168 1
-0.0317509983631996 1
0.0758164322038731 1
0.0151235078135733 1
-0.16316162584432 1
0.246167658803748 1
-0.0172956483452635 1
0.0488940057623359 1
0.0410861969395521 1
0.0198166426947384 1
0.00778380784923756 1
0.118086452359184 1
0.0591154213733618 1
-0.0867262873176905 1
0.108850040820441 1
-0.175080349897785 1
0.148517338107037 1
0.107698151909539 1
-0.167117208959224 1
0.237057039710081 1
0.0303036354303955 1
0.159670217496351 1
0.0732365135689624 1
0.178123396827338 1
0.256885915014088 1
-0.0327450598455505 1
-0.23624925193381 1
-0.179716004139716 1
-0.177083218659722 1
0.0309993403974361 1
-0.055423113454035 1
-0.069159544029114 1
-0.0242836645970743 1
-0.177206302301582 1
-0.106329389376222 1
-0.0653453252595258 1
0.278392444991196 1
0.100340200182792 1
-0.068731511790772 1
0.144307303367155 1
0.0933090057911825 1
-0.126801806473408 1
-0.315507298486444 0
0.102167105984751 1
-0.0726478491226345 1
0.0414056635479442 1
-0.04675375239844 1
-0.00401986128907174 1
0.0612007334793832 1
-0.00662089673311098 1
-0.203640900289691 1
0.218341247683485 1
0.289440647459912 0
-0.0287325567677156 1
0.248023723347811 1
0.222459662152926 1
-0.00223191147995699 1
-0.152762747970103 1
-0.0518590817229915 1
0.164552129642784 1
-0.0773637963514626 1
-0.2118108050801 1
-0.283154316521195 0
-0.0471579785806227 1
0.078067575577949 1
-0.0748946168575208 1
0.165983325666764 1
-0.313603957558853 1
-0.479028659300598 0
0.0614111872670082 1
-0.0227074945613868 1
-0.150577173806438 1
0.154355266552159 1
0.128937120204185 1
0.0743472825385989 1
-0.302206604144977 0
0.176534952667452 1
0.245049507129396 1
-0.135981255631021 1
0.178017077988149 1
-0.0341581616211961 1
-0.185404069268483 1
-0.0553592612255443 1
-0.0734841186491532 1
-0.0546960422529417 1
-0.201032809041574 1
0.176392667800865 1
0.00102936025431604 1
-0.0115636971540934 1
-0.118377599397184 1
0.0280693150391261 1
-0.111268479154271 1
0.182103921206385 1
-0.28189437350641 0
-0.105911597707083 1
0.101820476796983 1
0.135766336482748 1
0.0129763360638432 1
0.0264939464454646 1
-0.0472259201490322 1
0.111525545684469 1
0.119144125413048 1
-0.0934926770307183 1
0.127705263250019 1
-0.0797827434668574 1
0.022449555146536 1
-0.0112621280745287 1
0.151890205484745 1
-0.155136872163498 1
-0.291413649294206 0
0.112492398893694 1
0.101466497993199 1
0.307338956458301 1
0.143384034240477 1
0.049912451104106 1
-0.271288729870983 1
-0.199338526752886 1
0.0370768543095698 1
0.000300078092647302 1
-0.11630493560946 1
-0.000637030413900699 1
-0.0957476674984472 1
-0.0613628262777359 1
0.163349228135642 1
-0.0602582764714655 1
0.419860440135825 0
-0.102754450436888 1
-0.0646747541061495 1
0.143258164438448 1
0.0557632121331731 1
0.0529720513701132 1
0.0285305585123648 1
-0.0783788033333468 1
0.00845962054174229 1
-0.00733450000582717 1
-0.0212799464085339 1
0.0827091699350815 1
0.0197866052699397 1
-0.0654795479767506 1
0.270388083895593 1
0.00766749623839762 1
0.126442867659198 1
-0.137183389799489 1
-0.0549938899913738 1
0.227919690481992 1
0.110433781556732 1
-0.0877665830011875 1
-0.20807962109629 1
0.0768574226051989 1
0.0773986495573193 1
-0.0866382826883662 1
0.0104011797978054 1
-0.0338122071551216 1
-0.307370808186784 0
0.144771375339615 1
0.00516615586579038 1
-0.0452553141955424 1
-0.0719301971611163 1
-0.132416922831389 1
-0.169679413976548 1
-0.00324456861731498 1
-0.0230338942511708 1
-0.110303943348923 1
0.327049587036994 0
0.061217530749943 1
-0.0135078170088204 1
0.205482760769375 1
-0.111732368750397 1
0.0656584323523868 1
-0.205090233561028 1
0.0458468637839685 1
0.180616957872896 1
0.0551745626443655 1
0.0709660482697544 1
-0.0310676062093134 1
0.0703286235398781 1
-0.213180151872739 1
0.0649599174507729 1
0.103435797705138 1
-0.0927781279805818 1
-0.0966132637989814 1
-0.016832251313594 1
0.00365026251203578 1
0.00721305602697773 1
-0.00292961318778481 1
-0.177789882859048 1
-0.101045067471368 1
0.10837283810694 1
-0.151942457737321 1
0.128566718263776 1
-0.0896654010421072 1
0.0823932156188926 1
-0.165037787783342 1
0.0827636398743677 1
0.0704636945101958 1
-0.0035996875590372 1
-0.119649340942399 1
-0.0505035966619769 1
-0.112897681757727 1
-0.255779730562736 1
-0.22529505574423 1
0.15460682196757 1
-0.0996533406041493 1
0.00441539029136666 1
-0.211703589676715 1
0.0835813474016711 1
-0.183088246969124 1
0.15141208593133 1
0.0193707170221816 1
-0.170048599297863 1
0.0721460221752769 1
0.0829567977658333 1
-0.311627486412241 0
0.25574174046523 1
-0.0996210593465307 1
0.135402613330817 1
0.0071773001034262 1
-0.00581947164657381 1
0.158681044759944 1
-0.318861843117325 0
-0.169274750823573 1
-0.0454764891429055 1
-0.0607631284026316 1
-0.0459073607192848 1
-0.102389325415745 1
0.101326325170401 1
-0.122858064957101 1
0.149761544560709 1
0.112126707830398 1
-0.0822281167108753 1
0.0680705992668763 1
0.400288058411026 0
0.0961568063493769 1
-0.100504881619657 1
0.172387805379626 1
0.0976566616577224 1
-0.162737611691209 1
-0.279961768265423 0
-0.306312417741747 0
0.063830188534131 1
0.149181874369734 1
