# Supplementary material for: Bias caused by sampling error in meta-analysis with small sample sizes
Source: PLoS One. 2018 Sep 13;13(9):e0204056. doi: 10.1371/journal.pone.0204056 (PMC6136825; doi:10.1371/journal.pone.0204056)
Supplement: S7 File — (ZIP) [file pone.0204056.s007.zip › results N = 5 theta = 0 tau = 0 sz = 50-100.txt]

"dl.theta" "dl.cp"
-0.0406472240886352 1
0.0289648259015245 1
0.0441386599190186 1
-0.0012172888347348 1
0.020768829544777 1
0.101479222801296 0
0.00825993471350238 1
0.061001064975632 1
-0.0358580943275984 1
0.00951033671353492 1
-0.00807478173297104 1
0.0203374551299994 1
0.0831278813658333 1
-0.0109383725716611 1
0.0482576778457357 1
0.0322860336009174 1
-0.0219157344368158 1
-0.0556611637404985 1
-0.0517093162452821 1
0.00338727718306598 1
0.0420930213362382 1
0.00955143665398016 1
0.0314619614393007 1
-0.00931598679829465 1
-0.0131022390412598 1
-0.0472261541618905 1
-0.0562577243496726 1
-0.0479028130019593 1
0.016773951077488 1
0.0231487124758284 1
0.0202756855926826 1
-0.0282652635648979 1
0.0108946308734344 1
-0.0719222854181119 1
0.0173688920218814 1
0.00309576949226024 1
-0.0456360673852644 1
-0.00570479068496425 1
0.110886218522593 0
-0.0757571310379262 1
-0.0372106391244809 1
0.0254898790692507 1
0.00705157853224783 1
-0.069781730152982 1
-0.0444708995432104 1
0.0611144098211008 1
0.0352774511736777 1
0.0131330615969339 1
0.00555296532522214 1
0.0618598463016951 1
-0.0136375348550194 1
0.0808420112533824 1
-0.0347927371995571 1
0.0683735369547131 1
-0.02253671007743 1
0.00106075668507695 1
0.00686702529973409 1
-0.0302321923923046 1
0.0495980840092846 1
-0.067613379052952 1
-0.0104638043913419 1
-0.02446374358823 1
0.00837734877054427 1
0.0561424380630229 1
0.0302566589471666 1
0.0157785552288351 1
0.0330705771196096 1
0.0277561161496482 1
-0.0271329021921399 1
0.0932513221448966 1
0.0536254138181257 1
0.0731478559393676 1
-0.0747318487356868 1
0.0601744219940239 1
-0.0163796736615926 1
-0.00398826948203055 1
-0.0226791941732852 1
-0.00906517070363377 1
-0.0688840044126775 1
0.0112975846743485 1
0.00204473114409713 1
-0.0233068501186312 1
0.046684959125296 1
0.00623861979552175 1
0.0384142771103739 1
0.0433273038933756 1
0.0658587130025176 1
-0.0383662101927946 1
0.0602331024243638 1
-0.0632184191466973 1
0.0564189089847614 1
0.0181316427384696 1
0.0203114790145476 1
0.00855197187474406 1
-0.0272135615838552 1
0.0267120607133376 1
0.0160384018980032 1
0.025474357223133 1
-0.056591138065427 1
-0.0645920754386087 1
0.0352475188454741 1
-0.0044190581555675 1
-0.0206160353623323 1
0.00561807335053955 1
0.00647475902909541 1
0.0715264209550319 1
0.0282004823159474 1
-0.0491130851015592 1
-0.0612071003930726 1
0.0639616558470058 1
0.0264355230896194 1
-0.0598075258306239 1
0.0935191164681731 1
-0.022710089710676 1
-0.0574171815716216 1
0.109352853558941 0
0.0677417908771398 1
0.0240146128819691 1
0.0126847154035704 1
-0.0664960917621755 1
0.0454838392498817 1
0.0271716718372578 1
-0.0161254913805914 1
0.0528893578241019 1
0.00946335940421181 1
0.0420358469622641 1
-0.000560337932512263 1
-0.0690978766595821 1
0.070572650783404 1
-0.0305358881687796 1
-0.0253826501291551 1
0.0119863589332703 1
-0.0423439078676932 1
-0.0611242788678507 1
0.091349349613633 1
0.0478806156825122 1
-0.0226072265627399 1
-0.0390928905241272 1
0.0034676933135557 1
0.0187195793514514 1
0.0824679509380579 1
0.0223102490459123 1
0.0409078514187069 1
-0.0033925183784842 1
0.0342772732582 1
-0.0673872997757794 1
-0.115101935211701 1
-0.00312541591094705 1
-0.00660315801847761 1
0.0454801186990254 1
-0.00573333084415356 1
0.00039370505807557 1
-0.101518753065721 0
0.0686591558241868 1
-0.0251732141044978 1
0.0066822230437848 1
0.00688439329905348 1
0.0241204540798625 1
-0.00764440908514506 1
-0.047938558847413 1
0.0584742789009681 1
0.104010372342776 0
-0.0315743057691458 1
-0.0381743131875755 1
0.0382106881872177 1
-0.048022192287829 1
0.0500687840325802 1
0.0321313380792737 1
-0.00241445946829365 1
0.0167809934292592 1
0.0207470589924793 1
0.0237750155925028 1
0.0840984608083996 1
-0.0459430736469412 1
-0.0568176784305185 1
-0.0143461778244674 1
0.0332392439960265 1
-0.0298309482161202 1
0.0303165272762495 1
0.0908430790993648 1
0.00217136728379015 1
0.002231833116947 1
-0.0137882117845694 1
0.00103666173007433 1
-0.0195648472274677 1
0.0113519411879299 1
0.0796056236982804 1
0.0430000088606217 1
-0.0358476437613041 1
-0.0373063932584605 1
-0.012382848824062 1
-0.039147819699498 1
-0.0128493025381014 1
-0.0150816113297785 1
-0.029768262927328 1
0.00641900609245128 1
0.062602317568955 1
0.117104372795742 1
0.0765590689138442 1
-0.0654364542419738 1
-0.0168618501735066 1
-0.00266881638312461 1
0.0228707569777639 1
-0.0639877501220465 1
0.0360510703370329 1
-0.0594540022558115 1
-0.000154219582719187 1
0.0827661932037861 1
0.0211734674761979 1
0.0418898654699235 1
0.047084564637692 1
-0.00855240035272512 1
-0.00408432768026877 1
0.0815408236963907 1
-0.0675283535181614 1
-0.0281025747728751 1
-0.0282249027232629 1
0.0216357049820456 1
0.0754620820995802 1
0.0106810264569793 1
-0.039402408143922 1
0.0699706320710508 1
0.0299831116352724 1
-0.00776589507943078 1
0.0371983265007007 1
-0.00280249292491776 1
0.0873635004160924 1
-0.0467974854866373 1
-0.0699572497428982 1
-0.0509190421707635 1
0.0744693537843997 1
-0.00921843598467256 1
0.0144481742453659 1
-0.0469550054057126 1
-0.0623291600633864 1
0.000141820494000935 1
-0.0053454020543981 1
0.0508253186013824 1
0.0558230276149839 1
-0.01844822070643 1
0.0555110788709629 1
-0.0878514986090675 1
-0.0840383940561469 1
0.0262153782190026 1
-0.0765033452358501 1
0.0741960785788356 1
-0.00581414923540152 1
0.0286061169254246 1
-0.0507145618144579 1
-0.0339061604082851 1
-0.00807716217629243 1
-0.0110508646281253 1
-0.0278892189826096 1
-0.0878689749235985 1
0.098150361037937 1
0.0578536857701593 1
-0.0315120837348634 1
0.017073996491435 1
-0.0353653534377819 1
0.0134202922651253 1
0.0100134143252315 1
0.0650275772905346 1
0.0206154558249687 1
0.0383071448946887 1
-0.0109416336511718 1
-0.121013297243384 0
-0.0248255977620684 1
-0.0199366487903728 1
-0.00770455997908844 1
-0.0094808440734864 1
0.0536956722997111 1
0.0652671607706836 1
-0.00238957434738053 1
-0.0600594392228801 1
0.0221057615083142 1
0.0537054834201486 1
-0.0586989766158404 1
0.0100067346105241 1
-0.00907791418487277 1
-0.00793445512057998 1
0.0882317357694282 1
-0.0891591094235686 1
0.00553686368084161 1
0.0776266757383553 1
0.0216176584777831 1
0.0814526064477206 1
-0.0851213581651522 1
-0.0215679170089445 1
-0.0216079586145144 1
-0.0801342227078877 1
-0.0277210679080896 1
-0.0186374038565084 1
-0.0569050269710071 1
-0.0789371810044193 1
0.0117258055798334 1
0.0399963734732238 1
0.0360401704596182 1
0.0193790432197229 1
0.019853809015801 1
-0.0197459137837525 1
-0.0489656409484054 1
0.00956936218335543 1
-0.0388058081245826 1
-0.0940648692361275 1
-0.00743216450155099 1
-0.0273598463228483 1
-0.100669063565544 0
-0.14312815364664 0
0.0518563493224251 1
-0.00429352544449526 1
-0.0235123004950426 1
0.0149227841925712 1
-0.0116856932553444 1
0.0326416486701932 1
0.0137154418805526 1
0.0728952900479358 1
-0.0158624023356395 1
0.0759197897635533 1
0.068453485891597 1
0.0181316895175256 1
-0.0394738145707859 1
-0.0190775701600125 1
0.0674088819242593 1
-0.0319337191769817 1
0.0161286434802423 1
0.00784952983197449 1
-0.0394736545770221 1
0.0310457478232711 1
0.0153908410639092 1
0.0289404129834931 1
-0.0450339525506651 1
0.0658047387578463 1
0.0809012582878621 1
0.0101625293515499 1
0.0232884106172148 1
0.0901247899671039 1
0.0747189479042193 1
-0.0966602227967834 1
-0.00768996978322974 1
0.00914261532948086 1
-0.0140032952588637 1
0.0053164387913746 1
0.013571860486334 1
-0.0592275712496815 1
-0.0210259248764773 1
-0.0117199912401611 1
0.0528879148365058 1
-0.0481611993171897 1
0.00680380367019961 1
0.0401372083052133 1
0.0135830428987725 1
-0.0728218475184205 1
0.0480866242272816 1
0.0938249613890629 1
-0.0202690018289981 1
0.00885173923971632 1
-0.0148532984100587 1
-0.0312283183845751 1
0.0432890152361569 1
0.0166550884349899 1
-0.0816794761272736 1
0.0495114617904823 1
-0.0489306460062085 1
0.0204293653867572 1
-0.0396059565179862 1
0.0131163671090518 1
0.0244491007804374 1
-0.000865241154153203 1
0.0178852665467068 1
0.00165978047887749 1
0.0589417429202919 1
0.0624504685089605 1
0.0680628537894092 1
-0.0451703973293028 1
0.048381058356402 1
-0.0336168834225173 1
-0.150913471732743 1
0.0973781918690255 1
-0.0150971412799223 1
-0.0275365409308665 1
0.011542561119982 1
-0.0424201564394175 1
0.0261734577415486 1
0.0194612588572911 1
-0.0606926177477212 1
0.120283653102498 0
0.0134218152970384 1
0.0229148844968401 1
0.0422645008516964 1
-0.0042446418644951 1
-0.0414313238793528 1
0.0271113121221496 1
-0.0386962425194184 1
-0.0965790109369972 1
0.0378574380090965 1
-0.0110216834044892 1
0.0146152807549786 1
-0.00475543182863989 1
0.0107999711074764 1
-0.075076330346116 1
-0.0344266465826819 1
0.018618658308033 1
0.0210232037519317 1
0.00709907327237111 1
-0.015536852045724 1
0.0828024286639071 1
-0.0682656941078332 1
0.00364329774478451 1
-0.0809962838776318 1
0.06447914941948 1
0.00962719738081064 1
0.0739868506330196 1
-0.00931162951223819 1
0.0539853253873597 1
-0.0551398893680605 1
0.100532259906808 1
-0.0754296637573149 1
0.0570782749335815 1
-0.0200278778887423 1
0.0176399557422207 1
-0.049457396045256 1
0.127114793870989 0
0.0128503858977546 1
-0.020041358212328 1
0.104841042796652 1
0.0181713390911856 1
0.0336962501579561 1
-0.0453862518329247 1
0.0128548562429167 1
-0.00626682225321244 1
0.0017219737818449 1
0.035319089092249 1
-0.0438078963726974 1
0.00799390025584418 1
-0.0142763806598296 1
0.000329261962940402 1
0.023242035543578 1
0.000837828389784235 1
0.0481690139665791 1
0.0486117999596366 1
-0.0201152238648636 1
0.00459299819049648 1
-0.050310456556281 1
0.0668678285608344 1
-0.0110137566307967 1
0.0781371297558653 1
0.0154247899830584 1
-0.018102051521628 1
0.0208696780642807 1
-0.0429597242458931 1
-0.0275519567168587 1
-0.00537776037692397 1
-0.0324125350333796 1
0.0710029892103564 1
-0.0436742068016749 1
-0.0849667489448134 1
0.130053809735817 0
-0.071674760842696 1
-0.0365604538925983 1
0.0907390023639245 1
0.000414497891402696 1
-0.0631394837763243 1
-0.006395571725749 1
0.0448254960336991 1
-0.0427032754292521 1
0.0643178639381605 1
-0.0363318727940666 1
-0.01710445417727 1
0.0427991837146044 1
0.0313445914429335 1
-0.0643775890432004 1
0.0922841511304168 1
0.054280685140001 1
-0.0566411547862488 1
0.0381739427243164 1
-0.0170041643717191 1
-0.0401270182212319 1
-0.105853102049398 1
0.0167859978192098 1
-0.0767529017466642 1
0.107375469245478 0
-0.0576742055181115 1
0.0125551079073455 1
0.0810226402440532 1
0.0381474911412676 1
0.0176064344435648 1
0.00161923350663643 1
0.0380195976736737 1
-0.036696450001121 1
-0.0294380202393928 1
-0.0423088921480501 1
0.0187288444765712 1
-0.0302514087741718 1
-0.108626476449583 0
-0.0349017094846838 1
-0.0446065975807103 1
0.00067722503691417 1
-0.0653728508797976 1
-0.114186162241734 1
-0.05377824169069 1
0.0624753194420549 1
-0.00158136680702918 1
0.0408750885994468 1
0.00448418301847692 1
0.0108435137547613 1
-0.093636913428889 0
0.0290980860003483 1
0.0248031841299135 1
-0.0355380195132623 1
-0.0359152395832334 1
-0.0237934749073244 1
0.0145104912446769 1
-0.0647440961443192 1
0.0118714880775622 1
0.0625549585487436 1
-0.00268562220411014 1
-0.0226863571476922 1
-0.011849301665967 1
-0.00163703197598662 1
0.0171833567666617 1
-0.0676794400276307 1
-0.0342270540286639 1
-0.121229152174839 0
-0.00814452883221513 1
0.00426071205753258 1
-0.0699803019027534 1
0.0797574727062484 1
-0.00361559780581267 1
0.00394229686721059 1
-0.100754335067349 1
0.0922736637990992 1
-0.0493673540334181 1
0.0511898674556324 1
-0.0138380482223893 1
0.0105893129181576 1
0.00432483355467499 1
0.038623858287919 1
-0.0357622697204822 1
-0.074586794755662 1
0.0739951537000103 1
-0.0369165302312153 1
-0.0482358545119119 1
0.0360821458945935 1
0.0203248232606037 1
0.0100685909297605 1
-0.00808461121650958 1
-0.0219851694387372 1
-0.0286950745093694 1
-0.0546882832613646 1
-0.0427827655132895 1
-0.0359848946968112 1
-0.0334173645896567 1
0.0826145771885862 1
-0.010380850456884 1
-0.0780513018481846 1
0.160815271441435 0
0.0383821041059112 1
0.0501621487803762 1
0.0385176424887641 1
-0.0847211614471802 1
0.0346525860653802 1
-0.0331214193743952 1
0.0806886937106911 1
-0.0280783221091967 1
0.0543771407071196 1
0.0157015286160528 1
0.0675123095445875 1
-0.0647235002460515 1
0.0125909690064774 1
0.0453002269550102 1
-0.0496348646792255 1
0.0313618907532385 1
-0.0243708327255371 1
-0.0486744699666757 1
-0.0285375617224093 1
-0.00816929989975858 1
0.0655977571065761 1
0.0790883196397332 1
-0.123935700367282 0
0.0277977605530382 1
0.0544196964967441 1
-0.000180302710954513 1
0.0367959661760413 1
0.0395103647507027 1
0.0413408997795998 1
0.0856374377269902 1
-0.00809045146012993 1
-0.0434834222231682 1
-0.0716994203197716 1
0.0908005001148026 1
0.0132203869104307 1
0.00392437776350522 1
-0.00863221344108222 1
-0.0278984148140889 1
0.0572629527972941 1
-0.064333833813059 1
0.00333892926515455 1
-0.0289105043640652 1
0.0333698651050341 1
-0.00509910430485045 1
0.0143146915143099 1
0.0737430409459132 1
0.0436501416771862 1
-0.00968112577735484 1
-0.0939188433969703 1
0.0432957844970052 1
-0.0884611946923971 1
-0.0195012681429498 1
-0.0382606990720609 1
0.0412888905631653 1
0.0501021780657332 1
0.0583269635248461 1
-0.0145885113005894 1
0.0107996691211923 1
-0.0574445889970536 1
0.100865685075472 0
-0.0061120493686004 1
-0.0874629440463422 1
0.04834267036755 1
-0.0654504044869572 1
0.00448321602040615 1
-0.0565120190675544 1
0.0383771834347678 1
0.0121881922813549 1
-0.0659738265631939 1
0.0126505005180878 1
0.0128331997784339 1
0.0136239241681726 1
0.0657678970016876 1
-0.00795337198055907 1
0.00788637606472809 1
0.0791032353955522 1
-0.0608330133975946 1
-0.0164906201061176 1
-0.0143807701340639 1
-0.0625562628829232 1
0.0437360815097206 1
-0.037745658305314 1
-0.0688413443832036 1
-0.125070076624772 0
-0.0245500184973404 1
0.064570563976866 1
0.0349026491228022 1
-0.103730739088392 0
0.0702194915095701 1
0.00629519757758298 1
0.0188846509147979 1
0.107132565491249 0
0.0570363644027235 1
-0.062443336283563 1
0.0382610868461788 1
-0.0517572491407186 1
0.0503272946113968 1
-0.0466105357935062 1
-0.0391998183219395 1
-0.0581206933701837 1
0.0403425499134571 1
0.0515597066754875 1
0.0657044796546406 1
-0.0427263734205597 1
0.0260395245248555 1
-0.0827058001211399 1
0.0662228920213951 1
-0.00655808934850272 1
-0.00143456713153134 1
0.0448588152916456 1
-0.0183095639676246 1
-0.00696108074589379 1
-0.00540879255375925 1
0.00757379845130053 1
-0.041733411902547 1
0.112189877691113 0
-0.0249602821445125 1
0.0642432154978673 1
0.0270994429173239 1
0.0308738273288191 1
-0.0240129611884943 1
-0.0394978339334161 1
-0.0785186705152735 1
0.0128226862075984 1
-0.0120993064544087 1
0.0120387106516345 1
-0.055536979213488 1
-0.0604536780432409 1
0.021628951193001 1
0.0233915979421922 1
0.0379044550518434 1
0.0374715163886578 1
-0.0172729925309389 1
-0.0523354416814751 1
0.0182441687074779 1
0.0695295311592456 1
0.0211883219888794 1
-0.0715143881935949 1
0.010840658524135 1
-0.00225544602261472 1
0.024136103498933 1
0.00111057824801996 1
-0.0132419677316602 1
-0.0637235921013145 1
-0.130643421012208 0
0.0186791932704645 1
-0.00211539260197336 1
-0.0328560204440392 1
0.0788510999207534 1
-0.0108528598772514 1
0.0725197938357112 1
0.0120962453131683 1
-0.0448460654441005 1
0.036751267444286 1
-0.0663173742089187 1
0.0439482080567363 1
-0.0800805013802713 1
0.0326366946062939 1
0.0116053642253927 1
0.0573106891891961 1
0.00373312305165244 1
0.0529320907957252 1
-0.100847186339357 0
-0.12181553725358 1
0.0589096536305702 1
0.00046732665666251 1
0.0274050716585083 1
0.0621609544063935 1
0.0699439835190069 1
0.0471853696118057 1
0.0195351771415276 1
-0.0514485278272008 1
-0.029289827890394 1
-0.0436645472185527 1
0.0137852627904673 1
0.00620413040706901 1
-0.0390207684932105 1
0.0241617064344307 1
0.0190495791623678 1
0.0411953870222761 1
0.0333795665058359 1
0.00839482625682017 1
-0.0714341009418461 1
-0.042686412200567 1
-0.0666155313704958 1
-0.0493395228383708 1
-0.0172030000777888 1
0.0968174283247691 1
0.0104735851454856 1
-0.0371713567283228 1
0.00631318588214037 1
-0.0432234423550992 1
-0.0459720472249349 1
-0.0337071589408679 1
0.0295925316581279 1
-0.0380227108453871 1
-0.0700619499528761 1
-0.00971563108019195 1
0.00452881584170207 1
0.0643307393249321 1
-0.00764747998298416 1
-0.148490655444254 0
-0.0471257247475571 1
-0.0306893510067036 1
0.00356229079238043 1
-0.0532228981164265 1
0.0203104569420891 1
-0.0421879368551775 1
-0.0635621805325391 1
0.0425106237691939 1
0.0617530103955536 1
-0.0917535258428628 0
0.0267558669825536 1
0.0151000349258084 1
-0.0277252093014514 1
0.00270675003771208 1
-0.0587925359489979 1
0.0197543017577221 1
-0.0387512264565493 1
-0.0152709470071848 1
-0.011651512825957 1
0.0566800721027989 1
0.0127870057121957 1
-0.0456817339262109 1
-0.00302928338593167 1
-0.00739832890114747 1
-0.0168130358238893 1
0.0228306031901535 1
-0.011425852103689 1
0.0269116780860447 1
-0.0309326291435087 1
0.0176397216828216 1
-0.0171973127226009 1
-0.00619341752954024 1
-0.00363120213459123 1
0.00875738288791949 1
-0.0182879164081742 1
0.0707858984242136 1
0.00413448889539355 1
0.0795770759208615 1
0.0277286913085863 1
-0.0391586796191752 1
-0.0104007626697731 1
0.0439995118837955 1
0.117680262931091 0
-0.0351314336784001 1
0.0628250807280539 1
-0.0166895804831111 1
-0.0599232117449075 1
0.0333898631244089 1
0.00273322738950898 1
-0.0525433623894033 1
0.0544497291446566 1
0.0748805443072113 1
0.0290002882219838 1
-0.0284689124687618 1
0.018156779068535 1
0.00737954951786867 1
0.00128429221884314 1
-0.0109879310872727 1
0.109426570271791 0
0.101359497391608 0
-0.0961857985435614 1
0.0156485713836797 1
-0.00423968144595288 1
0.00795853369628616 1
0.041651680271485 1
-0.0420433267802423 1
-0.0872302677898989 1
-0.0324553036362655 1
-0.015219306201686 1
0.0272042740833321 1
0.017917066491883 1
-0.0363855987397959 1
-0.0938192730401478 1
0.0436024244054521 1
0.103735021526691 0
0.0518018984020207 1
-0.029353248459488 1
-0.0467208167927644 1
0.0542899162203343 1
-0.0848111772014502 1
-0.0302276058239913 1
-0.0839344210681369 1
0.0625665319035603 1
-0.00444264965177595 1
-0.0105451384787854 1
-0.00103777127027642 1
-0.0188032115685385 1
-0.00985399255264026 1
0.00229127571890173 1
0.0226890936096646 1
-0.097136676713821 1
-0.0677537943285833 1
0.0265198477528485 1
0.0793044023029542 1
-0.00354233168380871 1
-0.0248144760304618 1
0.0428882714819945 1
0.00254692879289771 1
-0.041867132728582 1
0.000363033985462013 1
0.0447850931509761 1
0.012216027036884 1
0.0175798435358814 1
-0.027905516596499 1
-0.0060069215528532 1
-0.0151324450117342 1
0.0395149407699714 1
-0.0707150261062243 1
-0.0751530002337674 1
-0.0451734998365183 1
-0.0824806408490412 1
0.00870696052586378 1
0.0699912877743719 1
-0.106820091287966 0
0.0277672609220169 1
0.158034226255571 0
-0.0137929026078133 1
0.0444693677677556 1
-0.0506298031216115 1
-0.00733585434569784 1
-0.0201701491602459 1
-0.00618066095437756 1
0.0303202531207133 1
0.0298116669429404 1
-0.115086987620192 0
0.00201470707057753 1
0.0495994158049779 1
0.0124614017059552 1
-0.0411688431501424 1
-0.026872128645552 1
0.0124021489413102 1
0.0121666659267128 1
0.0201037333097301 1
0.0128336488630457 1
-0.0418020634193731 1
0.00964967058315103 1
-0.00168269262683433 1
-0.0550273268967474 1
-0.0113384153933813 1
0.0231825197283031 1
0.0249681413504153 1
0.0407497075935985 1
0.0672943909165616 1
-0.0444352075568765 1
-0.00869172991349039 1
-0.0268397859069291 1
0.037043975247388 1
-0.0155279133191659 1
0.0158419765034246 1
-0.0445543199665501 1
0.00149367601500293 1
0.0186323393011321 1
0.0679835863395467 1
0.027030648322913 1
0.0282563646010983 1
0.0392103031111451 1
-0.00774922060053256 1
0.0305065350754728 1
-0.0563560259482757 1
0.0333557397905764 1
0.0046275824996553 1
0.0862469403994938 1
0.116513168386787 0
-0.00339029289386771 1
-0.0422262644135988 1
0.0278499307831207 1
-0.018179708070454 1
0.0245135718377509 1
0.00336860532248554 1
0.0410353303768673 1
0.0311711928774812 1
-0.0290573944400331 1
-0.0639959928013071 1
-0.0572267061912587 1
-0.0724027422014397 1
-0.0336714029008229 1
0.0223570663385396 1
-0.0614977926195848 1
0.0440832911248869 1
0.00679071644202605 1
-0.0225241034776751 1
0.0336231420997201 1
0.0251440643418436 1
0.0043709259937459 1
0.0315070234732208 1
0.0317613043125676 1
-0.0244111491447943 1
-0.024052484013039 1
0.00501089626779117 1
0.0567099010561933 1
-0.0706884127766372 1
-0.0116596173516266 1
0.0163242864782257 1
-0.00676085874552517 1
0.0618540451450198 1
-0.0814693978396933 1
0.0860327856035617 1
-0.00820806642952773 1
0.0299266298433692 1
-0.036821081718649 1
0.0611448131045243 1
0.0309555583276366 1
0.0988055997682342 0
0.021772299421196 1
0.118431511340974 0
0.0129070739450376 1
-0.0710631370742376 1
0.0339964555711643 1
0.0573274222566179 1
0.0133814625299008 1
0.00643651562191181 1
0.00990749494816027 1
0.0503475517414924 1
0.00204978469584031 1
0.041208262034897 1
-0.0175085683569769 1
-0.0428204635996204 1
-0.0230279590403495 1
-0.014545578163404 1
-0.0599670131613004 1
0.0330377592329293 1
0.0363400059750813 1
-0.0389543446538167 1
0.0646648412617415 1
-0.0344263658123473 1
0.0554036143846357 1
-0.0196141100647414 1
0.0121413011041588 1
-0.0516351602461261 1
0.0271454685140818 1
-0.0163509222976984 1
-0.186703973210635 0
-0.0366371365906391 1
-0.00529560916110784 1
0.0355408190053094 1
0.00365248559778864 1
0.046052200857854 1
0.0170349412598588 1
-0.0419332740387175 1
-0.00697916936150331 1
-0.0428114114178242 1
0.0117446422269167 1
-0.102317716594702 1
-0.0751132675837044 1
0.0176726722522636 1
-0.0257014316966796 1
0.0688727074268243 1
-0.0197303954295083 1
-0.0550240485334597 1
0.00374270864508858 1
0.0414688753957203 1
0.0438673384529193 1
0.0238563787511641 1
0.0195398865124136 1
0.0401233052814316 1
0.136619065538959 0
-0.0416571957750559 1
0.0193392563413417 1
0.031292680426804 1
0.0236500734062118 1
-0.0237075630356916 1
0.0712982075249772 1
0.0234785366468372 1
0.0145928772692328 1
-0.109478937309823 0
0.0325587689369605 1
-0.00626908488917344 1
0.027646132551801 1
-0.0384413355963571 1
-0.122715922414398 0
0.0770650843846985 1
0.0281464260859033 1
0.0818931514512491 1
0.00250593188758476 1
-0.130482177587676 0
0.0701736506743631 1
0.115139293695093 0
-0.0103202206298461 1
-0.0524346698210481 1
-0.0255308850740459 1
0.00298050397147745 1
0.0599230050106974 1
0.00369034201467942 1
0.0194219644789736 1
0.0553583821624392 1
0.085253547495191 1
0.00507688007036284 1
0.115579205631585 0
0.109697341906637 1
0.0183525341816638 1
-0.0347836196368694 1
0.0512265647193368 1
0.00367378049142679 1
-0.00216516085974608 1
-0.0954609932354497 1
-0.0255023297758713 1
-0.00559943155699372 1
-0.0618564031559875 1
0.01799705736417 1
0.0505811818400919 1
-0.0866474726497953 1
0.0187626551653882 1
-0.107671091035684 1
0.0335049789851779 1
0.0854047086827691 1
-0.0493829997726258 1
-0.090053531016332 1
-0.118249673800209 0
0.0586607590200996 1
-0.101969945590206 0
-0.0194985615864715 1
0.00433565837641262 1
-0.00358173979305763 1
0.0379271159121656 1
0.00343748177311815 1
0.00970696792860551 1
0.0601682964497733 1
0.077812009786044 1
-0.0469913641729934 1
0.0480857311939845 1
0.0807662463109555 1
-0.0484394509553424 1
-0.0452443101087944 1
0.0470474268144144 1
0.0683773461844602 1
0.0335923321582135 1
-0.071923110345176 1
-0.0342923344456281 1
-0.0133231695574418 1
0.0149556986926586 1
-0.0562180158116014 1
-0.0599464617259487 1
-0.109538655204244 0
0.00603021852815711 1
0.0682891648255911 1
-0.000720978254077301 1
-0.0317327473247858 1
-0.0170956192154418 1
-0.0226471507269069 1
-0.00545887599609812 1
-0.0558809695724436 1
-0.035296316095852 1
-0.0312925464453054 1
-0.0708450451197374 1
0.00686203772222801 1
0.0488641820307258 1
0.00515047326786664 1
0.00208013202838847 1
0.0544898345101723 1
0.0471812987307894 1
0.00878258469468476 1
0.00244104916556669 1
-0.051407921405125 1
-0.01109936495862 1
0.0162119440307649 1
0.0169681879466908 1
0.0536594456600279 1
0.01778832625125 1
0.106323199072193 0
0.00451594840851919 1
-0.0523418702478052 1
0.122925912471202 0
-0.0827089706612253 1
-0.136861659300682 0
0.0537866672481938 1
0.00987940380002735 1
0.0339072714054603 1
0.0717294750522868 1
-0.000526949794911635 1
0.0634649656417521 1
0.14359698610705 0
-0.00964481023660977 1
-0.0141887614910912 1
-0.101875972547261 1
0.0801525508478534 1
0.0482565702486594 1
-0.0119320081701942 1
0.0477670327693587 1
-0.00317249936324801 1
0.02678963201593 1
-0.0139542393376128 1
0.0291755117510895 1
-0.047228470845737 1
-0.00503903894115268 1
-0.0829954999716946 1
-0.0644789046300621 1
0.0101070097752659 1
-0.00246659614680841 1
-0.110277328342937 1
0.0346351086271229 1
-0.0498658129712754 1
0.0559867132870921 1
-0.0471573795168489 1
0.0417129044178946 1
0.00454354738663963 1
0.0668558378131712 1
-0.0470564885575191 1
0.0207356225082613 1
0.00194792430741943 1
-0.0351061878696523 1
-0.0325418621755846 1
0.0729922529200595 1
0.0463178156620562 1
-0.0446320125472239 1
-0.0642058595305709 1
-0.0169895195915786 1
-0.043115079027197 1
0.0309268996886248 1
-0.00202642928718371 1
0.0359357169365956 1
0.011439274528405 1
0.0154795895793958 1
-0.027354261093307 1
-0.0491920293647215 1
0.0417681464997468 1
-0.00244865995413734 1
0.0317845724884111 1
-0.0751097783310036 1
0.0831104221710147 1
0.0500994273258711 1
0.0447751506803244 1
0.0309265345176027 1
-0.0674531948279805 1
-0.0792914249287491 1
-0.0355029413918811 1
-0.0418643369166288 1
0.00157966209269463 1
0.0132510049846505 1
0.00916583084172307 1
0.0371241597433186 1
0.0472603238034723 1
-0.0133167235537657 1
0.0595739945293349 1
0.0820685986703056 1
-0.0890180398169913 1
-0.0458426409404468 1
0.0472998291205123 1
0.000510519798017139 1
0.0182832260182543 1
0.0179423603333054 1
-0.00836393432168629 1
0.0447097490543177 1
-0.0433720104651927 1
-0.0655441340498326 1
-0.0365419865639243 1
-0.0545963098542652 1
0.0750840051997447 1
0.0592766939102125 1
0.103642705941238 1
-0.0342295896343881 1
-0.05115429690619 1
-0.0208881267491295 1
-0.102737106176226 0
0.0662442283333331 1
0.00895827846884967 1
0.0620646208166818 1
-0.00444379279489437 1
0.0344272464359829 1
0.0201686507781497 1
-0.141690132341951 0
0.00660427744687834 1
-0.0755577394754489 1
-0.055291770151371 1
-0.000908656828937071 1
-0.0176867234347008 1
0.0888996656809909 1
-0.0120526271755478 1
0.0227977120186949 1
-0.0355773293237786 1
-0.059962792646116 1
-0.0932469277564539 1
-0.0152251716317466 1
-0.00112998110376068 1
0.0118311528968865 1
-0.078984795273837 1
0.00149540546292663 1
-0.00236418525829935 1
0.0176827426574857 1
-0.0531043337363436 1
0.0243789781387416 1
0.0266021913501958 1
-0.0119686700633277 1
-0.0438875731608683 1
0.0173728650957848 1
-0.0349324273094045 1
-0.0120102343909916 1
-0.00702689037213917 1
0.00475838611353729 1
0.0090085455123604 1
-0.080486708560312 1
-0.0810065707458738 1
0.0337638753316149 1
-0.0284486424144817 1
0.0684606015299081 1
-0.0162726893297165 1
-0.0234725967953942 1
0.0106022689469148 1
0.0219350594633397 1
0.0858363802792867 1
0.0922974013452986 1
-0.0398235967088263 1
0.155858219683391 1
0.0603749105689006 1
-0.0111938395755271 1
-0.0813357462189145 1
-0.063713782810501 1
0.0211146521865341 1
0.0600394631038313 1
0.0160419230626772 1
-0.110512809783338 1
0.0196245724021596 1
0.0140787239619633 1
0.0176909783622008 1
0.00770087223971908 1
0.0579584535236594 1
0.0503693054444046 1
-0.0294598401589013 1
-0.0897667028374268 1
0.0708523547117457 1
0.0286166134164471 1
-0.0633813789954064 1
0.0299636966520359 1
0.0184694833458448 1
0.120380172432635 0
0.0546301727878117 1
0.0169904985892042 1
0.0153042969884305 1
0.0221155833908313 1
-0.0469829283080012 1
0.0148694764655057 1
-0.0531578614062519 1
0.0111211525631794 1
0.028886442289405 1
-0.0749803516803906 1
-0.0539307132483013 1
-0.0302196259689071 1
0.00921815904500621 1
0.027430947311684 1
0.00276953622904243 1
-0.00348154453225929 1
0.0377021042468928 1
-0.0821429567802576 1
-0.0426073888458587 1
0.000366623516934096 1
0.0300468655689955 1
0.0583479042466487 1
-0.0127913338560164 1
0.0633893702468314 1
-0.0364534021547675 1
0.0524112084402112 1
0.0784278187571783 1
0.0227314487597468 1
-0.0310184487599978 1
0.0239429489748917 1
-0.0717354582292125 1
-0.00367711113227527 1
-0.07552717285147 1
-0.0319746578025528 1
-0.0259383053449841 1
0.0644148195967467 1
0.0693948129011153 1
0.0500569004421597 1
0.0300310568221527 1
0.040065751776177 1
0.0228687157859482 1
0.0617748534365686 1
0.0571845322735767 1
0.048415594000223 1
0.0412872970451795 1
0.0984329528814966 0
0.0376251406944358 1
-0.0454487710306621 1
-0.0181419121368618 1
0.0337215825348979 1
0.0197670956814702 1
0.0265081540248422 1
-0.00111263503502205 1
0.0351278591715944 1
-0.00576784933612806 1
-0.0360909267044003 1
-0.0447396525201632 1
-0.0195199113007365 1
-0.0410617758258056 1
0.0108990890765113 1
-0.0922128034598897 1
0.0149270725665873 1
-0.0585700244690299 1
-0.0389531754975466 1
-0.0233157006102785 1
0.0388719602693463 1
0.0944103735252429 1
0.0457549421939804 1
-0.0479189115948704 1
0.0466286834731511 1
0.0437419941618199 1
-0.100662455311795 1
0.0581087226434268 1
0.0360354960874518 1
-0.0417269257997537 1
-0.0928216548801604 1
-0.0427285588229284 1
-0.0453023004480885 1
0.11421194736167 0
0.0140337890699499 1
0.0163727445769652 1
-0.0702035813837738 1
0.0503548298585682 1
-0.0336948024284641 1
0.0289848277915185 1
0.0691673905516001 1
-0.0213623509102689 1
0.0639940780341571 1
0.00672526841093707 1
0.0663605845563717 1
-0.0631161010899378 1
-0.0345342422188962 1
-0.00403892416663531 1
0.0195943568608079 1
-0.077555057429148 1
-0.0497297013125013 1
-0.0270806720769594 1
0.0309595464979301 1
-0.0252363541632771 1
0.0200320784509547 1
-0.00133699571427966 1
-0.055905901958217 1
0.0487276146281318 1
0.043267580252978 1
-0.0719061139837618 1
-0.079604454788066 1
-0.0282366951771934 1
0.0377573006520481 1
0.0579887665980283 1
-0.0658048906795236 1
0.0157452626177062 1
-0.0128437512986698 1
-0.000235679207310258 1
-0.0610455871779841 1
0.0342420837455163 1
-0.0419760129366705 1
-0.0648959676182158 1
-0.0279691528230789 1
0.00179739692724644 1
0.0159024487855291 1
0.0223065991116485 1
-0.0832954883013267 1
0.0173775252268753 1
-0.0232904683983184 1
-0.0203207032765716 1
0.02196815130735 1
-0.0254603140843028 1
0.13885374904646 0
-0.0147157475696822 1
-0.00791050565755379 1
-0.04725219640651 1
-0.0137831099021933 1
0.0157113445532831 1
0.057615225281308 1
0.082597132243913 1
0.0466252958845708 1
0.0295764162115021 1
0.0325727736161574 1
0.0870747807623392 1
-0.0712353873666959 1
0.0664580356086213 1
-0.0727672672903142 1
-0.0133107507124033 1
-0.0429181753428378 1
0.0393126168414612 1
-0.000711815453963791 1
-0.00584694937138756 1
-0.108228718492098 0
0.0314886271057162 1
-0.00929230489622706 1
0.000746233660626072 1
0.0109218077070854 1
-0.0290180975821949 1
0.112314903860492 0
-0.0621220040730275 1
-0.0150286747211576 1
-0.00670019962110556 1
-0.0192581733390214 1
0.131233695809888 0
0.0130673276336073 1
0.0531980140792868 1
-0.0161141281078319 1
0.0227990562533298 1
-0.0420789956675666 1
-0.0317502738514044 1
0.0628272897838444 1
0.0479079308568658 1
0.0501197359962806 1
-0.0114169270479018 1
0.090468488414517 1
-0.0394522926927485 1
0.0704471741090671 1
0.00503863831301412 1
-0.0452647958201359 1
0.0625306654918461 1
0.0142004408040245 1
-0.0718927705818793 1
-0.0184444784996427 1
-0.0533525572529971 1
0.00455774256855328 1
0.0192653445387496 1
0.0146727705562336 1
0.0837546671231446 1
0.00618141811641038 1
0.0370599146304315 1
0.0792934406828099 1
0.0426668663522355 1
-0.016339488141264 1
-0.0067587562737812 1
-0.0142007523425429 1
0.0244046969898928 1
-0.0135762532074281 1
0.0303429769115753 1
0.0896641836528525 1
-0.0473703524313352 1
-0.0558690578999303 1
-0.0156717703894565 1
-0.07604251392569 1
-0.092696167720268 0
0.0134638490672687 1
-0.0842055251532006 1
-0.0147577831293782 1
0.0479278701313637 1
-0.0445680459757816 1
-0.0837148697126566 1
-0.00118420925345007 1
0.0895921463237415 1
-0.0884309457209464 1
0.0404164355735983 1
-0.0871179515949177 1
-0.00725417394888369 1
-0.0027490096695455 1
0.0733461079431997 1
-0.0312419927188555 1
0.0742084217839779 1
0.0404760386991302 1
0.0277794220291205 1
-0.0117752489714839 1
0.0646938064817358 1
0.0158756782879441 1
-0.0195339022231889 1
0.0322087472946561 1
-0.0379662871378807 1
-0.0417056155680989 1
-0.0249272375191395 1
-0.0568087475181204 1
-0.0114821993144037 1
0.0979134869558296 1
0.0274480258710171 1
0.0713829990784194 1
-0.010758005702318 1
-0.0104470034248093 1
-0.0147836817304809 1
-0.0251880132685247 1
0.0309836038335141 1
0.00686873680031155 1
0.0458062440051864 1
0.0198417473430326 1
-0.0204423999677515 1
-0.0266633447935365 1
-0.0191608002752801 1
-0.0110845786324745 1
0.0141591422732184 1
-0.0572286793068713 1
0.0551839258902351 1
0.0033073387761215 1
-0.0663354642496486 1
-0.000355795432902171 1
0.0275291790261926 1
0.0764935313774961 1
-0.0510545454003504 1
0.0630265345585504 1
0.0369835269865509 1
0.00574053478910604 1
-0.012887395186777 1
-0.00825814474445619 1
-0.0181804052187725 1
0.00392177164338796 1
0.0162686024935631 1
0.102436203170067 1
-0.088197525562021 1
0.0211463561593967 1
-0.0383635311673065 1
-0.0722314312984584 1
0.0622083705417898 1
0.00776005157084119 1
-0.0215802908526086 1
0.0932141356147993 1
0.107219829548211 0
0.0620613417098525 1
0.0316584905851298 1
-0.0132816145660014 1
0.0676385640189887 1
-0.0189225989852001 1
0.036414883859578 1
-0.0688306005031119 1
0.0276788156266592 1
0.0534706610706431 1
0.00653220019919078 1
-0.0491328379316454 1
-0.0588989234560783 1
0.0676084921037655 1
-0.030419874796772 1
0.0492175019075267 1
0.0245604320153691 1
0.0247942369511262 1
-0.107943908864283 0
0.0101617706490493 1
-0.0366568792633726 1
0.11843475976777 1
-0.0356192073447785 1
-0.047890736860568 1
-0.0419442663352 1
-0.015821485957982 1
-0.0500523009142255 1
-0.00421244556020454 1
-0.0669579104155099 1
0.0584473939148203 1
0.0568339152118884 1
0.0360951860121849 1
0.037608529377136 1
-0.0762161551997376 1
0.0157711826615578 1
0.0213641011837596 1
-0.0605020621606057 1
-0.0228042117335113 1
-0.0143689650808096 1
0.0178151681303529 1
-0.0268970264193963 1
-0.0242850388591634 1
-0.00988313562546518 1
-0.0487779541407666 1
-0.0845669072154024 1
-0.0108020780992174 1
-0.0240013840496669 1
0.126959120121065 0
-0.0639055452757909 1
-0.00898796176326985 1
0.0834158223308963 1
0.00895146576956414 1
0.0224688996331054 1
0.0958718487039249 0
0.00827619039067286 1
-0.080323675842076 1
-0.0652331407756541 1
0.0320098942710687 1
-0.094231944218585 1
0.0441766351703208 1
0.0848143181184138 1
-0.0486615692085703 1
-0.0164469077627943 1
-0.0263098947033054 1
-0.0127104354810022 1
0.049842814314191 1
-0.0277135102206896 1
0.05355990994144 1
0.0321233738651596 1
-0.00415318405600423 1
0.060786860582846 1
0.0264847785041375 1
0.00503838083143041 1
0.0208880987708118 1
0.0224462919977466 1
-0.00995488558554464 1
-0.0421512824275731 1
-0.0130672856444924 1
0.00788137370251769 1
0.0348332979380401 1
0.00857897354863273 1
0.0702173290542629 1
0.0276052482196817 1
-0.0557223855030635 1
0.0534808240171927 1
0.00580700503149527 1
0.00306848843212248 1
-0.101962082733658 0
-0.0126971801023723 1
0.043991169671835 1
0.0170431709065889 1
-7.59825249297321e-05 1
-0.047055107833877 1
-0.0397285612848133 1
-0.0598836008396061 1
-0.0401456170126294 1
-0.00805830929175174 1
-0.0328040280878258 1
-0.00183678609972874 1
0.0635383621353134 1
-0.0433973892681005 1
-0.000776124843413653 1
0.0434819592382107 1
0.112497918230093 1
-0.0283249893338711 1
0.0203609514358707 1
0.0560259459555713 1
0.0700834770181304 1
-0.017564795448387 1
0.0647092793207964 1
0.0244979319090425 1
0.0432909169557922 1
0.083400663466009 1
0.044977586165225 1
-0.00942439607446328 1
-0.0483593738572024 1
-0.039997839391045 1
0.0771239991055716 1
-0.0312332249166477 1
-0.0754752317775734 1
-0.0132099352338673 1
-0.0468870353845869 1
-0.110318313695986 0
-0.0124112912503085 1
-0.0323402769046341 1
-0.0119166476743439 1
0.0012950850452137 1
0.0259536778448378 1
-0.00313066261476109 1
-0.040664138186654 1
0.0121376302211033 1
0.0562606474469511 1
-0.0182140904659793 1
0.0378068610405757 1
0.0565815469146275 1
-0.0435354458724342 1
0.0979333194506718 0
-0.0702000541802026 1
0.0498093755804772 1
0.102580345996829 0
0.0256885429915395 1
0.0207324381461257 1
0.0139724521399801 1
0.00963507045450377 1
-0.0127365807207112 1
0.100409203698527 0
0.00581692060739488 1
-0.0223453044858016 1
-0.0390441865476665 1
0.052398077456263 1
-0.0461128693195687 1
-0.0126600787485806 1
-0.0828109386888413 1
0.000670728810252472 1
0.123363512953741 0
-0.00446962110466478 1
0.0572279619509629 1
-0.0461762267682657 1
-0.0636777837974101 1
0.0121944759428044 1
0.0250152671204811 1
-0.0208464884367544 1
0.0327009700622522 1
-0.0330755328958636 1
0.0202954325688783 1
-0.0214949632821471 1
0.0467648129147124 1
0.0231853406601519 1
0.0390448879387412 1
-0.132924486628681 0
-0.0328271535387147 1
0.0175907695272938 1
-0.0343269983589895 1
0.0251277863656707 1
-0.0190322685086447 1
-0.0850881015616368 1
0.0395384124544189 1
-0.037886520134918 1
-0.0228089626880262 1
-0.0604895815409305 1
-0.067813013409312 1
-0.0218691841649802 1
0.0332524481750948 1
0.0287763068903149 1
-0.0490491803902093 1
-0.00127215045452342 1
-0.0514492143496317 1
0.0199635357529078 1
0.00446750016440384 1
-0.024903157153969 1
-0.0110063363026455 1
0.0783198110618196 1
-0.0402954353353624 1
-0.0169615424146095 1
-0.154470986546135 0
-0.0423454359164918 1
-0.0682148489574377 1
0.0251124965593562 1
0.0177525368804359 1
-0.0161124691144231 1
0.0270030029622055 1
0.0659133220822457 1
-0.0576385732559533 1
0.0486161834961619 1
0.00831181192755573 1
0.081364961362644 1
-0.0119514974484507 1
-0.0156191146061202 1
0.0341612954377154 1
-0.0529784954178263 1
0.00655064932163888 1
-0.0262617389741543 1
-0.0107229439346459 1
-0.0472508319412492 1
0.0230884566061911 1
-0.0881378223143771 1
0.0197156775053503 1
0.0143495304108235 1
-0.0869698608603404 1
0.0705750955569864 1
-0.013414944671191 1
0.0582980463595882 1
0.0182254053635086 1
0.020339989819525 1
0.0366415894614091 1
0.0278268884372134 1
0.0214089076292975 1
0.0412652680336879 1
-0.0564159197426327 1
0.0780211841405146 1
0.0187465766327042 1
-0.0698474053952682 1
0.00182926847972134 1
-0.0399227373006032 1
-0.0108077283728023 1
-0.107417061978767 0
-0.074157050294635 1
-0.102786541272012 0
-0.0466085893155928 1
0.017332427826965 1
-0.0469091391244558 1
-0.0029091183139906 1
0.0367734183404758 1
0.00568245560380692 1
-0.0274657585445161 1
-0.0379525113131035 1
-0.0701615723179271 1
0.0782070100298907 1
0.0107332479451281 1
0.0673032548171335 1
-0.00358417657022295 1
0.0263662547280171 1
0.0226830077311549 1
-0.0568965699093355 1
-0.0156357322092105 1
-0.0315832049907169 1
0.0339952200749462 1
0.00520439545935026 1
0.00545227913105555 1
0.0656894599360072 1
0.021456631843653 1
-0.0270132349688618 1
-0.024559140608922 1
0.0514506328317433 1
0.00570706240188164 1
0.0377287122115596 1
-0.121715386384279 0
0.0234962007922356 1
0.0362433232116976 1
-0.000599089308791382 1
0.0814248058435249 1
-0.0435965567425651 1
-0.0497895311469586 1
0.00158422915250483 1
0.0390500147662079 1
0.0265316226265487 1
-0.00853615023730699 1
-0.0346931621934 1
-0.0265201391423027 1
0.0388745167663496 1
-0.014560863547305 1
0.0413675410730152 1
0.0017077880815398 1
-0.0299871906192904 1
0.0242862908634222 1
-0.0281663048565552 1
0.011082366264454 1
0.0357362966739337 1
0.0273144162532554 1
0.00231673885012148 1
0.00630753982568945 1
-0.126202875362669 0
0.0403339364535303 1
0.0362614812405805 1
0.044589683875532 1
-0.0609352241204233 1
0.0595134348130857 1
0.0796370341836023 1
0.0148338315489098 1
0.0230376283112094 1
0.0135432223198982 1
0.0181458865723009 1
-0.0353287952684768 1
0.0151250478625855 1
-0.00249001857382636 1
0.104594510958067 0
0.0642511371806399 1
0.0653587691876581 1
0.0363333192121765 1
0.0773169833876986 1
0.0483291526443254 1
0.0281414069668747 1
-0.0623972871902639 1
0.0582816204196109 1
-0.113452206503807 0
-0.0316406964046246 1
-0.0760205007384742 1
0.0422535488548373 1
-0.0129627173549563 1
-0.0444622177687587 1
0.00900293169184731 1
0.0380896761488684 1
-0.0600549794650801 1
-0.0334854336700133 1
0.0826517652748379 1
0.0387297334827666 1
-0.013228798698504 1
-0.037647316999851 1
0.023966373270475 1
0.0224620208683461 1
-0.0238860305750523 1
-0.130837541085527 0
0.0108755543459122 1
-0.0319589466905341 1
-0.0295462156379434 1
0.0358551018381076 1
0.0523998502733376 1
0.0664595319711995 1
-0.00913578576658619 1
0.0273574475565644 1
-0.0820109549054165 1
0.0268147079484197 1
-0.024269840727052 1
-0.158077172655604 0
0.0323482401347495 1
-0.037644943668935 1
-0.0342065651667129 1
0.037319396706768 1
0.0160619474136838 1
0.0923401051555973 1
-0.0363788885921045 1
-0.0267741555348469 1
0.0822687870232719 1
0.0594653685849237 1
0.0455476294508895 1
-0.00291789891138788 1
0.0553222471740693 1
0.0924509917219238 1
0.00890253106052161 1
-0.0778998405625213 1
0.0113086992955078 1
-0.0571150706438196 1
0.0448960054300842 1
0.035954734503389 1
0.0294342354274796 1
-0.0633456064601181 1
-0.0640402008100078 1
-0.012053803606895 1
-0.012891863285719 1
0.0323827683388216 1
0.0544612781418749 1
0.0914442350864042 1
0.00729642429951626 1
-0.0883069154938311 1
-0.00254080667684135 1
-0.0551988303606941 1
0.0197593765964717 1
-0.0236614046632461 1
-0.0647722238827664 1
-0.115900238353687 0
-0.00983359727116074 1
-0.0118283709518153 1
-0.0401998221603835 1
-0.0928223844405675 1
0.0112875509723712 1
0.0334657142391971 1
-0.0469199928124586 1
-0.104550584638259 1
0.00330867345786758 1
0.0113480880409263 1
-0.0506064216597811 1
0.0171825675166284 1
2.64542586577571e-05 1
-0.0896896774154004 1
-0.0548006715589501 1
0.0180946987743294 1
0.0120108507266658 1
-0.028269322535536 1
0.0705140657585898 1
0.0377468443525278 1
0.0414190129573098 1
0.00381764300398014 1
0.0325399481812471 1
-0.0677155518930102 1
0.00213534094265888 1
-0.045955920106786 1
-0.00132554675777196 1
-0.0217292907594412 1
-0.0622374678862477 1
-0.017206157087099 1
-0.0789274512973432 1
0.0420259445193374 1
-0.0608092843100953 1
-0.129369506910617 0
0.0148472472299851 1
-0.0566707575702091 1
0.0550401302386265 1
-0.0274528636627035 1
0.00874674720644019 1
0.124337518371194 0
0.112139979023277 1
0.0133335945278051 1
0.0207833551995992 1
0.00121662616530006 1
-0.0561317161441216 1
0.0494888558906347 1
-0.043379994719473 1
-0.0345175741587238 1
-0.0902446214702865 1
0.0376241777141957 1
0.06838823857032 1
-0.058640428477102 1
-0.0794114370707723 1
0.00676314942869087 1
0.00944825009558657 1
0.0694079371922897 1
0.0139833027498527 1
0.0368829567822902 1
0.0231530977014425 1
-0.0234987389463183 1
-0.000690010970889433 1
0.0493013172847026 1
0.00432513442519958 1
0.0401507497481744 1
-0.0356659245762567 1
-0.00467703251374548 1
-0.023613029092578 1
-0.00270549787034731 1
-0.0437293931378988 1
-0.0338114100763168 1
-0.0320085703746968 1
-0.022041552583903 1
-0.0360827103313059 1
0.0487041298164928 1
-0.0639628378229178 1
0.0147055880307376 1
-0.0488745784771395 1
0.0573588428324861 1
0.0382593557874246 1
0.0393340794622048 1
-0.0957890050189509 1
-0.105098695579382 0
0.0644805857652936 1
0.0752068137107486 1
-0.126502829178307 1
-0.0436982727498029 1
0.0500100107524681 1
-0.0164384760337655 1
-0.00113004763411313 1
-0.00413899105838406 1
-0.00892690365705696 1
0.14886364582832 0
0.045823593425442 1
0.0341322678021139 1
-0.0311855981589603 1
-0.0657778294477808 1
0.0188505542331378 1
0.0130470322495173 1
-0.0527338924029476 1
-0.0542283683025968 1
0.069409270196898 1
-0.09239916894169 1
-0.0808062532307528 1
-0.0646240821692401 1
-0.00248740197715957 1
0.107271669220276 0
0.0584514069572876 1
-0.00433094275167942 1
0.0399396026717177 1
-0.0338097283287494 1
-0.045245109723344 1
-0.0594623115705357 1
-0.0179398763843981 1
0.023162826782117 1
-0.0403040184107164 1
0.0344553400203193 1
0.0662202370126772 1
-0.0162603147061818 1
0.043077885866995 1
-0.0673815702753698 1
0.0568312179831469 1
0.00422476236860306 1
0.0667953357832834 1
0.0521398682135824 1
0.0180012224005169 1
0.0301182629421495 1
0.0387982906776998 1
-0.0997218603961642 0
-0.0819137210632538 1
0.0394401041518392 1
-0.0287190224302348 1
0.00121441853445848 1
-0.010005251321119 1
-0.0386984003721346 1
0.117558869849112 1
0.0566574974012967 1
0.0203191694217304 1
0.0105793130867293 1
0.0134030621193375 1
-0.0735126929515934 1
0.0107501312013756 1
0.0367769660503641 1
0.0837083264546258 1
-0.0228966934822995 1
-0.00614060263237224 1
-0.0226351508440153 1
0.0807708716009968 1
-0.032475063871743 1
-0.0354059242090319 1
0.0889759925753133 1
0.0348470699613879 1
-0.0173153176252371 1
-0.0393818097580399 1
-0.0161508457934043 1
-0.00921862064079462 1
-0.0354973199648956 1
0.0515742945047125 1
-0.000195627250115054 1
0.00752145502737878 1
0.0391946651188235 1
-0.0113172115009519 1
-0.0862802560225972 1
-0.0337955504452875 1
0.00620136187524143 1
-0.0872802032275029 1
-0.10767542183671 0
-0.0250221156629156 1
-0.00932769261643156 1
-0.00838027131115484 1
0.149017898240469 0
-0.0131244790610786 1
-0.0063422815623916 1
-0.0645961781908274 1
-0.0280721563747695 1
-0.0970192191672722 1
0.0849091258516979 1
-0.0455153507453316 1
-0.0536914372350231 1
-0.0197358909270742 1
-0.0535571442102099 1
-0.00592273953842735 1
0.110618755496924 0
-0.0408836298511463 1
-0.0514254352526162 1
0.0999817141743211 1
0.102093153833135 1
0.0143679030876237 1
0.0993973952699666 0
-0.147403533025535 0
-0.0563899539894065 1
-0.00818815863581191 1
0.0503333919709763 1
0.0430581939810702 1
0.0413541763657644 1
-0.0401892657963195 1
-0.0314523525916083 1
0.0232443274440736 1
0.00888286253438745 1
-0.101137476355512 0
0.0229004763755777 1
0.0014768466796178 1
0.0573317592854917 1
0.0108899166844816 1
0.0186710358137156 1
0.0116910940434922 1
0.0449379010453637 1
0.0656818514156275 1
-0.0896842170369882 1
-0.00499241287018527 1
0.0235839911367013 1
-0.0271662189001664 1
0.00495704231614806 1
0.0663682570043083 1
-0.0265345436075511 1
-0.0749279530133196 1
-0.0952600412239959 1
-0.0181893691852596 1
0.0199859731701579 1
0.0315917141641374 1
-0.00900351241860334 1
-0.0015384413435316 1
-0.0163243534391464 1
-0.0144441116372398 1
0.103176451157829 0
-0.0247932674107734 1
0.0505139317297925 1
0.101015996998802 0
0.00528627079869557 1
-0.0532309831011422 1
0.0164435084353716 1
0.049214306824153 1
-0.0287581064067127 1
0.0772895036477561 1
0.0429891115319402 1
-0.097825473658179 1
0.0535303045709351 1
-0.076615982374042 1
0.0345904293437477 1
-0.00405599454429884 1
0.101032571034384 0
0.0600739185084724 1
0.0223794282139517 1
-0.0148635504556516 1
-0.0268963457155808 1
-0.0495194270261333 1
-0.0226118497266054 1
-0.0491242776872792 1
-0.011377776519229 1
-0.0592643848255009 1
-0.0359428028731371 1
0.0283234387575218 1
0.0480364662922155 1
-0.0151192310298052 1
-0.0441349394423182 1
0.0685248103306495 1
0.0678771597748951 1
0.0431045868861302 1
-0.041649049195557 1
0.0343905266340269 1
0.0517569847933306 1
0.00573578557500491 1
0.0315717968629958 1
-0.0250742593703866 1
-0.0405258919049058 1
-0.00629997453984642 1
-0.056526753640997 1
0.0279867992527017 1
-0.0078217817201351 1
-0.07584730891084 1
0.025868415193419 1
0.0383845469306943 1
0.0600710274877025 1
-0.0405219774787528 1
0.0039458537039159 1
0.0703642603585442 1
-0.0241468579645982 1
0.0418784955898473 1
0.0797968092854063 1
-0.102582908954636 1
-0.0496053948716483 1
-0.00835088566333162 1
0.0444402143584309 1
-0.0637443979854603 1
-0.0329879459006557 1
0.0340438179292604 1
-0.00488569265563124 1
-0.0233878525173675 1
0.00778283487902927 1
0.0208064262856322 1
-0.0214304225592863 1
0.022818173208688 1
0.00555038607779897 1
-0.0740976277132176 1
0.00671059386834865 1
-0.0167266516907318 1
0.0802972258179034 1
-0.034935368409304 1
-0.00449804259030034 1
0.000649348497695166 1
-0.0091603607128891 1
-0.0179740273154447 1
-0.0218581497962808 1
-0.06526738225689 1
0.0379320936541971 1
0.0487925529330732 1
-0.0621494666886437 1
-0.035437320473648 1
-0.0339438470301804 1
-0.064169213330049 1
0.0360816856200718 1
0.0375497119636437 1
-0.0747832522012322 1
0.0476144913286696 1
0.0120058092349659 1
0.027458382612322 1
-0.0247262360139915 1
-0.0142922479944867 1
-0.00342973171865485 1
-0.0182486200817849 1
0.0500862795803394 1
0.0283757606131814 1
-0.127070357993098 0
0.0550742978966466 1
0.0639466448974782 1
-0.0851929551319891 1
0.0136187302207014 1
-0.0323687008015517 1
0.0279038447628948 1
0.0857808509591232 1
-0.00656673823238808 1
0.0603364524110762 1
0.119864137510251 0
-0.108416634110906 0
0.0207992295749024 1
-0.024064207933726 1
0.00214513839770531 1
0.132705164128916 0
-0.0174761539133791 1
-0.0253752587034188 1
0.0146209629316002 1
0.0123263402171477 1
0.0419915813407284 1
-0.0633556061632758 1
0.0636614051378963 1
0.0161799349981759 1
-0.052851009888054 1
0.0273299064973763 1
0.0285835900680739 1
-0.0256430914273023 1
-0.0140431286950236 1
-0.0787723467245682 1
0.00678313745174525 1
-0.0122417154341117 1
0.027353801199347 1
0.0875502096294335 1
0.0516875729437545 1
0.00805023052456341 1
-0.0411328705342179 1
0.113668773343039 1
0.0307336888386277 1
0.0559745948598826 1
-0.0775988260317246 1
-0.0250176627163519 1
-0.0247546468667148 1
0.0125432746024106 1
-0.00274589642413628 1
0.0882859930922404 1
0.0945548436637842 1
-0.0468681183447084 1
-0.0993874707685705 1
-0.0149021373835542 1
0.010128574909693 1
-0.0234144975783693 1
-0.0532461116989639 1
0.0469756755534875 1
-0.0448315376855387 1
0.0175027725249256 1
0.0321459253452568 1
0.0488219295886446 1
0.0447870433561498 1
-0.0289130315710242 1
0.0414976479120299 1
0.0130752575665941 1
-0.0308404209298525 1
-0.0174717271123247 1
-0.0666931256501609 1
0.0432351653324051 1
0.0110302461433406 1
-0.0609318679920763 1
0.051336120114038 1
-0.106586073476431 1
0.0773146445120668 1
-0.0248819776820829 1
-0.0422318226431551 1
0.0649480529649494 1
-0.0364513320596719 1
-0.107633524239179 0
0.0106239242592111 1
-0.0412478002119898 1
0.0183899303836777 1
-0.0531730348012716 1
0.0197848910160021 1
0.0187367399912137 1
-0.0508072520825566 1
0.0967459300432899 0
-0.0240652578888097 1
-0.00425019554107172 1
-0.0393642417594283 1
-0.0387360137256442 1
-0.0341192998359396 1
-0.0970112461160713 1
-0.00400066443241028 1
0.00569495618414067 1
0.0195209952252361 1
0.0178880599846631 1
-0.0370270492793201 1
0.0297632108226295 1
-0.0321521007743449 1
0.0962333296669872 1
0.0733939898350085 1
-0.000461695312530111 1
-0.00852736138211429 1
-0.0447852791822675 1
0.0694069098712834 1
0.0627292938140484 1
0.0428309802542899 1
-0.0617173685237387 1
-0.0384223859618539 1
-0.0653298490686639 1
0.0138935288458433 1
0.0703103172935801 1
0.0342875011104627 1
-0.0254635951257334 1
0.0697332980806952 1
0.0267823877647615 1
0.0151856170584107 1
-0.0469901396299567 1
-0.0082145685637164 1
0.139190401792541 1
0.0111647470436714 1
-0.0634828983546115 1
-0.103345083558678 1
-0.0355959132734168 1
-0.0263100218897628 1
0.0225107101675046 1
0.0612318400064439 1
0.0282282966368682 1
-0.0276101407854565 1
-0.00388620790159669 1
-0.00738730695613826 1
-0.0186958771264062 1
-0.0138944602833875 1
-0.00705305261535976 1
-0.0118884728981903 1
-0.0250447393258975 1
0.130088910277604 0
0.0141768345427719 1
0.0451430359814727 1
-0.081702180557068 1
0.00114519535168955 1
0.0245563722852463 1
0.0350480990156931 1
-0.0577477951024313 1
-0.0255353148974262 1
0.0534885233956254 1
-0.0743263162501638 1
-0.00355627467468443 1
-0.0696008804023147 1
-0.0345734855922964 1
-0.0248390738912878 1
0.0330449574219346 1
-0.0347758256935186 1
0.00860822787728645 1
0.101032816392638 0
0.0111101464333697 1
-0.0155754478044001 1
-0.0449206676873828 1
-0.00556862926900796 1
-0.0738552726154023 1
0.00581086609737581 1
-0.015823073672309 1
-0.0577056727566081 1
-0.0247708268333555 1
0.0914949095131872 1
-0.047597750954668 1
-0.000459219419691564 1
-0.0345046080488641 1
0.0389722224129904 1
0.0438351024209153 1
-0.0427211688296053 1
0.041943949839075 1
0.0442513341839672 1
-0.0720202791940366 1
-0.021336718245481 1
-0.0461466579951816 1
0.0158468044052071 1
-0.048032537289359 1
0.00667259686906291 1
0.113652146671751 1
0.0343936509508153 1
-0.0117517466724773 1
0.00765322881641631 1
0.0555039066286469 1
0.0400711478313346 1
0.0289727995694759 1
0.120858194043582 0
-0.0531011223216525 1
-0.0435131696563504 1
0.0197459606882595 1
0.00905485812210018 1
-0.00700634737883054 1
0.0334524238966967 1
0.0035160226219487 1
0.0813531844706724 1
0.0027180991171068 1
-0.0673242060495327 1
-0.034195462375793 1
0.0110635768946623 1
0.0605793556301651 1
0.00500924085525727 1
0.0850569204539715 1
-0.0549348731382772 1
-0.0444479703428621 1
-0.0151666118897216 1
0.0108319275226301 1
0.0308915599057281 1
-0.027266717622547 1
-0.0500363265643891 1
-0.0251883075251078 1
-0.0638134585155384 1
-0.0447614362673401 1
-0.0927329460770709 1
-0.0111043091136274 1
-0.013597744032458 1
0.0201992300810662 1
0.0327163671802906 1
0.0338888326017819 1
-0.00383735937654643 1
0.075922314260878 1
0.0759818840388 1
0.111201874949093 0
0.0917327020413354 1
-0.0128804075046651 1
-0.0949500899825808 1
-0.0385308837478762 1
-0.00985105926913583 1
0.0673016176543448 1
0.068716176392282 1
-0.104045771311241 1
-0.0175174919113053 1
0.042423855467197 1
-0.0754057566021254 1
-0.0172294764446522 1
-0.0268476690226107 1
-0.0696163736147816 1
-0.107923032431826 0
-0.0255351829996813 1
-1.83410108772278e-05 1
-0.0338845154796334 1
0.00387198070161181 1
-0.0320523443286387 1
-0.00859925109586416 1
-0.0659532331430545 1
-0.057235985702484 1
-0.0376504157723665 1
-0.0258974765549411 1
-0.00687496223296886 1
-0.0769008300780351 1
-0.0490090479076913 1
-0.0418099848229993 1
0.00278737331030707 1
0.00257223483732422 1
0.0497131018626144 1
0.0705005923228508 1
0.00444748676700783 1
0.00101339114924613 1
-0.0232935018030869 1
-0.0118481810584974 1
0.0708022796040407 1
0.0416024268546062 1
-0.0829821214176538 1
-0.0167386345017502 1
-0.0278724106388015 1
-0.0504707849100165 1
0.0311962616323897 1
-0.0497281891636633 1
0.0494049445395166 1
-0.00201487376309701 1
-0.0260694965875426 1
-0.0319610213584457 1
-0.0653382571406839 1
-0.0572721865955075 1
-0.101283947002307 1
-0.0661448963823131 1
0.140193368935859 0
-0.131621643934919 0
-0.0335891313481706 1
-0.0460449175961986 1
-0.0133427413561757 1
-0.0640042037034614 1
-0.0398878744759083 1
-0.0625311090821211 1
0.00722941857431422 1
0.0300443613073125 1
0.0257347748787392 1
-0.0805223699765693 1
-0.0312198185186536 1
-0.0127352417000232 1
-0.0557746431336432 1
-0.0189319013565218 1
0.0080177365679445 1
0.0749305691406939 1
-0.0375265268529041 1
-0.129753134024685 0
0.0539068560331218 1
-0.0244931157624904 1
0.000622433603743078 1
0.03306848002126 1
0.0590159266097734 1
-0.00726938641853446 1
-0.0860220483692841 1
-0.0493876874321197 1
-0.0446739507052423 1
0.0098760445890787 1
-0.07917487577458 1
-0.0586923360328187 1
0.0820413159170445 1
-0.0318959369402875 1
-0.0230583428686996 1
-0.0296392898676116 1
0.0342464422168183 1
-0.0632584402897699 1
-0.019402230281737 1
0.0727363069046327 1
0.0331020097478662 1
0.0452091759103235 1
-0.0077775679219169 1
-0.0176842484743464 1
0.0292884097802696 1
-0.0281696395707852 1
0.0733557736828131 1
-0.000504732247915328 1
0.0567702515908536 1
0.0209407513326208 1
0.0828647762210395 1
-0.0460705947199633 1
-0.0472608711066034 1
-0.0581268766851497 1
0.00289358519227888 1
-0.0437193718811872 1
0.00569848921358889 1
0.064726353361334 1
-0.0143804351637406 1
0.0159963852645923 1
-0.0585362645516381 1
0.0216254787035715 1
0.0496860271439019 1
-0.00446694046347382 1
-0.0762658128309351 1
-0.0636316547063385 1
0.0412838023998097 1
-0.110969299983391 0
-0.0421158579052875 1
-0.0121727079438444 1
0.00562949880059327 1
0.0325711937214544 1
0.0485842609931921 1
0.0217780026000984 1
-0.0179073918206313 1
0.0123908006183456 1
-0.0536168186145875 1
-0.0300094705600889 1
0.0565037212314817 1
-0.129588416421988 0
-0.0348348149757152 1
0.0157962362258163 1
-0.00377207173830677 1
-0.0141915498313451 1
-0.0470865262363435 1
0.0637871515781429 1
-0.00677978636655237 1
0.0274916442639191 1
0.00232264906300609 1
0.095656691266642 1
0.0770485383769744 1
0.0654541126076592 1
-0.0489131723809551 1
0.00823348550872345 1
0.0421844789426313 1
-0.0562815966502093 1
-0.00462210912683832 1
0.0314986209579663 1
0.0395475566552016 1
-0.0221524583514079 1
-0.00250571015642149 1
-0.0180524835104045 1
-0.0215722173463569 1
-0.00548316325907513 1
0.0442989914843183 1
-0.0270389576532957 1
0.0414220301775025 1
-0.0311675157856108 1
0.0298332133287566 1
-0.0743186163720731 1
-0.0192661103873318 1
0.0162164903662902 1
-0.116606951623327 1
-0.0560714964671834 1
0.038355004865075 1
0.0401421670311786 1
-0.0145564101630167 1
0.113162657047905 1
-0.0303742930548373 1
-0.0238190257626834 1
-0.0526465734059358 1
0.0631281079805223 1
0.0242083303483171 1
-0.0573217227553876 1
0.00261758359083385 1
0.0237056665754079 1
0.0615995292311672 1
0.00911601276154422 1
0.0703050836059264 1
-0.0111202665072987 1
-0.0328260510320868 1
-0.0661272075837051 1
0.0181944624746365 1
0.0422805817561818 1
-0.0283570336665723 1
-0.0371787709093351 1
-0.012223414031328 1
-0.00753142075113568 1
-0.0372719811853704 1
0.0490270991574317 1
0.0622005770138265 1
-0.0442193985550136 1
0.0181764396717294 1
-0.0282239184434268 1
-0.0391420380237195 1
0.0204898306828162 1
0.0249045742274863 1
0.0328579680501275 1
0.0100969816144243 1
-0.00133023541247063 1
-0.0512880616891018 1
0.0396166304800307 1
-0.0306623587231815 1
-0.0915007845500119 1
-0.0344950197503141 1
-0.000345913929060079 1
-0.0184707497980007 1
0.00926374840925145 1
-0.0173393804458812 1
0.00572403749624272 1
-0.0749914515491646 1
0.036321477453187 1
-0.0348206952904356 1
0.0523194854074378 1
-0.0276196133326992 1
0.026539898972739 1
0.0250960252807571 1
-0.0408767670624836 1
0.0307105843932771 1
-0.00231604228505917 1
-0.017740149975619 1
-0.013582890212024 1
-0.0517607485681013 1
-0.0113570845650412 1
0.0476715902100009 1
-0.00420296189189514 1
-0.0242875903299311 1
-0.0451220984742422 1
0.00714862760621508 1
0.110564026171545 0
-0.00247689326918422 1
-0.0818523375852656 1
0.0746094733458164 1
-0.00732605210188798 1
-0.0310802614672213 1
0.0296634563242366 1
0.0318229154030958 1
0.0218505979907388 1
0.0179858509412054 1
-0.0997037058318691 1
-0.00549329375627018 1
0.0716321837694453 1
-0.0221765570258584 1
-0.0570400973015535 1
0.00967244579111763 1
-0.00598885405512068 1
0.0343201988154557 1
-0.0353356312956093 1
-0.084333725805292 1
-0.0969157780961892 1
-0.0651227421876514 1
-0.0299991521891598 1
-0.00739027433655443 1
0.0117171168085138 1
-0.00821438508172248 1
-0.00329695179999771 1
-0.00963430174057643 1
-0.00313736333893432 1
-0.0829189241742149 1
0.0784758892557534 1
0.112216430253176 0
-0.0214031948321812 1
-0.0703620030359675 1
0.0397632603928689 1
-0.0305075400183892 1
0.0491842454246407 1
-0.0229934321033654 1
0.0772949359712295 1
0.0182770298842704 1
0.0322861308708121 1
-0.0169991612689559 1
-0.0622083645445523 1
-0.00216155624867273 1
-0.0597531566658816 1
0.0106483566364151 1
-0.0875182878496125 1
-0.0313973151235878 1
-0.0303022286164741 1
-0.0926737613677517 1
-0.033911416700788 1
0.0587425255109906 1
-0.0677823637105989 1
-0.0484490473590845 1
0.00527571771674498 1
0.0157621484377208 1
-0.013399396720045 1
0.129344788283831 1
-0.0737329777979859 1
0.0905646335437559 1
0.0199521733302266 1
0.0115473537575702 1
0.037998398202501 1
-0.0708483735544788 1
0.0188900688216761 1
0.0344967937829385 1
0.0500374566251198 1
0.0775419726080247 1
-0.0135340717623899 1
-0.0436453821232483 1
0.135753798716797 0
0.0116146505684281 1
-0.0128278223590383 1
-0.046692230891228 1
-0.0225173948074332 1
-0.0557455669954214 1
-0.0599743824099221 1
0.0222699088848222 1
0.0536888238176243 1
-0.0157677565665656 1
-0.0287790740130927 1
-0.0391863380673305 1
0.120356554571693 0
0.0356311515422659 1
-0.0343647798984063 1
0.0741638002174074 1
-0.0402453953723777 1
0.0338585957315874 1
-0.0721658680508189 1
0.0251701503990437 1
0.0188721406969907 1
-0.0083612614199665 1
0.0587050046153946 1
0.0998302532002049 0
0.00191004997523422 1
0.000944362120834815 1
0.0404380093591561 1
0.0635363409908056 1
-0.00948586624740028 1
-0.00965906984473619 1
-0.0993087671306176 0
0.021641328279396 1
-0.0827271546960291 1
0.058010687183206 1
-0.015415910851061 1
-0.0253504457642708 1
0.000199078298788439 1
0.0706259214492873 1
-0.0178837739395403 1
0.0197820027652545 1
0.0253892720615254 1
0.0931023209038479 1
0.0869867456501661 1
0.00595009943877178 1
0.0193674490211388 1
-0.0748635190109345 1
-0.0777292545566724 1
0.0239719689921283 1
0.0536412650754624 1
0.0662628055410362 1
-0.0763548168441105 1
0.0280723799341334 1
0.0843030164695041 1
0.0608306140225716 1
0.0249567370892206 1
-0.053085218506921 1
-0.00570044658893273 1
-0.0925541515844598 1
0.0111702910534702 1
-0.00532578981795618 1
-0.0186647102781904 1
-0.051381672789704 1
-0.0767910912334731 1
-0.0425991878238209 1
-0.0250510731585606 1
-0.000467113165545643 1
-0.0389578545662056 1
-0.0417616049262293 1
0.0300680194227155 1
0.042114110520164 1
0.0296173010975809 1
-0.0313743206547658 1
0.0160221976244308 1
-0.0125794467455712 1
-0.0621417186017311 1
-0.0327460401324368 1
-0.0018113404064832 1
-0.0738061062893247 1
0.0242155557776042 1
-0.0131670864941441 1
0.0643254212006482 1
-0.0096151592172206 1
0.0759089918409163 1
0.0555113549303276 1
0.0579646250803417 1
0.0391684479562276 1
-0.0387189655970998 1
-0.055784150380456 1
0.0199092109872911 1
-0.034300438086735 1
-0.00630163495176035 1
0.0102644582787268 1
0.0786311312945135 1
-0.04312646272428 1
0.00637179124008567 1
0.00574614799382148 1
0.06658302768332 1
-0.0735524569993164 1
0.00462476589723038 1
0.0235210705128458 1
-0.0374115511852524 1
0.0876271071158166 1
-0.0580089731549252 1
-0.00615142261213738 1
-0.010130668858783 1
-0.0406872685269255 1
0.0245622934171443 1
0.058400016407418 1
-0.0422896716387909 1
-0.0783180168913541 1
0.0497346022895984 1
-0.0520988239304517 1
0.0470371538383112 1
0.0351950580744859 1
0.0972145093164295 1
0.0471033738043549 1
-0.0215229761753038 1
-0.0320126370385983 1
0.113372703954708 0
0.0577888010837279 1
-0.026641135558226 1
-0.0113420031928788 1
0.0016121309352791 1
-0.0465264783693197 1
0.00265591237337051 1
0.0147693317177175 1
0.0424866675588082 1
0.0557431971057542 1
0.087436750697286 1
-0.0146945462369038 1
-0.0144139754233599 1
-0.0365821887615247 1
-0.0147033628813992 1
0.0360244790018763 1
-0.0517748676532317 1
-0.0574225030961873 1
0.0345742540863654 1
-0.00219424327020649 1
-0.0320596490731984 1
-0.018028766433381 1
-0.116294814547455 1
-0.00588437458996195 1
0.0501277657742373 1
-0.0652768082227631 1
-0.102567167461681 1
0.0167409825635125 1
0.0211567563402457 1
-0.0259646555682879 1
0.0126412695541314 1
0.0547163013579498 1
-0.0661181813346504 1
-0.0980045756986128 1
0.004532317729764 1
0.0945174186084708 1
0.0961800286843266 1
-0.0507781812388959 1
0.0199654539024161 1
-0.044994272139716 1
-0.0536772683180766 1
-0.0859541316808264 1
0.040697007265813 1
-0.000596436295092689 1
0.0297028574018723 1
0.0333476934816421 1
0.0410532067825119 1
0.0392728894130837 1
-3.78658108518386e-06 1
0.0344375956792065 1
-0.0126235793528522 1
-0.0433535260998786 1
-0.0154617973613268 1
-0.0263632845884863 1
-0.042065293768915 1
0.112262529505374 0
0.0312294133064913 1
0.0280893054474553 1
0.0221621858366733 1
-0.00365584507993959 1
-0.00805945648725741 1
-0.00583255556226507 1
-0.0477464154041194 1
0.0523223437160377 1
-0.0203878922945831 1
0.042282419345656 1
0.00414728101688994 1
0.0866241514528474 1
0.165067994515307 0
0.0204868340007117 1
-0.00832354371220927 1
0.0405434011184449 1
-0.0406229727566425 1
0.0222873691421811 1
-0.0146914602364648 1
0.0101045581955552 1
-0.00413858808253005 1
0.0176431170144259 1
0.0255077089882046 1
-0.0357088230856736 1
-0.00307390581244044 1
0.0157432739388499 1
0.0259586787226701 1
-0.00539259792920273 1
0.0765379321464426 1
-0.101997295036009 0
-0.0491696659856139 1
-0.0165544522183233 1
-0.0321354852728342 1
0.00504823005289181 1
-0.0678500630245535 1
0.0161472371260218 1
0.0168086350260925 1
0.0387676743131311 1
0.0185186457802289 1
0.00688349756294526 1
0.0676635012656141 1
0.0189874287401371 1
0.0427026468946617 1
-0.013661908676954 1
-0.0585022329520565 1
-0.00194924095914712 1
-0.0720249511410884 1
-0.0053146206526417 1
0.0710784067196435 1
-0.078366882400623 1
0.0264932592894685 1
-0.0302350604627349 1
0.0217680146211389 1
0.0623595671851119 1
-0.0256389934744531 1
-0.0579315891987961 1
0.0116280749014245 1
-0.0102800634474927 1
0.0292737200108477 1
-0.0822819706633437 1
0.0191180931564152 1
0.0374724724014922 1
-0.0234716118123759 1
-0.0254906823080757 1
-0.0317036356822513 1
-0.0394228333286971 1
0.0272395238515937 1
-0.0339267322105443 1
0.0239515746723342 1
-0.0782803941527291 1
-0.041580350578166 1
0.051859386030896 1
-0.0199303605058812 1
-0.0522263817575942 1
0.0589924646167998 1
-7.84352819445215e-06 1
-0.0356657471677276 1
0.0176456056141146 1
-0.0391886644508327 1
0.0424517083355277 1
0.0130986332678598 1
-0.0644381051916838 1
0.0143799242447974 1
-0.0209587538601142 1
0.0372576266880204 1
-0.0515770565025028 1
-0.0704819496827679 1
-0.0904376241772378 1
-0.0506924643099342 1
0.0967548264202204 0
0.0477120127606619 1
0.0162097709239172 1
0.0295508612125525 1
0.0449789203969286 1
-0.0560782334189838 1
0.000992575302953155 1
-0.0333289737790638 1
-0.00953104534655856 1
0.0467703892412866 1
0.137676256707572 0
0.00791634622155967 1
-0.070336338971697 1
0.000614467176717447 1
0.0674573010248836 1
-0.0180219764548217 1
-0.0476369971518976 1
0.0199008841887188 1
-0.0047548989110227 1
0.0251954374450269 1
0.0111378705445151 1
-0.027075308676607 1
-0.0326495625562402 1
-0.0630053883728661 1
0.054941651187067 1
-0.00753688936547093 1
0.107332372619211 1
-0.0464525469340678 1
-0.0397337794170501 1
0.0398316226879267 1
0.105104133407265 0
0.0702368273648589 1
0.00878466886175379 1
0.0331403612822883 1
0.0845777404396982 1
-0.0601762756738001 1
0.00803031485707392 1
0.00399064450175103 1
-0.02143785539212 1
0.0368000950181729 1
0.0102278745613812 1
-0.0551996760208418 1
-0.00720804162339085 1
-0.0569580777286591 1
0.0261481377351498 1
0.0605079828889423 1
-0.0131969412600741 1
0.051817964542664 1
-0.0470960972991834 1
-0.0163106227907646 1
-0.00629094897264411 1
0.0740403944078521 1
0.0105166755716986 1
-0.00600384075550088 1
-0.0509616254641393 1
-0.00966036600406321 1
-0.066870888193816 1
-0.0309550771838484 1
0.0837577210750226 1
0.0849135816995044 1
-0.0825989741798615 1
-0.00688726380608188 1
-0.0252094784369913 1
0.0128933594665582 1
0.0063449546836579 1
0.0152901535509853 1
-0.0439741888525902 1
-0.0238553375375068 1
-0.0538303582161436 1
-0.077760205544826 1
0.0872258486094217 1
0.0587846830319169 1
-0.0156326080940904 1
0.0444203308267707 1
-0.0988682103300165 1
-0.0231896770474322 1
-0.0168675433830809 1
0.0882864741919206 1
-0.0957895899700533 1
0.025204139080927 1
0.00729117101543167 1
-0.0402019713325714 1
0.053730228785902 1
-0.0433764464278302 1
-0.0483945341782848 1
0.00266299625263533 1
-0.0443011909925238 1
0.00726431855511728 1
-0.0650167980178655 1
-0.00925443858901702 1
0.031159124476729 1
0.0479342846851632 1
-0.0041323571892325 1
-0.0212017566321495 1
0.0414556460862175 1
-0.10266695207276 0
0.0534044217708579 1
0.0441041603385391 1
-0.0153350589108839 1
-0.0774073109405407 1
-0.00398445421808579 1
0.0348525079237869 1
-0.035123815785765 1
0.0126461841777973 1
0.0832776956417806 1
0.043936863809017 1
0.00334851362280964 1
0.00751728578744719 1
0.120369925736609 0
-0.050239305580816 1
0.0103156739551495 1
0.0222755607032876 1
-0.00652515093908759 1
-0.0461630289302424 1
0.049305205672094 1
0.058259597431176 1
-0.00523161558343867 1
-0.0771720949585332 1
-0.0766786495141962 1
0.0115172859809714 1
-0.00317263250990599 1
0.0140900718668814 1
-0.040605899930603 1
-0.0459607714396641 1
0.0414253012477427 1
-0.0708559353420565 1
0.022924177730251 1
-0.0520144521301705 1
0.03397383317773 1
0.044943679865271 1
-0.054671327244894 1
0.00544566116546439 1
0.055951355924962 1
-0.024118369347816 1
-0.00315317497463043 1
0.0788325922324118 1
-0.113016241572118 0
-0.0259229480698579 1
0.0108590920989966 1
-0.0201105919087973 1
0.052711741641124 1
0.0129035250070545 1
0.131965568294401 1
-0.180355120628923 0
-0.000802204607342288 1
-0.0331629390193599 1
-0.113457672880061 0
-0.0558579762539358 1
0.0419758274592284 1
-0.100926387164838 1
0.0932861835676995 1
0.100706012537253 1
-0.0568775131854365 1
0.0420951043245961 1
0.0647158013248555 1
0.12600800257596 0
0.0841199223268769 1
0.0514951976990494 1
-0.00404324644940431 1
-0.0367785964626628 1
0.046851706369589 1
-0.11431043537768 1
-0.0341247240299281 1
0.0229891392473398 1
-0.0091848921158592 1
-0.0282517207669025 1
-0.0330799215683014 1
-0.00719538267619516 1
0.118078071072696 0
0.0243717436620898 1
-0.0553655033488606 1
-0.0853393423306652 1
-0.0405261580659478 1
-0.123079623061857 0
-0.0110275734404323 1
-0.0278599664617878 1
-0.0531217880674866 1
0.130911391369283 0
0.04863700106844 1
0.0238356779287971 1
-0.0104365241661059 1
0.102389422248383 0
0.0662545313653635 1
-0.0104413417888812 1
0.0558209537644799 1
0.0278453099574261 1
0.00889689640711164 1
-0.0606762383953672 1
0.0202706698830861 1
-0.0160571654081399 1
0.151320021821761 0
-0.00859853186284209 1
0.013059328669088 1
0.00571096455760837 1
-0.114617706915433 0
0.0357416886705823 1
0.102182699518785 0
0.064171989578925 1
0.00789411926284942 1
0.0933115845938585 1
0.0239007245732382 1
-0.0391847006592659 1
-0.044663266117552 1
0.0332413226434098 1
0.125215000415244 0
0.0580353825293611 1
-0.0160094198611797 1
-0.0199667795045811 1
0.0224585838276772 1
0.0321815917613581 1
-0.0275855059119703 1
-0.0587658953971576 1
-0.0432459150021757 1
-0.0392521942016268 1
-0.0596732532499245 1
-0.0245100805453722 1
0.015509504886689 1
0.00873242083450132 1
-0.0170146674465962 1
-0.00668280691775916 1
-0.0286918536649986 1
-0.128983943847307 0
1.84618271236361e-05 1
0.0767183083079537 1
-0.0736193409643814 1
0.0698708140053102 1
0.0618771367944475 1
-0.0595249929733107 1
0.0451031765297874 1
0.0772782200802725 1
-0.0567631469884642 1
-0.0979947656453549 1
-0.0645154239482849 1
0.0404968429230904 1
0.0129867431919746 1
0.0537679271532478 1
-0.0284509264033367 1
-0.0126452979063334 1
-0.0189613298580752 1
0.104739667342655 0
-0.0663466987277578 1
0.0486505339163142 1
0.0741572594469344 1
-0.0308173843815451 1
-0.0228513825194176 1
0.0049210468500754 1
-0.0892808517845678 1
-0.049264922532855 1
-0.00498482745521509 1
0.0560036033009851 1
0.0998565809545163 0
-0.0201371275253244 1
0.00523007006930141 1
0.0515216165041847 1
0.119071229515052 1
0.0462060309570053 1
-0.121565737888346 1
-0.0522110480254723 1
-0.0546737804785477 1
0.0157271188061357 1
0.0446895214995406 1
-0.0120299977277985 1
0.0246856767707396 1
0.0305676074723926 1
0.0321235446301765 1
0.0134982842485405 1
0.011280857769086 1
0.0297041899662262 1
0.0873654414270467 1
0.0289898078976925 1
-0.0163734767507945 1
0.00597856057809235 1
0.00125907566987549 1
-0.00189839724563682 1
0.0833023007299729 1
-0.0792913354883288 1
-0.00177422125086705 1
-0.0379609982420851 1
-0.0204496617926029 1
0.0344731453488857 1
-0.00306940049479897 1
-0.0505224614713901 1
0.00560663560174825 1
0.0498011692163641 1
0.0293789356528345 1
-0.0997636585475277 1
0.0352127779055288 1
-0.039856657741206 1
-0.048032234347602 1
0.0210320537775235 1
-0.0171550747416137 1
-0.00941658709833364 1
-0.0184031156824155 1
0.0850078064891738 1
0.00142415834004587 1
0.0222766080389202 1
-0.0290638140444388 1
0.0440142304446983 1
0.015477852038688 1
0.0708791987647775 1
-0.0675974846461692 1
0.0138397629919769 1
-0.0188788984875966 1
0.0110735283995589 1
-0.00546446450901093 1
-0.0697438766861158 1
0.00793953913517705 1
-0.0519638599580668 1
-0.0338673355124707 1
0.0631132426533381 1
-0.0255523427883079 1
0.0215789402714482 1
-0.00403863236030478 1
0.0213237005553448 1
-0.00191331752097185 1
0.0547080643510987 1
-0.0843083856427303 1
0.0750529535626319 1
-0.0209675088128725 1
0.0751273924376891 1
-0.0532523961034089 1
-0.0335580836985359 1
0.0210141380124145 1
0.00153178739274997 1
0.00689473259893896 1
-0.09972761442733 0
0.0899441511998907 1
0.0472242394623277 1
0.0999699724773732 0
0.0393499310822034 1
0.0313922847740898 1
0.0257302158981814 1
0.0370950175503267 1
-0.0929774810150858 1
0.0378202178751123 1
-0.0949624214500732 1
0.0650126065501432 1
-0.0910548241215765 1
-0.050614101273426 1
0.0239004144370714 1
0.037003550716744 1
0.0108450198744741 1
-0.00735448582286653 1
0.0856546510760833 1
-0.0252606154849259 1
-0.0281077477753283 1
0.0315595856462071 1
0.0223535858411813 1
-0.0386852491560866 1
-0.0491058784161495 1
0.0504296678540891 1
0.0134526837855171 1
0.036567859642456 1
0.0308915049996788 1
-0.0846294328065281 1
-0.000320316666371842 1
-0.0215212382847597 1
-0.0926481490878162 1
0.0442277639137427 1
-0.0580553122055639 1
0.110686248861323 1
-0.0667709262619557 1
0.00458397995706734 1
0.00227919920316653 1
0.0522008342882414 1
0.0306305745915395 1
0.00987937129652606 1
-0.000501079710992579 1
0.0212872241758014 1
0.0408772762362467 1
-0.0632688303238681 1
0.00789990836993828 1
-0.00642673487418509 1
-0.0925350306400824 1
0.0284976519689526 1
-0.000705235517192634 1
0.0540234227936043 1
0.0320640140123583 1
-0.0013507880357426 1
0.0459959000231012 1
-0.0179113879067721 1
-0.0529324785862374 1
-0.134698141136324 1
0.0255074097184628 1
-0.0190002561045682 1
-0.0126241365161286 1
-0.0849016729839432 1
0.000641682589043501 1
-0.00122058362522648 1
-0.00666878312432664 1
0.0228774456670642 1
0.0839979773995171 1
0.0496557089604943 1
-0.0664741198136044 1
0.0566501069872211 1
0.00564987804139143 1
0.046673303771419 1
0.0215914297004344 1
-0.106233411561049 1
0.0599181228219808 1
0.0587718417951753 1
0.00436259478728894 1
0.0706987573777417 1
-0.0619884432398416 1
0.0214650866741285 1
-0.0165562982682468 1
0.0244078286582606 1
-0.0283604127772201 1
-0.0340677211048004 1
0.00329587623481452 1
0.0174383882118515 1
-0.0882110417321005 1
-0.0896293415421822 1
-0.0886273393017929 1
-0.00246539738456583 1
0.0362353499949237 1
-0.0677230959917873 1
0.0100297856918065 1
0.00262456038774369 1
0.0299943426783086 1
-0.103174473603118 0
0.124064796013131 0
0.00897326771242167 1
-0.0310766735640503 1
0.0745757208893745 1
-0.0192706679820493 1
0.0658305758975825 1
0.0790797428749093 1
-0.005270427120185 1
-0.0458570850975529 1
-0.0203440435774216 1
-0.0698811995732358 1
0.0350530063663202 1
-0.0264820577393254 1
0.0477755529225384 1
-0.0255227188357546 1
-0.0593788182181558 1
0.0146175190898863 1
0.0246900762069574 1
0.0140093641196996 1
0.0520805121566699 1
0.0355265475744188 1
-0.105266605221911 0
-0.0976720709163124 0
-0.0145293599917826 1
0.0302726031550321 1
0.0319332925164574 1
0.00538069819591111 1
-0.0326001175401738 1
0.0667190776907022 1
-0.0290420306258706 1
0.0968015501582041 1
0.0146361070446409 1
-0.00579461857902786 1
-0.0167642097552153 1
-0.0434341747164238 1
-0.146040718187951 0
-0.0832438875279553 1
-0.0219896242077864 1
-0.0471242536821203 1
-0.0353553690650078 1
0.0113814349146123 1
-0.108940465717366 1
-0.0520709343715341 1
-0.043467044592214 1
0.00632569224512269 1
0.0165815528609845 1
-0.0693223105217155 1
0.0275201812320399 1
-0.0239728302520585 1
0.0439712943186017 1
-0.0296383712334586 1
0.0873882884474065 1
0.0425660013738982 1
-0.0369583417119919 1
-0.00303723699291248 1
-0.0284775069608708 1
0.00695104617699163 1
-0.0217912327708203 1
0.00557535904496975 1
0.0802627277197356 1
0.0817906433499362 1
0.0229361843659114 1
-0.0112739824912303 1
0.0115116020443081 1
-0.0813811577871775 1
0.097618542021466 1
-0.0384897977176038 1
-0.0727779651567881 1
0.0366916699821377 1
-0.0429353869778648 1
-0.00857525763886841 1
-0.0126870876824281 1
-0.0405205742687192 1
-0.0376576709330344 1
-0.0185427756863827 1
0.0697073661469947 1
0.0309491168466274 1
0.00864053342968398 1
-0.0272608147113689 1
0.0660610678128231 1
-0.00751484391872355 1
-0.0528705549629905 1
0.0451857386855527 1
-0.00588050504936306 1
0.0180365170943142 1
0.0419360490077314 1
0.0203612946022997 1
0.0507353173374246 1
-0.0212158881435572 1
0.0324159459992327 1
-0.0681327745065304 1
0.00190624075980535 1
0.158007057432843 0
0.0875357772319243 1
0.00173372655511886 1
-0.000600502948117048 1
-0.0614978507654863 1
0.00486673870036445 1
0.0269155528565217 1
0.0517417285378833 1
0.0529133830785666 1
0.0495272855774335 1
-0.0232272926594116 1
0.0116478658872928 1
-0.0149531656984814 1
0.011490382483091 1
0.0030182330971543 1
-0.0542813409824773 1
0.125010266872974 0
-0.053101345127722 1
-0.00464852175261416 1
-0.0381741095092929 1
-0.000206060107455008 1
0.0374552307481184 1
0.0695473735579167 1
0.00314979348137778 1
-0.00402115968422255 1
0.0120229022109558 1
0.0464314120861383 1
0.0363805212418439 1
-0.0178201822422365 1
-0.0504195006528543 1
-0.0020655400158572 1
-0.0224854736072831 1
0.0961450710451541 1
-0.0419671925985428 1
0.0346191786556613 1
-0.0235691758092001 1
0.0406738980550732 1
-0.0799344882679795 1
0.0140939089069555 1
-0.00765044189712808 1
-0.0933240029678429 1
0.0292227282424022 1
-0.0482201446939659 1
0.0888577948953251 0
-0.0160776061940346 1
0.0104870214252421 1
-0.035055729220112 1
0.0578379974750269 1
0.0701645715014587 1
-0.0303843231135338 1
0.0317257269070916 1
-0.0642887055912208 1
-0.030245680951862 1
-0.0724080764441604 1
0.0727591301889815 1
0.0359833165110806 1
-0.0313667259214021 1
-0.064829713914206 1
-0.00186287550818229 1
0.0477476730348006 1
0.00202327362159856 1
-0.0164815785927781 1
-0.0865716314107618 1
0.0103402225688912 1
0.0599476164469843 1
-0.011632411545146 1
-0.0300922052059679 1
0.028158345207465 1
0.0091436898193288 1
0.0590520396071162 1
0.0192491746500122 1
-0.0265559783877619 1
-0.058060844508589 1
0.0312280582279488 1
-0.0111752259974585 1
0.0770758919025302 1
0.0170503834445007 1
-0.03588510960443 1
0.115070361206287 0
0.0332687656655703 1
0.0686042806770523 1
0.0315176840347833 1
-0.0360437446353061 1
-0.0348412497318354 1
-0.0270689056016024 1
0.0376557232546217 1
0.041726398363476 1
-0.044152391624126 1
0.0449395251027757 1
0.0272848187643321 1
0.0314795477801422 1
-0.110496196043526 0
-0.0371996294953781 1
-0.0231178539232588 1
0.0564157848334252 1
-0.0472388655815658 1
0.00283506301481899 1
-0.0531742610184202 1
-0.0288202342600795 1
-0.000253273362527907 1
-0.0921031786764621 1
0.0384812782346541 1
0.0319677785767042 1
-0.00970377682104256 1
-0.0131533368610739 1
0.0732232450952398 1
0.0265417082644778 1
-0.0169644258560161 1
-0.0285036839298592 1
-0.0280714245798969 1
-0.105218951990496 0
-0.0200196170219592 1
-0.0104199603513667 1
0.0305457780155776 1
0.089561571898373 1
0.0268793317049997 1
-0.0518228422915997 1
-0.0712115059395203 1
-0.0312356833814095 1
-0.0041295571891926 1
0.0146498778232199 1
-0.0781728876420336 1
0.0536710007202035 1
0.12031251303982 1
-0.058316967518108 1
-0.0456028042878308 1
0.010047730221538 1
-0.0743789342613208 1
-0.0399514287136481 1
0.0330804330690544 1
0.0103271607146088 1
0.0331013602130344 1
0.0500567940090925 1
-0.0248754270770056 1
-0.07506012714331 1
-0.0638704754262229 1
0.0664095001280992 1
-0.0235396688568413 1
-0.044544032933648 1
-0.064909491795356 1
-0.0273427126841738 1
0.0215170190157861 1
0.0523192912616324 1
0.00298456207091941 1
-0.0793503541549303 1
0.0418235924170656 1
-0.0343414465461947 1
0.0487335666983058 1
-0.104234071435496 0
0.00839096457889526 1
0.0318578927138511 1
0.00139218171260171 1
-0.0601569905398441 1
-0.0287161556098044 1
-0.0512715434224889 1
-0.0895076746754596 1
0.0850546687368655 1
0.0169346507374067 1
-0.101029309767909 1
-0.00487358688991641 1
-0.075530458520041 1
0.0251731988475295 1
0.124186096334532 1
0.0531020454968205 1
0.017430385261822 1
-0.0450111236832224 1
0.025079243623274 1
0.0355131510034696 1
-0.0552654368216281 1
0.0374572102788005 1
-0.032944429656812 1
-0.0229981492492239 1
0.045852280356614 1
-0.00418709618043501 1
0.0108350548999155 1
0.00586013613366093 1
-0.03470005547663 1
-0.0228891080723079 1
0.0136663677282594 1
-0.0121328567849889 1
-0.0560823881521938 1
-0.079122468696318 1
0.0576464841312191 1
-0.022296342081884 1
-0.0147571475295683 1
-0.0149104046950282 1
-0.0101650837841637 1
-0.00788256166041647 1
0.0326156581875196 1
0.0087765909314634 1
0.00728958368906809 1
-0.0574694543744 1
-0.0152155628184158 1
-0.000307810832268939 1
-0.00193776253240631 1
-0.0770476369978057 1
-0.00894272781592197 1
-0.0202014751833618 1
0.127885662682865 0
0.0524378375912134 1
0.0105482231834599 1
-0.0483769322256592 1
-0.0563538977842688 1
-0.0284091730841358 1
0.126249660379119 0
-0.0180148390039131 1
0.0274630478787105 1
0.0268925165601406 1
-0.0574799648387589 1
0.0417643076125572 1
-0.0277797789736661 1
0.0586451657681626 1
0.0276552346806716 1
-0.00911057785206868 1
-0.00125450113145769 1
0.0147989303756759 1
-0.0438506921714473 1
0.0467507025473495 1
0.0968395666247376 0
-0.0399950530266169 1
-0.0325031262178697 1
-0.00906542217942352 1
-0.00960885759088798 1
-0.0105681355758888 1
-0.0715795638615581 1
-0.043868507448887 1
-0.00720277369658193 1
-0.0291758023130081 1
-0.000862795486300695 1
0.0259506371360091 1
-0.0309060107614572 1
0.0316811969986568 1
0.0668005314758723 1
0.076311897487758 1
0.00946058971397548 1
0.02366343477427 1
-0.0242550118495289 1
-0.138847556978937 0
-0.0376298163201095 1
0.0236582264274825 1
0.0808877136745344 1
0.0317577520370922 1
-0.049235245831368 1
-0.0945862124306086 1
-0.0043704879748413 1
-0.0664367491177175 1
0.0767506120065984 1
-0.013835591826393 1
-0.0428393613280817 1
0.00235697920332265 1
0.0186172925074754 1
-0.0459179339913344 1
0.00642174684188512 1
-0.00807055799010219 1
-0.00323750750461974 1
-0.102300823908047 0
0.0750657808340991 1
0.0703992373623832 1
0.017107104996374 1
0.0789843623781071 1
-0.0519451710982193 1
-0.0317046260234435 1
-0.164322840454442 0
-0.0446368772893039 1
-0.030883880541692 1
-0.0310472708932638 1
-0.00956058578641178 1
-0.102520175235967 0
0.0111727111112615 1
-0.0551149365437297 1
0.0783504225087622 1
0.0600969944256806 1
0.00687835607004253 1
0.0169461271514992 1
-0.0821520203055071 1
-0.01722763587862 1
0.101095827155696 0
-0.037610685343637 1
-0.0325430868526885 1
0.0401521647113604 1
0.0568205479722663 1
-0.0330633183470935 1
-0.0598021739166665 1
-0.0125004153876819 1
-0.0188759493617939 1
-0.0745216704834644 1
-0.0384039714774373 1
-0.053276563862222 1
-0.0589236011190148 1
-0.0254947701672393 1
0.0677207692844965 1
-0.027981396422509 1
-0.0459440066132128 1
-0.0143857333464834 1
0.0291193366348799 1
-0.038001194958008 1
0.0366427763856547 1
0.012531664126699 1
-0.0925734237825573 1
0.0246600115413752 1
0.00422314104795885 1
-0.00163511692626859 1
-0.0858252527053605 1
0.0374145109034797 1
-0.00896507197885968 1
0.0390121792981547 1
-0.0812824066870042 1
0.0697708178717061 1
-0.0172591057677711 1
-0.0548639679112703 1
0.000789978508567799 1
-0.0232018384292041 1
-0.027851165438072 1
0.0768969799928208 1
-0.0290853302270491 1
-0.077353812932866 1
0.0113635014937148 1
0.0299881999313383 1
0.030115096420483 1
-0.0690748698069808 1
0.0546255397888761 1
0.0336080547551422 1
-0.0186715315783698 1
-0.00450637404009917 1
-0.0379143918292882 1
0.0240219028346254 1
0.151406769597824 0
0.0294813558559012 1
0.109456238109546 0
-0.0460619096298353 1
0.108156905843066 1
-0.0695688555407284 1
-0.0336093449885968 1
-0.0268552563742845 1
-0.0273510455786091 1
-0.0397522844222202 1
-0.0286619984881069 1
-0.0342774682307739 1
0.10122211042093 0
-0.0783420057706189 1
0.0204560882880699 1
0.00312803938729806 1
0.0682440350845196 1
0.00342862708435196 1
0.0293146674610443 1
0.000983116330776419 1
-0.0108905861974042 1
-0.0823700025717329 1
-0.0230139278764337 1
0.0645773975190783 1
-0.0820506523975439 1
-0.0813751623359417 1
0.0378105951868366 1
-0.00821900207479883 1
0.0749427768183363 1
0.0367516436209752 1
0.12934567264414 0
-0.0237930786950379 1
-0.00137196257693919 1
0.042431364509425 1
0.0078562605767816 1
-0.0514730712017883 1
0.028304144199258 1
-0.0234060914837821 1
-0.0739228072133522 1
-0.0114531729189372 1
0.0536927117101 1
-0.0350853157045802 1
0.0540813199578595 1
-0.0195561901502629 1
-0.0156730322586448 1
-0.002779880435096 1
0.13679552588122 0
0.051055919914294 1
0.0582624924323278 1
0.0465675611360121 1
-0.00499856063208295 1
-0.0437946465086458 1
-0.0229836853506078 1
0.0168317364810152 1
0.119304023044003 0
0.0437887087507385 1
-0.0536554052741253 1
0.000743435363106112 1
0.0785615379576794 1
0.00784945777378732 1
-0.000482325813338074 1
-0.0175422930423918 1
-0.00856542240053203 1
-0.0251535576246802 1
0.0282978969550243 1
0.001835198548232 1
0.00321969668404742 1
0.0164447687310376 1
0.069126929609165 1
-0.012203400583549 1
0.0207548772659616 1
0.0234708824872339 1
-0.0343516859956271 1
0.0567866172487055 1
-0.0435392138491226 1
-0.0767891718456055 1
-0.0326910660073356 1
0.0586222930559453 1
0.116503096913507 0
0.0560746202525172 1
-0.12490153462621 0
0.0340106873058354 1
-0.0182691117117104 1
-0.042399885652452 1
-0.0219951540597424 1
-0.048738424714128 1
0.0125415033555708 1
-0.0356265054054015 1
0.00463277503804979 1
-0.193329884305937 0
-0.0732912835214959 1
0.0304076370078334 1
0.00816726640321276 1
-0.024639332830206 1
0.0205204115752679 1
0.0256710568748882 1
0.046793937937979 1
0.039139228718916 1
-0.0284723422175506 1
0.0627329561748279 1
-0.0486980469097316 1
-0.0332971003980374 1
-0.0170234960970927 1
0.0631638007968522 1
0.0593081210645535 1
0.0330614657890061 1
-0.0108007059350841 1
-0.100755417450096 0
-0.0433810225709437 1
0.0584646070702269 1
-0.0693648067254622 1
-0.00370387190362421 1
0.12892474661802 0
-0.1882629275371 0
-0.00788506325933988 1
0.0689079459198928 1
0.0562312701678037 1
0.00694137420236775 1
0.0333919353995621 1
-0.0519020682971025 1
0.109783711492379 1
-0.0324284228614074 1
0.0445725493859595 1
-0.0339760190602705 1
0.0113615704248272 1
-0.0538705520392057 1
0.0304235277473347 1
-0.00453937928529802 1
0.0744305243410554 1
0.00853287204511752 1
-0.00795856482883243 1
0.0448076796068876 1
-0.0210049962445375 1
0.0196888550062309 1
0.00566484020891462 1
0.000461806166145122 1
0.00659492085387032 1
-0.0447854291571595 1
0.0565172214320669 1
0.0433923289806325 1
-0.00242853750574317 1
-0.0209897830143994 1
0.0710397279616256 1
0.0323570557753142 1
-0.0102221457451545 1
-0.0125267015547075 1
0.0145177300370861 1
0.0937861600660877 1
0.0503096658285472 1
0.0469394656518142 1
0.109817409862501 0
-0.0684341416611354 1
0.0173607270550209 1
0.0384640314116563 1
-0.048853680904105 1
0.0198779181972562 1
-0.0934025453617563 1
0.0141271297568448 1
-0.0339527081591499 1
-0.114377008946021 1
0.0984528324543526 1
0.0617562501909566 1
0.048112203691326 1
0.0196890126036633 1
-0.0557140684195807 1
-0.0408428053007998 1
0.0385501731320117 1
0.0320180600125228 1
0.0221311192085758 1
0.0134942252779856 1
0.00873561832149373 1
0.000747640182661925 1
0.00182511014253861 1
-0.0700931283894748 1
-0.0733764193389425 1
0.0269828776040953 1
-0.0508050367795935 1
0.0265705832953159 1
0.00912346338954223 1
0.0143703103110774 1
-0.114758215318665 0
0.00203609817528026 1
-0.101866264220553 0
-0.132109936684854 1
0.0358113685120783 1
-0.0956726928537817 1
0.0060869808355624 1
0.0207398267263544 1
0.0670282962341965 1
-0.0248109693400184 1
0.022426595990078 1
-0.0413637488166906 1
0.0338858852640028 1
-0.0086934935261068 1
-0.0393035743124861 1
-0.0175974101054151 1
-0.00774803873743737 1
-0.0510008762065252 1
-0.000464159838427772 1
-0.00257102938648704 1
0.0245572994614233 1
0.0366474043706572 1
-0.0530242369146513 1
0.0418805604858912 1
0.0522605431557816 1
0.0133269706869842 1
0.0956511642984081 1
0.0259888810903321 1
-0.00362284464266665 1
0.001228443956149 1
0.0429929186858426 1
0.0669037626740853 1
-0.0721546441273533 1
0.0307817665696189 1
0.0491901734573689 1
-0.0570215684501355 1
-0.0248408199794025 1
-0.0225483897442847 1
-0.0894149645964251 1
-0.0678536074243553 1
0.0252965229910663 1
-0.0511010977409206 1
-0.158415379760061 0
0.0703753984090604 1
-0.0668175825393851 1
-0.011729990959935 1
0.0137763354661483 1
0.0523892883019273 1
-0.0713058262447478 1
-0.066529271541317 1
-0.0059745870845907 1
-0.0205916063078068 1
0.0344155521654252 1
0.0366383812232533 1
0.0165444887984001 1
0.0546876184558311 1
-0.0088648249220103 1
0.0078720724903295 1
0.104753797131987 0
0.017990963086642 1
0.00826085860598728 1
-0.0662372657049959 1
0.0152813521076401 1
0.0595263729994406 1
-0.132049320168981 0
0.0694318862699507 1
-0.056850261009581 1
0.144619044088446 0
0.0253982333660044 1
0.0171171052892076 1
0.0332712038898146 1
0.00450371959563177 1
0.0228560499244201 1
-0.0361516276365885 1
-0.00763311095082121 1
-0.0309058481486027 1
-0.0486178077710956 1
-0.0172340459814052 1
-0.112164247707458 0
0.018797689858255 1
0.00632948326653024 1
-0.0788931142555085 1
0.0290683574266462 1
0.0465638262951801 1
0.0353053089740723 1
0.0109551641274056 1
-0.0482106828867354 1
0.0739487467557829 1
-0.0486280532226358 1
0.0433661447015494 1
-0.163395026609323 0
0.0416764010220522 1
-0.0541932676582594 1
-0.0721185645008189 1
-0.061271223038424 1
0.083495820035918 1
0.0638677585794724 1
-0.100597584591591 1
0.0043126828081426 1
0.041505894800204 1
-0.109147328488496 0
-0.0181079198427506 1
-0.0908154411664559 1
-0.0494895313939824 1
-0.116774956844482 0
0.104888884210108 1
0.0325782280478365 1
-0.0265222831309459 1
0.0147233219975573 1
0.0830282607398873 1
0.0542605745752079 1
-0.00168083924949282 1
0.00705923720920099 1
-0.0522203643506938 1
-0.0630152129031596 1
0.0223150812544109 1
-0.00658663932110459 1
-0.0257696232913081 1
0.00779601373788888 1
-0.0629753223547456 1
0.0274880441640898 1
0.066770463817897 1
0.055241052341761 1
-0.0430997487706221 1
-0.018349068320762 1
-0.0172215466286181 1
0.0356644977181537 1
0.0840350808645342 1
0.0545064030243378 1
-0.0919437677386621 1
-0.0346916798574151 1
0.0501434403181999 1
0.0138053487288767 1
0.0623125571432634 1
0.0378394322509078 1
0.0269508495808554 1
0.0138512259524985 1
0.0118219389026997 1
0.0590344751524868 1
-0.000471466834315662 1
-0.0638488018291002 1
0.0851161454268843 1
0.0501126302908778 1
-0.00709899428199842 1
0.0274625972527213 1
-0.0551972323519413 1
-0.0507077176314285 1
0.0528537004402165 1
-0.0407624824976155 1
-0.0177653659564539 1
-0.0776916561543737 1
-0.0284468043889109 1
0.0814498489876538 1
-0.0163114294962001 1
-0.0243960647320124 1
0.0880437258662157 1
0.038302507427029 1
0.0111242786518772 1
0.0134418552193311 1
0.0371046049765709 1
-0.0202428817713871 1
0.0396821549645736 1
-0.0330947091600866 1
0.0839063172411155 1
0.00630487179114101 1
0.0183798098470663 1
-0.119414805005943 0
0.00157255201986197 1
0.0434679722793772 1
0.0317946610341416 1
-0.15597347500986 0
-0.0388752146823368 1
-0.101266502814716 1
0.13745419445687 0
-0.00662597776631776 1
-0.0260970224566419 1
-0.0211195724483624 1
0.00541715021928052 1
0.0244805504620869 1
0.0248055326496807 1
0.0274255625229797 1
0.00814039629868103 1
0.036037535662961 1
-0.00849304279111357 1
-0.00315128147588257 1
0.0794398904070536 1
0.0159806619656724 1
-0.04619350256455 1
0.00743070766479404 1
0.088409876569199 1
0.0661051773239403 1
0.0960732466265581 0
0.0820751072283524 1
-0.00713744255646074 1
-0.0392045479979794 1
-0.0302953452274318 1
0.000847624576293275 1
-0.00406630868821471 1
0.0149169648422519 1
-0.0175807854890238 1
-0.0379090074356407 1
-0.0327258390890742 1
-0.0270876748336995 1
-0.00398234643397627 1
-0.061650529667111 1
-0.0925712610009565 1
0.0238776171541954 1
-0.00111155558404551 1
-0.119828516440051 1
0.0637890312524843 1
0.0728009055251267 1
0.0413345049823014 1
-0.0290716797522943 1
0.0346799391877729 1
-0.0381932885287654 1
0.0244732598877816 1
0.00579279292249464 1
-0.000731859438950749 1
-0.138685063194919 1
0.0513669994564481 1
-0.0502142807154147 1
0.00410863397947452 1
0.0540446820578399 1
0.0235176700389174 1
0.00659303706961305 1
0.0614526446121313 1
-0.0451327958185748 1
-0.0555882745281314 1
0.086415139467854 1
0.0208495540542392 1
0.0615785617975597 1
0.064704156429001 1
-0.000914457238966053 1
0.0104783718864269 1
-0.00246993672723239 1
-0.0332023886060733 1
0.0958968944923572 1
0.00135342154051607 1
0.00526929960855938 1
0.0516114766448589 1
0.0483364418718555 1
-0.123774562479791 0
0.0135716588318041 1
-0.0098436640682866 1
0.00513634354779913 1
0.067953298248524 1
-0.0339069154916286 1
0.00568038169246199 1
-0.0766243217177537 1
0.0204818061451983 1
0.0384312701400565 1
-0.000673813093786998 1
0.0347644221968401 1
-0.0394781271908044 1
0.0338001839294712 1
-0.0260995650462024 1
-0.0159793092201523 1
0.00266610464772739 1
-0.111021580624451 0
0.13891605367733 0
0.0184350227862033 1
0.0124361406335698 1
-0.0228255810691218 1
-0.0284590815224097 1
-0.0596000597215623 1
-0.0110604766742729 1
0.0832532084404183 1
0.0231143695166731 1
0.0517023333828038 1
-0.0021465096040709 1
-0.0279960607645976 1
0.0521263162723843 1
-0.0412598390559525 1
0.0480294048461613 1
0.0394934517633999 1
-0.0169047600707764 1
0.0530999966081103 1
-0.0635033302729759 1
-0.0629009946131622 1
0.0315156963824795 1
-0.0451923775553576 1
0.0302536004756561 1
0.020804100837512 1
-7.02660438143057e-06 1
0.00975056885924653 1
0.109953097505019 0
-0.0131357579042318 1
-0.0636655799099772 1
0.0443732111107252 1
-0.0686758940890498 1
0.0326939437353917 1
0.0608721625716048 1
0.0275310450616456 1
0.024515197493742 1
-0.0789169614089325 1
-0.118116156762708 1
-0.0226718082516867 1
-0.0364455226141837 1
0.0101535362815918 1
-0.0152364143372867 1
0.0272117784280272 1
-0.0680274069284711 1
-0.0447996322154923 1
0.0337739372313313 1
-0.0561638870518572 1
0.0379329527664543 1
-0.0117120056161678 1
-0.0451748363448868 1
0.0339146851652341 1
-0.00200411661107803 1
0.0487348894342057 1
0.111753700736582 0
0.00427861993503069 1
0.0645647739740569 1
0.0830730786958746 1
-0.0491086845300432 1
0.0238642717327297 1
0.0467953106392891 1
-0.00999739861595735 1
-0.00862661365668671 1
0.0656017305686853 1
-0.0195722062872794 1
0.022092557840701 1
0.0196444031962383 1
-0.0639247479645511 1
-0.0413990741403386 1
-0.0509728417784729 1
-0.00181883528260319 1
0.0387194207052241 1
0.0138999157731435 1
-0.0268797345856133 1
-0.104678715883341 0
-0.0230635323575488 1
0.0330325555695167 1
-0.178055803400423 0
0.0325909988655213 1
-0.0388476207703642 1
0.0271589173326026 1
0.0182295020865272 1
-0.0785527324305833 1
0.0607137620622351 1
-0.00108140524722136 1
0.00175237366158754 1
-0.00974945406774158 1
0.0401366148313836 1
-0.0323744187535744 1
-0.0844898295991239 1
0.010772608420366 1
0.0349784407997656 1
-0.0523876186464811 1
-0.0570770342935028 1
-0.0696692540214122 1
0.0235841176345178 1
0.0563803010309385 1
-0.0610590003384717 1
0.00502377093962835 1
0.0945837863120006 1
-0.0376459897316563 1
0.0554895863067686 1
0.134701958596813 0
-0.0157824647796463 1
0.043752236469543 1
-0.10269003967238 1
0.0919694423551909 1
0.00779117512889541 1
0.0304312609379489 1
0.0128510554592422 1
0.0944759365831547 1
-0.0721267375805027 1
-0.0752382737394276 1
-0.0361667536627446 1
-0.00752115796754482 1
0.0657817037274499 1
-0.00623120441200671 1
-0.0325616787892564 1
-0.0394617944974585 1
-0.029446766839352 1
-0.020932507186475 1
0.0734483093081694 1
0.0116911384074341 1
0.0658805372278641 1
-0.00213889512968394 1
0.0092025451492284 1
0.078222401009405 1
0.0249563228141009 1
0.018974351651438 1
0.102790233793868 0
-0.0356926213286854 1
-0.0217763851616238 1
0.0953546192585217 1
0.0805725597035497 1
0.0438373223585942 1
0.00119310360950777 1
0.00186478170618308 1
-0.00202757819436731 1
0.0372973387656645 1
0.0767415703328624 1
0.0686599891959184 1
-0.0459858186620063 1
0.0475970955844924 1
0.00891646908874132 1
0.0288068017117236 1
0.0659279655322318 1
0.0490242120119853 1
0.0369219700268708 1
-0.0504562182471368 1
-0.0657596161057969 1
-0.00654156210223364 1
-0.0343083471990769 1
0.0537269509590412 1
-0.0219239799911353 1
-0.0141124973042158 1
-0.0297010229475334 1
0.0126295234836221 1
0.0564614456205743 1
0.00322240013578344 1
-0.00450895694023095 1
-0.0122481803335262 1
-0.0264490361588331 1
-0.027181059873272 1
0.0363445704234875 1
0.095049619940605 1
0.0219832314688609 1
-0.00401323895503828 1
-0.0357241629047373 1
0.0445623435860162 1
0.0250038110107178 1
-0.00767693804510772 1
-0.0186462239452778 1
0.0445753269449433 1
-0.0390639104434396 1
0.0556071917871785 1
-0.202375117694068 0
0.00671229303238216 1
-0.00521313874792224 1
-0.0179859876950175 1
-0.00386174999061395 1
0.0521384715866549 1
0.0670044517947648 1
0.00507083508817322 1
0.0177020903200918 1
0.0253607418542353 1
-0.0085446794583606 1
0.0443981535513606 1
0.0072399107879893 1
-0.0807416187688658 1
-0.00307744621267211 1
-0.0210859414890861 1
0.0808282015277935 1
0.0252529202502693 1
-0.0132682094687235 1
0.0381923610658065 1
-0.0552024489749034 1
-0.032913908991075 1
0.057933403383874 1
0.00578042356183901 1
-0.0129339824058436 1
0.046775682411846 1
0.0383957214345882 1
-0.0572488502934705 1
0.0244452884572094 1
0.0519518836921285 1
0.0218319675933051 1
0.0104042623909202 1
0.0254401973767515 1
-0.0406143990136648 1
-0.0494903679284886 1
-0.052654788702088 1
-0.0228204453045977 1
-0.0151892691457861 1
-0.103192295095097 0
-0.0170833136896851 1
-0.00608303475766264 1
0.0743374295352273 1
-0.000368853211991708 1
0.0118135856926769 1
-0.0931309100056542 1
0.0634279836165642 1
-0.0964652119570962 0
-0.0317158394459266 1
-0.0279519809196856 1
-0.0190449461220015 1
-0.00938716521721958 1
-0.0539610940564386 1
0.019935210623115 1
0.0681274025432949 1
0.0480065753847134 1
-0.0165579328313407 1
-0.00174135014713139 1
-0.00427507094232205 1
-0.00503531947356522 1
-0.0174209490079256 1
-0.0567109078349966 1
-0.0474358480543889 1
0.0232222774904975 1
-0.0201385047227274 1
-0.00940754353302586 1
0.0602686330942559 1
0.0309502620855323 1
-0.0855098068408848 1
-0.0566916426954034 1
0.0695413421986257 1
-0.0151429164365567 1
0.0247975405295425 1
0.0314353102478604 1
0.117690551777559 1
-0.0124294739880935 1
-0.0190396945834842 1
-0.0701347487120505 1
0.148213548764506 0
-0.0506683607559406 1
-0.0106724054124506 1
-0.00193903138782942 1
-0.0259754073710379 1
0.00265923669011753 1
-0.0105361832355192 1
-0.0922109442342227 1
-0.0115071348135201 1
0.0367156655231657 1
-0.0088631179319201 1
-0.0282083507441584 1
0.0117115788524961 1
-0.0178107418896141 1
-0.0510997343147195 1
-0.0796371381318172 1
0.0489554936232518 1
0.0210124016833178 1
0.0288137671400208 1
-0.0754665907159055 1
-0.101072592765271 0
0.0272747185148164 1
-0.0383835930345237 1
-0.0707990812174652 1
-0.0558299912865083 1
-0.0460773356622898 1
0.0410019327817776 1
0.0053208363858246 1
-0.0331107136952848 1
-0.0309719398133115 1
0.0512957161849217 1
-0.0705475506213351 1
-0.0199420205106091 1
-0.0182095377620223 1
-0.0265938321237313 1
0.010866759322385 1
0.0305024141935718 1
0.11015712234041 1
0.00146882881617531 1
-0.0166007298736459 1
-0.0160487478290251 1
-0.0426931847358991 1
-0.0152611348640361 1
0.0762504228449484 1
-0.0217963699276584 1
-0.0177731323868224 1
0.0433288570944552 1
0.0476885352017339 1
-0.0510712623962387 1
-0.0389331449529012 1
0.0396898406650741 1
0.0683183249007433 1
0.00327948307875369 1
-0.0224790061078008 1
0.0496566286740653 1
0.0413903825032915 1
-0.0171930112624866 1
0.0632495074064727 1
-0.0365035261734988 1
-0.0754163724003702 1
0.0879524395404976 1
0.10680926517537 0
-0.000546424541811901 1
0.0389094240445286 1
0.0224121255373453 1
0.0158826094265528 1
-0.0459410581455325 1
0.046584470567026 1
-0.0328843592967489 1
0.0798743084989338 1
0.0410942454080439 1
-0.0272985318237352 1
0.120718245233413 0
-0.0368191137635862 1
0.055304514851112 1
0.0794489202582665 1
0.0366845669288927 1
0.0131831361010439 1
-0.119422281764539 0
-0.01603942932698 1
0.0871946768872604 1
0.010090138665668 1
0.0747328750945285 1
-0.101678273020329 1
0.0770253065478167 1
0.0460505408849589 1
-0.0110782868764644 1
0.0309810456162446 1
-0.0145964615598707 1
-0.0388533174779605 1
-0.0389337325955132 1
-0.0619875550771384 1
-0.0302206796268873 1
0.02482235959959 1
0.0448338358003983 1
-0.0406901588741234 1
0.0456404100185894 1
0.0455004011022783 1
0.000218353837087716 1
0.0415418480973673 1
-0.00549652663394149 1
0.0246119534058353 1
0.0898468516765491 1
-0.0740226707028772 1
0.0383037030333171 1
0.0755534633997903 1
0.0447827413330457 1
0.0842541234098651 1
0.00185850330399973 1
0.0184565209842219 1
0.0879672201919044 1
-0.063183157735443 1
0.0897758856024296 1
-0.0370817282636959 1
-0.0250044612333148 1
0.00133689585698849 1
-0.044110129087505 1
0.0632136529143509 1
-0.0528690408987788 1
-0.0400362796217175 1
-0.111557136418715 1
0.0302944055320164 1
-0.00999535167502428 1
0.0743243804178253 1
0.00210217089622804 1
0.0105704429839655 1
0.0597193225679795 1
0.00122687046711914 1
0.06905387312568 1
0.00732993143982585 1
-0.0597657066108882 1
0.0317428564119639 1
0.00729953957809396 1
-0.00743331259317756 1
-0.0353582950799803 1
-0.0337872940032604 1
-0.0868997459185073 1
-0.0517399648272135 1
-0.0159337946752154 1
0.0991248885118305 1
0.116081077744093 0
0.0558066228615746 1
0.0268138736478436 1
-0.0372723481960451 1
-0.0160713866699257 1
0.007117361214597 1
-0.0520021722551509 1
-0.0370282916293148 1
0.0271926127486862 1
0.0489771296997909 1
0.0596368839204367 1
0.00239565903927231 1
0.0242454422641306 1
-0.00852546484587663 1
0.07233343672112 1
-0.0313544927166221 1
0.0251909018129319 1
0.0763569286663571 1
-0.0411475502361561 1
0.0088775293785752 1
0.0212263139977268 1
-0.0514057192538898 1
0.0904711006271348 1
0.0486757594029877 1
-0.00849966640247589 1
0.0536518809449699 1
0.104225477252518 1
-0.0280231507545524 1
-0.0178269729760028 1
0.126938690986312 0
-0.00255871697495292 1
-0.0283675222465641 1
-0.0402851223680658 1
0.0330127070538516 1
-0.0478553943006251 1
0.054135142157195 1
0.0953284264088443 0
-0.0209846670901025 1
-0.00485903421660393 1
0.0615913908113727 1
0.113065271977931 0
-0.0436609187686028 1
0.0505825878093478 1
-0.125737788373674 0
-0.0188764302595504 1
0.00320425274168932 1
-0.067797246393335 1
-0.0479029462560817 1
-0.0850858451465851 1
0.0363476026983684 1
0.035793293541459 1
0.0264791712212419 1
-0.00891710664906406 1
0.0788586054987621 1
0.0778887012449444 1
0.0503945684686168 1
0.0320216519843236 1
-0.0756487630069033 1
0.0301192042249415 1
0.027804406954934 1
0.0909188149927626 1
-0.109596031075739 0
0.112282926740489 1
0.0655575701731024 1
-0.0857037123537739 1
-0.0933746562389827 1
-0.0149656937629928 1
0.0104774882192613 1
0.0159511855177067 1
0.022641685299271 1
0.005050359959148 1
0.0369184520812813 1
0.0235900332638869 1
-0.012023080612702 1
-0.000236236647108166 1
-0.00405946457412187 1
-0.0442171377899378 1
-0.0439360011524897 1
0.0304342480473173 1
0.0456998521291451 1
-0.00253570816882847 1
0.044292845107654 1
-0.0306289741122307 1
-0.00805779147110786 1
-0.00540994970379037 1
0.0115378830081436 1
-0.0132423885187027 1
-0.0640902100397345 1
0.0166099207006773 1
0.0368860538717652 1
0.0690517188793813 1
0.00367377113561273 1
-0.00621170329389511 1
0.0476339359957408 1
-0.0510263295944535 1
-0.00219241997248024 1
-0.0658718629045896 1
-0.0724315491624185 1
0.0186390979372704 1
-0.0336501525181447 1
0.00304723838267571 1
-0.00230963973811486 1
0.0150319089251103 1
-0.0761698294435791 1
-0.0390369210288137 1
0.0403334768615733 1
0.00238087136419244 1
0.00735114349670847 1
0.0185082572049756 1
0.0325651821321433 1
-0.0909176154495966 1
0.080826070031452 1
0.0384821546074184 1
-0.0662949316001956 1
-0.0469406376099463 1
0.0796126730452253 1
-0.0481433290982229 1
0.0412064047591634 1
0.0282759675948146 1
-0.0680980136342365 1
-0.0678320516645899 1
-0.0802917761043404 1
0.0268771953097084 1
0.0513890726614925 1
0.0251940800405817 1
-0.067665216998013 1
-0.0175211854751167 1
0.114716088740162 1
-0.0226504113361258 1
0.0569358826606914 1
-0.00820988428543033 1
0.00603152577127383 1
-0.0967669452148761 0
-0.00889613533865287 1
0.0730286940620426 1
-0.0957798340648392 1
-0.0479779589954213 1
0.0403178320481084 1
0.0527881787854297 1
0.0286152221714276 1
-0.0865627177033221 1
0.0277223759961173 1
0.069541683245901 1
-0.062493076204091 1
0.0310354884777113 1
-0.0155496679308346 1
0.00590563357825117 1
-0.0204594692549426 1
0.00802059211271873 1
-0.0203281366229519 1
-0.0746775676220715 1
-0.0412788320413192 1
-0.0442903444733621 1
0.112259565899097 0
-0.00068542554986031 1
-0.0367515804788007 1
0.00401977777195992 1
-0.00728881285868993 1
-0.0677565345100332 1
-0.0921296905503535 1
0.0301256324041233 1
0.10458664389997 1
-0.0115412613959219 1
0.0402841906026805 1
-0.0417813003595555 1
-0.00235732354203912 1
0.0218152369939649 1
0.0615403031675466 1
-0.076168423275926 1
0.00755402865428591 1
-0.10580482950051 0
0.032151171466239 1
-0.137936228563148 0
0.0407757607950555 1
-0.0246857895997095 1
0.0343909868778303 1
0.0693282017741891 1
0.0726164912130332 1
0.0164388030749456 1
0.0143836030894625 1
-0.011933453592663 1
0.0185243675444274 1
0.0252604127510523 1
-0.0616334059514348 1
-0.100216773544443 1
0.0128731126397124 1
-0.0168575388157013 1
0.0335615575129409 1
-0.0334159890014409 1
-0.0741011259516011 1
-0.0534026034090465 1
0.0149029295053183 1
-0.0499480336731327 1
-0.0511001302663073 1
-0.00534040882836616 1
0.0465525277248452 1
-0.0170415238165653 1
0.053662320651698 1
0.0314502891048491 1
0.0693260598770588 1
-0.0745954420911793 1
-0.0610855218559391 1
0.0491163891983179 1
0.0519690682601138 1
0.0376167989262042 1
0.0493643909788129 1
-0.118475472688423 0
0.00249738153223871 1
0.0599838126963456 1
0.0969428077105827 1
0.0145761904934874 1
0.0283685907911103 1
-0.0475261165204596 1
-0.00676805482285056 1
-0.113868694886562 0
-0.0299606845903825 1
0.0782988227224665 1
0.0560099366061253 1
0.0818539191436017 1
-0.0510331036913798 1
-0.0554373816489915 1
0.00960368124718631 1
0.101843635325463 1
0.14227015451321 0
0.0742439901905488 1
0.0225448684182548 1
-0.0688451267129588 1
0.0112707655435863 1
-0.0457856162675198 1
-0.0463980985680703 1
-0.0356653238722539 1
-0.0481723288312635 1
-0.0273035000028951 1
0.0254367001718422 1
0.0113103994665241 1
0.00918956057266504 1
-0.000279552377378867 1
0.0364505187833767 1
0.0134044800813926 1
-0.0501380198453662 1
-0.0323070607633481 1
-0.0279531166626009 1
-0.0752717415538913 1
-0.0116804494405026 1
-0.0296421149874193 1
0.00728983610474736 1
-0.0453059814396889 1
0.0333668752246343 1
0.0843417417075096 1
0.0266983360537307 1
-0.0253514466973546 1
-0.0880256520121526 1
-0.0899637526580192 1
0.0431083866929125 1
0.0232788331189667 1
-0.121070430889913 1
-0.0405238486796718 1
-0.0926944489504649 1
-0.0230715538971129 1
-0.0455201302533364 1
-0.0474554108052293 1
0.0761973178581221 1
-0.0293914711723769 1
-0.0711166183796263 1
-0.0482388857649514 1
0.0599055822319017 1
-0.0183208075727773 1
0.0410233134926149 1
0.00577518124705615 1
0.0333734786567955 1
-0.00838879857133985 1
0.0213302877132128 1
0.0476245807487759 1
0.0221640417504002 1
0.0191625855308305 1
0.0407265072494094 1
-0.0143597653475755 1
0.0424374123470741 1
0.0226126683401534 1
-0.0261776919244553 1
0.0953619777582399 1
0.0368112130328116 1
0.111979169113903 0
-0.00827014484130936 1
0.00526209373414121 1
0.0394125595195579 1
0.00943303846437099 1
-0.0553012843957893 1
-0.0329268185816329 1
-0.00885048944205251 1
0.0539678138506641 1
0.0484290182314095 1
0.00399439481833188 1
0.000875058347649421 1
-0.0465424009439397 1
-0.0682534402033844 1
0.0106665425016319 1
-0.0423634820906437 1
-0.0508942808324158 1
0.0100357616214179 1
0.0527772810664526 1
0.0190395881020493 1
-0.0212851222142038 1
-0.00733015256001862 1
-0.0667658485881078 1
0.0669632573941766 1
-0.0374416729333173 1
0.028007030478681 1
0.00123562186047265 1
-0.0239343443833239 1
-0.0345439686669465 1
0.0519022440061896 1
-0.0613304930016615 1
-0.0563359125442753 1
0.0172009697735448 1
0.0810106542203788 1
-0.0525996903323711 1
-0.0156552395223504 1
0.00742472925264123 1
-0.075044517265374 1
-0.0745500983638006 1
-0.00308831550701534 1
0.0548458525100303 1
0.0389184311046442 1
-0.0271337263867381 1
0.0192609967300303 1
0.0452220841394375 1
0.036072584550242 1
0.000915209621072416 1
0.0413668867407677 1
-0.013001232584097 1
-0.0186974176559673 1
-0.0293099495885667 1
0.0272622400958306 1
-0.0607612641620908 1
0.0570661973762782 1
0.061138553288623 1
0.0306614811366503 1
-0.00143491433498185 1
-0.0652217775035409 1
-0.0478478335625859 1
0.0175158258140063 1
0.0267291541106418 1
0.0370263931497836 1
-0.0371866232862377 1
0.0395366764372093 1
0.0765194303871861 1
-0.0431137036652054 1
0.0358306425900279 1
0.016607973866421 1
-0.0195596129435462 1
0.0153160408561489 1
-0.0179267253164969 1
-0.0477430806700025 1
-0.0653744632925547 1
0.0550555617844426 1
0.00792797492326542 1
0.0628756734203248 1
0.022457789436587 1
0.0509957375070198 1
-0.0800723152736885 1
-0.0383850531436715 1
0.00875842466808084 1
0.0041057702079695 1
-0.0301860819759045 1
-0.042474275470714 1
0.00207156519369525 1
0.073800259236667 1
0.00630781101332491 1
0.105354880479398 0
0.0740766100126654 1
-0.0625375853957544 1
0.0630724354677933 1
0.01217699825813 1
-0.0443135605249035 1
-0.0296138795323803 1
0.0124530131871975 1
-0.0368541536044194 1
-0.0326260876101152 1
0.0186356711944509 1
0.0868974512321772 1
0.0235422033386336 1
-0.0282651429973903 1
0.0650944262064662 1
-0.110763286489593 1
0.0503617538973743 1
0.0455441313798358 1
0.0545264466924014 1
0.0333108021317952 1
0.0342938345316598 1
-0.00931038730687055 1
-0.00455635999480985 1
-0.0439793339018242 1
0.0879557430011634 1
-0.0257112393086359 1
0.00375681117416108 1
0.0532700776013527 1
-0.0896378690180269 1
0.0144029379294895 1
0.0395117032551248 1
0.0253186852842554 1
0.0866482480945292 1
-0.0787768441410162 1
0.0736426154823286 1
0.120781484869878 1
0.0399139656301028 1
0.0248767825030194 1
0.0554122098603555 1
-0.0579366584612088 1
-0.0529045812523131 1
0.0577456664231624 1
-0.0283064256073842 1
-0.0874288800707622 1
0.0237790054926098 1
-0.0206380142582619 1
0.0470039685856593 1
0.00923588954639805 1
-0.00466780697323873 1
0.0970222264134195 1
0.00982102285614544 1
-0.0808348328988215 1
-0.029552474960646 1
0.0528262024548509 1
-0.019248263600456 1
0.00647349991607641 1
0.0217035610917962 1
0.0395600680931339 1
-0.016666607294905 1
-0.049625550816733 1
0.106538062465025 1
-0.0207683949085947 1
0.0121924206112115 1
-0.0185654380074936 1
-0.0594534228639862 1
-0.0213445720512458 1
-0.034703718409397 1
-0.016424129460499 1
0.0879957031015317 1
-0.0245243139552155 1
0.0666284071141428 1
-0.0406980867906283 1
0.00301782776714016 1
-0.0214517036129373 1
-0.0591060967219979 1
-0.0218031483490205 1
0.0174096887836405 1
0.0308552605096645 1
-0.0645047930705135 1
-0.0202070496244203 1
-0.0656371180708904 1
-0.0361932679070058 1
0.0600960696515761 1
0.0115152798304716 1
-0.011467622574243 1
0.000127354701639451 1
-0.0252574630534818 1
-0.163388889577297 0
0.0291958081455475 1
-0.0314911239792855 1
-0.0163189591291331 1
-0.0413517424459422 1
-0.0063042431037998 1
0.103170599714192 0
-0.0129281276801307 1
-0.0357117098609932 1
-0.0523416600702115 1
0.0135611797023615 1
0.02191423897033 1
-0.019805025920456 1
0.0153178788766199 1
0.0855426879734137 1
0.0160715834936887 1
0.0469868637534756 1
-0.041048963736137 1
0.133399287268495 0
0.0733239771426116 1
0.0197766180645977 1
-0.0204926404908842 1
0.0265862969035868 1
0.00260320829182098 1
-0.0224214301746945 1
0.0200716173624212 1
0.0512631296767857 1
-0.0435151906283467 1
0.0383691826083193 1
0.073715863350347 1
0.0673301148790967 1
-0.0311437556332216 1
0.0342536796938887 1
-0.0389022785524335 1
-0.0839441200516355 1
-0.0226323028505312 1
-0.0844456239377999 1
-0.046901954846438 1
0.0646107422520819 1
-0.00186078868890349 1
-0.0157274709965568 1
0.0294013950233811 1
0.0149361683902843 1
0.0214354418664553 1
0.030079020024761 1
-0.00387257912000455 1
-0.0370411321199303 1
0.0156645353308139 1
0.0842909745369661 1
-0.00983914301135605 1
0.00228309318738206 1
-0.045667131451981 1
-0.0479233805377084 1
0.015828966029823 1
-0.00479797022154423 1
-0.0656619078731902 1
-0.0681158843578462 1
0.0832202783148799 1
-0.0519040739469061 1
0.0761110318304932 1
-0.00136397560369974 1
0.0132892840187337 1
-0.0719148924354804 1
0.0442989710933006 1
-0.125756385655019 0
-0.0302857756046179 1
-0.0172330163322735 1
-0.00297697536946183 1
-0.0384337928145025 1
0.0321758229999888 1
0.105730612623396 1
-0.0671704720217249 1
-0.0774385652187808 1
0.0839851121442808 1
-0.100682242864876 0
0.0255229315003622 1
0.149247668536181 0
-0.00866442899519662 1
0.0304852900508846 1
0.0527062744625356 1
-0.104129157184174 1
-0.0106369239291552 1
-0.0158904990140326 1
0.0228523745748499 1
0.0532614108844069 1
-0.0560261214033703 1
0.0136582071676076 1
0.0886667782879322 1
-0.018086445087682 1
0.0561379017163783 1
0.000828617026227255 1
0.011220748048207 1
-0.0328825180133135 1
0.0190188723731187 1
-0.0743912030092144 1
-0.0095189342578624 1
0.0351241468623567 1
-0.0101569816225034 1
0.0234699756266974 1
0.0220119006050507 1
0.0550115401581189 1
-0.000649368777109536 1
0.0342032625101601 1
0.0198449513055556 1
-0.00113358661263417 1
0.0378147362534464 1
-0.0285304230709689 1
-0.173042557025074 0
-0.07748919835948 1
0.0672716821034098 1
0.00310783331650859 1
-0.0862229774638904 1
0.111696419682628 1
-0.100301254067966 0
-0.0204656991088512 1
0.0146012832705759 1
0.0148368575955169 1
-0.0424434648125052 1
-0.0992386630199877 1
-0.0785564002919968 1
-0.038485661342579 1
-0.00249178578862158 1
0.011185076101397 1
0.0144707343695527 1
0.12627908830573 0
-0.0368903184064559 1
-0.0448105702961936 1
-0.00225421341631528 1
0.0651948292185408 1
0.0195766379997203 1
0.00271913845067733 1
0.0283889413100364 1
0.0220830422282475 1
-0.0571263904851182 1
-0.0545554828751428 1
-0.0525200497209809 1
0.0716211899590558 1
-0.0742696662499764 1
0.0641416409003241 1
-0.0111957420775389 1
-0.0459626418135184 1
-0.0651844339414994 1
-0.0340176982274544 1
0.0894943728681597 1
0.0126055350649877 1
-0.0983990871072577 1
0.0249249978873602 1
0.0840431050473284 1
-0.084776375543446 1
-0.001383905423122 1
0.0267355210423542 1
0.0305497927423172 1
0.0228298526452968 1
0.0131159635064704 1
0.059058051851469 1
-0.0714776976298873 1
0.0467575020140027 1
0.0699488252407591 1
-0.0188507006173732 1
0.0373059816412178 1
0.000874046744338944 1
-0.0532242180866852 1
-0.00769962893766281 1
-0.00260626220737939 1
0.011383478614312 1
0.0751242470059957 1
-0.0669358780458868 1
-0.0149391422001415 1
0.0251679806134606 1
0.0645872046395485 1
0.0431643884479957 1
0.0269124426528166 1
0.0582892119732716 1
-0.00621043037709538 1
-0.0368591182523591 1
-0.0143050005750148 1
-0.077699700607259 1
-0.019003402855782 1
-0.0491390786132715 1
0.0778116880763851 1
0.102085739341713 0
0.0267512735356049 1
-0.0742507086597212 1
0.0560998754232507 1
-0.109240011373628 0
0.0916909463169567 1
0.0167036528906229 1
-0.0349011328634905 1
0.0272665795402274 1
0.0180672580127811 1
-0.0253104748329776 1
-0.056916614529508 1
-0.0770312854470616 1
0.00692863261960038 1
-0.06412394289664 1
-0.0429459522187441 1
-0.0455245034217105 1
-0.0693544225500959 1
-0.0642233450867936 1
-0.0106690572797184 1
-0.0554576186987438 1
-0.105692832091708 0
-0.0315782095792158 1
-0.072146874369436 1
0.0529866590454155 1
-0.0119726794363042 1
0.0105991533398122 1
0.039474382744724 1
-0.052129122648175 1
-0.0395835700950639 1
0.0369288050807965 1
0.0699476804808796 1
0.00828874192353886 1
-0.043157973570952 1
-0.0225114374040808 1
-0.0382830514058076 1
-0.0193167122789353 1
0.0176153449577054 1
-0.0345914237275582 1
-0.0338110332915953 1
-0.0530117458466926 1
0.0799204055562144 1
-0.0534546581450736 1
0.0367236778427211 1
-0.0360192154085342 1
0.0233879108223463 1
0.0976139786533378 1
0.0487646027933939 1
0.0142613202413361 1
0.0445260023587406 1
0.0952855934727787 1
0.0290612462177917 1
-0.0110838051377441 1
-0.0133889497106879 1
-0.0123053975929703 1
-0.0538555534449179 1
-0.0141626208831074 1
-0.0472510970366847 1
0.0135012935862115 1
-0.0735954484814536 1
-0.0191946704684134 1
-0.0025801961800248 1
-0.119199734321279 0
-0.0708743182650948 1
0.0249745918784767 1
0.0769418962008947 1
-0.0609304324942353 1
0.0636665372538356 1
0.0255396302902507 1
-0.0582762847541145 1
0.0353180344455701 1
-0.0431475813450966 1
0.0640094110860117 1
-0.0364449403553297 1
-0.0869270595140538 1
0.0387624579958391 1
-0.0467710488307339 1
0.0427573463780584 1
-0.0330428425782327 1
0.0293686583677773 1
0.00462820692976644 1
-0.0504209518126226 1
-0.0307415538367548 1
0.0555010357527764 1
0.0125484428564418 1
0.0883002586925436 1
0.0482367989864839 1
-0.0355164303910528 1
-0.0757003283938843 1
-0.0585854383575168 1
-0.0433318414172725 1
-0.0160147197646946 1
0.0918720356797753 0
-0.0278283859843084 1
-0.0245198478827105 1
0.011864175403472 1
0.0443145967626103 1
-0.0704474302236256 1
-0.0287485939300977 1
0.0528625141615079 1
0.0192990309877819 1
-0.0119373624613087 1
0.0135982910920521 1
-0.00787011634874055 1
-0.070794818013429 1
-0.0110740829144902 1
-0.0213770411033395 1
0.0448926476851521 1
0.0360778517591158 1
0.0145001358166628 1
-0.0438612491361725 1
-0.0274477786788769 1
0.022314854182934 1
0.012557859388545 1
0.00985742988529081 1
0.0411473378842763 1
0.0424180527155815 1
-0.0308296429642062 1
0.01885826628521 1
0.0180410853651116 1
-0.0633091361138824 1
-0.104234027064918 0
-0.0177979099460484 1
-0.161775070703598 0
0.0439728017851875 1
0.0727860613322919 1
-0.0127688357205811 1
-0.0579420575451733 1
-0.0303570114982044 1
-0.0608161719692449 1
0.00477468683849782 1
-0.0756376326943919 1
0.0270166572623508 1
0.0769447579485559 1
0.0429470418806033 1
0.0216026130460719 1
0.0117236254170436 1
0.0915347227630246 1
-0.0158333846558852 1
-0.00906016806938153 1
-0.0344020349991305 1
0.0180269507781777 1
0.0156306471825756 1
0.0302132680706935 1
0.0214378409483304 1
0.00190346968267863 1
0.0221817104331715 1
0.0737686570619212 1
-0.0520497073960345 1
-0.058312365281279 1
0.0232046849704256 1
0.0597930178806696 1
0.00751630195947665 1
0.0244184826747127 1
-0.0402430928159049 1
0.0150882469642053 1
0.0297447451438458 1
0.0941286160839965 1
-0.0546869809380882 1
-0.0135971369513787 1
-0.0364120950038845 1
0.00248351058725588 1
0.0282528058374731 1
0.0537705605364258 1
-0.0532093286272758 1
-0.0218515121263827 1
-0.039986780019869 1
-0.116689811623276 1
-0.0386008159529284 1
0.0205056918721079 1
0.0341272480731213 1
-0.126661172183771 1
-0.0444885991401929 1
-0.0174418480060821 1
0.00950541586160568 1
0.0604278021535671 1
0.0262841713637792 1
-0.0465316789866899 1
0.0437809395424609 1
0.0241593553609549 1
0.0178751865813652 1
-0.0508945693061565 1
-0.0190815014147058 1
-0.0421204162842911 1
-0.0589725108426095 1
0.00293293735469497 1
-0.0422014499537675 1
-0.0766957879140436 1
-0.0680936273382177 1
-0.098737468032897 1
0.00164764219674053 1
0.0443264745894817 1
-0.0309584449220177 1
0.0171637198431867 1
-0.00564969873414801 1
0.0302055365109543 1
-0.00866525165749526 1
-0.0258869824097642 1
-0.0020265366078775 1
0.0266355468890565 1
0.0539340923210821 1
-0.0243183753099823 1
0.0989841858418329 0
0.0312417943494698 1
-0.00350549112223991 1
-0.0334892069061764 1
-0.00882975390294684 1
0.0496409118004736 1
-0.00595582291676485 1
-0.0272966105450625 1
-0.0752074878263497 1
-0.0514710714706662 1
0.0688370855846623 1
-0.0190809212669772 1
0.0368050776948804 1
0.0157426268828157 1
0.0375012894156036 1
-0.0908313573151935 1
-0.0313280553347339 1
0.00868138737160317 1
0.0434390491682046 1
-0.0124567886425412 1
-0.0491193343137903 1
-0.0269396140582335 1
0.0370254463969095 1
-0.0526204901785035 1
0.013953499326328 1
0.0239940009775007 1
0.0689667191459455 1
-0.053379779233359 1
-0.0513092099570398 1
0.0190958460421722 1
-0.0731243618349319 1
-0.0107704830002792 1
-0.067756352947953 1
0.00030529768781325 1
-0.0236219192961111 1
0.041563153758602 1
0.00129127899192262 1
0.000543916984323413 1
-0.0446427509753008 1
-0.000386396313947747 1
0.0411987054500742 1
-0.0611034715850891 1
0.0151383712884646 1
-0.000569096491419899 1
0.0553129995908977 1
-0.00493358565488697 1
-0.0169392321492726 1
0.00169317783741378 1
-0.178562015109532 0
-0.0613178087112378 1
-0.0644276965180586 1
-0.00522279126616882 1
-0.02238718807689 1
-0.0796007840820857 1
-0.0551685578333608 1
-0.013084967859315 1
0.122500510268941 0
-0.00757333816050614 1
0.0490935784911023 1
-0.0128320447224934 1
-0.043862675804963 1
-0.000860481673788129 1
-0.0096144035728202 1
0.0256725664018313 1
0.054625415056173 1
0.0471583305556358 1
0.0534215190843612 1
-0.0709320663673138 1
-0.0190402200012991 1
0.0890013044976049 1
-0.0690029792513914 1
-0.0116499161169474 1
-0.0399301301374661 1
0.000756204134147467 1
0.0775766388720369 1
-0.00288988976336453 1
-0.00657939732066494 1
-0.0474453063055874 1
0.0346548800276987 1
-0.0404709511215834 1
0.0253856636626558 1
-0.06558531819131 1
0.0138845686889769 1
-0.165650254316295 0
0.013193456139414 1
0.0180075899815111 1
-0.0562584288352094 1
-0.0408470204277686 1
-0.025950906228629 1
-0.0182122056842855 1
0.0174772361343693 1
0.00955293059846409 1
0.00973498471088005 1
-0.00158921810641611 1
0.0631386758956823 1
0.0409127234112253 1
-0.0167222746595572 1
-0.0962229180700629 1
0.0182632098785278 1
0.0448899036270483 1
-0.0564333865007713 1
-0.0879630914544014 1
-0.0185932232626651 1
-0.0217704739818093 1
-0.0586755820579944 1
-0.0874955765515596 1
-0.010407129106396 1
0.0398757734954196 1
-0.0393588251340151 1
0.00593677112526564 1
0.0171824316457637 1
-0.124347072394226 0
0.111613244182441 1
-0.00317063135640787 1
-0.0895543950431709 1
0.0362387034070726 1
0.068689592392784 1
-0.0080837848479082 1
-0.0149535058164528 1
-0.0519084970526072 1
-0.0417397003329646 1
0.0407728371352841 1
0.0402075449772702 1
-0.0345264700411471 1
-0.00293514860765345 1
0.0161287193593289 1
0.0127638754584368 1
-0.0123230002192795 1
-0.0538826814222317 1
0.0457611874776004 1
-0.0172992511678179 1
-0.000128805800183636 1
0.0106861302173594 1
0.0173627545667336 1
0.0191502217614699 1
0.0201833686776934 1
-0.00848370166203477 1
-0.0673088675168902 1
0.0518471193454602 1
-0.083285238895321 1
-0.00803245607418254 1
-0.000364303923460417 1
-0.0642746999259687 1
0.0377429347569991 1
-0.019745793353186 1
0.0569940333001239 1
-0.011826771508702 1
0.0260897606473245 1
0.0424000837953097 1
-0.0031061347805289 1
0.0170147558976578 1
0.0519243662594209 1
0.00362397799320695 1
0.00469220448230474 1
-0.027156703616551 1
-0.0495509486724532 1
0.0704834683452975 1
-0.0195171887603146 1
0.0908047425174866 1
0.0648566478934777 1
0.0105879068502321 1
-0.0732805090593578 1
-0.0537152435205098 1
0.00213192688212167 1
0.036194988931569 1
-0.0569937433786769 1
-0.0173149550593336 1
-0.0589153108704261 1
-0.0680400742490371 1
-0.0119231855352077 1
-0.0655335001689476 1
-0.0192782574857626 1
0.0448563882225269 1
-0.00112897827614905 1
-0.0542540717686162 1
-0.0413336801528788 1
0.0758570378621873 1
-0.043697247388428 1
0.0397163789192693 1
0.0136731190596259 1
-0.0672582447290435 1
-0.0451564013071688 1
-0.100029595178454 0
-0.0740031768175367 1
-0.00658384942013734 1
-0.008483409954677 1
0.00562774040431054 1
-0.0548932436462834 1
-0.0561842006736997 1
-0.0397851077627287 1
0.0659181878446285 1
-0.0248780234003341 1
-0.0224503084804258 1
0.00302683058626839 1
0.0482406628065455 1
0.0176281637375793 1
0.0234184336810998 1
-0.0132030870205576 1
0.0390222482503979 1
-0.10785740915264 1
-0.0202250357895441 1
0.0453433844305614 1
-0.00874627556805668 1
0.0193646386077241 1
0.0543026746803099 1
-0.0398469350514628 1
-0.0165123633435781 1
-0.102666367719405 0
-0.042383305468616 1
-0.0757466278403642 1
0.016216387661123 1
0.0542215857516447 1
-0.0227333295623488 1
0.0244112898245347 1
0.0761007289690201 1
0.00684848184054993 1
0.0947997434621132 1
0.0856131843642966 1
0.107359829496861 0
-0.0689728141540888 1
-0.0552220419025175 1
-0.0364897548819451 1
0.0230761676441238 1
-0.0490143570795066 1
-0.0792171001881871 1
0.000542378688988857 1
0.0899047891021896 1
-0.00558276671236412 1
-0.00613381176064764 1
-0.0432498344556312 1
-0.0202439610806435 1
0.0274056422056692 1
-0.0749917250572132 1
0.0459310397456973 1
0.134136803138996 0
0.00482527643003799 1
0.030451452817459 1
-0.0061053622184833 1
0.0217291064594988 1
0.0320245832812061 1
0.0662373285821706 1
0.0368187940522048 1
0.103329868110393 1
0.0160895896414821 1
0.036115862819397 1
-0.00247671632818465 1
-0.0372620137395383 1
0.110481311566205 0
-0.0409487565560339 1
0.0852116981394349 1
0.0631864171219594 1
0.0351475822762813 1
0.0809452295244704 1
-0.00449507299460142 1
-0.0160764876550764 1
0.0209875301565022 1
0.0112709401565961 1
0.0201692137429539 1
0.0430067788017613 1
0.0303095744459898 1
0.0517668239232076 1
0.0328955477726248 1
0.0403693448492679 1
-0.0414345171699728 1
0.055006757076774 1
0.00816680159852256 1
-0.0638535092093133 1
-0.0355147915864184 1
0.0557080214299281 1
-0.00153420468854345 1
0.00490861713736417 1
0.044655609342224 1
0.0176777254749653 1
0.0115007781273047 1
0.018790866970693 1
-0.0270418648961788 1
0.0232264819108398 1
-0.0921921681147055 1
0.0423041154358146 1
0.102824671154957 1
0.0305966250873234 1
-0.00435748942035053 1
0.0105112304255867 1
0.00510553836565033 1
0.0427776836838638 1
-0.0155644160592488 1
-0.0181688307548989 1
-0.0304285080291669 1
0.00867100106666495 1
0.0735587292154756 1
-0.0735500423064839 1
-0.0483392183384792 1
0.0333901318380622 1
0.0213992148838578 1
-0.0417870035964037 1
-0.0121423372502872 1
-0.0299726422638002 1
0.119147954091394 0
-0.0553446491277259 1
0.0365876865118917 1
0.0249265835896237 1
-0.115437489224605 1
-0.028615087373386 1
-0.0573225174606888 1
-0.0561128106195465 1
-0.0357866362067647 1
0.0559927630761881 1
0.0100919381627423 1
-0.0819253867470112 1
0.0204941597719077 1
-0.0804088965279899 1
0.056404672120443 1
0.040018217126824 1
-0.0235618751976168 1
-0.0115971298047636 1
0.0240819261668751 1
0.0918115882545282 1
0.00429936722636352 1
-0.0546031053578844 1
-0.0244820945977616 1
0.0199998323773435 1
0.0495633380181543 1
0.0434399385725171 1
-0.0575545954972638 1
-0.0255084708032038 1
0.0681037899794391 1
0.0728931904592907 1
-0.0292488213134901 1
-0.0363078177652 1
-0.00231481572059048 1
0.0321247599583828 1
0.0285643114733976 1
-0.0348403072835482 1
-0.0289302564524583 1
-0.0992230838526025 1
-0.0388092577104474 1
-0.0600060996242115 1
0.0131573503809017 1
0.021319156202046 1
-0.0162839700008295 1
0.0220633944109124 1
-0.0510760763902269 1
-0.00443726876651672 1
-0.0776510670753589 1
0.0116431739768058 1
-0.0541079283805683 1
-0.025491298281209 1
0.0798037573823886 1
-0.0291286486159346 1
0.0506909267252805 1
-0.00340415157128011 1
0.00392780520614653 1
0.0322614885003167 1
0.0287257085705899 1
0.0734431770717103 1
0.0189771455823779 1
-0.106711593388076 0
-0.00754736019355993 1
0.0106517138351705 1
0.0472572189295163 1
-0.0547266461831656 1
-0.0362067516501449 1
-0.0499610187191535 1
-0.0330271392886972 1
0.0013087375894833 1
0.0192026989673537 1
0.0629562421238594 1
-0.0237538794656865 1
-0.06026884646894 1
0.0173052762273955 1
0.0319779494831451 1
-0.0175106138523921 1
0.0148148848167818 1
-0.0384060455764654 1
-0.0441398425937743 1
0.0666572860815292 1
0.00720191577218683 1
0.045920106403472 1
-0.0401096865899621 1
-0.0982618005287697 1
-0.00469988822428615 1
-0.0685151006247408 1
-0.0155342799730987 1
0.042303253912167 1
0.0825242102070866 1
0.0362669380532967 1
-0.0311948088983077 1
-0.0364170036954658 1
-0.0141338108014951 1
0.0706343423611901 1
0.0521623284091817 1
-0.0606987080301542 1
-0.0199990142817169 1
-0.0545956044079223 1
-0.000868217572800815 1
0.0271228685884001 1
-0.00986853280805642 1
0.107749450607078 0
0.0239193221004102 1
0.0237809454059795 1
-0.00968311201712005 1
0.0651838967169799 1
-0.0690568468420932 1
-0.117559841632484 0
-0.0485441943433988 1
0.051836193684893 1
0.0181011140561597 1
0.00101647305624075 1
-0.0550709749907552 1
0.0185794227305556 1
-0.0637832421066877 1
0.059327612466318 1
-0.0733074744126361 1
-0.0243804288871616 1
-0.0460019543612779 1
-0.0566931257301534 1
-0.047831770681378 1
0.0730669028085327 1
-0.0264406715827867 1
0.000113103608526569 1
0.0616502432197442 1
0.0146114055867136 1
-0.00764864917012212 1
0.0513496442500637 1
-0.0420676585706083 1
0.033420578248521 1
-0.0695317597654044 1
-0.0353475138539055 1
-0.022954995620027 1
0.0999809868209088 1
0.104151825483424 1
0.0797170557980915 1
0.046126308641788 1
-0.0127824889641328 1
-0.0430616211204819 1
0.01453017004202 1
-0.0368654112573439 1
-0.00938488057965899 1
0.0684883336860203 1
0.105035729923245 0
0.0027765826170958 1
0.0253819456677517 1
0.0573492937288393 1
-0.00561633477936815 1
0.023679175319967 1
0.0599749670150717 1
0.113059657689658 0
0.103992388761736 1
-0.0672918577192215 1
0.0550297400554174 1
0.053342484117282 1
0.0100018281829183 1
0.0934023041462355 1
0.113170746109575 0
0.0732759956398298 1
-0.0488513454412369 1
0.0742062919634838 1
0.0761453421414078 1
-0.0186188497970018 1
-0.00226714348541862 1
-0.0292927271901181 1
0.0102726570681325 1
-0.00699902384213497 1
-0.00539628425053753 1
0.0109023635922654 1
-0.0423810800867161 1
0.0821609315424592 1
-0.0538648905805842 1
-0.0768759746285573 1
-0.0607613595881097 1
-0.0936642013367524 1
-0.0162233575652874 1
0.0462865334503001 1
-0.0609588205832936 1
0.00890243668176125 1
0.0454891692017857 1
0.1581445871197 0
-0.049324418325053 1
0.0226875946714516 1
0.0419557089428873 1
-0.00374591781485106 1
0.0415907375345444 1
-0.030184278301787 1
-0.0726733360849219 1
0.0528257849584191 1
-0.070190326223995 1
-0.031332755256797 1
-0.0291568883139987 1
-0.0743791547547272 1
0.0272097826711119 1
0.0158301060436828 1
0.0093371599219534 1
-0.0713167901882434 1
0.0969964435042583 1
0.00913504654633236 1
0.0772441247479319 1
-0.0517830096023737 1
0.0124844050920271 1
-0.0814405078367299 1
-0.0282445026076905 1
-0.00114159790876804 1
-0.00584830888904208 1
0.0467266367203468 1
-0.0308167945891063 1
-0.0533901316047968 1
0.0755939806317369 1
0.00826406866200969 1
0.0408533648132519 1
-0.0455673505670662 1
0.00292614442213037 1
0.0123046962326203 1
0.00700822647755838 1
0.0235626157988217 1
-0.00471620388217724 1
-0.0409312143752333 1
0.0939693392490344 1
0.0769002736207407 1
-0.0373131342816802 1
-0.0760377320418386 1
0.0241878877389115 1
-0.0116285312978842 1
-0.0546097750709439 1
-0.0788763377040443 1
0.0494645973878837 1
-0.0944615958718126 1
0.0287767832948058 1
0.0589672536826257 1
-0.0685256841889541 1
-0.0418466509783376 1
-0.00163952026937293 1
0.0520654554356557 1
0.0134585111233848 1
-0.0883924983807448 1
-0.0692343065750817 1
0.0401710016058974 1
0.0731673008196323 1
0.0999698454409892 1
0.0274700987228699 1
0.0265789415957352 1
0.00534586403317553 1
0.0405802640262912 1
-0.00449847207777759 1
0.0438809218307488 1
-0.0169613677385308 1
-0.0231140637449524 1
0.0248968320020064 1
0.0637133192848952 1
0.0127137613574512 1
0.00255700855458186 1
-0.0273505579931986 1
-0.019222026386313 1
-0.0364327061169911 1
-0.0398748993452668 1
-0.0131798769824879 1
-0.0509601371484086 1
0.0826659498380355 1
-0.0435095822903803 1
0.0282082100038539 1
0.0526777061499506 1
0.00596201998389528 1
-0.0110448093672511 1
-0.0440332268250781 1
-0.0191228551940024 1
-0.00245380649430702 1
0.00236333475794255 1
0.00573132124096182 1
0.00415966654656154 1
0.0077114667082953 1
0.0807746819738108 1
0.103647993098474 1
-0.113815128392668 0
0.055051971304158 1
0.00853747430151126 1
-0.0415368075317873 1
0.0548726364816153 1
0.0689923444635122 1
0.0401441866987301 1
-0.000375093419232149 1
0.0368892541492447 1
0.0279588275194294 1
-0.0114042572263797 1
-0.0125849664456777 1
-0.0222027615795709 1
0.0253003104591507 1
0.0675732225299345 1
0.0314123181966646 1
0.0745252440762297 1
-0.070604494481928 1
0.00684566963320119 1
0.0578861139783521 1
0.00322319718307798 1
-0.000628838515053316 1
-0.00643482665578292 1
-0.0721883535987609 1
0.00504512358113748 1
-0.0602503533983618 1
-0.0206673109855678 1
-0.035056981758944 1
0.00162379074080458 1
-0.0295947853783656 1
-0.0285408363618341 1
0.0208420083190479 1
0.0225016083945531 1
-0.0680771348275894 1
0.00931830291898678 1
-0.0427166555713362 1
0.0229356850413905 1
0.0763683840643388 1
-0.0220093886729174 1
-0.0152534878480109 1
-0.0505663234777043 1
-0.0709486286191515 1
-0.0134986001294795 1
0.00408953222874889 1
-0.0175047737626678 1
0.0205611906381527 1
0.018531320726067 1
0.0698180174787032 1
0.00963605590912149 1
0.0817434700951124 1
0.00215314382554894 1
0.0234963627020277 1
0.0828512772635694 1
-0.00048236919802121 1
0.0854043118155476 1
-0.0794189530844503 1
-0.0718824155771313 1
-0.0497836319801545 1
-0.00418513206886659 1
-0.0107049149085014 1
0.0297801707510405 1
0.0515665716142005 1
-0.0650491407276826 1
-0.00594190877487378 1
0.00900243736351373 1
0.084700028245445 1
-0.0438291615958617 1
-0.0406778321013018 1
0.0032509719541028 1
-0.0693222530263464 1
0.0234141738163578 1
0.06057475696222 1
0.0653581287648261 1
0.028416210100855 1
0.0683444851893167 1
-0.0504965662866749 1
0.0276056536368619 1
0.0298925946838548 1
-0.0647340258453199 1
-0.00697023206987368 1
0.020135632809759 1
-0.0163123345893707 1
-0.00787974200213174 1
-0.0437198643997089 1
0.0159723310302342 1
0.0435106360920599 1
0.0523051534310743 1
-0.00575944871485204 1
0.00778608526894608 1
0.0195427899786802 1
0.00477436220893563 1
-0.0138793549487376 1
-0.0332938375117098 1
0.0199054990567603 1
-0.0810088405726046 1
0.0480298675050662 1
0.107156406968869 1
0.0644295345233852 1
-0.024743665589639 1
-0.0226396791287921 1
0.0124280344997874 1
-0.0650638381344024 1
0.0613672757496953 1
0.0466597304438165 1
0.00958464105648668 1
-0.0466956823170712 1
-0.072947394416051 1
0.0387164586813401 1
-0.0333472271543124 1
-0.00361089260598759 1
0.0544458011780765 1
-0.0673073265076373 1
-0.0146467965750949 1
0.0118222129661179 1
0.0467986605872842 1
0.0171560668025953 1
0.0315343507762206 1
0.00732276068965186 1
0.112770656090427 1
0.0338279506273929 1
0.0648189206837092 1
-0.0236838197974187 1
-0.0750470230987028 1
0.0690448199468208 1
-0.121325142916298 0
-0.0384358931549326 1
-0.0164609939905819 1
-0.07878271108853 1
0.0219929138831473 1
-0.0882873131831436 1
-0.0289658344882949 1
0.0411453174408678 1
-0.0882445967636809 1
-0.0103452546906302 1
0.00910410663062569 1
0.0262273601811345 1
0.00879966668511833 1
0.00915677416501176 1
-0.101036378738526 1
0.0395820089703625 1
0.101608709568081 1
-0.0926975710116641 1
-0.0394506171853206 1
0.00683275196932063 1
0.0917679345743527 1
0.000913437678544994 1
-0.0110482557988162 1
-0.0414259566489426 1
0.0464782885908803 1
0.0355139385124023 1
0.0149252561333799 1
0.0443163086734547 1
0.0514365768470619 1
-0.0190465624526155 1
0.0064253909315871 1
0.00442960289673293 1
-0.00695868644854958 1
-0.0426615944284538 1
-0.00673254553211995 1
0.0159041552950208 1
-0.0247174926059694 1
0.0105450582347849 1
0.0579738454476965 1
0.0663754160776013 1
-0.0289980172671468 1
-0.0737914633066617 1
0.0528961657050808 1
0.0776699765682558 1
0.0588830347183888 1
-0.0194907624738971 1
0.0319481208651197 1
0.114665467757757 0
0.0871961726170117 1
-0.0160485234977745 1
0.0272986855101961 1
0.0139467722409873 1
-0.0473691645775633 1
-0.000353317265705672 1
0.0184926872860189 1
-0.0541755627764303 1
0.0229712616326352 1
0.00239190653666925 1
0.0654983407579538 1
0.00554477200150732 1
0.0514041173735796 1
-0.0320663518373294 1
-0.010483391272304 1
0.0917251031240094 1
0.0338842369323166 1
-0.03943227691238 1
0.000625330596959836 1
-0.0641722851180862 1
-0.0611320247841456 1
0.0241900366412641 1
0.0173935279085711 1
0.0445290230729182 1
-0.0308478305041771 1
-0.0377526156219967 1
-0.0218538874038103 1
-0.0362277576274591 1
-0.0936458142854073 1
-0.0118402970084761 1
0.0924359871218413 1
0.0768981338014353 1
0.00718835039300392 1
0.0856943823116185 1
0.0199868061609599 1
-0.0435085380749392 1
0.0576301541111308 1
0.0300325871867547 1
0.00896527528903897 1
-0.0392750422165362 1
0.0597875148636654 1
0.0460507921205294 1
0.0395044666054501 1
-0.0743646534403002 1
-0.038430620197809 1
-0.0466960811085599 1
-0.00650797146777425 1
-0.127829966924183 0
0.00573297430989094 1
-0.0361699790628601 1
-0.0287529747751946 1
-0.0515727861835939 1
0.000222101692726167 1
0.0414759879225664 1
-0.00515186611888188 1
-0.010562823903612 1
0.0696402980998208 1
0.0159369886730968 1
0.0112310323761587 1
-0.0817087040483117 1
-0.0771849715227475 1
0.0299120412393308 1
-0.0403880408772302 1
0.0266190057142136 1
-0.038373002896794 1
-0.0177434054036043 1
0.073320052933825 1
0.0544065451323284 1
0.0501916704509522 1
-0.0667905558175952 1
0.0504069595730999 1
0.0467367677902696 1
-0.100579321873452 1
0.0468557153922522 1
0.043282920548895 1
-0.024190765356618 1
-0.0724421088860142 1
-0.0296178250161588 1
0.00291389019257609 1
-0.109772717381406 0
0.0651846847528256 1
-0.0206017656669271 1
-0.0398943242994578 1
0.0100426256813016 1
0.0339376368245809 1
0.00633642003152227 1
0.0109480541169541 1
-0.00809051485294553 1
-0.0238324605073612 1
-0.116556778985567 0
0.0355941621639392 1
-0.0520581913156654 1
0.0493567587846027 1
-0.0212275616944546 1
0.0111568550324606 1
0.00464494485394669 1
-0.041966025603869 1
0.0284804998665403 1
0.0306036116562526 1
0.0245083481293756 1
0.0509279110532706 1
-0.00161022945482981 1
-0.080856447227337 1
0.053642120352444 1
0.0941095528973872 1
-0.0104573950857151 1
-0.0885922124436772 1
0.0227725487777922 1
-0.0460695131700017 1
0.11775367914439 1
0.0916956734157052 1
0.0160566327871255 1
0.00417017519282019 1
0.0356141617966464 1
-0.0598089679560126 1
0.00535896370940109 1
0.00136016321575434 1
0.0595083962261091 1
0.0675003157928985 1
0.0696270122464384 1
-0.00982154807307366 1
0.0233523192413097 1
0.0459033251954892 1
0.0586465097410895 1
0.00313085789546076 1
-0.0266805068685465 1
0.00159120191585727 1
0.0112610962942856 1
0.0720292520388289 1
-0.0242763121173394 1
0.00639989862819696 1
-0.0829446839078274 1
0.062813111493562 1
-0.0446059013471356 1
-0.0165751329835119 1
-0.0108858467276256 1
-0.0213280096088142 1
0.133012993608127 0
-0.0107839109455608 1
0.0173205919238501 1
-0.0237686634240429 1
0.0871933826149517 1
-0.0184668125517257 1
-0.00935410352736565 1
0.0387498020623663 1
0.112042995377628 0
-0.0177876907754952 1
0.0242475484337577 1
0.00877670102108338 1
-0.0225102863335042 1
0.00559830820728732 1
0.0550293353650236 1
-0.0966758852887392 1
-0.118031109684646 0
0.0211651294188927 1
0.0800930666641258 1
-0.0221023265659782 1
0.0278682665679764 1
-0.009808904680219 1
0.0297861333036993 1
-0.0446621103251627 1
0.0055506300014489 1
0.0575483936164871 1
-0.0597105316037653 1
-0.190326798973537 0
0.0605735933487166 1
-0.0162653009693363 1
-0.0495336736073778 1
-0.00394879182706238 1
0.0653703595700349 1
-0.0310009877463262 1
0.0493490526972668 1
-0.0135428826843651 1
0.069902499867575 1
-0.0192941799090266 1
-0.0298819412378008 1
-0.027250924680292 1
-0.0900359369585403 1
0.0704403992689299 1
-0.0281625535411594 1
-0.0546493976648328 1
-0.0200570274597873 1
0.0735144102038237 1
0.045023620790998 1
-0.0309107720495767 1
-0.00964819734584007 1
-0.00387719675692232 1
0.0968993645948349 1
-0.084155667449673 1
-0.00439435946388915 1
-0.0156189844051705 1
-0.0890291324115303 1
-0.054776843919476 1
0.107003622880368 0
0.0322720189903521 1
0.0686707444107104 1
0.0120816530067422 1
-0.0796737214065458 1
-0.00832793965144731 1
0.146502413719379 0
-0.0413073979045513 1
0.0353907996530315 1
0.00831533515278743 1
-0.124874619256887 0
-0.0226246885138134 1
0.0136374387996994 1
-0.0500502769591084 1
0.0127536081934589 1
0.0581291975416383 1
0.0194290221693075 1
-0.0292569862751459 1
0.0266459509070435 1
-0.00392814037373799 1
0.0271920809043595 1
-0.0396858682395295 1
0.0663413511168342 1
-0.0275303014094324 1
0.00915621782963299 1
0.0998502606963073 1
0.0527912125210946 1
-0.00871078688403137 1
-0.0299711183273977 1
0.0117363052655782 1
-0.0156619694863439 1
-0.0105885767945012 1
0.00141183768488047 1
0.0259226883410656 1
0.0420647047361397 1
-0.00716826917098289 1
0.00738398394239798 1
0.0895804959618572 1
-0.0144187051537823 1
0.0376228433617065 1
0.0488063694533341 1
-0.00827206363550315 1
0.0277237628945084 1
0.117167786830722 1
-0.000207425831442938 1
0.159201255395028 0
0.0304529130628257 1
-0.0779859865150993 1
0.00519119682206194 1
0.0168069551609348 1
0.0102982533145349 1
0.0112964653613791 1
0.044083212389475 1
0.013498262315619 1
0.0662706062843383 1
-0.00527073056087137 1
0.0343178742609536 1
0.0718071991472162 1
0.0250520117761042 1
0.00512489424789118 1
0.0104688893179765 1
0.055725182937346 1
0.0446557907789329 1
0.0472798503173834 1
0.0716482036569159 1
0.0604352358720687 1
-0.0156968448230428 1
-0.0427333662750586 1
-0.0874978206605286 1
0.0279084898340866 1
-0.0240333406269366 1
0.0649897657526565 1
-0.0574637006325046 1
0.00382884951370712 1
-0.0638557863732014 1
-0.0611154596259308 1
0.0213234204623254 1
0.0182071802320358 1
0.00145516353710956 1
-0.0721000027764986 1
0.0308496288932318 1
0.0933157014580329 1
0.0100313404223005 1
0.0999457394158198 1
-0.0362815683224977 1
0.0333430296710993 1
0.062066047291094 1
0.0163285674933378 1
-0.00922645057936975 1
0.00415556612855847 1
0.00687750368256249 1
0.0362270445457617 1
-0.0145865363252418 1
0.00305019754449298 1
0.0424562567776194 1
-0.0254584690432953 1
-0.0119163755744257 1
-0.0493859144397918 1
0.0521948734784866 1
0.0295955184704419 1
-0.0829165332188382 1
-0.00509787577595771 1
-0.0120746896862124 1
-0.00551736577610645 1
0.0274785753808425 1
0.00287868002016461 1
-0.0129454629754789 1
-0.0130261484334537 1
0.00835430470335894 1
0.0592277041609832 1
0.0350775896166922 1
-0.00668177199195211 1
-0.0199437849395856 1
-0.0455643983679487 1
0.0523059034470122 1
0.000653753749750276 1
-0.0135821810951363 1
-0.0707894722590591 1
-0.000616616143640301 1
-0.00853273313388125 1
0.0443899478432687 1
0.0447474129176262 1
-0.0028635261679684 1
-0.0125643601258098 1
0.0313277318097955 1
0.0703360778361414 1
0.0602521907505177 1
0.0831657366604575 1
0.0548748202808782 1
-0.0105585858562754 1
0.0663094153600151 1
-0.056180346283853 1
-0.0350915430130862 1
-0.0521650092823677 1
-0.0112477768488325 1
-0.0147566437001273 1
-0.0423068319171625 1
-0.118785005940086 1
-0.0948477262628249 1
-0.0400267212335832 1
0.0344156379299242 1
0.00170630292659308 1
0.0240069265590142 1
0.069394879591139 1
-0.0876270911318856 1
0.0271255687328306 1
-0.0943093771134312 1
0.0961332023777415 0
-0.00306109376647175 1
-0.0927452009645454 1
-0.000221845617660654 1
-0.0155385031466412 1
-0.0191551136515958 1
-0.103140891754437 0
0.0354871966893072 1
-0.0529851831068841 1
-0.0156079026727506 1
0.0467604227719122 1
-0.041671737454941 1
-0.0477843937870815 1
0.00267791558082345 1
0.000527584661314629 1
0.0138363494135408 1
-0.0276055332465641 1
-0.0348376203289013 1
0.0694469632493469 1
0.0973892636559207 1
-0.0432161738674628 1
-0.0842296060018752 1
-0.0301198479505369 1
0.0141222939084929 1
0.014742972972704 1
-0.0547203096894283 1
-0.0406680228589599 1
0.00890033562995103 1
0.00168553817563912 1
0.00602494759686246 1
0.0529288961933825 1
0.057427542400985 1
0.0887602970167966 1
-0.0408598093355192 1
-0.00310380098289669 1
-0.0413234239835906 1
-0.0563796688477422 1
-0.027620294357741 1
0.0669212936521558 1
-0.0815469249761906 1
0.0293083086862788 1
-0.00690566194566647 1
-0.00876201665769537 1
0.0359766130993966 1
-0.0371745600173717 1
-0.0467016304225636 1
0.0047801585434749 1
-0.0288602269633446 1
0.0344866079709448 1
0.0475367143331556 1
0.107300231532383 0
-0.0181584844563464 1
0.0250384259615143 1
0.0519197551087449 1
-0.0689014157686061 1
-0.0123268194652219 1
-0.12057099684969 0
-0.0445173328782857 1
-0.00812809709920337 1
-0.0450332841490632 1
-0.0406954376420623 1
0.0297007273627779 1
-0.144228450046391 0
0.0588731846414645 1
0.101172937062655 1
-0.0358364602860779 1
-0.0588853534538854 1
-0.0216075677795221 1
0.0686385890495803 1
0.029159283581313 1
0.0415438160270207 1
-0.012779877917129 1
-0.044348268023813 1
-0.00632592516073319 1
-0.0286808762553585 1
-0.144170289294271 0
0.0594362024018389 1
-0.00852535779800413 1
-0.0489596661625237 1
0.0458933554160451 1
-0.0179089302725266 1
0.0493890231466989 1
-0.0119267047390442 1
0.00720463571065771 1
-0.0469099103388484 1
-0.0731830183768431 1
-0.0502316463422072 1
0.0381797389018863 1
-0.00428047216210367 1
0.00945809604688799 1
0.0274193650274357 1
0.022690747775771 1
-0.00970925560547113 1
-0.0375938483842869 1
0.0375603778798708 1
0.0499107469998834 1
-0.0315202178737038 1
0.014236025515836 1
0.0224302681408991 1
-0.0479466634312018 1
0.120975885190506 0
0.00488126863219789 1
-0.0148011547028987 1
0.0213883426687561 1
-0.0937631002101934 1
-0.0424019872732393 1
-0.070172086672731 1
0.0244149790630279 1
-0.0161099036786522 1
-0.0221811763349518 1
-0.0246377259443433 1
0.0409466224805486 1
-0.0437740324241427 1
-0.0416100784747788 1
-0.0256498287042341 1
-0.00984176335859865 1
0.0404675175515419 1
-0.0244531458892006 1
0.000663239218123598 1
-0.00120508276095907 1
-0.066624605099227 1
0.03063396492374 1
0.00494234154530566 1
0.0721634864034172 1
-0.112546839448703 0
-0.0307558103057989 1
-0.018597556596237 1
-0.0249904632544502 1
-0.0382654409970565 1
-0.05952943057898 1
0.0202805461960422 1
-0.0529572992459423 1
0.0130887292072809 1
-0.0733197749167941 1
-0.0259722501866965 1
-0.0292061916874889 1
0.0539579366617594 1
-0.0131733034701813 1
-0.0206933151753164 1
0.0466350488184081 1
-0.00980014617473332 1
-0.00970654161277167 1
0.0788700227737069 1
-0.0781585911128798 1
-0.0440322287430135 1
-0.0566990102544293 1
0.0324903569185298 1
-0.013331046059093 1
-0.0145750048827679 1
-0.102823196235211 0
-0.0110257028401399 1
0.0429762876847026 1
-0.00826055670741953 1
-0.0578512406434708 1
0.0715523362909674 1
0.036381029034606 1
-0.0342426419055899 1
-0.0501565089355831 1
-0.0205475457897414 1
0.0363737041079742 1
0.038056315848774 1
-0.0888056155483561 1
-0.0653537047492455 1
0.0756910108221835 1
0.0436996100195927 1
-0.00495753449958276 1
0.0166126543127573 1
0.0660209693142395 1
-0.0319513847450228 1
0.0069753982782211 1
-0.0071252578854838 1
-0.0464673451660732 1
-0.0800807493145144 1
-0.111251116625745 0
0.01713778295433 1
0.0505046980296121 1
0.0144150174858296 1
0.0733873757586452 1
-0.0104304946885725 1
0.0337231258010931 1
0.00457140201959692 1
0.052873951614982 1
-0.0156923784445318 1
-0.0859469924192189 1
-0.0312512378607593 1
0.0236157364834217 1
-0.0190946650615685 1
0.0331878346820831 1
0.00657023682228821 1
0.0824272464628711 1
-0.0111385183017814 1
0.161707086471162 0
-0.0210811938661472 1
0.0512976918611496 1
0.00321522320516842 1
0.054879817577872 1
-0.105830935453007 0
-0.0175427896814695 1
0.0706315931212042 1
-0.00520452863805995 1
-0.0313048409824863 1
-0.0133978077777723 1
0.0984179599155317 1
0.0494200923937283 1
0.0475290709516567 1
-0.0302669278739549 1
0.0327974146429808 1
-0.0179684765581541 1
0.0196449953803021 1
0.0622888757757663 1
0.0616277070131945 1
-0.028007652143887 1
0.0275682716449655 1
0.0419665046320092 1
0.0165840176856273 1
-0.0153105836588199 1
-0.0185949875760382 1
0.0947838269999902 1
0.084859098091646 1
0.0488590718089085 1
-0.061756885450231 1
-0.102899004317057 1
0.0201866083581576 1
-0.0104962026640998 1
-0.0302067733938195 1
0.0281334088060682 1
0.0018539549704173 1
0.00234097820042527 1
0.0703574001602249 1
0.0256753135061842 1
0.0106098446576177 1
-0.0279302323032163 1
-0.0383231043802481 1
0.067586541344565 1
-0.0117215807485778 1
-0.113233182546614 0
0.0219045406515924 1
0.0393277197431821 1
-0.0423607349335999 1
0.0101947576021633 1
-0.0342474371925085 1
0.0187022620983502 1
-0.118395570969231 0
0.0784533248335232 1
0.0426317352147582 1
0.0605017937297242 1
-0.0133560577784421 1
0.0471676557880098 1
-0.0618296886148893 1
0.0184423714302189 1
0.0461828799035677 1
-0.0627829227191364 1
-0.0391156013339497 1
0.0395033707616314 1
0.0692123361450218 1
-0.0775499959681633 1
0.0330041743079059 1
-0.0547381720931768 1
0.0147027608436215 1
0.0541261414038636 1
-0.0566252737775506 1
0.00784959852236186 1
0.0195930539270579 1
-0.00425813211370013 1
0.0158230745832284 1
-0.0157880800453066 1
-0.123334715627498 0
0.0526527078325029 1
0.0160224309440077 1
-0.0248680825165969 1
-0.00456777571490077 1
0.00867720707156334 1
0.147280534316103 0
0.0194844893261944 1
-0.0348902742241727 1
0.0644459287549297 1
-0.0787548013004464 1
0.0239268690123391 1
-0.0485220842859326 1
0.0298932226878528 1
0.0205964396070923 1
-0.0796521677610296 1
0.0458347127944389 1
0.0170195552235344 1
-0.000633893529178926 1
0.0113257940126891 1
0.00468742883890988 1
0.0299184056754202 1
-0.0702856670164188 1
-0.0612031713867715 1
0.0279709292081028 1
-0.0891587841122361 1
-0.0687511293611043 1
-0.00563264833816123 1
0.006504610615088 1
0.0243882410979143 1
0.0160842051274595 1
-0.00788629078366568 1
-0.102455408974282 1
0.016095334700628 1
0.0183695912281515 1
0.0142787798120452 1
-0.0837327673883198 1
-0.0745541635630073 1
-0.00230435253577626 1
-0.0195530386177102 1
0.0486721577343324 1
-0.0527004343634256 1
0.0529060080969517 1
0.00571918120770229 1
0.0103079833787336 1
0.0642727227318862 1
0.0105700890832838 1
-0.0601829492683451 1
-0.0703351510339593 1
-0.000968617977651152 1
-0.0162526491291051 1
0.0239093733892242 1
-0.00991872900123217 1
-0.0708107157900339 1
-0.0729296946531207 1
-0.0677872422322018 1
-0.0152400574918286 1
0.0734964346062501 1
-0.0990412366474715 0
0.0132506685662762 1
0.0222754881003537 1
-0.0266761482926092 1
0.00511514558372212 1
-0.0497103321168274 1
-0.00216890041329004 1
0.0312435295261093 1
0.0537044368699004 1
-0.0220367709108958 1
-0.0241639698327503 1
-0.0294530772398108 1
0.0743689810304405 1
-0.0337575048865235 1
0.0485572304125131 1
0.0903840939142241 1
0.0793228813407077 1
0.0321684231441517 1
-0.042310178402381 1
0.079582051221114 1
0.0882586102716406 1
0.0272781547409204 1
0.0163972241104314 1
-0.0390438928076637 1
-0.0204027211631463 1
-0.0520340626005075 1
-0.0145439689382805 1
0.0139424715000822 1
0.0510523144444104 1
0.0817755549254871 1
0.0791416097627028 1
-0.0100371861301493 1
-0.0337237793563029 1
0.0496959908466585 1
-0.00457631910744723 1
0.0335972700771904 1
0.0498080938813837 1
0.00345624680892185 1
-0.0425233638144227 1
-0.103482933513124 0
-0.069274976327764 1
-0.141584385692381 0
0.0135034397210426 1
-0.0385904346408575 1
0.111886299576751 0
-0.00744471363155245 1
0.0582617848718041 1
0.0621716621309216 1
-0.00666932463326692 1
0.0664015258431142 1
-0.0416131445994999 1
0.0546305813087149 1
-0.206026269939173 0
-0.038342506240365 1
0.0480098246444088 1
-0.108237783813739 0
0.028867601563589 1
0.0401408961615055 1
0.0177892668027901 1
-0.0682094328117511 1
-0.00589458993063343 1
-0.0560372879278892 1
-0.0728142303670524 1
0.0674441419962941 1
0.0758716214846113 1
0.0205542641939661 1
0.0463153806310437 1
0.00530020059409228 1
-0.041517009023086 1
0.055513591403254 1
-0.0223835518317607 1
-0.00622700002189667 1
-0.141440391629228 0
-0.0285699757683217 1
-0.0517756654185905 1
-0.0292468785581391 1
0.0555638572530475 1
-0.0720615712373352 1
0.00615206364667296 1
0.0685051751045346 1
-0.0405568003719721 1
0.0553666889193641 1
-0.0147984668353507 1
0.00238683614022712 1
-0.0323048439209706 1
-0.0190408079645481 1
-0.0713479964931673 1
-0.107611973074634 0
0.0263880051702026 1
-0.0354398854839854 1
-0.0286284030417962 1
-0.0382191233672907 1
-0.00989121908504676 1
0.021770461555678 1
-0.0540060632521305 1
-0.0306264007521825 1
0.0630615197559252 1
0.0826745656733556 1
-0.00472011840811208 1
0.0192534048667357 1
0.0417901989181439 1
-0.0159265893432721 1
0.0454057695984764 1
0.012140106057445 1
0.0970869206887694 0
-0.0524726466901832 1
0.0339926059645376 1
-0.0294592288382352 1
0.000278479284106292 1
0.0782857022322394 1
-0.119671628424953 0
-0.0522123272040752 1
-0.0234312951410956 1
-0.0473593949081512 1
-0.0209153408276684 1
0.0286467548798592 1
0.00262093598131704 1
-0.0998121439703442 1
0.0431412001498902 1
0.0291852984473322 1
0.00019916207268205 1
0.0976482141609223 0
0.0679433336573871 1
0.0754260291274069 1
0.0114421812680873 1
0.0092784793883791 1
0.0613455322622814 1
0.0345256871945507 1
-0.027676905152164 1
-0.0664702884594982 1
-0.0428532502212252 1
-0.0804630870406402 1
-0.0272103158802792 1
0.0372994945312012 1
0.0459856885467308 1
-0.0322848563921283 1
-0.0702395248020819 1
-0.113843694928443 0
0.0403379078920857 1
-0.0158609563919004 1
-0.0215887884654545 1
-0.0134907598906513 1
0.0662570288329738 1
0.0307840137892096 1
0.0913990586371609 1
-0.0093398567359388 1
-0.0275460183539625 1
-0.0339901081760886 1
-0.0750836426919053 1
-0.0426180719529158 1
-0.0763505489093394 1
-0.012666401960317 1
0.132664645143592 0
-0.0472529498517685 1
-0.0453713254105977 1
0.0245553553089955 1
-0.00415784995804398 1
0.0324748141352556 1
0.0466094626827531 1
-0.0794235964692032 1
-0.0725204279106589 1
0.0345316908718292 1
-0.000178048249990303 1
0.0490978699750593 1
0.121629430473798 1
0.0117707151464964 1
0.0597841950577756 1
-0.00774522061627836 1
-0.023565391450391 1
-0.00254718832892514 1
-0.0924048576838115 1
0.04837110562435 1
-0.0418758510197737 1
-0.0364433459574541 1
-0.0314470879634495 1
0.0207667843571254 1
0.00686433337799167 1
0.00851053216330373 1
-0.0377198422785751 1
0.0538186283142175 1
-0.0258295553804724 1
-0.0230227270260095 1
0.0570366393339528 1
0.0586593632183302 1
-0.0256628580960442 1
0.0829286104729157 1
-0.023572568753085 1
-0.036743728054427 1
0.0229513211800528 1
0.0550640579131443 1
0.0603801903718112 1
0.0257461519547809 1
0.0106464862921445 1
0.0320036457006679 1
0.0381863959158488 1
-0.0435321024854741 1
-0.029206248427595 1
-0.000778466205395358 1
-0.0224491096175038 1
0.0550693057999481 1
-0.0056434610386133 1
-0.015962451469286 1
-0.0585802530645531 1
-0.0239940775006947 1
-0.0893021817373416 1
-0.0363589321437258 1
-0.0131437911097025 1
0.0231216784725463 1
0.0667483863293805 1
-0.0201233239657522 1
0.0715632102911457 1
0.0821678557532385 1
0.0523879251901173 1
0.0467297395173111 1
0.0627768229041405 1
0.031308941604924 1
0.012041343038149 1
-0.103028281389544 0
0.0375195915308361 1
-0.0258822987334005 1
-0.0249463589553581 1
-0.0254554042942199 1
0.0360914094068729 1
-0.00280245822443162 1
-0.0985379793892095 0
-0.0527017277583817 1
0.0685128910766031 1
-0.0627120337762526 1
-0.0597864898033398 1
0.00910509794521569 1
0.0388267171504796 1
0.00445102375992505 1
-0.0803593608552178 1
-0.0454673569474786 1
-0.0561598659721515 1
-0.0138374668259003 1
-0.0327272433394234 1
0.00288571789099026 1
0.0436386142068425 1
-0.0912832157970257 1
0.015430742712999 1
-0.00195985324790365 1
-0.0671140073418167 1
-0.0741658713397571 1
0.100823988573427 1
0.0366471680239067 1
-0.0528653829355536 1
-0.033474669690121 1
-0.0941860534608224 1
0.0518053540481602 1
-0.015405230155056 1
0.0054295962919467 1
0.0221214393537094 1
-0.053121730268738 1
0.0703012270768412 1
-0.0122777891689729 1
0.0027188463474274 1
0.00745015442255622 1
0.00104849477979758 1
-0.0177891086599454 1
-0.0511469057897628 1
0.0257918479547717 1
-0.0454636765507964 1
-0.0187852174258381 1
-0.0258671117076398 1
-0.106672281471709 0
0.119335301725585 0
-0.0671633285340308 1
0.0465089215746146 1
-0.000567585922888573 1
0.0223324494537087 1
0.0129922028527766 1
-0.0571535034551522 1
0.0415020559941366 1
-0.0233706467342702 1
0.0615575801349012 1
0.0180334438154379 1
0.13099613264253 0
0.0259708014630067 1
-0.0843064852934107 1
0.0265150511199039 1
-0.0294573286528257 1
-0.00984144416394032 1
0.0121858570109671 1
0.0360414505453333 1
0.0406112287952845 1
-0.0713406325385132 1
-0.00763147887603905 1
0.0513774527151616 1
-0.00493977065822082 1
0.11420210584413 1
-0.0225071553339506 1
0.0641462759926851 1
-0.0380951700670836 1
-0.0238775162216169 1
0.0061966368546262 1
0.00549782263021151 1
0.0235852540372389 1
-0.0121812273334511 1
0.0983866920659591 1
-0.0470636386217504 1
-0.00768917110681586 1
-0.0325703947278705 1
0.035307777577459 1
-0.0616510120021192 1
-0.0834123238363995 1
-0.0335381539086953 1
0.0450980638832237 1
-0.0311115936090023 1
-0.0340280776889479 1
-0.0254404017628412 1
-0.00734735530816297 1
-0.0198490775259252 1
-0.0455456545429441 1
0.0515485797041217 1
-0.0105212650853395 1
0.0489893588844206 1
-0.000954492423766631 1
-0.0240803535212966 1
0.0414174305083143 1
0.00116033131832655 1
0.0206539952661561 1
0.0408927313195094 1
-0.0354419132103534 1
-0.0202860062365676 1
0.0300506929558407 1
-0.0660032755918 1
-0.00672642874710657 1
0.0372213512124976 1
-0.0188916379948547 1
0.0103227600857525 1
-0.0445030495929523 1
0.0152561735422049 1
0.0166912437220471 1
0.0581185730763323 1
-0.032036150714728 1
0.00818653188299947 1
0.079863804659154 1
0.0656987963085339 1
-0.0731024871431384 1
0.00616583830951254 1
-0.00453276198872218 1
-0.107902424265204 0
0.0390054478496071 1
0.0464021003800031 1
-0.053794307617618 1
0.0300196756015199 1
-0.0239641406534962 1
-0.0323365968805986 1
0.00186587515407341 1
-0.121176691603145 0
0.0232130447703891 1
-0.0496866440421071 1
-0.00881928772752805 1
0.0156581241784287 1
-0.000377851831466814 1
-0.092721581486913 1
-0.0852414091239185 1
0.0117048623995745 1
0.0697328536427632 1
0.00699810748401649 1
-0.10880300934989 0
0.0137114859714278 1
-0.0316343720284539 1
-0.015918163238253 1
0.0219128782946936 1
-0.081099366726123 1
-0.0353939228477705 1
0.0505877856827205 1
0.0522663923971489 1
0.0786808597768176 1
-0.0324028043169302 1
0.0322428087697306 1
0.00960519613262584 1
0.0415461676779497 1
0.0393811441310651 1
-0.0530019180093233 1
-0.0678039416534608 1
-0.0133714214330664 1
-0.0193967323125027 1
-0.0196747845391366 1
-0.0142847709817023 1
-0.0380298837470976 1
-0.0772528271654187 1
0.0688896933501151 1
-0.0485884608708739 1
-0.0877589171088078 1
0.00915827437297221 1
-0.0617613042017279 1
0.00295038261665858 1
-0.0165002860986969 1
0.0815748215657525 1
0.000935069355103642 1
0.0144564296684454 1
-0.0573646132433164 1
-0.0581222107268273 1
0.0719927048770062 1
0.0568191529936325 1
0.0494296134095992 1
-0.0473384179262919 1
-0.0515036372285393 1
0.0375814911997196 1
-0.0303389336967621 1
0.0379018143636922 1
0.00052690578802215 1
0.0240661048343989 1
0.0654576864819562 1
-0.00514236663942352 1
0.103223374679356 1
0.0648027141899219 1
-0.0106096864229973 1
-0.0549778017050297 1
-0.0824284880456998 1
0.0420633966613354 1
-0.0822531293443576 1
0.0241723962250287 1
0.0440856576240087 1
0.0110917462748301 1
-0.0620184572095668 1
-0.0443535650632994 1
-0.0648173239000369 1
-0.0763802016199234 1
-0.0737489485207776 1
-0.0533099111232926 1
-0.0805211952432028 1
-0.0538501983179062 1
-0.052007805680841 1
-0.0332633965835282 1
-0.0346211020736048 1
-0.0226662353072415 1
0.0359642071905013 1
-0.0561598045484916 1
0.0341528139430382 1
0.1055449999438 0
-0.0104885785427535 1
0.0302791355759551 1
0.043636451070132 1
0.0189045356664695 1
-0.0244110045558591 1
0.0298634148653718 1
-0.0523064809927687 1
-0.0575591598784525 1
0.0859051068297751 1
0.111259970906791 0
0.0569332116224008 1
0.0221542698700009 1
0.017282974261788 1
0.039059088990487 1
0.0486974983501102 1
-0.0522076867420631 1
-0.0204268850673019 1
0.0163925104206671 1
0.0129618832282052 1
0.0316370717501297 1
-0.0362871781928751 1
-0.0493535523131075 1
0.113602221894778 0
0.00245200802768979 1
-0.0414892735289856 1
-0.04423826302827 1
0.00481533220948278 1
0.0136646535849196 1
-0.0022561192905467 1
0.00245085195542428 1
-0.0464894120675048 1
0.0882224411404656 1
0.0181204142415472 1
0.0815944231533729 1
-0.0393718729796587 1
-0.0177732023526209 1
0.0374102689435192 1
-0.00673370403355646 1
-0.044197761355705 1
0.153990420025372 0
0.109287110146144 1
0.047803404516212 1
0.0357070577967631 1
0.0344064133399011 1
-0.0203995871223941 1
0.0513292081321166 1
0.0160979738002676 1
0.0218208143342955 1
-0.0143868467738658 1
0.0336835919702243 1
0.0589096713810588 1
-0.0028608393713504 1
0.0476744419669551 1
0.0439360038102498 1
-0.0511225773278876 1
-0.0370443651613737 1
0.0499408336054148 1
0.0111642459768666 1
-0.00700104311453083 1
0.0105789533937275 1
0.0025790852832709 1
0.105702666831498 0
-0.0298718600456695 1
0.0376200257367414 1
-0.0198228576376167 1
0.0729460889872221 1
-0.056727970516659 1
-0.00709110574219521 1
0.0621007961368555 1
0.0447821217925334 1
-0.0250070544279382 1
0.0405144609333646 1
-0.00542395881746795 1
0.0589572695136714 1
0.0684447621403321 1
0.00197539884266791 1
-0.0195285552795204 1
-0.00360409389704544 1
0.0258449840295209 1
-0.0041148480532432 1
-0.0135791293869554 1
-0.00710819266661987 1
-0.010479730220024 1
0.0199321444775604 1
-0.0384760859343228 1
0.0294219279520281 1
0.00938028809846649 1
0.00887065011479864 1
0.00415366353835385 1
-0.0748016737310929 1
0.0427279251185118 1
0.038170208766643 1
0.0549923574694135 1
0.0226889316236776 1
0.00134831593210335 1
0.0410530543893092 1
-0.0713574860824009 1
0.00684278149080633 1
-0.013727978335452 1
0.00220521823219719 1
-0.0471619320688017 1
0.0131105595311542 1
-0.00531960783565587 1
0.150608967152481 0
0.112380202307784 0
-0.0541655030960094 1
0.0552614229728727 1
-0.0885798943147186 1
0.0232433691094122 1
0.0472321979986879 1
0.0778132588895085 1
0.0249864657885818 1
-0.0756332840651423 1
0.0844028072257441 1
-0.131480438034387 0
-0.0344122458214658 1
0.0377188653967116 1
0.109294629211118 0
-0.0815524189921438 1
-0.00822447658487796 1
-0.0357367905153953 1
0.0298647428386609 1
0.00209658956789104 1
-0.0189068207255796 1
-0.0788682489895825 1
0.0535833758703683 1
-0.0561004578389226 1
0.0146723785108646 1
0.115195515665581 0
-0.0554666016524944 1
0.0938212888177375 1
-0.0284768269960656 1
0.00591663138716082 1
0.0447295159012431 1
-0.0571836376517098 1
0.0545938387181502 1
-0.00150927877681162 1
0.0235913501618511 1
0.0236927387559345 1
-0.0509231510990152 1
-0.0280617192260675 1
-0.0241156084486889 1
0.100276979690195 1
0.0692105717891344 1
0.0307341735417818 1
-0.000163078914455508 1
-7.19915057368764e-05 1
-0.0355237090595127 1
0.0934455265592392 1
0.0182437095884382 1
0.056305141980986 1
0.146139808225373 0
0.0108746895840657 1
0.0136008713032517 1
0.0222151365966198 1
0.014848120225566 1
-0.0570913459189435 1
-0.0199312367837019 1
-0.0181270258759469 1
-0.0427764010205113 1
0.00509752530033662 1
-0.00562555614251787 1
-0.0254513787570918 1
0.0409669232310946 1
0.0268549385072222 1
0.0363864233872086 1
-0.0492350729199058 1
-0.0523130703778685 1
0.0279118662065661 1
-0.00644498181098991 1
0.0736543484956427 1
-0.00703736871100314 1
-0.0334413849874651 1
-0.0472140772847239 1
0.00970954488181202 1
0.0698322259462229 1
-0.0368022435649448 1
0.00895004697354586 1
-0.00323254511612775 1
0.0242375403239104 1
-0.0200436054381874 1
0.06181669164587 1
0.00453065696830831 1
-0.0369994007224512 1
-0.000951696906896951 1
-0.038354665788593 1
0.00181459910703291 1
0.0543711639877239 1
0.0104981354259542 1
0.0832045779356729 1
-0.086501926707776 1
-0.0284254525680648 1
-0.00226174994303931 1
-0.0246404983205122 1
0.0216949191876596 1
-0.0417830576089431 1
0.0756295222833815 1
0.0856512536432704 1
-0.00756836035133134 1
-0.0531117780685689 1
-0.0703596317834195 1
0.0663584321863424 1
0.0125435327222135 1
-0.0883687331038951 1
0.0228941360031677 1
0.108821282894513 1
-0.102106608996421 0
0.0454146989708011 1
-0.0585759982400204 1
0.0722372778405951 1
-0.0217929559886101 1
0.0371148407889872 1
-0.02948601776924 1
0.0526487577998236 1
0.058532293858115 1
-0.00375823121771915 1
-0.0061400342427031 1
0.0190502607799408 1
0.0296111268182788 1
-0.00151400922541817 1
-0.0511612410624536 1
-0.0117915263550689 1
0.0171693713448255 1
-0.0705289624915146 1
0.0162375865366746 1
0.0809388811773499 1
-0.0714795058914189 1
-0.0895854749278153 1
0.0511198942555805 1
-0.00123846508663141 1
-0.0986313872787937 0
-0.0516755220683197 1
0.0675085230744856 1
-0.0443099457139174 1
-0.00981421991723803 1
-0.00705053241637898 1
-0.00250576161308312 1
0.0674361415755885 1
-0.0697096843876467 1
0.014748001181053 1
0.063578424701827 1
-0.0438006890077342 1
-0.0643597679477649 1
-0.0862342893751108 1
0.0137299429892262 1
0.0504820102754433 1
-0.033167312615611 1
-0.0289544478019242 1
0.113070883790457 0
0.00353475644449493 1
0.0795836545631317 1
-0.0788434221202521 1
-0.0333961164933957 1
0.0631123078620857 1
0.00105960741146466 1
0.0471826580486111 1
0.0440062703372384 1
-0.0627547257788213 1
0.0374183694325046 1
-0.0447501569134518 1
-0.125018939446852 0
-0.0152141494585468 1
-0.00671285609218873 1
-0.00278460157016605 1
0.052742690926733 1
-0.0282696425961664 1
0.0206245174334439 1
-0.0459407932465145 1
0.0759367008490566 1
-0.00884192914120579 1
-0.0140164591109349 1
-0.0283077252727945 1
0.0644536734915026 1
0.0996058441915008 0
0.0119154713230358 1
0.00167530995271568 1
-0.0468236663156067 1
-0.0332896603469754 1
-0.0176795091583222 1
0.0338725931603129 1
-0.0207241855962911 1
-0.00301924718050634 1
-0.0438687584375187 1
0.0258850002905871 1
-0.0765547377325963 1
-0.00265101589297546 1
-0.0591929871476401 1
0.0199684672113489 1
-0.0306668145638016 1
0.0597072318995929 1
-0.0131695729606721 1
-0.0126068373317387 1
0.0488508079900609 1
0.0473533046536717 1
0.028738225708364 1
0.0325259755651853 1
-0.028988132209105 1
0.0133241298759115 1
0.0332347469307265 1
0.0297582401561565 1
-0.000993454400324934 1
-0.0486466075726186 1
-0.042518873410179 1
0.0488181846247782 1
0.0201931413335932 1
-0.0114720264295583 1
-0.0100228440326663 1
-0.0420328658473568 1
0.0459410723954728 1
0.0564893845547331 1
-0.0865162295152289 1
0.0943312884972243 1
-0.0163039227155786 1
-0.0175041166201514 1
-0.0438370828756315 1
-0.0126647712820743 1
0.0117111060023483 1
0.0414399662629925 1
0.0572434802287002 1
0.039591903144624 1
-0.0143744794837493 1
-0.0315332416346859 1
0.0738437009752311 1
-0.0137514089173405 1
-0.0512667439121229 1
0.0197778152716292 1
0.0143087248852638 1
0.0118075527683762 1
-0.129534671760333 0
0.0350289607838399 1
-0.0148742199617974 1
0.0467624086143349 1
0.0032689813734312 1
-0.0352726457096225 1
0.0363679915908907 1
-0.00876746027171867 1
-0.0074432829387262 1
-0.00551164061854446 1
0.0552921632765131 1
-0.00724655717918277 1
-0.0830033024289586 1
-0.0686188472530367 1
0.0407075129327935 1
0.00018233571696713 1
-0.00748055760449639 1
-0.0887793690677578 1
0.0689300375335548 1
0.106011764086956 1
-0.0312008302455846 1
0.0602646427878498 1
-0.027059687386534 1
0.031227467876222 1
0.0704551401333574 1
-0.122043742896662 0
0.0212838999610342 1
0.0325293155301706 1
0.043744162565256 1
0.0422364717366627 1
-0.0257375615520477 1
-0.0360036932798835 1
-0.0701886702113769 1
-0.0750459117396201 1
-0.060128173939735 1
0.0463737273904178 1
-0.00307457240621469 1
-0.0338871555953604 1
-0.0296356244904876 1
-0.00497922603966242 1
0.0402488483815021 1
-0.0122841767397217 1
-0.0688279611304013 1
-0.0696476495321148 1
0.0177359960695559 1
0.0671507527037001 1
-0.0369353846661445 1
-0.0533755270259815 1
-0.016611017523471 1
-0.0420693659678527 1
0.0493522630912992 1
0.0695999789712584 1
0.0323461292061454 1
-0.00507065946039766 1
0.0463574221434701 1
0.114180827630604 0
0.048742905556111 1
-0.123132032388948 0
-0.058378805467247 1
0.0794176823343872 1
0.00608639377921907 1
0.00768089601545483 1
-0.0134113737878907 1
0.0402377037584263 1
-0.0958588658596613 0
-0.082544764048493 1
-0.0705941104643353 1
0.0179401741435731 1
0.0490053283757107 1
0.0320238309312224 1
0.000898953133230794 1
-0.0609751489022608 1
-0.00535802935420203 1
-0.052276026053226 1
0.0730049151171231 1
-0.0141569303929328 1
0.101335151081981 1
0.088830270912292 1
0.0119944166180871 1
0.00834469436536586 1
-0.0488751700546919 1
-0.016093188588599 1
0.0419479177497343 1
-0.0297640369585977 1
-0.0151073250636004 1
0.00446417220662074 1
-0.0432279829425953 1
0.0226269330603621 1
-0.0467317350967647 1
-0.0509102394727634 1
0.00695456065179657 1
-0.00710102848818908 1
0.0863606083296928 1
0.0225594154511435 1
-0.0539722216605704 1
-0.0199747026427372 1
-0.00789772426780961 1
-0.0169471246408289 1
0.0156676423501467 1
0.0737964231675087 1
0.0778011277899323 1
0.0358595145621724 1
-0.0701194661766427 1
-0.0610933216753387 1
0.0182877604568054 1
-0.014355012548812 1
-0.0497828810275336 1
-0.00399565550854335 1
-0.0368957344083022 1
0.125053462884594 0
-0.0188516549723255 1
0.0329091943559851 1
-0.0114130115244961 1
0.03959210229476 1
-0.0289300740464409 1
-0.0133413157256203 1
0.00624205733285829 1
-0.00304792259800808 1
-0.00294933949981208 1
0.0477178982443926 1
-0.0183054912509118 1
0.0238258887322163 1
-0.0904849256885345 1
-0.0414800014195535 1
0.0305618958673431 1
0.0644706782242474 1
-0.063556159009325 1
-0.0423542338189677 1
-0.0742378862215001 1
0.0206676652127399 1
-0.0350291005310157 1
0.0332606865748296 1
0.0504009700636643 1
-0.0340916570632258 1
-0.000126837672267632 1
0.0348015968091197 1
0.0393721361039282 1
0.0655628035650676 1
-0.0658812532972868 1
-0.0466941624348407 1
-0.0236887891207677 1
0.0184850242553207 1
-0.0166379606422731 1
-0.0226050566320975 1
-0.0278317362202462 1
-0.0685350390708922 1
-0.0123497270343648 1
-0.0498973577123365 1
0.0389062959872954 1
0.00171233005400758 1
0.0437927402657169 1
-0.117778214611782 1
-0.119883108148512 0
-0.0179374353723677 1
-0.0899877305235434 1
0.0325944427414951 1
0.0042162042163059 1
-0.00950351676120429 1
0.0032500396535431 1
0.0295806302264772 1
0.0385781463764529 1
-0.00104431839017951 1
0.00993112287889966 1
0.0639644495110957 1
-0.0749179176139477 1
-0.00586492045168045 1
0.0216673611754266 1
0.10873354544337 0
-0.0320451498330711 1
0.0059782251276767 1
-0.000433056062220131 1
-0.0321658546087706 1
-0.0101560962659794 1
-0.0758652371595588 1
0.0591064263377928 1
0.00470642443166715 1
0.0110450737534925 1
0.0263585036767617 1
-0.0508045412189778 1
0.109114796307665 1
0.0131553050798745 1
0.0618480621416289 1
0.00585387080069188 1
0.0547408916388628 1
-0.0519539549994891 1
-0.0698776323505746 1
-0.00527951125496607 1
-0.00887223604059203 1
-0.0203439270887198 1
0.0657885198652921 1
-0.0468358918859685 1
-0.0156810131698973 1
-0.0195942103497473 1
-0.031201196886888 1
-0.0219867243301596 1
0.0509558379302082 1
-0.0429236076711995 1
0.0363908353689389 1
-0.0764684641935638 1
0.042619677911887 1
0.0490390634477606 1
0.0258705723065067 1
0.0660753686624878 1
-0.0249115876788122 1
0.0124309531836157 1
0.0267076119122183 1
0.0354352877006863 1
0.0535615319109526 1
0.0664018145884973 1
-0.00188003496831888 1
-0.0907192397874396 1
-0.0383521907574968 1
-0.060082399788736 1
-0.0601505364757175 1
0.00199815311347928 1
-0.0247797914493905 1
0.0230152945757104 1
-0.107992219214081 0
-0.0263190418468668 1
-0.0225885378518326 1
0.013457514446385 1
0.0515492485809767 1
-0.0394411628666253 1
0.0760462304243059 1
-0.071350536742862 1
-0.0263762267934678 1
-0.0564144511418785 1
0.0742007096493031 1
0.00599893166048235 1
0.0520507451034739 1
-0.0540525499729385 1
-0.0449320601581531 1
-0.0214097399367209 1
0.0125857218733564 1
0.0621404645658904 1
0.117210317110356 0
0.0210160805070128 1
-0.0112465065252864 1
0.00895324166498128 1
-0.00602558336487754 1
0.0599844210851793 1
-0.0400065307881794 1
-0.0921456232917503 1
-0.0514024828936292 1
-0.0820097687283743 1
-0.0452014495830502 1
-0.0306561899028075 1
-0.0385963617091482 1
-0.0369956611113856 1
-0.00686924264637039 1
0.0700036144260844 1
0.0158521771952502 1
-0.00403638279380332 1
0.0496131609527252 1
-0.063934000896899 1
0.0379455965895868 1
-0.0542918872292235 1
-0.0802401565192939 1
-0.020196254334958 1
-0.00149466749549206 1
-0.0471124442352657 1
-0.00370097564091732 1
-0.023566039811809 1
0.000522140861563884 1
-0.0671642479987136 1
-0.0687024410549543 1
-0.0552112898560668 1
-0.0183985244674152 1
-0.084004348364962 1
-0.052202450602401 1
-0.0172212332260995 1
0.00639181759518143 1
-0.00270137910334657 1
0.00307677352673751 1
-0.00215991430839783 1
-0.0433200814734853 1
-0.00928169490824604 1
-0.0170588964953369 1
0.0134800906712333 1
0.121753582424151 0
0.0456612629915425 1
-0.0850874488827592 1
0.0517942770571332 1
0.0916077930230025 1
-0.0105120476557551 1
-0.0377536106188852 1
0.0600326304531287 1
0.0495483295214377 1
0.0332529072711117 1
-0.0114185406403024 1
-0.0608612194984184 1
-0.0533806318480304 1
-0.00714624599499427 1
0.00399065403628584 1
-0.0142031499745725 1
-0.0360641504611723 1
-0.0468997426649738 1
-0.087389413242415 1
-0.0556382609180013 1
0.011014140710787 1
0.00508317146091892 1
-0.0356522697136953 1
-0.00371077334183864 1
-0.0488732687273818 1
-0.0447505676488354 1
-0.0136534405674383 1
-0.0261917943916735 1
0.0445478052038702 1
0.00997862726472904 1
-0.0792804397672344 1
-0.0293616757591172 1
-0.0613854107769317 1
-0.031716253998229 1
-0.0133461900246634 1
0.037384981011847 1
0.0735389079466727 1
0.00176249669173273 1
-0.0669079992879211 1
-0.0320187135660951 1
0.0295114640202149 1
0.0420069649485998 1
-0.0411445241171558 1
-0.014240262417847 1
0.00862945747748919 1
0.107353277617166 1
0.0256347984560235 1
-0.00889271483509585 1
-0.033373012959025 1
0.00263253733915687 1
-0.102290638520546 0
-0.00936231121585042 1
0.0204504740232787 1
0.0275390818279911 1
-0.055077865789916 1
0.0395911317062418 1
-0.0211283717988105 1
-0.0138274349541937 1
-0.0892947174162249 1
-0.0822226175976457 1
-0.068457526117696 1
0.00970945159108061 1
0.0882848228835656 1
-0.0184762254822773 1
0.0950217681598645 1
0.0464341344355424 1
-0.110132427680459 1
-0.011072915302202 1
-0.0239553498535122 1
-0.048414357698195 1
0.0403725377347438 1
0.100963280799474 0
0.0538496304357595 1
0.0334016381635103 1
0.0156340128860866 1
-0.0261019029350757 1
0.0547304255633715 1
-0.0214306151078612 1
-0.033409815768229 1
0.0312899168718893 1
0.0375153385697676 1
-0.0192521464599287 1
0.0503637592617495 1
-0.0468826388956401 1
-0.00441322917710662 1
-0.00603186184563086 1
0.0772091039447334 1
0.0514472066458579 1
-0.00352598979556793 1
0.0491578789571767 1
-0.00547314193617116 1
0.0550562986889605 1
0.00886391660966404 1
-0.0421177238891354 1
-0.0358253863579965 1
-0.0212851798674921 1
-0.118790491919466 0
0.0644979950332657 1
-0.0802852059507034 1
0.0236942431252398 1
-0.0214474711939921 1
0.0629159495286861 1
0.00213953934426567 1
0.004179010055882 1
0.0134829610140191 1
-0.0484066847960178 1
-0.0406930836799021 1
0.0117979035588151 1
0.0461082857813084 1
0.123933782160336 1
0.0747684685559533 1
-0.00844809825809316 1
-0.0306163777374879 1
-0.0125912199493821 1
-0.0644659043164512 1
-0.0609373415174783 1
-0.0419381283335042 1
0.015561880105479 1
-0.0215965024074996 1
0.0145656275091314 1
0.0535785280106945 1
0.0587228447608775 1
0.0975098362802376 1
-0.0312354515764667 1
-0.0059634904218361 1
-0.0771214474536525 1
0.0450643266916485 1
0.0500502748304672 1
0.0106666558744585 1
-0.0241600148011444 1
0.0622577080834368 1
-0.0221318750322357 1
-0.00350739009658114 1
0.0628888313723453 1
0.0374808005545781 1
-0.0781458147271474 1
0.00339469783056571 1
-0.00790682583152044 1
-0.0212593962358814 1
0.0628988867716802 1
-0.0148243674307952 1
-0.0205612807625851 1
-0.0963985552063738 1
0.0271538636860477 1
0.00766471398591755 1
-0.052730745278862 1
0.0431327701358173 1
-0.0156956289974656 1
0.0510111640447365 1
-0.00105202411202315 1
-0.1014409173298 1
0.0168006007415269 1
-0.0234620333624959 1
-0.0338770709575828 1
-0.0246010226743703 1
0.0484003892976508 1
-0.0435351564959552 1
-0.0276867644206604 1
0.0236336137584215 1
0.0743644388287704 1
-0.0285708686258136 1
-0.0681654949443794 1
0.100166633805986 0
0.0624788359887524 1
-0.0634206256599737 1
0.0308408834298721 1
0.0966653804179723 0
-0.0413374815640947 1
0.106824797597936 1
-0.0373588739373082 1
0.00786612732029104 1
-0.0723407766369069 1
-0.00474037287574121 1
-0.0136762299431107 1
-0.0726450646653356 1
0.0568721002627164 1
-0.0238282725946149 1
0.00733027452382797 1
-0.00072243217083043 1
0.0213948238092243 1
0.00728071798789701 1
0.00472507963940476 1
-0.0571601572612446 1
0.0622800019536738 1
-0.0179781761448837 1
0.0329363883193263 1
-0.099819839476859 1
-0.0231207435967008 1
-0.0241035727468579 1
0.0766277754569965 1
0.0106747883383162 1
0.00981536708703477 1
0.00968046473764965 1
-0.0367703192858391 1
0.042288831927212 1
-0.0109011382502285 1
0.00516780680432527 1
-0.0118899002724635 1
-0.0373449888915893 1
0.0037574232098063 1
-0.0240875959018436 1
0.0390325061488153 1
-0.0652865481069881 1
0.0209579227102032 1
0.0208784631989367 1
-0.0122401520727511 1
0.127412536491898 0
-0.090934245598073 1
8.34725538034035e-05 1
0.0103137156233638 1
0.0296206540570229 1
0.0414413206525532 1
-0.00772153665994873 1
-0.0980934984795269 1
0.0216928299190083 1
-0.0926233340858532 1
-0.0475138701740365 1
0.0100469200481528 1
-0.0080112814815845 1
0.0250002760961769 1
0.0034867199645681 1
-0.065440974253394 1
-0.0675219768091067 1
0.074145981687012 1
0.0575848768821314 1
-0.0195470948915972 1
-0.0215069343665392 1
0.0350458740371378 1
0.0412703584907881 1
-0.0102843692651794 1
-0.0603835304535456 1
-0.145505389242679 0
-0.0723943407811176 1
0.00963126637535792 1
-0.064667358714866 1
-0.0975389597964172 1
0.0595044040159299 1
-0.040158714163312 1
0.0619488205908378 1
0.0041661832909165 1
0.0209839994570566 1
0.00644832072187528 1
0.00163128359265279 1
0.0631655665064117 1
-0.0493538934028806 1
0.112624295470494 0
-0.0995605191732036 0
-0.0700962746965109 1
0.00201753204885014 1
-0.0401652708358461 1
0.000841060524636214 1
-0.00152605429672538 1
0.0389033515721419 1
0.112389244136052 1
-0.0329553576545657 1
0.0604283641142134 1
0.0123374953024277 1
0.00572617916933918 1
-0.00653539757424151 1
-0.0371989963040442 1
0.0493239206749619 1
-0.0398199690308265 1
0.022933487354045 1
0.0313996631979361 1
-0.0764798191860643 1
0.02262122492001 1
0.0400769019693547 1
-0.0298207645520497 1
-0.0320345558095784 1
0.0501668317635885 1
-0.0029734196101087 1
0.0106068174196571 1
-0.0581596833642629 1
0.0708618994953388 1
0.0500351067941143 1
-0.0715346394896254 1
-0.0352104111322794 1
0.00822118034392097 1
0.0430995372367583 1
-0.0736067775324261 1
-0.0153114381378347 1
0.104391462688124 0
0.0307703131032152 1
-0.102314622375914 0
0.0056059194628672 1
0.0861423867049009 1
-0.0245748921959628 1
0.0455588234027211 1
-0.139881804691098 0
0.0725333910196656 1
-0.0340832420893822 1
0.0439353447598125 1
-0.036217312065105 1
-0.0284075875351409 1
-0.0517386917377769 1
0.0240580360689134 1
-0.05991729016953 1
0.0458633319890419 1
-0.000908840491540081 1
0.0450928108017156 1
-0.0181314169305191 1
-0.0019657981159361 1
0.00510799164345961 1
0.0152935028959527 1
-0.0164906582224943 1
-0.0242684274904887 1
-0.0136419972109494 1
-0.00435352555779633 1
-0.0106864133690393 1
-0.04953225995802 1
-0.0221271893174662 1
-0.0304165633308486 1
0.0719344033427059 1
0.0143038290834665 1
0.017376851866677 1
-0.141790341868209 0
0.0728688215471601 1
-0.0754097322253856 1
-0.0375502886647621 1
-0.0626555782009902 1
-0.00491450429556203 1
0.0534751540689674 1
0.0527174840360947 1
0.00428648686122086 1
0.0562918600067526 1
-0.00821900752817011 1
0.0749561119372609 1
-0.0776221068330684 1
0.0914740113563665 1
-0.0517435208392986 1
0.080773868222549 1
0.00811376249601428 1
-0.0199549990882176 1
0.0190100839376844 1
-0.0439465590104071 1
0.110086571620186 1
0.0170066162139703 1
0.0490657627216546 1
-0.0620315498883893 1
0.0077791740682366 1
-0.00481068834326319 1
-0.0821961460634496 1
-0.00247829415362133 1
0.0288156206626386 1
-0.0168593832481772 1
0.0595869486697464 1
0.0427327392455005 1
0.0413668173365466 1
-0.0198564764318599 1
0.019528091280097 1
0.0473160800862771 1
-0.10458112360827 0
0.0488937424569688 1
-0.00699632592243866 1
-0.125955637219227 0
0.0309707654466637 1
-0.00702193572006514 1
0.056036890203998 1
-0.077890703247294 1
0.0778095093522178 1
0.0506985545382405 1
-0.00288905609202346 1
0.018797761242877 1
-0.00414406883740771 1
0.0421337701279509 1
0.0617280231087233 1
0.0466927168966712 1
-0.125547570363869 1
0.0410855863782451 1
-0.035183420203089 1
0.0438177310487159 1
0.00714040186840124 1
0.0163125444215213 1
0.0237377056571012 1
0.0553400244224335 1
-0.0785229622836409 1
-0.0508746577858459 1
-0.044196285452571 1
-0.00951841021107816 1
-0.06129576870945 1
-0.039564068090884 1
0.0299999696191378 1
-0.0679960612245969 1
0.0102099517722401 1
0.0567703358413165 1
-0.0324140435146495 1
-0.0766725202813565 1
-0.01949580200156 1
0.00801975317239914 1
0.0368819424327555 1
-0.0320028643594348 1
0.0786293967401715 1
0.072632260112605 1
0.0625633874833535 1
0.0197191839482828 1
0.0156254391882502 1
0.0563392324071521 1
-0.077403752333093 1
0.0299874894930871 1
-0.00519963450960487 1
0.0142498165144412 1
-0.0387625003714082 1
0.0996532575155134 1
-0.0115117573315367 1
0.0180498965880761 1
-0.0449783110910683 1
0.0273045123595458 1
-0.0206920169057168 1
-0.0149754943645505 1
0.00933243979432645 1
-0.0265838215707368 1
-0.0090648641195798 1
0.0471715393055251 1
-0.066615974898034 1
-0.00927790265703871 1
-0.0825858976668239 1
-0.0402319090569381 1
-0.0380638149367485 1
0.0673998473083678 1
0.0799999708150871 1
-0.111910306153246 1
-0.00717360660748088 1
-0.0376305396171514 1
0.0804731837799708 1
0.0866111253313215 1
-0.0344067082390701 1
0.0659908422674131 1
-0.023955980290129 1
0.0383736721001549 1
-0.0413609051462931 1
-0.061059963970827 1
0.004184248416839 1
-0.00936162748572373 1
-0.00326581759394261 1
-0.0132323407236537 1
-0.0042531357694256 1
-0.0370032872405638 1
0.0159713679589702 1
-0.0575059566440024 1
0.0226316750458711 1
-0.0326936881738234 1
-0.016647156450431 1
-0.00519042772589258 1
0.140257513651833 0
0.00312554944177112 1
0.0219233055166661 1
0.000286013928971878 1
-0.00212160107849499 1
-0.0849944628355558 1
0.0242727573836417 1
0.013154500655769 1
-0.039117444504819 1
0.0238954277056415 1
-0.0629577084296864 1
-0.0188677845986454 1
-0.128606378843396 1
0.103223257282508 0
0.0992126433181325 0
0.00210252189887736 1
-0.0102033156875803 1
0.000907812006477961 1
0.00354225133205957 1
0.03381995055787 1
-0.0580139062028748 1
-0.00243941953911897 1
0.0125443068303434 1
-0.0100042449787962 1
-0.0829289245440818 1
-0.0561850484857173 1
-0.0056495807003519 1
0.0105025391799549 1
0.0409858675466111 1
0.0198669256527563 1
-0.0536210435685297 1
-0.0664332851633041 1
-0.0151012427465703 1
-0.0460396153005885 1
-0.124145927994029 0
0.0193440246065175 1
-0.0137425504315969 1
0.0206616532031359 1
-0.025796633471946 1
0.0493768301364322 1
-0.0380350865213778 1
-0.0778390308208159 1
-0.0784644660159152 1
0.0124151803433239 1
-0.0814785369183809 1
0.0364683238789942 1
0.0180420771951783 1
-0.0504919105926162 1
0.0172796373940427 1
0.0311729723855036 1
-0.042223641226452 1
-0.0241944886305812 1
-0.0686361906674766 1
0.0327106322690078 1
0.0867458669334892 1
0.00826869751300977 1
-0.0404560665018954 1
0.0190838190142634 1
0.0443577090979775 1
-0.0409923828891408 1
0.0102530427322512 1
0.0569495575431826 1
0.00422807688408076 1
-0.0399150615529915 1
0.0206258119146982 1
-0.045330213681075 1
-0.0667042871403935 1
0.0618440746794171 1
-0.0138027838163726 1
-0.0425882979752258 1
-0.0300897460250998 1
-0.00658082033883325 1
-0.0242380483556057 1
0.0474620403671225 1
-0.0607752525867964 1
0.0454281626798822 1
0.00285607763415072 1
0.0329371167686497 1
0.103429658325828 1
-0.0385768267660966 1
0.0153128126078449 1
0.0102713310178016 1
-0.0100449334455333 1
0.0692532917497755 1
0.0286969076767597 1
-0.149374285585966 0
0.00855130861426527 1
0.0382869906956485 1
0.0496438513321573 1
-0.0574640882207342 1
-0.0342820613720556 1
-0.0066502128832915 1
0.0637699644877494 1
-0.073683221779227 1
-0.00669988159316115 1
0.0471873876689466 1
-0.0632900353612368 1
-0.0381839201360359 1
-0.0412427675033237 1
0.0715773035925691 1
-0.12389424613785 0
0.0845499039104868 1
-0.125553547554525 1
0.0516385700344955 1
0.076891630482904 1
-0.0179475739364613 1
0.0910241172847279 1
-0.00339827083681085 1
-0.0940481858026822 1
0.0595362596522995 1
0.039042315082092 1
-0.00849921543352518 1
0.0317189567337787 1
0.0212463781606604 1
-0.0607761500114443 1
0.0238663269068716 1
-0.024244553298665 1
-0.0152523269818906 1
0.0358369557170904 1
-0.126754519254535 0
-0.0357110271506995 1
0.0988674023543668 1
-0.0383227694971585 1
0.0390477815039102 1
0.018891724197771 1
-0.0824036138963645 1
0.0716699729652768 1
-0.0363304261571475 1
0.059959856282707 1
-0.0165551300535884 1
-0.0601455764853388 1
0.0424115370823359 1
-0.0470933631604177 1
0.118676841780545 0
-0.0441719828685556 1
-0.0859228059087415 1
0.0337881398574573 1
-0.0605251690310571 1
0.010348427386091 1
-0.0789195357717223 1
0.0146633448154506 1
0.047749089309961 1
0.125814728437877 0
0.0319157589555573 1
0.0111062761557244 1
-0.0272182082370916 1
0.0354989230936692 1
-0.0855214051384685 1
-0.0715980221087592 1
-0.0752170024690168 1
-0.0106747336107009 1
-0.0173611391062846 1
-0.0390772194611926 1
0.0236664450686574 1
0.0673110003145121 1
0.000959732799284043 1
-0.00213543725459233 1
0.0225367433337132 1
0.0675889860611398 1
-0.0909837687148232 1
0.0539792313355215 1
0.0560315790585687 1
0.0263049081834937 1
-0.0547478007607187 1
-0.020409030387337 1
0.0841097214265301 1
-0.0933533068922672 1
-0.0121995791668498 1
-0.0420094216903584 1
-0.0332929871809506 1
0.0731856760114631 1
-0.0474905121770672 1
0.0372933096664839 1
-0.0714072216998155 1
0.0236642748369086 1
-0.0704339519127747 1
0.0964921327911929 1
-0.00264543943236918 1
-0.0529968879847775 1
-0.0196431345821456 1
-0.0156954890289869 1
0.0877926922998252 1
-0.134876051845601 0
0.0311960621016526 1
-0.0440540434928261 1
0.0456644084179703 1
-0.0099929198224148 1
-0.137838349272915 0
0.0750754482759998 1
-0.0181792073658066 1
0.0675799958021041 1
0.0253817098071751 1
0.0525724445506438 1
-0.0562543476101177 1
0.00416349204611809 1
-0.0213734172218971 1
0.0538019765436829 1
-0.0576216414996954 1
0.00443179686713104 1
0.0818551091890732 1
-0.00238699690019479 1
0.00794025435311188 1
0.0950052706546187 0
-0.0273049596127218 1
-0.00952971277788963 1
-0.0267747888079882 1
0.00374208628596316 1
0.040687997263537 1
0.0177669784281821 1
0.0146279006555018 1
0.123570412423092 0
0.0220389495621768 1
-0.0367120077559804 1
0.049392951998088 1
0.0445156546295929 1
-0.0260462744674641 1
-0.037856410289654 1
-0.0571272751336194 1
-0.0421132818588901 1
0.0550831704081726 1
-0.0123976899512388 1
0.0113385510035781 1
0.00985378155283201 1
0.011781506816347 1
0.0310410517266213 1
0.0561512584443824 1
-0.0046338564974107 1
0.0425668298363837 1
-0.000142232597350946 1
-0.0520190556091355 1
0.0234512094157988 1
0.00733110063491704 1
-0.0329354932512679 1
-0.0698124491602373 1
0.0802622004924304 1
-0.0538964783050614 1
-0.0291545595131298 1
-0.101185896406923 1
-0.0264198983725153 1
0.0122607060175364 1
-0.0371079190995069 1
0.0193201588902749 1
0.0581956596891984 1
-0.0314077115352876 1
-0.0127940560969684 1
-0.0209471640549368 1
-0.018596862110825 1
0.0258940007496102 1
0.00764181611996928 1
-0.0573071333019127 1
-0.0545205048519314 1
-0.0165035289630122 1
-0.0677893036188118 1
-0.0323795859138274 1
0.00616663888239939 1
0.0200195166379675 1
-0.0787100531738039 1
-0.077768242879968 1
-0.0214241242996047 1
-0.0580446125580815 1
0.00952825778596808 1
0.0130781675949511 1
0.0693400882198223 1
-0.0464234358057619 1
0.0044418044064401 1
0.100279436766299 0
0.0542055194889044 1
0.0164224328850669 1
-0.0236644054377072 1
0.0868768353472408 1
-0.0164995465644327 1
-0.014316552961483 1
0.0270492735080806 1
0.0250205102866456 1
0.0101338843500495 1
0.140875601617131 1
-0.0361713670203917 1
0.0102257332599061 1
0.0192581555441973 1
-0.0588982965410717 1
0.0543563318188882 1
0.00100976238939948 1
-0.0475503911860173 1
-0.0120164216686498 1
0.0716177401643977 1
0.0124617218114656 1
-0.00272902143426518 1
-0.042479312974558 1
-0.106228142241568 0
-0.0425778430849945 1
-0.147721344762322 0
0.0176090697497045 1
-0.0192658921680496 1
0.0147859008421286 1
-0.0564064513976582 1
0.028582685326991 1
-0.0159284126212862 1
0.0947776761610277 1
-0.0530266427136144 1
-0.024077122279158 1
-0.0382604567771698 1
0.101676508630832 0
0.0329088540565162 1
-0.00912168716403177 1
0.0982438901530107 1
0.00206215805656356 1
-0.0230043032292929 1
0.0929701565393224 1
0.025570286576379 1
-0.0704073876432303 1
-0.044136077932499 1
0.000893023790737026 1
-0.114963997379718 0
0.0273565036050148 1
0.0455722892194543 1
0.00317457793196871 1
0.0153413500631806 1
-0.0285413791196747 1
0.0577234860296194 1
-0.08918155516783 1
-0.00485859524508185 1
-0.0103764524613259 1
-0.0181901674574956 1
0.0878234562108504 1
0.0207895056032657 1
0.0142064740470575 1
0.0263389327223141 1
-0.0436699926387139 1
-0.0201992556425266 1
0.0734222901786647 1
-0.0679035517302064 1
0.210422604263491 0
0.00193328919587286 1
0.000366311427819132 1
-0.0110147030347329 1
-0.00923220893710672 1
-0.0145781943322532 1
-0.00277774204215687 1
-0.00966421406792427 1
0.0685135739187325 1
0.0193970334035094 1
0.0754353141164615 1
-0.0485309124704712 1
-0.0586612176581654 1
-0.00597732702878623 1
-0.0229823347075472 1
0.0706289649481331 1
0.126008997111563 1
-0.0674791699270683 1
0.0148389309771967 1
-0.0101894569368161 1
-0.0191479561767938 1
-0.0254509472755679 1
-0.0445842667808135 1
-0.0543573127232939 1
-0.00795599644883185 1
0.0127529616485384 1
-0.0698495618885951 1
0.00170748925420445 1
0.0414835287259245 1
0.0461817500718166 1
0.0331736729434072 1
0.0588925515462375 1
-0.00230113143315138 1
-0.00631383219670971 1
-0.115276418893851 0
0.0774653562245342 1
0.0674241951228763 1
0.0198007231265179 1
-0.046915678741171 1
0.0676297942451968 1
-0.045345690216356 1
0.0746693606102587 1
-0.0119492821036366 1
-0.0771535609785791 1
-0.0612843589737355 1
0.0527253888043594 1
0.0440224906609957 1
-0.042412239467149 1
-0.0138948794358475 1
0.0680951132558591 1
0.041417519192493 1
0.0786220925465546 1
-0.0814323396662365 1
-0.0232723119840796 1
-0.0299953237145047 1
-0.0193852279699632 1
-0.0683495244281933 1
0.010098802965026 1
0.107536165668418 1
-0.0422012726782478 1
-0.0075688357392216 1
-0.0577585363833214 1
0.0672371879912762 1
-0.0175870238130479 1
0.112143875793059 1
-0.101223090653743 1
0.015259507408103 1
-0.0266750184558386 1
-0.0608137020733083 1
-0.0206777531421941 1
-0.00292772305443188 1
-0.0614665723811517 1
-0.138102622874415 0
-0.0250791397232691 1
0.0332917538456754 1
-0.026326824663916 1
0.114687253303083 1
0.0492810206347623 1
-0.0456521683557005 1
0.105926342268933 0
0.0624141842203571 1
0.0260148736147058 1
-0.00396480552489677 1
-0.035163552393343 1
0.00608867963509298 1
0.0517447451001922 1
0.0254081051464636 1
0.0585077724998111 1
0.0575848868290194 1
-0.0273148484674925 1
0.0479623188414807 1
-0.0386020711259582 1
-0.0951618576040752 1
0.00740421449120385 1
-0.0929966447742695 0
-0.0497053826074144 1
0.0419262548992727 1
-0.0429247314286304 1
-0.0177090702676027 1
-0.0143404636827002 1
-0.0823294192438937 1
0.0755270767083807 1
-0.0948977247185962 1
-0.0229717382962852 1
0.0803176435987739 1
0.143638546958046 1
0.0477886737293997 1
-0.0169498326701011 1
0.0226945963043788 1
0.0176402003745789 1
0.00363610394131863 1
0.0396234505005079 1
-0.134940831963609 0
0.0360729645065767 1
-0.00932438231151832 1
-0.000552921069743578 1
0.00205608877768254 1
-0.0507877378045855 1
0.085336175600414 1
-0.0776507258106606 1
-0.0232724996804453 1
-0.0335248510635584 1
-0.0701626109347425 1
0.0370256383348097 1
-0.0884829667006646 1
-0.0717393694765079 1
-0.0687390104493664 1
0.00719587517678332 1
-0.0118034357630558 1
-0.00452128810939898 1
-0.104709413246775 0
0.0209559731820408 1
-0.0394808302397291 1
0.0719593326950534 1
-0.00042244869151107 1
-0.042061391395157 1
-0.0631421266896315 1
-0.10943973514653 0
0.0700612933258983 1
0.0226994921908088 1
0.0471359801835928 1
-0.00547138096426295 1
0.0244218320192926 1
0.0430647715997677 1
0.0454421569591359 1
0.021961334315315 1
0.0492113590569601 1
-0.0046817075713234 1
-0.00391822611632284 1
-0.0985487554672538 1
-0.0188792206796847 1
-0.075476342544629 1
-0.0329652486951305 1
0.0432273349329385 1
0.00178409317463718 1
0.0337500289916351 1
-0.0118604716876632 1
0.0226398141684058 1
-0.018510792990047 1
0.0532029670013007 1
0.0531259835367755 1
-0.00225845127833857 1
0.00976686758393671 1
0.0692355988003177 1
-0.0149463309108013 1
0.0302032509664704 1
-0.0236637803855542 1
-0.0012547340731077 1
-0.0570199443009246 1
-0.0781263744404955 1
-0.0618072133120235 1
0.00786465089890553 1
0.02379290470372 1
0.0633077468287747 1
0.0236466252261249 1
-0.0954927650363187 1
0.0261680005834377 1
-0.0524784251309047 1
0.00661186667511891 1
-0.059813921778472 1
-0.023033452835666 1
0.0545553031569831 1
-0.0518593458637955 1
-0.0253191343854997 1
0.0468315348308995 1
0.107499541467077 0
0.0566813088800188 1
0.0175426474703137 1
-0.0585632716443422 1
-0.0334537544189371 1
0.12321601058144 1
-0.0546490427707645 1
0.0447778109760496 1
-0.0376828455995035 1
0.0759322421954716 1
-0.0495745482809811 1
0.105540051976052 1
0.0113940688848446 1
0.0319540748319134 1
-0.0475591996719779 1
0.0177756639606938 1
0.0152837072703913 1
-0.0733834865509318 1
0.0244941759871254 1
0.105260047135459 0
0.0375717750473634 1
-0.0562235986869491 1
-0.0498353472999853 1
-0.010797489252943 1
0.0118358734726165 1
-0.0142006150729909 1
-0.00972801568995565 1
-0.0334182662452236 1
-0.0492245404849569 1
0.0415848052150123 1
-0.0689990490627862 1
-0.0403934636806497 1
-0.0651608117941078 1
0.00956056015232718 1
0.00977803394792557 1
0.0446647860153998 1
0.0670435910290268 1
0.0108865614264317 1
-0.00562438402299647 1
-0.0284534264526779 1
-0.0373738527109587 1
0.00469773612478063 1
-0.011798204995055 1
0.0431995085204036 1
0.0780837459517599 1
-0.0193538179953964 1
-0.0530351321744703 1
0.0175423199448446 1
0.0275796230705573 1
0.0679430670076423 1
0.0154516405689003 1
0.00566863949223408 1
0.0329989173901565 1
0.14968857414374 0
0.040843650281921 1
-0.0370224295689238 1
-0.101513438199721 1
-0.038588742073048 1
-0.0431763704840399 1
-0.0285639663707138 1
0.0496366082930162 1
0.0586743820980065 1
0.00161836737943471 1
0.00263323692318681 1
-0.00387768074700208 1
0.0393464061593796 1
0.0157346788781654 1
0.0103423512271981 1
0.00112757623760034 1
-0.0410895469185259 1
-0.0544031176979477 1
-0.0395945453040972 1
-0.00012807103219814 1
0.0385634774020496 1
0.0245009399581644 1
-0.0233564899270451 1
0.00762349932028508 1
-0.0400346539722513 1
-0.020837596425632 1
0.0232599866380626 1
-0.0868210790236412 1
0.0720588060313825 1
0.0311512518107765 1
-0.0285488782659234 1
0.0209876749883616 1
-0.0570826581550074 1
0.0129142473203097 1
0.0157689576792589 1
-0.0128459091211954 1
0.0542314219600557 1
-0.0180710049415269 1
0.0161630763044692 1
0.0361629951020877 1
0.0886618514886633 1
0.00602329556261089 1
0.0378796766181289 1
0.0901717801517167 1
-0.0075317426321986 1
0.0495304790381616 1
-0.0872649462446078 1
-0.0554089797280607 1
0.0165776963553621 1
-0.00135421838409841 1
-0.0262591715857597 1
0.0719311195963692 1
-0.0103635296016769 1
-0.0281757432902221 1
-0.02517013749691 1
-0.0316493725115365 1
-0.0463331676445231 1
-0.000874671792681867 1
0.0263875182667398 1
-0.0254545113977346 1
0.0212420229343171 1
-0.0431852797943164 1
-0.0174459443051844 1
0.0283920941197432 1
-0.0125517696000455 1
0.020679616029036 1
0.027790967046953 1
0.0426864551627432 1
-0.0731697775051232 1
0.0344437625613562 1
0.0333516933814953 1
-0.000379398761040189 1
-0.060828868484094 1
0.0335074238332351 1
-0.0407228194754255 1
-0.0271614269745506 1
0.0642750299834108 1
-0.0293353089674495 1
0.0345426371793167 1
-0.0690860008327544 1
-0.0366961287627691 1
-0.019705187934854 1
-0.0300582263954016 1
0.0223620612647749 1
-0.0702792631052463 1
-0.0136997673518217 1
0.0658660655336702 1
-0.0589053874951565 1
-0.0236424999971561 1
0.0336868695716714 1
0.00677846614163035 1
-0.017804543130233 1
0.0844981737652068 1
0.00411850145383986 1
-0.0868728170152005 1
-0.0869342392875532 1
0.0355189914657695 1
-0.144959672875367 0
0.00863815967321655 1
0.0202548306015436 1
0.0277715997302621 1
0.105907512331551 1
0.0311619422473033 1
-0.0146364090532617 1
0.00243005877819822 1
0.0800568805720302 1
-0.0195275683626993 1
0.0925920178320741 1
0.0475059473846104 1
-0.0942279388249445 1
-0.00711806618727646 1
-0.0482787599473058 1
-0.0387600359740714 1
-0.0124419155595839 1
-0.0143955934262717 1
0.0341664867329698 1
-0.065273246477932 1
-0.029604185721371 1
0.0136956140963959 1
0.0327971524536736 1
0.111000570746553 0
0.0393478639384596 1
-0.0169437672195538 1
-0.0671451420927905 1
-0.00821940056568765 1
-0.0326486218491568 1
0.0632795967584076 1
-0.00998944940380231 1
-0.0644675025908593 1
-0.00015092815675298 1
0.087945266137558 1
0.00563178134184012 1
0.0845530208146765 1
-0.0261030020952033 1
-0.0384611193048858 1
-0.00803693147944466 1
0.0372664623708832 1
0.0331486090108232 1
0.0551880737299266 1
-0.0637815436893988 1
-0.0468580930366427 1
0.0110432591515336 1
0.0592071588272632 1
-0.00775184231632194 1
0.110061700946128 0
0.0115895629770042 1
-0.0178810827255461 1
-0.0438721564794394 1
0.00770282531607988 1
0.031943217374639 1
-0.0192456775321698 1
0.0191418121879314 1
0.0842277628441465 1
-0.026789510903408 1
0.0257214329546379 1
-0.0281732499335261 1
0.0777795839961024 1
0.0589621865965802 1
-0.00432563569020527 1
0.0884062854374376 1
0.0450528189388066 1
-0.100979691067109 1
-0.0127704042128523 1
0.0509059548179081 1
-0.111855384007749 1
-0.0432409183185359 1
-0.0169787553661504 1
-0.0487414749297751 1
0.0240803774597127 1
-0.108124740087067 0
0.0147364286359009 1
0.0370453484646683 1
0.0387337504939514 1
-0.0988674611070664 0
-0.0578466507262257 1
-0.0445896482953772 1
-0.0296365817944505 1
-0.000505352738208231 1
-0.0158154597819917 1
-0.0827046759207457 1
0.0915442528235654 1
-0.0316151864994116 1
-0.0579609975978982 1
0.0833971789777224 1
-0.0366284929484286 1
0.0087315031999896 1
0.0312371732607616 1
0.0488652139153112 1
-0.0960873248158698 0
0.000251169029476923 1
-0.00487132880096552 1
-0.012239613968298 1
0.0232650076870566 1
-0.00203790073272046 1
-0.0919008804007472 1
0.0604623159500419 1
0.0362147601330423 1
0.0266034909426023 1
0.0547594166362813 1
0.0186993641169785 1
-0.0502605444715352 1
0.0086009868771657 1
0.00744983707010711 1
-0.0672511220728179 1
-0.0411577015714884 1
-0.0504201008806246 1
0.0707494935484257 1
0.0197747857890263 1
0.0417111207065307 1
-0.0157054874290932 1
0.0732985016379965 1
-0.0329737198609748 1
0.0266700019436855 1
0.00727157756336694 1
-0.0133498680348738 1
0.0312585154549885 1
-0.11710585556041 0
-0.00923059818730739 1
-0.0196642629570225 1
-0.0432019179170242 1
0.0381110229483777 1
-0.0107064940063783 1
-0.0285843567852496 1
0.00335023263857602 1
-0.0397350259783873 1
0.0120666943286158 1
-0.0232722308754928 1
0.00984893208098741 1
-0.0359481281270258 1
0.068991577023229 1
-0.033515581549601 1
-0.0508232916381493 1
-0.0277433209321594 1
-0.0811721099281675 1
-0.01341989085926 1
-0.000818375044364258 1
-0.045220246133593 1
-0.0429869082644923 1
-0.0592194779776554 1
0.061452054262566 1
0.0355607471407892 1
0.081199808541569 1
-0.0428859599795233 1
-0.0256165329437045 1
-0.0226726679262257 1
0.0419342931364355 1
0.0919477942327283 1
0.0742531565671766 1
0.00287770545946057 1
-0.0666703689880026 1
-0.115254414827985 0
-0.0348817243919304 1
-0.00776155586436676 1
0.00899260002724172 1
-0.0321244851054343 1
0.0497815502316495 1
-0.104963065707693 1
-0.0816963358400271 1
-0.104901512022038 1
-0.0372493627439103 1
0.0610491910139152 1
0.0798724664099113 1
-0.035367875353672 1
-0.0486387112285758 1
0.036638203364378 1
-0.0102942354419141 1
0.110589195410077 1
-0.0140368581087053 1
0.018710285091152 1
-0.0568996842361952 1
0.0215126993918825 1
0.0587669595285889 1
0.0511712747571766 1
-0.0213279807182258 1
0.0637111660568611 1
0.0715061922057847 1
-0.00590656002573797 1
0.0199757051568235 1
-0.0422293411277695 1
0.0137678364544218 1
-0.00992983106319879 1
0.00547580809410356 1
-0.0101410659337114 1
0.0751598320177888 1
0.101574261637738 1
-0.0229647237396915 1
-0.0467681517162305 1
-0.0518988048314382 1
-0.0670069102427201 1
0.0296717198321456 1
-0.127186395853895 0
0.03814220524326 1
-0.0160377231065723 1
-0.0568678172484171 1
-0.0167760543312418 1
0.000107943347553943 1
0.0571346182487276 1
-0.106584306618166 0
0.0272211035103638 1
0.0349597823331146 1
-0.0070085556444555 1
-0.0442209820328525 1
0.000932944393982549 1
-0.0198776887376902 1
-0.020674441161399 1
0.0491634863175137 1
0.00339704544347843 1
0.0058311622681019 1
0.038853358681808 1
-0.0468889633832361 1
0.0150603807352815 1
-0.0379597683296886 1
-0.0313690276288049 1
0.0536702889770723 1
-0.0340983010381488 1
0.00243411621901372 1
0.0124591106636311 1
0.00308475149101714 1
0.0630752447706157 1
0.0303724023679325 1
0.019298821492527 1
0.0259245333601476 1
-0.0183215611628199 1
-0.0210366286594232 1
0.0239738225762082 1
-0.0639652715662201 1
-0.0986684410977726 1
0.0115885310379694 1
0.0877897434753938 1
-0.0678126999496811 1
0.0681497211392528 1
-0.0623125050126428 1
-0.000424615535041226 1
0.0463586844736159 1
0.059518872462683 1
-0.0667986678513699 1
-0.0335783450939197 1
-0.00282273619776196 1
0.0347032171313374 1
-0.0378542524187015 1
-0.0257270264098326 1
-0.0308991785236919 1
0.0608540776502031 1
-0.0954480713022998 1
-0.00546868044637025 1
-0.0052486627666481 1
-0.0153007066429806 1
0.0162488644471862 1
-0.0560112846166121 1
0.00314823016248458 1
0.0642419195974239 1
0.0042103835711588 1
-0.011689843305478 1
-0.027281697002483 1
0.0229098303340263 1
-0.0164192936985359 1
-0.0257407629373239 1
-0.00835110546655756 1
0.0187392793006548 1
-0.0186673126468588 1
-0.0148696542039659 1
0.0216691305363263 1
-0.0312490828348787 1
0.0611566343967862 1
0.0557033223941121 1
0.102308179010046 0
-0.0436108081530272 1
0.00287151554780353 1
0.0178432396803295 1
-0.0281115041628223 1
-0.0372545600220581 1
0.0133764645927285 1
0.0409962686969331 1
-0.0397009757558565 1
-0.00765632462257715 1
-0.0149114850939791 1
0.00498113293203273 1
-0.0756788182798631 1
0.0113447657975892 1
-0.0765409307981624 1
0.0804948842301834 1
0.0542820476407844 1
0.0166648529120364 1
-0.078143139336262 1
-0.036298575165009 1
0.0232946781312082 1
0.0408252602287189 1
-0.022736853155426 1
0.0106720562432844 1
-0.0267098264562669 1
0.0365179392759958 1
0.000572538689157749 1
-0.0146639330004151 1
-0.12134241209274 1
-0.0285546240762913 1
-0.0309350320144993 1
-0.0345135376590312 1
-0.015334204959124 1
-0.0497007502698943 1
0.0047875792100608 1
-0.0018657914273994 1
-0.068842774958079 1
-0.0129424394040645 1
0.0070429721453629 1
-0.000858981474240905 1
0.0785039764340563 1
0.0254067625383336 1
-0.0314657321963487 1
-0.0111132279541707 1
0.0281946761029667 1
-0.0500506538747734 1
-0.0417048404533521 1
0.0784337431638255 1
0.0486020077668551 1
0.0331289214419539 1
0.0539737584100838 1
-0.013107207511617 1
0.0123398197710427 1
0.00126701618696178 1
0.0182974267022545 1
0.0716531709057621 1
-0.0293841928538015 1
0.0750946022450324 1
0.0140907783484655 1
-0.00831133954095429 1
-0.0477178933745424 1
0.0507816561732357 1
-0.0126650876102097 1
-0.00883356727578278 1
0.0782033954373118 1
0.0211789016604431 1
-0.0146182240125131 1
-0.0436795429753186 1
-0.0714514869348144 1
0.00616364988394361 1
0.0463267895263068 1
0.0493763032467552 1
0.00821619753192601 1
-0.0379340115218455 1
-0.0321279356577201 1
0.0267263943022919 1
-0.0744664448333138 1
-0.0370561471113691 1
-0.090321828449102 1
-0.0182045016419261 1
0.0572297791319038 1
0.0533776118912756 1
-0.10801874099667 1
-0.0873502690482155 1
0.00521558747758597 1
0.1026669834127 0
0.0223578569251997 1
0.0343254937686784 1
-0.0201277167774557 1
-0.0966259213885796 1
-0.00111028513535598 1
-0.0492312010620788 1
0.0426801291964947 1
-0.036802287282925 1
0.0393927988993061 1
-0.0336624946910531 1
-0.0271867365038835 1
-0.0322923991861457 1
0.0713879566950179 1
0.0211530072654795 1
0.0536408573196454 1
-0.0513808942805201 1
0.00943919020533347 1
-0.0408217604837414 1
0.00552316918945221 1
0.00690294361871566 1
0.0375350799792748 1
0.0164713073552166 1
-0.118741336079487 0
0.0365150364404039 1
0.00843677887251482 1
0.00546866002865964 1
0.0985074523917377 1
-0.019445176061998 1
0.0380442175405956 1
-0.017783637990913 1
0.0638156729655985 1
0.0423777766344591 1
0.0448511430434502 1
-0.0478954591607041 1
0.0180618182243365 1
0.00552557651996765 1
-0.012809288775296 1
0.0859768183934961 1
-0.0792140214239564 1
0.0431751412935137 1
0.0689679808668991 1
0.00308902869174813 1
0.0401272939163974 1
0.090774864455404 1
0.0289212392068816 1
-0.0130152319467848 1
-0.0117928858817497 1
0.0882494275143126 1
-0.0908015790137814 1
-0.00333778147541573 1
-0.024987122237607 1
-0.0395523353755835 1
-0.113510679023586 1
-0.0921082682104811 1
-0.0156997513264884 1
-0.046800614353974 1
0.0756066956254113 1
0.0553155370162115 1
-0.0822595170387382 1
0.0226581364478905 1
0.0392140079678152 1
-0.0569779163608874 1
0.00625962898898207 1
0.0732539899734918 1
0.0825778957344341 1
0.0497044758450585 1
-0.0183802791558134 1
0.0496944663704645 1
0.0178235220990013 1
0.0835935304047258 1
-0.0544181025529031 1
-0.00488314996754305 1
0.00933430889127609 1
0.0727241298260254 1
0.0848173410030694 1
0.0100375307750451 1
0.0248273400394724 1
0.0281597887847836 1
-0.0505758684815974 1
0.0543855635641689 1
-0.0391180627175446 1
0.0906987598068243 1
-0.11974346180783 0
0.0276388730300265 1
-0.00937695948130293 1
-0.0450744865904916 1
0.0277463006764349 1
-0.0177222986037549 1
0.0250111586331769 1
-0.0237402547115834 1
-0.00699875587412187 1
0.0539803496704368 1
0.00577361125775502 1
-0.0171744006072628 1
-0.0151016526178131 1
-0.104258542190227 1
-0.00834295112254401 1
0.0334604264711547 1
0.0380387441375223 1
-0.031874728099257 1
-0.0583617896758994 1
-0.115029060659611 1
0.0909406523642557 0
-0.0594013703066174 1
-0.00466979880932093 1
0.0416889993492602 1
-0.00319779067848368 1
-0.0747091210703455 1
-0.00369037205892415 1
-0.0565265144998868 1
0.0583611254380653 1
0.00376448045674357 1
-0.0440777976562466 1
0.00578856639203325 1
-0.0607901664349494 1
0.0256442753678654 1
0.0235087441777324 1
0.0306162255255731 1
0.0845786911855378 1
0.0305382663792368 1
-0.0378317964078266 1
0.0310276384905691 1
-0.0354349224865246 1
-0.0976179518261108 0
0.0285515875608688 1
0.0491810448815088 1
-0.0335040313954165 1
0.0223283050835055 1
-0.0479195971013111 1
0.0661346981696856 1
0.0879575038537127 1
0.0257303190305209 1
-0.0807029281225609 1
0.0111294113690495 1
0.0873831296954443 1
-0.0271058445313033 1
-0.0686114763648625 1
-0.0948683538251466 0
0.066614735432434 1
-0.0155611691314315 1
0.101029024251047 1
-0.00368001165580911 1
-0.0531527452096404 1
-0.00740738628636283 1
0.00345005830041957 1
0.0995375819032004 1
0.0111335073049955 1
-0.018389385903559 1
-0.0657971920838377 1
-0.0178806586302608 1
0.080051386664403 1
-0.0150299349026151 1
-0.117076392686019 0
0.0764476215728661 1
-0.0348220810989214 1
0.00775395069415829 1
-0.019941220211358 1
0.0388277242041257 1
0.0105401201295241 1
0.0548458720254231 1
-0.0200852000282423 1
-0.0349938955534199 1
-0.0290157756036364 1
0.061954398245793 1
-0.0753273764027193 1
0.00682876180873998 1
-0.0045578261332286 1
0.0988138386233132 0
-0.00179215184355693 1
0.0488554503487979 1
-0.051527032129656 1
0.0206115941465968 1
-0.033948980630168 1
0.0558320830945888 1
0.0351619756530566 1
-0.0118278758396383 1
-0.0542040711718275 1
0.0430184248731189 1
0.0205200766497302 1
0.0191673398962643 1
-0.00158609759937647 1
0.103690385658326 1
-0.000786830687458755 1
0.00889290409894391 1
-0.00323215635973619 1
0.0107658224287553 1
0.0496390364695094 1
-0.0179588259680742 1
-0.10354446901178 1
0.0399500343270739 1
-0.137514327972196 0
0.0413703249353743 1
-0.0105874395741853 1
0.0575346544850521 1
-0.0513246420403652 1
0.012058994317446 1
0.0597074592105072 1
-0.0699751218374048 1
0.0725253447879336 1
-0.0642687978722697 1
-0.0321313036826571 1
0.0155178656464677 1
0.0204286578431931 1
-0.0918608147017044 1
-0.0673062886721422 1
-0.0791997951127585 1
-0.112287779023515 0
-0.0298030486293487 1
-0.0213779222643033 1
0.077379984465277 1
-0.107099347541627 0
0.00529504304253561 1
-0.0166141818826309 1
0.0231015009032974 1
0.0305957092595318 1
0.129148010912109 0
0.0529098186603457 1
-0.0260033392736861 1
0.00214789245782971 1
0.00825419802617456 1
-0.0393922589371802 1
0.0944753573492147 1
-0.0505035906586796 1
-0.0280818060348148 1
0.043079348471188 1
-0.0600579855688589 1
-0.0389772302781485 1
0.0440641522094672 1
0.0535496311980461 1
-0.0622249290129281 1
-0.0134135030777485 1
0.0282397525761942 1
-0.0229045070138766 1
-0.00507831805652196 1
-0.0879548736792962 1
-0.0420435958931006 1
0.0179142659690703 1
-0.0248119497695551 1
-0.0367116713321519 1
0.0766076784813743 1
0.0336281521433925 1
-0.0382184606293061 1
0.00816763263886318 1
-0.00354058930177135 1
0.0278767844893952 1
-0.0407803907626869 1
0.0835965186725791 1
-0.0316275536344375 1
-0.0746009403409406 1
0.00721794925728171 1
-0.0192932505791731 1
-0.0118732163991271 1
-0.0720869563395239 1
0.0482894996604554 1
-0.0241544440781046 1
-0.00904665877539685 1
0.0604946311144181 1
-0.0199610894273771 1
-0.0345304673001641 1
0.0675233180405661 1
-0.00744109318647858 1
0.031883713645609 1
0.0831222880985638 1
-0.0158487181390859 1
-0.0181910118928561 1
0.0243734875004575 1
-0.050389935114265 1
0.041857012636482 1
-0.00814525247211392 1
-0.0238923425863874 1
0.0122460508653055 1
0.0481354168889487 1
0.00764195993724016 1
0.0288513335515594 1
0.00131962082252867 1
-0.00113353239359886 1
0.0077271139042428 1
-0.00965220087701734 1
0.0836930624564554 1
0.087978553293987 1
-0.133470979602403 0
-0.0188217387835596 1
0.0384952759578294 1
-0.0482269521112972 1
-0.0942503651432116 1
-0.0175503215566917 1
0.0639754502652367 1
0.039374093164961 1
-0.0128045049915994 1
-0.0237459196445048 1
-0.059510375234223 1
0.0284373971164345 1
0.00333132051675593 1
0.0917363374906887 1
-0.112623114780132 1
0.0105904421959205 1
-0.0097974224937689 1
0.0352910732643369 1
-0.0239975186918166 1
0.0226334577667848 1
-0.0293176955079821 1
0.0842934817270312 1
-0.0136041004959578 1
0.0656758361266346 1
0.0115321876103093 1
0.035130269693855 1
-0.0143156611268296 1
0.00118146035526174 1
-0.0129550837408971 1
0.0364304928394082 1
-0.00312389502743533 1
-0.040943691260269 1
0.088817510478454 1
0.019773508499367 1
0.0249972365111474 1
0.0123041639779772 1
0.0352006272435437 1
0.00722100251130843 1
0.0334642589913019 1
0.0184332320903722 1
0.00218572617231037 1
0.0543204149185449 1
-0.0377487175391104 1
0.0656033475082339 1
0.0457428459447049 1
-0.0190385998328585 1
0.0608150476574725 1
0.0348495578598273 1
0.0684944140339812 1
0.0122693944222356 1
0.0654132484964494 1
0.0809900331653404 1
0.000345586133614958 1
-0.058725822621879 1
-0.0643480725145308 1
-0.0962582367892913 1
-0.0019654260634041 1
-0.0391710423413554 1
-0.00208171314417428 1
-0.0173991363362815 1
-0.095605915501844 1
-0.048453303225333 1
-0.0517906554829052 1
0.0800606124837815 1
0.0345232519496906 1
0.00295515139885355 1
0.0428805583913746 1
0.0278818272755871 1
-0.0501367594352562 1
-0.132593879113343 0
0.0415698369579366 1
-0.0099140607557521 1
0.00923898621851474 1
-0.0300089228420013 1
0.00381475642295382 1
0.0401026926773465 1
-0.0168482097122941 1
-0.0676901228545044 1
0.0881286811568492 1
0.106925311222286 0
0.00539566557494708 1
0.0601469174822535 1
0.0644865824203345 1
0.0131680668146151 1
-0.0565643660135444 1
-0.0159165728585465 1
0.0679932252825114 1
-0.025006789274094 1
-0.104254611803365 0
-0.0867639872841843 1
-0.016083503417248 1
-0.00867739732007971 1
-0.0269110439382323 1
0.0720702869368128 1
-0.0701770629161844 1
-0.171826664435852 0
0.0183524897669299 1
0.0357573941708218 1
-0.0398910635181076 1
0.0347957346614996 1
0.0415320989966784 1
0.0199393061104345 1
-0.0667668307255096 1
0.0369257866441762 1
0.0507798401518245 1
-0.0529258340553687 1
0.0369865210518283 1
-0.0262362151050329 1
-0.0771742501027703 1
-0.0102744565559661 1
-0.0427048413020835 1
-0.00990822039731044 1
-0.0406225010419769 1
0.0728528111707172 1
-0.00371752298049973 1
0.0417908551458891 1
-0.0386204876535505 1
0.0117031023487621 1
-0.0501957972078967 1
0.069939755061807 1
-0.0879092911335061 1
-0.0441528037663158 1
0.0313026068335494 1
0.051005962860042 1
0.0191262811127373 1
0.00411282999591332 1
-0.0209785415631443 1
0.0609171766720443 1
0.0564941213803542 1
-0.0383263508690926 1
0.041597918237999 1
-0.0128866029200763 1
-0.000557877494679495 1
0.0144333085316746 1
0.0435836761673964 1
-0.0412956735940667 1
-0.0762760394365603 1
0.0566253574766465 1
0.02129126379373 1
0.0911926120233908 1
0.0455100447672941 1
0.00596526198287148 1
-0.0857771862633736 1
-0.0624765122665696 1
0.010719953140688 1
0.0191670648857988 1
-0.0653668364585221 1
-0.0450083824032539 1
-0.0221500884813272 1
-0.0048497966481628 1
0.065140673513119 1
-0.0224949865207776 1
0.131520872845882 1
-0.0519142204392611 1
0.0063755066075142 1
0.0513488672764779 1
-0.000338879980038093 1
-0.0278114700192842 1
0.00807596970323956 1
-0.0355677029679473 1
0.0229992078211431 1
-0.00734470217012757 1
-0.0294651770924295 1
0.0643713897150697 1
-0.0282742275826773 1
-0.0304067746356515 1
0.129271259344418 0
-0.00475392261036305 1
0.0375701697101431 1
-0.0730505643030346 1
0.00279862597203269 1
0.061327393595959 1
0.0227515467403617 1
-0.0434370533573466 1
-0.0556156505439122 1
0.024630068410894 1
0.0140311546559591 1
-0.0280626057345782 1
-0.000630985829768706 1
0.000367983890787529 1
-0.116494754376177 0
0.0501004343643137 1
0.026928424345406 1
-0.0130628642777194 1
-0.0143489122393822 1
-0.0262822696847394 1
-0.075729251191604 1
0.0159087711139024 1
-0.00140743421661739 1
-0.0385046100741098 1
0.0941800030846691 1
0.0170743011390777 1
-0.00570650827670217 1
0.0707639846725547 1
-0.0496324719784931 1
0.00169471900255787 1
-0.0616887166860753 1
0.000925440363847997 1
0.0653069302075312 1
-0.0210301099214967 1
0.00428226811533926 1
0.00911646184347548 1
0.0177686920371654 1
-0.0678173816917003 1
0.00905528069923903 1
0.0252638945635813 1
-0.00371518387605306 1
-0.0213664453934262 1
-0.0300905152545374 1
0.0165349339060323 1
0.0031831404387519 1
-0.008945641226005 1
-0.0659928389023672 1
-0.0359158526934842 1
-0.0231245791490142 1
-0.0219023587193155 1
0.0519207901491025 1
-0.04788992213408 1
0.0123024699300211 1
-0.0489073938623894 1
0.0442733610460332 1
0.0373306856457179 1
0.00470970206823193 1
-0.0163626349154798 1
-0.0153824537927056 1
-0.0579026879850058 1
-0.0727524712461968 1
-0.0822380065065816 1
0.061078095777927 1
-0.00750416285069993 1
0.00879227533758469 1
-0.0669926588261227 1
0.0380755432557872 1
-0.0505387444865289 1
0.0269316943708832 1
-0.0108693213620927 1
-0.0716292678201112 1
0.053463932305332 1
0.0226384455247512 1
-0.0632661402272099 1
0.0873006071759735 1
-0.0267047739045378 1
0.0515693762799446 1
0.0466383170724345 1
0.0210443388431631 1
0.0362730359161763 1
-0.135902776638049 0
-0.0614773051256177 1
-0.0152616528109631 1
-0.0114927472177137 1
-0.0102449725910937 1
-0.026351919811134 1
0.0237512192034405 1
-0.0323024098126898 1
0.0739014401757584 1
0.0294307708264176 1
-0.0406941886803469 1
0.0181107978789644 1
0.10920690689398 0
0.0154166588504454 1
-0.0424757569600619 1
0.0738350031363214 1
0.0169670548692501 1
-0.0362178083256426 1
-0.0634298053490012 1
-0.1233004515723 0
0.0137040237280996 1
0.0362464305468555 1
