# Supplementary material for: Bias caused by sampling error in meta-analysis with small sample sizes
Source: PLoS One. 2018 Sep 13;13(9):e0204056. doi: 10.1371/journal.pone.0204056 (PMC6136825; doi:10.1371/journal.pone.0204056)
Supplement: S7 File — (ZIP) [file pone.0204056.s007.zip › results N = 5 theta = 0 tau = 0 sz = 500-1000.txt]

"dl.theta" "dl.cp"
-0.0229387625369549 1
0.00740311698611269 1
-0.0046407701878359 1
-0.0136551309939769 1
-0.0171261232232523 1
-0.00505123846030527 1
-0.00243713828120641 1
-0.00931005668436349 1
0.000448647962787888 1
-0.00157287272563227 1
0.00525039518737598 1
-0.00552435835198326 1
-0.00036171563773057 1
-0.0137158903477228 1
-0.0188361978233347 1
0.00372311313339163 1
0.0156655639105923 1
-0.0166953265577646 1
-0.0317812597086819 1
-1.45761038048489e-05 1
0.0201043984996751 1
0.0192251783848879 1
0.00860854628079583 1
0.00206002818436959 1
0.0196206622363262 1
0.00579924951507649 1
-0.0275122845514104 1
-0.0335021089753263 0
-0.0101361098203105 1
0.0219432844836846 1
0.00836014107540357 1
0.00076722932397777 1
-0.00904665254151615 1
0.0165523283528813 1
0.00198193933858396 1
0.0202180506552338 1
0.0020531473042543 1
0.0138424861182129 1
0.00544233337370047 1
-0.00506567869650086 1
-0.0111060366893732 1
0.00591138496105363 1
0.0213235793978926 1
0.00259893144785468 1
-0.00499732106533272 1
0.021400490608672 1
-0.0113778546526295 1
-0.00757013946190976 1
-0.0258486320749705 1
-0.00784782192840227 1
-0.0212041603747895 1
-0.0125051155354485 1
0.00885705985374599 1
0.0325178250470071 0
-0.00951591475978361 1
-0.0303183289214097 1
0.0185268302255374 1
0.0164194733291568 1
0.0102088749305587 1
0.0137017626254136 1
-0.012644972766318 1
0.0382260772178859 0
0.0108107032570067 1
0.0365044086746297 0
-0.042181160264192 0
-0.018436242827316 1
0.0139656636764233 1
-0.0270296798647158 1
-0.0149568766526678 1
0.00884321792402496 1
-0.00761334207058873 1
0.0193980862043978 1
-0.00772421043735956 1
0.0086033677665435 1
0.0114970593118704 1
0.0085570758698714 1
0.0099199212713255 1
0.0242323663017728 1
-0.0180010870853903 1
0.00603692740916629 1
-0.0037562091668525 1
-4.90444151350559e-05 1
0.0167120298289988 1
-0.00296515995319522 1
-0.0208285858534762 1
-0.0405957406325275 0
-0.0257276243494166 1
0.0203560944091998 1
-0.027942868871078 1
-0.00143254426620885 1
-0.00993347184551034 1
0.0179523233299502 1
0.0163086181955287 1
-0.00933663618535409 1
-0.00791009398530255 1
0.00251580763950194 1
-0.000458512530264583 1
-0.0150019893146661 1
0.00807053652416873 1
-0.0117161002302196 1
-0.0106399256785424 1
0.0096926560371397 1
-0.00261627854010769 1
0.00206653338657338 1
-0.00393170869259964 1
0.0097958425825851 1
-0.0161653504112144 1
0.0168277526848842 1
0.0288931572834984 1
0.0185082469840564 1
0.00153181797365905 1
0.0108417115888893 1
0.0192797792738335 1
-0.0228318085750265 1
-0.00192637652109899 1
-0.0109881965611059 1
0.0186243092213728 1
-0.0224856445929844 1
-0.00719740853444679 1
-0.00568425121255666 1
-0.0150796568692659 1
-0.0213396241178872 1
-0.0182932406973002 1
-0.00379569434649206 1
-0.00861819141169152 1
-0.0156537110466084 1
0.00487677245871286 1
0.0308133398892442 0
0.0239510131443247 1
-0.0116057557114867 1
-0.0202358529860593 1
-0.0402844407178534 1
-0.00442223574202124 1
-0.0195207673459336 1
-8.52161611484063e-05 1
-0.0152327945958516 1
-0.0129041491381045 1
0.00132314483788153 1
-0.0137414981474092 1
-0.0092569020277005 1
0.0324049478075968 0
0.0196654174240188 1
-0.0042077484009233 1
-0.0115252165316348 1
0.0271513383011255 1
-0.0162295370554381 1
-0.00438163042214148 1
-0.00956272762143847 1
-0.00863358044930978 1
-0.00850757207551794 1
0.00304895800940288 1
0.0152365849323148 1
0.0323791338504247 1
-0.00692853694710182 1
-0.00717451164746703 1
0.00595883491561158 1
0.00339456852909924 1
0.0102769032520206 1
-0.0362803867426113 0
-0.0175263009329205 1
-0.00412427701490114 1
0.0336160307846135 0
0.00146450323395113 1
-0.0245204543678248 1
-0.0120592933869028 1
-0.000128588092146711 1
0.00912258912725252 1
0.0274796593981417 1
0.00660452717755933 1
-0.00180244799151133 1
0.0111956416630709 1
-0.0118091423518344 1
0.0139726105003822 1
-0.040781151088096 1
0.0123239852631056 1
0.0341332452632295 1
-0.0114499877545012 1
0.0149086435593834 1
-0.00721650725953087 1
-0.00163852866640074 1
0.0020037812108337 1
0.00116305494435697 1
0.0195417220035643 1
0.0183108212274331 1
-0.0123570160205261 1
0.0148739559955105 1
0.0276749790803881 1
0.0135357059665573 1
0.0342794561887815 1
-0.0207900810544374 1
0.0197609716287604 1
-0.00620626222742321 1
0.0146190634879811 1
0.00070055974050749 1
0.00772632169395122 1
0.00777483698674195 1
0.0278430060119913 1
0.0117643481995011 1
-0.00597187144769913 1
-0.013134375109774 1
-0.00317220621923992 1
0.00719092617901076 1
0.00153268710801647 1
-0.0158753135163934 1
-0.0301447226587679 1
-0.0242237700289119 1
0.0044307845204303 1
-0.0118125001846553 1
-0.0139224824847255 1
-0.0256130286196867 1
0.00213081751162041 1
0.00161096531837817 1
0.0105938942759064 1
-0.00160571646101382 1
-0.00555714104460409 1
0.010507145168392 1
0.0205561874656866 1
0.00842927266227265 1
0.00317492172634087 1
0.00267597651932055 1
-0.00421550688926826 1
0.0223693676767537 1
-0.00634604665922476 1
0.00581378952756684 1
0.000220425604268059 1
0.00275699401181337 1
-0.0153294066647089 1
-0.0278442931675604 1
-0.0237606065177633 1
-0.0172855269165733 1
0.0259386744128109 1
0.0143839436057428 1
-0.0106640528779612 1
-0.0074395849391057 1
-0.0112665911978495 1
0.00179965096169872 1
0.0295543079087423 1
0.0217614330026016 1
-0.0186627396366093 1
-0.00261438933937404 1
0.0158816405898227 1
-0.0291461691782726 1
0.0207281254664731 1
0.0220995453651661 1
-0.006042607400159 1
-0.018554078502599 1
0.0307589803035599 1
0.0073630493498855 1
0.025159665172042 1
0.015404491811568 1
-0.0210324597149083 1
-0.0268384729007784 1
0.00465166005547254 1
0.00597051315584719 1
-0.00287342540615374 1
-0.0199380768714786 1
-0.00925804801097451 1
0.0101867114107807 1
-0.0143457306319527 1
0.00374390031287474 1
-0.0111727999756443 1
-0.0472883023112032 0
-0.00402698270089419 1
-0.00326814161333143 1
0.0128515381959665 1
-0.00292116547292521 1
-0.00517213567724212 1
-0.0187118156050786 1
0.0122308330444616 1
0.00281214733300627 1
0.0350859985802624 0
0.00965224628587999 1
-0.0107108441550862 1
0.00552116455000614 1
-0.0017912844130781 1
-0.00869509226498707 1
0.0125473590718557 1
0.00805220535048347 1
0.0242799243890864 1
-0.0185080293621272 1
-0.018179193157591 1
0.00356099230651359 1
-0.0125087473445713 1
0.0299285961888569 1
0.0108800772073484 1
-0.0201505061214229 1
0.0171424988662835 1
-0.023178049913973 1
0.0020469809955893 1
0.0106968760308812 1
-0.00447392555795061 1
-0.00100344134290361 1
0.0200707258888632 1
-0.00416598181970994 1
0.00281009159941474 1
0.00315339358646348 1
0.0134404397003496 1
-0.000176095614588405 1
-0.0114156024741979 1
-0.00505648765041636 1
0.0186144806370869 1
-0.0216547746586726 1
0.0242527359690282 1
-0.0109056478638576 1
-0.0460894970697322 0
-0.0108163665928257 1
-0.00487463670208819 1
0.024547951792365 1
0.0157965277280571 1
-0.0107863597789665 1
0.0142598056560573 1
-0.0131853177052885 1
-0.0138843915589526 1
-0.0228109504741571 1
0.0143308288561951 1
0.0161219753997889 1
-0.00922097133467069 1
0.00210067884916634 1
0.0140096509741045 1
-0.0182325037673946 1
0.0237944878569182 1
0.0265350442554657 1
-0.0123836921005112 1
-0.015472373876683 1
0.00417961013811559 1
-0.000612589963531864 1
0.0095235964803184 1
0.0017825954696001 1
0.0169164114916736 1
-0.0284035766922769 1
-0.000548166723424664 1
-0.0201665419713358 1
0.0055341497295443 1
-3.58949652609344e-05 1
-0.0232038523210758 1
0.0237903084270984 1
-0.0255452713886592 1
0.0163396640879743 1
0.000157630422065317 1
0.00682815793940211 1
-0.00308565871217687 1
-0.0119910345892177 1
0.0119795651019817 1
-0.0105573128056119 1
0.0148506301010155 1
-0.0233987483418902 1
0.0202041312359545 1
0.000766863884582464 1
-0.0118811640258275 1
0.0170468875533876 1
-0.039904107558881 0
-0.00810065598200299 1
-0.0076771459473715 1
0.0202419364799387 1
0.0173653758222122 1
0.00687153981119081 1
-0.00128831893790265 1
-0.0187340759278086 1
0.00281473720589889 1
0.0172327558510563 1
-0.0142851801612812 1
-0.00823481645122456 1
0.00797225270250737 1
-0.00993212621420078 1
0.00569613004035915 1
-0.0355969404182192 0
0.00765987793268102 1
0.0210406119061011 1
0.00299922040751005 1
0.00467920260441815 1
-0.00862890263764413 1
-0.00564239131642288 1
0.0203126241812379 1
0.0308045662800682 1
-0.00949547725998384 1
-0.0166382273538831 1
0.00369075545972815 1
-0.035277997492498 0
-0.0329071263986891 1
-0.0213894028275954 1
-0.0240442382369895 1
-0.0085066398742511 1
-0.0395876657871228 0
0.00515417804793157 1
0.0215935533271651 1
0.00431168989788207 1
-0.000162787762216099 1
0.0150274707948337 1
0.00571642912698608 1
0.0106339292527655 1
0.00200251057449606 1
0.026026221872461 1
0.0268421260047051 1
-0.0153756216277752 1
-0.00897490528381421 1
0.00855099300150401 1
-0.0212604042251666 1
-0.0214270904993291 1
0.00432536543804714 1
0.00475624326254907 1
-0.0272659569714049 1
-0.0206578930927723 1
-0.0275447534637428 1
-0.0110375789002809 1
0.0179200566430927 1
0.0202856633770196 1
-0.00414923754123057 1
-0.0114025013293467 1
0.00291244715220343 1
-0.00539371932922587 1
0.0312885612707997 1
0.0181627495065837 1
-0.0119902454285586 1
0.00832516998366755 1
-0.0258106868114768 1
0.0119077447745357 1
-0.00139155486312659 1
-0.0271528154921999 1
-0.0525460847432413 0
-0.0159958049741266 1
-0.00595508635183577 1
-0.0132167142511799 1
-0.0117449930392172 1
0.0130652271209773 1
0.0160452932403183 1
0.00302292894360299 1
-0.0113467765773564 1
-0.00948431772093748 1
-0.00361551504705774 1
-0.0249165182114754 1
0.000662092391771633 1
-0.00933260822020196 1
0.0174265232870806 1
-0.00102873844242109 1
-0.00826101388571505 1
0.0110368351702768 1
0.00886404738964545 1
0.00550340249416682 1
-0.00120832758905472 1
-0.0158216625467691 1
0.0154810541136005 1
0.0196731061646131 1
0.00373962216257072 1
-0.012158734372233 1
0.0139449173539153 1
-0.00413360169780508 1
-0.0124866860545728 1
0.0096839069083162 1
-0.0144537281509264 1
-0.00922802095619698 1
-0.00764045474133687 1
0.0159061383794551 1
0.0110750604799733 1
0.00891582341700475 1
-0.00455927998531943 1
-0.012742314769397 1
0.0047689181698498 1
6.85239239031068e-05 1
0.0109718206968542 1
-0.00238147995098185 1
-0.019567274558552 1
0.00631904528112424 1
0.00233678071512441 1
-0.018505479510212 1
-0.00858731181622102 1
0.0031232766189305 1
0.0013439550703015 1
-0.013575450926593 1
-0.00255818560007336 1
0.0127833591645762 1
-0.00326223758058027 1
0.0337531956574867 0
0.00768698874845439 1
-0.00125156611555783 1
-0.00750508520057703 1
-0.0106196689230451 1
0.0312970302158464 1
-0.018053590088719 1
-0.00426456256817007 1
-0.0183261304852328 1
-0.0142258161674746 1
0.00175326735244088 1
-0.00313057965483442 1
-0.00274240294510742 1
0.00321020239852548 1
-0.0104006954736176 1
0.0148279236024571 1
-0.0353467029282969 1
0.000132990459840141 1
0.00258499060870322 1
0.0156368106405019 1
-0.00131277728580485 1
0.0130150671038872 1
-0.015483455939049 1
-0.00739242835600412 1
-0.00409675651641943 1
-0.0281390200320444 1
0.0302019034858069 1
0.00461009079890202 1
6.59122595715639e-05 1
-0.000781285374093338 1
-0.0322247550157417 0
-0.0454863040447345 1
-0.000874925686815693 1
0.0252645155716278 1
-0.0112499967293788 1
0.00185482592737656 1
0.00617806623626144 1
-0.0246234292010974 1
-0.0248086879515173 1
0.00643168694516422 1
-0.0268347052140282 1
0.0188060490144509 1
-0.00503808160936639 1
0.0121943076279066 1
0.0295304677365599 1
-0.0181073700170868 1
-0.0211012491976715 1
-0.00109530692433045 1
-0.00897285927088957 1
0.00175983421702461 1
0.0076964253524327 1
0.00716651531802098 1
-0.00668539688292262 1
-0.0422288182721655 0
0.00529253402982077 1
0.00456369852223488 1
0.0115834646838608 1
0.0126595670567692 1
-0.0110704114776991 1
0.00659089414408509 1
0.00286020923963269 1
-0.000798712222509154 1
0.0195912172414337 1
-0.00856121386510621 1
0.0231885040597798 1
-0.0208162742689116 1
-0.0046863317729936 1
0.0135286967953123 1
0.013856266246669 1
-0.00334507158671974 1
-0.00421136684315895 1
0.0153239549253289 1
0.00210762918498818 1
-0.0166365804630446 1
0.00071235637273347 1
-5.50069156480312e-05 1
0.0213429432633435 1
-0.0128535474807064 1
-0.0144474840904985 1
-0.00522682045661479 1
-0.00360221652165059 1
0.0159883840513493 1
-0.00456188626190954 1
-0.0128570056633769 1
-0.00675282683186852 1
0.0119534452723446 1
-0.0027929048778435 1
0.0123401029229155 1
-0.00118971927250059 1
0.0141439701275556 1
0.00960174293197346 1
0.020780426926892 1
0.000684498491969958 1
0.0320913756953863 0
-0.0108509182563847 1
-0.0221044133233748 1
0.0314873259525151 1
0.0204195554729963 1
-0.013459421883496 1
-0.0232786303921209 1
0.00185248524652966 1
-0.0372992573949446 0
0.0119725115732819 1
-0.00863399193219245 1
-0.0180660603615007 1
0.012222116345425 1
0.00333195955469113 1
0.00299832608089772 1
0.0185023730880027 1
-0.00154635689489806 1
0.0198379889265907 1
-0.0126105484600017 1
-0.00325091779169301 1
0.0154119395158671 1
0.0359195017168943 0
-0.0170803321722901 1
0.000407353998669093 1
0.00774149111797995 1
0.0107959199660136 1
-0.0199142786730944 1
0.0355879805922979 0
-0.0294130683007411 1
0.00741807310255279 1
0.00787162881446572 1
0.0157901660461744 1
0.021373885231792 1
0.0197405461707875 1
-0.00952325549484985 1
0.00168304553307316 1
-0.00803359037367943 1
-0.00262662737435049 1
0.0230754035452595 1
0.0156366294962917 1
-0.00559702451600635 1
-0.0188021763616003 1
0.0017950698644695 1
-0.0140916492026264 1
-0.0088071531842417 1
0.00385997220676075 1
-0.0442121468651412 0
0.0183048358308138 1
-0.0194289347520276 1
0.0243839827009544 1
-0.00640733856743527 1
0.0129677610734338 1
-0.0124312077592395 1
-0.0119327947654358 1
-0.0036743276178278 1
-0.0224985111504488 1
0.00587634119920945 1
-0.00794406694162569 1
0.00795155850935449 1
0.00715230942264852 1
0.00392507542751162 1
0.011385735165686 1
0.000529331405381449 1
-0.0106193866348222 1
-0.00891512220915862 1
-0.024872368974966 1
-0.0129235250187594 1
-0.009528854046986 1
0.014551948942687 1
0.004923422438573 1
-0.0084365440676893 1
0.00809338928301007 1
0.000665474808774739 1
-0.00417152531613811 1
0.0449702503871468 0
-0.00116783282724365 1
0.00374485398602375 1
-0.0211524950039744 1
-0.0264048800193901 1
0.0203619502199559 1
-0.00269567351022286 1
0.0147310949525485 1
0.0118849477490969 1
0.0162194548122999 1
-0.0103148708890143 1
-0.00624235021199608 1
0.00682843847907057 1
-0.0323891535838204 0
-0.0234271099956778 1
-0.00598699885243784 1
0.0137269187243031 1
0.000639065215337423 1
-0.0203422770344817 1
-0.00791174538974243 1
0.0257579582885739 1
0.00216582326509104 1
-0.00542661060055915 1
-0.0116406782396621 1
-0.0311285175683359 0
0.0102161147271384 1
-0.0269608337516293 1
0.0172080892332756 1
-0.0164352866440244 1
-0.0184565687898944 1
0.01279219348073 1
0.00833174435006489 1
-0.0273647842714867 1
-0.0185030251104753 1
0.0328123790924201 0
-0.00435722013979378 1
0.0114591749452201 1
-0.0109814740222328 1
-0.00398031921866698 1
-0.0303372345439444 1
0.0147182928432806 1
-0.00651824065441747 1
-0.00158026865790796 1
-0.00162531382151996 1
0.0266450682658123 1
0.0264087540534557 1
0.00474732254576592 1
0.00686071396650311 1
0.0168679473121387 1
-0.0190680251140731 1
5.14228629747496e-05 1
-0.0148557523498169 1
-0.00272427164283787 1
-0.0283524587882877 1
0.00594134131534806 1
-0.00128403978548625 1
0.0102366441813883 1
-0.0166510198526858 1
0.0047988454850137 1
-0.00210153815041306 1
0.00438462524932115 1
-0.0195959589403717 1
-0.0253313730206293 1
-0.00384428821984389 1
-0.00452009361053076 1
0.00745358226804384 1
-0.0010602298489099 1
-0.0273213171906804 1
0.00809873752498566 1
0.0103776756899937 1
0.0159494293638241 1
0.00486165880002373 1
0.00683317730582798 1
0.0194998843117596 1
-0.0402313715395551 0
-0.0140718336749997 1
-0.0257962029675129 1
0.00264278884880238 1
0.00582735036330623 1
-0.000835356154156953 1
0.00010640010903442 1
0.0272554995337621 1
0.0188391436957164 1
-0.0325715699479048 1
-0.0178677189285978 1
0.0202597815780557 1
-0.0155218739364332 1
-0.0267227295177951 1
0.0311797003934827 1
-0.00353397287089001 1
0.00590925900689729 1
0.0121790030215441 1
0.0216389709347373 1
0.0156069002952979 1
-0.000314875997334345 1
-0.013977127807071 1
-0.00013745029850532 1
0.0101371441697581 1
-0.0139082979750794 1
-0.0186908219497049 1
-0.00526005229955034 1
0.000920406238419706 1
-0.0216629677825028 1
-0.0150989867295057 1
0.0140230192427854 1
0.0122891348433832 1
0.00698998972739833 1
-0.0053257140186672 1
-0.0127070301916432 1
-0.0132745845914378 1
0.000775688275923134 1
-0.0274049528677923 1
-0.00541318854558747 1
-0.0186907509801187 1
-0.0161539588789918 1
-0.000897310550130841 1
0.00122301741105955 1
-0.00801877833274413 1
0.000872274941968693 1
0.00453531132841544 1
0.00600480276692655 1
-0.00319122455512674 1
-0.0133465159141002 1
-0.00157675836119379 1
-0.0156554664329759 1
-0.00392753563090373 1
0.00798412397239607 1
0.00387764884199429 1
-0.00446118365636389 1
-3.17236286394111e-05 1
-0.00155040988801993 1
0.00879862761923718 1
0.00714158774200554 1
0.00144220871419914 1
0.000821512889996184 1
-0.015163515969123 1
-0.0023939190741568 1
-0.0092753747934443 1
-0.00435376720199958 1
-0.015878250528811 1
-0.00766921870278431 1
0.000535044225159601 1
-4.77458642042334e-05 1
-0.0169649032429671 1
-0.00791172342199067 1
-0.0197630968119892 1
-0.0118926465644627 1
0.0131405490164083 1
0.0241553544156387 1
-0.00286910358571863 1
-0.00875237855468313 1
-0.0101577329052611 1
-0.00370831588005193 1
-0.015872043331444 1
-0.002488611316112 1
-0.0303321828730671 1
-0.0229666509363262 1
-0.00023485974477422 1
0.0287142280702312 1
0.0367720269028418 0
-0.0289661378482812 1
0.0261075691502498 1
0.0229568125051866 1
-0.00417117001325368 1
-0.0212204136789068 1
-0.00147475855219083 1
0.00722226995390157 1
-0.0185327291757972 1
0.0151008033791993 1
-0.0139134222211209 1
0.0150849603441122 1
0.0279093227408202 1
-0.00689951418988481 1
-0.0120678753691874 1
-0.0183176156027985 1
0.0130134181579578 1
0.00239826351923669 1
0.01685780291112 1
-0.00440618929714111 1
-0.0211704754749811 1
0.0170165464436668 1
0.0331327539845053 0
-0.00490630049920239 1
-0.0296580904472088 1
-0.00841017584061475 1
0.00702579094879315 1
-0.00851230323836748 1
-0.0152725816033172 1
-0.0131359233869049 1
0.00312725556166508 1
-0.0067442773916122 1
-0.0239693282435295 1
0.0308409479250184 1
-0.0212569255899806 1
-0.000250472027625403 1
-0.0175570140856327 1
8.13231128683686e-05 1
-0.013798514103127 1
-0.0313033851308475 1
-0.0214399193353348 1
-0.00915402856804496 1
-0.025793312515508 1
0.0108632747873884 1
0.0049411040301489 1
0.0178909037093512 1
-0.0115830694713823 1
0.00217513400588554 1
0.000821649091692566 1
0.00236852694168059 1
0.00520498944409655 1
-0.0143537503913537 1
-0.010938587693761 1
0.0232062409257891 1
-0.027392249238451 1
0.00905337498664684 1
-0.00285700518527024 1
-0.0250405297625261 1
0.0158642081314663 1
0.0341492916717727 0
-0.0108608583134549 1
-0.00765063358191996 1
0.037174936992076 1
-0.000667460858266219 1
-0.0197680290918674 1
-0.00122653439056598 1
-0.0178293895759223 1
0.0201937015067318 1
0.0038724022421666 1
-0.0148821281582693 1
-0.00792428989642735 1
0.032016995916568 1
-0.00168571847968305 1
0.0166838174406965 1
-0.033781830880576 0
-0.00641314053366751 1
0.0027920895574047 1
-0.0111143023382559 1
-0.0123554370747216 1
0.00868471691084281 1
0.0312713113023377 0
-0.0415082827863275 0
-0.00998729459635855 1
-0.0179470962225657 1
-0.0014090847206839 1
-0.0112802980628193 1
-0.0126153886839156 1
-0.00329388053779744 1
-0.00154124655101962 1
-0.000437024384717766 1
-0.00323292620495377 1
-0.0115022700294412 1
-0.0137083825869526 1
-0.0497086396647314 1
0.0166998045907804 1
-0.0163986748263452 1
0.02359433644208 1
-0.0172314566312037 1
0.00908964318096253 1
0.0173090812222509 1
-0.0150019268113756 1
0.0167594781670214 1
0.00627359275664408 1
0.00858050274777599 1
-0.027380910571145 1
0.0106173421696311 1
-0.0075503916745759 1
-0.00760505690458043 1
0.0165905453070591 1
-0.00474415887662998 1
0.00201593399658766 1
0.0194345519372691 1
-0.00503056822789511 1
-0.00215805565928503 1
0.00853663985271815 1
0.0515460963817748 0
-0.00649812144669309 1
0.00733648997926031 1
-0.0118694319779877 1
0.0318052769118737 0
-0.00571263871368743 1
-0.00652081910974333 1
-0.00278869524310194 1
0.00112139362907326 1
-0.0101805744403898 1
-5.05118192214455e-05 1
0.00824980959580466 1
0.00102595652249906 1
-0.0160271252389286 1
-0.00407742691586912 1
-0.00689034703603102 1
-0.00432216819958486 1
0.00232082566889661 1
-0.00708562577360473 1
0.0144200622387382 1
-0.0109007086252316 1
-0.00237946612539943 1
-0.0010650544877581 1
0.00330863155095521 1
-0.00934344758754442 1
0.000328707750160124 1
-0.0129922521476884 1
0.00966215555057572 1
-0.0147642696580986 1
-0.00728144598133813 1
-0.00445953826507751 1
-0.00640503407603377 1
-0.00637286430780088 1
-0.0136949936490843 1
-0.00720870822941781 1
0.0289211431909913 1
0.0020736170204471 1
-0.00315601769049599 1
0.0141446375118985 1
0.0167333346184294 1
-0.0366981580331193 1
0.00673794962420578 1
0.0230518453918418 1
-0.0133648497509573 1
0.00485753708993078 1
-0.00651655351112603 1
-0.0145856937075694 1
0.0262475349951142 1
-0.011040632641087 1
0.00896126001985959 1
-0.00848713494147258 1
0.0321112751966653 1
-0.0161332276239673 1
-0.0114759405358915 1
0.00375376596222384 1
0.00426804162715544 1
-0.0222834896489321 1
-0.00431466787141774 1
0.003013917501509 1
0.0133342854173945 1
0.0185024357793489 1
-0.0022277197827793 1
-0.00548417080996977 1
0.00578528287729461 1
-0.0076841477118745 1
0.0313597956686708 0
-0.0277126546866599 1
0.00796921650730497 1
0.00512597354194099 1
0.0175729027860714 1
0.00600430040763655 1
-0.0344325159584387 0
-0.00630430588485004 1
-0.0259281526079081 1
-0.00786412294068005 1
-0.00805546955848378 1
-0.0251051332929576 1
-0.0252619212111145 1
-0.0245505387654732 1
-0.00920507731868907 1
-0.0223072706178679 1
0.00997539578771291 1
-0.0247801078216841 1
0.00535074940931795 1
-0.000558883285357868 1
-0.0114920083648657 1
-0.00236699696365177 1
0.0266948322680429 1
-0.0372056164702135 0
-0.0131956380364142 1
0.0185162453153258 1
-0.0226054656470145 1
-0.00604973520030059 1
0.00918617616595444 1
-0.00454891452084564 1
0.0013113679174624 1
-0.0028940701528111 1
0.0097642856660328 1
0.024623594368517 1
0.0110133213360392 1
0.00410866024119108 1
0.0259843898680052 1
-0.00195881284974829 1
0.0299908539364947 1
-0.00705151199523929 1
-0.00878272643210502 1
0.00236816337186496 1
0.000304287832753887 1
-0.00600624297163025 1
0.0103982778293907 1
0.0166042313863403 1
-0.0305912533192327 0
0.00900619165324113 1
0.0140488900130518 1
0.0349586290236714 0
0.000382812698855118 1
-0.0124712505807669 1
0.00151969592729094 1
-0.0247570085131586 1
-0.0036674186390416 1
0.0172961489471114 1
0.00187562619380764 1
-0.00224204380386405 1
-0.0011782226956891 1
0.0163544471723165 1
0.011546174256704 1
-0.000679692557036177 1
0.00189526421898222 1
0.00731622256838896 1
-0.00236443593429353 1
0.00978951180264188 1
0.00720083312412205 1
-0.0237863495216359 1
-0.00598191157205985 1
0.0263190455720818 1
-0.00159528907137472 1
9.06949548174774e-05 1
0.0257502154063351 1
0.0137318080520658 1
0.0102438270425655 1
0.0110470689184153 1
-0.00189967708297373 1
0.011619370086703 1
-0.0037896802783414 1
-0.00260543653374693 1
-0.0365351150588876 0
-0.0228218142001462 1
-0.00213631046227621 1
-0.0014622608036451 1
0.00480244083229716 1
-0.00169890885855001 1
-0.0191648789665284 1
0.00473569277358806 1
-0.0190405104681789 1
-0.0227496134278411 1
0.00264632691556004 1
0.0202105035370883 1
-0.0143637728411567 1
0.00572313539914856 1
0.00136158428545914 1
-0.0175065731860747 1
0.0134326394105637 1
-0.0269702993005603 1
-0.0126038544996236 1
-0.0255655921555333 1
-0.00620912801619891 1
0.000376162897389513 1
-0.0557529526950952 0
0.0331849960789695 1
0.000736237342481463 1
0.00564040361281242 1
-0.012794708593536 1
0.0391236894997674 1
0.00112546479684068 1
0.0386947755861905 0
-0.00164643979137854 1
-0.00185630212751074 1
0.0116314929286297 1
-0.0327217537919445 0
0.00835712399337082 1
0.01980449468544 1
-0.0163435832618893 1
-0.00107861587526044 1
0.0212145032187504 1
0.0063231865435769 1
0.00146761090400451 1
-0.0200004345029547 1
0.00835027972614046 1
-0.0110185676046744 1
-0.00176381437343026 1
-0.0286180939184739 1
0.0219312392409217 1
0.0254312128586641 1
0.0102482550656169 1
0.00763493345340614 1
0.00708892005134827 1
0.00793021839133885 1
-0.0104581835422816 1
-0.0138409162994866 1
-0.0263141878489443 1
-0.0395953633051451 0
0.00690469602382128 1
0.00782191874857271 1
0.00207000634924157 1
0.00862986863883935 1
-0.0362976199247109 1
-0.00682497276895124 1
-0.0143938649480746 1
0.01058049868024 1
0.00739521572807005 1
0.00118896451037177 1
0.00234646903607384 1
0.0126650701075894 1
-0.0325077584683041 0
0.024044913565915 1
0.00867422062805737 1
-0.0130501385588962 1
0.0159374041838699 1
0.00700333386343318 1
-0.00287446419166821 1
0.0074313542693047 1
0.012511214263923 1
-0.0089537027245862 1
-0.0119405569193412 1
0.0243270944082288 1
-0.00794364586858717 1
-0.015693938241458 1
0.0288188304562095 1
-0.0260920333615156 1
-0.0115263262510197 1
-0.000246542172901334 1
0.0146169960583868 1
-0.0048939678631162 1
-0.0124848038884901 1
-0.0197732657851801 1
0.0151254458486587 1
0.00527431952700323 1
-0.0126987942710965 1
-0.0467905020169517 0
0.0104365725489634 1
0.0490460947245482 0
0.0064330090208621 1
-0.0134587124178146 1
0.00622871985519373 1
-0.0135596917827966 1
-0.0139797325143924 1
0.0158740915965104 1
0.0189056204625958 1
-0.0061048652515196 1
-0.000121881422706558 1
0.0186367221110393 1
-0.0141703930250843 1
-0.0128035030045809 1
0.0191035218170229 1
0.0321909481779177 1
-0.0219920018537987 1
-0.0128668244744098 1
0.00139220911549836 1
-0.0277098051993051 1
0.0140876114107172 1
-0.00822875480834692 1
0.0198998950843349 1
0.0131541165300151 1
-0.00352124964878183 1
0.0328374362223748 1
-0.0097269620620656 1
0.0207188045106774 1
0.00220737568985657 1
-0.0120702374868954 1
-0.0128407327918035 1
-0.0206061023080859 1
-0.021501142610291 1
-0.00529126710180175 1
0.0056193017924317 1
-0.0120684268986486 1
0.0427788090999958 0
-0.00895621162184735 1
0.00755097739888457 1
-0.0142392796102572 1
0.00565014417230326 1
-0.00533260952550514 1
-0.0242467083902164 1
0.0157790607231615 1
0.00955384432354383 1
0.0216710604653522 1
0.00549111103831547 1
-0.00643124453534527 1
-0.00564001707806135 1
-0.0135037816488206 1
-0.0289858163397691 1
-0.0165832169787657 1
-0.0187749115790856 1
0.0108340939122757 1
0.0355734562223494 0
-0.0185691786465087 1
-0.0051431786275696 1
-0.0138976506759192 1
-0.0218263130176093 1
-0.00949031926796703 1
-0.00879148703510097 1
0.0253222512382438 1
0.00274667812611823 1
-0.0182978025833424 1
0.0129372576556861 1
-0.0348983409417153 0
0.0142732941691448 1
-0.000695707877684598 1
-0.00818159711702917 1
0.00773146129415964 1
0.0225182389837943 1
-0.00338340713019208 1
0.0156184718781451 1
-0.00876220874705163 1
0.00788544523359223 1
-0.0226958804679463 1
-0.00602229086175875 1
0.00789405091022927 1
0.0215342210492948 1
-0.0278798411005877 1
-0.0251329935253315 1
-0.00708639468808469 1
0.0086113978765709 1
0.0127540852003335 1
-0.00387058398289511 1
0.00236555777088502 1
-0.0172508800348275 1
0.00209622385526623 1
0.00885167880145575 1
-0.0029566255333646 1
-0.0136293039633621 1
0.0246118489707513 1
-0.025391415384471 1
-0.0278663816886965 1
-0.0118932888768302 1
0.0150232585039936 1
-0.0067346223791975 1
-0.00282873907223802 1
0.0023657233937665 1
-0.000402713159555691 1
0.00341007579610402 1
-0.00485385640455054 1
0.0409956378412994 0
0.0049817454314384 1
-0.00136274943997388 1
0.00943557960048736 1
0.00482478536533848 1
-0.0120415298204877 1
0.0118692378333388 1
0.0132766556755157 1
0.0133290396017623 1
0.0162546524028757 1
-0.0229982327100555 1
-0.0263456372027027 1
-0.0157903897461764 1
-0.00459990753504307 1
0.0262270722322258 1
0.0072256293732097 1
-0.00891156307197132 1
-0.00126374980850943 1
-0.0206982057985584 1
-0.0201659603863017 1
-0.0193685655007829 1
0.0156944680763215 1
-0.0195464510489812 1
-0.0238171753248093 1
-0.0152784649057317 1
0.0109355348532016 1
0.0175907550351472 1
-0.0385871787421786 0
0.0166679814203093 1
-0.00919626312543224 1
0.00290267231162618 1
0.0117723123941736 1
0.00524134727723752 1
-0.0100434365238719 1
0.0069155079061853 1
-0.00709053584373841 1
-0.0138979719642856 1
-0.000886483927149651 1
0.0342193695157174 1
-0.0306515493333809 0
0.017336475081205 1
0.00815512929543505 1
-0.000286803331272924 1
-0.0153542590535712 1
0.0146434601484788 1
0.0322232089158632 1
0.0212087543077958 1
-0.0245103380710419 1
-0.0181211019123174 1
0.0120805063246801 1
-0.0103005099043549 1
-0.0173017539239845 1
0.0202294650308059 1
0.00995883484977553 1
-0.0160775510124459 1
0.00772491499537348 1
-0.0166297445544639 1
0.00623489392725658 1
0.0108227567867204 1
0.0126125766677926 1
-0.0161735267681927 1
0.00938144890465303 1
-0.0187147872642853 1
-0.0204604711603897 1
0.0210739475838614 1
-0.00803729623183596 1
0.00206624464314933 1
0.00476422668891783 1
0.00970396728241427 1
-0.0281284229339884 1
-0.0155722478494072 1
-0.0208364428736131 1
0.0189314045571325 1
0.0105738265767213 1
0.00655517598027083 1
-0.00764497504137518 1
0.000329454017791305 1
-0.0196979435312701 1
-0.0135666983806673 1
-0.00572947557734901 1
0.0145022407100294 1
-0.00988661192363957 1
0.0111645713208565 1
0.00934685989722437 1
0.0256723100594638 1
-0.0336795283689282 0
0.0166142910619856 1
0.00188394370678279 1
0.0185900960658311 1
0.0157372250084438 1
-0.00761338212629468 1
-0.000986266655875105 1
0.0113763664536587 1
-0.00154657444121437 1
-0.000440600357166948 1
-0.00865340356295331 1
-0.00793974005258779 1
-0.0114449195795307 1
0.0027708892952614 1
0.00957041276841889 1
0.00494667978513903 1
0.00611784521579138 1
-0.0116271452132531 1
0.0133574241638601 1
-0.00897234805058009 1
0.0153274405386883 1
0.0233779032713857 1
0.00939292650339534 1
0.000208012422825001 1
-0.00499940774179174 1
0.00946687324359846 1
0.00170017139613341 1
-0.0202084606463697 1
0.0171189902103981 1
-0.000618757367922202 1
-0.00610849610372786 1
-0.0131511148791108 1
-0.0109580883194255 1
0.00463519450296456 1
0.00280197242873939 1
-0.00966075841145783 1
-0.000222126424989731 1
0.0051524258047508 1
-0.014276537145808 1
0.0190094191444959 1
0.031016080288586 1
-0.0161540259434968 1
-0.0199218242874229 1
-0.0327309692857133 0
0.0028555943153504 1
0.0108481026858979 1
0.0138999567613423 1
-0.0183221508787043 1
0.0026572651451891 1
-0.0219158759344097 1
-0.0131441649121776 1
-0.00326146997528735 1
-0.00471374327245205 1
-0.00844860255545475 1
0.00451094634268648 1
0.00823887875327812 1
0.000412208729872216 1
0.0023316066093616 1
0.0155885044791114 1
0.0123912376744626 1
0.0107464904793851 1
0.000200522872023042 1
0.00277792921784573 1
0.0135124134926084 1
0.00726671171952677 1
-0.00191340956336836 1
0.0100592674440691 1
0.0366664343568489 0
0.00941229277131088 1
-0.00112124622267456 1
0.0162474336580242 1
0.00421403397118826 1
0.0020301656360608 1
-0.0194816187169753 1
0.020970431026844 1
-0.0254192840418637 1
-0.0165302750072293 1
0.0379933746134848 0
0.00213992655939975 1
-0.00469045193425143 1
0.0143900489788282 1
-1.7922316361982e-05 1
-0.016716397975736 1
-0.0185828775164585 1
0.00882819748694624 1
0.000658267762410477 1
-0.0143398072071368 1
-0.00319277752347142 1
0.0296481459915355 1
0.000820701378382282 1
-0.0138666707705999 1
-0.00704525198727129 1
-0.00365941479604766 1
-0.031417171896117 1
-0.0215403375819163 1
-0.0192304224542298 1
-0.0149041102786971 1
0.0255661612236136 1
0.0120421143549465 1
0.0385694486106146 1
0.0347687773935022 1
0.00132384049074471 1
0.00782075426345579 1
0.0070822143406298 1
0.0139107092765416 1
0.014440132936578 1
0.0216668230634805 1
-0.00364078472635253 1
-0.0229341983541163 1
0.017718205336891 1
-0.0162646398701527 1
-0.00590017492190838 1
-0.0095692785695272 1
-0.025605854179975 1
-0.00916741710411645 1
0.00471780391909774 1
0.0104927457326674 1
0.0057040751589696 1
0.0207898860820442 1
-0.00813879568379714 1
-0.00887562248330347 1
0.0137544555718953 1
-0.0112163611766782 1
-0.0168950866211963 1
0.0159958124268001 1
0.0051119923604893 1
0.0305532658471742 1
-0.0201009242070803 1
0.000340096473138036 1
0.0011032150517832 1
-0.0128346249296832 1
0.0417770226146863 1
-0.000651246673162968 1
-0.0135621524354172 1
0.0189100994420673 1
-0.00730238396792059 1
-0.00674488233348758 1
-0.00577173487830023 1
-0.0239157559803446 1
-0.00693274779661415 1
-0.0122342577783989 1
-0.00153251347220723 1
-0.0134749242449611 1
0.00294978449106286 1
-0.0128403988829207 1
0.0196799985620688 1
0.0157808988568164 1
0.00311171113026782 1
0.012609264712215 1
0.0158038063971832 1
-0.00127726102095433 1
0.00693798983320249 1
0.0094474801772497 1
0.0124263128083315 1
-0.0213691684732199 1
-0.0172105069999816 1
-0.0113004162584476 1
0.012246043503101 1
0.00416116774886022 1
0.0132891637693978 1
-0.00878632240454547 1
-0.00767982466254279 1
-0.016706566359305 1
-0.0165513528652421 1
0.0142966511363882 1
0.011121815777588 1
-0.0145745296607213 1
0.00299029998905327 1
0.0242729456468847 1
0.0335374792320505 1
0.00877760354828819 1
0.00292894090701176 1
0.0133376654046023 1
0.0107039957166564 1
-0.0130753482085223 1
-0.0139500514563845 1
0.0137300300146082 1
-0.0198352681686903 1
-0.0294087607545945 1
-0.0214706286880714 1
-0.0201959657563281 1
0.00602016951023324 1
0.0158622219546669 1
-0.00425739790403113 1
-0.00885973012029032 1
0.0135636439103436 1
-0.0111130032405259 1
-0.0071897909593098 1
-0.0196028617317598 1
0.0265137644474707 1
-0.0158168502148127 1
-0.00841469687994136 1
0.0227111673600708 1
-0.0287737965781896 1
-0.000432752991717842 1
0.00776864648273413 1
0.00858212704709351 1
0.00091382882075091 1
0.00412060694233034 1
-0.00467615563736072 1
-0.0144625424276775 1
-0.00436437856796751 1
-0.0128600490164353 1
-0.00366776424542984 1
-0.00607877610677698 1
-0.0220609114520556 1
-0.00487838553415622 1
0.00574101238679524 1
-0.0108922500061835 1
-0.0103532836739809 1
-0.0249990021134323 1
-0.0102089634666112 1
0.00888173826764865 1
-0.00205347838075942 1
0.0104885010982574 1
-0.00335491953045498 1
0.00824926654258055 1
0.00620486801738065 1
0.0235084888757328 1
0.0341738949811552 0
0.00265964585247215 1
0.0105941063596167 1
-0.0109350178750037 1
-0.00829712079129607 1
-0.0125168351938003 1
-0.0253296959677802 1
0.0122558982358427 1
-0.00571785301515722 1
-0.0548838555145469 0
-0.0213563246839954 1
0.00139826815370031 1
0.00172693823490408 1
0.010185088492125 1
-0.0247447810631722 1
0.0156110009703421 1
-0.000721059357953368 1
0.0126342884894838 1
0.0118314387003693 1
0.00194787999303411 1
-0.00676211178091205 1
0.00547294715200413 1
-0.0100156766774156 1
-0.0141721284642941 1
-0.0113930714219059 1
-0.00213462664947958 1
-0.00314553767371969 1
0.018312859570963 1
-0.0106420152879624 1
0.00579177306164891 1
-0.00673588600521106 1
0.00479061770722807 1
0.0341317542497269 0
0.00964443262405363 1
0.0332102872958422 0
-0.00675493397249763 1
0.0149521359695014 1
-0.00712791065099403 1
0.0107065593223293 1
-0.00963288112133789 1
0.0198997001819308 1
0.00315426667728122 1
0.00985215731535597 1
-0.00941992761238076 1
-0.0343313863451344 0
-0.00450085296537855 1
0.00792313978991128 1
-0.0258284869174584 1
-0.00936678124684669 1
-0.00755652814610692 1
0.0166154900520008 1
-0.00660910050807782 1
0.000168637291877121 1
-0.0482597185527879 0
-0.000322460679524618 1
-0.0286375995739502 1
0.0100317000310733 1
0.0335142111087591 0
0.0241901221007525 1
0.0151075985989714 1
-0.0129900365003899 1
-0.0139238692832962 1
0.0165386778881808 1
-0.0221128077790574 1
0.0178585555593729 1
0.00880805865101019 1
0.0104911053271265 1
0.00741449452215121 1
-0.0183253138138277 1
-0.0391555208492223 0
-0.00668165621407671 1
0.00893210921516684 1
0.0183843746213308 1
0.0130230651501541 1
-0.00890803046124019 1
0.0104422870902765 1
-0.0312982080110382 1
-0.00775227329332093 1
-0.0106519298139207 1
-0.0146845501817043 1
-0.00300504089564373 1
-0.0129162092953661 1
0.0120301313495442 1
-0.0426699615792935 0
-0.0110072506931421 1
-0.0181441508791304 1
-0.0111449916338009 1
0.0154605070181219 1
0.00284776813548039 1
0.0124478329043014 1
0.0021978163652043 1
-0.0172298509516742 1
0.0223825744377242 1
0.011526425257826 1
0.0187221504579131 1
-0.00714642457530076 1
0.0162422783912955 1
-0.0264487387500019 1
0.040076474746736 0
-0.00959022325556921 1
-0.00647684776641013 1
0.0242612528074309 1
-0.0159393767577368 1
0.0050783916852581 1
0.00737719488555773 1
-0.0159154180357913 1
0.0212622359401413 1
0.0130752492984981 1
-0.0236836706299885 1
0.0174310077637645 1
-0.00456700391784979 1
-0.00240043865965376 1
0.0101299235414537 1
0.0167890135427124 1
0.0242944239730876 1
-0.00553796883104988 1
0.00567804005008544 1
-0.00293587678165488 1
-0.0257738839472233 1
-0.0154746093357721 1
-0.00671835753875076 1
0.0097839245533124 1
-0.00898597126476583 1
-0.00433649203179986 1
0.0381073028194273 1
-0.0124062843401755 1
0.0224206019333773 1
0.00397452857304697 1
-0.0267173200063214 1
0.0159515065288626 1
-0.00149266160456416 1
0.00856484000732335 1
-0.0113320961142892 1
-0.0092752306538384 1
0.00915667483912701 1
0.00860964254230699 1
0.0137943382958447 1
-0.0166569289156335 1
0.0118245148988247 1
0.0307431347884019 1
-0.0241897033476219 1
-0.00734119418575278 1
0.00629169549453604 1
0.0066773200282569 1
-0.0148181309411942 1
0.0135254730233399 1
0.00315516259050129 1
-0.00986178198021033 1
-0.0134172114330884 1
-0.0179243140792455 1
0.00311337707683611 1
-0.010952833273178 1
-0.0097347168265946 1
-0.0124056802980885 1
0.00989798147117299 1
-9.92204720284997e-05 1
0.00449626235085035 1
-0.00487059636006096 1
-0.00104684214435309 1
-0.0097462193349168 1
0.00483717071600792 1
0.000585614621550366 1
-0.00109834621451778 1
-1.42572977360406e-05 1
-0.000640765861066094 1
-0.019993886009139 1
-0.00521587150785594 1
0.00503062003295181 1
-0.0293856297263778 1
-0.00340671873259255 1
0.0306145332264284 1
-0.0101618017518503 1
-0.00838772460329619 1
0.0164211506953657 1
-0.00161987894978452 1
-0.00174103078351465 1
0.00700365547928425 1
-0.00134075310583907 1
-0.0318751649992627 0
0.0091004462185354 1
-0.000199703282406266 1
0.00604357336678446 1
0.00768779274148754 1
0.00551805543745726 1
0.0044183387475355 1
-0.0138318328501956 1
-0.0116761805569631 1
-0.00977298919047691 1
0.0183175121859372 1
0.00271953027255768 1
-0.0224350307746303 1
0.0158377039765958 1
-0.00165017549061226 1
0.0338121540905207 0
-0.0162412048583055 1
-0.015094970223538 1
-0.0271842553344119 1
0.00974458059914474 1
-0.0404816528317072 0
0.0348254463851424 0
0.00129184234014002 1
-0.0148171561984422 1
-0.00428115673880704 1
0.0105639496753856 1
-0.0084598171179979 1
-0.00520670319152917 1
-0.0205565095373016 1
0.0317695318554186 0
-0.00798688423614052 1
0.020139518904753 1
-0.0168284666741232 1
1.18442845739347e-05 1
0.010815499448385 1
0.0340672337009405 1
-0.00756536403595054 1
0.0254146947588732 1
0.0430863193334687 0
-0.0222411141839442 1
-0.0132174967874803 1
-0.00595490089235129 1
0.00478038694918217 1
-0.000887200783767068 1
0.0260463251943808 1
0.00494263770502736 1
-0.00127613186816432 1
-0.022071200815425 1
-0.00614464030612802 1
-0.00726669004349371 1
-0.0229982243754806 1
-0.0227557420710735 1
0.00509372931541891 1
0.00022960631435278 1
-0.0047226069780133 1
-0.00846082352600864 1
-0.0219986743628903 1
-0.0176496126969695 1
0.00400117803743215 1
-0.0152386140833929 1
-0.00103203303888815 1
-0.0344825769364239 0
0.0187581843912291 1
0.00190313606052234 1
0.00834019491063098 1
-0.0184709376487626 1
-0.0264722471881601 1
0.00525160637622513 1
0.00242126229360136 1
-0.0284688983808056 1
-0.0289371406128195 1
0.0129771440585522 1
-0.0173379263020246 1
-0.011273364664443 1
-0.00177274007373623 1
0.0110521635604465 1
0.0147775580252052 1
-0.0068386891613122 1
-0.0248838500283461 1
-0.00871945029668747 1
-0.00517947168139344 1
0.0114187705778023 1
-0.0198788424774343 1
0.0108275174398007 1
0.0137914192477928 1
-0.031546156811121 0
-0.0147850844535473 1
0.00281834445285128 1
0.0116560672271488 1
0.00115955499801781 1
0.00416737048011812 1
0.0369912637116767 0
-0.00397449136060833 1
0.0142445440797381 1
0.0252176706053934 1
0.0273619171592397 1
-0.002880173734368 1
-0.0135261971800227 1
-0.0235360376771234 1
0.047071247822617 0
0.00666677215410516 1
0.00735401053334063 1
-0.00708709508230561 1
-0.0103217198701728 1
0.0230429504285589 1
0.0217831767402735 1
0.0129915650616754 1
-0.00101358301045978 1
-0.00890925012484304 1
-0.00655283348859385 1
0.00724753203178672 1
-0.045560368905298 1
-0.00218026571550614 1
-0.0050005863574664 1
0.00583367704699896 1
0.0378635359439739 0
0.0244236612297616 1
-0.00313343250697717 1
-0.0160987265767562 1
0.0352221166848927 0
-0.0101649007862702 1
0.0319794696351224 0
0.00231182505767838 1
0.0257723437836564 1
-0.0282776147442104 1
0.0114302378690993 1
0.00169970149435932 1
0.0137468610185852 1
-0.011167419154177 1
0.0149858882512735 1
-0.0501158747603426 0
-0.0130141420067982 1
0.0120436396211949 1
-0.054720272047041 0
0.00237084679510668 1
0.0128521421465951 1
-0.000649908331953407 1
-0.0241694187349521 1
0.0116104887088293 1
0.00605663671881699 1
-0.00375901591257038 1
-0.041964259040335 0
-0.0132931363098149 1
0.00879436567169447 1
0.00988064477704151 1
-0.00277697207189728 1
0.0135097670292412 1
-0.030024096110816 1
-0.0322414995689341 1
-0.00973952110170779 1
-0.0104090341781958 1
0.00381696247166343 1
-0.0110092232882442 1
-0.0104386483778116 1
-0.020440289130397 1
-0.00841239969275419 1
0.00677986204262165 1
-0.00690440593381102 1
-0.0215234818454974 1
-0.00420167838939963 1
-0.00279963366242756 1
-0.0145559720531749 1
-0.022717617623216 1
0.0124742725888305 1
0.0414436973143812 0
0.0201712301942772 1
-0.001979137999535 1
0.0166733114201635 1
0.02646168540302 1
-0.0101602266022548 1
0.0105015629222831 1
0.00889239166284432 1
0.0195478377130658 1
-0.0225767665212455 1
0.0119500264735331 1
-0.0101129753656429 1
-0.00610480153501828 1
0.00350667824882454 1
0.0158925385409419 1
-0.00792472222843298 1
-0.0294253643196096 1
-0.0006116679655708 1
-0.0113934292235355 1
-0.0179596885379333 1
0.00573145095441522 1
0.0244851024360466 1
0.0325996421983638 1
0.00947228879249673 1
-0.0190272050407094 1
-0.0117157513058889 1
0.00950006483479744 1
-0.0113062236434068 1
0.0137642967080874 1
0.0167519535177721 1
0.00675344922261857 1
-0.00245594962498344 1
0.01783625437259 1
0.00921964666311946 1
-0.0067625411068723 1
-0.0126784488156173 1
-0.0110312949933814 1
-0.00400247200520122 1
-0.00322656066435866 1
0.0157275418193238 1
-0.0101604650910001 1
0.0181656660895188 1
0.0106221497042477 1
-0.00491264360832355 1
0.0157553543443189 1
-0.00135737173215002 1
4.45128537449814e-05 1
-0.00359829621143021 1
0.00643371571889114 1
0.0155570100690797 1
0.00180424721666664 1
-0.00936119851152876 1
-0.0168905610455218 1
0.0164807977370315 1
0.00304165027357856 1
-0.0113995187423064 1
0.00960743458725398 1
0.00991663083813647 1
0.00699901567059222 1
0.0249014054291043 1
0.014237013851074 1
-0.0219875602959977 1
-0.0521928456274486 0
0.00835778755717535 1
-0.0107455531310252 1
-0.0152423511245082 1
-0.0223650475237216 1
-0.00281052511812865 1
-0.0415606058972664 0
-0.000221718429090828 1
0.00751409323753693 1
-0.0045166446935019 1
-0.0165501482558461 1
-0.0121772586083626 1
0.0113731263485969 1
0.00971540007091979 1
-0.0212377258358372 1
0.0162953214359804 1
0.00169341485280726 1
0.0164667566423247 1
0.00731411658982422 1
-0.0220262198955377 1
0.0039044882140119 1
-0.0122713174756185 1
-0.0236535516406488 1
0.00770226047621888 1
0.00363643903348706 1
-0.000432413533587264 1
-0.00554560863564318 1
-0.00761692819508842 1
-0.000903691147943358 1
0.00641935083021517 1
0.0348239190742256 0
0.014793579532387 1
0.00959811532262143 1
-0.00597587171491643 1
0.0133872857862891 1
0.00589287146189614 1
-0.0123927186382392 1
0.00427276772285821 1
0.0154747533025712 1
-0.0255027859309925 1
0.0229035647954218 1
-0.00178368698007153 1
0.00331070527672589 1
0.0154386274232246 1
-0.00559352286509855 1
-0.00130839882215866 1
0.00997799682729963 1
0.0268466816376206 1
0.00126496358998105 1
-0.014000151989107 1
-0.0191297595973938 1
0.0167485355541299 1
-0.0235388389133595 1
0.0119750791214146 1
0.0232585137746294 1
0.0146638564698676 1
-0.0176136835960174 1
0.00840851917575986 1
0.00447724240367842 1
-0.00529787092450599 1
0.0035309274633645 1
0.0250561607792335 1
0.00639501055610553 1
0.0192694849190986 1
0.025853690187836 1
-0.0106814945140693 1
0.0233197718930091 1
0.00878443520465916 1
-0.00616368642817971 1
-0.00343911508608438 1
-0.0223861133170572 1
0.0289505635687532 1
0.00288426300861088 1
-0.00624143648572533 1
0.00669035153584218 1
0.0111226739631146 1
-0.00250198618519195 1
0.0303466426971294 1
0.00556448175508304 1
-0.00268269549630915 1
-0.0111675161157879 1
-0.00808135885118946 1
-0.0313967651675836 0
-0.00324836880804368 1
0.0151610635519522 1
-0.00487824627921094 1
-0.0144102323068309 1
0.00502634822877814 1
0.0013612901073729 1
0.0172260742946279 1
-0.00656238573342917 1
-0.0226731660932112 1
-0.0346533729339292 1
-0.00691519242693336 1
-0.00808295146256162 1
-0.00678800187467832 1
0.00148294307675661 1
-0.0240145011561126 1
0.025210064790792 1
-0.00848707713097399 1
-0.00279410402229833 1
0.0253464839000413 1
-0.00274530840519205 1
0.0244179214000012 1
-0.00689489123425372 1
0.0088209770817662 1
-0.00793813056831308 1
0.0184401453377945 1
0.0126771928884558 1
-0.00424487664058903 1
-0.021397117375766 1
-0.00251294736561215 1
0.000214413287611892 1
0.00367674126511368 1
0.00697212093396249 1
0.0117574719182105 1
0.0157431143132661 1
0.0109666709811218 1
-0.00637923071041432 1
0.00970707592632381 1
0.00901039388560378 1
-0.0270009046680044 1
0.0134505646387901 1
-0.000867133067821821 1
-0.000850672634791768 1
0.00405890026575931 1
0.0106526169636914 1
0.0173516005795969 1
0.0169579525612354 1
-0.0178642950755521 1
0.00354700999918583 1
-0.0044066166990475 1
0.0293754908563097 1
-0.0227519123927903 1
-0.0036855866720622 1
0.0223705732391149 1
0.00118952563265762 1
0.0287917973355463 1
0.0399013774886643 0
-0.0294300876472098 1
0.0276432327493567 1
0.0094301314794632 1
0.00792391841115059 1
-0.025109652811852 1
0.0117521565469893 1
-0.0119711268031665 1
0.00263290927504668 1
0.00769150335530045 1
-0.0280386771780643 1
0.0135769009527056 1
-0.0168651398082546 1
0.0126452639939013 1
-0.00371799580027758 1
0.0127313051483292 1
0.00137728169766891 1
-0.00282936709313116 1
0.00458328537433284 1
-0.0358691708952252 0
-0.00788489820321274 1
-0.0170498016220156 1
-0.000342962281512359 1
0.00396653506929505 1
-0.00884249106011528 1
-0.00491309172345811 1
-0.0104347922994355 1
-0.00102352141292918 1
-0.0243586979568885 1
-0.0170298932432996 1
-0.00604555774913495 1
-0.0147833612584808 1
-0.00525362583995378 1
0.00688444565758742 1
-0.012378964385413 1
-0.0050118628012471 1
-0.00398979196622515 1
-0.0072592658113235 1
0.0263534808444194 1
0.00549065072173312 1
0.019168619671468 1
0.00330812620041479 1
0.011976088573455 1
0.0219952771932166 1
0.00215293094127591 1
-0.00174686221410073 1
0.00404305588813531 1
0.0194733203002608 1
-0.0159605771501447 1
-0.0106556490997194 1
-0.0226797962001565 1
-0.0403132937354812 0
0.0193766383448588 1
0.0143626735740987 1
-0.0122545179550309 1
0.00384025874048434 1
0.0203325014716861 1
-0.00630584569554448 1
-0.00658166773428877 1
0.0223185510721756 1
-0.0150751554618404 1
0.0105309318070032 1
0.00947155815217177 1
0.00656924738603136 1
-0.00489883624663429 1
0.0244451557611646 1
-0.0128324692782441 1
-0.0422326032205585 0
0.00178980937649397 1
0.00460860534009201 1
-0.0115972678356913 1
0.0189821309731684 1
0.00173591127927224 1
-0.0127402480610586 1
0.0339672537879272 0
-0.0212817723593582 1
0.00625999971184282 1
-0.01314544795464 1
0.0334253685169295 1
0.0180127297696839 1
-0.00317799354873145 1
-0.0403472557105823 1
-0.0112207156988586 1
-0.0260991196211519 1
-0.0203232699815631 1
-0.0115163712291139 1
0.0168874777947193 1
0.0119251031526939 1
-0.000154126794174462 1
0.00374771247481897 1
0.00173076144573145 1
0.0228252973053697 1
0.0176576876579925 1
-0.0237092036391111 1
0.0198631856849942 1
-0.0161994403749924 1
0.0190205284534244 1
-0.0310081218303766 1
0.00429795054139466 1
-0.0165573655917053 1
-0.0178202688175674 1
-0.00849045741036699 1
-0.0126366719713975 1
-0.0241593992069786 1
-0.0141346942927489 1
0.00530977459722764 1
-0.0112572154096646 1
0.0162798019345998 1
0.00851106771947809 1
0.0106882884958332 1
0.0127480883878631 1
-0.00591688316788099 1
-0.0187188223983022 1
-0.0142004570403323 1
-0.0275424902575551 1
0.0183297198734081 1
0.00306347244651401 1
-0.0080580678478503 1
-0.0069203081195596 1
0.00366088000071718 1
0.0228202017612179 1
0.0165675807507519 1
-0.00835578786164203 1
-0.0183282188049097 1
0.00706544388240156 1
0.00143264214817845 1
0.0041300498521111 1
-7.46927395683435e-05 1
-0.02524291018122 1
0.0110216786576276 1
0.0438468799641405 0
-0.00451036865292607 1
0.00232068510532852 1
-0.0074688113986914 1
0.002069490941168 1
0.00241050679816713 1
0.0175191833119259 1
0.000588579389483646 1
-4.16440743313527e-06 1
-0.0172501732952268 1
0.00359628019346227 1
0.0158489008349879 1
0.00083028705750751 1
-0.010421416020219 1
-0.0140572195765201 1
-0.0117788312713624 1
-0.012580923662733 1
0.0198706887568182 1
0.00221082303446073 1
0.00047117068508761 1
-0.0106201663600192 1
-0.0055385034654078 1
-0.00308699535638445 1
0.0271293666959005 1
-0.0183190232937156 1
0.00229197296401825 1
-0.00889157488406233 1
-0.0149121963094017 1
0.00286238639307289 1
-0.00830790002033265 1
-0.0177419781847283 1
0.0105358918888846 1
0.00624087886764426 1
-0.0151607089245192 1
-0.0276999068072747 1
0.0216815901644255 1
-0.00614780466817133 1
-0.0195932557097944 1
0.00567457387959432 1
-0.0132673982902563 1
0.0279983274991168 1
0.00706183703261075 1
0.0291273682365625 1
0.0346668093108089 0
-0.00915984746785726 1
-0.0108742489658433 1
-0.00621712933815996 1
0.0172340308520742 1
-0.0190736902284616 1
0.0159784814090695 1
-0.00629547950422107 1
0.000118031543270503 1
0.0237042662900026 1
0.0171235387722007 1
0.0177951681118063 1
-0.00765262933373186 1
0.00664948818412407 1
0.00671770550424433 1
-0.0355282203144452 0
-0.00629765063593528 1
0.00883849477746249 1
-0.00868928944108218 1
0.0198392118385129 1
0.011614258422064 1
0.00123865627693252 1
0.0176086289362419 1
0.0268799246384497 1
0.0020237931665703 1
-0.00549073755222033 1
0.0193625445123516 1
-0.0230451085473743 1
0.0243100213155464 1
0.0197707918371288 1
-0.0150186458433404 1
0.0264420813726068 1
-0.00443907776731261 1
-0.00993930778370075 1
0.00154667788056959 1
0.0241321146234382 1
0.00617562135566089 1
0.0143036539904239 1
0.0179919057137986 1
0.00969143710801404 1
0.00326680220355197 1
0.00552113758206961 1
0.0250987498729381 1
0.0209971834676787 1
-0.0118929812222068 1
0.00591800075400682 1
0.0131539559522708 1
-0.0120933211711589 1
0.033518173714087 0
-0.00881145379833796 1
-0.0189583918307918 1
0.00662850730217342 1
-0.00776905468726274 1
0.00778118279423807 1
0.00296775351349692 1
-0.0164607644604216 1
-0.0346045302827301 0
-0.0239372749357951 1
-0.00522596871360935 1
0.000568746063713021 1
0.00704608845112608 1
0.0030962254214356 1
-0.0236254969694051 1
0.00285974637801715 1
0.00167025756131144 1
0.000865892726607773 1
-0.0186780532423968 1
0.00364217910505895 1
0.0237858767680706 1
0.00416759436678868 1
0.00591361880217474 1
0.00966759528465454 1
0.0208719247340084 1
-0.0138733007961734 1
-0.00391942837221366 1
-0.0173086139865042 1
-0.0256827506173806 1
0.00536327163957115 1
0.00138340573353207 1
0.0198873929202958 1
0.0165471712610147 1
0.0323614583513011 1
-0.00731066603924399 1
0.0232599736916525 1
0.0150627435650822 1
0.000630265845386627 1
0.0146826350301516 1
0.0102746028650864 1
0.0126269967183588 1
-0.000567484267789821 1
0.00769692987976394 1
0.0167494203773236 1
0.00207672529990799 1
0.00580912724362734 1
-0.0200995796044686 1
-0.0209415800078913 1
-0.0136964224826978 1
0.000303595262557415 1
0.00820281760654922 1
0.0252941718663043 1
0.0109709739606932 1
-0.0266615510268258 1
0.00821246305398056 1
-0.00561849787543038 1
0.000845303884818802 1
0.0123177540846808 1
0.00605424755209744 1
-0.00924033469397074 1
0.00537331419012884 1
0.00401453760255179 1
0.0199755104908274 1
-0.0106450093695955 1
-0.00423903468452134 1
-0.00276895284035757 1
0.00940232113678864 1
0.00250142709292517 1
-0.0098490608970088 1
0.0268209913255005 1
-0.00630931580904545 1
0.035592922009214 1
-0.00230324776039471 1
-0.00493748678044498 1
-0.0071626267933528 1
0.00117273366496076 1
-0.00210982055362064 1
-0.0172372538401568 1
-0.00466407048494274 1
0.0170087304667397 1
0.0183224097000738 1
0.00714623764887909 1
0.0272107034070706 1
-0.00189538727762993 1
-0.00367199467381148 1
-0.0163457081419334 1
0.0039437219666709 1
0.00974919145486361 1
0.0234799327867057 1
0.00346666130808507 1
0.00698597102834532 1
0.00653191658030542 1
0.0372439092578615 0
0.0300214962744231 1
-0.00941788366337101 1
-0.00913769456852757 1
-0.0124161740969972 1
0.00940614870688352 1
0.00661776578297808 1
-0.0292799396032105 1
0.00721686543119404 1
-0.016722743689403 1
-0.00313334184293533 1
0.0340903419723679 0
-0.0223293819737324 1
-0.02230293656575 1
0.00539148865695286 1
-0.00694021585552082 1
0.0327117452074006 1
0.0046871571451479 1
-0.0145204973112483 1
0.00732994220236399 1
-0.00654255822518642 1
-0.00263857427713409 1
0.0110824105649709 1
0.0109427287075277 1
-0.0226331725430665 1
-0.00824014820251966 1
-0.00842311015362433 1
0.00441944458872433 1
0.0357611021060401 1
0.00502045896866077 1
-0.0241358519640749 1
0.0112918402326753 1
0.00320218154307322 1
0.0153202596355468 1
0.0225753034295805 1
-0.00239512540161513 1
0.00842349775929482 1
-0.0132430541521026 1
0.017438614862562 1
-0.00302114792217099 1
0.0162131119810617 1
-0.0278929070577158 1
0.0346103161277559 0
0.0111718021249614 1
-0.00814247109111097 1
0.0101477930023266 1
-0.0141214695364123 1
0.0117255014081241 1
0.00763603820928159 1
-0.0223405542759145 1
0.0152229737058935 1
-0.00258660095469711 1
-0.0272050869080683 1
-0.0225419622179208 1
-0.0103272900300381 1
0.00297699254413146 1
0.0318182490811745 0
-0.0240948178936863 1
-0.0106269691376117 1
0.00531264351817269 1
0.0221644004204738 1
-0.0050454518495986 1
0.000918209493186588 1
0.00913176207646746 1
-0.0174712325713305 1
0.0012106784400986 1
-0.00321624201511685 1
-0.0103626399608314 1
-0.0251277354779234 1
0.0103397087606548 1
0.00826346471917691 1
-0.0107092952945242 1
0.00558972650896849 1
0.00313366357073829 1
-0.0124598541206908 1
-0.00794907162715125 1
-0.0304930703370206 1
-0.0137328634623872 1
0.00137293078452925 1
-0.00854736304025491 1
0.0126200495490782 1
-0.0225596479892043 1
-0.00270722707017982 1
-0.0134984582301823 1
0.0293599009137687 1
-0.0140123214201223 1
-0.00972170560903385 1
-0.00884237044308553 1
0.00908393010428753 1
0.00720500207840212 1
0.013793974895314 1
-0.012367555311074 1
0.00325757226655101 1
-0.0120149318373321 1
0.0248869554886373 1
-0.00542059484755382 1
0.000780710263301772 1
0.0102706902904648 1
-0.0073827377047135 1
-0.00494539321701233 1
0.0020269774357106 1
-0.0037904576827167 1
-0.000527055604888706 1
-0.00345147270102093 1
-0.0171070817398445 1
0.00271935761823573 1
0.0200931620730783 1
-0.00452031633214214 1
-0.00385642631175623 1
0.00622048371222738 1
-0.00220043059537945 1
0.0166951283615229 1
-0.014188642495797 1
0.0216965563406558 1
-0.00996285240560844 1
0.0152349713766082 1
0.0238990523910749 1
0.00450354240989876 1
-0.00391026163911711 1
-0.011590636897926 1
-0.00675020215813413 1
-0.0129106858504796 1
0.0132583780967486 1
-0.0245048655098182 1
-0.00794214872612284 1
0.0129815678418139 1
-0.0225098117814416 1
0.0229539617193155 1
0.000921499571237929 1
0.0309104097947865 1
-0.0328109405428071 1
-0.0291457742741375 1
-0.0039157022521159 1
-0.00713371299314638 1
-0.0113083104055221 1
-0.00235990657522219 1
0.00662343380965972 1
0.0144218760309731 1
-0.0230181439485833 1
0.0239759809194279 1
-0.00247882218686406 1
-0.00775350001619667 1
0.00332879393086024 1
0.00440359236041348 1
-0.00292450594376868 1
8.8440591475396e-05 1
-0.00420285052232439 1
-0.00883834945678358 1
0.00104897066888866 1
-0.00642288352832126 1
-0.00493971098880618 1
0.00107963707981259 1
0.0104987868561364 1
0.0227453752154948 1
-0.00828547167662193 1
0.000845343209157997 1
-0.0184951090500995 1
0.0187839505995342 1
-0.0204927011679072 1
-0.00531894154753148 1
-0.00538055911393936 1
0.0103202405699383 1
0.00238273501256587 1
0.0115738199351566 1
0.00679321460585831 1
0.00949600611385845 1
-0.00459875054352889 1
0.0273548040340583 1
-0.0156367893880727 1
0.0223021201455446 1
-0.00387859396440096 1
0.00938804165396986 1
-0.000375904928922322 1
0.0253509998548101 1
-0.00629547855624563 1
0.00773966558259035 1
0.00327821461224943 1
0.0185478688301225 1
-0.0122875913218715 1
0.00390664541824635 1
-0.0200846880650593 1
0.0215135341883222 1
0.0127662470901243 1
-0.0191188988371082 1
-0.0176198619364357 1
-0.0147808095285152 1
-0.00953927064456986 1
-0.0320359261256878 0
-0.00458196376482082 1
-0.00355448453186765 1
-0.00726463015588897 1
0.0394810398010442 1
-0.00538725393981972 1
0.00900867121832986 1
0.0254940839254021 1
0.0127538857698545 1
0.0037465383082416 1
0.00507881996737253 1
0.000631786996541034 1
-0.0116204984606695 1
-0.0267594529857821 1
0.0115300233958589 1
-0.00864783688387154 1
-0.00513392006209623 1
-0.00741547062573454 1
-0.0194440643005576 1
0.00657143654982006 1
-0.00596648862167568 1
-0.00116899290999138 1
0.0106487967394498 1
-0.00623147318348475 1
0.0151812504187921 1
-0.0267151020218768 1
-0.00293600404292964 1
0.0159917342160978 1
-0.010153081989624 1
-0.0133487968558968 1
-0.021131723489179 1
0.00405310604553746 1
-0.0248346594789142 1
-0.000138915484839831 1
0.00813283347294763 1
0.00077179938221202 1
0.00830186885459119 1
-0.0215226001469131 1
-0.0152704143206219 1
0.00629729150753661 1
0.0221583301483003 1
0.0220830155083682 1
0.0036293892590294 1
-0.00319401700795447 1
-0.00913356903061261 1
-0.0437769836053811 0
-0.00145632133628007 1
0.0320003432080851 0
-0.0258048438176185 1
-0.0201293726418974 1
-0.0078464242107252 1
-0.00963160266267127 1
-0.0126487458773323 1
0.00754002013151197 1
-0.0241633152716641 1
0.00333691023801232 1
-0.00242500364754801 1
0.00663993311214356 1
-0.00977743194759599 1
0.0152697675361583 1
-0.0205309887146751 1
0.0208115141109454 1
0.0312667742684321 1
0.0244436368865238 1
-0.0044312333562495 1
0.0188387715749223 1
-0.031487328919685 1
0.00358994023588175 1
0.000488694796288146 1
-0.0152856796005166 1
-0.0154913153963922 1
-0.0189498199950148 1
0.0160450477638378 1
-0.0171724150434439 1
0.0285597806985055 1
-0.0135661447053817 1
-3.91472464511444e-05 1
-0.0164492422212907 1
0.0196229807296412 1
0.00627205412655469 1
-0.0114388264662389 1
-0.0162838015539186 1
-0.00607127942567861 1
-0.00271030757349895 1
-0.00881963042229812 1
-0.029947876413239 1
0.00145860812990808 1
0.0059578323310197 1
0.0117405020064398 1
-0.00943853135321491 1
-0.0115562387496997 1
0.016694756788751 1
-0.00846850571295173 1
0.0101152050336305 1
9.01190491764334e-05 1
-0.00681756011990982 1
-0.0295506600379181 1
0.0167032546246679 1
0.0118188162218024 1
0.00929764372064492 1
0.0116454029902812 1
-0.00446237694114171 1
-0.00467996728488248 1
-0.00909653780679424 1
0.0311717797469118 1
0.0178140012704763 1
0.0267425029126357 1
-0.0113820968267915 1
0.00231864709840907 1
-0.014849400753029 1
0.0056691549726954 1
-0.00173745844320912 1
-0.00375023542349869 1
-0.00843091240868945 1
-0.00595051831881922 1
-0.0166580703663128 1
-0.00257204519071938 1
-0.0115541773050812 1
-0.0245946732616256 1
0.0114318081488251 1
-0.0141209433785962 1
0.0114075298330396 1
-0.0118417024873979 1
0.0171790357990354 1
0.00728745625285194 1
-0.0166960219795113 1
0.0126589454060988 1
0.0273553906100156 1
-0.0158381771374631 1
-0.0175896049563786 1
0.0158196003764396 1
0.0166092756004779 1
0.00188950587030386 1
0.00985649752265387 1
0.000422181292351343 1
-0.00615546314859293 1
0.0199279937866858 1
0.0123952755493014 1
-0.0175155780291814 1
-0.00420714746239132 1
-0.0216168174236627 1
-0.0267691298128734 1
-0.0103208658676762 1
-0.00790329357577854 1
-0.0116365397860897 1
0.00935031255862653 1
-0.00811702667715366 1
0.0131296061729323 1
-0.000923524162086324 1
-0.0088506226899726 1
-0.0188906959106992 1
-0.00523172078145787 1
0.0149014447199474 1
-0.000859684288894141 1
-0.0168842045283693 1
0.022058754471073 1
-0.00557687796722503 1
0.0055798156642981 1
-0.0326150329175174 0
0.00956082904922849 1
-0.0267912369480548 1
-0.0116541767072953 1
0.001356493846011 1
-0.0254988536053512 1
-0.00896083238470024 1
-0.00401630503463228 1
0.00149473493231903 1
-0.0137687341888909 1
0.00668023006247327 1
0.027348738199411 1
-0.0110567499341153 1
0.000549198883504766 1
0.0115855788526814 1
-0.0169905005093235 1
0.00502622084029528 1
0.00965984988967992 1
0.00757145530316836 1
-0.00173926932418474 1
-0.00795614691198629 1
0.0213483100422429 1
-0.0139112573941363 1
-0.014654323737089 1
0.0431946380487848 0
-0.00464313338685165 1
0.0133501542101755 1
0.0205893975603428 1
0.0241509474731998 1
0.000588799483968302 1
0.00230934079231653 1
-0.000727464712749415 1
-0.00516766080181048 1
-0.00638037140937019 1
-0.00866875005094873 1
-0.00874930539549693 1
0.0273716046132264 1
0.0438973517851358 0
0.0142182244658777 1
-0.0308033124446709 1
0.0109171216320131 1
-0.00550850014186028 1
-0.00237406111662405 1
0.0157067975570769 1
-0.0187407737090773 1
-0.0149864376372539 1
-0.00252832286969149 1
-0.0129118089705157 1
0.00475120487046422 1
-0.00838467887033087 1
-0.0210584267748041 1
0.0355458282971648 0
0.0172734805362875 1
0.0383993917807602 1
-0.00939867566501617 1
0.00614179561707175 1
0.00500491525100885 1
0.00178214169596916 1
0.00487297737672957 1
0.0135434172265411 1
-0.00282100978613197 1
-0.0027139929339121 1
-0.022769618627212 1
-0.0133400838659057 1
-0.0115026484907993 1
-0.0238728278701097 1
-0.0111815108675017 1
-0.00266609398428361 1
0.0101522720780311 1
0.00793421658191198 1
-0.0145280182876808 1
-0.0444568680859847 0
0.00258055493913865 1
-0.0206248968979456 1
0.0278958958650211 1
0.00180413653214208 1
-0.0104920820094331 1
0.0084023257630338 1
-0.00783970233242848 1
0.00208627238735695 1
-0.0019758758984033 1
0.00417722476908034 1
0.00218499938597747 1
-0.015947577346775 1
0.00446723068848008 1
-0.00975706087533664 1
0.00610541641985103 1
0.0292957781758414 1
0.0230324130231476 1
0.0176854035425985 1
-0.0220656400819767 1
-0.023443670689123 1
0.0200492261407253 1
0.0234883565984286 1
0.00536835097128574 1
0.0101031005287194 1
0.00876980109105261 1
-0.00294456459268797 1
-0.0040669319150288 1
-0.0100829540403778 1
-0.00903988842881461 1
-0.00824745138665411 1
0.00904915463284825 1
0.00450488471641121 1
0.0059301763975774 1
0.00253286773073689 1
-0.00227757568715299 1
0.00370277479205512 1
0.00480476783458064 1
-0.00998391689056676 1
-0.0105457587324149 1
0.00569829679595977 1
-0.0106540989072316 1
-0.00427916571429982 1
0.00923274565540903 1
0.0155636495278421 1
-0.0190695840957228 1
-0.00738152832691105 1
-0.0118495323924201 1
-0.0152231203581031 1
0.0136918827013172 1
-0.0197813828208596 1
0.0246593046393619 1
0.0114204775971642 1
-0.00767703077011553 1
0.0115179742346371 1
0.0046477798275781 1
0.0288124744984235 1
0.00549529523575649 1
0.00476364391442791 1
0.0225401224109476 1
0.00308544824197706 1
-0.000690576168460157 1
-0.0375046816082091 0
-0.0112927623396637 1
0.0148996079542856 1
-0.0303868512212073 1
-0.014749128727261 1
-0.014744533284002 1
0.0288143366743328 1
-0.00926384470685473 1
-0.000977228894525354 1
-0.00668963925232289 1
0.00255597205468285 1
-0.000322445040151095 1
-0.00848769780308803 1
-0.00220809756395934 1
-0.0127091414366147 1
0.0092271581383381 1
-0.000379354074802873 1
-0.0095494635864553 1
0.00396938702928721 1
0.00909877430824409 1
0.00352943924152878 1
-0.000466757750317014 1
-0.00712485372275226 1
-0.00941498877544482 1
0.00552715170235941 1
0.00505216007264056 1
-0.00427919166724099 1
0.0286290162461623 1
-0.00548678327414598 1
0.034440464664607 0
0.00816454386257897 1
0.0227523694225554 1
-0.0199929614099241 1
-0.0147276400117929 1
-0.0036919687202389 1
0.00182777713645314 1
-0.00475428089487123 1
0.0141940576298986 1
0.0128288873025749 1
-0.00605431930965157 1
-0.00545743834747247 1
0.0150669836673937 1
-0.0112847154801423 1
0.0076797946427303 1
-0.0217271097265617 1
-0.022791423204264 1
-0.00768027908252039 1
0.00937088410816495 1
0.00188136025119218 1
0.0215560162048317 1
-0.000905880536788609 1
-0.0175411152337739 1
0.00299584101754405 1
0.00625595061855629 1
-0.0200562757846837 1
0.0327667790184568 0
0.0282878331926475 1
-0.0289616320059918 1
-0.000495184377454325 1
0.0250309230865956 1
-0.00797214491829619 1
-0.00950585705171676 1
0.00971620670147925 1
0.0359179784919922 0
0.0325362680037355 0
0.0152748708167783 1
0.00790958657046368 1
0.00390720264822038 1
-0.0109651970373825 1
0.0320297124364097 1
0.0146995078245472 1
-0.0128296865187105 1
0.0159736098058192 1
-0.00119519959250245 1
-0.00430960722130515 1
0.00927380309280914 1
-0.00161608605621946 1
-0.00210037358700538 1
-0.00380980507020384 1
-0.00440137068231098 1
-0.00234391575488482 1
0.00312623952681375 1
0.0205589639667537 1
0.0255108945468338 1
0.0228775462027421 1
0.0184432536704496 1
0.0027295112317714 1
-0.018719474620323 1
0.0305555576963821 1
-0.00884535650706573 1
0.00463786998529624 1
-0.000466788135632341 1
-0.0143193778486548 1
0.018114481691054 1
0.0188071518829914 1
0.0107148399562827 1
-0.0107851708253286 1
0.00566338786554079 1
-0.00147212846938778 1
0.0146737001658074 1
0.0190822695531653 1
6.96736259475795e-05 1
-0.00180309961784234 1
-0.0155962257420522 1
0.0571488782604396 0
-0.00552384235968684 1
-0.0232764561595651 1
-0.0384974762129857 0
0.00856893661608922 1
0.0186258599310223 1
0.00816328430068431 1
-0.00794192907572017 1
0.00264055603559277 1
-0.0228017062359638 1
0.00726153713094822 1
0.0507389206406922 0
-0.0233193537460266 1
-0.0138078010203852 1
-0.00275516469382827 1
-0.00474368350018737 1
-0.00900539761117618 1
0.000740612452411545 1
-0.0242072613102281 1
-0.0425533115406445 0
0.0152240428122762 1
0.0345324337910975 0
0.0263433894664941 1
-0.00112538800989944 1
-0.000978247413355637 1
-0.00561896252816257 1
0.00617473387893217 1
0.00743875430002306 1
0.00191767882302065 1
-0.0090775335391312 1
0.0112663888436113 1
-0.0182113564279192 1
0.00933619362290333 1
-0.000881439264972899 1
0.00557741409241221 1
0.0138531279169545 1
-0.00985354913787729 1
0.0169579908832581 1
-0.0101584434875258 1
0.00898689229099171 1
0.0146875137050574 1
0.0117305509441877 1
-0.0138807273582362 1
-0.00617094508213591 1
0.0139867189164969 1
0.0126636707617089 1
0.00429883519696267 1
0.0194133307975945 1
-0.00397481285016802 1
-0.00630287732710541 1
-0.0010625334888025 1
0.00899667102170015 1
0.00159926796755901 1
-0.00651100245989295 1
0.020793989852575 1
0.0168506150740341 1
-0.00298066430777584 1
-0.000254696658974859 1
-0.0210529279764055 1
0.00147016859676247 1
-0.0206775634750521 1
0.0281708630488733 1
0.00479111982396649 1
0.00722954262989273 1
0.018973812514784 1
-0.0188236623792726 1
-0.0138478993817446 1
-0.00818260768198785 1
0.00360093436754212 1
-0.0105282385538591 1
0.00273526657076708 1
0.0167445696771154 1
0.0115365187091162 1
-0.00454643872601713 1
-0.0147048235199482 1
-0.0319388612812867 0
-0.00896912874314202 1
-0.00107956059563546 1
-0.0021813633474977 1
-0.0130438755820543 1
-0.0189175471632478 1
0.00991033682123558 1
0.0229462168770464 1
0.0207774023649414 1
0.0226989248862496 1
0.0162430617162215 1
0.0299383771233483 1
-0.0212292889858281 1
0.00475659438745093 1
0.0276810481815119 1
0.0469556311852496 0
-0.0278965254206993 1
0.0136499964891731 1
-0.00166182252732887 1
0.0146797777497864 1
0.00594538169751657 1
-0.0100361865152644 1
0.00468108971961897 1
-0.0246367731745345 1
-0.00936005253947148 1
0.0254213678298355 1
0.0290421940166353 1
0.0270848121355234 1
0.0157375433608042 1
0.00771526982884019 1
0.0102728066957147 1
0.00270048897316559 1
0.000215771045248015 1
0.0292925097002966 1
-0.0129659822432768 1
-0.00671001911597654 1
-0.00686128040585368 1
0.00555206353553766 1
-0.00692221324330656 1
-0.00318950330330328 1
-0.00152144218950374 1
0.00105723200259418 1
-0.014116544087153 1
-0.00366557513422919 1
0.0213958754220391 1
0.0380949529043498 1
-0.00399407438871521 1
0.00169998441855972 1
0.0105527558728763 1
0.0057622901235241 1
0.00515713062329591 1
0.00504928547754197 1
-0.00487928038514341 1
-0.0309025924136008 1
0.0276142433833622 1
-0.0204829338886159 1
-0.0107801871622275 1
-0.00471635818610623 1
-0.0201236055106813 1
0.000456007630016984 1
0.00813711237954886 1
0.0141143884801595 1
-0.0279945513389334 1
-0.0149132316361135 1
-0.00439128652414262 1
0.0180365390446157 1
-0.00743062344487617 1
-0.0131563453137656 1
-0.00310650622538044 1
0.0093631938915938 1
0.0335200712662938 0
0.0200965721128781 1
0.010523447406624 1
0.0110349640726168 1
-0.0111091308662701 1
0.0129178801243662 1
0.027812172342199 1
0.014158964739172 1
0.0108165841080665 1
0.00855771361518912 1
-0.0338088966473858 0
0.00591846967156187 1
-0.00974485644197628 1
-0.0256629988829938 1
-0.0155318871902239 1
-0.0422408081003952 0
-0.00111652584220584 1
0.024248060072663 1
0.0100467570090955 1
-0.000800916148542555 1
0.00716588535943125 1
-0.00172056720909844 1
-0.0245329555025205 1
-0.000961287402626698 1
-0.0248590010367838 1
0.00166375375988873 1
0.0160396605163342 1
-0.00857087907996231 1
-0.00327350700164089 1
-0.0190125796677891 1
-0.00680071263597103 1
-0.0027325968420605 1
0.0302438059172873 1
-0.00345308646339199 1
0.00475882793687571 1
0.0187482901413899 1
0.0212267332724103 1
0.0304911598475956 1
0.00524103622953829 1
0.0519757273609512 0
0.0273570636550176 1
0.0182342960434752 1
-0.0115547329921801 1
0.00234517017610468 1
-0.00409829482400089 1
0.00890905009631187 1
0.00944471023940939 1
-0.0187924195128343 1
-0.0213121739714662 1
-0.00685613076218784 1
-0.00682075057662089 1
0.00342767097509856 1
0.00229247360315075 1
0.00531889023393598 1
0.0111272649686597 1
-0.000496051290464783 1
-0.0181271369231293 1
0.0368346447334476 0
-0.0201005310987851 1
-0.0416877187663139 0
-0.00106047583223202 1
0.0169216237588873 1
0.0156335174230245 1
0.00852391679452672 1
0.00531530108578499 1
0.00745515281407639 1
0.00307382145767498 1
0.0177044017219926 1
-0.00425750751450589 1
0.0090351407316302 1
0.00738288947795328 1
0.0030195168519692 1
0.00292124558330298 1
0.00704691264181014 1
0.00849446748670638 1
-0.0212687300148095 1
-0.00743144270307092 1
0.0379732363072478 0
0.00240389728375925 1
0.00706548885318813 1
-0.0221934259000689 1
0.00317780995201309 1
0.000116620394622367 1
0.00994199208606707 1
-0.00399501399839358 1
0.0182028469389844 1
0.00650339157428585 1
0.0212054243192215 1
-0.00599772549298042 1
0.00352504669795419 1
-0.0110484497802383 1
-0.0213538237557172 1
-0.0221381301358663 1
0.00218096285301309 1
-0.00282170535003227 1
-0.00716190490899196 1
0.0227162863672178 1
-0.000553500616239288 1
0.0248408842937446 1
-0.0106963650472634 1
0.0144365933284066 1
0.0164997962270728 1
0.0194686158492448 1
0.0156647865888927 1
0.0184165944613176 1
0.0118592644250461 1
0.0196075640555969 1
-0.00608722007887334 1
-0.0186458833385955 1
-0.00632077254597976 1
-0.0244979524573218 1
-0.00191324701164029 1
0.0231666719353139 1
-0.00205929173374318 1
-0.00567985213689231 1
-0.0190765098784465 1
9.8854265529955e-05 1
-0.00179457740823242 1
0.0197180149079906 1
-0.0102854862476826 1
-0.0337621783792039 0
-0.00218250394549096 1
-0.00944157803031135 1
-0.0110353213291376 1
-0.000951851662887436 1
0.0384021731685971 0
-0.0178832056725069 1
-0.00966935650561426 1
0.00408894621538246 1
0.0114199413356735 1
0.0125841181048391 1
-0.00998911713083819 1
-0.00864778753842654 1
0.0107455180656651 1
-0.012034472728675 1
0.0029676075584793 1
0.021714563961143 1
-0.00220614185761074 1
-0.0263095740063748 1
0.0190423236721985 1
-0.0140628418461238 1
0.0153527323515388 1
-0.0343401757485245 0
-0.00143621776609235 1
0.0130916108004115 1
-0.0117788259360799 1
0.00840588680432986 1
0.0138490474102403 1
0.011092361392622 1
0.0236771190995033 1
-0.0165111173935644 1
0.0105946750193282 1
0.019519418025089 1
0.0152263204880529 1
0.00607961418718334 1
0.00249971169095681 1
0.00200022800376459 1
0.0162842760957692 1
0.0140026220004432 1
-0.00825338040925374 1
-0.0415925054368278 0
0.00899990799676732 1
0.0183734697242424 1
-0.00648652299438961 1
-0.0154033239193686 1
0.0274532518881907 1
-0.00393364321400555 1
-0.0298563751021221 1
0.00229508444785774 1
-0.000613578218326371 1
0.0111404879051723 1
0.00620017947627721 1
0.011527897573687 1
-0.00840928235477198 1
0.00500356043737244 1
0.0275200951438624 1
-0.0148760353689806 1
-0.0150728319160006 1
-0.00244449832534187 1
0.0131911205103068 1
-0.0104558051264433 1
0.0144080232476543 1
0.0282887593034572 1
-0.00490874557285021 1
0.00736484372577921 1
0.0022414958760931 1
0.00625526772390474 1
-0.0233762224600133 1
-0.0307102315929868 1
-0.000752048614042885 1
0.00413674187557636 1
-0.00715828581616278 1
0.0239527153531505 1
-0.0187116426769663 1
0.000360737759452116 1
-0.00832706602876677 1
-0.0120895343897958 1
-0.00380738320549686 1
-0.0246441061899927 1
-0.0161377311965202 1
0.00251037448277511 1
-0.011121824983663 1
-0.00506908191595926 1
-0.00959790127926306 1
-0.0160388129134779 1
-0.00255773413348653 1
0.000812278834530223 1
0.0271348593575075 1
0.00736138942929308 1
0.0145119929430132 1
0.00122734659501681 1
-0.0174829406416628 1
-0.00203504429571505 1
0.0238462052079736 1
-0.0152659620936267 1
-0.0158885029073554 1
0.000239449231246264 1
0.00997799548127339 1
-0.0148415381963354 1
0.0191531640307709 1
0.0173599864429718 1
0.0170698567171698 1
0.0198005804020391 1
-0.00293667698240279 1
-0.0315605777857925 1
0.00821383416062289 1
-0.000207920344829576 1
-0.0131259772428536 1
0.0114177440936905 1
0.0431118854049217 0
-0.00317299791151095 1
0.0430481209459374 0
-0.0225598325961304 1
-0.0111407773934942 1
0.0111133379486558 1
0.0226094491427445 1
-0.0152623788293674 1
-0.00164850584457253 1
-0.00577395695429492 1
0.00690219919617512 1
-0.0070940584971009 1
0.016438614605324 1
-0.0160551218357058 1
-0.00686317332066383 1
0.00278908552185678 1
0.0239791086401516 1
0.011936981191571 1
-0.00215890896547607 1
-0.0150206625223691 1
-0.00876855174167832 1
0.00283851958410206 1
0.0054729966389459 1
0.00344853751659812 1
0.0108362231618341 1
0.0100775537077613 1
0.0146918746069643 1
0.00521712450167938 1
-0.00183731196189731 1
-0.00119321245960992 1
-0.00366169353581466 1
-0.0128606787236781 1
0.0219626081318042 1
0.0343352046757498 0
0.00413566338688654 1
0.00311630168818566 1
0.0155895382643623 1
-0.00116755455744641 1
0.0366706333650136 0
-0.00052001145739901 1
-0.00122594174455221 1
0.00547491488090204 1
0.0110933223318564 1
0.0129026196251308 1
-0.0278627124980307 1
-0.00504887533548107 1
0.0295583492212696 1
-0.0239613951618579 1
-0.0201746482747531 1
0.00726184582902077 1
-0.000688523070599646 1
-0.0502825036751572 0
0.0021913550924505 1
0.0470827041588871 0
-0.0153702905115982 1
-0.00641719595306591 1
-0.00741621224756818 1
0.00583083828616607 1
-0.0033467186230911 1
0.0208520281803238 1
-0.0020095742777394 1
-0.00909447232985731 1
-0.01987596641728 1
-0.000732484229426925 1
0.012480803478425 1
0.00546099147663231 1
0.00570659112233927 1
-0.0288858466538985 1
0.00115226075056088 1
-0.0013494366361437 1
-0.000628931700761936 1
0.0352662790156115 1
0.0130740691473907 1
0.0351665164879587 1
-0.0146983967042182 1
0.00917231282467747 1
0.0268934991866678 1
-0.0187040626065111 1
-0.0175883520198197 1
-0.0116209975015115 1
0.00396789955628156 1
-0.00127200269841815 1
0.0104382799009289 1
0.042433320064601 0
-0.0059896097490538 1
-0.00692622794159905 1
-0.0218420508943176 1
0.00212804068196477 1
-0.0118932293584643 1
-0.0131223404856688 1
0.00847992460833451 1
0.000931807580248794 1
0.0107598937018778 1
-0.00826507686566614 1
0.00526066670968059 1
-0.00852469937017571 1
-0.000363563056851474 1
-0.0112607522697958 1
-0.0144185708760205 1
-0.00192170868446128 1
0.0113662727539242 1
0.0192354850155319 1
0.00731815274199672 1
-0.00396724463320232 1
-0.0540835605530256 0
-0.0130099941362082 1
0.0122820782477063 1
-0.0107113232737114 1
0.0284682217442741 1
0.000850648507874417 1
0.0247589053996673 1
0.0271681478824048 1
0.0218775131444843 1
0.00473576972473842 1
0.0362641575785452 1
0.0153806613043484 1
-0.0201034210054468 1
-0.0239954766248499 1
-0.0100734734980388 1
0.0278690939569537 1
-0.000193986244279878 1
0.00453594457370545 1
-0.00132239275550602 1
-0.0206733910357356 1
-0.0488372744423259 0
-0.00498292084210994 1
-0.00434968681139345 1
-0.0150600686259566 1
0.0268654836841238 1
-0.00960544509924432 1
0.0264046287399171 1
0.00626644926836029 1
-0.000372511315041122 1
-0.0184065722230892 1
-0.00119421358468615 1
0.00858179955850479 1
0.000506763401710588 1
-0.00568875964115827 1
0.00546589790565992 1
-0.0227259318900965 1
0.0132859236180304 1
0.0266493358399312 1
-0.00212917819300737 1
0.0127474375863717 1
-0.0246479623711121 1
-0.0205176815221454 1
-0.0126528085907089 1
0.0207893665456824 1
0.0169956114738437 1
0.0216058784821544 1
0.0156576076442979 1
-0.00128662655247222 1
-0.00569300172779812 1
0.00292427285062906 1
0.0124222459588574 1
-0.00467342372218608 1
-0.00886285901274322 1
0.00478037205868232 1
0.0106581861564871 1
0.0200026792192638 1
0.025133168057036 1
-0.00676110062301282 1
-0.026296043362054 1
0.00715160580270686 1
0.0368921307610854 0
-0.013322231894416 1
0.0108113446684949 1
0.0119899997965413 1
0.00187886658807434 1
-0.0078925717510377 1
-0.0178328158112382 1
-0.0168463268623413 1
0.00449201360615219 1
-0.022983120614343 1
-0.0116659424800069 1
0.0276473013584624 1
-0.0122604529733124 1
-0.00990713681127403 1
-0.00904217420382999 1
-0.00158225129130572 1
-0.000308405375651845 1
0.0181693227776542 1
-0.0276627653398979 1
0.0167464973989031 1
0.0119241401789479 1
0.00834956630886006 1
-0.00435716127014567 1
0.0129432419463815 1
0.0117120368724674 1
0.0267008760267759 1
-0.013203221658552 1
0.0157835335592308 1
0.00116243118421623 1
0.0108075901858284 1
0.00157050028484089 1
-0.0168500044695399 1
-0.020284923426717 1
0.00834999440366492 1
-0.00280652528745374 1
-0.0153278557479817 1
-0.0395205944861908 0
0.0354511447362319 0
-0.00521195831901541 1
-0.0268399503138133 1
-0.00199755266782309 1
0.0220426353296715 1
-0.0175834845291131 1
0.0192823044447867 1
-0.0262976307427537 1
-0.0308815948777271 0
0.0227398144233192 1
-0.0141399314138236 1
0.0050728464776437 1
0.0171947983764018 1
0.0346125950265916 0
0.0396712331413435 0
-0.022017732258172 1
0.00676242393094713 1
-0.0225574935782778 1
0.0211563742255585 1
-0.0265643536954902 1
-0.0166981014447368 1
0.0206088142113435 1
0.0222015741860004 1
0.00961453636209452 1
0.012375629550195 1
-0.0252633511926858 1
0.0170816494679226 1
-0.0123198561982644 1
0.00936057268289094 1
-0.000674042804987695 1
0.0106947421193371 1
0.00392936081340819 1
-0.00460280269951942 1
-0.0279687854124047 1
0.00317450412687349 1
-0.00220319316170232 1
-0.00902173835757086 1
0.0334957488939436 1
-0.00330726180894616 1
-0.0112664822882885 1
-0.0122408664741534 1
-0.0144565800435982 1
-0.0133964803265367 1
0.0206065121982439 1
0.0152860652926601 1
0.000798252071756941 1
-0.00336395805414074 1
-0.022578731841787 1
0.0219740791305188 1
-0.0192683882840229 1
0.004815205671897 1
0.00114457877490931 1
-0.0125584899505586 1
0.00556388093470822 1
0.0264578181514897 1
7.56554924734743e-06 1
-0.00316362749661141 1
-0.000489955946227199 1
-0.0036928461079461 1
-0.0149109246996088 1
-0.0137344223950434 1
-0.00172484053168903 1
0.00835660356918469 1
-0.000412974360428905 1
0.00509239657172853 1
7.71295936657923e-06 1
0.0171635776370086 1
0.0294774034222176 1
-0.0120388637053322 1
0.00456018036811623 1
-0.0227885984500082 1
0.0265374596534086 1
0.00587915088062837 1
-0.00426724735159054 1
-0.00314618011121698 1
-0.000460005831445196 1
0.0118377465965335 1
0.00550144135811123 1
-0.0292912964662323 1
-0.0295265651426803 0
0.0255804984074626 1
0.0138207232503073 1
0.00250585938649131 1
-0.0187316163235611 1
0.0236507183808126 1
-0.00330535683884931 1
0.029781380959281 1
-0.00656587741148114 1
-0.00599776261796814 1
0.0135467750185096 1
-0.0192174736089542 1
0.0198059931155508 1
-0.00354848791212959 1
0.0080059223171926 1
0.0203687313319118 1
0.012074802218239 1
-0.00939162787367994 1
0.0195914459495954 1
-0.00768414611118744 1
0.00489930052331384 1
0.0262453396101233 1
-0.018841301688412 1
-0.00265432290013885 1
-0.0193218429687226 1
-0.00322361528790863 1
-0.00612338985949109 1
-0.00541880704529688 1
0.00638360075113787 1
0.00359011597974091 1
-0.00488522893447171 1
-0.0184235334440858 1
-0.00264857745727593 1
0.00767030724616095 1
0.0315734727963649 0
0.0233409929797434 1
0.00234800795935052 1
0.0116166277341751 1
-0.0258429556416582 1
-8.12169144886491e-05 1
0.0170008525670505 1
0.000811496087690682 1
0.0213025049030203 1
0.0295602224364853 1
0.0165792495806311 1
-0.0190671389507406 1
-0.00393778080726959 1
0.00707766671626766 1
0.0235351449508124 1
-0.0132240331407935 1
-0.0263591498039332 1
0.0139798430045685 1
-0.00292407101851185 1
0.0058971613840009 1
-0.0135071969580372 1
-0.00413697078305438 1
0.0179608929587324 1
0.00127348740213455 1
-0.0389313578219675 0
-0.012555378212404 1
0.0178880764088096 1
-0.0119173316220272 1
0.0119345824400715 1
-0.00620122392763025 1
-0.00585083209754822 1
-0.0136029217807919 1
0.00477609930492779 1
-0.0149495164045973 1
0.0119502341485529 1
0.029966098162437 1
-0.00661361414306398 1
0.00849748271019872 1
-0.0187950777135155 1
-0.00985769388576593 1
-0.0168898834658204 1
-0.00955144390692545 1
-0.0199639066362229 1
-0.00954893366121994 1
0.00442346856162259 1
0.0115471988477439 1
-0.00053742330610134 1
4.33247100446749e-05 1
-0.0258931776316431 1
-0.00283583482713016 1
0.00114295638227323 1
-0.0212028975256374 1
0.0437037349417613 0
0.0248398765872021 1
0.00718250940566329 1
0.015020709232668 1
0.00524341089384814 1
-0.0104858671942233 1
0.00482121514885496 1
-0.0106019763850549 1
-0.00994955415192057 1
0.0168631092867988 1
0.0137777333306768 1
0.0108306305261658 1
-0.0102503960897697 1
0.0136959976993034 1
0.00690895248454635 1
-0.00355825492066437 1
0.0191634849497259 1
0.0212926790955327 1
-0.00110822131951208 1
0.0442150169287255 0
-0.00119651852507665 1
0.0284693662624637 1
-0.00281385032228193 1
0.00624153347472577 1
0.0145910605103458 1
-0.0111503567400356 1
0.019881186900103 1
0.000538566473103646 1
-0.015949731962581 1
0.0181875722914588 1
-0.00120835035207269 1
0.0223922038777916 1
0.00776394067108279 1
0.00513898602622105 1
0.0160263680447118 1
-0.00412621293354328 1
0.0154842400411693 1
0.0115232128960159 1
-0.0041703665166382 1
-0.000417597696727459 1
0.0106191493721929 1
0.0215293284159661 1
-0.0290562118078087 1
0.0207508843630047 1
0.011351536809818 1
0.0291850110433169 1
0.0125948594439939 1
-0.0164162338435629 1
-0.00246067793236503 1
0.0413881070798649 0
-0.0184240160389239 1
-0.00140446348135458 1
0.0260674023822502 1
-0.00744559725452238 1
-0.0214871986076944 1
0.023073065836495 1
0.00785545444712726 1
-0.00713735094208231 1
0.00478821048733668 1
0.0062336514550317 1
0.00344037392183683 1
0.00387172270013357 1
-0.00387132086017013 1
-0.00235717838088012 1
0.0365202637295981 0
-0.00564505221667283 1
0.00966082292109903 1
-0.00551744838275096 1
-0.00792967122615575 1
-0.0141786998868447 1
-0.0127416244717028 1
-0.00765924096618676 1
-0.019534358978786 1
0.0340341245440807 0
-0.00894890815917446 1
-0.00691538477935201 1
0.00380005655731431 1
-0.0177590381544491 1
-0.0136718726811964 1
-0.0121661051981819 1
0.011933775780922 1
0.0363096447527555 0
0.00176719118439278 1
-0.0396345321624691 1
0.00407637622941874 1
0.0238911951697593 1
0.00217543244521986 1
0.0166871853080453 1
0.00568310014386621 1
0.0241712760161008 1
-0.00263077987780049 1
-0.0169060722009744 1
-0.00401870827040274 1
-0.0137971441592986 1
0.0209189991688576 1
0.0241255094818111 1
0.00320608614844945 1
-0.0179260890590117 1
0.00104920274578398 1
-0.026058392138128 1
0.0124270715128132 1
-0.00680090568010232 1
0.0170009309287463 1
-0.00557772590036649 1
-0.0213706374615034 1
0.000276453096239003 1
0.0105429879630855 1
-0.00680287613391998 1
0.0224971363335193 1
-0.0257664200242102 1
-0.0157597262189891 1
0.00492871404847198 1
-0.0142163138654525 1
-0.0294207632233329 1
-0.00297904470364991 1
-0.0207012911470888 1
0.00936629765576847 1
-0.0187891212679862 1
-0.0196619474651964 1
0.00990525675805306 1
-0.0101983355583745 1
-0.0169507436591218 1
-0.0362208001999004 0
0.0343017531158749 1
-0.0101670009473756 1
0.036954436791641 0
0.00716288847475767 1
-0.00155331511387281 1
0.00291200774049878 1
-0.00607091336761613 1
0.00497697424752084 1
0.000872287775947628 1
0.0171318569932573 1
-0.00328285914321572 1
-0.0146795372561028 1
0.012335236191452 1
0.00434148533675613 1
0.018141303418599 1
-0.00519369064884381 1
-0.0121679605481886 1
0.00699912806344561 1
0.0234033429973854 1
-0.0138266136190979 1
0.0135969959423563 1
0.0152642655280355 1
0.00438703695253779 1
0.000469757089850049 1
0.00775233108190235 1
-0.0109315037820336 1
0.0017681496094097 1
-0.0119158276758188 1
-0.0137154718072237 1
0.0301904396105199 1
0.0189751329216554 1
-0.0134731680319338 1
-0.00655199847962787 1
-0.0200798813032946 1
-0.0222517037260373 1
0.00436619194033819 1
-0.0219740712528405 1
-0.00546621126566256 1
0.00422185794533827 1
0.00634948156657391 1
0.00565817963046138 1
0.0083838892920456 1
-0.011016328371503 1
-0.0227867481569551 1
-0.0193290066698072 1
0.000374840781946115 1
-0.00837028875002667 1
-0.0202640425250203 1
0.00344779894327416 1
0.0128135474754979 1
0.00111085971640468 1
0.00572884613242725 1
0.0163449036827378 1
-0.00420803419223626 1
0.0136414142730397 1
-0.0052101970986864 1
-0.0100324200851572 1
0.020408346109905 1
0.00747846225005671 1
8.3489933292465e-05 1
0.00354291673436397 1
-0.0179442240827689 1
0.00425255208468363 1
0.0112819245615176 1
0.0571383375475673 0
-0.00601674420270732 1
-0.014701573400551 1
0.00393225457149993 1
-0.00433164968089325 1
-0.0171272515990033 1
-0.000694516858655905 1
0.0176709192052975 1
-0.0137680557840576 1
0.0159522626889294 1
-0.0179056100564471 1
-0.000688721501925742 1
0.00835816801898587 1
0.00207783000164507 1
0.00626164725516067 1
0.0222615945516161 1
-0.00146054590224736 1
0.0146582271905601 1
-0.0263179499808488 1
0.000640471077813984 1
0.00208979677118305 1
-0.0226195705718014 1
-0.00585816405763092 1
0.0106752860691816 1
0.0324988962401478 1
-0.0127727746985605 1
-0.00703903158470548 1
-0.0199488965618226 1
0.0320150720764098 0
0.0304063348290976 1
0.0186086478080435 1
0.0209027873115443 1
0.0144693213755922 1
0.00966997455820952 1
-0.0198037352491291 1
-0.00660829581645693 1
0.0286949488272923 1
0.0060225202017445 1
0.00830082703951561 1
-0.0199652057025558 1
0.0126188568406236 1
-0.0126061305364031 1
0.00786596277355818 1
0.00722390252044425 1
0.0357741584076046 0
0.0322122949525303 0
0.00641185716472118 1
-0.00561832254282761 1
0.0153389543884179 1
0.0106740872872821 1
0.0136863385453609 1
0.000323853837912373 1
0.00190583360161421 1
0.0123894709263384 1
-0.000154571712535642 1
-0.0104929898499546 1
-0.0017036927428946 1
0.0246193304285537 1
-0.0164256169474743 1
-0.019331452560569 1
-0.0218692962933659 1
-0.000456698838308073 1
0.00839527194642294 1
-0.0289866775068518 1
-0.00301767290311561 1
0.00250582338775522 1
-0.0396647054037114 0
-0.0130542730120723 1
0.0245035202234659 1
-0.00927244780309468 1
-0.00981442145674545 1
-0.0206364607001343 1
-0.00121468053602153 1
-0.00340207033151814 1
0.00592028371308263 1
0.00665755098952378 1
-0.0143565415683688 1
0.00733623496955283 1
0.0205079411900402 1
0.00279513336618666 1
-0.0330332070505128 1
-0.0138813155332801 1
0.0156973966545344 1
0.00507829695611339 1
-0.00580427203451377 1
0.00669833674710427 1
-0.00933779482852129 1
0.0123522407347766 1
-0.00268629706853294 1
-0.00430562301196922 1
0.0179331786340057 1
-0.0112228637769035 1
0.000601073218797143 1
-0.00187995395120808 1
0.0140804259022378 1
0.00298446974330996 1
-0.00413023600832947 1
-0.0126892239709744 1
0.0131502265385205 1
0.0251452795373696 1
-0.0295781743114341 1
0.0432377021029223 0
0.0228643951061055 1
-0.0202941306283957 1
0.0151474862470029 1
-0.00164638409530587 1
-0.0183108174039265 1
0.0127288074231988 1
-0.00170144099071814 1
0.00441990412078865 1
-0.00838881911052876 1
0.0159610176753152 1
0.0132704391259103 1
-0.0146567133457025 1
0.00442226299357186 1
-0.0258743911864009 1
0.0309049380096301 0
0.0104097266848858 1
-0.0117848491728784 1
0.0196690511332184 1
-0.0238432846073826 1
0.00820136461126109 1
-0.0026669437072305 1
0.00877105712559811 1
0.0146426997027702 1
0.00527287772584346 1
-0.00227620174659645 1
0.0121412447865201 1
0.00242609235590328 1
0.00894098576327022 1
-0.00802630055291039 1
0.0192799467688349 1
0.0123347868183401 1
0.00192441305423427 1
0.000238671421649898 1
0.0264986434875935 1
0.0197939739241424 1
-0.00293798741841442 1
-0.00858083931268824 1
-0.00996524341082558 1
0.00526775881789458 1
-0.00962561027193502 1
0.0177137194588731 1
0.00580441522121278 1
-0.0144378703702682 1
0.0221775230559059 1
-0.00561952849626525 1
0.0137649254047045 1
0.00970515185963451 1
-0.00520853236162837 1
-0.00345294439537358 1
0.0143445577603709 1
-0.0246785859502546 1
-0.00956487911127385 1
0.00318405224327178 1
0.0117825241085615 1
-0.0123641586575826 1
0.0138203367698877 1
-0.0310622076304691 0
-0.00137286563430859 1
-0.00794088450870665 1
0.00423563672456466 1
-0.0356602678634533 0
-0.0284963111187037 1
0.00107766995650455 1
0.00341061332581572 1
0.0230010066070004 1
0.0147376003271203 1
-0.00112255926254063 1
-0.00722578274885776 1
-0.0151427308514629 1
-0.0150945507351069 1
-0.00478441483869651 1
0.0168041878774696 1
0.0121787149840169 1
-0.00673675899084506 1
-0.00944227697161564 1
0.00709864758222355 1
-0.0031657831511428 1
0.0194846012307891 1
-0.00950075829777803 1
-0.0064273078296232 1
0.0222818075942674 1
-0.00968682606961328 1
0.00924150783682308 1
-0.0194982669910334 1
0.0142628756069463 1
0.00292854240486399 1
0.0128910326626278 1
-0.0170547143154666 1
0.00563371873319429 1
0.0387866707633287 0
0.0102498915389904 1
0.00338095841194761 1
0.00653312054533948 1
-0.0106292210343457 1
0.0125613982829594 1
0.0125028002790091 1
-0.0129918594558999 1
-0.0324758221382438 0
0.000482903111565862 1
0.0145920057499982 1
0.026711675621749 1
0.00201217285209589 1
-0.00217024881551157 1
0.0185935877245972 1
0.0146529181999666 1
-0.0135489884809857 1
0.0125093094171396 1
-0.0207206185013291 1
0.00896130447418514 1
0.019409736645321 1
-0.0121282570610446 1
-0.0408932467902691 0
-0.0115395548218754 1
0.011258114098061 1
-0.00728563848343423 1
-0.00205940286691433 1
0.00331537887158358 1
0.00055156762479132 1
0.0218340423681158 1
0.0172966547525494 1
-0.0136493825134787 1
0.0165776772864864 1
0.015782973186469 1
-0.0223966490536008 1
-0.0095632619238075 1
0.00779453824664958 1
0.00343295349894659 1
-0.0122888217115118 1
-0.00795411349417175 1
0.0222050375664433 1
-0.0123502924029545 1
0.0162672565717521 1
-0.0183128723122053 1
-0.0113657847808158 1
-0.00902299230874391 1
0.0152174773621755 1
-0.00565998028140832 1
-0.0123289190063223 1
-0.0131228390580615 1
0.0108750867206855 1
0.0243131486485086 1
0.0080004947183112 1
0.0549766823869827 0
0.00704507657579128 1
0.00506373163943716 1
0.0257522520234759 1
-0.00394960214787944 1
0.022156271251833 1
0.0189238945198598 1
0.0128837015933797 1
-0.0279942256050105 1
0.0117352071398704 1
-0.00535791510721934 1
0.00781742342913097 1
-0.0113767035109898 1
-0.0139506641845046 1
-0.00251162010903632 1
-0.00413422586702229 1
0.0112933002846061 1
0.00553579240402359 1
-0.00492865401067495 1
0.0160841334415682 1
0.00564640542253829 1
-0.0265833855688951 1
0.0135903534471294 1
0.0141251979424639 1
0.00234295458272475 1
-0.0274923222174271 1
-0.0119987246451798 1
-0.00503785857953468 1
0.00664452578040972 1
-0.0115259933970986 1
-0.0181426788076297 1
-0.00964186093241886 1
0.0285465266578081 1
0.0092582675645591 1
-0.0486081804386597 0
-0.00504540801420191 1
-0.00673665070309267 1
0.026533215183403 1
0.0337728074889142 1
0.0292286744194475 1
-0.00279013782733162 1
-0.0122394397462417 1
0.0103830696596855 1
-0.00676052762666037 1
0.00129119213548683 1
0.00713135417966021 1
-0.000636939217334076 1
0.0244462024623918 1
0.00950958262035858 1
0.00836352584731213 1
0.00375833140520762 1
0.0178206777120465 1
-0.02783458799935 1
-0.0372776276920814 0
0.0227619785877854 1
-0.0151491019154397 1
-0.00392254830062787 1
0.0171177274245617 1
0.0276107309046918 1
-0.0134541083871625 1
0.0229968856360476 1
-0.0278261946612367 1
0.0356516686056235 1
0.0180806536487465 1
-0.0205606338854 1
0.0373805362305508 0
-0.00148364291350751 1
-0.019000953090326 1
0.00269767866946469 1
0.00940311532015558 1
0.000303805089821982 1
-0.00536699104655162 1
0.00114772778693346 1
0.00462793331443173 1
-0.0134554397783899 1
0.0225964683138478 1
-0.00840867145887201 1
0.00177564200202999 1
0.00327974780817804 1
0.0231467849709073 1
0.0154722814503839 1
0.0199900298446358 1
-0.0206090132352415 1
-0.0127962157454982 1
-0.0190286433443541 1
0.00880807219275362 1
0.0320676265230784 0
-0.01446128930227 1
-0.0259148194200834 1
-0.0156963343247342 1
0.00527312429266323 1
-0.00922726197626556 1
-0.0111937819992255 1
0.010897931870399 1
0.0218475471478409 1
0.0109500206576156 1
-0.015569412542206 1
0.00165139966414564 1
0.0141132572213912 1
0.00554804805502656 1
-0.00358616962706177 1
-0.0107933482994736 1
0.0165828698264301 1
-0.0107022193076827 1
-0.00297514151964745 1
0.0107475025713667 1
-0.0271030618174878 1
-0.0148934160874196 1
-0.00154939082136417 1
-0.0277402673695238 1
-0.0194716835309708 1
0.0290019575330748 1
-0.00601756850586522 1
0.00332293825371838 1
0.0114706473996205 1
0.00875147429094044 1
-0.0125097023755545 1
0.0143235101289868 1
0.0136547549029095 1
-0.0226373761296575 1
-0.00325292549768614 1
0.00815108397537619 1
0.0324328065794212 0
-7.14140246165975e-05 1
0.0127669326839631 1
-0.0109787202122628 1
-0.012925356887438 1
0.0132117067943806 1
-0.0039899903872381 1
-0.003721119779886 1
0.0138197941940706 1
0.00277061539855166 1
-0.000808064305410466 1
0.0148827895217979 1
0.0189414235077704 1
-0.0114943567989453 1
0.0261708645901291 1
-0.0119550147770528 1
0.00235324596349783 1
-0.0137109068023331 1
0.0228046203671224 1
0.000743983080407923 1
0.00137659460864176 1
-0.0287410633124309 1
0.00866201480188708 1
-0.00672007955232382 1
-0.0110595223965865 1
0.0112498292829833 1
-0.0133676141150005 1
0.0279822958782624 1
-0.00990730453971978 1
-0.0104844376550735 1
-0.00660120549465914 1
0.0208050790566505 1
0.0174357040011586 1
-0.0202300908106096 1
0.0131839942630001 1
0.0114911632796945 1
-0.0172459850483916 1
0.0137650915063982 1
-0.0190093686857346 1
0.0113609132249809 1
0.0201056623826481 1
-0.0203924976189321 1
0.0022163199611531 1
-0.00703066480928175 1
-0.0091218198705505 1
-0.0232545799686356 1
0.00706715096117082 1
-0.0307699266070921 1
0.0088663499081133 1
0.000558678762664473 1
0.0175744975734471 1
0.0255068260213328 1
-0.00577186405620193 1
-0.00352744426597765 1
0.024722409281827 1
-0.00405059910610803 1
0.00213977148891543 1
0.023798450660735 1
-0.00458730116388449 1
-0.0242894013923768 1
-0.00548425918029078 1
0.00143652547907704 1
-0.0294423418465907 1
-0.000388039803745194 1
-0.036650525289329 0
0.00740055710532313 1
-0.00397082939909937 1
-0.00499888015167012 1
-0.0137240700641654 1
0.00858283653610206 1
0.0245048349808569 1
0.00615275063309916 1
-0.0138465098209191 1
0.00201313625541228 1
0.00451640565377457 1
0.00815419980346863 1
-0.00690161681708431 1
-0.0152014800181449 1
-0.0109217338964662 1
-0.00513347306212166 1
-0.00503482621686611 1
-0.00284852061941122 1
0.00432275118876076 1
-0.0138130647659657 1
-0.00578981780069654 1
0.0177351662759305 1
-0.00719388050988399 1
-0.003087184337777 1
-0.0223433393649479 1
0.0113360182125694 1
-0.00812145637091311 1
0.00724778104115684 1
-0.00396762841595877 1
6.58206207803822e-06 1
0.0407611975561724 0
0.0110260712564108 1
0.0426027823261711 0
-0.020543883369199 1
-0.0142352568692386 1
0.00314655242305456 1
0.00272144561739959 1
0.0126632979882908 1
-0.00747213845505707 1
-0.00977523378870806 1
-0.0206972950331497 1
-0.0371325694211693 0
-0.0163090035838427 1
-0.0231695222428704 1
0.0249815264335654 1
-0.00550980979553258 1
0.0333412376737107 1
0.0137421415763032 1
0.00496796675434791 1
0.017540964980846 1
0.019161326538404 1
0.000150588012556814 1
0.0081628508308458 1
-0.0195905464526362 1
0.027400535736563 1
-0.0332106374269571 0
0.0169413044489401 1
-0.0192174610740818 1
-0.0221187257307886 1
0.00870640941462733 1
0.019615456770341 1
-0.0294240862256627 1
-0.01257764776682 1
0.0170163516382079 1
-0.0314131614099394 1
-0.030329463179499 1
-0.00312915903692083 1
-0.0028853945012039 1
0.0255039008175414 1
0.00326765310032643 1
-0.000739479904352891 1
-0.0215319427924679 1
-0.00112406412704296 1
0.0104352973376485 1
-0.0135930489465102 1
0.0010193382352856 1
-0.0264193291274458 1
0.0272899199400986 1
0.0158439976535767 1
-0.0038545244896147 1
-0.0069798771499436 1
-0.0223515663178779 1
0.00730013329018709 1
-0.00229007788085439 1
0.0215550651811509 1
-0.00686178398843256 1
0.00481176815445568 1
-0.0101224118293742 1
0.0228556215599214 1
-0.00153196944136066 1
-0.0127053983399475 1
0.0110462738426796 1
0.00877543836487529 1
-0.0119808861718889 1
0.00152866961602104 1
-0.00127828618484214 1
0.0252499638126656 1
0.0233430258192995 1
0.000964351183716947 1
-0.0117081491185819 1
-0.017041209998251 1
0.00248087168457683 1
-0.0139454724638123 1
0.0319657754196777 0
0.00957954749782344 1
-0.0155744004111836 1
-0.0226789515281974 1
-0.016331857447935 1
-0.0171709702522844 1
-0.00585096760360355 1
-0.00784423916734204 1
-0.0115171037299112 1
-0.0349136858569378 0
-0.00786501166273129 1
0.00257395673367481 1
-0.0331999570516275 1
0.0264514914040203 1
-0.00174483622937768 1
0.000405928443355671 1
-0.0156876659129401 1
-0.0035211737657987 1
0.0147356368272117 1
-0.00664102422575458 1
-0.00622977953958041 1
0.00985810277114282 1
-0.000611615160564387 1
0.0372038154942312 0
0.0164459745953298 1
0.00639372047106415 1
-0.0023369294346597 1
0.0132537755126562 1
0.00686521350513482 1
0.00388388988587644 1
-7.91852674312333e-05 1
0.0181225778489127 1
0.0128864621357564 1
-0.00151432278870517 1
0.0243358678510402 1
0.00709680366770714 1
-0.0183914288759504 1
-0.00648600662777661 1
-0.00378547506526455 1
0.0051300357041005 1
-0.00519515500749413 1
-0.00540419787935134 1
-0.0081684027293586 1
0.0208707067231403 1
0.00426009776895522 1
-0.0259396124295054 1
-0.00168281089055404 1
0.0111663448000782 1
0.013748559991279 1
-0.0218018510223533 1
0.00159993250528541 1
-0.0127226984158495 1
0.0101069500260509 1
0.00794756451850828 1
0.00520446717735456 1
-0.0121047798346195 1
-0.0136434209770719 1
0.0233258924847023 1
0.0185986644792696 1
-0.00248344119156117 1
-0.000643219932188959 1
-0.0023599806583037 1
-0.00403674101793646 1
-0.00313895293653275 1
0.0197608506629978 1
-0.00319340186559041 1
0.00421937694952122 1
-0.0173064695251327 1
-0.0125160417810933 1
-0.00577726258883505 1
-0.0325740169711623 0
0.0084744231787514 1
-0.00608952416091316 1
-0.0157441312820623 1
0.00123355744720955 1
-0.0029585569634989 1
-0.00704074973296097 1
-0.0168785958829045 1
0.00377587485283438 1
-0.0131986694849717 1
0.00198787543087435 1
-0.0153251013425057 1
-0.0243686881617224 1
0.00652278762393044 1
-0.0106518635320156 1
0.0134000306604547 1
-0.0110269066693841 1
-0.0341954847067239 0
0.000196805538098189 1
0.000903645842754972 1
-0.00264088831766227 1
-0.016621165271816 1
-0.0495233197834368 0
-0.0298178046984179 1
0.00834580355820576 1
-0.00818092365679077 1
0.00272778071861785 1
0.0128248102628174 1
0.0284927252202713 1
-0.00344281069417477 1
-0.00403566138443449 1
0.0149696544119098 1
-0.0045894737951312 1
-0.0139372143018522 1
-0.0178532139032451 1
0.0266465001891022 1
-0.00839211502209207 1
0.0168152921240618 1
-0.000437638409666152 1
-0.00534586102483281 1
0.00901927914110353 1
0.0153713308203686 1
-0.00492316258841938 1
0.0123123104681996 1
-0.00983182157862518 1
-0.0125931616457217 1
0.00679151869872266 1
-0.0234566639288161 1
-0.00396350507223877 1
0.00863235480335188 1
-0.0085636723882216 1
0.00354723491647134 1
-0.0286341949992468 1
0.0190666621735748 1
0.0195605380850346 1
0.0216337672456815 1
-0.00962737134924287 1
0.0161503741916479 1
0.0305354935185947 1
0.00734368002758425 1
0.0187362197293712 1
0.0290659409412132 1
0.0231268786451908 1
0.00770653472350065 1
0.0104603708653719 1
0.0024810784508708 1
-0.000519223536402817 1
-0.0154373160771564 1
0.000242134410161485 1
-0.00415181737781126 1
-0.0304898697103159 0
0.00184374476523103 1
0.0189364135172491 1
-0.0130691179408366 1
0.0129741679509679 1
0.012188211912143 1
-0.000651639739490552 1
0.031494803497944 0
-0.00217041057412534 1
-0.0182195882599997 1
-0.0060102519627553 1
0.0122027871220295 1
-0.0311966720592774 1
-0.0189720413106963 1
-0.00203910978222105 1
-0.000174398483894818 1
0.00735705400414417 1
-0.00672213409482262 1
0.00134511826076289 1
-0.00435535788001348 1
0.00362653322129112 1
-0.0327877919787493 1
-0.00107561328845338 1
-0.00889359922685042 1
-0.00300328015865113 1
0.0189369559817551 1
-0.0169995929099376 1
-0.0316218224379418 1
0.0308287692610838 0
0.00841739367876406 1
0.0336294643950982 1
0.0290616643284834 1
0.00805188793975899 1
0.00201852631387367 1
0.0139002071928539 1
-0.00415013243468305 1
0.00419460146805553 1
0.00480126072925879 1
-0.0026003950422506 1
-0.00615366346575312 1
-0.00178162744053205 1
-0.00868748494430632 1
0.0108307286346246 1
-0.00434993379415396 1
0.0272578133122226 1
-0.0193531395656552 1
0.00635879119741203 1
-0.00125199687402108 1
-0.00796643911567018 1
-0.0102214837099508 1
-0.0037659913913195 1
0.00642626537153938 1
0.0177158732392579 1
-0.00464507468795423 1
-0.00854433836521873 1
-0.0183482469952563 1
-0.00797873093946076 1
0.00221336772416716 1
-0.0068265342119952 1
-0.0124622859899928 1
0.0222696297992327 1
-0.0111801542920835 1
0.000812492824442184 1
0.0154020113730335 1
-0.0163214752254581 1
-0.0122444542648179 1
0.0149072101159293 1
-0.0161923088617474 1
0.00578503050822137 1
0.00468367132603345 1
0.0169135821433251 1
-0.00269245971663234 1
0.00803167386432172 1
-0.0142212117330535 1
0.0246507627992166 1
-0.0186547935163118 1
-0.00689591640944207 1
0.014340445569508 1
-0.00310569987330218 1
-0.000990352183144523 1
0.0136382964726188 1
0.0541251644401605 0
-0.000809732204801563 1
-0.0101127000580853 1
-0.000231154661795588 1
0.0205457547987387 1
-0.0139143764837661 1
-0.0165053714858089 1
-0.00192045590699854 1
-0.0166668617274364 1
0.0132466865454757 1
0.0181113043537401 1
0.0124638784223722 1
-0.0293069620671944 1
-0.00531980861003623 1
0.0233385776000787 1
-0.00896347774031441 1
0.0164723866070165 1
-0.0152217115249003 1
-0.000837249155674466 1
-0.0282657283249189 1
0.0147494877368387 1
0.0104584931317752 1
-0.00478252738772833 1
-0.00203109463569566 1
-0.0114139624960799 1
-0.0117297578450834 1
-0.0208952686372857 1
0.00249672514073561 1
-0.000559854681602705 1
-0.00683734256244086 1
-0.0287030628592799 1
-0.0124492596767791 1
0.001440909939172 1
0.00227598446638555 1
-0.00422710201164309 1
0.00506899586054549 1
-0.00211378728653443 1
0.0198785011489863 1
-0.0102966036640294 1
-0.0176928325312879 1
-0.0348049850219479 0
0.0358676887855763 0
0.0012387395217334 1
0.00169587667418064 1
0.0128951848762534 1
0.0176645908515493 1
0.0286466615562183 1
0.00908920452026646 1
-0.0119866314600989 1
0.0054303230168674 1
-0.00250304059106782 1
-0.0215402240843337 1
-0.00911243483785017 1
-0.012973230564805 1
-0.00565068476688949 1
0.0045032588638152 1
-0.0162265502952444 1
-0.00686369800297303 1
0.00722461079734445 1
0.00385395554442033 1
-0.00551531216353597 1
0.00213026405434237 1
0.0292737436319991 1
0.0206935928447205 1
-0.00140966818840686 1
0.0262965855568284 1
0.00603808123260644 1
-0.0253245092664692 1
0.0138048445105742 1
-0.0293158321514224 1
0.00236730526891686 1
0.0135521367402718 1
0.0134056554976185 1
-0.0130832386764451 1
-0.00151056195212027 1
0.0224040265676237 1
-0.0269886996141703 1
-0.0187700027134813 1
-0.0100010159216853 1
-0.00674466395106419 1
-0.00983687214355458 1
-0.015916748457511 1
0.025707231561638 1
0.0109985360608101 1
0.0181158612616679 1
0.00497070556196765 1
-0.00949925226710134 1
0.0024177851778981 1
0.00780395159260528 1
-0.0211896474618357 1
0.00805852251718066 1
0.000853502448703207 1
0.00235184223219303 1
0.0134813707628678 1
0.0090455413829835 1
-0.0174682506281583 1
0.0105294525676732 1
0.00186185675780552 1
0.008184164081224 1
0.0174128735347641 1
0.00621333560447086 1
-0.0092443851037982 1
0.013278720972181 1
0.0202465226554518 1
-0.00201151670763919 1
0.00734638141939405 1
-0.00563681494686376 1
0.0182915294388245 1
-0.0215939242784968 1
-0.0485143962673798 0
0.00756598094247457 1
0.0158421128380625 1
0.00691837304190347 1
-0.0146144001043338 1
0.000224937991298134 1
-0.00504480799716432 1
0.0252562971740168 1
-0.0321125097777735 0
-0.0229412014608385 1
1.82982188844105e-06 1
0.000605338974255029 1
0.0366246179503161 0
0.00373572822256927 1
-0.0287886221050787 1
0.00741045466930343 1
0.00341771342759054 1
-0.0141370623335617 1
0.0106733294612562 1
0.00822381887051509 1
0.00309874623226781 1
0.00806999791104973 1
0.00664342806552139 1
0.00317015721266732 1
0.0344519748904719 0
0.0114614010557005 1
0.00154518945416933 1
-0.0188831022806208 1
0.0295394683504925 1
-0.00381856695149804 1
-0.00329762348554462 1
-0.000482119097281976 1
-0.0128402767615643 1
-0.0111247876765876 1
0.00289002311866958 1
-0.018174517130609 1
-0.0171213974081315 1
0.0316978475094023 1
0.0201456707716573 1
-0.0578758869944907 0
0.0200719156541355 1
0.01204238549182 1
0.00421089337349708 1
0.0369571957228257 1
0.00268421513191484 1
0.0168710188314981 1
-0.00968332297918548 1
-0.0144380040063542 1
0.00762957446262148 1
-0.00951886161757431 1
0.0044836635301876 1
-0.0067086475057007 1
-0.00898131713375712 1
0.0231565812648822 1
0.0105064022666887 1
0.0433339193081769 0
0.00519809658773842 1
0.00530423756305333 1
0.0179860704197313 1
0.00373986723116892 1
0.0257738818048555 1
-0.00465597334777512 1
0.0132720896908396 1
-0.0141445884532255 1
0.019935492530997 1
-0.0239190494959758 1
-0.016201402129783 1
-0.00289607056443607 1
-0.00281384125298083 1
-0.0136764564483428 1
-0.0235555078071417 1
0.0320670456539641 1
-0.00723500736204397 1
0.00330851022104166 1
0.00687688478460014 1
0.0095617524801854 1
-0.0215071856913332 1
0.00870036712957323 1
-0.00803062579997405 1
0.0118371132925581 1
-0.000921686919031363 1
-0.0136135171706224 1
-0.0219875251282322 1
-0.00204999828241287 1
0.0397468129100393 0
0.0338333042867291 0
-0.0473060007678035 0
0.0193529063102114 1
0.000485802758419771 1
0.00879797961118886 1
0.000213338151525394 1
0.00859316046193472 1
0.0349660946084929 0
0.0299743926569513 1
-0.0324411445395547 1
0.0145657797072103 1
-0.025914985645644 1
-0.00064895233560565 1
-0.00493187112280004 1
-0.0113871592724339 1
-0.00248486227359036 1
0.0207764622584787 1
0.0267649798627897 1
0.000468629153126207 1
0.0168022085235949 1
-0.0120497780911114 1
0.0204778077291663 1
-0.0111777610445956 1
0.00390303078973237 1
-0.0144880841202317 1
0.0124551920761237 1
-0.0125190344612363 1
-0.011597946338882 1
-0.0102993379964819 1
-0.015444503308324 1
0.00894969644057033 1
-0.0154270475268511 1
0.0187812895097358 1
0.00856632044821046 1
0.0134039545853072 1
-0.000826363389014928 1
-0.000258832829485484 1
0.00552112019204943 1
-0.0169995266435541 1
-0.0145085876592855 1
-0.0412362991289524 0
-0.00244668486907695 1
0.00917001262635012 1
0.00283287694825546 1
0.0308364157883981 1
-0.0265575907474068 1
0.0067249371603863 1
0.015328508310293 1
0.00501944775706424 1
-0.0271329301120422 1
-0.00282462100027425 1
-0.0417443925323301 0
0.00815783570596501 1
0.00547333509734895 1
0.0203304334578234 1
-0.0248986177290833 1
-0.0176288381329098 1
0.0249599533705696 1
-0.00671251415564879 1
0.0220686791193851 1
-0.0012824121214049 1
0.00883558678804992 1
0.0207821369746186 1
-0.00638064825174888 1
0.0160961520417266 1
0.00620563865181311 1
0.0328548423601201 0
-0.02068163426698 1
0.0137675958817676 1
0.00124936837646793 1
0.011723885653775 1
0.021345399077997 1
0.0173984735708691 1
-0.0108309150463134 1
-0.0184220978142884 1
-0.0292209861814003 1
-0.0205074890044644 1
-0.00802045577697693 1
0.00728714292027509 1
-0.0296139591496414 1
-0.0112016295281936 1
0.020234592743184 1
0.016044061635234 1
-0.00989490767395568 1
-0.0291089698385964 1
0.0215604604034633 1
-0.0196163208978606 1
0.010325555644072 1
0.00429171456790881 1
0.0100885447269557 1
0.013366900379769 1
-0.0119089492490361 1
-0.00331887332380474 1
0.0128227100859478 1
-0.00831705628975053 1
0.0115083789380473 1
0.0182485639414138 1
-0.0288332222130419 1
-0.00946234122610533 1
-0.00683965846433723 1
-0.00606974831322061 1
0.00994313545978123 1
0.025295474654811 1
0.0192257518340698 1
-0.0284424024279048 1
-0.0212297628955569 1
-0.0293904108260036 1
0.00616089995797538 1
-0.0253160965214362 1
-0.0133036590845417 1
0.00655770214883485 1
0.0152094339604468 1
0.0121635091404405 1
-0.00950958331549055 1
0.00956109198159352 1
0.0107332888062428 1
-0.000627129069156244 1
-0.0158489107123596 1
-0.0308789606053116 1
-0.0190961855890554 1
-0.0137067976262372 1
0.00281406693980933 1
-0.0186148209955953 1
0.00737626033472947 1
-0.00187198009053647 1
-0.00368023327805699 1
0.0202837643598601 1
0.00178098742504386 1
0.0180368857714094 1
0.0212435428074004 1
0.0043531129116212 1
0.00705532839801239 1
-0.00815195667276329 1
0.0239876840923989 1
-0.00255893977780014 1
-0.0141140443457761 1
0.010322561800791 1
-0.0136012123271396 1
0.0129095197377454 1
-0.0113348347710963 1
0.000122773203453236 1
-0.0308841271059868 1
-0.00275831430658481 1
0.00148610967819515 1
-0.0242631945181885 1
0.0116842584528652 1
-0.025234260453948 1
0.0159039157954383 1
0.0123718221726519 1
0.00451361782304451 1
-0.00137644218136413 1
0.00713063843098704 1
0.0142575908870143 1
-0.00909624277211695 1
0.00295350218493671 1
0.0208196169164086 1
-0.00678162903306953 1
-0.00329743914056756 1
-0.0105280326615581 1
-0.0096258572226507 1
0.00114659061919564 1
0.0451646259682918 0
-0.00632515236593068 1
-0.00481348867095248 1
-0.0168130225366837 1
0.0134283386753801 1
-0.00129902055860435 1
0.0121457448690552 1
0.00744752526632114 1
0.0120180340574761 1
-0.0114115030347544 1
-0.00209764414782314 1
-0.00279560005290973 1
-0.00637510910447009 1
-0.0109613035805261 1
0.0133081410926339 1
0.00483271855742885 1
0.0270975275108271 1
0.0104350127319769 1
-0.00264367392388589 1
-0.00424852268088029 1
-0.0156740813114207 1
-0.00785401005431605 1
-0.0338978975604445 0
-0.0241247764171697 1
0.0171402530426652 1
0.012625305940552 1
-0.00578903972016052 1
0.0307061736632574 0
-0.00215335883882215 1
0.00570071138033859 1
0.022569403483577 1
-0.0217172245069175 1
-0.00867349358266628 1
0.0341751518221017 0
-0.014932433545818 1
0.0302117421519637 1
-0.008568270174966 1
0.00306330242279242 1
0.0109812263677689 1
0.0138428755340942 1
0.0171270785063426 1
-0.0293984624850201 1
-0.0192612880479442 1
0.00497470071180033 1
-0.00767055680230039 1
0.00497277875658424 1
0.00326606746136563 1
-0.00896439353444444 1
0.00479366163628984 1
-0.0243310756470414 1
0.0177252652528073 1
-0.000553336329840437 1
0.00430889446881565 1
-0.00292061522666378 1
0.0176428136362006 1
-0.00582187630599143 1
0.000614816956637038 1
0.00473921172551291 1
-0.0244855885887608 1
0.00872740960986672 1
-0.0178781601854494 1
0.00977476751059682 1
-0.0342676128255352 0
0.018442719973631 1
0.00115798952185838 1
-0.0258513359939718 1
-0.0110674215067958 1
0.00270778757495515 1
-0.00557867963477849 1
-0.00102243603872908 1
0.00194304180212199 1
0.0167334741493228 1
-0.0166178107760827 1
-0.00268431805409891 1
0.0452349726129827 0
0.00763611473058088 1
0.0122197288174196 1
0.030392247964286 1
-0.00560131284731173 1
0.00977192862182449 1
0.00732999113621037 1
0.00185985975756775 1
-0.0259314293803822 1
-0.0498364132392133 1
0.00147087135714051 1
-0.0145493364420168 1
0.000185030523587791 1
0.00176632931999638 1
0.025655370747423 1
0.0148131296798052 1
0.0102796538533661 1
-0.0115654889598839 1
0.0064948606292532 1
-0.00102205159996016 1
-0.0134714128735269 1
-0.0180799518159141 1
0.00708330991960656 1
0.00585133596580729 1
-0.011839842526556 1
0.00812227543248123 1
0.00820839672247789 1
0.0361796342467289 0
0.0450561409186812 0
0.0120266051061899 1
0.00133997732502264 1
-0.0127660000162091 1
0.0368097397593355 0
0.0162232178910013 1
0.00266420039125346 1
0.00342228163134309 1
-0.000539822295813315 1
-0.00873287992598329 1
0.0117656613453951 1
0.0175403958970817 1
-0.0268470266633693 1
-0.0168674182330768 1
-0.00901834211870443 1
-0.0106074910912524 1
0.0176115204919219 1
0.00156404752782165 1
0.00401942144407288 1
-0.00923626770666334 1
0.00244040702739342 1
-0.0147743259607342 1
0.0280117489757159 1
0.0103288922572741 1
-0.00841241552116407 1
-0.0172332804400775 1
-0.0230934386001334 1
-0.0304453896970951 1
-0.00352702886879144 1
-0.014437907138544 1
-0.0268127484955316 1
0.019117671589422 1
0.00432552300604226 1
-0.00394219560594178 1
-0.00853588396371287 1
0.0177066581570489 1
-0.0121609889887093 1
-0.0132649072158679 1
-0.0338195182591523 1
-0.0187418470400417 1
-0.0180925270539707 1
0.0214455051984016 1
-0.00840702405276617 1
-0.0120166822725401 1
0.0252761970133838 1
0.00368341956453617 1
0.0110540319349598 1
-0.0090716738167533 1
-0.00913569822457441 1
0.0051368496833746 1
0.00705702756434598 1
-0.0154681445603088 1
-0.00355593531823583 1
0.0354250314728406 1
-0.0221869557632245 1
0.00352201758324083 1
-0.00397759652641071 1
0.0254565694828964 1
0.0185681061390058 1
0.00333081039295502 1
-0.015363316377324 1
0.0206562033454409 1
0.0190440577448297 1
0.0221439855432191 1
0.00634658578244954 1
0.0212104466214381 1
0.00828933828236747 1
0.00472922500532373 1
6.85427458858214e-05 1
0.0164468069630633 1
0.0089819446866966 1
-0.00917262813862019 1
0.00336122854468661 1
-0.0144568252156871 1
-0.0239641774946779 1
-3.2758330953302e-05 1
0.0174899114144091 1
0.0114456969663658 1
-0.000548327623354624 1
-0.0164348854024141 1
-0.0139055484496163 1
0.0439359841708455 0
0.00248714919673563 1
0.0450761629764499 0
-0.0165753755965848 1
-0.00511512458352571 1
-0.0176876413438002 1
-0.00829902093161612 1
-0.00564106122309479 1
0.00301053060700369 1
-0.00903481624949064 1
0.00181735130141409 1
-0.0114415902902777 1
-0.0237690515374142 1
0.0117240852455055 1
-0.000477544878496786 1
0.000172967312271009 1
-0.0038518210330659 1
0.00727832518231324 1
-0.016013673743864 1
-0.00136166328252922 1
0.00880861711406093 1
-0.0118155495330272 1
-0.0128239526963577 1
0.00383217325903902 1
0.00692871898465708 1
-0.0012043763672611 1
0.0238781777310319 1
0.00904143471103032 1
-0.0207629408881203 1
-0.00659678790493372 1
-0.00131430402096718 1
0.0169860127493667 1
0.00256396923077215 1
-0.00192714847832537 1
0.00553334590980594 1
-0.00169784511561624 1
0.00319066442228703 1
0.0163552129743636 1
-0.00670698739060433 1
0.0183915483712692 1
0.00576137944002903 1
0.0160981007096683 1
-0.00191885562508948 1
-0.00872499732411507 1
-0.00358857483789305 1
-0.00392856827328675 1
-0.0161317919665625 1
-0.00586368771982618 1
0.00417616262760637 1
0.0191405981517045 1
0.0188105856003147 1
-0.0064039479228506 1
0.00210540067353567 1
-0.0055530535752734 1
-0.0136718630749353 1
0.0176545591094078 1
0.0297735099165835 1
0.0016770328254715 1
0.0332254560746389 0
0.0217184176616895 1
0.00528131693990905 1
-0.049747868567108 0
0.0136324610608719 1
-0.0136586687782477 1
-0.0254990297209706 1
0.00364081142169495 1
0.0119937512548477 1
0.0156825422002241 1
-0.0130173225793983 1
-0.020349874596756 1
-0.00177552629019014 1
-0.00341441755076812 1
-0.0117362528630431 1
0.0248860358631052 1
0.0246030588389323 1
0.0272055652066319 1
0.0081287706727986 1
0.00208770072039545 1
0.0180507194615244 1
0.0273040622723641 1
-0.00971444305667463 1
0.00100128700131694 1
0.0144339516084733 1
-0.00243023281774014 1
-0.0112193236744771 1
0.0209929299344987 1
0.0245130880123069 1
0.00318617279096605 1
0.00341654820941134 1
0.0108862098780019 1
0.0182206853752309 1
-0.00756767573410803 1
-0.00778301249743717 1
0.0105104523770621 1
0.025676465487654 1
0.0109955568656302 1
-0.0103736532165891 1
-0.0153588587723162 1
-0.00803958398584634 1
-0.0143120207448508 1
-0.010043963768512 1
-0.0007998789847053 1
-0.00470183681890661 1
0.0326156524543665 1
0.00740757010947682 1
-0.000224556398845053 1
0.00586508201348039 1
0.0105726727268664 1
0.0223898030212479 1
-0.012931801317951 1
-0.0192164022437247 1
-0.0116167027782117 1
-0.00343204862399847 1
0.00794573409897614 1
-0.00103654038799436 1
-0.0203161998687859 1
0.0119657551361235 1
-0.0126770281875464 1
0.035635030853023 0
0.0268232187631002 1
0.0025033703830981 1
-0.0124759192637013 1
0.00714690395898506 1
0.0138175539079247 1
0.00575757293353441 1
-0.0471260419520586 0
-0.0338734501698879 0
0.0269654031639104 1
0.0178327868189798 1
0.0332799745055898 0
-0.0108731027877161 1
0.0225045862356554 1
-0.0108213839808347 1
-0.00970122678764197 1
-0.000953766090391819 1
0.0157418265095247 1
-0.0223469321586353 1
-0.00285519211847405 1
0.0201835213668012 1
-0.0246037981192136 1
-0.0230244001500284 1
0.00534972588981316 1
-0.0459008148996797 0
0.0303828351311802 1
0.0118059578242523 1
0.00567951842469611 1
0.00479007935665478 1
0.0245870012135671 1
0.0205889323704073 1
0.00456774737751387 1
-0.0123851110637 1
0.00388889590262603 1
-0.00415282364956132 1
-0.0300986685291863 1
-0.00954225802679127 1
-0.00645207573309137 1
-0.0085771203422369 1
0.0114728929478 1
0.00298715612758508 1
0.0187995492277592 1
0.0139836122846303 1
-0.0262556523524795 1
0.028348219232579 1
0.0186249519213116 1
0.0105816202125173 1
-0.0150315530779125 1
0.0236662330747081 1
0.0162932669206318 1
-0.0143988781129623 1
0.012849367188393 1
0.00217225433167718 1
-0.0304349728408659 0
-0.0198555828190516 1
0.00416424170584533 1
0.0103801100915685 1
0.00978552327404215 1
0.012929650737364 1
0.0180837495898906 1
0.0314758301455237 1
-0.00404656673516597 1
0.00515496223913132 1
0.0017229926208281 1
0.00475098656227862 1
-0.0226052142684517 1
-0.000598945170521417 1
-0.00150630254128641 1
-0.0126089383729715 1
0.00465316603637991 1
-0.00885939450061928 1
0.012189569474145 1
-0.00694147381512641 1
-0.0206475893331342 1
0.00156517751821117 1
-0.0075537770310232 1
-0.0202912378867074 1
-0.00230625500857702 1
-0.00996330284623283 1
-0.0226970282273845 1
0.0169869906405834 1
0.00491279409898859 1
-0.0131898944801058 1
0.0194896389075704 1
-0.022661430660645 1
0.00269995204923484 1
-0.00358524464601333 1
0.0060060917413294 1
-0.0239354018260789 1
-0.00763266747574394 1
0.00122342483259524 1
0.0466750324408095 0
0.0120962674608788 1
-0.00216123689996065 1
0.00197411261510353 1
0.00960683804713418 1
0.00891912421048116 1
0.00976521908334984 1
-0.0136000685688754 1
-0.0194284633078877 1
-0.00376031842930235 1
0.000112491887532089 1
0.0135429698315689 1
0.0451715502445451 0
-0.00819774584641204 1
0.0226804736715282 1
-0.0145600250875378 1
0.0127983153468651 1
-0.0160064008479875 1
-0.0119405699923104 1
0.0227365249880564 1
-0.00941591369179878 1
0.0163060074940708 1
-0.0149778120075062 1
0.0221092144919059 1
-0.00897780268243523 1
-0.0154544687720154 1
-0.0049561207291574 1
0.00613472144367117 1
0.0263555217260082 1
-0.00676463473140212 1
-0.00847741963416957 1
0.0140959913362702 1
0.0229299703358598 1
0.00919108557094475 1
0.00918011142013974 1
-0.00339284430018122 1
-0.0315815004397936 0
0.00947388661693227 1
0.0220900269220163 1
-0.00133352348877597 1
0.00969534293764565 1
0.0230434669226982 1
0.0021798853385827 1
-0.0322614323715343 1
-0.00658804494139098 1
0.017134509779058 1
-0.00642520238225932 1
-0.010502844930806 1
0.00759969270885919 1
-0.0343427365680685 0
-0.00682905170225749 1
-0.0112146649826892 1
0.00736745742412115 1
-0.0153591342210068 1
0.00286070188182394 1
0.0132508033028613 1
-0.00901940805172533 1
0.00956349749584074 1
0.00275593142864216 1
-0.00628263379414336 1
0.0286037845649041 1
0.021825729831405 1
-0.0110656953069023 1
-0.00711207501168913 1
0.0149363361973844 1
0.0186155870131185 1
-0.00276047603107246 1
0.0284367151114709 1
0.0103108287974633 1
0.00661341255394601 1
0.0105462426524638 1
-0.0150023731741324 1
-0.000740022757657197 1
-0.00761498083864507 1
-0.0308256389618883 0
0.0339909558813751 1
-0.020057589107257 1
-0.0198765129329424 1
-0.0133539877600043 1
0.0148377907637837 1
-0.000707127129144587 1
-0.000827158104438518 1
-0.0128323897524567 1
0.0289084550899812 0
0.0165970171076269 1
-0.0266906094417545 1
-0.000501729307621201 1
-0.0105113431068406 1
0.0382271188062655 1
0.0140862268045998 1
0.024872234767746 1
0.0389693823822339 0
0.0170206175657052 1
0.0242023199485381 1
-0.00476270878225982 1
0.000878361075779802 1
-0.0153750142033814 1
-0.010525243843795 1
-0.00264290949384259 1
0.00340876463603485 1
0.0120945289514583 1
0.00921164993345153 1
0.0477149183262603 0
-0.01819953294138 1
-0.00853369219700518 1
-0.00203021530254594 1
0.00896966174373173 1
-0.0257763321099321 1
0.00928444500351998 1
0.0326330433697647 1
0.0160634946303716 1
0.00970151518021104 1
-0.0177406218521034 1
-0.0173674912420914 1
0.0058851363679781 1
-0.0260554137647632 1
0.0050615781024073 1
0.0264869260038332 1
-0.00293650459248751 1
0.0216669975116704 1
-0.00828113404383099 1
-0.00661167431692428 1
0.00683872610608359 1
-0.00148698229296801 1
0.00403239960473246 1
0.00842463531767545 1
0.00996140892903325 1
-0.00859680614531968 1
0.0218781064318027 1
-4.68075124545149e-05 1
0.0291533021259401 1
-0.0116003373472234 1
0.01899749938902 1
0.0166215778168506 1
-0.0111019020368154 1
0.00386972265920608 1
0.00890142588719552 1
-0.0175794844935412 1
0.0130592441420014 1
-0.0332458906791934 0
-0.0309310577701044 1
0.0122621937062448 1
-0.00360454488595361 1
0.000338990158390396 1
-0.0152473305205764 1
-0.0100332339921368 1
0.00943704319807008 1
-0.00377466776663887 1
-0.0089103008518183 1
-0.0177898786203991 1
-0.0142306868351125 1
-0.0168239284649259 1
0.0380892306063219 0
0.00673302984251262 1
-0.0031456947942015 1
0.00362467636094373 1
-0.00219372902359329 1
-0.0135112071869013 1
9.10495838450071e-05 1
0.0158825555197061 1
0.0184688330891948 1
-0.0145570441293817 1
-0.0119842641785193 1
-0.0133468248589658 1
0.0244874883840397 1
-0.00725741128640343 1
0.0183936627441943 1
-0.0134402490791597 1
0.0298285478167666 1
0.00971568883501459 1
0.0149061180531469 1
0.00975123140190469 1
-0.0267893422033365 1
-0.00776993507308988 1
-0.0335025367153481 0
0.019064798761211 1
0.00617727635981501 1
0.000282508847359586 1
0.0398323728905331 1
0.000660980063224238 1
0.000709670962670944 1
0.00128682267719117 1
-0.0150468439173289 1
-0.00334632979688837 1
0.0041133712513791 1
0.0106447608622146 1
0.00441086557537568 1
-0.00143430151380491 1
0.00787809984716771 1
-0.00465456633002017 1
-0.015679387524209 1
-0.00123618725081704 1
-0.00335542797648599 1
0.0067879074269645 1
0.00240184271177337 1
-0.00166932456108982 1
0.0430474836614696 0
-0.00739361244448996 1
-0.00766084261820926 1
-0.0104897567876328 1
0.0262112324132351 1
0.0212366477730056 1
-0.0189776700747452 1
0.0117911690253684 1
-0.00659757027597225 1
0.0145788398419876 1
-0.00479034592990803 1
-0.00940086484432737 1
-0.021047228856333 1
-0.00767848875529768 1
-0.00527854811070112 1
-0.0144691922003842 1
-0.0289417340285236 1
-0.00608891555523879 1
-0.0141906447924652 1
0.0165960798909871 1
-0.0017133237710795 1
-0.0219326199008176 1
-0.00344147692501339 1
0.00922140014706768 1
-0.0146987949709612 1
0.00347371670924155 1
0.0316463036195537 0
-0.0080707459683234 1
0.00295553416965001 1
0.00289679746663235 1
0.00742671959681099 1
-0.0380528725571275 1
0.00162198996887755 1
-0.011016056396043 1
0.000452119809020162 1
-0.0195845405678645 1
0.0056162587833108 1
0.00158563716624519 1
-0.0120676375786982 1
0.0122291587782425 1
0.015205123059429 1
-0.0129486885646495 1
0.00621662680644489 1
-0.020205172278148 1
-0.0217336508361995 1
-0.0304149427313242 1
-0.00375087579875873 1
0.00666495024895444 1
0.0104625803156745 1
-0.0103952525851891 1
-0.00554451327742746 1
-0.00155982862210439 1
-0.0375397248717716 0
0.0024270953665736 1
-0.0214616988317762 1
-0.011747128029904 1
0.0258787840090885 1
-0.00112665501556577 1
-0.0284453247729334 1
0.0177241248910261 1
-0.0422878400217763 0
0.0016441763190951 1
0.0150145055178264 1
-0.00834138901238879 1
0.00515857500889038 1
-0.00823553025263895 1
0.00641807754536768 1
-0.00690460664825695 1
0.000402728432350583 1
0.0145698466981992 1
-0.0216035602569855 1
-0.000412419151854203 1
0.0126477648288794 1
0.0204598820732501 1
0.0115435846564493 1
-0.0365203634227396 0
0.0120786227265517 1
0.00922834097048849 1
-0.00158571321562259 1
0.00670674913870711 1
-0.00519916387267725 1
-0.00610660869444805 1
-0.00188423373749457 1
0.0102748044744053 1
0.00218563587958624 1
-0.00399086772055599 1
0.0158435793993566 1
-0.014875453160702 1
-0.0110436963558761 1
-0.00488194471677814 1
0.0377685534206167 0
0.00562182630440211 1
-0.00323646752494163 1
0.00543548418072474 1
-0.0243798424605776 1
-0.00376764351714885 1
-0.0154005503746396 1
-0.00600488084765336 1
-0.00053540832145736 1
0.00632660017690823 1
0.00225929757683703 1
-0.0242215424183131 1
0.0174344796807426 1
-0.0149410144238599 1
-0.00734123801729236 1
-0.0012057337589013 1
-0.00404067656564421 1
-0.018326550256825 1
-0.0149402603987551 1
-0.00962154076492104 1
0.00805527138040291 1
0.0150203981953781 1
-0.0158711390478707 1
-0.00419108523086022 1
-0.00697520174209635 1
-0.00224578031642197 1
0.0203205676744349 1
-0.00565127282228102 1
0.00167186419045574 1
0.0142945893943218 1
0.0116953086284093 1
0.011990333691536 1
0.0112183895164022 1
0.00062107227369102 1
0.0121949092714877 1
-0.0212303624485491 1
0.015584421114616 1
-0.0256952217670886 1
-0.00310721657259162 1
-0.00996076803260589 1
0.00509816163849378 1
0.00465587029649695 1
-0.00648389467205977 1
0.00608397604744705 1
0.014993621111061 1
-0.0182611292857312 1
-0.0018847753073443 1
0.0250278186193552 1
0.0339433766658733 0
-0.00541205937404631 1
0.0380429872408478 1
0.0277382457417896 1
0.0017079356516836 1
-0.0169633585838424 1
0.0171066682097973 1
-0.0295936810102678 1
-0.0190249774075491 1
0.0595484348472353 0
0.0100044718549087 1
-0.00964082827006065 1
-0.00296368892769888 1
0.00316466699034745 1
-0.0346671686122255 1
0.0127712889711964 1
-0.0176352351573719 1
0.0159890541534739 1
-0.00284351946789126 1
-0.0211041663061056 1
-0.0109573535695963 1
-0.00984505275166706 1
-0.0208059730400824 1
-0.0239245305995475 1
0.00458893920398733 1
-0.0108429753125282 1
0.0126014556333577 1
-0.000391470015741037 1
-0.00175005670657233 1
-0.0128721003492625 1
0.038731255872948 1
-0.00798628193871397 1
-0.0151095503313499 1
0.0149457214827104 1
0.0122228925139812 1
-0.00190763854302922 1
-0.00086174796409863 1
0.00985703283049186 1
-0.0053672982315329 1
-0.00927783878293475 1
-0.0295117362857668 0
0.00249030552562454 1
0.00255871358346541 1
-0.0207136465345702 1
-0.0161846563377097 1
-0.0175324027150891 1
0.0363833808753052 1
0.00239743881553564 1
0.00600123198813344 1
0.00475745301930774 1
-0.00781432228969648 1
0.0182609602112127 1
-0.00853640538035462 1
0.00893473746213997 1
-0.0120204115969836 1
0.00729643150435417 1
-0.00281492248427459 1
0.0222265429843227 1
0.00550527290723425 1
0.00801528192706196 1
-0.00596404403100978 1
0.0118624704834655 1
-0.0399564505014738 0
-0.00478732100202101 1
0.0248272549184283 1
-0.0291787637086182 1
-0.00769939780278377 1
0.0339301145084407 1
-0.027002074309652 1
-0.0144745325828087 1
-0.00224518969265417 1
-0.0125943374343678 1
0.018465233396706 1
0.00899181964398028 1
3.05981120554159e-05 1
-0.00218559771105457 1
-0.00231954586103036 1
-0.00125141931527674 1
-0.00165870627410764 1
0.00816477304842927 1
0.00141295888649771 1
0.027698238520457 1
-0.00468590260440148 1
0.00873946952977458 1
0.0049029597740325 1
0.0014477727694174 1
-0.0343386258879609 1
-0.0228556207355427 1
-0.00952068838942001 1
-0.0070876812562008 1
0.00107433546432034 1
0.0239354330992637 1
-0.00651029354715101 1
-0.0040977123759789 1
0.00720727391891145 1
-0.00486156345024727 1
0.00979445052821256 1
0.00165919544659415 1
-0.00338135990846964 1
-0.0035919162873153 1
-0.0156572285135263 1
0.00403490235863408 1
0.0172123438618218 1
-0.0053696686131216 1
-0.0335236472855669 1
0.0137064456994031 1
-0.0089752144857359 1
-0.0313643157745508 0
0.038604763171377 0
-0.0175154095755892 1
-0.00903319724160121 1
0.00272151968472291 1
0.00801411295849528 1
-0.0106706256353883 1
-0.0208698906358242 1
-0.0317374549509367 0
-0.0182360846432776 1
-0.0136268413099331 1
-0.0116202470393651 1
-0.011403325730033 1
0.00545203516024479 1
-0.0259991262739328 1
0.0127020639639835 1
0.00320687230763454 1
-0.023717959581034 1
0.0183503909751726 1
-0.0100440959896852 1
0.02439397081491 1
-0.00712918969034797 1
-0.011935577535088 1
0.0272260882418496 1
-0.0100125298883737 1
-0.00625647260337906 1
0.00745369726503214 1
-0.00132256553740715 1
-0.0086084465614804 1
-0.0159879646953403 1
0.0156305131620465 1
0.0170069927864094 1
0.0270816592760339 1
0.0100424546308736 1
0.0100218849596047 1
0.00741871932940663 1
-0.0217169938335794 1
-0.00471013357846633 1
-0.0130061105996178 1
0.0151885216213891 1
-0.00426486800427716 1
0.0148530613175526 1
-0.0432516852486708 0
0.00908826859224591 1
0.0211211191533851 1
-0.00968178452428206 1
-0.0108022818905596 1
0.0359408270351418 1
-0.00307084569847025 1
0.0158776083110444 1
0.00353021968677576 1
0.00140813484067789 1
0.0241932723119362 1
0.0101432802726251 1
0.0162564420634983 1
-0.0227957354933719 1
0.010178068310957 1
-0.0411745301626391 0
-0.00427248257431226 1
-0.0194669401560587 1
0.0137817049901605 1
0.014443998775308 1
0.0136914164061707 1
0.00835604169878196 1
-0.0115373415779092 1
-0.0146714355823906 1
0.00911870013556189 1
-0.00326625390793891 1
-0.0145679240844853 1
0.0156980352856043 1
0.0134093113809401 1
0.00242781537143074 1
-0.017712432055312 1
0.00236300171143648 1
0.0168658645456272 1
0.000605381812630158 1
0.0293504363874346 1
-0.0157710380773342 1
0.00215673341512996 1
-0.00553490933802458 1
-0.0198081667639791 1
0.014968732515213 1
0.0181060157670143 1
-0.0350895569666006 0
-0.00199285416800636 1
0.0126118514053131 1
-0.0109103514623538 1
0.00785336653242761 1
-0.00776870316672331 1
0.00310866896252579 1
-0.0125155647918211 1
0.0154998539620964 1
0.0157172677210291 1
-0.0015421813157204 1
0.0130040909319423 1
0.0209793690795034 1
0.0204485685795442 1
-0.014912016351095 1
-0.011812395223436 1
0.00370988577798915 1
0.0112773211915108 1
0.0126029748393476 1
0.00438634037232029 1
0.00703055040335588 1
-0.0322023119948939 0
-0.00936366216410515 1
-0.00233165601483764 1
-0.0133327388840053 1
0.010386202103982 1
-0.00506496676713752 1
-0.0276523437129738 1
-0.00914461324617766 1
0.026733174845259 1
-0.00924026222023228 1
0.0196892413767576 1
0.0294888179323873 1
-0.00735251172877538 1
-0.00787192176745154 1
-0.0366435868552787 1
0.0135308280057047 1
0.00106669450145439 1
-0.00394302118881434 1
0.00280100225797713 1
-0.00620379048204045 1
0.00122525795537524 1
0.0282124464037503 1
0.0247717097462713 1
0.0189262662875276 1
-0.0109338448526012 1
-0.0103381371335731 1
0.0134450730849802 1
0.0191517830668342 1
0.017741169400166 1
-0.0106030942998121 1
-0.0273648306920607 1
0.00903126022969429 1
0.0121109886804378 1
-0.00185071174505063 1
0.0204488235235452 1
-0.0135779168596401 1
0.0163276639661902 1
0.0358230157566221 0
0.0194308844062027 1
-0.00607729011461288 1
-0.0203838497288765 1
-0.00457747145758841 1
-0.000796754873754523 1
0.0148557852712108 1
-0.0142486428158699 1
-0.000314917003932811 1
-0.00571979027145189 1
-0.0138291337622047 1
0.00317613394495696 1
0.0179390162252787 1
-0.0116532993704899 1
-0.0356757889756855 1
-0.0317963039832503 0
-0.00545986789796748 1
-0.0033923496056001 1
0.00188508187531705 1
-0.00143518968345755 1
-0.0198995094195021 1
0.00605278930686144 1
0.0106440872413794 1
0.012235921240583 1
0.00399383812943742 1
-0.0280986932024001 1
-0.00249718649911599 1
-0.0183952758102468 1
-0.0100512555492084 1
-0.0121846616132143 1
0.00304346263663794 1
0.0158277735465523 1
0.0122321835144851 1
0.0373013047757692 0
0.014018993853995 1
-0.0102599674963557 1
0.0155467907323095 1
0.0290092489506747 1
-0.00839481583547269 1
-0.0271239449455146 1
-0.0125440012070692 1
-0.0108044715484825 1
-0.0034857587652438 1
0.0329157160139701 0
-0.0180969953408379 1
0.0180093043197364 1
0.00245771159688297 1
-0.0103482192266443 1
-0.011284714580392 1
-0.00134011481764962 1
-0.0177257449970275 1
0.00948203585638471 1
0.025095668991452 1
-0.00191587085798318 1
-0.00992606957829236 1
-0.0148506314173465 1
0.0231049891851546 1
-0.00659266498382041 1
0.0162836681575568 1
-0.0125568232298576 1
-0.0156218835738953 1
0.0119064111074798 1
-0.0233390456049878 1
0.0123987590078794 1
-0.0166412976586442 1
-0.00405302868379312 1
0.0158072756499388 1
0.0131768860624807 1
0.0069005132985701 1
-0.0226395716174803 1
0.00976851091057856 1
-0.00088014622132935 1
0.0168731539157634 1
0.014364691257024 1
0.0156500633182314 1
0.00594609217798207 1
0.0220173796992741 1
-0.00729785056810997 1
-0.00203138507086676 1
0.00153431293140637 1
-0.0178526574159109 1
0.00357918454702638 1
-0.0092371518895641 1
0.00325435096988407 1
0.0156218664277273 1
-0.0131967231506759 1
0.0168288904746036 1
0.0178605020780342 1
0.0182952220533193 1
0.0012795445802837 1
-0.0177810380911951 1
-0.0199539066599439 1
-0.00727921218559712 1
-0.00589090902932378 1
-0.00467675161425367 1
0.012157163900198 1
0.000681929908896635 1
0.0165468325902842 1
0.00424844921350776 1
0.000458613106463802 1
-0.00988555673531573 1
-0.00322227353075559 1
0.00139330715938183 1
0.014403307885033 1
-0.00438776483733954 1
-0.0113371899941 1
0.0231383056153604 1
-0.0199162176907465 1
0.0187262450553771 1
-0.0059956876521539 1
0.00827487943397763 1
-0.00653040118555795 1
0.0142559390436022 1
0.0233732637658466 1
0.00149982289388687 1
-0.0226740397061597 1
-0.00837209882543389 1
-0.0162895870014306 1
-0.0134669909148932 1
-0.0167838581053609 1
0.00581317076157499 1
0.00472004257677389 1
0.00382619155274424 1
0.0353232880248755 0
-0.0168264962034561 1
-0.0259951766865094 1
-0.0109311184856763 1
0.00238548504564746 1
-0.00834501248389414 1
0.00905926534081401 1
-0.00449592928327534 1
-0.0107125528103298 1
0.00349035817900783 1
-0.00644502748968164 1
-0.0136028215018245 1
0.0156154002194647 1
-0.00188191020685212 1
0.0101957443682804 1
-0.0090916363394608 1
-0.010371265109797 1
0.00644350493228364 1
0.0247508012450694 1
0.00369190007249124 1
-0.00894418878100058 1
-0.023271128182505 1
0.0252510314388953 1
-0.00901325038060258 1
-0.00415372752841575 1
-0.00463419980242057 1
-0.00966657689945077 1
-0.00652891219996518 1
-0.00783512700932869 1
0.0196077983614752 1
0.013940149142957 1
0.0115900882089632 1
-0.0165644561360336 1
0.000525809535303749 1
-0.0129880158114869 1
-0.0346946083136639 0
0.0032534101091124 1
-0.00318421088378354 1
0.0163438075157875 1
0.0124446628341697 1
-0.0150710580931024 1
-0.00598807204946724 1
-0.0207144024647736 1
-0.0234245726897366 1
-0.0151285029788898 1
-0.00583998971542751 1
0.0187025487222848 1
-0.0146639301456413 1
0.00892651445248406 1
0.00409109188515302 1
0.019027201780924 1
0.0169339857389135 1
0.0096679642633536 1
-0.00833626698775128 1
0.00166555771636735 1
-0.0156383920755554 1
0.0145240209494121 1
0.0199108651449085 1
0.00168023505103695 1
-0.0203148185737923 1
-0.00450793206928135 1
-0.00741886889481498 1
0.0227188502365023 1
0.00413924391889715 1
-0.0038959502417892 1
0.0240293224716306 1
-0.0106265204275238 1
0.00717595205725736 1
0.00892229244918658 1
0.00681540776203007 1
0.00309924782143647 1
-0.00846225462025397 1
0.00343853104953529 1
-0.0214877192129949 1
0.0151881849690699 1
0.0370615364713809 1
-0.00828124485548503 1
-0.0273743519008969 1
0.0120035929835323 1
0.0194935287126614 1
-0.0434487524153798 1
-0.0159735135034104 1
0.0231991394280463 1
-0.00201980769117576 1
-0.00593923828130725 1
0.00586783035990383 1
-0.023701498197869 1
-0.00322504494918961 1
-0.0109353515020004 1
-0.0143881760100777 1
-0.000376687409490084 1
0.0107310990217378 1
-0.00851828980500682 1
-0.0164501906231716 1
0.0167718815216363 1
0.00269469082412563 1
0.00335442648601429 1
-0.00278482192379393 1
-0.00383470230718115 1
-0.0148186784643004 1
0.0121084141878711 1
0.00131236521338269 1
-0.00959460216855958 1
-0.0096311466594752 1
0.00618559129399747 1
0.0113070888959637 1
-0.00218499773963483 1
0.00620709936426102 1
-0.0133391530383504 1
0.0167985775832034 1
-0.00304298776822792 1
0.0059628085422823 1
-0.0240067178898277 1
0.024495863010895 1
0.0212833071691261 1
0.014654964011249 1
0.00823606495170659 1
-0.0206956188265592 1
-0.00623540662708076 1
0.00172239148821281 1
-0.00902775866885408 1
0.018235838495808 1
0.0233047086501094 1
0.0365855372761209 0
0.0272264889006666 1
0.0262114933682426 1
-0.000723263897382841 1
0.00612742520234181 1
0.00180487397011441 1
-0.0039061311462704 1
-0.018014175188891 1
-0.0121547656388904 1
0.0233837941818917 1
0.0115991954491539 1
0.0167894379990938 1
-0.00835754595704992 1
-0.00441643974903966 1
-0.00282794707052819 1
0.0147804851201642 1
0.0065945953752418 1
0.0343493061131442 0
-0.00514874613858384 1
-0.00694078095825605 1
-0.0217121142752699 1
-0.00531798358184152 1
0.0250572479648472 1
-0.00580365885307244 1
1.67702847542548e-05 1
-0.0220634800480439 1
-0.00377349994989683 1
-0.0214751228839229 1
-0.00276557430163703 1
0.0100451406827359 1
-0.0406008034024679 0
0.0138798271097129 1
-0.020634121891288 1
-0.016647090608818 1
-0.00708835007552557 1
-0.0223317720908143 1
0.000958731985970148 1
0.013802042117879 1
-0.0107862778114262 1
-0.0014651110188332 1
-0.0225029752038525 1
-0.0068431020667104 1
-0.0173505977735917 1
-0.0174802231645894 1
-0.00547577659803948 1
0.00122061274836024 1
-0.0101241388970142 1
-0.0523234616782239 0
0.00679373154496154 1
-0.000567174379746533 1
-0.00709716828717888 1
0.0339720507692502 0
-0.00306201537396006 1
0.0038333495959614 1
0.0235058528875448 1
-0.0217176017231789 1
-0.00557202099126083 1
-0.0173324440078187 1
1.88069209116227e-07 1
-0.00320641659090543 1
0.0140392877224169 1
-0.00519757914064196 1
0.0142734778475628 1
-0.00551101274651996 1
0.0231244148537145 1
-0.0100889967285335 1
0.0210864382141745 1
-0.0116316660022651 1
-0.0321501819917647 1
-0.00132447608397511 1
-0.00264033142790031 1
0.0216944016842486 1
-0.00971502024435947 1
0.0158314034640598 1
-0.00289404710531227 1
-0.00350995487188938 1
0.0167904686000658 1
0.00897732631378212 1
-0.00421584480922449 1
-0.0156658061631327 1
0.00572011580993937 1
-0.0235478710434946 1
0.00331934278395372 1
0.0345818844556534 0
0.00526127265919877 1
-0.0108639059131624 1
-0.0148554252840588 1
-0.0045584883254325 1
-0.0047784388950208 1
0.0219963177138252 1
-0.0173114159912301 1
0.00891474115497824 1
-0.00853277726696311 1
0.0150132882920017 1
-0.0068987893942566 1
0.00440750717955181 1
0.00537523184844809 1
0.0331049135727747 0
-0.00184866543018625 1
0.0247221463421398 1
0.0117420239821164 1
0.00164695798291168 1
0.0109341002403226 1
-0.0368092807282622 0
0.0149002027556236 1
0.00934719583509535 1
0.0219272219467189 1
-0.0135271257469818 1
0.0161088514050787 1
-0.00632029325123982 1
-0.014351022158264 1
0.0135619798710138 1
-0.0245755094579414 1
-0.0218700461322514 1
-0.000190816866864568 1
0.0197446950034742 1
0.00265803405136335 1
-0.0270362527932937 1
0.0158473359432862 1
0.00880776491679504 1
-0.0137659730317767 1
-0.0157617348312891 1
0.0158322457987709 1
-0.021963372783262 1
-0.00166397368661238 1
0.026836958609165 1
-0.0205375842574849 1
0.00426808015978715 1
-0.00231912724737844 1
-0.0222451720406912 1
-0.019586208517952 1
-0.0102773720823927 1
0.0262643153696492 1
0.0218093599690479 1
0.0174393718015378 1
-0.00832861055982067 1
0.00594572309313821 1
-0.0254305658328783 1
0.0227117142425646 1
-0.00891292272214236 1
0.0112233008131249 1
-0.000698079669127516 1
-0.00936388830984634 1
-0.00939908918489443 1
-0.00999964577814476 1
0.00916509656627252 1
0.0107827059371123 1
0.0118236581399994 1
0.0353224810712342 1
-0.0410590350817692 1
-0.00153073139112071 1
-0.0212418624659187 1
-0.0352387381450156 0
-0.00167706886414964 1
0.0227093153733045 1
-0.000693996359413389 1
-0.0282638975088947 1
-0.00299103180613898 1
-0.0126291658659242 1
0.0248899934571049 1
-0.0156638639267654 1
0.00103985360313619 1
-0.0179405233005967 1
0.000518819572766665 1
0.00419115214315934 1
-0.00813321847667391 1
-0.00189892272060605 1
-0.0120607870944414 1
0.0179800539072653 1
-0.00739102598950145 1
0.00944362741826161 1
-0.00258547998985993 1
-0.0210970784067442 1
0.0159331569082867 1
-0.00983573984053898 1
0.0168416664951637 1
-0.0039642962135938 1
0.00777600223732345 1
0.0141944106634047 1
0.000352603848777257 1
-0.00186560600982443 1
0.0300647807015866 1
0.0125579285651251 1
0.0105700659991126 1
-0.0208927631705606 1
-0.00432259361150475 1
0.0288743254183256 1
-0.0173897969820852 1
-0.0151646527302371 1
0.00460955487779445 1
0.0170709038935615 1
0.0155927241515185 1
-0.00472885531367543 1
-0.00763440366481686 1
0.0101824777754609 1
0.0276786825554705 1
0.0185230674178674 1
0.0313254300136415 1
0.0131131784994168 1
0.00394388986484474 1
-0.0174354553043846 1
0.00517301596779569 1
0.0137610284967472 1
-0.0134714068525218 1
0.0179899015607825 1
0.00636184228597208 1
-0.0101057120205512 1
-0.027288353066135 1
-0.00700967591976184 1
-0.0108451291076461 1
0.00493339096423249 1
-0.00223173650233409 1
0.0155817123911771 1
0.00749763337807039 1
-0.00486895054468662 1
0.0158238846369713 1
0.0273767560116828 1
0.00178032442080164 1
-0.00904868317936395 1
-0.00944685390857772 1
-0.00780526071687508 1
-0.0207720979100033 1
0.00257673155734418 1
-0.01111989859565 1
-0.00292056495573757 1
-0.0242271069202372 1
0.0058614802578837 1
-0.025226602656764 1
0.00688146890765534 1
-0.00394317633724592 1
0.0210095418109901 1
0.0249748921153797 1
-0.0148471032670977 1
0.00261794758966459 1
0.00781995350538539 1
-0.00781617548977228 1
0.018728814446421 1
-0.011642606015375 1
-0.0205637824949731 1
0.00300496421898263 1
-0.00303939033844771 1
-0.0188146960009899 1
0.00335863475500274 1
0.00466247708210881 1
0.000477480869428677 1
0.0189699789670832 1
-0.000118543197816469 1
-0.0372992142152366 0
0.00779924269131627 1
0.00545466930710107 1
-0.0190685936081683 1
-0.00225325451423724 1
0.000844728704933881 1
0.00887016281174064 1
0.0145809586425657 1
0.00142438936241638 1
-0.025745807768791 1
0.0387603447495805 0
0.00134410829912071 1
0.00904126916305253 1
-0.0109559167303494 1
0.0140248545132399 1
-0.00775466636821207 1
-0.00529912277173768 1
0.00410257371984023 1
-0.00496605349664889 1
-0.00588205840831384 1
-0.00961984643031293 1
0.0107254175404161 1
-0.0196062217901083 1
0.0141580807366189 1
-0.0142725703034969 1
-0.00696242857741774 1
-0.00300816194382053 1
0.0371679135877728 1
0.0162692288423996 1
-0.000851862645454535 1
-0.0291709837395831 1
-0.00212060666386168 1
-0.00269508312481954 1
0.029497056739414 1
-0.0171899771632966 1
0.0044277421842915 1
-0.0176896698914203 1
-0.0242718607426041 1
0.00472867820108603 1
0.0173262037607464 1
0.000230784615140295 1
0.00796279402908706 1
-0.0172039809710309 1
0.00986160223429565 1
-0.0105683915334483 1
0.0185753956478349 1
-0.00226237029081276 1
0.0256251399810943 1
-0.0158978338883737 1
0.0119624566715905 1
0.00333024483817116 1
-0.0112135298712286 1
-0.0146396542676582 1
0.00147422720325653 1
-0.0103604185114182 1
-0.0128380681660266 1
0.000452566381326747 1
-0.0359513996710329 0
0.00612280313988929 1
-0.013528620918545 1
0.0224339849331693 1
-0.0212024842905213 1
-0.0190489057081959 1
0.0309419512406991 1
-0.00378216492957909 1
-0.00102916028028475 1
-0.014599052258015 1
-0.00364021356724346 1
-0.0287166498118244 1
0.0167968389674631 1
-0.0434655808652688 1
-0.00857926144270733 1
0.00908813826683368 1
-0.00532352499140698 1
0.000369046627888676 1
0.00410359893267908 1
-0.00660473791025469 1
-0.00752392616380934 1
0.00372245500897532 1
-0.00760503672461708 1
0.00392115714543478 1
-0.00155845063023219 1
-0.000614035951665292 1
0.0341033390876111 0
0.0480181838646264 0
-0.00889444234744367 1
0.00701717421461903 1
0.007773878435816 1
-0.0197081803263543 1
0.00703172121505221 1
0.000310175464377105 1
-0.0115914630558295 1
-0.00448418057420456 1
0.00107714003960798 1
0.0202696743233351 1
-0.000902505311468645 1
-0.000275459160953496 1
-0.0040712896707779 1
-0.00198908600333292 1
-0.0244567491860441 1
0.0172871911650082 1
0.0186466860100135 1
0.016930899378117 1
-0.00662248355551735 1
0.0138060468713802 1
0.0148239064075698 1
0.0128124509298416 1
-0.012693754806439 1
0.0129893271924785 1
0.0157061791283183 1
0.0225607692292386 1
-0.00897021428427898 1
-0.00497800453276684 1
-0.0107741298622249 1
-0.0165443051115372 1
0.00464804672959719 1
-0.0138436200287807 1
0.0103782145289667 1
-0.00449289806961848 1
0.00833990658321111 1
-0.0307018326958386 0
0.0281011071288868 1
-0.0426334190426553 0
-0.000774153270643734 1
-0.000557144134040356 1
-0.00662206534418075 1
0.0309045868095006 1
0.017764748930523 1
-0.00736689524141974 1
-0.00937178275011456 1
0.0225908235827834 1
-0.0108614984479589 1
0.006093438811649 1
0.00228290831393883 1
-0.00179747875951767 1
-0.011799573913227 1
-0.0054704250063382 1
-0.010947883544887 1
-0.0120733195230521 1
0.00215620067954487 1
-0.00498206071951279 1
0.000119692133689091 1
-0.00415119697171479 1
-0.00199194795102629 1
0.00186121582919206 1
0.0116107160007225 1
-0.0102647408316871 1
-0.0507194903582022 0
0.00260137206605812 1
0.00194418645876745 1
-0.0318571125029161 1
-0.00324495977072924 1
0.0227018921055156 1
0.00804173251000191 1
-0.00617889076972546 1
0.0132132869730104 1
0.00430729176057404 1
-0.00950326323178684 1
0.00226622760355427 1
-0.0160637990473434 1
0.0288261742038715 1
0.0149585721817602 1
0.00573123984626364 1
0.00124799602203117 1
0.0222827908583562 1
-0.00088639805560486 1
-0.0249841702317454 1
0.0108905793034789 1
-0.00579074870810576 1
0.006202697386738 1
0.00284961317837756 1
-0.027970816350323 1
-0.00896629299736131 1
-0.0491170262855305 0
0.0121647503120061 1
0.0157546386032072 1
0.0334515766509941 0
-0.00240544362937924 1
0.00186729516960105 1
-0.00905035693999844 1
-0.0106957017661307 1
2.60570669818189e-05 1
0.0286700688424086 1
-0.00999528232882419 1
0.000693426643694648 1
-0.0212825163839886 1
-0.029490905722248 1
0.016121486986828 1
-0.0100509842409682 1
0.0028829864516658 1
-0.000979990329260537 1
0.0011799611866555 1
-0.0186957932245355 1
0.0225624027540964 1
0.0296948152830743 1
-0.0137876224922973 1
-0.0275309371528512 1
0.0137194887629584 1
-0.00348882397876253 1
-0.0143703725263219 1
-0.00751699312867615 1
0.00546770125115471 1
0.00034183172209311 1
-0.000530825260081573 1
-0.00846701712364479 1
-0.00944600311910133 1
-0.011760078731628 1
0.00610742597904123 1
-0.0102008339381021 1
-0.0135056037278565 1
-0.0413176122795752 0
-0.00363599416184628 1
0.0120921949841828 1
-0.014003499669375 1
0.0110990648591912 1
-0.0195131766741124 1
-0.00580462825871511 1
-0.0125046741639847 1
0.00981073432795974 1
0.00512404659676045 1
0.00790767819906679 1
-0.0143735945148813 1
-0.00257439847957105 1
0.0117638338115019 1
0.0105030173656545 1
0.0158785293893137 1
-0.02560665277468 1
0.0344600265139283 0
0.0191582217582281 1
-0.00444724747294881 1
-0.0252785093635141 1
-0.0124297660291298 1
0.0239586105236679 1
-0.00493049874262031 1
-0.0127788853666139 1
0.0200751343676903 1
-0.00196554808096014 1
0.00407577501994924 1
-0.0134755882887462 1
-0.0216824403119191 1
0.0304608855979655 0
0.0189352402782018 1
-0.0125569797140514 1
0.021031486081467 1
-0.004715840395174 1
0.0114924142384827 1
0.00086814798584884 1
-0.0138888770724298 1
-0.0264848554592814 1
0.00872926794699939 1
0.0375156353502012 0
0.0268622277836059 1
-0.0238195904808801 1
0.00723992677708972 1
0.0187565881170595 1
0.0252715619662532 1
0.0340353216737827 0
-0.00882791909904567 1
-0.00626810714138364 1
-0.00136411983633151 1
-0.0169025961527348 1
0.00196751222271024 1
-0.0038718306079583 1
-0.00792117488608869 1
0.0080331919175077 1
-0.00520637816268925 1
0.00658716535623299 1
0.00431703187594288 1
-0.000221964692145544 1
0.0292010119393507 1
-0.00290002010449777 1
0.0150286805175815 1
-0.00107248408295599 1
0.0156522555707286 1
0.0466820603434777 0
-0.0106660295615709 1
0.00800614842592323 1
0.0184793862213815 1
-0.0239637130404649 1
0.0004203657088167 1
-0.00611796427876464 1
-0.00312260240593224 1
-0.00699906713258179 1
0.0146841262261639 1
-0.0281676422637802 1
0.026307646142599 1
-0.00137663500603364 1
-0.0087453618395303 1
-0.0219272470078647 1
0.00224776213132286 1
0.00106881967579341 1
0.00669816481967183 1
-0.0307484785324602 0
0.0232307510486327 1
-0.0260021734201468 1
0.0107838622087718 1
0.0347808850007917 0
-0.00574541252515892 1
0.0234253933526086 1
0.0127043334710792 1
-0.00224434110992082 1
-0.0157401434937804 1
0.0125380709725791 1
0.0291135798110941 1
0.00942199576336588 1
0.00133298879656459 1
-0.00207078831068927 1
-0.0157547376090897 1
-0.0121614743309316 1
-0.00101421440718503 1
-0.0223221098769828 1
0.00609117865371753 1
0.0150204851743086 1
-0.00991654563713651 1
0.0333093362163219 0
0.0049465258267586 1
0.010394638396544 1
0.0130610437077092 1
0.00418062318483526 1
-0.0188777727895684 1
0.00344326678497579 1
0.00861872319833569 1
0.0254244918506842 1
-0.0224747073530626 1
-0.00367975161782181 1
0.00139566676452836 1
-0.00237122414026582 1
-0.0189190846821726 1
0.00520423880661683 1
-0.000220346761913273 1
0.000983225137336959 1
-0.00305268815950662 1
0.023373850841532 1
-0.00925642097675254 1
-0.00998106160653946 1
-0.000866138308689758 1
-0.00939557150841884 1
0.00894571784062335 1
0.010859469991635 1
-0.00772839408450607 1
-0.0168713875380581 1
0.00392645627068606 1
0.0187110589077339 1
0.0169266545174814 1
-0.00511105061938071 1
0.0258900502159063 1
-0.00839482507162185 1
0.0201529598117829 1
0.0128582330999712 1
-0.00564667807522911 1
-0.00509610608926294 1
0.0184370202496385 1
-0.0214729624844864 1
-0.0117493445477055 1
0.00522843340845206 1
0.0296819738544835 1
-0.00224675606754673 1
-0.0239668811014392 1
-0.038235608131003 1
-0.00107416015222912 1
-0.00156497579549438 1
0.0143431408037577 1
0.00890451330620413 1
-0.00239597328668403 1
-0.00094940779616139 1
-0.0039734806311627 1
0.00949263429342245 1
-0.00308734397486629 1
0.00552059819212551 1
0.0310764997815549 1
-0.0266159448000408 1
0.00813753560599067 1
-0.00495430257494907 1
0.0251141984120105 1
0.0391703831632367 1
-0.000566376465830007 1
-0.00713351718424766 1
-0.0143220065396548 1
-0.0102695576802833 1
0.0182480158900359 1
0.00999833019660188 1
-0.0245619627969608 1
-0.0157514118334286 1
0.0117697510904685 1
-0.0120972414939856 1
0.0034755064523857 1
0.0194826977818677 1
0.0112058694086325 1
0.00858381839263862 1
-0.0118350237061336 1
-0.0032523366805673 1
-0.00448718066649381 1
0.00132695110782323 1
0.00947660829077199 1
0.0330856406827422 0
-0.0533803219361113 0
0.0179209212652513 1
-0.00133894068939914 1
-0.00685693738517912 1
0.0282739649762072 1
-0.00419711687108592 1
0.0222031204048149 1
0.0147510577568091 1
0.0254185010105061 1
-0.00956604445605439 1
0.0138066300596269 1
0.0151073945282301 1
0.0109546641149922 1
-0.00445548395088045 1
0.0107372623721918 1
0.0033171816654892 1
0.00927949359229631 1
0.0130525608664242 1
0.00847697514443691 1
0.025654119695497 1
-0.00547016897936892 1
0.000558254527357808 1
0.00649263983911238 1
-0.0354454769511006 0
0.00648991833251469 1
0.0109076640103293 1
-0.0151252700334567 1
-0.0162653215617179 1
0.0122579248705368 1
-0.00646104942030246 1
-0.0329300470931647 1
-0.0182389772899674 1
-0.00529222576052873 1
-0.0188500374206814 1
-0.0106852530407893 1
-0.0081673969461809 1
0.0204784321679059 1
-0.016052915565998 1
0.0194063201434478 1
0.00538062862879726 1
-0.00750072445442128 1
-0.00283312288855353 1
-0.00443196345303331 1
0.0367190541911375 1
0.00737044667020675 1
0.0122740350469916 1
-0.0222644437458599 1
0.0282008467181473 1
-0.00512502167547897 1
0.00381217834655831 1
0.0408382986534558 0
0.0114209499090656 1
-0.019127081372749 1
-0.00537337088780373 1
-0.0132399748165239 1
0.00334167101854581 1
0.035133411146825 1
0.0190379579786062 1
-0.00300968439206464 1
-0.0147398421589124 1
0.00987137056207996 1
0.01724195084502 1
-0.0135693061593343 1
-0.00563945162699071 1
-0.0233522225827562 1
0.00156525752774008 1
-0.00659713068547519 1
-0.00459155584099601 1
0.0121770400321465 1
-0.0058420168203613 1
-0.0124085038041009 1
0.0282068083201258 1
0.011729594785997 1
-0.00180739082891102 1
-0.00614643452271305 1
0.0141096058186792 1
0.0144293328737923 1
0.00400945458452541 1
-0.0105464175482061 1
0.00901761225884675 1
0.00046840602015291 1
-0.030735855432552 1
0.00301503760428425 1
-0.000619225419577688 1
-0.0042149882779987 1
-0.0207809063959884 1
0.0161527661476705 1
0.0264529386073289 1
-0.00268604517322032 1
0.0283557733356742 1
0.00119798730186434 1
0.00558643433003869 1
-0.0107639694504661 1
-0.0148903378096175 1
-0.0196393971874963 1
-0.00874504332630009 1
-0.00946485868160381 1
0.0330345468706261 1
0.013291978599773 1
-0.0037140587062219 1
0.00101207279538146 1
0.0200293155290408 1
0.00631403039154818 1
0.00394391917194057 1
-0.00109122810270073 1
-0.015201758096611 1
0.00942470497026732 1
-0.031922357952539 1
0.0429692392892278 0
-0.023546550925441 1
0.00350560187262538 1
0.00814107082020084 1
0.0141724494572101 1
-0.0377980542690233 1
-0.00843512570304374 1
0.0138072384709365 1
0.000828215160637046 1
0.000711442675172558 1
-0.00339426587212189 1
0.00488598345951474 1
0.0281808770299345 1
-0.0104330319479473 1
0.0114042348995953 1
0.0168153424283734 1
0.0298632046398527 1
-0.000866622412753469 1
0.00240823745012947 1
0.0150590258756162 1
-0.0155034035313125 1
-0.000110872827663481 1
0.0112835715848611 1
-0.0322132750658741 1
0.0176017056496975 1
0.0203295352623648 1
0.000500591999816178 1
0.00743427620220631 1
-0.0259385173063139 1
0.0236182604755112 1
-0.00741675428185367 1
0.00336201511223442 1
0.0165011552280826 1
-0.0094353805194768 1
-0.0104560187438695 1
0.00176520067228859 1
-0.00246173342582499 1
-0.000476199236296653 1
-0.0284125270803242 1
0.0167615678487537 1
0.00147650646755792 1
0.0240839734006878 1
-0.0186281887697575 1
0.0144883406047133 1
0.00204022729504818 1
0.00994077794329669 1
0.0115661982938606 1
-0.0211960524691486 1
-0.0352608499785792 1
0.0195679228998003 1
-0.00708256771602512 1
-0.0158594292339127 1
-0.0070708053461008 1
-0.00253963184039933 1
0.00835819257837386 1
0.000928085630107012 1
0.0316642210737615 1
0.014823988920923 1
-0.00517501947457273 1
-0.0143854401751336 1
0.00266411970098735 1
0.000355275618104928 1
-0.00824883715077936 1
-0.00133053701002968 1
0.00434391544666775 1
0.0315258480764823 1
-0.0224735261015544 1
-0.0193168474712336 1
0.00663421392416465 1
0.0120914268378763 1
-0.00740772373633507 1
-0.000428684301838112 1
-0.0294344045240841 1
0.0152988773462527 1
0.0259754951328739 1
0.0247755160537447 1
0.026367491403503 1
-0.00059446116164107 1
0.0156104883504371 1
-0.00267153816735127 1
-0.0212370690077652 1
-0.0148678316400391 1
-0.0187701817231236 1
-0.013792457024136 1
0.00292372789546526 1
0.0174682208901613 1
-0.0267355831898289 1
-0.0029182987947126 1
0.00131134223109698 1
0.00502383487011738 1
-0.00452327710945994 1
-0.0277858453581514 1
0.0161197285444015 1
0.016216625604622 1
0.0161354914936479 1
-0.00687232251440004 1
-0.00220664067949005 1
-0.00420232260941815 1
-0.00949865854790603 1
-0.00638299615565703 1
-0.0103866995464097 1
-0.0146417186327139 1
0.0112703665612624 1
0.0287095490350613 1
0.00425432052376189 1
-0.0079919384643868 1
0.000870683462808063 1
0.0023736246027264 1
-0.00719888371050691 1
-0.0310693579550895 0
-0.00573321893750043 1
-0.0202533401071266 1
0.00704427993171081 1
0.0106216077338447 1
0.00410741104858479 1
-0.00273709358647845 1
-0.0282710014705858 1
-0.0297418228109004 1
3.09975269748887e-05 1
-0.0177967286155492 1
0.00258538839677104 1
-0.00547283955370402 1
-0.00920480252969612 1
-0.0289065943083796 1
0.0137088058805678 1
0.030300473613434 1
-0.00221925970006355 1
-0.0132073906910759 1
0.0121603448846746 1
0.028173851719586 1
-0.00201891628241003 1
-0.00134142725141739 1
-0.0239470300620833 1
-0.0160850965895341 1
-0.0141972428913278 1
0.00603905981173502 1
-0.0308673641890031 0
-0.00425311153467639 1
0.00837513317621656 1
0.0217341448291266 1
-0.0355909679540514 1
0.0367442138959795 1
0.0151662033135374 1
-0.000689924038506995 1
0.000918310972849984 1
0.0120611979917152 1
0.00128840730327916 1
0.0231933536807453 1
0.00254662590424772 1
-0.0145938916530278 1
-0.0105727420250731 1
-0.00313783673116996 1
-0.00210427110429535 1
0.00692356246205055 1
-0.00150472142720596 1
0.00967911687359835 1
-0.029660878902287 1
-0.0120916967888152 1
0.00260878916680728 1
0.0316523288857081 1
0.0326517256201238 1
-0.0134710073484884 1
0.0129912465587941 1
0.00163553785444721 1
-0.00973028670605587 1
0.0059436017411043 1
-0.0223719529162334 1
-0.00556227104170003 1
-0.0001504865738751 1
0.00111279613220046 1
0.0159280224948388 1
-0.0031755094538126 1
-0.00801175746720545 1
0.019225139016662 1
0.000500293884695956 1
0.0141175302575867 1
0.0122233126783189 1
0.0205466024455344 1
0.00605316470695666 1
-0.00728948052686311 1
0.0221732047466864 1
-0.00194461956247961 1
-0.0154145389092429 1
0.00408605137267327 1
-0.0239314309196926 1
-5.76822669207197e-05 1
0.000656338536003422 1
-0.0275134132701694 1
0.00137085179681287 1
0.00540460505077483 1
-0.0111252270544145 1
-0.000597769699203676 1
-0.000231168530776473 1
-0.00715266630111154 1
-0.0415780339852207 1
-0.017221538002219 1
0.0272558257206656 1
-0.0242406874942612 1
-0.00242923064475737 1
-0.0115383312950197 1
-0.0177285813046298 1
-0.00464063754383545 1
-0.0115115254002121 1
-0.0067720873061758 1
-0.00284648469170995 1
0.0168385220870919 1
0.0199104630512249 1
0.000990924040664054 1
0.0139776028770447 1
0.000593085175756929 1
-0.0328671530886318 0
-0.0294077945987981 1
-0.00357041302855425 1
0.00884525264617312 1
0.00938566020982634 1
-0.00513881057198204 1
-0.0512680511535369 0
0.00101160430576767 1
0.0144249402457359 1
-0.0270291328418064 1
0.0093868716209211 1
-0.000401343719173992 1
-0.0230038316603613 1
0.0202836786612722 1
0.00629785589220907 1
0.0229763207495574 1
0.00462526381809045 1
-0.0132602542881571 1
-0.00200568725769988 1
-0.00511326937865371 1
-0.0139597085801116 1
-0.00277251587423137 1
0.00291178811108515 1
-0.00723047479429494 1
-0.00908588651482049 1
0.023795523229596 1
-0.020189498746935 1
0.00470984505858923 1
0.00686065104663465 1
0.0122622218735086 1
-0.0112940123138003 1
-0.0154711419627127 1
0.00193073989190056 1
0.00622646053783667 1
-0.0170517947955701 1
-0.00801672365905338 1
0.00773096685233792 1
-0.0131806649956054 1
-0.00590541855398439 1
-0.00887455808034841 1
0.00330667770688668 1
0.00565678428281591 1
-0.000397745301770292 1
0.00804783491227329 1
0.015909111514903 1
0.00234186374148846 1
-0.00864309616886224 1
-0.00128099103228672 1
0.00836343858414225 1
0.0137767175480738 1
0.0121484695939331 1
-0.0259285636996133 1
-0.00689827024071156 1
0.0212128770242231 1
0.0122489678706859 1
0.0148182591242127 1
-0.00312749557509981 1
0.0276969118097876 1
0.0135824045419429 1
-0.0136246111873577 1
-0.0154464262021968 1
0.0216068404159848 1
-0.026640700925097 1
0.00218201480403944 1
0.0429821879979844 0
0.00331574946062231 1
0.00358314252219439 1
-0.00790309148562868 1
-0.0132933664950091 1
-0.0193652568655331 1
-0.0167876898093975 1
0.0222643378568994 1
0.00303235274644602 1
0.00960483333082128 1
0.00420609491905532 1
-0.0170443912736654 1
0.0217756689185084 1
0.0124502889994396 1
0.0123207375218411 1
-0.0321829038136889 0
0.00625709572379681 1
-0.000312353121880905 1
0.0128654976873503 1
0.00871681963205756 1
-0.0309975080374227 1
0.0144705989843077 1
-0.0243584020074486 1
0.0125617580210052 1
0.0147702113285678 1
-0.0111735943642976 1
-0.0137862712932184 1
-0.0406047583079114 0
-0.00948079344885278 1
0.00688117472972162 1
0.00884011209742021 1
0.0168967081832059 1
-0.00488681871826666 1
0.00446655867167052 1
0.0129011027880341 1
0.00449361764797962 1
0.00377933333084708 1
-0.00605986702824837 1
-0.0210295388255851 1
0.000162684591425062 1
-0.0142254753595908 1
0.00224614051908965 1
-0.0328287790101367 0
-0.0045344359213677 1
0.0200075311002132 1
0.00495118119367933 1
0.00735450852137066 1
-0.000689459691249406 1
0.00193268226133564 1
-0.00157347585699172 1
0.00608181318980249 1
0.0149975205963473 1
-0.00692796423571884 1
-0.0110932867184706 1
-0.0149996344492732 1
0.0155834958482519 1
0.01525877339951 1
0.00209232057426542 1
0.00380299379225699 1
0.00816931638646747 1
-0.0467609550964787 0
0.0102084517285211 1
-0.025898031879863 1
0.0142042376775243 1
-0.00376457424175829 1
-0.000347931261478785 1
-0.0138963013599966 1
0.00978289496822187 1
0.0166592031341588 1
-0.00422655289383116 1
0.00410543155223028 1
0.00141214961140695 1
0.00608849204864321 1
-0.00545679484054836 1
-0.0084434762978868 1
0.00722016465971904 1
-0.0170159374514534 1
-0.0204418044237175 1
-0.0182495840374141 1
-0.0163051091837101 1
0.00324755058590007 1
0.0105326015553789 1
-0.0507175008443472 0
-0.0122644178828763 1
0.0375356783531727 1
0.0153314398440932 1
0.00740734058782046 1
-0.00826416206248046 1
0.00834779950466128 1
-0.00374660275565411 1
0.01916021290428 1
0.0191832611696993 1
0.0106927044555748 1
-0.0102442050822197 1
-0.010615861700045 1
0.0116969017496966 1
0.00665118713647247 1
0.00280606714619046 1
-0.00584794979313461 1
0.00454844323831878 1
-0.01089489970672 1
0.00553215037275407 1
0.0180400395644561 1
0.0184917749066238 1
-0.0124381721119851 1
0.00582799024163049 1
0.026380354145195 1
0.00059073942230001 1
-0.0105877862466431 1
0.0185927245551912 1
-0.0151930148444875 1
-0.0438708429763354 0
0.00822695537400998 1
-0.00680558737084124 1
-0.0115865682678588 1
-0.00718628143807966 1
0.0046202466262981 1
0.0030358205587425 1
0.0103773686763681 1
-0.0214654969857368 1
-0.0122136053016893 1
-0.0268717711945858 1
0.00853584654847761 1
-0.0143973891559297 1
-0.00248854199401996 1
-0.00792613612187092 1
0.0111013008971574 1
-0.0222912731817928 1
0.0161963595481357 1
-0.0146569268835479 1
-0.0204197434329593 1
0.00178051279687399 1
0.00731440109695093 1
-0.0132939962972589 1
0.00380144867874094 1
0.0170308250989587 1
-0.000814086177275808 1
-0.00330077243500008 1
-0.00735747947862519 1
0.0274246143406242 1
-0.00113732640771635 1
-0.0110690822116009 1
-0.00672174451115754 1
0.00492063531705524 1
0.0102372014235764 1
-0.0102855256900397 1
-0.00604275333541687 1
0.00193653366505903 1
-0.00375017459311288 1
0.000472630062611792 1
-0.00487904522573253 1
0.021328223617012 1
-0.0155923477919023 1
0.0141367705727566 1
-0.00275114681316888 1
0.037041408969514 0
0.00128829305515984 1
0.00724636875220827 1
-0.010861742691448 1
0.0294933058017846 1
-0.00736228552954515 1
-0.011612368198385 1
0.0211838162159941 1
0.0152432033723186 1
-0.00757346340653556 1
0.00528855799564981 1
0.0224255289611064 1
0.0367232605281748 1
0.00335562065718228 1
-0.0133166900885431 1
-0.00468393231561289 1
0.0127105999378828 1
0.0143349458520906 1
-0.000296899298449348 1
-0.0143427812706544 1
-0.00729769467081748 1
-0.00919001913671464 1
0.00582626696690218 1
-0.0123504259306147 1
0.00656997227151874 1
0.0107802871333734 1
-0.0110139020654949 1
0.0130964498205202 1
-0.0108973323816321 1
0.0109467621904857 1
0.00672001343267082 1
0.0133799191161119 1
-0.00522355788898409 1
-0.0181449569315869 1
0.030247150340886 0
-0.0270096824106574 1
0.00895022306406935 1
0.0291845024039883 1
-0.00719348162830693 1
-0.000736922021546594 1
-0.0217176277985428 1
0.0116111417278561 1
0.00192517923486274 1
0.00511910530531054 1
-0.0167718971090956 1
-0.00134877173287624 1
0.00289612007238145 1
-0.00491599729618566 1
0.0150877465637495 1
-0.00856224939629365 1
-0.0196751142603529 1
0.0210207746926373 1
0.0249708701113326 1
-0.0139762308739603 1
0.0239032554709373 1
-0.00961074113113777 1
-0.00447988199731569 1
-0.0255456083923052 1
-0.00790317172671469 1
0.0241432889778961 1
-0.0186333626403668 1
0.0114042256559584 1
0.00201057288419282 1
0.00890232317300498 1
0.00246946110716611 1
0.00904817474004378 1
0.0152980565347709 1
-0.0357418824114857 0
0.00173556129438879 1
-0.0274007462299395 1
0.00241179491989869 1
0.0408270091032437 0
-0.0126315961750306 1
0.018081350981987 1
0.0135760419309678 1
0.00384150473066728 1
0.0163467659678944 1
-0.0180264189434402 1
-0.0284816881616359 1
-0.0426912032754531 1
-0.0179592572871008 1
-0.0038112315414579 1
0.0112004279102588 1
0.00716962930836762 1
0.00134133414509095 1
0.0128080263407687 1
-0.0409132222148553 0
-0.00195851321468506 1
0.0281717130585575 1
0.00516229871901209 1
0.0177798894180034 1
-0.0202658885013119 1
0.00212385903760386 1
-0.0310159922727676 1
0.0377308130792553 0
0.0111546679305328 1
0.00753151108984785 1
-0.00151742012548709 1
-0.0333203445550058 1
0.0304072451723228 1
0.00243652318559381 1
-0.00359058042480205 1
-0.00588571125509368 1
-0.0138583575838223 1
-0.0231038325143231 1
-0.0213988623665725 1
0.0186817778907731 1
-0.0168715641623953 1
-0.0253632998486463 1
0.0109790329745344 1
0.00713099953750089 1
-0.0048396812831224 1
0.0359152288431848 0
-0.0086645597815405 1
0.0001019211809395 1
-0.0087472809613023 1
-0.0138724021848281 1
0.00783895243696543 1
0.00188412277077258 1
0.0291460010760459 1
-0.0098723233190488 1
-0.0290723239713491 1
-0.00267103952463246 1
0.0336196590807592 1
-0.00807857206462187 1
0.00871934256955699 1
0.0027814671784503 1
0.00303956713352466 1
-0.00184517622633926 1
0.0281287508461762 1
-0.0393390114749042 0
0.0080154895133391 1
-0.0094418944417259 1
-0.0140677218509294 1
0.00939414861088842 1
-0.0164652039605784 1
0.0224483445188962 1
-0.0113907033338463 1
-0.00535461247607089 1
0.00701886124441842 1
0.0393046164620394 0
-0.0100178201833993 1
0.0120846292511579 1
0.0122360848118945 1
0.0197712520580293 1
-0.00705914287783625 1
0.00772587217896098 1
0.018400224592311 1
0.0104230101239639 1
-0.00298293281837948 1
-0.0410460056913266 0
0.00428900863375174 1
-0.00858833328192281 1
0.0346644434470091 0
0.0348324796764498 0
0.0136756536506498 1
0.00583787564131353 1
-0.00512646702553527 1
-0.0125357003884808 1
-0.0156359084655337 1
0.00742317578787456 1
-0.0241153659844689 1
0.00638421722841591 1
-0.00809567296586705 1
0.0211174175418534 1
0.024580236586623 1
0.00177657204003225 1
0.0102196503250648 1
0.0143437174817695 1
-0.0106929088499614 1
-0.0061721473106624 1
0.0126866279797558 1
0.0247552420860647 1
-0.0286121801782534 1
0.0323653717861234 1
-0.0223657866143678 1
-0.00494562318057973 1
0.00172264235119964 1
-0.00351575566517354 1
0.00783577174947207 1
-0.0007626566934833 1
-0.0215723102166886 1
0.0297480430962406 1
0.00981286715136859 1
-0.0061779844272558 1
0.0192614112172039 1
-0.000375645708909978 1
0.0118836826645403 1
0.00478715700789214 1
-0.00654731167931251 1
0.00574733979678914 1
-0.00255964277860817 1
-0.0169240993655116 1
-0.00554881339038594 1
-0.00983699885198676 1
0.00154108004913419 1
-0.00651008470003936 1
0.0379289262927185 0
0.0206331731099868 1
0.0147662514300202 1
-0.00897635864668312 1
-0.0135986328374105 1
0.00626937847770653 1
0.0129825125324214 1
0.00106129159774572 1
0.0358323681384691 0
0.0252470618202124 1
0.0289990751182043 1
-0.000432467549990224 1
-0.0180506362844676 1
0.0033512938485945 1
0.0212296870460045 1
0.00131645832579911 1
0.00402842617065896 1
0.00124462222413971 1
0.00697991111899115 1
0.0365521314518804 0
-0.0226559035037625 1
0.016295491114918 1
0.0162006481709312 1
0.0135459576366549 1
0.0148011276848018 1
0.00579453393096587 1
0.00249375814863884 1
-0.00768350714090873 1
0.0119450092125344 1
0.00423362351735376 1
-0.00441738122459263 1
-0.00222935050178194 1
0.0264645110700772 1
0.00474045074130738 1
-0.00392108531642846 1
0.0115944022640592 1
0.00830140201396144 1
-0.00195727828911901 1
-0.0271021006329737 1
0.00572472060753991 1
-0.00497649484299229 1
0.0143359181493572 1
-0.0157980971613414 1
0.027941009841225 1
-0.0273234101989299 1
-0.0142698479877292 1
0.0017076440713185 1
-0.00896461903715732 1
0.00201865256087403 1
0.0164949617721872 1
0.0201392928184008 1
0.00278870945318611 1
-0.0052148519311996 1
-0.027839203418933 1
-0.00174274899585671 1
0.00841936798304646 1
-0.000967875261193219 1
-0.0264360050112721 1
-0.0225324557404738 1
0.0055174268118909 1
-0.0123155411794263 1
0.0366688673152433 0
-0.0137840544506415 1
-0.00373552037194705 1
-0.0110235824670675 1
-0.00329769439556942 1
-0.0049615605935417 1
0.0109757653026617 1
0.00397228296692841 1
0.0431337942415028 0
-0.0136019097402787 1
0.0226111041191751 1
0.0143870919961211 1
0.00205438972681936 1
0.00433022657762834 1
-0.00610993980322177 1
-0.0241166619741868 1
0.0153104052948734 1
0.0175962117710148 1
-0.0148739927649328 1
-0.0171686031140841 1
-0.0238455706379685 1
0.0195733761462255 1
0.00933087050905448 1
-0.00599014358994324 1
0.00800751110753376 1
0.0306245001486656 0
-0.0244563336603512 1
0.0014413306623845 1
-0.0141810207940699 1
-0.00934793134498869 1
-0.0235670197516435 1
0.00804392380998515 1
0.0191478287071163 1
0.0089593497110961 1
0.0101802352838537 1
-0.00527232957118836 1
-0.00163734692099594 1
0.0237135546441954 1
0.0152691631332709 1
0.0352773705656741 0
0.01527487748931 1
0.00874895613120354 1
-0.00328450775341925 1
-0.00373258022889328 1
-0.0255181004923787 1
-0.00703958925221551 1
-0.0303997357366549 1
-0.00446634737023969 1
0.0143391224652142 1
-0.0138211056392421 1
-0.0210532114654866 1
-0.00498610686387042 1
-0.00315764210279985 1
0.00132102891183824 1
0.0337332312261484 0
-0.00780816105542416 1
0.0123240610276983 1
-0.0116474483314219 1
-0.00159520293394866 1
-0.00736228059385037 1
0.0210292215138923 1
0.0020184716995333 1
-0.00376882549793994 1
-0.0241819097138597 1
-0.0210650536924674 1
0.0067209538418917 1
-0.0218920909081136 1
0.015299202380146 1
-0.000535517864692632 1
-0.0158010548177354 1
0.0122730754265863 1
-0.0193561910689104 1
-0.0118855779405533 1
0.00258406230379559 1
-0.00919918391581831 1
-0.013486099533025 1
-0.002966749216152 1
-0.00171484795765909 1
-0.00505149668184638 1
0.0016748161994841 1
0.0161480503897507 1
-0.00751160300676095 1
0.00752012536574449 1
0.00767849200333593 1
-0.0329574097996298 0
0.000603868290655268 1
0.00905346652233126 1
0.00471224558312456 1
0.0112977964073017 1
-0.0121318785245437 1
-0.0122663596914827 1
-0.00712217126074203 1
0.00441794274339023 1
0.0112321181155673 1
-0.00313032953531267 1
-0.00544806977200536 1
-0.0268572213506663 1
-0.0178510049135589 1
0.0129092356359612 1
0.00403678022705627 1
0.0184534512255278 1
0.0242954197983854 1
-0.0113163986168394 1
-0.0130963832409444 1
-0.00351024774479475 1
0.0186707613578762 1
0.00151148525964009 1
0.0302868385649825 1
-0.000602517304486049 1
0.0200616844843279 1
-0.00652520225572284 1
-0.00369029586930405 1
-0.0251597225023498 1
-0.00338758762406693 1
-0.0169526891047424 1
-0.00431803275343704 1
-0.0125396928145777 1
-0.0132090177518967 1
0.0294073865286532 1
-0.0179789071644374 1
0.00116825441620108 1
0.0206997451285032 1
-0.0178129354123304 1
0.0288663435871263 1
-0.00134501653503025 1
-0.00443805637135499 1
0.00473414733481006 1
-0.00188205289011057 1
-0.0405951061008161 0
0.012040826525669 1
0.00263725382132299 1
0.021196183301749 1
-0.0476585050652398 0
-0.00412348253377043 1
0.0136371899910451 1
0.0308859832133617 0
0.00671487087100434 1
0.0119324911957805 1
0.00429978588098631 1
0.00629975338446858 1
-0.0103588287878706 1
-0.00588201822654536 1
0.0269807736442702 1
-0.00542887204159873 1
-0.00123402741450417 1
0.0285250332692127 1
0.0192333406115844 1
-0.00755732965197232 1
0.013561907304064 1
-0.0201609931475181 1
0.000809855010012295 1
0.000867849121389029 1
-0.0214088499102857 1
0.0353236198330345 1
-0.00848219049240221 1
-0.0313279316156842 1
0.013854618489032 1
-0.00154134662500087 1
-0.0173027869866425 1
0.000463366135455799 1
0.0218366629258256 1
0.011930124922178 1
-0.00253307070857202 1
-0.00794625478579098 1
0.00674547364349126 1
-0.0211989351947779 1
0.00101589032382576 1
-0.000746433515536512 1
-0.0280776319843605 1
0.0043974810201353 1
-0.0158255227080331 1
0.0483980959641434 0
-0.0217605251875236 1
0.00607217717484955 1
-0.0083052729874531 1
-0.00283118567519139 1
0.0255074280747082 1
0.0117007457125949 1
-0.0182455038927118 1
0.0132453396939648 1
-0.0186371332483704 1
-0.00854345304308844 1
0.00139491133867043 1
-0.00166522837683689 1
0.0245788545193559 1
0.00452175456230644 1
0.00177579800213144 1
-0.0029648607135601 1
-0.00208424282792163 1
0.0155415302018502 1
-0.0331789396064516 0
-0.0116698538614572 1
0.00283413942300032 1
-0.00515127952785451 1
0.00199108853795178 1
-0.0214647488231644 1
-0.000140219063576186 1
0.0150930417018422 1
0.0223137970370656 1
0.0179802683075947 1
0.00810221954899854 1
0.0338162026595418 0
-0.0173870583152545 1
0.00525146795985067 1
-0.0136045321748693 1
-0.00380012018117209 1
-0.00683693800718045 1
0.000560512428179378 1
0.0254871799148382 1
-0.00357847342249389 1
0.000698102368403572 1
0.0152462109048788 1
0.0258789912463527 1
-0.00659573566780861 1
0.0179606446435778 1
0.0053863536886631 1
0.00795427658816966 1
-0.0350931410157097 0
-0.000226750232642321 1
-0.00820402100361742 1
0.00232646337360009 1
0.00970315181842452 1
0.00126503216128511 1
-0.0156110264007313 1
0.0223403644831797 1
-0.00131699520595981 1
0.00356928834805929 1
-0.0107942414713665 1
-0.0161153868219361 1
0.0407341771381029 0
-0.0190633243264163 1
-0.00135024006271979 1
0.0102220597103182 1
-0.00126547709255068 1
-0.0233071065225477 1
0.0111850006763064 1
0.0017062231176471 1
0.00315237035569378 1
0.0129863907644726 1
0.0106001327678774 1
-0.0206533410969964 1
0.00268958263695803 1
-0.00373508187058273 1
-0.0180490152191703 1
-0.000843415123458827 1
0.0131465294868744 1
-0.000509646441104725 1
0.00528281747044364 1
0.0177191431871036 1
0.00757625117849992 1
0.0122632122141262 1
-0.000984211333818669 1
-0.0274854742463648 1
-0.00581157078153335 1
0.00784980195760169 1
0.0116385188890395 1
-0.0111615963901058 1
-0.00580428016462331 1
0.0168413060628022 1
-0.00043223513187723 1
-0.0126590836366985 1
0.00774610622221163 1
0.00519018201071181 1
-0.00103077522473 1
0.0136779935260589 1
0.00837942276796403 1
-0.00276160398488475 1
0.021474850584914 1
-0.00499487810042915 1
0.00381887683164924 1
-0.000532545086117176 1
0.0241451878809271 1
0.0198777473200271 1
0.00980090603655017 1
-0.0216419647253394 1
-0.00939102730467296 1
0.0115562097234297 1
0.0125801051053148 1
0.0155319639593328 1
0.00595434154275177 1
-0.00859925975065115 1
-0.00384591876928566 1
-0.0195274902069232 1
0.0182405426050272 1
-0.00471885026658241 1
-0.00229405563558706 1
0.00393948390338936 1
-0.0196987871704353 1
0.0196245112670294 1
0.000222967681522943 1
-0.0139531028535267 1
0.00669791410284189 1
-0.00798292216051046 1
0.0152890336671538 1
0.0128140793688467 1
0.0227818477495797 1
0.0164165487732875 1
0.00808058345489688 1
0.0222058936235581 1
-0.00469602916994005 1
-0.0159373549043378 1
-0.00849303154831483 1
0.00350487610274803 1
0.00135059554978356 1
-0.00368444457673138 1
-0.0185186955537944 1
0.003449411380844 1
0.00284003926028809 1
0.016859397778561 1
-0.00677861119696069 1
0.0178092719667406 1
-0.00110523737767041 1
-0.0318041480078504 1
0.0210343287542828 1
0.0117418660401496 1
0.044137881432825 0
-0.00290326798627716 1
0.0216808791720313 1
-0.0136287083381494 1
0.0339231986676458 1
0.0019088792104705 1
-0.0118968387588155 1
-0.0278333324113183 1
-0.0330021773465594 0
0.0095939744935319 1
-0.0105024327141936 1
0.0215150899927388 1
-0.00569028151847135 1
0.00402065478841821 1
-0.00649114231900573 1
-0.020431336492613 1
0.00267439974046098 1
-0.0115627875865051 1
0.0184140282677013 1
0.02279044547246 1
0.0042119306582772 1
-0.0238502880503548 1
0.0305700989402284 1
-0.0171481469854341 1
0.0228681455190361 1
0.00396357846899116 1
0.0203073462008945 1
-0.0144885132802694 1
0.00413751919024583 1
0.00736495175059589 1
-0.011720219281748 1
0.0108846272566467 1
-0.0167770127503381 1
-0.00895725365170709 1
-0.0119623163677971 1
-0.00587070122777226 1
0.0124446449220009 1
0.0168738468301329 1
-0.0297555218882073 1
-0.0143117063403875 1
0.0157741995366278 1
-0.0170607134624516 1
0.0161750367187353 1
0.0187127999897258 1
-0.0111094081147623 1
-0.00456093351273084 1
0.00812884999742087 1
-0.0042434112839606 1
0.0148894688792487 1
0.00729134491009827 1
0.0271427624183597 1
-0.00489926438016827 1
-0.0112505237756988 1
0.00585743254242652 1
0.00813383931638028 1
-0.00739226773767817 1
0.00119607559638898 1
-0.0205657490952787 1
-0.00605603739064392 1
-0.00626861428179162 1
-0.0183229382229678 1
0.0372699013269366 0
-0.00726347260567485 1
0.0190417226948308 1
0.00328685668408196 1
0.000995059145887624 1
-0.0227814189259971 1
-0.0211895008374557 1
-0.00521063053509604 1
0.0117671869530091 1
-0.00557129601164042 1
0.043971208437272 0
-0.00554461329857506 1
0.00495313677092508 1
-0.00968548470727236 1
-0.0257191903248986 1
-0.0157057567221423 1
-0.0167477259777183 1
-0.0121605822008897 1
0.00212618788396732 1
0.00526621948853333 1
0.00336968429957143 1
0.00054295233577403 1
0.0106409410305899 1
-0.0010917131870359 1
0.00945014390736633 1
-0.0116593330531188 1
0.0131763773584767 1
-0.0197999094270726 1
0.0137161106190191 1
0.0174203560000557 1
-0.00911326846168456 1
-0.00990845642865249 1
0.0153226040076601 1
0.0228634471452575 1
0.0151441465445886 1
-0.0159227315727679 1
-0.0326481945700994 1
0.023551205573219 1
0.0100290988469166 1
0.0170867563014626 1
0.0141723730206431 1
0.00485333681309445 1
-0.00423360573671514 1
-0.0105400236428886 1
0.015278564724483 1
-0.00602579348669471 1
0.0232273324129612 1
0.0099499214185346 1
-0.00895012335205869 1
0.0447912258373071 0
-0.0219567152806191 1
0.00867160688746731 1
-0.0308441149517381 1
0.0221403726742952 1
0.0225344272826807 1
-0.0116094547948414 1
0.000825867618993917 1
0.00376145276546111 1
0.0275595240289817 1
0.0224662472057935 1
0.00384917586499753 1
-0.00525915047501377 1
-0.00647337774017033 1
-0.0273963643566058 1
-0.0263664128745517 1
0.00557402574731891 1
-0.00762033071061288 1
0.00162895207678708 1
-0.0163122696608353 1
-0.0332469456585802 0
-0.00772852178489296 1
-0.00740931105562046 1
0.00834691700314981 1
0.01616018682274 1
0.00275663808704248 1
0.00619383806949185 1
0.00993215265116849 1
0.0110906231429952 1
0.0146184944167765 1
-0.000207979326456475 1
0.0135476044695002 1
0.0160459062128333 1
-0.000312977297870728 1
-0.0407221532064917 0
0.00945108127236111 1
0.0219249222832145 1
0.00877020526317012 1
-0.0448532927806957 0
0.00765974780072164 1
0.0148775640283687 1
-0.000288716205524089 1
0.0115754432874657 1
0.0132860944288644 1
0.00743842939627987 1
0.00408592125301913 1
0.00334378797391534 1
-0.00339968562085662 1
-0.00535824674153248 1
0.00359467941134199 1
-0.0060033012486503 1
-0.00598578563239777 1
-0.012641610762541 1
-0.0194596648884749 1
-0.0333893375035648 0
0.00413061866197076 1
-0.00119723211852128 1
-0.0103070498450721 1
0.00439470256287413 1
-0.0102335336856603 1
0.0139525923950346 1
-0.00441756877619047 1
0.0060306066977177 1
0.00988664427845752 1
-0.0191424571660664 1
-0.00181184152955526 1
-0.011995229656324 1
0.0167490617062367 1
0.00354230066762007 1
0.0255028372893056 1
-0.0199752951706978 1
0.00725155788086627 1
0.0116912835466571 1
-0.00666896223604419 1
-0.0321536084282888 1
0.0139397953978191 1
0.0161435510509155 1
0.0095520466265749 1
0.0141532922814931 1
0.00846675450996653 1
-0.0130179467748853 1
0.00232724439058323 1
-0.013939994324558 1
0.000439355696840903 1
-0.00290266636972659 1
0.0193597903044665 1
-0.0180915990035846 1
-0.0112062514737671 1
0.00460219860004002 1
0.00618596689526664 1
-0.0189993145441216 1
-0.00408094672162538 1
-0.0126983867899552 1
-0.00988158806178896 1
0.00782601037156995 1
-0.0228847834880904 1
-0.00799354698349478 1
0.0056475103703164 1
-0.0182135146939271 1
0.00836247631320969 1
-0.0100786016372475 1
0.00130245463430351 1
0.00231166684057114 1
-0.00656055865220256 1
0.00978482854307934 1
-0.0151177916508713 1
-0.0104050364069466 1
0.0160492631194094 1
-0.00738833459135658 1
-0.00574908264692836 1
0.00965423120530847 1
-0.021669949432637 1
0.000676411579230689 1
-0.0100959271138495 1
0.0140190216040108 1
-0.0292563080861571 1
0.00521343178729456 1
-0.00201100402881336 1
-0.0214319237064772 1
0.0149626635371196 1
-0.0037395300695782 1
0.000125958700283971 1
-0.037035362557358 0
-0.00775555007960049 1
-0.00513714756700301 1
0.0197559585871247 1
0.000765790571263293 1
-0.0193870817447521 1
0.00842198442995148 1
-0.0265423152931011 1
-0.00467292746660739 1
-0.0205909855471386 1
-0.00154131852278103 1
-0.0136401518449302 1
-0.0012336240997374 1
0.0190507799305824 1
0.00678805252889378 1
-0.00663977536509795 1
0.0092203492870069 1
-0.00430007361447063 1
-0.00938840470956917 1
0.0319035283806046 0
0.00997147439791117 1
-0.01486494417858 1
-0.0254434892483807 1
0.0132518487362966 1
-0.016808579196823 1
-0.021315081866171 1
-0.00607919452206067 1
0.00134348366173663 1
-0.027940708016192 1
-0.00397630792878809 1
-0.00464360512544504 1
0.0178950045998171 1
-0.0180402315105407 1
-0.00430142941291865 1
-0.0225324161037558 1
-0.0241088212722534 1
0.00284539997448756 1
0.0266984333677992 1
-0.0214997089076445 1
0.0221584747698045 1
0.0163295498040246 1
0.00164507407810757 1
-0.00430459434034213 1
-0.0105352448486396 1
-0.0176119832138126 1
-0.0141157380746227 1
-0.0157363706070442 1
-0.0100182659767133 1
-0.00400034968282266 1
-0.00679984244691401 1
0.0106618824588324 1
0.00551422886953287 1
-0.015709056508933 1
-0.0144025096727498 1
0.0167284973779944 1
0.030194444763046 1
0.0137274887856509 1
-0.0161941611621845 1
-0.0323269097583685 1
-0.00324758087932524 1
0.00802285297867954 1
-0.00731955727126598 1
0.02642762116556 1
0.0224138080559233 1
-0.04369010891992 0
0.0193636437587175 1
-0.0398379302760252 1
-0.0121141367426318 1
0.0290646387822608 0
0.0113278230925866 1
-0.00586427304023448 1
0.0196863768969073 1
0.00574120644938974 1
-0.00437575962108418 1
0.00562095677948439 1
0.00133049599475833 1
0.0170655726659657 1
-0.0208879640828447 1
0.0253214506466116 1
-0.0115747635647323 1
-0.0214351409662355 1
-0.0182635729221235 1
-0.00703234630448279 1
0.00211656185979994 1
0.00505838769230319 1
-0.00300403182877573 1
-0.0208209599232574 1
-0.00288015287538035 1
0.0307625784506334 0
-0.0176456741384959 1
-0.0111937739229961 1
-0.0215664586986303 1
0.0157931041520956 1
0.022484927509443 1
0.00331088068087246 1
0.0104071956469209 1
-0.0100513716699446 1
-0.032515736643915 1
-0.0148505117595195 1
-0.00655895825951358 1
-0.0141346210125582 1
-0.0273477350235145 1
-0.0161084840092782 1
0.0253478465956945 1
0.0077120040445376 1
-0.0167865677518367 1
0.0332410202398417 1
0.0112070823840725 1
0.00743267050892185 1
0.0296919077431118 1
-0.00918369723215251 1
0.0247303571644758 1
-0.0154350926654756 1
-0.0159329191140756 1
-0.000519583313224345 1
0.000743287887015553 1
0.0244286674949158 1
-0.00668347520347908 1
0.00384590801432535 1
-0.0180316165035849 1
-0.00615623089155442 1
-0.0139102594995872 1
-0.00607013378311003 1
-0.0234082925296802 1
0.00664024518752299 1
0.0028326153004497 1
0.015098732342412 1
-0.0116916965695097 1
0.0123474068748854 1
-0.00601330873155413 1
0.000578238302482224 1
0.00858792959776049 1
0.0271941693659484 1
-0.0186129413223679 1
-0.00356652183979346 1
0.0174468852025158 1
-0.0059663394159998 1
-0.0325648215318586 0
-0.0153158922047419 1
-0.00964966098132402 1
-0.00536881719255521 1
-0.0186207399945752 1
0.00877604592819413 1
-0.00688072787478324 1
0.00464195991828618 1
0.00784630895902876 1
-0.0449971596846139 0
0.0146193781485541 1
0.000783915048887579 1
-0.0235493592674806 1
-0.0169214725001421 1
-0.0231669104628058 1
0.0142700699159993 1
-0.0071423182188617 1
0.0170540067829585 1
0.0109396220163411 1
0.0271177480230295 1
0.0059846956107823 1
-0.0278675563672782 1
0.00119156942411885 1
0.00623151090335947 1
0.00418191579278425 1
-0.0171407660859314 1
0.0114368748648557 1
-0.00861645739256691 1
-0.0111442813961775 1
0.0110691199051083 1
0.0175877229414899 1
-0.00909631628034741 1
0.0184993515808274 1
0.00339267225178022 1
0.0312158407295205 1
-0.0108631995657376 1
0.00190258647955865 1
-0.00870726621975919 1
0.0110500581316531 1
0.000298061396221506 1
0.0111115389511902 1
-0.0148708967751839 1
0.0151567675217195 1
0.0289441394951417 1
-0.0130722851407677 1
-0.00178329695164633 1
-0.0138849058170124 1
-0.023442273822684 1
-0.0259862119907683 1
0.00587933954715414 1
0.0127662007403262 1
0.0063620072167595 1
0.0145561170825887 1
0.00147952790737332 1
-0.0154441591595906 1
-0.0134126977640102 1
0.00598404359817216 1
-0.0111375243470872 1
0.00547817927206959 1
0.00612196327597709 1
-0.0207688716927758 1
0.0175337103630623 1
-0.0309687725029648 0
-0.00863796996410754 1
-0.00357710624047782 1
-0.00556663613706945 1
0.0263912315338366 1
0.0291530704635387 1
-0.0120812723355343 1
-0.0208345848402415 1
0.011642006483324 1
-0.0059461476282219 1
0.00363517214111294 1
0.0150183175231681 1
0.0181157596008042 1
0.0230187661651996 1
-0.00348054875897255 1
0.00167935614229026 1
-0.024893124392505 1
-0.00374445775996978 1
0.00024828055560773 1
4.18675386325553e-05 1
-0.0153752932043532 1
0.0142386382623171 1
0.00759067770154959 1
0.000832940521136868 1
0.00407137635885828 1
0.00669529099585242 1
0.0102405671275312 1
0.00383906839993241 1
0.0235439199350242 1
-0.00607204765477765 1
-0.00325511961192228 1
0.0030107470536341 1
-0.0165711948915549 1
-0.00252933714554752 1
0.0293057944480735 1
0.00073647504891209 1
-0.0178469301443965 1
0.0132730303836938 1
-0.00295705275232343 1
-0.00703160536153632 1
-0.000143679946604174 1
-0.0116739605545852 1
-0.00361681347530699 1
0.0142225934530292 1
-0.0306776185446602 1
-0.00357399932093435 1
0.0164739465152524 1
-0.00215369448130265 1
-0.00609809601114861 1
0.0150195372888616 1
0.00718294277837029 1
-0.0220409256115075 1
0.00302399833665811 1
-0.0118377048528348 1
-0.0261920834761051 1
0.0102331089741113 1
0.00439110843303523 1
-0.00724483364845706 1
-9.55611079416566e-05 1
0.0278354911372004 1
0.0136592212310946 1
-0.00575006214784005 1
-0.00268109248897755 1
-0.0174435282492595 1
-0.00343262377610453 1
-0.0053612430812695 1
0.0117256389595668 1
0.00495840314997762 1
-0.0152561757250301 1
-0.00738022083367357 1
0.00465248457445208 1
-0.014907534005895 1
-0.0242965289719439 1
-0.0120054539492609 1
0.00198310210106002 1
0.00852702298760741 1
0.00366468708924358 1
0.00160354984273002 1
0.00186173172936958 1
0.0311834960621187 1
0.0181668524086758 1
0.00520820469176965 1
0.00156097320745925 1
-0.0167051943538037 1
0.0382622546867574 0
-0.0195220529036176 1
-0.00182986099937334 1
0.00682801432458919 1
0.00530773936151291 1
0.0026346005593077 1
0.00225488391880374 1
0.00792684831710928 1
-0.0229327172907989 1
-0.00753816515479945 1
-0.00773744350668034 1
-0.00114450317748114 1
0.0110002365162554 1
0.011202623479666 1
-0.0127651722435429 1
0.00473280957207097 1
-0.0163740785809734 1
0.00946795194734281 1
0.00221198698117129 1
-0.000304955519505491 1
-0.0110867674076005 1
0.0176146636428518 1
0.00118999245650962 1
-0.0392377979326762 0
0.0172972331366396 1
0.00462242575127704 1
-0.00713279053986536 1
-0.00260412852115685 1
-0.00904341648796326 1
0.000382199701935755 1
-0.0249595779224526 1
0.00228452595208318 1
-0.0201418480542835 1
-0.00632454400782186 1
-0.000934412880538168 1
-0.00499678698851046 1
0.0143299858553757 1
0.0210382574525299 1
-0.00596159936759328 1
-0.000941492720417131 1
-0.00190835024281135 1
-0.0270187382563745 1
-0.0211092102112942 1
-0.034554606534898 0
-0.00859693500412022 1
-0.00329677434500378 1
0.00335500226748279 1
-0.0185226959690719 1
0.063620136038721 0
-0.0107758217064772 1
-0.0118815513386947 1
2.23903375125426e-05 1
0.00506247883510016 1
0.0119192373426941 1
-0.00711519460436913 1
-0.0160189957264819 1
0.00619949044971049 1
0.0336587718251322 0
0.0155409565340079 1
-0.0232934769597187 1
0.0238430102227756 1
0.0087205643321481 1
-0.0109946801021059 1
0.0200700731663556 1
0.00249399419869152 1
-0.00785276369713852 1
-0.0068679594966605 1
-0.0278236744918518 1
0.00650402405284425 1
-0.0170666268862706 1
0.00168364730120021 1
0.0196697864255471 1
-0.00485199259601565 1
0.0249198815594885 1
0.0120508074042421 1
0.0217755172442636 1
-0.0112486320255326 1
-0.0111231991892432 1
0.00720599278679884 1
-0.026950720546821 1
0.00759793171388304 1
0.00802046730986112 1
-0.0236875318666119 1
0.00805456122186519 1
0.013364769964897 1
0.000257316644429049 1
-0.0124517454483968 1
0.0178871929554927 1
-0.0301416278988699 1
0.00406862169658531 1
0.00594880837473126 1
0.0415015194870889 0
-0.00748364173617564 1
0.00542457147797773 1
-0.00176397761965344 1
-0.00940769104309514 1
0.0359797071811996 0
-0.0104536344559806 1
-0.0121431144592618 1
-0.0235056969307647 1
-0.0163257754423992 1
0.0174521831270564 1
0.00841606389757026 1
0.00937384297408825 1
-0.00775397381002588 1
0.00817379532353019 1
0.00622453648671169 1
0.0123477445578654 1
0.00125215352446572 1
-0.0237334134866097 1
-0.000564923990926154 1
-0.00640489718066476 1
-0.0092971538780512 1
-0.0279496543680702 1
0.0108809780257039 1
-0.0272185696087521 1
0.0106682425009964 1
0.00495431538266819 1
0.0127428707117479 1
0.00849515286820585 1
-0.000720828759471911 1
0.0179008320510412 1
0.00856877480146474 1
0.00158170504890555 1
0.0165825983268179 1
0.0045012046956321 1
0.00559381770709516 1
-0.00964565085837647 1
-0.0112811351773495 1
0.00839863932871099 1
-0.00391415573065032 1
0.0216871177536435 1
0.00732217528751877 1
-0.0238732620684437 1
0.00811135966797571 1
0.00517303176211553 1
-0.00782508883268587 1
-0.0226226567701882 1
0.0116310833883193 1
-0.0139905979145236 1
-0.0130520610354223 1
0.0156633629365064 1
0.0039939323054362 1
-0.00671986065426236 1
0.0200468172635056 1
-0.01038972030542 1
-0.00357335804218144 1
0.0183794459639045 1
-0.0103383074779317 1
-0.00541889994499996 1
-0.0187843686512245 1
0.0070027171724127 1
0.0176241567644765 1
-0.0228216329911064 1
-0.00559543342336738 1
0.00253972805956603 1
0.00524251969485686 1
0.0236555227310326 1
0.00266079836419103 1
0.00407348506469675 1
-0.00564318683929136 1
0.0140540215791261 1
0.00626426106994144 1
-0.00406477468551293 1
-0.0651010470697554 0
6.76920933039837e-05 1
0.0128975762913807 1
-0.0343375618396144 1
0.0107125795704786 1
0.0250275114048485 1
-0.00550680184778848 1
-0.00369306070053783 1
0.040846446303396 0
0.0191323686911444 1
0.0251405378248003 1
-0.0121084802330706 1
0.00394556657334747 1
-0.00486503851303951 1
-0.00287761509441081 1
-0.00582044303223871 1
-0.0161747402207952 1
-0.0146790813490968 1
-0.0376940305848995 0
0.00463237490407588 1
-0.00311964001279318 1
0.00997717558144443 1
0.0127894561826308 1
0.0242718641481324 1
-0.0233550254452566 1
-0.0087141611438393 1
-0.0149985678342918 1
0.023994234889802 1
0.0032061797837228 1
0.00551524293127901 1
0.0215694383295791 1
-0.00606440468482799 1
0.0203863112991304 1
-0.0327641097978786 1
-0.0184743001264867 1
0.011304535476982 1
0.00843609349085163 1
-0.0134204350365568 1
0.0217003816924025 1
0.00235124051674778 1
-0.0185696539527295 1
-0.0237213401847055 1
0.0252830499930071 1
-0.0117707376927861 1
0.0101159458570867 1
-0.0112959123261231 1
0.0209859263551982 1
0.000343664949080454 1
-0.00615912575735942 1
0.0152896824923733 1
0.0171779122292618 1
0.0133611124056646 1
0.00697107533241035 1
0.0182079528711029 1
-0.00777722406705998 1
0.00955861988509445 1
-0.00856574135802864 1
-0.0213978407420871 1
-0.0234044433569953 1
0.00585784572438479 1
-0.00831088114965114 1
0.0085276239274448 1
8.65716807282812e-05 1
0.0196820645811792 1
0.0130966179710213 1
-0.0135015960152862 1
0.0268218268198705 1
0.0162410528868885 1
-0.0111465522650776 1
-0.0316573372077552 1
-0.0099249708434668 1
0.0193950451289557 1
-0.017844698221551 1
0.0119940461604631 1
0.0041662345009808 1
-0.00559176199050249 1
0.000846998633633109 1
0.00120805707501795 1
-0.00826765767137987 1
0.0128640274728327 1
-0.00217067948892003 1
0.00539989470825875 1
-0.0139515426173907 1
0.0206260946697015 1
0.0169484054604313 1
0.0140506626124307 1
0.0307555061344128 0
0.0121533625533285 1
0.0119489352534747 1
0.0155345850448763 1
0.0150368041141089 1
0.000797443650585457 1
-0.0177785033997311 1
0.00350417263222876 1
-0.023672320572864 1
0.0104553555956723 1
0.00430290441439621 1
-0.00698413919620636 1
0.0343080154315377 1
0.00419777761360142 1
-0.0126136775902556 1
-0.0242374829851737 1
-0.00999546898693911 1
0.00244131216374465 1
0.00420741546237958 1
-0.00766547867989472 1
0.00660275066944154 1
-0.00205895249079139 1
0.0150472312045465 1
0.00986848413254033 1
0.00533626453007499 1
0.00274443653136105 1
-0.0158865370416939 1
0.00122702970971858 1
-0.00244158981177881 1
-0.00143421795010975 1
-0.00712798763308207 1
0.0231958710383051 1
0.0102164943244205 1
0.00183226168332996 1
0.00405627934602709 1
0.0120832709518754 1
-0.0179972197907208 1
-0.00813652131421103 1
0.012476391788831 1
-0.00168902901960269 1
-0.0102604995810254 1
0.00881548790678615 1
0.0119574457647499 1
0.0130391184580259 1
-0.00177383582276588 1
-0.0200728178266682 1
0.0100822574613309 1
-0.0228863295475141 1
-0.0174014987953202 1
0.00133380452036826 1
-0.00539067537776459 1
0.00902702972794614 1
0.0112583523346346 1
-0.00615347914559246 1
0.0132421820450197 1
-0.00205878168213215 1
-0.00185329686248733 1
0.0151431461424858 1
0.0156600750602968 1
0.0219483906738749 1
0.00379263080542748 1
0.0206995644157234 1
-0.0231071414091649 1
-0.0309043114614047 0
0.0087857005278858 1
-0.00968077583728561 1
-0.00988339489323315 1
-0.0137384313907812 1
0.0322522644471867 0
0.000187651953786527 1
0.0039804943791958 1
-0.00722056481238052 1
0.0105933043347519 1
-0.00218015543300564 1
0.0359438516531006 1
0.043165789569767 0
0.0113063500328336 1
0.0162243426773643 1
-0.00110558366707982 1
0.00295997024336796 1
0.00132806904018332 1
-0.0235062066146953 1
-0.0060212923950148 1
-0.00555907373314005 1
0.0262589581478014 1
0.00639967655812697 1
-0.00525210145507459 1
-0.0157275405914343 1
0.00185623267268251 1
-0.00526006916677156 1
0.00886056859325691 1
0.0117785791669044 1
-0.00115374988887957 1
0.0186480970161343 1
0.0244204671456458 1
0.00435947221412653 1
0.00277945621465223 1
0.0084172262723796 1
0.0362359447195343 0
-0.0189906624468786 1
-0.0140498272868075 1
0.00951523544354638 1
0.0267393015121255 1
0.0191844918193907 1
0.00296445813299591 1
-0.00347055368180652 1
-0.00370059603014007 1
0.00430217601828432 1
-0.0179912705989015 1
-0.0131316169248764 1
0.0133211410640571 1
-0.00780536252579637 1
0.0127273676424988 1
-0.0133014641741099 1
0.00633873362909322 1
-0.00566275965772913 1
0.0280679956337764 1
-0.00959575771074208 1
0.00416377838705662 1
-0.0156942672466239 1
0.00679610195554835 1
0.00422571814471803 1
-0.00701508067910865 1
0.0119029626130698 1
-0.0031739729797909 1
-0.00338722783712178 1
0.00496074062678926 1
0.0047685422991634 1
0.00218250263858671 1
0.00362225094475431 1
0.00746893035278788 1
-0.0397599976785029 0
0.0192845832058699 1
-0.00590042585052403 1
0.00176807482594468 1
-0.00209125659008497 1
0.0212631486437741 1
-0.0369884015582525 0
-0.0225144261320819 1
-0.000140007550259204 1
-0.00146017678437331 1
0.0171381852766458 1
-0.0137084477452972 1
-0.00516043077982476 1
-0.00312899321240166 1
0.0291031244767777 1
0.0162457324716809 1
0.0079006634134538 1
0.0174309929928967 1
-0.00133818491217701 1
-0.00663359539080587 1
-0.00988766674804222 1
0.00412685248019082 1
0.000573906555797806 1
0.000638855448630432 1
-0.0366501300459631 0
-0.00384863019030639 1
0.00838942346340532 1
-0.0200564331444706 1
-0.0205604504678254 1
-0.00766177993371156 1
-0.0209798929455577 1
-0.0177904749135294 1
-0.00384800014753987 1
0.0313784325904698 1
0.0033497078517234 1
-0.00549452446729486 1
0.0121305426713327 1
0.0172273294804679 1
0.00651377982135662 1
-0.00165714392559794 1
-0.00926392837084753 1
0.00812473908294044 1
0.00610400352164241 1
0.00777118027402126 1
-0.00702317646640764 1
-0.00535320253460118 1
-0.0233974915590076 1
-0.0226644837736941 1
-0.0268456468117552 1
-0.00256997099567789 1
-0.00335135115407369 1
0.0263723596502738 1
0.0160507463013342 1
0.0014275824705807 1
-0.0219413024612876 1
-0.00137981659356558 1
0.0154203689375354 1
0.0064938906853458 1
0.00766599930182712 1
-0.0235386093969947 1
0.0216623467317241 1
0.0220049776275447 1
-0.0104906608771771 1
0.00108281865494005 1
0.0296488235664771 0
-0.0306660949912509 1
-0.013268255853475 1
-0.00270626316107683 1
0.0236368893262211 1
0.00234225215908912 1
0.0382934156899285 0
-0.0258268179905227 1
0.00296482455526923 1
0.0205285344144284 1
-0.00245300954640689 1
0.00269420028239686 1
0.0212415203020369 1
-0.0127422637641746 1
-0.00563127884351367 1
-0.0102221492608217 1
-0.0149313144845119 1
-0.0125036070279026 1
-0.00313201709987439 1
0.0285918217913503 1
-0.0133386327615127 1
0.0148898756469896 1
0.0185590353417055 1
0.0021789626275948 1
0.0160095542073556 1
-0.00594257305700948 1
0.0136818601049371 1
-0.0111615741946227 1
0.00487502893086998 1
0.0083019088111969 1
-0.0261460544364515 1
-0.0135525168515711 1
0.00197002806402742 1
0.0102144698213652 1
-0.0320058404237516 1
0.0223386117092547 1
-0.0270697253615139 1
0.0157625398451601 1
-0.0111300768256118 1
0.00274932823199393 1
0.0374621133051428 1
-0.00169415245489202 1
0.00660618524003841 1
0.0106314712815867 1
-0.0157065259678492 1
-0.00955325917229019 1
-0.0112906569421711 1
-0.00584593320012842 1
0.0295530302599496 1
0.0100163644095785 1
0.0157576063252722 1
0.0141522170189626 1
0.000535180002014317 1
-0.0180751767047134 1
-0.0251037323533056 1
-0.00571042417471593 1
0.00654938709702298 1
0.000775406799280185 1
-0.0191159728796054 1
-0.00528134089725806 1
0.00582329073365667 1
-0.00183248133119359 1
0.0102261480005982 1
0.0124818392716458 1
0.0245817868987363 1
-0.0224373224232964 1
0.0195674704436181 1
-0.00398522343690677 1
-0.000781041987530516 1
0.00812759593387198 1
0.00445927418484146 1
0.028036914596505 1
0.0043455018947973 1
0.00550408040775633 1
-0.0274454464886984 1
0.00346393995242511 1
0.011651562281195 1
0.0175633578800973 1
0.0140206495691451 1
0.0211258023719891 1
0.0191906180029401 1
0.0391644178296269 0
0.00685295929201603 1
-0.0230836145274957 1
-0.00351436512248057 1
0.0177531757058912 1
0.0276943448552617 1
-0.000258019917199833 1
-0.00689669508584874 1
-0.0302803051853977 0
0.0152113265423914 1
-0.0117299153166705 1
-0.00933085766512036 1
0.0107916634171821 1
0.00266958433715365 1
0.0146670650693777 1
-0.00234198383557956 1
0.00688554131697567 1
-0.00988973105481765 1
0.00286454779431037 1
-0.00475904156552966 1
0.0021494180637437 1
0.00568753321483884 1
-0.00674093988924472 1
0.00529672458147088 1
-0.0229402500191923 1
0.0354819210039142 1
0.000478116542796111 1
-0.00944742956619356 1
0.00189038860947547 1
0.00252550642207577 1
0.0169092973273519 1
-0.0164526263361404 1
0.0216665782509259 1
-0.0270319536821899 1
-0.0215331391669749 1
-0.00510002260741144 1
-0.00339276251068051 1
-0.0238501715286754 1
0.00467836862466041 1
0.0118943532393917 1
0.00128691140853163 1
6.45083409840617e-05 1
0.0146845362136516 1
0.0197641473475698 1
-0.00365615317071669 1
-0.0198539182475439 1
-0.000170389797110026 1
0.00473528438485986 1
0.00724890585239325 1
-0.0271560911476045 1
-0.00844323728926209 1
0.0019365318662329 1
-0.00389995750661012 1
-0.0240422756113001 1
-0.00554575614602518 1
-0.0212307764770451 1
0.00037957255770777 1
-0.00261100167819353 1
-0.0231229167457591 1
0.0013305301193031 1
-0.00740552103028164 1
0.0245189698936519 1
0.0229752227509781 1
0.023120931514808 1
-0.0224717461216468 1
0.010655110017745 1
-0.00705263352582562 1
0.0253171518346391 1
0.0208921715405461 1
-0.0246365349625362 1
-0.0135366439340735 1
-0.0108842189963482 1
-0.0143507745308439 1
0.0182603152882735 1
0.0149956089424597 1
0.0182144550479315 1
0.0174725663193213 1
0.00173205831154331 1
0.0272520871985759 1
0.0242630516840095 1
0.0030617488987038 1
0.00386179133018541 1
-6.683122770298e-05 1
-0.0121002266725627 1
-0.0151312670126498 1
0.0133582223345667 1
0.0409265542915563 0
-0.0218888337904504 1
0.0118023913705784 1
-0.00556540729309402 1
-0.00715713116594806 1
-0.00128124686539887 1
-0.0361199205266789 0
-0.00535043342616161 1
0.00992451872441365 1
-0.000725366313204098 1
-0.000490481836162379 1
-0.0224672900390422 1
-0.012870008809891 1
-0.00734078834767109 1
0.00750802639762065 1
0.012504908585724 1
0.000803074559703914 1
0.00173680890987431 1
0.00981211020199915 1
0.0104006580985431 1
0.0129025170933404 1
0.0267570075433225 1
-0.0105350968680375 1
-0.0101723706033411 1
0.0204659732216666 1
-0.0287218597798608 1
-0.00187681781918077 1
0.0136175644980967 1
-0.00167583180173889 1
0.0143226646294528 1
-0.000308098406673985 1
-0.0379740242365296 0
-0.00215634009704968 1
-0.024373110266624 1
-0.00610667136537342 1
0.0141621247260208 1
0.0153254049145989 1
-0.0308314181106031 1
-0.00482365009825051 1
-0.00920061802880419 1
-0.00928115873174523 1
0.00319830244223755 1
-0.00564960102814262 1
0.0196873356273945 1
-0.0144461787263928 1
-0.0274064320687064 1
-0.010579707198423 1
0.00698045391535133 1
0.011383865230102 1
-0.00111097050335224 1
-0.0192788928011087 1
0.00337151187075519 1
-0.00326509511628449 1
-0.00835296995142922 1
-0.00486386686824288 1
0.00456156246984789 1
0.00949003090190824 1
-0.00417587816928878 1
0.00535816023769845 1
-0.0138134568682285 1
-0.0368128199618812 0
-0.0196804035304642 1
-0.0150665067139868 1
0.0237057170854924 1
0.00462460070715728 1
-0.00527945087287502 1
-0.00730859939616797 1
-0.00650455233487265 1
-0.00937560221616008 1
0.00864463197647922 1
-0.0169672807740086 1
-0.00603659454998495 1
0.000850237810755543 1
0.00489382866797562 1
0.00286890927550206 1
0.0387392500241141 1
0.0131450173252252 1
-0.0260612849210571 1
0.0082356657847009 1
0.00963954595918966 1
0.00693644298169549 1
0.00174977871715449 1
0.0247949620601015 1
-0.00489739358699951 1
0.0194248396236758 1
0.00656635785793438 1
-0.00998595213731826 1
-0.0029853847002862 1
-0.00820679008972288 1
0.0115352965045839 1
-0.024996119920136 1
0.0103434868466912 1
-0.00287742209656716 1
0.00392874876384529 1
-0.0122305976735676 1
-0.0156568298869968 1
-0.0105179063844031 1
-0.0314416905983101 0
-0.0184747683530268 1
-0.00601505401992488 1
-0.0155463936744109 1
-0.0315250532767528 1
0.0202910057190629 1
0.000689780881814078 1
0.0226655591903464 1
0.0116068328690232 1
0.00551182059290622 1
0.00312897191286126 1
-0.0214326686870145 1
0.00213759787927575 1
-0.00527729551085467 1
0.0171920957465949 1
0.0134952429439968 1
-0.0148422731690484 1
-0.0153912029238526 1
0.000304142345819536 1
0.0162088687375483 1
-0.0112716727125826 1
0.0152626001290177 1
-0.00455547079902693 1
0.00226016445280564 1
-0.0115702038712034 1
0.0158711514372425 1
-0.00199293047366432 1
-0.054652682373109 0
-0.0215140846337214 1
-0.00221769197904219 1
0.0290287929467309 1
-0.00890078532028995 1
-0.0218823696974988 1
0.00424548116533462 1
0.0020137023524707 1
0.016408528316266 1
0.00605356013965255 1
0.0103351175439366 1
0.0127046683139384 1
0.00230125570304963 1
-0.0101754716883227 1
0.00143803739196035 1
-0.0297601846687254 1
0.0139351941986802 1
-0.00399766036740031 1
0.0104950991036918 1
0.0350816648543858 0
-9.75086863245394e-06 1
-0.02840533238139 1
0.0316893725112577 1
0.0203542483847569 1
-0.0406226745018781 0
0.00844976144293808 1
0.00251943282161578 1
0.0177252898247859 1
0.0106489409638249 1
0.0034847025070386 1
0.0127860442013729 1
0.0230708496935793 1
0.00339641391579442 1
-0.00777019504684673 1
0.0193920941524455 1
-0.0030804318365275 1
-0.0130494132347433 1
-0.0200859027527566 1
-0.0322195658646005 1
-0.0116987631403177 1
-0.0125130331786401 1
0.0074871737027738 1
0.0145955546147725 1
-0.0177901766716152 1
0.0157108916377803 1
0.000374443661609376 1
0.0402511760446387 1
0.0164255909488546 1
-0.0058712438263293 1
0.025969460452111 1
0.00193736009384281 1
-0.00789745193014732 1
0.00333708434622329 1
-0.0231971540586611 1
-0.017000133530067 1
-0.0137490856464617 1
-0.00196203388862456 1
0.00180078611185854 1
0.00635492885356808 1
0.0277029120719634 1
0.0161932887832729 1
0.00177699645763216 1
0.0257938382187727 1
-0.0327025687379783 1
0.0172975672216821 1
-0.00670337746722874 1
-0.027971493044039 1
0.0166672212145049 1
-0.0393254692028932 1
0.00434524375070171 1
0.0181662785032218 1
-0.0223505771743092 1
-0.0285237550616108 1
0.028219417454741 1
-0.0405810310563677 0
-0.0140358134431599 1
0.0386975021384154 0
-0.00711646868956254 1
-0.00254864643223516 1
0.00191340015130802 1
0.0233749542820791 1
-0.0208092610620817 1
-0.0121573537692107 1
-0.000655291392394921 1
0.00874346369429904 1
0.00392999058752485 1
-0.023733185039612 1
-0.0121563581812922 1
-0.000137321845098564 1
-0.00141146514105682 1
-0.00244045460517555 1
0.00755393878296746 1
-0.023040536448847 1
-0.0263607055275045 1
0.0349399372154584 0
0.0141797312952928 1
-0.00066736921952822 1
0.0245763196273114 1
0.0246713543410027 1
0.0183917539212849 1
-0.0135895100479093 1
0.00405049483025285 1
-0.0060265698877804 1
-0.00193011121816398 1
0.00288257584833634 1
0.0064162723475388 1
-0.0243796119015068 1
-0.00720559064912273 1
-0.01286096914872 1
0.00650011798395185 1
-0.023939646658239 1
0.00450348848346732 1
0.00141442193348166 1
-0.0031307837857601 1
0.00538180577905693 1
-0.014652647708038 1
0.00748228642332769 1
-0.0154518716577657 1
0.00743903285836689 1
0.0200051827153491 1
0.0519911091867069 0
-0.00741903491495884 1
-0.00630382672113311 1
0.0241687139251917 1
-0.00903945485442988 1
-0.00667733015059849 1
-0.00249623349132873 1
-0.0192444282752751 1
0.0107296361927234 1
0.00536935580618503 1
0.0190429435308356 1
-0.0168990118915433 1
-0.0357954128269433 0
0.0141619440281398 1
0.0345917154813676 0
0.0077173078310965 1
-0.0249548464997784 1
0.00947711305255203 1
0.00217113903252409 1
-0.0171467548803337 1
-0.00196095390035253 1
0.00507782669247682 1
-0.0176971547751378 1
0.0205293891522659 1
0.0354378333584634 0
0.00158508709570566 1
-0.00967043505628711 1
0.0167800676592699 1
0.00958582424928947 1
-0.023254768751704 1
0.0274183330414584 1
0.00187681492124088 1
-0.0295239636982064 1
-0.00636067321576097 1
0.0181109383171297 1
-0.0250205071993898 1
-0.00907572002724979 1
-0.00928745063005187 1
-0.00239317474499921 1
-0.0317532517425868 0
0.00593769620647152 1
-0.00427835577433938 1
0.00166188257947912 1
0.00732469913290147 1
0.00643835884165677 1
-0.00284527467209811 1
-0.0148932876334882 1
0.02515274600141 1
-0.00494618878855831 1
-0.0284320587256211 1
-0.00100421454544266 1
-0.00793536291603089 1
-0.0138654407244595 1
-0.0269515633144001 1
0.00212719801230629 1
-0.00854515158646057 1
0.0044678407691676 1
-0.0258206431831849 1
-0.000929605158184262 1
-0.00821537170951884 1
0.020189737642364 1
-0.000141719105777824 1
-0.0325658636229512 1
-0.0332352454131066 0
-0.0100937620871011 1
-0.0118350266672723 1
-0.00453747325831649 1
0.0155864711780605 1
-0.015143573274241 1
-0.0184657256520856 1
-0.0213677702664823 1
0.015873508616831 1
0.0242292191695551 1
-0.0110771456666034 1
0.00677793376827396 1
0.00150099430064954 1
-0.0278155246097781 1
-0.0136721307937775 1
-0.00214087674601175 1
-0.00815744778541071 1
0.0295370931519915 1
-0.00884867438998572 1
0.0104174085918696 1
-0.0132468287577044 1
-0.00847490301414908 1
0.0275779830259339 1
-0.00647911967533701 1
0.0254350687953761 1
0.00627746789928915 1
-0.00647551199274533 1
-0.00926049722823509 1
-0.0456027409051366 0
0.032431174400988 1
-0.0146962592049015 1
-0.0324507471296242 1
0.00375891023615392 1
0.00364247919641272 1
-0.0139550960738313 1
0.0315103282903815 1
0.0176322420767794 1
0.0327577417483248 1
0.000460186991736655 1
0.00324919693079891 1
-0.0335666807451785 0
0.0187283705131589 1
-0.00796482966673716 1
0.0115677038717119 1
-0.00835417789746426 1
0.0047907061827865 1
0.00433120642727174 1
0.00125767006079446 1
-2.18677771744971e-05 1
0.0125955053948873 1
-0.010303068623709 1
-0.00452343707256002 1
-0.0145248135791569 1
0.0178055114572635 1
-0.00050869834240916 1
0.0154422705695825 1
0.00245172385557391 1
0.0207831811558704 1
0.00535028700588265 1
-0.0159988693189951 1
0.00403326363640791 1
0.00304117938294873 1
0.00167522145457733 1
-0.00205372857179846 1
-0.0137177569043345 1
-0.0103280413282977 1
0.0177813163910129 1
-0.00305335987414866 1
0.0317036791159878 0
-0.0239186529992962 1
-0.0422094014093933 0
-0.00836472166939751 1
0.00948011001613304 1
0.0203321345365985 1
-0.0285654793230219 1
-0.0112384920878722 1
-0.0180863395023521 1
-0.0352081719563 0
-0.00462036140433575 1
-0.020072191746463 1
-0.0197414304535964 1
-0.0220836105453838 1
-0.011575663681258 1
0.008966937641323 1
-0.00765746193535675 1
0.0170566043898769 1
0.00213543588938489 1
0.00866851262248732 1
-0.00621219489104804 1
-0.0126722533283588 1
-0.00328216719286046 1
-0.0255629526168183 1
-0.0138488511114422 1
-0.0163260322843434 1
-0.00426691373076279 1
0.00794331279191777 1
0.0467954583297777 0
0.0215873336445659 1
0.0341285722478035 1
-0.0312885337737997 0
-0.0231754193209746 1
0.00613740025489535 1
0.0238795252022896 1
0.0246836146458565 1
-0.0068776295760283 1
-8.89239214227082e-05 1
-0.0190582999994177 1
-0.00217769902036195 1
-0.0210224762494877 1
-0.00798341075237415 1
0.0204257390617747 1
-0.00954884606402651 1
-0.0100837335466803 1
0.00564603185791223 1
0.00241364035752419 1
0.0179879400777298 1
0.0064138698672747 1
-0.0138398456639798 1
-0.000498548922029827 1
0.0147928376881057 1
0.00193941999894341 1
0.0285673328029906 1
0.0175911979443607 1
-0.00134079510842822 1
-0.0203478205641871 1
0.000265043133049892 1
0.0154439266465639 1
-0.00638743011114617 1
-0.0201467747487287 1
-0.0014478223038198 1
-0.00658414389748426 1
0.00652672649623548 1
-0.0114883640422646 1
-0.00315248673616335 1
-0.0392437404268867 1
-0.0237005275118617 1
-0.0025861851540548 1
0.01373892519006 1
0.0124094206540607 1
0.0168562953285352 1
0.00444390110235535 1
-0.0306704574546386 0
-0.0108072993417026 1
-0.0163971481142834 1
0.0298976563253294 1
0.00539696327939102 1
-0.035581273170903 0
0.0217069026293934 1
0.00917703166811521 1
-0.00312770567791017 1
-0.00183718447016493 1
-0.00418287123637852 1
-0.0113895910575026 1
-0.00547416656978342 1
-0.00019208976059956 1
-0.00421620676870073 1
0.00488327856512528 1
0.0242827007838823 1
-0.0122707561696318 1
0.00784251349632469 1
-0.000770692032571707 1
-0.0154226410441357 1
0.00921520177543289 1
0.00564769535248391 1
0.0161820463148598 1
0.0320414072606845 0
0.00316178895440982 1
-0.00575686561063154 1
-0.0203468930500413 1
-0.00449821852547611 1
0.00043932832369751 1
0.0136788231323237 1
-0.00632055679389435 1
0.00305991898119879 1
0.00759139361026154 1
-0.0427839159439226 1
0.0241754710211401 1
-0.0107626775776533 1
0.00772597621046544 1
-0.014184835373352 1
-0.0191776322861622 1
-0.0110030129416853 1
0.022528596873034 1
-0.0228930547492527 1
0.0176724846969685 1
0.0167345098353133 1
0.0265617388661566 1
0.0250351155077013 1
-0.0141801315306758 1
-0.0189299227813013 1
-0.00135924880588138 1
0.0328936934515137 1
-0.0100562082428072 1
-0.00928160438482868 1
-0.000761856883877675 1
0.0248123445951126 1
0.0172239482118521 1
-0.0180920083288137 1
0.00260840107505802 1
0.0370542470028426 0
0.00689480765833017 1
0.0105536657260647 1
-0.00532227654540475 1
0.00193947664751074 1
-0.0205888252640211 1
0.00249769815432111 1
-0.00807322292930417 1
0.0200711686149273 1
-0.00453625290076127 1
0.00592150568966532 1
0.0216036212654919 1
-0.0353905581292809 1
-0.0115857296712477 1
0.00550216245745119 1
0.0275693475543008 1
0.00756991177292771 1
-0.0189416749225453 1
-0.000156690882413144 1
0.0107778538320608 1
-0.012159496031906 1
-0.0046057015772446 1
-0.00212062652303482 1
0.0120717182935771 1
0.0156362755579985 1
-0.0149449492049931 1
0.032773536702635 0
0.0206778053429396 1
-0.00393348814127608 1
9.64866214160837e-05 1
0.00872548123733437 1
-0.0293247387019373 1
0.0152025164551673 1
0.0216096710047715 1
-0.00606341708621269 1
-0.0068957036790111 1
-0.0179339005432034 1
-0.00669402220431516 1
0.00323482328383306 1
-0.0155351253729765 1
-0.0042850786218023 1
-0.0424004087266173 0
-0.014391609449155 1
-0.0163323379454437 1
-0.00507751052764826 1
0.0437914099875711 0
0.0084153224786942 1
-0.00611350989368533 1
0.0188891395285756 1
0.00108946802435671 1
-0.0153341483064533 1
-0.00256332740774295 1
0.0300012877161943 0
-0.0151144087264721 1
0.0312965709111086 0
-0.0161123762767244 1
0.00310900005818543 1
-0.00403484811095554 1
0.000556356529273569 1
0.0137638175005697 1
0.0155633774039645 1
-0.017724169820985 1
-0.00573804494369305 1
0.00797437167295198 1
0.000897804489713223 1
0.00488805305615706 1
0.0088375598170827 1
-0.00712256681892748 1
0.00419962378315589 1
-0.0249431035828059 1
0.00488329054651818 1
-0.0201800102007784 1
0.0129503274956352 1
0.0145369957573923 1
0.0220765113422614 1
0.00276041075592799 1
0.00114494109847654 1
0.0152073589822087 1
0.0194592522285594 1
-0.00579973986653767 1
0.0255954881462115 1
-0.000761680277360542 1
0.00201131220545326 1
-0.0170461562519467 1
0.013243587018906 1
-0.00955385415294946 1
-0.0153215862516779 1
0.0158820521258355 1
-0.00360383039078922 1
0.0137937258661414 1
-0.00600850038920237 1
0.00173145073914435 1
0.021287563709766 1
-0.00384718740094008 1
0.0308526118475743 0
0.0101036492670052 1
-0.0107058504330162 1
-0.0124901739775449 1
0.013630175753307 1
0.0212209045465035 1
0.00436104942380264 1
-0.023286792186884 1
0.0114070693827805 1
-0.0126360084395838 1
0.00808735619077434 1
0.0257327838661013 1
0.0124708062546847 1
-0.0301694729134739 1
0.0121623844891128 1
0.0280790365483493 1
0.0284559525318861 1
0.0279897797438625 1
-0.00336456079896089 1
-0.018813667902708 1
-0.00469081288558523 1
0.0018002647457636 1
0.0017940347667722 1
0.00388504977881975 1
-0.0164332794187513 1
-0.0106855914882836 1
0.0123229416111266 1
0.00981035701046757 1
-0.0233860623415641 1
0.00956031760508573 1
0.00704699861992775 1
0.0226118084584261 1
-0.0199290083284478 1
0.00758394895124125 1
0.00340133754969677 1
-0.00916430491896386 1
-0.0199127995217739 1
-0.0115612807444771 1
0.0119239089308263 1
0.00582585963634503 1
-0.0280004763790124 1
-0.0273180033987794 1
-0.00404630075480827 1
-0.00902317065621174 1
0.000251822529030713 1
-0.0157426557094846 1
0.00502379196753484 1
-0.016957338262999 1
-0.0300722919357807 1
0.00270585265457263 1
-0.0324375968040072 1
-0.0173681691262186 1
0.000963524404497984 1
-0.0291363647013445 1
0.00945747846189253 1
0.0220645027343803 1
-0.000248167411018734 1
-0.0295037986600101 0
-0.00160572583437304 1
-0.0174970052649731 1
0.0125765450998803 1
0.0192501061155185 1
0.00079394148424722 1
-0.042563544388638 0
-0.0122687141475628 1
-0.00131768427678476 1
0.0106875642335923 1
-0.00444339963340068 1
-0.0189050472585167 1
-0.010249473008693 1
0.00632822278569137 1
0.0151084581981095 1
0.015568729139471 1
0.0121155848692652 1
-0.0122285213716182 1
-0.0108546654727548 1
-0.0169543695101342 1
0.0213842225420859 1
-0.0339798144016915 0
0.0296266235679358 1
-0.0187301754948195 1
0.00173722454254008 1
-0.00679820555505813 1
-0.00117745250774819 1
-0.0099019566777487 1
-0.00983383563523553 1
-0.00615567110383375 1
-0.0170916864474128 1
0.0180458774035129 1
0.0021183443460507 1
0.0203992825511069 1
0.0312559780019644 0
0.00348745569405901 1
-0.0120815513831766 1
0.0182401883542795 1
-0.0121837107289678 1
0.0110462370328647 1
-0.0232098772546873 1
0.0221973318402655 1
-0.0126408199711517 1
0.01004942037378 1
-0.0161974130567066 1
-0.0153237146042092 1
-0.034260042674172 1
-0.0185091893331224 1
0.00590731274479355 1
-0.00386171074695009 1
-0.0276834198369512 1
0.029759418701745 1
0.00735968596407847 1
-0.00461095946617426 1
-0.0129965820055993 1
-0.0030821684403719 1
0.00289894619810568 1
-0.00668399250567328 1
-0.00724989884620704 1
-0.0242872435969125 1
0.0301094098456955 0
-0.00400226790137649 1
-0.00960280271808105 1
0.024415780971082 1
-0.0537617184387075 0
-0.0237826343908959 1
-0.00537919160976447 1
0.0190897319961449 1
-0.00628253298297482 1
-0.0101876967209288 1
-0.010365276799127 1
-0.0333616406994634 1
-0.0145441363861724 1
-0.00664731230592863 1
-0.00776820951293592 1
0.00229526254677071 1
0.00226746752892986 1
-0.00808096587420619 1
-0.0270851658552525 1
0.0202986181052749 1
-0.0299017943007553 1
-0.0130847014251675 1
-0.00304516131840488 1
0.00723291499459402 1
-0.0159048413505035 1
-0.0109804442133427 1
-0.0023772796079587 1
0.0211467673451911 1
-0.00990224311177225 1
-0.00167586978394547 1
0.00451051418550725 1
-0.000270972014183767 1
-0.0394239642036979 0
0.00299119376073771 1
0.00850238653892006 1
0.00679876269530928 1
0.00584233109555366 1
0.00246891705359732 1
-0.0166920922076201 1
-0.0042072681315329 1
-0.00517616915593965 1
0.00765924601450683 1
0.0123879622792791 1
-0.0027799896276274 1
-0.0053376600241871 1
-0.000765396667816305 1
-0.00398634933396866 1
-0.000118315757354132 1
-0.0256553844833765 1
0.00768529576817577 1
-0.0188965529149795 1
0.00288878548218172 1
-0.0194886223990289 1
0.0086440861401924 1
-0.0180008795715439 1
-0.0237154735200982 1
-0.0172176947088304 1
0.0036098035380816 1
0.00781930798632276 1
0.0130038184885846 1
0.00873833507377971 1
-0.0159382717334897 1
0.00155872970524273 1
0.00391186889357184 1
0.00312017069028416 1
-0.0169233579189305 1
-0.00755788083476405 1
-0.023906557767663 1
0.00034891412633173 1
0.0391762965772147 0
0.0065769761058956 1
0.00673924954899127 1
-0.0251614869097844 1
0.0066051423337242 1
0.00729529398792622 1
0.00316675929577248 1
0.0110082945062524 1
0.00447378510028386 1
0.0102485960365391 1
0.0182539000320643 1
0.00093791539330605 1
0.0067664656737298 1
-0.0301486138609211 1
0.0167442697525539 1
-0.0135307638815236 1
0.00227372966238415 1
0.0244754373884554 1
0.000220098676107939 1
0.0104187373502067 1
-0.00810396998911806 1
0.00315215642908296 1
0.0325518180317856 1
0.0171389806352787 1
-0.0014860046777393 1
0.00709999865619294 1
-0.0274401135030849 1
0.010600767126334 1
0.00897300832961837 1
0.0351552772587538 0
0.00186216571921435 1
-0.0147751637451014 1
-0.0113548548558782 1
0.00913584657092275 1
-0.000481997566707942 1
0.0114816308261875 1
-0.00764806040850971 1
0.0109744960458336 1
0.00349193872505918 1
0.0020117134513165 1
-0.0124320433994494 1
0.0317882959009129 1
-0.00408242942160638 1
0.0141077580352411 1
0.0297365503588652 1
-0.0134321120345021 1
0.0150250987714979 1
-0.000257039446368176 1
-0.00245642481076616 1
0.00819173050775792 1
0.000423690847552603 1
0.00810018034989185 1
0.00518507245256121 1
-0.023625745681236 1
0.00362667586455531 1
0.00711375063581265 1
0.0190041747528982 1
0.0119519263518542 1
-0.00162576800461351 1
-0.0156681741679877 1
0.00609856306333961 1
-0.000630524230710595 1
-0.00451105484358725 1
0.00200645511512789 1
-0.0158118052602781 1
0.0160274240032898 1
-0.0103886457844682 1
0.00412663220761775 1
0.0216279812074232 1
-0.0111904520215808 1
-0.0134061748258638 1
-0.00747049135632259 1
0.0188803394046392 1
-0.000119178952063568 1
0.00618638887527805 1
-0.00339540265345639 1
0.00296890097696784 1
-0.0120860308824813 1
0.012711994379625 1
0.00941986837958475 1
-0.00956041442552824 1
-0.0126574901877931 1
0.0301343948070163 1
-0.00134638622583413 1
-0.0103204473502939 1
