# Supplementary material for: Bias caused by sampling error in meta-analysis with small sample sizes
Source: PLoS One. 2018 Sep 13;13(9):e0204056. doi: 10.1371/journal.pone.0204056 (PMC6136825; doi:10.1371/journal.pone.0204056)
Supplement: S7 File — (ZIP) [file pone.0204056.s007.zip › results N = 5 theta = 0.2 tau = 0 sz = 10-20.txt]

"dl.theta" "dl.cp"
0.134811000249376 1
0.280157731792602 1
0.298266690192395 1
0.251806174059209 1
0.146592863511349 1
0.264481662310227 1
0.0974287998054953 1
0.333244603290868 1
0.21607060896013 1
0.159318521575338 1
0.0965218773378492 1
0.00314158382770725 1
0.446826878743894 0
0.164114003913365 1
0.192758314078816 1
0.332481839371538 1
0.0812484530995026 1
0.209051873149336 1
0.11699874438807 1
0.299772983556694 1
0.270963102918327 1
0.0166056544254751 1
0.234410912687529 1
0.260500272564102 1
0.325448994498741 1
0.0790721592877989 1
-0.0338204905868482 0
0.182816543441876 1
0.280045323358327 1
0.355681074437656 1
0.408039808593719 0
0.374998834729354 1
0.0997201152467249 1
0.0970791046178159 1
0.250882021522289 1
0.0289517867407736 1
0.125514986634383 1
0.0129418409201621 1
0.487318145534126 0
-0.00544073650001587 1
0.111800314844321 1
0.089883640744645 1
0.208290045524075 1
0.298379910096421 1
0.229938041763372 1
0.298162923882846 1
0.297202230380906 1
0.220110566931327 1
0.237843842862426 1
0.208565676072879 1
0.0760917520222306 1
0.171517886747951 1
0.0937476199614793 1
0.0809713739899198 1
0.126921019626249 1
0.222091593056017 1
0.231652840224903 1
0.167158585269116 1
0.10968623168418 1
0.146222465660038 1
0.218289275931226 1
0.122796416737835 1
0.084266892615222 1
0.200429777174238 1
0.184185685664888 1
0.0701946867296732 1
0.359289869609712 1
0.0635250765239244 1
0.268530512890695 1
0.303011330156177 1
0.433811055495585 0
0.283609966417622 1
0.254831011024193 1
0.156426320268022 1
0.161758085932218 1
0.287194596668775 1
0.409523430393161 0
0.239385225751565 1
0.0358102229275199 1
0.182469948900451 1
0.207296819209632 1
0.131497630176318 1
0.34739928115376 1
0.326948581655683 1
0.322498197998568 1
0.000283714935425228 1
0.157472311628106 1
0.206803344973139 1
0.264042365903888 1
0.173117830093031 1
0.210901630933499 1
0.23532064384261 1
0.197633414770035 1
0.0814066381699531 1
0.28536642686921 1
-0.0560605974221451 1
0.202296879744668 1
0.214165283715944 1
-0.02812923466995 0
0.157446565813293 1
0.211852580106999 1
0.239514710813233 1
0.122697963869567 1
0.110787868139605 1
0.213848686302999 1
0.0412812156591513 1
0.154774672870155 1
0.166302805043536 1
0.251003249364087 1
0.230045743099368 1
0.164131719673811 1
0.00409814770877959 1
0.323105158441654 1
0.155212472412205 1
0.117354171475773 1
0.276875836436625 1
0.216460002889931 1
0.316115358143667 1
0.302645237503407 1
0.156324082816121 1
0.275633333881587 1
0.46235004436789 0
0.176141306120137 1
0.301039784759871 1
0.370123481165278 1
0.240013211358806 1
0.0455723139678183 1
0.00966633915713256 0
0.302605133652108 1
0.0683367579298901 1
0.233687582222904 1
0.327476551239256 1
0.183071971172812 1
0.0921951083594146 1
0.356792497523273 1
0.321561111881713 1
0.41419904626835 0
0.0976584358885596 1
0.215603733052142 1
0.210398067774133 1
0.245884195140452 1
0.206144730484591 1
0.154800022188623 1
0.146409794158293 1
0.273815040718179 1
0.177415797671273 1
0.0194602974363883 1
0.185460288985189 1
0.150176964487065 1
0.0830149941703644 1
0.0874746909239518 1
0.167504328356327 1
0.0207965571332604 0
0.512152432186336 0
0.360992657208513 1
0.107812620434141 1
0.357128790027918 1
0.317621251092632 1
0.0458686034690785 1
0.183261506086355 1
0.281919188953543 1
0.255061276429912 1
0.198563043351621 1
0.32756129741487 1
0.255257834798351 1
0.0307385165588715 1
0.323993144729322 1
0.200647932467399 1
0.228012627368213 1
0.26280678383651 1
0.278736682985438 1
0.17592060867088 1
0.115015439522849 1
0.131365147061212 1
0.314177559826792 1
0.133308349526865 1
0.23285080324986 1
0.235197377696113 1
0.21182034952703 1
0.512668813780199 0
0.364970187809906 1
0.142883338890333 1
0.253191288250661 1
0.158291833360947 1
0.297710604546485 1
0.263361729266378 1
0.119815459878226 1
0.284585978307768 1
0.11512630918876 1
0.0992411802538776 1
0.256676679809931 1
0.291050953000311 1
0.213355135232539 1
0.198474724241715 1
0.103379445972001 1
0.158141612072847 1
0.379966953515165 1
0.220510658317372 1
0.426671208567639 1
0.111995998189641 1
0.255007073932709 1
0.367780445693676 1
0.259990372973791 1
0.314163307491494 1
0.109419052147471 1
0.163337855787835 1
0.138450908698497 1
0.214006961793644 1
0.275606163407088 1
0.103263349466663 1
0.258472313048276 1
0.199997843979922 1
0.423677422413003 1
0.2598769576393 1
0.0942372186064927 1
0.0589399071744981 1
0.0755652231898579 1
0.310211699759076 1
0.233355252662886 1
0.192837606759955 1
0.190718930824741 1
0.30765382971754 1
0.0774163893855287 1
0.11653632562723 1
0.283043705412153 1
0.205584100682925 1
0.304666230587361 1
0.229211151046747 1
0.23307313372379 1
0.230163201089456 1
0.219342017695375 1
0.154980664185296 1
0.265688818469653 1
0.246492692067989 1
0.249642871929304 1
0.076497524957286 1
0.0290810041428156 1
0.300986654297668 1
0.227680538113751 1
0.215307788012907 1
-0.0845888754330467 0
0.240271135113292 1
0.0234350844049929 1
0.401960384793796 0
0.108498333653519 1
0.327122365071224 1
0.144617205704091 1
0.414447466505777 0
0.0649315571597287 1
0.191651260969649 1
0.158247105265468 1
0.0980353768233233 1
0.273758893281514 1
0.000849752899516374 0
0.205307408476404 1
0.365530152222837 1
0.152494812666724 1
0.183549355229175 1
0.186404358828064 1
0.167883710645398 1
0.119053156142245 1
0.302029980545423 1
0.207199336032017 1
0.240024300428805 1
0.17345315705723 1
0.024381765681192 1
0.163229648625726 1
0.14503457927224 1
0.291799401283182 1
0.101377894161262 1
0.167636273584862 1
0.29990124943802 1
0.353193166897045 1
0.244734868357589 1
0.200945712487852 1
0.221681241224517 1
0.0615405479827631 1
0.150244870041719 1
0.0370063128359009 1
0.136125132234309 1
0.45554347885749 0
0.0516258530710558 1
0.120656179875534 1
0.132779201172591 1
0.233381645223764 1
0.362817007974258 1
0.188708079352241 1
0.180501875561398 1
0.188098783635147 1
0.147593323616438 1
-0.011470103682441 1
0.167473231781074 1
0.295743188185926 1
0.222749015299678 1
0.268379265909168 1
0.404875044892521 0
0.451730526833374 1
0.0655318927092426 1
0.181719411778355 1
0.112308439563136 1
0.086730845896302 1
0.238393470463117 1
0.146697580664869 1
0.0751023956219745 1
0.292665787110401 1
0.107875828724486 1
0.215782395263402 1
0.0966964195014765 1
0.210472086828062 1
0.216779232082868 1
0.237772057527096 1
0.199953479023911 1
0.128743353292553 1
0.129267215005809 1
0.344056228519827 1
0.135188444563978 1
0.294180813371271 1
0.173900054771667 1
0.458403495922097 0
0.10668643089478 1
0.192970000708846 1
0.196032342627269 1
0.324674530118531 1
0.140092549162141 1
0.261645377172268 1
0.0767920315228029 1
0.0484633143358754 1
0.250889895375642 1
0.318371022349395 1
0.285097896217138 1
0.0568574142364872 1
0.287103964658856 1
0.293014862997364 1
0.21846740006975 1
0.309180148448128 1
0.261286882274745 1
0.0961623721776562 1
0.0770046579763267 1
0.178434493432437 1
0.219310729461071 1
0.203898451547781 1
0.319703349451489 1
0.188021918562583 1
0.113612017887743 1
0.257573832922596 1
0.178760918664701 1
0.178800233285152 1
0.193215207050742 1
0.169461335822484 1
0.17172292914724 1
0.0924445027221531 1
-0.0277171124042357 0
0.225278129804355 1
0.34375556126856 1
0.316905253403963 1
0.092336573147901 1
0.134553896939101 1
0.312157540410923 1
0.315226577740042 1
0.143117860678654 1
0.246716353716301 1
0.338036713901534 1
0.215731524812857 1
0.571438358571697 0
0.110905293922696 1
0.16087866999942 1
0.38584437470509 1
0.249046640963632 1
0.15643539551186 1
0.221068238702893 1
0.345657538963684 1
0.261748543407935 1
0.292832704769229 1
0.056148863870154 1
0.110076914077325 1
0.0911510107113202 1
-0.0556110073742757 1
0.196928502237406 1
0.186367826573749 1
0.414178981674265 0
0.201961316588779 1
0.0700143220498609 1
0.0831505581063925 1
0.300569316733854 1
0.222028112300088 1
0.190603084340138 1
0.123525977340479 1
0.323207630599366 1
0.299829028082895 1
0.155860956206844 1
0.150626213834185 1
0.222213258024698 1
0.131616812011874 1
0.10331294152491 1
0.201943715712762 1
0.237235897364116 1
0.210474452346246 1
0.29336268431027 1
0.138810502020337 1
0.0260631980229142 1
0.0317476037689943 1
0.269598280276722 1
0.157388297805759 1
0.242484732014512 1
0.184887423284536 1
0.294756194051482 1
0.0974372427783397 1
0.0387635603549182 1
0.103702509993462 1
0.415331488790373 1
0.174759725265113 1
0.405315282394862 0
0.0571726292072158 1
0.253359013470673 1
0.120674847159023 1
0.576445381433303 0
0.16740616050058 1
0.322451213174574 1
0.135918097115411 1
0.0577012900597829 1
0.215831145637898 1
0.35273462225132 1
0.172813449695948 1
0.112017427628705 1
0.250030200385158 1
0.230772446492575 1
0.346168744300516 1
0.284303684367712 1
0.211986225488939 1
0.276656545995214 1
0.250467029717975 1
0.266424953298328 1
0.126655228156494 1
0.155837950765649 1
0.228559864738854 1
0.124708073351528 1
0.298318793889371 1
0.0875309552735648 1
0.155615880544471 1
0.248066917846647 1
0.196669721348723 1
0.0571452588819746 1
0.219626420916003 1
0.248885137104385 1
0.113341257870047 1
0.314068249009569 1
0.0791217997174725 1
0.140233742896918 1
0.109357339426728 1
0.164180690152763 1
0.308428831116022 1
0.0901409352970902 1
0.195712920026748 1
0.163138950400252 1
0.106260781667005 1
0.071122867343325 1
-0.0309253633001566 1
0.100642204792832 1
0.294902030801527 1
0.255014734802309 1
0.0752945058309039 1
0.146701818742448 1
0.35006286795606 1
0.286221308995589 1
0.175544134758192 1
0.201000241283198 1
0.0628276656074951 1
0.294808926141273 1
0.424460180159281 0
0.177546975268273 1
0.0180133120819665 1
0.41738673264895 1
0.262946687428281 1
0.0990107974718745 1
0.332208696952993 1
0.108536172787314 1
0.273965401171132 1
-0.0249235257983812 0
0.293287826788536 1
0.0590696814234797 1
0.232069999982531 1
0.0335424449199824 1
0.256242112712062 1
0.169452557991268 1
0.439209121022929 1
0.230394757241716 1
0.152163648700555 1
0.181725339530417 1
0.0194897478883278 1
0.188612983327421 1
0.341486159259458 1
0.256731533049931 1
0.185196757488682 1
0.221311603312179 1
0.149901269875335 1
0.156568970664737 1
0.203296531098194 1
0.0548440901024333 1
-0.0741468701728413 0
0.124913524258368 1
0.162559135133299 1
0.0372092714783502 1
0.154405573189275 1
0.0555884906701329 1
0.197503336105814 1
0.184246687939361 1
0.38051743252009 0
0.300949939128577 1
0.169410466309605 1
0.0688862735482451 1
0.189541301132646 1
0.158930707182681 1
0.18335761037565 1
0.157510333068417 1
0.322516093690161 1
0.17814390898457 1
-0.0387558272173085 1
0.144367525076819 1
0.195581393836329 1
0.244852494946999 1
0.215411951135339 1
0.137287117670178 1
0.116067343140736 1
0.184659047568397 1
0.220026146691436 1
0.218492181825912 1
0.207164965681225 1
0.3019601868845 1
0.19157895970436 1
-0.0780570040065265 0
0.111288536462951 1
0.259374999748892 1
0.228040393465055 1
0.175728005703692 1
0.16785213021435 1
0.235472786766578 1
0.112456497998164 1
0.229008811971922 1
0.0977114387715099 1
0.387925232392998 0
0.0602708039271111 1
0.0614046201911035 1
0.141949588898167 1
0.257436362444 1
0.205524170385279 1
0.336340835081733 1
0.0575035931497284 1
0.153008906762953 1
0.116063309961047 1
0.221094290476406 1
0.175919680881828 1
0.222676519095088 1
0.190896023375148 1
0.139257429133747 1
0.190835090494939 1
0.555590946011335 0
0.28338230734906 1
0.285707744609209 1
0.201394548255027 1
0.123306323431761 1
0.194826373620679 1
0.229084133244376 1
0.449785791490821 0
-0.0112246764507533 1
0.281445959501783 1
0.235998847829231 1
0.310271604829198 1
0.013668003250179 1
0.217539389388744 1
0.279145887571555 1
-0.0480374997494176 0
0.297923463713449 1
0.0584976297138445 1
0.188055654119071 1
0.200886007794488 1
0.113619585723942 1
0.275161392008367 1
0.357822879623158 1
-0.00369646317046579 1
0.341775848280242 1
0.0874627091166434 1
0.199540195839479 1
0.255084405891284 1
0.31396379076088 1
0.064158460853615 1
0.45338120034306 1
0.291301312752319 1
0.208732971844637 1
-0.00785962049944602 1
0.218737288934035 1
0.257125502958102 1
0.207645564642092 1
0.130896065205885 1
0.0757298382696549 1
0.447943864135889 1
0.447985214615975 1
0.251044357912379 1
0.174984105993433 1
0.242373500520611 1
0.238409655338791 1
0.208256417536547 1
0.355338858465729 1
0.147038847137427 1
0.196105662389749 1
0.120816633160861 1
0.158309496670826 1
0.192138909507463 1
0.297936612215773 1
0.0582498489380524 1
-0.0233551282114144 1
0.127314028851437 1
0.221918412456944 1
0.152750865697892 1
0.269134846086637 1
0.166827288277644 1
0.247455475691431 1
0.31276954898523 1
0.15026802420165 1
0.19920724917207 1
0.0783273173874967 1
0.362652025088716 1
0.187140007875063 1
0.339907226445855 1
0.279671262109522 1
0.192055849298285 1
0.180244702675412 1
0.0697123485365391 1
0.163226702732088 1
0.260401404333251 1
0.352838427508938 1
0.129799237760174 1
0.349536686244629 1
0.120201545352397 1
0.229172182644558 1
0.240149010598808 1
0.185838502609609 1
0.353821531595166 1
0.0915969550958961 1
0.118793971450992 1
-0.0136701796919095 0
0.182083419440749 1
0.188485183377209 1
0.240257626362294 1
0.249762681386951 1
0.261682219126494 1
0.198846744879959 1
0.200414083874432 1
0.33173433817312 1
0.224909488623605 1
0.233039657352075 1
0.116211305773687 1
0.212077488367926 1
0.0710215071258419 1
0.101150972125675 1
0.257652843412537 1
0.228145359004137 1
0.21112200733387 1
0.334995675917273 1
0.223306670775917 1
0.101715168104255 1
0.211191183182423 1
0.285483882852278 1
0.180250237251257 1
0.175235589792631 1
0.168531825849357 1
0.353846600006102 1
0.0887988254760032 1
0.115201382346105 1
0.32225827420237 1
0.403094453136946 1
0.290321590904536 1
0.419344315841341 1
0.390620723864506 1
0.0922138072091173 1
0.451174000409685 0
0.0402002434179969 1
0.300970111363897 1
0.287258120828363 1
0.0884279875362142 1
0.328309096935064 1
0.237635128139532 1
0.242174582051425 1
0.0173969683481281 1
0.0951926724841887 1
0.325649256134891 1
0.0793281044934038 1
0.355933097126594 1
0.265707600823118 1
0.191521742076695 1
0.112227591890203 1
0.315576681533953 1
0.327206259181527 1
0.218859014008954 1
-0.00483632253237842 0
0.214832602640722 1
0.153921967705503 1
0.264409239778276 1
0.163619992221257 1
0.144610642136854 1
0.385837466395845 1
0.165540641648196 1
0.10251466776966 1
0.0880654219655508 1
0.155166252578352 1
0.244758055145052 1
-0.0655181978045665 1
0.213333655506673 1
0.23527381041716 1
0.0313044716901059 1
0.299187306172699 1
0.273554477066561 1
0.301965588020201 1
0.257447663828446 1
0.0863247937132718 1
0.11861527481791 1
0.435381437704391 0
0.291887409690448 1
0.30967964964097 1
0.105325055447973 1
-0.107882383750855 0
0.358122681957661 1
0.21007449796888 1
0.152995190172455 1
0.385444085319984 1
0.263511070040586 1
0.240376002976755 1
0.211288328778925 1
0.134778087758284 1
0.198054524640826 1
0.288218249602083 1
0.135413430286992 1
0.213922076459051 1
0.260463255838945 1
0.331321776732939 1
0.259259053209655 1
0.327572597899618 1
0.25532658844549 1
0.204897141962584 1
0.23292555841355 1
0.418040541901011 0
0.163652018461963 1
0.165634101644621 1
0.100790128467467 1
0.268347259203009 1
0.154830177554692 1
0.304168592846669 1
0.217363009796674 1
0.170369276024156 1
0.234688299449467 1
0.184763619423671 1
0.289368760226405 1
0.316890979719498 1
0.0940881712208575 1
0.150528852341032 1
0.3275342906083 1
0.297421992297692 1
0.162060776909752 1
0.196752565447144 1
0.102969252523444 1
0.132371396615571 1
0.128706382165878 1
0.0084476931300428 1
0.147271366858939 1
0.32016505433326 1
0.0871148397106585 1
0.322299635584081 1
0.25290295272037 1
0.0170671863945006 0
0.157440799062749 1
0.373476427051128 1
0.158185596774611 1
0.254977194887109 1
0.20667162715327 1
0.226013739319689 1
0.277392615735027 1
0.198262876528652 1
0.150671639293259 1
0.0834909641000346 1
0.0707591970672094 1
0.0435420623447756 1
0.198958584185777 1
0.0199610578959495 0
0.103538739213047 1
0.128040702859221 1
0.287333762669278 1
0.295405230996061 1
0.159849812878853 1
0.22451979272357 1
0.0434057317383644 1
0.250721684259539 1
0.360559347560739 1
0.153279847549291 1
0.352227854690871 1
0.292184994385184 1
0.300595229237248 1
0.259059681387849 1
0.111051845594944 1
0.283362807603055 1
0.0954272459880978 1
0.21115763577734 1
0.332735977638511 1
0.104242838996138 1
0.277067447425987 1
0.12453681711045 1
0.00566210411474802 1
0.230072490048493 1
0.516257510823145 0
0.208629456718903 1
0.362577973180769 1
0.40942790506943 0
0.173094990975439 1
0.158609656330781 1
0.201712717044102 1
0.201970254208954 1
0.118733398692864 1
0.20225203125685 1
0.268365958200692 1
0.0992071415623132 1
0.077377992769011 1
0.343214404167581 1
0.142829592581639 1
0.200393634784225 1
0.274857019280652 1
0.0681933921072529 1
0.0548655272175888 1
0.0672558914988764 1
0.100008017268875 1
0.268661564088318 1
0.269342755101169 1
0.0902826963933917 1
0.0395960296867022 1
0.191011929398652 1
0.307733253500078 1
0.399312158666355 1
0.269291044920413 1
0.15462109953644 1
0.27934045138775 1
0.0562124303782822 1
0.00881960473029727 1
-0.00354382416087234 1
0.299962503206409 1
0.313161655310068 1
0.168304442958393 1
0.14718978438998 1
0.282847419430824 1
0.0399519973400195 1
0.320622673719306 1
0.163778770182068 1
0.0259554052220178 1
0.299750160227504 1
0.17741481666272 1
0.322241364781372 1
0.263856863614078 1
0.0583750157149741 1
0.0614660085040843 1
0.275615751302887 1
0.0195661198862936 1
0.288568376688985 1
0.131590263468436 1
0.108803567828598 1
0.417064754525136 0
0.289627059753494 1
0.135387045306147 1
0.0681752974528724 1
0.212260454834835 1
0.304971041460322 1
0.11093284375486 1
0.309550795009873 1
0.137381527192101 1
0.16623606094796 1
0.224207079109731 1
0.159650900960271 1
0.201632363741498 1
0.327583857201852 1
0.166917434175635 1
0.417382876437792 0
0.0424062436122894 1
0.215717182673807 1
0.276205681765291 1
0.245630550809322 1
0.125100519134518 1
0.281384843339175 1
-0.0277537496697128 0
0.118107611616455 1
0.327840567935236 1
0.312181979482491 1
0.394751436697865 1
0.11986739545568 1
0.0942861611736294 1
0.257026101362073 1
0.0274439383630059 1
0.149338877672508 1
0.157984993749545 1
0.267345231653556 1
0.248118456890716 1
0.172390217982356 1
0.167337992556639 1
0.311872993274267 1
0.205215408619454 1
0.0900139714296116 1
0.403990504596953 0
0.220184363333965 1
0.214686134572749 1
0.209518331760967 1
0.178171590662828 1
0.208150517047601 1
0.333171924564659 1
0.108870696747404 1
0.163887576752104 1
0.275968076375283 1
0.245961238547086 1
0.219009229871987 1
0.345773818139792 1
0.177731799064646 1
0.325702465987844 1
0.178784665340371 1
0.162697551797941 1
0.123270399069914 1
0.0849671154731585 1
0.156914262226144 1
0.358220518323631 1
0.277565085182658 1
0.0799223532154644 1
0.212413417118236 1
0.220719223990606 1
0.151264762801688 1
0.243135385537988 1
0.288901346855684 1
0.283540060870816 1
0.284798551055215 1
0.0688184630125978 1
0.315990106432124 1
0.146664989882578 1
0.412207946279915 1
0.209446391696074 1
0.124461340615092 1
0.168608871659807 1
0.0359272189176386 1
0.165581768253749 1
0.0800242313351831 1
0.0790645940975461 1
0.191551641995251 1
0.256193064174238 1
0.226589121421654 1
0.138498788344778 1
0.128107057846549 1
0.235038455409314 1
0.23353465476239 1
0.133357715843667 1
0.264938573589976 1
0.410656229408924 0
0.196577400758034 1
0.28435916060035 1
0.142147301873121 1
0.118183530416598 1
0.134345478671166 1
0.190260937501242 1
0.424714281466091 1
0.186281779383537 1
0.174940303835498 1
0.375256494628947 1
0.257293508196991 1
0.402811441141048 0
0.263407014122872 1
0.201768354478861 1
0.289550461560933 1
0.330574201255216 1
0.0871513427551225 1
0.236509532695889 1
0.211260391467924 1
0.173015054915002 1
0.168212042291992 1
0.340760947812034 1
0.311453888664631 1
0.212979995546236 1
0.0988267073924269 1
0.160157985514518 1
0.0321434404346319 1
0.206675915885472 1
0.119362484853325 1
0.0981965142762237 1
0.140449805128723 1
0.153600474841392 1
0.263144620159504 1
0.0908367404337134 1
0.297728295466496 1
0.13511801044768 1
0.152166612535289 1
0.0771911399403625 1
0.0825082660736651 1
0.224962644418967 1
0.208877215240753 1
0.23449608773634 1
0.0985995702570144 1
0.224946762719932 1
0.190942411902752 1
0.339267822040412 1
-0.0235174206397278 0
0.112139466973534 1
0.306736185993943 1
0.248225021755856 1
-0.0242508987583867 0
0.134017052279502 1
0.350063612999721 1
0.357861704905308 1
-0.0324530465840063 0
0.160863192671116 1
0.149984268014076 1
0.176625280232544 1
0.277974425898885 1
0.127466138498516 1
0.209556814022389 1
0.372597055941381 1
0.346014852525463 1
0.0697129407462814 1
0.127308762756003 1
0.328150858554405 1
0.334663996694102 1
0.0654874693041853 1
0.0663481214276955 1
0.287964878723157 1
0.108229391791898 1
0.067168891697006 1
0.216588754071237 1
0.107838423582179 1
0.18488015554137 1
0.0423866786997086 1
0.0797147208749383 1
0.183395707821398 1
0.381185052360718 1
0.224904827583936 1
0.120734294441793 1
0.261946574967206 1
0.274930317924765 1
0.30973323423576 1
0.17282665519795 1
0.0695142169636014 1
0.255348008606761 1
0.144724565398182 1
0.121688466133562 1
0.179449014515112 1
0.182430275960069 1
0.307961072228295 1
0.0825543157751539 1
0.160120200780925 1
0.251165968487977 1
0.298949107608792 1
0.302493252256913 1
0.253317600163477 1
0.0873622446756616 1
0.189100266579029 1
0.316033376594877 1
0.0837082507489019 1
0.182273674948479 1
0.243418776298933 1
0.219293358904121 1
0.135737528949523 1
0.402891016335433 0
0.155627459110813 1
0.174636099060291 1
0.0917753998289679 1
0.294234382810252 1
0.16518177328972 1
0.312735138674011 1
0.0967335209815829 1
0.0223375723674416 0
0.332776896077792 1
0.149345261851287 1
0.143591113055066 1
0.18196679033993 1
0.36578287134051 1
0.394250316264882 1
0.208407299103774 1
0.228464434312618 1
0.179392051173831 1
0.0813621018626678 1
0.259093917169992 1
0.382406587763169 1
0.280821217503865 1
0.180460598139102 1
0.0926693809707729 1
0.320387756356095 1
0.181543718417036 1
0.110016629996239 1
-0.0676726948737388 0
0.236240628239006 1
0.349629046085775 1
0.151636849851834 1
0.0323312400984596 0
0.0920295207195041 1
0.0362229955460814 1
0.197286022922919 1
0.316944986849814 1
0.145002780663423 1
0.166694508302065 1
0.133645012724952 1
0.0782875258972451 1
0.226927327128794 1
0.160455367555214 1
0.20786985028585 1
0.188521315837039 1
0.133079809515039 1
0.140460823828598 1
0.107232273805647 1
-0.00131101824960542 0
-0.020905520672993 0
0.2484355686486 1
0.27549974064686 1
0.10228438511557 1
0.205365836034702 1
0.189327546743568 1
0.0369012071777904 1
0.248606702880715 1
0.282732173072401 1
0.229909991711995 1
0.250533685734653 1
0.383598083604147 0
0.215052065546854 1
0.186595186795909 1
0.274898443054852 1
-0.103979204061061 1
0.182384216906363 1
0.320250328012261 1
0.239616262436878 1
0.177356864024993 1
0.178737442085526 1
0.180059916686437 1
0.378334937316171 1
0.270171493869757 1
0.148805648503019 1
0.168107523541243 1
0.117475296457118 1
0.198482617206377 1
0.340816980168791 1
0.308337284601991 1
0.358309747130326 1
0.246954403073023 1
0.356577598695464 1
0.259505743522578 1
0.311096988680584 1
0.0588030519433144 1
0.187383200601069 1
0.104773901858537 1
0.127384143300411 1
0.204274371197179 1
0.102278557028956 1
0.270135877743935 1
0.111522931145621 1
0.0394922765239021 1
0.230294014011074 1
0.0868326762216561 1
0.262729198745143 1
0.294916339991519 1
0.325045188058867 1
0.164438462287117 1
0.349420592371704 1
0.106607875989993 1
0.176536295535824 1
0.193405070569559 1
0.335848925692152 1
0.23965208518174 1
0.143510245248245 1
0.277816084600237 1
0.275032204245963 1
0.0494132297466782 1
0.0245724693843954 0
0.228326184293808 1
0.306718744918112 1
0.188083156500578 1
0.129537749089876 1
-0.0649528669770416 0
0.0707915841691941 1
0.356915776705902 1
0.173065869189043 1
0.275809040567669 1
0.119407647432688 1
0.521352695135724 0
0.272365145228216 1
0.144681300467272 1
0.205218098480995 1
-0.0417241016672479 0
0.263953893312565 1
0.240957656633411 1
0.160196337589109 1
0.220498563790609 1
0.113610209785626 1
0.210513487935461 1
0.195490975732143 1
0.155674314683109 1
0.310544222582985 1
0.120000145208824 1
0.278562884265411 1
0.0525794507835794 1
0.12611348537222 1
0.204337817887616 1
0.185937920568064 1
0.278814590947336 1
0.171488291591134 1
0.306553209133198 1
0.180167080679939 1
0.0827292284165389 1
0.112225407134698 1
0.121250965892285 1
0.0990758752940829 1
0.2735681251765 1
0.221770256974389 1
0.494121236288246 0
0.165052387527464 1
0.187552653232546 1
0.0844008707900539 1
0.0911996354039947 1
0.356990708788174 1
0.00111244030345591 1
0.315976057479834 1
-0.00116612400937687 1
0.510127348339033 0
0.235439435651479 1
0.00522863177801771 0
0.229213261955883 1
0.114537579915738 1
0.240338909949709 1
0.268053889152231 1
0.165527455131435 1
0.157631898179413 1
0.197361416709215 1
0.447872547930346 0
0.262765164382266 1
0.164504570493487 1
-0.058048913934462 0
0.329636594462449 1
0.225960367158026 1
-0.230264392319556 0
0.460391312191425 0
0.0922748939986153 1
0.13097011256988 1
0.232577178442924 1
0.309044726011143 1
0.0843333677447233 1
0.0807718746342629 1
0.256544621664473 1
0.159508801477435 1
0.0197632414409072 1
0.120581492032731 1
0.241531157471752 1
0.243188867176392 1
0.180628556268699 1
0.201129501033511 1
0.061484952595447 1
0.339013650885645 1
0.157059105808462 1
0.115825217414304 1
0.166826355202628 1
0.11602982135271 1
0.466918328854463 0
0.251367238767511 1
0.0383419294974985 1
0.404070475919297 0
0.522507084743884 0
0.199724306701306 1
0.341059735918443 1
0.215989098421806 1
0.185765822887215 1
0.0950106715944104 1
0.171332262351337 1
0.24320905963814 1
0.284142561025407 1
0.231125404836677 1
0.104721481369068 1
0.245977441709475 1
0.221055825952642 1
0.128751528758732 1
0.116330242039978 1
0.166282328221678 1
0.218860499164698 1
0.257584946471422 1
0.0824306495998305 1
0.249253345064021 1
0.164520966382296 1
0.256872059622239 1
0.460749795215926 0
0.175526592108889 1
0.421768088848727 0
0.322806766034348 1
0.239796481855359 1
0.230372337749219 1
0.211948244852911 1
0.151493441433986 1
0.19554332684173 1
0.0414284881219473 1
0.183857328978394 1
0.349471933163192 1
0.0468086087290065 1
0.218546821788692 1
0.328999741045002 1
0.317062123400206 1
0.216944550514995 1
0.1143621736188 1
0.276676911304219 1
0.344943710604414 1
0.121004896746295 1
0.193740845159038 1
0.238064070337668 1
0.332432813084633 1
0.114648221613273 1
0.251461545735112 1
0.136058156672731 1
0.137750319575607 1
0.209244708350679 1
0.284304421210407 1
0.323647052649667 1
0.360606419128788 1
0.256316370279052 1
0.204198769572419 1
0.246848339754911 1
0.037062560489805 1
0.266825429979203 1
0.146938607214307 1
0.157621040502148 1
0.266354168103606 1
0.320283693270826 1
0.279985370348609 1
0.134928851283143 1
0.296686016224301 1
0.312397356618697 1
0.173165728934436 1
0.142815779399661 1
0.315053943625083 1
0.159491357863178 1
0.387159474431851 1
0.155687881233573 1
0.0595000869677887 1
0.329863228088851 1
0.104412797630604 1
0.200159358201228 1
0.277952089887419 1
0.230548407090691 1
0.331335915071087 1
0.205928325664974 1
0.132215696662603 1
0.205243228268455 1
0.0725861422537771 1
0.184119808458798 1
0.0427500154883758 1
0.445243349064357 0
0.000687966399507051 1
0.285782631896767 1
0.0389345382560203 1
0.166145870606961 1
0.35558483397912 1
0.335144758660947 1
0.266193585530562 1
0.0805433815705304 1
0.377772794302237 1
0.0720074108553159 1
0.245280826875675 1
0.265033761677668 1
0.211281564899867 1
0.115675370181361 1
0.328835301793889 1
0.116531774271843 1
0.372686059009189 1
0.228353029832597 1
0.28531740948728 1
0.162049099356575 1
0.326450314374204 1
0.259941639960188 1
0.322651958683812 1
0.343843881251516 1
0.287199711452055 1
0.232250917327799 1
0.150918139498651 1
0.318233949297016 1
0.322390964529516 1
0.421499759236982 1
0.223474657975362 1
0.194001960980876 1
0.0104496687176092 0
0.00374282806785969 1
0.324599882416954 1
0.348055757599407 1
0.115689174656793 1
0.113092075050665 1
0.248448539233257 1
0.14417717246229 1
0.149016392364476 1
0.27687352993416 1
0.0142270256591102 1
0.190958281503263 1
0.169318213634919 1
0.327114581610503 1
0.182445810607182 1
0.0179805411845759 1
0.0736980156250622 1
0.225057549016996 1
0.150110990770496 1
-0.00723022232933662 1
0.152209052364518 1
0.134918770330081 1
0.183466290641755 1
-0.0173528725452608 1
0.142529619430045 1
0.222009344151748 1
0.336663815437434 1
0.372658485667123 1
0.151376774731801 1
0.0846596593372414 1
0.115190598754283 1
0.26748013726169 1
0.0329872613384751 1
0.394760102336367 1
0.160651521696738 1
0.102939859527106 1
0.192867275947387 1
0.314333260831684 1
0.315741541670019 1
0.299343539610083 1
0.27630802539493 1
0.215769933454498 1
0.29749715380835 1
0.173306885730458 1
0.279635822469577 1
0.211113544085107 1
0.13773906406335 1
0.139533636923143 1
0.263470890090465 1
0.158823370702072 1
0.384319773228615 1
0.249395079671619 1
0.185623561816827 1
0.27214378147464 1
0.141393703983669 1
0.320719896659634 1
0.329376404809922 1
0.221432681849433 1
0.226549475089775 1
0.33238573867479 1
0.403369252207991 1
0.343482965935655 1
0.0292060827112349 1
0.190984871075534 1
0.266802023248714 1
0.325077844017092 1
0.119737815645693 1
0.121851136326185 1
0.278952614477406 1
0.303830331261095 1
0.211580446317914 1
0.289206857113643 1
0.428333044985964 1
0.174716381401033 1
0.171349625736549 1
0.133984238101117 1
0.286713217714112 1
0.371586817731116 1
0.222375377527541 1
0.147580759286762 1
0.105390325255962 1
0.231346760222206 1
0.056732901172939 1
0.23679652400212 1
0.105044985876375 1
0.324701295368303 1
0.39340290759791 1
0.28509158901152 1
0.339543391825417 1
0.264620559622275 1
0.24994316300919 1
0.232648885691543 1
0.219929478130496 1
0.255899147042375 1
0.0678351341156258 1
0.205658480900032 1
0.238754315100069 1
0.169500290196357 1
0.0270807080717104 1
0.133596756000194 1
0.266915918574675 1
0.320007650602755 1
0.230266851000439 1
0.045148653392252 1
0.112970095437556 1
0.00565478709275638 1
0.082501165458025 1
0.268097736859011 1
0.263402373276088 1
0.235088738903725 1
0.0897027756358032 1
0.361761200325652 1
0.275807327349539 1
0.0305630011749245 1
0.287000396499821 1
0.144425566749862 1
0.348479836440889 1
0.306191746517483 1
0.125624624912987 1
0.0242203415562452 1
0.120340562253709 1
0.29949175710572 1
0.347758487351763 1
0.143630276329487 1
0.347742226400186 1
0.295806588033065 1
0.122680802063568 1
0.0415646555217457 1
0.124953502583808 1
0.214899746462034 1
0.332579543638704 1
-0.0066109956389587 1
0.140982944835791 1
0.19667129741202 1
0.162123123732112 1
0.250996572188432 1
0.333776459149867 1
0.0953577825044517 1
0.300265143919526 1
0.244283254975043 1
0.0495933393752904 1
0.24106471606458 1
0.434168685352399 0
0.300739536881461 1
0.140678479011616 1
0.124278753859869 1
0.220010958224462 1
0.195676370182974 1
0.249081147491148 1
0.13838028676108 1
0.338069909543117 1
0.201449045207375 1
0.15767092889808 1
0.288480787244854 1
0.350847753173597 1
0.186631101597678 1
0.301121931042953 1
0.430635867632505 0
0.327554403572957 1
0.0478305802939828 1
0.221068121805668 1
0.0984186808005031 1
0.0198560938722874 1
0.319289888273327 1
0.304044607734772 1
0.276642915867558 1
0.251329066066435 1
0.139906630816814 1
0.261308942010343 1
0.146154284978793 1
0.200683036376462 1
0.200553302625461 1
0.0751474952477424 1
0.13855378268752 1
0.271759714301583 1
0.392117196107977 1
0.311282474037401 1
0.119843288121242 1
0.23869131762839 1
0.137847867412937 1
0.297335625264327 1
0.264651351466639 1
0.242200134711461 1
0.105057982146095 1
0.206557665216438 1
0.175898025038107 1
0.053511732411606 1
0.209655303626733 1
0.110036258142039 1
0.251870726016994 1
0.229345201565807 1
0.253473586395304 1
0.0355419035599077 1
0.294583119207471 1
0.16467721497263 1
0.271452984641776 1
0.104326517585423 1
0.190101641948364 1
0.114637193529726 1
0.0921937317777645 1
0.229123600235825 1
0.0965524208078951 1
0.19566487625144 1
0.181077815541046 1
-0.0352209556369761 1
0.233125943461203 1
0.268051295824173 1
0.104352227190649 1
0.33953417106908 1
0.270931359309065 1
0.219131770665254 1
0.162029022357897 1
0.197198117050533 1
0.354079679053606 1
0.0585551727103112 1
0.146280054602689 1
0.178458724068665 1
0.165939974713758 1
0.322338684253019 1
0.308444942589286 1
0.00309219898141003 1
0.31512200525031 1
0.353902185623535 1
0.314259185506249 1
0.386836138985244 1
0.275984577983837 1
0.19676894372379 1
0.0544296645269576 1
0.180134307671458 1
-0.0740532599739564 1
0.272367959009893 1
0.183446588925244 1
0.196883727117484 1
0.245078323325151 1
0.197583383873198 1
0.0944886040403749 1
0.149194552331202 1
0.227857062032164 1
0.294766914783513 1
0.210480033407336 1
0.150560539656324 1
0.439417407759872 1
0.14173661053479 1
0.304620344504875 1
0.332994483747601 1
0.278266839982234 1
0.254473422873945 1
0.400943589915837 0
0.0516342565458612 1
-0.0746204476465504 1
0.142203446973472 1
0.140158755900519 1
0.251673413438705 1
0.226571992666045 1
-0.0114564181837756 1
0.297509300164216 1
0.233685815006117 1
0.05122499025526 1
0.307024269959866 1
0.14538354812743 1
0.178334098255529 1
0.153787666951423 1
0.173052219330377 1
0.409861294357058 0
0.251669675660445 1
0.233372472124325 1
0.123753048309371 1
0.235752175970798 1
0.167825191346745 1
0.0458959344280229 1
0.207645471168663 1
0.249783353234664 1
0.120302234272266 1
0.214435070538907 1
0.238801650994897 1
0.201741791016361 1
0.279174218415618 1
0.27662803750542 1
0.197241584769494 1
0.443469336850389 0
0.149906597752367 1
0.235857336974689 1
0.222794110220663 1
0.298131750864484 1
0.223561664628089 1
0.131686343734001 1
0.464787981525743 0
0.270628228862629 1
0.303334173378838 1
0.257096124282816 1
0.160222356611292 1
0.339167656595394 1
0.0585190616063391 1
0.152562729844525 1
0.310996723723645 1
0.101903609429145 1
0.120827010325192 1
0.0842221111059712 1
0.257071210328674 1
0.104427505780223 1
0.303567315887258 1
0.282760757578005 1
0.202186613495642 1
0.164298785132203 1
0.155752752021804 1
0.316500551794314 1
0.104341841023547 1
0.256933809341373 1
0.294556254018069 1
0.12038677925657 1
0.175129174317867 1
0.0429034013654804 1
0.404533496112447 0
0.12535914714523 1
0.176488120142708 1
0.279877995547564 1
0.128461944563877 1
0.225171275082825 1
0.214744288799477 1
0.23078065116937 1
0.121024925537571 1
0.0965232170346237 1
0.154562960865797 1
0.384824421391149 1
-0.0238414888266162 0
0.0132313739936884 1
0.25997464646599 1
0.17210875719722 1
0.318311288657542 1
0.269138026445932 1
0.257853922672902 1
0.164732569361941 1
0.15440327792592 1
0.413417775224888 1
0.237285433488992 1
0.00863047129542704 0
0.192759852932176 1
0.181258177767302 1
0.346858177745529 1
0.137235393570329 1
0.372540714830206 1
0.266870325484437 1
0.261206443639114 1
0.0345671948730155 1
0.198514694541912 1
0.226646082143894 1
0.113836825314775 1
0.336190467321884 1
0.30075556252938 1
-0.0032635816114897 1
0.211403099174655 1
0.235415572481167 1
0.188958623206429 1
-0.0323453740561045 1
0.179170042105457 1
0.136515556775216 1
0.148373040755943 1
0.163118722451294 1
0.211024607377088 1
0.317979837736675 1
0.158090838434037 1
0.0817663705384806 1
0.313677429955027 1
0.218567488730719 1
-0.0190713563903195 0
0.179079394621804 1
0.206468775346761 1
0.336255751452759 1
0.106807851640436 1
0.231843246608463 1
0.0114113889744248 1
0.295723828939041 1
0.0696191785599968 1
0.142116085148455 1
0.2305293494218 1
0.17206883017206 1
0.028219305609976 1
0.220773407584551 1
0.316708312536792 1
0.35832742949269 1
0.268568765523328 1
0.411131856329936 0
0.122905126928257 1
-0.0693695084569213 0
0.257032469266603 1
0.270827878813891 1
0.13136163620555 1
0.175308862212196 1
0.268237201529058 1
0.196007431489283 1
0.231446823508562 1
0.228816134598395 1
0.0419777495529288 1
0.0437018975932846 1
0.211036874959298 1
0.359127199778994 1
0.241745062821399 1
0.290878637138762 1
0.0654471060558557 1
0.306302952675432 1
0.223516395766184 1
0.0357599483887076 1
0.00801460468276287 0
0.144107953884773 1
0.0231092803767173 1
0.0421211514488622 1
0.182718017404784 1
0.297696163601063 1
0.156682610098993 1
0.15081386953539 1
0.271082268682632 1
0.15328814679869 1
0.207329824688374 1
0.245729740090198 1
0.287187505605328 1
0.217502361704645 1
0.142796443567722 1
0.298370129131991 1
0.145314272977271 1
0.136755993567982 1
0.0573736791365435 1
0.365758120933899 1
0.234529503350882 1
0.216177898328031 1
0.358851328202712 1
0.180366702910539 1
0.232667663666601 1
0.13329942486862 1
0.327744539012685 1
0.0435711152791192 1
0.205251875669882 1
0.256842278385775 1
0.151274421596947 1
0.208143719365909 1
0.302873957142824 1
0.151902712968179 1
0.171538674917423 1
0.245777922498371 1
0.215163108702224 1
0.117086529868236 1
0.0121062473243802 1
0.0917770866713888 1
0.236429142646461 1
0.154347802027004 1
0.26108954733145 1
0.173525421762689 1
0.168868440276157 1
0.195915454526373 1
0.14926320302507 1
0.145088218389291 1
0.374603529982462 1
0.136437990052895 1
0.258457309035884 1
0.178798861441387 1
0.210893992076292 1
0.194865943049347 1
0.351783655194847 1
0.103468853522859 1
0.0521512057401631 1
0.165888846474405 1
0.213129799069555 1
0.120334612570618 1
0.335618458618387 1
0.174564162551748 1
0.0351082090001784 1
0.14680257998376 1
0.402490824762807 0
0.0991262055585014 1
0.311467940590786 1
0.294856861784127 1
0.388508966183155 0
0.285577932691433 1
0.183433323411557 1
0.16264915497249 1
0.387688376554518 1
0.304203839247482 1
0.0803102202420018 1
0.236084418081849 1
0.21396053491357 1
0.305572365796058 1
0.39148208945409 0
0.214252487538538 1
0.287082056587224 1
0.102244343474558 1
0.0917384189483203 1
0.323955037190621 1
0.171224555527041 1
0.242587013658301 1
0.128269186102692 1
0.129220190467506 1
0.131425830069753 1
0.385476001363367 1
0.19985734350777 1
0.224203382335726 1
0.175448934017877 1
0.0944455121012621 1
0.128454325711425 1
0.1041743791474 1
0.33554438320793 1
0.0883245529149214 1
0.292774864936797 1
0.277359914527668 1
0.26874233654509 1
0.118476382891543 1
0.17717067060208 1
0.167502410894734 1
0.1204012676251 1
0.113573439261692 1
0.315303616968112 1
0.185966860425144 1
0.211530808032761 1
0.382281300337894 1
0.281211299831838 1
0.194133581548713 1
0.0307888155517321 1
0.221299759286891 1
0.247974732369614 1
0.273791010474494 1
0.141348506482506 1
0.28200148096362 1
0.0310459722004508 1
0.246302299884341 1
0.390478252577745 1
0.422078657331787 1
0.109047710554925 1
0.35126323317504 1
0.240334481858567 1
-0.00280573852833917 1
0.157377588886338 1
0.204723420492884 1
0.365099089465869 1
0.256223012383807 1
0.275756458294238 1
0.0857502935805598 1
0.229818505585874 1
0.115731479778358 1
0.0223349317020083 1
0.232177842884889 1
0.368717116941563 1
0.157261190989282 1
0.330037065411416 1
0.144735178456751 1
0.108440944673587 1
0.0478585069724973 1
0.30952267813631 1
0.277584751952307 1
0.207749486461894 1
0.131405254582783 1
0.0998198929874397 1
0.207391847906284 1
0.174881118753192 1
0.231314883466659 1
0.118003445684291 1
0.120557396307907 1
0.310787090393241 1
0.17580667624946 1
0.150816218937181 1
0.113632355236315 1
0.15757731842411 1
0.35005747976417 1
0.0489670763703114 1
0.198976852390507 1
0.315408654413882 1
0.28150277784193 1
0.35508178705278 1
0.295311344280043 1
0.184348816137539 1
0.201377959420689 1
0.192903664246351 1
0.242405942053445 1
0.160241714905236 1
0.131718768200495 1
0.251863836607213 1
0.150675056782713 1
0.288672781358321 1
0.107059734576637 1
0.238928910921776 1
0.0331042853003196 1
0.207974998381685 1
0.155815365910228 1
0.17594594615946 1
0.121354252021953 1
0.163508146899284 1
0.227221409525082 1
0.195537705912669 1
0.204879906327544 1
0.117164722051642 1
0.143732420694349 1
0.284646715651723 1
0.0882328580971563 1
0.235722321193405 1
0.140724260975111 1
0.1497036384561 1
0.402706630087094 0
0.221888998130862 1
0.00691771878289526 1
0.00417805715320491 0
0.284277767144681 1
0.214605647123859 1
0.286056810916406 1
0.137710559297659 1
0.153940546258078 1
0.0539808834243678 1
0.369785644657066 1
0.248564837767771 1
0.0955878123517069 1
0.229593327337458 1
0.199822806068014 1
0.190047832765887 1
0.436292228376451 0
0.240475547257301 1
0.324433214084799 1
0.443509373979922 0
0.12320257459705 1
0.156249132062456 1
0.335669217607489 1
0.243881819108076 1
0.325284949858396 1
0.138194278182419 1
0.157414573689842 1
0.357695563498036 1
0.116215136707327 1
0.197529987205214 1
0.0806484767948727 1
0.253266599417347 1
0.0535716736657133 1
0.138972927559029 1
0.0878848434319766 1
0.139242118096559 1
0.154094377893918 1
0.15884936897331 1
0.273967487640633 1
-0.0086000527174217 1
0.0842130192410442 1
0.128463492146473 1
0.10705620888358 1
0.278653998657011 1
0.307420591720071 1
-0.0177251138908548 0
0.341658884219443 1
0.29805012605836 1
0.172449814586246 1
0.110558172464025 1
0.191589941511764 1
0.181393898826014 1
0.037598134930414 1
0.19708375779781 1
0.246540181690363 1
0.371096508803991 1
-0.00803397476342473 1
0.0731565086234987 1
0.100446203905612 1
0.00574050980670253 0
0.139313338455833 1
0.189125642359554 1
0.201612822946977 1
0.0383282487437726 1
0.125519936038146 1
0.184129180998479 1
0.181274197472677 1
0.228903858030676 1
0.41587477172849 0
0.265808725706355 1
0.0792885188856788 1
0.122822589202293 1
0.234404867480925 1
0.187604851633765 1
0.0994194816114906 1
0.124444218082766 1
0.146248679892035 1
0.339939087754365 1
0.276453605461948 1
0.262270634849835 1
0.257938087557274 1
0.170192264318182 1
0.138936893863248 1
0.203105723170611 1
0.235758265070912 1
0.296728271316056 1
0.382886691733779 1
-0.0149276289449513 0
0.156400560847152 1
0.101164267974146 1
0.165223625951962 1
0.425892558928437 1
0.218692309882958 1
0.177845356901003 1
0.111883864714958 1
0.467336597708264 0
0.385554658865957 1
0.275172121537838 1
0.335113284984885 1
0.224547016337049 1
0.029970021217031 1
0.216735115889541 1
0.248111484098461 1
0.294813555097966 1
0.0938437535656303 1
0.31406465133976 1
0.0350363093749758 1
0.258872744059756 1
0.0214564029043536 1
0.323251778539076 1
0.170665525100044 1
0.36190133993183 1
0.197301273122296 1
0.439297883366113 1
0.179801207390666 1
0.149449509343208 1
0.188690787929044 1
0.254876904879769 1
0.193231911526543 1
0.233741656135194 1
0.248701195368299 1
0.224391068639621 1
-0.0734943066939101 0
0.378927434357444 1
0.12910667836574 1
5.06593294478802e-05 1
0.0461119001920713 1
0.349410075453043 1
0.251039932256816 1
0.124222962914647 1
0.509970802383262 0
0.0483692024714679 1
0.129916896762057 1
-0.0914252919687557 0
0.05322715471056 1
-0.0132929735693185 1
0.202880672585102 1
0.129624521053636 1
0.0890125545691552 1
0.12899828879821 1
0.205599684382464 1
0.160368177402036 1
0.320408002119991 1
0.172257300532854 1
0.104550395084361 1
0.280515962010091 1
0.307380428022924 1
0.246967822294187 1
0.335800685219223 1
-0.07322507215333 0
0.076427179480701 1
0.277814053856895 1
0.18701169195048 1
0.0980975156906745 1
0.254923454365489 1
0.236764731260681 1
0.108324550318116 1
0.179862462501573 1
0.283765696716395 1
0.272609895828297 1
0.171459231543739 1
0.223154382356944 1
0.0301303862213704 1
0.229299568800255 1
0.197133325445152 1
0.282975816124828 1
0.230135644699558 1
0.409809293479588 0
0.0177371081000432 0
0.2825861412572 1
0.241672780568681 1
0.188414455521504 1
0.070256660707894 1
0.116761205805345 1
0.281201933122528 1
0.100707175169944 1
0.145784205992604 1
0.210188705788918 1
0.104892160460156 1
0.0613525153888884 1
0.230048769706765 1
0.22688477248494 1
0.18258450527269 1
0.0346647168145875 1
0.311485565975228 1
0.269416321475713 1
0.389029296487033 1
0.246355380876137 1
0.319808786104075 1
0.235195578051962 1
0.117084264024252 1
0.19434235601417 1
0.131790161891307 1
0.350435708465349 1
0.217500837035236 1
-0.177608017829555 0
0.14957492552301 1
0.286186228508963 1
0.00984213211515254 0
0.21309156113039 1
0.158771829382683 1
0.240334385296113 1
0.151161056687763 1
0.22073554853744 1
0.430705037442379 0
0.19031809056047 1
0.0844900262617481 1
0.147151910397724 1
0.167349780029418 1
0.123386701378875 1
0.178196973394291 1
0.217647187544288 1
0.0780503430387613 1
0.202164748793071 1
0.0919402734852539 1
0.309460482507541 1
0.266985260070223 1
0.379437451155509 1
0.0936277349000791 1
0.188214059291073 1
0.334597507780866 1
0.348783519991396 1
0.249987984730647 1
0.244443554790922 1
0.191243577268988 1
0.135814058056831 1
-0.0571428337596395 0
0.27211268997123 1
0.276971962669383 1
0.0241266712854164 0
0.27644249555458 1
0.352308669292396 1
0.382760543633843 0
0.0692910158355459 1
0.125508612047863 1
0.345161311186373 1
0.096260765624715 1
0.189980888142524 1
0.130743154758158 1
-0.0602094088454185 1
0.0612570434874687 1
0.22694437943317 1
0.157603067260908 1
0.238178777665448 1
0.122907298480351 1
0.219474319016699 1
0.263472275850868 1
0.0516999792338036 1
0.198667085662608 1
0.17468405714723 1
0.185817917404733 1
0.353893906734728 1
0.0444505025737872 1
0.233744471803223 1
0.356395792938464 1
0.164859621525188 1
0.486731405973395 0
0.196542308031356 1
0.359387692396638 1
0.183555874130921 1
-0.00607360778861592 1
0.211155319316889 1
-0.0361199230112317 0
0.288116868475644 1
0.191035152423412 1
0.304363513576905 1
0.163641573970792 1
0.133897798285583 1
0.138257741158365 1
0.33165495595456 1
0.20685578156909 1
0.213248226108715 1
0.0669184047855089 1
0.190288235699651 1
0.232942365460985 1
0.297919412292253 1
0.145658059739183 1
0.375291805039413 1
0.0990550035095476 1
0.18199040115095 1
0.355362671677969 1
-0.154600155954582 0
-0.0861188732643037 0
0.220546277259371 1
0.210400962896409 1
0.336355520500632 1
0.29499042517994 1
0.226467036156222 1
0.205717522262626 1
0.104875714334169 1
0.189917957381008 1
0.168235604203059 1
0.326484070919421 1
0.0640670971212777 1
0.145004333206171 1
0.153401741829784 1
0.00628030494722513 1
0.232349623439817 1
0.0287526239751033 1
0.203712629194867 1
0.248594388357284 1
0.01471949957342 1
0.314408600287681 1
0.0986000706116573 1
0.156247889788735 1
0.1531754224403 1
0.189980858919768 1
0.169263940739548 1
0.0753969961939734 1
0.0597902939560045 1
0.303988032147081 1
0.00635001806913631 1
0.181174071047822 1
0.0634875214923129 1
0.186369801807511 1
0.0188705555670923 1
0.369918303280801 1
0.18790402676411 1
0.0385599807105352 1
0.283812106499382 1
0.209705181518103 1
0.288012938314827 1
0.442256066079028 0
0.104974708656436 1
0.231166518272183 1
0.196500155134054 1
0.25664797153081 1
0.215119437581569 1
0.303988105343219 1
0.149372209207513 1
0.00157361642428896 0
0.0996324931575184 1
0.172743782051898 1
0.186142519595071 1
0.11295857940204 1
0.175769097052882 1
0.133272485169135 1
0.260682683257467 1
0.295384154711829 1
0.348467160657157 1
0.165580149072436 1
0.177168904153709 1
0.0562721223622015 1
0.264416368179944 1
0.0998304363255359 1
0.213440173080686 1
0.130148292336825 1
0.326389345636136 1
0.311829910216772 1
0.259675774096372 1
0.31237706025276 1
-0.0458025784230446 0
0.183816879498375 1
0.207297895482997 1
0.320485141254362 1
0.222983952030658 1
0.11386235525208 1
0.0924052004396529 1
0.266832958045143 1
0.221629901069193 1
0.243926220415727 1
0.0692484141488866 1
0.268491890974445 1
0.3414334208959 1
0.157250351567246 1
0.36941616403651 0
0.181081931425371 1
0.0446229201400659 1
0.246291007198956 1
0.25078462404524 1
0.125693129998356 1
0.205163053687173 1
0.0545582795586024 1
0.217054079011826 1
0.342974283587184 1
0.192636246378096 1
0.222085794061988 1
0.281072728538028 1
0.325614562688108 1
0.394758634325518 0
0.236968871474689 1
0.389169803819065 1
0.028290354576914 1
0.233287930889809 1
0.251813643909699 1
0.330783829921722 1
0.305352772331623 1
-0.0849380258665156 0
0.296136545768994 1
0.150653260842358 1
0.269285816933609 1
0.292343470016033 1
0.350581724353524 1
0.248940368412843 1
0.264025939820377 1
0.260252917559002 1
0.256552146129968 1
0.105646759839035 1
0.225194263706679 1
0.27710241471241 1
0.167586446031432 1
0.215490858488462 1
-0.0772917865627918 0
0.218717467480991 1
0.0831366676669666 1
0.251128500003243 1
0.237636464510653 1
0.336458905667562 1
0.276515733891057 1
0.133703686658471 1
0.411806476214256 0
0.182647117463679 1
0.251174571946173 1
0.0827934973609536 1
0.121600231973694 1
0.231205267255956 1
0.511140753865204 0
0.0856619519303054 1
0.171694209301118 1
0.0651795737822872 1
0.290059080769164 1
0.141840419241568 1
0.242601045928672 1
0.369760468221501 1
0.143956356254881 1
0.342825676986686 1
0.0688297047524995 1
0.138832770853575 1
0.041302968172154 1
0.0190867579788608 1
0.168385665792268 1
0.229326315930282 1
0.207579760558205 1
0.236270995962927 1
0.335472339042749 1
0.399750423695924 1
0.213293949330623 1
0.0225205260862985 1
0.0821702538800868 1
0.0905949890813247 1
0.15187667286211 1
0.104605192109477 1
0.211182602827194 1
0.20922957592403 1
0.35717576217899 1
0.0856684934082791 1
0.114895436207768 1
0.171488196856086 1
0.353617925975964 1
0.194239164553711 1
0.247760164791703 1
0.145601784267896 1
0.0293275434215116 1
0.0826900095573549 1
0.171333806395733 1
0.151102056490966 1
0.364124451656198 1
0.155014709835106 1
0.324312452375323 1
0.351004097546259 1
0.166003361699982 1
0.328640471284461 1
0.528664883636566 0
0.27192151873416 1
0.0622797150089758 1
0.228006559722995 1
0.384947733149807 1
-0.0269120468343707 1
0.11341098964482 1
0.274176566123747 1
0.0923376291988843 1
0.123085417535116 1
0.179887884689268 1
0.13438416173648 1
0.429633304418386 0
0.245370446679683 1
0.137302341360537 1
0.179670128930348 1
0.177773514456102 1
0.2219248983396 1
0.203512627128039 1
0.365258358315282 1
0.0600657670295408 1
0.228286386120839 1
0.197480937882144 1
0.354105929793202 1
0.277096469125283 1
0.231649761256304 1
0.246240218861233 1
0.231640995680095 1
0.133754322418117 1
0.192906374472658 1
0.148180724508834 1
0.0685194647757987 1
0.241340272287713 1
0.203492054628871 1
0.199462958531996 1
0.22716946699339 1
0.19580690454962 1
0.328887825835475 1
0.223378555723646 1
0.153822995904993 1
0.301875401735678 1
0.389537529516406 0
0.144639739013797 1
0.11177369410573 1
0.209866021891058 1
0.199261234338935 1
0.150973690937779 1
-0.125667903958519 0
0.262054147509335 1
0.239593768833338 1
0.0662629021065686 1
0.125952653895262 1
0.120323577980355 1
0.0215312313927136 1
0.0260142913713194 1
0.196901745223162 1
0.167734072239807 1
0.425799539226008 1
0.212455186738018 1
0.150527040831426 1
0.0682094871448571 1
0.168435768255515 1
0.209183556379302 1
0.0478938838645595 1
0.103958652472298 1
0.28261064325392 1
0.168390692933623 1
0.457327257585662 0
-0.063946846341885 0
0.324476408678226 1
0.189876642368438 1
0.238180390896945 1
0.332121636002463 1
0.297512729636369 1
0.136352381252829 1
0.0893964162507835 1
0.191399380799679 1
0.257604389731741 1
0.14310633580529 1
0.0668983869103158 1
0.119598245946804 1
0.293208028223023 1
0.111751192857575 1
0.0975697365676031 1
0.0530725852658661 1
0.237763704659446 1
0.203942951730378 1
0.122817254580259 1
0.256322085396627 1
0.0187367334858652 0
0.0422746071143607 1
0.132003875803581 1
0.224043424606416 1
0.288140857646213 1
0.0560417068088667 1
0.11088471575209 1
0.190186608074236 1
0.166538789225843 1
0.010817551065869 1
-0.190923978869565 0
0.0415510583079161 1
0.205318148430029 1
0.285861889861131 1
0.218394381824825 1
-0.0457139828944359 1
0.261179946860119 1
0.250212273800716 1
0.266377795965989 1
0.220641609333921 1
0.205091323186694 1
0.13107469537508 1
0.0252527144141811 1
0.181695938755582 1
0.234674304255637 1
0.225129630798872 1
0.143831802923687 1
0.107844083727258 1
0.270007523447519 1
0.220492536978343 1
0.190377135614884 1
0.232150346640847 1
0.0891199440969896 1
0.158840868425816 1
0.071920451047381 1
0.0891305896635946 1
0.276570968493461 1
0.0906063874130801 1
0.250157588681368 1
0.135821394602034 1
0.19637348300905 1
0.0643185004072328 1
0.140300519596854 1
0.152139701751137 1
0.126697322811943 1
0.284979257686312 1
0.389851714267407 0
0.167822587041009 1
0.236990938382944 1
0.254426226585649 1
0.248364497545881 1
0.0968195228190838 1
0.33333298462234 1
0.259829656683615 1
0.319222378923024 1
0.106017731394544 1
-0.0459115180405957 1
0.0955759592685531 1
0.352934896537672 1
-0.116108803594 0
0.257824644569288 1
0.1982089029131 1
0.291229317845399 1
0.246924101787023 1
0.1863936065185 1
0.115165577291182 1
0.190569799555781 1
0.301875274901243 1
0.147881884784788 1
0.0831365167340975 1
0.0237665984602182 1
0.177748638074521 1
0.139247231555249 1
0.185363983986669 1
0.161562865826822 1
0.0988781129795551 1
0.173911183318216 1
0.0586845570519233 1
0.177481199253656 1
0.338068082680667 1
0.304322497608831 1
0.24594231468702 1
0.288795203800555 1
0.204517442574695 1
0.162581722805702 1
0.248991922253559 1
0.146792493258287 1
0.160619030504667 1
0.0323875296436303 1
0.292687713714115 1
0.265926442595793 1
0.152358397192595 1
0.206106141611304 1
0.308362485276889 1
0.383620684874381 1
0.256557087499115 1
0.0884638775011259 1
0.24928985485935 1
0.34137169184241 1
0.232885117590019 1
0.121840622707151 1
0.194348275621706 1
0.16075753284978 1
0.226727618112411 1
0.0660094411876332 1
0.287499060752015 1
0.447910835851101 0
0.136115952480962 1
0.237879580966631 1
0.186323118899185 1
0.190591836740822 1
0.234830940238808 1
0.150048926025462 1
0.0959538776075286 1
0.0111365209813275 0
0.37950316631267 1
0.169236261326559 1
0.227792397187369 1
0.329464903261228 1
0.268229509731056 1
0.168077191264184 1
0.270365246184137 1
0.218920090150963 1
0.201145969221335 1
0.144557873995165 1
0.187798939804705 1
0.209582736530403 1
0.0707467439770997 1
0.243625641367437 1
0.261504630076938 1
0.206534824473769 1
0.257685433592376 1
0.1879875208755 1
0.191754248521221 1
0.277655816070533 1
0.328427663240299 1
0.187671074391683 1
0.266787607206218 1
0.258556938199635 1
0.116417116508849 1
0.174593974324268 1
0.379865802937913 1
0.216757099780155 1
0.298052974595182 1
0.231797128341581 1
0.216905265921968 1
0.224922148737104 1
0.197989350397151 1
0.253795143754997 1
0.383799097620335 1
-0.0149149307091611 0
0.157756466377838 1
0.125289774954217 1
0.352547315348633 1
0.25558397069265 1
0.367978984624304 1
-0.0132725633916383 1
0.269769300688106 1
0.224228795165585 1
0.106983134370387 1
0.236554711113368 1
0.186993084907469 1
0.243044256126374 1
0.25969921000318 1
0.147386967250059 1
0.29690305623737 1
0.237315305959364 1
0.327986007222197 1
0.115071274790905 1
0.145144715128751 1
0.151284077151576 1
0.190644241026068 1
0.0672853639546198 1
0.04317782224009 1
0.230082406967557 1
0.322152738820447 1
0.337028700845088 1
0.191195280063103 1
0.226766834872942 1
0.141545449266504 1
0.0569478443565646 1
0.241965252763617 1
0.180247569152553 1
0.362046932685584 1
0.297679953778448 1
0.264582877072243 1
0.222731773959959 1
0.320630597904601 1
0.254729443580659 1
0.101274746320889 1
0.0847532195478632 1
0.395876063246523 1
0.37411122053195 1
0.37348277817567 1
0.156834089672292 1
0.343144711495133 1
0.145428646982501 1
0.113401108087545 1
0.261577432442618 1
0.349906305352806 1
0.359884696438012 1
0.0853713528319126 1
0.0901525145518548 1
-0.00528584376009285 1
0.0975566712247289 1
0.0845283961968769 1
0.180175078933665 1
0.021677677745678 0
0.143853445624828 1
0.24211826963099 1
0.304282204876073 1
0.195968483482359 1
0.0964360808705834 1
0.198128720121274 1
0.206750486599873 1
0.253992512494186 1
0.103622731972784 1
0.42077742205798 0
0.178558783961277 1
0.345306617795429 1
0.185835907964465 1
0.245325313196275 1
0.320270521345019 1
0.324038142808868 1
-0.0237005365427059 1
0.502362467792502 0
0.17302894986934 1
0.0759577256133185 1
0.355425275417714 1
0.11186647623893 1
0.248225492366713 1
0.271618898012237 1
0.159341190306507 1
0.122674745210157 1
0.375263095586741 1
0.0969993857821457 1
0.107538694880729 1
0.356060016951424 1
0.121098370916007 1
0.161279086447652 1
0.33774118816251 1
0.0303617444888117 1
0.22714944697732 1
0.0815542535666354 1
0.215398678563562 1
0.225516445581971 1
0.283962661647554 1
0.289476892047967 1
0.222401582204408 1
0.220420936395741 1
0.185062494843427 1
0.0522606298847984 1
0.119660859846455 1
0.36200821874433 1
0.2221470246956 1
0.260291725985335 1
0.0817347763075315 1
0.191508489483581 1
0.321050364203424 1
0.0308025297227047 0
0.244215532925526 1
0.299708631603548 1
0.136007265823984 1
0.0721449159113757 1
0.120663558859306 1
0.166902602349138 1
0.18216860471047 1
0.065355058251177 1
0.382227148305107 1
0.132501125755871 1
0.269321026189512 1
0.016880008849198 1
0.154903525443302 1
-0.0707250563280992 0
0.233763150645055 1
0.294639712353038 1
0.315723067202009 1
0.402660822821424 1
0.27238148620173 1
0.413531658552955 0
0.308009689180158 1
0.122035690074578 1
0.170590332089933 1
0.083514202673557 1
0.154762303900778 1
0.112629329450598 1
0.228428415164736 1
0.105197807338794 1
0.0808857745635121 1
0.232480623557051 1
0.345935889022631 1
0.202547180676721 1
0.380262945856568 1
0.124971687920735 1
0.223943524139323 1
0.231825026448917 1
0.157850403197797 1
0.179421895353521 1
0.209771043778085 1
0.164531835200984 1
0.307053465322601 1
0.22167672888227 1
0.162850774776232 1
0.499510048823772 0
0.253438795799467 1
0.245779500007635 1
0.157478634969862 1
0.28613579272529 1
0.249781567481361 1
0.161864711971846 1
0.163989761109236 1
0.287324649471054 1
0.101359769430674 1
0.165734585514655 1
-0.0473577639511807 0
-0.0407635612805173 0
0.199624342364929 1
0.237140092113401 1
0.302451860482813 1
0.063962063033519 1
0.110393840984077 1
0.253514129461549 1
0.0347686127000817 1
0.127905060363237 1
0.0572258398206968 1
0.24165898358812 1
0.181991478636902 1
0.0543962421434893 1
0.370061102785568 1
0.285192841266988 1
0.169343325997957 1
0.411033637600311 1
0.121169239994004 1
0.449347076158363 0
0.197564135993152 1
0.171439514485425 1
0.270906218482526 1
0.208796354132534 1
0.152316824119678 1
0.211597141816288 1
0.187710686930024 1
0.114527060889278 1
0.150227188355759 1
0.298332559701795 1
0.171319359667734 1
0.272393498402493 1
0.194994967133276 1
0.0480832434065895 1
0.0711013682350287 1
0.195178904462209 1
0.231848912020161 1
0.0299416913179803 1
0.33764030503369 1
0.225875903812082 1
0.30964572715948 1
0.101800848228887 1
0.0733726995205871 1
0.278099160311278 1
0.273027585572873 1
0.182152082314929 1
0.226076547256428 1
0.0874812273367853 1
0.0957186363610823 1
0.304668725262716 1
0.065315441376967 1
0.274575186216066 1
0.0681019000000827 1
0.288512853170084 1
0.268196147144715 1
0.0638481913950316 1
0.197836351588913 1
0.429230925110152 0
0.297271376451203 1
0.306664766386997 1
0.337106159567858 1
0.363615702089836 1
0.200698365591975 1
0.217421314597948 1
0.282197590583612 1
0.263966592347761 1
0.249658224014514 1
0.188681813875667 1
0.268264942926319 1
0.170559270506445 1
0.191826228623234 1
0.143305564637278 1
0.258743906003474 1
0.285070802006105 1
0.0714539750607121 1
0.286198282458648 1
0.0664795978315174 1
0.0594887075836427 1
0.271397089237153 1
-0.0762816904190984 0
0.126831152140199 1
0.183085291454173 1
0.0586670053562602 1
0.0580785190890432 1
0.187863203488174 1
0.187438010140523 1
0.261849010225583 1
0.153371440722957 1
0.119166176659485 1
0.14891588360837 1
0.0490534645081621 1
0.141988296564765 1
0.323070096528995 1
0.372323076143749 1
-0.0437722067920058 0
0.213411010011818 1
0.222790731179223 1
0.231566795045428 1
0.341752335506991 1
0.228640766287255 1
0.120077845096474 1
0.412249218588668 0
0.0637655976234083 1
0.222902824349789 1
0.0650134252894887 1
0.179811209802171 1
0.250754243821942 1
0.219386065532173 1
0.0919492969957146 1
0.0643713026443732 1
0.385334504407824 1
0.170605446455882 1
0.353202947040133 1
0.216475961659145 1
0.0942444749340869 1
0.276490660108728 1
0.440074346033492 1
0.139924680332334 1
0.206492575688041 1
0.301376279611453 1
0.173078732964018 1
0.275858789861343 1
0.257507080931125 1
0.166922268571368 1
0.422912185633777 0
0.401581376801684 1
0.262233935056212 1
0.297771242122732 1
0.136012440364858 1
0.182455037959216 1
0.205245036050535 1
0.0862350827697375 1
0.111960074852683 1
0.290446762072207 1
0.382263360663534 1
0.0871584217857805 1
0.352000740701789 1
0.222712615803025 1
0.253689718622732 1
0.151489584465259 1
0.378410217247018 1
0.244627214615452 1
0.188014187569452 1
0.121106057880112 1
0.162711379359764 1
0.150175005185216 1
0.377584641578762 1
0.286383424750445 1
0.290131453599722 1
0.288217473073108 1
0.140036455432998 1
0.280263771632654 1
0.343678348167593 1
0.476036174236352 0
0.252483584251774 1
0.197554564800551 1
0.242035094094302 1
0.108602009745789 1
0.204354487848197 1
0.248413612025337 1
0.213254651267788 1
0.285123307473322 1
0.311289146087096 1
0.298109938503414 1
0.139776766012689 1
0.235951824142608 1
0.393817195407459 1
0.153385189376418 1
0.0587683356343768 1
0.0891053919579818 1
0.169292233000139 1
0.393898995744902 1
0.200566159792186 1
0.152237315446931 1
0.256145618033244 1
0.0535319524188106 1
0.334340282779744 1
-0.0376101953875947 1
0.131502897878964 1
0.270560735389931 1
0.238271707361384 1
0.289000261012018 1
0.0626425783209687 1
0.147214727608298 1
0.186663261524703 1
0.0853846256809755 1
0.243444560586652 1
0.194713693534519 1
0.307689744936994 1
0.4734392084076 0
0.175167492046392 1
0.097869756741777 1
0.218337709935566 1
0.221134419328112 1
0.12009566931058 1
0.123500038827162 1
0.143051237680931 1
0.385086119714761 1
0.0746318863425366 1
0.409790210227701 1
0.140605441577795 1
0.210611396736148 1
0.372747284597899 1
0.232402384607654 1
0.140978655213807 1
0.354298761392536 1
0.227952717614867 1
0.263830183875016 1
0.146614510581854 1
0.175907975396582 1
0.155196672811513 1
0.303357579296518 1
0.179201847398717 1
0.170945971464672 1
0.208048387915063 1
0.26489010254002 1
0.174977440896221 1
0.162226681804394 1
0.315075750370246 1
0.345685901592423 1
0.357699637330011 1
0.240208784404036 1
0.298859067229905 1
0.231836948423296 1
0.0232819933746133 1
0.0198583266619768 1
0.352506941037579 1
0.247015733661388 1
0.296885678782415 1
-0.0112859819314858 1
0.102979330086709 1
0.196081772532777 1
0.428261062638518 0
0.109986810441312 1
0.239244184380498 1
0.184451833718883 1
0.351894540555347 1
0.0509457825560785 1
0.324269155337965 1
0.201346551357425 1
0.292455074761866 1
0.110175269650322 1
0.179559599329642 1
0.203953025260554 1
0.0820824751522062 1
0.245405692622914 1
0.320530298677105 1
0.113062249824242 1
0.175600368822088 1
0.384459246546734 1
0.145864305646026 1
0.310968621324624 1
0.0634698304541411 1
0.342329377695558 1
0.214628891707425 1
0.324688039357286 1
0.292008885509943 1
0.142278713575008 1
0.0970120653888609 1
0.126977612753388 1
0.337048513983551 1
0.126151640400191 1
0.135806266910658 1
0.199888923882578 1
0.360843638908917 1
0.178183113510973 1
0.200130483487545 1
0.285037072134151 1
0.0476273009531383 1
0.0815688458187386 1
0.193883264343462 1
0.18525066004398 1
0.300485700660514 1
0.415676946377402 1
0.222578062937377 1
0.298230540416511 1
0.0670732493646498 1
0.232882914267867 1
0.111014944033909 1
0.215497953715482 1
-0.035417224132061 1
0.273673539602599 1
0.141780480093825 1
0.361776465970449 1
0.214381762408727 1
0.135922908751581 1
0.0405465238598334 1
0.304796788056781 1
0.147335859495997 1
0.329187546520217 1
0.204527271606339 1
0.358648523251756 1
0.149225713956608 1
0.263366214481892 1
0.282714480801745 1
0.208272988987555 1
0.193685584180037 1
0.0456238254953051 1
0.1997137294971 1
0.31378892586568 1
0.199230889562725 1
0.044905096895088 1
0.230465239464861 1
0.265983763493183 1
0.133530132532006 1
0.0164690595206066 0
0.391927972406017 0
0.425209200333804 0
0.404319541249418 0
0.279022953664603 1
0.332425129796855 1
0.183189219716615 1
0.117500068287742 1
0.133658661949986 1
0.178762187419278 1
-0.0392544476309011 0
0.347952082381911 1
0.188036746965288 1
0.235045882741814 1
-0.0775175108352302 0
0.178294534219682 1
0.25509863959548 1
0.257694587436696 1
0.275179815612347 1
0.0310254371588501 1
0.181407225612506 1
0.229882843812261 1
0.174079074296616 1
0.222129858601901 1
0.248881713143662 1
0.0540520211856321 1
0.249278251177707 1
0.107185627905229 1
0.158510427102118 1
0.288631345845102 1
0.234882072642604 1
0.144462134648758 1
0.281291318252404 1
-0.0191558977142504 1
0.234836586719182 1
0.267514083489816 1
0.136855320226922 1
0.348935627278507 1
0.0310879448498504 1
0.311550843724911 1
0.0158604950002784 1
0.102904869238617 1
0.161717911391046 1
0.31123615892126 1
0.0558830517274664 1
0.217110941276205 1
0.0652612480529498 1
0.217518616045055 1
0.169872271231161 1
0.198000237597458 1
0.352707346085733 1
0.302167558363268 1
0.212422543911574 1
0.225996448477857 1
0.310677038900678 1
0.169330663597835 1
0.107657311822896 1
0.297361516240609 1
0.101749804026987 1
0.0664100564412946 1
0.230975894021438 1
0.229029091115407 1
0.198267637228205 1
0.0994566267880087 1
0.314567339318752 1
0.479502838181226 0
0.410121508437893 0
0.250703943857652 1
0.148560718886654 1
0.0943060072695841 1
0.00710069711341751 1
0.191769228847155 1
0.0489557100759832 1
0.168069275435865 1
0.328486650393322 1
0.319152565414235 1
0.234279778345691 1
-0.0417988345239542 1
0.24520849209096 1
0.19157949931285 1
0.177529784244104 1
0.197452394420501 1
0.291754199371703 1
0.0629556492620515 1
0.0948557159188506 1
0.270084825444041 1
0.0765124278477176 1
0.215807793692795 1
0.238809600147048 1
0.267047339775416 1
0.36923967899396 1
0.330398933292126 1
0.352371256988732 1
0.284159888078056 1
0.452825042502972 1
0.28990121408927 1
0.323595640510692 1
0.221551916772273 1
0.245085222304383 1
0.235150258483405 1
0.223270303702494 1
0.34731430898862 1
0.312063961679639 1
0.298781793907232 1
0.203796978701582 1
0.11522743000577 1
-0.0277317261144394 0
0.139656693671093 1
0.123310905124201 1
0.092495072021547 1
0.0275355306038979 0
0.140707123255548 1
-0.0402533871353506 0
0.136715788025884 1
0.1637831778369 1
0.103533564961989 1
0.104959798680088 1
0.0885850245618081 1
-0.0969967970323372 0
0.190532451543153 1
0.263147141194451 1
0.11011355812256 1
0.196331886327455 1
0.226547072775454 1
0.150859518682188 1
0.316670689866905 1
0.204968769381843 1
0.193644073634546 1
0.09537615861201 1
0.0540399391055564 1
0.0816465537032947 1
0.232556637561126 1
0.396528618785762 0
0.083739492830607 1
0.222299404131042 1
0.125805477687692 1
0.253846987296032 1
0.104056165107329 1
0.310656580638174 1
0.351171887636971 1
0.0533205925233808 1
0.0047913469305076 1
0.257092349564785 1
0.200487292196815 1
0.0938401318514782 1
0.300274192459735 1
0.267720681609675 1
0.209810607352185 1
0.0454694851248113 1
0.164255946422783 1
0.352378869273992 1
0.318542567249228 1
0.254295149876136 1
0.186457632041811 1
0.300894077684825 1
0.335881058436766 1
0.227488887086708 1
0.520505840037738 0
0.0656650500490103 1
0.0504451516070918 1
0.205651143113024 1
0.142088700828553 1
0.245764227958883 1
0.335189384262369 1
0.266610372463476 1
0.302391958636071 1
0.196554141367722 1
0.292626470395063 1
0.0390792733799973 1
0.314029155333919 1
0.149121100562401 1
0.252508496971452 1
0.284320799300795 1
0.0883260563787087 1
0.217151379123599 1
0.214231158557621 1
0.28315556870938 1
0.0340181225962315 1
0.25158561665454 1
0.254091555967984 1
0.155112958851757 1
0.231680667653142 1
-0.0738531382779173 0
0.458318868641805 0
0.105240673964946 1
0.092141734617598 1
0.264592635991946 1
0.267919106567528 1
0.140211129027901 1
0.00530276553914046 1
0.205937026966651 1
0.216192046040282 1
0.238673953602088 1
0.113923975760386 1
0.320530359401815 1
0.169335941748934 1
0.194479522919724 1
0.293599460357281 1
0.28326297087389 1
0.0760844615444585 1
0.0529725206655483 1
0.152302927948466 1
0.0363793938862356 1
0.26020797940874 1
0.124920521062688 1
0.209016582407462 1
0.320158216474906 1
0.162436663222222 1
0.235437307865297 1
0.243571030449591 1
0.32110287567491 1
0.191003274012489 1
0.305406700305694 1
0.00599023256308614 1
0.0696611789327007 1
0.135070263027256 1
0.213321753100299 1
0.138518863727704 1
0.119323892075878 1
0.133158725932554 1
0.201494407069934 1
0.191283646580369 1
0.238185118981924 1
0.352503542986954 1
0.364447655215359 1
0.331852464747461 1
0.317749837783995 1
0.263239550940078 1
0.129255191681371 1
0.231258721962753 1
0.0632091345553232 1
0.306016109571179 1
0.0781309230950334 1
0.274370549012155 1
-0.00958699331353854 0
0.130422746925594 1
0.307587917873531 1
0.127825233599053 1
0.299743221780678 1
0.179401921210032 1
0.345143121783751 1
0.136623679318226 1
0.151711689280674 1
0.181011403118127 1
0.103655979709203 1
0.44528138429246 0
0.227476471282261 1
0.172942240977237 1
0.321858273585174 1
0.180790985263004 1
0.193103243831063 1
0.206860720139708 1
0.254252239011238 1
0.262920606746008 1
0.0102009324769382 1
0.323587976769882 1
0.0796926562347795 1
-0.0274643099932019 0
0.222636142982645 1
0.13600803529551 1
-0.0199975154535274 0
0.380811116087935 1
0.144069402262443 1
0.321246483221263 1
0.203446862552881 1
0.325537773635772 1
0.223227210325655 1
0.0418373250784771 1
-0.0487804550875437 1
0.238539528411992 1
0.252549956799352 1
0.20035021820117 1
0.392501948496074 1
0.228349372910016 1
0.255881941440427 1
0.184063635321207 1
0.293417860224847 1
0.184143858718745 1
0.142682125747851 1
-0.102132310845564 1
0.352882286317751 1
0.155022243610609 1
0.145891960837218 1
0.141008607381639 1
0.138524395979731 1
0.318411589751531 1
0.115966285946418 1
0.188534703058702 1
0.311012278329092 1
0.286033524756239 1
0.105425233886075 1
0.450022742748935 0
0.307443690319213 1
0.251816133837374 1
0.329446239109524 1
0.252622359095021 1
0.279716467852322 1
0.381181824018049 0
0.233357899119235 1
0.41800703082602 0
0.233528126375169 1
0.155810496557898 1
0.372217739281974 1
0.0752352884240747 1
0.104631632914518 1
0.263925386622819 1
0.265209032375607 1
0.162000686544257 1
0.0532445961447909 1
0.161374641393955 1
-0.15348298203764 0
0.306156195836353 1
0.300763983095454 1
0.17393924585559 1
0.210599215258795 1
0.240064731774825 1
0.289325925866305 1
0.0713004428136763 1
0.405925902382036 0
0.188502094425416 1
0.0300565772325324 1
0.282109481030308 1
0.284720286764545 1
0.237204636622801 1
0.169138960559343 1
0.250228983890644 1
0.157085135849228 1
0.268684600430141 1
-0.0339688562625412 1
0.307629882568961 1
0.289944249937479 1
0.224880453346246 1
0.127714371846775 1
0.316265656843446 1
0.274530492522403 1
0.153213239331391 1
0.159702872888302 1
0.359051952888665 1
0.276152151157617 1
0.0548875716286261 1
0.209739474819161 1
0.474530635068354 0
0.228381498569415 1
0.117731599813589 1
0.0102170510803223 1
0.0354695587619347 1
0.229448423349589 1
0.146821999503376 1
0.359010836521455 1
0.206057449309657 1
0.155114124647114 1
0.0702746972787395 1
0.33771268020582 1
-0.0240286882457598 0
-0.0320542430793658 0
0.10402239946933 1
0.139466716825923 1
0.229824396701917 1
0.218610904958032 1
0.156339682824328 1
-0.0158620777595247 0
0.184649653733468 1
0.147223762935786 1
0.314167722321413 1
0.0748528712061991 1
0.170833228797695 1
0.177445593061753 1
0.230496381567098 1
0.242250208250632 1
0.258216318030807 1
0.182877232514656 1
0.102268972206766 1
0.0926456041082516 1
0.20231764086408 1
0.257000975233693 1
-0.0283233993826341 0
0.116762877500086 1
0.217441767649238 1
0.158867246800713 1
0.132259888828982 1
0.182970375467717 1
0.169041116017552 1
0.0880059892819812 1
0.168723825559977 1
0.301444173728833 1
0.0747284170463491 1
0.208835343436357 1
0.0907548348076516 1
0.274338461780883 1
0.269718666754165 1
0.155800410465896 1
0.128433823006413 1
0.189304653261832 1
0.33054198090658 1
0.1157311810074 1
0.197907338128728 1
0.0172420768007756 1
0.360849742978044 1
0.152697204271804 1
0.226630724962422 1
0.308120332233857 1
0.362300887546172 1
0.172053910080061 1
0.117422539222337 1
0.269800738225977 1
0.155808212958899 1
0.371369402629094 1
0.284418506662959 1
-0.106177563305696 0
0.137501686314965 1
0.143590761674203 1
0.19505272725474 1
0.224587738088389 1
0.232288914860571 1
0.00413720200165641 1
0.323219486278035 1
0.263734184681364 1
0.155293505295928 1
0.344601447624874 1
0.375834488606819 1
0.130266239315797 1
0.105050147085444 1
0.0739541135324034 1
0.221240500717336 1
0.272914481851267 1
-0.0235416151851858 0
0.198331437382237 1
0.136508089734338 1
0.416347430424555 0
0.271621245821239 1
0.214267148287638 1
0.296628368650816 1
0.299602204329168 1
0.123017145997548 1
0.117018204906736 1
0.209078266411875 1
0.168918290200879 1
0.263855431342873 1
0.218885407764499 1
0.171885056986896 1
0.0732919772846017 1
0.40138148226504 0
0.190781126640169 1
0.261295083062497 1
0.186160360552138 1
0.220732793170848 1
0.126483488934819 1
0.339135265639533 1
0.255680644320207 1
0.061883808044452 1
-0.10458055924601 0
0.226099516591918 1
0.163473602366314 1
0.131608152607864 1
0.175202460839113 1
0.0700838366339658 1
0.142814415798591 1
0.338897412410331 1
0.355041234775499 1
0.132814782667091 1
0.426198862425249 0
0.0808467826776353 1
0.165296233953034 1
0.0433998650221937 1
0.293302462382737 1
0.282268534998447 1
0.202944353728681 1
0.101321392860918 1
0.162965794076798 1
0.371259397073624 1
0.226523232010798 1
0.121345037898366 1
0.195737242607332 1
0.336123967308803 1
0.168898810984647 1
0.15058535112167 1
0.138255023376142 1
0.0952787408921236 1
0.119139462444489 1
0.348862071722434 1
0.284811683295631 1
0.099677937983591 1
0.173128127232035 1
0.128490847054842 1
0.162883937628452 1
0.295592905433028 1
0.271732412689642 1
0.182391848084119 1
0.361978751384552 1
0.340650756367887 1
0.295833590783413 1
0.178983904606335 1
0.0949231027248235 1
0.235755928552179 1
0.169272079971462 1
0.186586145223707 1
0.18564399249194 1
0.205200125463838 1
0.304602391239207 1
0.277890088764511 1
0.34997767136446 1
0.186733536419487 1
0.0484870486759462 1
0.139855000225213 1
0.304671071762071 1
0.0847144784643597 1
0.190177302302676 1
0.209356529363715 1
0.124352641667881 1
0.157828565299377 1
0.0385268651640865 1
0.345665207351848 1
0.350683507616498 1
0.327778410555362 1
0.427046936241229 0
0.0570241087788025 1
0.529780633667207 0
0.0294503973771858 1
0.149143006260743 1
0.389085144937427 0
0.298462627760589 1
0.119073990639712 1
0.245097314766205 1
0.429898132081279 0
0.469572973811357 0
0.352578728151636 1
0.0820804626602008 1
0.183002965765639 1
0.352975242133749 1
0.0440071214560121 1
0.0935422304499372 1
0.00759424830231283 1
0.257866070849921 1
0.334861012562927 1
0.120325765722565 1
0.2085514468187 1
0.316778114183246 1
0.269193317349067 1
0.197761366438952 1
0.205265089025813 1
0.0754255627169701 1
0.418292966639716 0
0.361879736547565 1
0.181457853706732 1
0.202814812605251 1
0.0214150449164653 1
0.371790788426063 1
0.103282022578866 1
0.102254479468423 1
0.183168987334345 1
0.0310981597741191 1
0.0892227628280709 1
0.239238477135193 1
0.182006173297847 1
0.247394778666901 1
0.150503785398104 1
0.221179589218113 1
0.344040330053992 1
0.120662188660572 1
0.208603854519836 1
0.176716176620636 1
0.149846982300467 1
0.161850481448747 1
0.102561886144234 1
0.316545761531087 1
0.0898316633538023 1
0.216818102434439 1
0.0798010575401494 1
-0.0276046948750759 0
0.303619540089747 1
0.183541311214845 1
0.194047818537272 1
0.502643520991059 0
0.24916421495414 1
0.0343435730458345 1
0.339884169402365 1
0.0258094472829373 1
0.0989720651144807 1
0.255959954234677 1
0.212529645355148 1
0.16566813313037 1
0.163244455850872 1
0.303702389377638 1
0.306882924878635 1
0.213901423743161 1
0.220550026466579 1
0.219524286538285 1
0.225724311112358 1
0.0777513858906736 1
0.28472823500867 1
0.159166389617182 1
0.113959683492349 1
0.224116148875373 1
-0.0129129616405815 0
0.0974125183850144 1
0.234336576458513 1
0.320810683370515 1
0.091973356461178 1
0.278335424201697 1
0.141979861538481 1
-0.0346458988485445 0
0.199706536217848 1
0.289772316311697 1
0.0624998160586204 1
0.198659949636294 1
0.188773506164176 1
0.0738335140148939 1
0.0337186635684005 1
0.431095823114616 0
0.359406437734906 1
0.116236803838631 1
0.183219901694174 1
0.0445921642809448 1
0.0799003346577462 1
0.22241435551849 1
0.259486404635429 1
0.191067376251612 1
0.324789103059891 1
0.0328823399357819 1
0.285034640678019 1
0.273359884262123 1
0.264820487794067 1
0.222977277653814 1
0.155823070631683 1
-0.0671391953808477 0
0.0370174761648721 1
0.31687608488134 1
0.269858495131358 1
0.201646092759404 1
0.0216937003687292 1
0.292608987884257 1
0.0150967362993218 1
0.1445227386122 1
-0.0162966873281602 1
0.133201129990936 1
0.339442090884721 1
0.179101012681131 1
0.198481755826995 1
0.159864861912921 1
0.0385743083605787 1
0.235265083387309 1
0.324210222797108 1
0.239975307903114 1
0.219454252915811 1
0.196919127950537 1
0.359694921765034 1
0.156117749884005 1
0.0921102243028536 1
0.200994633441371 1
0.257132868454044 1
0.360639940481242 1
0.195712314203941 1
0.106034946952195 1
0.165927402884219 1
0.190196780962206 1
0.269754127566438 1
0.224182880004002 1
0.378548413416743 1
0.119189245812917 1
0.193608282812211 1
0.288260465265922 1
0.00557227275974031 0
-0.0195413778660523 0
0.309436901594903 1
0.15637143466604 1
0.17528322808495 1
0.147466127195145 1
0.333568862068859 1
0.306597947071068 1
0.262760185762205 1
0.0532755791947715 1
0.074729537306722 1
0.0751025473032142 1
0.157190576967054 1
0.118225023538339 1
0.0840166637750122 1
0.26168002991599 1
0.236532805996074 1
0.0351698162518488 1
0.163072415232843 1
0.193209918085225 1
0.254278565995659 1
0.215376611151276 1
0.309347651843021 1
0.107584889544959 1
0.24655333014597 1
0.480406668169552 0
0.0593295769146055 1
0.169836781828897 1
0.305492049399524 1
0.104780885801329 1
0.150771567556331 1
0.178508222955556 1
0.146765032588604 1
0.0851164742952756 1
0.227911725456433 1
0.0334910402009851 1
0.0388711443829733 0
0.183954940489862 1
0.174152765616368 1
0.245952294708594 1
0.162225838605728 1
-0.0521166874244338 1
0.0623286427769429 1
0.351381340066681 1
0.210491039264084 1
0.0817835717893514 1
0.286651759755856 1
0.0489120351761457 1
0.126952021853443 1
0.18028910220173 1
0.121141639551686 1
0.230477365347316 1
0.327942154183982 1
0.267541188140386 1
0.234189560808568 1
0.14920668994169 1
0.0348566876324122 1
-0.0311485102739102 1
0.194600620745093 1
0.109130606984313 1
0.110026205411478 1
0.204569240251195 1
0.259281785883385 1
0.219857916938545 1
0.160031445777311 1
0.160003059823279 1
0.386957416487485 1
0.327364722308639 1
0.185411456504616 1
0.134273630664621 1
0.245568102722183 1
0.150315780533258 1
0.13744087729984 1
0.225404836722737 1
0.233808761826107 1
0.266527420791026 1
0.202976451996254 1
0.397850597701224 1
0.0538637322459645 1
0.180263251074506 1
0.0873665209713757 1
0.0969840796051238 1
-0.0201590364128677 1
-0.00270932227013141 1
0.0753254518002333 1
0.147071917855048 1
0.114814350284506 1
0.326523915909846 1
0.268789703806271 1
0.319180511487342 1
0.116585925100885 1
0.2199407254013 1
0.201004166341567 1
0.241737287291615 1
0.181065030436618 1
0.0860793019267184 1
0.299334329121939 1
0.181535194005266 1
0.264465882803207 1
0.140602312683536 1
0.140613292322981 1
0.152404850388037 1
0.178248995042023 1
0.158727474143043 1
0.217918942981817 1
0.312611928073809 1
0.130139270434675 1
0.242458905102467 1
0.357526056404694 1
0.185927869091579 1
-0.103061926181047 1
0.351413520184128 1
0.0866701755636118 1
0.268483501276609 1
0.194586228745766 1
0.208239734795484 1
0.114013056639156 1
0.274878082123538 1
0.275039156701504 1
0.0288415626269713 1
0.198517810355158 1
0.00998187620226383 1
0.184694584404569 1
0.364141516097558 1
0.128409341780074 1
0.221583005133039 1
0.118104737705387 1
0.169304351364256 1
0.203451273140618 1
0.308204096163899 1
0.331753172960508 1
0.114998276176034 1
0.269772628500789 1
0.28181148905217 1
0.333122908305786 1
0.281603814910872 1
0.248068284193305 1
0.178873529350139 1
0.0586878879390468 1
0.277651489448874 1
-0.171075692519634 0
0.16161887701186 1
0.145770298513059 1
0.256152136037463 1
0.205214562913958 1
0.322660783676187 1
0.50522857917419 0
0.221383144099861 1
0.183078745479713 1
0.114772053907288 1
0.0637525757776444 1
0.116549013439552 1
0.394927263253295 1
0.25745455615307 1
0.173166967442878 1
0.195605718872707 1
0.280109568683393 1
0.313911210527008 1
0.116893754658147 1
0.236316405897622 1
0.119793425771085 1
0.310665583899677 1
-0.02128196379312 0
0.161356720883983 1
-0.0318481386418802 0
0.202731198424345 1
0.242249018199053 1
0.354547509158695 1
0.184787069469243 1
0.346094646667875 1
0.325466901386531 1
0.215283043211211 1
0.338857077871404 1
0.217999699846131 1
0.259174728970187 1
0.0720531014433352 1
0.128025079745158 1
0.155303512777425 1
0.377586790958172 1
0.362732942713884 1
0.321118298343207 1
0.374208431262964 1
0.123503100835046 1
0.154639220953851 1
0.204417964907691 1
0.0795739151179511 1
0.258230794030511 1
0.268862074089206 1
0.122186988704298 1
0.145384036214488 1
0.274081511955997 1
0.380051762806677 1
0.237924467016822 1
0.305345007076618 1
0.0711371746005023 1
0.307028426990378 1
0.305446774787441 1
0.355491163349609 1
0.241085003981832 1
-0.0104208903858992 1
0.0662315007669392 1
0.202303554176693 1
0.11554793151809 1
0.247672182879887 1
0.205122899764659 1
0.192441998862691 1
0.316251020399299 1
0.284511690332729 1
0.274578228378179 1
0.208297503775998 1
0.268667388313423 1
-0.0258674372112207 1
0.175427718841256 1
0.378943698603446 1
0.132632607740896 1
0.187217753398466 1
0.229018433276775 1
0.308004844239993 1
0.208204568084044 1
0.249552301278858 1
0.112843703571234 1
0.203993362008263 1
0.240008943771998 1
0.449714955917531 0
0.0574561360090842 1
0.263579368565851 1
0.157340143751091 1
0.076059912355726 1
0.168740451011975 1
0.0908909675829185 1
0.228065681670441 1
0.010320854715845 1
0.0983681745137779 1
-0.0355367007624035 0
0.0180308725506939 1
0.27079273623581 1
0.309912255193427 1
0.197504254016893 1
0.154166418787478 1
0.0231573618925921 1
0.228942481135991 1
0.0703147558962063 1
0.234499909347156 1
0.195496400452916 1
0.165071803288861 1
0.323858731564572 1
0.157747803300858 1
0.154804690739245 1
0.165739547877867 1
-0.0512068232579167 0
0.25474255807572 1
0.0587890203939367 1
0.0566456726024111 1
0.305231956768888 1
0.272022554379298 1
0.100577648776842 1
0.0716425196511897 1
0.219271351679542 1
0.172356889052007 1
0.373767869336508 1
0.200830495394769 1
0.0987286343150781 1
0.184752272838373 1
0.266200435319851 1
0.341644999330227 1
0.169588928130197 1
0.147903370819621 1
0.0845394356448395 1
0.262030630479863 1
0.203466762360142 1
0.276385987586601 1
0.127153758649572 1
0.166573459592265 1
0.211384866776846 1
0.323698493537251 1
0.221754354709814 1
0.307665808876157 1
0.107823772184252 1
0.216822393704341 1
0.276842650236884 1
0.378735966741703 1
0.254739389916907 1
0.278205137824638 1
0.273891263862733 1
-0.0220329829303765 0
0.293251511112028 1
0.259508493950283 1
0.263391143248411 1
0.342372791366488 1
0.264842118006907 1
0.130016058152404 1
0.176325645160413 1
0.179193296013002 1
0.274576462769903 1
0.0975777453269521 1
0.249295258942519 1
0.105050941854619 1
0.0382038154651596 1
0.194375948403394 1
0.112288885802308 1
0.243159635752002 1
0.181370968502321 1
0.166422143590022 1
0.182036275290367 1
0.0804452175598392 1
0.220481347992548 1
0.15758718393162 1
0.121416430590966 1
0.0828587637613201 1
0.321728328865024 1
0.345493933809328 1
0.0883265323970134 1
0.0467158532161493 1
0.213883073227115 1
0.375535796355247 1
0.104429565711624 1
0.107341739592124 1
0.391510278249423 1
0.279204798289586 1
0.0764554803496236 1
0.22831394637805 1
0.102556139706434 1
0.388614155983204 1
0.284416662992007 1
0.084537555506695 1
0.139176635266228 1
0.169362347997034 1
0.417570968024014 0
0.207908374895776 1
0.165072070918275 1
0.117110840492974 1
0.289960685803804 1
0.30111815051298 1
0.275606174636915 1
0.399419610364828 1
0.330302609314431 1
0.247449198356049 1
0.269017868578648 1
0.345967170350898 1
0.327957494556081 1
0.237325993531985 1
0.196799764585535 1
0.0834165409426314 1
0.0907716673807558 1
0.390025943522531 1
0.232732220378552 1
-0.0817953646977207 1
0.0147095118101306 1
0.265619984169525 1
0.0881340964951014 1
0.250908351214521 1
0.146030373510724 1
0.0377153778657255 1
0.11255867428273 1
0.218280653603582 1
-0.0956198833376591 0
0.172746827184685 1
0.212570798745548 1
0.198298489959344 1
-0.043982505802698 1
0.180614135472199 1
0.282946646802996 1
0.180440344845554 1
0.188534150036376 1
0.400239390009035 1
0.199070901657787 1
0.269127439761938 1
0.292079144069109 1
0.186144596294799 1
0.144131285705732 1
0.194192947386232 1
0.218866335633578 1
0.149140346750645 1
0.083446733436933 1
0.0910468901694959 1
0.357966043408022 1
0.260774285942127 1
0.220704412028085 1
0.197128629052138 1
0.125320104600488 1
0.202822677047126 1
0.0884211857228429 1
0.303843904471221 1
0.384585606829715 1
0.147871661055781 1
0.0932066425419151 1
0.275752954388084 1
0.387248706363058 0
0.537766794132237 0
0.108167303556744 1
0.311125919907714 1
0.205068003282009 1
0.101196327826669 1
0.261554297860394 1
0.270832624035259 1
0.19582372313098 1
0.369028478031357 1
0.218429798087691 1
0.189390086331429 1
0.250690109892253 1
0.0225668703183651 1
0.085354139714526 1
0.226113583226569 1
0.191890208774318 1
0.169122724099567 1
0.150269206643803 1
0.0388156603055288 1
0.184905130888965 1
0.223756596233518 1
0.011938013994073 1
0.34645668975683 1
0.131495731607497 1
0.183627588055775 1
0.0638380962641403 1
0.202783002536047 1
0.0478551924867782 1
0.342305523936557 1
0.114270180607787 1
0.365824789454865 1
0.338736741417662 1
0.237676807133894 1
-0.0429877731749064 1
0.269743677838876 1
0.362008372146213 1
0.262057040015501 1
-0.073636990084302 0
0.0781679888290747 1
-0.0526992219732633 1
0.24046521708967 1
0.170301243976615 1
0.0503930451090435 1
0.171852135293805 1
0.221019797100271 1
0.335998750344677 1
0.206613899672585 1
0.185270478889746 1
0.182760747089428 1
0.162802333093507 1
0.200114163290039 1
0.390886243613692 0
0.225367237024803 1
0.270148052512231 1
0.171312136407435 1
0.290004149181247 1
0.413697271849036 0
0.220972805459574 1
0.530417513483521 0
0.142034230844736 1
0.119242527304261 1
0.131430232789076 1
0.273140158390344 1
0.25878364940097 1
0.24944125586764 1
0.17371361416897 1
0.292503763955335 1
-0.00307693838164409 1
0.190168017346541 1
0.198380075793085 1
0.242946515652503 1
0.236276688312385 1
-0.0512902598999643 0
0.171217813902485 1
0.168811273929171 1
0.139859351722473 1
0.239733987112893 1
0.243262537561791 1
0.184058360319269 1
0.166943152195187 1
0.260038333009783 1
0.280886914914345 1
0.317288268130292 1
0.341060184116313 1
0.309806879566005 1
0.147378010369416 1
0.191972416381471 1
0.153364115688204 1
0.302916905289392 1
0.288533433831506 1
0.215290867702077 1
0.217649893405485 1
0.0381051292990044 1
0.0671962841796648 1
0.0492825505258765 1
-0.028391443560531 0
0.0431417287430009 1
0.312792721481944 1
0.300742709667767 1
0.291808880953181 1
0.27543475712339 1
0.405068316777089 0
0.208471945227038 1
0.454204184748184 0
0.244948107576644 1
0.232163705695064 1
0.247922500565199 1
0.249626427480547 1
-0.0308632210658667 1
0.30775147489254 1
0.349485456745775 1
0.112645049193228 1
0.319870484484931 1
0.0796786932843222 1
0.188624790628329 1
0.242580290202936 1
0.343944437179467 1
0.160675478041056 1
0.283742628696784 1
0.331051537249451 1
0.195988783040626 1
0.332591203847153 1
0.15953811468864 1
0.189542004673918 1
0.35602759695606 1
-0.0322600713231002 0
0.477360036728301 0
0.247882923542705 1
0.233917545411863 1
0.0685514405290737 1
0.317221359542302 1
0.252816175543039 1
0.0582651049776252 1
0.369582405472699 1
0.0817766241757614 1
0.229839375163068 1
0.223793550483388 1
0.0468709293076225 1
0.314988686202405 1
0.073266185768593 1
0.256622165351411 1
0.190935982340864 1
0.197746042753277 1
0.195950225427958 1
0.117491521453291 1
0.0598089351904418 1
0.255465484301872 1
0.114988790426376 1
0.252577835253193 1
0.324833080015083 1
0.302957606043254 1
0.109474484902153 1
0.0964075453857933 1
0.259400157462481 1
0.117333182426401 1
0.152082147542949 1
0.0160219986285128 0
0.163405822296193 1
0.233580209324423 1
0.348342241835155 1
0.409794883087291 0
0.0839262413907182 1
0.0538007963941028 1
0.187645902439564 1
0.0189508086713472 1
0.209837161124797 1
0.153620192914744 1
0.204988579984563 1
0.287341715369319 1
0.373100479206486 1
0.180885410660998 1
0.0285784073506017 0
0.23595374404759 1
0.27848708964811 1
0.0857328403333404 1
0.11329877650089 1
0.137490100296745 1
0.0897331198873039 1
0.183526772159411 1
0.19567980456939 1
0.264194191728812 1
0.221276521808873 1
0.0462708315040016 1
0.368120419120321 1
0.229880790758333 1
0.189366763670394 1
0.0913884924744156 1
0.309983206458994 1
0.116258117660629 1
0.152598387539022 1
0.424318746402179 0
0.507992929745877 0
0.0798069704802243 1
0.209128291065957 1
0.34908274559317 1
0.259865938657233 1
0.295645319616777 1
0.224074593512452 1
0.0502026534903983 1
0.338005600434991 1
0.174182585025388 1
-0.0144119875111351 1
0.0895868530126494 1
0.291070492708052 1
0.37935629977763 1
0.190798647662783 1
0.33805095897679 1
0.182048899656457 1
0.204838277865071 1
0.0866052113776824 1
0.0706388604508742 1
0.247761999757081 1
0.0410723638134979 1
0.240455718722012 1
0.0691141938246998 1
0.276844009119209 1
0.0289560878165595 1
0.147386957703439 1
0.048999799758586 1
0.166355438223116 1
0.383492550110063 0
0.0741645604308567 1
0.240677298210218 1
0.0910770223057094 1
0.13088641770965 1
0.1776805376399 1
0.231322726587144 1
0.359839953384662 1
0.270544823793194 1
0.352382350294897 1
0.329786482902727 1
0.222193859929231 1
0.244983561499368 1
0.236740594857956 1
0.43798486666266 0
0.188373178598683 1
0.0726398159395541 1
0.136465930403444 1
0.227277791740368 1
0.293469298643698 1
0.154997896929489 1
0.0585310814112393 1
0.131446095044308 1
0.218259211851476 1
0.0307457169737646 1
0.410839767215168 0
0.244627487783927 1
0.363324532040639 1
0.0974888023320425 1
0.0664773259782247 1
0.291061761153821 1
0.361528497257673 1
0.0265102090572972 1
0.201736348962074 1
0.258479562925205 1
0.167657228695881 1
0.373174029727565 0
0.34313465385553 1
0.184107540579554 1
0.325961042785642 1
0.0313112451046592 1
0.186417287603035 1
0.0893304276767781 1
0.332954997678675 1
0.246214530680909 1
0.0933024056441641 1
0.21615374482138 1
0.225827815693964 1
0.213690409385384 1
0.358293071872532 1
0.237277853760896 1
0.214622788339244 1
0.106938802570185 1
0.0476789675563797 1
0.170145715723901 1
0.244913425811939 1
0.21207792146862 1
0.0954626379211641 1
0.224499319752533 1
0.193063689060637 1
0.0948971551557708 1
0.308917838434456 1
0.172079118510155 1
0.219618497239145 1
0.170230718349551 1
0.310255392991092 1
0.0978931737481376 1
0.13323531410826 1
0.286560268903107 1
0.171868647247409 1
0.371663972587657 1
0.362827590895622 1
0.244090100696096 1
0.200035216181287 1
0.136971750916268 1
0.22458400867448 1
0.342736744591166 1
0.122906252472694 1
0.251015039923135 1
-0.256942652416097 0
0.273896394568076 1
0.226412279308048 1
0.314201118370772 1
0.368700532161932 1
0.249209154611749 1
0.213033648062799 1
0.0663921240653099 1
0.22536446687066 1
0.264620257988845 1
0.208359657080408 1
0.29472064789564 1
0.113127121600809 1
0.109675941377713 1
0.226599980986825 1
0.188390293828108 1
0.281601380217382 1
0.118637880757693 1
0.373838173687424 1
0.263990289256943 1
0.0717724010682652 1
0.303474304928769 1
0.248277712572221 1
0.207432669177208 1
0.235325262855851 1
0.182319760601884 1
0.167459079058342 1
0.190287118402978 1
0.150374927268292 1
0.204000226666168 1
0.254235586389706 1
0.25741650596993 1
0.194997946375903 1
0.220380513691179 1
0.0865967564489458 1
0.257309249328499 1
0.0527540282098324 1
0.349054714210279 1
0.216956092003869 1
0.333232590432731 1
0.15259507304921 1
0.287518262051235 1
0.0969560080961231 1
0.217110149065568 1
0.281231731989075 1
0.411606249741979 1
0.108543599630152 1
0.246556720862048 1
0.342483935778929 1
0.251244745208913 1
0.208001887243818 1
0.178227142806151 1
0.396951235113463 1
0.360357387639081 1
0.250662697674732 1
0.201518715929543 1
0.198587391208969 1
0.210496548166487 1
0.249526334115907 1
0.203040162704708 1
0.16122226722066 1
0.156288072268595 1
0.354219452717739 1
-0.0488765480684707 0
0.401365695359039 0
0.196350573162901 1
0.153859734517925 1
0.157595712272311 1
0.0763421875098945 1
0.410713243513917 1
0.169788140526552 1
0.150875226429959 1
0.205350821443952 1
0.161416409201499 1
0.134253196531618 1
0.185870292621852 1
-0.0532306120218432 0
0.505623411639071 0
0.152048821803708 1
0.329558045223865 1
0.275863630662626 1
0.283810259661411 1
0.242726455464393 1
0.266776653952518 1
0.265789603536861 1
0.197503372612181 1
0.194688649622232 1
0.341703182577439 1
0.0507411701489388 1
0.216183088369604 1
0.193672050980441 1
0.229321641848944 1
0.0313518072835218 1
0.182493268012454 1
0.40399614003483 0
0.309030185273894 1
0.301962908754819 1
-0.0439395803839397 1
0.255130932609783 1
0.223378576595344 1
0.120950414424401 1
0.294295670282881 1
0.154326496754967 1
0.189890270773567 1
0.0378890647993896 1
0.0347832002691313 1
0.102024235897263 1
0.12630950570536 1
0.12492951449742 1
0.191036597809407 1
0.258199209192765 1
0.130586883074953 1
0.142927621575905 1
0.255884541771557 1
0.291609842182342 1
0.0423092978991049 1
0.225069930846331 1
0.203815678928622 1
0.00321720279651008 0
0.148139225244882 1
0.35569899252558 1
0.0450239102679064 1
0.119221774971416 1
0.296595153899024 1
0.284261757251103 1
-0.111105443561493 0
0.208237490307368 1
0.263083679599932 1
0.340864318435426 1
0.104158430257096 1
0.097505453012835 1
0.256973363850418 1
0.170643401879639 1
0.314344202385529 1
0.312273523159756 1
0.132386958887782 1
0.0652693788166052 1
0.258232799021722 1
0.429905179837175 0
0.179555027759698 1
0.247342245833983 1
0.205496299947935 1
0.222374263563545 1
0.211177885460953 1
0.261620374408712 1
0.125365692599183 1
0.127568669967891 1
0.188713794470499 1
0.238834715448427 1
0.463314791985777 0
0.180040857929615 1
0.123095485212307 1
0.352917127876252 1
0.263275693451419 1
0.39314394244182 1
0.169748002465834 1
0.178853742910498 1
0.465856871293565 0
0.253221907435576 1
0.273365661076364 1
0.0873288231451852 1
0.387789958066772 0
0.132009634427255 1
0.0904538071816425 1
0.194421839382479 1
0.204269286239929 1
0.259998168160797 1
0.121158880524614 1
0.196671832845123 1
0.166776665646684 1
0.279456871173972 1
0.252949429252764 1
0.217881977910758 1
0.352457562201396 1
0.176339025785768 1
0.380987166933214 1
0.0803296834492569 1
0.189542362704449 1
0.180325494202676 1
0.331633468997608 1
0.200704927385047 1
0.423534683195403 0
0.381861279054526 1
0.123102799479008 1
0.238633731738617 1
0.0913651179683359 1
0.198321395131504 1
0.268604828667901 1
-0.205885483498413 0
0.388567632014145 1
0.347470799200949 1
0.159824352721815 1
0.414642612908662 1
0.233315992614349 1
0.19349195594482 1
0.0210198479462625 1
0.261439494646834 1
0.207454983222607 1
0.246067128379976 1
0.188193657657856 1
0.12595685001161 1
0.184694538349355 1
0.126828507657119 1
0.284225532877996 1
0.274941135590713 1
0.153983498902497 1
0.174437162889774 1
-0.0145935427163791 1
0.00165095557919518 0
0.144236291571306 1
0.440554161931363 0
0.0976110246710256 1
0.0236809274987683 1
0.0993127462624688 1
0.121972546142507 1
0.045759783493659 1
0.363791565290675 1
0.194869221448564 1
0.255736006005451 1
0.305053206135712 1
0.181045504562037 1
0.217321763563664 1
0.268330127018456 1
0.0982640348348873 1
0.0616681740339725 1
0.0715640478835796 1
0.253069768921823 1
0.412219089115993 1
0.183407257277538 1
0.211837267357673 1
0.203019562899778 1
0.32830465926535 1
0.225075973540395 1
0.143308415289304 1
0.261854576611484 1
0.107907329676202 1
0.0784485174886992 1
0.121367932009241 1
0.139761518722612 1
0.186356522954287 1
0.25683917586516 1
0.317502379788706 1
0.259111504510206 1
0.17541435848859 1
0.178243777510318 1
0.130236332126084 1
0.529911445771612 0
-0.107573056595805 0
0.249380787874689 1
0.155085206330137 1
0.322554719854401 1
0.264749501911479 1
0.37994242024259 1
0.231605446633161 1
0.307390204285075 1
0.362945086209782 1
0.368413578647427 1
0.421513547649666 0
0.0585855184813639 1
0.138962308553398 1
-0.026010485730096 0
0.245853678911649 1
0.189663509785535 1
0.263108862090659 1
-0.0125696921687425 1
0.0253110223847547 1
0.390891318626665 1
0.193711324122931 1
0.237047196190115 1
0.264966192317049 1
0.421161592455933 0
0.392848988721209 0
0.280652793478407 1
0.38877682596312 0
-0.0142633153864575 1
0.216440324327612 1
0.318972094214128 1
0.382529178703675 0
0.161749933658437 1
0.418479127522934 1
0.156469232996345 1
0.114662611630669 1
0.320309603222949 1
0.199603097195978 1
0.152676605913249 1
0.297835473029184 1
0.0921747458173856 1
0.154171709272343 1
0.170134652397221 1
0.272633987080159 1
0.183578839099157 1
0.453624468246348 0
0.164885815743486 1
0.0655420471247542 1
0.307415638163317 1
0.148265516680567 1
0.219583756512382 1
0.0762621839198448 1
0.29677985087357 1
0.0522905922303028 1
0.304404463657887 1
0.346305249649917 1
0.328727615495302 1
0.286715903100013 1
0.0375365639616639 1
0.274906993474039 1
0.336430864075743 1
0.30314228008354 1
0.326764870650151 1
0.023515935472215 1
0.181373806205498 1
0.0539679542999718 1
0.221965440588527 1
-0.0741409948125021 0
0.0765351901372641 1
0.367411636746347 1
0.0655148296309461 1
-0.0040939998511895 1
0.178986463246984 1
0.18781817811409 1
0.090934691379687 1
0.114538953078318 1
-0.0644426732889402 1
0.14538065459421 1
0.181144583514013 1
0.239647349374819 1
0.379950510848714 1
0.175707846505322 1
0.169183983900747 1
0.257794884664499 1
0.188583145767479 1
0.318566056543018 1
0.360836863828231 1
0.141517201646335 1
0.271488014961269 1
0.28948765470178 1
0.158009284891874 1
0.238607499534756 1
0.101742612898656 1
0.213238253967947 1
0.26507066887257 1
0.352278144105451 1
0.208161199662553 1
0.190944171876171 1
0.260468439277689 1
0.109867147498927 1
0.132125848412758 1
0.253925718773345 1
0.176568138374959 1
0.121393474094635 1
0.189079413935744 1
0.155405903277609 1
0.0867458466178394 1
0.298657604538505 1
0.19740629085515 1
0.204699815913125 1
0.258789664052706 1
0.00807936853618137 1
0.187547135586267 1
0.149401371385103 1
0.073647827839695 1
0.323517884464784 1
0.0963427242272488 1
0.107749901915395 1
0.098143554925083 1
0.27342585285914 1
0.110680966106063 1
-0.087862709412199 0
0.132257676311784 1
0.0604013846516716 1
0.512401401600272 0
0.385099219118044 0
0.13231497983152 1
0.228579895467134 1
0.135594486337934 1
0.269774189203949 1
0.0558725427008941 1
0.232861422322124 1
0.0243357519539916 0
0.13495309741068 1
0.134866045426146 1
0.186542401876219 1
0.069123576314414 1
0.25426773847507 1
0.280061631042553 1
0.0936882272740984 1
0.293877368459619 1
0.180183310627211 1
0.220904920931228 1
-0.0303546111872683 1
0.22750010532205 1
0.247978638280906 1
0.295541784679772 1
0.126440298959222 1
0.326630985043131 1
0.173180609948261 1
0.258896770416013 1
0.0609579292846789 1
0.212168365224398 1
0.203958679042992 1
0.29818488416957 1
-0.0301155857138476 1
0.03002306315847 1
0.277868118455031 1
0.238353210795635 1
0.15585397701632 1
0.243885681115407 1
0.0752952176007095 1
0.0913452504612059 1
0.0981706078996319 1
0.144393374559706 1
0.191647251235486 1
0.229933745752878 1
0.109964061561303 1
0.363560242977943 1
0.227700719526378 1
0.146587017241858 1
0.150364281462018 1
-0.0626622271962516 1
0.270999006692087 1
0.267049424756907 1
0.103768224742525 1
0.27574419659911 1
0.107937378022399 1
0.178666854683779 1
0.290964632092638 1
0.424704123546604 0
0.14762540934828 1
0.143055301266277 1
0.122675568235584 1
0.282400359511074 1
0.00341265898767055 0
0.297203027614566 1
0.207344357164443 1
0.16135196079082 1
0.255849861608219 1
0.0532920674589288 1
0.126429860195362 1
0.216984274128503 1
0.196307792478912 1
0.279210359595344 1
0.392815985837624 1
0.234218517581691 1
0.418847959804767 0
0.160991160272035 1
0.0294723486833362 1
0.17852820418617 1
0.311050151947173 1
0.127370108198231 1
0.19046683626458 1
0.328156287823153 1
0.396018522224762 0
0.181116054265203 1
0.136364138111674 1
0.290371275593715 1
0.277640789040486 1
0.0558076127630105 1
0.214794396147541 1
0.239053547234365 1
0.0111345943203741 0
0.0758725905341446 1
0.188047487238743 1
0.185078263033293 1
0.0825054499252874 1
0.208866045533297 1
0.388626505700001 1
0.25101051445959 1
0.331375957581615 1
0.206975168444911 1
0.152118380056447 1
0.0740453639672839 1
0.224574543874452 1
0.180986861938661 1
0.213960189248521 1
0.182528238980235 1
0.193575002367887 1
0.14776569770233 1
0.160263031686621 1
0.217926254298621 1
0.309483491502214 1
0.13395594366426 1
0.190630125890527 1
0.0617702655949996 1
0.0886345417326864 1
0.268585739977637 1
0.148250887154459 1
0.173007079722764 1
0.0685288977171918 1
0.29641760146016 1
0.332940768792337 1
0.303207096217556 1
0.192531320854934 1
0.237330208622984 1
0.377866511717216 1
0.317932890723243 1
0.320085348061473 1
0.156649873648603 1
0.240495227160329 1
0.188136114365938 1
0.353505238850945 1
0.268726502791023 1
0.292723559166705 1
0.321910785403598 1
0.0913216895544047 1
0.315046204883477 1
0.339145052043233 1
0.0620924499390649 1
0.166636748506937 1
0.234185286849603 1
0.238586012597108 1
0.213101828317174 1
0.254586851940643 1
0.199649504462191 1
0.195352007137164 1
0.162144998927217 1
0.13170077178195 1
0.313708441591242 1
0.229136748934087 1
0.308285382947939 1
0.246695872838193 1
0.33435765436074 1
0.0761968226044206 1
0.399657290298935 0
0.276618729287553 1
0.226569501000599 1
0.248315022618558 1
0.0803347815245719 1
0.131769361020728 1
0.361705489302059 1
0.0998912097007929 1
0.0474203227822306 1
0.232101500774297 1
0.308779423064563 1
0.0807957730779967 1
0.00064672785845131 1
0.456691989690961 1
0.221276410525393 1
0.124356579772279 1
0.254290664210245 1
0.159897229538718 1
0.263731573629217 1
0.204047471624339 1
0.289282655264534 1
0.142010525136117 1
0.137933161157584 1
0.200450240988993 1
0.1026979996146 1
0.106505006848089 1
0.270103832673015 1
0.302452168813093 1
0.202066881642352 1
0.350783160472028 1
0.382475876050164 1
0.329973386860718 1
0.0849098865546849 1
0.179583137666203 1
0.228688302121788 1
0.0230386839403425 1
0.104819842947257 1
0.163941029290853 1
0.338452436669058 1
0.11810166458695 1
0.286973443101439 1
0.320915899683423 1
0.0807698474518361 1
0.135996463943596 1
0.297722564574458 1
0.125289301059649 1
0.262714952304416 1
-0.0360773815299692 1
0.235957302206405 1
-0.0148673418904329 0
0.406592395466333 0
0.0926301550799836 1
0.256950144724746 1
0.167189074819155 1
0.13989841347507 1
0.16453648309797 1
0.281460864114586 1
0.357788201499869 1
0.274323977624628 1
0.087726552183691 1
0.397770906519225 1
0.400582331036578 1
0.313262434870836 1
0.10982599837264 1
0.215567158984189 1
0.434943851578747 0
0.089309973169211 1
0.19887236485945 1
0.328303892265788 1
0.166920309341042 1
0.269712645007734 1
0.181392978227025 1
0.0304797542450912 1
0.167509750025073 1
0.169066259853326 1
0.244497738996258 1
0.344157076216165 1
0.0606006639407804 1
0.348114934750516 1
-0.104649964658643 0
0.376026127352999 1
0.216208168871647 1
0.303483654735918 1
0.223445360994841 1
0.336229306758568 1
0.225181404274479 1
0.207678907523335 1
0.154702284094936 1
0.332007273461912 1
0.132618424240165 1
0.400165338052532 0
0.133244980639562 1
0.00533083102774606 1
0.178109495546451 1
0.140930959825237 1
0.0773190231080934 1
0.368377088258864 1
0.127193756163997 1
0.231857117030539 1
0.29955497951468 1
0.167234040540427 1
0.192516869305904 1
0.280929852037935 1
0.115479414640368 1
0.0384755911317313 1
0.491951268805109 0
0.22615249265145 1
0.0988580620673161 1
0.314681063709959 1
0.334866230744925 1
0.350038312048265 1
0.167511952732091 1
0.163260553841063 1
0.314620242735611 1
0.220445641636487 1
0.0774970535815567 1
0.3178987490473 1
0.370056253714265 1
0.202352371288758 1
0.229508168570388 1
0.14285723692085 1
0.266333414165489 1
0.224382152181498 1
0.165254177603015 1
0.502602520270469 0
0.105601433406371 1
0.32345716458739 1
0.227171410835927 1
0.0739884238436709 1
0.0935908322827134 1
0.0930999408530264 1
0.133270152191203 1
0.43565670615173 0
0.157423763457137 1
-0.0309148100657897 1
0.0485494450103055 1
0.228624591326465 1
0.226737365292108 1
0.276303734007484 1
-0.0163184659389662 1
0.234066432990921 1
0.25669054846934 1
0.157207933899479 1
0.0575333477177706 1
0.304192987932942 1
0.380744087381862 1
0.329183609634032 1
0.129062015913543 1
0.223143080428634 1
0.164888512080078 1
0.0265678387690149 1
0.11505767342872 1
0.212852879072999 1
0.126961437692751 1
0.182195754139262 1
0.125536258273886 1
0.225504459670958 1
0.30873896604846 1
0.0926221543248385 1
0.101541440104761 1
0.251187769386589 1
0.156795145133708 1
0.0895782290359618 1
0.0686146169710273 1
0.269089677483096 1
0.181624348430096 1
0.26827102833167 1
0.305685612068477 1
-0.0637009229031347 0
0.378170238115485 1
0.216728848364371 1
0.0932052199718074 1
0.279024094119194 1
0.262834113466375 1
0.0527461143759874 1
0.217266899358722 1
0.322375779420123 1
0.229413869002956 1
0.159922134958446 1
0.284208720265422 1
0.130267489263229 1
0.229982152780186 1
-0.0675878242387831 0
0.265435930278007 1
0.317900275304039 1
0.293661805636095 1
0.0851833538968852 1
0.139961885810948 1
0.091202492732847 1
0.26240067021485 1
0.0489012435270758 1
0.060130639584729 1
0.151613524570799 1
0.180358933082835 1
0.252548053536601 1
0.260714389290505 1
0.129218844959364 1
0.121855903255231 1
0.293869555469064 1
0.135855345031998 1
0.267764106035682 1
0.35497132794175 1
0.168108630762316 1
0.129886480781027 1
0.181854235707288 1
0.153806561603569 1
0.0388057478237522 1
0.000287568881660413 1
0.242422724573455 1
0.0940540046454575 1
0.229401719160413 1
0.189230791096349 1
0.269545769454158 1
0.234847633208854 1
0.328745080203489 1
0.244273781709928 1
0.194334396349363 1
0.186055155626458 1
0.259750352881615 1
-0.00348866032199667 1
0.459547572250094 0
0.281962513185297 1
0.104108283176376 1
0.192925985715026 1
0.35115262853898 1
0.13119881255184 1
0.252367333192055 1
0.417854408828446 0
0.115001259902702 1
0.145581175277047 1
0.0740188811202463 1
0.304018212118483 1
0.193933170716733 1
0.182894448640187 1
0.176993433168386 1
0.174343557591907 1
-0.00777216236740345 1
0.28422140851162 1
0.335135296004302 1
0.230740474457368 1
0.336670502224821 1
0.265253441539663 1
0.219469463823331 1
0.192623491313458 1
0.160283803749217 1
0.0891946468900403 1
0.159189069944036 1
0.419267053484936 1
0.262861686716312 1
0.208540782189028 1
0.313881940539757 1
0.194808892453668 1
0.344713112205569 1
0.115470670874529 1
0.282947708292653 1
0.207967831741329 1
0.355007577844131 1
0.30192734244734 1
-0.0851120522176886 0
0.0427255506171633 1
0.543482322186467 0
0.269733395431371 1
0.315116864034876 1
0.564854413873882 0
0.0797241069948954 1
0.18142128055638 1
0.162729192398888 1
0.213709376609295 1
0.00782643286051722 1
0.137411073647775 1
0.139675341522638 1
0.156670962350344 1
-0.0114261059589356 0
0.317822464492817 1
0.0595002729481209 1
0.338719414040594 1
0.0978603642684126 1
0.175302800018716 1
0.199685651330704 1
0.257371764266326 1
0.18487273838886 1
0.147138029802376 1
0.0622416981064825 1
0.183275336617647 1
0.0870114889721277 1
0.0315508155497403 1
0.0664919003728595 1
0.104626956398058 1
0.326558889318845 1
0.34846574353162 1
0.16656034482175 1
0.267904226598428 1
0.237972437090797 1
0.056556886246341 1
0.228029520254035 1
0.384993039610256 1
0.0323211766222654 1
0.199455280390738 1
0.191686071813139 1
-0.0623907933809349 0
0.269916140887327 1
0.241062248287174 1
0.247597538247642 1
0.335375824913529 1
0.317575053672161 1
0.150121698160478 1
-0.0131423505576126 0
0.21118509737248 1
0.306961982777446 1
0.222636240438873 1
0.279317580426498 1
-0.0251796459600259 1
0.0909032930222936 1
0.113159581470341 1
0.167253449253381 1
0.273420710212589 1
0.207839573781416 1
0.16408900688359 1
0.305708607409946 1
0.142815807598758 1
0.117683120294406 1
0.353242782516243 1
0.159247466685122 1
0.196192097327349 1
0.354523006044987 1
0.0489777639291921 1
0.16213671865977 1
0.17995153327414 1
0.171852305978033 1
-0.0243215684233692 1
0.312747331912965 1
0.267959551292661 1
0.115675434931352 1
0.0991033789201387 1
0.226143244086357 1
0.00560417854537902 1
0.128099920246314 1
0.139337660600584 1
0.418945609218713 0
0.315809189708552 1
0.186077429339595 1
0.17395855838377 1
-0.0422486481513288 0
0.327097649923815 1
0.134675035952466 1
0.139765271859435 1
0.226380869120206 1
0.0455562259060513 1
0.146718561335088 1
0.231490641410516 1
0.125733585420291 1
0.108194455840247 1
0.0478442500197052 1
0.383630089657317 1
0.0759886700182714 1
0.258682558749561 1
0.188794009915011 1
0.328066283690772 1
0.245014096072795 1
0.19552755669045 1
0.0970336260431743 1
0.455552561057404 0
0.243303524890395 1
0.371735243608893 1
0.276915465493716 1
0.2545558862924 1
0.0990769967555911 1
0.0663755877491587 1
0.281436197243246 1
0.156746966199125 1
0.0979830084203837 1
0.171038428098649 1
0.290485736738227 1
0.348865360107987 1
0.227750735303416 1
0.0962232682351963 1
0.139117464798855 1
0.520186341286034 0
0.0534854612142759 1
0.118262712474368 1
0.273951536797524 1
0.401302581160774 0
0.283769464250151 1
0.304776927900834 1
0.239526564945711 1
0.233187307174867 1
0.255756366780768 1
0.0462588327600215 1
0.109722226250598 1
-0.0057019988502072 1
0.124966993680144 1
0.286419400687553 1
0.135910981474354 1
-0.147030050416024 0
0.0250189695569879 1
0.316873587037387 1
0.314247163917605 1
0.0642417984118637 1
0.340934596240944 1
0.206312129870107 1
0.209737442439709 1
0.201371181246735 1
0.0768792827026826 1
0.366238330769032 1
0.0351129075910981 1
0.153021777818912 1
0.21433960994991 1
0.0280071182907476 1
0.120671049805149 1
0.296352479395177 1
0.230635542992402 1
0.352995508742554 1
0.136567679932312 1
0.0296895715485116 1
0.234665115237801 1
0.17043323402775 1
0.198548573196222 1
0.101649372844702 1
0.183500712675099 1
0.164873868687844 1
0.258758046593421 1
0.198364782764498 1
0.199704248163275 1
0.290976388847475 1
0.244562293476123 1
0.254250921284767 1
0.224449970804826 1
0.0635496224892814 1
0.227412280537444 1
0.254245058242787 1
0.11590590467651 1
0.246455076147296 1
0.0818061953675076 1
0.139072086597644 1
0.197588090827738 1
0.0220901597260548 1
0.229215964476044 1
0.301338540106846 1
0.23923816863177 1
0.217294098740652 1
0.188415973528792 1
0.0534915595335797 1
0.326509613427374 1
0.280820818312768 1
0.285019622497472 1
0.22205343211292 1
0.284443401570598 1
0.28364810799037 1
0.149478953886539 1
0.0813554995418778 1
0.168763663349595 1
0.117367891612124 1
0.117612152389555 1
0.246245451536083 1
-0.00237092228448895 1
0.20038560220708 1
0.350675667340091 1
0.176233303742221 1
0.116032266643408 1
0.0660069014397667 1
0.148874374740816 1
0.282304414912975 1
0.411194550422922 0
0.0237002942581324 1
0.327023043073247 1
0.356288207551542 1
0.208384390938118 1
0.200972921688753 1
0.303115199487012 1
0.133142837437046 1
0.184863668338581 1
0.20671959940646 1
0.139944883110238 1
-0.0852013531762788 0
0.110737660846392 1
0.385744892411252 0
0.088421467408088 1
0.164432758066024 1
0.324990144672465 1
0.248146070364515 1
0.261249999647746 1
0.231939082415359 1
0.212946481998677 1
0.161880408149632 1
-0.0401853830299128 1
0.233397587051595 1
0.190385298893691 1
0.205539796895509 1
0.395063313377393 0
0.0358522530637151 1
0.197801866731121 1
0.122442026935419 1
0.30521332643845 1
0.314382179762512 1
0.245771893005973 1
0.0148297255506218 0
0.137946544263624 1
0.108635095020147 1
-0.10536652612123 0
0.182624175529189 1
0.266729069443008 1
0.222324293534378 1
-0.0248488131885587 1
0.15755398091977 1
0.114079460440614 1
0.248836478529433 1
0.169094687674605 1
0.195735802754359 1
-0.208840451123228 1
0.144780379674865 1
0.327635863639172 1
0.323251901860221 1
0.18437154061606 1
0.0981202788419449 1
0.202407930348837 1
0.0240966090500512 1
0.102080176853865 1
0.225918848761231 1
0.285537591608313 1
0.354804110697678 1
-0.0760219609961298 0
0.347363128838556 1
0.309845662426352 1
0.0860446915333021 1
0.207636000939881 1
0.134420438103407 1
0.18251587743566 1
0.0270515186310361 1
0.166242434792593 1
0.113393165878649 1
0.163709385182017 1
0.164632599103292 1
0.0339385788588632 1
0.295830690027155 1
0.222788994426013 1
0.264431677762273 1
0.129270173620687 1
0.210251324668163 1
0.283795003807052 1
0.164921798581995 1
0.279399056844398 1
0.142688436781501 1
0.098091736449662 1
0.366411669818479 1
0.14310363681829 1
0.298571026318914 1
0.249099624276222 1
0.35432591035175 1
0.155240656870788 1
0.122644878863618 1
0.073867194530438 1
0.130903333376783 1
0.196645116391368 1
0.0409247697675096 1
0.130058205712929 1
0.2581714611571 1
0.203766577206749 1
0.185248137018122 1
0.138146723856152 1
0.183104082467235 1
0.167213361928721 1
0.183294130871252 1
0.186728354832142 1
0.000100046817300914 0
0.312182159541127 1
-0.0156059157595841 0
0.0871211987462357 1
0.181556282699092 1
0.23904629984171 1
0.3152302196767 1
0.252911387374109 1
0.104450294830645 1
0.139388602186567 1
0.270001536890915 1
0.0330133552752021 1
0.242612482488244 1
-0.0640124197190847 0
0.190300175556652 1
0.180042469317059 1
0.11132755566235 1
0.0742825418712824 1
0.0893740069875671 1
0.189892842522215 1
0.117739062892141 1
0.0381294505017706 1
0.341722884180016 1
-0.0289002618610314 0
0.13493219472353 1
-0.00279880151714739 1
0.314667002176496 1
0.254624602242892 1
0.211815227181583 1
0.178221279345316 1
0.129582073226135 1
0.220714587178675 1
0.0621825678890568 1
0.214747897364855 1
0.268555571172305 1
0.288870677247428 1
0.0847613231596334 1
0.114259673193169 1
0.0956621334520257 1
0.313714039186606 1
0.0581220505474706 1
0.433971562943762 1
0.14497494963692 1
0.235854182741898 1
0.163331191917022 1
0.174919264900036 1
0.25088061774989 1
0.144624656645753 1
0.340379362609891 1
0.19278848905617 1
0.0751470526648139 1
0.267560243603392 1
0.298521398302324 1
0.193354903531499 1
0.168286363696816 1
0.245157801782769 1
0.263695734960223 1
0.0784222549992005 1
0.295293201077555 1
0.223878337422018 1
0.210553540880452 1
0.139740608504518 1
0.111433766181748 1
0.185331339980158 1
0.109590415685583 1
0.211818802066266 1
0.172760887219465 1
0.037934578977047 1
0.124505758362242 1
0.359683936517887 1
0.0232185400521384 1
0.0450170343426067 1
0.208813567377435 1
0.31025419916275 1
0.360543913722776 1
0.0385497119677807 1
0.349412338696716 1
0.105136757854577 1
0.192571722448389 1
0.32665830547937 1
0.258672563971206 1
0.352198922999618 1
0.237498750724425 1
0.233061809259349 1
0.062563832631379 1
0.263207895318967 1
0.418000661880959 0
0.229266472278907 1
0.252346396558415 1
0.107922084946617 1
0.268613734113777 1
0.24509183014703 1
0.194185561053396 1
0.14688473309437 1
0.379511500953928 0
0.128779566704141 1
0.294908588314703 1
0.174874458471779 1
0.207424739537563 1
0.375359988336822 1
0.307450702494206 1
0.212867920610689 1
0.332967484222832 1
0.140328758496439 1
0.338592969130068 1
0.17757339014745 1
0.2872837923364 1
0.167381946095399 1
0.252073252347774 1
0.219877726470637 1
0.198828517380093 1
0.2616043617447 1
0.0886771077846963 1
0.189949395480329 1
0.159179288190249 1
0.234587754610635 1
0.204898774713866 1
0.350222318991074 1
0.313375749695955 1
0.201924286814454 1
0.267270008081491 1
0.307548789770606 1
0.14070792283055 1
0.261303675882806 1
0.369918320143873 1
0.0810018674335303 1
0.234670366525621 1
0.32054892142477 1
0.197734754160143 1
0.253271998823758 1
0.171061238167034 1
0.0907387986657267 1
0.208224829851515 1
0.369422979060107 1
0.107985759949649 1
0.275562621287659 1
0.252256783110063 1
0.274924385677955 1
0.153278189819952 1
0.147392630811436 1
0.0816122008659703 1
0.101243306117496 1
0.077108478775644 1
0.0427593080066534 1
0.137919853482903 1
0.455232180328608 1
0.380772836946516 0
0.230940409742912 1
0.191681972134727 1
0.169239865335115 1
0.1391186473294 1
0.235549997047699 1
0.185299725882762 1
-0.109479341364114 0
0.250028197619827 1
0.0536009478803001 1
0.125665619568978 1
0.217201990841071 1
0.17119482390091 1
0.0989703419394927 1
0.327417996538239 1
0.144637222212257 1
0.183813680416477 1
0.242256906906053 1
0.393529235248819 1
0.0906272358716949 1
0.222268136976021 1
0.235358148083579 1
0.323995276646839 1
0.314542141745523 1
0.123506687790893 1
0.378464479507875 1
0.173333569655745 1
0.380859909109578 1
0.232295371074826 1
0.134772382387407 1
0.196483547780212 1
0.0407329420526337 1
0.0778867737091675 1
0.21682661708412 1
0.356925589113743 1
0.339247100463614 1
0.237102360362863 1
0.246453597503846 1
0.240908796484042 1
-0.0232452520466968 1
0.392529747328714 1
0.249805756380965 1
0.298183955810658 1
0.13541877978034 1
0.170639242258354 1
0.101060230068399 1
0.245460901501092 1
-0.0448474222025966 0
0.0738443495544017 1
0.378670733303086 1
0.517603840333782 0
0.133704057796447 1
0.20698499522995 1
0.222597693011748 1
0.188927261347568 1
0.178014040507233 1
0.22139378425798 1
0.275657930988227 1
0.431923605324705 1
0.209449113419228 1
0.410710255301782 0
0.248079720740163 1
0.0878960700809596 1
0.058692060758475 1
0.191740150960796 1
0.274408118209849 1
0.217675446384219 1
0.141110538036699 1
0.0419528348128318 1
0.299202745537271 1
0.348017752526132 1
0.325188462751503 1
0.129999092357047 1
0.260745844655031 1
0.12829163570904 1
0.117782464253091 1
0.312762052632656 1
0.134394089044155 1
0.137558532607486 1
0.26051895498342 1
0.194948270392813 1
0.173467188448779 1
0.358316616044779 1
0.216998318679343 1
0.0167420795136204 1
0.410697341348861 1
0.0568056912844771 1
0.308259259854714 1
0.272125819949954 1
0.230896366411544 1
0.309157195918238 1
0.143888220410137 1
0.241846142238078 1
0.169054312628392 1
0.223526694892862 1
0.405630592147935 0
0.165003458873695 1
-0.0300111901504195 0
0.266546937495868 1
0.267537081276772 1
0.24598264924902 1
0.0201081177663014 1
0.2176319810511 1
0.167639673261456 1
0.171661418527867 1
0.14325417476672 1
0.15480068974648 1
0.265479303997023 1
0.298650957634013 1
0.169073814065109 1
0.305849401931469 1
0.100358082652508 1
0.299856605355246 1
0.275975489594079 1
0.181189527626886 1
0.0679002441941193 1
0.250936565402473 1
0.22844510697805 1
0.0554537781719298 1
0.114567487002606 1
0.233230794774071 1
0.38705566908961 0
0.221649880707403 1
0.237573708054193 1
0.310714005308272 1
-0.0347431952737652 1
0.135562984137686 1
0.108279315264469 1
0.210904266503096 1
0.0837159435834808 1
0.213176451734367 1
0.161100438718739 1
0.0445717469838112 1
0.294700337852534 1
0.147653514539447 1
0.146259864361008 1
0.266320322398332 1
0.199321368962436 1
0.169668093179344 1
0.316852666009217 1
0.176530054159797 1
0.279021862362367 1
0.181710902221409 1
0.125845238267274 1
0.272682549451377 1
0.205665369389713 1
0.182185817689469 1
0.0543161016368282 1
0.239121813373019 1
0.39430846540292 1
0.239564279283234 1
0.262545167672276 1
0.147615962205727 1
0.243570441760052 1
0.436095500578254 1
0.0978909629744532 1
0.192083605549538 1
0.144436825432612 1
0.0569659372471397 1
0.0521830605665376 1
0.209907149382903 1
0.368479567148358 1
0.167591721041768 1
0.237688258080408 1
0.0791714479224663 1
0.228084066647832 1
0.0596641513105988 1
0.166373045300376 1
0.325393636155584 1
0.111956120696399 1
0.0948954618083616 1
0.161248127179491 1
0.11269981830469 1
0.311056880676056 1
0.101147665929648 1
0.365770436670164 1
0.147712279866922 1
0.197898269506317 1
0.228112048488943 1
-0.0417370030718475 1
-0.0472896660131039 0
0.256099145276627 1
0.242645455065491 1
0.305219191635025 1
0.37747875843058 1
0.205411181960759 1
-0.00523485697785229 0
0.0703874398417986 1
0.0973974253817478 1
0.296291698235289 1
0.293042634705423 1
0.0735055341163776 1
0.157439941324127 1
0.252242109896777 1
0.31108536427881 1
0.372930184157525 1
0.24919809480724 1
0.0934158384980927 1
0.0532261716966032 1
0.318800980850199 1
0.30408365426591 1
0.329327447331039 1
0.257627905931752 1
0.163417012458663 1
0.280181644383701 1
0.146687052687803 1
0.146367503869059 1
0.242776463351761 1
0.254468634335856 1
0.196328377940312 1
0.222959520959045 1
0.209835440625999 1
0.349855185979818 1
0.24544226873734 1
0.223235644528325 1
0.165039748138161 1
0.0668256022468041 1
0.264407895586363 1
0.229754751822398 1
0.342501227463752 1
0.164020221435307 1
0.354053989371438 1
0.265478150403209 1
0.307670024207236 1
0.0892107308856571 1
0.159496452846697 1
-0.0145092356823874 0
0.081053871186547 1
0.0543983725497492 1
0.0235069477079242 1
0.266944431579414 1
0.325576437986286 1
0.0773900218236069 1
0.297372356450368 1
0.102085046508851 1
0.255355778893544 1
0.246747074456072 1
0.122653202549073 1
0.132090684641436 1
0.0883052852224615 1
0.171653436736752 1
0.352834574073438 1
0.0734015731945269 1
0.174215398838616 1
0.191904223263264 1
0.408421347381366 0
0.308169056229606 1
0.352460253077303 1
0.306747741248454 1
0.197846354381032 1
0.410621392725605 0
0.192909362465278 1
0.36798853994426 1
0.278171733125997 1
0.379980333082728 0
0.227074378957265 1
0.420356161937449 0
0.187052833832491 1
0.194962163998019 1
0.213929572557228 1
0.108258125149129 1
0.0649369331645725 1
0.194491602835908 1
0.368453230233661 1
0.248867265320781 1
0.289004151225047 1
0.293941292222113 1
0.10296166627801 1
0.298374287412159 1
0.129578245730849 1
0.398993403103966 0
0.25780561676155 1
0.0708819875671665 1
0.0268150115909508 1
0.253765675633521 1
0.0541206733917927 1
0.36953793783748 1
0.263484708385286 1
0.38638246428046 1
0.105481871059216 1
0.420891970782007 0
0.293598183535335 1
0.27616265234678 1
0.18748398747024 1
0.0941404977014177 1
0.24353828918933 1
0.0578977708768025 1
0.117686577253985 1
0.166598791578903 1
0.191687484260909 1
0.168479721600128 1
0.0751520602259986 1
0.168641966580799 1
0.130465707112131 1
0.201807731598321 1
0.0444493101602993 1
0.296907618801925 1
0.0913160186914721 1
0.273825338967609 1
0.284443842693017 1
0.0965656204124091 1
0.170524174737362 1
0.178721232667721 1
0.276549290552566 1
0.0625086892269837 1
0.304240831855411 1
0.0968356368779205 1
0.277844293250885 1
0.156599435564743 1
0.200367904960746 1
0.0783189326657948 1
0.0616212712833154 1
0.011391563014019 0
0.316723876345881 1
0.361254762365329 1
0.279882588013679 1
0.0375996427030904 1
0.231782173836312 1
0.157669709267971 1
0.370500436896821 1
0.145721747254266 1
0.138311127590738 1
0.0748108823122484 1
0.14483909792044 1
0.282921699102662 1
0.146188046942123 1
0.243290263507396 1
0.282619465504661 1
0.0864239486456728 1
0.320326201448448 1
0.101541382412069 1
0.244179871912334 1
0.125838091291953 1
0.107735372172241 1
0.505006207649265 0
0.190632242443305 1
0.222263027553846 1
0.396541419405341 0
0.282525728267296 1
0.347040369326468 1
0.358598457220733 1
0.0771376736755981 1
0.0602677867956405 1
0.33533225566199 1
0.149841660161039 1
0.0709002057283003 1
0.150779531381088 1
0.181944253174369 1
0.089010834643176 1
0.183529324322349 1
0.340387298758783 1
0.409495278667378 0
0.149129253466106 1
0.234431618487459 1
0.352389238239118 1
0.0999332851074113 1
0.155455173974345 1
0.335621072382467 1
0.0876918909669747 1
0.158527105181541 1
0.231398562084465 1
0.252917517949037 1
0.198079038673122 1
0.362219289922441 1
0.298467198989713 1
0.175962569471615 1
0.322104183801355 1
0.213080634372457 1
0.138317087747287 1
0.325095660795832 1
0.117017537963749 1
0.152349459423359 1
0.162779027816261 1
0.198457375516924 1
0.255023408250827 1
0.0690705087075886 1
0.130214153189314 1
0.205319711273404 1
0.0615391659028562 1
-0.0214438684612654 1
0.11913246497344 1
0.342962285154831 1
0.286714687228447 1
0.135758073959039 1
0.214690020573281 1
0.0513604331274374 1
0.296022626694192 1
0.131468607670627 1
0.218625233805886 1
0.111337924160219 1
-0.129755045409923 0
0.124376723455697 1
0.175025419962867 1
0.449370565327938 0
0.275418050324466 1
0.340598113960292 1
0.364879811495891 1
0.198704698173318 1
0.421537867674044 1
0.148625667000735 1
0.393670341547757 1
0.328065717396071 1
0.30665129982992 1
0.155924337910178 1
0.272627502303449 1
0.0689825815906001 1
0.186766057674034 1
0.221074958919678 1
0.259501732067586 1
0.215288173896651 1
0.182639707641286 1
0.070758698352893 1
0.204716582749467 1
0.30724458163659 1
0.204275215322777 1
0.00144488022818468 1
0.314649979644443 1
-0.104645800239671 0
0.0937400191467628 1
0.0654419872150902 1
0.154550851415299 1
0.13714053911933 1
0.172399957725804 1
0.324937052272483 1
0.0201072414259574 1
0.198848718918995 1
0.269158885743071 1
-0.0756302977745412 0
0.248389203219372 1
0.137611786290139 1
0.26760555863668 1
0.332239996589808 1
0.0159918212346716 1
0.163030463402051 1
0.28327093300604 1
0.350570578469927 1
0.216790149383288 1
0.198750460695981 1
0.167308795653717 1
0.222061416372023 1
0.266489641344606 1
0.334721460441719 1
0.292166722653235 1
0.303624404223355 1
0.230358229070343 1
0.231035187692143 1
0.218278281578078 1
0.172708819893557 1
0.364171306347884 1
0.162909292394327 1
0.0323896483226082 1
0.146118677835164 1
0.16412530236569 1
0.132278102215204 1
0.04382814171823 1
0.216767065756937 1
0.024619355068562 1
0.24086821205616 1
0.244116443633231 1
0.370501621889217 1
0.210584272089269 1
0.303651301218546 1
0.0772010112703452 1
0.096412144806386 1
0.266791058933682 1
0.434208458488873 0
0.192738870556163 1
0.213133751802026 1
0.243777657607693 1
0.112607452578394 1
0.30950282883375 1
0.0536442582004388 1
0.195437874132554 1
0.25096954856316 1
0.204447183379765 1
0.163025769561738 1
0.138299051822793 1
-0.0527516321789297 0
0.170840339481328 1
0.214895665101643 1
0.029352730118357 1
-0.0159088382894331 0
0.181175169437659 1
0.256156467500214 1
0.0970187579768437 1
0.163803207938796 1
0.25737482449117 1
0.235332882198671 1
0.175134478249492 1
0.299753712822454 1
0.305982137105833 1
0.306516366354239 1
0.208347382963978 1
0.216039257303414 1
0.318244296363528 1
0.268162494888457 1
0.211805792319443 1
0.112405002469638 1
0.269069594075249 1
0.266138912341823 1
0.013518745045043 1
0.289621832709665 1
0.193823093031006 1
0.16574417810684 1
0.284883911748237 1
0.045321719966661 1
0.247869687459447 1
0.199528760923183 1
0.30029765057409 1
0.315869909727223 1
0.197413940878358 1
0.262477923360547 1
0.230395449455782 1
0.18066008174977 1
0.330828812097324 1
0.277957473126577 1
0.190273338566167 1
0.361934137964641 1
0.124420945444449 1
0.31698442299272 1
0.254759166747011 1
0.149844984495812 1
0.192561605811944 1
0.276611805103931 1
0.219211712126508 1
0.0105454167490194 1
0.127363829910046 1
-0.0425858038256233 0
0.321536868910696 1
0.234962695653221 1
0.269183022692017 1
0.279157641727835 1
-0.0865583555358229 0
0.237044430874124 1
0.216188400047489 1
0.0223178837592398 1
0.240732103694181 1
0.305789212251113 1
0.370849474190648 1
0.209355016851621 1
0.176351505978904 1
0.24317695375711 1
0.284690245450611 1
0.185247348573257 1
0.247338029394793 1
0.0441076425281066 1
0.421961606413204 0
0.0876609881939163 1
0.148391342868477 1
0.230780883789854 1
0.140991151313602 1
0.212836020004861 1
0.343603443433813 1
0.0236840688176913 1
0.22794995541939 1
0.319816851326782 1
0.285898147231295 1
0.219255952255833 1
0.144604599396236 1
0.0771853432620743 1
0.232293044731114 1
0.261711014057132 1
0.252231309914017 1
0.162131516036955 1
0.37217972048928 1
0.160415064778504 1
0.378836703727484 1
0.120480314096411 1
0.0979640753061671 1
0.264748331953867 1
0.223152592832511 1
0.441057659542141 0
0.267360630435868 1
0.0882680785703768 1
0.237984828121263 1
0.227697307209672 1
0.348632375914436 1
0.3543937036694 1
0.188798568791375 1
0.125650423173091 1
0.170224119840026 1
0.319490780043802 1
0.212833859450848 1
0.157502404139762 1
0.207250601012633 1
0.112919593992683 1
0.229114875284983 1
0.314042562388007 1
-0.0363439565111841 0
0.270232012982885 1
0.0717042887074161 1
0.137189234692632 1
0.191233342301856 1
0.17304729858196 1
-0.0436013680200323 1
0.152856107444223 1
0.322475949897153 1
0.232906056249915 1
0.281239389108556 1
0.396392635092947 0
0.135046589063908 1
0.0630253929544739 1
0.344908982925255 1
0.264184279739495 1
0.191829375574352 1
-0.0177776714732237 1
0.178388777121158 1
0.287196747173821 1
0.207249780982181 1
0.0156173035113592 1
0.188251527935339 1
0.176272277284151 1
0.16121873235286 1
-0.0706332676622662 0
0.150954350681489 1
0.127130913019687 1
0.0171191549109751 1
0.236461819009399 1
0.278153660175632 1
0.306991695723618 1
0.19645466200526 1
0.0978613668518119 1
0.308298500352577 1
0.149361722872345 1
0.000148182546518355 1
0.130371209219875 1
0.126488187796311 1
0.245542256225894 1
0.167323053542037 1
0.307910730264413 1
0.185551833964542 1
0.0569048626795781 1
0.114193246980495 1
0.253912539047013 1
0.125311360489624 1
0.190862099140201 1
0.421361787211136 0
0.241764156711903 1
0.00915881906218493 1
0.346048318343884 1
0.214957223955726 1
0.126946899026579 1
0.288921007591129 1
0.155814655708608 1
0.375752698917002 1
0.025629349201374 1
0.276522262356539 1
0.155170947808912 1
0.209838642084275 1
0.320199827542615 1
0.327909643264848 1
0.103340786607105 1
0.180560687720388 1
0.162839780830157 1
0.270409026516434 1
0.000582830475751979 1
0.261250121607876 1
0.319423068324119 1
0.14326524607655 1
-0.0194375919068793 1
0.12925478994722 1
0.281663846152154 1
0.103546450484253 1
0.251082884967403 1
0.356672671333955 1
0.190183190557439 1
0.279039538268733 1
0.197492642695313 1
0.138541724220597 1
0.135786489480767 1
0.265689904839843 1
0.0304602088464523 1
0.181441011663216 1
0.211371236185487 1
0.411857521445392 1
0.353738595897837 1
0.191138484997285 1
0.158387632426942 1
0.135029027231339 1
0.167484799619765 1
0.0357492989278104 1
0.111162857325818 1
0.14485379597396 1
0.273964810605138 1
0.372715632407593 1
0.220082835568753 1
0.190742739861128 1
0.390310309102194 1
0.127453760998427 1
0.251729933101102 1
0.152239015371663 1
0.0643010144161787 1
0.0430822237739115 1
0.276219359866216 1
0.205683264153695 1
0.275746857429248 1
0.211949905004272 1
0.259733434122001 1
0.110974079264263 1
0.0171182592807035 0
0.219169860916748 1
-0.0822159717372972 0
0.181256321566326 1
0.290958655731697 1
0.18380165414776 1
0.251826775520836 1
0.454976594414268 0
0.262842985985888 1
0.165798801999279 1
0.250159010550676 1
0.259309325869661 1
0.451780483171605 0
0.119191518164539 1
0.428555813750647 1
0.124978324660047 1
0.10523932534717 1
0.333373771362981 1
0.207927324104706 1
0.150856424485871 1
0.0698630054522495 1
0.250018817358648 1
0.38856007821067 1
0.0809068008600342 1
0.3372086788663 1
0.166259479577167 1
0.0720298343626896 1
0.184138356027452 1
0.229366855441947 1
0.262364089698585 1
0.1247144580292 1
-0.114429752098131 0
0.33033477338272 1
0.170633192842332 1
0.0980481094789461 1
0.349504091111616 1
0.262968345879428 1
0.0927111321377933 1
0.393217394779391 1
0.184450012527857 1
0.252653911973168 1
0.355143260600922 1
0.45683972450078 0
0.311141023392199 1
0.043527773872182 1
0.13633522829797 1
0.180302269929695 1
0.030465601296359 1
0.174054011829971 1
0.410858616318566 0
0.129524782772278 1
0.104495081604876 1
0.27959241443564 1
0.148567285212206 1
0.335407111631139 1
0.11236824987115 1
0.178709864226913 1
0.0809986132467803 1
-0.0371993723704578 0
0.103558185451157 1
0.299684710058666 1
0.345474530869333 1
0.316415014386226 1
0.224302932371348 1
0.210494886895429 1
0.193304059825857 1
0.284640553003886 1
0.123747185686311 1
0.388526567289062 1
0.204876706332139 1
0.0681166529454116 1
0.259503134708554 1
0.06287952658851 1
0.281123452915155 1
0.167848333650321 1
0.139225672771166 1
0.153947793625885 1
0.125794550262353 1
0.370205146267482 1
0.365667750795244 1
0.186535588652397 1
0.164821690343735 1
0.451348260765152 0
0.203673029426202 1
0.27187010994599 1
0.41422927518266 0
0.150998257101758 1
0.211803788095225 1
0.259250527638966 1
0.288065350678054 1
0.134908124886055 1
0.172096261096362 1
0.339494551405164 1
0.383708490789424 1
0.174196325141949 1
0.201401945367785 1
0.370067750409148 1
0.298506993309187 1
0.205598362685742 1
0.14802911752975 1
0.265574347250389 1
0.0518780399255153 1
0.126995178518262 1
-0.00330685911769734 1
0.220982388122408 1
0.345170275936603 1
0.143705429218 1
0.176618250331032 1
0.235334218481844 1
0.0689720158807607 1
0.17138128161086 1
0.173875635138164 1
0.436702655810211 0
0.340435854291357 1
0.323426323627491 1
0.129340515433743 1
0.0998871597238739 1
0.232785737451104 1
0.00568646382799078 1
0.154800011179961 1
0.14826774846254 1
0.353024475668651 1
0.112395997630478 1
0.294423267477143 1
0.283542848702802 1
0.0529311658608974 1
0.137969881251008 1
0.273484275775893 1
0.22991561668787 1
0.253735474957586 1
0.0958849882979311 1
0.367138322854093 1
0.248769835527528 1
0.0998450555621334 1
0.032893144662231 0
0.129731158774182 1
0.152171155855189 1
0.161893728617944 1
0.168531293468738 1
0.106228231057772 1
0.335105024156993 1
0.240950728325591 1
0.191006132445859 1
0.0814132246901798 1
0.0933446339471426 1
0.22667102051416 1
0.247618124780077 1
0.123764214552768 1
0.0779588555835543 1
0.437744408589759 1
0.153188949462815 1
0.333531921260945 1
0.11453904910926 1
0.13528368296818 1
0.254781620180949 1
0.231727493293716 1
0.266725926567151 1
0.0231803098586833 1
0.196230834056563 1
0.496908875548693 0
0.139301874760699 1
0.170911767986733 1
0.121855057756361 1
0.193508121649559 1
0.346311418459411 1
0.251850988063687 1
0.123040550708543 1
0.255369577700594 1
0.405884768487293 1
0.396408399036573 0
0.309353726805359 1
0.188082443951673 1
0.159360520829078 1
0.244934379117159 1
0.28920989948479 1
0.306085337813039 1
0.0869642870209764 1
0.215927409219446 1
0.215584205588404 1
0.157096307555997 1
0.362247016560703 1
0.349112568755589 1
0.124079849703608 1
0.196159673781432 1
0.206009889790664 1
0.141841087482253 1
0.193522576694493 1
0.233490409600401 1
0.216492974891434 1
0.187530383461449 1
0.1924048876263 1
0.0584638890136508 1
0.121348719747788 1
0.430332162754678 1
0.219760427923459 1
0.172900031840419 1
0.0173975417223734 1
0.00832071738279842 1
0.00708513534292366 1
0.188185177560943 1
0.167671365437968 1
0.170635776441862 1
0.111324939894517 1
0.270085543859577 1
-0.067444849135678 0
0.246009257927469 1
0.0684528552329018 1
0.337716719158851 1
0.209235505699787 1
0.163129201139705 1
0.081699019679169 1
0.259476678539719 1
-0.00410777846276294 1
-0.0591433190006164 0
0.165287640813815 1
0.0430922149039706 1
0.162274436361913 1
0.389988112224179 1
0.146828830088678 1
0.258988159064763 1
0.188757092007063 1
0.149522262217974 1
0.0181056976236478 1
0.0191565516321351 0
0.117165700034706 1
0.410050304100703 1
0.138642216932938 1
0.144458063603428 1
0.297195584155647 1
0.341243751367972 1
0.252203379741536 1
0.173735636183378 1
-0.0778305381458437 0
0.280818564410363 1
0.199610918642688 1
0.227304622983536 1
0.129377640278916 1
0.150142838291649 1
0.302915729471116 1
0.276101958345992 1
0.292680223223869 1
0.111188983270215 1
0.377415836647238 1
0.14289417994304 1
0.34918873910548 1
0.127245325640203 1
-0.0578056645155761 0
0.278585684787959 1
0.0903920642216875 1
0.202947530615816 1
0.232772510664126 1
0.0593611699898517 1
0.178781134404081 1
0.212250448923229 1
0.413379790457122 0
0.238619547217742 1
0.142711281926909 1
0.237553188791466 1
0.163626899673574 1
0.212891554738496 1
0.289918322557557 1
0.10072161573542 1
0.15754273630312 1
0.428048129799744 1
0.230758215938666 1
-0.0101988798391022 1
0.158279694014731 1
0.138785277919168 1
0.220187773596442 1
0.158131419722322 1
0.340980379966542 1
0.201709436482393 1
0.0459822825667498 1
0.0142656995548272 1
0.176025080480963 1
0.359899842829628 1
0.322522614424454 1
0.168611646527942 1
0.157006751632755 1
0.171049272170329 1
0.236473456320848 1
0.109604767156855 1
-0.0467264599951216 1
0.311515109965638 1
0.197138066090664 1
0.208410203571764 1
0.167956274195388 1
0.246988521105505 1
0.196031672866224 1
0.0667830136082591 1
0.229995937837382 1
0.0289346916850152 1
0.106459633881291 1
-0.102642239286331 0
0.220749245194135 1
0.119258294951301 1
0.320898818468411 1
0.145311641940941 1
0.182022886256732 1
0.116351854728696 1
0.10246853362225 1
0.344146441461717 1
0.266823408874652 1
0.0175596101057086 1
0.193527235554121 1
0.349390957716117 1
0.166347333231788 1
0.33656649826071 1
0.100019351885289 1
0.383547722244179 1
0.312703697628777 1
-0.00126562514124987 1
0.245772064561588 1
0.136953159595866 1
0.382492340175287 1
0.188512521580893 1
0.192766176181925 1
0.320315675662804 1
0.294286456592674 1
0.175314561658274 1
0.234931117645318 1
0.0431618608655165 1
0.145541713863359 1
0.278210608833847 1
0.156403233854698 1
0.133225142529377 1
0.170722311405582 1
0.025948745575766 1
0.152522429895281 1
0.219464302616543 1
0.2249790967133 1
0.0310317401808022 1
0.0204333392804296 1
0.0713839587079361 1
0.147628244096132 1
0.280980636878113 1
0.170887410857596 1
0.228092545606922 1
0.152813495024377 1
0.142422071370031 1
0.202681491527091 1
0.142494680854573 1
0.170529077092931 1
0.286616062005514 1
0.339905473351173 1
0.123290823910877 1
0.116093664408926 1
0.149212317101896 1
0.126262311671837 1
0.287180705906493 1
0.12792734048987 1
0.208090403219231 1
0.162395710311633 1
0.270406427079309 1
0.107633292315221 1
0.130113003148443 1
0.0541220420160341 1
0.309108447174241 1
0.32494685465965 1
0.226255882260708 1
0.225169928265992 1
0.192603869857172 1
0.0817429539779745 1
0.129659015570493 1
0.274568013996641 1
0.230466780295423 1
0.271156234269356 1
0.2679019962111 1
-0.0112175145444537 0
0.167351236911419 1
0.100474972841118 1
0.137289014381497 1
0.0141481360170069 1
0.266841722660124 1
0.176975897995423 1
0.136134675120721 1
0.183992784577675 1
0.0193600906502738 1
0.201785964554113 1
0.255593512116678 1
0.184308999051278 1
0.135813123182939 1
0.0593779244522437 1
0.173241373475437 1
0.260940207572766 1
0.197429674002974 1
0.17401267869842 1
0.199237732596106 1
0.297793744289082 1
0.050048968056882 1
0.27018803550568 1
0.0914693723410451 1
0.369169865615585 1
0.261488286859457 1
0.386722253549215 1
0.148835836027149 1
0.38788673064582 0
0.319535289279645 1
0.425216800822321 0
0.149138100803192 1
0.144555351057512 1
0.306624025978139 1
0.225707069137943 1
-0.0238336983446074 0
0.107741542623711 1
0.499059787711346 0
0.275072380863465 1
0.251919815269913 1
0.234585740912296 1
0.100566365931283 1
0.260105439230835 1
0.269214921734658 1
0.378359834906255 1
0.189219986375475 1
0.13405789880871 1
0.298380429928528 1
0.0883561001554199 1
0.365165223015027 1
0.154792940770818 1
0.199982242601032 1
0.130255524336724 1
0.228624136783666 1
0.15588652944745 1
0.243156202166278 1
0.448278670605284 0
0.296733546269511 1
0.228790712274925 1
0.17543257767324 1
0.136637381187548 1
0.0895202003865751 1
0.229501164996626 1
0.240437604618167 1
0.353123508746049 1
0.161751036584771 1
0.337068737189052 1
0.321270812319169 1
0.303611446038996 1
0.114811566182123 1
0.0921080140790635 1
-0.0160833625055548 1
0.300158306142003 1
0.198605067507265 1
-0.0372149007568936 0
0.251307667219934 1
0.161758459386257 1
0.223765638724882 1
0.171696732114809 1
0.133753199087338 1
0.139310993831675 1
0.0978101573519645 1
0.277338415275116 1
0.0862397587985078 1
0.36123969618195 1
0.263580102606775 1
0.163200610189105 1
0.0471077524737232 1
0.0890834039698592 1
0.365385783076549 1
0.161679960238178 1
0.181938618339232 1
0.284627711675858 1
0.188922316438051 1
-0.0159870446844213 0
0.250002575114802 1
0.0887064970609395 1
0.174469396217308 1
0.314294636280923 1
0.0823042768290113 1
0.279155240371776 1
0.23194684927057 1
0.157101216429773 1
0.357723101928743 1
0.0913949614389593 1
0.27470860517645 1
0.236649626527924 1
0.346644848162197 1
0.0321112188415904 1
0.235450046127002 1
0.217152607000933 1
0.191182935123463 1
0.257399931970025 1
0.194376193829419 1
0.234820460414532 1
0.313693359723833 1
0.221908917244628 1
0.0726990628841625 1
0.34850540297124 1
0.239197368655128 1
0.0753322537790717 1
0.129885401666195 1
0.431097488739462 1
0.0397794193282514 1
0.117602696021276 1
0.194654739640119 1
0.300580057605473 1
0.173797700960101 1
-0.110991680606587 0
0.195821362696823 1
0.0947193879900305 1
0.0344224729006114 1
0.238905315966895 1
0.209368457055676 1
0.235278091478957 1
0.126725360743289 1
0.14582442209488 1
0.0618029640379278 1
0.359717938884201 1
0.218006558229582 1
0.178035005351071 1
0.0174727148824701 1
0.278938636855572 1
0.132844833251666 1
0.159772325251236 1
0.315201424722565 1
0.161882402286575 1
0.305012875775432 1
0.4137426251881 1
0.121828130165051 1
0.283493050979017 1
0.10986695318566 1
0.3527353452937 1
0.04844914507787 1
0.187657334788545 1
0.170113634019805 1
0.340197255444281 1
0.138130736778578 1
0.0592990565895187 1
0.190557976012095 1
0.0136666465863586 1
0.17521952462579 1
0.349418581067554 1
-0.00685335173459 0
-0.0136943625917125 1
0.0300216835954169 1
0.255000091668438 1
0.168197538414396 1
0.222544003596958 1
0.308156317692905 1
0.30428722900047 1
0.266526845300981 1
0.306915366218149 1
0.188037751360942 1
0.119697947378013 1
0.365613428467046 1
0.197785261504842 1
0.0509598214446782 1
0.333767817574793 1
0.210637469996304 1
0.146595493750525 1
0.199908435089206 1
0.196632760397033 1
0.287627428433478 1
-0.0544282722309023 0
0.145164187142477 1
0.194824956976904 1
0.114839437519995 1
0.0366899251721495 1
0.192498317615655 1
0.418395794649158 1
0.314748446541553 1
0.133342976455949 1
0.308291196197902 1
0.29314258155164 1
0.246692191233822 1
0.064528722060303 1
0.322512957960435 1
0.0734264109030209 1
0.302139392726096 1
0.340281924803436 1
0.191898898986907 1
0.18845787462232 1
0.190059574976492 1
0.1235886452154 1
0.236092817688277 1
0.204636068165937 1
0.218027579445796 1
0.271189441766545 1
0.177708508057471 1
0.128689030071067 1
0.200822482754425 1
0.361445260278633 1
0.191504889058881 1
0.158024180686535 1
-0.0301963286052666 0
0.487591041162889 0
0.311446905430993 1
0.0460819097633358 1
0.287640677764318 1
0.247376254060219 1
0.215785766130476 1
0.0783924447881305 1
0.0567468661970931 1
0.110133070155967 1
0.170219494488803 1
0.426419731524279 1
0.240199293284681 1
0.312891293010338 1
0.421584033380863 0
0.185888350277355 1
0.0852147314201358 1
0.207037410857848 1
0.280735448410611 1
0.172863473300923 1
-0.117518263530555 0
0.144077178659011 1
0.171590661677469 1
0.136536798374154 1
0.289785995331052 1
0.154259213661874 1
0.299575015610404 1
0.321968450216757 1
0.216514244296629 1
0.333195750450608 1
-0.00400272810556152 0
0.132479326608699 1
0.081095032845857 1
0.0339210872387973 1
0.251437668711517 1
0.225470372999342 1
0.180727815963404 1
0.144777169770451 1
0.0395183691298201 1
0.204843622859556 1
0.170410813390004 1
0.267972289619321 1
0.106176942552668 1
0.238414476669027 1
0.177197203170387 1
0.0479974424050172 1
0.13888663165342 1
0.196600476094735 1
0.33305266233216 1
0.155578159975637 1
0.307015413164337 1
0.0137180958995139 1
0.291111410959741 1
0.188754459960606 1
0.252859462994792 1
0.196257683007068 1
0.149265204251579 1
0.33956246739763 1
0.177205937235933 1
0.233558493535387 1
0.261053691923354 1
0.132880389859115 1
0.190586448623295 1
0.214447900298428 1
0.201184955357712 1
0.165364987773976 1
-0.021087405392614 0
0.372535069741794 1
0.234184747969103 1
0.410884650918512 0
0.227778933207073 1
0.267852031894218 1
0.238784373290447 1
0.179300907220849 1
0.274572638435033 1
0.0447675888409821 1
0.285275766196769 1
0.0873354576583048 1
0.196292469255233 1
0.0740109337593761 1
0.114678425212686 1
0.307301849219414 1
0.16220538351883 1
0.178886822055292 1
0.262966357248023 1
-0.0794975001001595 0
0.350771762058224 1
0.297186674001513 1
0.338432285973937 1
0.186371510882313 1
0.218421110609965 1
0.313610660641384 1
0.315548997276554 1
0.10192779852315 1
0.119538402511394 1
-0.00305501664995714 1
0.147915677465445 1
0.025740920386409 1
0.148862878362518 1
0.0648111719812446 1
0.389018219216781 1
-0.0162883174980793 0
0.0535028615778868 1
0.226355887067911 1
0.218734833380827 1
0.130500223400925 1
0.476292950774329 0
0.198201675663123 1
0.0385103981259414 1
0.155190210058903 1
0.0770046663326194 1
0.360484167516931 1
0.220883357340252 1
0.332114008785086 1
0.271538552461273 1
0.183201569784893 1
0.238326489463587 1
0.336134622942856 1
0.227564893543547 1
0.330417297055675 1
0.0790925360941183 1
0.246888248791546 1
0.245636336901211 1
0.382598705360567 1
0.120664287793408 1
0.239173557084017 1
0.0832728837997825 1
0.313976102016044 1
0.208037138165413 1
0.225716174409408 1
0.32579548145642 1
0.34345108580841 1
0.194960105488529 1
0.192795996171517 1
0.128964632988208 1
0.258768776575533 1
0.144697586731677 1
0.352833601364334 1
0.279982049173144 1
0.244650306732402 1
0.0836608640975006 1
0.166826309199707 1
0.450820635945173 0
0.232697292779151 1
0.102131617385432 1
0.125850266772133 1
0.187024498950031 1
0.191395984599048 1
0.0861604115967533 1
0.186913197597399 1
0.340205271180344 1
0.206106778199336 1
0.0375384446836159 1
0.0175111655723988 1
0.0194258180216439 1
0.33382234173376 1
0.551359966865946 0
0.155044395418958 1
0.260597550964614 1
0.140202243920364 1
0.261830371614875 1
0.409544803856335 1
0.128421034466031 1
0.221531441870434 1
0.2790228055391 1
0.0613398177438336 1
0.267527263873373 1
0.193063735615437 1
0.127375397163617 1
0.279022298074591 1
0.130409400204768 1
0.211405777906695 1
0.0625445356920348 1
0.283168307993655 1
0.0563863296029033 1
0.224658871047359 1
0.0773795769617115 1
0.202568150439125 1
0.222238654521088 1
0.205841926179664 1
-0.0009418975427327 1
0.0156878853489914 1
0.0614301023767416 1
0.307711366315932 1
0.167598720522756 1
-0.00869878961484081 1
0.246408518769018 1
0.227963122081334 1
0.187285015938621 1
0.233333068404224 1
0.0526227816486764 1
0.137558766638638 1
0.289656720629994 1
0.180011465206205 1
0.162157213596563 1
0.211673314274258 1
-0.00202001331681202 1
0.299963285526682 1
0.185699322280677 1
0.141743820752609 1
0.193836287868438 1
0.0901802536780633 1
0.311686380680601 1
0.257959692351488 1
0.142498403548437 1
0.269786948700076 1
0.03276310021563 1
0.352234539643353 1
0.0668866896726577 1
0.108157317029716 1
0.169893970945069 1
0.12141464383965 1
0.0661493041336672 1
0.0404837437574296 1
0.272597700809254 1
0.084571681230738 1
0.230022739928646 1
0.262532334611526 1
0.0335101092970068 1
0.356795069003337 1
0.0692736067876235 1
0.0616046449273782 1
0.247560166928406 1
0.352244998999421 1
0.290417867267187 1
0.330511877514837 1
0.213551918709303 1
0.0816082703877185 1
0.468733844421419 0
0.212785886783969 1
0.284692100070164 1
0.216768639795931 1
0.207205249667542 1
0.0985246971213811 1
0.137575768683705 1
0.340384067986388 1
0.225784136143191 1
0.234552780261716 1
0.169311145499388 1
0.168405760222654 1
0.219346575956628 1
0.145298908215984 1
0.205024602551142 1
0.184279664712204 1
0.280580050899698 1
0.139818371425017 1
0.217410419046 1
0.240353592030689 1
0.164247867461736 1
0.093597068275605 1
0.31192524499396 1
0.2829692848164 1
0.362354820978775 1
0.236271638797771 1
0.0806795061373444 1
0.227660746738061 1
0.10739920635173 1
0.234937088368241 1
0.232353102554291 1
0.184356238603047 1
0.190773708839801 1
0.247690027553995 1
0.255780273878004 1
0.373558717235021 1
0.325918995595197 1
0.127618096324432 1
0.284335155869216 1
0.2160730957926 1
0.101943498400452 1
0.182629601218686 1
0.303981521027618 1
0.34394762394876 1
0.230264817150063 1
0.150767843183817 1
0.198169905784742 1
0.164307414231142 1
0.207820314026066 1
0.24601840753641 1
0.0345155595899109 1
0.159097846312527 1
0.105957209398913 1
0.156178859377081 1
0.285218077305265 1
0.135347413763707 1
0.195713980927036 1
0.15920586067133 1
0.231474300969975 1
0.0294794219126183 1
0.1878647785707 1
0.255669195204451 1
0.109347356415132 1
0.296430103054303 1
0.170120405152452 1
0.230075190003733 1
0.155685223479295 1
0.165835264239016 1
0.192847420254925 1
0.0943574615228795 1
0.133676353742932 1
0.213137228462969 1
0.289196131610044 1
0.171636870224454 1
0.153130634649522 1
0.104376154128416 1
0.379774133859154 1
0.248996180262356 1
0.328445724706113 1
0.219713118161329 1
0.184487070563648 1
0.0153919310967735 1
0.209242241110981 1
0.28270542648161 1
0.166689062175168 1
0.343479180271591 1
-0.0521951999853002 0
0.122500967523959 1
0.241262072921749 1
0.363878801080062 1
0.342926839745319 1
0.27362333958866 1
0.219379869856813 1
0.302453731797637 1
0.329837393386032 1
0.310103605438742 1
0.320233342147584 1
0.174719773562351 1
0.192329244501582 1
0.254093962435145 1
0.139587044943864 1
0.252421995165611 1
0.101029272571061 1
0.243521968605982 1
0.265511860870345 1
0.158942836393861 1
-0.0378703085779392 0
0.169547504097894 1
-0.143272868506991 0
0.546372949314606 0
0.172335187875119 1
0.288465058880157 1
0.263430416167873 1
0.190072123652341 1
0.179639666239126 1
0.18018066722591 1
0.396545679496149 0
0.165382797460987 1
0.243415147550765 1
0.0248154050463539 1
0.0866913241648234 1
0.299852772319588 1
0.278107498086695 1
0.254658279679622 1
0.329946422973882 1
0.231576351311481 1
0.386321503562814 1
0.231034294042915 1
0.0296688149115289 1
0.395743775495085 0
0.281028344765008 1
0.312060731973029 1
0.204174385043056 1
0.210987810596944 1
0.0600247972224359 1
0.166560374707791 1
0.190658149182931 1
0.320012542508015 1
0.241744954178363 1
0.238677341802649 1
0.12860249317042 1
0.0741230532163776 1
-0.067540918507647 0
-0.00105235649409521 1
0.087876403539528 1
-0.0782507662983176 0
0.169756566403838 1
0.194126766122198 1
0.215232762659995 1
0.228804460732219 1
0.217555505745348 1
-0.0235805901798568 1
0.240802427683633 1
0.292185404930131 1
0.282318169058033 1
0.13124208490877 1
0.263965894026013 1
0.251420966685767 1
0.113084727473988 1
0.27899810980851 1
0.262273801788074 1
0.0394053127796702 1
0.348939279030677 1
0.291823711090699 1
0.313130439422482 1
0.316117170903059 1
0.152891492812029 1
0.321745577639921 1
0.410248883242299 0
0.0417195650009243 1
0.311295082815236 1
0.302150770814492 1
0.113670385288163 1
0.236901184155901 1
0.0391329537913708 1
0.186178547403067 1
0.210341711108455 1
0.284071995586087 1
-0.124223653074694 0
0.225088121648892 1
0.166919588146573 1
0.187356964658196 1
0.148688192624804 1
0.196467587310242 1
0.0648379844004549 1
0.325743326145173 1
0.16304511407929 1
0.429014268543938 0
0.207206225738634 1
0.174418864965009 1
0.208363543275026 1
0.103729315880464 1
0.20158453406322 1
0.328744924392733 1
0.351643301190975 1
0.362644394526352 1
0.174985470324408 1
0.213477936149847 1
0.072474193878215 1
0.272092735344139 1
0.233281645526457 1
0.189179540572545 1
0.0675835336482371 1
-0.0178308483459152 0
0.0475927507283231 1
0.295939456352659 1
0.131246946170778 1
0.326683282388635 1
0.107658969763175 1
0.270521916588108 1
0.256755565875897 1
0.229254584675379 1
0.240153840781431 1
0.186357542759021 1
0.20832905036533 1
0.261002172427904 1
0.110119000862171 1
0.259094507739872 1
0.0599844960734859 1
0.281156171461736 1
0.125434334443533 1
0.339111237929479 1
0.221212795704777 1
0.319458759245175 1
0.170843138102014 1
0.293188542155493 1
0.165730279318939 1
0.188230903034205 1
0.254993424419846 1
0.22898288148725 1
0.166316624044933 1
0.132416352835563 1
0.273328689507629 1
0.0452561489975815 1
0.18916467463653 1
0.133488282609768 1
0.257317978969668 1
0.185013067265603 1
0.283575181293965 1
0.295020329565204 1
0.219542385852543 1
0.186167454189236 1
0.198686458901397 1
0.258354004820186 1
0.209417537445076 1
0.198295012621119 1
0.22650228763759 1
0.148232284667559 1
0.35276752244502 1
0.165062482687157 1
0.148995453165031 1
0.148419369345502 1
-0.026629579240967 0
0.249135462879341 1
0.27020895313244 1
0.188579120012657 1
0.392846550825221 1
0.510076805179006 0
0.133421684175031 1
0.321152611570909 1
0.173905385734001 1
-0.0595402959284962 1
0.199220769749549 1
0.262045931895935 1
0.405426808210215 1
0.0154432035347805 1
0.150683717450464 1
0.328659164349688 1
0.0171293290496472 1
0.0832123688307886 1
0.194743413074691 1
0.20803322799501 1
0.237995385958312 1
0.307938874302744 1
0.260885204283637 1
0.33800086422712 1
0.14272536994907 1
0.013024171858769 0
0.22705058184575 1
0.361732886862353 1
0.126912167273164 1
0.380696263826904 1
0.149845573888711 1
0.264275404156066 1
0.402923305040779 0
0.245716449759271 1
0.300509126214785 1
0.127724006584375 1
0.221922345207292 1
0.205347931397896 1
0.235471967415052 1
0.210156300542545 1
0.0847946973340267 1
0.183584349381779 1
0.142208025094667 1
0.25898952561098 1
0.444623274696712 0
0.234902724054067 1
0.15240918050931 1
0.274084696288103 1
0.136869962759491 1
0.0813874844696795 1
0.214871778421911 1
0.181545020288028 1
0.257168070672 1
0.312073659212203 1
0.306420815548587 1
0.198994021813632 1
0.0676119067600597 1
0.184326856514156 1
0.076914684114254 1
0.231596191072098 1
0.313122393501929 1
0.083246721646736 1
0.270220781634345 1
0.378005534336891 1
0.181618967425171 1
0.260496577457012 1
0.222143849875727 1
0.139149720947873 1
0.182846117362069 1
-0.0106934414862922 1
0.278168098587496 1
0.155667810979124 1
0.136532126922013 1
0.0704260006531869 1
0.205780710797789 1
0.102178341881018 1
0.160068417966439 1
0.380284809434554 1
0.226670373530994 1
0.179886087592126 1
0.286038792242311 1
0.00366324331107121 0
0.335211460543665 1
0.199943331524328 1
0.170285078673103 1
0.24994163638392 1
0.18172896049726 1
0.0945712518161106 1
0.0981038164885394 1
0.449560338489967 0
0.0184726087272445 1
0.157700395827167 1
0.259318744155485 1
0.109088544730613 1
0.154681419116453 1
-0.0220869477740863 1
0.136955171011728 1
0.136320560098434 1
0.170617552687992 1
0.268497169388286 1
0.296466248391505 1
0.170996959579184 1
0.0265233689162451 1
0.294160122774044 1
0.154576284586874 1
0.0930229018150319 1
0.298253163350004 1
0.184238723028577 1
0.202399811561996 1
-0.0147861374401446 1
0.221822166566441 1
0.288149155659062 1
0.0449215165007319 1
0.32249548360316 1
0.186972125826518 1
0.372174007880327 0
0.55095684178047 0
0.258057247613384 1
0.36191397743069 1
0.263292734372295 1
0.262942167089861 1
0.214455914408564 1
0.137157656158536 1
0.248548347378006 1
0.166624206059861 1
0.11846883058307 1
0.268368639790432 1
0.489200413009441 0
0.344991198327615 1
-0.160564226330537 0
0.339384558637713 1
0.356684585056221 1
0.165992110247407 1
0.147962234257631 1
0.0562036956850957 1
0.10913875871392 1
0.189657106911072 1
0.185001050998262 1
-0.0651568102897224 0
0.157350272602171 1
0.128988750573244 1
0.234772234426018 1
0.41806762263226 1
-0.0947127429094617 0
0.282483045757503 1
0.0544777396271083 1
0.126528108869209 1
0.0984730411923481 1
0.182200731194785 1
0.313290162926251 1
0.268469040101079 1
0.237755670153754 1
0.227689041088599 1
0.113997525502836 1
-0.0751526955568216 0
0.145755787358481 1
0.227129528758787 1
0.256305769444754 1
0.0737650460464452 1
0.078195001970958 1
0.240088285109143 1
0.181837089878229 1
0.168862092216852 1
0.116871573267686 1
0.08459129449712 1
0.24364811677351 1
0.209381901644775 1
0.488202136173676 0
0.282350288274499 1
0.193769595587619 1
0.228235845342902 1
0.168437976186941 1
0.0177729455745859 1
0.228133964461915 1
0.298037335555998 1
0.496684771979151 0
0.362459619078388 1
0.392778354900094 0
0.0993231866694884 1
0.102947914474885 1
0.173173047036728 1
0.41956883446589 0
0.288060450892692 1
0.219890238316467 1
0.0972447941380979 1
0.285397400809001 1
0.081783425463066 1
0.216548328648284 1
0.354052904592417 1
0.23144773047396 1
0.113385248819977 1
0.373483988788004 1
0.0494843624842423 1
0.179434791670046 1
0.193252973116607 1
0.221278264542117 1
0.302924152368274 1
0.265544347410234 1
0.190920055027631 1
0.164968857972914 1
0.255462641098007 1
0.300967769063545 1
0.0452917246636379 1
0.0804109308304793 1
0.100885635624367 1
0.0119620819135767 1
0.15894167655686 1
0.232777898900807 1
0.197462726775291 1
0.285070532766857 1
0.285178656531379 1
0.236580484708789 1
0.284783992923977 1
0.471149249159647 0
0.187388722136863 1
0.208510752842292 1
0.19399661522506 1
0.226985032255594 1
0.260262820158684 1
0.212352077646658 1
0.357707330730955 1
0.0532957269931588 1
0.0945319929125222 1
0.11413877681699 1
0.388615137801588 1
0.0402121659294556 1
0.102736793990872 1
0.337571577012786 1
0.243018237236707 1
0.178155210252702 1
0.131091258179341 1
0.375312184708113 1
0.231650205089724 1
0.304115397325674 1
0.119898742430096 1
0.389239483776145 1
0.231361896870459 1
0.0403091371530994 1
0.175959055380572 1
0.191333847125938 1
0.403178503977527 0
0.120493543272803 1
0.231807095158609 1
0.101937273714938 1
0.447085951380541 0
0.248286789559495 1
0.187335679563852 1
0.273138080615829 1
0.272538307571662 1
0.25914350195048 1
0.176698023916235 1
0.421781914891383 1
0.0751409301456266 1
0.236936223484301 1
0.256400995090957 1
-0.0670877975474991 0
0.200277087608637 1
0.121565974342826 1
0.320239801147708 1
0.307023688937203 1
0.178109247080842 1
0.201165989278218 1
0.183702644492271 1
0.0504513190679206 1
0.113884915265491 1
0.304612387593548 1
0.346519820799109 1
0.127603264827999 1
0.0173706342952693 1
0.186480217009499 1
-0.00166787545093688 1
0.179454613600702 1
0.137518514871496 1
0.297684527572043 1
0.270719405266667 1
0.321933837317607 1
0.210650167139253 1
0.0324508184004187 1
0.135332370867378 1
0.130401397805038 1
0.326913667280817 1
0.0207914154526888 1
0.0900349370673032 1
0.137631643572081 1
0.311814031358444 1
0.394069833829141 0
0.283917983421357 1
0.292516328884451 1
0.271617201008384 1
0.353185691043634 1
0.270590728594354 1
0.260958739908588 1
0.194576600397175 1
0.197893372969505 1
0.0264566413620305 1
0.0624269654222804 1
0.112283623878385 1
0.334821795800846 1
0.324625552896762 1
0.192474038627244 1
0.226054545468608 1
0.202999919272106 1
0.215584404029765 1
0.161080225359612 1
0.287740490988261 1
0.185982239264988 1
0.247095026141437 1
0.213660830765851 1
0.23364505418588 1
0.315880380288693 1
0.232113947042341 1
-0.0706817068587246 1
0.183597857586394 1
0.0896702325885178 1
0.10292579392045 1
0.235161939586953 1
0.14632398038961 1
0.294454916350115 1
0.133987039309967 1
0.0205752936017782 1
0.163943341135707 1
0.206216625056595 1
0.190648107268095 1
0.162190508623794 1
0.395165062036066 1
0.170640244500872 1
0.168196225807953 1
0.176105463817063 1
0.311567201272449 1
0.173219608894338 1
0.232262645417863 1
0.288307377139387 1
0.0996149884644798 1
0.271939049949898 1
0.37973819613108 1
0.0770597210476246 1
0.195673266145644 1
0.162238453136993 1
0.0764538370618176 1
0.435364506985058 0
0.256350885795865 1
0.330441666961133 1
0.0805605809458109 1
0.0339554840693955 1
0.167788902998291 1
0.159932111548207 1
0.137796165706693 1
0.179866857608867 1
0.244198163712263 1
0.192489300327839 1
0.212703508381752 1
0.208367648445604 1
0.252534449919541 1
0.142683169816315 1
0.338800941726319 1
0.202281287506089 1
0.132119602088902 1
0.237322687998951 1
0.234362265421075 1
0.232718086546551 1
0.134353330981696 1
0.245180157821355 1
0.217856272399209 1
0.330404381108213 1
0.115789407559286 1
0.304858247650998 1
0.284844311095179 1
0.245808195725393 1
0.11783752183718 1
0.094591975775274 1
0.219045180383995 1
0.361082455366692 1
0.223409577812263 1
0.172904003808466 1
0.112314090382257 1
0.115543987882466 1
0.239428594101672 1
0.0454060386596827 1
0.205567262891722 1
0.0135600620521112 1
0.118358928481306 1
-0.0355967256132749 1
0.000762365646339571 0
0.143363863981713 1
0.205200496500709 1
0.263337624580891 1
0.245114488747355 1
0.189678391886099 1
0.387771610336094 1
0.280228067339747 1
0.209815688771867 1
0.301311569972516 1
0.191729968717161 1
0.395443818620383 0
0.038806882833052 1
0.19843965592289 1
0.221311407223219 1
0.369508820938753 1
0.141358667954696 1
0.236408632388733 1
0.198528386174678 1
0.172213692020953 1
0.209450798380262 1
0.118274766978287 1
0.40209719055254 0
0.278748381959272 1
0.134654680393923 1
0.132375635018042 1
0.317889235453981 1
0.0993805136173088 1
0.25521565988743 1
0.347495503247262 1
0.238123173870424 1
0.192987455324361 1
0.401817094509506 1
0.0868499834348656 1
0.181241145688291 1
0.0975123791877589 1
0.0858625618244049 1
0.417409092247321 0
0.0896780582468566 1
0.124661616574431 1
0.354940339073776 1
0.133519187913728 1
0.288414503151012 1
0.266068348277881 1
0.122726150599179 1
0.249576211829945 1
0.0967735928359228 1
0.217217394548604 1
0.108092847793617 1
0.185315918845678 1
0.188336545643438 1
0.328635811831536 1
0.196412837491187 1
0.285105077592761 1
0.101548848691596 1
0.185933587668822 1
0.232294959735829 1
0.025685760404141 1
0.0494042059399185 1
0.0918064920282577 1
0.2483215681609 1
0.0858119055052651 1
0.379264703929225 1
0.0772561470386866 1
0.229513660397431 1
0.0131573649272962 1
0.264502036564231 1
0.148707998068171 1
0.154365300334147 1
0.230601561578994 1
0.158899189459887 1
0.294982619230029 1
0.189379500634483 1
0.0773943858839815 1
0.317180308342348 1
0.309014754852442 1
0.2498227385456 1
0.328595916984109 1
0.0541323689293928 1
0.19173659991222 1
0.168411769041649 1
0.438918252156347 0
0.267848284834878 1
0.45439888760124 0
0.321063335593101 1
0.193230900643266 1
0.14852653065092 1
0.161637422314701 1
0.48662203553642 0
0.27897426046653 1
0.200097129192634 1
0.119595033525932 1
0.0842278700449333 1
0.334351737357671 1
0.134741060671329 1
0.19740505369909 1
-0.0235869287939067 1
0.209608393095392 1
0.378208455490281 1
0.0307859557455603 1
0.19074112875294 1
0.197739158073747 1
0.182516951029464 1
0.182388190249892 1
0.0291948759849802 1
0.127278789301139 1
0.295633206776673 1
0.241644783238101 1
0.191370378770624 1
0.284976457188389 1
0.0909724673997282 1
0.118862476676109 1
0.0487785561596343 1
0.115098865518516 1
0.0896829330932986 1
0.119849318742521 1
0.104833357946999 1
0.166306560512149 1
0.394406567309667 0
0.256283522980916 1
0.0454666482523992 1
0.239823743405609 1
0.236598189157009 1
0.151642466815409 1
0.260274535774639 1
0.202829834327762 1
0.237385603255758 1
0.364770119214663 1
0.207377453296451 1
0.149614823345533 1
0.260141023226811 1
0.492689852426865 0
0.173983842804958 1
0.224838821608796 1
0.397042056306251 1
0.178693925672759 1
0.459545422567564 0
0.157089097849546 1
0.189198724015736 1
0.279279746867152 1
0.246048841830411 1
0.141553476255027 1
0.0734119090249739 1
0.197997089009303 1
0.200613376522338 1
0.285404742951058 1
0.151054861640218 1
0.211672341141504 1
0.148140192770385 1
0.119083436416424 1
0.15605805330726 1
0.321928068450238 1
0.283462086056853 1
0.156853569554235 1
0.240486168835765 1
0.178581077476097 1
0.398281204394652 1
-0.0807232187810595 0
0.322856204064277 1
0.231888119070813 1
0.145171964748638 1
0.136194425985953 1
0.0337337466018888 1
0.265853604268735 1
0.38923855777826 1
0.147976023456962 1
0.321408407925293 1
0.0914463103397853 1
0.0904633838572961 1
0.125227294702117 1
0.154595694315403 1
0.201762280799063 1
0.314929726869495 1
0.0658500009545705 1
0.191851062880164 1
0.250352644762301 1
0.201383317929761 1
0.0707096450389628 1
0.243072293803679 1
0.0638413265328999 1
0.327526895174443 1
0.124123751264122 1
0.258207842054898 1
0.296973933902365 1
0.202652751992161 1
0.0422251565061405 1
0.214040689370469 1
0.258650822750085 1
0.156322867701583 1
0.232572673874439 1
0.0894990914331764 1
0.200861024987491 1
0.27645711355535 1
0.19765174451992 1
0.185615842905934 1
0.172745038725696 1
0.101719938990054 1
0.441299448094687 0
0.42141533721622 0
0.328326079081932 1
0.260367476737433 1
0.109011016677958 1
0.267148629974003 1
0.393662674992555 0
0.323926693469688 1
0.179001123538664 1
0.243005633711672 1
0.328718866912886 1
0.207985539263683 1
0.235063463697998 1
0.141867779522219 1
0.182526115732105 1
0.164262371354549 1
-0.0447457533182115 1
0.241003851017258 1
0.267600178259376 1
0.215364942643468 1
0.319731658500964 1
0.345531481626314 1
0.149756095007444 1
0.201872532391681 1
0.097296670824447 1
0.273218497342374 1
0.0387794172257765 1
0.276581953755408 1
0.016049216152528 0
0.27515773353193 1
0.0838334081082208 1
0.291246362466584 1
0.0107123149048219 1
0.264198100533448 1
0.302906313466802 1
0.111479316121048 1
0.0957034820623352 1
0.302455121480136 1
0.371205000530563 1
0.199777712913622 1
0.258636136237743 1
0.0567493043034203 1
0.209423479591599 1
0.13684286965328 1
0.0574810210640983 1
-0.0407747613919753 1
-0.0044598385206655 0
0.22732029210351 1
0.165462453108658 1
0.254652825105413 1
0.201387871713853 1
0.336184440923565 1
0.149068656635869 1
0.0163731061260009 1
0.173627152090229 1
0.136052802731195 1
0.428129057748182 0
0.153570401338543 1
0.226262033232572 1
0.316281006303204 1
0.256916440265179 1
0.134518203686212 1
0.179470236960516 1
0.241952127977774 1
0.245807368369973 1
-0.0579770120099838 0
0.282440924241177 1
0.129335773821907 1
0.211548526489255 1
0.323567244979687 1
0.278878232471682 1
0.318184534356833 1
0.0504126500792494 1
0.212454239094128 1
0.257398366767273 1
0.166526577128163 1
0.159389028983813 1
0.188804992350124 1
0.288070774221146 1
0.21986994691456 1
0.0387330200382925 1
0.292967234722489 1
0.307983351980491 1
0.191583756600511 1
0.0669830126774091 1
0.240686696030737 1
0.30451268184183 1
0.0982839919842484 1
0.273702799887651 1
0.324632137777607 1
0.188426095623807 1
0.118485022780448 1
0.399974641011824 0
0.374208557252826 1
0.00549759431514509 1
0.193710732460153 1
0.253206243767125 1
0.204792892659646 1
0.315024183929588 1
0.278199223370925 1
0.200764301157948 1
0.144699259444478 1
0.103833600930143 1
0.254701717264213 1
-0.0563087573552899 0
0.29093408510188 1
0.279932699514103 1
0.0992759916233128 1
0.109579002637105 1
0.128875267289261 1
0.198660941358575 1
0.196422228823781 1
0.251731212752092 1
0.326092934244481 1
0.119822422703576 1
0.135764644071326 1
-0.0477196028293127 0
0.215489740342508 1
0.00240325192133729 1
0.289749460524053 1
0.177049150377436 1
0.349803369467848 1
0.0819358522269308 1
0.166516968646599 1
0.187993105400862 1
0.182929435404616 1
0.195928656562533 1
0.307050601264391 1
0.137839191760306 1
0.239788116307101 1
0.0663854317083677 1
0.250472796303401 1
0.159476616135795 1
0.157520091821132 1
0.223567658406138 1
0.226494673501392 1
0.265888286192479 1
0.254735318819102 1
0.348080724006399 1
0.106045331121674 1
0.208519339182451 1
-0.0177613826138324 1
0.170505054374976 1
0.0168159810464577 1
0.266307100740948 1
0.408666931581507 1
0.225784161683384 1
0.229907634810557 1
0.181656101258353 1
0.0892226030628639 1
0.411919141386446 0
-0.0129932434659341 0
0.202644375487981 1
0.28202030772021 1
0.107684886654641 1
0.212971560878117 1
0.0922558611871167 1
0.345214793592404 1
0.177176931648341 1
0.104169200549941 1
0.0543617122176501 1
0.382951489971301 1
0.152692357686086 1
0.212573969611079 1
0.0676498072909703 1
0.258030343965681 1
0.329485305642205 1
0.123009739171792 1
0.218387298782596 1
0.224303723145965 1
0.365472157162219 1
0.199721141472036 1
0.17080279752987 1
0.206896172260103 1
0.0220293631436306 1
0.310303000820585 1
0.151616195701484 1
0.0170528053386679 1
0.118262848398062 1
0.420803347079568 0
0.258293040893893 1
0.0753662400056911 1
0.20339827438212 1
0.191534343536034 1
0.0769351453509192 1
0.147314086204744 1
0.389874961355553 0
0.330756593499997 1
0.153470302909938 1
0.138883504120769 1
0.240219872804032 1
0.169893147189053 1
0.213026734482551 1
0.159745636688376 1
0.118136657433795 1
0.516265438557507 0
0.24228519991954 1
0.241116035174373 1
0.157158888807771 1
0.202151626207286 1
0.141141733445622 1
0.160871962727313 1
0.178313079910979 1
0.187501926464714 1
0.276895198486548 1
0.230856905626466 1
0.385208094816502 1
0.227794160938962 1
0.224879401976476 1
0.137020727504224 1
0.13753791390142 1
0.416801985498495 0
0.320050041487544 1
0.00903775031389908 1
-0.0244078066048005 0
0.277914317079421 1
0.312969348447937 1
0.259070394466913 1
-0.00197507026884335 1
0.404676730049934 0
0.151249793364608 1
0.098194825585023 1
0.370884534915311 1
-0.0359151322518405 0
0.239183375946368 1
0.073117363819386 1
0.142099015676641 1
0.305524475967207 1
0.330045317101202 1
0.260225874266224 1
0.270714276976319 1
0.176684536949438 1
0.248260423291282 1
0.0874077562273789 1
0.137861748642222 1
0.249162710477138 1
0.255052379711935 1
-0.0489663885971061 0
0.241643739249471 1
0.180716307103512 1
0.183375872568171 1
0.0048057864422879 1
0.272318375676756 1
0.254690353783943 1
0.169621686148358 1
-0.0405716107363043 0
0.167536948532664 1
0.101694350537918 1
0.139765297782827 1
0.00256827672461252 1
0.2128092132205 1
0.251991944620961 1
0.314469282517356 1
0.169575017075973 1
0.207794182831709 1
0.0252136858810662 1
0.27962850091934 1
0.352049736076931 1
0.302489534532612 1
0.0189554481034936 1
0.381101456179521 1
0.135772439894519 1
0.15076970607228 1
0.317668520129344 1
0.2027942415716 1
0.260618977216202 1
0.1052055208353 1
0.164187855298102 1
0.120823882289127 1
0.383057463833212 1
0.142660883499066 1
-0.0102243453724071 0
0.151235282551351 1
0.288897656235125 1
0.0261774841124826 1
0.415411328133961 1
0.253869175909214 1
0.25907285546031 1
0.400398407062182 1
0.298956776346735 1
0.481406353806457 0
0.048524004151055 1
0.0735548544942609 1
0.169940942947966 1
0.000895156730950461 1
-0.0607236135787146 0
0.214792837881865 1
0.279159845968594 1
-0.039942094091986 0
0.245298488924638 1
0.209402522797458 1
0.161776479035418 1
0.334042647701317 1
0.187902074493517 1
0.302044806781825 1
0.171681915350804 1
0.276461083666815 1
-0.0998641595583562 0
0.307317010959278 1
0.312563750703656 1
0.209680430602351 1
0.174738929261851 1
0.417644773591995 0
0.216843501598693 1
0.250175600143331 1
0.19567375092572 1
0.0630735149692314 1
0.140319554624205 1
0.153516576366855 1
0.197006998389794 1
0.156119303126692 1
0.3889169109223 1
0.08762968662808 1
0.118363384638634 1
0.189484396288949 1
0.0809799008226663 1
0.0434043138077555 1
0.0822221636050739 1
0.201978682790148 1
0.363077709236013 1
0.0407835181630282 1
0.383834087863479 1
0.220270395276484 1
0.451937703028278 0
0.386502645591983 1
0.262042737770328 1
0.246326058337867 1
0.226057530172665 1
0.232414039328743 1
0.204532261805793 1
0.238642054633484 1
0.0687087663003182 1
0.347626676406347 1
0.230281312167437 1
0.0796017750335712 1
0.0850764741633115 1
0.252364895833023 1
0.319766335535451 1
0.213855166965051 1
0.320631171838884 1
0.126225197684663 1
0.1588092199394 1
0.199724188822941 1
0.206346375713363 1
0.0528776459498491 1
0.0100843148658295 0
0.109315604544799 1
0.0516513939646651 1
0.26915179030783 1
0.297090242087081 1
0.175965379296354 1
0.209926515513206 1
0.224461007477587 1
0.255926406168274 1
0.348817778872232 1
0.274414712087238 1
0.375890907350645 0
0.174714650462537 1
0.279247569191219 1
0.197310027162279 1
0.106707652868329 1
0.144904353076764 1
0.261628888458758 1
0.147813963668226 1
0.0713365935471324 1
0.214431770144784 1
0.211552349807629 1
0.232407702963157 1
0.203742544455229 1
0.0476093690785097 1
0.15831417499422 1
0.202825059104561 1
0.182136773086314 1
0.152410737137865 1
0.208008005054198 1
0.184592867405831 1
0.270453984124596 1
0.25792245141536 1
0.121139743966474 1
0.258695600242027 1
0.255972699294382 1
0.0947766436029018 1
0.203163782495471 1
0.0324385376009866 1
0.123265279919852 1
-0.110325370862092 0
0.261318497120753 1
0.246385391718843 1
0.35385475771613 1
0.231144820528205 1
0.294998840459168 1
0.216398280382608 1
0.27195672060828 1
0.0590185287253813 1
0.259254082655159 1
0.294727962894109 1
0.306934122317858 1
0.193749311378888 1
0.248388235221208 1
0.0174543841094624 1
0.347153926441559 1
0.0636898145801933 1
0.177317062102872 1
0.0945557776154705 1
0.12222509595216 1
0.106688755058887 1
0.165468423309714 1
-0.029987415942685 1
0.245800738728481 1
0.240400777760649 1
0.130700126405091 1
0.161968516724742 1
0.305939330358355 1
0.00277656330404607 1
0.0827567137029746 1
0.0978412477420875 1
0.191063378006278 1
0.168449236183079 1
0.158238467747476 1
0.259141531336157 1
0.29710818792242 1
0.438013214339593 0
0.130630365756547 1
0.246298333773675 1
0.0412840605387707 1
0.120832313877584 1
0.138070276286891 1
0.239964560091906 1
0.11797639046609 1
0.103043503606841 1
0.341873982296156 1
0.340917356786839 1
0.336007009504869 1
0.275920760963429 1
0.264245757040498 1
0.0742992295884398 1
0.257343362664386 1
0.314535972794262 1
0.123949585522523 1
-0.0265313661410253 1
0.240264649885319 1
0.113607454557769 1
0.168388420332801 1
0.154111286282568 1
0.0164148414717621 1
-0.0728818419187406 0
0.145315118619277 1
0.0308804888966064 1
0.225285974560333 1
0.152877369572294 1
0.383717261066913 0
0.111935942470437 1
0.155446505665819 1
0.185379659544586 1
0.315117491899703 1
-0.0173153250559978 1
0.330764062399059 1
0.136049030753329 1
-0.0148626017202668 0
0.218137369496656 1
0.178605759518125 1
0.250298703617809 1
0.11847105222422 1
0.260972674623798 1
0.218479857082585 1
0.0987605718861476 1
-0.0355735578877882 0
0.229115597942113 1
0.258788872811073 1
0.163515224172252 1
0.142794117395043 1
0.206068789218348 1
0.29291744799699 1
0.107488883629177 1
0.378992193044713 1
0.0983867452618291 1
0.150464333280697 1
0.103467189564149 1
0.336554678875019 1
0.34328356891916 1
-0.0187968890088125 1
0.14801091289619 1
0.294709647146176 1
0.290770138759268 1
0.253535188597669 1
0.400046330036246 1
0.156478421757504 1
0.241489082692921 1
0.231687777961832 1
0.0346021570781492 1
0.16919721030648 1
0.0610151178708874 1
-0.0660950128063432 0
0.218525340589249 1
0.187154506819904 1
0.246031744882662 1
0.268907492814407 1
0.178200271067022 1
0.130913654329826 1
0.165596100588577 1
0.22676117453969 1
0.35216189217319 1
0.359544515811999 1
0.221481280640708 1
0.279792743955668 1
0.0757970715786765 1
0.177025797165148 1
0.0694354599146259 1
0.00601241884727655 1
0.211250174045046 1
0.101575035819742 1
0.232382883210699 1
0.181955937627112 1
0.342963267850014 1
0.324574277806933 1
0.303750414474581 1
0.0288203364239982 1
0.250999979958403 1
0.186350977503492 1
0.153715055752259 1
0.0640901274311931 1
0.0615547662836313 1
0.158519676105464 1
0.148781191793008 1
0.221338927882157 1
0.2042874155858 1
0.218436224051423 1
0.238140963928911 1
0.355856508510382 1
-0.0203481783507339 0
0.251016636977664 1
0.18481548635087 1
0.0261946857358004 1
0.336733271915964 1
0.249114367483372 1
0.0886179098007761 1
0.296253061123938 1
0.0847346599986075 1
0.288000656601511 1
0.133050495378768 1
0.245175611747228 1
0.303865221205379 1
0.207856426682203 1
0.224944443027353 1
0.117749252541963 1
0.244508161710527 1
0.159727809166914 1
0.261994886843628 1
0.114225906832464 1
0.18957543812989 1
0.174456292808857 1
0.228958370739288 1
0.310196689930639 1
0.21280326597781 1
0.261106681015495 1
0.056573270210841 1
0.190260420713202 1
0.320511365317544 1
0.338116706635571 1
0.170102996584432 1
0.150365528402028 1
0.172458192689797 1
0.198366107583922 1
0.243187692306125 1
0.113775011082818 1
0.198206528428873 1
0.106849864139658 1
0.244577370325484 1
0.23700006331332 1
0.35192017525423 1
0.177793436650088 1
0.223521719171511 1
0.290642893170813 1
0.228456801622425 1
0.295911863850566 1
0.251126191158063 1
0.160028632131309 1
0.180289351121089 1
0.145220136350833 1
0.157106661920336 1
0.238716905822787 1
0.178710251486911 1
0.169125732611533 1
0.243417698075019 1
0.136279900176669 1
0.245320367147636 1
0.0405708199023056 1
0.269143485698595 1
0.158098171624337 1
0.0948742098836764 1
0.352119989294634 1
0.121013656023992 1
0.297207913552181 1
0.309462172711056 1
0.204133795209772 1
0.0793440032958154 1
0.297859021829788 1
0.37211227806822 1
0.0797786984583978 1
0.115245209599849 1
0.182947759977049 1
0.274835128075661 1
0.353154857384209 1
0.0605640816520144 1
0.293979855349792 1
-0.115004160963837 0
-0.00698295790103995 0
0.330595483376625 1
0.127380281713594 1
0.081081576092203 1
0.0341388737370139 1
0.11800094747802 1
0.115444918124513 1
0.171496077020414 1
0.391893603765757 1
0.378235014499687 1
0.264058014861048 1
0.353928212532908 1
0.0847342847833793 1
0.0821136689860138 1
0.279537969421369 1
0.211716988774781 1
0.18410562095261 1
0.240316845730155 1
0.129903494012035 1
0.194216542873342 1
0.0785756631064646 1
0.195144830838636 1
0.163939978391398 1
0.0967536354355 1
0.139830190218368 1
0.152378101365399 1
0.186547949039035 1
-0.0332773059185591 0
0.247011197027857 1
0.138757399739578 1
0.0734963929964182 1
0.194327212099482 1
0.208903252414033 1
0.247031166297345 1
0.297336357620115 1
0.374518241314753 0
0.0952165321851258 1
0.183058883883625 1
0.294745509346311 1
0.182189755208587 1
0.226021023234776 1
0.219640733100573 1
0.494838025204238 0
0.137921341767297 1
0.321643371474362 1
0.244302638730461 1
0.276405187352421 1
0.197892438091302 1
0.281196147895841 1
0.0749392589570936 1
0.240088019778084 1
0.306260087078022 1
0.300870260558494 1
0.363746705285331 1
0.256018757444613 1
0.0586638342239301 1
0.132946234101785 1
-0.0320298735934524 1
-0.000253323488746585 1
0.0896300823421606 1
0.1245466994396 1
0.105732428021396 1
0.216179465720507 1
0.222687131169714 1
0.255314510890808 1
0.265011745690233 1
0.3833581903344 1
0.236146218142302 1
0.255357023863632 1
0.263703171806459 1
0.241780478449593 1
0.268800828026621 1
0.0153709500932987 0
0.0659400541354389 1
0.0709929030656118 1
0.263542214466766 1
-0.0622473293203332 0
0.00791586530584152 1
0.0683040416717229 1
-0.167318431023673 0
0.236161847669021 1
0.30627236018236 1
0.168318408904563 1
0.27178527445377 1
0.10548267769502 1
0.149306881266609 1
0.118998005352178 1
0.0742958829470164 1
0.202546824078341 1
0.127615860886025 1
0.182528730955967 1
0.213165340302807 1
0.374699512986219 1
0.33176595263587 1
0.141021427662973 1
0.0528961681504892 1
0.350147938151791 1
0.0266578612688803 1
0.190262925668676 1
0.0103627883340792 1
0.190978142923578 1
-0.0723547833680608 0
0.186019970388666 1
0.0378051448522306 1
0.34681265914986 1
0.301515602092272 1
0.340281297928914 1
0.271818012529088 1
0.245009620966005 1
0.21387261427963 1
0.126253815667009 1
0.0788265517767958 1
0.287202770791334 1
0.121476410051165 1
0.200376573740056 1
0.047623241814334 1
0.0962320452759147 1
0.212631856343375 1
0.248569461815012 1
0.257996313909266 1
0.0742828635735452 1
0.182251163135958 1
0.0790010703046338 1
0.250877093534671 1
0.241168961580066 1
-0.0301745045383902 0
0.297521630980408 1
0.0371913276356669 1
0.108795485216291 1
0.346186630188044 1
0.208000321825931 1
0.232638085148736 1
0.0564993066600862 1
0.114006684494939 1
0.253517075473506 1
0.262233808757664 1
0.23961086779833 1
0.323971939738463 1
0.167046055158433 1
0.312581549337794 1
0.0667695323382571 1
0.0241347615056902 1
0.0625901462823611 1
0.0325022670975536 1
0.151124729997962 1
0.0810326050887269 1
0.141226624409169 1
0.221494710892785 1
0.182780329451554 1
0.219334363327844 1
0.0801445043367203 1
0.210974855694729 1
0.37599784001594 1
0.223040910440021 1
0.153359607719004 1
0.248875532335751 1
0.475419575938228 0
0.134178829366277 1
0.248705523853925 1
0.127126366115868 1
0.23900375048215 1
0.0596806813885793 1
0.43733766994719 1
0.34005054948834 1
0.228282989328098 1
0.152830163441458 1
0.00365318144584641 1
0.408394376222086 0
0.255028538752641 1
0.0939678511745977 1
0.0921456210517173 1
0.060925830977605 1
0.184614180742248 1
0.183321976086107 1
0.368446858038715 1
0.368163709574463 1
0.177973683514206 1
0.245586893999759 1
0.175155760842211 1
0.139951881827483 1
0.035998200570302 1
0.217765495905758 1
0.25203123119881 1
0.277546131299213 1
0.269729799643283 1
0.336911535765683 1
0.149930628867695 1
0.166905707749355 1
0.260989453814903 1
0.168632967530949 1
0.0592883483955712 1
0.264707377841096 1
0.225098089005322 1
0.0973479694015415 1
0.329386451899491 1
0.0887893027562354 1
0.238570795171378 1
0.177905447997611 1
0.0787406917989902 1
0.196908569596153 1
0.131403383118485 1
0.235841906039879 1
0.236453300925941 1
0.427605568688962 1
0.357631735629509 1
0.0832847289148969 1
0.162389518394559 1
0.233800992018997 1
0.150965462628611 1
0.149820485475631 1
0.0832746376345609 1
0.384668139177108 1
0.212476327560375 1
0.118535790574473 1
0.073193799662832 1
0.0364610262717559 1
0.338435343720658 1
-0.0416870384189805 0
0.118798282919711 1
0.140626147008816 1
0.0582498931898732 1
0.392640798802716 1
-0.107966338709945 0
0.00061876456479654 1
0.00652169455710753 0
0.138442981390433 1
0.323344706639105 1
0.280674655595762 1
0.247722950764668 1
0.207923421566275 1
0.241734181538332 1
0.24207629425978 1
0.233638913153612 1
0.28251349237669 1
0.0595539794270122 1
0.066537767119817 1
0.318923719779382 1
0.236810778082928 1
0.239567382035716 1
0.022192307478164 1
0.304478532002207 1
0.109997578122602 1
0.188630536309793 1
0.174498831930067 1
0.249580976498002 1
0.14437959946258 1
0.297522013566398 1
0.12210435550625 1
0.16899000984983 1
0.0867743012658344 1
0.050019792299018 1
0.290449801951208 1
0.0702830465803982 1
0.188798005357915 1
0.413992137342435 0
0.220871048987505 1
0.2597046931934 1
0.240440755978807 1
0.286993683024964 1
0.291242932634664 1
0.288373699176022 1
0.112771348526529 1
0.187906650819665 1
0.447722788299975 1
0.0924691745605827 1
0.163301474197873 1
0.0466020183695942 1
0.0324905835734521 1
0.149054601737089 1
0.169258113948067 1
0.118037126880727 1
0.319578114653713 1
0.143715014238101 1
-0.011606482945145 1
0.352394484154648 1
0.141407454416966 1
0.191688903829394 1
0.303212581928706 1
0.195476880826741 1
0.41257012855187 1
0.253014892055483 1
0.107951196831862 1
0.250230254810206 1
0.347304678484882 1
0.318996609174875 1
0.22951529764576 1
0.0375628139055351 1
0.260416642062552 1
0.337148593141399 1
0.13444746828703 1
0.333286682317431 1
0.153506510035787 1
0.163110467266679 1
0.183231301697795 1
0.44392634550578 1
0.382534609021336 1
0.322819236149063 1
0.271909411832688 1
0.214597894903579 1
0.329016849543984 1
0.216184481224671 1
0.25588209590529 1
0.312148830486383 1
0.240776738381346 1
0.276501973047265 1
0.062370085031651 1
0.160743790551519 1
0.406129393839365 1
0.385002374022118 1
0.291990072569258 1
0.279526961239602 1
0.0970874153920032 1
0.280718229781891 1
0.0559824093696315 1
0.209138651663374 1
0.284794751451519 1
0.274057431820603 1
0.108135703599764 1
0.29686890895031 1
0.338766338880143 1
0.284463867497188 1
0.173995980414046 1
0.228120530719562 1
0.240660705730948 1
0.32547828381295 1
0.0792753181360021 1
0.399630479445787 0
0.348385910601802 1
0.256489992995505 1
0.317048384805888 1
0.0902973706688506 1
0.203235057284492 1
0.355637191187675 1
0.179721840309149 1
0.107467898484167 1
0.247691974076244 1
0.318701154445976 1
0.222617839522947 1
-0.0055342184750594 1
0.0463329252453226 1
0.0738919817467503 1
0.136976175920897 1
0.366952448667876 1
0.26132271507634 1
0.202657317495656 1
0.397885787717104 0
0.298881341644146 1
0.180744993821337 1
0.29226703623782 1
0.220862944474331 1
0.174029886089409 1
0.318568417106697 1
0.0999710730457581 1
0.112931123228774 1
0.208969671697386 1
-0.0246755212130174 0
0.294864721818713 1
0.233535329441101 1
0.152303103188209 1
0.0991066023215716 1
0.377864308861235 1
0.267352723414349 1
0.223401530925264 1
0.075061354899918 1
0.273514841100283 1
0.125559070655446 1
0.254806040753612 1
0.0310022991629394 1
0.0601037296782698 1
0.344638146046999 1
0.12089557455963 1
0.273338795648091 1
0.145592020498374 1
0.127858297930558 1
0.272358615651493 1
0.242825538801762 1
0.306859125280851 1
0.317935234923042 1
0.275495102273443 1
0.205264218310378 1
0.330715857618807 1
0.270117863982412 1
0.178185299856437 1
0.148610641524086 1
0.163510822909892 1
0.0869525188332078 1
-0.0113715961079898 1
0.363960516146421 1
0.0995906067127897 1
0.266784911824068 1
0.0335134033385886 1
0.136071731517315 1
0.0837427980976644 1
0.38080258520516 1
0.209951691298467 1
0.295077281816972 1
0.473956787685028 0
0.150871689622346 1
0.184031045157195 1
0.25008778258927 1
0.161026323817814 1
0.313608014276508 1
0.155541726070139 1
0.136566181322332 1
0.0057324846359605 1
0.157227874647807 1
0.210267963219302 1
0.114713295282075 1
0.188575028378681 1
0.192031021227838 1
-0.0356970166039667 0
0.0549569284498449 1
0.204287206917704 1
0.114483455888467 1
0.316121126820405 1
0.0586740609984352 1
0.255809495216023 1
0.145278691210373 1
0.171808285641381 1
0.337354566861354 1
0.154645765328949 1
0.269584526695966 1
0.356715882273591 1
0.0687649619567017 1
0.237838068163031 1
0.2471701136681 1
0.282280944952938 1
0.260169155939173 1
0.341692220485813 1
0.270709885546547 1
0.152122465660049 1
0.143285021493641 1
0.257077813791504 1
-0.107887710594497 0
0.246397509745559 1
0.22115427725656 1
0.0469386232286204 1
0.407745672288376 0
0.210865706282713 1
0.189458057999723 1
0.231434244607806 1
0.205718755200543 1
0.202885553918723 1
0.33124888816857 1
0.527384876333647 0
0.109134727479301 1
0.292394819886842 1
0.261801523242044 1
0.169744331819271 1
0.116587734162956 1
0.247302056376417 1
0.21757913554784 1
0.0729348916794893 1
0.158364710712589 1
0.250878709447479 1
0.288480907921263 1
0.384972514777713 0
0.37450795214769 1
0.0258031237540516 1
0.207903622444526 1
0.288854668839116 1
0.216000603019508 1
0.264305594768746 1
0.250212777704415 1
0.0907048170044576 1
0.0349443777907887 1
0.161374751381018 1
0.259985911833215 1
0.340826276386295 1
0.137302754635861 1
-0.0477191930333476 1
0.222207013523224 1
0.127134062199643 1
-0.101443645449927 0
0.236888048968137 1
-0.00271389012448225 1
-0.116032344321093 0
0.177766036835186 1
0.28501104552132 1
0.173042717844567 1
0.318498415042173 1
0.25441572552209 1
0.195291748805827 1
0.149457686891554 1
0.0606807162313835 1
0.234138028251472 1
0.120821501664446 1
0.193863392156461 1
0.131489215388162 1
0.178621564436855 1
0.251828813448927 1
0.251837153950453 1
0.367024056243777 1
0.345097029482522 1
0.189692071466967 1
0.434533361524152 0
0.238400239267766 1
0.0625925905217461 1
0.0863140127709494 1
0.390357074267186 1
-0.0810904232685855 0
0.204222070448886 1
0.20680678863492 1
0.14154606325058 1
0.190116568695825 1
0.089482916571926 1
0.524597822029065 0
0.269398025475287 1
0.125935120246574 1
0.0294171872055572 1
0.257814227737046 1
0.301174369149993 1
0.173396589628943 1
0.140815426248017 1
0.282561461189939 1
0.0643870880313673 1
0.384633086440717 1
0.117404040252605 1
0.0811170687981364 1
-0.00488914604309444 0
0.178162453613816 1
0.220187700692973 1
0.1441850156365 1
0.196423699880312 1
0.081178468512375 1
0.143391272314977 1
0.270382244332828 1
0.232111512411112 1
0.242905429188254 1
0.235208051004916 1
0.25698824279289 1
0.343870074715132 1
0.371174063030593 1
0.281922852065656 1
0.0343744913248265 1
0.23304051092412 1
0.192803334780509 1
0.289232759509631 1
0.186727110136494 1
0.342770309310991 1
0.379466587480435 1
0.247361391238281 1
0.336598155648048 1
0.15309094487993 1
0.322230516322621 1
0.244605365067261 1
0.370059761609061 1
0.0380830021844785 1
0.262007053114838 1
0.308832303052559 1
0.201166689473313 1
0.328810925159978 1
0.17611565922806 1
0.26613719952489 1
0.230733707444593 1
0.0586386969253775 1
0.206494516892889 1
0.219027861177058 1
0.28596049221865 1
0.19616401303252 1
0.174492167738258 1
0.222890941385736 1
0.232307757946239 1
0.183988099021447 1
0.230970646753423 1
0.250306390822696 1
0.268980009930474 1
0.0381265556318244 1
0.212855882777147 1
0.147773205944413 1
0.114550081289892 1
0.226931712464141 1
0.0951266712856103 1
0.259898162439298 1
0.0845507640028456 1
0.240060882483785 1
0.236043844118721 1
0.215592948956771 1
0.206577063267205 1
0.0424431652538438 1
0.345529265550506 1
0.303975733577605 1
0.333188943768 1
0.215881157211943 1
0.287609094343918 1
0.0615724574019568 1
0.26053636283832 1
0.141018901377396 1
0.289077203280333 1
0.257882011286592 1
0.300700825537719 1
0.192034118315219 1
0.23985385241978 1
0.166258999105682 1
0.0636812603614326 1
0.255905381386051 1
0.11232780997792 1
0.129230661257874 1
0.248788637369983 1
0.370508445831061 1
0.307217565997113 1
0.23151472761508 1
0.0250494219975178 1
0.145684639636879 1
0.27397395576528 1
0.139411321465415 1
0.153558248519129 1
0.262183679778274 1
0.296026433604186 1
0.140321931922105 1
0.193545233664669 1
0.166310641667806 1
0.275356045394722 1
0.26326263049333 1
-0.00457957479659868 1
0.204101522289676 1
0.23057039056698 1
0.250845134173962 1
0.0250019203129056 1
0.197389981541829 1
0.230168329219802 1
0.0536838699201298 1
0.108947678812498 1
0.095810534376013 1
0.216328080423934 1
0.166935451363656 1
0.123992146102737 1
0.390487637647615 0
0.173345810831122 1
0.225654766555357 1
0.158159818774855 1
0.318655964860619 1
0.288918262763617 1
0.119770903891596 1
0.269687245046908 1
0.1061411019546 1
0.242877703091117 1
0.197466756693605 1
0.340270700175138 1
0.144766227113451 1
0.22627129819463 1
0.29458404360017 1
0.100549517371754 1
0.163722017504247 1
0.142974462222727 1
-0.0151321748980167 0
0.452453337737794 0
0.126842252855076 1
0.0696387121836389 1
0.133101902756608 1
0.410666978739201 1
0.306837824277318 1
0.173738783812873 1
0.298931995846324 1
0.284496216195678 1
0.270966337097818 1
0.270363599923956 1
0.268437404454965 1
0.119920243442107 1
0.160184263175735 1
0.187240385291299 1
0.120239001430418 1
0.0801233712672035 1
0.32756053367084 1
0.174255839725336 1
0.224370161918572 1
0.201554348211109 1
0.230442690265403 1
0.240412151528097 1
0.341477140472105 1
0.333016389481955 1
0.160685490578821 1
0.199186320156692 1
0.146676946441622 1
0.296557815575826 1
-0.0102776765488828 1
-0.0286959861583187 0
0.124966180642794 1
0.352595131728276 1
0.234548329058184 1
0.175619097150265 1
0.0645508190784791 1
0.139906475496621 1
-0.0373486090536828 0
0.203697243573525 1
0.176855616838752 1
0.29396507025913 1
0.151521105421093 1
0.185416813468004 1
0.246366031861862 1
0.292895048283084 1
0.0992821441677405 1
0.0866390943633614 1
0.321721311890731 1
0.131230090267262 1
0.299360939705818 1
0.250472848604444 1
0.116507799673802 1
0.234056088565193 1
0.271273038721218 1
0.312833462761882 1
0.158452950623003 1
0.185125704524837 1
0.208034163661065 1
0.120951237196544 1
0.00583572633916955 1
0.150597503377391 1
0.247212990147209 1
0.405303313388779 0
0.138076837271579 1
0.18330846273128 1
0.205139418855397 1
0.0860237423205773 1
0.0809232321433146 1
0.206004021526245 1
0.112262728990592 1
0.286289288692386 1
0.244662555379902 1
0.166595519688679 1
0.0788642894805363 1
0.0981727874471412 1
0.164188718028265 1
0.291869150130613 1
0.274024647771707 1
0.0739720010900634 1
0.187859470451233 1
0.265762819640925 1
0.123952208590481 1
0.2765728139389 1
0.232367804578275 1
0.0962393148374849 1
-0.012069239747398 1
0.209714912158794 1
0.188776432887639 1
0.111524056805588 1
0.0827649744486281 1
0.254464865631964 1
0.116399232986709 1
0.22112604666857 1
0.260124562789053 1
0.00116702535590832 1
0.245423351219119 1
0.310401165120328 1
0.2837205196926 1
0.274471639012158 1
0.280739003540614 1
0.189098950298326 1
0.165040807397766 1
0.302347053939691 1
0.249640182097901 1
0.0780167604299088 1
0.370383296049492 1
0.25834818514922 1
0.310565936513313 1
0.413054671476079 0
0.222693085073489 1
0.351731359424521 1
0.170666640346951 1
0.384144502693105 1
0.10618147309823 1
0.195180434125278 1
0.191525158406318 1
0.241005387548411 1
0.184029930106586 1
0.136433820628042 1
0.178001304797425 1
0.448350188556527 0
0.302439936921386 1
0.0420410822747229 1
0.153839405709663 1
0.235683791832696 1
0.23004893837819 1
0.169080207920536 1
0.227712574223709 1
0.104267469689211 1
0.248100745763436 1
0.154823413863355 1
0.0765757382352358 1
0.0930711267832573 1
-0.0570743905514662 1
0.149738464157296 1
0.326311789428328 1
0.241276370802765 1
-0.00246480896794133 1
0.0619140612524978 1
0.209071217658384 1
0.231438018452311 1
0.369620087374138 1
0.264865328508978 1
0.0696142218727528 1
0.300404877264571 1
0.182564584533219 1
0.331973560929278 1
0.253220712393842 1
0.161572006297236 1
0.256367971299279 1
0.279182615513317 1
0.143236548889262 1
-0.039705498875894 0
0.346917360922997 1
0.2344118309513 1
0.204660371281379 1
0.245033970109671 1
0.241474021221876 1
0.298959790424851 1
0.172871834229582 1
0.238869694975248 1
0.219374135421161 1
0.0160412483321842 1
-0.0755102979959493 0
0.298061375827438 1
0.263107786029923 1
0.220259852097455 1
0.32952681084321 1
0.181101846203342 1
0.175033691060217 1
0.143728298305067 1
0.374069052463028 1
0.254865029320612 1
0.218232328930783 1
0.354202912803401 1
0.287848583182432 1
0.214753740980027 1
0.0557353734848622 1
0.159034868842454 1
0.0394118078203172 1
0.213253085458302 1
0.299893068389899 1
0.153559669316929 1
0.357297288048012 1
0.177056245491856 1
0.334030869642039 1
0.140552915835077 1
0.151914555555288 1
0.419179680192619 0
0.29952289735086 1
0.0933605434095724 1
0.11340412418854 1
0.0693610975820166 1
-0.0643301612511823 0
0.296778098211079 1
0.178302980963699 1
0.227851144175232 1
0.309715699493448 1
0.222606052822032 1
0.00983620109572765 1
0.197134002301992 1
0.267111016843505 1
0.165606881677604 1
0.375249794771861 1
0.292874497797668 1
0.047550159256976 1
0.0869417137198439 1
0.209133950386628 1
0.134819010654339 1
0.341186944888267 1
0.198720641966378 1
0.196423679328792 1
0.199702978867856 1
0.168014181265782 1
0.240692188435032 1
0.246685477062427 1
0.155339892386064 1
0.210250301359298 1
0.165841726499729 1
0.0780769045663716 1
0.403746543636413 1
0.199219261915776 1
0.142425606121051 1
0.0744896672229473 1
0.302477202203969 1
0.187852482667332 1
0.110419141993122 1
0.196668703444092 1
-0.152299962727579 0
0.194828713024998 1
0.222987695646677 1
0.166740747396602 1
0.390427580881261 1
0.411282185717933 1
0.0087751092784408 1
0.299653686190597 1
-0.00378634420418027 1
0.154647293146359 1
0.230187229114835 1
0.353938382682802 1
0.182477779233272 1
0.206941315939213 1
0.247454679519149 1
0.235064994128465 1
0.0932879892899363 1
0.263396253013725 1
0.293534846387738 1
0.0985104336781529 1
0.158120721318214 1
0.180591000860473 1
0.0252089286417377 1
0.119197047169134 1
0.147999565808325 1
0.0851302400908777 1
0.0855213441733407 1
0.11625013364371 1
0.121532902003434 1
0.285074918571065 1
0.209189499815868 1
0.200121679527903 1
0.272773940304439 1
0.10665309486484 1
0.274333682087161 1
0.205575045634205 1
0.0152289519375333 1
0.215983398244213 1
0.346197012919674 1
0.17573827134142 1
0.210066071306203 1
0.00277107496615576 0
0.197003636031634 1
0.149521463007591 1
0.347328966796653 1
0.100959878651627 1
0.38293586828875 1
0.269770946288491 1
0.0301894241864482 1
0.205490229384296 1
0.105524377996753 1
0.143219705542495 1
0.174542963008371 1
0.196740097478241 1
0.414940533035088 1
-0.0424385270066144 0
0.323628549769894 1
0.166064401019456 1
0.305425081869815 1
0.120572277728363 1
0.177461985484786 1
0.0683465643997746 1
0.0711219880961973 1
0.179070012504098 1
0.1979287893835 1
0.0496267902430644 1
0.355698430053553 1
0.171558790799858 1
0.243190920160771 1
0.33355126994189 1
0.282633415281629 1
0.221326500161978 1
0.301445755155839 1
0.173112921745285 1
0.250969320635618 1
0.169174303267779 1
0.299019368447565 1
0.0854109997995008 1
0.184865400279456 1
0.311368393921086 1
0.169514527354738 1
0.396653183268419 1
0.260505999396661 1
0.232401261171679 1
0.129222993662942 1
0.0894901293157711 1
0.246027415682268 1
0.286061333761302 1
0.28476201588291 1
0.10394998571785 1
0.21570244329735 1
0.227380014585778 1
0.0944828839928262 1
0.194963182092796 1
0.378594306086686 1
0.369849466964544 1
0.146693723893496 1
0.176991198225355 1
0.197256544649762 1
0.141985098711871 1
0.068954326492899 1
0.0713939520648826 1
0.287937666513085 1
0.108929075384797 1
0.166106705361765 1
0.19548341578302 1
0.30118199270861 1
0.244095453397998 1
0.159934381828666 1
0.253781268054867 1
0.229346778681926 1
0.150392140926182 1
0.187703323703445 1
0.0411625884117223 1
0.16242823368457 1
0.0993054707708519 1
0.295104257719404 1
0.0161996237081361 0
0.173164289918068 1
0.249502759495787 1
0.263633318428577 1
0.284861442154029 1
0.445636495093399 0
0.151065738147003 1
0.199934095365231 1
0.0477694768332325 1
0.305017585221153 1
0.135225902077909 1
0.41186089337654 0
0.213458131460004 1
0.269687725686125 1
0.338588727526026 1
0.299211346059628 1
0.117283514619929 1
0.109979558155657 1
0.211325386383676 1
0.102905751325545 1
0.196840312923499 1
0.0882111042356406 1
0.208301986305218 1
0.207950219499586 1
0.414907073841536 0
0.0117947997046164 1
0.112410108978841 1
0.45450777867052 0
0.113069100074247 1
-0.0941322116545842 0
0.286263284899831 1
0.0163568501982853 1
0.219825202243016 1
0.095983720909843 1
0.0606366235417118 1
0.237230379699997 1
0.265472911476292 1
0.177486245072016 1
0.0916150791917853 1
0.0552395392229316 1
0.211025070748147 1
0.144558909694691 1
0.44731934478423 0
0.183662482599266 1
0.370015803697508 1
0.462560931826073 1
0.196637364454211 1
0.218999751458644 1
0.171165882568508 1
0.145545361970288 1
0.154018699125407 1
0.249597659087648 1
0.242030620230473 1
0.1736577938086 1
0.215399230591476 1
0.255650164977349 1
0.180433574681589 1
0.17308256464859 1
0.244308780730031 1
0.104247920388458 1
0.204267644220052 1
0.150699264932499 1
0.0640955925452504 1
0.0886551174536077 1
0.245817093098401 1
0.168262656784484 1
0.132510402512032 1
0.122192735484021 1
0.269091073308094 1
0.168102017398673 1
0.197391227950926 1
0.0983949362718388 1
0.242385400129873 1
0.142028059136099 1
0.321606120437194 1
0.24514088923502 1
0.0732835726024156 1
0.0218582844052388 0
0.216392495590752 1
0.139729857254448 1
0.0538363211809866 1
0.330261895841783 1
0.209185739980291 1
0.321195242426761 1
0.187879511971361 1
0.150819361407465 1
0.163404221133537 1
0.139415624432775 1
0.111314808899765 1
0.263267327222919 1
-0.00734676780002034 1
0.109785806284312 1
0.238691254965091 1
0.233767758283248 1
0.209750239809074 1
0.295950274136929 1
0.0575070259301853 1
0.152750136239813 1
0.23005371840582 1
0.263846597481317 1
0.157214445569429 1
0.355759348446574 1
0.0423281537178936 1
0.194597803848219 1
0.15255447529699 1
0.376150657108707 1
0.186280342456483 1
0.0894266186686253 1
0.245372152280581 1
0.0982313780561675 1
0.201798958896435 1
0.160483473007991 1
0.336321540524267 1
0.0708928655876481 1
0.363366300508709 1
0.329354149146033 1
0.276765359935243 1
0.262192880447092 1
0.201532388514861 1
0.288647845404344 1
0.4776282710414 0
0.0263020142334877 1
0.245908808667879 1
0.280982446795963 1
0.343600270987807 1
0.213051730628174 1
0.314059039115493 1
0.164846749330753 1
0.0140929159473104 1
-0.065060684113489 1
0.241610085902602 1
0.166016938575176 1
0.174097096449224 1
0.364876999496356 1
0.235679356128427 1
0.17072019807441 1
0.156802936380331 1
-0.00907733942183015 1
0.184362967811822 1
0.299019305490462 1
0.231198357403007 1
0.220666708449844 1
0.299478304386006 1
0.302659559990991 1
0.205813139896556 1
0.162893075427998 1
0.126119646697165 1
0.374968640421046 1
-0.00983535343980128 1
0.0977190317495944 1
0.342156364777302 1
0.269600151983733 1
0.189444890260498 1
0.00936427419752379 1
0.332223683914653 1
0.386724161920575 0
0.106588282444966 1
0.286096021860239 1
0.271385471382417 1
0.122569484785145 1
0.223452159264733 1
0.151390374144824 1
0.34508616792784 1
0.0991068842302704 1
0.119806661686153 1
-0.139344862936486 0
0.239494968662274 1
0.107658917210446 1
0.127030128421878 1
0.367287723768051 1
0.051812843810671 1
-0.136338929179385 0
0.431025010710868 0
0.266827487015316 1
0.171517825111007 1
0.303464813662833 1
0.311155259959737 1
0.273794331047571 1
0.0789414305107387 1
0.30556947146104 1
0.302690191581148 1
0.120315036992523 1
0.326296873862202 1
0.178045000929463 1
0.139728892740308 1
0.237459846355889 1
0.214566482718822 1
0.174173573153432 1
0.164526419304167 1
0.366824365316635 1
0.238205846530661 1
0.184371330600939 1
0.151405883216665 1
0.10231132711072 1
0.143109612468753 1
0.400155226354279 0
0.308187150009876 1
0.0945630635588786 1
0.2910211547683 1
0.257482794867542 1
0.322204996710635 1
0.188190317200006 1
0.176435643728267 1
0.202653601145341 1
0.216231592292851 1
0.158546014844371 1
0.250690757931159 1
0.0717284593044638 1
0.0291490949062911 1
0.147457187124141 1
0.137721485196297 1
0.11901854205896 1
0.196291023283092 1
0.30405294865883 1
0.124500120727517 1
0.248221272804847 1
0.0944457548526466 1
0.276230499660015 1
-0.0531612945777599 0
0.166252063159772 1
0.115126182615014 1
0.30449981328666 1
0.18382683202317 1
0.129912697754565 1
0.250148687530478 1
0.194089029605225 1
0.341064826903924 1
0.230187106056563 1
0.118508655542064 1
0.227587993231765 1
0.186300839427687 1
0.376935682450826 1
0.312654267599579 1
0.0545392412472499 1
0.1955202907814 1
0.284558807606987 1
0.212843772302251 1
0.0603187659134636 1
0.0606715512888583 1
0.276215785152234 1
0.0465263275610066 0
0.320251307124701 1
0.398395646101026 1
0.172517424439908 1
0.120871577336498 1
0.269198347647468 1
0.214502619707372 1
0.361596480956187 1
0.32442398544403 1
0.127559482067664 1
0.0589167238773838 1
0.0642481117132385 1
0.24642526143042 1
0.048690971535192 1
0.127122746302762 1
0.213682929505954 1
-0.104366906313318 0
0.1827002419986 1
0.152274635983182 1
0.121905222311861 1
0.00777745918886263 1
0.278751329270111 1
0.160374132485744 1
0.167508878711366 1
0.340972967689485 1
0.243742376748393 1
0.249240228700541 1
0.246465212899291 1
0.155347536459944 1
0.135723763826288 1
0.215315757990087 1
0.114863157740259 1
0.126038544243107 1
0.0788654377272464 1
0.253322465142863 1
0.118449202811184 1
0.100650891836516 1
0.275539639656753 1
0.184624954620505 1
0.27963780942011 1
0.174870978432503 1
0.0973603438415595 1
0.0908168931701201 1
0.16849927865872 1
0.246497570754926 1
0.166184476581495 1
0.203583566330703 1
0.111079017201296 1
0.0729058966953557 1
0.40955913376908 0
0.410946388635611 1
0.131574152563933 1
0.176519802868622 1
-0.0626373722550806 1
0.13649367401311 1
0.16495006364082 1
0.226222670153973 1
0.257993710434864 1
0.242728728969345 1
0.272026461266422 1
0.351492184448468 1
0.205228708998107 1
0.125113290230225 1
0.208775741587315 1
0.286639809899579 1
0.179744336234237 1
0.0893067996539524 1
0.185042799250783 1
0.175899775098109 1
0.19482067331626 1
0.306079361854833 1
0.21114583782101 1
0.20484393470137 1
0.193224553342915 1
0.235725542721118 1
0.138733703645052 1
0.224306182845741 1
0.297978911070441 1
0.228896747463852 1
0.238785540109751 1
0.164250808138133 1
0.289735843311488 1
0.0557810891497076 1
0.255036498046991 1
0.191213730531236 1
0.103261923885834 1
0.109024614885645 1
0.277904330112423 1
0.184876318801796 1
0.212653529571743 1
0.280391148980596 1
0.214077413215447 1
0.0871758210904265 1
0.0992687035367893 1
0.277107710020382 1
0.25109139920668 1
0.215831753848893 1
0.33102991899567 1
0.197895833415758 1
0.106624169535839 1
0.215982777001903 1
-0.0840897642575532 0
0.222518916594268 1
0.23253032970701 1
