# Supplementary material for: Bias caused by sampling error in meta-analysis with small sample sizes
Source: PLoS One. 2018 Sep 13;13(9):e0204056. doi: 10.1371/journal.pone.0204056 (PMC6136825; doi:10.1371/journal.pone.0204056)
Supplement: S7 File — (ZIP) [file pone.0204056.s007.zip › results N = 5 theta = 0.2 tau = 0 sz = 100-500.txt]

"dl.theta" "dl.cp"
0.145082312510312 0
0.165295857444136 1
0.23043438310447 1
0.18471109065732 1
0.186274242243803 1
0.179605017013117 1
0.161991130000374 1
0.240232314832807 1
0.202562120332032 1
0.167079637996623 1
0.199956716749324 1
0.17399169555787 1
0.208789820981851 1
0.210087850803284 1
0.189941726985128 1
0.180550239370576 1
0.156127744308918 1
0.183737343983782 1
0.198022728220269 1
0.147080127969608 0
0.222714507589251 1
0.188960642202481 1
0.236058465588964 1
0.221161252141998 1
0.17219530888898 1
0.199406521773202 1
0.188279409474386 1
0.181381075370965 1
0.232072512552213 1
0.196203377579441 1
0.202407813737699 1
0.188784797447778 1
0.204164268534829 1
0.163899321463534 1
0.246886149232682 1
0.242378859165461 1
0.194811118752994 1
0.239983068694098 1
0.197467185397829 1
0.180327037083625 1
0.220208722412997 1
0.200939210245498 1
0.185327530785498 1
0.172103165621384 1
0.18973600940828 1
0.196067571333655 1
0.218742991311673 1
0.183747690009989 1
0.158204354889217 1
0.243472529760967 1
0.169802987512746 1
0.140426946144689 0
0.220774527161723 1
0.230813957288257 1
0.160169871777782 1
0.181238814742582 1
0.202227515330315 1
0.259192217695112 0
0.197681225465732 1
0.144702121385003 1
0.205054538639562 1
0.185927259119715 1
0.21654315752454 1
0.201191586312966 1
0.192316968347545 1
0.222043426257939 1
0.184375254515569 1
0.160347471203259 1
0.225144535453449 1
0.20137323340076 1
0.238403002441624 1
0.192813747110529 1
0.161448261770529 1
0.21058327702842 1
0.240761415120745 1
0.227686399839626 1
0.203961723192194 1
0.161791065974977 1
0.159317392238609 1
0.190223482597434 1
0.21796127220589 1
0.239284075427877 1
0.174729719448177 1
0.236704146542996 1
0.186301530371806 1
0.21920228349767 1
0.186669869824412 1
0.197534599716538 1
0.173746012237053 1
0.211158899541916 1
0.190676324453653 1
0.226660850289025 1
0.205465156563261 1
0.216739137711831 1
0.165589455990108 1
0.250386738391588 1
0.183627290218934 1
0.167539563678119 1
0.204760675330862 1
0.232024768160638 1
0.191601343971066 1
0.220337838940081 1
0.200433680169612 1
0.193175002806496 1
0.197450320855269 1
0.177278889417305 1
0.229695684592833 1
0.19867633788081 1
0.190014494734533 1
0.21097328183822 1
0.233692862944449 1
0.22853019184041 1
0.182296543501409 1
0.214733635328321 1
0.249815444109435 0
0.189853860746374 1
0.187737214995519 1
0.18558866426524 1
0.203428568393453 1
0.203427081781665 1
0.24631713686037 1
0.14885382601116 1
0.172003603376218 1
0.192331754493871 1
0.17799764268523 1
0.1733832566089 1
0.212106953598837 1
0.181753512548676 1
0.225695569672073 1
0.173280583637071 1
0.222626735119118 1
0.213872908399444 1
0.211947270207753 1
0.198743666764659 1
0.183340828204353 1
0.188760323398731 1
0.1986132983774 1
0.211762225105463 1
0.199406998198861 1
0.22663798081721 1
0.189809771545405 1
0.188243636204517 1
0.201728589895056 1
0.164071229691027 1
0.200507563059578 1
0.18881154319297 1
0.156792138261689 1
0.213654263616309 1
0.193320529640627 1
0.20663303172624 1
0.208910554613637 1
0.229222191878549 1
0.182847233620938 1
0.180067755322972 1
0.173823965229725 1
0.17726188859543 1
0.218434706470627 1
0.23484122726979 1
0.204981397533068 1
0.237085513439604 1
0.176970299589006 1
0.207482741118675 1
0.16587822763796 1
0.186998547960023 1
0.220119930932535 1
0.189293699431807 1
0.186251318004936 1
0.178600986254977 1
0.143852053971212 1
0.186656543804474 1
0.188723117261598 1
0.189460933591083 1
0.158861973614416 1
0.163811046470197 1
0.22027926498912 1
0.221087712544139 1
0.208845559804588 1
0.235099147900443 1
0.193826164714662 1
0.195079496739884 1
0.187445001677995 1
0.199484975154504 1
0.183147417225286 1
0.199491999565962 1
0.21880699627372 1
0.186400746850651 1
0.178307695367233 1
0.166775008983183 1
0.21334375345376 1
0.187933587731098 1
0.181192026735694 1
0.173798202461307 1
0.225710725173584 1
0.197147736797806 1
0.256013719285685 0
0.197995088590662 1
0.2150266083391 1
0.228046052991485 1
0.196724237168577 1
0.198367436007736 1
0.19550085383585 1
0.170495989549985 1
0.19692859868144 1
0.184268850323488 1
0.174683572253328 1
0.221613051015072 1
0.201428473440125 1
0.18012786424142 1
0.205156038739792 1
0.182926591968956 1
0.17577480755743 1
0.23672951143137 1
0.212830674515787 1
0.197307918171404 1
0.201189095098526 1
0.193527849804005 1
0.186587889344337 1
0.192753039038166 1
0.190838999868889 1
0.130121704689327 0
0.201743511370612 1
0.223869516663189 1
0.210597840971494 1
0.207177105870397 1
0.245938391035703 1
0.19771291962301 1
0.200805393907405 1
0.201860085492903 1
0.200320108194389 1
0.18604160280283 1
0.208841943725138 1
0.247292397983058 1
0.217608959474927 1
0.16379202182682 1
0.195180615749857 1
0.214567681569693 1
0.162177882241628 1
0.240180699588729 1
0.210363479134187 1
0.206484492413368 1
0.189974108209112 1
0.214258402581753 1
0.212092808072693 1
0.182329154975731 1
0.158840646374176 1
0.213930959614739 1
0.207246073404424 1
0.194969785137014 1
0.22630189532545 1
0.179583235486213 1
0.191901297045169 1
0.152788587120519 0
0.18492436474067 1
0.183893029204075 1
0.20845429243204 1
0.159773946554535 1
0.176734756994476 1
0.192755672994368 1
0.204399903457842 1
0.219044764815002 1
0.220237164231189 1
0.193288988814997 1
0.194965155192105 1
0.184264442214956 1
0.202655752420493 1
0.19859316450615 1
0.164591255857593 1
0.210554067754771 1
0.209765900688242 1
0.221299710280986 1
0.163211866923477 1
0.196259165712494 1
0.159545845653206 1
0.210690228682173 1
0.224547447447246 1
0.255556181742382 0
0.210686796509258 1
0.182363782965428 1
0.225144996004034 1
0.20891919940902 1
0.196906992535898 1
0.234917576938229 1
0.234048679288165 1
0.212767012875368 1
0.200893618768391 1
0.251913749474256 1
0.188505114024633 1
0.235272252310768 1
0.218439805174702 1
0.18913859876778 1
0.206494033549145 1
0.261765470037446 0
0.177764879439893 1
0.174969990816127 1
0.20969837608548 1
0.228476650425974 1
0.213492630703016 1
0.185994952227994 1
0.257449834674838 1
0.189531616677185 1
0.238116447151464 1
0.265178004821428 0
0.21175884248191 1
0.247596015925107 1
0.217299618731338 1
0.227833621430394 1
0.225880086214403 1
0.151586811892396 1
0.198589267871384 1
0.220074945412673 1
0.256438629427023 1
0.146705609473017 0
0.182896975139819 1
0.219206714223533 1
0.186671310392883 1
0.194338487436146 1
0.233344637050208 1
0.25175498809142 0
0.175594553169965 1
0.168322735444952 1
0.207523068471539 1
0.184648136651754 1
0.196539180317589 1
0.219514746885093 1
0.160798030485381 1
0.18161918809276 1
0.207450965283829 1
0.188894938127803 1
0.181889411138651 1
0.195633524449466 1
0.189254692699171 1
0.206767528192968 1
0.225116526247087 1
0.211095011430239 1
0.196561873889221 1
0.2339578275801 1
0.189083048584303 1
0.23212163217599 1
0.164950144791122 1
0.223447803454673 1
0.175370165003889 1
0.212808898419278 1
0.232526511807869 1
0.248768632645033 0
0.19042839463348 1
0.230514375633898 1
0.198872014770463 1
0.214052148945101 1
0.19210788543626 1
0.210490260110145 1
0.189119743879179 1
0.187892046943922 1
0.205334467067518 1
0.200449342782716 1
0.178034489220666 1
0.244875639160136 1
0.175487999617366 1
0.24000292105641 1
0.187217460397584 1
0.204972531859759 1
0.212287651271892 1
0.222510023632567 1
0.19160640766111 1
0.149971847781574 1
0.177454216049267 1
0.193355504336359 1
0.162532646939968 1
0.21811277283259 1
0.244221709933857 0
0.199401657626706 1
0.207540019459299 1
0.20563216307925 1
0.219842636316329 1
0.146800651104536 1
0.173594773865479 1
0.192307063527182 1
0.232143713196648 1
0.222384071320075 1
0.214309994626212 1
0.205853733563789 1
0.189001603448765 1
0.205371033615072 1
0.211019516246186 1
0.235931505581615 1
0.234877088037519 1
0.205641271804649 1
0.220216637930863 1
0.176732307536189 1
0.233344910896584 1
0.175414997779479 1
0.212283694642251 1
0.183048764959768 1
0.229102602021025 1
0.153189191139441 1
0.174769219025295 1
0.229344266831246 1
0.177335039961571 1
0.203794270559398 1
0.181270439686157 1
0.172338395885042 1
0.224086919155756 1
0.183783773327812 1
0.233392564508605 1
0.218187506246334 1
0.162909425155404 1
0.190019582769795 1
0.211748649777174 1
0.175285581490092 1
0.20037353436182 1
0.248939657785852 1
0.190920688766202 1
0.203386176949323 1
0.162031145293745 1
0.213747061350456 1
0.176946313314511 1
0.209081973889305 1
0.201019835862888 1
0.23765923651125 1
0.191584954041995 1
0.236310302858384 1
0.189621745274863 1
0.216066307658034 1
0.243884021578019 1
0.204558114009244 1
0.198540126469197 1
0.18287043536538 1
0.264969631249707 0
0.212525122940237 1
0.193998314997533 1
0.192215067120365 1
0.219515474196385 1
0.138508235901824 0
0.217462469133878 1
0.201013984294876 1
0.201023718783382 1
0.201104316737704 1
0.199242732194608 1
0.2254529114677 1
0.225415841562563 1
0.159842663531772 1
0.212139429022958 1
0.213935158929518 1
0.177102085979848 1
0.194129922388982 1
0.228485655779946 1
0.213823839874885 1
0.216548577487759 1
0.235575772800328 1
0.206989388264883 1
0.178513601781392 1
0.210244575307691 1
0.159353966105288 1
0.190837882226573 1
0.198214313232311 1
0.21679047194171 1
0.176472399384396 1
0.234702222694807 1
0.235409249741193 1
0.217601754391486 1
0.199283120095849 1
0.218528887223907 1
0.170667512988519 1
0.187016766265304 1
0.194411358511572 1
0.14254945179968 1
0.167525734244818 1
0.174736754219944 1
0.206701476797119 1
0.212785947819393 1
0.244429220345456 1
0.185294129311752 1
0.202743904163358 1
0.20464504367609 1
0.170707443113297 1
0.228382369521154 1
0.249266674199851 1
0.162606690734159 1
0.22429184803638 1
0.190472556795784 1
0.192521504309734 1
0.234932916489482 1
0.233034737008759 1
0.244274520238326 1
0.194470626148751 1
0.225655288362233 1
0.222943768131971 1
0.205479707641886 1
0.212018603011976 1
0.211268393110364 1
0.178198414058402 1
0.239077970901127 1
0.218536403864477 1
0.198873994027469 1
0.192892514301195 1
0.242905342242144 1
0.205458828660981 1
0.200105903625041 1
0.173988918382132 1
0.22871176414348 1
0.199911757234709 1
0.157651085714881 1
0.272853112762833 1
0.201258192002498 1
0.236903322391676 1
0.214752694324144 1
0.238717084210579 1
0.226991150879802 1
0.217479609638469 1
0.197053624387867 1
0.259547468039957 1
0.1560699471201 1
0.191134797183873 1
0.193907726017733 1
0.219310179805626 1
0.196115881505 1
0.174722321219136 1
0.226837420348759 1
0.164392717351265 1
0.193935957276535 1
0.220834412691033 1
0.216361008674891 1
0.178534523592975 1
0.21873502948934 1
0.228086431243913 1
0.234868151062195 1
0.186837914698754 1
0.166931967713166 1
0.212966743914656 1
0.177413943566287 1
0.198318491349374 1
0.148612642375248 1
0.19001342868848 1
0.230649667069234 1
0.235602719221923 1
0.170320148916441 1
0.209269486484937 1
0.227432676193399 1
0.217346628414526 1
0.244203591496869 1
0.194415660740147 1
0.228747186930485 1
0.176977717971243 1
0.21957125094567 1
0.17360218619964 1
0.193704492781545 1
0.209610421007297 1
0.142084000363262 1
0.224568661195521 1
0.190698817865477 1
0.204670559356134 1
0.152506737288433 0
0.210242311308868 1
0.140339414874534 0
0.20137233350407 1
0.185597906121591 1
0.182704338453739 1
0.199218136449732 1
0.162797533005363 1
0.234232316671844 1
0.130083654060495 0
0.230969431473936 1
0.207989796446102 1
0.230386243583175 1
0.187483105191579 1
0.187131997067155 1
0.202113719920568 1
0.227477082476091 1
0.171984371031154 1
0.174272461608825 1
0.208901117827729 1
0.188288501142225 1
0.232887630123459 1
0.165382287356133 1
0.157660966996218 1
0.180653753056731 1
0.191882988096638 1
0.225284974370863 1
0.22667796747091 1
0.199364766459196 1
0.191865922156357 1
0.169387393886381 1
0.212145842912659 1
0.187462623641828 1
0.209933006229281 1
0.198117313643512 1
0.165677253016008 1
0.201966628645116 1
0.227837460593823 1
0.168676134218736 1
0.16550450143867 1
0.172659687143466 1
0.216551919022783 1
0.171839363013611 1
0.202581717818319 1
0.179736510987186 1
0.209243605037565 1
0.182089976846344 1
0.210757972704277 1
0.264353616440659 0
0.210826408502269 1
0.150480257744047 1
0.210926948926866 1
0.167341553031137 1
0.21339778594097 1
0.198470543413951 1
0.166286284790689 1
0.205342166774122 1
0.222578514696483 1
0.184957656216968 1
0.192913446952169 1
0.1960582335201 1
0.192130911545879 1
0.174098442576517 1
0.231426867177304 1
0.208523838887817 1
0.237907267719652 1
0.162734933614507 1
0.209902755813649 1
0.183818736142277 1
0.169714179855129 1
0.177877813515798 1
0.194717590692458 1
0.212904912522339 1
0.202266863531323 1
0.167961474037324 1
0.177638412604321 1
0.173121165112462 1
0.220731353646655 1
0.194169813806641 1
0.242813703916835 1
0.21041471262842 1
0.174604013362636 1
0.200157972935066 1
0.188631928245951 1
0.22244926627343 1
0.200357647468863 1
0.202780093482727 1
0.155307099554738 1
0.142558583065935 0
0.18496912042181 1
0.226062086348078 1
0.182086367085065 1
0.186948669883307 1
0.2165416967986 1
0.207593891704776 1
0.197756893537273 1
0.176394512536139 1
0.217865974188981 1
0.188514800963087 1
0.230703881793772 1
0.228855479976053 1
0.206216708805097 1
0.172039352799516 1
0.250199217296846 0
0.215360609402767 1
0.197610206294261 1
0.192293186539617 1
0.223084604959361 1
0.196481353241816 1
0.200928026124096 1
0.155048984505792 1
0.190525510317828 1
0.17814788526027 1
0.2216985574494 1
0.181167469004015 1
0.178393215314707 1
0.179947772913948 1
0.189015817061535 1
0.155816196672381 1
0.182750010065113 1
0.153861408170185 1
0.210939862982571 1
0.223192558042805 1
0.185824308461957 1
0.170877054405586 1
0.167841594271571 1
0.183289398150657 1
0.234928482642303 1
0.203130406729856 1
0.201695568358631 1
0.19902113518946 1
0.198843101578429 1
0.210995202697684 1
0.204167938054533 1
0.1542776620315 1
0.184580558026789 1
0.204558032000342 1
0.172910173197822 1
0.18593235066935 1
0.188361478556999 1
0.169854709919726 1
0.20117543203783 1
0.202720747680389 1
0.241303962821296 1
0.187626598123082 1
0.242046100084291 1
0.221882617235044 1
0.201583565018385 1
0.213893081776559 1
0.210065994600331 1
0.19991714565836 1
0.169288918076489 1
0.215208478731749 1
0.204196184885099 1
0.220199634921975 1
0.244416517842323 1
0.210565922708701 1
0.210697797001068 1
0.179187887205927 1
0.180557058465541 1
0.175045744585157 1
0.198747870535706 1
0.194776310967585 1
0.185372194130358 1
0.180070532209291 1
0.189618840019352 1
0.212889129765611 1
0.196783426884118 1
0.204398266632051 1
0.245680491168978 0
0.204343399494372 1
0.203611808939082 1
0.1895370517458 1
0.220843981966612 1
0.213849745343127 1
0.18217763279895 1
0.191111019511733 1
0.207763984220746 1
0.160056570395997 1
0.1795279140342 1
0.23097696171445 1
0.189220277101352 1
0.177839962204201 1
0.209329476089213 1
0.200388536138604 1
0.217406452643469 1
0.183696665087107 1
0.259346112146775 1
0.256623313911472 1
0.20620458052877 1
0.171756093730419 1
0.207267910097586 1
0.183563949822934 1
0.198068493977311 1
0.246935771350043 1
0.193572520712319 1
0.20979490333084 1
0.195422573492407 1
0.156223367459763 1
0.155566664655459 1
0.231478260165922 1
0.219591904862216 1
0.179885556244545 1
0.16742919026499 1
0.206335929718852 1
0.235216194388637 1
0.208618371640235 1
0.169511267148939 1
0.214415815967741 1
0.196980348260311 1
0.201262021496247 1
0.199041188121702 1
0.159484498041643 1
0.194188984286461 1
0.177211675860629 1
0.219422635410831 1
0.173938895551305 1
0.204958858139593 1
0.190583957967704 1
0.210977572934663 1
0.187572862298079 1
0.184099891671541 1
0.178410268529422 1
0.185078558920267 1
0.248322715465812 0
0.234881896279969 1
0.177240894368854 1
0.213417893558576 1
0.23079970740225 1
0.224454472597758 1
0.212385851370957 1
0.237446612298408 1
0.182882426068154 1
0.25458945758058 0
0.211635985938632 1
0.213511201963251 1
0.205620908837111 1
0.206447980419326 1
0.194300288605115 1
0.19586001636154 1
0.179355235081487 1
0.21499605358886 1
0.216336542558312 1
0.228636780939409 1
0.228395232053007 1
0.224601369059366 1
0.158847832941255 1
0.167898467409837 1
0.191172529089786 1
0.178532541462291 1
0.226521748984092 1
0.228276967988272 1
0.193177877977489 1
0.185508812438812 1
0.159379419436055 1
0.194019851714936 1
0.175637314206108 1
0.200813618549224 1
0.154211066609887 1
0.215895304035658 1
0.202102289548883 1
0.18102429727019 1
0.195142714879438 1
0.200517089543787 1
0.220034444882872 1
0.201832110302848 1
0.201525308122065 1
0.209284059384043 1
0.217996554089492 1
0.210004270824535 1
0.189699943148513 1
0.198489359859109 1
0.182959961642594 1
0.20242800416876 1
0.210753541902984 1
0.180770872706963 1
0.158340311626894 1
0.223126511183633 1
0.204066009054395 1
0.261888242915127 0
0.202776745190357 1
0.229692027753568 1
0.19206802816461 1
0.190160184276091 1
0.205674609117166 1
0.21317130211037 1
0.185079514755924 1
0.200768137880653 1
0.176951053490714 1
0.207907530586642 1
0.195556125384638 1
0.217373108918094 1
0.153603081851817 0
0.201527010548804 1
0.185258221329305 1
0.213588043200811 1
0.199256792887673 1
0.212814792967428 1
0.171016794998133 1
0.216159233449165 1
0.244301233483644 0
0.209664083392703 1
0.213004539824406 1
0.189639071889807 1
0.166599120195988 1
0.189137467087122 1
0.190128042304059 1
0.166361350139263 1
0.185725359126426 1
0.184600396465774 1
0.221297262742588 1
0.203543898126227 1
0.165113643266042 1
0.167222080493071 1
0.219816610604398 1
0.205024862305847 1
0.224070195138504 1
0.214677648198139 1
0.244683930269203 0
0.186256039043943 1
0.179643427010344 1
0.191142676049626 1
0.242398371594558 1
0.160422384581539 1
0.220790574543108 1
0.193123508606479 1
0.214095347209863 1
0.207921987187979 1
0.167737296818447 1
0.193348529372076 1
0.210060374204752 1
0.196910601121448 1
0.192695621782025 1
0.17947587421386 1
0.221926073639743 1
0.174313081032283 1
0.251080245772506 0
0.215823020807484 1
0.197359258184344 1
0.220313595877397 1
0.18065754252464 1
0.193484919204504 1
0.210623264961338 1
0.198099712070502 1
0.161892945244159 1
0.214391362481961 1
0.231488534467043 1
0.194987238877762 1
0.164590511991292 1
0.20001157456731 1
0.193550853294004 1
0.214229055914423 1
0.194455784880587 1
0.195884876360287 1
0.172584468556569 1
0.162035266371797 1
0.18205322253474 1
0.161745012111452 1
0.188999537038639 1
0.223762424783559 1
0.222725776732101 1
0.183868432571235 1
0.191964276430326 1
0.190801711631388 1
0.195309797399212 1
0.242601109940344 1
0.205673850226452 1
0.218472806027958 1
0.183318418291496 1
0.186021474507941 1
0.253197283269315 0
0.19802295073174 1
0.141329254497721 0
0.182310941074726 1
0.15463765501724 1
0.185215873968117 1
0.200137038900353 1
0.183890133366918 1
0.231139339665097 1
0.163073217040589 1
0.201796968912686 1
0.21782752938737 1
0.179852064717295 1
0.24552716499583 1
0.199235862942781 1
0.156489889539762 1
0.192939461192687 1
0.232912843363205 1
0.184000653070808 1
0.236208193124555 1
0.169325441087015 1
0.225258536136276 1
0.17439576678623 1
0.20111780216489 1
0.180834646972271 1
0.229340551260559 1
0.208227327028739 1
0.209523098613593 1
0.198806747006085 1
0.181287499512354 1
0.209977547420835 1
0.202368148124268 1
0.230403399697975 1
0.187125228821526 1
0.220188749094754 1
0.211330843265889 1
0.195215336704874 1
0.17219300691214 1
0.182263630290188 1
0.190032207964879 1
0.171937148470972 1
0.226240705080143 1
0.189064197524507 1
0.216225288126392 1
0.188220926374692 1
0.244371055377577 0
0.156002100916751 1
0.210419259665561 1
0.173262615260971 1
0.206347300873968 1
0.202823921341639 1
0.192059860699166 1
0.184450505632883 1
0.234853474931585 1
0.168935893161589 1
0.248306126528407 0
0.185801815545602 1
0.224413503186537 1
0.178359320496427 1
0.230845434106995 1
0.201075973215013 1
0.228462158666261 1
0.207631762662237 1
0.198233397395118 1
0.182828335078581 1
0.193422398937415 1
0.156214959250547 1
0.195074069834166 1
0.225894512801928 1
0.22099665754272 1
0.187562762573944 1
0.213545755187736 1
0.224397654789583 1
0.192541722824075 1
0.226845029625259 1
0.204231839224887 1
0.194382176008321 1
0.220266231837289 1
0.231361118675331 1
0.219010886211753 1
0.180941048372269 1
0.14577902668806 1
0.178728681133613 1
0.194017504570348 1
0.234213386597606 1
0.205976495164545 1
0.193902312700395 1
0.170225475578811 1
0.194329704265229 1
0.224148980070407 1
0.197881177413652 1
0.21206339815547 1
0.187345580871465 1
0.239041592801892 1
0.202913841859477 1
0.173007211934544 1
0.183238329347606 1
0.236690940963595 1
0.234524867438 1
0.177877458365605 1
0.198970538699094 1
0.185812909142404 1
0.205676068226681 1
0.240487181046894 1
0.220145929510259 1
0.19686826603056 1
0.188484071866821 1
0.172956042641512 1
0.181068644507961 1
0.188093100682946 1
0.181681363236135 1
0.151274206936197 0
0.162438947266991 1
0.207193174633378 1
0.228410948436849 1
0.206632393732732 1
0.177729004565871 1
0.237251047293993 1
0.176183198939868 1
0.220851088499473 1
0.185293856237718 1
0.160320229755403 1
0.203010705500683 1
0.193353405077919 1
0.208029673924523 1
0.18450984659192 1
0.154065278142504 1
0.210990329901122 1
0.24694715090871 1
0.199891622904524 1
0.185483777049825 1
0.208826207162896 1
0.180634638686279 1
0.206301648625995 1
0.196550442581773 1
0.199181056941494 1
0.161597008390638 1
0.125952942272125 0
0.189039169151635 1
0.194305664606253 1
0.203500550949769 1
0.213667354492783 1
0.193851835733284 1
0.17543986424711 1
0.192750354754906 1
0.203158919954765 1
0.177090746845242 1
0.204862834166782 1
0.213039707876253 1
0.201306983102343 1
0.202454022022112 1
0.220022983024721 1
0.20181877916963 1
0.225977955270265 1
0.186256448424614 1
0.184842884198679 1
0.157727040965322 1
0.209878640813958 1
0.21113382170065 1
0.220115890159426 1
0.189000544865748 1
0.182034036760152 1
0.192686923382081 1
0.202549623833925 1
0.219944728547998 1
0.202927532283874 1
0.218094406838897 1
0.187351701983154 1
0.206643195508894 1
0.230891719857406 1
0.190008519870107 1
0.162260758968615 1
0.237625982496519 1
0.202937291590059 1
0.208969019463723 1
0.21610898156237 1
0.212826399418394 1
0.163683527188493 1
0.188619129924062 1
0.195392366645722 1
0.218832529796144 1
0.24436491423849 0
0.16721561692468 1
0.229088599598748 1
0.233332862625347 1
0.172258075941411 1
0.19322445476841 1
0.206529905566885 1
0.206908533821478 1
0.175299421883731 1
0.212055757948519 1
0.154036565035737 1
0.173759158822365 1
0.253332573573794 0
0.16144593788009 1
0.182014476432547 1
0.234600126451155 1
0.166734724603675 1
0.233236569754074 1
0.196895049297483 1
0.220133380205111 1
0.195404084753332 1
0.186896841385836 1
0.19065165244786 1
0.165481851762467 1
0.197893072342904 1
0.194899371071515 1
0.186747334124576 1
0.194912965249788 1
0.163206061318518 1
0.193166840412488 1
0.240573037830976 1
0.229780409924558 1
0.187551722511107 1
0.212327984379019 1
0.170598212220186 1
0.230600640123996 1
0.201191918669083 1
0.259257331835141 0
0.231691215195825 1
0.22691694433298 1
0.2329022101391 1
0.198680193929102 1
0.219935629067733 1
0.23300328740181 1
0.188849759493888 1
0.227433334220068 1
0.169195994902599 1
0.195263429903097 1
0.229172848079803 1
0.191016808472502 1
0.224265497940069 1
0.215219449137613 1
0.226894633859702 1
0.139370873839087 1
0.183877605140549 1
0.201193560445767 1
0.178099218804602 1
0.207575405340082 1
0.214842750213043 1
0.183898154370501 1
0.173766471861658 1
0.204239645418672 1
0.22491661034271 1
0.189436104497707 1
0.208499791334305 1
0.212836492924544 1
0.20397282684364 1
0.157425110737124 1
0.199148248302074 1
0.184232118498347 1
0.203160500006083 1
0.204272626932575 1
0.19235183346415 1
0.177498489275034 1
0.215023632472611 1
0.155532944723118 1
0.177816170480823 1
0.188100194870391 1
0.206260291269205 1
0.181194661402937 1
0.209136784782819 1
0.159767219338007 1
0.19478553592267 1
0.192482550564587 1
0.228892912165121 1
0.20201142602623 1
0.191860170090118 1
0.209028464303627 1
0.227977480871963 1
0.217088569842056 1
0.213244656033552 1
0.236386067426818 1
0.163968458589249 1
0.212756535690001 1
0.218679743534938 1
0.215518611226215 1
0.211905224673425 1
0.185770281538187 1
0.147144890774114 0
0.242518481694923 1
0.237562302155119 1
0.206245921410941 1
0.185300572570735 1
0.190327867943679 1
0.205677307613744 1
0.170197574991781 1
0.180105478257789 1
0.163639214824068 1
0.22895496663452 1
0.198493762825184 1
0.163784193025391 1
0.219795770609454 1
0.210129176421887 1
0.20482381050196 1
0.226705399811755 1
0.214642625058598 1
0.175341310303956 1
0.237256863260885 1
0.217916994134573 1
0.237531500717385 1
0.186261590869626 1
0.219646193891726 1
0.177777892589873 1
0.187063831958886 1
0.217724052438449 1
0.191113617398751 1
0.226282495580437 1
0.192573612055318 1
0.256056429324234 0
0.211931815518699 1
0.216394045779908 1
0.196334897045095 1
0.240052682267324 1
0.195367373185064 1
0.144413334972476 0
0.221686629834695 1
0.170828933611571 1
0.213283140348191 1
0.186560596181774 1
0.219245904450857 1
0.226902721854243 1
0.17216728894132 1
0.202830565844356 1
0.225358268102692 1
0.200709808517283 1
0.207709355350217 1
0.210121930627309 1
0.233167841202107 1
0.183655702454047 1
0.210953581494508 1
0.21665856802804 1
0.175347810321428 1
0.175303812413943 1
0.198017929863142 1
0.208275576399802 1
0.209075074655631 1
0.190116169634749 1
0.176926730731205 1
0.186620543822954 1
0.178785939949992 1
0.21074731165079 1
0.191030929804573 1
0.235930222102445 1
0.187019206796027 1
0.196343497498654 1
0.202284337258628 1
0.202333023571046 1
0.218716268509203 1
0.216251788404197 1
0.156753924400742 1
0.219681107113245 1
0.195789248145025 1
0.199644987478611 1
0.223945723538452 1
0.206653525086063 1
0.186499558109037 1
0.200101935072466 1
0.18860066430647 1
0.217198430262392 1
0.231613931702013 1
0.226233554518768 1
0.229740985011858 1
0.215901477219994 1
0.179018700907275 1
0.215565718360268 1
0.209854447424872 1
0.163646648619221 1
0.26546237058982 1
0.196643206942827 1
0.159126196868319 1
0.192793195285661 1
0.195841422805687 1
0.19818281388167 1
0.194858619873733 1
0.196351300322748 1
0.189587245943433 1
0.240531504296962 1
0.177745332135142 1
0.213512771721699 1
0.201960591648497 1
0.184049235916993 1
0.183032836419426 1
0.164744741571328 1
0.184518300371838 1
0.212670172309108 1
0.242390918173158 1
0.194914886630473 1
0.181619092583596 1
0.209598278783069 1
0.199279808852852 1
0.200779901727974 1
0.215516588782693 1
0.227402984344765 1
0.18476036013551 1
0.239958406010072 1
0.182792907997502 1
0.210387928255305 1
0.207876622157373 1
0.144681574419039 1
0.216569732946323 1
0.225191797553193 1
0.182499318244134 1
0.204864756925711 1
0.228364007573342 1
0.239148756140361 1
0.227524774525043 1
0.161919260810748 1
0.232235233399142 1
0.177137084975614 1
0.191879669953631 1
0.209526368405928 1
0.213120218167524 1
0.211188792081238 1
0.171385973008347 1
0.173146392064921 1
0.194294687819035 1
0.216409410224828 1
0.129532154794534 0
0.199011857778564 1
0.187833813011224 1
0.184655130733011 1
0.170470062592812 1
0.209074849342691 1
0.214361517033107 1
0.256446315039226 0
0.242665402159266 1
0.236251600190297 1
0.188059513581644 1
0.245920794351692 1
0.189601007855177 1
0.177640851900061 1
0.195824136055446 1
0.176187631397683 1
0.233707782532249 1
0.230257511341073 1
0.186789708474132 1
0.211568973524946 1
0.20355058821496 1
0.198481368890452 1
0.1899618434932 1
0.1986735474561 1
0.180267487149429 1
0.209081329990683 1
0.153800996256165 1
0.177111960930582 1
0.19181259766044 1
0.203108893813272 1
0.251868625007659 1
0.199822451609132 1
0.196955576880258 1
0.22075359249456 1
0.224032010371893 1
0.140858558908243 0
0.188764744625795 1
0.202902145482447 1
0.181134493294817 1
0.198961247210054 1
0.243016844190733 1
0.204588385125489 1
0.172378248975273 1
0.20623586992125 1
0.165167232565122 1
0.200793373563967 1
0.205158027983435 1
0.229666260882402 1
0.186764831856868 1
0.181036979390763 1
0.198247191039488 1
0.245797021849739 1
0.191703534332133 1
0.191795190885298 1
0.230875630909066 1
0.15298811243833 1
0.221773764903518 1
0.206731313676744 1
0.17515216006646 1
0.194668845630909 1
0.178719894284294 1
0.20723784411168 1
0.232416298004199 1
0.184050252664843 1
0.238621582786706 1
0.218499109873643 1
0.233506271690193 1
0.28792665423476 0
0.205436178521796 1
0.178505852633925 1
0.228596483292915 1
0.214973526371168 1
0.206708790610756 1
0.22901282535785 1
0.215052708749518 1
0.230521370412998 1
0.191910020548508 1
0.235613622417173 1
0.201265128862674 1
0.238300510139975 1
0.17263628714951 1
0.182340061453033 1
0.207164250094913 1
0.190539985738729 1
0.193563363016554 1
0.21570587350287 1
0.22070276373095 1
0.213451918834213 1
0.176930179869373 1
0.24419134015937 1
0.182482438045494 1
0.234626016544258 1
0.201644298430374 1
0.189693296266328 1
0.152556043254783 1
0.154537210376005 1
0.19647091280994 1
0.183810933988055 1
0.226413225616031 1
0.230309984172515 1
0.208886837414761 1
0.213717117326117 1
0.236033656561748 1
0.222083345982807 1
0.168371883605999 1
0.225913149798426 1
0.188361715156711 1
0.153620400411963 1
0.218820640524694 1
0.195282487600903 1
0.165428787025716 1
0.221041069730637 1
0.22382464449322 1
0.170648923026704 1
0.228152934873629 1
0.232688616018629 1
0.196546754522395 1
0.192613058550205 1
0.15875170932926 1
0.178652433754396 1
0.192782024642756 1
0.166228165593077 1
0.174900224441285 1
0.195187911595542 1
0.239879549404227 1
0.183745746717072 1
0.220500797121684 1
0.181355464963252 1
0.195193313191165 1
0.222393325787055 1
0.249193551995449 0
0.238571608730085 1
0.226539466867835 1
0.201605241533444 1
0.213878935038419 1
0.201043353810334 1
0.215777673008282 1
0.165133704112788 1
0.176576295492389 1
0.214928430011932 1
0.228982113278428 1
0.210150324257885 1
0.210004931599717 1
0.172096436254973 1
0.20048912707523 1
0.198954187124135 1
0.201489821724751 1
0.206130271539497 1
0.210435857513188 1
0.209272926088645 1
0.192982464068727 1
0.216333494168166 1
0.203290077088567 1
0.178781135604096 1
0.17833927619047 1
0.213170095645644 1
0.180554631320178 1
0.1992164067683 1
0.199537223745858 1
0.205587852671274 1
0.175716348820259 1
0.145198088175958 0
0.194553377574929 1
0.221313843723231 1
0.22711095405493 1
0.199991450413385 1
0.223977032301265 1
0.21718176234709 1
0.233575848548987 1
0.246150810313701 1
0.20249955402996 1
0.191944695620001 1
0.196138808031593 1
0.213710960123806 1
0.229579537322824 1
0.179463920564425 1
0.175908109500604 1
0.212334554453014 1
0.189546607348465 1
0.216841246381291 1
0.229613709331575 1
0.238762619715725 1
0.227135199726024 1
0.225941760033945 1
0.211088759588011 1
0.220512845761289 1
0.171637069905204 1
0.240405857739996 1
0.214285913142057 1
0.212869451560746 1
0.232087253143629 1
0.184940987380608 1
0.212041664471394 1
0.228138450167925 1
0.182877077167338 1
0.201677224411513 1
0.198770125506435 1
0.209362475769543 1
0.199334491394899 1
0.190629728743871 1
0.17677634765996 1
0.184142757093741 1
0.183837994191721 1
0.228013970021786 1
0.259054374190987 1
0.205986599761944 1
0.181946025967636 1
0.205073557923376 1
0.209095208971934 1
0.20238857313067 1
0.194567832753196 1
0.216183948751672 1
0.183560311614704 1
0.201436507530044 1
0.186337815417111 1
0.234248726009944 1
0.194222080382838 1
0.18204438563588 1
0.181208270842835 1
0.201644703379497 1
0.210960091883769 1
0.178658567270326 1
0.185191288020538 1
0.180098270672227 1
0.188324054609307 1
0.228724809909961 1
0.188764496212274 1
0.20679887279374 1
0.209220144453654 1
0.182388242236541 1
0.237230355671178 1
0.217099120266481 1
0.209021167766686 1
0.209087691884687 1
0.250801094130538 0
0.194066622085822 1
0.197012458587029 1
0.203760655106126 1
0.153929983922538 1
0.168653559709912 1
0.194862022871279 1
0.204340758384293 1
0.20855001568297 1
0.20138962029416 1
0.218333783936563 1
0.199510609946186 1
0.193403426357984 1
0.119838934226647 0
0.225340796551886 1
0.202878315175474 1
0.175270205949249 1
0.192477758669954 1
0.187358558923412 1
0.213350595420288 1
0.228329351954929 1
0.22901952281843 1
0.186872868147412 1
0.206668574641606 1
0.175838960551702 1
0.188985859715606 1
0.186162341421482 1
0.199638727585597 1
0.150963729509835 1
0.233476247180154 1
0.199213605854791 1
0.167962936734049 1
0.192016352462077 1
0.234417053607215 1
0.203315042500572 1
0.154006295564196 0
0.228876471091437 1
0.226506037820513 1
0.187431864068384 1
0.178605120255616 1
0.191839055718628 1
0.204636990967595 1
0.220372362566406 1
0.172980546310389 1
0.192665297345834 1
0.1916098150002 1
0.210624860704964 1
0.216234388380763 1
0.203805868971739 1
0.214369853654969 1
0.222229726928133 1
0.213406297240247 1
0.202649223720446 1
0.165172075843163 1
0.214336621263633 1
0.207722627966756 1
0.197538643882236 1
0.255224907768393 0
0.156172434259787 1
0.194704803412565 1
0.185186342651454 1
0.213984077143669 1
0.205550802674547 1
0.213230450193646 1
0.161708782739606 1
0.178361350358388 1
0.219042733299803 1
0.191246680485051 1
0.225340280561595 1
0.191088004911205 1
0.151910813632904 1
0.207750764249465 1
0.222556381733126 1
0.194205912936695 1
0.214921051130985 1
0.209294633669477 1
0.14923235221416 1
0.150936681439802 1
0.236068747000446 1
0.208626127745665 1
0.221600380769519 1
0.20376610937093 1
0.204253774813807 1
0.207331282226366 1
0.220315938465168 1
0.178759460134919 1
0.184419327207494 1
0.156428984199514 1
0.210048983021822 1
0.224068252565282 1
0.192049198120067 1
0.183531641042601 1
0.208691209358097 1
0.203184518054016 1
0.136174201467209 1
0.199081977518473 1
0.186771201514691 1
0.185581082871744 1
0.225460587430033 1
0.181134646500544 1
0.183818466747433 1
0.203652288295169 1
0.256321548457386 0
0.145289269030341 1
0.20648370550775 1
0.169498989407236 1
0.146441572705078 0
0.221870678432842 1
0.224014799663471 1
0.228025832206522 1
0.190035354723358 1
0.248324809620852 1
0.170039119264253 1
0.234837873799396 1
0.240530513011416 1
0.148721516260387 0
0.191294354243785 1
0.230597013414809 1
0.180196960269569 1
0.247873758059906 0
0.20816352555942 1
0.142722177922388 0
0.247745490069774 0
0.166701681138299 1
0.214135180566167 1
0.179268472130865 1
0.210097512246122 1
0.214161463703107 1
0.223579034430937 1
0.216205694204392 1
0.216712816522428 1
0.175543276419941 1
0.190522247554503 1
0.192021871450763 1
0.175318080461188 1
0.200305934637093 1
0.200124170791384 1
0.225770030404631 1
0.164202165257807 1
0.235545699205939 1
0.178789974650438 1
0.191178124924468 1
0.196967054618265 1
0.230251574384393 1
0.229452870992955 1
0.200035237406132 1
0.232033564789873 1
0.217689742432944 1
0.16770386344438 1
0.198912954480322 1
0.215185441698622 1
0.216870634909043 1
0.21171389475562 1
0.225213227848233 1
0.17486433380925 1
0.216086489180979 1
0.186220778898839 1
0.182093379909077 1
0.151911922119862 1
0.198865752706057 1
0.176700782231311 1
0.176878084504632 1
0.239371370998677 1
0.207328776660175 1
0.184725178962186 1
0.219073408412622 1
0.235951175566277 1
0.17057334311116 1
0.196852809116794 1
0.205617646231561 1
0.199730695188588 1
0.200417065182872 1
0.190724554421823 1
0.207040362995109 1
0.206640113308913 1
0.22292253039478 1
0.185877171924305 1
0.20617576666588 1
0.221838105009195 1
0.189026153508675 1
0.216774558764006 1
0.223848532651553 1
0.216779333673555 1
0.177210685746468 1
0.215144791638962 1
0.192697618195436 1
0.184799954756001 1
0.214363947540422 1
0.1839338437615 1
0.219574775444206 1
0.144065127494342 0
0.183785678925276 1
0.197858856008762 1
0.199056795830372 1
0.229933797364641 1
0.218161318139841 1
0.211708660717636 1
0.226536845808458 1
0.194130421608538 1
0.199102151885232 1
0.201975263412926 1
0.191071214543172 1
0.225040381864486 1
0.165146269134875 1
0.209504622694481 1
0.195862411699368 1
0.191725544090125 1
0.190593246591124 1
0.200623232503395 1
0.202789912083559 1
0.247668033635632 0
0.19107168257023 1
0.198123440458706 1
0.151800845191973 1
0.20182784080524 1
0.179457892828907 1
0.199727422582458 1
0.209369457332608 1
0.176905881488735 1
0.228649804274341 1
0.148773007063828 1
0.183818609816759 1
0.220095594802559 1
0.176344746609131 1
0.20390397303471 1
0.19602546663362 1
0.250170508835049 0
0.191127541078523 1
0.207267250288776 1
0.20340286017222 1
0.174265433364995 1
0.191565910463989 1
0.216484262809044 1
0.199571285334396 1
0.168212918799962 1
0.217634525132087 1
0.155505729845562 1
0.193721387891718 1
0.226200495411903 1
0.221486940993441 1
0.195930550206448 1
0.19892814626221 1
0.188853058268017 1
0.228832310476908 1
0.158206670684114 1
0.20241287575949 1
0.225454141655451 1
0.192550395240862 1
0.185700778825108 1
0.258979613534806 1
0.18754314011912 1
0.221995777485212 1
0.19164142840693 1
0.168069149538679 1
0.237986218600268 1
0.206847992754977 1
0.157990287818232 1
0.170367440229117 1
0.212391805894662 1
0.199171042944504 1
0.231099124243967 1
0.177613444978528 1
0.153046083041535 1
0.186221689241139 1
0.215578325938508 1
0.198089011138221 1
0.214360163653326 1
0.22601300993757 1
0.161237652227023 1
0.15557411244997 1
0.20562100010324 1
0.239139777118388 1
0.195049130762577 1
0.199597527592595 1
0.201511281050872 1
0.209834697532506 1
0.182770378314933 1
0.287566149398548 0
0.179275400540691 1
0.206328766949142 1
0.188257521837426 1
0.164977083086988 1
0.180556721763339 1
0.176404901036519 1
0.234742380518939 1
0.183534433099568 1
0.244307972862708 1
0.21547797170073 1
0.212118825694629 1
0.194373829796846 1
0.168532459166991 1
0.241066575138629 1
0.185226051548781 1
0.240674322279895 1
0.174385137300838 1
0.19405896026589 1
0.185965009306592 1
0.195565432489497 1
0.214184592743464 1
0.193476459950159 1
0.191385886074633 1
0.236691049722956 1
0.228341164461706 1
0.194107146803075 1
0.200211608796033 1
0.210532606370591 1
0.201728692021184 1
0.225006142142325 1
0.195354194912891 1
0.241274861693493 1
0.199499469149156 1
0.221890429556854 1
0.295822398433821 0
0.218912645502149 1
0.21165164952788 1
0.200682981598139 1
0.205001539207447 1
0.157512199293553 1
0.175513406902866 1
0.254924366974017 0
0.171356149062189 1
0.160100597730389 1
0.186618027291593 1
0.213323583437491 1
0.224852190692135 1
0.241186632093957 1
0.213600857172078 1
0.214339003374985 1
0.198359337256502 1
0.162588827605446 1
0.256117904878229 1
0.144407034284514 0
0.210845245293009 1
0.201936480384683 1
0.206842676430451 1
0.201707778586861 1
0.218991578509381 1
0.20020283962208 1
0.184485939823243 1
0.181103505219972 1
0.189709187368382 1
0.180280444048096 1
0.221065326954342 1
0.202792992291895 1
0.216987187168732 1
0.241216706511876 1
0.226238329477292 1
0.21459176557419 1
0.184179069279581 1
0.216019057106757 1
0.156272637488351 1
0.209225800226412 1
0.182244392050773 1
0.166020802742082 1
0.182404793603079 1
0.238062393179218 1
0.175149815307019 1
0.180457813506896 1
0.181074117216765 1
0.227891430651003 1
0.189579384632321 1
0.234380094335999 1
0.207150053272405 1
0.188429319713765 1
0.159365726421515 1
0.201730452083236 1
0.218539762518807 1
0.174857698474203 1
0.23887996469653 1
0.239851857694321 1
0.208523077751455 1
0.227091408568206 1
0.201522231766105 1
0.187978639912407 1
0.18365257451165 1
0.171423469164979 1
0.174265323131653 1
0.202421289486443 1
0.190807430042397 1
0.205994024093329 1
0.194449305788409 1
0.197640372580644 1
0.166070238242251 1
0.218643921376791 1
0.202061129083661 1
0.226398266416567 1
0.246872114996802 0
0.229972528652051 1
0.212962724041419 1
0.220299100533213 1
0.235879137953334 1
0.194147892401585 1
0.170630494622792 1
0.192522894032195 1
0.18998335306786 1
0.230649751475392 1
0.231084539599173 1
0.153622889833151 0
0.206201003786471 1
0.242694499044669 1
0.197478439686631 1
0.209821634098435 1
0.173196577214132 1
0.142965360004452 1
0.19232865203921 1
0.164976198626968 1
0.230011810169138 1
0.230800152515183 1
0.224730202569934 1
0.183909820096644 1
0.226320234982043 1
0.207311150982737 1
0.178204312789423 1
0.228848917135394 1
0.17473392831834 1
0.207437361971418 1
0.183429387845559 1
0.193822181707373 1
0.215052251211711 1
0.197555848045236 1
0.198445404558246 1
0.178650927743903 1
0.175684879012418 1
0.235930275889571 1
0.222814315806025 1
0.200187000847509 1
0.200324724872987 1
0.195707791463312 1
0.209188762848067 1
0.175271796453138 1
0.183630610673274 1
0.219744089569909 1
0.182271999166425 1
0.224938139352716 1
0.159583981448564 1
0.19655678824649 1
0.182025779390807 1
0.246348828888545 1
0.220425237778393 1
0.207753705362667 1
0.168815737333396 1
0.228269195042188 1
0.182337638777614 1
0.181401440209188 1
0.244911670895152 1
0.216572950489126 1
0.224658906300291 1
0.164704540050413 1
0.215804536849541 1
0.194124233071641 1
0.207807366053041 1
0.193807585804688 1
0.206617363179836 1
0.150705863395156 1
0.19717620905179 1
0.222123436076371 1
0.196736637052535 1
0.168398936113551 1
0.193894074319894 1
0.17565197339662 1
0.194941438071456 1
0.245052760711508 0
0.198440973290458 1
0.199218621876596 1
0.251640035776458 0
0.229389889281039 1
0.154115453543519 0
0.185233018651841 1
0.203602257048774 1
0.160708172380594 1
0.196233210975206 1
0.187370568476101 1
0.226504703901216 1
0.248051410500167 0
0.186599766098827 1
0.214723447158612 1
0.177981850739348 1
0.182626651695266 1
0.205888825560536 1
0.166198712134866 1
0.174892162133181 1
0.238716126866069 1
0.212483648938204 1
0.211986878351148 1
0.220413845631189 1
0.252660118015446 1
0.2206032877831 1
0.18890035993298 1
0.200613559670983 1
0.186193725406958 1
0.221197887324231 1
0.194538491249117 1
0.159348311353597 1
0.180795369727525 1
0.184896766360778 1
0.214538348093299 1
0.163245528382808 1
0.161477514988881 1
0.222166350442664 1
0.218043953803258 1
0.192246725657148 1
0.192231886365834 1
0.216089941961701 1
0.176393264660921 1
0.238098063983433 1
0.18212396263257 1
0.230795934962891 1
0.208937930585769 1
0.197651756241408 1
0.202140236936251 1
0.20566855296919 1
0.237677151888757 1
0.201446883491789 1
0.18847368402832 1
0.169407644885934 1
0.211126404246086 1
0.199852476676465 1
0.176639604586821 1
0.243192938967995 1
0.210911757197471 1
0.205299150558569 1
0.219724968535894 1
0.140222231297267 1
0.204767755243628 1
0.254525600950324 0
0.21025294624554 1
0.197467670682018 1
0.158257855900641 1
0.249403398028833 1
0.208805261760939 1
0.199586328204859 1
0.181031790680128 1
0.152106393354335 1
0.231451812887828 1
0.171881821910041 1
0.215506247545982 1
0.192245861431154 1
0.191884669942004 1
0.209758204484503 1
0.19754408885606 1
0.183822487969268 1
0.175355963046643 1
0.251770598494724 0
0.203890682577375 1
0.223947347352798 1
0.211287938815211 1
0.193241332280033 1
0.203290537641631 1
0.185588941385041 1
0.232070717421292 1
0.216811859586772 1
0.192710705030339 1
0.22183538696957 1
0.177119518302494 1
0.151836201195266 1
0.233777752325532 1
0.185660820993685 1
0.203385265729086 1
0.20497187604089 1
0.210936944886356 1
0.215075472320698 1
0.185424991705057 1
0.1221131015879 0
0.153492226065293 1
0.213319279776912 1
0.208639588523333 1
0.175524195224717 1
0.223684951211267 1
0.203449478254428 1
0.160743933161383 1
0.196248721505113 1
0.190451076302157 1
0.178081599894558 1
0.218472765280445 1
0.231408681317938 1
0.195792223300397 1
0.211400426491344 1
0.220645613751803 1
0.215235518661843 1
0.184750086164517 1
0.225005064006056 1
0.180929666355766 1
0.180797818678365 1
0.204364420541929 1
0.206628713285116 1
0.18257443948003 1
0.214840306073054 1
0.242609733785369 1
0.209094195835885 1
0.235336458307609 1
0.219873688718724 1
0.15691600274562 1
0.194456717424463 1
0.190918842560689 1
0.236523821729542 1
0.172070132611168 1
0.184827612306662 1
0.214521708366562 1
0.236952613858414 1
0.193627737648614 1
0.160417754062943 1
0.243121661719644 1
0.203129052145243 1
0.217361802538521 1
0.199873578264551 1
0.213974096432802 1
0.194819750204753 1
0.193071811258642 1
0.179957863723701 1
0.190770144608414 1
0.206366475541205 1
0.175029897804645 1
0.187744742401443 1
0.128192996032625 0
0.21558587645904 1
0.194023625799228 1
0.204388405758088 1
0.219900039414967 1
0.243996065119701 1
0.228791298406207 1
0.217103530963629 1
0.198100780964856 1
0.191450697027911 1
0.231959713200771 1
0.198540286185069 1
0.155662009730806 1
0.170195902765712 1
0.215929893827914 1
0.200938095753255 1
0.205186370685386 1
0.194539896123263 1
0.173951880459864 1
0.224645716375695 1
0.208208050910767 1
0.190688811232369 1
0.211862100334431 1
0.185556453691021 1
0.163488792909504 1
0.227997575517911 1
0.199043471228224 1
0.208293171348755 1
0.172715610209102 1
0.214097190301253 1
0.15617530571848 1
0.182698272798121 1
0.210589248921555 1
0.196030210190737 1
0.202929767369528 1
0.212575284406988 1
0.199989694487412 1
0.188584542027389 1
0.217283654970852 1
0.172861329696863 1
0.229639245649399 1
0.194704148254749 1
0.166834557735605 1
0.208811234328735 1
0.155977055764619 1
0.147493010172183 1
0.203198442482355 1
0.20396339708739 1
0.200475634502998 1
0.190849133709151 1
0.190241612251215 1
0.202290921413019 1
0.216440457077319 1
0.156753828628288 1
0.219922451802787 1
0.192529898076956 1
0.187590587620045 1
0.211184488538412 1
0.179607123096002 1
0.220001403791096 1
0.191610108020507 1
0.219110580933605 1
0.217614046795517 1
0.194499754373635 1
0.182692147250256 1
0.227627160175076 1
0.222650533507639 1
0.213185476531399 1
0.195590736229081 1
0.220065710289155 1
0.177984813637862 1
0.212973119423008 1
0.186731486736438 1
0.165342609422896 1
0.2293701410399 1
0.218200239271195 1
0.2389686106281 1
0.177709791121398 1
0.213587834986094 1
0.249582106210259 1
0.194684043638975 1
0.201149511383593 1
0.197613967931564 1
0.17770338861298 1
0.129884107294605 1
0.195054988709608 1
0.17027844370792 1
0.220997467237109 1
0.173333096044227 1
0.218505006666237 1
0.181183364770554 1
0.233654323755656 1
0.165137345008675 1
0.222827257039754 1
0.192347178831193 1
0.220153053477122 1
0.203541956124678 1
0.229370175857342 1
0.183151983221565 1
0.185270049137565 1
0.233953788726108 1
0.184015291145816 1
0.206199086423257 1
0.209129567710671 1
0.188763386248315 1
0.22544635615672 1
0.161024293189821 1
0.212847432262245 1
0.196677139258852 1
0.190343526538896 1
0.198110397929286 1
0.209855077089501 1
0.202579194657598 1
0.189418700860354 1
0.229431271082917 1
0.175863961593919 1
0.174380201912844 1
0.19144743860021 1
0.22067527897331 1
0.177109974661393 1
0.191158482484094 1
0.218488432670378 1
0.214230173360127 1
0.217017925401057 1
0.250754046970351 0
0.18186179713753 1
0.204535160006007 1
0.206289549095227 1
0.157233821274735 1
0.196915004815017 1
0.165018882746034 1
0.241780430201047 1
0.20823692232072 1
0.1930045571546 1
0.195145194426499 1
0.178052036746375 1
0.153833573365107 1
0.159160388559689 1
0.176445855703343 1
0.234727533263779 1
0.168150537431559 1
0.213660705911027 1
0.153457772465059 1
0.234422723024807 1
0.158506772204641 1
0.17476583994713 1
0.19620956117787 1
0.221351684091794 1
0.231058386534389 1
0.169803278153928 1
0.244287801095035 1
0.205679606012098 1
0.182959373450611 1
0.151258289358281 0
0.235859877180952 1
0.20150739080179 1
0.202192877516321 1
0.24024380035438 1
0.223915496883209 1
0.224063126620794 1
0.165391000175605 1
0.176798192476288 1
0.228204522043408 1
0.193313255132844 1
0.221285641958777 1
0.167865055192161 1
0.164758840519405 1
0.208033864679382 1
0.186351067961888 1
0.178330197033651 1
0.196088557809686 1
0.229710139364992 1
0.165686527893605 1
0.148388369716901 1
0.165638796150572 1
0.176826936785027 1
0.210962539210846 1
0.179785314079733 1
0.221499023181068 1
0.172380305458859 1
0.197319381511267 1
0.216941900466551 1
0.161206105275948 1
0.205824664889597 1
0.215242629834381 1
0.195438255956629 1
0.165828058594999 1
0.186979189607023 1
0.193355518352914 1
0.219296956626015 1
0.186768665719972 1
0.229798479813409 1
0.202472494897811 1
0.217884060575545 1
0.197862981860236 1
0.174295862305594 1
0.225244203933549 1
0.194624460885103 1
0.214282187748471 1
0.196706417747669 1
0.227985053918261 1
0.212450103083574 1
0.181953746738231 1
0.188573866361229 1
0.197897913808614 1
0.215741679298278 1
0.232524825598606 1
0.183696000739489 1
0.211190720043242 1
0.197072332778826 1
0.19235085213171 1
0.160832730405498 1
0.197719406032682 1
0.178589457127193 1
0.121903396614369 0
0.200316716214662 1
0.200370611828282 1
0.23358069073587 1
0.204935403101697 1
0.208190039167417 1
0.188140039245403 1
0.156574379312929 0
0.198806710179154 1
0.186923080008568 1
0.223344888004312 1
0.180062920073209 1
0.191521368148697 1
0.238051026593106 1
0.238913144253681 1
0.201206815058447 1
0.188394828648096 1
0.195129326747242 1
0.232771878451918 1
0.203021304068521 1
0.227734037814143 1
0.220648632021161 1
0.200603804568879 1
0.211120126785451 1
0.194332805669396 1
0.143827396595269 0
0.230877460716375 1
0.186418821600713 1
0.202245233901644 1
0.187163535989481 1
0.21904607004665 1
0.171733911408006 1
0.237970146374551 1
0.187722588824001 1
0.189265364156923 1
0.169865300858829 1
0.201289838571516 1
0.188885233703664 1
0.213141773319923 1
0.187740870882997 1
0.200637998618387 1
0.189228959030634 1
0.199484418205894 1
0.163406664419484 1
0.245252710764526 1
0.187229089593657 1
0.149844198153804 1
0.191920114399041 1
0.205411804083364 1
0.178279530826468 1
0.216102161344031 1
0.18633306044184 1
0.178872803477439 1
0.222600835725604 1
0.173341382716789 1
0.227148428865966 1
0.208064068520796 1
0.208153350273913 1
0.214729236484772 1
0.180893220458843 1
0.224096156498625 1
0.201069145048781 1
0.211616682699751 1
0.221910279037343 1
0.190499046437077 1
0.183655382416668 1
0.210608473135319 1
0.165032181739304 1
0.218490413350308 1
0.255294059097071 0
0.221798686313934 1
0.134202608272892 0
0.203659929618744 1
0.195055545598554 1
0.138006712274023 0
0.196912771887465 1
0.198026681245655 1
0.172272938248459 1
0.180129110054658 1
0.187914962877633 1
0.277275429515189 0
0.207239595947494 1
0.130206214834244 1
0.211197238922106 1
0.188317267443668 1
0.183673818181157 1
0.145636993131381 1
0.206282090591467 1
0.235235865164952 1
0.201739800533286 1
0.188529768977251 1
0.213753032797447 1
0.206007562966448 1
0.221707746641311 1
0.205999928746565 1
0.200725726450874 1
0.211560427569319 1
0.181963935066838 1
0.192694226922961 1
0.202431807918158 1
0.143989820040807 0
0.236491022656201 1
0.155374205297904 1
0.189692281830076 1
0.16408176010584 1
0.182656778196 1
0.177216269105526 1
0.246803847737663 1
0.204506817795482 1
0.190206188376971 1
0.188253309743449 1
0.203976796852783 1
0.209421098827303 1
0.209550745718965 1
0.199613851674504 1
0.19550160683116 1
0.18889786309615 1
0.187899438660677 1
0.167618115681962 1
0.199745609043433 1
0.191843994633727 1
0.198890775210432 1
0.185526675103151 1
0.196524622285134 1
0.201824557269339 1
0.236070449148115 1
0.281115625153286 0
0.210559471160163 1
0.203184996725599 1
0.206351191292794 1
0.205030775738361 1
0.169999739452663 1
0.204561580955942 1
0.203567649802749 1
0.198186046234007 1
0.217109924881195 1
0.214033962566203 1
0.177095127348187 1
0.204063409880544 1
0.225822920041775 1
0.21374513184776 1
0.170459401803453 1
0.184314829601313 1
0.199490127842053 1
0.207921755628063 1
0.261061313058277 0
0.2167606513122 1
0.192187539753958 1
0.208920482253732 1
0.210811643333584 1
0.208169896389644 1
0.172231727074121 1
0.220738841851365 1
0.20800164178586 1
0.190896604423794 1
0.204799920567728 1
0.196923893490574 1
0.216726945953781 1
0.199031589317878 1
0.144332304199879 0
0.226098236260022 1
0.222746301798325 1
0.176162601807563 1
0.21982293569007 1
0.181471844905708 1
0.215475915759616 1
0.188470459955756 1
0.168656630153274 1
0.212949468924145 1
0.202414824789101 1
0.229267682077208 1
0.185697992955036 1
0.214345200758262 1
0.148200060900355 1
0.19950471801126 1
0.210321178768764 1
0.228937203932662 1
0.193972445202372 1
0.200598323015534 1
0.180397024845893 1
0.241943047035503 1
0.214423409136472 1
0.249334386689386 1
0.187952020450731 1
0.212234297566376 1
0.192117750759086 1
0.238242919397436 1
0.170984066638225 1
0.184304260988474 1
0.195818384043271 1
0.183683008219562 1
0.15469917125028 1
0.219892476847809 1
0.206528929964642 1
0.201573006674749 1
0.237489114981663 1
0.185938908305393 1
0.233244605893051 1
0.223573085391603 1
0.207194530487261 1
0.256991015200479 1
0.18756858347467 1
0.172627200999177 1
0.150066673391253 0
0.176919297892194 1
0.16315971035641 1
0.199924139362278 1
0.20482375938278 1
0.151751338992469 1
0.169858160175034 1
0.218127740390293 1
0.216694462445699 1
0.193010792177558 1
0.217405862703999 1
0.186223902538544 1
0.175792053330958 1
0.222080867346148 1
0.174022771082052 1
0.193434013610133 1
0.184627323752917 1
0.188219922089726 1
0.197031815291879 1
0.212084238559871 1
0.186177821092533 1
0.261574735181631 0
0.199659668130719 1
0.185760022622091 1
0.190406701681919 1
0.181874300928563 1
0.237844097582415 1
0.18400478115883 1
0.222031243305736 1
0.187878514237658 1
0.218521081264083 1
0.148670544852055 0
0.175389007572715 1
0.195308859518756 1
0.217262776108165 1
0.223449728780709 1
0.216329935291319 1
0.192557534095655 1
0.187933264966398 1
0.202226171902423 1
0.202053747950968 1
0.217518231961562 1
0.237120479389177 1
0.201505900482175 1
0.223806188502575 1
0.184064976659548 1
0.219457945813817 1
0.169162962991091 1
0.169421038899726 1
0.236302078007521 1
0.182217930788048 1
0.174985038025248 1
0.200933199265331 1
0.165663669176747 1
0.196450867741641 1
0.206252657966196 1
0.225642508224457 1
0.200449158980285 1
0.209593082637595 1
0.217984028750732 1
0.183095561747799 1
0.188537210633191 1
0.186174753242281 1
0.229586413324205 1
0.192656492526401 1
0.207257855422844 1
0.210347012739365 1
0.20369260262196 1
0.237051572771552 1
0.241878320118242 1
0.180667475461227 1
0.209404375725109 1
0.211327989362463 1
0.20773449539115 1
0.229183297647018 1
0.178219703816172 1
0.19183688427057 1
0.175630506307907 1
0.231710782780601 1
0.217170364702422 1
0.220217532317834 1
0.194232341530951 1
0.214562526976126 1
0.190140931674288 1
0.174785090552739 1
0.17983997470406 1
0.159735790506541 1
0.189674437023638 1
0.209658902732599 1
0.200765591996897 1
0.210708636091876 1
0.215480773318894 1
0.210962539109533 1
0.197438088539364 1
0.181356739980587 1
0.201042201907199 1
0.218287390694269 1
0.216996176186521 1
0.213926488457934 1
0.218173050939895 1
0.229087224038849 1
0.19300118712753 1
0.240342054792194 1
0.221807187933714 1
0.206783821830408 1
0.214167615300745 1
0.169507344371367 1
0.19157321549582 1
0.244482321856651 1
0.208237788235524 1
0.209389567068916 1
0.195842930895057 1
0.1887493370979 1
0.174735653997834 1
0.200055488656625 1
0.192662310118121 1
0.239671829056867 1
0.155539044862398 1
0.210122318992434 1
0.176000031369592 1
0.204563082888911 1
0.202389491376163 1
0.167645788456074 1
0.197621753861718 1
0.1916561555633 1
0.167311390720443 1
0.17546517751786 1
0.204445502060688 1
0.214314887806818 1
0.186098189269337 1
0.224073841498063 1
0.155992616722151 1
0.223752197201346 1
0.19762920281209 1
0.19930995301955 1
0.163848492603977 1
0.205646023097046 1
0.228445170821394 1
0.187736390618167 1
0.216434361722529 1
0.20307586327225 1
0.207418798860701 1
0.213929217977998 1
0.215458670591856 1
0.207799310305727 1
0.186361695371252 1
0.189991728103113 1
0.234926320531453 1
0.177969868021114 1
0.185819258861756 1
0.159864800708221 1
0.229943579858992 1
0.197193634279387 1
0.184718971909191 1
0.191649481175985 1
0.224204883791341 1
0.202823320644424 1
0.173964538976668 1
0.180377312958478 1
0.175695685684907 1
0.137476709051431 0
0.196667404712691 1
0.223507128889304 1
0.182853505487898 1
0.178407249643015 1
0.182409814877871 1
0.204117903427642 1
0.247590213095068 1
0.196581230463302 1
0.157194002556621 1
0.191761789397168 1
0.184074168084698 1
0.218633665242266 1
0.215458828186856 1
0.171849234096519 1
0.170565267111847 1
0.209325266653772 1
0.188407450181458 1
0.1992179674196 1
0.185616563497093 1
0.233144079248206 1
0.205679709936357 1
0.144438103635892 1
0.186506236397722 1
0.222316238849626 1
0.218765065338712 1
0.243638048353401 1
0.221953994092899 1
0.17777519543902 1
0.184990409865693 1
0.181109021843578 1
0.176559114533902 1
0.19802793304758 1
0.208803463422622 1
0.168692244497234 1
0.217748573031463 1
0.197985154352358 1
0.228589769351794 1
0.206375997016537 1
0.207209280149274 1
0.153898623069824 1
0.216333541762394 1
0.200907977050142 1
0.226546396497107 1
0.18277237224544 1
0.211845308820315 1
0.165090416582589 1
0.206249623766654 1
0.158383634094097 1
0.180077910427119 1
0.195174950173111 1
0.202732193576498 1
0.226607716913796 1
0.201681560005959 1
0.201208768050499 1
0.196965119720055 1
0.178475527202876 1
0.193889556430275 1
0.210899010355016 1
0.235516867192798 1
0.140426968917805 0
0.222076776363328 1
0.162929067612741 1
0.17985476804112 1
0.192745018716013 1
0.196288269096385 1
0.165142998188827 1
0.194362951780439 1
0.21690621372313 1
0.216333229089072 1
0.167084317421546 1
0.166311405578336 1
0.213181433157939 1
0.207695368472773 1
0.177664789938811 1
0.196032251988222 1
0.202739965916487 1
0.21310486511001 1
0.201003764980495 1
0.182672583526358 1
0.239450094379018 1
0.208039115793851 1
0.157784571895796 1
0.210278453380941 1
0.213537776171119 1
0.199033044699512 1
0.176741786512607 1
0.212048939227135 1
0.206127090422499 1
0.186559310166206 1
0.254351356814744 1
0.21531092108187 1
0.236501873283213 1
0.23242226759978 1
0.164575330929566 1
0.203072727581353 1
0.188428883987243 1
0.181529164286735 1
0.207772093619327 1
0.205843700256436 1
0.259787024579236 1
0.241213593592251 1
0.167350586075898 1
0.190246012893647 1
0.230615003770519 1
0.196107410795151 1
0.204874184599465 1
0.169890081284275 1
0.156762126018229 1
0.164804002496234 1
0.167689405315079 1
0.171913322531925 1
0.203605731773167 1
0.196510835611491 1
0.196522866231542 1
0.221871357322102 1
0.207101340278099 1
0.206344469407258 1
0.19293503625308 1
0.233827852451773 1
0.197311422441173 1
0.227025058677327 1
0.164727267090198 1
0.213070410125397 1
0.1649587853822 1
0.243711211361917 1
0.226066556767355 1
0.216887102288572 1
0.210520098479707 1
0.226487768677782 1
0.204328753017816 1
0.175491981084472 1
0.19861343934987 1
0.163611454720862 1
0.260513219564924 0
0.261469457302202 0
0.215776650111176 1
0.203075715148487 1
0.207796706529655 1
0.212768860090891 1
0.249396035230118 0
0.195834192484221 1
0.179151352938717 1
0.191787812148622 1
0.181166009118172 1
0.255117328635422 0
0.170511394915629 1
0.18617829733819 1
0.195809081999138 1
0.210514403599545 1
0.170197173127324 1
0.186746930515698 1
0.233758934163953 1
0.195635346873606 1
0.208759897101945 1
0.230813369165774 1
0.243376376114522 1
0.209519493777298 1
0.191817744309776 1
0.183419206457482 1
0.177219490726258 1
0.227408597860521 1
0.191461694571004 1
0.218510595249038 1
0.183977986071996 1
0.124290885200628 0
0.194082975369071 1
0.199065090224329 1
0.206809798741999 1
0.235638535219849 1
0.195914405136169 1
0.202331204776716 1
0.195092640967718 1
0.197432861827783 1
0.252695485565966 0
0.238785929569336 1
0.216172563849453 1
0.205926334248055 1
0.224546323955647 1
0.1988147940264 1
0.203643687459756 1
0.175950871919314 1
0.240686554143469 1
0.168231892078599 1
0.212458141125543 1
0.204737014182363 1
0.159490138393029 1
0.16775926133097 1
0.177010495889698 1
0.200257753201618 1
0.228301525677456 1
0.201797978586306 1
0.223909640112499 1
0.181680744869932 1
0.222595258649052 1
0.177615639828104 1
0.207643608674117 1
0.196487024365576 1
0.189649653834323 1
0.215190992431726 1
0.185751715781873 1
0.255269095104021 0
0.173883279012762 1
0.166553998177479 1
0.179090675290578 1
0.164124385508803 1
0.235906876840095 1
0.204644340543435 1
0.179476602351208 1
0.217191915639097 1
0.19827915282097 1
0.185344997586085 1
0.197061013559379 1
0.218824938221806 1
0.187613634658285 1
0.164590853160749 1
0.203696492907439 1
0.21682642054449 1
0.187632235016989 1
0.159911976079165 1
0.206906569381666 1
0.203576107663936 1
0.188169453372516 1
0.201576604859385 1
0.209997692545697 1
0.212349513024133 1
0.220491202982274 1
0.205025908851492 1
0.244031381990091 1
0.210006118025109 1
0.16661386304427 1
0.179630797956219 1
0.232886693067824 1
0.185239991468657 1
0.163335700839374 1
0.17464461202704 1
0.178363696896661 1
0.196412146751359 1
0.202550599187282 1
0.208280145833824 1
0.160350681352225 1
0.22632139677222 1
0.222421210029465 1
0.164647505326671 1
0.186183124267085 1
0.185061243272284 1
0.2422058681875 0
0.206750348428981 1
0.224608590612087 1
0.226867176646666 1
0.193764132733205 1
0.230008049983916 1
0.187038495543656 1
0.213494718846884 1
0.165893980277316 1
0.21007193971219 1
0.177331420629287 1
0.232435568871947 1
0.180442655000348 1
0.186053777620071 1
0.224454126208763 1
0.186947935862345 1
0.193744865047685 1
0.209053975253189 1
0.207779712190375 1
0.204101613006356 1
0.253858120850802 0
0.269077742779396 0
0.224086109038996 1
0.190101852710913 1
0.199900797420201 1
0.221550460030991 1
0.194584936566565 1
0.190279543656417 1
0.195196684237815 1
0.1776397759551 1
0.206040450972801 1
0.230114930845 1
0.248473871034418 0
0.183673089095793 1
0.181369452545087 1
0.232214411225535 1
0.177863521928384 1
0.180372474786973 1
0.215770896041911 1
0.220553340792584 1
0.169570426880862 1
0.221386010958609 1
0.156505685271294 1
0.167844269740873 1
0.22845411771034 1
0.229145091505675 1
0.218653864322962 1
0.163127084589443 1
0.164485298735658 1
0.18643263368277 1
0.195275021219145 1
0.190721905229888 1
0.18953748201146 1
0.235305767826085 1
0.22474089267728 1
0.219635625570394 1
0.214420819441534 1
0.247625522253231 1
0.212796191656275 1
0.232515960673728 1
0.209614604701307 1
0.252315051413563 1
0.21440393579862 1
0.184022403549364 1
0.173189248626794 1
0.225725647227552 1
0.232939368071776 1
0.192561396889515 1
0.208515569201474 1
0.266656381156662 1
0.222973528107761 1
0.185044749497419 1
0.226913583369589 1
0.180459295247679 1
0.179608864235328 1
0.202156834728559 1
0.234734963314173 1
0.20760953650424 1
0.230453477177916 1
0.179091028984602 1
0.203580800274715 1
0.205311254593147 1
0.158152914422259 1
0.164574956545471 1
0.187468358063659 1
0.232989507549014 1
0.168605986786542 1
0.258014741763469 0
0.162057246318994 1
0.21305985687741 1
0.229638233331272 1
0.166524850340328 1
0.187688010894169 1
0.145614690152008 0
0.152312409119886 1
0.169614130257239 1
0.18305418483357 1
0.23341868199699 1
0.203727612107324 1
0.198795418666187 1
0.196140116590684 1
0.247364150819582 1
0.268786580526335 1
0.204669135025344 1
0.169548907026678 1
0.200510066879013 1
0.225927158630755 1
0.19483098070599 1
0.19914588661334 1
0.215969546058601 1
0.192652181027746 1
0.189487918857273 1
0.17612656079947 1
0.200227029471108 1
0.208814122767747 1
0.293704343711334 0
0.198466448066285 1
0.23785683738092 1
0.167897572217497 1
0.192857618027036 1
0.223954056523046 1
0.194087937758185 1
0.235800876036512 1
0.216952175770137 1
0.218885568629022 1
0.181175275857938 1
0.167527934265034 1
0.217617947683632 1
0.198033024445037 1
0.240867698799904 1
0.190859544400101 1
0.239641728206687 1
0.22687364079843 1
0.231326148862407 1
0.224603292117677 1
0.194845789175925 1
0.214004348898774 1
0.23076538883082 1
0.202436089808599 1
0.218053259419482 1
0.146420315470768 0
0.223915707576186 1
0.224034308172805 1
0.196976655686436 1
0.171208717845685 1
0.187279826879704 1
0.195786693636644 1
0.208206460673088 1
0.228777517421506 1
0.20530831687745 1
0.23772557462896 1
0.214629209747373 1
0.21645704882774 1
0.189255368397255 1
0.209069314842552 1
0.204359203401694 1
0.186420680603272 1
0.210989976102484 1
0.20851149397403 1
0.210321888365805 1
0.176557341756303 1
0.179598946374989 1
0.214539042633506 1
0.190121284691007 1
0.199581463124912 1
0.21448629949082 1
0.213524544614355 1
0.195502507254387 1
0.235219545650493 1
0.198072641679125 1
0.227144340242643 1
0.224775714133054 1
0.188655620789433 1
0.213647963840673 1
0.236093851627345 1
0.200061618277157 1
0.202348615681433 1
0.17526430745375 1
0.16920358437498 1
0.1735866273884 1
0.214149911502832 1
0.21604490624309 1
0.250525256717336 1
0.196741863975241 1
0.208496821762211 1
0.23489401371009 1
0.207032752296769 1
0.173889916961831 1
0.215400189999828 1
0.197165749480456 1
0.166818062569186 1
0.206056528076676 1
0.192155192888238 1
0.251953398448701 1
0.199392629029299 1
0.186194252368143 1
0.179262596708692 1
0.179320684282211 1
0.169753002087109 1
0.188069046133201 1
0.147747424737396 0
0.257377150319028 0
0.217337026718954 1
0.130499296331794 0
0.20665196293606 1
0.217365020984722 1
0.194359910545166 1
0.21989560240771 1
0.192346585611688 1
0.171344571368299 1
0.22432140394885 1
0.183492737800281 1
0.20296709300429 1
0.18717922399649 1
0.189563087786174 1
0.196904737229778 1
0.170702242536682 1
0.191028355258082 1
0.15936292642871 1
0.230316540745867 1
0.220134290952227 1
0.196903927237518 1
0.201525215922588 1
0.201706873353738 1
0.20604973882028 1
0.216444607588733 1
0.202751820831962 1
0.241350122035834 1
0.228769361835712 1
0.199037106862553 1
0.172934196896458 1
0.193643999025111 1
0.26709465048426 0
0.211520067708758 1
0.183347157549298 1
0.182174148737668 1
0.185276095306336 1
0.223521304727272 1
0.193523194353044 1
0.227471639274704 1
0.227562458260572 1
0.20520466432637 1
0.20247879561057 1
0.208915695895141 1
0.194529182035456 1
0.195447705648414 1
0.203931670954428 1
0.209863094242962 1
0.179112536603944 1
0.197559054896904 1
0.169755172565706 1
0.242492835486091 1
0.214921662745323 1
0.201318409988417 1
0.189189041720379 1
0.186040663223194 1
0.157170576008164 1
0.184498747437699 1
0.205838989874479 1
0.230645069826407 1
0.223363394218862 1
0.201504998737054 1
0.232751061129764 1
0.21160182250242 1
0.174417129921523 1
0.215854514099379 1
0.205168867869499 1
0.196719236063017 1
0.211012055586927 1
0.176802422731299 1
0.201804770606229 1
0.165647517202764 1
0.244064885525576 1
0.169368103289125 1
0.200650797650848 1
0.21120738347476 1
0.236010344371382 1
0.145173984510627 0
0.210403295818226 1
0.167324567944382 1
0.191297780149159 1
0.158787361417056 1
0.263001087182055 0
0.230220502145 1
0.174491277455225 1
0.213851793007124 1
0.187881592764244 1
0.244039997790021 1
0.198344260768719 1
0.201315479771865 1
0.226589209086229 1
0.194508106692936 1
0.145683790169442 0
0.181963840029181 1
0.168547166624142 1
0.210413278711484 1
0.207788373143483 1
0.221870578144936 1
0.201485424516569 1
0.173428546163732 1
0.171164971274354 1
0.218490276136603 1
0.230107528593845 1
0.251484330801167 0
0.180475983310395 1
0.173405497759333 1
0.209903914284685 1
0.19064222306718 1
0.220389850424024 1
0.228075646963054 1
0.199787423404943 1
0.195933000301032 1
0.213826452444086 1
0.152603583410552 1
0.242180856626417 1
0.173923518143931 1
0.187319496310547 1
0.193818329940811 1
0.198018096964561 1
0.204930685474723 1
0.228396286464922 1
0.200725782004951 1
0.218670537663502 1
0.186648135896998 1
0.212126231970559 1
0.192967436945364 1
0.214187577643607 1
0.197013674967839 1
0.216327625591426 1
0.208927543687058 1
0.200144485103995 1
0.224119198472325 1
0.180028215669997 1
0.199366246947682 1
0.163406490515765 1
0.229831064559515 1
0.220530721039515 1
0.227160237808614 1
0.184702092004904 1
0.235058869287653 1
0.199564888892825 1
0.199529905930883 1
0.158688867645021 1
0.181399876106498 1
0.211733411685666 1
0.274657821851705 1
0.191672792704276 1
0.24002485570907 1
0.178393920917126 1
0.193360229880816 1
0.211748520518152 1
0.20001406168987 1
0.209645159633159 1
0.208370270868217 1
0.221269738785683 1
0.225645297349166 1
0.249926551268762 1
0.229100389949887 1
0.168879896861285 1
0.217902313120028 1
0.242968470467047 1
0.207409761758884 1
0.231760305802703 1
0.217633326711163 1
0.138016513263914 0
0.217350631293355 1
0.15377511734448 1
0.208010056948362 1
0.199153407252641 1
0.166465754411145 1
0.215622542064394 1
0.206907057311898 1
0.218826422855856 1
0.212825983272612 1
0.169113530407172 1
0.233726433138644 1
0.223472399102113 1
0.175323466646896 1
0.181217047416094 1
0.176447904797358 1
0.200920561200027 1
0.206445122963198 1
0.18445602365239 1
0.187096338137515 1
0.203098985262479 1
0.187360962001675 1
0.217414259543231 1
0.19084113126422 1
0.1813818509575 1
0.231980640620507 1
0.197159177392347 1
0.175437790694516 1
0.185718994907814 1
0.204875187865188 1
0.227208890863968 1
0.216284606336258 1
0.238201156976163 1
0.203710682410898 1
0.233149393805627 1
0.142965567804838 1
0.185744933272046 1
0.177491930291988 1
0.207667145192398 1
0.173132554343465 1
0.21801511966794 1
0.213340985467346 1
0.175672997869841 1
0.20318764050494 1
0.174499634491224 1
0.215375124664167 1
0.198254525996509 1
0.188327621831017 1
0.16422823862884 1
0.198082117897149 1
0.218933925018319 1
0.198984489016802 1
0.226676088470108 1
0.226903152180156 1
0.163358670545724 1
0.20950821253905 1
0.183238444593397 1
0.234953901217697 1
0.240347887267184 1
0.214635663014464 1
0.172288321747618 1
0.226717026095595 1
0.205400545473318 1
0.181478947555493 1
0.167144832106345 1
0.229356199769624 1
0.218774194605529 1
0.246244920624957 1
0.144391928920147 0
0.194307271604346 1
0.155517893210726 1
0.160393649162742 1
0.177191894554931 1
0.220861772933164 1
0.224543426930546 1
0.136750806777415 0
0.191647362777869 1
0.204684741062135 1
0.233153043119776 1
0.217760937514163 1
0.206619256775365 1
0.210295331169716 1
0.140406749296183 0
0.175142049137889 1
0.189088853879924 1
0.220639533256164 1
0.223853049371101 1
0.159052712389774 1
0.235239438132804 1
0.169142583189909 1
0.233831923566903 1
0.173912262062175 1
0.21679063315993 1
0.170662436787542 1
0.229922122410666 1
0.153362718164883 1
0.217420179340337 1
0.175485027401125 1
0.223752508698233 1
0.175051531839236 1
0.194267746657638 1
0.238910663847281 1
0.182610042004731 1
0.205498077584303 1
0.254381019655434 0
0.171211760458031 1
0.163220770879031 1
0.204029314435269 1
0.1989293561772 1
0.187571381720916 1
0.208962683030419 1
0.200185978541568 1
0.206523894457761 1
0.154565693110488 1
0.1820704251035 1
0.183891115554698 1
0.231761476892903 1
0.192579383648319 1
0.199646009546711 1
0.197050162773142 1
0.226129421284837 1
0.208303102557501 1
0.211667195141017 1
0.177087905902413 1
0.243401852608053 1
0.221227636281734 1
0.233711804269272 1
0.224502620834865 1
0.203365170141366 1
0.242126886178028 1
0.192347466202059 1
0.201083404381179 1
0.208851079250075 1
0.184833072165319 1
0.177639720390904 1
0.187629195839297 1
0.196918030990783 1
0.233409014155612 1
0.170328252422571 1
0.140302831051004 0
0.240676207833929 1
0.172121037023588 1
0.142289050628314 1
0.198484683618597 1
0.201872129916661 1
0.209026856914514 1
0.161253449710794 1
0.207844443568197 1
0.19275900923216 1
0.173669076611717 1
0.197546847370013 1
0.195868009152433 1
0.196102654402474 1
0.159782429867474 1
0.194597342930126 1
0.144174445364873 1
0.200766405235584 1
0.17921368235812 1
0.170900687568916 1
0.194221539853828 1
0.273073336522771 0
0.189512933568683 1
0.179660233689416 1
0.182117260607795 1
0.20799067936511 1
0.202483146731502 1
0.196656777410773 1
0.162470922270636 1
0.180410253551106 1
0.185654959082957 1
0.172376732142793 1
0.22549125588792 1
0.203984317586252 1
0.242349673413943 1
0.230053687134941 1
0.154039955447884 1
0.175462523316919 1
0.169806062489424 1
0.189833997489029 1
0.191674908552095 1
0.247866947886191 0
0.184145458081964 1
0.196881298821634 1
0.183191730528993 1
0.225597915036234 1
0.195990643157182 1
0.201623842773041 1
0.208712396769343 1
0.18242406991547 1
0.234662167563134 1
0.26927606847342 0
0.224803569950173 1
0.220631850673766 1
0.190647569842513 1
0.180602644816665 1
0.209201513791393 1
0.20282560056567 1
0.192318072673021 1
0.192596793332677 1
0.155387412825327 0
0.219913835364667 1
0.19172433892308 1
0.205103285063628 1
0.201660168356886 1
0.185929207589721 1
0.204175829896615 1
0.181926448251098 1
0.199665544336751 1
0.177411301331624 1
0.256991405668807 0
0.207548553532103 1
0.194662590050261 1
0.1571779456112 1
0.192940932618759 1
0.262542758313084 0
0.175431288402872 1
0.206874295839535 1
0.21220499470433 1
0.170472764350226 1
0.176520395971991 1
0.247673245694351 0
0.258974358443507 0
0.210205206530221 1
0.188298868211024 1
0.192743477943713 1
0.18648122843133 1
0.163594156063777 1
0.211109558883884 1
0.199486258162382 1
0.221467183215079 1
0.168670160575001 1
0.217551844693941 1
0.251177018844073 0
0.230666673616801 1
0.210808490520425 1
0.216427437300385 1
0.207243540182768 1
0.193173055784066 1
0.211756951546192 1
0.21292827798504 1
0.215583873312618 1
0.268494351215401 0
0.237741927816876 1
0.179667276939032 1
0.183276803512064 1
0.21859547825593 1
0.218220449428886 1
0.163047136042809 1
0.252760215135861 1
0.199696800958223 1
0.163068878855376 1
0.18647451843719 1
0.193912811866288 1
0.177343351721611 1
0.223405791751095 1
0.199556296750115 1
0.195181611701825 1
0.206259591231712 1
0.219192021948814 1
0.183240928870901 1
0.231433486596596 1
0.178149770646872 1
0.221808666032053 1
0.165753950843438 1
0.186881340824505 1
0.273589404145367 0
0.214855542118759 1
0.216914092016156 1
0.175292384533252 1
0.216084816787631 1
0.242076092764062 1
0.173478648708091 1
0.158131935022866 0
0.197555823284131 1
0.232359791531094 1
0.202769120931907 1
0.193807021131764 1
0.195953657879016 1
0.23290569676893 1
0.193959244901026 1
0.174641844978275 1
0.198629229568304 1
0.21038376049377 1
0.21253792818241 1
0.173673279509182 1
0.201075041958613 1
0.201899576212728 1
0.226826171487389 1
0.171475404247684 1
0.154317541872451 0
0.243067351629382 1
0.268151485059562 0
0.160242768398976 1
0.198622095732162 1
0.196036505748329 1
0.199873843139495 1
0.190128175123095 1
0.241786690585723 1
0.189145849103621 1
0.238099264095464 1
0.167846229871774 1
0.159172630089516 1
0.226976979763783 1
0.238342324553896 1
0.170792258804505 1
0.243822374543588 1
0.213205573012724 1
0.206197629279284 1
0.22235684488234 1
0.192742180766846 1
0.204650817555923 1
0.222546842571982 1
0.192362585828398 1
0.177942338723475 1
0.173136347723247 1
0.162809339861657 1
0.203321895984282 1
0.205030873023994 1
0.17405397709811 1
0.191360368745672 1
0.194834245693957 1
0.180747218633422 1
0.20490718511345 1
0.216068615743996 1
0.186998788566281 1
0.20822010014353 1
0.199523807473461 1
0.214457204828514 1
0.196011907819988 1
0.178942198190122 1
0.207855662045785 1
0.233220549749537 1
0.198752902496922 1
0.213964041227774 1
0.198099983079154 1
0.180182329687891 1
0.215329452936299 1
0.124782361398409 0
0.192241946690987 1
0.268667767328372 1
0.194116197162826 1
0.189365340184284 1
0.177367459221374 1
0.176224373708949 1
0.229546655964234 1
0.218044849672931 1
0.164339221601654 1
0.244769636250161 1
0.214935907225857 1
0.190351296643811 1
0.185590477033831 1
0.236246930385781 1
0.194637961659906 1
0.221707149870767 1
0.257323704251932 1
0.235051695079156 1
0.162892220627176 1
0.26744489202809 1
0.214915657969217 1
0.189796143443315 1
0.165548876390769 1
0.226568388695147 1
0.202845451053135 1
0.203827846473131 1
0.21343375240853 1
0.194932141713708 1
0.16518573588258 1
0.153539989121226 1
0.200581219161725 1
0.189186199441808 1
0.166267491068715 1
0.183158130871606 1
0.235415451465513 1
0.197928847837603 1
0.18780083458147 1
0.219880943846259 1
0.196443758674496 1
0.20561316357845 1
0.209915590887963 1
0.188246882698343 1
0.188773871831098 1
0.207775199468484 1
0.217742178404575 1
0.174125066918268 1
0.2544593607267 0
0.201860053510256 1
0.194791883569312 1
0.192330138195171 1
0.244427662871795 1
0.182387474892763 1
0.187586655348474 1
0.209638953817572 1
0.190613693107507 1
0.203900116543148 1
0.158288397969161 1
0.190801507339395 1
0.184349701665071 1
0.222703433036431 1
0.237011016536591 1
0.186642789037646 1
0.245201846709496 1
0.188757402412781 1
0.196152607737389 1
0.23245288769683 1
0.224767637611314 1
0.196780743311284 1
0.213101854651411 1
0.212210253985132 1
0.178394731665706 1
0.156168600481533 0
0.174999629094117 1
0.202521150668096 1
0.187745538666086 1
0.21993034774573 1
0.230481463300615 1
0.24570293997393 1
0.126082416989156 0
0.215430364309519 1
0.199077424023223 1
0.214549079754781 1
0.193249318461431 1
0.196014616063039 1
0.203977903483597 1
0.214670425486757 1
0.169541493332406 1
0.179611877474574 1
0.1999400164106 1
0.199271173457403 1
0.200886669587528 1
0.204302290094423 1
0.176373753197695 1
0.210698707370809 1
0.237597001733168 1
0.206154563086066 1
0.144208192168656 1
0.190692333635227 1
0.17633530792163 1
0.185258412399744 1
0.195459271487288 1
0.183257111592084 1
0.212138045388895 1
0.174993459732317 1
0.213453368818546 1
0.269838051309804 0
0.201642370345313 1
0.222806930059837 1
0.161399654326237 1
0.216354253968394 1
0.225098916130799 1
0.212938863810365 1
0.174738072608043 1
0.207654747466276 1
0.186590647089302 1
0.238885305528411 1
0.224072068885422 1
0.251532062010347 0
0.212409997588281 1
0.229381755504372 1
0.209053247425777 1
0.181877490835639 1
0.233460242116597 1
0.191191548852975 1
0.221011056500187 1
0.170223272686406 1
0.183820575869522 1
0.235351323017103 1
0.178796136909375 1
0.204100270981225 1
0.242809067408214 1
0.22880353038183 1
0.249353909862254 0
0.234036598649201 1
0.138483449481466 0
0.177923462385789 1
0.184892021557742 1
0.201015682234186 1
0.192845322186535 1
0.183139363565002 1
0.216252103230055 1
0.198736659930589 1
0.259661681664068 1
0.207479224682636 1
0.157909001162828 1
0.151976375763735 1
0.255578276620415 1
0.159662330527205 1
0.226790486094012 1
0.231623028802686 1
0.203458321035738 1
0.163351793799463 1
0.258709768187062 0
0.217976980287185 1
0.229486751643866 1
0.191779725423921 1
0.200471437325799 1
0.167601073336486 1
0.174472443101651 1
0.224200689177075 1
0.224198217002828 1
0.139306474361307 0
0.209322738923041 1
0.18933232041144 1
0.183519274373675 1
0.17929495953669 1
0.160029367065092 1
0.186285867016554 1
0.210684433490219 1
0.210025577602727 1
0.18755330172854 1
0.183734711721695 1
0.181619666600539 1
0.218230907362006 1
0.194196316128659 1
0.18934188107437 1
0.233925086961035 1
0.227594315744489 1
0.169283243814939 1
0.221915847997411 1
0.196411369480234 1
0.208680759106122 1
0.22330934831911 1
0.237754221061526 1
0.161285958950123 1
0.170440595306117 1
0.208786062471222 1
0.212845296240977 1
0.194954885983491 1
0.201884357642067 1
0.182509491243219 1
0.216048755654461 1
0.215609047922701 1
0.183324317315872 1
0.196502077994236 1
0.169330235896841 1
0.188939003621932 1
0.226367376114328 1
0.164853674974391 1
0.226243785246982 1
0.161292462567215 1
0.209614673460869 1
0.182858172962361 1
0.176261053401875 1
0.177261337191096 1
0.203082363975079 1
0.206323695456522 1
0.227091003483558 1
0.201417119875482 1
0.217107312838488 1
0.210222510824549 1
0.228713953332772 1
0.199141966020778 1
0.217152081940919 1
0.206004429166649 1
0.167762885298577 1
0.163034099879742 1
0.197239592056174 1
0.202750712899481 1
0.157263895928026 1
0.184345025535161 1
0.18884384416323 1
0.212750737079537 1
0.188437657264184 1
0.195245610583933 1
0.182504962660232 1
0.211179124802676 1
0.234361208573161 1
0.19215111277012 1
0.21755441984496 1
0.212764255363736 1
0.211003067050195 1
0.155112069660517 1
0.185695958660158 1
0.201875253563553 1
0.188229022584749 1
0.190207877191792 1
0.192515341877016 1
0.216359884294906 1
0.199576207267045 1
0.187834425694999 1
0.180897108734752 1
0.192797323132365 1
0.187287630626814 1
0.220166574344171 1
0.215272980152084 1
0.238301080063876 1
0.223729092392349 1
0.230982948640467 1
0.200225232298676 1
0.198315363282288 1
0.201552981694118 1
0.229917124464394 1
0.204003579970393 1
0.193327259677892 1
0.179706648794421 1
0.163854154063575 1
0.185273576636132 1
0.229915685365651 1
0.207863586675013 1
0.213176350194523 1
0.215598507251063 1
0.208710619017606 1
0.199602514910153 1
0.227794672294954 1
0.202226503076162 1
0.207191639522997 1
0.198331542932456 1
0.233486335634547 1
0.213404169321485 1
0.199975060437327 1
0.201420981954496 1
0.183838179415881 1
0.171898157436258 1
0.202464965125193 1
0.212367184942526 1
0.221274927524939 1
0.16479442785893 1
0.220623022239898 1
0.203722963070733 1
0.186511494735926 1
0.225625406656217 1
0.214953320532795 1
0.244666525665833 1
0.216375549789611 1
0.208748972985765 1
0.205044185556749 1
0.237631589269499 1
0.240720819906516 1
0.15384765755658 1
0.223435683451215 1
0.231678981229084 1
0.17672299551888 1
0.226378067552401 1
0.173782437953304 1
0.201967967696004 1
0.201735341528375 1
0.209372095934587 1
0.185186437496229 1
0.191014747727166 1
0.181142056756224 1
0.2054756157762 1
0.234051488318588 1
0.212885343413692 1
0.165302603723787 1
0.157789997099575 1
0.205085153209592 1
0.164373886959295 1
0.195372273789168 1
0.232008780565694 1
0.167213418499255 1
0.167322446924718 1
0.203105008404962 1
0.214709711116187 1
0.165879785510717 1
0.217467574664492 1
0.250304896991837 0
0.194698068982845 1
0.269601253658586 0
0.200994224084528 1
0.196348486551048 1
0.209257256227339 1
0.23934761657283 1
0.186113791796372 1
0.18383414404214 1
0.165531794799448 1
0.248179375642378 1
0.192582497831065 1
0.195618684219324 1
0.19036413397639 1
0.153090198507355 1
0.219806019223427 1
0.180857276901952 1
0.19039030544859 1
0.220178184264446 1
0.17775443237484 1
0.230034874235269 1
0.195222959497544 1
0.18975447908432 1
0.149874101462833 1
0.189296869037031 1
0.163562231656793 1
0.20012218719315 1
0.190048180528812 1
0.205626686955252 1
0.161950998246384 1
0.18673406594866 1
0.144299717604429 0
0.196010644418426 1
0.148802801936356 1
0.169797251222269 1
0.217845779789821 1
0.197938196629856 1
0.17401902495189 1
0.217703274051904 1
0.160931430386867 1
0.194763238208706 1
0.207449030288885 1
0.178654140525861 1
0.212224622238817 1
0.168553971531897 1
0.19357536546713 1
0.188098971336708 1
0.19364026847816 1
0.201520109122391 1
0.204273372546453 1
0.176301574909638 1
0.169973280577858 1
0.2305714418105 1
0.210181134656815 1
0.220555213415322 1
0.239849404221201 1
0.254970520086841 0
0.250116781015562 1
0.15863773118468 1
0.209351595342578 1
0.174421905965501 1
0.182880211485466 1
0.222707233126804 1
0.191654371417951 1
0.199089891155239 1
0.172355692284827 1
0.217934897099779 1
0.253824239322192 1
0.219940120823245 1
0.193900505399645 1
0.212429009792155 1
0.246809549698557 0
0.165274484055321 1
0.143014267301432 1
0.246626665557433 1
0.174404512386314 1
0.185012974063219 1
0.258962798414768 0
0.159780313273476 1
0.165548992036183 1
0.171500123998558 1
0.228131502003986 1
0.176406162984929 1
0.214163268055259 1
0.232906580367173 1
0.194006580162302 1
0.227537200522907 1
0.201892525459064 1
0.197740137705912 1
0.17557162486018 1
0.16717445153579 1
0.206420885921736 1
0.207048876000558 1
0.237528349034113 1
0.152118576774734 1
0.201208865734902 1
0.164658611176486 1
0.178447314450216 1
0.203955209042734 1
0.166310726422236 1
0.192585922889384 1
0.18640454088199 1
0.225825617915922 1
0.245716642888288 1
0.210489133509508 1
0.205894518286774 1
0.204218827419689 1
0.186835463042406 1
0.16781299809077 1
0.226681498377792 1
0.229879738831749 1
0.194368417845973 1
0.224134663128463 1
0.202786342666069 1
0.212586445011087 1
0.23648676409894 1
0.217634072187853 1
0.190929667350482 1
0.194503911726864 1
0.201731552673738 1
0.227478028624498 1
0.228604767066291 1
0.196787773757625 1
0.218952722517435 1
0.214626771350106 1
0.193564159331712 1
0.230761727883672 1
0.212965409761004 1
0.20218584210139 1
0.228801929162465 1
0.221097664968819 1
0.220383828251959 1
0.192504902046583 1
0.151447245004459 1
0.201186920568388 1
0.190429917948424 1
0.232949284525505 1
0.20325753522841 1
0.215890813654607 1
0.189721807188985 1
0.175151541191204 1
0.189868508419378 1
0.203395181429896 1
0.187705489981679 1
0.168634603130135 1
0.224149681855762 1
0.158899770099805 1
0.184237011201804 1
0.182984988557445 1
0.191119506801364 1
0.176506484099148 1
0.214763896188905 1
0.248872724749148 1
0.182635072247068 1
0.180234566818645 1
0.213407797336037 1
0.177020514785928 1
0.179593959190167 1
0.227669408669854 1
0.243119340604219 1
0.207892521608683 1
0.193565796204752 1
0.270319151193443 0
0.198685097381614 1
0.190683937990105 1
0.228220122173938 1
0.192495046353928 1
0.203741823778415 1
0.200665806958143 1
0.212101490345619 1
0.221164342089091 1
0.196494134391224 1
0.192343698332749 1
0.176205821131711 1
0.181112849672783 1
0.200570845913226 1
0.249750263022082 0
0.169411466438139 1
0.208357226822254 1
0.192531145839698 1
0.219973628288919 1
0.259678520382088 0
0.231723472142124 1
0.190516657168263 1
0.194034194338186 1
0.185771048732104 1
0.245554943526137 0
0.194664680340927 1
0.203724119042308 1
0.200753837416589 1
0.231371116592558 1
0.179838316639962 1
0.157333106079049 1
0.203875384600152 1
0.176435729828514 1
0.177960547691027 1
0.225799823038863 1
0.240723516234512 1
0.208769548076462 1
0.167257714494033 1
0.144893658534684 0
0.208477422804772 1
0.16212182905494 1
0.199841012118403 1
0.223740202876058 1
0.196731901272084 1
0.199786421371649 1
0.193354186701792 1
0.207774163363268 1
0.170686978771926 1
0.214463772483753 1
0.209766629721859 1
0.207269661034534 1
0.179824730245485 1
0.196233659866763 1
0.244399193703114 0
0.210785605740979 1
0.189990835619075 1
0.192686416535034 1
0.173295553545941 1
0.185593975403574 1
0.199095025199695 1
0.191674264214083 1
0.166856238274015 1
0.219673484090375 1
0.189413495797881 1
0.214544265866237 1
0.193155073582089 1
0.194371598374745 1
0.239349235944598 1
0.203217710784642 1
0.216927484793025 1
0.230440643476607 1
0.236393492687469 1
0.205425548324003 1
0.222121560887238 1
0.208187167297786 1
0.256962880910142 0
0.140156897542223 0
0.194679670784186 1
0.21592910301981 1
0.182887457895346 1
0.231675028819616 1
0.196865695361657 1
0.165971957340105 1
0.202556846455086 1
0.239947390432703 1
0.18895482070562 1
0.179461111974705 1
0.186574416827821 1
0.18459074364919 1
0.198584247856267 1
0.199804880001544 1
0.191077783788724 1
0.188206876873869 1
0.19474772904306 1
0.201666620015007 1
0.185147251717223 1
0.14390504055799 0
0.158002591862833 1
0.187943255063555 1
0.167686047578264 1
0.191487922602537 1
0.203650174516416 1
0.152321251346169 1
0.235097560388309 1
0.209387266736986 1
0.213478048334793 1
0.201792221092595 1
0.226342349417868 1
0.18781758753806 1
0.192354287716558 1
0.200657197480383 1
0.225152446591004 1
0.20549809951065 1
0.163926053541357 1
0.210830408051669 1
0.142382373932258 0
0.19582355237697 1
0.221074186775192 1
0.199223767630584 1
0.181653852616368 1
0.183625065278859 1
0.182201483760904 1
0.183428407290732 1
0.199635743820913 1
0.162081575909413 1
0.213108817611939 1
0.17599658474281 1
0.194372856240072 1
0.199331853401137 1
0.213381558116355 1
0.238476613818708 1
0.178979663843237 1
0.222789031252487 1
0.224490314923779 1
0.207388590913385 1
0.180604674012592 1
0.138118742850269 0
0.192526511382595 1
0.217803685103356 1
0.176129562896034 1
0.20433463973337 1
0.215308189409855 1
0.183108747785923 1
0.202807292017009 1
0.20445777916769 1
0.174992762601689 1
0.154483276261576 1
0.190977312898234 1
0.22876919578545 1
0.201876517252789 1
0.211419447304138 1
0.173327771381316 1
0.16088194967177 1
0.199780295875522 1
0.140710773515644 1
0.212447253531902 1
0.219815523691029 1
0.191679059103579 1
0.231759872600127 1
0.182915794554103 1
0.205769699304698 1
0.124574425348982 0
0.194553703862593 1
0.228457423935791 1
0.221713653906097 1
0.169398393507996 1
0.167353695722326 1
0.183595659808378 1
0.177339168256861 1
0.166320651650251 1
0.21492995939622 1
0.156352338748146 1
0.189330495228493 1
0.195308213037136 1
0.196230293756946 1
0.135982205831179 0
0.271958371844149 0
0.123535682843381 0
0.189203475296464 1
0.16772333602207 1
0.193467771528783 1
0.180554045213176 1
0.171394001023273 1
0.185318804239493 1
0.2346550974264 1
0.231398849193289 1
0.197508937582969 1
0.239468304067294 1
0.188012757187863 1
0.218750977246044 1
0.199971345628887 1
0.157563830626412 1
0.210304962468306 1
0.190544843056622 1
0.231042762221585 1
0.262782292410265 0
0.180410540117459 1
0.225735345235096 1
0.210754369683609 1
0.170805974012016 1
0.22707833672149 1
0.200420616703092 1
0.219130177969662 1
0.205313594618739 1
0.151823203938105 1
0.171775723009367 1
0.209730562709752 1
0.204305272742543 1
0.221530231480067 1
0.189922432853079 1
0.226390550468448 1
0.215448391308663 1
0.215629795097077 1
0.201910628834948 1
0.164840897674032 1
0.198511965454784 1
0.185798766031887 1
0.196377913300602 1
0.190182872502339 1
0.185053464848737 1
0.17061585496631 1
0.213684415370631 1
0.203338733572791 1
0.199875267678973 1
0.176308656532975 1
0.182887873085383 1
0.194675397895662 1
0.154981986637637 1
0.179445351311146 1
0.192504084725269 1
0.188260346649855 1
0.209673236252913 1
0.150495055094655 1
0.170368321282343 1
0.22324103374259 1
0.163430395084131 1
0.181142813278969 1
0.144912499794 0
0.191587597868361 1
0.190811280492492 1
0.219145038176339 1
0.195878295739011 1
0.185151824217511 1
0.163239209896592 1
0.2227971571975 1
0.18766380939008 1
0.218430729530849 1
0.185815644007795 1
0.257092736698144 1
0.155304493369594 1
0.242060697821895 1
0.169068160110808 1
0.195768541653357 1
0.217857071399371 1
0.196679023266379 1
0.191032181450586 1
0.272072964095272 0
0.190433567739826 1
0.159502340833248 1
0.220206912608098 1
0.196836055310802 1
0.228272471565213 1
0.198226781806522 1
0.21537837715051 1
0.191891184462236 1
0.207884332838724 1
0.239419823241238 1
0.180474627343635 1
0.19642667257529 1
0.232613433511743 1
0.157896998651868 1
0.211714292552083 1
0.202185944486355 1
0.224044797458259 1
0.181263853182852 1
0.180020852985693 1
0.209654879491027 1
0.173913194902815 1
0.169606093428372 1
0.207204249104048 1
0.195461346175837 1
0.262351259897991 0
0.193057275430032 1
0.240340703188606 0
0.205443598122615 1
0.235206924294675 1
0.183253326617553 1
0.197788342415324 1
0.192918102992942 1
0.184265057051153 1
0.176272508045837 1
0.186306625688876 1
0.182369686366154 1
0.184880771581802 1
0.234460015643949 1
0.209030013579389 1
0.216531018235868 1
0.253430583444194 1
0.169018670912666 1
0.202768755698926 1
0.216153592346065 1
0.225403232299412 1
0.236121818831378 1
0.199810124580449 1
0.16803856632557 1
0.193108197466237 1
0.232188555509234 1
0.213608859638838 1
0.215914122528449 1
0.219315111804417 1
0.210573958619831 1
0.271524040289215 0
0.197558804218076 1
0.182259332517851 1
0.248820604181264 0
0.239618725874636 1
0.157681506004037 1
0.234565579971521 1
0.208157524650752 1
0.229072119640208 1
0.198363878513677 1
0.194627808063684 1
0.173977728410951 1
0.189375906443378 1
0.175198560529628 1
0.20393173227472 1
0.216004948991102 1
0.172872410183645 1
0.236404345595308 1
0.18175984917508 1
0.214766629697385 1
0.218649917077951 1
0.209734188625822 1
0.165928700039193 1
0.231170880720742 1
0.190655396488234 1
0.203164328441582 1
0.187508350734674 1
0.198666769839748 1
0.176682035346497 1
0.207378640608832 1
0.226607309632295 1
0.207131817615023 1
0.208568707276885 1
0.189311645857168 1
0.17804861715073 1
0.196169292970922 1
0.175288512816751 1
0.189756287230019 1
0.198955850786335 1
0.163983039891456 1
0.265590080997695 1
0.220569726855747 1
0.225820195858053 1
0.205188022401747 1
0.218273112557414 1
0.213250096495304 1
0.197471494468046 1
0.16626486590386 1
0.205645232662654 1
0.153350574095683 1
0.180937645010558 1
0.163803999649226 1
0.174973237424519 1
0.19514927242557 1
0.210758133654151 1
0.20704474167022 1
0.228683264980158 1
0.212715565877313 1
0.169133925834529 1
0.208149427870619 1
0.198347795860257 1
0.244005687639409 1
0.15548277812046 1
0.208679370627075 1
0.1676737496157 1
0.191430654092647 1
0.183601338865334 1
0.20198403769896 1
0.190062751213141 1
0.2083841732136 1
0.202458748998309 1
0.227699308721467 1
0.179699280614962 1
0.197927341593262 1
0.219177601211775 1
0.198334425323381 1
0.201644298150178 1
0.182826983229157 1
0.215894441985665 1
0.200188989646989 1
0.208961496468592 1
0.242168811012743 1
0.228538803108418 1
0.206721189020484 1
0.2088795245807 1
0.173258134475837 1
0.190687062274869 1
0.164758603031787 1
0.225803496498935 1
0.222742856178044 1
0.203967813230247 1
0.231571876329741 1
0.220728798649665 1
0.180631912458333 1
0.196670463263947 1
0.189127947115909 1
0.202222750830722 1
0.232265307214234 1
0.192959898657706 1
0.183866727601234 1
0.173348269406465 1
0.177519816750167 1
0.243744130519148 1
0.135691837371692 0
0.183761670249277 1
0.168926571842584 1
0.206775210378197 1
0.190757633771203 1
0.205187597894381 1
0.22469056339313 1
0.188287103964037 1
0.202154784534009 1
0.197513768148745 1
0.207160629557291 1
0.226674046315795 1
0.204065480475438 1
0.21639778160756 1
0.176589565528642 1
0.230972410259223 1
0.221102347333571 1
0.164360508600126 1
0.226383267670673 1
0.224712904096386 1
0.210532732865953 1
0.21157835880682 1
0.215839975540206 1
0.15610946507818 1
0.199293163439187 1
0.197050059247491 1
0.220941853190062 1
0.278355939532068 0
0.21269375405739 1
0.194840763648575 1
0.204200462376335 1
0.183235042170216 1
0.218803550701969 1
0.243014503125435 1
0.195379718681088 1
0.205297919123947 1
0.199191599586585 1
0.207908104190965 1
0.223148937419207 1
0.210931493593659 1
0.164531459967121 1
0.240028543926018 1
0.154669196687503 1
0.170181720293627 1
0.180010592040765 1
0.226838939156319 1
0.197315587479856 1
0.21895394542474 1
0.231037825859277 1
0.211799559900306 1
0.228172896953624 1
0.174646088159023 1
0.220003817140417 1
0.187788766900348 1
0.182583879903147 1
0.193198159885625 1
0.193317512604849 1
0.173209680237744 1
0.255799345841813 0
0.16172284374592 1
0.21698355149135 1
0.200649462143536 1
0.243229266215735 1
0.184673798424245 1
0.201808002366225 1
0.238934127123797 1
0.20417582113248 1
0.163778570858547 1
0.190558134283687 1
0.191993601704926 1
0.213409636402376 1
0.207244119358807 1
0.188155973651938 1
0.224275161946307 1
0.169587949682787 1
0.169682566703869 1
0.213313308622957 1
0.21480247203942 1
0.218579336017125 1
0.223444604332367 1
0.246036342240585 1
0.210697516382274 1
0.18076453073858 1
0.186834867874913 1
0.234288836239236 1
0.202392636541332 1
0.176781216448142 1
0.200455301051108 1
0.222951862028904 1
0.202705226807057 1
0.213749222388727 1
0.21369825671718 1
0.166725849668473 1
0.176609864521901 1
0.156202311910427 1
0.21886810795854 1
0.241611587599132 1
0.20753111344152 1
0.210788113934082 1
0.212170293806021 1
0.181379923563308 1
0.187932059523093 1
0.17421570684824 1
0.194747599444412 1
0.199832547023707 1
0.216010489082411 1
0.263494268949463 0
0.194808131665156 1
0.175526767682375 1
0.22865188505865 1
0.207513300120762 1
0.257623799222231 1
0.179755594557861 1
0.185052038138865 1
0.177118372788977 1
0.270114097502742 0
0.19403223430716 1
0.214256948070981 1
0.194615922714822 1
0.211324356241661 1
0.212192576285202 1
0.166728378281243 1
0.213997103638222 1
0.194387776469734 1
0.210883271035794 1
0.19595735765554 1
0.214248690940599 1
0.220459944077699 1
0.19861344301045 1
0.202870276841522 1
0.211979542838886 1
0.225746877516435 1
0.159209325149049 1
0.205011419976749 1
0.203791311226339 1
0.218854575359895 1
0.192630104477609 1
0.22650597010668 1
0.236888023433863 1
0.195734215257504 1
0.198070500714592 1
0.17799326982109 1
0.200657445540748 1
0.186922595144766 1
0.211796828294939 1
0.200481540904362 1
0.187718455349123 1
0.172541439958485 1
0.215051415706292 1
0.201851105793823 1
0.136506347110669 1
0.173538005731857 1
0.184065990234222 1
0.174532407374725 1
0.164587854094055 1
0.220060504955226 1
0.196683134966795 1
0.263887558659316 0
0.194550118599912 1
0.189773646837672 1
0.190088311739843 1
0.193344192845231 1
0.201330362419706 1
0.168712840978165 1
0.186189498935758 1
0.24838777038795 1
0.196028753808883 1
0.193920085024976 1
0.241015838606062 1
0.192987768298286 1
0.19304125408807 1
0.210557088762614 1
0.233756361772171 1
0.219554392608362 1
0.160088510856439 1
0.224067058723283 1
0.202576101030442 1
0.221633227618193 1
0.231951338443263 1
0.224507723249673 1
0.216974244111603 1
0.181932217803234 1
0.150222877321349 1
0.176061620479986 1
0.207907635676395 1
0.230231530783272 1
0.189832841650353 1
0.222452021771392 1
0.18687699698535 1
0.205915031306736 1
0.21432021288072 1
0.165628553546563 1
0.205367689237202 1
0.223893779202224 1
0.174390285172526 1
0.172817969593816 1
0.18521812515479 1
0.2076735785222 1
0.194526023850977 1
0.201856119464724 1
0.204031908497741 1
0.180838076180064 1
0.168385244304687 1
0.203145031181387 1
0.236661709329647 1
0.21430009489263 1
0.184393817652679 1
0.131648726655686 0
0.196831713883305 1
0.221252970865634 1
0.207041396130959 1
0.193572862796281 1
0.257271750113855 0
0.160407568689528 1
0.147187170755216 1
0.239472073313812 1
0.240781422004847 1
0.264419078012635 0
0.184886618010019 1
0.211586919004387 1
0.236555859241042 1
0.202791546108544 1
0.175465736241312 1
0.194216983541737 1
0.181258246664558 1
0.146605879502583 1
0.197089061478627 1
0.237188094780439 1
0.18589308235935 1
0.1953984201418 1
0.202673661176309 1
0.228810780155385 1
0.211876623267976 1
0.184423963514146 1
0.192971465663026 1
0.23716378797365 1
0.182521267975004 1
0.192934621073758 1
0.231575239263528 1
0.212033617864946 1
0.141348207159336 0
0.161980013007772 1
0.21121801567137 1
0.155099677298694 0
0.187737013439414 1
0.203104750903464 1
0.25819153002799 0
0.190531847267076 1
0.228486265887477 1
0.194050621042889 1
0.182111317277068 1
0.185426769125744 1
0.154947434744496 1
0.154058952877706 1
0.124714921317609 0
0.195958037346102 1
0.215087136126845 1
0.210395987167776 1
0.200629340169846 1
0.226364319786639 1
0.178406405810779 1
0.165852190525822 1
0.161736128621658 1
0.215700841749932 1
0.190714716212752 1
0.248935353868411 1
0.231921808230114 1
0.190250581695105 1
0.217752283125133 1
0.217567860134205 1
0.23562898207922 1
0.234130570656621 1
0.231359125916346 1
0.205574554110521 1
0.22367938568798 1
0.164197546999122 1
0.188291823017138 1
0.213953939615159 1
0.16354960847515 1
0.243191790446507 1
0.191213451533966 1
0.177661294412201 1
0.218189206740507 1
0.195986180866522 1
0.205170415062013 1
0.203280055518536 1
0.250312047298365 0
0.214893360963264 1
0.218150937656653 1
0.194838115095215 1
0.184882850140798 1
0.190449160128515 1
0.205700198193546 1
0.200327491918864 1
0.242391479449562 1
0.15160688078776 0
0.196992909978771 1
0.189326810012155 1
0.20150960804419 1
0.229926192030218 1
0.187965216856604 1
0.206790069362487 1
0.174084639643055 1
0.153871640771056 1
0.151334145600369 1
0.20833459097569 1
0.203985305023456 1
0.209615320299686 1
0.146078796140998 1
0.175719844738241 1
0.200297822073486 1
0.221939251975058 1
0.198890004419588 1
0.2436196456817 1
0.229993920800698 1
0.163946900823713 1
0.179371843332226 1
0.176772832333986 1
0.195922204826881 1
0.213261082708196 1
0.279042466824938 0
0.259556048847705 0
0.210464432720072 1
0.20301922752159 1
0.153917434854505 1
0.203530063301478 1
0.142501440719125 1
0.199255024793308 1
0.21578446541186 1
0.164332251052305 1
0.20447773955657 1
0.182683448856532 1
0.200106699463402 1
0.212204558399125 1
0.17749508359538 1
0.206764628020896 1
0.202025109926496 1
0.158874486631948 1
0.234300818624049 1
0.199185789418236 1
0.191798212545226 1
0.190154409933927 1
0.189187959594658 1
0.190358667551059 1
0.180347820469124 1
0.221653266686421 1
0.169778863044133 1
0.21922296586167 1
0.13412256580723 0
0.182004708715732 1
0.176562962820146 1
0.193486256167704 1
0.154792476714424 1
0.230173076029288 1
0.218307888329151 1
0.210357018040867 1
0.202085444853827 1
0.219162157886883 1
0.190740142907147 1
0.200239050613297 1
0.217043061266256 1
0.206953694086188 1
0.199561363829318 1
0.178679131931978 1
0.198435494908311 1
0.17654517985371 1
0.21377833223363 1
0.166135464670692 1
0.201021720243041 1
0.184305116177322 1
0.227652184171777 1
0.159377321916904 1
0.231567514527374 1
0.193627445110292 1
0.207391590128488 1
0.1959953086255 1
0.19942021350027 1
0.197655669577581 1
0.212031236251401 1
0.215616846379043 1
0.192229406405149 1
0.170717655409321 1
0.197367297927396 1
0.2250603627298 1
0.205708231348524 1
0.204336223670039 1
0.152983466212702 1
0.216953398588657 1
0.235979947739267 1
0.203020707672799 1
0.219330582533607 1
0.191159051747854 1
0.209360967365531 1
0.22774539855786 1
0.197028205773431 1
0.222758078031854 1
0.190256446073469 1
0.22926280614696 1
0.210792584223274 1
0.191073088376359 1
0.187295283180308 1
0.248781124531318 0
0.22760274172046 1
0.187072062862764 1
0.229998362788344 1
0.194475721488374 1
0.164317675981794 1
0.211056159836971 1
0.164275640636976 1
0.184085408062951 1
0.191417382291729 1
0.16372172343486 1
0.219931868665054 1
0.217415252717547 1
0.207927734482412 1
0.225729223350216 1
0.194537819211393 1
0.183926720701729 1
0.178620957119598 1
0.176714392550184 1
0.250128471870858 0
0.184363565616557 1
0.184719569490894 1
0.235811085052531 1
0.203626935805257 1
0.216061906204329 1
0.222389757593711 1
0.21287422128828 1
0.23739738580193 1
0.220426474212874 1
0.20621998261059 1
0.212577704163836 1
0.208731810762246 1
0.196070304951619 1
0.241788020710043 1
0.180475127261171 1
0.229638724003114 1
0.213040330124035 1
0.210798500992911 1
0.213585747288148 1
0.223259693866736 1
0.236283981788595 1
0.232049492901997 1
0.19475279623714 1
0.223315261949531 1
0.196783013832438 1
0.183710307881975 1
0.187872426133086 1
0.184072758380785 1
0.182969697132323 1
0.189623007873939 1
0.211370883635738 1
0.202623498155313 1
0.204036334265661 1
0.227124476895025 1
0.191589085514827 1
0.195311653456548 1
0.182357398286377 1
0.171694793739476 1
0.206806814186888 1
0.202877635770225 1
0.240026030305734 1
0.180674078092662 1
0.148064798167765 0
0.191210570004033 1
0.199057276348257 1
0.224068644432979 1
0.208013262784197 1
0.217457816366622 1
0.188154397481453 1
0.211060535389321 1
0.174259826151119 1
0.258723376844855 1
0.195432831422832 1
0.168229786040052 1
0.216473547710448 1
0.227334576885158 1
0.199260942181356 1
0.193423422391273 1
0.222324300200602 1
0.182885141900118 1
0.225543364437061 1
0.193340427150083 1
0.178647997847815 1
0.199438807982449 1
0.22350642526074 1
0.194011302791719 1
0.21710685231596 1
0.140709090913184 0
0.208126153261514 1
0.198349812873086 1
0.200740839372274 1
0.231901834560057 1
0.146505631018925 1
0.199613886214275 1
0.20896990679068 1
0.265618597607793 0
0.180761620283345 1
0.181951771220857 1
0.199650069854762 1
0.192187775324221 1
0.202198143246224 1
0.203287073593771 1
0.200884458694364 1
0.227537670445792 1
0.248495404555963 0
0.176367546098109 1
0.175677800169347 1
0.227247289719775 1
0.185185813541944 1
0.198676758329312 1
0.153716174135044 1
0.173400467816972 1
0.186502153308507 1
0.206996755837488 1
0.1999439148808 1
0.223325010151801 1
0.212581355931912 1
0.218427190897836 1
0.167784470175967 1
0.200728565136449 1
0.162730126473955 1
0.173067632112274 1
0.19156298988606 1
0.194322444856707 1
0.21234366726981 1
0.204760114228265 1
0.189731871481097 1
0.20640586620136 1
0.241234719887497 1
0.221706781572957 1
0.215271731252118 1
0.179582820242717 1
0.182652440341485 1
0.196573581234326 1
0.209376490260534 1
0.202476182580764 1
0.242366575558397 1
0.242272438847754 1
0.204559720517659 1
0.192933535732273 1
0.186265757035171 1
0.243025859358134 1
0.159332825174481 1
0.184826894055359 1
0.166317416371106 1
0.187954519613409 1
0.188912027817742 1
0.196202374190136 1
0.236014482899136 1
0.188166232093337 1
0.138882948995699 0
0.186791979837487 1
0.199048202337682 1
0.196356251770381 1
0.246533521558781 0
0.252305959289317 0
0.175954459554638 1
0.232310518311923 1
0.168716146624837 1
0.220165397002819 1
0.195529769539044 1
0.204055895092973 1
0.192050269969664 1
0.203960319720657 1
0.207111072579387 1
0.22574659085779 1
0.204481941098342 1
0.208035764828554 1
0.163385928358315 1
0.204401431732519 1
0.187678583320794 1
0.185481232010157 1
0.178349405097465 1
0.238331785599533 1
0.229401105174295 1
0.213858841408825 1
0.145490722618591 1
0.223434770821118 1
0.179853449986033 1
0.185358472846162 1
0.200692133137761 1
0.205887331752845 1
0.185036407589082 1
0.180485730525074 1
0.242955875436637 1
0.186236149817458 1
0.218531522328757 1
0.235061427510122 1
0.202396632583449 1
0.189066051793638 1
0.173144765013609 1
0.17175168233246 1
0.214380133495432 1
0.206037152327788 1
0.209226158700749 1
0.237867193238269 1
0.1999065245463 1
0.21463358171017 1
0.219797288051719 1
0.185463001047409 1
0.175962446044506 1
0.189146314121039 1
0.237082778067984 1
0.174324347549592 1
0.194525664694969 1
0.197720912764856 1
0.193711497856194 1
0.152071217997829 0
0.201788324758842 1
0.179030128106732 1
0.225133821329008 1
0.205726860281706 1
0.197999168635495 1
0.215039388805992 1
0.186938306680449 1
0.170138841553623 1
0.186337316766509 1
0.173511301430547 1
0.182141259146748 1
0.226378115370192 1
0.168500897454359 1
0.272712119610544 0
0.168109692363862 1
0.191500232611888 1
0.241241403842694 1
0.159918167432855 1
0.247900750558449 1
0.237299701034701 1
0.171331683300075 1
0.242034097321937 1
0.216807874545825 1
0.203985470436497 1
0.178491001118642 1
0.212550797040632 1
0.197291371846526 1
0.187725701821242 1
0.193200978570029 1
0.210552988991928 1
0.204807837082209 1
0.179607855030479 1
0.226900686818874 1
0.237378090856081 1
0.179476787555954 1
0.157767508582401 1
0.227008945341265 1
0.166537926153824 1
0.196010992190164 1
0.252575131707158 0
0.210159191590356 1
0.211815059870499 1
0.220966925773469 1
0.214251248814856 1
0.224721166498079 1
0.255897192929594 1
0.179966391217517 1
0.159209590396047 1
0.198697458809092 1
0.215566870660886 1
0.185740084485703 1
0.17551893986677 1
0.188323899152993 1
0.215097136401996 1
0.191502239957377 1
0.246109682376958 1
0.186227991126259 1
0.196450928234526 1
0.182860912529763 1
0.225216416124361 1
0.181918139860275 1
0.188182064324366 1
0.173068279108259 1
0.155275254576053 1
0.214498200443856 1
0.248989471280196 0
0.204355222259395 1
0.220204375256421 1
0.160948455824855 1
0.187822007604779 1
0.226190932939593 1
0.198475625767272 1
0.19188047169055 1
0.192206736796408 1
0.177654209313683 1
0.210979492762667 1
0.176870321497133 1
0.20122918840786 1
0.197970463769556 1
0.206677498526073 1
0.22051465356777 1
0.160223394964434 1
0.216011424429444 1
0.214362213879978 1
0.225284434288905 1
0.143181843497134 1
0.195068858241556 1
0.227492246683986 1
0.164545717369875 1
0.218090655401199 1
0.192418099986185 1
0.22243383837012 1
0.22276751402387 1
0.179166168573761 1
0.196537847493001 1
0.210403900157053 1
0.183665691787714 1
0.215282910333954 1
0.225193527554044 1
0.207264203260343 1
0.197287162345884 1
0.204185088791349 1
0.157845061592775 1
0.200907256528341 1
0.212491923064764 1
0.23458734881553 1
0.179469620019484 1
0.225285373170795 1
0.225999075414205 1
0.198929515927855 1
0.225842378105865 1
0.223483195599058 1
0.226471902668046 1
0.242755782930653 1
0.243723973082967 1
0.204164362248014 1
0.218615694049105 1
0.209634819333256 1
0.195901677814043 1
0.212099409715438 1
0.244990913159208 1
0.17867167309584 1
0.150112046086761 0
0.218486722448546 1
0.223471572611844 1
0.216617037797501 1
0.16462216734008 1
0.16295711702719 1
0.186245459459112 1
0.196475496306672 1
0.159068340438561 1
0.223145906277833 1
0.175476993325066 1
0.252671254793905 0
0.211470351635607 1
0.212490006198137 1
0.246946847179971 1
0.231120536876376 1
0.224486562503236 1
0.21159337904507 1
0.220787105702712 1
0.220798944469286 1
0.180204935293271 1
0.207488834025624 1
0.17948940348184 1
0.215515417044293 1
0.20270457694081 1
0.225888510228219 1
0.20309293864959 1
0.228332989704212 1
0.180391802321103 1
0.188467124108409 1
0.170628174470062 1
0.162841250470781 1
0.227340051892913 1
0.205428299006233 1
0.1673046769421 1
0.174626357483632 1
0.191199252389802 1
0.192541139238584 1
0.196482701015654 1
0.147995481714234 1
0.173706483844362 1
0.22572849850974 1
0.180147391628908 1
0.179948091987646 1
0.235234923475352 1
0.167479330090925 1
0.221441253702663 1
0.220963201885437 1
0.205259247819238 1
0.195653665938083 1
0.217776333250282 1
0.184230200186836 1
0.166954945932063 1
0.225962708746221 1
0.217149149424471 1
0.175650284168455 1
0.220120201453906 1
0.237846711489828 1
0.237251073342952 1
0.191521798917444 1
0.135068117811928 0
0.182512165981015 1
0.172305200388855 1
0.18010796363558 1
0.170753294808959 1
0.173923676976362 1
0.253987451792519 1
0.174687476947164 1
0.200054366233963 1
0.179621381675283 1
0.21447465756129 1
0.196783598608817 1
0.191667084455471 1
0.186940051652495 1
0.193229548969137 1
0.198895804581681 1
0.224042286769034 1
0.213485337586341 1
0.214251113171125 1
0.233481504877255 1
0.198800088890579 1
0.19575634954707 1
0.191703582166695 1
0.219902377296194 1
0.150447258788378 0
0.221420290668875 1
0.188011855495353 1
0.210711690605437 1
0.19342213270018 1
0.25950765802067 0
0.206713366170691 1
0.197450502027653 1
0.196415219206649 1
0.215142633568438 1
0.182341262257671 1
0.186610464155372 1
0.177672652587815 1
0.177028058699005 1
0.214779348686809 1
0.228643114667324 1
0.244084988687099 0
0.221515221558874 1
0.169253591527859 1
0.207795589059172 1
0.209064271836956 1
0.197691467916561 1
0.226068905598983 1
0.222451380387812 1
0.195405026365997 1
0.161544237441997 1
0.160850223903064 1
0.184273507662712 1
0.231307610920882 1
0.197472426340942 1
0.138820419062878 1
0.180086858821731 1
0.218347230849711 1
0.158278023767299 1
0.172078795429166 1
0.198808466633424 1
0.187979539564864 1
0.178903817152823 1
0.164145837751439 1
0.185357793323027 1
0.186052373870423 1
0.230051726863892 1
0.187518766806004 1
0.22780221480633 1
0.238446642638278 1
0.21830388525792 1
0.245209136650896 0
0.19517432559195 1
0.236379878214209 1
0.146289379982 1
0.189301470654678 1
0.242788623195925 1
0.164380611229266 1
0.223323725835102 1
0.210102684836174 1
0.199181757746793 1
0.223340564561219 1
0.221472395202434 1
0.244460825496984 0
0.224507773325372 1
0.200540089979978 1
0.163280665575838 1
0.218391987847137 1
0.217138682212753 1
0.220760400295058 1
0.217742910963359 1
0.196216795553573 1
0.199798352279964 1
0.22958212157631 1
0.218734643322544 1
0.193002490197337 1
0.151942460744775 0
0.20331175629905 1
0.197723602893494 1
0.234684283374263 1
0.198151606020922 1
0.170990595347674 1
0.216941464301309 1
0.242124778935348 1
0.173864349805145 1
0.221961423177128 1
0.186497692649164 1
0.244178280401304 1
0.219316001044273 1
0.170216090805319 1
0.199828017158873 1
0.175758983365337 1
0.225663539214656 1
0.206511728200397 1
0.225848441340249 1
0.252990364583534 1
0.253230635267505 0
0.21470660228628 1
0.184111531010804 1
0.252840291167314 1
0.227196451009295 1
0.249418144498728 1
0.214042714351896 1
0.228574009213233 1
0.227238904688318 1
0.170402152218989 1
0.227951350979848 1
0.189451883892239 1
0.161523312177409 1
0.242412101816486 1
0.231622294648728 1
0.222384309878575 1
0.229857278217501 1
0.169684382303254 1
0.18800690441579 1
0.174630875402328 1
0.159201463456708 1
0.178955991167774 1
0.256758176887372 1
0.165717516375678 1
0.20030098742436 1
0.195242582809502 1
0.171612552424672 1
0.216632689528887 1
0.161083480026102 1
0.223940536455924 1
0.186853501095761 1
0.19902227591258 1
0.235421651520162 1
0.189912328116231 1
0.208425025455598 1
0.238210556754855 1
0.172896161059803 1
0.161505764032778 1
0.199051685375231 1
0.172982777902686 1
0.186097194827473 1
0.152718348141974 0
0.167070170822364 1
0.176207826279823 1
0.212464295561098 1
0.171658897543264 1
0.201330234888923 1
0.205287606887216 1
0.212432837293421 1
0.206320417698187 1
0.196095030549451 1
0.167899818755954 1
0.163297870196582 1
0.217807072481931 1
0.224407870774117 1
0.198939696509191 1
0.244508568280412 1
0.220892538455872 1
0.203111220848395 1
0.176058089001108 1
0.235362696994516 1
0.19367503103899 1
0.210223848329199 1
0.207943120135666 1
0.19588224203163 1
0.174026115147621 1
0.175121316020831 1
0.15184430182893 1
0.183312727267389 1
0.142215181619706 0
0.188572710368234 1
0.258830075078472 0
0.184700287697183 1
0.19643051107096 1
0.182533147218256 1
0.169159690435447 1
0.265391935001748 0
0.188768235605896 1
0.189136284072514 1
0.178600776559909 1
0.20593671617179 1
0.171193707523763 1
0.22930656677615 1
0.209996115709991 1
0.214117130021588 1
0.161745309753889 1
0.205344041493972 1
0.191011649484412 1
0.18054407573925 1
0.200192613755831 1
0.164374033332774 1
0.182324111774126 1
0.211942133158432 1
0.22120338660405 1
0.205929171898881 1
0.185955528755085 1
0.267071192919704 1
0.214263004205269 1
0.193701031147523 1
0.174475888106767 1
0.209030809722955 1
0.19506440040599 1
0.192590941924519 1
0.198884126061846 1
0.197733576499583 1
0.209180144516532 1
0.226718136338646 1
0.216768190657167 1
0.183523427748088 1
0.193723848977394 1
0.229699721655152 1
0.195501558372587 1
0.181751719492801 1
0.212962285686942 1
0.205567889883766 1
0.168287635141641 1
0.225063131075987 1
0.163927667270384 1
0.167375108332586 1
0.222238203898701 1
0.182794939964856 1
0.231827524220198 1
0.186819985592331 1
0.19650459671319 1
0.1849679482459 1
0.204055555261731 1
0.135272226116962 0
0.176695601256338 1
0.234404650785366 1
0.178236503220994 1
0.227335847031754 1
0.180984890822546 1
0.200561234229591 1
0.195456066290755 1
0.174439451961418 1
0.176854309386564 1
0.219789652996363 1
0.237312216307998 1
0.195689748866385 1
0.223928329104923 1
0.192041828996177 1
0.211835117621719 1
0.258274720673563 1
0.188526278139633 1
0.269077276278072 0
0.194536386421048 1
0.183961390371375 1
0.181407058670893 1
0.250420662529303 1
0.184389193721071 1
0.223723509867918 1
0.212185827324681 1
0.193055397540438 1
0.182554875913563 1
0.178451455002452 1
0.207925345226151 1
0.180507897959473 1
0.214714446216773 1
0.170662873456218 1
0.202003341826237 1
0.266786698043748 0
0.218339959134077 1
0.221532878895285 1
0.245258869677324 1
0.207802281384532 1
0.188017289000475 1
0.211401727319798 1
0.184188362742279 1
0.217630325057211 1
0.223444128684402 1
0.212780602003336 1
0.205076182942982 1
0.20081560082382 1
0.213967528626046 1
0.191024509600723 1
0.186964586001421 1
0.171056449474449 1
0.24872896943559 0
0.208151783988999 1
0.191653155925625 1
0.196453034775849 1
0.237673702334585 1
0.202730287960248 1
0.146283743330922 1
0.19543997977883 1
0.183100001569325 1
0.189132476691554 1
0.202205985319122 1
0.210823383604645 1
0.201097797970665 1
0.225028633115132 1
0.208867695596643 1
0.176148438413958 1
0.198678593598866 1
0.180623387149573 1
0.206742742479288 1
0.241720997587704 1
0.199967993355929 1
0.207173272890833 1
0.17428511657732 1
0.190411515876128 1
0.183668158593841 1
0.206161668736732 1
0.181436769454281 1
0.206416566340375 1
0.186173579732162 1
0.18891951941623 1
0.151326394633207 1
0.175057130589815 1
0.210406085083715 1
0.2037446910294 1
0.22405866303167 1
0.220856369733338 1
0.200983837266553 1
0.199828304974221 1
0.225775148123651 1
0.240212547570751 1
0.172159345410384 1
0.241777295147816 1
0.218457602118161 1
0.210214302450834 1
0.177638336423142 1
0.185566889721957 1
0.148215427505488 1
0.183534471697249 1
0.204203023735151 1
0.158291147435721 0
0.186393485336653 1
0.217709503298912 1
0.194586110020849 1
0.220175218814978 1
0.175877524178454 1
0.221295661288721 1
0.177147412105402 1
0.199385295179511 1
0.197005150400749 1
0.201589481489764 1
0.19645665967856 1
0.180734213148687 1
0.219162140550505 1
0.226253051585132 1
0.170836909066543 1
0.173595718504795 1
0.2267612279859 1
0.218841405043335 1
0.171003045942222 1
0.247642706599175 0
0.218881761645186 1
0.184538317102241 1
0.209249716235568 1
0.200538618488841 1
0.252706298409192 1
0.180670615706983 1
0.21786507972307 1
0.223664656360915 1
0.200630050756462 1
0.235488250480353 1
0.213973877837744 1
0.175501501583337 1
0.187649241851941 1
0.21721972583518 1
0.257579190004809 0
0.16885127726063 1
0.161632295202863 1
0.273949348938028 0
0.213474673866736 1
0.154777514144729 1
0.20162615190018 1
0.174274353956891 1
0.221769221468085 1
0.232735497003531 1
0.206621153189115 1
0.184496890588656 1
0.187909762483361 1
0.199975744659825 1
0.191077901096943 1
0.192184657671467 1
0.175448229006284 1
0.239723646712937 1
0.234397798803034 1
0.161145569061882 1
0.204999504341844 1
0.210193553097524 1
0.153736738341343 1
0.213552446457588 1
0.20223132606208 1
0.199496458419349 1
0.254941978220868 0
0.154985769478942 0
0.175842357906116 1
0.204199081331167 1
0.188494729099571 1
0.195865728286087 1
0.223233272744355 1
0.195519948603287 1
0.230356224590811 1
0.215568357740234 1
0.186279506154489 1
0.165282669865734 1
0.242127296448073 1
0.217164358116913 1
0.210568856193075 1
0.170704583057504 1
0.183972700866467 1
0.206580016353248 1
0.227730399057314 1
0.225935083408357 1
0.171896809859681 1
0.208901593991293 1
0.150310386193606 0
0.129408313056649 0
0.188016352928571 1
0.186007196693927 1
0.214004916136166 1
0.217920156696937 1
0.213168903319936 1
0.171639349565994 1
0.228194133106049 1
0.20142428329903 1
0.163636515659855 1
0.174237838637901 1
0.158612000566061 1
0.232185218818259 1
0.21467000885901 1
0.247703673744553 1
0.186031971364996 1
0.166482159641085 1
0.168143789574504 1
0.198692124366525 1
0.228481795867537 1
0.205624866805079 1
0.180503930162347 1
0.19349741211195 1
0.237150182922023 1
0.199741355750841 1
0.237541064526526 1
0.201023373438901 1
0.164944156045468 1
0.158944395894371 1
0.208680526627768 1
0.190977901553112 1
0.202823324389104 1
0.19963589418914 1
0.205204422869689 1
0.195410308934126 1
0.201758651441069 1
0.214283512625431 1
0.190068778808185 1
0.193490308798695 1
0.222027469306268 1
0.169500565433525 1
0.213703141915958 1
0.185637645559471 1
0.244950276707905 1
0.1920858581916 1
0.20083713462238 1
0.212168876649716 1
0.157353674490515 1
0.246476197602081 1
0.236399820308317 1
0.202860249585824 1
0.203768462114018 1
0.224900184047902 1
0.148727442481533 0
0.209715636930184 1
0.209452949403922 1
0.210842340224272 1
0.209994059169179 1
0.216868607965949 1
0.191887775603616 1
0.215386059508957 1
0.163213983408142 1
0.148282126053068 1
0.189906451091825 1
0.184845164485496 1
0.20258742268207 1
0.201353042432917 1
0.230153006800144 1
0.166631410041758 1
0.190759548951883 1
0.20631994229499 1
0.197271606698281 1
0.195135904743073 1
0.202938115257287 1
0.211552528873705 1
0.203239250796518 1
0.181409782448541 1
0.187047584147 1
0.216120980740304 1
0.207055549378403 1
0.243811202294453 1
0.18397644849794 1
0.212286605086868 1
0.198583618452793 1
0.152409264184389 1
0.18190074368336 1
0.186880757875397 1
0.165165919440578 1
0.216565549136687 1
0.18331704659394 1
0.200595652807931 1
0.232158383656419 1
0.21211340564734 1
0.166367459670308 1
0.213230309062354 1
0.197277599661049 1
0.217525246676012 1
0.188512798951357 1
0.19367491450978 1
0.148504084671227 0
0.188432028170515 1
0.20139618944747 1
0.241649752109779 1
0.187485293980163 1
0.145583761002708 1
0.223729497858531 1
0.234399562230929 1
0.204809971891908 1
0.198893337635636 1
0.219476697796467 1
0.190104608406695 1
0.242056675264203 1
0.167060891914556 1
0.167767283514985 1
0.19884410424048 1
0.143938054415969 0
0.185467416999179 1
0.150179680841699 1
0.173219694390058 1
0.206699545523719 1
0.191413272239312 1
0.183202213387787 1
0.22327745069988 1
0.207896104471492 1
0.166282939574898 1
0.218988873131367 1
0.198791138396642 1
0.19383087036128 1
0.206772944895187 1
0.207164216360589 1
0.191405143310332 1
0.219745670073146 1
0.195551238300283 1
0.175364670756541 1
0.210410207825058 1
0.188491608954566 1
0.258418317138046 0
0.232770439315096 1
0.20849837560779 1
0.169658743452657 1
0.217603012722924 1
0.193577905490566 1
0.229776088661481 1
0.181103928524147 1
0.250898335061465 0
0.183293470219517 1
0.205246343725423 1
0.236693043583682 1
0.224005772472732 1
0.253205438064832 0
0.205469735121385 1
0.168758269473018 1
0.173311226972387 1
0.191885724031877 1
0.189163616858028 1
0.193718093302032 1
0.210939094418742 1
0.228919138899924 1
0.166117146345032 1
0.172619666948102 1
0.226655795189219 1
0.204972633500821 1
0.222759610775966 1
0.18868564590475 1
0.209557966803756 1
0.208128890618027 1
0.163184806301931 1
0.181726945699578 1
0.210047737913855 1
0.142118759812996 0
0.233711788673594 1
0.22920852907622 1
0.227464042706588 1
0.203091377239679 1
0.195404153296998 1
0.208116094503337 1
0.182411359030151 1
0.168995567403033 1
0.19887661676133 1
0.225339563885315 1
0.200457991510146 1
0.220064414297202 1
0.208069367812485 1
0.223740618309954 1
0.237377446413638 1
0.175833860798121 1
0.175529553405226 1
0.144377828298473 0
0.183482029211772 1
0.185348707947513 1
0.213918442924986 1
0.187378844988429 1
0.191834521359301 1
0.137621768001951 0
0.17147890234135 1
0.206824091011622 1
0.174151722216284 1
0.210982872825302 1
0.21877383623874 1
0.211593078611716 1
0.205060341910784 1
0.178772919738278 1
0.195541503368217 1
0.23014976809329 1
0.237454977268932 1
0.186871687857986 1
0.28343734156794 0
0.200824892763505 1
0.179171911149322 1
0.203529814231607 1
0.207937412491161 1
0.199897341875152 1
0.207340962150803 1
0.170057794531202 1
0.221911605521537 1
0.193441363270872 1
0.173082196100163 1
0.199105761620421 1
0.255570186142239 0
0.183199784022223 1
0.164404869290529 1
0.199734498913119 1
0.192127693388274 1
0.228474425720277 1
0.20989588907057 1
0.201731636409896 1
0.264406915137591 0
0.179114208712 1
0.161592674216123 1
0.170259304359929 1
0.181490906712514 1
0.169099343997242 1
0.20572542347799 1
0.194465385481072 1
0.16241192829652 1
0.18727071904473 1
0.23668685323143 1
0.219237207059431 1
0.189865866589377 1
0.190396688364278 1
0.212656483009805 1
0.197463516952113 1
0.211921360100779 1
0.213179885124687 1
0.218316963527583 1
0.215508645384672 1
0.18014863576515 1
0.193218961964229 1
0.200651198651692 1
0.216211711441491 1
0.200929214866508 1
0.20264844892035 1
0.194155579820897 1
0.221240816476899 1
0.226043467094076 1
0.205508486771682 1
0.20014802018536 1
0.189082778652543 1
0.197556676272447 1
0.184544055194512 1
0.184399676091656 1
0.179845467027213 1
0.205097601789498 1
0.193054321811911 1
0.185551308013127 1
0.190944549294773 1
0.173114284083375 1
0.1936263122157 1
0.183828021689162 1
0.189269020823308 1
0.175275560837865 1
0.184459982700509 1
0.204208676728725 1
0.217220311408494 1
0.200775227891785 1
0.184904902764428 1
0.186808826297881 1
0.183185678724787 1
0.187528450214559 1
0.230951902804616 1
0.222015653453552 1
0.154371531771495 0
0.220565283452888 1
0.183649962443773 1
0.221930319553266 1
0.195833906954636 1
0.166463577871964 1
0.177520261732921 1
0.212317511962832 1
0.18476693240415 1
0.176375459378909 1
0.208535117846785 1
0.218714053462038 1
0.19971628758131 1
0.201222763082774 1
0.224820492691163 1
0.226825462557763 1
0.158998763694697 1
0.185951503766162 1
0.189979071384654 1
0.209237904060573 1
0.179296816808976 1
0.218876753906304 1
0.20848956939054 1
0.167079679656141 1
0.185796841293352 1
0.202892219748537 1
0.209434251193241 1
0.177619778467185 1
0.196761131549566 1
0.206608025149382 1
0.20149771054989 1
0.16459530436596 1
0.182273471253384 1
0.263723881601335 0
0.203043754373032 1
0.191261721333665 1
0.1853249219802 1
0.167934949994273 1
0.170884013241722 1
0.227940562774398 1
0.201999242455062 1
0.21505402156433 1
0.191309617553809 1
0.196209525012669 1
0.231378986829285 1
0.172398181906425 1
0.176311761021691 1
0.186774263902315 1
0.204191421519346 1
0.177444724324948 1
0.222667621871103 1
0.189199017219668 1
0.187677011504185 1
0.158420920564778 0
0.183056552501663 1
0.208866721845386 1
0.179824329489919 1
0.201388609057679 1
0.225931552603336 1
0.202113215235311 1
0.227548003978341 1
0.208100827183642 1
0.210361810317837 1
0.164894981108451 1
0.171221736118009 1
0.216059071874118 1
0.183444171810082 1
0.200452457420765 1
0.235708057545602 1
0.208398669132857 1
0.188018111383148 1
0.182371160832752 1
0.18074685462421 1
0.191342073941376 1
0.190980846494918 1
0.159510634105395 1
0.218005212280526 1
0.207863356551355 1
0.164327279141569 1
0.167607609119772 1
0.21916766218634 1
0.205391672974243 1
0.223089289828133 1
0.14629491261823 0
0.195454301847855 1
0.196169601722229 1
0.19202771564951 1
0.209144363365164 1
0.218697029117114 1
0.160851340080756 1
0.201763113645523 1
0.167379554131441 1
0.198157260192628 1
0.151980118384715 0
0.1730092221306 1
0.177176106826754 1
0.201854251080508 1
0.213071036647058 1
0.21165565788134 1
0.22941156968571 1
0.170389401787145 1
0.206218904111545 1
0.261405332919011 1
0.190066473583793 1
0.19932810370293 1
0.186331893054264 1
0.197760271590474 1
0.221263493980541 1
0.176563918587687 1
0.239337449177767 1
0.170685831703438 1
0.193629624269835 1
0.192953907605482 1
0.190942282946131 1
0.126283670660451 0
0.166689198688175 1
0.174337398960708 1
0.224170845078751 1
0.234972350614686 1
0.209585165434411 1
0.221357385895865 1
0.223260544866798 1
0.164500023902147 1
0.200362354514811 1
0.229648953713974 1
0.195733679445798 1
0.210616454482508 1
0.188826243270049 1
0.179679630152267 1
0.209589592755769 1
0.181622821508505 1
0.152595438486882 1
0.1776264291911 1
0.205573809546108 1
0.242329921592967 1
0.186014879270739 1
0.199125569997737 1
0.221491814917899 1
0.194414388461337 1
0.184644613666097 1
0.232459838000948 1
0.19172748091738 1
0.199141345757329 1
0.222821164573899 1
0.187447448005981 1
0.193278247155912 1
0.168602321896247 1
0.200139511825947 1
0.190982442302568 1
0.193944509440386 1
0.168643653602561 1
0.20515557011143 1
0.222807063015112 1
0.21165110165106 1
0.201891563985974 1
0.210697241889726 1
0.230096706789307 1
0.224384589728157 1
0.216941919904623 1
0.207468861494523 1
0.191489347703849 1
0.189685483911077 1
0.190166538446162 1
0.187465707359133 1
0.218850093449588 1
0.216391048395885 1
0.218161448602307 1
0.170846232911968 1
0.251021279586548 0
0.172339253251428 1
0.18671469784763 1
0.206380808488187 1
0.1894877421465 1
0.183354028198488 1
0.232223202474873 1
0.166579695918515 1
0.160886464418668 1
0.197311575639323 1
0.228966027197579 1
0.169180522893043 1
0.229902717034559 1
0.168183510346158 1
0.198483765602424 1
0.202093569804309 1
0.167821803326702 1
0.235569554306679 1
0.185836786192232 1
0.216827773885768 1
0.185042915394804 1
0.190916041241761 1
0.163488810858069 1
0.211533810669241 1
0.169551594689902 1
0.181483290241042 1
0.200116531210857 1
0.192008087001761 1
0.217908466234857 1
0.167337108695502 1
0.210132305185653 1
0.212118039006792 1
0.181799854049578 1
0.242381412069285 0
0.223683218613267 1
0.174044128112256 1
0.207041529477078 1
0.197762641094386 1
0.180457298662233 1
0.183424257814943 1
0.214333548092647 1
0.198346217099083 1
0.208927637289768 1
0.195153311527303 1
0.17174561327969 1
0.190802364331528 1
0.182662646667299 1
0.179864100465411 1
0.190317294901739 1
0.199857038085819 1
0.185986666483786 1
0.182234194036618 1
0.241336121199289 1
0.187123731354696 1
0.20785831519328 1
0.195439693670298 1
0.200473692003317 1
0.183863521498767 1
0.23764744517643 1
0.15915332016034 1
0.193787894062549 1
0.169931259993239 1
0.172949269087497 1
0.158157798699323 1
0.181170244688213 1
0.23571794077645 1
0.156270620792418 1
0.209363415386129 1
0.230141275714943 1
0.193120139902307 1
0.215979693504653 1
0.202615360331198 1
0.198437448201815 1
0.200849816404406 1
0.209225281300855 1
0.219082954269511 1
0.196867035561898 1
0.184183792402718 1
0.223005139743023 1
0.224115306442021 1
0.207519860774628 1
0.199493110563283 1
0.221313837254216 1
0.16111473684002 1
0.210752589961588 1
0.237191084164056 1
0.194145289015391 1
0.214687287649628 1
0.209849650060552 1
0.216232008600676 1
0.218414778339464 1
0.163589356872535 1
0.221469507414313 1
0.217714275208941 1
0.189252119591003 1
0.160327851172978 1
0.189251583694511 1
0.201083222878962 1
0.205055625476507 1
0.187500144377607 1
0.220386731625428 1
0.176917498388126 1
0.246324677803197 0
0.211975090663439 1
0.168145099903964 1
0.222683672330123 1
0.188848850335701 1
0.213656701139178 1
0.170254728444648 1
0.190737956295196 1
0.170033430335465 1
0.181671119602732 1
0.191769399714565 1
0.167771065884478 1
0.210320260278368 1
0.214754586187411 1
0.218170797503469 1
0.233941049621366 1
0.199599767976265 1
0.212194076874983 1
0.202155683964211 1
0.221037331328563 1
0.187680862948737 1
0.162168510719932 1
0.184738966999183 1
0.178523462390879 1
0.205751250601136 1
0.158712105002219 1
0.174555528653377 1
0.220898443857263 1
0.201891804201927 1
0.236359374714236 1
0.191738349172513 1
0.187193570917345 1
0.176909479391501 1
0.237850605564082 1
0.159581794330906 1
0.220841155231986 1
0.198927725823624 1
0.262477713796934 1
0.18459008705742 1
0.20395596508857 1
0.1917223674992 1
0.201240383546971 1
0.205754431478006 1
0.193237210901658 1
0.186612191959486 1
0.198341246572695 1
0.188384406425978 1
0.211870519794174 1
0.226921502833456 1
0.220277541068246 1
0.196551706805078 1
0.234598161279286 1
0.239592711928372 1
0.233570833153491 1
0.213602906739132 1
0.18892368365969 1
0.185915935827697 1
0.173478005429977 1
0.195097004002703 1
0.200499711016349 1
0.195073325926944 1
0.207183398542373 1
0.228033597604578 1
0.211223112058653 1
0.206061264445075 1
0.223806380963948 1
0.195963955717284 1
0.150848908765424 0
0.176196707743835 1
0.194555584363591 1
0.20428448870208 1
0.186220753221493 1
0.219947411609404 1
0.246308843422415 1
0.170703712880662 1
0.158146322515202 1
0.217868423937848 1
0.218522266550505 1
0.224718615165668 1
0.185852878609748 1
0.215492765544004 1
0.18258758473241 1
0.177982531026309 1
0.190309654075107 1
0.18920583612608 1
0.223322548325057 1
0.16439586807406 1
0.212135267759148 1
0.229674994681287 1
0.219087796973429 1
0.159057966132758 1
0.187780028450302 1
0.19678947809442 1
0.175816517790148 1
0.195048861796899 1
0.227462843927708 1
0.208660524477032 1
0.205257805835969 1
0.216141885907167 1
0.236482049194222 1
0.208193532141099 1
0.182191634793804 1
0.194506476438455 1
0.17220779772014 1
0.211911053221333 1
0.189354937490315 1
0.217461888895107 1
0.218133820485229 1
0.20740720742895 1
0.200236355525805 1
0.230833737635282 1
0.204334887652774 1
0.203232243215137 1
0.196877374631936 1
0.217959034690414 1
0.194165003692763 1
0.171804919778245 1
0.198782989915247 1
0.197519970518117 1
0.212141785653049 1
0.265581605469779 1
0.19955122204462 1
0.223015973429072 1
0.223804988024263 1
0.228622511970601 1
0.260603287411177 0
0.211232530781784 1
0.239323212193178 1
0.175820140047279 1
0.192953557465928 1
0.200193564110777 1
0.202832452904245 1
0.202129464784376 1
0.210303024283818 1
0.222706014703165 1
0.231467948902542 1
0.188537877444378 1
0.202251811505815 1
0.231958683648347 1
0.216068221328805 1
0.197441449588755 1
0.212815829995861 1
0.195350529912389 1
0.223938269073356 1
0.205567576730568 1
0.18964215414183 1
0.195215167823641 1
0.185569858602684 1
0.230140526164869 1
0.206556179381204 1
0.179832604410087 1
0.207775754708968 1
0.204106581844593 1
0.196606951875371 1
0.208875721166162 1
0.175622622554444 1
0.201202215643184 1
0.20676496259421 1
0.221800962425855 1
0.184330716153176 1
0.210085902939698 1
0.204413941836556 1
0.234666951671795 1
0.164412151534635 1
0.173979082037661 1
0.170371400121732 1
0.17515496366552 1
0.225442128351131 1
0.19341221121672 1
0.237448622913203 1
0.165874019530438 1
0.19870490005994 1
0.22100905498742 1
0.234261268656996 1
0.216144489547751 1
0.211811443296792 1
0.185531128091072 1
0.2002239973848 1
0.211416592315133 1
0.194942654042295 1
0.184682137209831 1
0.227448633372505 1
0.176025840397685 1
0.191874834048681 1
0.204289035067488 1
0.213143296599351 1
0.237179485475607 1
0.195853658802878 1
0.205280630862498 1
0.227436968968697 1
0.207643783394739 1
0.209479755054034 1
0.222221759060352 1
0.160296756510882 1
0.204703588098624 1
0.149525136536749 1
0.175106344733835 1
0.184089204114812 1
0.172534163241892 1
0.229166938273465 1
0.184793172438792 1
0.176355391508526 1
0.195407662969559 1
0.183162831509424 1
0.162965195462024 1
0.209353872033052 1
0.15147123727893 1
0.178753076286278 1
0.207850459229029 1
0.179606769722995 1
0.221033857707469 1
0.199163676375967 1
0.219858842890083 1
0.17114839918329 1
0.19527482222084 1
0.175323212089553 1
0.182257019598598 1
0.1853508289773 1
0.201486069716357 1
0.184558689783666 1
0.215300313503395 1
0.209159574139642 1
0.239598591487257 1
0.171483972891153 1
0.163317186165932 1
0.20082200244595 1
0.212919854309594 1
0.248567891132423 0
0.228695889092977 1
0.217647384153223 1
0.19736097426841 1
0.212069538418142 1
0.230318219196166 1
0.218534071505677 1
0.20523399556111 1
0.210746873663197 1
0.211084955813454 1
0.186972194378573 1
0.179610370798588 1
0.164135497566881 1
0.203892389180128 1
0.184518213803363 1
0.200042854051926 1
0.183168854856981 1
0.213373319073895 1
0.219371038139023 1
0.171985038909403 1
0.187100243781425 1
0.136221954027787 0
0.20590385012593 1
0.189571911183783 1
0.238663618978102 1
0.196565816701613 1
0.224186283648786 1
0.203097659320936 1
0.140191011039683 0
0.197910932130282 1
0.216002048304012 1
0.159529800954721 1
0.198931717468962 1
0.201390946170636 1
0.244834626961811 1
0.191241183636049 1
0.202469665665752 1
0.22127977188413 1
0.24739678624445 1
0.199507753672115 1
0.197280728803635 1
0.219049803351205 1
0.193699686493719 1
0.18391587711614 1
0.180320158125607 1
0.183803843677082 1
0.222778027319773 1
0.197921246463881 1
0.208913050957847 1
0.189129477710223 1
0.221583710459142 1
0.204350336849448 1
0.202116854192073 1
0.203468528928032 1
0.167139933455763 1
0.175655557365555 1
0.169364733466137 1
0.21094493446695 1
0.211947585196521 1
0.189620616570645 1
0.23932011523216 1
0.197533142043765 1
0.206442841772322 1
0.208261544086192 1
0.186254904060387 1
0.218841165611551 1
0.211418204938729 1
0.179107246101388 1
0.198043571554652 1
0.22817203865715 1
0.209720844362527 1
0.216094984166108 1
0.201856284981678 1
0.188267294603836 1
0.197888101731348 1
0.204382365053177 1
0.237091403706954 1
0.236882899261885 1
0.261638731461342 0
0.17730844987148 1
0.192200318803412 1
0.183450996564165 1
0.15632801659148 1
0.260040003078941 0
0.16784809011694 1
0.197170056684877 1
0.187233709405548 1
0.189133881218372 1
0.191087231629409 1
0.213980733526833 1
0.161927016250805 1
0.240489441883382 1
0.2279072057723 1
0.243317465969148 1
0.202929380138469 1
0.205830141675876 1
0.183726776396279 1
0.20504373754361 1
0.227288659939496 1
0.198327247911575 1
0.208597832539408 1
0.212069410931007 1
0.173310246557206 1
0.123271885568245 0
0.237238206434335 1
0.21085280944717 1
0.202423012389158 1
0.187945984018717 1
0.158757704848551 1
0.148373973349712 0
0.210235845146421 1
0.270528563629755 0
0.20621258003952 1
0.195486561336213 1
0.201603767842541 1
0.253955346110722 0
0.24288227913271 1
0.173798714922413 1
0.183742145708247 1
0.202627191471354 1
0.234046985339653 1
0.205748708175376 1
0.178258859234699 1
0.193368343588516 1
0.195981615848419 1
0.249249833182113 0
0.220551529943227 1
0.204389786153772 1
0.210710284495771 1
0.243441514810715 1
0.193840937941282 1
0.246234419606855 1
0.192246646139623 1
0.146754904133235 1
0.188547424289679 1
0.205170951348722 1
0.233582146710783 1
0.191456250884581 1
0.179133264259223 1
0.157127397536306 1
0.210275560720343 1
0.218284248423892 1
0.214566916702969 1
0.217529918117762 1
0.216218197697728 1
0.214813014520679 1
0.201531850399555 1
0.220812572066354 1
0.190718256378827 1
0.191472472608622 1
0.209377149446893 1
0.199936206469422 1
0.189893003927829 1
0.180663406092191 1
0.236972231254511 1
0.226165512431192 1
0.20428475035651 1
0.247243038670275 1
0.154652066211524 1
0.16920117434299 1
0.227965211214471 1
0.195543682254217 1
0.192994561962712 1
0.178751514545416 1
0.21964233402499 1
0.230066301138492 1
0.192090066338772 1
0.20714243987973 1
0.202952653799807 1
0.209647355511269 1
0.190946133385526 1
0.199853938870417 1
0.212467726147337 1
0.200525069381869 1
0.15155601535178 1
0.180164487421024 1
0.182510531792859 1
0.215160423666677 1
0.191043128924916 1
0.224899156252795 1
0.169003833086573 1
0.19095959298846 1
0.210099970236352 1
0.210876277314212 1
0.181538353870796 1
0.188774752260261 1
0.254038117054693 1
0.168516574963498 1
0.197824290103035 1
0.179932857938069 1
0.214853393084267 1
0.18846932470747 1
0.224917952175653 1
0.17911598898994 1
0.204706985998913 1
0.209279604451261 1
0.231632566380037 1
0.221270731303889 1
0.185810010553591 1
0.158263944280657 1
0.175909927124587 1
0.21054719816337 1
0.193656187347787 1
0.200718865380575 1
0.195038847505099 1
0.203497214086635 1
0.194607213153001 1
0.162883919380035 1
0.174984551888258 1
0.247961317370602 0
0.209729122961392 1
0.2070366647863 1
0.217726654494837 1
0.214007611859473 1
0.168626755596396 1
0.203645722634091 1
0.232627266919543 1
0.218799234618197 1
0.183445875359154 1
0.178630006172463 1
0.205469474492628 1
0.219835175305636 1
0.195080481493265 1
0.190199794750485 1
0.180081329769766 1
0.220271098229307 1
0.226763645470586 1
0.164676432560295 1
0.211643583147927 1
0.166378275284601 1
0.175983322111754 1
0.204441209838618 1
0.20017426654213 1
0.207630210415238 1
0.204153449290504 1
0.212852874029441 1
0.224923926310339 1
0.186855154178666 1
0.228288334144609 1
0.210081249894905 1
0.167868448649446 1
0.201764314284111 1
0.209147678461738 1
0.235784382469257 1
0.206002189171485 1
0.204164446131281 1
0.214661761488291 1
0.239390541048355 1
0.192660433667141 1
0.215162685863703 1
0.215952756288631 1
0.139517517721067 0
0.207939159393271 1
0.203453013278588 1
0.188578520779355 1
0.230950843388293 1
0.187026803784954 1
0.183311552908588 1
0.184985008326156 1
0.233768087851879 1
0.139748056078548 0
0.201543010077861 1
0.231831981184284 1
0.194455237079981 1
0.190258548442897 1
0.193805523140567 1
0.225538507983666 1
0.208404414353182 1
0.189007702648621 1
0.170460896304486 1
0.196185334577981 1
0.22550249632216 1
0.202955733477187 1
0.236334287774531 1
0.197478765765585 1
0.190990187698985 1
0.215154697572532 1
0.195091333690282 1
0.202526954128391 1
0.18652268502344 1
0.18218967333179 1
0.178967148826384 1
0.239827665496278 1
0.231968516965375 1
0.220317110599553 1
0.174752643419265 1
0.184984585548257 1
0.227027009312233 1
0.236307797354932 1
0.214778429830863 1
0.177823743429958 1
0.185311954153333 1
0.228523159606932 1
0.198142483148954 1
0.233400817682732 1
0.204740496483648 1
0.163703061304325 1
0.249170198845285 1
0.200942621409788 1
0.161446361906589 1
0.2110788934227 1
0.217600084616904 1
0.241213798506669 1
0.193075860536013 1
0.227143025174137 1
0.174704314840571 1
0.181860148276357 1
0.146829555729172 0
0.164654166341041 1
0.209435493016015 1
0.198750012893641 1
0.200391347291924 1
0.201649689746874 1
0.189743704528525 1
0.198489589518541 1
0.172358045352999 1
0.231974734864347 1
0.235256583777562 1
0.170376374537883 1
0.163368376287117 1
0.215683186599638 1
0.220966463729326 1
0.215934590938125 1
0.215114131371407 1
0.160555760183461 1
0.209516348640932 1
0.152061778013965 1
0.16803326403521 1
0.230443508026157 1
0.185733621586294 1
0.184922161171743 1
0.203331598023494 1
0.203961701662678 1
0.204483722461734 1
0.195038688693962 1
0.145949647212684 1
0.18190509759606 1
0.18562611536823 1
0.175192011671766 1
0.229557751884024 1
0.191234523659064 1
0.240624820078805 1
0.199244784560108 1
0.197013591243021 1
0.236170900287142 1
0.195713998410228 1
0.166510422833531 1
0.201826915725633 1
0.190811464907418 1
0.231594269626359 1
0.172193164963871 1
0.270740597489024 0
0.198467145151906 1
0.24315374269219 1
0.190993294018011 1
0.171897815174093 1
0.195222116520078 1
0.216617819271663 1
0.192056065223375 1
0.206854545081655 1
0.208020180500264 1
0.177308992567182 1
0.161887663119147 1
0.152913834864788 1
0.214494579925858 1
0.206535603300101 1
0.227585093460085 1
0.234048829053046 1
0.185686119998638 1
0.229783873884554 1
0.210237263920958 1
0.214832252008455 1
0.200435683894421 1
0.206472106091719 1
0.234914573285291 1
0.231051504808929 1
0.219177208542131 1
0.191591662596082 1
0.179847093585577 1
0.217818414726883 1
0.227247955114209 1
0.207774625366444 1
0.222149911371502 1
0.218343753158644 1
0.13690427542753 0
0.220787900083539 1
0.232664044400627 1
0.244725036864045 1
0.162204647322198 1
0.187730010294536 1
0.205611958412628 1
0.198823904622882 1
0.211169811361899 1
0.219189848871914 1
0.246053443405373 1
0.170000684253663 1
0.191569745006069 1
0.227083598096036 1
0.198912850879097 1
0.203322440102813 1
0.220531728991004 1
0.213693347503545 1
0.150335601431748 1
0.239301021418834 1
0.202842428124583 1
0.258069309844617 0
0.178208552312511 1
0.200251033748116 1
0.235009597699562 1
0.22330273799778 1
0.18501125892372 1
0.194207151770314 1
0.182037813968078 1
0.183601370239859 1
0.2094543278455 1
0.200266474634871 1
0.209725746867484 1
0.14841248581818 0
0.174661159723647 1
0.195151722261404 1
0.20758746321285 1
0.212150886555554 1
0.214626893977721 1
0.181844422900445 1
0.124586541601342 0
0.179670466992715 1
0.211556407567721 1
0.198688834509422 1
0.228278519217085 1
0.217317432310376 1
0.173325955308427 1
0.239568237273555 1
0.225203335338813 1
0.189812748467794 1
0.197383923666392 1
0.209049126166282 1
0.169461817717873 1
0.206049516000503 1
0.220405673163372 1
0.181347858063299 1
0.214944569164501 1
0.138183588205389 0
0.251931299876283 1
0.191740987609491 1
0.193022276278204 1
0.23644726631401 1
0.182834110152365 1
0.191880266586075 1
0.184126906326781 1
0.170344197858003 1
0.148292893969482 1
0.208128478879925 1
0.192816358202036 1
0.2110125395148 1
0.199064680792293 1
0.170087118836375 1
0.196835204952917 1
0.222708407978322 1
0.234135810214385 1
0.225875813724235 1
0.208323624637903 1
0.200389365635041 1
0.239589573404985 1
0.185680707810846 1
0.198460964539074 1
0.179727702679857 1
0.172168443590562 1
0.226339480092179 1
0.242475486666938 1
0.180163647154371 1
0.141235106034526 1
0.211740677954566 1
0.211703233887787 1
0.209910961739799 1
0.21548581739145 1
0.202436690266888 1
0.175869389798373 1
0.21360948145631 1
0.194227151850075 1
0.174682920301121 1
0.191347713380927 1
0.18829619649639 1
0.196216701966557 1
0.228718668736828 1
0.156079644978916 1
0.158503403626983 1
0.161176530773263 1
0.169902438910742 1
0.25927935996633 0
0.187927461257476 1
0.232152412619055 1
0.210729813333813 1
0.255944589459418 0
0.204971629403955 1
0.186966305336481 1
0.156222021271197 1
0.213605422674699 1
0.224434027988407 1
0.207601971023775 1
0.202355419034018 1
0.249517100766576 0
0.180242523885981 1
0.217920549995978 1
0.233130689386202 1
0.176083342674549 1
0.192133415031041 1
0.206795838149862 1
0.20982298131191 1
0.276504025188673 0
0.210286411334642 1
0.215690432386003 1
0.238081487145801 1
0.228908495982868 1
0.17769744280521 1
0.208374694188995 1
0.209411593661909 1
0.231056745073072 1
0.187444325561708 1
0.17019893606066 1
0.182330773605042 1
0.163622945325586 1
0.126955288397304 0
0.189768779114584 1
0.177749810330379 1
0.243168183912092 1
0.254998526252437 0
0.216242137491547 1
0.209079474390183 1
0.191324995081662 1
0.166753936762304 1
0.232069970004093 1
0.163825216161506 1
0.1991961241888 1
0.149673445428833 0
0.215710625371755 1
0.177433954153203 1
0.205238782398456 1
0.197721520811346 1
0.214274545451162 1
0.206681681892512 1
0.171434218397129 1
0.172725318146571 1
0.194467824982283 1
0.19263935296218 1
0.17170368541391 1
0.242413309514679 1
0.199166690034588 1
0.207907101204438 1
0.176646676097439 1
0.182153887561893 1
0.242257572341878 1
0.242065034385275 1
0.169585282634748 1
0.170274178450471 1
0.198774758097719 1
0.149404573907551 1
0.233179666288734 1
0.188856689046661 1
0.166457577000739 1
0.216407717045062 1
0.250694755572681 1
0.180165766052723 1
0.205847244246892 1
0.202774076077626 1
0.181787568169797 1
0.262709029262952 0
0.219650678055851 1
0.20447124512136 1
0.210985215934024 1
0.216201621693581 1
0.229450458790703 1
0.215323512672963 1
0.244109626546961 1
0.201253834904864 1
0.224777965879531 1
0.172354518146772 1
0.192637912668244 1
0.208849987463375 1
0.210218116835854 1
0.181345566192756 1
0.211365919274455 1
0.227462089861154 1
0.207007193044241 1
0.190127154920274 1
0.220737809102077 1
0.237006657943796 1
0.215693351285385 1
0.175352516095292 1
0.193594394735311 1
0.184261421754309 1
0.21091452285252 1
0.192204298716291 1
0.197652086990828 1
0.176412043607241 1
0.20164301454309 1
0.202169092038753 1
0.21613309121108 1
0.216149246141268 1
0.203086091600268 1
0.205134318973738 1
0.161451309316398 1
0.205894823481488 1
0.209426566346215 1
0.189964973787438 1
0.197432545856392 1
0.158492867052303 1
0.180808087454306 1
0.231080673287769 1
0.220571307561479 1
0.217633380821211 1
0.190676452415896 1
0.220038263788606 1
0.198999942086687 1
0.196231844368997 1
0.184965953416428 1
0.187551914282419 1
0.176787577521764 1
0.213369289275075 1
0.163282395739019 1
0.228514397142077 1
0.196703198280786 1
0.161867250574278 1
0.171937870646861 1
0.233552132414167 1
0.198398361745542 1
0.225517552097147 1
0.190951376870334 1
0.150883748329406 0
0.205085524029481 1
0.234279638361046 1
0.18797260952273 1
0.155244384395004 1
0.203212405938033 1
0.196832987588655 1
0.186192687776126 1
0.179989973156756 1
0.19613480392593 1
0.203724473562927 1
0.162556976392317 1
0.221340761498766 1
0.20214478788607 1
0.154836620084745 1
0.181771324839285 1
0.224822650216894 1
0.211707456355231 1
0.164121181356222 1
0.179185674458413 1
0.19843981068571 1
0.222274089262209 1
0.171100528492808 1
0.207043441452857 1
0.202563924005738 1
0.257047101623112 0
0.213617042391506 1
0.254175140951486 0
0.225174289691067 1
0.214270417294053 1
0.250441956507718 0
0.180978263455094 1
0.203710214431246 1
0.233367091267522 1
0.194097055888553 1
0.204839075638039 1
0.193153693649362 1
0.212925632492079 1
0.187078673396176 1
0.191712354319059 1
0.199403165182894 1
0.168159199585113 1
0.229520714359459 1
0.188781404655261 1
0.241857928930593 1
0.20743551791882 1
0.166012339767178 1
0.206451160217743 1
0.191599735722855 1
0.166557593384116 1
0.238527888408667 1
0.179694653333315 1
0.229502547106006 1
0.173137845372146 1
0.226962003394968 1
0.226067784980805 1
0.204544957227431 1
0.216925713845617 1
0.184212885713627 1
0.202098083134692 1
0.232255827235466 1
0.190724403560735 1
0.202565233571954 1
0.246872815058084 1
0.220123165959569 1
0.201800692478577 1
0.188892307525346 1
0.193399472041667 1
0.230382467831891 1
0.175025279377854 1
0.19536821101673 1
0.183552747629203 1
0.23344409519455 1
0.204806339678708 1
0.197728018846146 1
0.251154301764785 0
0.207088338048293 1
0.232619236904634 1
0.25163606564485 1
0.195410132998488 1
0.174679212288601 1
0.180121879217726 1
0.166314181859263 1
0.197518031821859 1
0.212945460199685 1
0.235755813129519 1
0.194460209015298 1
0.20560045276458 1
0.172616202400736 1
0.137672372730694 0
0.192850480973672 1
0.193290975687854 1
0.185172338586472 1
0.173806128502977 1
0.20476850819341 1
0.21825975212182 1
0.149418943701791 1
0.21255728606898 1
0.171411881877237 1
0.162996960037844 1
0.171348331459321 1
0.179176785739212 1
0.196650404688195 1
0.173245563955609 1
0.206906907260623 1
0.170521065939061 1
0.21640437130784 1
0.208105093107504 1
0.161455945329183 1
0.20376955967969 1
0.196232904579164 1
0.210685833906922 1
0.197993618718827 1
0.188689124332106 1
0.209079929194893 1
0.20452792650488 1
0.220408449204018 1
0.23258322622509 1
0.175740552605859 1
0.198011674732969 1
0.199719852919354 1
0.186578966591843 1
0.17243559128276 1
0.204649321480978 1
0.231436165359623 1
0.223855254959712 1
0.192167060908504 1
0.196573632954171 1
0.20569188261859 1
0.187458741487934 1
0.176836534786724 1
0.213433165609666 1
0.224157894994696 1
0.185460212735806 1
0.168143618438707 1
0.211928319131522 1
0.236331147678123 1
0.180711551222507 1
0.141886520562308 0
0.218908874803287 1
0.193657646487142 1
0.19780973138217 1
0.210560787337499 1
0.227551060212095 1
0.222589753789248 1
0.236677941738971 1
0.174499249724144 1
0.203559545628052 1
0.218923335840844 1
0.178872745486372 1
0.228941493482353 1
0.187981874483741 1
0.215726691885132 1
0.234813776858347 1
0.213469385240904 1
0.195271322822877 1
0.170615520750817 1
0.15602732293982 1
0.207378466949004 1
0.236616543540536 1
0.244835331473571 0
0.191008457559743 1
0.22199620646368 1
0.223946546322644 1
0.198801321133315 1
0.206956679156932 1
0.188601842711331 1
0.206391883926333 1
0.229273954820113 1
0.189838748248535 1
0.210861448923798 1
0.215924820593816 1
0.199862403321412 1
0.194202984300749 1
0.195695073081019 1
0.17802226598245 1
0.145424421952238 1
0.200982647569022 1
0.228918869374432 1
0.185107124375861 1
0.19672846648108 1
0.141305320234354 0
0.210869966127263 1
0.15184776410869 1
0.19968043131238 1
0.178732135047255 1
0.199200938815198 1
0.248374458244888 0
0.214948366617372 1
0.190497265471186 1
0.236647442645472 1
0.191088730382559 1
0.244052038206325 1
0.18805149087861 1
0.153983015066555 1
0.170026594218823 1
0.136190356301006 1
0.197503221669661 1
0.245925460482768 1
0.239180437556312 1
0.181019252779899 1
0.217079928238787 1
0.215052423812639 1
0.1786315278905 1
0.159056233150262 1
0.16369768190522 1
0.192076144852956 1
0.237830440812538 1
0.189166762505882 1
0.205058039361705 1
0.233888040489936 1
0.192980789154416 1
0.218204827510127 1
0.197081311694815 1
0.230440043035007 1
0.196215783429551 1
0.151684965770794 0
0.181318060877528 1
0.182885244915039 1
0.227506486013375 1
0.150392815221515 0
0.202030519261995 1
0.191555502773936 1
0.181996530596043 1
0.192358540986557 1
0.194211475370808 1
0.233638416169132 1
0.173939447547475 1
0.185754062014432 1
0.178748760595576 1
0.177265010568266 1
0.193800840499533 1
0.191610307194048 1
0.228487636340448 1
0.185154744727543 1
0.162658551822196 1
0.206318686951271 1
0.201875680103837 1
0.16146379984134 1
0.200735256808089 1
0.231301656906888 1
0.250881949463279 0
0.214529021787034 1
0.224822644918171 1
0.248781739033349 1
0.201321198418625 1
0.245024947469406 1
0.177566235795651 1
0.211488290652272 1
0.225315906251364 1
0.193233481033041 1
0.204255919886048 1
0.228949228258208 1
0.22651100241343 1
0.203237366687678 1
0.202220195329227 1
0.188606662461346 1
0.26470485294801 0
0.204750521939619 1
0.216812278755754 1
0.177316459479261 1
0.164018778650531 1
0.177261269572711 1
0.201062105068736 1
0.160213570091674 1
0.182604077262653 1
0.216010812213943 1
0.16505809601685 1
0.206583863092023 1
0.1918567991124 1
0.184594348101879 1
0.179381165736246 1
0.162590090907563 1
0.134801211549145 0
0.189222309521438 1
0.164187622610596 1
0.200873061593523 1
0.222458782031165 1
0.178951093646248 1
0.184495415928819 1
0.173524365526436 1
0.203409429411796 1
0.182778866722522 1
0.158457102501085 1
0.156374476967262 1
0.155893135242321 1
0.221709549242192 1
0.175722528272857 1
0.192848434073764 1
0.209764007575719 1
0.214326285627263 1
0.210700239847081 1
0.206273651472655 1
0.187669961903192 1
0.208063959996557 1
0.178347280886575 1
0.208252799962825 1
0.195423332840696 1
0.178280841809461 1
0.211596522445649 1
0.203759271457602 1
0.177888557403692 1
0.187042535212571 1
0.173667355515217 1
0.163901495853282 1
0.225763728737493 1
0.2245645029748 1
0.221851092558404 1
0.215372842728571 1
0.145251005126667 0
0.147584007249235 1
0.21959599629607 1
0.211596299622433 1
0.187472628094147 1
0.204107837587847 1
0.198559055630102 1
0.195865192476178 1
0.243357385842901 1
0.194047866517357 1
0.230267387904837 1
0.221569615364811 1
0.199333387610986 1
0.228504659954458 1
0.166402923559804 1
0.22767984837346 1
0.26028720322194 0
0.227151721962621 1
0.198030324404371 1
0.186202252188227 1
0.167333891394401 1
0.213499714635502 1
0.21322753621974 1
0.200077721711223 1
0.185304199851494 1
0.231256709778532 1
0.207680165589595 1
0.216468397677177 1
0.207237823541613 1
0.210101930795817 1
0.224226074297201 1
0.218077537156033 1
0.190060837467042 1
0.200130213136944 1
0.209050976851971 1
0.190407384514854 1
0.172371758619948 1
0.243222104062643 1
0.18985578488595 1
0.2188787642828 1
0.19476685169011 1
0.203263427768687 1
0.196460226406313 1
0.17512163964881 1
0.170855018730759 1
0.183128607943198 1
0.17621755833939 1
0.158082365631909 1
0.19260419023234 1
0.168900124971583 1
0.224730224126988 1
0.220153818933866 1
0.205765642902409 1
0.219083715642432 1
0.159262197821254 1
0.160396515153437 1
0.18501289206589 1
0.208296283891121 1
0.261694720412295 0
0.211147697742496 1
0.2092372631788 1
0.205647262084135 1
0.247492623177323 0
0.243713179875881 0
0.216407398665438 1
0.198238603578936 1
0.215306874012511 1
0.217791207008084 1
0.192626997502609 1
0.197835030340805 1
0.135365652937568 1
0.12579824459888 0
0.174971917470045 1
0.187053883430857 1
0.199038426630136 1
0.187052838266913 1
0.190084948436581 1
0.190058444949937 1
0.206349756063529 1
0.193556428551937 1
0.265985772090252 0
0.209547986370839 1
0.18775390485818 1
0.189438807440586 1
0.204834871862712 1
0.225701156101244 1
0.238669657454296 1
0.158311252717695 1
0.187654706555295 1
0.226848006118947 1
0.206108491703337 1
0.193376147601748 1
0.221968248588469 1
0.219999546778584 1
0.185869670217111 1
0.204711975718728 1
0.22341852151886 1
0.219559047786003 1
0.17598521138392 1
0.182846019903645 1
0.207521528989665 1
0.167627209526308 1
0.209178388149171 1
0.236656642184935 1
0.188561390132846 1
0.249439673930511 0
0.229423548371329 1
0.203685206547423 1
0.215632884534329 1
0.253351953832521 0
0.162910720512289 1
0.24458103213525 0
0.216933831249421 1
0.222706402135105 1
0.241621631380968 1
0.194907279131101 1
0.190670102330234 1
0.214797028431498 1
0.180040394369448 1
0.21897604260763 1
0.199157448593571 1
0.193625315350488 1
0.234676161598086 1
0.173807536332424 1
0.238238799621884 1
0.191296554878459 1
0.171413338659238 1
0.195411570890465 1
0.172812280226136 1
0.19685562702245 1
0.224960560803927 1
0.163859974867546 1
0.178843033224493 1
0.186031769292736 1
0.23415190270358 1
0.184416614962049 1
0.197713564058957 1
0.208187306465146 1
0.218268034543031 1
0.184384170273996 1
0.176139562895522 1
0.186080182728772 1
0.226603173060199 1
0.204294727644156 1
0.219555879485468 1
0.171246573046611 1
0.196633488054611 1
0.197324698906984 1
0.204682360522295 1
0.175810905878001 1
0.228590918727602 1
0.218735585781973 1
0.201218784118697 1
0.20848109432149 1
0.166224085371227 1
0.196485666654377 1
0.168823241414571 1
0.215540217811583 1
0.19803540806791 1
0.184035607575414 1
0.203855439292316 1
0.187200285640826 1
0.198441450303045 1
0.257534572590952 1
0.198547305122537 1
0.241093697320833 1
0.173309936710953 1
0.191798451925633 1
0.214387266126078 1
0.183473723568688 1
0.181150480880963 1
0.190481440137451 1
0.263929622646084 0
0.172830684069837 1
0.17989816075119 1
0.178413747688474 1
0.23612392988539 1
0.194086039348297 1
0.217040258690232 1
0.170309214637873 1
0.241966725728405 1
0.205175797872737 1
0.193085426226268 1
0.20331132256858 1
0.218361030317426 1
0.195783025772241 1
0.219761350988979 1
0.212975126744789 1
0.199178908372004 1
0.157892611842591 1
0.237422379616981 1
0.185246545910547 1
0.232446654857817 1
0.182171161172628 1
0.18099805808604 1
0.217422571773452 1
0.206522112044986 1
0.226428239939408 1
0.210369358054556 1
0.230954112124578 1
0.223200285173276 1
0.238700764101407 1
0.192100395203543 1
0.19254827791704 1
0.201681383648946 1
0.227170875249296 1
0.199456960931805 1
0.213439439639733 1
0.160405801747096 1
0.191802646667116 1
0.178060016523567 1
0.155361467288818 0
0.213260736196136 1
0.202350256289757 1
0.201137140961766 1
0.213389277592023 1
0.180909133682176 1
0.218303471350004 1
0.209028694333994 1
0.183671329262889 1
0.169384764215715 1
0.200839455022783 1
0.226469011309959 1
0.190107463310097 1
0.177104731848808 1
0.165322666963586 1
0.229982873402178 1
0.213581590096975 1
0.232561860159915 1
0.190108864532864 1
0.190661718748386 1
0.208366568523341 1
0.223530843467035 1
0.207030684914717 1
0.200287143956889 1
0.265134257550398 0
0.229864918119676 1
0.192843844130286 1
0.222898570039835 1
0.207475327549342 1
0.194477846622232 1
0.254053842459127 0
0.216680775536648 1
0.180602338717773 1
0.145403639339756 0
0.193655864352036 1
0.175765760883865 1
0.185034604589846 1
0.202403639346498 1
0.198469072289071 1
0.22957958786202 1
0.224759369208138 1
0.186168754011696 1
0.230878996066942 1
0.200687863154074 1
0.207105778441539 1
0.196003096508729 1
0.161596209086257 1
0.197728591309702 1
0.215150048633128 1
0.153521788784327 1
0.205644134847071 1
0.254009579819907 0
0.225966127667143 1
0.201350930789461 1
0.158170131735961 1
0.224787324826325 1
0.186406836618487 1
0.182841443217052 1
0.190043399964819 1
0.195764069897405 1
0.166778250921774 1
0.212261073089636 1
0.198174762857707 1
0.157123233594465 0
0.211619756695746 1
0.15135378768863 0
0.205758108054754 1
0.191177039949017 1
0.221942278212753 1
0.203562501963551 1
0.184481530009014 1
0.194773220359929 1
0.200099091445456 1
0.162921349685464 1
0.184216642350174 1
0.221686613640644 1
0.233775966518565 1
0.164674078875621 1
0.17720539176356 1
0.180156040062603 1
0.212128629676471 1
0.220163475722672 1
0.207403431766171 1
0.159316590685299 1
0.164533121580291 1
0.186020709394912 1
0.162114606745241 1
0.179452806722047 1
0.180168772474485 1
0.247838116271768 1
0.218350329249588 1
0.201194304995514 1
0.173932534379567 1
0.168791150875621 1
0.241053093109439 1
0.217100096838487 1
0.232786542292019 1
0.154976661004214 1
0.211413719140077 1
0.20372629685949 1
0.197679615071081 1
0.172022402492422 1
0.202612481188531 1
0.228058282248477 1
0.202071649100856 1
0.232582449436624 1
0.22211929355833 1
0.177411777971863 1
0.210346476784446 1
0.15892774405 1
0.250195054559628 1
0.228037305667623 1
0.216078158209002 1
0.196379670527477 1
0.256735042835654 1
0.200101529888146 1
0.179108611728583 1
0.19260349791434 1
0.210587585872313 1
0.176101653308092 1
0.176447560321655 1
0.191500288101799 1
0.190807506736682 1
0.252918961509716 0
0.191872943310197 1
0.208211993967091 1
0.167838689453654 1
0.218509821283311 1
0.211068224191622 1
0.181050078877043 1
0.199610844515687 1
0.232665481153707 1
0.203420834751052 1
0.170684053111319 1
0.205392585027517 1
0.184854810068612 1
0.182112183098238 1
0.189853178202957 1
0.195121115835143 1
0.152107255682842 1
0.20882645016467 1
0.190321603629714 1
0.180506850536277 1
0.201692782337057 1
0.168525629256872 1
0.18722387668807 1
0.204705259822814 1
0.18424756817971 1
0.219001654422292 1
0.242319016112415 1
0.174819784713645 1
0.240486539171326 1
0.234139735391998 1
0.165105548153049 1
0.221897833378597 1
0.195132285818924 1
0.177428824755983 1
0.176408216990526 1
0.201612461203039 1
0.196250729333144 1
0.190580651633973 1
0.210272331022013 1
0.20702272384967 1
0.197975345022974 1
0.156824137140488 1
0.16761269905346 1
0.184118550758738 1
0.19231904732425 1
0.244014533276477 0
0.174794517699542 1
0.24748849569395 1
0.221977183346023 1
0.214853857278649 1
0.215255204757114 1
0.191163985552477 1
0.124749977014034 0
0.193910082505472 1
0.204938934081884 1
0.181236357336168 1
0.163589896726008 1
0.232051192971148 1
0.225387595806188 1
0.168997748781529 1
0.203260771233201 1
0.199413028309844 1
0.154440582932694 1
0.208663390449256 1
0.225179787869649 1
0.18141876211078 1
0.201513133149734 1
0.227827358525633 1
0.193514815041474 1
0.225373543741523 1
0.205981536553473 1
0.221877774872914 1
0.222596000242891 1
0.171993535090162 1
0.172218380652563 1
0.213786362789501 1
0.193626713706326 1
0.194841815368034 1
0.187653552563374 1
0.208327382800373 1
0.223150224091644 1
0.179782882889457 1
0.203141740518224 1
0.220621551112193 1
0.217978612753874 1
0.241144627499564 1
0.197893321418625 1
0.182208870433189 1
0.205343885720442 1
0.223743942796293 1
0.183849835932223 1
0.191419823409681 1
0.190376280121488 1
0.198872357672862 1
0.183243280838622 1
0.225877335502785 1
0.196137314417086 1
0.139796489890726 0
0.213694500469445 1
0.211032637652675 1
0.184701068600022 1
0.2015306628191 1
0.214709436528209 1
0.145897700503254 0
0.159727120684428 1
0.191806615765575 1
0.188085451485549 1
0.161140553351442 1
0.215618993594702 1
0.262889603699298 0
0.181197189805387 1
0.16456222319921 1
0.221414956776975 1
0.156697205994402 1
0.180264844470771 1
0.174244970665249 1
0.253234534229966 1
0.214802809867582 1
0.195593113780928 1
0.166613496727975 1
0.220988700144055 1
0.215192628499667 1
0.202494326159668 1
0.221580810731892 1
0.204982580121098 1
0.210713987592603 1
0.248493609999366 0
0.192281087721562 1
0.205090967881351 1
0.196401325618112 1
0.121495417353639 0
0.232446195452117 1
0.169570547164423 1
0.205608545850982 1
0.212355242478021 1
0.230272963247803 1
0.237601646648565 1
0.158044753120407 1
0.204712858953011 1
0.177303645165848 1
0.269206715148847 1
0.190878008213869 1
0.193223432166942 1
0.214017246002475 1
0.214756538720218 1
0.195060213426003 1
0.211020093710553 1
0.17952709532125 1
0.202034133860499 1
0.177669358116178 1
0.208754036001401 1
0.174150194746244 1
0.185081136290021 1
0.237391777082338 1
0.236450357074355 1
0.213462343304742 1
0.225658644661524 1
0.185998021318273 1
0.183692201707591 1
0.164897667388316 1
0.178116626682003 1
0.195645936632165 1
0.198731711009898 1
0.245949107214575 1
0.179895322685173 1
0.208285492792332 1
0.186845523155658 1
0.207138969278287 1
0.225094359216455 1
0.143922118904803 0
0.221267753364218 1
0.212324899581893 1
0.224284901130793 1
0.185243178355062 1
0.165787111863208 1
0.189501633697803 1
0.186808350432928 1
0.217951216930841 1
0.191803306315125 1
0.230511294319713 1
0.20802428218947 1
0.219491279883642 1
0.190337779813305 1
0.206761424980436 1
0.198213950535296 1
0.170227379027624 1
0.22935044494588 1
0.230615383118316 1
0.184835635081715 1
0.159783934302261 1
0.214945739554869 1
0.224438863375134 1
0.205965385817062 1
0.194149772785254 1
0.242315286761613 1
0.216567218980575 1
0.207517887507895 1
0.242625172986416 1
0.188303177386761 1
0.199012672794564 1
0.213107891054148 1
0.207874010298847 1
0.190495379408189 1
0.250266592528283 1
0.210076188992073 1
0.155006281215159 1
0.169844955596126 1
0.200527706189989 1
0.185485694525029 1
0.19624630985788 1
0.215142770904135 1
0.213878752320343 1
0.19212980819783 1
0.155168880707043 1
0.231659640791463 1
0.233566182193896 1
0.214689956564545 1
0.219038213804377 1
0.179505118547187 1
0.209312934428234 1
0.199048031457165 1
0.208689058421223 1
0.198051134028824 1
0.173829885935875 1
0.209916146532695 1
0.183333197944182 1
0.189282080666389 1
0.162148560431903 1
0.198700372070776 1
0.14890605683435 1
0.180619574375367 1
0.227627770706576 1
0.241525922733102 1
0.220213044973199 1
0.209506206158358 1
0.207318214076643 1
0.177535776690227 1
0.183728549428488 1
0.197618321411529 1
0.185797758431459 1
0.228131462897 1
0.206153525444633 1
0.183230295572735 1
0.195794842591548 1
0.200565314023303 1
0.185646798323271 1
0.188866048787028 1
0.183241868496757 1
0.185546045200116 1
0.16337409001742 1
0.164475121616543 1
0.153531023152926 1
0.17848578879461 1
0.209757798702471 1
0.192169455716908 1
0.145681333323555 0
0.234170846604649 1
0.203039924470139 1
0.183209627175692 1
0.173892578462646 1
0.187435712594753 1
0.18563433592803 1
0.188148660023598 1
0.25641880665275 0
0.191440626946146 1
0.190225249376957 1
0.21773087069949 1
0.164922569134883 1
0.203929208674873 1
0.185862104822907 1
0.21383464714271 1
0.185059147328286 1
0.175037993390805 1
0.1753916329382 1
0.209571210972881 1
0.172875742859047 1
0.220909454876431 1
0.198566715928215 1
0.173885171205159 1
0.275979438207704 0
0.1917470825647 1
0.224336619612145 1
0.243138831900907 1
0.165377704352287 1
0.193463069988116 1
0.206065305281608 1
0.161364876337891 1
0.177054518106619 1
0.21196850705178 1
0.205682367513238 1
0.188701537670243 1
0.1996933968623 1
0.132770731312279 1
0.158428793576872 1
0.186283278495667 1
0.149003031877027 1
0.196766661546805 1
0.231152676854379 1
0.16329181846758 1
0.222937818736982 1
0.156018055148743 1
0.232804316896077 1
0.234718900313963 1
0.208606007840025 1
0.178764673897809 1
0.196159314490177 1
0.17605036036161 1
0.185553721155867 1
0.240895722594334 1
0.181768853336162 1
0.186413958480391 1
0.206826470941616 1
0.19806299527079 1
0.172199297659705 1
0.168404635412075 1
0.126956310333498 0
0.127164213749524 0
0.174615184628859 1
0.220102040958364 1
0.222035344245523 1
0.191907056833284 1
0.180542199297352 1
0.178396449444189 1
0.175637277616587 1
0.164103608128716 1
0.161413301140522 1
0.20423348146649 1
0.198628211358153 1
0.214804647146777 1
0.194532177461199 1
0.203219714586373 1
0.19990781848512 1
0.152781332540561 1
0.266880114285571 0
0.219657615253183 1
0.127400371660766 0
0.216259781806386 1
0.176712058314583 1
0.208535209363494 1
0.188288221105515 1
0.164810810350941 1
0.213867425047697 1
0.157580695267809 1
0.217155855733795 1
0.186213730619243 1
0.162758054887489 1
0.209666831137551 1
0.211106107032788 1
0.18989776261957 1
0.185553283751449 1
0.150593181737629 1
0.206132824756156 1
0.186285730472936 1
0.227249370799517 1
0.172615435814157 1
0.201288434124756 1
0.204487196209619 1
0.136315592047783 0
0.180134863862451 1
0.204562252821302 1
0.192981987593291 1
0.194175662875935 1
0.218685410051647 1
0.21153911960209 1
0.214461718945832 1
0.219955831927265 1
0.164317975221256 1
0.230631009249898 1
0.165886699592934 1
0.206233711640922 1
0.246124467873507 1
0.207750124153899 1
0.201649394769562 1
0.16810039406718 1
0.231557931081403 1
0.233296193829084 1
0.214348150194261 1
0.18135623594635 1
0.211866123767549 1
0.18840910524503 1
0.246034911656908 1
0.20132910827077 1
0.190709967098334 1
0.231932653142259 1
0.269997259098458 0
0.253783868078618 1
0.195472602983199 1
0.182822877336045 1
0.213767945111117 1
0.224454988516687 1
0.196831504732349 1
0.200143023088454 1
0.178451818706729 1
0.220636775537278 1
0.208348672721251 1
0.164842544913064 1
0.174505157495113 1
0.19084772053521 1
0.214436422017033 1
0.203136077720868 1
0.168502010339927 1
0.24697007948239 1
0.179742312110441 1
0.167781144507904 1
0.2450776906941 1
0.198334516486938 1
0.19843275954846 1
0.242145346704095 1
0.202369720965975 1
0.213972859525766 1
0.212619953011511 1
0.16906403280243 1
0.20421293639253 1
0.184321505163814 1
0.171171409895389 1
0.211865803053877 1
0.185905951790347 1
0.188030859476864 1
0.180424753714563 1
0.182847496239006 1
0.198833205238957 1
0.146428368603266 0
0.207537888821974 1
0.208498851974684 1
0.217954803592142 1
0.183318684547506 1
0.180467348382329 1
0.153236377098166 0
0.172919601988496 1
0.215197492449251 1
0.186167807094077 1
0.177358570141177 1
0.188469450266909 1
0.255811751680178 1
0.163010160206042 1
0.184038036092966 1
0.187857328451455 1
0.202040717497479 1
0.175626415588705 1
0.18012753654258 1
0.183241936095025 1
0.213216915278446 1
0.251794398191666 1
0.208295248385657 1
0.196925585148951 1
0.1899825312927 1
0.193966481305852 1
0.179796134265243 1
0.197174278319035 1
0.161167090954286 1
0.218134384041146 1
0.18338417996323 1
0.210917938475605 1
0.211912126853433 1
0.194772263817462 1
0.247690094276305 1
0.182278431349842 1
0.214311556278415 1
0.214110484230499 1
0.194465446123586 1
0.20694054338593 1
0.166185160974136 1
0.185389544772657 1
0.200401495614557 1
0.213075165433041 1
0.197494900731351 1
0.222166514919064 1
0.200717110376623 1
0.19990333073889 1
0.217557814080845 1
0.193877083571724 1
0.251455101870867 1
0.230049068098805 1
0.16631410496121 1
0.125024098885591 0
0.212497492716853 1
0.157659781494542 1
0.217010303439777 1
0.183219953711698 1
0.187232820886554 1
0.153093905575575 1
0.212779747921669 1
0.174972804376478 1
0.17951025570335 1
0.221799414265724 1
0.232398990108568 1
0.181257526183709 1
0.18848546232479 1
0.163728749724408 1
0.205264410066708 1
0.213616178882691 1
0.194136671370875 1
0.174220421165501 1
0.215907067558812 1
0.174290399262729 1
0.193823766965074 1
0.201211259841363 1
0.224186890436441 1
0.215306993059164 1
0.149472730412088 1
0.224914901015935 1
0.207619191585608 1
0.166254472954485 1
0.167164030066022 1
0.151894480909665 1
0.246982867543432 1
0.218614522611778 1
0.194562820175179 1
0.190717342649139 1
0.190322270544054 1
0.210582099211103 1
0.204756735399747 1
0.201892254069037 1
0.205567028598198 1
0.236145180263299 1
0.174301919374664 1
0.222821755383195 1
0.190012303269631 1
0.222290168882474 1
0.162572863667021 1
0.242775485009866 1
0.177401725230748 1
0.177990792489846 1
0.190414822891622 1
0.190721204136624 1
0.211498393657566 1
0.224349343949462 1
0.206089272218304 1
0.1949532742038 1
0.166375787232396 1
0.239444368483072 1
0.20270824131002 1
0.204198479275089 1
0.164466667734788 1
0.193120379235179 1
0.226298446881471 1
0.205642577042497 1
0.221250858932812 1
0.217032539224313 1
0.22368982820031 1
0.238891184814327 1
0.194905120240341 1
0.215771890957075 1
0.142125004452765 0
0.238413354446794 1
0.182620310613168 1
0.19403305831723 1
0.206064635316849 1
0.157232746472962 1
0.237578114387897 1
0.181922381162796 1
0.196395396623457 1
0.213582874391541 1
0.209626862272592 1
0.216396686042927 1
0.202227465118203 1
0.171368070288952 1
0.21985289429803 1
0.208978470665305 1
0.212271101159868 1
0.189817080321331 1
0.227402206881017 1
0.230707141766183 1
0.172915893709083 1
0.23944425019751 1
0.207003945981043 1
0.225242917396514 1
0.222120716913386 1
0.17130397394476 1
0.179350535997223 1
0.168700226255787 1
0.197447359848193 1
0.18491475833183 1
0.126245465371426 0
0.226264498167099 1
0.187482811223097 1
0.212991662041356 1
0.165227395614016 1
0.231924619508057 1
0.171858946704671 1
0.228192020462044 1
0.194992329969655 1
0.180895348006467 1
0.159327234637291 1
0.216112601947043 1
0.18725159081839 1
0.185734007746346 1
0.219993645211252 1
0.219556638945112 1
0.209456162922935 1
0.167187842117749 1
0.213322730252926 1
0.241999090378736 1
0.215612032366425 1
0.212982767972586 1
0.195608409260204 1
0.196075180629928 1
0.18140429983662 1
0.204563172043194 1
0.214760843192788 1
0.186919236198435 1
0.185852861581858 1
0.188117515476366 1
0.207705532412457 1
0.156050978807563 1
0.215773882993017 1
0.173639726290553 1
0.184077462503312 1
0.192694093570021 1
0.20926970630535 1
0.208142381840506 1
0.215585113576829 1
0.212756620654234 1
0.234487071391563 1
0.188634694690476 1
0.189441642920524 1
0.196338068075909 1
0.191170344861971 1
0.217289745955323 1
0.17850004611682 1
0.180235614345753 1
0.195645509934552 1
0.235589354880355 1
0.214171447666676 1
0.217027930938329 1
0.209582205343626 1
0.17352776820393 1
0.191347317224481 1
0.155007074906273 1
0.200404350079315 1
0.157517117667098 1
0.223899175149278 1
0.209673625464867 1
0.170968352300559 1
0.227281235305333 1
0.247108512098257 0
0.182877584713022 1
0.190770659410074 1
0.157148050242671 1
0.205894290352706 1
0.145123685006416 1
0.21493267389874 1
0.219170521556938 1
0.219745382868864 1
0.179513145185553 1
0.192960586633935 1
0.218494290111293 1
0.184850228689194 1
0.151498255400637 1
0.207311765519483 1
0.188921420655345 1
0.161149291813537 1
0.188626228484188 1
0.188554327237307 1
0.188011868398091 1
0.170801584454884 1
0.179014584900948 1
0.206700573646706 1
0.195496324738574 1
0.217487206100255 1
0.184639248802496 1
0.196154328278698 1
0.171151548039069 1
0.164024430792575 1
0.190978313939517 1
0.205242679618093 1
0.202186341785555 1
0.143452575310068 0
0.171206280665477 1
0.202428992478324 1
0.168050555439151 1
0.246318782764551 1
0.198715758317492 1
0.146205126604965 0
0.184507080292205 1
0.183105149325469 1
0.190717703799292 1
0.217035995383435 1
0.225756376530227 1
0.165051115536833 1
0.171894520386656 1
0.201787008196972 1
0.177503975079523 1
0.20064925832406 1
0.239789202889486 1
0.163282588470332 1
0.155361564652796 0
0.190822626892997 1
0.205797009467053 1
0.23405375289096 1
0.180452341393229 1
0.192949366292837 1
0.171717712567265 1
0.25691345135377 1
0.164780484735934 1
0.247285563111887 1
0.199734544704985 1
0.188913256710729 1
0.206861301870451 1
0.225661999200628 1
0.182401030653056 1
0.195196333374247 1
0.240214527973285 0
0.189051698127896 1
0.19145133358103 1
0.226446521717233 1
0.174711876872958 1
0.234144919831548 1
0.202166136555503 1
0.257507067151618 0
0.183453414664914 1
0.212010753122278 1
0.211419859101483 1
0.258362919232527 0
0.182864355601606 1
0.193946621749846 1
0.196369450368607 1
0.183044300033289 1
0.192982834899034 1
0.203454332453136 1
0.139205767711836 0
0.2149922051826 1
0.156840829467014 1
0.174154590446612 1
0.256343570135432 1
0.230903784171089 1
0.234768556666317 1
0.204572939269558 1
0.169507482321934 1
0.218414667250483 1
0.237815222131362 1
0.191206476192153 1
0.228444280105626 1
0.216792418089613 1
0.218013249732156 1
0.192287180572895 1
0.167224976127787 1
0.204416239791326 1
0.186228730415969 1
0.164436179236081 1
0.183090867839921 1
0.190726514494544 1
0.194232497833988 1
0.222583778838851 1
0.198620895567852 1
0.206054045945478 1
0.236534492516244 1
0.246488680802218 1
0.214240680940119 1
0.201924245378149 1
0.254062154766533 0
0.212923927068346 1
0.213066104424714 1
0.175220764596612 1
0.227201990057519 1
0.168693712550004 1
0.175687832037591 1
0.202507551129998 1
0.219928876240408 1
0.222906057645964 1
0.216710474721242 1
0.220190982095196 1
0.203512129545682 1
0.211241127400253 1
0.21438779793995 1
0.197334567523194 1
0.21184199207008 1
0.190636324421172 1
0.174774373902646 1
0.178991278739798 1
0.20264134631055 1
0.207592217797934 1
0.19086616851052 1
0.222584012326352 1
0.186305154346706 1
0.19644459085873 1
0.214737136078829 1
0.206964754839146 1
0.195902050984105 1
0.207806539867288 1
0.237264955256272 1
0.239210633860524 1
0.187489801294998 1
0.190296174283705 1
0.210073386857699 1
0.207129077933387 1
0.178493857360032 1
0.207578006214674 1
0.208367961227028 1
0.193338786609889 1
0.233449591883824 1
0.197970375580617 1
0.195986354251402 1
0.18690118161739 1
0.229259476340959 1
0.182766580118853 1
0.199018615401555 1
0.192220658588277 1
0.16653098840052 1
0.200551272405594 1
0.188264040434423 1
0.221306119803784 1
0.217187060048966 1
0.227212691690917 1
0.161569757455499 1
0.172260328146158 1
0.207420732841665 1
0.220619775251351 1
0.178048592858776 1
0.200900711877104 1
0.161348127989707 1
0.174236022239536 1
0.179710985781957 1
0.207345744475747 1
0.167609260001716 1
0.20702590480646 1
0.237198012074535 1
0.203099911500443 1
0.24664636253935 1
0.194824416250761 1
0.213903644033088 1
0.22585885316412 1
0.199851287285605 1
0.177993232242484 1
0.222363728771874 1
0.19969242174453 1
0.20787248421065 1
0.194568517635201 1
0.19008489110315 1
0.166340290068523 1
0.16795883577552 1
0.197277267179077 1
0.203036933553996 1
0.20411295764202 1
0.194041385930673 1
0.198678028710312 1
0.185824714009821 1
0.238602528117896 1
0.269688278075418 0
0.205368589060695 1
0.230304599282989 1
0.197458808306203 1
0.223033130445639 1
0.14427051505194 0
0.203389153262206 1
0.184388392083646 1
0.211334602240072 1
0.195334505466649 1
0.176424437717401 1
0.213408000975281 1
0.187349985255692 1
0.239600556814263 1
0.171862524064294 1
0.190284315344125 1
0.152046824312135 1
0.202738630649789 1
0.198446231561677 1
0.14895047321986 1
0.179238753869393 1
0.173365441272336 1
0.197366185397885 1
0.174119142034977 1
0.186384177731417 1
0.254482608064927 1
0.214022587906402 1
0.222857011183989 1
0.202435014862492 1
0.187699007704222 1
0.239704298475197 1
0.155318556042094 1
0.217112415375176 1
0.153623008186818 0
0.218613148911973 1
0.246037538157402 1
0.174503555239381 1
0.197444866493862 1
0.224639664955489 1
0.168090275504861 1
0.259468801396644 1
0.199904550710713 1
0.207357927354232 1
0.204523285476132 1
0.207182609596367 1
0.19997986178604 1
0.207294278387326 1
0.239260508567104 1
0.241322744573712 1
0.224021891139757 1
0.213854559203024 1
0.187003107403172 1
0.184111278859772 1
0.232251383906734 1
0.211092804884171 1
0.193409274682892 1
0.144185143656889 1
0.213144972786049 1
0.206986305204759 1
0.218013539303259 1
0.182638342492425 1
0.173908054617639 1
0.212100257391888 1
0.189010135590401 1
0.213901038637816 1
0.243524755286417 1
0.184299074988094 1
0.220668560325298 1
0.111092353076113 0
0.198203190033751 1
0.2127921293488 1
0.20692242555257 1
0.163210018184688 1
0.202200748439242 1
0.217607095792319 1
0.158687400034174 1
0.228808043891972 1
0.195209415624839 1
0.188838422529611 1
0.241126450067404 1
0.201815725344222 1
0.249681715397797 1
0.224532223598534 1
0.235128355674168 1
0.232699046824535 1
0.188943605360239 1
0.218891926979845 1
0.15512346817899 1
0.194441234938867 1
0.230241354978464 1
0.236006689783842 1
0.182984772063278 1
0.152679393811723 1
0.214503744489762 1
0.174883943939683 1
0.2420376799505 1
0.188302794356467 1
0.22535231960067 1
0.207258054411385 1
0.204600336975286 1
0.284052251511788 1
0.227140446327143 1
0.239889534093275 1
0.215795495083699 1
0.193606228902724 1
0.153835195190711 1
0.216120620280626 1
0.194732264547605 1
0.196329816477163 1
0.250413020506354 0
0.224846972532021 1
0.174756250537485 1
0.233239721678839 1
0.221300315426377 1
0.207066214336871 1
0.176678786484064 1
0.193817469572096 1
0.21239824707719 1
0.234313226299843 1
0.160749938512249 1
0.173436929981836 1
0.241463347658376 1
0.184456590922415 1
0.17468867194043 1
0.224830600449625 1
0.192760630190081 1
0.170992475459063 1
0.159856962004603 1
0.177803923337172 1
0.192352585048151 1
0.183287190493267 1
0.200805953234129 1
0.144758995694216 0
0.213925298282771 1
0.192331247312436 1
0.167311430624183 1
0.207173349673255 1
0.180687182433595 1
0.194666570732742 1
0.195758237427698 1
0.178846334302128 1
0.178568011907181 1
0.19341403826871 1
0.24870279638824 1
0.219548815925666 1
0.194484075964415 1
0.171144550027655 1
0.180424053705265 1
0.198816780714909 1
0.209298564817442 1
0.155961070002761 1
0.201568771778973 1
0.180547293812106 1
0.257030958348793 0
0.232184238984392 1
0.235675960043509 1
0.164115939546252 1
0.212868369221672 1
0.208889056899597 1
0.174277400841495 1
0.21785999216052 1
0.197362427485725 1
0.181831837050622 1
0.201475180030245 1
0.155469396721109 1
0.170561397973872 1
0.16491774682325 1
0.214329066736618 1
0.203631738288001 1
0.199249622299075 1
0.224504411453939 1
0.174440543281234 1
0.172693149177336 1
0.225688800095262 1
0.197704508066862 1
0.185166904470655 1
0.191095903990669 1
0.16915961202356 1
0.231480880799488 1
0.204744713072133 1
0.168171427119197 1
0.197897927080653 1
0.219593510421927 1
0.200201749436985 1
0.211983211701681 1
0.233815210493327 1
0.189175241735601 1
0.202408837367842 1
0.21529359994391 1
0.216092008886269 1
0.234763539942533 1
0.225937364998111 1
0.224232568077283 1
0.221307735328912 1
0.186787497063771 1
0.19398751100345 1
0.182532127255249 1
0.215006083207541 1
0.188039952409307 1
0.222669143288101 1
0.235422084403308 1
0.188183289293974 1
0.148807849640403 1
0.228061376172223 1
0.178719263095643 1
0.18967797498854 1
0.181671402487393 1
0.203483372707912 1
0.161700515604493 1
0.235079548120945 1
0.199717535999928 1
0.170064918140315 1
0.20758165395369 1
0.214243983819854 1
0.211247968483699 1
0.219338555508244 1
0.217090777546032 1
0.239900187225193 1
0.209020639313096 1
0.255552463650512 0
0.221268660837802 1
0.190224108115425 1
0.209497783631959 1
0.177592346613346 1
0.196099132063383 1
0.175507151891394 1
0.209475400646367 1
0.192454496616767 1
0.211009476034905 1
0.208584574920559 1
0.218795816448679 1
0.207739493287677 1
0.235237960121471 1
0.164736578922281 1
0.177558020669576 1
0.204554845236465 1
0.195510591662532 1
0.252252884084788 1
0.178271897665729 1
0.242212251892909 1
0.220844185497584 1
0.203910502961454 1
0.199582463461238 1
0.19139743018074 1
0.216657083665439 1
0.2507457949257 1
0.159566967154981 1
0.187839588945658 1
0.215865219086791 1
0.221990928614646 1
0.162346317616588 1
0.164892187329193 1
0.189170388804415 1
0.238620273289698 1
0.186662189513029 1
0.132731886223371 0
0.193529256265732 1
0.171378395789075 1
0.16752532775659 1
0.179166116077443 1
0.192230987824566 1
0.19952143181753 1
0.202547013986822 1
0.210909566074386 1
0.229312339168471 1
0.258018009199834 0
0.228221184196956 1
0.212142825512401 1
0.168265902153831 1
0.209091454632012 1
0.194739746104778 1
0.18382446102774 1
0.223003676931335 1
0.196273277636122 1
0.220186550345784 1
0.198920553967662 1
0.252108393744512 1
0.203110334338039 1
0.222175613596737 1
0.22108387401613 1
0.237282313410023 1
0.214044758189403 1
0.243888851698106 1
0.218406569420301 1
0.199349976174513 1
0.199381547048322 1
0.203320726063123 1
0.179069367018008 1
0.187576979198873 1
0.226397199761605 1
0.193660691630426 1
0.180108807847161 1
0.17437460488171 1
0.216206346784294 1
0.195344154831316 1
0.182246048486712 1
0.160781231842273 1
0.242139811053293 1
0.205892835117904 1
0.20250756238194 1
0.162462547837641 1
0.199000531942789 1
0.185514938811917 1
0.218395740794896 1
0.199566188829313 1
0.210779094471921 1
0.211081107732268 1
0.190474061747759 1
0.231974916686381 1
0.207638754137803 1
0.182027787554433 1
0.204345044602215 1
0.22117378645024 1
0.182424461031987 1
0.221177483430957 1
0.166412249828406 1
0.201565990344083 1
0.18792366887103 1
0.129471989131262 1
0.184591269019375 1
0.177707769282829 1
0.172599730441144 1
0.189136324742017 1
0.206841051250658 1
0.195692298992802 1
0.233198289430295 1
0.216931929636334 1
0.175999731371709 1
0.201349003595515 1
0.229017887644961 1
0.1817698476555 1
0.171648836328201 1
0.224481885715189 1
0.190275462652838 1
0.192892882242162 1
0.220437481966058 1
0.216616695158389 1
0.205448823827259 1
0.210567629299105 1
0.179208178707263 1
0.184422778131709 1
0.190100909625013 1
0.205696934499032 1
0.208037341079077 1
0.18720054344355 1
0.225053770632499 1
0.226284444772644 1
0.243452392105415 0
0.217882629011841 1
0.201551753879998 1
0.201049334289701 1
0.222648073253404 1
0.17254539471506 1
0.195098261450157 1
0.17173768898095 1
0.26251962773094 0
0.216307864875813 1
0.230661365632896 1
0.211119343139857 1
0.204044797586264 1
0.216716206893905 1
0.198846681391634 1
0.187880172344643 1
0.201115440596431 1
0.157180087852246 1
0.205970143607342 1
0.22504648364089 1
0.257194394837527 0
0.204274265735679 1
0.198377013539554 1
0.193547682352833 1
0.180551271689933 1
0.196067690435339 1
0.259741227099652 1
0.181960039888926 1
0.172825388683975 1
0.189835931939234 1
0.181212618047692 1
0.207131969006371 1
0.209760655496028 1
0.25286159411423 1
0.237507080711001 1
0.239943522088003 1
0.255538958446976 0
0.158724502286851 1
0.21675988980469 1
0.186278097706494 1
0.211994380022331 1
0.19997324220398 1
0.162028481436822 1
0.200773565848614 1
0.201786031831318 1
0.17940470245202 1
0.174409226677472 1
0.152057317143375 1
0.209091572336024 1
0.191696134877767 1
0.245126294920366 1
0.230844724854723 1
0.215935700102784 1
0.210907644063308 1
0.201276577637609 1
0.211469220409922 1
0.188316570844123 1
0.197592595120804 1
0.199849952599865 1
0.19778353603976 1
0.22255201862361 1
0.21634172458709 1
0.19073289676911 1
0.238463587196544 1
0.219321221368611 1
0.189721199919406 1
0.173999131867787 1
0.164664436627171 1
0.213143226262627 1
0.205539373009905 1
0.166197478417876 1
0.23294221591833 1
0.192460146789585 1
0.173570555697415 1
0.194794979634388 1
0.169508259517765 1
0.194611987388118 1
0.221730254836994 1
0.213395618921169 1
0.213990653738422 1
0.200820064581757 1
0.200588270180516 1
0.214623306068598 1
0.199727544816368 1
0.182712207954246 1
0.193981909791925 1
0.174913125994787 1
0.145408976494116 1
0.195826301495465 1
0.176070709386484 1
0.19800893967819 1
0.19362110132188 1
0.191286760461778 1
0.22395246735656 1
0.197602758660438 1
0.176425960020402 1
0.178530687313498 1
0.180250171486862 1
0.211413495171844 1
0.186131473282666 1
0.208076004396881 1
0.184522938478813 1
0.15495072333428 0
0.227972249252112 1
0.203691722576203 1
0.211922075842623 1
0.185825624639915 1
0.186523429811802 1
0.214449238772892 1
0.198769511509158 1
0.168561933212638 1
0.203929319606461 1
0.206695172964397 1
0.162480697476862 1
0.235482639919301 1
0.223387267268675 1
0.155622224449533 1
0.210683934243216 1
0.193686051296305 1
0.193227317220076 1
0.193585330766908 1
0.200712379336172 1
0.206768759613628 1
0.174517144227611 1
0.167524034615456 1
0.241040750231684 1
0.220362158977851 1
0.214796585803182 1
0.165538760520866 1
0.187998541110761 1
0.219756346448493 1
0.178210438178649 1
0.198878913991439 1
0.186242108355277 1
0.201751216188124 1
0.182530482184845 1
0.214249630923651 1
0.216039689435844 1
0.172078121379979 1
0.214067579566254 1
0.257491637173673 0
0.236820357391246 1
0.191820779745366 1
0.157631809287388 1
0.191865671490799 1
0.15198615380197 0
0.173257910976087 1
0.212804754696839 1
0.163097627490466 1
0.195195888834757 1
0.227575098400254 1
0.205045398694053 1
0.193635661096656 1
0.229307142963076 1
0.216021045406763 1
0.189478746464275 1
0.230968131484168 1
0.200563154945933 1
0.186442910454045 1
0.230298769979165 1
0.226851924571957 1
0.190437428791584 1
0.218471444677618 1
0.194286822334436 1
0.229335229209837 1
0.193326232342547 1
0.231472864025968 1
0.228061735472046 1
0.225558065147849 1
0.219987140641373 1
0.196405669172414 1
0.185972762560808 1
0.213309306121554 1
0.215949440769036 1
0.231907919397697 1
0.189752640073014 1
0.197094939436443 1
0.179422440271805 1
0.179642551473111 1
0.203774582656418 1
0.20040808409062 1
0.18552316332487 1
0.20616446596025 1
0.197794518267931 1
0.20531595260876 1
0.170167296883807 1
0.201337745187446 1
0.227645678102452 1
0.17230302962422 1
0.212341258860771 1
0.220870660327969 1
0.187894973224396 1
0.213061977769092 1
0.210004574906411 1
0.206386559810094 1
0.226931330811651 1
0.208837604947197 1
0.201561955203065 1
0.213293286881416 1
0.201624995246171 1
0.217534500082033 1
0.198714626117224 1
0.244704199000195 1
0.202012154478566 1
0.154593071303901 1
0.189510150342635 1
0.221660264190132 1
0.245486103683991 1
0.157913406897609 1
0.185051495230259 1
0.215219407986053 1
0.253052255345621 0
0.147005644554041 0
0.256309317226185 0
0.186853888861317 1
0.184157077930126 1
0.177873366143778 1
0.214234214135638 1
0.209783835994814 1
0.198252492585132 1
0.195141191736589 1
0.235503790348047 1
0.218755816793687 1
0.210815605364261 1
0.226268406076021 1
0.199943568430464 1
0.181375490355009 1
0.213331763333595 1
0.203218110154038 1
0.21918285722567 1
0.192447889365999 1
0.222418863288029 1
0.219216308147248 1
0.170775738651786 1
0.216822486961173 1
0.247202430850386 1
0.153091762254127 1
0.217294459933959 1
0.237996614124513 1
0.182583123287601 1
0.182731166952111 1
0.212993155695278 1
0.247363181243859 1
0.155268146322719 1
0.202677000354252 1
0.204715505126255 1
0.193427028198105 1
0.204720042571449 1
0.208977341140688 1
0.189954209038171 1
0.200854629583661 1
0.235147819633985 1
0.214410151186336 1
0.177157515548724 1
0.183741526967495 1
0.270753143917239 0
0.256651007419265 1
0.163653783803799 1
0.15271460741302 1
0.152097780232755 0
0.224693799948725 1
0.213129153147327 1
0.237139096605509 1
0.176152810829285 1
0.207123940794734 1
0.126698395093743 0
0.225457471136927 1
0.20444755496837 1
0.180591006403566 1
0.187555464556642 1
0.198408646429382 1
0.201898427672554 1
0.202623930734014 1
0.174705953362671 1
0.220589152514435 1
0.256360515622959 0
0.194139876756203 1
0.23564010972581 1
0.219150100557352 1
0.187147115926821 1
0.232995453441143 1
0.166469249870868 1
0.176207128140011 1
0.182639915318734 1
0.249614350169913 1
0.198820678434185 1
0.23290934490579 1
0.210029748777127 1
0.191169290453191 1
0.195371371819706 1
0.206133853757737 1
0.187516040621744 1
0.208513875337444 1
0.211738392283495 1
0.144356855040269 1
0.203009087023374 1
0.17175592379477 1
0.205923528194581 1
0.217652559934518 1
0.192515583080233 1
0.191199637253044 1
0.160099276208076 1
0.217802036926754 1
0.186038917307228 1
0.172547614102459 1
0.192603056795727 1
0.196857384720387 1
0.223073065847964 1
0.215437616635789 1
0.187504337187814 1
0.222394961211212 1
0.198233610610677 1
0.233193013948555 1
0.196656971523111 1
0.214824636287574 1
0.163577893527122 1
0.186578194186432 1
0.194519485719028 1
0.206554399375486 1
0.213946644618443 1
0.191625435124509 1
0.177616767713019 1
0.193694373747074 1
0.219125710453724 1
0.214859463951857 1
0.195590511018231 1
0.16051545785005 1
0.171622784631222 1
0.183003281940738 1
0.166566899979251 1
0.186296245895085 1
0.195310777141234 1
0.165194853019062 1
0.192486609224495 1
0.206463520046437 1
0.178407061312823 1
0.223482960838907 1
0.174840973975188 1
0.187944557379296 1
0.206583456119396 1
0.173869359103531 1
0.189978082389766 1
0.177982388325366 1
0.218599811683294 1
0.250363072666701 0
0.187308891943887 1
0.20516294904344 1
0.218984452797759 1
0.189144037355481 1
0.175222303473289 1
0.171574676257177 1
0.186107911147325 1
0.193118646029407 1
0.182976763684411 1
0.201646135565606 1
0.184174173159745 1
0.22779864393413 1
0.213581703433693 1
0.222442058908637 1
0.193097426551229 1
0.196111141649406 1
0.212044491228858 1
0.20899577624125 1
0.210497148551078 1
0.205107957772376 1
0.191299684665238 1
0.214353674807313 1
0.230240799789182 1
0.217590582076255 1
0.182372154490548 1
0.25906332620771 0
0.180764541455769 1
0.168639599248889 1
0.252819930246322 0
0.225464450349421 1
0.191012958477584 1
0.280168490873283 0
0.180984149948343 1
0.168401146575393 1
0.175447517235329 1
0.177610920421142 1
0.221090999021338 1
0.21327282445499 1
0.255571489076378 0
0.199767012470198 1
0.176270293753951 1
0.195844764339223 1
0.219369222188823 1
0.176335526598596 1
0.186400006524742 1
0.258796951136427 1
0.207624619776674 1
0.169776319878886 1
0.15895521944656 1
0.256901019715904 0
0.220815477409387 1
0.185133212301254 1
0.248165365594904 1
0.21336159765701 1
0.201132569794378 1
0.218403572782887 1
0.145138944548726 0
0.195047396824795 1
0.207894818046615 1
0.187868954104259 1
0.160124350511148 1
0.221705609904631 1
0.196865743823298 1
0.183159881887511 1
0.210046319960702 1
0.208671912454642 1
0.2282115501944 1
0.195521211700721 1
0.207269308892232 1
0.245829734771674 1
0.192916296101108 1
0.182766655722613 1
0.184842652714367 1
0.172365366375329 1
0.180203930953203 1
0.210838750987485 1
0.198336777663173 1
0.22513346166601 1
0.216689952796485 1
0.229346218685512 1
0.203508528486425 1
0.163889798613859 1
0.203161977479494 1
0.186264263231134 1
0.217519611740836 1
0.223218602891228 1
0.218313807857356 1
0.178853627482667 1
0.173923283882221 1
0.197901816950555 1
0.209372356587328 1
0.180491793050091 1
0.224102553522956 1
0.22606752081374 1
0.191633959500372 1
0.222598435839058 1
0.187804972337178 1
0.252049887347043 0
0.230035435000412 1
0.218593244207889 1
0.235741853212741 1
0.171773958031858 1
0.186548969611858 1
0.247036121014335 0
0.199455232197281 1
0.182464075034796 1
0.1644766563893 1
0.197131517060088 1
0.23807572182072 1
0.218580421983081 1
0.224929669491616 1
0.230511614121257 1
0.223282412225715 1
0.220332841583283 1
0.191136086687187 1
0.214672811947828 1
0.202188013643533 1
0.188718876433768 1
0.208124604710661 1
0.234054758884266 1
0.183105382640165 1
0.186946316745834 1
0.17286481812618 1
0.251049217770663 0
0.173463433008163 1
0.210905252749263 1
0.198099916826947 1
0.155980260943381 1
0.21312338382555 1
0.235077913135919 1
0.203919012425606 1
0.187605138137065 1
0.174219449774462 1
0.210666387223936 1
0.256714530948093 0
0.201920896749596 1
0.218388143241963 1
0.189816466253235 1
0.223187502485213 1
0.192674882653023 1
0.196930824842121 1
0.216229624792703 1
0.229499871874729 1
0.151419266599521 1
0.224395820404804 1
0.185515472449743 1
0.200234293205761 1
0.156310087438187 1
0.175379395468936 1
0.194933962946697 1
0.209643357063132 1
0.161151608739372 1
0.169605538375532 1
0.187444737428797 1
0.234787075277604 1
0.225272985039962 1
0.18078048737822 1
0.167955248331306 1
0.222528947267346 1
0.187329926798782 1
0.222052454128828 1
0.222111716120022 1
0.210585351694938 1
0.170175409606308 1
0.212948698992862 1
0.205256846815188 1
0.196027441912565 1
0.200602020741009 1
0.152906139369316 1
0.163495556623758 1
0.184999896744621 1
0.208402354752151 1
0.174659717147033 1
0.188628399878889 1
0.231692188745609 1
0.2235294374662 1
0.215363204356982 1
0.239413308944321 1
0.197833371933408 1
0.199031659296251 1
0.175475899985669 1
0.197449063289922 1
0.170257085249906 1
0.226981209171411 1
0.230665004875299 1
0.198131472853109 1
0.194994409456593 1
0.192208433090129 1
0.218600898825318 1
0.166869056257113 1
0.23254986579847 1
0.11138732245668 0
0.22130899172304 1
0.196854397965029 1
0.230436130168782 1
0.207122442231577 1
0.259817436055194 1
0.234692623802051 1
0.177433578002423 1
0.167133744037303 1
0.135969690555897 0
0.229621878076748 1
0.184892332341079 1
0.20529318101129 1
0.225561182873991 1
0.176899277943612 1
0.212245437022708 1
0.201008425236023 1
0.161788132959173 1
0.209113207334647 1
0.214213908535804 1
0.160774853165504 1
0.227847324959563 1
0.176321113219966 1
0.202060776890823 1
0.201236900518237 1
0.157331630279666 1
0.225306831578486 1
0.209225471706415 1
0.236172044356435 1
0.192348363188482 1
0.200003902873758 1
0.231550019946205 1
0.209456816500496 1
0.199551730169197 1
0.20912920340858 1
0.173390257356375 1
0.187889831359244 1
0.156875680444218 1
0.202610103758738 1
0.191337434382344 1
0.138421937270465 0
0.212919303056758 1
0.211539889957802 1
0.223238881784114 1
0.23761734357634 1
0.181190512749183 1
0.172949618555586 1
0.141462057558746 1
0.156061017544684 1
0.179239138409347 1
0.187055448612495 1
0.171849834776817 1
0.167937572922214 1
0.187162204820146 1
0.176513305679566 1
0.145057859804999 1
0.236281367747547 1
0.17720993865116 1
0.204298850841396 1
0.193999339621999 1
0.2142174974042 1
0.18638268895062 1
0.213920483871465 1
0.16056980640709 1
0.216835380091081 1
0.207969141674104 1
0.231063691836963 1
0.16881256033558 1
0.1858891233033 1
0.185547348614803 1
0.208915634351286 1
0.208233547016369 1
0.225838584095934 1
0.209251511622827 1
0.21012076953068 1
0.190449951216686 1
0.205026452653621 1
0.170236213108871 1
0.218679128255193 1
0.183105097323548 1
0.217450392478084 1
0.159531385171274 1
0.202235493113643 1
0.178820422391144 1
0.210445803583814 1
0.153916064189713 1
0.22327172560402 1
0.177742299598322 1
0.195857209297784 1
0.227201322750046 1
0.231354760769849 1
0.214020176524948 1
0.201359348755194 1
0.231041774343603 1
0.229824286312591 1
0.201941153016941 1
0.201201109176311 1
0.149053114623402 0
0.217013712898499 1
0.211262227913106 1
0.234170121746607 1
0.175923593280908 1
0.214624415900815 1
0.168546108025038 1
0.246682681210999 1
0.216708352125219 1
0.18150429727684 1
0.198112100810999 1
0.211005347545299 1
0.216442790111897 1
0.173666655954226 1
0.215102404732024 1
0.191727155175998 1
0.198893481680022 1
0.208793772156426 1
0.233755288996726 1
0.182672041145573 1
0.197646378427642 1
0.15137832926273 0
0.211152073451874 1
0.209132468930932 1
0.209316476283421 1
0.243922137729921 1
0.175196773406475 1
0.229333652548173 1
0.268225667440872 0
0.200256319518907 1
0.206050236557203 1
0.226224543330307 1
0.226778171529248 1
0.190383551142319 1
0.17100961078741 1
0.156835784280332 1
0.172279221324334 1
0.167357282387602 1
0.193038362689376 1
0.191652189262372 1
0.186385560711686 1
0.189725432001706 1
0.202946565631917 1
0.182630784136078 1
0.215170513850367 1
0.231898682164633 1
0.164439024681846 1
0.216489172547863 1
0.228737305590539 1
0.192535932541674 1
0.225589812268793 1
0.205152434285677 1
0.199198370585961 1
0.23606403674182 1
0.176795528610111 1
0.191323188339604 1
0.198905049672237 1
0.213621243461436 1
0.191089199067347 1
0.197781458152297 1
0.20606912281195 1
0.211753458796869 1
0.235992648879777 1
0.189769328098618 1
0.227023708002986 1
0.172115649130289 1
0.224029199336363 1
0.197566961744281 1
0.168563242419711 1
0.199448903273847 1
0.159625022011917 1
0.226170949470171 1
0.207848099248327 1
0.200209631908707 1
0.231474137830657 1
0.195224968505224 1
0.188836492057195 1
0.185508114721325 1
0.193707984504516 1
0.177907033344626 1
0.189811043168224 1
0.203871647813779 1
0.169971759447589 1
0.199487010179661 1
0.213193476629578 1
0.204076123577237 1
0.229286524815092 1
0.208759770577605 1
0.217964517739563 1
0.204254987937143 1
0.216664611395729 1
0.213107429293441 1
0.2333553696968 1
0.212707798057999 1
0.192019001437468 1
0.212898078199202 1
0.187462580201842 1
0.206272963561716 1
0.244298272329599 1
0.195245496003026 1
0.216642723183235 1
0.177830249529233 1
0.212524628393352 1
0.184805124838397 1
0.225056654019324 1
0.209829030161369 1
0.177849703060627 1
0.179607097990497 1
0.20433261729575 1
0.165453325147799 1
0.204393392918941 1
0.189264849219744 1
0.185303895011223 1
0.265356117807998 0
0.189064675479362 1
0.239112619042851 1
0.218892426557111 1
0.213763597787982 1
0.192415660019658 1
0.175971764540584 1
0.208605037226963 1
0.267190134834934 0
0.230140199928949 1
0.167579103526348 1
0.19472498242753 1
0.190119457399207 1
0.214657723060138 1
0.213427063360138 1
0.247294192538212 0
0.221717133349389 1
0.205663161250941 1
0.250128637155615 0
0.219636290798766 1
0.190699195235673 1
0.196591309539069 1
0.233821682247703 1
0.183162903477164 1
0.204352527772944 1
0.219748515528377 1
0.214322205308844 1
0.197204265130313 1
0.23018311285914 1
0.160447141896251 1
0.20085822608397 1
0.249453869562699 1
0.170795968933127 1
0.213813726079203 1
0.18765158670209 1
0.184809338222289 1
0.175346639740044 1
0.198571561305961 1
0.218549756446207 1
0.181589731179344 1
0.205724625893818 1
0.201122730001559 1
0.226846349456822 1
0.191119806425156 1
0.146733281924083 0
0.172713496687569 1
0.195333382680217 1
0.174542185025143 1
0.194577197956484 1
0.254328948409799 0
0.188168531820448 1
0.205026828150438 1
0.189838664537195 1
0.20514007244444 1
0.209853252155733 1
0.22654128593273 1
0.217968593771848 1
0.235692449571255 1
0.174411500663947 1
0.205205265602125 1
0.163500395301138 1
0.157113668907495 0
0.189428861742703 1
0.206341744897001 1
0.160522993854122 1
0.193136054246536 1
0.201820523993862 1
0.195773603045401 1
0.21852885685187 1
0.219206061582556 1
0.193538068638554 1
0.206286494493048 1
0.208054462653003 1
0.215714533462449 1
0.218458804798792 1
0.168922295849397 1
0.215992124589279 1
0.216028300591943 1
0.211342105879131 1
0.220692282393579 1
0.171350206418293 1
0.210031489964006 1
0.241252109194871 1
0.170541241733052 1
0.21414060469883 1
0.177183504397958 1
0.215297675051927 1
0.21353248008962 1
0.198061627164038 1
0.211128599305243 1
0.171785876269132 1
0.230308805574591 1
0.169123370077922 1
0.188865355878432 1
0.213189839622989 1
0.226919521085056 1
0.197869625655106 1
0.145208930357934 1
0.217788194229813 1
0.215585582369021 1
0.185955039106298 1
0.235265901317232 1
0.199532208444967 1
0.168829851012778 1
0.23119412742473 1
0.175905773583199 1
0.230315196522369 1
0.206080755143142 1
0.219268384448893 1
0.152168449756661 1
0.169137053733344 1
0.204608352708067 1
0.200166884830953 1
0.157797978593854 1
0.222322251037484 1
0.212116708122223 1
0.228980305017871 1
0.226378004375787 1
0.155838121054565 1
0.205413437593545 1
0.179371719010414 1
0.158842934103023 1
0.201219257013029 1
0.221509920974404 1
0.208262166976716 1
0.175282445323101 1
0.180197845699565 1
0.186720651523564 1
0.191993541823697 1
0.231044740154865 1
0.20367255847208 1
0.239597080620136 1
0.197047346080936 1
0.181499540781323 1
0.209513520401346 1
0.20026187321566 1
0.223920859820066 1
0.170834859325336 1
0.194387992619441 1
0.173427672743392 1
0.178151465646411 1
0.202724470585152 1
0.286825099618391 0
0.19579265330409 1
0.198621450041775 1
0.219744157786244 1
0.18510255187263 1
0.225028279776816 1
0.17853052235357 1
0.213568150051685 1
0.174508803893551 1
0.222571135196723 1
0.150436993806348 1
0.164158210386505 1
0.177090632040215 1
0.198534099581539 1
0.271837893812525 0
0.229646159328774 1
0.17768717325638 1
0.175868728247328 1
0.241743121879899 1
0.221520071102186 1
0.235309463844969 1
0.183163080836571 1
0.198800722021569 1
0.239585257317615 1
0.175088243362561 1
0.194693720867405 1
0.228629659317653 1
0.218745571699065 1
0.17741236631411 1
0.195540373431251 1
0.217266535556132 1
0.219414581923611 1
0.17634870175009 1
0.171429783135138 1
0.171547209455676 1
0.24725453564957 1
0.276998051055916 0
0.19489553911357 1
0.187051846909263 1
0.171273212173816 1
0.2008787158826 1
0.236596843253262 1
0.187542938940404 1
0.214177587999677 1
0.198813626802027 1
0.243379504112995 1
0.201785887402779 1
0.173416916869986 1
0.209106540175809 1
0.153777822030504 1
0.263511469026929 1
0.26520350168173 1
0.222795508699585 1
0.215146623354602 1
0.229376716450876 1
0.182609549799506 1
0.250067669302344 1
0.241000196780257 1
0.168425497418612 1
0.211807366407394 1
0.202625864904511 1
