# Supplementary material for: Bias caused by sampling error in meta-analysis with small sample sizes
Source: PLoS One. 2018 Sep 13;13(9):e0204056. doi: 10.1371/journal.pone.0204056 (PMC6136825; doi:10.1371/journal.pone.0204056)
Supplement: S7 File — (ZIP) [file pone.0204056.s007.zip › results N = 5 theta = 0.2 tau = 0 sz = 20-30.txt]

"dl.theta" "dl.cp"
0.176206531219762 1
0.278009090759171 1
0.284838407680909 1
0.224478766282305 1
0.149128246418612 1
0.241908436973814 1
0.154594919888656 1
0.252093222286924 1
0.212072435000741 1
0.201495591977782 1
0.171293778598993 1
0.045121185274208 1
0.380154321399457 0
0.190540992115092 1
0.265873785643789 1
0.279792888303855 1
0.160598489900733 1
0.211812600156505 1
0.0964473093666694 1
0.268452753727778 1
0.241251047346517 1
0.061445842677311 1
0.229030666807309 1
0.246584987429524 1
0.316328473624063 1
0.129739119402749 1
0.063390098500527 1
0.215652814317455 1
0.307434969851212 1
0.355746249779648 1
0.381938184724094 0
0.357770116716886 1
0.17487944834707 1
0.118700009080419 1
0.265594612361479 1
0.0517990243531502 1
0.14338151693981 1
0.0797908272985468 1
0.390204300383295 0
0.063229698747005 1
0.137943846159889 1
0.105123193359651 1
0.213520123963442 1
0.254445819569431 1
0.225948895186097 1
0.250294832232343 1
0.273488856770907 1
0.225987908726361 1
0.214284586910374 1
0.213396067088656 1
0.129732457672256 1
0.185938278307936 1
0.152905566343266 1
0.105612230403444 1
0.178832187114734 1
0.240760300267299 1
0.285411975724153 1
0.191108831236584 1
0.0962942120262044 1
0.187176373924329 1
0.246524937426008 1
0.136944620096758 1
0.0990319909483485 1
0.223413098076424 1
0.182625163114511 1
0.0794644802029928 1
0.361351015374581 1
0.0825181614292989 1
0.220899250705227 1
0.258023101701319 1
0.406666701847256 0
0.291230681792278 1
0.214527298557804 1
0.193752583748267 1
0.16947400398408 1
0.240160820449546 1
0.333533348836044 1
0.196888019410593 1
0.11923456386228 1
0.200998828658277 1
0.209276032144653 1
0.164410970723588 1
0.289998640361243 1
0.245334605163178 1
0.282416351549501 1
0.0398751650496844 1
0.184646230229033 1
0.171350005780736 1
0.224941884771509 1
0.156846451760033 1
0.203504767429039 1
0.258189993035914 1
0.203087509651774 1
0.127076743018382 1
0.25772891139134 1
0.0413466890445595 1
0.165317299469834 1
0.227003842836207 1
-0.00545405071176586 0
0.138969831648378 1
0.243684044260338 1
0.225726618263304 1
0.168817741086805 1
0.110451654728667 1
0.193449384026183 1
0.106718620752598 1
0.19951576422029 1
0.107785669300962 1
0.27100781094844 1
0.265541498317785 1
0.227494207377719 1
0.0635397284987593 1
0.324441181315452 1
0.146821692017016 1
0.141893379938764 1
0.265028879714499 1
0.227955373555516 1
0.273267557579942 1
0.284848030159172 1
0.153348277008917 1
0.266947883125828 1
0.411962347024514 0
0.196205897430969 1
0.277016415137302 1
0.322094513085009 1
0.225474177183089 1
0.073263582818754 1
0.0720533698726214 1
0.303826950994572 1
0.0929142539046093 1
0.217110938845131 1
0.276724570813359 1
0.185185660282565 1
0.129062061819373 1
0.309613462343856 1
0.322665942300518 1
0.381645164805925 0
0.123799775359623 1
0.214722449193842 1
0.248878872967627 1
0.234584628746436 1
0.244540892755279 1
0.173215340051833 1
0.174847274837782 1
0.268603216067023 1
0.147236091248806 1
0.0540876034874972 1
0.200388020709196 1
0.183978279645541 1
0.129120599956968 1
0.107621825352847 1
0.175941990144937 1
0.0670549384340147 1
0.394077090301129 0
0.281197268717826 1
0.119534513876272 1
0.2704154911345 1
0.292419261612409 1
0.0649832017678751 1
0.161399881083382 1
0.304539147345343 1
0.257502616836172 1
0.181088535764966 1
0.308242475203129 1
0.277248602854556 1
0.0339622888123563 0
0.302634218184345 1
0.203796385645078 1
0.217008680461587 1
0.228801590003989 1
0.24295591773538 1
0.202569872120238 1
0.182048786967424 1
0.149832030185801 1
0.257787802966839 1
0.207521885110217 1
0.269699090814746 1
0.250522580494785 1
0.219345495815717 1
0.460834259962208 0
0.31217602236029 1
0.156047961194823 1
0.195955345596941 1
0.17597126952545 1
0.229687179901136 1
0.285696051392451 1
0.16262232329836 1
0.251922358558355 1
0.155278118533064 1
0.160214156389521 1
0.231723795479194 1
0.29671425868748 1
0.195035558354024 1
0.226766985500712 1
0.0896872826323999 1
0.176782142816937 1
0.336575464782439 1
0.212125234164656 1
0.387093543107981 1
0.110216379396475 1
0.212198456378445 1
0.333296067864813 1
0.236174420401817 1
0.29604687673978 1
0.155008426000638 1
0.17461384061985 1
0.180698510032787 1
0.279621038367641 1
0.266422184199838 1
0.13408079303012 1
0.202828786077353 1
0.238265876319786 1
0.353918985532747 1
0.243675717814974 1
0.104633676871537 1
0.0890208549252775 1
0.0989101529735398 1
0.290431682623692 1
0.277011585439838 1
0.255908597502174 1
0.220101566883368 1
0.272293029354554 1
0.194157018208305 1
0.149345780265741 1
0.28053608311645 1
0.196512083036739 1
0.301354616260442 1
0.226951923923493 1
0.241440092395931 1
0.228270365883918 1
0.255150079116827 1
0.159248569059565 1
0.259950030928598 1
0.276707166558552 1
0.218484814990458 1
0.144059137477359 1
0.118566692573554 1
0.280699971343923 1
0.282298554248301 1
0.176351825565285 1
-0.0159138121026553 0
0.218419273199738 1
0.0275845782345742 0
0.386800769573298 0
0.106095319827268 1
0.291824439777174 1
0.103198159738096 1
0.369357009618395 0
0.127896786178391 1
0.207834769003102 1
0.185311192660672 1
0.127938554482451 1
0.273869021466144 1
0.0310429457844284 0
0.19796340325993 1
0.326787375186392 1
0.193587169812702 1
0.165270478228213 1
0.17379429829842 1
0.160846274881753 1
0.175351107902041 1
0.277342342704315 1
0.202770580756561 1
0.265229291993711 1
0.220279419920228 1
0.0799366183952239 1
0.204096872829297 1
0.133497611961783 1
0.236969665622375 1
0.14353833600479 1
0.210466603847026 1
0.305112748941905 1
0.320861656962124 1
0.26970048538252 1
0.219576401764604 1
0.199020037657341 1
0.0732527525739877 1
0.127985047101666 1
0.119779845602793 1
0.171110877603922 1
0.395943060004722 0
0.0691628492761544 1
0.151277013752456 1
0.14899479470464 1
0.274355496782949 1
0.329512619276711 1
0.181271783125273 1
0.185783467681355 1
0.200641835476779 1
0.13230559683878 1
0.0317986251457039 1
0.199849564795561 1
0.265536925241259 1
0.231715387704823 1
0.241938279675215 1
0.379591796328575 0
0.390728440828992 1
0.152525894109838 1
0.174520415013585 1
0.0954892697127147 1
0.118659284217657 1
0.228572677398676 1
0.154323608697011 1
0.106072358517976 1
0.306944736145959 1
0.142504054218274 1
0.198968299994781 1
0.132637497999629 1
0.240288288152799 1
0.259398723827952 1
0.236498196857786 1
0.234801568379825 1
0.16373369044868 1
0.195965877308884 1
0.296080534059544 1
0.152150250371818 1
0.25757844310848 1
0.182165350191894 1
0.39115768560582 0
0.146018650261663 1
0.259506755689731 1
0.184857894936759 1
0.298439803883628 1
0.168643006071483 1
0.240864852665811 1
0.133429923866558 1
0.10618416239001 1
0.223562898790474 1
0.268919578032342 1
0.321304132765438 1
0.124457754874412 1
0.307889375015446 1
0.330322839163555 1
0.225624268586828 1
0.283656398161057 1
0.249200290492196 1
0.132355658814326 1
0.147035331099295 1
0.200248411343197 1
0.180263998902847 1
0.205850300464155 1
0.322221102131112 1
0.247470415546686 1
0.131416711242696 1
0.255812980745215 1
0.213026386399135 1
0.185923420644762 1
0.227995524926487 1
0.138366552044223 1
0.186330793543725 1
0.123748281717078 1
0.0920785736272012 1
0.228631238717709 1
0.326275419519038 1
0.299586727232286 1
0.145474886075618 1
0.158708981042964 1
0.250304018848372 1
0.294934687440336 1
0.16781019898947 1
0.224239116178773 1
0.296447209357232 1
0.207773947361796 1
0.500960247635776 0
0.146709330923578 1
0.198596533123541 1
0.301598483082174 1
0.21895975412391 1
0.22108764847777 1
0.218351475339074 1
0.316008942398236 1
0.255937179013001 1
0.281581450877465 1
0.0665669728564167 1
0.148244470029999 1
0.12070116465798 1
0.0164810700463313 1
0.210291591721346 1
0.196579920555956 1
0.340170333797306 1
0.201698509008556 1
0.125841882079206 1
0.117968650362911 1
0.344762649444519 1
0.182903367622892 1
0.246499881022539 1
0.120627853816691 1
0.327525675294878 1
0.243303754534528 1
0.144535896772409 1
0.168417478248796 1
0.250090686488475 1
0.151101932580039 1
0.119667222850716 1
0.264737113860094 1
0.186487198119384 1
0.212661033535275 1
0.258972058514115 1
0.200077433741451 1
0.0176873634360124 1
0.0545127345891169 1
0.28033707862764 1
0.165793961145776 1
0.212797403902406 1
0.180356080554621 1
0.257519665096304 1
0.110695440851774 1
0.114982543194962 1
0.105305452535011 1
0.342736306220352 1
0.190056054598248 1
0.357980029246913 1
0.100596574557132 1
0.256656223553007 1
0.175331494718552 1
0.50462045808123 0
0.105522135646037 1
0.296346562493006 1
0.165264021727357 1
0.095922643976135 1
0.209670717594305 1
0.323294782501367 1
0.199530383607811 1
0.136996633173211 1
0.241676954609629 1
0.204771153533198 1
0.28199522964592 1
0.269533255583647 1
0.195510962089745 1
0.243489002698235 1
0.176650293837063 1
0.23710942655887 1
0.103072002332744 1
0.171589058928195 1
0.208252918995883 1
0.156327458279729 1
0.283812390081431 1
0.105399250872176 1
0.136126329790942 1
0.289652264320546 1
0.245504344397177 1
0.103058461819712 1
0.247992969659815 1
0.212077053276881 1
0.14266633441115 1
0.260553983621174 1
0.0939463048405697 1
0.189349486858163 1
0.159468910510607 1
0.152964838303352 1
0.256200765463561 1
0.0877183298147375 1
0.200273922001538 1
0.17825888473355 1
0.110918268795482 1
0.146612710366319 1
0.041848760921621 1
0.134279047993471 1
0.242590358809231 1
0.304546694624112 1
0.103134614827808 1
0.177063786828921 1
0.32620494078046 1
0.240697122017268 1
0.120251327235106 1
0.236071380644807 1
0.0505548269109458 1
0.281636581819334 1
0.362051745858667 0
0.192500133220959 1
0.0385049495315373 0
0.351265681608842 1
0.30144400172816 1
0.125538665882259 1
0.27653480915862 1
0.134253238467687 1
0.2804814439476 1
0.060912264381821 1
0.255355506237045 1
0.0496358295132013 0
0.228581232833984 1
0.101985388576843 1
0.270567458400519 1
0.177016757382157 1
0.331777579335777 1
0.240412021040475 1
0.14194437176019 1
0.168188823742571 1
0.0678701033192259 1
0.246108505745103 1
0.304257673308863 1
0.246141354533038 1
0.153689392235475 1
0.181135424975264 1
0.199092935680402 1
0.218483110415408 1
0.193170007439813 1
0.0186527957247246 0
-0.0375796985307762 0
0.148330461449877 1
0.196449781561459 1
0.110317789571246 1
0.167023841254761 1
0.129822847078806 1
0.207534872191158 1
0.183147904990412 1
0.345817862410844 0
0.249205599944198 1
0.222680627853896 1
0.134490735975357 1
0.240703289718192 1
0.180404961152275 1
0.19684193437746 1
0.189758137802493 1
0.26661555206993 1
0.189741739714876 1
0.0279224899292833 1
0.0938096124870287 1
0.163148053988587 1
0.246690705845334 1
0.194471672402531 1
0.163743591853395 1
0.144409446541773 1
0.235751857663806 1
0.212774682551 1
0.230601874074495 1
0.2134896056545 1
0.262782922846255 1
0.198467649119962 1
0.0328261548729743 0
0.193137456672421 1
0.226038705334574 1
0.245069130395074 1
0.186311225612864 1
0.186966634922856 1
0.261622417489778 1
0.164899278825927 1
0.211536914926095 1
0.100318534404988 1
0.345666189967522 1
0.142071503662748 1
0.0903354279829067 1
0.175507368231984 1
0.262370086985602 1
0.262615014669436 1
0.26987529844161 1
0.107061808969536 1
0.178207513963742 1
0.12519255062964 1
0.219572844620509 1
0.165052457956942 1
0.257022290476532 1
0.179132339839075 1
0.136680446759474 1
0.196248052527294 1
0.44523799896048 0
0.299727806592036 1
0.262354920372501 1
0.164577114764014 1
0.162401595621162 1
0.205643315796957 1
0.212001656104784 1
0.391876047853026 1
0.0378580497031068 1
0.240329132700062 1
0.220164716667168 1
0.264756533549205 1
0.0574983453209961 1
0.218225148620013 1
0.257817635642418 1
0.0608575485482807 1
0.284574373729441 1
0.110976274147631 1
0.219230925846787 1
0.216456690586288 1
0.172445682592381 1
0.263749376236969 1
0.322595600593389 1
0.0834770570116544 1
0.319386653063 1
0.118134333259059 1
0.234318409424382 1
0.267572756621156 1
0.282322844257927 1
0.0981744719066679 1
0.443727952114809 1
0.283292181962287 1
0.213789134517249 1
0.0638717018686531 1
0.271073184294096 1
0.202999524498074 1
0.223074968434359 1
0.174687476859238 1
0.10876073781499 1
0.439335630410922 1
0.305002692563802 1
0.277804764854976 1
0.189684489788047 1
0.241804027422154 1
0.254945164076836 1
0.225158971281592 1
0.298242871904773 1
0.185827655988722 1
0.149523855845562 1
0.149991566271715 1
0.212737208533068 1
0.198975376752104 1
0.273062018721487 1
0.101595520097681 1
0.0236253694886133 1
0.179563904949497 1
0.22711686220106 1
0.152420808001199 1
0.240552145673361 1
0.195011964557879 1
0.268188502005397 1
0.245249980794303 1
0.14151477928374 1
0.25678213080518 1
0.102434589499579 1
0.344704544892809 1
0.209041033042011 1
0.334291174138196 1
0.295949886618756 1
0.215969558151906 1
0.14680400242509 1
0.11562773216537 1
0.200831389842624 1
0.225866367180989 1
0.316629749037047 1
0.135905566361846 1
0.341005847057599 1
0.157495443229619 1
0.18442302695795 1
0.231028065373534 1
0.223760643513889 1
0.295384849636071 1
0.122278466858402 1
0.0879229049670013 1
0.0527037172941326 1
0.232989344438594 1
0.162237948624495 1
0.24240457769164 1
0.262712718025475 1
0.309919436572088 1
0.239613470115554 1
0.267022529790394 1
0.349529449538006 0
0.20118198077242 1
0.217267060527187 1
0.164367377420795 1
0.175154082617436 1
0.11178445975857 1
0.0783496015899163 1
0.210961089338364 1
0.236615735932753 1
0.21818662817887 1
0.32385876457323 1
0.187617547218957 1
0.163216847219359 1
0.226495942173241 1
0.25919939960316 1
0.169064431953161 1
0.223165909822025 1
0.171412115150748 1
0.322289159897207 1
0.0940948984468904 1
0.135107438308268 1
0.323431207597457 1
0.337974147894687 1
0.257320746406084 1
0.36898302862554 1
0.358317955518681 1
0.12876690192705 1
0.361221550953613 1
0.0734425164705175 1
0.256526130324582 1
0.246388232170503 1
0.133114544457921 1
0.305651942808046 1
0.228008318711165 1
0.234479461980619 1
0.0795011380517702 1
0.10764808409863 1
0.34500792205446 1
0.0979044334782504 1
0.282578617471499 1
0.266753855645252 1
0.224270071581073 1
0.134512435839229 1
0.301754372658392 1
0.289225568578164 1
0.217571619316892 1
0.0368759772703957 0
0.225183482978775 1
0.176131354046751 1
0.247976247778493 1
0.117425355258703 1
0.16844861095644 1
0.349780541151996 1
0.216421919883645 1
0.096366354550126 1
0.14259089517116 1
0.168982241384805 1
0.249577052600662 1
-0.0144244072428837 0
0.215889714644995 1
0.290874385254591 1
0.0513584355773132 0
0.293451491724456 1
0.230033265806525 1
0.279732226548477 1
0.271213518406858 1
0.145386817516213 1
0.115172249755059 1
0.33726285223528 1
0.302885907418664 1
0.249362789116395 1
0.120844919781975 1
-0.0442092707858197 0
0.343065761624936 1
0.216193986664022 1
0.170367929873429 1
0.377120327211437 0
0.309242259084559 1
0.210930926769457 1
0.219290440507146 1
0.150074434555901 1
0.236155570911338 1
0.251929969313404 1
0.149628165052573 1
0.19715216062895 1
0.226926260755238 1
0.273072933974401 1
0.252696967020095 1
0.306979737320438 1
0.222018215818078 1
0.195207223758062 1
0.220075870137863 1
0.37473480458817 1
0.166292624045439 1
0.166299147377085 1
0.10717156765865 1
0.261071685876389 1
0.198485929309037 1
0.312934871277299 1
0.174956367910501 1
0.199126252497269 1
0.251915624472676 1
0.201433992282404 1
0.279225887751158 1
0.264427790364975 1
0.124739583351626 1
0.139609775355987 1
0.317382245379748 1
0.2473808403341 1
0.148282090919759 1
0.222706916351967 1
0.0983487793415589 1
0.199753161319222 1
0.13657470061636 1
0.0590773443174652 1
0.175338254045672 1
0.268174664873872 1
0.117118698270094 1
0.266573531177203 1
0.257290295274306 1
0.0512873769357452 0
0.205568172155403 1
0.351568674180236 0
0.175230654400487 1
0.292519397909522 1
0.170960137341804 1
0.204921925876165 1
0.300220639791478 1
0.197467306549503 1
0.171978561632871 1
0.11335665981816 1
0.126206508236027 1
0.0603596518458929 1
0.189352999233172 1
0.0917441619934041 1
0.158752628907484 1
0.122987307509884 1
0.282182619125345 1
0.297686554024803 1
0.191914850546052 1
0.191843261046723 1
0.167646828779818 1
0.196086899378412 1
0.31412069218639 1
0.174760118914524 1
0.334213748478246 1
0.328762099844733 1
0.274263312952352 1
0.244085275098106 1
0.161496455689567 1
0.238220569713945 1
0.130893572626073 1
0.199071644690149 1
0.266626447900663 1
0.12661635528857 1
0.255738557996461 1
0.165139348789785 1
0.0695898311252135 1
0.252297327519761 1
0.433871123743632 0
0.202108132327968 1
0.311708625630947 1
0.342082195096397 1
0.187178484986632 1
0.152702597022345 1
0.199429046753718 1
0.196236436535427 1
0.116263916757386 1
0.216501821691307 1
0.255558798403921 1
0.106138807046157 1
0.116714001048716 1
0.309297311584311 1
0.171190203093135 1
0.153167625550858 1
0.264940748457637 1
0.120851049807937 1
0.086690512592024 1
0.115368175178969 1
0.145747880440074 1
0.203735931218215 1
0.269234690304535 1
0.134032305467495 1
0.0655169758098433 1
0.189151161897849 1
0.273359775689772 1
0.410794622835521 1
0.239952099957545 1
0.142306339996257 1
0.26874007601537 1
0.0847283785182836 1
0.0423385895284445 0
0.0310159994422413 1
0.264029847284068 1
0.28955126315005 1
0.199745639395287 1
0.138308398962254 1
0.249509950439524 1
0.138726112477332 1
0.339270941235572 1
0.182036758717995 1
0.0562928086632458 1
0.276777252667928 1
0.226827175604402 1
0.2827877046914 1
0.250093735288823 1
0.0622209348741374 1
0.0707740054915803 1
0.211304710164777 1
0.0888265279512144 1
0.279360923982119 1
0.136041594833977 1
0.13212459398167 1
0.285677942591861 1
0.253630492120067 1
0.145301252493934 1
0.109272246409195 1
0.249458536319787 1
0.248660872018111 1
0.0985148965650891 1
0.305012201813261 1
0.157834311530095 1
0.165926514619792 1
0.237429201745148 1
0.142930549182377 1
0.16180095577049 1
0.334288411815025 1
0.186711799399628 1
0.379754782607065 0
0.128843624662637 1
0.210303196083458 1
0.269750953428676 1
0.187984107666147 1
0.158019551973663 1
0.276764533883181 1
0.0215896105298303 0
0.167302641742063 1
0.288249901820558 1
0.272816945326625 1
0.399640602371481 1
0.104020992537494 1
0.155557927597005 1
0.230597681636414 1
0.110383664618284 1
0.168392060150034 1
0.15722423689968 1
0.254750340552756 1
0.268078553856772 1
0.161067166427422 1
0.195186191721413 1
0.327474801485151 1
0.225105040339462 1
0.115891266063903 1
0.396172377101543 0
0.195873805699789 1
0.197634466620149 1
0.230126330687052 1
0.193999593988983 1
0.207234462860183 1
0.342709432098305 1
0.131220734799553 1
0.188338794474425 1
0.283883460136769 1
0.256578961410453 1
0.199891576714349 1
0.32525443396987 1
0.200388500133645 1
0.321814971277129 1
0.17607201392293 1
0.164189853359865 1
0.152885049978757 1
0.106732147741699 1
0.198658679659262 1
0.333497278707003 1
0.24432346013545 1
0.116795907492595 1
0.205613579760425 1
0.222303974234291 1
0.152168463390733 1
0.193770200192878 1
0.277612183110472 1
0.248664565860221 1
0.229103335853514 1
0.0982062583664359 1
0.262127281043675 1
0.165551510857397 1
0.360524434933662 1
0.167707863817324 1
0.154550706469841 1
0.181922268695536 1
0.0917325741290998 1
0.214111198670062 1
0.166544160950494 1
0.0729638639939544 1
0.193951503305154 1
0.254319568636065 1
0.211541363015464 1
0.14804363750746 1
0.212768387175589 1
0.196023014438625 1
0.211905286678415 1
0.157576081349418 1
0.244632961872911 1
0.342669906527579 1
0.20637127246563 1
0.30728566307603 1
0.166872875451819 1
0.177269812084075 1
0.126127440990002 1
0.220912870255554 1
0.347335961112613 1
0.205678733369971 1
0.178314782935843 1
0.305679384714282 1
0.24560729976942 1
0.356124433900104 0
0.233304136741317 1
0.206508509619784 1
0.269874402569586 1
0.249511366022909 1
0.139704915587666 1
0.239008101114341 1
0.238802522686801 1
0.228890655760942 1
0.117248609402811 1
0.334297997577454 1
0.293872944857062 1
0.185511942680249 1
0.139739533237063 1
0.151578069356414 1
0.0254968947997541 0
0.17744012902908 1
0.179568188377286 1
0.132867453388056 1
0.193755896738604 1
0.170147687304397 1
0.274034615981613 1
0.113985809217052 1
0.297841883991305 1
0.120695372157218 1
0.184512918548199 1
0.125815406878483 1
0.0662108537756467 1
0.222115537823701 1
0.202944235915337 1
0.231369270862197 1
0.142542863398427 1
0.224446635763315 1
0.243205876395877 1
0.270623931559249 1
0.0262109611612198 0
0.167828778984281 1
0.282194405617528 1
0.209364642273479 1
0.0245697716947991 0
0.151913248666654 1
0.31316717316926 1
0.315815541459414 1
0.0129955849206876 1
0.17653794948133 1
0.18324000809033 1
0.209668285617517 1
0.250985880417825 1
0.148210159016808 1
0.207120756305971 1
0.323957770371274 1
0.349842887205257 0
0.0932978033563877 1
0.142474544194283 1
0.323526972183712 1
0.278689870583679 1
0.1130958070511 1
0.128562146082754 1
0.25236847773669 1
0.125812375576613 1
0.0691528052136125 1
0.228852585001882 1
0.160701542338316 1
0.198134277947207 1
0.031312447122413 1
0.110313573696597 1
0.2285911086753 1
0.332239464777384 1
0.251334215322704 1
0.104467050740364 1
0.236562635439657 1
0.266435649146462 1
0.293976604248379 1
0.158712905439626 1
0.115352678186758 1
0.225224010679833 1
0.184695656706197 1
0.16665620554991 1
0.17633393353474 1
0.216118863725735 1
0.314567850796171 1
0.127519315651211 1
0.170505950978895 1
0.273785470355157 1
0.316196993363863 1
0.25960450964691 1
0.217606325403951 1
0.13139469611933 1
0.244705463789635 1
0.313204158564681 1
0.12092010589654 1
0.195011193844657 1
0.241206835279394 1
0.233125234087578 1
0.149798257386324 1
0.37843630504387 0
0.144493317096811 1
0.14298174018598 1
0.0980400656395519 1
0.268035462159311 1
0.179188449024488 1
0.317693884854456 1
0.134868924646122 1
0.0863343497746395 1
0.30568177388495 1
0.174541676658829 1
0.129252457199147 1
0.198933310406465 1
0.320219595528986 1
0.346182365374897 1
0.206898358520589 1
0.253624922881383 1
0.20017146814619 1
0.161958676012911 1
0.244714001600654 1
0.358591668085126 0
0.253100276750693 1
0.163799708851693 1
0.123062152917094 1
0.254198009324071 1
0.160041238071507 1
0.119955063712449 1
-0.00117967727000506 0
0.243346724483379 1
0.303554773486177 1
0.20950731776781 1
0.0267683722122325 0
0.178365183666808 1
0.071507759693821 1
0.167761174479231 1
0.301741320217479 1
0.173159982382425 1
0.187261370817548 1
0.192239233241727 1
0.0826326234224676 1
0.219854278646967 1
0.208174660697398 1
0.225857597439868 1
0.226005098242742 1
0.157669802264279 1
0.132848032506456 1
0.101766382799117 1
0.0689304208007353 1
0.037433314346646 1
0.270255523104513 1
0.254697373820188 1
0.0827765947837913 1
0.171823250146945 1
0.196619334872141 1
0.0897689608719117 1
0.257199130611695 1
0.258357654517684 1
0.201969346249021 1
0.217671377225555 1
0.357681362758952 0
0.219526884778741 1
0.227970106027257 1
0.297370175965926 1
-0.0223265223274321 1
0.118035266349522 1
0.289088808300628 1
0.243822964799704 1
0.211043733507683 1
0.147508665244502 1
0.22230799365793 1
0.376927439674815 1
0.23239061877659 1
0.149869248591644 1
0.202286697751682 1
0.131244029860932 1
0.257386305747414 1
0.30611873836464 1
0.282594704060839 1
0.318251834332484 1
0.244373865686871 1
0.345806592651584 1
0.262682957221251 1
0.263469884009207 1
0.123675030968596 1
0.172898935793308 1
0.153799236196194 1
0.135464293142045 1
0.206096960352663 1
0.14992273858326 1
0.168438587202296 1
0.152626860408869 1
0.125882293342713 1
0.193202993019977 1
0.136330628101823 1
0.22708667081402 1
0.260753055092704 1
0.270232049006576 1
0.132011889519635 1
0.251099421386209 1
0.124336906548827 1
0.198814322479759 1
0.221622175239063 1
0.324493891415597 1
0.225860785040883 1
0.165279924340057 1
0.262780831297641 1
0.215273311690794 1
0.0794302433737537 1
0.0776639836265119 1
0.228389329725467 1
0.273574024397327 1
0.177957049429272 1
0.19408971201832 1
-0.0197555909846749 0
0.121300675652554 1
0.353467878146374 0
0.165852388523446 1
0.221542294532998 1
0.131516906084619 1
0.49488637063701 0
0.230294571029238 1
0.171732440514194 1
0.235126023966523 1
0.00677738716940808 0
0.280078111272534 1
0.244019037286304 1
0.158409538305858 1
0.23174450323635 1
0.0941572777255674 1
0.203908467138998 1
0.205341923697316 1
0.179128278410198 1
0.273790963516884 1
0.153748105289228 1
0.265562796032419 1
0.125363189235333 1
0.189165817716672 1
0.177337739833302 1
0.164553944458253 1
0.281520653070572 1
0.184745764088235 1
0.231007346013695 1
0.196123552324821 1
0.139782977572572 1
0.0704533166547954 0
0.150283706352066 1
0.0711097139070537 1
0.279620474123017 1
0.227398418334438 1
0.428757030104504 0
0.149045366451381 1
0.210636702948888 1
0.180496274239538 1
0.140433664555173 1
0.245248864140363 1
0.0779884996551263 1
0.292414144595974 1
0.0320881594273058 0
0.441499260032099 0
0.241386650744629 1
0.00531599024843212 0
0.24993881992478 1
0.126207714705426 1
0.240708346472358 1
0.257985374158406 1
0.179259006251211 1
0.20468218380952 1
0.231948922911323 1
0.374450308537129 1
0.234371269338961 1
0.188952829058208 1
0.0525641814915348 1
0.305198486907459 1
0.266033654807167 1
-0.128769829295536 0
0.343809724582415 1
0.140540338436098 1
0.162386542259107 1
0.240048183564636 1
0.28703810785016 1
0.132478557792397 1
0.114971312824471 1
0.250809488132833 1
0.165771195595926 1
0.0493595592275926 1
0.154161011506247 1
0.199751937614335 1
0.204192267077116 1
0.203137687491917 1
0.212148394701033 1
0.11852374070448 1
0.328238587618479 1
0.176097882063942 1
0.165392881383999 1
0.220774476402955 1
0.121821614296665 1
0.407070971747664 0
0.229282871860859 1
0.0323462130717331 1
0.395510285027774 0
0.463562439160335 0
0.220093166081657 1
0.311379558607966 1
0.216630341418151 1
0.198740732757382 1
0.073010326802133 1
0.216103683621334 1
0.255817857039824 1
0.240033698235724 1
0.284243769816435 1
0.0901486271652266 1
0.22893927077605 1
0.182275043209373 1
0.129336930124765 1
0.107600360701922 1
0.174097565980997 1
0.209030329987374 1
0.224003085196529 1
0.0756003848409188 1
0.271244093881065 1
0.181498704027951 1
0.213360329278538 1
0.451052481331162 0
0.173945046837023 1
0.426612072646708 0
0.33405801011863 1
0.247533430218469 1
0.220068699591707 1
0.263846634381529 1
0.150179195552102 1
0.211869376290727 1
0.0827958618345986 1
0.192081083502664 1
0.304428070807712 1
0.0854755859604849 1
0.21993294652755 1
0.286950080409662 1
0.268320534396649 1
0.244692890938466 1
0.117399438210629 1
0.253973731089181 1
0.354602318864691 1
0.135282484908723 1
0.221277703211072 1
0.208272341398469 1
0.308384510901698 1
0.139596157852936 1
0.215194119325375 1
0.159571302544508 1
0.181126361442891 1
0.192958792484292 1
0.269515234079477 1
0.313311370922086 1
0.346623753333978 1
0.270765521287219 1
0.179968417086188 1
0.240598075820753 1
0.0492409190053817 0
0.253500320351784 1
0.152200968588261 1
0.1942252635355 1
0.271734240148201 1
0.314461388799183 1
0.287752435703301 1
0.174280049871386 1
0.279798356621973 1
0.29020069264936 1
0.15407935352863 1
0.164978296163501 1
0.282235626376138 1
0.214854957121802 1
0.35399235586104 1
0.182307016807965 1
0.0691722465197099 1
0.298673207870253 1
0.138551645135928 1
0.204491150228447 1
0.275586219160793 1
0.243965579564017 1
0.259265096412793 1
0.223825610178491 1
0.114552130269835 1
0.219219212296241 1
0.0862519846346891 1
0.189562343288067 1
0.116879358438319 1
0.384233711861388 0
0.0199069901619736 1
0.242360925873337 1
0.11267384385048 1
0.184601294588877 1
0.354787382236627 1
0.30425503539591 1
0.20356505911769 1
0.127855795966818 1
0.336796568588248 1
0.0897829391689497 1
0.234277632358992 1
0.281341964329885 1
0.223232132515698 1
0.156825872908198 1
0.281384187745883 1
0.131059202267957 1
0.329252994688594 1
0.220777182513679 1
0.260415848775195 1
0.183936090838446 1
0.332312703371348 1
0.29679367726397 1
0.288015271156752 1
0.326860927849851 1
0.273578108670639 1
0.192574780632032 1
0.135288975047863 1
0.275541342384426 1
0.30540891241114 1
0.348417648787527 1
0.229753001383693 1
0.195254085340724 1
0.0222382483420028 0
0.0657109912174702 1
0.281503968781122 1
0.332530737492758 1
0.123407338025751 1
0.136261795129215 1
0.227447252314626 1
0.14173351782363 1
0.199207719484362 1
0.242383337885809 1
0.059074896353524 1
0.179118147237274 1
0.183942839109679 1
0.254450443949574 1
0.215948622883972 1
0.0751650279163503 1
0.112610372459148 1
0.212305883916977 1
0.157285381546319 1
0.0452372593572648 1
0.201306331833851 1
0.14972212923451 1
0.210660859498026 1
0.0482833856920011 1
0.149848634398958 1
0.230851227564295 1
0.29246670736337 1
0.293183575423828 1
0.181112160751173 1
0.137696492749505 1
0.108476403410979 1
0.258485114819642 1
0.0846219641272459 1
0.379361113462568 0
0.150495047070349 1
0.156833086478371 1
0.231006039170094 1
0.248593240953007 1
0.323225643619787 1
0.245749010550122 1
0.217119898743116 1
0.236392363364222 1
0.263929387882422 1
0.186841201425606 1
0.263937740433507 1
0.198691083768037 1
0.116955769296104 1
0.17340673072043 1
0.252212371686469 1
0.188227311872361 1
0.321713966267784 1
0.22379174278827 1
0.210514568136867 1
0.212850723843084 1
0.18897027419897 1
0.288957970099339 1
0.374247618809761 0
0.181385278368033 1
0.181505981305736 1
0.34228448375761 1
0.356241630771763 1
0.312614678801132 1
0.143401801781181 1
0.18754979146611 1
0.255465559662808 1
0.256797258606545 1
0.104152172245004 1
0.127782209274287 1
0.291931951493587 1
0.230646435964028 1
0.232325587763826 1
0.309974141834494 1
0.362691911687085 1
0.193642487603495 1
0.185033960496721 1
0.171600160008301 1
0.274114772085437 1
0.338290801606478 1
0.164494740518649 1
0.170883784466027 1
0.126232073305661 1
0.201403972355853 1
0.063532508717156 1
0.223569943336328 1
0.125339931502974 1
0.309936638690504 1
0.342519456502592 1
0.287598455907073 1
0.329293767018667 1
0.254382212861422 1
0.263295399395388 1
0.230049884702793 1
0.25812207098575 1
0.23819266685356 1
0.0970031710621596 1
0.271343848954714 1
0.26435951741838 1
0.166197974849055 1
0.0978408023312036 1
0.168498078378602 1
0.197685278013698 1
0.295350493599632 1
0.185283780743039 1
0.0740104515317969 1
0.174666884463219 1
0.0907957992711355 1
0.129992235844128 1
0.242255240816647 1
0.253589210083613 1
0.242954259926458 1
0.132321526646527 1
0.342638863082763 1
0.231670802588933 1
0.0190361136764427 0
0.277067978925219 1
0.188662900368847 1
0.322988452376811 1
0.273911880910556 1
0.173681255538057 1
0.0604806483120094 1
0.182450365350042 1
0.291077564236405 1
0.309070580375846 1
0.194257939867904 1
0.334858111109399 1
0.297743236275849 1
0.119613860229291 1
0.0815276784702884 1
0.141333175011435 1
0.172833375837334 1
0.277297221516105 1
0.0556445486545415 1
0.132642317152091 1
0.227613691363719 1
0.1814509516584 1
0.242731273425333 1
0.292139899798367 1
0.153401852583683 1
0.276405945771509 1
0.26735914526412 1
0.0865343919674256 1
0.219942962998031 1
0.384038172401244 0
0.3012756496984 1
0.180929210695803 1
0.17840047640928 1
0.21716849033607 1
0.192080049469681 1
0.227185085228491 1
0.194109358645314 1
0.302185311413778 1
0.215085332342486 1
0.189229909044599 1
0.278377298405215 1
0.278686765663469 1
0.214998740437441 1
0.304599825428932 1
0.363395221697687 0
0.279811607276812 1
0.0758948002941539 1
0.193635107733882 1
0.089738484474999 1
0.0593829986145856 1
0.265409008082662 1
0.287861197962622 1
0.322523702074386 1
0.253373440603561 1
0.189166161157407 1
0.30216154057519 1
0.187098600989806 1
0.19642720274835 1
0.181643124515427 1
0.106536316751788 1
0.143298279155348 1
0.248290600505501 1
0.347397787387841 1
0.276469411850501 1
0.155778341813292 1
0.279731500514892 1
0.145520583831539 1
0.242289200695559 1
0.240535199627114 1
0.223295402315475 1
0.077209365001939 1
0.20527757794718 1
0.134710696400988 1
0.115235850935147 1
0.249255289954762 1
0.148436914976325 1
0.258571855423605 1
0.244449365874188 1
0.227989675627706 1
0.103248471728655 1
0.28786548602203 1
0.161749257005877 1
0.272300800117931 1
0.123975519525305 1
0.183759759058371 1
0.127635124060372 1
0.128689371379807 1
0.191025810729388 1
0.125923241524482 1
0.161781734801124 1
0.206705122075254 1
0.0353726494391205 1
0.279449338574196 1
0.252200881113273 1
0.0935653876161546 1
0.322385204314404 1
0.24405141752808 1
0.229965760906677 1
0.212784447369276 1
0.185571765613995 1
0.376058168377856 0
0.0896048756469131 1
0.193765852562313 1
0.180319078954416 1
0.154153552133922 1
0.372048744919831 1
0.305203573154834 1
0.0676328953270471 1
0.316176381357374 1
0.343734118880135 1
0.288763003400728 1
0.372080397549267 0
0.257108838027868 1
0.215036689348225 1
0.112272817727494 1
0.19931903935625 1
-0.0250585189243622 0
0.214754276488884 1
0.214629681188011 1
0.216794731950451 1
0.221750329933639 1
0.179151922263809 1
0.128073618747263 1
0.194445239790902 1
0.220687701379064 1
0.220130280769743 1
0.248466148057444 1
0.148636751178602 1
0.317285762769097 1
0.167102634923664 1
0.27311781811959 1
0.28609072912832 1
0.290434485541558 1
0.278077648814576 1
0.348732313678301 1
0.0763028757457342 1
0.00580324874254555 1
0.200764030792561 1
0.167222873701463 1
0.289496729557487 1
0.215673376281609 1
0.0285556176982053 1
0.262190688930002 1
0.231522028977244 1
0.075296687636531 1
0.334311787026414 1
0.134579731931468 1
0.176376873139753 1
0.133658625851247 1
0.237688980639009 1
0.364466112895235 0
0.215570306391434 1
0.222889474746234 1
0.150008121643461 1
0.259695677821536 1
0.192064297026151 1
0.114255878455366 1
0.213947765864291 1
0.192005575749119 1
0.173173656338351 1
0.287102067802097 1
0.252505041247215 1
0.149393906117595 1
0.269799610840415 1
0.235131264842312 1
0.186103868088424 1
0.385972670381717 0
0.173137790794154 1
0.204668200683907 1
0.209892273595831 1
0.292752566386661 1
0.22019610902128 1
0.133787471098217 1
0.42673688162071 0
0.252815431187573 1
0.27319105471374 1
0.251087755071249 1
0.195305803171994 1
0.304809787040286 1
0.0655500452515888 1
0.16257032587513 1
0.250723045238556 1
0.140398939202477 1
0.0893493592868938 1
0.130961775299587 1
0.228822715986219 1
0.132606525269042 1
0.286538374197796 1
0.238302943201161 1
0.189658674635101 1
0.139438885025357 1
0.144681962807626 1
0.262219277980834 1
0.165416982203715 1
0.261710526987343 1
0.268479059480178 1
0.131431111308835 1
0.196016538411951 1
0.0387928970606434 0
0.31117521272848 1
0.212952512614117 1
0.137419216022821 1
0.224342010513176 1
0.121206705879521 1
0.245616971478231 1
0.236873030273999 1
0.204749450365589 1
0.137738016279591 1
0.119754519001399 1
0.153583906207433 1
0.34209511330489 1
0.0312572040070474 0
0.0567406135694114 1
0.228435564794794 1
0.152267977041597 1
0.32813017283173 1
0.264525440683683 1
0.236063745093938 1
0.1811666114579 1
0.187091536609893 1
0.364599519939534 1
0.224257329967365 1
0.0980364114365135 1
0.211146265233653 1
0.162085238382184 1
0.337647307795564 1
0.168261437661106 1
0.271972638741549 1
0.243258101547291 1
0.2750839862955 1
0.0600989317547748 1
0.179789543702805 1
0.248840922461413 1
0.0940181647549916 1
0.278297547445629 1
0.270045158124758 1
0.00339502187946807 0
0.230753675387297 1
0.241326616081598 1
0.220806415132587 1
0.00878572174632904 1
0.154300749488826 1
0.186459300310649 1
0.199468995981521 1
0.163499132080047 1
0.22237441754813 1
0.314220925986917 1
0.195163889126346 1
0.155558241192983 1
0.274243294006851 1
0.215118476040551 1
0.0482108649552603 1
0.230414697625713 1
0.221689871450235 1
0.326512061159391 1
0.146070723849183 1
0.235262256535453 1
0.0344424550618369 0
0.286042071154844 1
0.111854410919996 1
0.152257039139165 1
0.21103789759467 1
0.205786152685403 1
0.128543379586126 1
0.228818542184316 1
0.268069095301725 1
0.328080541994515 1
0.231646984074555 1
0.380951272258896 0
0.131017229480272 1
0.0350769918096773 0
0.22063211842252 1
0.288177715010669 1
0.119573419517923 1
0.172510387591795 1
0.274855085415008 1
0.159305934972514 1
0.254663742887716 1
0.194752583382305 1
0.099820613182911 1
0.0582608378012529 1
0.157066997093471 1
0.321014695061497 1
0.209347575660988 1
0.221748227445307 1
0.0745230570934915 1
0.282159829676378 1
0.252176527488322 1
0.101796647177488 1
0.0982811517117825 1
0.174510212212066 1
0.0576880623147898 1
0.113556295775549 1
0.218912226316136 1
0.243668613652458 1
0.210192877121454 1
0.133618952756115 1
0.192929166049635 1
0.154357557222565 1
0.255241172979296 1
0.262288260916041 1
0.290695332741442 1
0.24120105618816 1
0.142519609067418 1
0.286368904356474 1
0.148232489772109 1
0.177101026162286 1
0.113005612458361 1
0.339207106386938 1
0.224674919079258 1
0.252306603063389 1
0.323131841838857 1
0.226017049447883 1
0.21997809037076 1
0.157376528173496 1
0.363582065029103 1
0.122190497031709 1
0.201036677874421 1
0.227060895702324 1
0.193625443945046 1
0.232899440163497 1
0.293044250214358 1
0.133873145071683 1
0.193482957531493 1
0.22983912263641 1
0.166250210754508 1
0.118895704812838 1
0.0494770503876295 1
0.133885863286337 1
0.181877976231684 1
0.141882477627704 1
0.306330531637757 1
0.175222593923745 1
0.156765821902073 1
0.161423390528877 1
0.154522488835636 1
0.168210856811224 1
0.296299190249371 1
0.13440136031831 1
0.257966886012558 1
0.190079995026934 1
0.200916302128566 1
0.222814304806006 1
0.263277661137602 1
0.0917169425431607 1
0.158753793536364 1
0.199083975407459 1
0.204048318846681 1
0.155865392289159 1
0.319591234443853 1
0.22289305086285 1
0.0735084642888699 1
0.134951210011743 1
0.371423157812585 0
0.122418523336063 1
0.299422134274224 1
0.281427903020017 1
0.36138224120786 0
0.253586180546751 1
0.215730810638487 1
0.133178742279977 1
0.328210428087525 1
0.295274290746269 1
0.116831029875651 1
0.263033237804656 1
0.241757572514629 1
0.354433182193208 0
0.400574065859137 0
0.261358863787575 1
0.27610039529412 1
0.15011386305347 1
0.0857265360915577 1
0.26476271101098 1
0.182225980827752 1
0.208533268482215 1
0.134990081324636 1
0.168883347409634 1
0.139579898910518 1
0.357070245523778 0
0.173879015179896 1
0.227906434911489 1
0.183437753351303 1
0.116949764684534 1
0.135805723481626 1
0.0984681216864029 1
0.294959498689185 1
0.156438318475905 1
0.210877072178975 1
0.231978163576283 1
0.220015037899679 1
0.132205961715854 1
0.223784458008587 1
0.172058889965785 1
0.136537982242113 1
0.111525463858489 1
0.309358348199356 1
0.24467929013604 1
0.216755281497123 1
0.350015717754155 1
0.252696851505344 1
0.163495011985453 1
0.021024715627527 1
0.219340772273441 1
0.22195008552277 1
0.260155733167884 1
0.170264219899488 1
0.240512972765307 1
0.0934204318511733 1
0.30780374486437 1
0.339147051305982 1
0.349889094786767 1
0.142598557463661 1
0.317689226634234 1
0.293672853192109 1
0.0741059240472503 1
0.209766727264975 1
0.163412846307512 1
0.357089756080305 1
0.234863882670333 1
0.232430009639128 1
0.0970208945898566 1
0.21625508152573 1
0.138506853005989 1
0.129423014039023 1
0.216230312590978 1
0.360613824488304 1
0.151761585721427 1
0.304792076160305 1
0.152220449563725 1
0.132558786505012 1
0.120116498347425 1
0.303885985654531 1
0.229714713414613 1
0.209500280182031 1
0.158819967671652 1
0.148749100567528 1
0.221557711475814 1
0.142542933638709 1
0.233501711969854 1
0.141610967590537 1
0.162731506649686 1
0.299574248812521 1
0.167440578953783 1
0.174564789718625 1
0.1688785356862 1
0.162606664417119 1
0.344048344010398 1
0.0767972985975194 1
0.245766515939876 1
0.262734118070543 1
0.262529220232947 1
0.31836118303816 1
0.254517887283225 1
0.195078720389747 1
0.209303474876272 1
0.178458112209033 1
0.294543287827459 1
0.143212182811856 1
0.139862064416781 1
0.180296553397485 1
0.152544624692641 1
0.266961375210473 1
0.168566634549051 1
0.218296926696046 1
0.0911619473181177 1
0.199898670754677 1
0.153897215992166 1
0.226733204557373 1
0.142113612120478 1
0.148840823884371 1
0.199707231782179 1
0.206136042469368 1
0.229186286783171 1
0.1083594692393 1
0.177628618078752 1
0.255391044959249 1
0.099561391238544 1
0.256911729626641 1
0.18528937721232 1
0.164129934308421 1
0.343979924254047 1
0.217007247927315 1
0.10939942410789 1
0.0410827700704104 0
0.251446615222604 1
0.193560611478236 1
0.298132365427428 1
0.178986946084976 1
0.143659053722818 1
0.121895711458805 1
0.338674441547058 1
0.268465785476136 1
0.113255406089237 1
0.22400404122279 1
0.223346519696688 1
0.178902219126558 1
0.416249140468234 0
0.229737699029153 1
0.285767811260844 1
0.343541201187253 1
0.104917486442845 1
0.149667130371455 1
0.306065138748881 1
0.207456562527934 1
0.287863643351884 1
0.16920955769134 1
0.153331064781766 1
0.309518206504493 1
0.150384077090118 1
0.196858072651841 1
0.168685719602026 1
0.206648129148117 1
0.0985802150211287 1
0.174555997355961 1
0.134981408635801 1
0.10561611694507 1
0.178907198746196 1
0.167876934643459 1
0.259257320063326 1
0.0352852480531966 1
0.128020034842711 1
0.193629841606846 1
0.182612631854053 1
0.220686421039241 1
0.282183276602561 1
0.0598845015554826 1
0.312193553428578 1
0.264196217949912 1
0.167626929181989 1
0.120803978805234 1
0.226225763993285 1
0.180099417836307 1
0.147088847600428 1
0.193031077182072 1
0.21905523411191 1
0.339420992688531 1
0.0700278956152446 1
0.126548853059556 1
0.127255248519858 1
0.0517342383422725 0
0.143761486714131 1
0.190639155248708 1
0.197521692139597 1
0.080908972834819 1
0.102733450924531 1
0.229944559850624 1
0.242281730403581 1
0.22621335340427 1
0.364047088372627 0
0.259582540872131 1
0.144580683085746 1
0.129575928884951 1
0.232433973724288 1
0.234350354989022 1
0.103762828440632 1
0.0953667030083085 1
0.158841237874241 1
0.284384681269995 1
0.243568336670851 1
0.261589922187213 1
0.240021678870939 1
0.175618358557128 1
0.117954794103693 1
0.197211299793275 1
0.240597762372221 1
0.296615373924164 1
0.350500846647762 1
0.0344126868535556 0
0.193753362880284 1
0.140914352290992 1
0.2040249115523 1
0.346398615320354 1
0.21126522411082 1
0.231196959566255 1
0.192499433018545 1
0.442474171618784 0
0.357710003871248 1
0.258236373098719 1
0.33598294768206 1
0.213453004810595 1
0.0439642190850359 1
0.215525111499898 1
0.274918488479491 1
0.263736260856602 1
0.103197985833493 1
0.318290867647335 1
0.0747802952001097 1
0.215532591494933 1
0.101164619996336 1
0.295920834937654 1
0.19839653059552 1
0.345327931821382 1
0.209155156467802 1
0.39605785412191 1
0.185208442307332 1
0.188196666384646 1
0.234086994294949 1
0.284913163030666 1
0.21019615336387 1
0.22826494129714 1
0.236336597383284 1
0.127409101021207 1
-0.0032964570975829 0
0.325454949879243 1
0.143643863021162 1
0.0538479443595514 1
0.062310535558174 1
0.294433186366819 1
0.216489759473984 1
0.230276987799498 1
0.467743419530921 0
0.110307719935882 1
0.127845394587217 1
-0.0144112851494664 0
0.161664873551891 1
0.0446049041537706 1
0.196133224026535 1
0.127284862022457 1
0.1587362012788 1
0.137333347727323 1
0.207667118549905 1
0.194671717935144 1
0.290039247133667 1
0.179539809307246 1
0.155205595669741 1
0.254163044964022 1
0.292181905328631 1
0.240060594406191 1
0.260100652869552 1
0.0255280159405788 0
0.112868801730648 1
0.241181314799593 1
0.240342534720795 1
0.132261865583212 1
0.248451508902265 1
0.223988400572381 1
0.126111310799793 1
0.179286696750248 1
0.266707246161882 1
0.263193931897716 1
0.181086231437816 1
0.208239233899343 1
0.0331830178546477 0
0.202043019289188 1
0.206255441155072 1
0.282324457463902 1
0.244410218542431 1
0.380433841786767 0
0.0658344577910976 1
0.233893829599651 1
0.219351417631423 1
0.193715802101956 1
0.111606690328364 1
0.127767587391137 1
0.27588956942341 1
0.089785171555149 1
0.13440435944555 1
0.200882578187766 1
0.151016932903816 1
0.0844788657546474 1
0.206061106779855 1
0.209799478216669 1
0.188311647550807 1
0.0697691576472523 1
0.27353327893196 1
0.216148133964196 1
0.346612700217009 1
0.271329990518184 1
0.273307127400397 1
0.236030520093974 1
0.114069104316514 1
0.237030176851832 1
0.15954905309039 1
0.345580979102503 1
0.232929396431734 1
-0.0975824120297089 0
0.156098348117403 1
0.290150307365873 1
0.0743378923022933 1
0.199055181041468 1
0.180385096906949 1
0.214753462622105 1
0.168137141335497 1
0.243098797836688 1
0.393439818395391 0
0.230821776576622 1
0.153792408707484 1
0.124202479892542 1
0.146937372304409 1
0.15225252267329 1
0.200593015813898 1
0.216882216230831 1
0.108288292457723 1
0.189269395756471 1
0.164068084899346 1
0.31720813137459 1
0.255482827585728 1
0.348516512298979 1
0.10036547879645 1
0.166705481475831 1
0.274562491425336 1
0.317030800596024 1
0.237127623878171 1
0.244738215627011 1
0.174400019002379 1
0.163355137519421 1
0.0466300506670816 1
0.277548957597511 1
0.237940323643423 1
0.0916700940727518 1
0.292464617960344 1
0.322071699528567 1
0.311918317523814 1
0.100066737876286 1
0.135833456442633 1
0.3418860868794 1
0.153437934318389 1
0.167153202698842 1
0.170255692384522 1
0.0392383695171883 1
0.122472865257815 1
0.256717037966252 1
0.197235830328468 1
0.200135789783501 1
0.166236511765394 1
0.211394984723236 1
0.265250169250486 1
0.0948522195299441 1
0.169143738925037 1
0.197357868378924 1
0.193576958331864 1
0.338581449502888 1
0.101693092102694 1
0.191661202315485 1
0.307325346361027 1
0.134274728161587 1
0.446568077986514 0
0.223829232519815 1
0.288704409079245 1
0.167691548071858 1
0.10234388315235 1
0.240701046098737 1
0.0372980188296895 0
0.234973991444322 1
0.203947498802417 1
0.281549639485753 1
0.154685173511216 1
0.12719423499843 1
0.14333811937756 1
0.301525592117257 1
0.192182817078707 1
0.19159107363318 1
0.0728230938587364 1
0.209109354277058 1
0.204865500288792 1
0.285148474624101 1
0.178410548457656 1
0.320627063301527 1
0.107261464017458 1
0.172771382777024 1
0.353896699907456 0
-0.0375848614970981 0
-0.00643523570315809 0
0.237907232153151 1
0.248192435680728 1
0.298236666166709 1
0.307974737968638 1
0.210430874746716 1
0.19768402936022 1
0.130587644633509 1
0.214600211109247 1
0.18816439879438 1
0.296410386507543 1
0.0823511613365348 1
0.154870175972407 1
0.161422051405237 1
0.0564447891062544 1
0.242964719825936 1
0.0851161394465118 1
0.206214372803212 1
0.24628198450363 1
0.0501683038976263 1
0.267370796385336 1
0.154559020792485 1
0.19649471583194 1
0.187230912633515 1
0.141907723183789 1
0.206344606293457 1
0.107148184840195 1
0.0806303853262905 1
0.274565065991735 1
0.0738672504523194 1
0.170935479992381 1
0.119898588845609 1
0.216794492292757 1
0.038383312222215 1
0.386837615035179 0
0.253318492462182 1
0.0356854175633783 0
0.348689441335441 1
0.213142565669638 1
0.230421082149116 1
0.398753080742489 0
0.141337206352514 1
0.277751821301384 1
0.216627488030181 1
0.190802711323573 1
0.210516667798969 1
0.325471180417294 1
0.128750186891187 1
0.0655516404997576 1
0.175041394893206 1
0.199332305885854 1
0.17553817783452 1
0.147305541805579 1
0.218805229523957 1
0.16086505437631 1
0.28678709624331 1
0.284860100908307 1
0.349397830605645 1
0.171874540102634 1
0.151036568783715 1
0.0680330983311424 1
0.282252757248516 1
0.117283063520574 1
0.164114511232431 1
0.154496509704183 1
0.311778713681238 1
0.260172142184149 1
0.209098350991464 1
0.26631017915739 1
0.00983738124017106 0
0.180785384641316 1
0.184613777477548 1
0.319993635973875 1
0.251430979123857 1
0.116981444460422 1
0.179561057881285 1
0.243779381619195 1
0.224648716950401 1
0.22451047574692 1
0.116785658099801 1
0.237960915437316 1
0.327159082498855 1
0.188812053590948 1
0.331431971242912 1
0.168164011796687 1
0.104751619653877 1
0.250775808182383 1
0.234510838446876 1
0.107575642853061 1
0.254566758974063 1
0.112588421867953 1
0.21302708894006 1
0.286217763176246 1
0.182764939313388 1
0.22383454185739 1
0.254565312562617 1
0.299170996609437 1
0.401928584706518 0
0.275846707710255 1
0.328426373995972 1
0.0739243020832999 1
0.228557902277286 1
0.291942152617729 1
0.332017797372528 1
0.27651669432425 1
-0.0140958695650132 1
0.278144954965828 1
0.141176872426728 1
0.214261490831317 1
0.289026985317819 1
0.329563300866237 1
0.255475511801137 1
0.262328014846218 1
0.278635962901926 1
0.233071325035884 1
0.117022730825425 1
0.241581959438 1
0.328165529360439 1
0.190048338077689 1
0.192737030635784 1
-0.0278095536379698 0
0.20439174182344 1
0.150173188287317 1
0.289537114853814 1
0.270101691256789 1
0.305868430338581 1
0.292539472050639 1
0.14406287032402 1
0.385487155886025 1
0.175822507986032 1
0.294089102632816 1
0.112274810216474 1
0.132027768684254 1
0.2149606865684 1
0.489213908013851 0
0.11778970114537 1
0.185421625802818 1
0.121453110726122 1
0.21273227880165 1
0.117721549913955 1
0.246334769085513 1
0.38700975983014 1
0.175609411714114 1
0.360892444927847 0
0.0823394024693439 1
0.166478951753656 1
0.0786911517521782 1
0.0346591918934709 0
0.128069331020435 1
0.21643774428464 1
0.191911686188128 1
0.238866898545207 1
0.314619209776289 1
0.334983211362776 1
0.190656724438587 1
0.0710144010934099 1
0.128455146746938 1
0.0719076391370085 1
0.148621607917464 1
0.109924213033649 1
0.225772468865089 1
0.1512411125308 1
0.333053228908832 1
0.121361450539451 1
0.148090610321652 1
0.181656644805536 1
0.348068030855589 1
0.217880723280745 1
0.234299699760139 1
0.160939021697677 1
0.129094179037821 1
0.0971223183851958 1
0.160969221847706 1
0.193937486185621 1
0.35414653852049 1
0.149074641309322 1
0.330159509814936 1
0.323608389854799 1
0.2017445531257 1
0.330248445775405 1
0.470018300173474 0
0.256330658552973 1
0.116692157895061 1
0.210661985884187 1
0.374403521308312 0
0.0338637131238695 1
0.0979203734594968 1
0.210958962120161 1
0.154360363212126 1
0.138818587030141 1
0.196169772397719 1
0.140932048110115 1
0.3799890586573 0
0.196057111643259 1
0.176679117748854 1
0.18724812231015 1
0.207617233849277 1
0.188362000445676 1
0.202460631323213 1
0.335606290581989 1
0.105299605271776 1
0.21808348016142 1
0.20126798618216 1
0.336975696394993 1
0.26303057769007 1
0.261005685093536 1
0.252537380535449 1
0.202103193170372 1
0.129904198411006 1
0.241640998678876 1
0.144929586534797 1
0.105870719600672 1
0.236568033133652 1
0.203689178245432 1
0.227450307783045 1
0.217218067752594 1
0.144094123046445 1
0.240278838138515 1
0.271143553610952 1
0.178984424802911 1
0.312165736434112 1
0.362933904470079 0
0.11072173438151 1
0.116849847624839 1
0.234879932902394 1
0.198777484969471 1
0.179491061836537 1
-0.00734755779235539 0
0.202858845105754 1
0.245928581299207 1
0.118111674276803 1
0.156670312749262 1
0.142965407012735 1
0.083209437548236 1
0.0672756379847041 1
0.152785155758676 1
0.152637440625634 1
0.36907998830903 1
0.222024408353053 1
0.183587592037387 1
0.105723101778553 1
0.146137797589761 1
0.267023287047039 1
0.0996057534892092 1
0.104259144578255 1
0.246148051687724 1
0.154487312913956 1
0.385765826677958 0
0.0324569234713225 1
0.235265062606161 1
0.17809951992957 1
0.221235537632717 1
0.302692793521636 1
0.25020475972185 1
0.163758805555657 1
0.128768011007661 1
0.189301492383107 1
0.25325833517323 1
0.135035536345024 1
0.155023112550087 1
0.133444429095538 1
0.268740364147643 1
0.141235366740542 1
0.140928853104588 1
0.0748981174641049 1
0.211936983682848 1
0.169182804014139 1
0.104426984308793 1
0.284149754842231 1
0.0697090090427267 0
0.132105125332445 1
0.10007338965051 1
0.21108729563957 1
0.324317200123783 1
0.119872853302675 1
0.114619361928722 1
0.219442459752577 1
0.175634076368548 1
0.0479717111059476 1
-0.039439642275997 0
0.072846514108291 1
0.221372838161119 1
0.26820107651284 1
0.241151233183328 1
0.0100773092993104 0
0.281659839207761 1
0.24548275488981 1
0.201839391145088 1
0.229140890210624 1
0.175107931631445 1
0.19239521927665 1
0.0521313549676004 1
0.160769605714695 1
0.214626408941744 1
0.224518994447107 1
0.148623337032891 1
0.108813323019959 1
0.272293763314128 1
0.193075964095842 1
0.164246500989845 1
0.240596316703148 1
0.112179063156857 1
0.152967168307956 1
0.123010239607164 1
0.108660902454402 1
0.289516046874516 1
0.102781344684907 1
0.213233631641171 1
0.121152148024881 1
0.220253114514639 1
0.113797491986331 1
0.152116613262609 1
0.159880416270064 1
0.152165458893581 1
0.214050336890479 1
0.385412317919158 0
0.178008056779662 1
0.254864173505578 1
0.256663382037194 1
0.281540330017575 1
0.104762138266619 1
0.262076126842468 1
0.268993008665368 1
0.279702641190282 1
0.117099519923337 1
0.00921274665831277 1
0.114134199336698 1
0.318818331697527 1
-0.0410686483926097 0
0.247322741770903 1
0.202624383495671 1
0.236434498254805 1
0.239892157158969 1
0.1701460931143 1
0.101648385778471 1
0.166928349402024 1
0.291390109451649 1
0.136397144692015 1
0.147030205491285 1
0.110617859911094 1
0.228037130639359 1
0.146583685374046 1
0.136991863995862 1
0.1026908435405 1
0.111714037463814 1
0.155677344801463 1
0.113722206756826 1
0.171657584781057 1
0.285848469688046 1
0.22993976341585 1
0.226833129324848 1
0.256739801931828 1
0.203306371822173 1
0.158116270485222 1
0.240979405633311 1
0.148735524295533 1
0.120207764836123 1
0.0583691065145304 1
0.275497568951075 1
0.288739288298541 1
0.168180813111078 1
0.121048522750172 1
0.302519903242984 1
0.325279111795645 1
0.242118855859964 1
0.10176306230555 1
0.251608610684352 1
0.293546608236153 1
0.209249477633078 1
0.168848528900493 1
0.174534747916444 1
0.157113040284387 1
0.179901602105156 1
0.0834505813613734 1
0.268715226448011 1
0.434109840453733 0
0.156941274456064 1
0.255644125925978 1
0.192604847818554 1
0.214709195631626 1
0.232553956379647 1
0.17648017516735 1
0.136276524801914 1
0.0385550375354725 0
0.321114996862145 1
0.181053008182124 1
0.211646662416678 1
0.279616896360259 1
0.249660919738728 1
0.175960268649844 1
0.25431110605363 1
0.212316422664017 1
0.176928004898181 1
0.14650335002534 1
0.24828530452882 1
0.24420466127558 1
0.0873527272228628 1
0.207250507502486 1
0.226179583099371 1
0.207039937758267 1
0.205490690872178 1
0.235793341279119 1
0.183626190315052 1
0.28204660173418 1
0.316302141920963 1
0.176029159609783 1
0.251079910241452 1
0.228532466035457 1
0.104584513792665 1
0.172118081264751 1
0.316198317505532 1
0.208183065692875 1
0.282265014343669 1
0.239930022040497 1
0.213374980584616 1
0.182593141951786 1
0.200044047934561 1
0.235330452857889 1
0.390462636327194 0
0.0223564758333598 0
0.194857299347814 1
0.217889972389034 1
0.325565934334653 1
0.205143350693162 1
0.339830385827751 1
0.0604025052640577 1
0.293449937883877 1
0.225073440222801 1
0.135958918527406 1
0.204916417553448 1
0.204480653637547 1
0.246867143654811 1
0.208584700662293 1
0.16048602311345 1
0.297362346309335 1
0.307828109313335 1
0.286814400186784 1
0.118616987225157 1
0.181818425649111 1
0.194599820715219 1
0.198529218874424 1
0.106095668516361 1
0.140341181915339 1
0.221157247857078 1
0.31323218356101 1
0.349367228562669 1
0.195070490152157 1
0.240951496056387 1
0.151169426831571 1
0.106501429840664 1
0.191475807685161 1
0.166530261799481 1
0.343751297363409 1
0.229289595652917 1
0.279758059996751 1
0.231751274082759 1
0.308483766304642 1
0.245727773202966 1
0.119142688468383 1
0.124507835135958 1
0.410326402146501 0
0.30524906616515 1
0.354314233570773 1
0.141626007642008 1
0.37713998190405 0
0.162231255119047 1
0.140496602776418 1
0.251605638634471 1
0.318467846332245 1
0.344601135861036 1
0.0939934366231867 1
0.113181124362714 1
0.0324888880608421 0
0.100429307826444 1
0.133270424380422 1
0.18801611047465 1
0.0443307051097752 0
0.188635244404132 1
0.239093122601777 1
0.311806141152288 1
0.197534275894187 1
0.0987690654681555 1
0.19859858386615 1
0.179850073852087 1
0.212403216570205 1
0.156708034480793 1
0.385015493896015 0
0.158812065569624 1
0.274662159323501 1
0.162167620615481 1
0.240154541361102 1
0.348717118165872 0
0.268313032127242 1
0.0170917130286256 1
0.427890863598568 0
0.222761856266931 1
0.071869435640492 1
0.254058449754994 1
0.124144098777747 1
0.211107772381553 1
0.236181899428084 1
0.12664344276743 1
0.152355552437515 1
0.330839566126793 1
0.103623415310395 1
0.0994650903505001 1
0.354681904407756 1
0.120334859027542 1
0.166563824050501 1
0.314286835706905 1
0.0835028691678119 1
0.195243303786612 1
0.148591686348398 1
0.189290205450951 1
0.234892273782673 1
0.318194812270539 1
0.220367947365281 1
0.266280465102078 1
0.0977729698329245 1
0.255071915066167 1
0.132675106146459 1
0.122433695597723 1
0.354905759981058 0
0.218803782706264 1
0.232442186098405 1
0.143846165389931 1
0.245574300641724 1
0.303002516454128 1
0.0654207043665899 0
0.202246844306292 1
0.27037676623948 1
0.151690574107418 1
0.114896085373 1
0.12175871233127 1
0.201304152155054 1
0.222717671934489 1
0.104490768818365 1
0.334167618631206 1
0.116231439077275 1
0.245895669855995 1
0.0540181903075979 1
0.174018977702564 1
0.0257852389461125 0
0.203898990410893 1
0.261107539880516 1
0.322173834761214 1
0.382632575464024 1
0.295364568956745 1
0.339151971379255 1
0.275336438392611 1
0.156046647270977 1
0.174301506446292 1
0.131286597532068 1
0.164450272461942 1
0.120518599630678 1
0.231613693613546 1
0.143124104966412 1
0.0973143888450047 1
0.259677760915513 1
0.268464786054145 1
0.176945112793762 1
0.3452427044585 1
0.141840916910177 1
0.177593282752999 1
0.255125895868253 1
0.172986620082605 1
0.179096582379155 1
0.190091222130017 1
0.16538494828359 1
0.250398109919003 1
0.262374314105619 1
0.178797085504046 1
0.41892162587318 0
0.23098146433885 1
0.240008004909474 1
0.169927077731733 1
0.258446918888453 1
0.269547479555772 1
0.175084676807567 1
0.143676006788663 1
0.252023224992013 1
0.133485729616842 1
0.168837410337623 1
0.0184518380972767 0
0.0670929035630441 1
0.171547560505128 1
0.232884402633515 1
0.352284593127597 1
0.134476660390455 1
0.151860825983267 1
0.251932621948 1
0.113946094252951 1
0.157919988460151 1
0.0457247945180512 1
0.178574577330613 1
0.198919091347028 1
0.129087081725807 1
0.318351534278463 1
0.26338739155359 1
0.19113677491093 1
0.347168323390334 1
0.136169078544727 1
0.395512632225309 0
0.153043337053399 1
0.182712547972216 1
0.302614453900944 1
0.173017338580452 1
0.169332627732993 1
0.205801816091665 1
0.101169055085145 1
0.16758984590357 1
0.146196338600939 1
0.263132623596298 1
0.172753088260106 1
0.280799510464666 1
0.173539424152489 1
0.104262589798352 1
0.11038574008304 1
0.1751813305861 1
0.256118516331921 1
0.0713598202136013 1
0.254669075641606 1
0.194036982122419 1
0.285598311840083 1
0.161833337761122 1
0.095054179417351 1
0.222328248202895 1
0.27185833887717 1
0.201810179538474 1
0.25279740487451 1
0.170560252037579 1
0.151316360884367 1
0.293653141939626 1
0.0548483111550236 1
0.267104590446748 1
0.0757366649008221 1
0.305456780231844 1
0.260571433563399 1
0.123212076135556 1
0.154797816508537 1
0.365885345577775 1
0.328384889663425 1
0.247606041894208 1
0.295667282086098 1
0.342601284546549 1
0.212242416019337 1
0.229698053207545 1
0.288540782566417 1
0.236005003456451 1
0.234899674960731 1
0.21998923241717 1
0.241755957723787 1
0.184902679966438 1
0.192367797477365 1
0.141755736505806 1
0.21271492722906 1
0.303429262816262 1
0.093198334187312 1
0.240920026859785 1
0.0845896067017806 1
0.0830465943718501 1
0.243584806355997 1
0.0194199382251572 1
0.121372683596431 1
0.192120696836953 1
0.117314135783582 1
0.124247012773966 1
0.209687365602777 1
0.250647484258818 1
0.248846376045807 1
0.177249895921779 1
0.182078097388925 1
0.131489209696075 1
0.100822239539576 1
0.19514195441885 1
0.287871242715372 1
0.38902966173951 0
0.0139360931508355 0
0.231608487181095 1
0.216477538711544 1
0.197336542920155 1
0.264896850452226 1
0.239999498890911 1
0.131812438478268 1
0.378190826469893 0
0.146627816884054 1
0.260623996964572 1
0.0736844034277879 1
0.188107014819434 1
0.237304923929094 1
0.228950136909238 1
0.135689020150471 1
0.101900417013856 1
0.320578093540997 1
0.229598233103093 1
0.357914428348778 0
0.233645645097234 1
0.14691252808981 1
0.30047533200728 1
0.364729499426879 1
0.0983442484083326 1
0.22974554079018 1
0.29811061568015 1
0.159921335318727 1
0.219358458789671 1
0.265699816025024 1
0.166324238468792 1
0.406837635990616 0
0.391226941497438 0
0.234602642185676 1
0.252383358686283 1
0.172712826713373 1
0.183116066554033 1
0.242076315193321 1
0.109488344791606 1
0.13780447240609 1
0.284460191604434 1
0.337055713787511 1
0.11130218493611 1
0.339705724052256 1
0.199976382587043 1
0.236061794090973 1
0.211578764659844 1
0.309408577995483 1
0.222933194742394 1
0.179187773350188 1
0.143624579604897 1
0.219047468212263 1
0.124566265165596 1
0.332893151885827 1
0.240959868364444 1
0.286387810969681 1
0.28419048135714 1
0.142081837136831 1
0.274733952354483 1
0.330483858595852 1
0.387851107111096 0
0.29002773989351 1
0.236059506760365 1
0.196476623041304 1
0.14616980944446 1
0.207300759699396 1
0.228255551748976 1
0.222975175278529 1
0.244793799408822 1
0.299638128628475 1
0.257886848400166 1
0.152251239950685 1
0.208979367144598 1
0.378476619765289 1
0.190994369894732 1
0.136376178836492 1
0.110264579991744 1
0.200812885523814 1
0.34805553834139 1
0.207881642767661 1
0.146911268544763 1
0.269955781880216 1
0.0957576310349424 1
0.304542272851783 1
0.0231650678181366 1
0.116219031387649 1
0.259866800946829 1
0.242730936314509 1
0.258064560318281 1
0.130742280312502 1
0.191781705744152 1
0.195596849598333 1
0.12642463270892 1
0.259942285399932 1
0.228199925407273 1
0.251445326561072 1
0.377421312030015 0
0.213775946944258 1
0.143784714062163 1
0.176833566913356 1
0.167920684518311 1
0.177258353218889 1
0.148547083772126 1
0.172151697396912 1
0.310818615779032 1
0.0886649771803971 1
0.335405007767033 1
0.124918316627975 1
0.224711248282225 1
0.361598683466737 0
0.277197467434166 1
0.117441250261381 1
0.335005796454211 1
0.214777492124364 1
0.229002182968268 1
0.157452843682056 1
0.137664346235367 1
0.165065241567027 1
0.324913937901231 1
0.205664746602516 1
0.17372356158715 1
0.192098516129828 1
0.205541666553217 1
0.165398731227522 1
0.174421756895653 1
0.271925281045629 1
0.283388148073287 1
0.319101607161432 1
0.209430927354614 1
0.263989653548968 1
0.238973592282882 1
0.0692649062620068 1
0.103240786537193 1
0.364653177833563 0
0.252543297993905 1
0.314026441488925 1
0.0869809785252827 1
0.101704663927961 1
0.235331067619777 1
0.391000158981087 0
0.152037678994929 1
0.226679260568347 1
0.20681361423678 1
0.318748657878938 1
0.14942892273214 1
0.323065254980104 1
0.217891445273194 1
0.249433691319071 1
0.174564761083414 1
0.24156060207667 1
0.157759416199872 1
0.100225780741048 1
0.223581355491751 1
0.276800442931399 1
0.133825935637554 1
0.178298680513234 1
0.382552004174742 0
0.19746202909908 1
0.280266707289638 1
0.123605512273557 1
0.327421133537594 1
0.236178824644523 1
0.252984197786123 1
0.235915228592175 1
0.147610843408724 1
0.100894985881425 1
0.150474331617626 1
0.292378905493524 1
0.19758359916079 1
0.164358767365973 1
0.183907036512555 1
0.323928796729072 1
0.151822999330219 1
0.246882765957367 1
0.263376013450147 1
0.0943073404476428 1
0.122377996957145 1
0.218518384650773 1
0.214152369235909 1
0.308191828883765 1
0.354765469693575 1
0.23280963650362 1
0.274528113753329 1
0.0900732757414248 1
0.238801384280245 1
0.162434023759856 1
0.181057463232414 1
0.0263585597764476 1
0.263448070568814 1
0.167162115089739 1
0.30904815655167 1
0.195508513354361 1
0.117615719553365 1
0.064391330599113 1
0.269114139071186 1
0.160662618949939 1
0.289845517466839 1
0.231575133690099 1
0.339743290015602 1
0.146368953213978 1
0.268030266522145 1
0.293622934931572 1
0.234872052140906 1
0.168226427473644 1
0.0820353434582795 1
0.185178372874977 1
0.244187367073831 1
0.18324919302682 1
0.0951894177029772 1
0.248800700595178 1
0.234879944400975 1
0.146293577798598 1
0.0355191517904321 0
0.343104557462262 0
0.373674824490159 0
0.336912995261843 1
0.283068472022668 1
0.287745177565059 1
0.233938000489173 1
0.145420279792763 1
0.179101319371504 1
0.184097151863998 1
0.0271891802058273 0
0.302603702757088 1
0.193102069858795 1
0.206697572350542 1
0.00552609302978106 0
0.149367179692703 1
0.235664117937613 1
0.287382390248348 1
0.281078090437624 1
0.0567215042515677 1
0.198209824151297 1
0.226737715935117 1
0.186294870139685 1
0.250500352185498 1
0.205475481853 1
0.0928547446457482 1
0.223054247697047 1
0.131524209824972 1
0.176767421736366 1
0.241656632622102 1
0.23257006741548 1
0.149311358704226 1
0.291277253203666 1
0.0214878545978692 0
0.21570275727164 1
0.274507950312908 1
0.132681870067688 1
0.295428794163234 1
0.0323954620263449 1
0.277276575404784 1
0.0245845251827709 1
0.120728453392324 1
0.116327991381959 1
0.286653187930842 1
0.0939093893027417 1
0.213038679448948 1
0.0885328933158945 1
0.189897577564309 1
0.163796671475248 1
0.167290527067814 1
0.310400043838338 1
0.260138095325617 1
0.257132934701486 1
0.256731176538041 1
0.323002223699866 1
0.180538566393435 1
0.142892869450956 1
0.27143478705315 1
0.153875166776646 1
0.0988820724783718 1
0.230742286347262 1
0.23244627941306 1
0.184026032486778 1
0.131816641493693 1
0.299383364543621 1
0.415337272947264 0
0.306438744853797 1
0.253379192199218 1
0.158606092063801 1
0.140729612021909 1
0.0358614027092294 1
0.230174775084329 1
0.105484307124311 1
0.210844983810973 1
0.261004691629253 1
0.332019616597375 1
0.251916480768685 1
0.0270481624016165 1
0.248958081821426 1
0.2594609634634 1
0.122939049878919 1
0.14663454274976 1
0.272413380971113 1
0.114866999586525 1
0.124816010986162 1
0.257827805590748 1
0.102589780194114 1
0.218905720657327 1
0.245328455905538 1
0.237411332660935 1
0.355774848030315 0
0.301582263714249 1
0.330212865455439 1
0.26256437065057 1
0.403530932677458 1
0.263077747816697 1
0.316774417043199 1
0.221707759554102 1
0.281185012560415 1
0.198467583105896 1
0.198497069116951 1
0.305879018170324 1
0.309523120200334 1
0.278899240358904 1
0.187512837991878 1
0.122929403319102 1
0.0195581738325824 0
0.162471929317404 1
0.16769168190753 1
0.10437196354244 1
0.0396674730974148 0
0.166410184627774 1
0.00274290941894389 0
0.180051835253294 1
0.172107425269955 1
0.104884946690292 1
0.176971459641657 1
0.121793361135448 1
-0.0138315184532889 0
0.159758772982641 1
0.257461707276797 1
0.0789712337771478 1
0.222095547865549 1
0.278854619510241 1
0.202269841799607 1
0.269945821735645 1
0.21470089233825 1
0.205910098525971 1
0.100815231444983 1
0.122387230521346 1
0.127665869252342 1
0.253273392425742 1
0.329909198643782 1
0.152943464120772 1
0.217038070818809 1
0.123989292501154 1
0.260801624137161 1
0.149192808096317 1
0.345582357580276 1
0.332452277043364 1
0.118000820150188 1
0.082089727097861 1
0.272111140384353 1
0.195267749902433 1
0.0978050623245071 1
0.283908031008436 1
0.211787485301033 1
0.205467336583284 1
0.0948619460557656 1
0.166061596734408 1
0.321028608489684 1
0.309093602353165 1
0.195039652901508 1
0.206204583036299 1
0.316953720905518 1
0.303195039452299 1
0.237279007781557 1
0.500703517798904 0
0.079907273479158 1
0.051945853543573 1
0.198630411836024 1
0.121660370610659 1
0.232579886019879 1
0.240635743271875 1
0.295775053176187 1
0.284235659303056 1
0.246300079601617 1
0.283663368019807 1
0.0831124181328103 1
0.290595847312087 1
0.188414541814083 1
0.240452946900138 1
0.289463066900903 1
0.140036858761768 1
0.208869473493159 1
0.181401209285635 1
0.315421602345553 1
0.0301024129999682 1
0.195396269206525 1
0.23694727154432 1
0.183747695765318 1
0.223401853146323 1
-0.0158616964852277 0
0.399247818690145 1
0.1438537740221 1
0.113988324275562 1
0.256221058902126 1
0.231317902309012 1
0.186304791121735 1
0.0499901498055028 1
0.203237166141452 1
0.23339594519909 1
0.261449831098034 1
0.106480656957169 1
0.302406718645958 1
0.206000689842187 1
0.23337251720358 1
0.278854985987485 1
0.284013187341156 1
0.0893181487211887 1
0.0822814837198168 1
0.16471056026575 1
0.134026248586055 1
0.281991394872112 1
0.167510806700746 1
0.203295484247433 1
0.30210108812095 1
0.153420954658682 1
0.206412269202201 1
0.264993577799867 1
0.327543550218249 1
0.228443066450197 1
0.268798528105814 1
0.0366258305140774 0
0.10187900198202 1
0.196477649747647 1
0.249420494574742 1
0.125534827960707 1
0.130632230556199 1
0.163006240204987 1
0.225951959028002 1
0.163032991607481 1
0.204927322460443 1
0.332507143890751 1
0.327495897255172 1
0.318412483402821 1
0.330555090879897 1
0.240642307885696 1
0.16176215443272 1
0.204515843249464 1
0.0643496385955613 1
0.284356757330856 1
0.0705471960864903 1
0.283848317412062 1
0.0616846299174036 1
0.134301683868785 1
0.297098989985063 1
0.158300117859007 1
0.281748971868007 1
0.181208818562309 1
0.270070801074339 1
0.154700591772769 1
0.139899116758484 1
0.193114940518147 1
0.109764156208628 1
0.408002285028128 0
0.241645141903996 1
0.161383849337536 1
0.235875299968538 1
0.172017259170975 1
0.163321028212096 1
0.184912128238843 1
0.243688376036882 1
0.23693309236574 1
0.0537506690250367 1
0.295042660217284 1
0.10344546590802 1
0.0902314440482167 1
0.200578061992057 1
0.187895609675711 1
0.00844323850263122 0
0.348617017759448 1
0.176316300710683 1
0.327292892749521 1
0.195362734966731 1
0.275435052652823 1
0.216135438653975 1
0.081694785620279 1
0.0497763846692256 1
0.207757751181305 1
0.272005396243681 1
0.207401010505231 1
0.305777805048311 1
0.228667788452899 1
0.236800600347562 1
0.24603477688452 1
0.27039897890238 1
0.235042766503861 1
0.136047649701691 1
-0.0254970436973535 1
0.292581396741218 1
0.140454148719529 1
0.155324167657249 1
0.123070162370568 1
0.156993207745093 1
0.284931451821453 1
0.130682872021537 1
0.222046784415585 1
0.288626608272372 1
0.269015723349247 1
0.125456988984404 1
0.340992193180509 1
0.296994117625586 1
0.273071251132198 1
0.289757685028579 1
0.221306199596701 1
0.224324186481368 1
0.325896248885569 1
0.253836323076555 1
0.373564007561683 0
0.204230584563265 1
0.177298139000702 1
0.286185612801158 1
0.0974215258921012 1
0.161749916630051 1
0.263229631303272 1
0.293238309575512 1
0.165050819812707 1
0.0638511331771862 1
0.134917116202212 1
-0.0756664774001451 0
0.295755074651133 1
0.276836143206534 1
0.182526000750878 1
0.198689249611535 1
0.238323819721995 1
0.284874499349905 1
0.0919558881643423 1
0.388445399552606 0
0.222740520846146 1
0.0433451205626079 0
0.26474854894623 1
0.242884874989843 1
0.226035425339396 1
0.154562894418329 1
0.242136716468683 1
0.168971988506286 1
0.239857229339235 1
0.0902316008985613 1
0.272871532021284 1
0.271684935402057 1
0.244380309343378 1
0.133489320849351 1
0.260688549375908 1
0.274279569259802 1
0.171695161704377 1
0.189701232147311 1
0.30468712387003 1
0.233337288767059 1
0.102397259490386 1
0.230282531898464 1
0.427714175768283 0
0.244243025948282 1
0.0789522664392477 1
0.0768508999270568 1
0.073090970881215 1
0.232645033861908 1
0.15617030851694 1
0.321035595848111 1
0.189004187727341 1
0.171357917336046 1
0.0579677323874663 1
0.305711846720015 1
0.0208534844904411 0
-0.0186887084679133 0
0.169407834155812 1
0.192435742460988 1
0.276974273171665 1
0.186041214906288 1
0.170650787721995 1
0.0646600776541666 1
0.174117413915621 1
0.186789138321634 1
0.266701076443207 1
0.0939835091267717 1
0.168971364877401 1
0.213601191288557 1
0.201040143638576 1
0.240400521665329 1
0.248993266643781 1
0.211936407292048 1
0.143716200081892 1
0.100898558420447 1
0.156694131284784 1
0.239874269167406 1
0.0367488884842785 1
0.175586248154734 1
0.198547394682016 1
0.212615286630298 1
0.179281529170397 1
0.173630397776857 1
0.197621840801403 1
0.118049915644035 1
0.210749673131624 1
0.293632885581895 1
0.0779812411117063 1
0.203002315321257 1
0.124748718398281 1
0.232629235901853 1
0.223626035524128 1
0.197473545059162 1
0.171586592058719 1
0.158541002197583 1
0.279087347603421 1
0.134421358326465 1
0.16847379891165 1
0.0662130119822931 1
0.335035318383803 1
0.172861822108819 1
0.21831711406934 1
0.312367765188771 1
0.323175922129105 1
0.216867624017737 1
0.166198692156688 1
0.236839180328044 1
0.162142357203346 1
0.343661922479364 1
0.270551849278384 1
-0.0580261588415174 0
0.161942926222259 1
0.208028298056856 1
0.215165431939516 1
0.231260621966617 1
0.295450588485539 1
0.0810634355973979 1
0.29015681534869 1
0.263676059192945 1
0.150883580638017 1
0.276837340736024 1
0.340151079476156 1
0.13932997316556 1
0.11356548019393 1
0.0957189892751174 1
0.224934254452963 1
0.257271179398667 1
0.0570265359972585 1
0.224832795215424 1
0.136338838803368 1
0.374115250800378 0
0.267897964948176 1
0.192575600681173 1
0.234659479169853 1
0.304746792006633 1
0.123946521624074 1
0.138503331429828 1
0.215563030655373 1
0.206058352428975 1
0.275077024839599 1
0.165225068974941 1
0.184998588274091 1
0.144043589611517 1
0.359197222782079 0
0.246190303314238 1
0.245389827451656 1
0.175586396973162 1
0.246035722097939 1
0.133271427608025 1
0.31032559111458 1
0.261478687737123 1
0.102433921887878 1
-0.0199904633970469 0
0.192791227542825 1
0.162064358191213 1
0.143745775142714 1
0.167432975892331 1
0.132520202885048 1
0.168882049587587 1
0.314901619241602 1
0.298246595224399 1
0.173289129947994 1
0.366825734876105 0
0.0852411950739495 1
0.162483026106311 1
0.0920920445426286 1
0.268628226222745 1
0.265126100265782 1
0.174499451351547 1
0.14624296846435 1
0.175722961429317 1
0.327490845187235 1
0.216831178881008 1
0.104700040398744 1
0.195090996701988 1
0.25992768124118 1
0.186432101636061 1
0.141902715384568 1
0.157552267544654 1
0.104211840017694 1
0.170947035210091 1
0.346629597909635 0
0.239255841405058 1
0.131695864266717 1
0.19966948028702 1
0.14190059835534 1
0.159199443107487 1
0.285252780197413 1
0.22814759758566 1
0.143278576923745 1
0.32906901443836 1
0.300370749016043 1
0.261502637572043 1
0.232098951438818 1
0.145131527187255 1
0.184821847131052 1
0.210804794330764 1
0.163202150011128 1
0.199347934500137 1
0.17366702878787 1
0.281658274829844 1
0.244856885575488 1
0.290052864096354 1
0.23736914669906 1
0.139916321558504 1
0.198934531327338 1
0.272734808963896 1
0.106046087552871 1
0.179234095071647 1
0.210505277337141 1
0.185687842953101 1
0.17833188162357 1
0.0866949284307786 1
0.311819145503269 1
0.327918600292596 1
0.280931857018944 1
0.379963833105286 0
0.100549255003597 1
0.466590130242477 0
0.0484784165529399 1
0.165609179485588 1
0.343445529051184 1
0.303190590375586 1
0.132478400681847 1
0.205787277630825 1
0.352936120632674 1
0.413149807938335 0
0.346174862673001 1
0.123956004005285 1
0.171436351728136 1
0.342136424901196 1
0.0608603541318338 1
0.135840021187273 1
0.0189956794986869 0
0.251196161791794 1
0.339421831905474 1
0.150877199809694 1
0.202838103691483 1
0.272592023207191 1
0.226952897581393 1
0.181327763176162 1
0.172337415874353 1
0.114933913254164 1
0.389575576331376 0
0.333713092845069 1
0.210304753199981 1
0.176837242628222 1
0.0614192004424047 1
0.333433450455637 1
0.168446609997459 1
0.113792310186135 1
0.21300762239869 1
0.0965336304012783 1
0.144951589589135 1
0.244238481763419 1
0.195879536719732 1
0.275964301377795 1
0.156967914696197 1
0.210191753568798 1
0.304196230174035 1
0.143453871622523 1
0.242176917592442 1
0.229638009647798 1
0.179123947408189 1
0.214814622760763 1
0.134435354329226 1
0.262842506872894 1
0.158679013535962 1
0.220739350206533 1
0.109531748220852 1
0.0246345226794532 0
0.30058837776907 1
0.19024107031651 1
0.203272780066614 1
0.465267569448764 0
0.228427496347306 1
0.0962817302414921 1
0.280594192147574 1
0.128738655394807 1
0.0821027825647941 1
0.265402673069345 1
0.190053710442616 1
0.162458081097141 1
0.190485911622704 1
0.310279042836132 1
0.256860209521561 1
0.218427199432355 1
0.183472358339712 1
0.233793226621136 1
0.205844253947916 1
0.124772196503812 1
0.193452217215947 1
0.175451949788514 1
0.1435902182946 1
0.23007493522531 1
0.032187146609108 0
0.118647757093899 1
0.240105672154397 1
0.284741517032924 1
0.120593307908468 1
0.295750466530497 1
0.157260891460911 1
0.0321164478617208 1
0.226890204147391 1
0.285864546110948 1
0.103218330711607 1
0.276616537196293 1
0.198266103036306 1
0.0982422407964348 1
0.0688482801482456 1
0.402307160570682 0
0.312556849681036 1
0.161512645151934 1
0.201607288345127 1
0.0990670004253964 1
0.151057364329249 1
0.230329902356402 1
0.221107311238132 1
0.186049955769791 1
0.270400046997423 1
0.0806812140874991 1
0.261472509963683 1
0.223629709789851 1
0.281477201272986 1
0.235929936448545 1
0.160206571390395 1
0.00307417019042245 0
0.0723364323416677 1
0.315974812709939 1
0.211237574452931 1
0.2322093297614 1
0.098040900227202 1
0.264014224826152 1
0.0580464491399539 1
0.143462353761673 1
0.0520413485171614 1
0.108109785723464 1
0.317556654823644 1
0.217291318701972 1
0.215609336980005 1
0.175212653562392 1
0.103355077331033 1
0.185450845217632 1
0.284816436931718 1
0.236629885733916 1
0.175207727457231 1
0.199018450106613 1
0.355027899630128 0
0.158927076444697 1
0.132015506851792 1
0.200718437594209 1
0.255952640521407 1
0.320266218512129 1
0.17250081101325 1
0.121254425593576 1
0.195243310914433 1
0.145757630239536 1
0.234875024702935 1
0.189189094088094 1
0.365053052630875 0
0.122310014569693 1
0.238441540398195 1
0.185106563002078 1
0.0495216831622424 1
0.0463830894507773 1
0.29302400002726 1
0.144152730873339 1
0.183771479510839 1
0.182743746679502 1
0.277895467838904 1
0.288313805137241 1
0.28842634942419 1
0.119902443914256 1
0.107018116209478 1
0.0789448364607139 1
0.161938118947895 1
0.130939200028852 1
0.0909697095899376 1
0.241221008797715 1
0.240712990520361 1
0.120068183831638 1
0.130972705380015 1
0.211550963956798 1
0.263864106143748 1
0.266436759919829 1
0.280573421640037 1
0.124491139079134 1
0.249872415561373 1
0.456881629459455 0
0.0810167245275907 1
0.169677083832534 1
0.33287646480915 1
0.158654804227037 1
0.149297660814267 1
0.167541519904932 1
0.173468765360774 1
0.105137907664792 1
0.213804048295088 1
0.114139292086267 1
0.0626990699372152 1
0.15988413506021 1
0.202331418370599 1
0.240465986401732 1
0.17277607287757 1
0.0089243198783769 1
0.0314549713505009 1
0.30501082520672 1
0.234047208973015 1
0.149490931740953 1
0.257587087434247 1
0.160366472454337 1
0.144954643316794 1
0.24360396033917 1
0.155746921622145 1
0.23237497205766 1
0.273878244606083 1
0.262013586113634 1
0.198438773042324 1
0.148164253515279 1
0.12497114793446 1
0.0279896014500426 1
0.228409340217893 1
0.1422961383795 1
0.140565538067082 1
0.18612553348217 1
0.291186635336078 1
0.237987204170137 1
0.167375911936928 1
0.17495240275943 1
0.350536443157358 1
0.294857872937792 1
0.179069610654727 1
0.161517895469727 1
0.231273257400043 1
0.141016871934773 1
0.222199316818181 1
0.168412264270139 1
0.283943055236716 1
0.274720896588407 1
0.2070535192301 1
0.395063588730754 0
0.102797189824966 1
0.18133867314718 1
0.100382940183324 1
0.147747629847238 1
0.0465072602518597 1
0.030057993974486 1
0.122159412427024 1
0.180697861360455 1
0.13458759267507 1
0.277354006248387 1
0.24902488242788 1
0.337623807654688 1
0.134471631792113 1
0.222428487597792 1
0.218722641935383 1
0.209316466632094 1
0.185505238254276 1
0.107883822523052 1
0.284935133543071 1
0.112344642029329 1
0.253102513871212 1
0.134298231247896 1
0.148642668466081 1
0.191881743478087 1
0.198362135369012 1
0.158577596775317 1
0.221585047355364 1
0.342100678086463 1
0.174083508900779 1
0.247211770942295 1
0.296890214859655 1
0.171188751698985 1
-0.00527351206987811 1
0.318177263246872 1
0.113199158932593 1
0.269851057976451 1
0.229561387476598 1
0.184024371323562 1
0.146937891676521 1
0.304676773803222 1
0.248334863917636 1
0.0781194651294425 1
0.197095622198359 1
0.115827136342563 1
0.192294170472145 1
0.312779127874822 1
0.189773961469832 1
0.233992133133655 1
0.14401956480967 1
0.158925112338127 1
0.22924625010949 1
0.32202844128038 1
0.268999988726977 1
0.0982273882352629 1
0.262413862391429 1
0.29458555051479 1
0.31685867142765 1
0.293932967022375 1
0.252529465771661 1
0.19891145859376 1
0.1210333752578 1
0.270412279669571 1
-0.0531928040466141 0
0.163762704637228 1
0.153683895884781 1
0.251498379776883 1
0.217658068075549 1
0.310040436962405 1
0.444096988493622 0
0.205248270793969 1
0.196425358925944 1
0.150732661009448 1
0.060313070330725 1
0.127778490756432 1
0.340478405526047 1
0.237836531952677 1
0.162216452077634 1
0.151755176182985 1
0.284875299387964 1
0.311769029370368 1
0.165026807420674 1
0.220249384658222 1
0.13955320163027 1
0.304204192047687 1
0.108486013415389 1
0.181800036352243 1
0.028223388529963 0
0.20887516095395 1
0.242138390026153 1
0.305059287967118 1
0.191388196881525 1
0.285808754760938 1
0.293364092039326 1
0.231597261065413 1
0.333735955606343 1
0.193259458219894 1
0.278945491711955 1
0.125350563745873 1
0.144648087890106 1
0.122360707478014 1
0.33093498870984 1
0.319371984429173 1
0.317740925231828 1
0.344783657945751 1
0.116391243633092 1
0.153013205013266 1
0.22844883667976 1
0.0705980494044794 1
0.228491582603944 1
0.291353021439914 1
0.146161342162838 1
0.147851263725925 1
0.244329684599214 1
0.321638593926896 1
0.197035221892362 1
0.311538210314619 1
0.0594540693137806 1
0.279397848895815 1
0.270659648169933 1
0.348508918436168 1
0.207331127489333 1
0.0633040247365542 1
0.0933998685359809 1
0.212382881105715 1
0.130111939566327 1
0.290966830949818 1
0.210303854071854 1
0.15557177528877 1
0.286833302985314 1
0.288131479680037 1
0.314071282854366 1
0.188486068252431 1
0.252395946087805 1
0.0199922350364527 1
0.20928614992846 1
0.356797290162727 1
0.233229015969128 1
0.16285723020535 1
0.20728561131305 1
0.304366596282026 1
0.221739431073144 1
0.200064106820983 1
0.125968843078592 1
0.231992785919647 1
0.255485788407912 1
0.403806737948794 0
0.0971383946879622 1
0.306843675161747 1
0.171651042059689 1
0.121939371271873 1
0.184870218915106 1
0.117607028143869 1
0.19302284107176 1
0.0448082737135321 0
0.125296701498834 1
0.0336609526261649 0
0.0773151060582478 1
0.276999772094793 1
0.292622514020663 1
0.223254635170493 1
0.144081075966212 1
0.0813079422067407 1
0.182154706835364 1
0.126055970392602 1
0.223064425560987 1
0.161864760423165 1
0.219371359281549 1
0.290837478831208 1
0.190892830731559 1
0.192391416045755 1
0.167705890277561 1
0.00705065425271607 0
0.29016908929363 1
0.106030377621904 1
0.100348592075742 1
0.264634088205282 1
0.238498313101476 1
0.134198734646753 1
0.0786555081433934 1
0.197380616000968 1
0.191128733867098 1
0.347868717404327 1
0.210696174544388 1
0.156781002242296 1
0.16451800837452 1
0.264778803267219 1
0.279654114047172 1
0.171730155922629 1
0.160430263967115 1
0.143688973848013 1
0.254210828581238 1
0.228641776818452 1
0.244795481095759 1
0.190436869519977 1
0.179686083877894 1
0.209205753402452 1
0.244269909423974 1
0.223064689869167 1
0.323649793757628 1
0.12578745578443 1
0.227220130560822 1
0.252289670853658 1
0.360441202574448 1
0.191531918089525 1
0.215497875241961 1
0.32050141865822 1
0.0077914818772001 0
0.276526704444715 1
0.277372433276233 1
0.241061270537692 1
0.344050626115144 1
0.283474005933426 1
0.120781751851318 1
0.184546912538339 1
0.220953287223744 1
0.250256679319438 1
0.134769579707208 1
0.221181229868946 1
0.142805939936196 1
0.0170665502541965 1
0.194588378208312 1
0.159109311494441 1
0.212522306038539 1
0.159536570413881 1
0.194992553729164 1
0.18871458473444 1
0.128360542601729 1
0.202275884165098 1
0.182346244624914 1
0.132462660081394 1
0.152307703759269 1
0.281995132762333 1
0.325096794791752 1
0.155992688682096 1
0.0800029281621257 1
0.200365185824811 1
0.328721980373046 1
0.156623949454201 1
0.110474679008323 1
0.378885642554924 0
0.251038289447957 1
0.141733527590836 1
0.275704124171414 1
0.0894212594313195 1
0.337708603619234 1
0.241677646723192 1
0.148677719161134 1
0.155825184913121 1
0.158968699959478 1
0.371369720792257 0
0.209678755385075 1
0.129704139447384 1
0.171507352979985 1
0.263510037658849 1
0.277707650476669 1
0.26788018831448 1
0.358795066177653 1
0.285168046795709 1
0.207331816193968 1
0.269009899218681 1
0.307969042613962 1
0.292455383657073 1
0.222567720474799 1
0.219800575099733 1
0.153570835656011 1
0.120141504722941 1
0.360478240709273 1
0.197094926203517 1
0.00662646995194486 1
0.0418322429716945 1
0.24969652887882 1
0.125444702541725 1
0.272545086608507 1
0.185482657458206 1
0.0443375538170226 1
0.124835697036405 1
0.239437413841101 1
-0.074781466870799 0
0.216466471734391 1
0.153339252168574 1
0.18237284330692 1
0.0558331227965813 1
0.221603756923988 1
0.287702142553175 1
0.228336885947585 1
0.21232185833011 1
0.377581504901957 0
0.198576161952961 1
0.27957561833191 1
0.316563340527652 1
0.186227338029099 1
0.184046094874911 1
0.214300061646843 1
0.227826199548859 1
0.190695855399084 1
0.137352831959008 1
0.100827503416126 1
0.317162235720606 1
0.228677755939259 1
0.224201628244028 1
0.216523604943037 1
0.135813761951883 1
0.173541070823756 1
0.14354757284652 1
0.284375025800893 1
0.32198741754632 1
0.168182203344366 1
0.137867482345894 1
0.250630919098076 1
0.355977812732445 0
0.453176427487222 0
0.168064814868311 1
0.242951768619431 1
0.218790300012157 1
0.151930456612401 1
0.267513262459214 1
0.232625893637525 1
0.222506722986033 1
0.329026752364731 1
0.196631631131659 1
0.210661930443983 1
0.246056543419683 1
0.0772574436890755 1
0.0992283590600209 1
0.247491321420604 1
0.206855435673556 1
0.220505338386702 1
0.163990740589887 1
0.0631803486177526 1
0.209543952287338 1
0.165682450816509 1
0.0436495322348415 1
0.337262833813101 1
0.152645219273175 1
0.210837727191611 1
0.108784323915125 1
0.190913433708023 1
0.0766432081674873 1
0.342305681158465 1
0.135882618349585 1
0.363676569323569 0
0.337407143642505 1
0.212862819402891 1
-0.0143608208264045 0
0.266824153843594 1
0.311903523739898 1
0.235354874740662 1
0.0112889911499969 0
0.120292831020419 1
0.00819219427033745 1
0.270371731864027 1
0.184728240462627 1
0.110421776488792 1
0.178111862974712 1
0.231359765789574 1
0.298926882356972 1
0.196101851203998 1
0.215210587584021 1
0.174744064201859 1
0.124625933216566 1
0.184246384532161 1
0.342712568920047 1
0.222868293819189 1
0.255871813155041 1
0.186271557906408 1
0.311387078925299 1
0.390471780144906 0
0.230544017491254 1
0.532441943339103 0
0.118318485160058 1
0.104653064071427 1
0.155726378341883 1
0.247316287126632 1
0.233538681555312 1
0.204880169096003 1
0.208135962329697 1
0.210489506588099 1
0.0712024465913653 1
0.191552157221167 1
0.211431707891409 1
0.212989354408876 1
0.269041114878128 1
0.00427101037000445 0
0.198526462528176 1
0.189378868091812 1
0.155266881856953 1
0.220298211789357 1
0.228043142202352 1
0.211641368532149 1
0.181879074215839 1
0.253587054909246 1
0.235064198525298 1
0.280207567005178 1
0.346263076383413 1
0.268612007912787 1
0.192193901250836 1
0.231715664180046 1
0.168040553939057 1
0.266099506371875 1
0.249517876817298 1
0.263315544082952 1
0.223402706576341 1
0.0844643600341604 1
0.145205323933307 1
0.118093810433044 1
0.0498034045080395 1
0.0687572510286094 1
0.327232168812038 1
0.285702269103086 1
0.225513524867776 1
0.252374382125906 1
0.372441057501838 0
0.222579332627605 1
0.356867018164163 1
0.242997204333322 1
0.244540344112364 1
0.24055074451693 1
0.264358497937067 1
0.0349464901302416 1
0.249138633467118 1
0.326996912162606 1
0.135442667228632 1
0.280078420289383 1
0.0888575255607494 1
0.19851924812314 1
0.217185975713141 1
0.30402501085217 1
0.205112247790313 1
0.26870782217099 1
0.28509631045285 1
0.248394775612305 1
0.302952079406057 1
0.185469809315708 1
0.209671728597477 1
0.344772936987437 1
0.0556179600440209 1
0.444154130473541 0
0.227169074501306 1
0.230402220136603 1
0.132371935519263 1
0.288640225824903 1
0.233736458381015 1
0.087443591738786 1
0.324935033869154 1
0.107159552076579 1
0.224014761945796 1
0.211001801987551 1
0.0739103917953357 1
0.278360619205274 1
0.0932025754415186 1
0.269210995395872 1
0.18704368833357 1
0.186910218907468 1
0.195976115837579 1
0.144230321194422 1
0.073086700560074 1
0.216053782445778 1
0.108061228543817 1
0.24648284989311 1
0.312575471517847 1
0.264473891509538 1
0.114957902248615 1
0.17906906240534 1
0.282979592550473 1
0.179174158130409 1
0.187011307831641 1
0.0345074348289824 0
0.196294651141455 1
0.219327357696321 1
0.28687618654703 1
0.321590484979905 1
0.0603235562566756 1
0.0748312046260937 1
0.222197674062316 1
0.0964135144138466 1
0.215258366236403 1
0.155463985814778 1
0.234156659840055 1
0.268060348758098 1
0.339099700712557 1
0.165869188951777 1
0.0786501772222306 1
0.239006713554054 1
0.255867088775413 1
0.0952534305035371 1
0.202351826336737 1
0.165080583568987 1
0.167749460868112 1
0.199951116739351 1
0.17222423944794 1
0.202930893320523 1
0.236120156097445 1
0.107680050511548 1
0.303419448037045 1
0.266327674727524 1
0.183408677630153 1
0.0976885802572381 1
0.270405877605579 1
0.118986602401257 1
0.171393030876171 1
0.351589904684879 1
0.414068877324985 0
0.126222985493468 1
0.208182393332461 1
0.313326958033112 1
0.307222678725623 1
0.284582852300414 1
0.214267793829214 1
0.0599367469166775 1
0.331741975108434 1
0.1685227525212 1
0.0613418984321062 1
0.101892974290643 1
0.286122084455807 1
0.394372415978664 0
0.213508753397986 1
0.341235028997055 1
0.20674373481536 1
0.1931999530973 1
0.141987498956333 1
0.127942167988165 1
0.24005902986028 1
0.0796086059251993 1
0.195921856319343 1
0.146332291298334 1
0.238776338678181 1
0.0635085027467145 1
0.205621979912653 1
0.0765105620207298 1
0.226067897120271 1
0.36121417579412 0
0.101932759104035 1
0.239720702987996 1
0.100173932823886 1
0.155837021756276 1
0.213384786034503 1
0.229598469789824 1
0.29327271320235 1
0.312754305173654 1
0.286774760737006 1
0.316097990607525 1
0.227901139717353 1
0.286998220458678 1
0.267991027518926 1
0.387648461574499 0
0.200536708464302 1
0.0753834022685836 1
0.138855621509165 1
0.230894039333336 1
0.29613959343106 1
0.160060095323125 1
0.112512892113533 1
0.128416352998862 1
0.186052575442775 1
0.136949450657057 1
0.373610578912135 0
0.203572617343398 1
0.297523399358835 1
0.156718048803275 1
0.141867426734556 1
0.249944291425013 1
0.308735708601144 1
0.0850400902338854 1
0.243007023878632 1
0.248524721498611 1
0.19491649719755 1
0.366624134813207 0
0.351377047406517 1
0.196035320199357 1
0.312252247492104 1
0.109079576296109 1
0.188576218799484 1
0.127950687376964 1
0.319990877166218 1
0.196048469657854 1
0.100895007328507 1
0.238225371292089 1
0.220440845284219 1
0.221375008782676 1
0.358454343811962 0
0.217490274017065 1
0.229034108833787 1
0.156596980603817 1
0.0775768446848415 1
0.148462471845279 1
0.250833330017543 1
0.249726329340555 1
0.113141366572847 1
0.21762581708584 1
0.191019742136122 1
0.102596360329381 1
0.362496403414606 0
0.156409219514496 1
0.203499518363039 1
0.163115485526224 1
0.305902530016322 1
0.140438276857449 1
0.169503530140041 1
0.311212288362633 1
0.222784793881746 1
0.320557885284832 1
0.322997480157942 1
0.241167207385879 1
0.239034546498094 1
0.130623008619158 1
0.224646982048694 1
0.334510248646228 1
0.181093292148618 1
0.213704158389994 1
-0.171291401463919 0
0.256635247951235 1
0.223240911935558 1
0.273220714014362 1
0.30116507613149 1
0.231299742660599 1
0.232282274031687 1
0.108419986369831 1
0.229454461412553 1
0.242967105515992 1
0.13113253624139 1
0.235614961481673 1
0.118239851422829 1
0.111610257649556 1
0.197596748472651 1
0.202836839608528 1
0.236466944930369 1
0.221248151827535 1
0.289624456784087 1
0.260583022559476 1
0.10751906521169 1
0.327548691925948 1
0.265004510213623 1
0.222613019198744 1
0.214832749091109 1
0.211172035970588 1
0.156544994096176 1
0.197095249451843 1
0.142614853910759 1
0.234606020602603 1
0.270302876854817 1
0.255133668446089 1
0.203757067113989 1
0.224268776404938 1
0.122830192869249 1
0.247018378153569 1
0.111686855246679 1
0.285172517249821 1
0.201629477932723 1
0.307610333056519 1
0.218852250931171 1
0.244139392029221 1
0.124489368190392 1
0.221826140763201 1
0.284343959700206 1
0.372611924235791 1
0.155996785895218 1
0.27065941424202 1
0.260538867732443 1
0.212421264567071 1
0.197207749401907 1
0.227246774377385 1
0.33100266039265 1
0.338620995251031 1
0.242462794171462 1
0.188135701431163 1
0.219841361161767 1
0.208503182607397 1
0.242200280588162 1
0.169615325716954 1
0.182185230185734 1
0.159781486172514 1
0.345179747504974 1
0.0428860951896595 1
0.330508368284883 1
0.193018630260921 1
0.18785587004996 1
0.153126190602048 1
0.129161720758378 1
0.337304021152449 1
0.205144271559221 1
0.152516485849741 1
0.215133131433851 1
0.195556637485 1
0.15002000437429 1
0.173971838428484 1
0.0448559804291969 0
0.445772604350563 0
0.179368535404451 1
0.266809307461882 1
0.242539626707162 1
0.275979844187169 1
0.257942218773705 1
0.227289608011756 1
0.218565573625704 1
0.194646775516617 1
0.14426606675614 1
0.274881830254868 1
0.109909995932794 1
0.210081167308162 1
0.211194178822245 1
0.2270874756135 1
0.0611319543057905 1
0.179299452319868 1
0.36369992637502 1
0.30590701297669 1
0.264873925174364 1
0.0319002797435123 1
0.248882455641766 1
0.246357716404094 1
0.0928389393189175 1
0.219024996710885 1
0.235174622226919 1
0.179032017240914 1
0.118076307307789 1
0.114375909870552 1
0.109998623748506 1
0.140913139936679 1
0.145346271737147 1
0.215327607207421 1
0.256070976484167 1
0.144267429161396 1
0.121193978993631 1
0.251555384629487 1
0.266858612553122 1
0.0689476594610021 1
0.227203813548167 1
0.20617226464318 1
0.0652759525298982 1
0.120832678359944 1
0.338060937005263 1
0.0528881394714407 1
0.13990513018739 1
0.278103116624671 1
0.27350015886534 1
0.0045646739809816 0
0.17860317953968 1
0.247718103656244 1
0.308355011474797 1
0.105465752573979 1
0.144877687232682 1
0.263357523109784 1
0.146775516214926 1
0.268049622823115 1
0.270716393284208 1
0.178983776504925 1
0.0714091192653961 1
0.227921768484259 1
0.377302890050993 0
0.156518286332055 1
0.235899582528469 1
0.204247355688247 1
0.217999177025178 1
0.222256575197652 1
0.229222750790306 1
0.121197772795657 1
0.153418733538601 1
0.222530677347127 1
0.250177100741599 1
0.412834368275928 0
0.181525796972291 1
0.164806798547799 1
0.301805671359103 1
0.229824887889839 1
0.287655713814467 1
0.164673741290446 1
0.210735226014107 1
0.393952788871329 0
0.216911313216751 1
0.274029815470845 1
0.13697735698845 1
0.369959130110828 0
0.169626064640926 1
0.12315282475707 1
0.238930173901471 1
0.14379465355084 1
0.276340106024914 1
0.119158688670625 1
0.188561410854113 1
0.184349713018969 1
0.266551519619585 1
0.260356110130845 1
0.21898673705302 1
0.295561246811044 1
0.136059190179659 1
0.362547683697024 0
0.0966110283329514 1
0.20446414042676 1
0.203517098024932 1
0.32468214697769 1
0.221731040149488 1
0.364374993266268 0
0.362547884588368 1
0.130464250042133 1
0.189297738524657 1
0.140961653911313 1
0.171827698640878 1
0.251451682807005 1
-0.106967474239106 0
0.331633621386961 1
0.262325964670321 1
0.161371585176951 1
0.352097013774536 1
0.226529550562944 1
0.169809002324833 1
0.122295849325823 1
0.276646574862974 1
0.238547756476988 1
0.281519599525253 1
0.213979699465035 1
0.169221039611857 1
0.172375679858666 1
0.155355993276493 1
0.223035846324272 1
0.264954367903547 1
0.214340424401105 1
0.186320206736622 1
0.0581189352511232 1
0.0551839288510937 1
0.115330682695154 1
0.429260143601367 0
0.11278628754178 1
0.0470240911926332 1
0.0741553186501931 1
0.122403343410124 1
0.0683692783325559 1
0.29258597173589 1
0.14944892760518 1
0.214978284468265 1
0.28952286067262 1
0.229261790603222 1
0.273638039422403 1
0.206251523615035 1
0.136813441947427 1
0.0734937685751069 1
0.100762170273733 1
0.235151934154278 1
0.381988592524404 1
0.141417707340567 1
0.214048724760958 1
0.16670305617475 1
0.320805554102431 1
0.206221623570713 1
0.163388560503163 1
0.279450278525934 1
0.115875303440258 1
0.144747070278067 1
0.181031134676449 1
0.16402977620573 1
0.176387547246175 1
0.254630595374144 1
0.270904641083342 1
0.240687547953574 1
0.170605298868915 1
0.187172355269222 1
0.165420976282275 1
0.480132410770852 0
0.0108078104934544 0
0.22877000620813 1
0.111927968112905 1
0.337152321277256 1
0.210358987042693 1
0.303932695872705 1
0.230200504832545 1
0.289935144142881 1
0.33685342725766 1
0.340256942363296 1
0.389252031001848 0
0.105593343187115 1
0.167281536387793 1
0.0308358307961543 1
0.249198944771383 1
0.194463426379076 1
0.240990846793083 1
0.026727025341268 0
0.0143437877440931 0
0.333893957229269 1
0.196039692667633 1
0.245155486855324 1
0.220563525192535 1
0.377235226923933 0
0.345557930989397 0
0.235108136173399 1
0.325686661553629 1
0.0452843404236136 1
0.19163094992363 1
0.257887565890188 1
0.373387255138361 0
0.208061428955108 1
0.389613893075767 0
0.188821365142463 1
0.109895789525384 1
0.314808111805499 1
0.216924386644351 1
0.159239284183415 1
0.225666991760866 1
0.105433960892161 1
0.161239109189449 1
0.192749761599159 1
0.258434713678544 1
0.189334427452953 1
0.371298834369823 0
0.163784301262871 1
0.10611792024009 1
0.276740939692948 1
0.180776848807529 1
0.202388157115707 1
0.134770365181206 1
0.289275903619369 1
0.0947189395175543 1
0.271790318907044 1
0.337621573999804 1
0.333079591103689 1
0.319426035699422 1
0.0851055593954846 1
0.247656521526827 1
0.329423874705557 1
0.2943839043216 1
0.304204796450771 1
0.05927513112465 1
0.181062464552614 1
0.0891173805651448 1
0.236016063318857 1
-0.0139898847327064 0
0.105852008629876 1
0.26726200835794 1
0.111910185087403 1
0.0977740614819715 1
0.184038671410577 1
0.161870369738154 1
0.0757547153982844 1
0.151412008302661 1
0.0425416970676508 1
0.137042297622703 1
0.188603467769965 1
0.203222013338517 1
0.342073797908639 1
0.139217798138887 1
0.188261920769258 1
0.255443015767905 1
0.209700290457328 1
0.246310602822969 1
0.344050668853808 1
0.118869289563663 1
0.302952702694135 1
0.289106953095321 1
0.204528543252532 1
0.241546759708788 1
0.0954764439025403 1
0.211357845130413 1
0.299458707655872 1
0.279277944439143 1
0.222571959259578 1
0.207899854874046 1
0.302231583303873 1
0.142722555736207 1
0.145949848169032 1
0.265325965723309 1
0.21382233114521 1
0.149871104913608 1
0.229134395586592 1
0.169614532538612 1
0.1004701236609 1
0.303693586022492 1
0.222870702827764 1
0.276894219641829 1
0.267592139570852 1
0.0801978635436712 1
0.207618930569066 1
0.165646071155625 1
0.126498432604271 1
0.282785221708677 1
0.100102985236564 1
0.156703402007206 1
0.121686507982621 1
0.322953710672643 1
0.128032828447052 1
0.00804490216183086 0
0.149071603214505 1
0.0313035165236783 1
0.416692324705771 0
0.360847304185574 0
0.147349702626519 1
0.230674342807019 1
0.130690236266485 1
0.23351213015273 1
0.0607777926637574 1
0.234963261949024 1
0.0665069987903302 1
0.171507539642536 1
0.176616753019561 1
0.186887212461719 1
0.0679074221077682 1
0.237786614332687 1
0.251143729348789 1
0.102352529318818 1
0.265918282594211 1
0.204131080821236 1
0.222549118671731 1
-0.000357366235310075 0
0.246069036869675 1
0.253396321206827 1
0.237624295510448 1
0.182449678241229 1
0.317802568406543 1
0.152975429779046 1
0.244119857035301 1
0.131196142892669 1
0.228095574807698 1
0.201133406156538 1
0.217813945265655 1
0.0281038033430527 0
0.0779563966307423 1
0.255785833466232 1
0.239184209841521 1
0.184360737918127 1
0.249567077472273 1
0.088015568971984 1
0.0885812241387037 1
0.169239099493356 1
0.159773971288486 1
0.211715782429468 1
0.216898214190635 1
0.168106195240728 1
0.310365817323995 1
0.219873097397689 1
0.198157158409265 1
0.138835076515228 1
0.0183311533897258 1
0.290568783985266 1
0.224244236278374 1
0.142780654236902 1
0.284648584474395 1
0.200555726454621 1
0.151229351664417 1
0.283501679309921 1
0.335569297484652 1
0.159886097478284 1
0.15494558424486 1
0.16826045669393 1
0.261795539495304 1
0.0471661291255798 1
0.260204546956403 1
0.234510692240688 1
0.210244457481865 1
0.227195866727398 1
0.106920206282747 1
0.138440335022294 1
0.236045962332882 1
0.209600210669143 1
0.313893330939742 1
0.335768424402402 1
0.193728956496207 1
0.395086513954095 0
0.206148997546131 1
0.107021597319435 1
0.177267814372601 1
0.31920553121534 1
0.127637017634677 1
0.189060235168617 1
0.270943148049171 1
0.400371701806274 0
0.149732965035243 1
0.169705038714738 1
0.300131072342384 1
0.265443890575692 1
0.113508497778882 1
0.223885038809282 1
0.278024188498021 1
0.0608426867433172 0
0.0986757007720641 1
0.184909898442074 1
0.152364404484929 1
0.108376322126828 1
0.168766536977684 1
0.306449605570368 1
0.232376820598646 1
0.271873380536725 1
0.174046454352861 1
0.164352852881412 1
0.166766017579128 1
0.186918702499632 1
0.170489553973888 1
0.210803005041601 1
0.18816161509223 1
0.191676360660236 1
0.163731839016952 1
0.170202303235882 1
0.22360500784176 1
0.224773420861532 1
0.156356985630868 1
0.149188276889989 1
0.102423199828277 1
0.0964192877148523 1
0.219668577831988 1
0.150934386141012 1
0.218959905335888 1
0.0676301907868198 1
0.2363696920717 1
0.27545041509352 1
0.289723527738599 1
0.228517758509446 1
0.258053806916632 1
0.339174956078053 1
0.212993454111527 1
0.263231643938148 1
0.196486795988287 1
0.245962420593038 1
0.172467015825717 1
0.313771105541496 1
0.230138295612085 1
0.294373607680713 1
0.315308851781741 1
0.0943405299135801 1
0.258116393719118 1
0.28035653708775 1
0.0667955803237452 1
0.137626566144061 1
0.20119503381524 1
0.203077025321755 1
0.238217999639393 1
0.223995912559967 1
0.168358753852931 1
0.22279223557428 1
0.184871327740549 1
0.188731600292904 1
0.247724262590571 1
0.200868160972585 1
0.261526963965994 1
0.213403779149637 1
0.329854901531127 1
0.128313517597413 1
0.369155546906429 0
0.275640574548351 1
0.203473781466757 1
0.244210390894976 1
0.121456957727843 1
0.150580093266206 1
0.316968418857029 1
0.127632362284485 1
0.0859612027059427 1
0.21865769191636 1
0.303439593932393 1
0.111968052491349 1
0.0623312326720273 1
0.384738215220314 1
0.232193278297121 1
0.161155508932544 1
0.202092307293303 1
0.195723870580493 1
0.281146423060842 1
0.2002407203282 1
0.255825390666805 1
0.171141528344871 1
0.166388759313002 1
0.25147246351683 1
0.117699252847945 1
0.153404333253193 1
0.267632706530113 1
0.232949235415098 1
0.202023834745738 1
0.3262711188161 1
0.314510347040805 1
0.312881096703944 1
0.133666755382873 1
0.19923847763805 1
0.218165992215338 1
0.108989458009724 1
0.0957751771635442 1
0.149077809471124 1
0.348653053576555 1
0.118492946398461 1
0.23062924246168 1
0.316955843368386 1
0.0820325164290843 1
0.168429573940274 1
0.270719334587068 1
0.125362619333418 1
0.214580022960857 1
0.0657821240396546 1
0.257166791629343 1
0.0382232444007171 0
0.379863173618294 0
0.124712660821832 1
0.234341906730642 1
0.221756434864248 1
0.212654405712075 1
0.175640944564793 1
0.209397350687317 1
0.35813223876353 0
0.249810650900776 1
0.124032525057405 1
0.38588630415514 1
0.366376449621888 1
0.306423403405168 1
0.174909859289395 1
0.246377328162071 1
0.393972058665678 0
0.104410529982289 1
0.186331119207594 1
0.298765211862881 1
0.158780871685775 1
0.243536571255841 1
0.191550333881256 1
0.0724326576838673 1
0.174970521943168 1
0.163376187411014 1
0.236052874905335 1
0.309823671235455 1
0.0940218038177063 1
0.290832735203566 1
-0.054776040525061 0
0.322273489117735 1
0.226421451850536 1
0.343487696799917 0
0.212247305476837 1
0.28189365592763 1
0.20628774247131 1
0.253585466108605 1
0.120406669831861 1
0.28159475107322 1
0.128281035480656 1
0.391638372930679 0
0.178681528926494 1
0.0737840779357046 1
0.209462430797736 1
0.135164681000999 1
0.0944314931939534 1
0.322313549975807 1
0.140316568527333 1
0.242284631050734 1
0.323003674125899 1
0.187912645729749 1
0.232882438697904 1
0.288047529498796 1
0.158507714161782 1
0.09855246896357 1
0.431227178114574 0
0.232106129633992 1
0.16766743491528 1
0.258597117695402 1
0.266245486418764 1
0.345389878784198 1
0.182638654245993 1
0.164801021517718 1
0.282658873410661 1
0.208218960482248 1
0.0754479116027759 1
0.303685827812745 1
0.313002360758839 1
0.240034815769075 1
0.225154555367194 1
0.211837593044685 1
0.271962704096714 1
0.213342643155279 1
0.146740446792063 1
0.427290641696846 0
0.147669626553336 1
0.288869622028931 1
0.244934355928259 1
0.125409104195057 1
0.136985524999479 1
0.120810818496415 1
0.181214678409042 1
0.377153978900308 1
0.162695353159274 1
0.0252120366777073 1
0.143442667692315 1
0.176794433537628 1
0.197032941811836 1
0.264612647783747 1
0.0122655524426388 1
0.209194707307842 1
0.257179115514089 1
0.17580274124972 1
0.126900930008606 1
0.288782018495988 1
0.347755203999456 1
0.270410470376194 1
0.171485517870796 1
0.246797474632923 1
0.170659945883127 1
0.093216824529536 1
0.164182594407765 1
0.235657674512007 1
0.110570540050196 1
0.132615369379104 1
0.188735741826385 1
0.262235133886059 1
0.326248450424992 1
0.0814131311201184 1
0.127281450690728 1
0.212199641223755 1
0.183400231840469 1
0.143452834205122 1
0.0988031664555775 1
0.205206568087076 1
0.201417801024832 1
0.241643904619846 1
0.290982298340954 1
0.0176591365124606 0
0.336100848873342 1
0.203772581666507 1
0.122928041732834 1
0.230599810208714 1
0.2372582140792 1
0.108866225013481 1
0.175537525176405 1
0.322609038403848 1
0.21281730942265 1
0.135921936964167 1
0.237182237280932 1
0.188764034204252 1
0.218228281071344 1
0.0124137367883508 0
0.249710827536627 1
0.307139262035882 1
0.26489334822809 1
0.151240540466237 1
0.171918307272014 1
0.115396533942677 1
0.227377681472013 1
0.131737311224522 1
0.0754607340054243 1
0.187268972111809 1
0.235856420254496 1
0.217374317688653 1
0.262121639283784 1
0.162447049069059 1
0.138463008915211 1
0.256057359722284 1
0.161100932049776 1
0.310122018650635 1
0.269058945760238 1
0.152991972646127 1
0.122691718755455 1
0.176435218525004 1
0.175640494486835 1
0.110572871925162 1
0.101324204241098 1
0.254523910172068 1
0.127981401127824 1
0.258934194420125 1
0.165659878467161 1
0.273842003854477 1
0.228361148254738 1
0.297149202126098 1
0.294108626670595 1
0.199818899505931 1
0.198157886571133 1
0.229916642273982 1
0.00322405724945618 0
0.421664601664736 0
0.27102720488181 1
0.111148003461874 1
0.196915417962341 1
0.330469599560728 1
0.134066097415852 1
0.261703816665763 1
0.377613630499079 0
0.101325027591856 1
0.128146656347473 1
0.154879178137137 1
0.207688362627827 1
0.21530195227492 1
0.194112933634384 1
0.187191218396811 1
0.185405570156531 1
0.0214602717016933 1
0.260743216973398 1
0.346930565630178 1
0.204563871753267 1
0.324332604697288 1
0.252714479952114 1
0.257329848358678 1
0.197217215412216 1
0.180124948473885 1
0.0950936792379447 1
0.211363197275457 1
0.366470447399786 1
0.302040501735958 1
0.224686117077305 1
0.255914765641224 1
0.171487736322757 1
0.300473040324821 1
0.160646805072013 1
0.271997970759028 1
0.251498225783843 1
0.323003846665853 1
0.275627930108123 1
-0.0510320383626916 0
0.0798042605185766 1
0.446642962366805 0
0.260673409789806 1
0.257550071228749 1
0.484562794278937 0
0.0690368773712975 1
0.187542234394674 1
0.160259641243174 1
0.211570781550062 1
0.0653159741191694 1
0.156217600368028 1
0.121171879082907 1
0.144227789373986 1
0.00742432223513983 0
0.315656783273309 1
0.11187012267756 1
0.309706243126497 1
0.120761102102916 1
0.171757377458317 1
0.200961760090701 1
0.24686233840522 1
0.12575992618611 1
0.161861828721406 1
0.135063398206696 1
0.198324922487139 1
0.114050080570622 1
0.0436085303194426 1
0.101084155609485 1
0.115831940646008 1
0.305656091929886 1
0.291138297088002 1
0.193858169898146 1
0.224356733080348 1
0.205124548669367 1
0.103452741763149 1
0.183527639563086 1
0.31587365720582 1
0.0540944335512055 1
0.162564691328358 1
0.207702764944424 1
-0.01014613816929 0
0.234512950142139 1
0.230210861369047 1
0.209021577063226 1
0.274720879776057 1
0.275185307958356 1
0.157125955635222 1
0.0112183468623844 1
0.221180193864602 1
0.323277517193569 1
0.225517186689026 1
0.298352790015108 1
0.0617915743671527 1
0.0957429088474606 1
0.166297665960126 1
0.164834010691704 1
0.235625615310996 1
0.176685987924187 1
0.159034960603484 1
0.280030078451277 1
0.153189876398466 1
0.159244908126607 1
0.312587409595418 1
0.224121691466055 1
0.203193369685685 1
0.319119515562607 1
0.0708774796771922 1
0.18462024211053 1
0.157575241015013 1
0.248384704182398 1
0.0904182764610234 1
0.291251538754419 1
0.29407940417223 1
0.107866281568905 1
0.0960149197072001 1
0.193163513152537 1
0.0306325168729632 1
0.1868474826715 1
0.214481386560694 1
0.367857405763153 0
0.337461664300647 1
0.193480820497138 1
0.193401442733253 1
-0.00728792260652662 0
0.30483352394517 1
0.173853549904178 1
0.143675863805389 1
0.237481197571574 1
0.0974435168342097 1
0.145367445438808 1
0.238121191253325 1
0.0783674389998316 1
0.142540419978904 1
0.10569356971528 1
0.315465989835671 1
0.0912861446291097 1
0.281862171691443 1
0.160573673408558 1
0.326439473264851 1
0.222846287285243 1
0.208661412775042 1
0.0970914256199736 1
0.414458419637187 0
0.215946929736864 1
0.336539581933899 1
0.283544084791011 1
0.223048101021455 1
0.0768980451528299 1
0.10884046486991 1
0.258223047503005 1
0.153067384891564 1
0.165753652106253 1
0.17848838639654 1
0.247957287275827 1
0.312209847469384 1
0.240679360886331 1
0.148379135653458 1
0.172367311554901 1
0.450904608338734 0
0.0788837672423933 1
0.180106746704528 1
0.264465641510855 1
0.376396571557234 0
0.299882508312086 1
0.299292492049149 1
0.241493610812119 1
0.232074941541919 1
0.245217219317592 1
0.111971330410448 1
0.1721109481208 1
0.0802941447542311 1
0.160445864120044 1
0.280726668095254 1
0.135047237540499 1
-0.0789356932807744 0
0.0491074972119311 1
0.283801903561533 1
0.319881453692066 1
0.0714601673366961 1
0.331998098750616 1
0.208840409106642 1
0.147225750721371 1
0.238751275018777 1
0.170543597168903 1
0.339486642389508 0
0.0704051696101717 1
0.151047713700571 1
0.221000263091611 1
0.0796549862179843 1
0.165775638016676 1
0.267132962344774 1
0.232130249120275 1
0.323543050778288 1
0.197641117490369 1
0.102062751361853 1
0.256812666553532 1
0.172956846767113 1
0.239676913363388 1
0.173541343373509 1
0.184343627193424 1
0.179068289548436 1
0.232110977035619 1
0.154807969546763 1
0.242129489765761 1
0.268014875112489 1
0.241744265117917 1
0.259120335079988 1
0.210125555746869 1
0.124538545879766 1
0.200085753108193 1
0.246806547332988 1
0.169549884645553 1
0.22964252316165 1
0.124618742869633 1
0.178243748290776 1
0.186367933634895 1
0.0597612092146553 1
0.192589576291029 1
0.272895780279862 1
0.241359148285151 1
0.21183859292286 1
0.171232144426445 1
0.137737459510988 1
0.280314673656889 1
0.220101496218548 1
0.306182867698316 1
0.274796918899796 1
0.236739948830864 1
0.250842870692627 1
0.159509907542652 1
0.156909483285105 1
0.210640343018047 1
0.12393021498407 1
0.172348996196818 1
0.236964586939747 1
-0.00715914215149616 0
0.240647389729865 1
0.291588407971364 1
0.193858497997523 1
0.101183810411428 1
0.117740735045805 1
0.169411250531027 1
0.212960232945643 1
0.40870807561993 0
0.0747543305007631 1
0.256006014363004 1
0.314139175603112 1
0.225013654676838 1
0.220378378839108 1
0.243683482365065 1
0.113339949747391 1
0.209763754874363 1
0.219710578737146 1
0.120270301172833 1
-0.0114443889919632 0
0.138806032065901 1
0.327889535546007 1
0.121702034030437 1
0.162391509203689 1
0.337843540350764 1
0.249467277595433 1
0.253292407318144 1
0.190714682871149 1
0.21127475314803 1
0.14756073448085 1
0.0514306847018332 1
0.224599830711233 1
0.1537525074448 1
0.200649424006721 1
0.339754815830716 1
0.0233595338765151 0
0.210466224039366 1
0.0694989336253164 1
0.298856597365978 1
0.300561221694151 1
0.238463138038373 1
0.0472255087084973 0
0.142930584988032 1
0.118501718218532 1
-0.0155973514820542 0
0.200240149297698 1
0.257029249498689 1
0.26367073371298 1
0.00678599679167581 1
0.18359655157453 1
0.170995116705808 1
0.231709533893561 1
0.129562223314787 1
0.168104618426549 1
-0.102827547258626 0
0.149745361709586 1
0.31810852982242 1
0.28063388694612 1
0.148938037181271 1
0.151175396113012 1
0.199358198841111 1
0.0763517682089392 1
0.135465685874503 1
0.2061852443691 1
0.261544279824522 1
0.273034169318889 1
0.0319232411078351 1
0.313942252536962 1
0.294118204917239 1
0.126408717329012 1
0.182798787356002 1
0.202415632678499 1
0.177198091281776 1
0.102373578119874 1
0.165638876697921 1
0.124134536437146 1
0.168190011184733 1
0.201315764355281 1
0.113017079830593 1
0.312098308293568 1
0.210839082138616 1
0.279402257195662 1
0.148043200467872 1
0.194429651461218 1
0.276775261881741 1
0.152499935001768 1
0.227514911138096 1
0.185408189737243 1
0.145210756528767 1
0.344135182638343 1
0.171066765382826 1
0.257513378552657 1
0.238948471335275 1
0.315499132061317 1
0.161925512024225 1
0.138301244581074 1
0.0967591678094296 1
0.104096183681035 1
0.192771368203767 1
0.0862898243433448 1
0.143992575706291 1
0.26078164375474 1
0.189513589163966 1
0.209813122595658 1
0.17434925302141 1
0.201825754642852 1
0.198380123423399 1
0.112294144157681 1
0.249522143830723 1
0.0632457985472757 1
0.236868255065801 1
0.0502798402961826 1
0.121238142184913 1
0.14693313033354 1
0.228621381805169 1
0.26553075521434 1
0.281213399614778 1
0.133116565033028 1
0.138465122961179 1
0.256198239377326 1
0.0988804956909255 1
0.253696383704805 1
-0.0205880648476611 0
0.201278482934588 1
0.161236735472245 1
0.140474155723426 1
0.0502506176202825 1
0.150290632509909 1
0.218751023948971 1
0.163359570620844 1
0.090158614887015 1
0.287628471480958 1
0.0844082113650782 1
0.145364820449428 1
0.0449659950240926 1
0.296992759019181 1
0.229979199532598 1
0.177553844436256 1
0.170439573451433 1
0.144299793885968 1
0.242746680625386 1
0.118779664843942 1
0.218865080449881 1
0.239374782971279 1
0.255222521567417 1
0.102678346714904 1
0.142232067450539 1
0.099912988052354 1
0.313701919675309 1
0.0854847314875313 1
0.377520837507358 1
0.177678071410047 1
0.247355296228698 1
0.175478557870233 1
0.184526372389911 1
0.234994986191073 1
0.169144458421845 1
0.314012810223783 1
0.234524366736712 1
0.120438180608218 1
0.223958393522356 1
0.304444570698576 1
0.236258665780819 1
0.193731840879245 1
0.270082923348178 1
0.214224440233166 1
0.0941398353487827 1
0.290214641725194 1
0.211370335206236 1
0.22384076987152 1
0.127858972618319 1
0.121565973989438 1
0.178626210143496 1
0.11938011682929 1
0.212794032831305 1
0.202313034597965 1
0.0696483195389068 1
0.0798652815313067 1
0.314649349967194 1
0.0480726110671391 1
0.064337706660831 1
0.201743662854727 1
0.256739155537174 1
0.310467250085333 1
0.0825598193852151 1
0.367766393626856 1
0.158024575855831 1
0.190001210372265 1
0.299974136690044 1
0.253678839245138 1
0.315264099798896 1
0.236315116995525 1
0.219508127335729 1
0.053511332649863 1
0.257576078778948 1
0.371359993094709 0
0.226485997495462 1
0.263188232865158 1
0.130376521247776 1
0.223008791214985 1
0.230201096154744 1
0.221297390968651 1
0.182056744542131 1
0.353602279557375 0
0.116002656027234 1
0.246189377866918 1
0.188480501454825 1
0.168093552206096 1
0.323324569247141 1
0.280378956771278 1
0.210368398182889 1
0.257320546286889 1
0.1209492432853 1
0.314370765051067 1
0.182953686685613 1
0.217011642995299 1
0.193774480582019 1
0.200572829007138 1
0.262484261870611 1
0.209137380577334 1
0.261554870518027 1
0.0769442046433852 1
0.180128385561846 1
0.171340466338355 1
0.269075773207021 1
0.188228910155961 1
0.327699924886439 1
0.250229217592361 1
0.232379296837451 1
0.297267133114564 1
0.262069108009684 1
0.166212483875974 1
0.304792221960023 1
0.337251551390974 1
0.141880019424229 1
0.203384998441631 1
0.296105935939151 1
0.21790832542301 1
0.261460302648797 1
0.150671321533522 1
0.146473621743806 1
0.214816017412022 1
0.317194710413926 1
0.153001786578485 1
0.232974817486713 1
0.268824378675421 1
0.259087777962333 1
0.141245824789 1
0.152219999837308 1
0.122994289751172 1
0.114209215149315 1
0.142449182152408 1
0.131848841820566 1
0.105867278349206 1
0.323021703340639 1
0.360297446611942 0
0.223210895380349 1
0.233548543124714 1
0.16699937852095 1
0.156110590667034 1
0.239072735499889 1
0.147879011485146 1
-0.0390953241790492 0
0.213578227309921 1
0.130782703918703 1
0.140763336944329 1
0.221546508725249 1
0.190618331377646 1
0.0927903790482771 1
0.310967896455158 1
0.211813142061087 1
0.200606198999668 1
0.263801124087961 1
0.340538549770202 1
0.142778710604969 1
0.233127512274 1
0.211704727614034 1
0.331737790029892 1
0.265301658968609 1
0.189097835428094 1
0.354646644151219 1
0.162220987121088 1
0.364344285995012 0
0.245938830666448 1
0.129744780452449 1
0.192699459306578 1
0.0853920394308939 1
0.0938506974470988 1
0.194615178585996 1
0.348346989545091 1
0.320265742416098 1
0.218126283388396 1
0.219230414330997 1
0.251366082832045 1
0.0531420398037347 1
0.348371259771229 1
0.302540211795767 1
0.33368586178435 1
0.136043008265748 1
0.200273953610329 1
0.105042683289079 1
0.20974790454336 1
0.0422320007609879 1
0.109136427480638 1
0.324359157185412 1
0.465296299772581 0
0.18365465154153 1
0.156058370502628 1
0.204274491199451 1
0.160317247118147 1
0.163457159615378 1
0.231396105543661 1
0.244472106022469 1
0.389547351046334 1
0.246174140822379 1
0.341663784885766 1
0.218981296904337 1
0.0997408420358207 1
0.115786095472722 1
0.179613066988754 1
0.211829176448789 1
0.2218506927941 1
0.198027226931085 1
0.0674049861364665 1
0.261287973244796 1
0.303022086752877 1
0.282164021824041 1
0.156009402462554 1
0.302084997171772 1
0.139026083696288 1
0.141955100450185 1
0.300266085881734 1
0.18365595976804 1
0.100994203356393 1
0.224210414881507 1
0.198019458225296 1
0.209828268317926 1
0.312838982310373 1
0.222894797177598 1
0.0703367811799726 1
0.335043363447972 1
0.114082458559541 1
0.281653631034621 1
0.268202580976146 1
0.258425911026568 1
0.278636493605458 1
0.124076237672627 1
0.238102865826825 1
0.213301144915738 1
0.215064752487544 1
0.329760527659655 1
0.184873699405608 1
0.0494885928503864 1
0.267340877577421 1
0.237046430297519 1
0.228986133596339 1
0.0653923984520374 1
0.231598301509607 1
0.166484452837615 1
0.137711097789352 1
0.114855822794368 1
0.181374465575493 1
0.252235395140379 1
0.314571544949489 1
0.187558184845717 1
0.263532419806197 1
0.149292522036655 1
0.311571903835231 1
0.264445869754272 1
0.16720836023228 1
0.11812042844928 1
0.207405581637836 1
0.222737944054464 1
0.0901498930289814 1
0.182494655660019 1
0.211932936073273 1
0.336478251939979 1
0.234800159850371 1
0.218763785416628 1
0.322436617801408 1
0.0433957315101553 1
0.164110374956915 1
0.148427017864685 1
0.205987114163586 1
0.106460768961226 1
0.207844247283226 1
0.174442685509156 1
0.11862156197135 1
0.251879341204263 1
0.141631128689225 1
0.144547740101271 1
0.204623824053969 1
0.193797195480014 1
0.180840598149626 1
0.244303046751715 1
0.149717890484734 1
0.21563282293283 1
0.165970441270179 1
0.162253019234051 1
0.30299786063854 1
0.22382750824376 1
0.188533407331847 1
0.0768056987036801 1
0.282545428573562 1
0.374128561055415 0
0.280924210498694 1
0.268521964276162 1
0.158831964258247 1
0.230250312007502 1
0.369148655618564 1
0.130394375296999 1
0.21704436292331 1
0.127872560219491 1
0.0804223665769871 1
0.0908547429109873 1
0.227384880968786 1
0.339897120506119 1
0.167149266642673 1
0.215451290386891 1
0.112596243149714 1
0.273039216273864 1
0.0838564430619778 1
0.124637678403738 1
0.307012464774152 1
0.143853296076994 1
0.0776910696500086 1
0.173773450365141 1
0.134360124813694 1
0.225420819709366 1
0.13315397903121 1
0.318975305272878 1
0.182253738526348 1
0.220088717035684 1
0.228195063688443 1
0.0318845584802438 1
0.0176771243034315 0
0.252057679478713 1
0.223777845264645 1
0.253619375972547 1
0.322249213538956 1
0.188940407834909 1
0.0645322158245428 1
0.101677716086681 1
0.123058945268496 1
0.236641647221656 1
0.229564206264428 1
0.105851212313614 1
0.167260880233674 1
0.244273124430467 1
0.265617337103015 1
0.352074791065173 1
0.232281662746584 1
0.141747720164654 1
0.0936260252763469 1
0.295278596075724 1
0.296808271956846 1
0.272440019896363 1
0.242249653023903 1
0.181773221663821 1
0.237739687590456 1
0.132451692353975 1
0.129235203122411 1
0.231915587894338 1
0.223632908533783 1
0.215710897774441 1
0.210216325738331 1
0.195417255201628 1
0.30112193659792 1
0.229560610376872 1
0.212195508028308 1
0.175378529355948 1
0.105334631740705 1
0.226658298057573 1
0.25071481046476 1
0.324047217498146 1
0.166157791303343 1
0.346170028034616 0
0.27234927711134 1
0.320537409449612 1
0.117371453712513 1
0.178941651992402 1
0.055873765723859 1
0.121496181383212 1
0.0959901375574868 1
0.0674883416363731 1
0.261883128643776 1
0.254680713729727 1
0.134642672075531 1
0.31528491857489 1
0.127252159039629 1
0.224392337285818 1
0.216159821413676 1
0.166821608169713 1
0.138988259875785 1
0.0953780569328478 1
0.197973321250527 1
0.342006096232907 0
0.179375471632752 1
0.241438368722505 1
0.222692552080565 1
0.383723221491227 0
0.251139777483789 1
0.305657046509851 1
0.248208983952105 1
0.217460978453126 1
0.356773438169985 1
0.175730476072577 1
0.328350953241991 1
0.267980992532583 1
0.34341257473489 0
0.198664897270319 1
0.345830353907754 1
0.175547554191373 1
0.188131083021431 1
0.228764792852084 1
0.12329745880716 1
0.0919557400139572 1
0.224746818066778 1
0.325266820087995 1
0.224013078832939 1
0.250411642321331 1
0.301957709419151 1
0.102223369110245 1
0.247358310330435 1
0.185838367524993 1
0.382220172127057 0
0.226754505660326 1
0.0817752335863022 1
0.0657840345779555 1
0.282288965593064 1
0.137992889095404 1
0.321093273989345 1
0.288122293025078 1
0.362237569718171 0
0.128927868165709 1
0.36678715571319 0
0.251865291258172 1
0.23185419220677 1
0.203094483123919 1
0.104700864715759 1
0.243986029399071 1
0.12171365152662 1
0.149655121002031 1
0.179427943337259 1
0.200181003799997 1
0.181587661275013 1
0.13957792418366 1
0.112346124760232 1
0.174993601981912 1
0.206338863746102 1
0.0789707726319335 1
0.269088845582252 1
0.081956928541922 1
0.233566733545636 1
0.282741822523121 1
0.0962682714928152 1
0.143818075003199 1
0.200170745445898 1
0.26843467308331 1
0.129641789052109 1
0.316845210829618 1
0.142071125916623 1
0.254709803466322 1
0.157776063450177 1
0.226873905936018 1
0.0810236280468264 1
0.0832208616193019 1
0.0851581159197011 1
0.272788182177622 1
0.311926282707441 1
0.24868550913405 1
0.0402437928638631 1
0.207879714092502 1
0.173395978630339 1
0.341369461447694 1
0.16895919759305 1
0.144781628383114 1
0.0958070965409869 1
0.15592689049126 1
0.24287078142189 1
0.194024104830926 1
0.197414187725108 1
0.27602690932854 1
0.135455110012511 1
0.30993498567907 1
0.128383823859952 1
0.241638850899898 1
0.139280403859145 1
0.114721714586882 1
0.448826365829932 0
0.208959111392375 1
0.231049984441256 1
0.36311655965027 0
0.249207034585804 1
0.334124921959949 1
0.30178166839385 1
0.0848503841677354 1
0.0636514054577218 1
0.326403474147719 1
0.207214267680961 1
0.0848932746374354 1
0.150720158642935 1
0.175131850033005 1
0.160719897787633 1
0.199757925334617 1
0.313992387147562 1
0.357896691115452 1
0.178524626525573 1
0.257249054003075 1
0.325706466766294 1
0.108656407776629 1
0.136173679689851 1
0.337930203221592 1
0.111034505101468 1
0.189768984378817 1
0.228866139589316 1
0.269028273013767 1
0.219393145234747 1
0.320784911334224 1
0.298279985029776 1
0.192273428775695 1
0.279508163958365 1
0.230493718161281 1
0.190216255326798 1
0.307481664578195 1
0.136633538059246 1
0.174710246598185 1
0.178646504615568 1
0.172951275634719 1
0.248352173460769 1
0.109578631377813 1
0.121058552329737 1
0.187131696672887 1
0.118149427956553 1
0.121756012807185 1
0.105732002421436 1
0.292711109021419 1
0.202803258909157 1
0.150347102925425 1
0.175837964294703 1
0.106816578446072 1
0.25290194305789 1
0.184262639237324 1
0.202961866371801 1
0.145873728371957 1
-0.0225585860355454 0
0.196836325984553 1
0.207508980844761 1
0.369053922867947 0
0.217476034647786 1
0.323578251472593 1
0.315177015281106 1
0.174159530232536 1
0.39479868849421 1
0.167697077070493 1
0.316211924991983 1
0.2512325307588 1
0.297798231162647 1
0.234277229197702 1
0.261657264437288 1
0.113473278479708 1
0.160248880022792 1
0.249447586987632 1
0.267186594361544 1
0.192644700366165 1
0.200847122344914 1
0.103340809281984 1
0.226004053349704 1
0.264772292772608 1
0.171801723624927 1
0.05181599891064 1
0.269538906808157 1
-0.0105698771155512 0
0.104459547032868 1
0.0574864488510824 1
0.13103401347923 1
0.150875494837769 1
0.178153273941989 1
0.302447932520561 1
0.0424937239377 0
0.226046198022785 1
0.259030257391478 1
-0.0253375879876162 0
0.200369924113265 1
0.170239927315789 1
0.270002688277343 1
0.300005628933081 1
0.0777674694754466 1
0.193483929510577 1
0.23707217157064 1
0.288275335972121 1
0.226867625761625 1
0.175858592997575 1
0.239294487744044 1
0.212221922686128 1
0.260306051001361 1
0.285600090016616 1
0.282547544918065 1
0.261712624136614 1
0.193310053541151 1
0.228819092774851 1
0.227512054137413 1
0.207716363239363 1
0.318722139554791 1
0.160011372322611 1
0.0499573597291656 1
0.160607561751612 1
0.211421425020259 1
0.110639319042649 1
0.0846720750969809 1
0.218220798918615 1
0.0693232037683761 1
0.209849021577786 1
0.217900165016293 1
0.350691229767811 1
0.212657091665286 1
0.315973226981398 1
0.0995817223771744 1
0.112922269222699 1
0.240857257936662 1
0.361990565394961 0
0.197446739654774 1
0.217764246791554 1
0.252861281355945 1
0.149029828493745 1
0.326970016858372 1
0.0878582200141819 1
0.186193216113446 1
0.267967301711032 1
0.219014422234619 1
0.146098299545049 1
0.149362728366959 1
-0.00488169853016237 0
0.225038782496877 1
0.229291346942935 1
0.0687920800480008 1
0.0318199989783931 0
0.208597579380412 1
0.281728484998146 1
0.149716812471589 1
0.220602086770552 1
0.218267636047503 1
0.240306116708261 1
0.171881220997016 1
0.288108139571399 1
0.300434113752731 1
0.314304412598364 1
0.219039223526117 1
0.21104864376346 1
0.289845394021711 1
0.194454241030776 1
0.214423561709678 1
0.187958704712688 1
0.242195237319966 1
0.229906712452558 1
0.078832318392475 1
0.272302287911367 1
0.178896045347861 1
0.214083516928364 1
0.252453684371899 1
0.0724191347024018 1
0.208101768836987 1
0.207934883527448 1
0.258821434867135 1
0.243767962395136 1
0.197030079545048 1
0.19710127495967 1
0.213824023491084 1
0.1747583738625 1
0.267517942990908 1
0.252592687966248 1
0.196429345968788 1
0.300949230838694 1
0.141393958161722 1
0.269833551265357 1
0.222490588685904 1
0.194264661677495 1
0.205699404510432 1
0.252046279607407 1
0.217353345568208 1
0.126562438493241 1
0.137910571427985 1
0.0185284318235779 0
0.374841349221056 1
0.213653307619536 1
0.223054264123516 1
0.310574836268622 1
0.0206172117506395 0
0.235020209424212 1
0.229145800296333 1
0.0498531733315783 1
0.227204867854802 1
0.284808370610133 1
0.323452070142003 1
0.196198289231743 1
0.187104776619658 1
0.229371051551123 1
0.301876741078131 1
0.21742591044625 1
0.231572171718223 1
0.0648643844529878 1
0.373842419922452 0
0.0512017592144697 1
0.183909386017234 1
0.21896160914875 1
0.143800166182167 1
0.207000901018982 1
0.331772756121094 1
0.0774387516140066 1
0.280303898935094 1
0.285531697653317 1
0.254370771622823 1
0.248561726959909 1
0.12264560239939 1
0.0933415648095341 1
0.232372469396137 1
0.274354199715444 1
0.26492863502054 1
0.173348122662863 1
0.341099938576238 1
0.161482609776646 1
0.385917445147702 1
0.168589392148703 1
0.1193052592238 1
0.215760052019036 1
0.234657701315885 1
0.406728268131938 0
0.242155200265556 1
0.14124113416936 1
0.207073023472598 1
0.234632969050086 1
0.31611220768289 1
0.286179126354328 1
0.199094070280297 1
0.117352294188892 1
0.169487303731674 1
0.316387965923467 1
0.210851777307165 1
0.180499512074707 1
0.247909230844756 1
0.133726791163685 1
0.201086085271931 1
0.29222029382778 1
0.0291963868644075 0
0.285891823602832 1
0.16328691601882 1
0.112618159399832 1
0.180211074258905 1
0.177397832859509 1
0.0189621709360605 1
0.201798808125935 1
0.25818811145369 1
0.257384143462204 1
0.260679921828853 1
0.351528121891197 0
0.158554701227798 1
0.091481743825173 1
0.303652884188454 1
0.284311067754628 1
0.212701596593878 1
0.0482707973119395 1
0.195013448630926 1
0.291669756017459 1
0.218928699107106 1
0.103583569212919 1
0.161279543526354 1
0.180841068461621 1
0.182754166370454 1
0.0482250704514118 0
0.152327126894423 1
0.145137429020466 1
0.09231966229716 1
0.202133208463474 1
0.288669167196608 1
0.259562975299201 1
0.198347487895851 1
0.131052774861347 1
0.30207416116973 1
0.182646178862199 1
0.0436114637927771 1
0.13767915618367 1
0.170535210804527 1
0.228897796403089 1
0.238464376702653 1
0.292714187683223 1
0.170613925740053 1
0.0516753687011488 1
0.151807908572056 1
0.210423048543373 1
0.197005646246084 1
0.181244753965547 1
0.346083331708496 1
0.233007317209814 1
0.0754219182715991 1
0.293610786374532 1
0.195759630416522 1
0.123464020173767 1
0.310618554127729 1
0.177902852123161 1
0.345946144626174 1
0.0454671524854164 1
0.22615067210865 1
0.149647260073234 1
0.247989396570163 1
0.310742025535031 1
0.288580224710087 1
0.163865593961543 1
0.188072073904838 1
0.144876441541456 1
0.273111604525168 1
0.0665714150529397 1
0.289632910651423 1
0.315836521368221 1
0.150977015416749 1
0.053655177430623 1
0.161198873814371 1
0.248066260321638 1
0.116818901521278 1
0.253886992549471 1
0.329229471658929 1
0.236342615769614 1
0.287510165328535 1
0.216485575592475 1
0.122867142478882 1
0.149793726253283 1
0.216996737161305 1
0.120862058776298 1
0.176031298648295 1
0.224408334909366 1
0.398145355867277 1
0.315662976188195 1
0.183431091937829 1
0.191430233969435 1
0.156566142595269 1
0.17950614428571 1
0.0872000965896225 1
0.165700703407754 1
0.145862685707052 1
0.263978170189404 1
0.375644116896944 0
0.259118026218217 1
0.156317942145479 1
0.395260446469812 0
0.13647947513564 1
0.235755846961532 1
0.165056158035915 1
0.144023228947324 1
0.0742480529934603 1
0.227685115436032 1
0.210466895973393 1
0.24839918767284 1
0.255755888042322 1
0.216787395654174 1
0.15929369086446 1
0.0789594113882246 1
0.217618084634839 1
-0.0103850014458151 0
0.152561261703923 1
0.290777326815034 1
0.163620033311928 1
0.214643374384346 1
0.406942695209431 0
0.279546390206685 1
0.16895825805111 1
0.214330097511097 1
0.294121661711792 1
0.414150727107704 0
0.151548204076564 1
0.384291457281579 1
0.128009844382357 1
0.141552898792255 1
0.321303465702072 1
0.208106388760557 1
0.201439448783055 1
0.105881505226195 1
0.249533058223738 1
0.34312189974869 1
0.0883446627421896 1
0.298298305978412 1
0.158092795379946 1
0.104838278126574 1
0.161099670594762 1
0.217107136746385 1
0.257666992567321 1
0.101851646756817 1
-0.00678350558015086 0
0.289040808485351 1
0.186818291810991 1
0.106020484693704 1
0.273137834197158 1
0.230619826075289 1
0.170526014340715 1
0.354581620383593 1
0.160023426186724 1
0.271533099246642 1
0.310269600655162 1
0.428069162782447 0
0.275369659224423 1
0.0486709113335498 1
0.155819601264117 1
0.160679241369356 1
0.0780239179374628 1
0.14190532769283 1
0.344837869216538 1
0.132373898671906 1
0.168116191873701 1
0.258982530156366 1
0.185485345757849 1
0.328077722477288 1
0.0991766012665185 1
0.210015096184293 1
0.137149151360872 1
0.00785008901650172 0
0.105366937910011 1
0.301743915256746 1
0.325623643214148 1
0.311362076779435 1
0.177100299217052 1
0.157664085945419 1
0.199970103788311 1
0.277384955669215 1
0.189593099750718 1
0.316026276711706 1
0.232631905354605 1
0.098134223973358 1
0.306784748651117 1
0.106658453871964 1
0.230843588862673 1
0.157053959088208 1
0.172221049934777 1
0.195099403718492 1
0.111207200300351 1
0.357673741364524 0
0.243980266397041 1
0.220845760496368 1
0.181172647321036 1
0.380609037506177 0
0.178259308324306 1
0.275164762554828 1
0.367333234145726 0
0.189092817864555 1
0.227802773021985 1
0.261787456293267 1
0.229802764615625 1
0.160552613220566 1
0.140040967191228 1
0.334348989461689 1
0.385732356983026 1
0.207730167080755 1
0.184519320231299 1
0.349037039423917 1
0.292612547291973 1
0.19060268567321 1
0.121358559322562 1
0.25430381774036 1
0.100792172823872 1
0.166548326085638 1
0.0304256902119193 1
0.194589171048027 1
0.358280455007924 1
0.159548723415033 1
0.192163832980321 1
0.196519732249405 1
0.0879529247919523 1
0.192502652821536 1
0.194198133078443 1
0.380896359292154 0
0.295673969599536 1
0.311765984101507 1
0.17837426970505 1
0.12827328094932 1
0.21580372844123 1
0.0561646221271584 1
0.107117143244299 1
0.198838257186047 1
0.334356604627824 1
0.119358521718982 1
0.274432102213649 1
0.260951234278402 1
0.0969324088549686 1
0.126067279426162 1
0.291052620806173 1
0.210575697602719 1
0.255134774704488 1
0.0872280581503453 1
0.344715525485202 1
0.256670000136343 1
0.129998048906544 1
0.0557540787571269 0
0.12840074151602 1
0.215520693418422 1
0.146013673430342 1
0.17981050594459 1
0.0929859976529027 1
0.305205122893461 1
0.267591382388035 1
0.200507439057741 1
0.161846215506802 1
0.129927517555232 1
0.165982636169458 1
0.21608507035628 1
0.17517878851159 1
0.0973617797602575 1
0.413226951543584 0
0.165518751283716 1
0.317725817461709 1
0.138467592979532 1
0.18725541441471 1
0.272918477064644 1
0.219587353034399 1
0.27140356738089 1
0.0516336679257598 1
0.246212099012172 1
0.435691019715325 0
0.145243891070163 1
0.235235978685898 1
0.156954536600676 1
0.202771080927053 1
0.325391311889471 1
0.231216228792966 1
0.15465748522813 1
0.273647721190994 1
0.369425829535534 0
0.355011395960208 0
0.265628977679576 1
0.160846549268436 1
0.205569791553273 1
0.223797122066942 1
0.242419382700113 1
0.318378500485923 1
0.119234129894232 1
0.181731112166978 1
0.2450814276917 1
0.199196769670187 1
0.288089466390889 1
0.318509975560326 1
0.163467934062577 1
0.22314056646151 1
0.191584627010292 1
0.178402319059589 1
0.164939155336943 1
0.24543545982301 1
0.223914305030786 1
0.17687741884991 1
0.201521734706855 1
0.137741029625178 1
0.115408197538099 1
0.365886206445243 1
0.24409542423329 1
0.228810078584107 1
0.0477605546497591 1
-0.000732534321010971 1
0.0975400076576967 1
0.193462775594013 1
0.173562370675545 1
0.182834491687351 1
0.133769257536093 1
0.280834784645182 1
0.0355424249550413 0
0.224860903302829 1
0.0450924961730355 1
0.318169504623006 1
0.161173474935712 1
0.160013676555098 1
0.0941750301978911 1
0.255815498315966 1
0.0573334320711602 1
-0.0292063738884977 0
0.150838080396079 1
0.0827689091034512 1
0.123211449365972 1
0.312559223496893 1
0.159854080983811 1
0.199153636280441 1
0.190113598617258 1
0.159656730612492 1
0.0560284869154591 1
0.0501648551507338 1
0.134847969560601 1
0.332538853084024 1
0.14800638538596 1
0.137721052949145 1
0.276815033328663 1
0.291878867607084 1
0.228462582507179 1
0.160020773022793 1
0.00131697539339379 0
0.221779614314963 1
0.180440839692091 1
0.216220761654255 1
0.203927511239277 1
0.157133970004634 1
0.29788063125639 1
0.297350611747293 1
0.264996605191352 1
0.160848117262995 1
0.348473326639363 1
0.185104966599441 1
0.345938351644724 1
0.136163074172105 1
-0.00624242552880976 0
0.207766184257167 1
0.141032791866394 1
0.184725283728553 1
0.253732833275835 1
0.0867855001622356 1
0.168027018632631 1
0.160926864387595 1
0.330322175910553 1
0.252333405824496 1
0.203046905335878 1
0.213891275169304 1
0.212619158997045 1
0.275670512417369 1
0.283403266007156 1
0.142056000456799 1
0.201439284902148 1
0.354169612504938 1
0.236333149860497 1
0.04056136854977 1
0.154686608328979 1
0.171530877802549 1
0.235272081197158 1
0.134199874358277 1
0.304867790210952 1
0.266327835542746 1
0.130355315339504 1
0.0608623191996609 1
0.214941979487597 1
0.314758712403193 1
0.328605269567213 1
0.202022439761055 1
0.123422154035211 1
0.197913580096352 1
0.194838295616254 1
0.134378067830485 1
0.0228856933061535 1
0.28505869445021 1
0.17177586859838 1
0.226393644976978 1
0.148637587847764 1
0.230628983346024 1
0.194711543127216 1
0.109187345957858 1
0.244039099352344 1
0.0772385177455974 1
0.126354433007239 1
-0.00645872661106883 1
0.204779318807158 1
0.151532960416712 1
0.298874048268325 1
0.152046533561744 1
0.211685504396383 1
0.150213626595926 1
0.143285951682404 1
0.293475129780528 1
0.25120731564435 1
0.071093072524595 1
0.198338917278168 1
0.345699219376368 1
0.158096977499687 1
0.313292467751102 1
0.138302764549682 1
0.343340246981468 1
0.279727215142781 1
0.0558095036467564 1
0.200041846537523 1
0.14382752975087 1
0.343055370542721 1
0.185616794805197 1
0.176679421616154 1
0.28592592284807 1
0.319183182327521 1
0.141533882900834 1
0.240833004508429 1
0.109006769608467 1
0.138773279154924 1
0.259393998438188 1
0.131653361843164 1
0.118045289290531 1
0.153467421123588 1
0.0498156391995604 0
0.16128759815539 1
0.214336381552721 1
0.264773230554045 1
0.14637968006561 1
0.0784620115151744 1
0.106706868160471 1
0.191343964873332 1
0.236220517152835 1
0.210869041454444 1
0.218955674347275 1
0.15095847297978 1
0.186013438137435 1
0.224994293424775 1
0.159785810613303 1
0.192749953366178 1
0.280229244325776 1
0.33863447411482 1
0.184139564136101 1
0.177593036276465 1
0.138772077283119 1
0.164965506323776 1
0.275130975869324 1
0.179080279616002 1
0.197381127069853 1
0.172969101980938 1
0.274417346903963 1
0.177654745375422 1
0.183100912369213 1
0.0824580511780199 1
0.333978058876319 1
0.279340957197519 1
0.219323084512268 1
0.223260727937027 1
0.175460293372477 1
0.116539504468594 1
0.138984552094908 1
0.27836162288755 1
0.235203212858301 1
0.264129588519471 1
0.314514659665041 1
0.0286475706100518 1
0.20235792706958 1
0.0855899699634491 1
0.184874387543272 1
0.101424260697896 1
0.253439909445799 1
0.214646307329089 1
0.161802296814237 1
0.209583463866647 1
0.044759275199694 1
0.213087220194741 1
0.23553878365605 1
0.206188333923099 1
0.12370887874243 1
0.1339664746021 1
0.187014800951801 1
0.293300476763926 1
0.166325580884086 1
0.17903779368984 1
0.218199151839552 1
0.277719933189469 1
0.117206393488573 1
0.248063970144968 1
0.137709053338662 1
0.293756031072781 1
0.21672242093077 1
0.31819341141234 1
0.153334465533624 1
0.340183422707575 1
0.291241663351057 1
0.426186415780655 0
0.165444264876135 1
0.185518582118896 1
0.281660660210578 1
0.244816079922378 1
0.00633766465507959 0
0.142791439110048 1
0.448490690900344 0
0.280361336647056 1
0.205712832705182 1
0.234315083363662 1
0.10269385662424 1
0.283751417598077 1
0.251527845898326 1
0.380947573259585 1
0.229788240032539 1
0.19300131038604 1
0.283036571177742 1
0.117392601153344 1
0.28698772488816 1
0.186255964041539 1
0.254497257837725 1
0.142044636511966 1
0.24113987357835 1
0.153399482590446 1
0.276144568437489 1
0.374981048796314 0
0.31070001841949 1
0.260271949994921 1
0.120506796168366 1
0.176331769275682 1
0.0952006129146662 1
0.257177600859242 1
0.251166435167135 1
0.315160150831463 1
0.193173363481529 1
0.364758780774168 0
0.283889564236497 1
0.279084251875575 1
0.137958811877119 1
0.11933594701739 1
0.0306181378845342 1
0.299720349518541 1
0.273238289603858 1
0.0235012241753788 0
0.251074106301321 1
0.195366311716122 1
0.194217547047337 1
0.199091872426052 1
0.154090046812695 1
0.153951435651007 1
0.0719555216919624 1
0.296609309608471 1
0.156243315124395 1
0.356273193316788 0
0.204584621185448 1
0.170053523452597 1
0.101809315741005 1
0.160449041605983 1
0.34271537933972 1
0.154196185091561 1
0.176252170092579 1
0.245853362259871 1
0.182657455061382 1
-0.00191657664788394 0
0.22972500623946 1
0.122520305021741 1
0.180331704265597 1
0.308580688094096 1
0.136091652197528 1
0.224283818444172 1
0.229444198167337 1
0.180308425955074 1
0.327925387563525 1
0.155970495041725 1
0.219452049709219 1
0.217734996260537 1
0.246512370805169 1
0.0998658424495134 1
0.20294056897601 1
0.211065029278215 1
0.197136846166485 1
0.217975719790942 1
0.203996223739559 1
0.263496933049964 1
0.299217263050222 1
0.202791225674752 1
0.0944442793159732 1
0.322241027425309 1
0.233408212477542 1
0.109333889058149 1
0.13532789439357 1
0.412220270271752 0
0.118014280177499 1
0.140753923633681 1
0.215422390848215 1
0.291219488826561 1
0.148072317477856 1
-0.059888154953878 0
0.204373729941486 1
0.112659895690035 1
0.0628030370363865 1
0.219587841977985 1
0.217028150824501 1
0.174995779832322 1
0.167996848879002 1
0.141904384390929 1
0.0939817692117352 1
0.321136545061293 1
0.176088981348069 1
0.167320638368912 1
0.0829358149837015 1
0.27763048934018 1
0.180411762901269 1
0.177252732741108 1
0.292390545650212 1
0.163737833723741 1
0.285953652704891 1
0.323373823445818 1
0.124863866859812 1
0.294780237507676 1
0.119116960253968 1
0.306713928687342 1
0.0756567155520159 1
0.216589544162984 1
0.1793084000081 1
0.321570111994559 1
0.154937761395179 1
0.0968098556910227 1
0.228552112730311 1
0.0594554616790581 1
0.160961974519126 1
0.324264019007215 1
0.0765920404017931 1
0.0786009554735569 1
0.0804027210424122 1
0.231394428299228 1
0.150120790132688 1
0.184615695518556 1
0.285954231068377 1
0.273545048046631 1
0.26217261199898 1
0.313629070742197 1
0.194823462477746 1
0.0889174848307971 1
0.314753327629942 1
0.203189685827133 1
0.100344294489904 1
0.336550069847185 1
0.215193925532432 1
0.189310843855437 1
0.203189081795659 1
0.219869473980708 1
0.310421226108876 1
0.0661373337635383 1
0.140600977007539 1
0.16903944268505 1
0.177976524058481 1
0.118212977700374 1
0.153098267549948 1
0.401583916334056 1
0.327089254335694 1
0.202327826376715 1
0.281404745996425 1
0.259810247168335 1
0.227532131411482 1
0.095545348566875 1
0.34684117380495 1
0.106625528148108 1
0.27522856397353 1
0.289631926347318 1
0.200712099521302 1
0.127364715702395 1
0.203917064340135 1
0.0803601411248734 1
0.213564467758039 1
0.221061266880681 1
0.218560622302623 1
0.284595008643157 1
0.162851792135655 1
0.143551775669769 1
0.236887520588347 1
0.31881777780206 1
0.231656932813164 1
0.206741521834523 1
0.0531481028196836 1
0.415522054912035 0
0.263297494617928 1
0.113915891993898 1
0.251599651880595 1
0.248960974701629 1
0.234570833793236 1
0.116309226396531 1
0.0921018310414754 1
0.133607939057243 1
0.171592970378867 1
0.377466531643604 1
0.247861060097137 1
0.274353893903818 1
0.372709592438043 0
0.225937039618283 1
0.0845905106001791 1
0.194220502154385 1
0.262295954525598 1
0.183087933917111 1
-0.0487324816239556 0
0.169148243660751 1
0.172345347722114 1
0.131516360197855 1
0.304465138276724 1
0.200445398980196 1
0.263956590397308 1
0.311512828344257 1
0.187068908438508 1
0.298523851611389 1
0.00960170217058855 0
0.144262994413563 1
0.119090738559737 1
0.0689218606416664 1
0.264012430674885 1
0.201228228133429 1
0.181632821119364 1
0.155731715726596 1
0.0516053770377225 1
0.21943304343737 1
0.170985650343353 1
0.224596530899224 1
0.113341414315875 1
0.189392668500296 1
0.194252219136317 1
0.0835554551172982 1
0.188551189270356 1
0.225555674567746 1
0.282908884604423 1
0.17171973265749 1
0.284051073164599 1
0.0767662593828984 1
0.293754771077282 1
0.22414379795825 1
0.224035211280045 1
0.205950760385987 1
0.10472611906379 1
0.314081983323563 1
0.193014921198841 1
0.204961058511014 1
0.263470058262698 1
0.148687968426473 1
0.196761669253955 1
0.196675891775303 1
0.1628963104051 1
0.190545806886928 1
0.0584013641805218 1
0.309912082384635 1
0.218783597376009 1
0.330928237791839 1
0.230272148135581 1
0.255780648836218 1
0.21978346009061 1
0.173268899399658 1
0.241965540730996 1
0.133996456171618 1
0.263607008353414 1
0.13728164643093 1
0.186665895493386 1
0.122393532402089 1
0.101349805911431 1
0.292519174992908 1
0.164949928074847 1
0.209143057744967 1
0.207447875812645 1
-0.0456505208649461 0
0.307195521137619 1
0.271911933823712 1
0.357746268865229 0
0.151612126405413 1
0.170891736856102 1
0.295525573342409 1
0.310570269050818 1
0.160642188090804 1
0.142070028517063 1
0.0589358403797891 1
0.171974336589945 1
0.115607175263875 1
0.136992064974245 1
0.14572233914968 1
0.413299188924698 0
-0.00940109057395209 0
0.0485905873602237 0
0.181645457964514 1
0.225123425147888 1
0.201094555346507 1
0.467471031788152 0
0.234416974635238 1
0.115067333800532 1
0.183289213659087 1
0.106542836204181 1
0.301135896351262 1
0.202585175412271 1
0.287439847082247 1
0.242021531508443 1
0.172682482512273 1
0.230306168509992 1
0.264466385249466 1
0.228240249367089 1
0.282331014385214 1
0.102466034671801 1
0.181631768396947 1
0.177592207713174 1
0.332528307740667 1
0.156936442410106 1
0.209209050843829 1
0.138018922986073 1
0.261923805151971 1
0.221088684458346 1
0.250226577576304 1
0.317254446668921 1
0.351687868356642 0
0.203052572399787 1
0.174877502687125 1
0.160309885772664 1
0.280248104498612 1
0.163316887157069 1
0.333028221202512 1
0.236447909301424 1
0.232234659736984 1
0.0854936971471123 1
0.190968630951887 1
0.324288200670206 1
0.232875801180553 1
0.146466411651299 1
0.111852542868708 1
0.156488580433489 1
0.191729601409574 1
0.104947753388027 1
0.221484731937199 1
0.311485700726527 1
0.214249623656457 1
0.0954423223263607 1
0.0917702697063187 1
0.0800114687253882 1
0.276024817812706 1
0.427081200334464 0
0.161799608148593 1
0.244859021920365 1
0.153618397882057 1
0.297474929561851 1
0.30441717061552 1
0.133255812672923 1
0.19454535159573 1
0.231339542407666 1
0.0577887270372 1
0.208007523800356 1
0.182582184650754 1
0.0943832012400314 1
0.2511554322899 1
0.114693568441082 1
0.193862583443514 1
0.122383949444343 1
0.297279339203293 1
0.0546053282988819 1
0.195412345887099 1
0.109198854117854 1
0.212699985088372 1
0.295147848606516 1
0.194202008686196 1
0.0295324974457555 0
0.0481811891793628 1
0.075414365059359 1
0.313224450196279 1
0.200083630786523 1
0.0400684569691832 1
0.230122800207324 1
0.146461400285663 1
0.219636216418827 1
0.235654981324803 1
0.0968998841483483 1
0.122873314547635 1
0.339071294137746 1
0.136568282864091 1
0.183408008485724 1
0.177233167177709 1
0.0908828602652907 1
0.299998490019525 1
0.193180806427259 1
0.142735855154931 1
0.242078809854491 1
0.149359667852209 1
0.282237713658863 1
0.195434030673468 1
0.206808552505287 1
0.229521077147401 1
0.0760164948285432 1
0.289662100471213 1
0.120692484822115 1
0.0818224494006748 1
0.161486099928072 1
0.139061297801044 1
0.119056310970628 1
0.098477316004948 1
0.283272267778065 1
0.100402617850628 1
0.22869412659463 1
0.256763984162133 1
0.0636850378451725 1
0.321363354990432 1
0.0644688605005575 1
0.0848453937707009 1
0.248040072866372 1
0.316284765898774 1
0.313241837458039 1
0.37013124336892 1
0.237173889306023 1
0.0951047300311739 1
0.409883311253571 0
0.169618188368483 1
0.278685523306412 1
0.199080787028012 1
0.152586167976769 1
0.11480450226943 1
0.125599114482254 1
0.314614607224082 1
0.226731851172562 1
0.223208132661317 1
0.281101098955269 1
0.1561815176646 1
0.240289208980564 1
0.190432797873518 1
0.207454255164532 1
0.203231712691927 1
0.250686200566428 1
0.181401758794594 1
0.247817921533706 1
0.22166815326436 1
0.141451486310772 1
0.126556381987927 1
0.248185709714144 1
0.259439546043337 1
0.355943637571313 0
0.205147206896232 1
0.0620826668176923 1
0.236446129950296 1
0.142178882470493 1
0.247267767350842 1
0.213898888976086 1
0.184764535237415 1
0.239625649025266 1
0.232562425515412 1
0.288191398076466 1
0.298800016833117 1
0.312708856387571 1
0.17694066924287 1
0.266325091254306 1
0.212199994928325 1
0.110890180725548 1
0.189222882291466 1
0.257487592242278 1
0.252521854900075 1
0.224216967655274 1
0.172092298199331 1
0.165999418073223 1
0.185477905492681 1
0.18938641141082 1
0.25536973892217 1
0.0567492950275475 1
0.175268881354599 1
0.100469254948037 1
0.168701568806721 1
0.29102300305235 1
0.166670605813425 1
0.185881026801458 1
0.202565013689864 1
0.241394649587812 1
0.0590883287729433 1
0.181321114027568 1
0.242916275661203 1
0.165035965618281 1
0.310351817746067 1
0.175501714866333 1
0.245184998237521 1
0.199395920260719 1
0.183107361876672 1
0.152189808258947 1
0.134454167007018 1
0.150410435470659 1
0.183221880907231 1
0.293632049828649 1
0.147575156271086 1
0.171618410692288 1
0.162328150740907 1
0.318603276261142 1
0.252755129767823 1
0.300123349000434 1
0.172241679858305 1
0.213183506146432 1
0.0614411466586599 1
0.218295496592832 1
0.270499901589853 1
0.190768503479554 1
0.303685717817347 1
0.0140267870680105 0
0.130165378352047 1
0.207369919688546 1
0.310828464884138 1
0.308728018967805 1
0.217328364647689 1
0.216296103332074 1
0.257630879540297 1
0.307388416425139 1
0.306057748473113 1
0.2919954197593 1
0.237878770014235 1
0.213812341932605 1
0.219186188041589 1
0.116661926639661 1
0.236154803079119 1
0.139892997758898 1
0.213197190969583 1
0.225974999986661 1
0.168493390404769 1
0.0144311336050307 0
0.225643093901399 1
-0.0297877025759805 0
0.48899291812455 0
0.194498556265484 1
0.263534203274102 1
0.233078244739846 1
0.204967050410399 1
0.17978795397262 1
0.224277933751882 1
0.366502486139884 1
0.220633275426795 1
0.244728574691033 1
0.106068745105873 1
0.148661700600245 1
0.278730972572071 1
0.234087066239796 1
0.268674613315628 1
0.310609228517594 1
0.260531777924485 1
0.306109546675898 1
0.253465733150401 1
0.0751926116686659 1
0.345325152067537 1
0.264915726141297 1
0.303971404400332 1
0.224979124367734 1
0.235307051464705 1
0.152396117561616 1
0.160077407579531 1
0.18741523801187 1
0.292174561926373 1
0.241854473273584 1
0.235109165198956 1
0.16105785181241 1
0.110245677300415 1
-0.00739286962323005 0
0.0679214154839679 1
0.122627943089405 1
-0.024484087061644 0
0.156915711545481 1
0.223882201333638 1
0.223804663688865 1
0.201419588334877 1
0.238863545932824 1
0.0727064488174818 1
0.249013648122492 1
0.235815273574904 1
0.240125160936976 1
0.192019955861827 1
0.248712699734141 1
0.249062428516042 1
0.171494898046741 1
0.284479220237413 1
0.217618403885838 1
0.0900136454118483 1
0.313481590858033 1
0.277271276331394 1
0.303679194004064 1
0.263687380112506 1
0.188817529011904 1
0.321818761112708 1
0.390972915757062 0
0.0579613610537227 1
0.307393245226515 1
0.279215052240575 1
0.198596872228917 1
0.226886757533339 1
0.118461081705295 1
0.210571804437665 1
0.218791744272933 1
0.265731764793617 1
-0.032480831901774 0
0.235122759563519 1
0.122005343025618 1
0.186038561537134 1
0.186608703436413 1
0.188773478989594 1
0.119976387149961 1
0.310824076053659 1
0.215927916916404 1
0.365331770580358 1
0.229357791513037 1
0.167742673891131 1
0.249657606613006 1
0.153648718251078 1
0.229638939085983 1
0.311844703543894 1
0.355481442623178 1
0.282482102962192 1
0.142885066937561 1
0.198950490493256 1
0.0811165092280789 1
0.285886368135638 1
0.209339513146026 1
0.186298232588304 1
0.100143472356811 1
0.0556496822775216 1
0.0960235322392315 1
0.276012347465346 1
0.182603629179238 1
0.276060832364499 1
0.142346160318778 1
0.29445279882048 1
0.292803066333862 1
0.198677346383507 1
0.244958179661064 1
0.17979292767699 1
0.260739469947561 1
0.281232349475984 1
0.132206202925022 1
0.271059777778604 1
0.08911068299573 1
0.290314619006338 1
0.134003817718232 1
0.291423828887839 1
0.195484821956934 1
0.276366319449655 1
0.165525174451159 1
0.253491596085645 1
0.190120155467562 1
0.169404836682248 1
0.291131075802774 1
0.208356635149851 1
0.176146426639895 1
0.113514026125885 1
0.227323256999982 1
0.102194108361602 1
0.209596421981306 1
0.138234294887807 1
0.234613211646973 1
0.242947097967046 1
0.255947633382023 1
0.248573869490746 1
0.219488087920519 1
0.176663060230551 1
0.212778580115856 1
0.217706808633907 1
0.213655084281375 1
0.214257885192225 1
0.26016289046415 1
0.172348758914242 1
0.308569042505091 1
0.17172510174445 1
0.182122761809673 1
0.164222670943702 1
0.0233831830429917 0
0.218365977453023 1
0.237302783688057 1
0.192823503139398 1
0.37080063060063 1
0.455006715014384 0
0.169821446343607 1
0.27287718802872 1
0.157129746533825 1
0.0316198534271662 1
0.193629312543874 1
0.2286165917605 1
0.335356716707987 1
0.0806203749219932 1
0.143412502394988 1
0.315958328610317 1
0.0385429144198339 1
0.130551095899934 1
0.18045682282352 1
0.260434591577845 1
0.250926986378644 1
0.29669964125788 1
0.241623143786033 1
0.329643901156607 1
0.135336113237615 1
0.0380300697542295 0
0.244602044115382 1
0.364728274627581 0
0.118680381151772 1
0.29838002093328 1
0.215440120892829 1
0.24111945218922 1
0.346963039621872 1
0.187397025244122 1
0.267744210989134 1
0.16134207582347 1
0.243890782681199 1
0.222931261260677 1
0.223673205958837 1
0.192467603994445 1
0.122711911523739 1
0.201977779719303 1
0.188425586314795 1
0.286848485849958 1
0.363356415295373 0
0.2275680211506 1
0.161301315058031 1
0.285351929172617 1
0.155306144569721 1
0.116033949692133 1
0.20194996798106 1
0.189744335013124 1
0.254848745614616 1
0.329109593044089 1
0.29396535046816 1
0.210098634245506 1
0.0916611554000711 1
0.217658455376542 1
0.120043205881034 1
0.163341048567996 1
0.260336392759081 1
0.104544426900266 1
0.256083035100473 1
0.311312493523402 1
0.205274840746316 1
0.253983101083528 1
0.189513881545923 1
0.174523945345086 1
0.227653694489319 1
0.0119040444257957 0
0.24887747022561 1
0.166671800267464 1
0.168851637558415 1
0.120866737334328 1
0.171750171870617 1
0.124446530810856 1
0.197943113318816 1
0.398495309888236 0
0.236421030692925 1
0.200375855378274 1
0.218266951473855 1
0.0521421007789325 1
0.275565419084272 1
0.18910411715928 1
0.189125920122534 1
0.230177216800008 1
0.240115785417011 1
0.156083115924429 1
0.123517906387935 1
0.449277692339704 1
0.0280531322206506 0
0.211002135992836 1
0.229617916477852 1
0.11911177743634 1
0.196196319646412 1
0.0435648833834157 1
0.166769591651889 1
0.118437849717811 1
0.180662694898245 1
0.223566107695839 1
0.247035513482305 1
0.191337112453376 1
0.0636664032085963 1
0.34118139422269 1
0.19926286220902 1
0.122601729779982 1
0.280040797834786 1
0.156079217231689 1
0.174820463494254 1
0.0550148403641349 1
0.247173704424808 1
0.277524249249339 1
0.0447955820565341 0
0.317969524277826 1
0.192801473264251 1
0.346378429604937 0
0.442477334127153 0
0.235233112917557 1
0.310087372159383 1
0.256191925681522 1
0.243864001245423 1
0.210541425883312 1
0.187619373012843 1
0.240130270018394 1
0.162338384874951 1
0.157621788155447 1
0.247617117075905 1
0.453022429463826 0
0.263941914083252 1
-0.0568763329867829 0
0.301433983965507 1
0.289340946632043 1
0.192603255602977 1
0.155542959451476 1
0.0536918324709308 1
0.148115608540895 1
0.214911537463692 1
0.211962229228644 1
0.011646318330965 0
0.18949446244814 1
0.10848407944846 1
0.255117402140214 1
0.371540169636031 0
0.00323537865450979 0
0.240554873137396 1
0.0776791097603697 1
0.136082357437028 1
0.142828550620262 1
0.175658635955889 1
0.307297614593466 1
0.26204545329463 1
0.238172957718829 1
0.209883013965048 1
0.142839201548771 1
-0.0189310731375737 0
0.11508079071082 1
0.201057709134957 1
0.273160411138886 1
0.123215048617336 1
0.0956523395758312 1
0.249685840242143 1
0.116956622083515 1
0.142461993888689 1
0.134574187079079 1
0.148142047696587 1
0.221663491128352 1
0.221086118599636 1
0.423351857256615 0
0.272573264615772 1
0.165320900377257 1
0.236017428394755 1
0.175955998611205 1
0.112346080332225 1
0.215579807785799 1
0.296387610786034 1
0.420850588847293 0
0.326055681546023 1
0.355436294299897 1
0.140678123408373 1
0.155276726686135 1
0.214584443754714 1
0.373040049748618 0
0.258230056086186 1
0.244892577474551 1
0.136287672445509 1
0.251252286339972 1
0.0691419706895282 1
0.180410963687723 1
0.270195647795082 1
0.239996416499869 1
0.125474351781189 1
0.293351243786624 1
0.0664484216762644 1
0.173632108301798 1
0.251919404247488 1
0.234988555793907 1
0.223539346389338 1
0.262717488198247 1
0.206422526580206 1
0.190673920001671 1
0.257149812287734 1
0.29618847338174 1
0.0888236132250298 1
0.119342165532572 1
0.12488858693065 1
0.070863546085206 1
0.218971449002027 1
0.208909276202868 1
0.175579610819047 1
0.289852409789593 1
0.280704957299968 1
0.271094568232916 1
0.285519208609363 1
0.405186839780006 1
0.170381275751632 1
0.19281383101769 1
0.230505599666566 1
0.227335366048961 1
0.237916449415934 1
0.258398613382017 1
0.355843721078882 0
0.0953668630294181 1
0.110256451859914 1
0.114933082579418 1
0.326357300949006 1
0.0415532944469931 0
0.124127035077493 1
0.262949033447798 1
0.235324275370103 1
0.190989456112585 1
0.18408863553254 1
0.308175359226146 1
0.22504218914302 1
0.247166281011615 1
0.167158307265957 1
0.342992873898218 1
0.216599090728848 1
0.115165810903668 1
0.235320275839824 1
0.214725425531565 1
0.356220510107368 1
0.124788042786613 1
0.184240797798278 1
0.147839162027895 1
0.359807503814118 1
0.25315805648666 1
0.165298790924249 1
0.225103511361366 1
0.254899750324357 1
0.266114710061303 1
0.184599080655573 1
0.358393681253827 1
0.104962852085823 1
0.241186107691537 1
0.221098510380213 1
0.0131665531306678 0
0.202135717568108 1
0.155938996695898 1
0.303533240884158 1
0.278429159727787 1
0.181401820437868 1
0.180581601046911 1
0.189309430309519 1
0.0803269097872593 1
0.104213673075431 1
0.301911680509601 1
0.329601254038554 1
0.188777944195383 1
0.0703668500712603 1
0.203793473731654 1
0.092737355520416 1
0.226015823022058 1
0.0977871759025422 1
0.249117749192347 1
0.288422317510979 1
0.314813307057279 1
0.209176574573996 1
0.0711111396484323 1
0.131678587479115 1
0.178809047808208 1
0.297019365225908 1
0.0724743941735025 1
0.134407372577382 1
0.192962732888156 1
0.275998263239005 1
0.402996496700468 0
0.249694291776333 1
0.254440682039179 1
0.274364931621129 1
0.30836668386711 1
0.261375348444171 1
0.21913774018337 1
0.170210771563264 1
0.184018733271146 1
0.123615226844417 1
0.120489610698097 1
0.121064018166514 1
0.294365973343088 1
0.284176123799674 1
0.209805615227592 1
0.213596628479123 1
0.190832219750328 1
0.185149071018007 1
0.232881045289586 1
0.305190206354461 1
0.159924780845601 1
0.238973027987868 1
0.206361229542745 1
0.197555112250453 1
0.281243144259651 1
0.221537585134603 1
-0.00893194603664442 0
0.189582043000341 1
0.117911459512729 1
0.195866864167249 1
0.176306467173452 1
0.134499033433826 1
0.299333730833201 1
0.14241701851572 1
0.0557571269129984 1
0.181643712991415 1
0.20804453658823 1
0.249957158845798 1
0.168407407410243 1
0.337210779819638 1
0.194361417691102 1
0.182897396450679 1
0.174777300953033 1
0.277991310989574 1
0.173472698939606 1
0.283838070026497 1
0.328212642016116 1
0.10480424427648 1
0.240659881876442 1
0.353180820291162 1
0.128725858662833 1
0.215237278939276 1
0.157827011207383 1
0.1328274701179 1
0.40155203228744 0
0.205767185312279 1
0.308614444952224 1
0.0978388624901453 1
0.130927498970128 1
0.169554352814147 1
0.178503905380303 1
0.175518122031801 1
0.188576051331879 1
0.195866694395189 1
0.192893944326723 1
0.194220837000717 1
0.218142053642038 1
0.212291308433289 1
0.160689545591896 1
0.277044323655115 1
0.191515102354893 1
0.126042651432381 1
0.241132323731796 1
0.233602072126075 1
0.244061143051031 1
0.173395382664862 1
0.238124278305003 1
0.267746681912266 1
0.307125154818567 1
0.175460809311753 1
0.290660155400121 1
0.269564447795395 1
0.25731088500629 1
0.125772803419045 1
0.130563436138144 1
0.232521459808905 1
0.3616660049345 0
0.213674662343807 1
0.110416146112354 1
0.140794731757584 1
0.127437826399525 1
0.197975800037301 1
0.0694131601359791 1
0.168515127096428 1
0.0421043589191911 1
0.151530680412903 1
0.0543851416540723 1
0.0611863677649151 1
0.166429406834859 1
0.186989227216131 1
0.294890414172128 1
0.239242511780697 1
0.199172681523858 1
0.358707068284283 1
0.298791196261792 1
0.192406189450178 1
0.274063250596863 1
0.178068310432851 1
0.35064830874736 0
0.111222310756323 1
0.191651997018301 1
0.256950171500541 1
0.302764125796728 1
0.183029901420414 1
0.279366440879298 1
0.223922491093239 1
0.185521745651847 1
0.19967048588113 1
0.169312332863513 1
0.366943956641049 0
0.308509887451279 1
0.130650039708123 1
0.135151678445202 1
0.28307513600009 1
0.107273810027672 1
0.293416899229536 1
0.291263809301049 1
0.262300878069554 1
0.200633274572009 1
0.36854831836379 1
0.0985180586660727 1
0.185757259466422 1
0.109811639679727 1
0.133456794704579 1
0.374883844408466 0
0.133291699909251 1
0.160866351567463 1
0.333011143774709 1
0.147626836578321 1
0.272474960925801 1
0.199557168457063 1
0.143375900862169 1
0.20538160220423 1
0.113628507726562 1
0.238933007830904 1
0.118239189713906 1
0.146752512879072 1
0.19727055936128 1
0.277650861033876 1
0.204959806744575 1
0.265906077717686 1
0.0985937157308736 1
0.224367923062714 1
0.270229136060373 1
0.109214631848009 1
0.090909531914203 1
0.0905544798520865 1
0.210799657662874 1
0.118601724299911 1
0.363922299597229 0
0.128089958018607 1
0.188973836779295 1
0.00854790457330062 0
0.210528945309416 1
0.153800918520872 1
0.177370142109153 1
0.258568855639738 1
0.17216260947878 1
0.287024366277091 1
0.227311076205548 1
0.130325132814463 1
0.331627379647302 1
0.31462536951613 1
0.223865952505963 1
0.333293338642999 1
0.0960414098260392 1
0.197894692253446 1
0.196382407484469 1
0.378479121506653 1
0.248622593959997 1
0.430846430695638 0
0.279239474284014 1
0.162168493430231 1
0.161097701061464 1
0.209171531135447 1
0.418006709232499 0
0.236517663536686 1
0.178757106421331 1
0.16093971826015 1
0.137334866890445 1
0.291931315774669 1
0.163975357731108 1
0.196833464809483 1
0.0783670056096618 1
0.202509093122209 1
0.343344784085396 1
0.0738762350665102 1
0.204684349347558 1
0.223053717986207 1
0.15696930556119 1
0.181885134394931 1
0.0960521055550325 1
0.153576373298269 1
0.277393925686227 1
0.223104987679388 1
0.197625533290401 1
0.313882866730381 1
0.101097892925234 1
0.0874688554803315 1
0.0982870239845401 1
0.144070807240613 1
0.127704341736108 1
0.153257102138119 1
0.0887255969496872 1
0.191350034826404 1
0.327510299710314 1
0.227450513477081 1
0.0816325884717855 1
0.236397447534615 1
0.249790578760947 1
0.189914189724747 1
0.22844843142202 1
0.217529500289845 1
0.259394244671577 1
0.351706120932855 0
0.257758791013057 1
0.151742053134471 1
0.253846313357986 1
0.4369350501553 0
0.176759937284076 1
0.187065707128461 1
0.376958219293978 1
0.221959836797572 1
0.402799545068918 0
0.199729834095077 1
0.216340257821523 1
0.278056443640032 1
0.249463758769709 1
0.15472616808531 1
0.137127720182627 1
0.202976483805279 1
0.255720166023155 1
0.290290067104783 1
0.152751498951257 1
0.212156088590464 1
0.165112364443488 1
0.116110666611308 1
0.149534373012835 1
0.274324663940209 1
0.269084082783933 1
0.220015397749234 1
0.242583181032531 1
0.172056955282838 1
0.333257323749427 1
-0.0516227918450734 0
0.306794602600069 1
0.190895663956304 1
0.158772929844316 1
0.203974309774439 1
0.0619210902212664 1
0.275315510095084 1
0.35813513845844 0
0.111771395039842 1
0.299832199484204 1
0.186465931972351 1
0.137446702601625 1
0.123731658693632 1
0.171533033608222 1
0.179678464296476 1
0.311171929993288 1
0.140500144030482 1
0.175719830596499 1
0.290644415300084 1
0.190256363308212 1
0.148958196374141 1
0.20622921129335 1
0.10515463248906 1
0.284190993461689 1
0.10811834188215 1
0.288845691041012 1
0.218743802637763 1
0.23772499400753 1
0.117489764478391 1
0.20642527457586 1
0.243335675262487 1
0.152059139661852 1
0.25641898709104 1
0.116218821098284 1
0.237012687014685 1
0.279104580803424 1
0.182253757369521 1
0.174648886997267 1
0.148414330805681 1
0.109680681746555 1
0.380756645462835 0
0.364388377225059 0
0.352053603592763 1
0.219154935771865 1
0.150421909003159 1
0.215922201703166 1
0.359374926191819 0
0.256663252850047 1
0.187530274882832 1
0.2626709424498 1
0.254509233283534 1
0.221483665102184 1
0.24679149824479 1
0.142291309221976 1
0.214166086108186 1
0.131444025378867 1
-0.0156491231135804 1
0.270093162309435 1
0.194940646790897 1
0.224460942620597 1
0.244078379741012 1
0.359084376440001 1
0.168764431216941 1
0.175654774695793 1
0.115346437268754 1
0.274651933454419 1
0.0658429562542121 1
0.305478336143567 1
0.0875761148257041 1
0.230195815462634 1
0.127411035880221 1
0.309799173411945 1
0.0542424415925638 1
0.234997304070294 1
0.29850767691532 1
0.138944473722007 1
0.0840156951403479 1
0.256306694577099 1
0.3135293093311 1
0.256723384219113 1
0.256011781809011 1
0.0888584654528021 1
0.212034705033735 1
0.197600291973509 1
0.0620348173739583 0
0.0192851763646231 1
0.127838481463466 1
0.270839976073972 1
0.202750864462679 1
0.262472860438016 1
0.149009599410438 1
0.290806481568091 1
0.145433579630276 1
0.068771061575711 1
0.149954015490791 1
0.116188568805286 1
0.344094844951093 1
0.184562531599416 1
0.214693823855967 1
0.274446933185681 1
0.208240792615509 1
0.185930955438924 1
0.207199021670769 1
0.292645912233341 1
0.226358781884345 1
-0.0403197547919924 0
0.309813407496413 1
0.130980269296937 1
0.207271997062683 1
0.277850495968199 1
0.263309156433166 1
0.271342787829194 1
0.0710740692401598 1
0.159267287284586 1
0.281081688629052 1
0.172739588626929 1
0.18013262090813 1
0.188670330532585 1
0.251676222193157 1
0.190782241496196 1
0.0695255403443445 1
0.256576425038207 1
0.285971772971772 1
0.166273041345179 1
0.106554544089646 1
0.228317680551205 1
0.270074468731191 1
0.10896249796432 1
0.257255175733014 1
0.323197462617457 1
0.183066782193809 1
0.136540508253997 1
0.35068133700782 0
0.334188404800106 1
0.0337667898560055 0
0.206500069823848 1
0.245452461413006 1
0.190384715294472 1
0.322935703593337 1
0.247766415412218 1
0.219417507819248 1
0.123956836656887 1
0.140555834690119 1
0.241901964143552 1
0.0887913095599775 1
0.269143633259719 1
0.262713042885737 1
0.138533688151241 1
0.163339260087947 1
0.10889538259702 1
0.2008538134915 1
0.201409981095257 1
0.236389462908278 1
0.323660711779004 1
0.173742523573994 1
0.124024966686806 1
0.0156035278330442 0
0.19471163612145 1
0.0776103840275053 1
0.304107993927134 1
0.170541704504456 1
0.299083909852424 1
0.114358694623949 1
0.1986511069066 1
0.243510777099101 1
0.15530912891052 1
0.123476186772549 1
0.311842373171805 1
0.174618999077105 1
0.19234610075523 1
0.134282716328184 1
0.270487493841127 1
0.204815347053118 1
0.192031806535577 1
0.239977403983301 1
0.204285710142693 1
0.273379674772256 1
0.249618666238948 1
0.330588113385179 1
0.0978192837225322 1
0.241866506005233 1
0.071004411063839 1
0.175880621940138 1
0.0385560015709621 0
0.262825540680158 1
0.311232180527454 1
0.231199961159718 1
0.234303253890691 1
0.188161046340532 1
0.141814392640103 1
0.413081606467848 0
0.0497334574720329 1
0.185037409609059 1
0.292810773024782 1
0.157990713886535 1
0.183518264009439 1
0.112702769059757 1
0.337076062560585 1
0.185403442721069 1
0.0930927558724777 1
0.128623571611367 1
0.347110656969154 1
0.176559737632208 1
0.227810327562739 1
0.112546029444308 1
0.25737785067363 1
0.302152834576972 1
0.181862032078174 1
0.242858476345827 1
0.226813219778399 1
0.32799416389204 1
0.199893854654615 1
0.168960814003376 1
0.2398777781703 1
0.0658420871018586 1
0.297361291163121 1
0.190677337817833 1
0.0684459894340101 1
0.139758217983062 1
0.371792452574613 0
0.265744005696647 1
0.130884535956302 1
0.23194809304495 1
0.217178798149019 1
0.120214306285098 1
0.170690557296326 1
0.371326225061361 0
0.327238833490501 1
0.163250788013497 1
0.118808670931512 1
0.260979292282866 1
0.16989051141804 1
0.20560868650193 1
0.182706830832905 1
0.109662708754441 1
0.473672277621251 0
0.248279629304357 1
0.241950651881389 1
0.19563647059382 1
0.178959879208234 1
0.161172094322721 1
0.17646422957998 1
0.147443084638214 1
0.187812077931636 1
0.285690167323482 1
0.154529975062976 1
0.358809774233022 1
0.261480484254534 1
0.232655031964755 1
0.146354797269427 1
0.166239157321232 1
0.3994377764499 0
0.271908461504435 1
0.0217949259414523 0
0.017468880861562 0
0.289435344832605 1
0.291615678586585 1
0.273015352646236 1
0.042658735642332 1
0.375505312040167 0
0.165687735366078 1
0.128346271153746 1
0.362527608260638 0
0.0297761396871421 0
0.22603554912899 1
0.0928256225084255 1
0.136131664356758 1
0.296903595222556 1
0.268700285222905 1
0.234583902836906 1
0.297761722426164 1
0.166762886149748 1
0.235008301495427 1
0.174373854513547 1
0.167439261776617 1
0.226464918062436 1
0.250596889480686 1
0.0335127438074108 0
0.256198585642682 1
0.168972079064457 1
0.163033515933561 1
0.0687945926391619 1
0.302845947249232 1
0.307084696897018 1
0.170105742575557 1
0.00523717855147249 0
0.221226989680629 1
0.0846449521824846 1
0.150555378833045 1
0.0536241645084999 1
0.188185309371013 1
0.252993916410457 1
0.29394137565412 1
0.205333827535953 1
0.196513373933676 1
0.0614649632526179 1
0.301203989738614 1
0.30058048098465 1
0.293073366023627 1
0.0587449591859571 1
0.315979762510062 1
0.163132453555564 1
0.156614547057481 1
0.289983351605248 1
0.189976369220976 1
0.239880105506821 1
0.153766102283497 1
0.171635996280821 1
0.148342383544838 1
0.323205400737587 1
0.188465213141323 1
0.0348722966146756 0
0.174636407779698 1
0.252159743248044 1
0.0883951240380741 1
0.372962314100282 1
0.229708282417047 1
0.257025087770564 1
0.362828957358653 0
0.248012737636323 1
0.416500624114403 0
0.0971968658238311 1
0.0644058563817327 1
0.18405459872311 1
0.0327303842767405 0
0.0548767860688421 1
0.22610498002672 1
0.241835398844223 1
0.017504272373687 0
0.261330585514708 1
0.187301933871041 1
0.181200689159312 1
0.284692974085276 1
0.188784204408515 1
0.29993346929816 1
0.15621210803603 1
0.249470909753594 1
-0.00715802985958398 0
0.276830237263929 1
0.274481113394316 1
0.229300131640294 1
0.239842328808516 1
0.361886187314544 0
0.151154535953055 1
0.244052621006801 1
0.1955163862896 1
0.173970774410795 1
0.174556108075609 1
0.170170872556013 1
0.171945370814409 1
0.157683859359608 1
0.33004036449692 1
0.151002410403247 1
0.141611797989489 1
0.209746983681041 1
0.14704131400273 1
0.0426220604794446 1
0.0665159230057433 1
0.219611873642309 1
0.343608980457593 1
0.0626714938445726 1
0.316923251349227 1
0.238734775425989 1
0.400248988727529 0
0.347283043422987 1
0.244291821984093 1
0.245714158404506 1
0.174869729803658 1
0.267959226004263 1
0.218407827998787 1
0.228368869129845 1
0.0585105872494307 1
0.296749597414524 1
0.227446121653497 1
0.0964738502614273 1
0.129462164808775 1
0.267892653668663 1
0.253917159763314 1
0.195798359494923 1
0.31496068472008 1
0.144277517228299 1
0.194960015036495 1
0.21518213626379 1
0.228717130529758 1
0.127586989133166 1
0.0552836956842683 1
0.14695889990253 1
0.103327736920902 1
0.27662187391342 1
0.284274552295421 1
0.226101885313487 1
0.173438815686407 1
0.180386414760608 1
0.189657992067278 1
0.286476488085784 1
0.223428208158595 1
0.333537919081292 1
0.152557355090839 1
0.250570104111653 1
0.162389227762733 1
0.14624627291988 1
0.193101611223448 1
0.276719822773267 1
0.14577391578707 1
0.0890163201786182 1
0.180683168301179 1
0.155938661041188 1
0.300516700690994 1
0.199296550140544 1
0.128065968066937 1
0.187836480233582 1
0.20368196362888 1
0.187165647436222 1
0.220008236548502 1
0.174539455491333 1
0.174449519055423 1
0.227472873492051 1
0.308516598096562 1
0.120058896324254 1
0.264498014565225 1
0.205582741763519 1
0.0971564225558897 1
0.193566427923644 1
0.106162848117174 1
0.175210226877866 1
-0.0486630805077033 0
0.222518375000103 1
0.246752687936654 1
0.284141514575059 1
0.264959287442393 1
0.257478208956327 1
0.241696556242509 1
0.240742558940733 1
0.081492375920603 1
0.262757567113436 1
0.290168095027482 1
0.289667360819866 1
0.17973212794855 1
0.210147715543437 1
0.0768654538841729 1
0.361363070538415 1
0.0743962750926759 1
0.175898397800241 1
0.154362784950624 1
0.0733036494602586 1
0.143004185828518 1
0.152900116714853 1
0.0503120945209212 1
0.244686287085694 1
0.222319494968304 1
0.154354881076488 1
0.140954065169111 1
0.26013289613564 1
0.0679400411823801 1
0.144694509452693 1
0.121906408811624 1
0.193399026573218 1
0.152894940838387 1
0.180911473055731 1
0.228514096478479 1
0.251364913499956 1
0.385025124266912 1
0.136628637849568 1
0.250883274064945 1
0.113288440387973 1
0.10655389560383 1
0.147970385879814 1
0.297078986543206 1
0.183294563439568 1
0.139926964291296 1
0.293567830013272 1
0.341255179485356 1
0.284588318217217 1
0.285024862206593 1
0.215361562186497 1
0.0996511916376934 1
0.235301119239399 1
0.283055067415353 1
0.15300982735662 1
0.0549184871874132 1
0.228923993142109 1
0.169601159680154 1
0.180947822795984 1
0.164954053943144 1
0.0588181140577992 1
-0.0101815043934588 0
0.154459996313782 1
0.087335332927363 1
0.263401209781638 1
0.181813909442306 1
0.387861539607689 0
0.185583958970056 1
0.168242786317084 1
0.223753573679692 1
0.270483320984413 1
0.0715168524450461 1
0.301083892797184 1
0.185971438110517 1
0.00076609685940953 0
0.193108361825222 1
0.15315548608265 1
0.238170902482627 1
0.112369785372554 1
0.247408169646043 1
0.264209038940581 1
0.159781023976282 1
0.0060668010158309 0
0.204868885515856 1
0.24306170679923 1
0.165488041843257 1
0.173861860184857 1
0.181490528886056 1
0.297511720300624 1
0.138181184752122 1
0.376042917913889 0
0.151578442063009 1
0.190093608151005 1
0.141346796551094 1
0.365514949919506 0
0.316676630182591 1
0.0929541311395046 1
0.156304738515172 1
0.294481934428322 1
0.285870855437259 1
0.253112720410598 1
0.36669885696122 1
0.183164423976086 1
0.236579131428537 1
0.198019240104326 1
0.0656491125622063 1
0.148611302913405 1
0.152007998975452 1
0.00656950255858995 0
0.222389685363239 1
0.19942940765762 1
0.268350788967078 1
0.293678105590435 1
0.175562883001608 1
0.110520207647945 1
0.159759434549552 1
0.23010680089294 1
0.369444916557007 1
0.283364880646703 1
0.19576473707043 1
0.244551082346856 1
0.11077736175359 1
0.18255688283401 1
0.06943792218873 1
0.0142829518878203 1
0.197476455540539 1
0.122413764599112 1
0.214648975144387 1
0.190810742312536 1
0.30691987744445 1
0.331940781371362 1
0.285541460079942 1
0.0556781554332411 1
0.257386417729555 1
0.159922859240879 1
0.177828568804667 1
0.0594681153824217 1
0.0898182515428141 1
0.196256996255069 1
0.152463657753148 1
0.235968091632934 1
0.23473028309294 1
0.191106937168156 1
0.246560356310714 1
0.311691184828261 1
0.102690261933717 1
0.259371497156078 1
0.17609920480781 1
0.0561082137009195 1
0.304815177746647 1
0.211906108930918 1
0.0901924651760725 1
0.274186745053948 1
0.0953486724639771 1
0.300917490248055 1
0.155609517978929 1
0.250925214689806 1
0.277912393623193 1
0.228645517330092 1
0.248989348849786 1
0.12390160269441 1
0.248389465869565 1
0.124983260591878 1
0.270157307708471 1
0.0879105156660497 1
0.231521439472822 1
0.213041887938538 1
0.186959946841577 1
0.279819901509753 1
0.22558572261062 1
0.323714621252779 1
0.102405146321124 1
0.193889728704792 1
0.298999145464755 1
0.250734435336632 1
0.226247856976957 1
0.166244356335919 1
0.128719381253895 1
0.186874598643828 1
0.203689729433416 1
0.146259171240318 1
0.21667910096945 1
0.139084525291429 1
0.262143300388841 1
0.293694730334106 1
0.3230942815132 1
0.158573112854375 1
0.20919216941085 1
0.25966223337368 1
0.211726309390339 1
0.303630173537636 1
0.248499225625398 1
0.223415793605679 1
0.185878096961318 1
0.148175936448974 1
0.159725229858669 1
0.248120676934506 1
0.137433555549733 1
0.177819589531827 1
0.24712104901116 1
0.170237215197465 1
0.181572288464188 1
0.0888771542876115 1
0.235734046556463 1
0.178675677351489 1
0.106459890741582 1
0.303491237467029 1
0.143800294447075 1
0.28342386780474 1
0.224003631962795 1
0.219408463712716 1
0.135566423308804 1
0.257500730394913 1
0.317240451450283 1
0.10675163768567 1
0.116542137393503 1
0.193510130735716 1
0.226338874901135 1
0.287548423888676 1
0.0869737831826753 1
0.276053150386911 1
-0.00265921465759649 0
0.0377660561619435 0
0.294416866809205 1
0.150928414441981 1
0.124798152255577 1
0.0702679250796978 1
0.134439810373796 1
0.181267178691487 1
0.228323978336553 1
0.332284119969393 1
0.327785612677801 1
0.256616121956759 1
0.322604152686671 1
0.125333282198566 1
0.161078159321479 1
0.285591406663641 1
0.213383810369546 1
0.227764124627726 1
0.253699256882672 1
0.181273147564709 1
0.164343956854824 1
0.0974604095482775 1
0.224403690932275 1
0.171926999832867 1
0.122910705875982 1
0.1858886580346 1
0.167843424227921 1
0.176082033736277 1
0.0301725372645743 0
0.22044019920701 1
0.131420319363615 1
0.088444427534129 1
0.184070061623443 1
0.23009440049601 1
0.270763166896943 1
0.317390650339706 1
0.351993786686843 0
0.140870709856646 1
0.175729732876945 1
0.263147264374546 1
0.223235192577618 1
0.221801108233581 1
0.224822776724011 1
0.467601398845466 0
0.121657008715884 1
0.305607227996696 1
0.224801526516201 1
0.272247479750454 1
0.170376383822727 1
0.299927296647901 1
0.0639392354932486 0
0.222261814044318 1
0.300965863366005 1
0.284197551011673 1
0.329310050416949 1
0.271914401725132 1
0.04959379580944 1
0.141839736979022 1
0.0214564895423697 1
0.0577434898851697 1
0.113462470867941 1
0.121739583176776 1
0.109109267172088 1
0.182219110889012 1
0.214219057556696 1
0.221898327861377 1
0.222328881831268 1
0.329480569376114 1
0.221586870184653 1
0.220397441129808 1
0.225201130233267 1
0.233568521739831 1
0.267462403622191 1
0.095891469701001 1
0.109763223691403 1
0.170256335075761 1
0.231190826236678 1
0.0119267073678533 0
0.0436274931463052 0
0.124487690634071 1
-0.0271497183402978 0
0.261512424930229 1
0.299588937085319 1
0.200709941716314 1
0.275479299702607 1
0.0916939513953116 1
0.163317626045901 1
0.146517441893524 1
0.110300325648291 1
0.197272564895242 1
0.133386297286807 1
0.17220463052923 1
0.241999658992885 1
0.280273849128709 1
0.329348115904103 1
0.148359190933641 1
0.0968714564515544 1
0.331572613354582 1
0.0726963567115757 1
0.202290990901691 1
0.0730294593958364 1
0.162476151135264 1
-0.015058139307607 0
0.189158706358512 1
0.0551770558918614 1
0.328911096172326 1
0.288100990052084 1
0.295602674111408 1
0.248965827363627 1
0.255847845769306 1
0.200300183934849 1
0.170944075661116 1
0.146273252785522 1
0.261504527593239 1
0.163651898353298 1
0.21690568945337 1
0.0504409177536269 1
0.119498879275072 1
0.234004769136059 1
0.222186822538793 1
0.260469909882579 1
0.137130290598115 1
0.200706825410452 1
0.10943086734631 1
0.230433005077204 1
0.207178785168491 1
0.0508343342649657 1
0.309378202606802 1
0.0929846338187648 1
0.115412739726 1
0.319018253133538 1
0.23986577656914 1
0.16310988726494 1
0.0516538414321374 1
0.159621228895964 1
0.247639016206647 1
0.249549365704557 1
0.213598418533189 1
0.316045415472932 1
0.146356977219235 1
0.267364097353821 1
0.12250631227662 1
0.0525543400548266 1
0.130278804319476 1
0.129318857209246 1
0.137396317540004 1
0.143418306142053 1
0.114586485731471 1
0.26546519863665 1
0.203057487351893 1
0.200327087853267 1
0.109462237558828 1
0.211116648356166 1
0.267853782324676 1
0.232137806130081 1
0.17751214295299 1
0.255569212280259 1
0.401447210329092 0
0.172231026066606 1
0.265995051641127 1
0.171141826081793 1
0.230847417725041 1
0.0696411679109468 1
0.361747622828247 1
0.302852287663879 1
0.177219116532279 1
0.163941277601286 1
0.0286416194310179 0
0.391310201722793 0
0.208496560791517 1
0.121452804354929 1
0.112734673249332 1
0.0961754871287179 1
0.146126682265342 1
0.171765726425448 1
0.393522071953274 0
0.289418828132807 1
0.186906016143914 1
0.216296444042928 1
0.187536623477631 1
0.143598933657348 1
0.116802531977119 1
0.197112679714191 1
0.232740375527584 1
0.258092810679392 1
0.260561538538988 1
0.319451269858716 1
0.164058609900179 1
0.182359286258125 1
0.232609124647213 1
0.199812286874773 1
0.059888121345973 1
0.196405887231657 1
0.17070520654051 1
0.122913106068963 1
0.33196533460509 1
0.119763058099857 1
0.168484177939832 1
0.208873824265311 1
0.1712934369963 1
0.198887065877615 1
0.180807334919786 1
0.22795403068365 1
0.289499055470514 1
0.365981589391075 1
0.287692761330478 1
0.111852947455773 1
0.148396891683285 1
0.262601295965169 1
0.184880134481754 1
0.168966375654869 1
0.099729966263587 1
0.345858137300437 1
0.255320070345517 1
0.140290613257382 1
0.126208234276438 1
0.0988090631040204 1
0.276773253761746 1
-0.00944216479196572 0
0.122931985992024 1
0.173793798599883 1
0.104940663420496 1
0.380739798290908 0
-0.00227442545879107 0
0.0772670656043278 1
0.0214934684806006 1
0.19292838347044 1
0.304966920518281 1
0.25340456293985 1
0.215101549589855 1
0.206292816661148 1
0.214120586213316 1
0.237580344899142 1
0.25010177956808 1
0.249899872858398 1
0.136441439280982 1
0.0704640583692659 1
0.31324616706731 1
0.204789481925212 1
0.238623280090921 1
0.0920390004338953 1
0.295326952200955 1
0.140791758232364 1
0.182554978005556 1
0.163973580489223 1
0.204844458447721 1
0.14262546735185 1
0.247322017102605 1
0.162756424815439 1
0.203499091941044 1
0.109785984938575 1
0.085067239386971 1
0.322857753571411 1
0.0809331224051609 1
0.175208715009904 1
0.360884430256662 0
0.227784405986796 1
0.261938439859791 1
0.276125150035623 1
0.279989895925479 1
0.307070250276424 1
0.258780873723854 1
0.174277568757134 1
0.189927222959119 1
0.379045264143807 1
0.117738829924145 1
0.238096997001252 1
0.0837878723370583 1
0.0550988482406315 1
0.246363575274652 1
0.183826986081055 1
0.113814587846627 1
0.29604387611805 1
0.13595315979239 1
0.0113530653655818 1
0.285865391441376 1
0.143971916029335 1
0.208080492114247 1
0.229762465762332 1
0.18281085995495 1
0.398379225587482 0
0.216291804178037 1
0.0850574773129374 1
0.262817792670291 1
0.328376940110609 1
0.346959451685826 1
0.198150568905304 1
0.116746794820778 1
0.220511172911089 1
0.380004543029065 0
0.214399043548376 1
0.297551143249732 1
0.199656091005869 1
0.209249277268597 1
0.190539352996602 1
0.403702885900787 1
0.367650496739011 0
0.271801923356825 1
0.250308259868115 1
0.188272830820189 1
0.284685375958384 1
0.176360880568852 1
0.275397279357674 1
0.27942606870275 1
0.237284046266287 1
0.253221883126983 1
0.163767029706401 1
0.10386914993449 1
0.306032454662367 1
0.339413133154466 1
0.218128023302508 1
0.27349430580353 1
0.108933989603264 1
0.261961364985313 1
0.100728527924135 1
0.228678276361532 1
0.253461379357215 1
0.279839832166512 1
0.176012694534299 1
0.283965511616216 1
0.307825682351221 1
0.293522574841457 1
0.206864190873096 1
0.221925783687925 1
0.246674133238281 1
0.313395003294512 1
0.156129075591565 1
0.367968388690655 0
0.302469201901327 1
0.224060900681107 1
0.264782225009344 1
0.15171362863053 1
0.184184540001992 1
0.327584283819863 1
0.200236577569199 1
0.11000119457078 1
0.199063643099551 1
0.341660239941478 1
0.218092746079742 1
0.0515501192053969 1
0.0558939418646431 1
0.0861315379774305 1
0.166911620961406 1
0.297542698984844 1
0.243035560795101 1
0.223568308047491 1
0.374091437144468 0
0.29977328787476 1
0.176108622790917 1
0.277003974162758 1
0.225505398517 1
0.143285811165702 1
0.342642676796122 1
0.0933357982504146 1
0.154051658247317 1
0.205774275372973 1
0.0133188551785581 1
0.300548844641639 1
0.217894712694759 1
0.171658698838919 1
0.100983505789073 1
0.288054106493837 1
0.242554578057966 1
0.226668835486988 1
0.0748499935117974 1
0.297732620090715 1
0.137742227727752 1
0.233886625868284 1
0.117534812699431 1
0.0748234289940711 1
0.288126286321694 1
0.130796697041313 1
0.239798806947788 1
0.187103629083933 1
0.169200007756906 1
0.234585128976907 1
0.246595480835893 1
0.286047298937049 1
0.295010351522997 1
0.283444334772719 1
0.224185616948208 1
0.324078730964696 1
0.260602366942615 1
0.196022795094318 1
0.183304725866775 1
0.177139792190242 1
0.130326766116129 1
0.0560970997601761 1
0.330175905765943 1
0.0949241176548681 1
0.234468720596574 1
0.117692498988292 1
0.145657688515701 1
0.0982334898667785 1
0.344872411693865 1
0.157056629229748 1
0.243784619065263 1
0.465011449270663 0
0.162429782702356 1
0.142046154252359 1
0.211462458384004 1
0.154857111651332 1
0.263788606087059 1
0.165426818858141 1
0.209531451060551 1
0.0291726387340452 1
0.181609196757332 1
0.218863070033538 1
0.163029847135048 1
0.171492869366652 1
0.205662310292286 1
0.0197663316802139 0
0.11925741140922 1
0.243374867700816 1
0.130041898876122 1
0.262230465558663 1
0.101483451337081 1
0.251466077684664 1
0.19816239986626 1
0.21952461761131 1
0.28131065077168 1
0.167723028512154 1
0.237183589211209 1
0.344738045957229 1
0.0523621118767959 1
0.188160377153908 1
0.219152572460603 1
0.2405111451687 1
0.211086112289915 1
0.29824212003876 1
0.242475480826962 1
0.160204286126501 1
0.144385265576704 1
0.271514826085697 1
-0.0147332884565715 0
0.275144863786809 1
0.184819745388238 1
0.0658191003946844 1
0.413211231277117 0
0.2311033422951 1
0.189411316787784 1
0.245523169912467 1
0.207530869050781 1
0.230871912857718 1
0.31546564414141 1
0.419067953749071 0
0.100576920293919 1
0.245284126963955 1
0.251650378136357 1
0.25068000229397 1
0.174900232821356 1
0.263966939023962 1
0.255735783727545 1
0.153580997357052 1
0.20806657367386 1
0.251070915329923 1
0.263764099405933 1
0.364782860855218 0
0.322430614154298 1
0.0849504883332411 1
0.207000617127516 1
0.263238442556943 1
0.224541613539946 1
0.202561351848958 1
0.247264222104214 1
0.128297426657593 1
0.106476958381884 1
0.143753400424951 1
0.232390880317775 1
0.338872043911295 0
0.102681392231505 1
0.0336590888460506 1
0.193959795267596 1
0.133614613101225 1
-0.0487595495128604 0
0.275065109442345 1
0.0517007871209609 1
-0.0238039755451565 0
0.212025940434662 1
0.32007557113745 1
0.21095857596503 1
0.350166247937352 1
0.241984761187293 1
0.229844571614615 1
0.169473188362389 1
0.123622757090345 1
0.260245347543873 1
0.138945349335008 1
0.216768584636474 1
0.169779184583185 1
0.179783882247944 1
0.223395578912865 1
0.25644072226621 1
0.317560938196088 1
0.32169553586963 1
0.222828567780185 1
0.347093826115777 1
0.206339612177143 1
0.166062423264873 1
0.0971325691866395 1
0.375618461108217 1
-0.0163000492929943 0
0.204805986901419 1
0.218368699655164 1
0.125610537202259 1
0.166931186177275 1
0.10167771230878 1
0.459795072516283 0
0.249911348768752 1
0.20744887388598 1
0.069626039682573 1
0.221872096219599 1
0.311939898450767 1
0.171721012594259 1
0.163288355458529 1
0.265787597930636 1
0.0823727289779107 1
0.327198737971667 1
0.157318312090487 1
0.107789771196107 1
0.0135523731337996 0
0.169469043794859 1
0.229857210430407 1
0.14891460630296 1
0.198400068185697 1
0.0775171667364482 1
0.185960353381058 1
0.261090059244149 1
0.242040840575933 1
0.241451420675987 1
0.244403216755009 1
0.289748449110994 1
0.298611887653812 1
0.284288929269213 1
0.247522511904959 1
0.0228114895175834 1
0.192638498665891 1
0.140606497521267 1
0.242047686439353 1
0.191689887102741 1
0.280825131335936 1
0.309967523799125 1
0.232907726935985 1
0.308624541598823 1
0.203831958382397 1
0.250368244004655 1
0.214721120852567 1
0.348956483481837 1
0.101835515795679 1
0.250676138190017 1
0.242793774520409 1
0.20559918667921 1
0.352848823294979 0
0.171608799247777 1
0.288798060422203 1
0.233102275391999 1
0.082247254576865 1
0.157203196654358 1
0.210790745363566 1
0.256827844336601 1
0.168128729715891 1
0.174003974530983 1
0.243004664965168 1
0.199851213174462 1
0.203845881083546 1
0.201537054185041 1
0.30653529413831 1
0.25788788898123 1
0.0416292715389322 1
0.224829960607002 1
0.157743891822926 1
0.117808831225167 1
0.254464280045258 1
0.133587041347168 1
0.251835111633885 1
0.130530060049001 1
0.23564624978402 1
0.261816803329465 1
0.223554303870607 1
0.195662304316378 1
0.0857693032596707 1
0.272189101001606 1
0.268735166534124 1
0.330763098822838 1
0.22399953399482 1
0.224765121531984 1
0.100258383993461 1
0.288864958900901 1
0.118953624945392 1
0.288413229921392 1
0.246796871168704 1
0.311293986786892 1
0.189174174318183 1
0.249622251175467 1
0.138880561075816 1
0.0861589714552706 1
0.222076975736234 1
0.123954616572644 1
0.159823739212312 1
0.246715762612408 1
0.309939417081114 1
0.28139684949716 1
0.238354566539536 1
0.0570126759527573 1
0.168994107991885 1
0.253405175448273 1
0.170917258833831 1
0.178457458616988 1
0.282078570332508 1
0.309330252466567 1
0.14084147413044 1
0.211353940950165 1
0.180506231912784 1
0.235333692647712 1
0.257753571848174 1
-0.000277878678981738 0
0.187131991475921 1
0.235542638043442 1
0.206380741367568 1
0.0315946684345537 0
0.240228258620956 1
0.228411454531375 1
0.0876654569090044 1
0.126336181458727 1
0.0922237056528602 1
0.234287985360946 1
0.176611469360622 1
0.190728667777524 1
0.327599735581264 1
0.174171224391729 1
0.244235349515252 1
0.198403347709143 1
0.29568108978014 1
0.28121297446278 1
0.128693104870142 1
0.238674072791461 1
0.131025275045521 1
0.190546057208547 1
0.175333185395311 1
0.326863200669714 1
0.24123141581825 1
0.17619042299682 1
0.263967372102234 1
0.118423881751418 1
0.132596062642662 1
0.170092729439515 1
0.00756429311980728 0
0.35012826087905 1
0.192056216356922 1
0.0953683775865562 1
0.178593345498946 1
0.311022288950368 1
0.322605395027574 1
0.185097107581106 1
0.237683903363999 1
0.30990612741209 1
0.240357741503994 1
0.207009428460732 1
0.224370484235374 1
0.199202072615283 1
0.175156103002289 1
0.259817926604538 1
0.111684369529261 1
0.0667696372392613 1
0.250710328350935 1
0.150566683952164 1
0.175045848195106 1
0.206023884829462 1
0.223588212314713 1
0.23090988655097 1
0.263696149077385 1
0.286967089668385 1
0.198021490312552 1
0.200099644038832 1
0.114758669776637 1
0.262743179636 1
0.0759106613930893 1
0.0315254289698038 1
0.178413413944583 1
0.342329343840191 1
0.274158666123357 1
0.189706565720882 1
0.102708220293511 1
0.171574641699092 1
0.00441908336628804 0
0.179904450138135 1
0.184843428221584 1
0.224352775249014 1
0.202984858391556 1
0.135639224192364 1
0.198604119044531 1
0.286295073650858 1
0.110349280963124 1
0.117096506445762 1
0.297502889311315 1
0.141591762771349 1
0.258687949818662 1
0.254108409773366 1
0.0670336886638696 1
0.202772235787651 1
0.259163228430648 1
0.242901486700931 1
0.17219974904163 1
0.213158925350496 1
0.164395850689766 1
0.111721762808556 1
0.0756010287511696 1
0.134789522555168 1
0.25295898846509 1
0.335155636547244 1
0.189094953129394 1
0.212842882120271 1
0.189445595840587 1
0.154251177689957 1
0.141275389143659 1
0.200379116589761 1
0.198777973932857 1
0.293634772637256 1
0.250482732544584 1
0.16187909230892 1
0.129369466655115 1
0.163153769830847 1
0.187718282202695 1
0.326552571495577 1
0.243724442657744 1
0.153681017643657 1
0.211048731712173 1
0.257174458214357 1
0.176162997201617 1
0.31722990505708 1
0.228615155294492 1
0.137463849876229 1
0.0439887253143843 1
0.230539649885619 1
0.204233325555394 1
0.118422222279157 1
0.112651995853564 1
0.241525844692187 1
0.15188995907764 1
0.260230161153073 1
0.218543285021112 1
0.108640676952608 1
0.239814086078269 1
0.242339629473532 1
0.253652199652314 1
0.242365030829779 1
0.252295598902752 1
0.196839983091214 1
0.146606346363665 1
0.269817851181655 1
0.234352472487826 1
0.198676983924487 1
0.307139313954698 1
0.211206367863023 1
0.305341663936006 1
0.350160513758899 1
0.214642089581095 1
0.288972904861348 1
0.172020711038577 1
0.335571945233791 1
0.0989895152014062 1
0.225430192868947 1
0.172091762279567 1
0.205107032548186 1
0.192598687152987 1
0.164082783502267 1
0.191884674874253 1
0.376584553662579 1
0.314244771877784 1
0.0851696340371339 1
0.127810987073598 1
0.236923067373062 1
0.170186935987334 1
0.171022337704739 1
0.222137315365234 1
0.0636130799315397 1
0.248127303525524 1
0.190757481578592 1
0.0631022460668065 1
0.131551172482213 1
0.00683960250261309 1
0.149928132923022 1
0.310355936813115 1
0.211692856597142 1
0.0231330952017331 1
0.102956764385175 1
0.178393131086943 1
0.237318759656795 1
0.331253161795584 1
0.277284135732379 1
0.0767467162233169 1
0.277563622890435 1
0.198429314768035 1
0.307728412820971 1
0.224359028369272 1
0.16142242056852 1
0.269463750554557 1
0.244777682401163 1
0.166355892885545 1
0.0161149410362775 1
0.298796904327079 1
0.239853407765457 1
0.202119296273996 1
0.246105855783337 1
0.243018132668056 1
0.3032685889381 1
0.162301738044782 1
0.261099833413271 1
0.209860391787203 1
0.115287361596476 1
0.0512869239697749 0
0.283455422837338 1
0.263101043003629 1
0.225271596658251 1
0.311599405717629 1
0.175919337160038 1
0.198691476733963 1
0.154699353194004 1
0.309203581442916 1
0.235275525308806 1
0.254242082600555 1
0.27414117588149 1
0.284059507640288 1
0.207908470430741 1
0.110071350248193 1
0.212716934800424 1
0.102103238980125 1
0.177510406643839 1
0.322973745222337 1
0.142777944728336 1
0.340039332711429 1
0.195849374874897 1
0.282969006854967 1
0.139802509007918 1
0.154578283482258 1
0.382840606092203 0
0.269419487802922 1
0.10221234453909 1
0.0851029922856339 1
0.0996081190577574 1
0.0106061066675502 0
0.193244145542043 1
0.185270973111267 1
0.207099834156381 1
0.289922760261766 1
0.25104933328177 1
0.0458855552954496 1
0.237224162619889 1
0.258387067138778 1
0.162406961448128 1
0.294161946808861 1
0.330766119402244 1
0.0871820775049409 1
0.154161068595649 1
0.22117063909422 1
0.132534096495619 1
0.327445080671524 1
0.23544409483698 1
0.15851444716786 1
0.205765507498516 1
0.145203333331716 1
0.176774669084194 1
0.251744290754157 1
0.162021358669168 1
0.238052033778528 1
0.184572802439453 1
0.12990956400476 1
0.311861867549684 1
0.152415187376373 1
0.184017606491142 1
0.126337029587006 1
0.283158150141894 1
0.219795924647399 1
0.160220974641763 1
0.169698718637332 1
-0.0918336099738034 0
0.162332889659227 1
0.234680815705996 1
0.192202173393461 1
0.350123826032517 1
0.309944430115479 1
0.0405212596871047 1
0.261978932063526 1
0.083539408412363 1
0.214284256083935 1
0.278570941994753 1
0.319005602202973 1
0.184660833573927 1
0.152811254104274 1
0.232275791137052 1
0.293830585235664 1
0.137437317352159 1
0.224846768334659 1
0.262577481570651 1
0.117753199166244 1
0.189483620902731 1
0.176772284860628 1
0.0941431856724378 1
0.184652733557558 1
0.152028671023752 1
0.136205318762744 1
0.1225027137201 1
0.130296630584442 1
0.125247235443931 1
0.267022007680077 1
0.241022004242816 1
0.187095977511031 1
0.222861258966519 1
0.154144853341784 1
0.279309218881837 1
0.240565041381595 1
0.0626013534957525 1
0.225380503821182 1
0.346345815011997 0
0.217983560322464 1
0.230716987732934 1
0.077101148563257 1
0.216779056440904 1
0.182492915124333 1
0.342841508151004 1
0.0744627213123679 1
0.380409906635404 0
0.264243095730114 1
0.0701036920579438 1
0.22861601155802 1
0.157204816279386 1
0.130713721221526 1
0.199374563130591 1
0.222017397660678 1
0.362197113731105 1
0.00209042478044746 0
0.319217589957092 1
0.151439211418073 1
0.252637470708456 1
0.148975373363864 1
0.169152785605017 1
0.073242284558053 1
0.0935255626355683 1
0.193328383107292 1
0.237125258598946 1
0.114742515047025 1
0.330048330577477 1
0.239884332027248 1
0.249951665517807 1
0.318728864164938 1
0.265528959288973 1
0.256550780955571 1
0.294530225045474 1
0.208729739554016 1
0.244057618297441 1
0.184476832512912 1
0.337089755085839 1
0.120347681945055 1
0.208602773371652 1
0.296104988081922 1
0.235624399312086 1
0.352567439708329 1
0.263773320072442 1
0.218956028502263 1
0.122534778601881 1
0.0650174335137436 1
0.209092872865264 1
0.285485627366352 1
0.30346856572397 1
0.120264848841434 1
0.246263142290441 1
0.222112545137183 1
0.123915180453731 1
0.20308637696832 1
0.370592995233512 1
0.376976673174985 0
0.157110466646873 1
0.185016083241958 1
0.151128454367641 1
0.18151710998293 1
0.0925848027787584 1
0.114236141219131 1
0.246809085685104 1
0.161128217572189 1
0.137442703319435 1
0.206468857420928 1
0.298754001753014 1
0.28219753554563 1
0.176333461699447 1
0.218302964242742 1
0.163693471792227 1
0.211604621870106 1
0.198833682721133 1
0.109912978512713 1
0.167339453543178 1
0.128668923504912 1
0.28165146874503 1
0.0376729384853055 0
0.181709672050046 1
0.180528998405037 1
0.294810502521441 1
0.251582848361251 1
0.377780931276628 0
0.164848659950618 1
0.166467595405025 1
0.0811787302382093 1
0.300179152201803 1
0.107042167228136 1
0.334555448600126 1
0.18587655395372 1
0.243195050583771 1
0.321124594674677 1
0.245892985506442 1
0.117923362739444 1
0.173593603910678 1
0.200993882401412 1
0.131420516710935 1
0.184829705970423 1
0.102540121152784 1
0.212267387090716 1
0.17426989561206 1
0.337805444551534 1
0.0802931144320815 1
0.127761417379072 1
0.443724298887324 0
0.11794496694208 1
-0.0157220107766929 1
0.272071076906885 1
0.0750133405562597 1
0.239664379285828 1
0.112698433360216 1
0.135432461270625 1
0.206784013714475 1
0.284756550423674 1
0.187579981024584 1
0.141367718538119 1
0.121800384303257 1
0.164340719447207 1
0.147658498192958 1
0.407463047442664 0
0.191235602273735 1
0.369947952603313 0
0.362444331309709 1
0.181840793615453 1
0.229529292723119 1
0.205527378323405 1
0.182621875949402 1
0.176265631004461 1
0.19182326362872 1
0.255120326903626 1
0.203020629463375 1
0.20676182405349 1
0.240220901083048 1
0.175660859641878 1
0.194106321861374 1
0.292485867837041 1
0.110919092773914 1
0.223840359137067 1
0.188960859627793 1
0.0940735800844694 1
0.151766218134552 1
0.211704431849084 1
0.168227437732442 1
0.169280090216267 1
0.0998170043834766 1
0.237733570734263 1
0.193810075765721 1
0.184713255003955 1
0.136133648008538 1
0.206086047774388 1
0.135062046474196 1
0.309471119553874 1
0.253932672610463 1
0.0952661820209073 1
0.0142962064211277 0
0.231073680692995 1
0.149618043761349 1
0.0692331859710356 1
0.273879247374171 1
0.244334868137712 1
0.264277544590921 1
0.200266871863928 1
0.167540138332986 1
0.219779179770675 1
0.166280823191298 1
0.179931051279913 1
0.287412714093733 1
0.00746970656055384 1
0.126005018819396 1
0.206826264882456 1
0.239452504403935 1
0.175376901506179 1
0.257495348976278 1
0.167248713569091 1
0.116177025069232 1
0.220548113185819 1
0.280131050833172 1
0.215570870926969 1
0.332398251534976 1
0.104773053834254 1
0.207687665414664 1
0.167444602856748 1
0.33178223980768 1
0.189212160724798 1
0.147270708215597 1
0.267012827986782 1
0.0970109258605188 1
0.228159408102085 1
0.172402834879128 1
0.286713495338234 1
0.179243319291335 1
0.307293766654608 1
0.312374849930986 1
0.219833373696387 1
0.290776989809023 1
0.233667523590706 1
0.263932208680951 1
0.399585011553762 0
0.0985015447489325 1
0.256641459583711 1
0.24952505424229 1
0.329022118398217 1
0.211591712770406 1
0.253860479506732 1
0.169205265891351 1
0.0935217834573539 1
0.0177046275358126 1
0.20822973181541 1
0.139813938893731 1
0.208062862191046 1
0.305688267195528 1
0.212211232713331 1
0.170792028161519 1
0.18356745285146 1
0.0241825978208884 1
0.17440371122243 1
0.260483079417209 1
0.25279374995253 1
0.200853050506471 1
0.290725196164238 1
0.339761317461325 1
0.252207620492132 1
0.234982063842097 1
0.177339108856971 1
0.304971345881606 1
0.0683155344776341 1
0.104147068288312 1
0.305155586835796 1
0.254353085936213 1
0.228632283784964 1
0.0483646298489539 1
0.286287852738123 1
0.361286077228384 0
0.131896677484289 1
0.274159537711695 1
0.271403415826436 1
0.117794103224163 1
0.211236016391526 1
0.231947980546648 1
0.335368416174074 1
0.0867055409070603 1
0.151672421679854 1
-0.0553635763341128 0
0.246888874664503 1
0.113317272079849 1
0.193739798925383 1
0.322474232729624 1
0.0741668219485944 1
-0.0290749304189713 1
0.406213433281495 0
0.309342596936179 1
0.143994333884988 1
0.302122267334112 1
0.256078000310481 1
0.277273487487638 1
0.146110008977123 1
0.288038375704479 1
0.227436555011772 1
0.148353472000398 1
0.314549816806745 1
0.166674447488962 1
0.175002491336538 1
0.242103922460871 1
0.221170166040528 1
0.177250453908847 1
0.192356838814827 1
0.312220241082446 1
0.241098518371592 1
0.216917822551791 1
0.205615284792078 1
0.138012301371793 1
0.136493619807181 1
0.37629616516347 0
0.246408080568512 1
0.157785677035045 1
0.288156920936093 1
0.273965513673266 1
0.275458464077833 1
0.22274931116469 1
0.201169331180191 1
0.238950716100541 1
0.241909138697042 1
0.154590732963422 1
0.222168117684383 1
0.0969894548069067 1
0.0742199525330502 1
0.105237452325353 1
0.157824422436404 1
0.121822213932381 1
0.213215627497592 1
0.317686353628818 1
0.0906415220422844 1
0.266760322756275 1
0.129975179265955 1
0.299972341838875 1
0.0132877762868055 1
0.180263514778406 1
0.138090949993396 1
0.342981409635188 1
0.19962510123893 1
0.120473606026365 1
0.220368367211611 1
0.209010352268467 1
0.286503066870717 1
0.194792779850158 1
0.156243380144293 1
0.225878682181308 1
0.177910127110198 1
0.338524752444217 1
0.263434357117971 1
0.102903951560683 1
0.163095430110055 1
0.249084634479689 1
0.25591516743304 1
0.1030112709701 1
0.108167127460353 1
0.271425746280694 1
0.0499756696182545 0
0.297585965247771 1
0.334437654420684 1
0.1835184407817 1
0.140304477699148 1
0.292202349167268 1
0.227225477924297 1
0.309043376221158 1
0.303691853684484 1
0.124772446106123 1
0.0954348887306398 1
0.0872637815515337 1
0.289615373798387 1
0.0567646957512721 1
0.0932219122935174 1
0.251781672172986 1
-0.0617893348442277 0
0.204199121534846 1
0.188181716271506 1
0.156730550428731 1
0.0787039230728414 1
0.214721157946967 1
0.163678773532084 1
0.173520264029769 1
0.294999946054025 1
0.242604855635682 1
0.218366829547112 1
0.230068405946042 1
0.188959621181608 1
0.211302645970451 1
0.259961438672688 1
0.172576393736986 1
0.144005113423704 1
0.0977228280327338 1
0.265936788983276 1
0.108401485881288 1
0.142599921034929 1
0.222220384646881 1
0.17625177489714 1
0.24084229063633 1
0.170056012161838 1
0.151606609024452 1
0.113063104457244 1
0.163660537151901 1
0.237739241728429 1
0.248097109968712 1
0.216943553286334 1
0.134085267032538 1
0.0951265267263416 1
0.365593153952845 0
0.369072529340496 1
0.149614371039272 1
0.234554240317336 1
0.00660989916930365 1
0.113880697635282 1
0.148684326625497 1
0.234151443786109 1
0.237998993608941 1
0.243488347068018 1
0.272190760777956 1
0.319105714966402 1
0.22076339950278 1
0.149711449013623 1
0.219507447935515 1
0.260611810638913 1
0.195027243640389 1
0.131600026385646 1
0.170168441170836 1
0.217791883361996 1
0.207813065256814 1
0.267043282381728 1
0.218702413542239 1
0.164092891204302 1
0.211146283229338 1
0.256992274131823 1
0.166746513761893 1
0.247009641934212 1
0.313739069118526 1
0.254801461444054 1
0.2478417264624 1
0.165538592880937 1
0.268752765503204 1
0.0187596639927338 0
0.237686572050724 1
0.204768611348531 1
0.116977272689614 1
0.130666607163015 1
0.258938799120282 1
0.159884846902158 1
0.197663844403634 1
0.27882880778417 1
0.204780763887411 1
0.121297209265206 1
0.124422736044186 1
0.259180892382712 1
0.274973316810015 1
0.263922915721026 1
0.315564514202066 1
0.13344695720496 1
0.161427015757572 1
0.175129677033881 1
0.026744368162759 1
0.260613716188781 1
0.207118444230298 1
